# Supplementary material for: GproDIA enables data-independent acquisition glycoproteomics with comprehensive statistical control
Source: Nat Commun. 2021 Oct 18;12:6073. doi: 10.1038/s41467-021-26246-3 (PMC8523693; doi:10.1038/s41467-021-26246-3)
Supplement: Supplementary file 3 — Supplementary Data 1 [file 41467_2021_26246_MOESM3_ESM.xlsx]

## Sheet: FissionYeastSSL
Sequence	FullPeptideName	GlycanComposition	GlycanStruct	GlycanSite	Charge	ProteinName	ProteinGlycoSite
AAJDSFLWGPYRPNLYVGIR	AAJDSFLWGPYRPNLYVGIR	H(8)N(2)	(N(N(H(H(H(H)))(H(H)(H)(H)))))	3	3	sp|O14255|GCS1_SCHPO	39
AAJDSFLWGPYRPNLYVGIRPK	AAJDSFLWGPYRPNLYVGIRPK	H(7)N(2)	(N(N(H(H(H))(H(H(H(H)))))))	3	4	sp|O14255|GCS1_SCHPO	39
AAJDSFLWGPYRPNLYVGIRPK	AAJDSFLWGPYRPNLYVGIRPK	H(8)N(2)	(N(N(H(H(H(H)))(H(H)(H)(H)))))	3	3	sp|O14255|GCS1_SCHPO	39
AAJDSFLWGPYRPNLYVGIRPK	AAJDSFLWGPYRPNLYVGIRPK	H(8)N(2)	(N(N(H(H(H(H)))(H(H)(H)(H)))))	3	4	sp|O14255|GCS1_SCHPO	39
AAJDSFLWGPYRPNLYVGIRPK	AAJDSFLWGPYRPNLYVGIRPK	H(9)N(2)	(N(N(H(H(H(H)))(H(H(H(H(H))))))))	3	4	sp|O14255|GCS1_SCHPO	39
AGHSHTYELAPASPJTSISWIQSYSPR	AGHSHTYELAPASPJTSISWIQSYSPR	H(13)N(2)	(N(N(H(H(H(H(H))))(H(H(H(H(H(H(H(H)))))))))))	15	4	sp|P87167|BUT2_SCHPO	364
AGHSHTYELAPASPJTSISWIQSYSPR	AGHSHTYELAPASPJTSISWIQSYSPR	H(14)N(2)	(N(N(H(H(H(H(H(H)))))(H(H)(H(H(H(H(H(H))))))))))	15	4	sp|P87167|BUT2_SCHPO	364
AGHSHTYELAPASPJTSISWIQSYSPR	AGHSHTYELAPASPJTSISWIQSYSPR	H(15)N(2)	(N(N(H(H(H(H(H(H(H))))))(H(H(H(H(H(H(H(H)))))))))))	15	4	sp|P87167|BUT2_SCHPO	364
AGHSHTYELAPASPJTSISWIQSYSPR	AGHSHTYELAPASPJTSISWIQSYSPR	H(16)N(2)	(N(N(H(H(H(H(H(H(H(H)))))))(H(H(H(H(H(H(H(H)))))))))))	15	4	sp|P87167|BUT2_SCHPO	364
AGHSHTYELAPASPJTSISWIQSYSPR	AGHSHTYELAPASPJTSISWIQSYSPR	H(17)N(2)	(N(N(H(H(H(H(H(H(H(H)))))))(H(H(H(H(H(H(H(H(H))))))))))))	15	4	sp|P87167|BUT2_SCHPO	364
AJLTFSEINSIILFGGASR	AJLTFSEINSIILFGGASR	H(9)N(2)	(N(N(H(H(H(H(H))))(H(H(H(H)))))))	2	3	sp|Q10061|LHS1_SCHPO	359
AJMTRLIQEK	AJMTRLIQEK	H(8)N(2)	(N(N(H(H(H(H)))(H(H)(H)(H)))))	2	2	sp|Q10309|YD56_SCHPO	752
ALGHFYGJVSVIHFDSHLDTWNPK	ALGHFYGJVSVIHFDSHLDTWNPK	H(11)N(2)	(N(N(H(H(H(H(H(H)))))(H(H(H(H(H))))))))	8	4	sp|O42887|SPEB2_SCHPO	222
ALGHFYGJVSVIHFDSHLDTWNPK	ALGHFYGJVSVIHFDSHLDTWNPK	H(11)N(2)	(N(N(H(H(H(H(H(H)))))(H(H(H(H(H))))))))	8	5	sp|O42887|SPEB2_SCHPO	222
ALGHFYGJVSVIHFDSHLDTWNPK	ALGHFYGJVSVIHFDSHLDTWNPK	H(13)N(2)	(N(N(H(H(H(H(H))))(H(H)(H(H(H))(H(H(H))))))))	8	4	sp|O42887|SPEB2_SCHPO	222
ALGHFYGJVSVIHFDSHLDTWNPK	ALGHFYGJVSVIHFDSHLDTWNPK	H(13)N(2)	(N(N(H(H(H(H(H(H)))))(H(H(H(H)))(H(H(H)))))))	8	5	sp|O42887|SPEB2_SCHPO	222
ALGHFYGJVSVIHFDSHLDTWNPK	ALGHFYGJVSVIHFDSHLDTWNPK	H(14)N(2)	(N(N(H(H(H(H(H(H)))))(H(H(H(H)))(H(H(H(H))))))))	8	5	sp|O42887|SPEB2_SCHPO	222
ALGHFYGJVSVIHFDSHLDTWNPK	ALGHFYGJVSVIHFDSHLDTWNPK	H(16)N(2)	(N(N(H(H(H(H(H))))(H(H(H(H(H(H)))))(H(H(H(H(H)))))))))	8	5	sp|O42887|SPEB2_SCHPO	222
ANAGFJISLSDYWGR	ANAGFJISLSDYWGR	H(10)N(2)	(N(N(H(H(H(H(H))))(H(H(H(H(H))))))))	6	3	sp|P78854|PLB1_SCHPO	220
ANAGFJISLSDYWGR	ANAGFJISLSDYWGR	H(11)N(2)	(N(N(H(H(H(H(H))))(H(H)(H(H(H(H))))))))	6	3	sp|P78854|PLB1_SCHPO	220
ANAGFJISLSDYWGR	ANAGFJISLSDYWGR	H(12)N(2)	(N(N(H(H(H(H(H))))(H(H(H(H)))(H(H(H)))))))	6	3	sp|P78854|PLB1_SCHPO	220
ANAGFJISLSDYWGR	ANAGFJISLSDYWGR	H(13)N(2)	(N(N(H(H(H(H(H(H)))))(H(H)(H(H(H(H(H)))))))))	6	3	sp|P78854|PLB1_SCHPO	220
ANAGFJISLSDYWGR	ANAGFJISLSDYWGR	H(14)N(2)	(N(N(H(H(H(H(H(H(H))))))(H(H(H(H(H(H(H))))))))))	6	3	sp|P78854|PLB1_SCHPO	220
ANAGFJISLSDYWGR	ANAGFJISLSDYWGR	H(9)N(2)	(N(N(H(H)(H(H)(H(H(H(H(H)))))))))	6	3	sp|P78854|PLB1_SCHPO	220
AVLJQTSLCENPPADVR	AVLJQTSLC[160]ENPPADVR	H(9)N(2)	(N(N(H(H(H(H)))(H(H(H(H(H))))))))	4	3	sp|O13663|GPI13_SCHPO	54
AWYIHGCYJGSATSYPTVDLSPAQR	AWYIHGC[160]YJGSATSYPTVDLSPAQR	H(10)N(2)	(N(N(H(H(H(H(H))))(H(H(H))(H(H))))))	9	3	sp|Q9USK8|AGS1_SCHPO	532
CIJGTYNGLIK	C[160]IJGTYNGLIK	H(7)N(2)	(N(N(H(H(H))(H(H(H(H)))))))	3	2	sp|Q9US55|GLU2A_SCHPO	563
DAJNTQFQFTSR	DAJNTQFQFTSR	H(10)N(2)	(N(N(H(H(H(H(H))))(H(H(H(H(H))))))))	3	3	sp|Q9C0Y4|AGLU_SCHPO	116
DAJNTQFQFTSR	DAJNTQFQFTSR	H(8)N(2)	(N(N(H(H(H(H)))(H(H)(H)(H)))))	3	2	sp|Q9C0Y4|AGLU_SCHPO	116
DAJNTQFQFTSR	DAJNTQFQFTSR	H(8)N(2)	(N(N(H(H(H(H)))(H(H)(H)(H)))))	3	3	sp|Q9C0Y4|AGLU_SCHPO	116
DAJNTQFQFTSR	DAJNTQFQFTSR	H(9)N(2)	(N(N(H(H(H)(H))(H(H)(H(H(H)))))))	3	2	sp|Q9C0Y4|AGLU_SCHPO	116
DAJNTQFQFTSR	DAJNTQFQFTSR	H(9)N(2)	(N(N(H(H(H)(H(H)))(H(H)(H(H))))))	3	3	sp|Q9C0Y4|AGLU_SCHPO	116
DJTTGSHFMHAGLSPEWAYR	DJTTGSHFMHAGLSPEWAYR	H(8)N(2)	(N(N(H(H(H(H)))(H(H(H(H)))))))	2	4	sp|O74480|YQJ7_SCHPO	191
DJTTGSHFMHAGLSPEWAYR	DJTTGSHFMHAGLSPEWAYR	H(9)N(2)	(N(N(H(H(H(H(H))))(H(H(H(H)))))))	2	3	sp|O74480|YQJ7_SCHPO	191
DJTTGSHFMHAGLSPEWAYR	DJTTGSHFMHAGLSPEWAYR	H(9)N(2)	(N(N(H(H(H))(H(H(H(H(H(H)))))))))	2	4	sp|O74480|YQJ7_SCHPO	191
DJTTGSHFMHAGLSPEWAYR	DJTTGSHFM[147]HAGLSPEWAYR	H(9)N(2)	(N(N(H(H)(H(H)(H(H(H(H(H)))))))))	2	4	sp|O74480|YQJ7_SCHPO	191
DTLSYFJISNLEPSER	DTLSYFJISNLEPSER	H(14)N(2)	(N(N(H(H(H(H(H(H(H))))))(H(H(H))(H(H(H(H))))))))	7	3	sp|O60160|OMH1_SCHPO	52
DTPPLVIYLPNVPYNYFTJISTDR	DTPPLVIYLPNVPYNYFTJISTDR	H(10)N(2)	(N(N(H(H(H(H(H))))(H(H(H(H(H))))))))	19	3	sp|P78854|PLB1_SCHPO	523
DTPPLVIYLPNVPYNYFTJISTDR	DTPPLVIYLPNVPYNYFTJISTDR	H(8)N(2)	(N(N(H(H(H(H)))(H(H)(H(H))))))	19	3	sp|P78854|PLB1_SCHPO	523
DTPPLVIYLPNVPYNYFTJISTDR	DTPPLVIYLPNVPYNYFTJISTDR	H(9)N(2)	(N(N(H(H(H(H)))(H(H)(H(H(H)))))))	19	3	sp|P78854|PLB1_SCHPO	523
DTPPLVIYLPNVPYNYFTJISTDR	DTPPLVIYLPNVPYNYFTJISTDR	H(9)N(2)	(N(N(H(H(H(H)))(H(H(H(H(H))))))))	19	4	sp|P78854|PLB1_SCHPO	523
DVYYTDEVGJITTSHMR	DVYYTDEVGJITTSHMR	H(10)N(2)	(N(N(H(H(H(H(H))))(H(H)(H(H(H)))))))	10	3	sp|Q10176|OST1_SCHPO	290
DVYYTDEVGJITTSHMR	DVYYTDEVGJITTSHMR	H(8)N(2)	(N(N(H(H(H(H)))(H(H(H(H)))))))	10	3	sp|Q10176|OST1_SCHPO	290
DVYYTDEVGJITTSHMR	DVYYTDEVGJITTSHMR	H(9)N(2)	(N(N(H(H(H)(H))(H(H)(H(H(H)))))))	10	3	sp|Q10176|OST1_SCHPO	290
DVYYTDEVGJITTSHMR	DVYYTDEVGJITTSHM[147]R	H(10)N(2)	(N(N(H(H(H(H)))(H(H)(H(H(H(H))))))))	10	3	sp|Q10176|OST1_SCHPO	290
DVYYTDEVGJITTSHMR	DVYYTDEVGJITTSHM[147]R	H(8)N(2)	(N(N(H(H(H(H)))(H(H)(H)(H)))))	10	3	sp|Q10176|OST1_SCHPO	290
DVYYTDEVGJITTSHMR	DVYYTDEVGJITTSHM[147]R	H(9)N(2)	(N(N(H(H(H)(H))(H(H)(H(H(H)))))))	10	3	sp|Q10176|OST1_SCHPO	290
EGFQILLJR	EGFQILLJR	H(10)N(2)	(N(N(H(H(H(H)))(H(H)(H(H)(H(H)))))))	8	2	sp|O60109|PPB_SCHPO	241
EGFQILLJR	EGFQILLJR	H(11)N(2)	(N(N(H(H(H(H(H))))(H(H)(H(H(H(H))))))))	8	3	sp|O60109|PPB_SCHPO	241
EGFQILLJR	EGFQILLJR	H(9)N(2)	(N(N(H(H(H(H)))(H(H)(H(H)(H))))))	8	2	sp|O60109|PPB_SCHPO	241
EGLINJGTSIHAGLR	EGLINJGTSIHAGLR	H(11)N(2)	(N(N(H(H(H(H(H))))(H(H(H))(H(H(H)))))))	6	3	sp|O42887|SPEB2_SCHPO	269
EGLINJGTSIHAGLR	EGLINJGTSIHAGLR	H(12)N(2)	(N(N(H(H(H(H(H(H)))))(H(H(H))(H(H(H)))))))	6	3	sp|O42887|SPEB2_SCHPO	269
EGLINJGTSIHAGLR	EGLINJGTSIHAGLR	H(13)N(2)	(N(N(H(H(H(H(H))))(H(H(H(H(H(H(H(H)))))))))))	6	3	sp|O42887|SPEB2_SCHPO	269
EGLINJGTSIHAGLR	EGLINJGTSIHAGLR	H(14)N(2)	(N(N(H(H(H(H(H))))(H(H(H))(H(H(H(H(H(H))))))))))	6	3	sp|O42887|SPEB2_SCHPO	269
EGLINJGTSIHAGLR	EGLINJGTSIHAGLR	H(15)N(2)	(N(N(H(H(H(H(H(H(H))))))(H(H(H))(H(H(H(H(H)))))))))	6	3	sp|O42887|SPEB2_SCHPO	269
EGLINJGTSIHAGLR	EGLINJGTSIHAGLR	H(16)N(2)	(N(N(H(H(H)(H(H(H(H)))))(H(H(H(H(H(H(H(H(H))))))))))))	6	3	sp|O42887|SPEB2_SCHPO	269
EGLINJGTSIHAGLR	EGLINJGTSIHAGLR	H(7)N(2)	(N(N(H(H(H))(H(H(H(H)))))))	6	3	sp|O42887|SPEB2_SCHPO	269
EGLINJGTSIHAGLR	EGLINJGTSIHAGLR	H(8)N(2)	(N(N(H(H(H(H)))(H(H)(H)(H)))))	6	3	sp|O42887|SPEB2_SCHPO	269
EIAPGJVSK	EIAPGJVSK	H(10)N(2)	(N(N(H(H(H))(H(H(H(H)))(H(H(H)))))))	6	2	sp|O14194|GGT2_SCHPO	153
EIAPGJVSK	EIAPGJVSK	H(11)N(2)	(N(N(H(H(H(H(H(H)))))(H(H(H(H(H))))))))	6	2	sp|O14194|GGT2_SCHPO	153
EIAPGJVSK	EIAPGJVSK	H(13)N(2)	(N(N(H(H(H(H(H(H)))))(H(H)(H(H(H(H(H)))))))))	6	3	sp|O14194|GGT2_SCHPO	153
ETJNSDAGYTEPYR	ETJNSDAGYTEPYR	H(7)N(2)	(N(N(H(H(H(H)))(H(H(H))))))	3	3	sp|Q9US55|GLU2A_SCHPO	262
ETJNSDAGYTEPYR	ETJNSDAGYTEPYR	H(8)N(2)	(N(N(H(H(H(H)))(H(H(H(H)))))))	3	3	sp|Q9US55|GLU2A_SCHPO	262
ETJNSDAGYTEPYR	ETJNSDAGYTEPYR	H(9)N(2)	(N(N(H(H(H(H)))(H(H(H(H(H))))))))	3	3	sp|Q9US55|GLU2A_SCHPO	262
FEJETFIAK	FEJETFIAK	H(8)N(2)	(N(N(H(H(H(H)))(H(H)(H)(H)))))	3	2	sp|Q9P7D0|YOFJ_SCHPO	287
FFKJDTQFYIK	FFKJDTQFYIK	H(16)N(2)	(N(N(H(H(H(H(H(H(H(H)))))))(H(H(H))(H(H(H(H(H)))))))))	4	3	sp|Q9USU5|GAS2_SCHPO	34
FISDHLFEEECGSJVTYLK	FISDHLFEEEC[160]GSJVTYLK	H(8)N(2)	(N(N(H(H(H(H)))(H(H(H(H)))))))	14	3	sp|O13875|YE1A_SCHPO	221
FISDHLFEEECGSJVTYLK	FISDHLFEEEC[160]GSJVTYLK	H(9)N(2)	(N(N(H(H(H))(H(H)(H(H(H(H))))))))	14	3	sp|O13875|YE1A_SCHPO	221
FJCTTR	FJC[160]TTR	H(12)N(2)	(N(N(H(H(H))(H(H(H(H)))(H(H(H(H(H)))))))))	2	2	sp|P87167|BUT2_SCHPO	333
FJCTTR	FJC[160]TTR	H(13)N(2)	(N(N(H(H(H(H(H))))(H(H(H(H(H(H(H(H)))))))))))	2	3	sp|P87167|BUT2_SCHPO	333
FJCTTR	FJC[160]TTR	H(14)N(2)	(N(N(H(H(H(H(H(H)))))(H(H(H))(H(H(H(H(H)))))))))	2	3	sp|P87167|BUT2_SCHPO	333
FJCTTR	FJC[160]TTR	H(15)N(2)	(N(N(H(H(H(H(H(H)))))(H(H(H(H)))(H(H(H(H(H)))))))))	2	3	sp|P87167|BUT2_SCHPO	333
FJCTTR	FJC[160]TTR	H(16)N(2)	(N(N(H(H(H(H(H(H(H))))))(H(H(H))(H(H(H(H(H(H))))))))))	2	3	sp|P87167|BUT2_SCHPO	333
FJLTDLECSR	FJLTDLEC[160]SR	H(10)N(2)	(N(N(H(H(H(H(H))))(H(H)(H(H(H)))))))	2	3	sp|P0CU13|YI46_SCHPO/sp|Q9P7U4|YI75_SCHPO/sp|P0CU12|YHEF_SCHPO	20/21/20
FJLTDLECSR	FJLTDLEC[160]SR	H(7)N(2)	(N(N(H(H(H))(H(H(H(H)))))))	2	2	sp|P0CU13|YI46_SCHPO/sp|Q9P7U4|YI75_SCHPO/sp|P0CU12|YHEF_SCHPO	20/21/20
FJLTDLECSR	FJLTDLEC[160]SR	H(9)N(2)	(N(N(H(H(H(H(H))))(H(H(H(H)))))))	2	2	sp|P0CU13|YI46_SCHPO/sp|Q9P7U4|YI75_SCHPO/sp|P0CU12|YHEF_SCHPO	20/21/20
FJLTDLECSR	FJLTDLEC[160]SR	H(9)N(2)	(N(N(H(H(H(H(H))))(H(H(H(H)))))))	2	3	sp|P0CU13|YI46_SCHPO/sp|Q9P7U4|YI75_SCHPO/sp|P0CU12|YHEF_SCHPO	20/21/20
FJVSASIK	FJVSASIK	H(8)N(2)	(N(N(H(H(H(H)))(H(H)(H)(H)))))	2	2	sp|Q9USV0|HRD3_SCHPO	48
FJVSASIK	FJVSASIK	H(9)N(2)	(N(N(H(H(H)(H))(H(H(H(H(H))))))))	2	2	sp|Q9USV0|HRD3_SCHPO	48
FLTHLNNEVLHDJYTR	FLTHLNNEVLHDJYTR	H(11)N(2)	(N(N(H(H(H(H(H))))(H(H(H(H(H(H)))))))))	13	4	sp|O59747|PDF1_SCHPO	223
FLTHLNNEVLHDJYTR	FLTHLNNEVLHDJYTR	H(12)N(2)	(N(N(H(H(H))(H(H(H(H(H))))(H(H(H(H))))))))	13	3	sp|O59747|PDF1_SCHPO	223
FLTHLNNEVLHDJYTR	FLTHLNNEVLHDJYTR	H(12)N(2)	(N(N(H(H(H(H(H(H)))))(H(H(H(H(H(H)))))))))	13	4	sp|O59747|PDF1_SCHPO	223
FLTHLNNEVLHDJYTR	FLTHLNNEVLHDJYTR	H(13)N(2)	(N(N(H(H(H(H(H))))(H(H(H(H(H(H(H(H)))))))))))	13	3	sp|O59747|PDF1_SCHPO	223
FLTHLNNEVLHDJYTR	FLTHLNNEVLHDJYTR	H(13)N(2)	(N(N(H(H(H(H(H))))(H(H(H(H(H(H(H(H)))))))))))	13	4	sp|O59747|PDF1_SCHPO	223
FNPAJTSITNYEIK	FNPAJTSITNYEIK	H(9)N(2)	(N(N(H(H(H)(H))(H(H(H(H(H))))))))	5	3	sp|O94680|PDAT_SCHPO	560
FVLFSQESPFLJWTSHHLQR	FVLFSQESPFLJWTSHHLQR	H(8)N(2)	(N(N(H(H(H(H)))(H(H)(H)(H)))))	12	4	sp|Q9Y7P1|ERO12_SCHPO	546
FVLFSQESPFLJWTSHHLQR	FVLFSQESPFLJWTSHHLQR	H(9)N(2)	(N(N(H(H(H(H)))(H(H(H(H(H))))))))	12	4	sp|Q9Y7P1|ERO12_SCHPO	546
GFPLNAJASLIR	GFPLNAJASLIR	H(8)N(2)	(N(N(H(H(H(H)))(H(H)(H(H))))))	7	2	sp|Q10449|MU157_SCHPO	282
GFPLNAJASLIR	GFPLNAJASLIR	H(9)N(2)	(N(N(H(H(H(H(H))))(H(H(H(H)))))))	7	2	sp|Q10449|MU157_SCHPO	282
GHVFSNDDJSTIIIAMK	GHVFSNDDJSTIIIAMK	H(12)N(2)	(N(N(H(H)(H(H(H(H(H))))(H(H(H(H(H)))))))))	9	3	sp|O13934|ATG15_SCHPO	187
GLAQLSEEEACEVALJVTK	GLAQLSEEEAC[160]EVALJVTK	H(8)N(2)	(N(N(H(H(H(H)))(H(H)(H(H))))))	16	3	sp|O74480|YQJ7_SCHPO	263
GLAQLSEEEACEVALJVTK	GLAQLSEEEAC[160]EVALJVTK	H(9)N(2)	(N(N(H(H(H)(H))(H(H)(H(H(H)))))))	16	3	sp|O74480|YQJ7_SCHPO	263
GVLQATJMTYGK	GVLQATJMTYGK	H(8)N(2)	(N(N(H(H(H(H)))(H(H(H(H)))))))	7	2	sp|O59866|OSTB_SCHPO	275
GVLQATJMTYGK	GVLQATJM[147]TYGK	H(8)N(2)	(N(N(H(H(H(H)))(H(H(H(H)))))))	7	3	sp|O59866|OSTB_SCHPO	275
HATSJGTVETLNTK	HATSJGTVETLNTK	H(8)N(2)	(N(N(H(H(H(H)))(H(H)(H)(H)))))	5	3	sp|O13898|PMT1_SCHPO	443
HATSJGTVETLNTK	HATSJGTVETLNTK	H(9)N(2)	(N(N(H(H(H)(H))(H(H(H))(H(H))))))	5	3	sp|O13898|PMT1_SCHPO	443
HEYFCVYPJASLIK	HEYFC[160]VYPJASLIK	H(7)N(2)	(N(N(H(H(H))(H(H(H(H)))))))	9	3	sp|Q9UTC8|OS9_SCHPO	97
HEYFCVYPJASLIK	HEYFC[160]VYPJASLIK	H(8)N(2)	(N(N(H(H(H(H)))(H(H)(H)(H)))))	9	3	sp|Q9UTC8|OS9_SCHPO	97
HPJGTAHSLNFR	HPJGTAHSLNFR	H(10)N(2)	(N(N(H(H(H(H(H))))(H(H(H))(H(H))))))	3	3	sp|Q9US04|GGT1_SCHPO	156
HPJGTAHSLNFR	HPJGTAHSLNFR	H(10)N(2)	(N(N(H(H(H))(H(H(H(H)))(H(H(H)))))))	3	4	sp|Q9US04|GGT1_SCHPO	156
HPJGTAHSLNFR	HPJGTAHSLNFR	H(8)N(2)	(N(N(H(H(H(H)))(H(H)(H)(H)))))	3	3	sp|Q9US04|GGT1_SCHPO	156
HPJGTAHSLNFR	HPJGTAHSLNFR	H(8)N(2)	(N(N(H(H(H(H)))(H(H)(H)(H)))))	3	4	sp|Q9US04|GGT1_SCHPO	156
HPJGTAHSLNFR	HPJGTAHSLNFR	H(9)N(2)	(N(N(H(H(H(H)))(H(H(H(H(H))))))))	3	3	sp|Q9US04|GGT1_SCHPO	156
HPJGTAHSLNFR	HPJGTAHSLNFR	H(9)N(2)	(N(N(H(H(H)(H(H)))(H(H)(H(H))))))	3	4	sp|Q9US04|GGT1_SCHPO	156
HPNJGTSFFSNSLNR	HPNJGTSFFSNSLNR	H(10)N(2)	(N(N(H(H(H))(H(H(H(H(H(H(H))))))))))	4	3	sp|O13704|YEU5_SCHPO	227
HPNJGTSFFSNSLNR	HPNJGTSFFSNSLNR	H(9)N(2)	(N(N(H(H(H(H)))(H(H(H(H(H))))))))	4	3	sp|O13704|YEU5_SCHPO	227
HPSFPLSNNGELIGEFTLSJITDVEK	HPSFPLSNNGELIGEFTLSJITDVEK	H(10)N(2)	(N(N(H(H(H(H)))(H(H(H))(H(H)(H))))))	20	3	sp|Q10061|LHS1_SCHPO	488
HSYNPJGTIPECPSR	HSYNPJGTIPEC[160]PSR	H(10)N(2)	(N(N(H(H(H))(H(H(H))(H(H(H(H))))))))	6	3	sp|Q9USU5|GAS2_SCHPO	344
HSYNPJGTIPECPSR	HSYNPJGTIPEC[160]PSR	H(13)N(2)	(N(N(H(H(H(H(H(H(H))))))(H(H(H(H(H(H)))))))))	6	3	sp|Q9USU5|GAS2_SCHPO	344
HSYNPJGTIPECPSR	HSYNPJGTIPEC[160]PSR	H(14)N(2)	(N(N(H(H(H(H(H(H(H))))))(H(H(H(H)))(H(H(H)))))))	6	3	sp|Q9USU5|GAS2_SCHPO	344
HSYNPJGTIPECPSR	HSYNPJGTIPEC[160]PSR	H(15)N(2)	(N(N(H(H(H(H(H(H(H))))))(H(H(H(H(H(H(H(H)))))))))))	6	3	sp|Q9USU5|GAS2_SCHPO	344
HSYNPJGTIPECPSR	HSYNPJGTIPEC[160]PSR	H(16)N(2)	(N(N(H(H(H(H(H(H(H(H)))))))(H(H)(H(H(H(H(H(H))))))))))	6	4	sp|Q9USU5|GAS2_SCHPO	344
HSYNPJGTIPECPSR	HSYNPJGTIPEC[160]PSR	H(17)N(2)	(N(N(H(H(H(H(H(H(H(H)))))))(H(H(H(H)))(H(H(H(H(H)))))))))	6	3	sp|Q9USU5|GAS2_SCHPO	344
HSYNPJGTIPECPSR	HSYNPJGTIPEC[160]PSR	H(17)N(2)	(N(N(H(H(H)(H(H(H(H(H))))))(H(H(H(H(H(H(H(H(H))))))))))))	6	4	sp|Q9USU5|GAS2_SCHPO	344
HSYNPJGTIPECPSR	HSYNPJGTIPEC[160]PSR	H(9)N(2)	(N(N(H(H(H(H)))(H(H)(H(H)(H))))))	6	3	sp|Q9USU5|GAS2_SCHPO	344
HYWJLTSNIYR	HYWJLTSNIYR	H(12)N(2)	(N(N(H(H(H(H(H))))(H(H(H(H)))(H(H(H)))))))	4	3	sp|O13968|YE48_SCHPO	541
HYWJLTSNIYR	HYWJLTSNIYR	H(13)N(2)	(N(N(H(H(H(H(H(H)))))(H(H(H(H(H(H(H))))))))))	4	3	sp|O13968|YE48_SCHPO	541
HYWJLTSNIYR	HYWJLTSNIYR	H(14)N(2)	(N(N(H(H(H(H(H(H(H))))))(H(H(H(H)))(H(H(H)))))))	4	3	sp|O13968|YE48_SCHPO	541
HYWJLTSNIYR	HYWJLTSNIYR	H(15)N(2)	(N(N(H(H(H)(H(H(H(H(H))))))(H(H(H(H(H(H(H))))))))))	4	3	sp|O13968|YE48_SCHPO	541
IIDWGHSGEIGNLLLSEYJVTYK	IIDWGHSGEIGNLLLSEYJVTYK	H(8)N(2)	(N(N(H(H(H(H)))(H(H(H(H)))))))	19	3	sp|O74480|YQJ7_SCHPO	185
IIDWGHSGEIGNLLLSEYJVTYK	IIDWGHSGEIGNLLLSEYJVTYK	H(9)N(2)	(N(N(H(H(H(H)))(H(H(H(H(H))))))))	19	3	sp|O74480|YQJ7_SCHPO	185
IITYNAJK	IITYNAJK	H(9)N(2)	(N(N(H(H(H(H)))(H(H)(H(H)(H))))))	7	2	sp|O13857|PLB2_SCHPO	483
IIYNHJSSISDIR	IIYNHJSSISDIR	H(13)N(2)	(N(N(H(H(H(H(H(H)))))(H(H)(H(H(H(H(H)))))))))	6	3	sp|Q9P778|DPP5_SCHPO	126
IIYNHJSSISDIR	IIYNHJSSISDIR	H(14)N(2)	(N(N(H(H(H(H(H(H)))))(H(H(H(H)))(H(H(H(H))))))))	6	3	sp|Q9P778|DPP5_SCHPO	126
IIYNHJSSISDIR	IIYNHJSSISDIR	H(15)N(2)	(N(N(H(H(H(H(H(H(H))))))(H(H(H(H(H(H(H(H)))))))))))	6	3	sp|Q9P778|DPP5_SCHPO	126
IIYNHJSSISDIR	IIYNHJSSISDIR	H(16)N(2)	(N(N(H(H(H(H(H))))(H(H(H(H(H))))(H(H(H(H(H(H))))))))))	6	3	sp|Q9P778|DPP5_SCHPO	126
IIYNHJSSISDIR	IIYNHJSSISDIR	H(17)N(2)	(N(N(H(H(H(H(H(H(H(H)))))))(H(H(H(H(H(H(H(H(H))))))))))))	6	3	sp|Q9P778|DPP5_SCHPO	126
IJHTTIER	IJHTTIER	H(7)N(2)	(N(N(H(H(H))(H(H(H(H)))))))	2	2	sp|Q9UT11|YLW3_SCHPO	46
IJHTTIER	IJHTTIER	H(7)N(2)	(N(N(H(H(H))(H(H(H(H)))))))	2	3	sp|Q9UT11|YLW3_SCHPO	46
IJHTTIER	IJHTTIER	H(8)N(2)	(N(N(H(H)(H(H(H(H(H(H)))))))))	2	2	sp|Q9UT11|YLW3_SCHPO	46
IJHTTIER	IJHTTIER	H(8)N(2)	(N(N(H(H(H(H)))(H(H)(H)(H)))))	2	3	sp|Q9UT11|YLW3_SCHPO	46
IJHTTIER	IJHTTIER	H(9)N(2)	(N(N(H(H(H)(H))(H(H)(H(H(H)))))))	2	3	sp|Q9UT11|YLW3_SCHPO	46
INPNNVIHJSSR	INPNNVIHJSSR	H(10)N(2)	(N(N(H(H(H(H(H))))(H(H)(H(H(H)))))))	9	3	sp|O94385|PO152_SCHPO	143
INPNNVIHJSSR	INPNNVIHJSSR	H(7)N(2)	(N(N(H(H(H)(H))(H(H(H))))))	9	3	sp|O94385|PO152_SCHPO	143
INPNNVIHJSSR	INPNNVIHJSSR	H(8)N(2)	(N(N(H(H(H(H)))(H(H)(H)(H)))))	9	3	sp|O94385|PO152_SCHPO	143
INPNNVIHJSSR	INPNNVIHJSSR	H(9)N(2)	(N(N(H(H(H(H)))(H(H(H(H(H))))))))	9	3	sp|O94385|PO152_SCHPO	143
IPLJDTVDVTTLPSIK	IPLJDTVDVTTLPSIK	H(7)N(2)	(N(N(H(H(H))(H(H(H(H)))))))	4	3	sp|O94702|ERMP1_SCHPO	682
IPLJDTVDVTTLPSIK	IPLJDTVDVTTLPSIK	H(8)N(2)	(N(N(H(H(H(H)))(H(H)(H)(H)))))	4	3	sp|O94702|ERMP1_SCHPO	682
IPLJDTVDVTTLPSIK	IPLJDTVDVTTLPSIK	H(9)N(2)	(N(N(H(H(H(H)))(H(H)(H(H)(H))))))	4	3	sp|O94702|ERMP1_SCHPO	682
ISQJDTDSIVEAVYR	ISQJDTDSIVEAVYR	H(10)N(2)	(N(N(H(H(H(H(H))))(H(H)(H(H(H)))))))	4	3	sp|O74480|YQJ7_SCHPO	315
ISQJDTDSIVEAVYR	ISQJDTDSIVEAVYR	H(8)N(2)	(N(N(H(H(H(H)))(H(H)(H)(H)))))	4	3	sp|O74480|YQJ7_SCHPO	315
ISQJDTDSIVEAVYR	ISQJDTDSIVEAVYR	H(9)N(2)	(N(N(H(H(H)(H))(H(H(H(H(H))))))))	4	3	sp|O74480|YQJ7_SCHPO	315
ITLVDJNTWJNTHIATVGK	ITLVDJNTWJNTHIATVGK	H(10)N(2)	(N(N(H(H(H(H)))(H(H(H))(H(H(H)))))))	10	3	sp|O94335|STT3_SCHPO	573
ITLVDJNTWJNTHIATVGK	ITLVDJNTWJNTHIATVGK	H(7)N(2)	(N(N(H(H(H))(H(H(H(H)))))))	6	3	sp|O94335|STT3_SCHPO	569
ITLVDJNTWJNTHIATVGK	ITLVDJNTWJNTHIATVGK	H(8)N(2)	(N(N(H(H(H(H)))(H(H)(H)(H)))))	6	3	sp|O94335|STT3_SCHPO	569
ITLVDJNTWJNTHIATVGK	ITLVDJNTWJNTHIATVGK	H(9)N(2)	(N(N(H(H(H(H(H))))(H(H(H(H)))))))	10	3	sp|O94335|STT3_SCHPO	573
ITLVDJNTWJNTHIATVGK	ITLVDJNTWJNTHIATVGK	H(9)N(2)	(N(N(H(H(H(H(H))))(H(H(H(H)))))))	10	4	sp|O94335|STT3_SCHPO	573
JASCYR	JASC[160]YR	H(10)N(2)	(N(N(H(H(H(H(H))))(H(H)(H(H(H)))))))	1	2	sp|O59866|OSTB_SCHPO	289
JASCYR	JASC[160]YR	H(8)N(2)	(N(N(H(H(H(H)))(H(H(H(H)))))))	1	2	sp|O59866|OSTB_SCHPO	289
JASCYR	JASC[160]YR	H(9)N(2)	(N(N(H(H(H)(H))(H(H(H))(H(H))))))	1	2	sp|O59866|OSTB_SCHPO	289
JATDAAHAVWR	JATDAAHAVWR	H(8)N(2)	(N(N(H(H(H(H)))(H(H(H(H)))))))	1	3	sp|O60172|PPA3_SCHPO	221
JATDAAHAVWR	JATDAAHAVWR	H(9)N(2)	(N(N(H(H(H)(H))(H(H(H))(H(H))))))	1	3	sp|O60172|PPA3_SCHPO	221
JATEQVEVVK	JATEQVEVVK	H(7)N(2)	(N(N(H(H(H))(H(H(H(H)))))))	1	2	sp|A9ZLL8|LSD90_SCHPO	376
JATYTLHWTVSPK	JATYTLHWTVSPK	H(7)N(2)	(N(N(H(H(H))(H(H(H(H)))))))	1	3	sp|Q10259|SPC3_SCHPO	148
JATYTLHWTVSPK	JATYTLHWTVSPK	H(8)N(2)	(N(N(H(H(H(H)))(H(H)(H)(H)))))	1	3	sp|Q10259|SPC3_SCHPO	148
JATYTLHWTVSPK	JATYTLHWTVSPK	H(9)N(2)	(N(N(H(H(H(H)))(H(H)(H(H)(H))))))	1	3	sp|Q10259|SPC3_SCHPO	148
JDTQFYIK	JDTQFYIK	H(16)N(2)	(N(N(H(H(H(H(H(H(H))))))(H(H(H(H(H))))(H(H(H(H))))))))	1	3	sp|Q9USU5|GAS2_SCHPO	34
JDTQFYIK	JDTQFYIK	H(17)N(2)	(N(N(H(H(H(H(H(H(H(H)))))))(H(H(H(H)))(H(H(H(H(H)))))))))	1	3	sp|Q9USU5|GAS2_SCHPO	34
JDTQFYIK	JDTQFYIK	H(9)N(2)	(N(N(H(H(H(H(H))))(H(H(H(H)))))))	1	2	sp|Q9USU5|GAS2_SCHPO	34
JGTMCDITK	JGTM[147]C[160]DITK	H(8)N(2)	(N(N(H(H(H(H)))(H(H(H(H)))))))	1	2	sp|Q9UTC8|OS9_SCHPO	204
JITALSASEIWSDTDGVDAGR	JITALSASEIWSDTDGVDAGR	H(13)N(2)	(N(N(H(H(H(H(H(H(H))))))(H(H(H(H(H(H)))))))))	1	3	sp|P32834|SXA1_SCHPO	106
JITSDSSFTFCPTDKDVDWR	JITSDSSFTFC[160]PTDKDVDWR	H(8)N(2)	(N(N(H(H(H(H)))(H(H)(H(H))))))	1	3	sp|O74401|ERO11_SCHPO	286
JITSDSSFTFCPTDKDVDWR	JITSDSSFTFC[160]PTDKDVDWR	H(9)N(2)	(N(N(H(H(H(H)))(H(H(H(H(H))))))))	1	3	sp|O74401|ERO11_SCHPO	286
JITVPIGASHDDLIVLAR	JITVPIGASHDDLIVLAR	H(7)N(2)	(N(N(H(H(H))(H(H(H(H)))))))	1	3	sp|O94559|LES1_SCHPO	199
JITVPIGASHDDLIVLAR	JITVPIGASHDDLIVLAR	H(7)N(2)	(N(N(H(H(H))(H(H(H(H)))))))	1	4	sp|O94559|LES1_SCHPO	199
JITVPIGASHDDLIVLAR	JITVPIGASHDDLIVLAR	H(8)N(2)	(N(N(H(H(H(H)))(H(H(H(H)))))))	1	3	sp|O94559|LES1_SCHPO	199
JITVPIGASHDDLIVLAR	JITVPIGASHDDLIVLAR	H(9)N(2)	(N(N(H(H(H)(H))(H(H)(H(H(H)))))))	1	3	sp|O94559|LES1_SCHPO	199
JITVPIGASHDDLIVLAR	JITVPIGASHDDLIVLAR	H(9)N(2)	(N(N(H(H(H(H(H))))(H(H(H(H)))))))	1	4	sp|O94559|LES1_SCHPO	199
JLSADIPAK	JLSADIPAK	H(10)N(2)	(N(N(H(H(H))(H(H(H))(H(H(H(H))))))))	1	2	sp|P87167|BUT2_SCHPO	215
JLSADIPAK	JLSADIPAK	H(11)N(2)	(N(N(H(H(H(H(H))))(H(H(H))(H(H(H)))))))	1	3	sp|P87167|BUT2_SCHPO	215
JLSADIPAK	JLSADIPAK	H(12)N(2)	(N(N(H(H(H(H(H))))(H(H(H(H)))(H(H(H)))))))	1	2	sp|P87167|BUT2_SCHPO	215
JLSADIPAK	JLSADIPAK	H(12)N(2)	(N(N(H(H(H(H(H))))(H(H(H(H)))(H(H(H)))))))	1	3	sp|P87167|BUT2_SCHPO	215
JLSADIPAK	JLSADIPAK	H(13)N(2)	(N(N(H(H(H(H(H))))(H(H(H(H(H(H(H(H)))))))))))	1	3	sp|P87167|BUT2_SCHPO	215
JLSADIPAK	JLSADIPAK	H(14)N(2)	(N(N(H(H(H(H(H(H)))))(H(H(H))(H(H(H(H(H)))))))))	1	3	sp|P87167|BUT2_SCHPO	215
JLSADIPAK	JLSADIPAK	H(15)N(2)	(N(N(H(H(H(H(H(H(H))))))(H(H(H(H(H(H(H(H)))))))))))	1	3	sp|P87167|BUT2_SCHPO	215
JLSADIPAK	JLSADIPAK	H(16)N(2)	(N(N(H(H(H(H(H(H(H(H)))))))(H(H(H))(H(H(H(H(H)))))))))	1	3	sp|P87167|BUT2_SCHPO	215
JLSADIPAK	JLSADIPAK	H(17)N(2)	(N(N(H(H(H(H(H(H(H(H)))))))(H(H(H(H)))(H(H(H(H(H)))))))))	1	3	sp|P87167|BUT2_SCHPO	215
JLSADIPAK	JLSADIPAK	H(18)N(2)	(N(N(H(H(H(H(H(H(H(H(H))))))))(H(H(H(H(H))))(H(H(H(H))))))))	1	3	sp|P87167|BUT2_SCHPO	215
JLTFAR	JLTFAR	H(11)N(2)	(N(N(H(H(H(H(H))))(H(H)(H(H(H(H))))))))	1	2	sp|O60123|KEX1_SCHPO	416
JLTFAR	JLTFAR	H(13)N(2)	(N(N(H(H(H(H(H))))(H(H(H(H(H(H(H(H)))))))))))	1	2	sp|O60123|KEX1_SCHPO	416
JLTFAR	JLTFAR	H(13)N(2)	(N(N(H(H(H(H(H))))(H(H(H(H(H(H(H(H)))))))))))	1	3	sp|O60123|KEX1_SCHPO	416
JNTIDSLSIAK	JNTIDSLSIAK	H(9)N(2)	(N(N(H(H(H)(H(H)))(H(H(H(H)))))))	1	2	sp|O94472|PBN1_SCHPO	36
JNTIDSLSIAK	JNTIDSLSIAK	H(9)N(2)	(N(N(H(H(H)(H(H)))(H(H)(H(H))))))	1	3	sp|O94472|PBN1_SCHPO	36
JSSGCWAPK	JSSGC[160]WAPK	H(8)N(2)	(N(N(H(H(H(H)))(H(H(H(H)))))))	1	2	sp|O13663|GPI13_SCHPO	71
JTSYPIK	JTSYPIK	H(10)N(2)	(N(N(H(H(H(H)))(H(H)(H(H)(H(H)))))))	1	2	sp|O94694|YG1A_SCHPO	119
JTSYPIK	JTSYPIK	H(8)N(2)	(N(N(H(H(H(H)))(H(H)(H)(H)))))	1	2	sp|O94694|YG1A_SCHPO	119
JTSYPIK	JTSYPIK	H(9)N(2)	(N(N(H(H(H(H)))(H(H)(H(H)(H))))))	1	2	sp|O94694|YG1A_SCHPO	119
JTTAGJHTVTR	JTTAGJHTVTR	H(9)N(2)	(N(N(H(H(H)(H(H)))(H(H(H(H)))))))	1	3	sp|P78854|PLB1_SCHPO	494
JTTVAER	JTTVAER	H(9)N(2)	(N(N(H(H(H))(H(H(H(H(H(H)))))))))	1	2	sp|O13704|YEU5_SCHPO	299
JVSGAFNVNNMIR	JVSGAFNVNNMIR	H(12)N(2)	(N(N(H(H(H(H(H(H)))))(H(H(H))(H(H(H)))))))	1	3	sp|O13960|ECM33_SCHPO	92
JVSGAFNVNNMIR	JVSGAFNVNNMIR	H(13)N(2)	(N(N(H(H(H(H(H))))(H(H(H(H(H(H(H(H)))))))))))	1	3	sp|O13960|ECM33_SCHPO	92
JVSGAFNVNNMIR	JVSGAFNVNNMIR	H(13)N(2)	(N(N(H(H)(H(H(H(H(H(H)))))(H(H(H(H(H)))))))))	1	4	sp|O13960|ECM33_SCHPO	92
JVSGAFNVNNMIR	JVSGAFNVNNMIR	H(14)N(2)	(N(N(H(H(H(H(H))))(H(H(H))(H(H(H(H(H(H))))))))))	1	3	sp|O13960|ECM33_SCHPO	92
JVSGAFNVNNMIR	JVSGAFNVNNM[147]IR	H(13)N(2)	(N(N(H(H(H(H(H(H)))))(H(H)(H(H(H(H(H)))))))))	1	3	sp|O13960|ECM33_SCHPO	92
JVSGAFNVNNMIR	JVSGAFNVNNM[147]IR	H(14)N(2)	(N(N(H(H(H(H(H))))(H(H(H(H)))(H(H(H(H(H)))))))))	1	3	sp|O13960|ECM33_SCHPO	92
JVSKEPPSVIR	JVSKEPPSVIR	H(9)N(2)	(N(N(H(H(H)(H(H)))(H(H)(H(H))))))	1	3	sp|Q9P7D0|YOFJ_SCHPO	133
JVTDDDFK	JVTDDDFK	H(8)N(2)	(N(N(H(H(H(H)))(H(H(H(H)))))))	1	2	sp|O94680|PDAT_SCHPO	438
JVTIPTNGIPQR	JVTIPTNGIPQR	H(8)N(2)	(N(N(H(H(H(H)))(H(H(H(H)))))))	1	3	sp|Q9C0Y4|AGLU_SCHPO	37
JVTIPTNGIPQR	JVTIPTNGIPQR	H(9)N(2)	(N(N(H(H(H)(H(H)))(H(H)(H(H))))))	1	3	sp|Q9C0Y4|AGLU_SCHPO	37
JVTNPDFDRK	JVTNPDFDRK	H(13)N(2)	(N(N(H(H(H(H(H))))(H(H(H(H(H(H(H(H)))))))))))	1	3	sp|O60172|PPA3_SCHPO	324
JVTNPDFDRK	JVTNPDFDRK	H(9)N(2)	(N(N(H(H(H(H)))(H(H(H(H(H))))))))	1	3	sp|O60172|PPA3_SCHPO	324
JWTLSR	JWTLSR	H(13)N(2)	(N(N(H(H(H(H(H))))(H(H(H(H(H(H(H(H)))))))))))	1	2	sp|O42930|VPS10_SCHPO	465
JYSEDASTSLHGQTAGR	JYSEDASTSLHGQTAGR	H(11)N(2)	(N(N(H(H(H(H(H))))(H(H(H(H(H(H)))))))))	1	3	sp|Q9USK8|AGS1_SCHPO	785
JYSEDASTSLHGQTAGR	JYSEDASTSLHGQTAGR	H(12)N(2)	(N(N(H(H(H(H(H(H)))))(H(H(H))(H(H(H)))))))	1	3	sp|Q9USK8|AGS1_SCHPO	785
JYSEDASTSLHGQTAGR	JYSEDASTSLHGQTAGR	H(13)N(2)	(N(N(H(H(H(H(H))))(H(H(H(H(H(H(H(H)))))))))))	1	3	sp|Q9USK8|AGS1_SCHPO	785
JYSEDASTSLHGQTAGR	JYSEDASTSLHGQTAGR	H(14)N(2)	(N(N(H(H(H(H(H(H)))))(H(H(H))(H(H(H(H(H)))))))))	1	3	sp|Q9USK8|AGS1_SCHPO	785
JYSEDASTSLHGQTAGR	JYSEDASTSLHGQTAGR	H(15)N(2)	(N(N(H(H(H(H(H(H)))))(H(H(H(H(H(H(H(H(H))))))))))))	1	3	sp|Q9USK8|AGS1_SCHPO	785
JYSEDASTSLHGQTAGR	JYSEDASTSLHGQTAGR	H(8)N(2)	(N(N(H(H(H(H)))(H(H(H(H)))))))	1	3	sp|Q9USK8|AGS1_SCHPO	785
JYSEDASTSLHGQTAGR	JYSEDASTSLHGQTAGR	H(9)N(2)	(N(N(H(H(H(H)))(H(H)(H(H(H)))))))	1	3	sp|Q9USK8|AGS1_SCHPO	785
JYSHGLAWTEK	JYSHGLAWTEK	H(8)N(2)	(N(N(H(H(H(H)))(H(H)(H)(H)))))	1	3	sp|O94680|PDAT_SCHPO	451
JYSHGLAWTEK	JYSHGLAWTEK	H(9)N(2)	(N(N(H(H(H)(H(H)))(H(H)(H(H))))))	1	3	sp|O94680|PDAT_SCHPO	451
JYTVSDVLFR	JYTVSDVLFR	H(8)N(2)	(N(N(H(H(H(H)))(H(H(H(H)))))))	1	2	sp|O13875|YE1A_SCHPO	300
JYTVSDVLFR	JYTVSDVLFR	H(9)N(2)	(N(N(H(H(H)(H(H)))(H(H(H(H)))))))	1	2	sp|O13875|YE1A_SCHPO	300
JYTVSDVLFR	JYTVSDVLFR	H(9)N(2)	(N(N(H(H(H(H(H))))(H(H(H(H)))))))	1	3	sp|O13875|YE1A_SCHPO	300
KAJLTFSEINSIILFGGASR	KAJLTFSEINSIILFGGASR	H(10)N(2)	(N(N(H(H(H(H(H))))(H(H(H(H(H))))))))	3	3	sp|Q10061|LHS1_SCHPO	359
KAJLTFSEINSIILFGGASR	KAJLTFSEINSIILFGGASR	H(8)N(2)	(N(N(H(H(H(H)))(H(H)(H(H))))))	3	3	sp|Q10061|LHS1_SCHPO	359
KAJLTFSEINSIILFGGASR	KAJLTFSEINSIILFGGASR	H(9)N(2)	(N(N(H(H(H)(H))(H(H)(H(H(H)))))))	3	3	sp|Q10061|LHS1_SCHPO	359
KFFKJDTQFYIK	KFFKJDTQFYIK	H(13)N(2)	(N(N(H(H(H(H(H))))(H(H(H(H(H(H(H(H)))))))))))	5	3	sp|Q9USU5|GAS2_SCHPO	34
KGVLQATJMTYGK	KGVLQATJMTYGK	H(7)N(2)	(N(N(H(H(H))(H(H(H(H)))))))	8	3	sp|O59866|OSTB_SCHPO	275
KGVLQATJMTYGK	KGVLQATJMTYGK	H(8)N(2)	(N(N(H(H(H(H)))(H(H(H(H)))))))	8	3	sp|O59866|OSTB_SCHPO	275
KGVLQATJMTYGK	KGVLQATJM[147]TYGK	H(8)N(2)	(N(N(H(H(H(H)))(H(H)(H)(H)))))	8	3	sp|O59866|OSTB_SCHPO	275
KLGNQYYJDTQWLK	KLGNQYYJDTQWLK	H(10)N(2)	(N(N(H(H(H(H(H))))(H(H(H(H(H))))))))	8	3	sp|Q10061|LHS1_SCHPO	733
KLGNQYYJDTQWLK	KLGNQYYJDTQWLK	H(9)N(2)	(N(N(H(H)(H(H)(H(H(H(H(H)))))))))	8	3	sp|Q10061|LHS1_SCHPO	733
KLVDATQGGPJITFSSIR	KLVDATQGGPJITFSSIR	H(12)N(2)	(N(N(H(H(H(H(H))))(H(H(H(H)))(H(H(H)))))))	11	3	sp|O13857|PLB2_SCHPO	266
KLVDATQGGPJITFSSIR	KLVDATQGGPJITFSSIR	H(13)N(2)	(N(N(H(H(H(H(H))))(H(H(H(H(H(H(H(H)))))))))))	11	3	sp|O13857|PLB2_SCHPO	266
KLVDATQGGPJITFSSIR	KLVDATQGGPJITFSSIR	H(14)N(2)	(N(N(H(H(H(H(H(H(H))))))(H(H(H(H)))(H(H(H)))))))	11	3	sp|O13857|PLB2_SCHPO	266
KLVDATQGGPJITFSSIR	KLVDATQGGPJITFSSIR	H(15)N(2)	(N(N(H(H(H(H))(H(H)))(H(H(H(H(H(H(H(H(H))))))))))))	11	3	sp|O13857|PLB2_SCHPO	266
KLVDATQGGPJITFSSIR	KLVDATQGGPJITFSSIR	H(16)N(2)	(N(N(H(H(H(H(H(H(H))))))(H(H(H(H(H(H(H(H(H))))))))))))	11	3	sp|O13857|PLB2_SCHPO	266
KLVDATQGGPJITFSSIR	KLVDATQGGPJITFSSIR	H(16)N(2)	(N(N(H(H(H)(H(H(H(H(H))))))(H(H(H(H(H(H(H(H)))))))))))	11	4	sp|O13857|PLB2_SCHPO	266
KLVDATQGGPJITFSSIR	KLVDATQGGPJITFSSIR	H(9)N(2)	(N(N(H(H(H)(H))(H(H(H(H(H))))))))	11	3	sp|O13857|PLB2_SCHPO	266
KNPVNFDSVFJQSR	KNPVNFDSVFJQSR	H(7)N(2)	(N(N(H(H(H))(H(H(H(H)))))))	11	3	sp|Q8WZK2|MCD4_SCHPO	134
KNPVNFDSVFJQSR	KNPVNFDSVFJQSR	H(8)N(2)	(N(N(H(H(H(H)))(H(H)(H)(H)))))	11	3	sp|Q8WZK2|MCD4_SCHPO	134
KNPVNFDSVFJQSR	KNPVNFDSVFJQSR	H(9)N(2)	(N(N(H(H(H(H)))(H(H)(H(H)(H))))))	11	3	sp|Q8WZK2|MCD4_SCHPO	134
KPPPFPSTJASYAPVIR	KPPPFPSTJASYAPVIR	H(16)N(2)	(N(N(H(H(H(H(H(H(H(H)))))))(H(H(H))(H(H(H(H(H)))))))))	9	3	sp|Q9UTH5|PLB6_SCHPO	44
KQWASISPJITYK	KQWASISPJITYK	H(15)N(2)	(N(N(H(H(H(H(H(H(H))))))(H(H(H(H(H(H(H(H)))))))))))	9	3	sp|Q9USU5|GAS2_SCHPO	334
KQWASISPJITYK	KQWASISPJITYK	H(16)N(2)	(N(N(H(H(H(H(H(H(H(H)))))))(H(H(H(H)))(H(H(H(H))))))))	9	3	sp|Q9USU5|GAS2_SCHPO	334
LDDJNTFQLNPGR	LDDJNTFQLNPGR	H(16)N(2)	(N(N(H(H(H(H(H(H)))))(H(H(H(H)))(H(H(H(H(H(H))))))))))	4	3	sp|O60123|KEX1_SCHPO	104
LDDSFLDEGFILJK	LDDSFLDEGFILJK	H(4)N(2)	(N(N(H(H)(H(H)))))	13	3	sp|Q10147|TCPB_SCHPO	217
LFPHGIYNFJFSAPNK	LFPHGIYNFJFSAPNK	H(12)N(2)	(N(N(H(H(H(H(H))))(H(H(H(H)))(H(H(H)))))))	10	3	sp|P87167|BUT2_SCHPO	236
LFPHGIYNFJFSAPNK	LFPHGIYNFJFSAPNK	H(13)N(2)	(N(N(H(H(H(H(H))))(H(H(H(H(H(H(H(H)))))))))))	10	3	sp|P87167|BUT2_SCHPO	236
LFPHGIYNFJFSAPNK	LFPHGIYNFJFSAPNK	H(14)N(2)	(N(N(H(H(H(H(H(H)))))(H(H(H(H)))(H(H(H(H))))))))	10	3	sp|P87167|BUT2_SCHPO	236
LFPHGIYNFJFSAPNK	LFPHGIYNFJFSAPNK	H(14)N(2)	(N(N(H(H(H(H(H(H(H))))))(H(H(H(H(H(H(H))))))))))	10	4	sp|P87167|BUT2_SCHPO	236
LFPHGIYNFJFSAPNK	LFPHGIYNFJFSAPNK	H(15)N(2)	(N(N(H(H(H(H(H(H(H(H)))))))(H(H(H(H(H(H(H))))))))))	10	3	sp|P87167|BUT2_SCHPO	236
LFPHGIYNFJFSAPNKR	LFPHGIYNFJFSAPNKR	H(11)N(2)	(N(N(H(H(H(H(H))))(H(H(H))(H(H(H)))))))	10	4	sp|P87167|BUT2_SCHPO	236
LFPHGIYNFJFSAPNKR	LFPHGIYNFJFSAPNKR	H(12)N(2)	(N(N(H(H(H(H(H))))(H(H(H(H)))(H(H(H)))))))	10	3	sp|P87167|BUT2_SCHPO	236
LFPHGIYNFJFSAPNKR	LFPHGIYNFJFSAPNKR	H(12)N(2)	(N(N(H(H(H(H(H))))(H(H(H(H)))(H(H(H)))))))	10	4	sp|P87167|BUT2_SCHPO	236
LFPHGIYNFJFSAPNKR	LFPHGIYNFJFSAPNKR	H(13)N(2)	(N(N(H(H(H(H(H(H)))))(H(H(H(H)))(H(H(H)))))))	10	3	sp|P87167|BUT2_SCHPO	236
LFPHGIYNFJFSAPNKR	LFPHGIYNFJFSAPNKR	H(13)N(2)	(N(N(H(H(H(H(H))))(H(H(H(H(H(H(H(H)))))))))))	10	4	sp|P87167|BUT2_SCHPO	236
LFPHGIYNFJFSAPNKR	LFPHGIYNFJFSAPNKR	H(14)N(2)	(N(N(H(H(H(H(H(H)))))(H(H(H))(H(H(H(H(H)))))))))	10	3	sp|P87167|BUT2_SCHPO	236
LFPHGIYNFJFSAPNKR	LFPHGIYNFJFSAPNKR	H(14)N(2)	(N(N(H(H(H(H(H(H)))))(H(H(H))(H(H(H(H(H)))))))))	10	4	sp|P87167|BUT2_SCHPO	236
LFPHGIYNFJFSAPNKR	LFPHGIYNFJFSAPNKR	H(14)N(2)	(N(N(H(H(H(H(H))))(H(H(H))(H(H(H(H(H(H))))))))))	10	5	sp|P87167|BUT2_SCHPO	236
LFPHGIYNFJFSAPNKR	LFPHGIYNFJFSAPNKR	H(15)N(2)	(N(N(H(H(H(H(H(H(H))))))(H(H(H(H(H(H(H(H)))))))))))	10	4	sp|P87167|BUT2_SCHPO	236
LFPHGIYNFJFSAPNKR	LFPHGIYNFJFSAPNKR	H(16)N(2)	(N(N(H(H(H(H(H(H)))))(H(H(H(H(H))))(H(H(H(H(H)))))))))	10	4	sp|P87167|BUT2_SCHPO	236
LFTIAEJDTAJFTPLTFTTYLK	LFTIAEJDTAJFTPLTFTTYLK	H(10)N(2)	(N(N(H(H(H))(H(H(H(H)))(H(H(H)))))))	7	3	sp|P0CU13|YI46_SCHPO/sp|Q9P7U4|YI75_SCHPO/sp|P0CU12|YHEF_SCHPO	88/89/88
LFTIAEJDTAJFTPLTFTTYLK	LFTIAEJDTAJFTPLTFTTYLK	H(8)N(2)	(N(N(H(H(H(H)))(H(H)(H)(H)))))	7	3	sp|P0CU13|YI46_SCHPO/sp|Q9P7U4|YI75_SCHPO/sp|P0CU12|YHEF_SCHPO	88/89/88
LFTIAEJDTAJFTPLTFTTYLK	LFTIAEJDTAJFTPLTFTTYLK	H(9)N(2)	(N(N(H(H(H(H(H))))(H(H(H(H)))))))	7	3	sp|P0CU13|YI46_SCHPO/sp|Q9P7U4|YI75_SCHPO/sp|P0CU12|YHEF_SCHPO	88/89/88
LFTIAEJDTAJFTPLTFTTYLK	LFTIAEJDTAJFTPLTFTTYLK	H(9)N(2)	(N(N(H(H(H(H(H))))(H(H(H(H)))))))	7	4	sp|P0CU13|YI46_SCHPO/sp|Q9P7U4|YI75_SCHPO/sp|P0CU12|YHEF_SCHPO	88/89/88
LGJETFLPK	LGJETFLPK	H(10)N(2)	(N(N(H(H(H(H(H))))(H(H(H))(H(H))))))	3	2	sp|P36581|CALX_SCHPO	418
LGJETFLPK	LGJETFLPK	H(10)N(2)	(N(N(H(H(H(H(H))))(H(H(H(H(H))))))))	3	3	sp|P36581|CALX_SCHPO	418
LGJETFLPK	LGJETFLPK	H(7)N(2)	(N(N(H(H(H))(H(H(H(H)))))))	3	2	sp|P36581|CALX_SCHPO	418
LGJETFLPK	LGJETFLPK	H(8)N(2)	(N(N(H(H(H(H)))(H(H(H(H)))))))	3	2	sp|P36581|CALX_SCHPO	418
LGJETFLPK	LGJETFLPK	H(8)N(2)	(N(N(H(H(H(H)))(H(H(H(H)))))))	3	3	sp|P36581|CALX_SCHPO	418
LGJETFLPK	LGJETFLPK	H(9)N(2)	(N(N(H(H(H)(H))(H(H)(H(H(H)))))))	3	2	sp|P36581|CALX_SCHPO	418
LGJETFLPK	LGJETFLPK	H(9)N(2)	(N(N(H(H(H(H)))(H(H)(H(H)(H))))))	3	3	sp|P36581|CALX_SCHPO	418
LGJLTNSHVTDTIVLSNLGYFQLK	LGJLTNSHVTDTIVLSNLGYFQLK	H(10)N(2)	(N(N(H(H(H(H)))(H(H)(H(H(H(H))))))))	3	3	sp|Q09140|UGGG_SCHPO	1046
LGJLTNSHVTDTIVLSNLGYFQLK	LGJLTNSHVTDTIVLSNLGYFQLK	H(9)N(2)	(N(N(H(H(H(H)))(H(H(H))(H(H))))))	3	3	sp|Q09140|UGGG_SCHPO	1046
LGNJLTR	LGNJLTR	H(10)N(2)	(N(N(H(H(H(H(H))))(H(H(H(H(H))))))))	4	2	sp|Q9URX4|YFZB_SCHPO/sp|Q9C0Y4|AGLU_SCHPO	225/209
LGNJLTR	LGNJLTR	H(13)N(2)	(N(N(H(H(H(H(H))))(H(H(H(H(H(H(H(H)))))))))))	4	3	sp|Q9URX4|YFZB_SCHPO/sp|Q9C0Y4|AGLU_SCHPO	225/209
LGNJLTR	LGNJLTR	H(14)N(2)	(N(N(H(H(H(H(H(H)))))(H(H(H))(H(H(H(H(H)))))))))	4	3	sp|Q9URX4|YFZB_SCHPO/sp|Q9C0Y4|AGLU_SCHPO	225/209
LGNJLTR	LGNJLTR	H(7)N(2)	(N(N(H(H(H(H)))(H(H(H))))))	4	2	sp|Q9URX4|YFZB_SCHPO/sp|Q9C0Y4|AGLU_SCHPO	225/209
LGNJLTR	LGNJLTR	H(8)N(2)	(N(N(H(H(H(H)))(H(H)(H(H))))))	4	2	sp|Q9URX4|YFZB_SCHPO/sp|Q9C0Y4|AGLU_SCHPO	225/209
LGNJLTR	LGNJLTR	H(9)N(2)	(N(N(H(H(H)(H))(H(H(H))(H(H))))))	4	2	sp|Q9URX4|YFZB_SCHPO/sp|Q9C0Y4|AGLU_SCHPO	225/209
LGNJLTR	LGNJLTR	H(9)N(2)	(N(N(H(H(H(H)))(H(H)(H(H)(H))))))	4	3	sp|Q9URX4|YFZB_SCHPO/sp|Q9C0Y4|AGLU_SCHPO	225/209
LGNQYYJDTQWLK	LGNQYYJDTQWLK	H(10)N(2)	(N(N(H(H(H(H)))(H(H)(H(H)(H(H)))))))	7	3	sp|Q10061|LHS1_SCHPO	733
LGNQYYJDTQWLK	LGNQYYJDTQWLK	H(9)N(2)	(N(N(H(H(H)(H(H)))(H(H(H(H)))))))	7	3	sp|Q10061|LHS1_SCHPO	733
LGVGJATFETDDFSK	LGVGJATFETDDFSK	H(8)N(2)	(N(N(H(H(H(H)))(H(H)(H)(H)))))	5	3	sp|Q09140|UGGG_SCHPO	880
LGVGJATFETDDFSK	LGVGJATFETDDFSK	H(9)N(2)	(N(N(H(H)(H(H)(H(H(H(H(H)))))))))	5	3	sp|Q09140|UGGG_SCHPO	880
LISSJK	LISSJK	H(8)N(2)	(N(N(H(H(H))(H(H)(H)(H(H))))))	5	2	sp|O94694|YG1A_SCHPO	54
LISSJK	LISSJK	H(9)N(2)	(N(N(H(H(H)(H))(H(H(H))(H(H))))))	5	2	sp|O94694|YG1A_SCHPO	54
LIWLDNMFJLSAVAHR	LIWLDNMFJLSAVAHR	H(14)N(2)	(N(N(H(H(H(H(H(H(H))))))(H(H(H(H)))(H(H(H)))))))	9	3	sp|O94323|YGK5_SCHPO	306
LJASNGDVIWR	LJASNGDVIWR	H(8)N(2)	(N(N(H(H(H(H)))(H(H)(H(H))))))	2	2	sp|O13981|EMC1_SCHPO	66
LJASNGDVIWR	LJASNGDVIWR	H(9)N(2)	(N(N(H(H(H(H)))(H(H)(H(H)(H))))))	2	2	sp|O13981|EMC1_SCHPO	66
LJASNGDVIWR	LJASNGDVIWR	H(9)N(2)	(N(N(H(H)(H(H(H))(H(H(H(H))))))))	2	3	sp|O13981|EMC1_SCHPO	66
LJDTYTEVAEVMK	LJDTYTEVAEVMK	H(9)N(2)	(N(N(H(H(H)(H(H)))(H(H)(H(H))))))	2	3	sp|Q10057|PDI1_SCHPO	161
LJDTYTEVAEVMKDDFVFAASDDKELAK	LJDTYTEVAEVMKDDFVFAASDDKELAK	H(10)N(2)	(N(N(H(H)(H(H)(H(H(H(H(H(H))))))))))	2	4	sp|Q10057|PDI1_SCHPO	161
LJDTYTEVAEVMKDDFVFAASDDKELAK	LJDTYTEVAEVMKDDFVFAASDDKELAK	H(8)N(2)	(N(N(H(H(H(H)))(H(H)(H)(H)))))	2	4	sp|Q10057|PDI1_SCHPO	161
LJDTYTEVAEVMKDDFVFAASDDKELAK	LJDTYTEVAEVMKDDFVFAASDDKELAK	H(9)N(2)	(N(N(H(H(H(H(H))))(H(H(H(H)))))))	2	4	sp|Q10057|PDI1_SCHPO	161
LJDTYTEVAEVMKDDFVFAASDDKELAK	LJDTYTEVAEVM[147]KDDFVFAASDDKELAK	H(10)N(2)	(N(N(H(H(H(H)))(H(H(H))(H(H)(H))))))	2	4	sp|Q10057|PDI1_SCHPO	161
LJDTYTEVAEVMKDDFVFAASDDKELAK	LJDTYTEVAEVM[147]KDDFVFAASDDKELAK	H(8)N(2)	(N(N(H(H(H(H)))(H(H)(H(H))))))	2	4	sp|Q10057|PDI1_SCHPO	161
LJDTYTEVAEVMKDDFVFAASDDKELAK	LJDTYTEVAEVM[147]KDDFVFAASDDKELAK	H(9)N(2)	(N(N(H(H(H(H)))(H(H(H(H(H))))))))	2	4	sp|Q10057|PDI1_SCHPO	161
LJTSEELPFTK	LJTSEELPFTK	H(6)N(2)	(N(N(H(H(H))(H(H(H))))))	2	2	sp|Q10435|YDE1_SCHPO	42
LJTSEELPFTKK	LJTSEELPFTKK	H(5)N(2)	(N(N(H(H(H))(H(H)))))	2	2	sp|Q10435|YDE1_SCHPO	42
LJTSEELPFTKK	LJTSEELPFTKK	H(6)N(2)	(N(N(H(H(H))(H(H(H))))))	2	3	sp|Q10435|YDE1_SCHPO	42
LLJISLEHLPGQTDIFR	LLJISLEHLPGQTDIFR	H(11)N(2)	(N(N(H(H(H(H(H))))(H(H)(H(H(H(H))))))))	3	3	sp|O14124|DPEH1_SCHPO	84
LLJISLEHLPGQTDIFR	LLJISLEHLPGQTDIFR	H(12)N(2)	(N(N(H(H(H(H(H))))(H(H(H(H)))(H(H(H)))))))	3	3	sp|O14124|DPEH1_SCHPO	84
LLJISLEHLPGQTDIFR	LLJISLEHLPGQTDIFR	H(13)N(2)	(N(N(H(H(H(H(H))))(H(H(H(H(H(H(H(H)))))))))))	3	3	sp|O14124|DPEH1_SCHPO	84
LLJISLEHLPGQTDIFR	LLJISLEHLPGQTDIFR	H(14)N(2)	(N(N(H(H(H(H(H(H)))))(H(H(H))(H(H(H(H(H)))))))))	3	3	sp|O14124|DPEH1_SCHPO	84
LLJISLEHLPGQTDIFR	LLJISLEHLPGQTDIFR	H(15)N(2)	(N(N(H(H(H(H(H(H(H))))))(H(H(H(H(H(H(H(H)))))))))))	3	3	sp|O14124|DPEH1_SCHPO	84
LLJISLEHLPGQTDIFR	LLJISLEHLPGQTDIFR	H(8)N(2)	(N(N(H(H(H(H)))(H(H)(H(H))))))	3	3	sp|O14124|DPEH1_SCHPO	84
LMVDHILPEVLVNEJR	LMVDHILPEVLVNEJR	H(15)N(2)	(N(N(H(H(H(H(H(H(H))))))(H(H(H(H(H(H(H(H)))))))))))	15	3	sp|Q9US39|YFZ2_SCHPO	421
LSEMVETALDVLLJATNEDTSK	LSEMVETALDVLLJATNEDTSK	H(8)N(2)	(N(N(H(H(H(H)))(H(H)(H)(H)))))	14	3	sp|O60109|PPB_SCHPO	291
LSEMVETALDVLLJATNEDTSK	LSEMVETALDVLLJATNEDTSK	H(9)N(2)	(N(N(H(H(H(H(H))))(H(H(H(H)))))))	14	3	sp|O60109|PPB_SCHPO	291
LSJVTTATFDGISNVFIGNLK	LSJVTTATFDGISNVFIGNLK	H(11)N(2)	(N(N(H(H(H))(H(H(H(H(H(H(H(H)))))))))))	3	3	sp|O13960|ECM33_SCHPO	203
LSJVTTATFDGISNVFIGNLK	LSJVTTATFDGISNVFIGNLK	H(12)N(2)	(N(N(H(H(H(H(H))))(H(H(H(H(H(H(H))))))))))	3	3	sp|O13960|ECM33_SCHPO	203
LSJVTTATFDGISNVFIGNLK	LSJVTTATFDGISNVFIGNLK	H(13)N(2)	(N(N(H(H(H(H(H(H)))))(H(H)(H(H(H(H(H)))))))))	3	3	sp|O13960|ECM33_SCHPO	203
LSJVTTATFDGISNVFIGNLK	LSJVTTATFDGISNVFIGNLK	H(13)N(2)	(N(N(H(H(H(H)))(H(H(H(H)))(H(H(H(H(H)))))))))	3	4	sp|O13960|ECM33_SCHPO	203
LSJVTTATFDGISNVFIGNLK	LSJVTTATFDGISNVFIGNLK	H(14)N(2)	(N(N(H(H(H(H(H))))(H(H(H))(H(H(H(H(H(H))))))))))	3	3	sp|O13960|ECM33_SCHPO	203
LSJVTTATFDGISNVFIGNLK	LSJVTTATFDGISNVFIGNLK	H(14)N(2)	(N(N(H(H(H(H(H(H)))))(H(H(H(H)))(H(H(H(H))))))))	3	4	sp|O13960|ECM33_SCHPO	203
LVDATQGGPJITFSSIR	LVDATQGGPJITFSSIR	H(12)N(2)	(N(N(H(H(H(H(H))))(H(H(H))(H(H(H(H))))))))	10	3	sp|O13857|PLB2_SCHPO	266
LVDATQGGPJITFSSIR	LVDATQGGPJITFSSIR	H(13)N(2)	(N(N(H(H(H(H(H))))(H(H)(H(H(H))(H(H(H))))))))	10	3	sp|O13857|PLB2_SCHPO	266
LVDATQGGPJITFSSIR	LVDATQGGPJITFSSIR	H(14)N(2)	(N(N(H(H(H(H(H(H(H))))))(H(H(H))(H(H(H(H))))))))	10	3	sp|O13857|PLB2_SCHPO	266
LVDATQGGPJITFSSIR	LVDATQGGPJITFSSIR	H(15)N(2)	(N(N(H(H(H(H(H(H(H))))))(H(H)(H(H(H(H(H(H))))))))))	10	3	sp|O13857|PLB2_SCHPO	266
LVDATQGGPJITFSSIR	LVDATQGGPJITFSSIR	H(9)N(2)	(N(N(H(H(H(H)))(H(H)(H(H)(H))))))	10	3	sp|O13857|PLB2_SCHPO	266
LYESEJQTHLITK	LYESEJQTHLITK	H(7)N(2)	(N(N(H(H(H))(H(H(H(H)))))))	6	3	sp|O74323|SEC11_SCHPO	114
LYESEJQTHLITK	LYESEJQTHLITK	H(8)N(2)	(N(N(H(H(H(H)))(H(H)(H)(H)))))	6	3	sp|O74323|SEC11_SCHPO	114
LYESEJQTHLITK	LYESEJQTHLITK	H(9)N(2)	(N(N(H(H(H(H)))(H(H(H(H(H))))))))	6	3	sp|O74323|SEC11_SCHPO	114
MEJITSNEVSLHIASADSAPGFDK	MEJITSNEVSLHIASADSAPGFDK	H(8)N(2)	(N(N(H(H(H(H)))(H(H)(H)(H)))))	3	3	sp|O94702|ERMP1_SCHPO	617
MEJITSNEVSLHIASADSAPGFDK	MEJITSNEVSLHIASADSAPGFDK	H(9)N(2)	(N(N(H(H(H(H(H))))(H(H(H(H)))))))	3	3	sp|O94702|ERMP1_SCHPO	617
MEJITSNEVSLHIASADSAPGFDK	M[147]EJITSNEVSLHIASADSAPGFDK	H(9)N(2)	(N(N(H(H(H(H)))(H(H(H(H(H))))))))	3	3	sp|O94702|ERMP1_SCHPO	617
MEMJQTETLIPAAR	n[43]MEMJQTETLIPAAR	H(8)N(2)	(N(N(H(H(H(H)))(H(H)(H)(H)))))	4	3	sp|O13820|ERG5_SCHPO	4
MEMJQTETLIPAAR	n[43]MEMJQTETLIPAAR	H(9)N(2)	(N(N(H(H(H)(H(H)))(H(H(H(H)))))))	4	3	sp|O13820|ERG5_SCHPO	4
MEMJQTETLIPAAR	n[43]M[147]EMJQTETLIPAAR	H(9)N(2)	(N(N(H(H(H(H(H))))(H(H(H(H)))))))	4	3	sp|O13820|ERG5_SCHPO	4
MJTTSEVIVGTGFQAIR	n[43]MJTTSEVIVGTGFQAIR	H(8)N(2)	(N(N(H(H(H(H)))(H(H(H(H)))))))	2	3	sp|Q9UUH4|MSMO_SCHPO	2
NFJDSSTK	NFJDSSTK	H(13)N(2)	(N(N(H(H(H(H(H))))(H(H)(H(H(H))(H(H(H))))))))	3	3	sp|P78854|PLB1_SCHPO	348
NFJDSSTK	NFJDSSTK	H(14)N(2)	(N(N(H(H(H(H(H(H)))))(H(H(H))(H(H(H(H(H)))))))))	3	3	sp|P78854|PLB1_SCHPO	348
NJESYPIGFTYK	NJESYPIGFTYK	H(10)N(2)	(N(N(H(H(H(H(H))))(H(H)(H(H(H)))))))	2	3	sp|Q10061|LHS1_SCHPO	555
NJESYPIGFTYK	NJESYPIGFTYK	H(11)N(2)	(N(N(H(H(H(H(H))))(H(H(H))(H(H(H)))))))	2	3	sp|Q10061|LHS1_SCHPO	555
NJESYPIGFTYK	NJESYPIGFTYK	H(8)N(2)	(N(N(H(H(H(H)))(H(H)(H(H))))))	2	2	sp|Q10061|LHS1_SCHPO	555
NJESYPIGFTYK	NJESYPIGFTYK	H(9)N(2)	(N(N(H(H(H(H(H))))(H(H(H(H)))))))	2	3	sp|Q10061|LHS1_SCHPO	555
NJISLSK	NJISLSK	H(11)N(2)	(N(N(H(H(H(H(H))))(H(H(H))(H(H(H)))))))	2	2	sp|O14194|GGT2_SCHPO	396
NJISLSK	NJISLSK	H(13)N(2)	(N(N(H(H(H(H(H))))(H(H(H(H(H(H(H(H)))))))))))	2	2	sp|O14194|GGT2_SCHPO	396
NMVJTTR	NMVJTTR	H(7)N(2)	(N(N(H(H(H))(H(H(H(H)))))))	4	2	sp|Q9HGN7|SEC63_SCHPO	135
NMVJTTR	NMVJTTR	H(8)N(2)	(N(N(H(H(H(H)))(H(H(H(H)))))))	4	2	sp|Q9HGN7|SEC63_SCHPO	135
NMVJTTR	NM[147]VJTTR	H(7)N(2)	(N(N(H(H(H(H)))(H(H(H))))))	4	2	sp|Q9HGN7|SEC63_SCHPO	135
NMVJTTREEVEK	NMVJTTREEVEK	H(8)N(2)	(N(N(H(H(H(H)))(H(H)(H(H))))))	4	3	sp|Q9HGN7|SEC63_SCHPO	135
NNIJISHLSR	NNIJISHLSR	H(10)N(2)	(N(N(H(H(H(H(H))))(H(H)(H(H(H)))))))	4	3	sp|O94472|PBN1_SCHPO	56
NNIJISHLSR	NNIJISHLSR	H(9)N(2)	(N(N(H(H(H)(H(H)))(H(H)(H(H))))))	4	3	sp|O94472|PBN1_SCHPO	56
NYGHDEYSLPWJLTEIK	NYGHDEYSLPWJLTEIK	H(7)N(2)	(N(N(H(H(H))(H(H(H(H)))))))	12	3	sp|Q8WZK2|MCD4_SCHPO	315
NYGHDEYSLPWJLTEIK	NYGHDEYSLPWJLTEIK	H(8)N(2)	(N(N(H(H(H(H)))(H(H)(H)(H)))))	12	3	sp|Q8WZK2|MCD4_SCHPO	315
NYGHDEYSLPWJLTEIK	NYGHDEYSLPWJLTEIK	H(9)N(2)	(N(N(H(H(H)(H))(H(H(H))(H(H))))))	12	3	sp|Q8WZK2|MCD4_SCHPO	315
PVYVTJVTIEHVQHK	PVYVTJVTIEHVQHK	H(9)N(2)	(N(N(H(H(H(H)))(H(H(H(H(H))))))))	6	4	sp|Q09825|SAD1_SCHPO	395
QFJTSLENFK	QFJTSLENFK	H(10)N(2)	(N(N(H(H(H(H(H))))(H(H(H(H(H))))))))	3	2	sp|Q10061|LHS1_SCHPO	678
QFJTSLENFK	QFJTSLENFK	H(7)N(2)	(N(N(H(H(H))(H(H(H(H)))))))	3	2	sp|Q10061|LHS1_SCHPO	678
QFJTSLENFK	QFJTSLENFK	H(8)N(2)	(N(N(H(H(H(H)))(H(H)(H)(H)))))	3	2	sp|Q10061|LHS1_SCHPO	678
QFJTSLENFK	QFJTSLENFK	H(8)N(2)	(N(N(H(H(H(H)))(H(H)(H(H))))))	3	3	sp|Q10061|LHS1_SCHPO	678
QFJTSLENFK	QFJTSLENFK	H(9)N(2)	(N(N(H(H(H(H(H))))(H(H(H(H)))))))	3	2	sp|Q10061|LHS1_SCHPO	678
QFJTSLENFK	QFJTSLENFK	H(9)N(2)	(N(N(H(H)(H(H(H(H(H(H(H))))))))))	3	3	sp|Q10061|LHS1_SCHPO	678
QFVQYGJLTGLDMAVVK	QFVQYGJLTGLDMAVVK	H(7)N(2)	(N(N(H(H(H))(H(H(H(H)))))))	7	3	sp|O94702|ERMP1_SCHPO	291
QFVQYGJLTGLDMAVVK	QFVQYGJLTGLDMAVVK	H(9)N(2)	(N(N(H(H(H(H(H))))(H(H(H(H)))))))	7	3	sp|O94702|ERMP1_SCHPO	291
QIIDSNFKRDJR	QIIDSNFKRDJR	H(10)N(2)	(N(N(H(H(H(H(H))))(H(H)(H(H(H)))))))	11	3	sp|O14014|RGA3_SCHPO	120
QJSTTEPSYDLQELR	QJSTTEPSYDLQELR	H(8)N(2)	(N(N(H(H(H(H)))(H(H(H(H)))))))	2	3	sp|Q9UTC8|OS9_SCHPO	104
QJSTTEPSYDLQELR	QJSTTEPSYDLQELR	H(9)N(2)	(N(N(H(H(H(H(H))))(H(H(H(H)))))))	2	3	sp|Q9UTC8|OS9_SCHPO	104
QSIALYAJDTK	QSIALYAJDTK	H(6)N(2)	(N(N(H(H(H))(H(H(H))))))	8	2	sp|P87113|ERG2_SCHPO	50
QSIALYAJDTK	QSIALYAJDTK	H(7)N(2)	(N(N(H(H(H))(H(H(H(H)))))))	8	2	sp|P87113|ERG2_SCHPO	50
QSIALYAJDTK	QSIALYAJDTK	H(8)N(2)	(N(N(H(H(H(H)))(H(H)(H(H))))))	8	2	sp|P87113|ERG2_SCHPO	50
QSIALYAJDTK	QSIALYAJDTK	H(8)N(2)	(N(N(H(H(H(H)))(H(H)(H(H))))))	8	3	sp|P87113|ERG2_SCHPO	50
QSIALYAJDTK	QSIALYAJDTK	H(9)N(2)	(N(N(H(H(H))(H(H)(H(H(H(H))))))))	8	2	sp|P87113|ERG2_SCHPO	50
QSIALYAJDTK	QSIALYAJDTK	H(9)N(2)	(N(N(H(H(H)(H))(H(H(H(H(H))))))))	8	3	sp|P87113|ERG2_SCHPO	50
QWASISPJITYK	QWASISPJITYK	H(16)N(2)	(N(N(H(H(H(H(H(H(H(H)))))))(H(H(H))(H(H(H(H(H)))))))))	8	3	sp|Q9USU5|GAS2_SCHPO	334
QWASISPJITYK	QWASISPJITYK	H(19)N(2)	(N(N(H(H(H(H(H(H(H(H)))))))(H(H(H(H(H(H)))))(H(H(H(H(H)))))))))	8	3	sp|Q9USU5|GAS2_SCHPO	334
QYNEJVTLYAPLEHINVAIR	QYNEJVTLYAPLEHINVAIR	H(10)N(2)	(N(N(H(H(H(H)))(H(H)(H(H)(H(H)))))))	5	3	sp|Q9C0Y4|AGLU_SCHPO	821
QYNEJVTLYAPLEHINVAIR	QYNEJVTLYAPLEHINVAIR	H(8)N(2)	(N(N(H(H(H(H)))(H(H(H(H)))))))	5	3	sp|Q9C0Y4|AGLU_SCHPO	821
QYNEJVTLYAPLEHINVAIR	QYNEJVTLYAPLEHINVAIR	H(8)N(2)	(N(N(H(H(H(H)))(H(H)(H)(H)))))	5	4	sp|Q9C0Y4|AGLU_SCHPO	821
QYNEJVTLYAPLEHINVAIR	QYNEJVTLYAPLEHINVAIR	H(9)N(2)	(N(N(H(H(H(H)))(H(H(H(H(H))))))))	5	3	sp|Q9C0Y4|AGLU_SCHPO	821
QYRDDLJLSYVFGCIPK	QYRDDLJLSYVFGC[160]IPK	H(11)N(2)	(N(N(H(H)(H(H(H(H(H(H(H(H(H))))))))))))	7	3	sp|Q9US39|YFZ2_SCHPO	379
QYRDDLJLSYVFGCIPK	QYRDDLJLSYVFGC[160]IPK	H(12)N(2)	(N(N(H(H(H(H(H))))(H(H(H(H)))(H(H(H)))))))	7	3	sp|Q9US39|YFZ2_SCHPO	379
QYRDDLJLSYVFGCIPK	QYRDDLJLSYVFGC[160]IPK	H(13)N(2)	(N(N(H(H(H(H(H))))(H(H(H(H(H(H(H(H)))))))))))	7	3	sp|Q9US39|YFZ2_SCHPO	379
RAVLJQTSLCENPPADVR	RAVLJQTSLC[160]ENPPADVR	H(9)N(2)	(N(N(H(H(H)(H(H)))(H(H)(H(H))))))	5	3	sp|O13663|GPI13_SCHPO	54
RFNPAJTSITNYEIK	RFNPAJTSITNYEIK	H(9)N(2)	(N(N(H(H(H(H)))(H(H)(H(H)(H))))))	6	3	sp|O94680|PDAT_SCHPO	560
RJSSTSSGETGKGPK	RJSSTSSGETGKGPK	H(13)N(2)	(N(N(H(H(H(H(H(H)))))(H(H)(H(H(H(H(H)))))))))	2	3	sp|O94525|YBU1_SCHPO	486
RSEVTPJTSLAQCPK	RSEVTPJTSLAQC[160]PK	H(10)N(2)	(N(N(H(H)(H(H(H))(H(H(H(H(H)))))))))	7	3	sp|Q9C0Y2|YKL1_SCHPO	44
RSEVTPJTSLAQCPK	RSEVTPJTSLAQC[160]PK	H(12)N(2)	(N(N(H(H)(H(H(H(H(H))))(H(H(H(H(H)))))))))	7	3	sp|Q9C0Y2|YKL1_SCHPO	44
RSEVTPJTSLAQCPK	RSEVTPJTSLAQC[160]PK	H(13)N(2)	(N(N(H(H(H(H(H(H)))))(H(H)(H(H(H(H(H)))))))))	7	3	sp|Q9C0Y2|YKL1_SCHPO	44
SDPASLVGNJITIYHPPPHGYLSYK	SDPASLVGNJITIYHPPPHGYLSYK	H(10)N(2)	(N(N(H(H(H(H(H))))(H(H)(H(H(H)))))))	10	4	sp|Q9USK8|AGS1_SCHPO	1032
SDPASLVGNJITIYHPPPHGYLSYK	SDPASLVGNJITIYHPPPHGYLSYK	H(9)N(2)	(N(N(H(H(H(H(H))))(H(H(H(H)))))))	10	4	sp|Q9USK8|AGS1_SCHPO	1032
SDTJSTSSGFSVGEAISSGYSLK	SDTJSTSSGFSVGEAISSGYSLK	H(9)N(2)	(N(N(H(H(H(H)))(H(H(H(H(H))))))))	4	3	sp|O42665|YF8B_SCHPO	106
SEFDGILPGEFVESJSTWWNR	SEFDGILPGEFVESJSTWWNR	H(8)N(2)	(N(N(H(H(H(H)))(H(H)(H(H))))))	15	3	sp|Q9P7Q9|ALG9_SCHPO	462
SEFDGILPGEFVESJSTWWNR	SEFDGILPGEFVESJSTWWNR	H(9)N(2)	(N(N(H(H)(H(H)(H(H(H(H(H)))))))))	15	3	sp|Q9P7Q9|ALG9_SCHPO	462
SEVTPJTSLAQCPK	SEVTPJTSLAQC[160]PK	H(11)N(2)	(N(N(H(H(H)(H(H(H))))(H(H)(H(H(H)))))))	6	3	sp|Q9C0Y2|YKL1_SCHPO	44
SIDCQWMDSVALJLSR	SIDC[160]QWMDSVALJLSR	H(10)N(2)	(N(N(H(H(H(H(H))))(H(H(H(H(H))))))))	13	3	sp|P87167|BUT2_SCHPO	196
SIDCQWMDSVALJLSR	SIDC[160]QWMDSVALJLSR	H(12)N(2)	(N(N(H(H(H(H(H))))(H(H(H(H)))(H(H(H)))))))	13	3	sp|P87167|BUT2_SCHPO	196
SIDCQWMDSVALJLSR	SIDC[160]QWMDSVALJLSR	H(13)N(2)	(N(N(H(H(H)(H))(H(H(H(H(H(H(H(H(H))))))))))))	13	3	sp|P87167|BUT2_SCHPO	196
SIDCQWMDSVALJLSR	SIDC[160]QWM[147]DSVALJLSR	H(12)N(2)	(N(N(H(H(H(H(H(H)))))(H(H(H))(H(H(H)))))))	13	3	sp|P87167|BUT2_SCHPO	196
SIDVGJHTLVIVDGIR	SIDVGJHTLVIVDGIR	H(12)N(2)	(N(N(H(H(H(H(H))))(H(H(H(H)))(H(H(H)))))))	6	3	sp|Q9UUH0|YKIC_SCHPO	171
SIDVGJHTLVIVDGIR	SIDVGJHTLVIVDGIR	H(13)N(2)	(N(N(H(H(H(H(H(H)))))(H(H(H(H)))(H(H(H)))))))	6	3	sp|Q9UUH0|YKIC_SCHPO	171
SIDVGJHTLVIVDGIR	SIDVGJHTLVIVDGIR	H(14)N(2)	(N(N(H(H(H(H(H(H)))))(H(H(H(H(H(H(H(H)))))))))))	6	3	sp|Q9UUH0|YKIC_SCHPO	171
SIDVGJHTLVIVDGIR	SIDVGJHTLVIVDGIR	H(15)N(2)	(N(N(H(H(H(H(H(H(H))))))(H(H(H(H(H(H(H(H)))))))))))	6	3	sp|Q9UUH0|YKIC_SCHPO	171
SIIHDTLJSSYSDIENLNSR	SIIHDTLJSSYSDIENLNSR	H(8)N(2)	(N(N(H(H(H(H)))(H(H(H(H)))))))	8	3	sp|Q9Y7P1|ERO12_SCHPO	49
SIIHDTLJSSYSDIENLNSR	SIIHDTLJSSYSDIENLNSR	H(8)N(2)	(N(N(H(H(H(H)))(H(H(H(H)))))))	8	4	sp|Q9Y7P1|ERO12_SCHPO	49
SIIHDTLJSSYSDIENLNSR	SIIHDTLJSSYSDIENLNSR	H(9)N(2)	(N(N(H(H(H))(H(H(H(H(H(H)))))))))	8	3	sp|Q9Y7P1|ERO12_SCHPO	49
SIIQNJGTFGVSHTR	SIIQNJGTFGVSHTR	H(10)N(2)	(N(N(H(H(H(H(H))))(H(H(H))(H(H))))))	6	3	sp|Q8WZK2|MCD4_SCHPO	86
SIIQNJGTFGVSHTR	SIIQNJGTFGVSHTR	H(7)N(2)	(N(N(H(H(H))(H(H(H(H)))))))	6	3	sp|Q8WZK2|MCD4_SCHPO	86
SIIQNJGTFGVSHTR	SIIQNJGTFGVSHTR	H(8)N(2)	(N(N(H(H(H(H)))(H(H)(H)(H)))))	6	3	sp|Q8WZK2|MCD4_SCHPO	86
SIIQNJGTFGVSHTR	SIIQNJGTFGVSHTR	H(9)N(2)	(N(N(H(H(H)(H))(H(H)(H(H(H)))))))	6	3	sp|Q8WZK2|MCD4_SCHPO	86
SJATKPQCPK	SJATKPQC[160]PK	H(10)N(2)	(N(N(H(H(H(H)))(H(H)(H(H(H(H))))))))	2	3	sp|O14103|ROT1_SCHPO	83
SJATKPQCPK	SJATKPQC[160]PK	H(11)N(2)	(N(N(H(H(H(H(H))))(H(H(H(H(H(H)))))))))	2	3	sp|O14103|ROT1_SCHPO	83
SJATKPQCPK	SJATKPQC[160]PK	H(12)N(2)	(N(N(H(H(H(H(H))))(H(H(H(H)))(H(H(H)))))))	2	3	sp|O14103|ROT1_SCHPO	83
SJATKPQCPK	SJATKPQC[160]PK	H(13)N(2)	(N(N(H(H(H(H(H))))(H(H(H(H(H(H(H(H)))))))))))	2	3	sp|O14103|ROT1_SCHPO	83
SJATKPQCPK	SJATKPQC[160]PK	H(14)N(2)	(N(N(H(H(H(H(H(H(H))))))(H(H(H(H)))(H(H(H)))))))	2	3	sp|O14103|ROT1_SCHPO	83
SJATKPQCPK	SJATKPQC[160]PK	H(15)N(2)	(N(N(H(H(H(H(H))))(H(H(H(H)))(H(H(H(H(H(H))))))))))	2	3	sp|O14103|ROT1_SCHPO	83
SJATKPQCPK	SJATKPQC[160]PK	H(8)N(2)	(N(N(H(H(H(H)))(H(H)(H(H))))))	2	3	sp|O14103|ROT1_SCHPO	83
SJATKPQCPK	SJATKPQC[160]PK	H(9)N(2)	(N(N(H(H(H)(H(H)))(H(H)(H(H))))))	2	3	sp|O14103|ROT1_SCHPO	83
SLVVSLDSAVJR	SLVVSLDSAVJR	H(9)N(2)	(N(N(H(H(H)(H(H)))(H(H)(H(H))))))	11	3	sp|Q9Y7S5|YQO6_SCHPO	158
SPEFFJDSLVR	SPEFFJDSLVR	H(13)N(2)	(N(N(H(H(H(H(H))))(H(H(H(H(H(H(H(H)))))))))))	6	3	sp|O13968|YE48_SCHPO	118
SPEFFJDSLVR	SPEFFJDSLVR	H(14)N(2)	(N(N(H(H(H(H(H(H(H))))))(H(H(H(H)))(H(H(H)))))))	6	3	sp|O13968|YE48_SCHPO	118
SPEFFJDSLVR	SPEFFJDSLVR	H(15)N(2)	(N(N(H(H(H(H(H))))(H(H(H(H(H))))(H(H(H(H(H)))))))))	6	3	sp|O13968|YE48_SCHPO	118
SPEFFJDSLVR	SPEFFJDSLVR	H(19)N(2)	(N(N(H(H(H(H(H(H(H(H)))))))(H(H(H(H(H))))(H(H(H(H(H(H))))))))))	6	3	sp|O13968|YE48_SCHPO	118
SPEFFJDSLVR	SPEFFJDSLVR	H(9)N(2)	(N(N(H(H(H)(H))(H(H)(H(H(H)))))))	6	2	sp|O13968|YE48_SCHPO	118
SQNHLSYJTTMK	SQNHLSYJTTMK	H(9)N(2)	(N(N(H(H(H(H(H))))(H(H(H(H)))))))	8	3	sp|O42841|YFH2_SCHPO	295
SSSSLITDSAAGATAFSCAJK	SSSSLITDSAAGATAFSC[160]AJK	H(8)N(2)	(N(N(H(H(H(H)))(H(H)(H(H))))))	20	3	sp|O60109|PPB_SCHPO	126
SSSSLITDSAAGATAFSCAJK	SSSSLITDSAAGATAFSC[160]AJK	H(9)N(2)	(N(N(H(H(H(H(H))))(H(H(H(H)))))))	20	3	sp|O60109|PPB_SCHPO	126
SVAILDGVGVJNTFGVISYR	SVAILDGVGVJNTFGVISYR	H(13)N(2)	(N(N(H(H(H(H(H(H)))))(H(H(H(H(H(H(H))))))))))	11	3	sp|P87167|BUT2_SCHPO	51
SVAILDGVGVJNTFGVISYR	SVAILDGVGVJNTFGVISYR	H(14)N(2)	(N(N(H(H(H(H(H(H(H))))))(H(H(H(H)))(H(H(H)))))))	11	3	sp|P87167|BUT2_SCHPO	51
SVAILDGVGVJNTFGVISYR	SVAILDGVGVJNTFGVISYR	H(15)N(2)	(N(N(H(H(H(H(H(H(H))))))(H(H(H(H(H(H(H(H)))))))))))	11	3	sp|P87167|BUT2_SCHPO	51
SWNAILHCSJJSSDLLER	SWNAILHC[160]SJJSSDLLER	H(8)N(2)	(N(N(H(H(H(H)))(H(H)(H(H))))))	10	3	sp|Q10109|LEM2_SCHPO	439
SWNAILHCSJJSSDLLER	SWNAILHC[160]SJJSSDLLER	H(9)N(2)	(N(N(H(H(H(H)))(H(H(H(H(H))))))))	10	3	sp|Q10109|LEM2_SCHPO	439
TEEFSJMTVPMIFSEFGCIEVRPR	TEEFSJM[147]TVPMIFSEFGC[160]IEVRPR	H(13)N(2)	(N(N(H(H)(H(H(H(H(H(H)))))(H(H(H(H(H)))))))))	6	4	sp|Q9P378|GAS1_SCHPO	249
TELAAYLSCJATK	TELAAYLSC[160]JATK	H(15)N(2)	(N(N(H(H(H(H(H)))(H(H(H))))(H(H(H(H(H(H(H))))))))))	10	3	sp|Q9USU5|GAS2_SCHPO	212
TELAAYLSCJATK	TELAAYLSC[160]JATK	H(16)N(2)	(N(N(H(H(H(H(H))))(H(H(H(H(H))))(H(H(H(H(H(H))))))))))	10	3	sp|Q9USU5|GAS2_SCHPO	212
TELAAYLSCJATK	TELAAYLSC[160]JATK	H(17)N(2)	(N(N(H(H(H(H(H(H(H))))))(H(H(H(H)))(H(H(H(H(H(H))))))))))	10	3	sp|Q9USU5|GAS2_SCHPO	212
TIQJISK	TIQJISK	H(16)N(2)	(N(N(H(H(H(H(H(H(H(H)))))))(H(H(H))(H(H(H(H(H)))))))))	4	3	sp|Q9UTH5|PLB6_SCHPO	178
TJACTJYTCFDYSSTTAR	TJAC[160]TJYTC[160]FDYSSTTAR	H(14)N(2)	(N(N(H(H(H(H(H(H(H))))))(H(H(H(H(H(H(H))))))))))	2	3	sp|P32834|SXA1_SCHPO	134
TJDTLDAIK	TJDTLDAIK	H(9)N(2)	(N(N(H(H(H(H)))(H(H)(H(H(H)))))))	2	2	sp|O74401|ERO11_SCHPO	421
TJGTLYGLSDSR	TJGTLYGLSDSR	H(8)N(2)	(N(N(H(H(H(H)))(H(H)(H)(H)))))	2	2	sp|Q9US04|GGT1_SCHPO	612
TJGTLYGLSDSR	TJGTLYGLSDSR	H(8)N(2)	(N(N(H(H(H(H)))(H(H)(H(H))))))	2	3	sp|Q9US04|GGT1_SCHPO	612
TJGTLYGLSDSR	TJGTLYGLSDSR	H(9)N(2)	(N(N(H(H(H(H(H))))(H(H(H(H)))))))	2	2	sp|Q9US04|GGT1_SCHPO	612
TLGDTTYGFPJVSLSSITSQEWYR	TLGDTTYGFPJVSLSSITSQEWYR	H(10)N(2)	(N(N(H(H(H(H(H))))(H(H(H))(H(H))))))	11	3	sp|P78854|PLB1_SCHPO	244
TLGDTTYGFPJVSLSSITSQEWYR	TLGDTTYGFPJVSLSSITSQEWYR	H(10)N(2)	(N(N(H(H(H(H(H))))(H(H(H))(H(H))))))	11	4	sp|P78854|PLB1_SCHPO	244
TLGDTTYGFPJVSLSSITSQEWYR	TLGDTTYGFPJVSLSSITSQEWYR	H(11)N(2)	(N(N(H(H(H)(H(H)))(H(H(H(H(H(H)))))))))	11	3	sp|P78854|PLB1_SCHPO	244
TLGDTTYGFPJVSLSSITSQEWYR	TLGDTTYGFPJVSLSSITSQEWYR	H(8)N(2)	(N(N(H(H(H(H)))(H(H(H(H)))))))	11	3	sp|P78854|PLB1_SCHPO	244
TLGDTTYGFPJVSLSSITSQEWYR	TLGDTTYGFPJVSLSSITSQEWYR	H(9)N(2)	(N(N(H(H(H(H(H))))(H(H(H(H)))))))	11	3	sp|P78854|PLB1_SCHPO	244
TLGDTTYGFPJVSLSSITSQEWYR	TLGDTTYGFPJVSLSSITSQEWYR	H(9)N(2)	(N(N(H(H(H(H(H))))(H(H(H(H)))))))	11	4	sp|P78854|PLB1_SCHPO	244
VDVAQLVEPYRJDCIFHDASGACHFFFK	VDVAQLVEPYRJDC[160]IFHDASGAC[160]HFFFK	H(8)N(2)	(N(N(H(H(H(H)))(H(H)(H)(H)))))	12	4	sp|Q10283|HMDH_SCHPO	117
VDVAQLVEPYRJDCIFHDASGACHFFFK	VDVAQLVEPYRJDC[160]IFHDASGAC[160]HFFFK	H(8)N(2)	(N(N(H(H(H(H)))(H(H)(H)(H)))))	12	5	sp|Q10283|HMDH_SCHPO	117
VHLECFGSSSSNJK	VHLEC[160]FGSSSSNJK	H(11)N(2)	(N(N(H(H(H(H)))(H(H(H(H(H(H(H))))))))))	13	3	sp|O13912|YDW6_SCHPO	256
VHLECFGSSSSNJK	VHLEC[160]FGSSSSNJK	H(13)N(2)	(N(N(H(H(H(H(H))))(H(H(H(H(H(H(H(H)))))))))))	13	3	sp|O13912|YDW6_SCHPO	256
VLNSDYSFJHTK	VLNSDYSFJHTK	H(16)N(2)	(N(N(H(H(H(H(H(H(H))))))(H(H(H(H(H))))(H(H(H(H))))))))	9	3	sp|O14031|PGT1_SCHPO	464
VQASJWTGTR	VQASJWTGTR	H(10)N(2)	(N(N(H(H(H)(H))(H(H(H(H(H(H)))))))))	5	2	sp|Q9USK8|AGS1_SCHPO	907
VQASJWTGTR	VQASJWTGTR	H(10)N(2)	(N(N(H(H(H))(H(H(H(H)))(H(H(H)))))))	5	3	sp|Q9USK8|AGS1_SCHPO	907
VQASJWTGTR	VQASJWTGTR	H(9)N(2)	(N(N(H(H(H)(H))(H(H)(H(H(H)))))))	5	2	sp|Q9USK8|AGS1_SCHPO	907
VQCADFFACGJSSVR	VQC[160]ADFFAC[160]GJSSVR	H(15)N(2)	(N(N(H(H(H(H(H(H(H))))))(H(H(H(H)))(H(H(H(H))))))))	11	3	sp|O13692|GAS5_SCHPO	216
VTJITDSQPAPYMK	VTJITDSQPAPYMK	H(7)N(2)	(N(N(H(H(H)(H))(H(H(H))))))	3	3	sp|O94559|LES1_SCHPO	232
VTJITDSQPAPYMK	VTJITDSQPAPYMK	H(8)N(2)	(N(N(H(H(H(H)))(H(H)(H)(H)))))	3	3	sp|O94559|LES1_SCHPO	232
VVGTJATYVGEK	VVGTJATYVGEK	H(10)N(2)	(N(N(H(H(H))(H(H(H(H(H(H(H))))))))))	5	3	sp|P0CU13|YI46_SCHPO/sp|Q9P7U4|YI75_SCHPO/sp|P0CU12|YHEF_SCHPO	45/46/45
VVGTJATYVGEK	VVGTJATYVGEK	H(12)N(2)	(N(N(H(H(H(H(H))))(H(H(H(H)))(H(H(H)))))))	5	3	sp|P0CU13|YI46_SCHPO/sp|Q9P7U4|YI75_SCHPO/sp|P0CU12|YHEF_SCHPO	45/46/45
VVGTJATYVGEK	VVGTJATYVGEK	H(13)N(2)	(N(N(H(H(H(H(H))))(H(H(H(H(H(H(H(H)))))))))))	5	3	sp|P0CU13|YI46_SCHPO/sp|Q9P7U4|YI75_SCHPO/sp|P0CU12|YHEF_SCHPO	45/46/45
VVGTJATYVGEK	VVGTJATYVGEK	H(14)N(2)	(N(N(H(H(H(H(H(H)))))(H(H(H(H)))(H(H(H(H))))))))	5	3	sp|P0CU13|YI46_SCHPO/sp|Q9P7U4|YI75_SCHPO/sp|P0CU12|YHEF_SCHPO	45/46/45
VVGTJATYVGEK	VVGTJATYVGEK	H(15)N(2)	(N(N(H(H(H(H(H))))(H(H(H(H)))(H(H(H(H(H(H))))))))))	5	3	sp|P0CU13|YI46_SCHPO/sp|Q9P7U4|YI75_SCHPO/sp|P0CU12|YHEF_SCHPO	45/46/45
VVGTJATYVGEK	VVGTJATYVGEK	H(16)N(2)	(N(N(H(H(H(H(H(H(H(H)))))))(H(H(H))(H(H(H(H(H)))))))))	5	3	sp|P0CU13|YI46_SCHPO/sp|Q9P7U4|YI75_SCHPO/sp|P0CU12|YHEF_SCHPO	45/46/45
VVGTJATYVGEK	VVGTJATYVGEK	H(16)N(2)	(N(N(H(H(H(H(H(H(H(H)))))))(H(H(H))(H(H(H(H(H)))))))))	5	4	sp|P0CU13|YI46_SCHPO/sp|Q9P7U4|YI75_SCHPO/sp|P0CU12|YHEF_SCHPO	45/46/45
VVGTJATYVGEK	VVGTJATYVGEK	H(17)N(2)	(N(N(H(H(H(H(H(H(H))))))(H(H(H(H(H))))(H(H(H(H(H)))))))))	5	3	sp|P0CU13|YI46_SCHPO/sp|Q9P7U4|YI75_SCHPO/sp|P0CU12|YHEF_SCHPO	45/46/45
VVGTJATYVGEK	VVGTJATYVGEK	H(8)N(2)	(N(N(H(H(H(H)))(H(H(H(H)))))))	5	2	sp|P0CU13|YI46_SCHPO/sp|Q9P7U4|YI75_SCHPO/sp|P0CU12|YHEF_SCHPO	45/46/45
VVGTJATYVGEK	VVGTJATYVGEK	H(9)N(2)	(N(N(H(H(H(H(H))))(H(H(H(H)))))))	5	2	sp|P0CU13|YI46_SCHPO/sp|Q9P7U4|YI75_SCHPO/sp|P0CU12|YHEF_SCHPO	45/46/45
VYAVJASLNHDK	VYAVJASLNHDK	H(10)N(2)	(N(N(H(H(H(H(H))))(H(H)(H(H(H)))))))	5	3	sp|Q9USU5|GAS2_SCHPO	90
VYAVJASLNHDK	VYAVJASLNHDK	H(13)N(2)	(N(N(H(H(H(H(H))))(H(H(H(H(H(H(H(H)))))))))))	5	3	sp|Q9USU5|GAS2_SCHPO	90
VYAVJASLNHDK	VYAVJASLNHDK	H(14)N(2)	(N(N(H(H(H(H(H(H)))))(H(H(H))(H(H(H(H(H)))))))))	5	3	sp|Q9USU5|GAS2_SCHPO	90
VYAVJASLNHDK	VYAVJASLNHDK	H(15)N(2)	(N(N(H(H(H(H)))(H(H(H(H(H(H)))))(H(H(H(H(H)))))))))	5	3	sp|Q9USU5|GAS2_SCHPO	90
VYAVJASLNHDK	VYAVJASLNHDK	H(16)N(2)	(N(N(H(H(H(H(H(H(H(H)))))))(H(H(H))(H(H(H(H(H)))))))))	5	3	sp|Q9USU5|GAS2_SCHPO	90
VYAVJASLNHDK	VYAVJASLNHDK	H(16)N(2)	(N(N(H(H(H(H(H(H)))))(H(H(H(H(H))))(H(H(H(H(H)))))))))	5	4	sp|Q9USU5|GAS2_SCHPO	90
VYAVJASLNHDK	VYAVJASLNHDK	H(17)N(2)	(N(N(H(H(H(H))(H(H(H(H)))))(H(H(H(H(H(H(H(H(H))))))))))))	5	3	sp|Q9USU5|GAS2_SCHPO	90
VYAVJASLNHDK	VYAVJASLNHDK	H(18)N(2)	(N(N(H(H(H(H(H(H(H(H(H))))))))(H(H(H(H(H))))(H(H(H(H))))))))	5	3	sp|Q9USU5|GAS2_SCHPO	90
VYAVJASLNHDK	VYAVJASLNHDK	H(8)N(2)	(N(N(H(H(H(H)))(H(H)(H(H))))))	5	3	sp|Q9USU5|GAS2_SCHPO	90
VYAVJASLNHDK	VYAVJASLNHDK	H(9)N(2)	(N(N(H(H(H)(H(H)))(H(H)(H(H))))))	5	3	sp|Q9USU5|GAS2_SCHPO	90
VYGSQGJSTVLSR	VYGSQGJSTVLSR	H(10)N(2)	(N(N(H(H(H)(H(H)))(H(H(H(H(H))))))))	7	3	sp|Q9USK8|AGS1_SCHPO	1016
VYLHTLTITLJGTR	VYLHTLTITLJGTR	H(8)N(2)	(N(N(H(H(H(H)))(H(H(H(H)))))))	11	3	sp|O94380|GPI16_SCHPO	391
WAJVSVR	WAJVSVR	H(8)N(2)	(N(N(H(H(H)(H))(H(H)(H(H))))))	3	2	sp|O94726|MNL1_SCHPO	756
WGAIEJGTAR	WGAIEJGTAR	H(15)N(2)	(N(N(H(H(H(H(H))))(H(H(H(H)))(H(H(H(H(H(H))))))))))	6	3	sp|Q9USK8|AGS1_SCHPO	472
WGYTJITEIMDVR	WGYTJITEIMDVR	H(10)N(2)	(N(N(H(H)(H(H)(H(H(H(H(H(H))))))))))	5	3	sp|Q9C0Y4|AGLU_SCHPO	331
WGYTJITEIMDVR	WGYTJITEIMDVR	H(11)N(2)	(N(N(H(H(H(H(H))))(H(H(H))(H(H(H)))))))	5	3	sp|Q9C0Y4|AGLU_SCHPO	331
WGYTJITEIMDVR	WGYTJITEIMDVR	H(12)N(2)	(N(N(H(H(H)(H))(H(H(H(H)))(H(H)(H(H)))))))	5	3	sp|Q9C0Y4|AGLU_SCHPO	331
WGYTJITEIMDVR	WGYTJITEIMDVR	H(13)N(2)	(N(N(H(H(H(H(H(H)))))(H(H)(H(H(H(H(H)))))))))	5	3	sp|Q9C0Y4|AGLU_SCHPO	331
WGYTJITEIMDVR	WGYTJITEIMDVR	H(8)N(2)	(N(N(H(H(H(H)))(H(H)(H)(H)))))	5	3	sp|Q9C0Y4|AGLU_SCHPO	331
WGYTJITEIMDVR	WGYTJITEIMDVR	H(9)N(2)	(N(N(H(H(H)(H(H)))(H(H)(H(H))))))	5	3	sp|Q9C0Y4|AGLU_SCHPO	331
WTPVSTJSTSK	WTPVSTJSTSK	H(11)N(2)	(N(N(H(H(H(H(H))))(H(H)(H(H(H(H))))))))	7	3	sp|O13968|YE48_SCHPO	555
WTPVSTJSTSK	WTPVSTJSTSK	H(12)N(2)	(N(N(H(H(H(H(H))))(H(H(H(H)))(H(H(H)))))))	7	3	sp|O13968|YE48_SCHPO	555
WTPVSTJSTSK	WTPVSTJSTSK	H(13)N(2)	(N(N(H(H(H(H(H))))(H(H(H(H(H(H(H(H)))))))))))	7	3	sp|O13968|YE48_SCHPO	555
WTPVSTJSTSK	WTPVSTJSTSK	H(14)N(2)	(N(N(H(H(H(H(H(H)))))(H(H(H(H)))(H(H(H(H))))))))	7	3	sp|O13968|YE48_SCHPO	555
WTPVSTJSTSK	WTPVSTJSTSK	H(8)N(2)	(N(N(H(H(H(H)))(H(H)(H(H))))))	7	2	sp|O13968|YE48_SCHPO	555
YELGLDPQJITVPPLSHK	YELGLDPQJITVPPLSHK	H(7)N(2)	(N(N(H(H(H))(H(H(H(H)))))))	9	3	sp|O94385|PO152_SCHPO	479
YELGLDPQJITVPPLSHK	YELGLDPQJITVPPLSHK	H(8)N(2)	(N(N(H(H(H(H)))(H(H)(H)(H)))))	9	3	sp|O94385|PO152_SCHPO	479
YELGLDPQJITVPPLSHK	YELGLDPQJITVPPLSHK	H(9)N(2)	(N(N(H(H(H))(H(H)(H(H(H(H))))))))	9	3	sp|O94385|PO152_SCHPO	479
YFJYTQSEQEAAHDK	YFJYTQSEQEAAHDK	H(8)N(2)	(N(N(H(H(H(H)))(H(H)(H(H))))))	3	3	sp|O13875|YE1A_SCHPO	537
YHELFJASTYNIYTAAQQR	YHELFJASTYNIYTAAQQR	H(10)N(2)	(N(N(H(H(H(H(H))))(H(H(H(H(H))))))))	6	3	sp|P08091|PPA1_SCHPO	151
YHELFJASTYNIYTAAQQR	YHELFJASTYNIYTAAQQR	H(11)N(2)	(N(N(H(H(H(H(H))))(H(H)(H(H(H(H))))))))	6	3	sp|P08091|PPA1_SCHPO	151
YHELFJASTYNIYTAAQQR	YHELFJASTYNIYTAAQQR	H(12)N(2)	(N(N(H(H(H(H(H(H)))))(H(H(H))(H(H(H)))))))	6	3	sp|P08091|PPA1_SCHPO	151
YHELFJASTYNIYTAAQQR	YHELFJASTYNIYTAAQQR	H(12)N(2)	(N(N(H(H(H(H(H(H)))))(H(H(H))(H(H(H)))))))	6	4	sp|P08091|PPA1_SCHPO	151
YHELFJASTYNIYTAAQQR	YHELFJASTYNIYTAAQQR	H(13)N(2)	(N(N(H(H(H(H(H))))(H(H(H(H(H(H(H(H)))))))))))	6	3	sp|P08091|PPA1_SCHPO	151
YHELFJASTYNIYTAAQQR	YHELFJASTYNIYTAAQQR	H(13)N(2)	(N(N(H(H(H(H(H(H)))))(H(H)(H(H(H(H(H)))))))))	6	4	sp|P08091|PPA1_SCHPO	151
YHELFJASTYNIYTAAQQR	YHELFJASTYNIYTAAQQR	H(14)N(2)	(N(N(H(H(H(H(H(H)))))(H(H(H))(H(H(H(H(H)))))))))	6	4	sp|P08091|PPA1_SCHPO	151
YHELFJASTYNIYTAAQQR	YHELFJASTYNIYTAAQQR	H(15)N(2)	(N(N(H(H(H(H))(H(H)))(H(H(H(H(H(H(H(H(H))))))))))))	6	4	sp|P08091|PPA1_SCHPO	151
YHELFJASTYNIYTAAQQR	YHELFJASTYNIYTAAQQR	H(16)N(2)	(N(N(H(H(H(H(H(H(H(H)))))))(H(H(H(H(H(H(H(H)))))))))))	6	4	sp|P08091|PPA1_SCHPO	151
YHELFJASTYNIYTAAQQR	YHELFJASTYNIYTAAQQR	H(17)N(2)	(N(N(H(H(H(H(H(H(H(H)))))))(H(H(H(H(H(H(H(H(H))))))))))))	6	4	sp|P08091|PPA1_SCHPO	151
YNTDPVCAFDJSTVVELSDK	YNTDPVC[160]AFDJSTVVELSDK	H(8)N(2)	(N(N(H(H(H(H)))(H(H(H(H)))))))	11	3	sp|O74551|YCVC_SCHPO	53
YQQSGLPLGIIFYJSTESR	YQQSGLPLGIIFYJSTESR	H(8)N(2)	(N(N(H(H(H(H)))(H(H)(H)(H)))))	14	3	sp|Q10057|PDI1_SCHPO	257
YQQSGLPLGIIFYJSTESR	YQQSGLPLGIIFYJSTESR	H(9)N(2)	(N(N(H(H(H(H)))(H(H)(H(H)(H))))))	14	3	sp|Q10057|PDI1_SCHPO	257
YQQSGLPLGIIFYJSTESRDELYDVFQPLAK	YQQSGLPLGIIFYJSTESRDELYDVFQPLAK	H(8)N(2)	(N(N(H(H(H(H)))(H(H(H(H)))))))	14	4	sp|Q10057|PDI1_SCHPO	257
YQYJETAGEGVTAYVIDTGINIEHQDFQGR	YQYJETAGEGVTAYVIDTGINIEHQDFQGR	H(13)N(2)	(N(N(H(H(H(H(H(H(H))))))(H(H(H(H(H(H)))))))))	4	4	sp|Q9UTS0|PSP3_SCHPO	192
YSFEWSJVSILEGDIDSIKEK	YSFEWSJVSILEGDIDSIKEK	H(9)N(2)	(N(N(H(H(H)(H(H)))(H(H(H(H)))))))	7	3	sp|Q9UTC8|OS9_SCHPO	60
YVYDSSAGDJITAYVVDTGVSIHHVEFEGR	YVYDSSAGDJITAYVVDTGVSIHHVEFEGR	H(11)N(2)	(N(N(H(H(H(H))(H(H)))(H(H(H))(H(H))))))	10	4	sp|P40903|ISP6_SCHPO	214
YVYDSSAGDJITAYVVDTGVSIHHVEFEGR	YVYDSSAGDJITAYVVDTGVSIHHVEFEGR	H(12)N(2)	(N(N(H(H(H(H(H(H)))))(H(H(H))(H(H(H)))))))	10	4	sp|P40903|ISP6_SCHPO	214
YVYDSSAGDJITAYVVDTGVSIHHVEFEGR	YVYDSSAGDJITAYVVDTGVSIHHVEFEGR	H(13)N(2)	(N(N(H(H(H(H))(H(H)))(H(H(H(H(H(H(H))))))))))	10	4	sp|P40903|ISP6_SCHPO	214
YVYDSSAGDJITAYVVDTGVSIHHVEFEGR	YVYDSSAGDJITAYVVDTGVSIHHVEFEGR	H(14)N(2)	(N(N(H(H(H(H(H(H(H))))))(H(H(H(H(H(H(H))))))))))	10	4	sp|P40903|ISP6_SCHPO	214

## Sheet: FissionYeastLRL
Sequence	FullPeptideName	GlycanComposition	GlycanStruct	GlycanSite	Charge	ProteinName	ProteinGlycoSite
AAJDSFLWGPYRPNLYVGIR	AAJDSFLWGPYRPNLYVGIR	H(8)N(2)	(N(N(H(H(H(H)))(H(H)(H)(H)))))	3	3	sp|O14255|GCS1_SCHPO	39
AAJDSFLWGPYRPNLYVGIR	AAJDSFLWGPYRPNLYVGIR	H(8)N(2)	(N(N(H(H(H(H)))(H(H)(H)(H)))))	3	4	sp|O14255|GCS1_SCHPO	39
AAJDSFLWGPYRPNLYVGIRPK	AAJDSFLWGPYRPNLYVGIRPK	H(10)N(2)	(N(N(H(H)(H(H(H(H(H(H(H(H)))))))))))	3	4	sp|O14255|GCS1_SCHPO	39
AAJDSFLWGPYRPNLYVGIRPK	AAJDSFLWGPYRPNLYVGIRPK	H(7)N(2)	(N(N(H(H(H))(H(H(H(H)))))))	3	3	sp|O14255|GCS1_SCHPO	39
AAJDSFLWGPYRPNLYVGIRPK	AAJDSFLWGPYRPNLYVGIRPK	H(7)N(2)	(N(N(H(H(H))(H(H(H(H)))))))	3	4	sp|O14255|GCS1_SCHPO	39
AAJDSFLWGPYRPNLYVGIRPK	AAJDSFLWGPYRPNLYVGIRPK	H(8)N(2)	(N(N(H(H(H(H)))(H(H)(H)(H)))))	3	3	sp|O14255|GCS1_SCHPO	39
AAJDSFLWGPYRPNLYVGIRPK	AAJDSFLWGPYRPNLYVGIRPK	H(8)N(2)	(N(N(H(H(H(H)))(H(H)(H)(H)))))	3	4	sp|O14255|GCS1_SCHPO	39
AAJDSFLWGPYRPNLYVGIRPK	AAJDSFLWGPYRPNLYVGIRPK	H(9)N(2)	(N(N(H(H(H(H)))(H(H)(H(H)(H))))))	3	3	sp|O14255|GCS1_SCHPO	39
AAJDSFLWGPYRPNLYVGIRPK	AAJDSFLWGPYRPNLYVGIRPK	H(9)N(2)	(N(N(H(H(H(H)))(H(H(H(H(H))))))))	3	4	sp|O14255|GCS1_SCHPO	39
ADSIAGVVAQMJDTTTQFHIQANEAYRK	ADSIAGVVAQMJDTTTQFHIQANEAYRK	H(12)N(2)	(N(N(H(H(H))(H(H(H(H(H))))(H(H(H(H))))))))	12	4	sp|Q9C0V5|YOM1_SCHPO	345
AFSKJESLTSQICLYHIGIHGK	AFSKJESLTSQIC[160]LYHIGIHGK	H(8)N(2)	(N(N(H(H(H(H)))(H(H(H(H)))))))	5	5	sp|O14173|YE57_SCHPO	578
AGHSHTYELAPASPJTSISWIQSYSPR	AGHSHTYELAPASPJTSISWIQSYSPR	H(12)N(2)	(N(N(H(H(H))(H(H(H(H(H))))(H(H(H(H))))))))	15	4	sp|P87167|BUT2_SCHPO	364
AGHSHTYELAPASPJTSISWIQSYSPR	AGHSHTYELAPASPJTSISWIQSYSPR	H(13)N(2)	(N(N(H(H(H(H(H))))(H(H(H(H(H(H(H(H)))))))))))	15	4	sp|P87167|BUT2_SCHPO	364
AGHSHTYELAPASPJTSISWIQSYSPR	AGHSHTYELAPASPJTSISWIQSYSPR	H(14)N(2)	(N(N(H(H(H(H(H(H)))))(H(H)(H(H(H(H(H(H))))))))))	15	4	sp|P87167|BUT2_SCHPO	364
AGHSHTYELAPASPJTSISWIQSYSPR	AGHSHTYELAPASPJTSISWIQSYSPR	H(14)N(2)	(N(N(H(H(H(H(H(H(H))))))(H(H(H(H(H(H(H))))))))))	15	5	sp|P87167|BUT2_SCHPO	364
AGHSHTYELAPASPJTSISWIQSYSPR	AGHSHTYELAPASPJTSISWIQSYSPR	H(15)N(2)	(N(N(H(H(H(H(H(H(H))))))(H(H(H(H(H(H(H(H)))))))))))	15	4	sp|P87167|BUT2_SCHPO	364
AGHSHTYELAPASPJTSISWIQSYSPR	AGHSHTYELAPASPJTSISWIQSYSPR	H(15)N(2)	(N(N(H(H(H(H(H(H(H(H)))))))(H(H(H(H(H(H(H))))))))))	15	5	sp|P87167|BUT2_SCHPO	364
AGHSHTYELAPASPJTSISWIQSYSPR	AGHSHTYELAPASPJTSISWIQSYSPR	H(16)N(2)	(N(N(H(H(H(H(H(H(H(H)))))))(H(H(H(H(H(H(H(H)))))))))))	15	4	sp|P87167|BUT2_SCHPO	364
AGHSHTYELAPASPJTSISWIQSYSPR	AGHSHTYELAPASPJTSISWIQSYSPR	H(16)N(2)	(N(N(H(H(H(H(H(H(H(H)))))))(H(H(H(H(H(H(H(H)))))))))))	15	5	sp|P87167|BUT2_SCHPO	364
AGHSHTYELAPASPJTSISWIQSYSPR	AGHSHTYELAPASPJTSISWIQSYSPR	H(17)N(2)	(N(N(H(H(H(H(H(H(H(H)))))))(H(H(H(H(H(H(H(H(H))))))))))))	15	4	sp|P87167|BUT2_SCHPO	364
AGHSHTYELAPASPJTSISWIQSYSPR	AGHSHTYELAPASPJTSISWIQSYSPR	H(17)N(2)	(N(N(H(H(H(H(H(H(H(H)))))))(H(H(H(H(H))))(H(H(H(H))))))))	15	5	sp|P87167|BUT2_SCHPO	364
AJLSIK	AJLSIK	H(9)N(2)	(N(N(H(H(H(H)))(H(H(H(H(H))))))))	2	2	sp|O13652|SFI1_SCHPO	323
AJLTFSEINSIILFGGASR	AJLTFSEINSIILFGGASR	H(9)N(2)	(N(N(H(H(H(H(H))))(H(H(H(H)))))))	2	3	sp|Q10061|LHS1_SCHPO	359
AJMTRLIQEK	AJMTRLIQEK	H(7)N(2)	(N(N(H(H(H))(H(H(H(H)))))))	2	2	sp|Q10309|YD56_SCHPO	752
AJMTRLIQEK	AJMTRLIQEK	H(8)N(2)	(N(N(H(H(H(H)))(H(H)(H)(H)))))	2	2	sp|Q10309|YD56_SCHPO	752
AJMTRLIQEK	AJMTRLIQEK	H(8)N(2)	(N(N(H(H)(H(H(H))(H(H(H)))))))	2	3	sp|Q10309|YD56_SCHPO	752
AJMTRLIQEK	AJMTRLIQEK	H(9)N(2)	(N(N(H(H(H)(H))(H(H(H))(H(H))))))	2	2	sp|Q10309|YD56_SCHPO	752
AJMTRLIQEK	AJMTRLIQEK	H(9)N(2)	(N(N(H(H(H))(H(H)(H(H(H(H))))))))	2	3	sp|Q10309|YD56_SCHPO	752
ALGHFYGJVSVIHFDSHLDTWNPK	ALGHFYGJVSVIHFDSHLDTWNPK	H(11)N(2)	(N(N(H(H(H(H(H(H)))))(H(H(H(H(H))))))))	8	4	sp|O42887|SPEB2_SCHPO	222
ALGHFYGJVSVIHFDSHLDTWNPK	ALGHFYGJVSVIHFDSHLDTWNPK	H(11)N(2)	(N(N(H(H(H(H(H(H)))))(H(H(H(H(H))))))))	8	5	sp|O42887|SPEB2_SCHPO	222
ALGHFYGJVSVIHFDSHLDTWNPK	ALGHFYGJVSVIHFDSHLDTWNPK	H(13)N(2)	(N(N(H(H(H(H(H))))(H(H)(H(H(H))(H(H(H))))))))	8	4	sp|O42887|SPEB2_SCHPO	222
ALGHFYGJVSVIHFDSHLDTWNPK	ALGHFYGJVSVIHFDSHLDTWNPK	H(13)N(2)	(N(N(H(H(H(H(H(H)))))(H(H(H(H)))(H(H(H)))))))	8	5	sp|O42887|SPEB2_SCHPO	222
ALGHFYGJVSVIHFDSHLDTWNPK	ALGHFYGJVSVIHFDSHLDTWNPK	H(14)N(2)	(N(N(H(H(H(H(H(H)))))(H(H(H(H)))(H(H(H(H))))))))	8	5	sp|O42887|SPEB2_SCHPO	222
ALGHFYGJVSVIHFDSHLDTWNPK	ALGHFYGJVSVIHFDSHLDTWNPK	H(16)N(2)	(N(N(H(H(H(H(H))))(H(H(H(H(H(H)))))(H(H(H(H(H)))))))))	8	5	sp|O42887|SPEB2_SCHPO	222
ALGHFYGJVSVIHFDSHLDTWNPK	ALGHFYGJVSVIHFDSHLDTWNPK	H(8)N(2)	(N(N(H(H(H))(H(H)(H)(H(H))))))	8	4	sp|O42887|SPEB2_SCHPO	222
ALGHFYGJVSVIHFDSHLDTWNPK	ALGHFYGJVSVIHFDSHLDTWNPK	H(8)N(2)	(N(N(H(H(H(H)))(H(H(H(H)))))))	8	5	sp|O42887|SPEB2_SCHPO	222
ALGHFYGJVSVIHFDSHLDTWNPK	ALGHFYGJVSVIHFDSHLDTWNPK	H(9)N(2)	(N(N(H(H(H)(H))(H(H(H(H(H))))))))	8	4	sp|O42887|SPEB2_SCHPO	222
ALGHFYGJVSVIHFDSHLDTWNPK	ALGHFYGJVSVIHFDSHLDTWNPK	H(9)N(2)	(N(N(H(H(H)(H(H)))(H(H(H(H)))))))	8	5	sp|O42887|SPEB2_SCHPO	222
ANAGFJISLSDYWGR	ANAGFJISLSDYWGR	H(10)N(2)	(N(N(H(H(H(H(H))))(H(H(H(H(H))))))))	6	3	sp|P78854|PLB1_SCHPO	220
ANAGFJISLSDYWGR	ANAGFJISLSDYWGR	H(11)N(2)	(N(N(H(H(H(H(H))))(H(H)(H(H(H(H))))))))	6	3	sp|P78854|PLB1_SCHPO	220
ANAGFJISLSDYWGR	ANAGFJISLSDYWGR	H(12)N(2)	(N(N(H(H(H(H(H))))(H(H(H(H)))(H(H(H)))))))	6	3	sp|P78854|PLB1_SCHPO	220
ANAGFJISLSDYWGR	ANAGFJISLSDYWGR	H(13)N(2)	(N(N(H(H(H(H(H(H)))))(H(H)(H(H(H(H(H)))))))))	6	3	sp|P78854|PLB1_SCHPO	220
ANAGFJISLSDYWGR	ANAGFJISLSDYWGR	H(14)N(2)	(N(N(H(H(H(H(H(H(H))))))(H(H(H(H(H(H(H))))))))))	6	3	sp|P78854|PLB1_SCHPO	220
ANAGFJISLSDYWGR	ANAGFJISLSDYWGR	H(9)N(2)	(N(N(H(H)(H(H)(H(H(H(H(H)))))))))	6	3	sp|P78854|PLB1_SCHPO	220
AVLJQTSLCENPPADVR	AVLJQTSLC[160]ENPPADVR	H(9)N(2)	(N(N(H(H(H(H)))(H(H(H(H(H))))))))	4	3	sp|O13663|GPI13_SCHPO	54
AWYIHGCYJGSATSYPTVDLSPAQR	AWYIHGC[160]YJGSATSYPTVDLSPAQR	H(10)N(2)	(N(N(H(H(H(H(H))))(H(H(H))(H(H))))))	9	3	sp|Q9USK8|AGS1_SCHPO	532
AWYIHGCYJGSATSYPTVDLSPAQR	AWYIHGC[160]YJGSATSYPTVDLSPAQR	H(9)N(2)	(N(N(H(H(H(H)))(H(H(H(H(H))))))))	9	3	sp|Q9USK8|AGS1_SCHPO	532
AYLNYJATSWSEAGYVRPK	AYLNYJATSWSEAGYVRPK	H(13)N(2)	(N(N(H(H(H(H))(H(H(H))))(H(H(H(H(H(H)))))))))	6	3	sp|O13789|YEOB_SCHPO	616
AYLNYJATSWSEAGYVRPK	AYLNYJATSWSEAGYVRPK	H(14)N(2)	(N(N(H(H(H(H(H))))(H(H(H))(H(H(H(H(H(H))))))))))	6	3	sp|O13789|YEOB_SCHPO	616
CIJGTYNGLIK	C[160]IJGTYNGLIK	H(7)N(2)	(N(N(H(H(H))(H(H(H(H)))))))	3	2	sp|Q9US55|GLU2A_SCHPO	563
CIJGTYNGLIK	C[160]IJGTYNGLIK	H(7)N(2)	(N(N(H(H(H))(H(H(H(H)))))))	3	3	sp|Q9US55|GLU2A_SCHPO	563
CIJGTYNGLIK	C[160]IJGTYNGLIK	H(8)N(2)	(N(N(H(H(H(H)))(H(H(H(H)))))))	3	2	sp|Q9US55|GLU2A_SCHPO	563
CIJGTYNGLIK	C[160]IJGTYNGLIK	H(8)N(2)	(N(N(H(H(H(H)))(H(H)(H(H))))))	3	3	sp|Q9US55|GLU2A_SCHPO	563
CIJGTYNGLIK	C[160]IJGTYNGLIK	H(9)N(2)	(N(N(H(H(H(H)))(H(H)(H(H(H)))))))	3	2	sp|Q9US55|GLU2A_SCHPO	563
CIJGTYNGLIK	C[160]IJGTYNGLIK	H(9)N(2)	(N(N(H(H(H(H)))(H(H)(H(H)(H))))))	3	3	sp|Q9US55|GLU2A_SCHPO	563
DAJNTQFQFTSR	DAJNTQFQFTSR	H(10)N(2)	(N(N(H(H(H(H(H))))(H(H(H(H(H))))))))	3	3	sp|Q9C0Y4|AGLU_SCHPO	116
DAJNTQFQFTSR	DAJNTQFQFTSR	H(11)N(2)	(N(N(H(H(H(H(H))))(H(H(H(H(H(H)))))))))	3	3	sp|Q9C0Y4|AGLU_SCHPO	116
DAJNTQFQFTSR	DAJNTQFQFTSR	H(13)N(2)	(N(N(H(H(H(H))(H(H(H))))(H(H(H(H(H(H)))))))))	3	3	sp|Q9C0Y4|AGLU_SCHPO	116
DAJNTQFQFTSR	DAJNTQFQFTSR	H(14)N(2)	(N(N(H(H(H(H(H(H)))))(H(H(H))(H(H(H(H(H)))))))))	3	3	sp|Q9C0Y4|AGLU_SCHPO	116
DAJNTQFQFTSR	DAJNTQFQFTSR	H(15)N(2)	(N(N(H(H(H(H(H))))(H(H(H(H)))(H(H(H(H(H(H))))))))))	3	3	sp|Q9C0Y4|AGLU_SCHPO	116
DAJNTQFQFTSR	DAJNTQFQFTSR	H(16)N(2)	(N(N(H(H(H(H(H))))(H(H(H(H(H(H)))))(H(H(H(H(H)))))))))	3	3	sp|Q9C0Y4|AGLU_SCHPO	116
DAJNTQFQFTSR	DAJNTQFQFTSR	H(17)N(2)	(N(N(H(H(H(H(H)))(H(H(H))))(H(H(H(H(H(H(H(H(H))))))))))))	3	3	sp|Q9C0Y4|AGLU_SCHPO	116
DAJNTQFQFTSR	DAJNTQFQFTSR	H(18)N(2)	(N(N(H(H(H(H(H(H(H))))))(H(H(H(H(H(H)))))(H(H(H(H(H)))))))))	3	3	sp|Q9C0Y4|AGLU_SCHPO	116
DAJNTQFQFTSR	DAJNTQFQFTSR	H(19)N(2)	(N(N(H(H(H(H(H(H(H(H)))))))(H(H(H(H(H))))(H(H(H(H(H(H))))))))))	3	3	sp|Q9C0Y4|AGLU_SCHPO	116
DAJNTQFQFTSR	DAJNTQFQFTSR	H(5)N(2)	(N(N(H(H(H))(H(H)))))	3	2	sp|Q9C0Y4|AGLU_SCHPO	116
DAJNTQFQFTSR	DAJNTQFQFTSR	H(5)N(2)	(N(N(H(H)(H(H(H))))))	3	3	sp|Q9C0Y4|AGLU_SCHPO	116
DAJNTQFQFTSR	DAJNTQFQFTSR	H(7)N(2)	(N(N(H(H(H))(H(H(H(H)))))))	3	2	sp|Q9C0Y4|AGLU_SCHPO	116
DAJNTQFQFTSR	DAJNTQFQFTSR	H(7)N(2)	(N(N(H(H(H(H)))(H(H(H))))))	3	3	sp|Q9C0Y4|AGLU_SCHPO	116
DAJNTQFQFTSR	DAJNTQFQFTSR	H(8)N(2)	(N(N(H(H(H(H)))(H(H)(H)(H)))))	3	2	sp|Q9C0Y4|AGLU_SCHPO	116
DAJNTQFQFTSR	DAJNTQFQFTSR	H(8)N(2)	(N(N(H(H(H(H)))(H(H)(H)(H)))))	3	3	sp|Q9C0Y4|AGLU_SCHPO	116
DAJNTQFQFTSR	DAJNTQFQFTSR	H(9)N(2)	(N(N(H(H(H)(H))(H(H)(H(H(H)))))))	3	2	sp|Q9C0Y4|AGLU_SCHPO	116
DAJNTQFQFTSR	DAJNTQFQFTSR	H(9)N(2)	(N(N(H(H(H)(H(H)))(H(H)(H(H))))))	3	3	sp|Q9C0Y4|AGLU_SCHPO	116
DAJNTQFQFTSRK	DAJNTQFQFTSRK	H(9)N(2)	(N(N(H(H(H(H)))(H(H(H(H(H))))))))	3	3	sp|Q9C0Y4|AGLU_SCHPO	116
DJTTGSHFMHAGLSPEWAYR	DJTTGSHFMHAGLSPEWAYR	H(10)N(2)	(N(N(H(H(H(H)))(H(H)(H(H(H(H))))))))	2	3	sp|O74480|YQJ7_SCHPO	191
DJTTGSHFMHAGLSPEWAYR	DJTTGSHFMHAGLSPEWAYR	H(10)N(2)	(N(N(H(H(H(H(H))))(H(H)(H(H(H)))))))	2	4	sp|O74480|YQJ7_SCHPO	191
DJTTGSHFMHAGLSPEWAYR	DJTTGSHFMHAGLSPEWAYR	H(8)N(2)	(N(N(H(H(H(H)))(H(H)(H)(H)))))	2	3	sp|O74480|YQJ7_SCHPO	191
DJTTGSHFMHAGLSPEWAYR	DJTTGSHFMHAGLSPEWAYR	H(8)N(2)	(N(N(H(H(H(H)))(H(H(H(H)))))))	2	4	sp|O74480|YQJ7_SCHPO	191
DJTTGSHFMHAGLSPEWAYR	DJTTGSHFMHAGLSPEWAYR	H(9)N(2)	(N(N(H(H(H(H(H))))(H(H(H(H)))))))	2	3	sp|O74480|YQJ7_SCHPO	191
DJTTGSHFMHAGLSPEWAYR	DJTTGSHFMHAGLSPEWAYR	H(9)N(2)	(N(N(H(H(H))(H(H(H(H(H(H)))))))))	2	4	sp|O74480|YQJ7_SCHPO	191
DJTTGSHFMHAGLSPEWAYR	DJTTGSHFM[147]HAGLSPEWAYR	H(9)N(2)	(N(N(H(H)(H(H)(H(H(H(H(H)))))))))	2	4	sp|O74480|YQJ7_SCHPO	191
DJTTGSHFMHAGLSPEWAYREETVNELGK	DJTTGSHFMHAGLSPEWAYREETVNELGK	H(10)N(2)	(N(N(H(H(H(H(H))))(H(H(H))(H(H))))))	2	4	sp|O74480|YQJ7_SCHPO	191
DJTTGSHFMHAGLSPEWAYREETVNELGK	DJTTGSHFMHAGLSPEWAYREETVNELGK	H(10)N(2)	(N(N(H(H(H(H(H))))(H(H(H))(H(H))))))	2	5	sp|O74480|YQJ7_SCHPO	191
DJTTGSHFMHAGLSPEWAYREETVNELGK	DJTTGSHFMHAGLSPEWAYREETVNELGK	H(8)N(2)	(N(N(H(H(H(H)))(H(H(H(H)))))))	2	4	sp|O74480|YQJ7_SCHPO	191
DJTTGSHFMHAGLSPEWAYREETVNELGK	DJTTGSHFMHAGLSPEWAYREETVNELGK	H(8)N(2)	(N(N(H(H(H(H)))(H(H(H(H)))))))	2	5	sp|O74480|YQJ7_SCHPO	191
DJTTGSHFMHAGLSPEWAYREETVNELGK	DJTTGSHFMHAGLSPEWAYREETVNELGK	H(9)N(2)	(N(N(H(H(H(H)))(H(H)(H(H)(H))))))	2	4	sp|O74480|YQJ7_SCHPO	191
DJTTGSHFMHAGLSPEWAYREETVNELGK	DJTTGSHFMHAGLSPEWAYREETVNELGK	H(9)N(2)	(N(N(H(H(H(H)))(H(H)(H(H)(H))))))	2	5	sp|O74480|YQJ7_SCHPO	191
DJTTGSHFMHAGLSPEWAYREETVNELGK	DJTTGSHFM[147]HAGLSPEWAYREETVNELGK	H(9)N(2)	(N(N(H(H(H)(H))(H(H(H))(H(H))))))	2	4	sp|O74480|YQJ7_SCHPO	191
DJTTGSHFMHAGLSPEWAYREETVNELGK	DJTTGSHFM[147]HAGLSPEWAYREETVNELGK	H(9)N(2)	(N(N(H(H(H(H)))(H(H)(H(H)(H))))))	2	5	sp|O74480|YQJ7_SCHPO	191
DSFLSQENMNKIJHTTIER	DSFLSQENMNKIJHTTIER	H(7)N(2)	(N(N(H(H(H)(H))(H(H(H))))))	13	3	sp|Q9UT11|YLW3_SCHPO	46
DSFLSQENMNKIJHTTIER	DSFLSQENMNKIJHTTIER	H(7)N(2)	(N(N(H(H(H)(H))(H(H(H))))))	13	4	sp|Q9UT11|YLW3_SCHPO	46
DSFLSQENMNKIJHTTIER	DSFLSQENMNKIJHTTIER	H(8)N(2)	(N(N(H(H(H(H)))(H(H)(H)(H)))))	13	3	sp|Q9UT11|YLW3_SCHPO	46
DSFLSQENMNKIJHTTIER	DSFLSQENMNKIJHTTIER	H(8)N(2)	(N(N(H(H(H(H)))(H(H(H(H)))))))	13	4	sp|Q9UT11|YLW3_SCHPO	46
DSFLSQENMNKIJHTTIER	DSFLSQENMNKIJHTTIER	H(9)N(2)	(N(N(H(H(H)(H(H)))(H(H)(H(H))))))	13	4	sp|Q9UT11|YLW3_SCHPO	46
DSVGSYAPYJVTCPSDYMLRPASDGISSGEQSFIDKR	DSVGSYAPYJVTC[160]PSDYMLRPASDGISSGEQSFIDKR	H(15)N(2)	(N(N(H(H(H(H(H(H(H(H)))))))(H(H(H(H(H(H(H))))))))))	10	5	sp|O13857|PLB2_SCHPO	74
DTLSYFJISNLEPSER	DTLSYFJISNLEPSER	H(14)N(2)	(N(N(H(H(H(H(H(H(H))))))(H(H(H))(H(H(H(H))))))))	7	3	sp|O60160|OMH1_SCHPO	52
DTPPLVIYLPNVPYNYFTJISTDR	DTPPLVIYLPNVPYNYFTJISTDR	H(10)N(2)	(N(N(H(H(H(H(H))))(H(H(H(H(H))))))))	19	3	sp|P78854|PLB1_SCHPO	523
DTPPLVIYLPNVPYNYFTJISTDR	DTPPLVIYLPNVPYNYFTJISTDR	H(8)N(2)	(N(N(H(H(H(H)))(H(H)(H(H))))))	19	3	sp|P78854|PLB1_SCHPO	523
DTPPLVIYLPNVPYNYFTJISTDR	DTPPLVIYLPNVPYNYFTJISTDR	H(9)N(2)	(N(N(H(H(H(H)))(H(H)(H(H(H)))))))	19	3	sp|P78854|PLB1_SCHPO	523
DTPPLVIYLPNVPYNYFTJISTDR	DTPPLVIYLPNVPYNYFTJISTDR	H(9)N(2)	(N(N(H(H(H(H(H))))(H(H(H(H)))))))	19	4	sp|P78854|PLB1_SCHPO	523
DVYYTDEVGJITTSHMR	DVYYTDEVGJITTSHMR	H(10)N(2)	(N(N(H(H(H(H(H))))(H(H)(H(H(H)))))))	10	3	sp|Q10176|OST1_SCHPO	290
DVYYTDEVGJITTSHMR	DVYYTDEVGJITTSHMR	H(8)N(2)	(N(N(H(H(H(H)))(H(H(H(H)))))))	10	3	sp|Q10176|OST1_SCHPO	290
DVYYTDEVGJITTSHMR	DVYYTDEVGJITTSHMR	H(9)N(2)	(N(N(H(H(H)(H))(H(H)(H(H(H)))))))	10	3	sp|Q10176|OST1_SCHPO	290
DVYYTDEVGJITTSHMR	DVYYTDEVGJITTSHM[147]R	H(10)N(2)	(N(N(H(H(H(H)))(H(H)(H(H(H(H))))))))	10	3	sp|Q10176|OST1_SCHPO	290
DVYYTDEVGJITTSHMR	DVYYTDEVGJITTSHM[147]R	H(8)N(2)	(N(N(H(H(H(H)))(H(H)(H)(H)))))	10	3	sp|Q10176|OST1_SCHPO	290
DVYYTDEVGJITTSHMR	DVYYTDEVGJITTSHM[147]R	H(9)N(2)	(N(N(H(H(H)(H))(H(H)(H(H(H)))))))	10	3	sp|Q10176|OST1_SCHPO	290
EGFQILLJR	EGFQILLJR	H(10)N(2)	(N(N(H(H(H(H)))(H(H)(H(H)(H(H)))))))	8	2	sp|O60109|PPB_SCHPO	241
EGFQILLJR	EGFQILLJR	H(11)N(2)	(N(N(H(H(H(H(H))))(H(H)(H(H(H(H))))))))	8	3	sp|O60109|PPB_SCHPO	241
EGFQILLJR	EGFQILLJR	H(9)N(2)	(N(N(H(H(H(H)))(H(H)(H(H)(H))))))	8	2	sp|O60109|PPB_SCHPO	241
EGLINJGTSIHAGLR	EGLINJGTSIHAGLR	H(11)N(2)	(N(N(H(H(H(H(H))))(H(H(H))(H(H(H)))))))	6	3	sp|O42887|SPEB2_SCHPO	269
EGLINJGTSIHAGLR	EGLINJGTSIHAGLR	H(12)N(2)	(N(N(H(H(H(H(H(H)))))(H(H(H))(H(H(H)))))))	6	3	sp|O42887|SPEB2_SCHPO	269
EGLINJGTSIHAGLR	EGLINJGTSIHAGLR	H(13)N(2)	(N(N(H(H(H(H(H))))(H(H(H(H(H(H(H(H)))))))))))	6	3	sp|O42887|SPEB2_SCHPO	269
EGLINJGTSIHAGLR	EGLINJGTSIHAGLR	H(14)N(2)	(N(N(H(H(H(H(H))))(H(H(H))(H(H(H(H(H(H))))))))))	6	3	sp|O42887|SPEB2_SCHPO	269
EGLINJGTSIHAGLR	EGLINJGTSIHAGLR	H(15)N(2)	(N(N(H(H(H(H(H(H(H))))))(H(H(H))(H(H(H(H(H)))))))))	6	3	sp|O42887|SPEB2_SCHPO	269
EGLINJGTSIHAGLR	EGLINJGTSIHAGLR	H(16)N(2)	(N(N(H(H(H)(H(H(H(H)))))(H(H(H(H(H(H(H(H(H))))))))))))	6	3	sp|O42887|SPEB2_SCHPO	269
EGLINJGTSIHAGLR	EGLINJGTSIHAGLR	H(7)N(2)	(N(N(H(H(H))(H(H(H(H)))))))	6	3	sp|O42887|SPEB2_SCHPO	269
EGLINJGTSIHAGLR	EGLINJGTSIHAGLR	H(8)N(2)	(N(N(H(H(H(H)))(H(H)(H)(H)))))	6	3	sp|O42887|SPEB2_SCHPO	269
EGLINJGTSIHAGLR	EGLINJGTSIHAGLR	H(9)N(2)	(N(N(H(H(H(H)))(H(H(H(H(H))))))))	6	3	sp|O42887|SPEB2_SCHPO	269
EIAPGJVSK	EIAPGJVSK	H(10)N(2)	(N(N(H(H(H))(H(H(H(H)))(H(H(H)))))))	6	2	sp|O14194|GGT2_SCHPO	153
EIAPGJVSK	EIAPGJVSK	H(11)N(2)	(N(N(H(H(H(H(H(H)))))(H(H(H(H(H))))))))	6	2	sp|O14194|GGT2_SCHPO	153
EIAPGJVSK	EIAPGJVSK	H(11)N(2)	(N(N(H(H(H(H(H))))(H(H(H))(H(H(H)))))))	6	3	sp|O14194|GGT2_SCHPO	153
EIAPGJVSK	EIAPGJVSK	H(13)N(2)	(N(N(H(H(H(H(H(H)))))(H(H)(H(H(H(H(H)))))))))	6	3	sp|O14194|GGT2_SCHPO	153
ETJNSDAGYTEPYR	ETJNSDAGYTEPYR	H(7)N(2)	(N(N(H(H(H(H)))(H(H(H))))))	3	3	sp|Q9US55|GLU2A_SCHPO	262
ETJNSDAGYTEPYR	ETJNSDAGYTEPYR	H(8)N(2)	(N(N(H(H(H(H)))(H(H(H(H)))))))	3	3	sp|Q9US55|GLU2A_SCHPO	262
ETJNSDAGYTEPYR	ETJNSDAGYTEPYR	H(9)N(2)	(N(N(H(H(H(H)))(H(H(H(H(H))))))))	3	3	sp|Q9US55|GLU2A_SCHPO	262
FAYIGDNMDLAFTJHTDWK	FAYIGDNMDLAFTJHTDWK	H(12)N(2)	(N(N(H(H(H(H(H))))(H(H(H(H)))(H(H(H)))))))	14	3	sp|P87167|BUT2_SCHPO	120
FAYIGDNMDLAFTJHTDWK	FAYIGDNMDLAFTJHTDWK	H(13)N(2)	(N(N(H(H(H(H))(H(H(H))))(H(H(H(H(H(H)))))))))	14	3	sp|P87167|BUT2_SCHPO	120
FAYIGDNMDLAFTJHTDWK	FAYIGDNMDLAFTJHTDWK	H(14)N(2)	(N(N(H(H(H(H(H(H)))))(H(H(H))(H(H(H(H(H)))))))))	14	3	sp|P87167|BUT2_SCHPO	120
FAYIGDNMDLAFTJHTDWK	FAYIGDNMDLAFTJHTDWK	H(14)N(2)	(N(N(H(H(H)(H(H(H))))(H(H(H(H)))(H(H(H(H))))))))	14	4	sp|P87167|BUT2_SCHPO	120
FAYIGDNMDLAFTJHTDWK	FAYIGDNMDLAFTJHTDWK	H(15)N(2)	(N(N(H(H(H(H(H(H(H))))))(H(H(H(H(H(H(H(H)))))))))))	14	4	sp|P87167|BUT2_SCHPO	120
FAYIGDNMDLAFTJHTDWK	FAYIGDNMDLAFTJHTDWK	H(16)N(2)	(N(N(H(H(H(H(H(H(H(H)))))))(H(H(H))(H(H(H(H(H)))))))))	14	4	sp|P87167|BUT2_SCHPO	120
FAYIGDNMDLAFTJHTDWK	FAYIGDNMDLAFTJHTDWK	H(17)N(2)	(N(N(H(H(H(H(H)))(H(H(H))))(H(H(H(H(H(H(H(H(H))))))))))))	14	4	sp|P87167|BUT2_SCHPO	120
FAYIGDNMDLAFTJHTDWK	FAYIGDNMDLAFTJHTDWK	H(18)N(2)	(N(N(H(H(H(H(H(H(H(H(H))))))))(H(H(H))(H(H(H(H(H(H))))))))))	14	4	sp|P87167|BUT2_SCHPO	120
FAYIGDNMDLAFTJHTDWK	FAYIGDNMDLAFTJHTDWK	H(7)N(2)	(N(N(H(H(H)(H))(H(H(H))))))	14	3	sp|P87167|BUT2_SCHPO	120
FAYIGDNMDLAFTJHTDWK	FAYIGDNM[147]DLAFTJHTDWK	H(7)N(2)	(N(N(H(H(H))(H(H(H(H)))))))	14	3	sp|P87167|BUT2_SCHPO	120
FEJETFIAK	FEJETFIAK	H(8)N(2)	(N(N(H(H(H(H)))(H(H)(H)(H)))))	3	2	sp|Q9P7D0|YOFJ_SCHPO	287
FEJETFIAK	FEJETFIAK	H(9)N(2)	(N(N(H(H(H(H)))(H(H)(H(H)(H))))))	3	2	sp|Q9P7D0|YOFJ_SCHPO	287
FEJETFIAKK	FEJETFIAKK	H(8)N(2)	(N(N(H(H(H(H)))(H(H)(H)(H)))))	3	3	sp|Q9P7D0|YOFJ_SCHPO	287
FEJETFIAKK	FEJETFIAKK	H(9)N(2)	(N(N(H(H(H)(H))(H(H(H(H(H))))))))	3	3	sp|Q9P7D0|YOFJ_SCHPO	287
FFKJDTQFYIK	FFKJDTQFYIK	H(13)N(2)	(N(N(H(H(H(H(H))))(H(H(H(H(H(H(H(H)))))))))))	4	3	sp|Q9USU5|GAS2_SCHPO	34
FFKJDTQFYIK	FFKJDTQFYIK	H(14)N(2)	(N(N(H(H(H(H(H(H(H))))))(H(H(H(H)))(H(H(H)))))))	4	3	sp|Q9USU5|GAS2_SCHPO	34
FFKJDTQFYIK	FFKJDTQFYIK	H(15)N(2)	(N(N(H(H(H(H(H(H(H))))))(H(H(H(H(H(H(H(H)))))))))))	4	3	sp|Q9USU5|GAS2_SCHPO	34
FFKJDTQFYIK	FFKJDTQFYIK	H(16)N(2)	(N(N(H(H(H(H(H(H(H(H)))))))(H(H(H))(H(H(H(H(H)))))))))	4	3	sp|Q9USU5|GAS2_SCHPO	34
FFKJDTQFYIK	FFKJDTQFYIK	H(17)N(2)	(N(N(H(H(H(H(H(H(H(H)))))))(H(H(H(H)))(H(H(H(H(H)))))))))	4	3	sp|Q9USU5|GAS2_SCHPO	34
FFKJDTQFYIK	FFKJDTQFYIK	H(9)N(2)	(N(N(H(H(H))(H(H(H(H(H(H)))))))))	4	3	sp|Q9USU5|GAS2_SCHPO	34
FIQDAQJSSK	FIQDAQJSSK	H(10)N(2)	(N(N(H(H(H(H(H))))(H(H)(H(H(H)))))))	7	2	sp|O13704|YEU5_SCHPO	164
FIQDAQJSSK	FIQDAQJSSK	H(10)N(2)	(N(N(H(H(H(H(H))))(H(H)(H(H(H)))))))	7	3	sp|O13704|YEU5_SCHPO	164
FIQDAQJSSK	FIQDAQJSSK	H(8)N(2)	(N(N(H(H(H(H)))(H(H(H(H)))))))	7	2	sp|O13704|YEU5_SCHPO	164
FIQDAQJSSK	FIQDAQJSSK	H(9)N(2)	(N(N(H(H(H)(H))(H(H(H))(H(H))))))	7	2	sp|O13704|YEU5_SCHPO	164
FIQDAQJSSK	FIQDAQJSSK	H(9)N(2)	(N(N(H(H(H(H)))(H(H)(H(H)(H))))))	7	3	sp|O13704|YEU5_SCHPO	164
FISDHLFEEECGSJVTYLK	FISDHLFEEEC[160]GSJVTYLK	H(8)N(2)	(N(N(H(H(H(H)))(H(H(H(H)))))))	14	3	sp|O13875|YE1A_SCHPO	221
FISDHLFEEECGSJVTYLK	FISDHLFEEEC[160]GSJVTYLK	H(9)N(2)	(N(N(H(H(H))(H(H)(H(H(H(H))))))))	14	3	sp|O13875|YE1A_SCHPO	221
FISDHLFEEECGSJVTYLK	FISDHLFEEEC[160]GSJVTYLK	H(9)N(2)	(N(N(H(H)(H(H)(H(H(H(H(H)))))))))	14	4	sp|O13875|YE1A_SCHPO	221
FJCTTR	FJC[160]TTR	H(10)N(2)	(N(N(H(H(H(H(H))))(H(H)(H(H(H)))))))	2	2	sp|P87167|BUT2_SCHPO	333
FJCTTR	FJC[160]TTR	H(11)N(2)	(N(N(H(H(H(H(H))))(H(H)(H(H(H(H))))))))	2	2	sp|P87167|BUT2_SCHPO	333
FJCTTR	FJC[160]TTR	H(11)N(2)	(N(N(H(H)(H(H(H))(H(H(H(H(H(H))))))))))	2	3	sp|P87167|BUT2_SCHPO	333
FJCTTR	FJC[160]TTR	H(12)N(2)	(N(N(H(H(H))(H(H(H(H)))(H(H(H(H(H)))))))))	2	2	sp|P87167|BUT2_SCHPO	333
FJCTTR	FJC[160]TTR	H(12)N(2)	(N(N(H(H(H(H(H))))(H(H(H(H)))(H(H(H)))))))	2	3	sp|P87167|BUT2_SCHPO	333
FJCTTR	FJC[160]TTR	H(13)N(2)	(N(N(H(H(H(H(H))))(H(H(H(H(H(H(H(H)))))))))))	2	3	sp|P87167|BUT2_SCHPO	333
FJCTTR	FJC[160]TTR	H(14)N(2)	(N(N(H(H(H(H(H(H)))))(H(H(H))(H(H(H(H(H)))))))))	2	3	sp|P87167|BUT2_SCHPO	333
FJCTTR	FJC[160]TTR	H(15)N(2)	(N(N(H(H(H(H(H(H)))))(H(H(H(H)))(H(H(H(H(H)))))))))	2	3	sp|P87167|BUT2_SCHPO	333
FJCTTR	FJC[160]TTR	H(16)N(2)	(N(N(H(H(H(H(H(H(H))))))(H(H(H))(H(H(H(H(H(H))))))))))	2	3	sp|P87167|BUT2_SCHPO	333
FJCTTR	FJC[160]TTR	H(17)N(2)	(N(N(H(H(H(H))(H(H(H(H(H))))))(H(H(H(H(H(H(H(H)))))))))))	2	3	sp|P87167|BUT2_SCHPO	333
FJCTTR	FJC[160]TTR	H(7)N(2)	(N(N(H(H(H)(H))(H(H)(H)))))	2	2	sp|P87167|BUT2_SCHPO	333
FJCTTR	FJC[160]TTR	H(9)N(2)	(N(N(H(H(H(H)))(H(H)(H(H)(H))))))	2	2	sp|P87167|BUT2_SCHPO	333
FJLTDLECSR	FJLTDLEC[160]SR	H(10)N(2)	(N(N(H(H(H(H(H))))(H(H)(H(H(H)))))))	2	3	sp|P0CU13|YI46_SCHPO/sp|Q9P7U4|YI75_SCHPO/sp|P0CU12|YHEF_SCHPO	20/21/20
FJLTDLECSR	FJLTDLEC[160]SR	H(7)N(2)	(N(N(H(H(H))(H(H(H(H)))))))	2	2	sp|P0CU13|YI46_SCHPO/sp|Q9P7U4|YI75_SCHPO/sp|P0CU12|YHEF_SCHPO	20/21/20
FJLTDLECSR	FJLTDLEC[160]SR	H(9)N(2)	(N(N(H(H(H(H(H))))(H(H(H(H)))))))	2	2	sp|P0CU13|YI46_SCHPO/sp|Q9P7U4|YI75_SCHPO/sp|P0CU12|YHEF_SCHPO	20/21/20
FJLTDLECSR	FJLTDLEC[160]SR	H(9)N(2)	(N(N(H(H(H(H(H))))(H(H(H(H)))))))	2	3	sp|P0CU13|YI46_SCHPO/sp|Q9P7U4|YI75_SCHPO/sp|P0CU12|YHEF_SCHPO	20/21/20
FJVSASIK	FJVSASIK	H(8)N(2)	(N(N(H(H(H(H)))(H(H)(H)(H)))))	2	2	sp|Q9USV0|HRD3_SCHPO	48
FJVSASIK	FJVSASIK	H(8)N(2)	(N(N(H(H(H(H)))(H(H)(H)(H)))))	2	3	sp|Q9USV0|HRD3_SCHPO	48
FJVSASIK	FJVSASIK	H(9)N(2)	(N(N(H(H(H)(H))(H(H(H(H(H))))))))	2	2	sp|Q9USV0|HRD3_SCHPO	48
FLTHLNNEVLHDJYTR	FLTHLNNEVLHDJYTR	H(11)N(2)	(N(N(H(H(H(H(H))))(H(H)(H(H(H(H))))))))	13	3	sp|O59747|PDF1_SCHPO	223
FLTHLNNEVLHDJYTR	FLTHLNNEVLHDJYTR	H(11)N(2)	(N(N(H(H(H(H)))(H(H(H(H)))(H(H(H)))))))	13	4	sp|O59747|PDF1_SCHPO	223
FLTHLNNEVLHDJYTR	FLTHLNNEVLHDJYTR	H(12)N(2)	(N(N(H(H(H(H(H))))(H(H(H(H)))(H(H(H)))))))	13	3	sp|O59747|PDF1_SCHPO	223
FLTHLNNEVLHDJYTR	FLTHLNNEVLHDJYTR	H(12)N(2)	(N(N(H(H(H(H(H(H)))))(H(H(H(H(H(H)))))))))	13	4	sp|O59747|PDF1_SCHPO	223
FLTHLNNEVLHDJYTR	FLTHLNNEVLHDJYTR	H(13)N(2)	(N(N(H(H(H(H(H))))(H(H(H(H(H(H(H(H)))))))))))	13	3	sp|O59747|PDF1_SCHPO	223
FLTHLNNEVLHDJYTR	FLTHLNNEVLHDJYTR	H(13)N(2)	(N(N(H(H(H(H(H))))(H(H(H(H(H(H(H(H)))))))))))	13	4	sp|O59747|PDF1_SCHPO	223
FLTHLNNEVLHDJYTR	FLTHLNNEVLHDJYTR	H(14)N(2)	(N(N(H(H(H(H(H(H)))))(H(H(H))(H(H(H(H(H)))))))))	13	4	sp|O59747|PDF1_SCHPO	223
FNPAJTSITNYEIK	FNPAJTSITNYEIK	H(9)N(2)	(N(N(H(H(H)(H))(H(H(H(H(H))))))))	5	3	sp|O94680|PDAT_SCHPO	560
FNPAJTSITNYEIKHEPAAFDLR	FNPAJTSITNYEIKHEPAAFDLR	H(9)N(2)	(N(N(H(H(H)(H(H)))(H(H)(H(H))))))	5	4	sp|O94680|PDAT_SCHPO	560
FSNIYVGHSIEDAERLGJETFLPK	FSNIYVGHSIEDAERLGJETFLPK	H(10)N(2)	(N(N(H(H(H(H(H))))(H(H)(H(H(H)))))))	18	4	sp|P36581|CALX_SCHPO	418
FSNIYVGHSIEDAERLGJETFLPK	FSNIYVGHSIEDAERLGJETFLPK	H(8)N(2)	(N(N(H(H(H(H)))(H(H)(H)(H)))))	18	3	sp|P36581|CALX_SCHPO	418
FSNIYVGHSIEDAERLGJETFLPK	FSNIYVGHSIEDAERLGJETFLPK	H(8)N(2)	(N(N(H(H(H(H)))(H(H)(H)(H)))))	18	4	sp|P36581|CALX_SCHPO	418
FSNIYVGHSIEDAERLGJETFLPK	FSNIYVGHSIEDAERLGJETFLPK	H(9)N(2)	(N(N(H(H(H(H)))(H(H(H(H(H))))))))	18	3	sp|P36581|CALX_SCHPO	418
FSNIYVGHSIEDAERLGJETFLPK	FSNIYVGHSIEDAERLGJETFLPK	H(9)N(2)	(N(N(H(H(H(H)))(H(H(H(H(H))))))))	18	4	sp|P36581|CALX_SCHPO	418
FSNIYVGHSIEDAERLGJETFLPK	FSNIYVGHSIEDAERLGJETFLPK	H(9)N(2)	(N(N(H(H(H(H)))(H(H(H(H(H))))))))	18	5	sp|P36581|CALX_SCHPO	418
FSQIJTSHLYJYSTK	FSQIJTSHLYJYSTK	H(9)N(2)	(N(N(H(H(H)(H(H)))(H(H(H(H)))))))	11	3	sp|Q09837|SMP3_SCHPO	425
FVDYGNVYGVPEHTSSLSLKETJNSDAGYTEPYR	FVDYGNVYGVPEHTSSLSLKETJNSDAGYTEPYR	H(8)N(2)	(N(N(H(H(H(H)))(H(H(H(H)))))))	23	4	sp|Q9US55|GLU2A_SCHPO	262
FVDYGNVYGVPEHTSSLSLKETJNSDAGYTEPYR	FVDYGNVYGVPEHTSSLSLKETJNSDAGYTEPYR	H(9)N(2)	(N(N(H(H(H(H)))(H(H(H(H(H))))))))	23	4	sp|Q9US55|GLU2A_SCHPO	262
FVLFSQESPFLJWTSHHLQR	FVLFSQESPFLJWTSHHLQR	H(8)N(2)	(N(N(H(H(H(H)))(H(H)(H)(H)))))	12	4	sp|Q9Y7P1|ERO12_SCHPO	546
FVLFSQESPFLJWTSHHLQR	FVLFSQESPFLJWTSHHLQR	H(9)N(2)	(N(N(H(H(H(H)))(H(H(H(H(H))))))))	12	4	sp|Q9Y7P1|ERO12_SCHPO	546
GATKJDSNSYYGLGYMAYHGLTSNGVDR	GATKJDSNSYYGLGYMAYHGLTSNGVDR	H(9)N(2)	(N(N(H(H(H(H)))(H(H(H(H(H))))))))	5	4	sp|O13875|YE1A_SCHPO	371
GDSHLJHTSVMTGNWNILPYPSFGK	GDSHLJHTSVMTGNWNILPYPSFGK	H(10)N(2)	(N(N(H(H(H(H(H))))(H(H)(H(H(H)))))))	6	4	sp|O43085|DSC1_SCHPO	92
GDSHLJHTSVMTGNWNILPYPSFGK	GDSHLJHTSVMTGNWNILPYPSFGK	H(9)N(2)	(N(N(H(H(H(H)))(H(H(H(H(H))))))))	6	4	sp|O43085|DSC1_SCHPO	92
GEAQJFCR	GEAQJFC[160]R	H(14)N(2)	(N(N(H(H(H(H(H(H(H))))))(H(H(H(H(H(H(H))))))))))	5	3	sp|Q9UTE6|MAK16_SCHPO	26
GFPLNAJASLIR	GFPLNAJASLIR	H(8)N(2)	(N(N(H(H(H(H)))(H(H)(H(H))))))	7	2	sp|Q10449|MU157_SCHPO	282
GFPLNAJASLIR	GFPLNAJASLIR	H(9)N(2)	(N(N(H(H(H(H(H))))(H(H(H(H)))))))	7	2	sp|Q10449|MU157_SCHPO	282
GFPLNAJASLIR	GFPLNAJASLIR	H(9)N(2)	(N(N(H(H(H(H)))(H(H)(H(H(H)))))))	7	3	sp|Q10449|MU157_SCHPO	282
GHVFSNDDJSTIIIAMK	GHVFSNDDJSTIIIAMK	H(12)N(2)	(N(N(H(H)(H(H(H(H(H))))(H(H(H(H(H)))))))))	9	3	sp|O13934|ATG15_SCHPO	187
GLAQLSEEEACEVALJVTK	GLAQLSEEEAC[160]EVALJVTK	H(8)N(2)	(N(N(H(H(H(H)))(H(H)(H(H))))))	16	3	sp|O74480|YQJ7_SCHPO	263
GLAQLSEEEACEVALJVTK	GLAQLSEEEAC[160]EVALJVTK	H(9)N(2)	(N(N(H(H(H)(H))(H(H)(H(H(H)))))))	16	3	sp|O74480|YQJ7_SCHPO	263
GLJLTVK	GLJLTVK	H(8)N(2)	(N(N(H(H(H(H)))(H(H)(H(H))))))	3	2	sp|P36619|PMD1_SCHPO	1141
GLJLTVK	GLJLTVK	H(9)N(2)	(N(N(H(H(H)(H))(H(H)(H(H(H)))))))	3	2	sp|P36619|PMD1_SCHPO	1141
GVAYQPAVDAEETSTIVDPLAEVNYKJCTEDAK	GVAYQPAVDAEETSTIVDPLAEVNYKJC[160]TEDAK	H(11)N(2)	(N(N(H(H(H(H(H))))(H(H)(H(H(H(H))))))))	27	4	sp|Q9USU5|GAS2_SCHPO	68
GVAYQPAVDAEETSTIVDPLAEVNYKJCTEDAK	GVAYQPAVDAEETSTIVDPLAEVNYKJC[160]TEDAK	H(12)N(2)	(N(N(H(H(H(H(H(H)))))(H(H(H))(H(H(H)))))))	27	4	sp|Q9USU5|GAS2_SCHPO	68
GVAYQPAVDAEETSTIVDPLAEVNYKJCTEDAK	GVAYQPAVDAEETSTIVDPLAEVNYKJC[160]TEDAK	H(13)N(2)	(N(N(H(H(H))(H(H(H(H(H))))(H(H(H(H(H)))))))))	27	5	sp|Q9USU5|GAS2_SCHPO	68
GVAYQPAVDAEETSTIVDPLAEVNYKJCTEDAK	GVAYQPAVDAEETSTIVDPLAEVNYKJC[160]TEDAK	H(14)N(2)	(N(N(H(H(H(H(H(H)))))(H(H(H(H)))(H(H(H(H))))))))	27	4	sp|Q9USU5|GAS2_SCHPO	68
GVLQATJMTYGK	GVLQATJMTYGK	H(8)N(2)	(N(N(H(H(H(H)))(H(H(H(H)))))))	7	2	sp|O59866|OSTB_SCHPO	275
GVLQATJMTYGK	GVLQATJMTYGK	H(8)N(2)	(N(N(H(H(H(H)))(H(H(H(H)))))))	7	3	sp|O59866|OSTB_SCHPO	275
GVLQATJMTYGK	GVLQATJM[147]TYGK	H(8)N(2)	(N(N(H(H(H(H)))(H(H(H(H)))))))	7	3	sp|O59866|OSTB_SCHPO	275
HATSJGTVETLNTK	HATSJGTVETLNTK	H(10)N(2)	(N(N(H(H(H(H)))(H(H)(H(H)(H(H)))))))	5	3	sp|O13898|PMT1_SCHPO	443
HATSJGTVETLNTK	HATSJGTVETLNTK	H(7)N(2)	(N(N(H(H(H))(H(H(H(H)))))))	5	3	sp|O13898|PMT1_SCHPO	443
HATSJGTVETLNTK	HATSJGTVETLNTK	H(8)N(2)	(N(N(H(H(H(H)))(H(H)(H)(H)))))	5	2	sp|O13898|PMT1_SCHPO	443
HATSJGTVETLNTK	HATSJGTVETLNTK	H(8)N(2)	(N(N(H(H(H(H)))(H(H)(H)(H)))))	5	3	sp|O13898|PMT1_SCHPO	443
HATSJGTVETLNTK	HATSJGTVETLNTK	H(9)N(2)	(N(N(H(H(H)(H))(H(H(H))(H(H))))))	5	3	sp|O13898|PMT1_SCHPO	443
HEYFCVYPJASLIK	HEYFC[160]VYPJASLIK	H(7)N(2)	(N(N(H(H(H))(H(H(H(H)))))))	9	3	sp|Q9UTC8|OS9_SCHPO	97
HEYFCVYPJASLIK	HEYFC[160]VYPJASLIK	H(8)N(2)	(N(N(H(H(H(H)))(H(H)(H)(H)))))	9	3	sp|Q9UTC8|OS9_SCHPO	97
HEYFCVYPJASLIK	HEYFC[160]VYPJASLIK	H(9)N(2)	(N(N(H(H(H))(H(H)(H(H(H(H))))))))	9	3	sp|Q9UTC8|OS9_SCHPO	97
HJQTYTNLINYLLGSGGTYYHR	HJQTYTNLINYLLGSGGTYYHR	H(9)N(2)	(N(N(H(H(H)(H(H)))(H(H(H(H)))))))	2	4	sp|Q9P4X2|OMH6_SCHPO	230
HJYSSGRPSIR	HJYSSGRPSIR	H(10)N(2)	(N(N(H(H(H(H)))(H(H)(H(H(H(H))))))))	2	3	sp|Q9USW3|YHZ7_SCHPO	187
HJYSSGRPSIR	HJYSSGRPSIR	H(13)N(2)	(N(N(H(H(H(H(H))))(H(H(H(H(H(H(H(H)))))))))))	2	3	sp|Q9USW3|YHZ7_SCHPO	187
HJYSSGRPSIR	HJYSSGRPSIR	H(13)N(2)	(N(N(H(H(H(H(H))))(H(H(H(H(H(H(H(H)))))))))))	2	4	sp|Q9USW3|YHZ7_SCHPO	187
HJYSSGRPSIR	HJYSSGRPSIR	H(14)N(2)	(N(N(H(H(H(H(H(H)))))(H(H(H))(H(H(H(H(H)))))))))	2	3	sp|Q9USW3|YHZ7_SCHPO	187
HJYSSGRPSIR	HJYSSGRPSIR	H(15)N(2)	(N(N(H(H(H(H(H(H)))))(H(H(H(H(H))))(H(H(H(H))))))))	2	4	sp|Q9USW3|YHZ7_SCHPO	187
HJYSSGRPSIR	HJYSSGRPSIR	H(16)N(2)	(N(N(H(H(H(H(H(H(H(H)))))))(H(H(H))(H(H(H(H(H)))))))))	2	3	sp|Q9USW3|YHZ7_SCHPO	187
HJYSSGRPSIR	HJYSSGRPSIR	H(16)N(2)	(N(N(H(H(H(H(H(H(H(H)))))))(H(H(H))(H(H(H(H(H)))))))))	2	4	sp|Q9USW3|YHZ7_SCHPO	187
HJYSSGRPSIR	HJYSSGRPSIR	H(17)N(2)	(N(N(H(H(H(H(H(H(H(H)))))))(H(H(H(H)))(H(H(H(H(H)))))))))	2	4	sp|Q9USW3|YHZ7_SCHPO	187
HJYSSGRPSIR	HJYSSGRPSIR	H(19)N(2)	(N(N(H(H(H(H(H(H(H(H(H))))))))(H(H(H(H(H))))(H(H(H(H(H)))))))))	2	4	sp|Q9USW3|YHZ7_SCHPO	187
HPGNIPISLVJK	HPGNIPISLVJK	H(9)N(2)	(N(N(H(H(H))(H(H)(H(H(H(H))))))))	11	3	sp|O14173|YE57_SCHPO	268
HPJETAQSLTFR	HPJETAQSLTFR	H(12)N(2)	(N(N(H(H(H(H)))(H(H(H(H(H(H(H(H)))))))))))	3	3	sp|O14194|GGT2_SCHPO	138
HPJGTAHSLNFR	HPJGTAHSLNFR	H(10)N(2)	(N(N(H(H(H(H(H))))(H(H(H))(H(H))))))	3	3	sp|Q9US04|GGT1_SCHPO	156
HPJGTAHSLNFR	HPJGTAHSLNFR	H(10)N(2)	(N(N(H(H(H))(H(H(H(H)))(H(H(H)))))))	3	4	sp|Q9US04|GGT1_SCHPO	156
HPJGTAHSLNFR	HPJGTAHSLNFR	H(8)N(2)	(N(N(H(H(H(H)))(H(H)(H)(H)))))	3	3	sp|Q9US04|GGT1_SCHPO	156
HPJGTAHSLNFR	HPJGTAHSLNFR	H(8)N(2)	(N(N(H(H(H(H)))(H(H)(H)(H)))))	3	4	sp|Q9US04|GGT1_SCHPO	156
HPJGTAHSLNFR	HPJGTAHSLNFR	H(9)N(2)	(N(N(H(H(H(H)))(H(H(H(H(H))))))))	3	3	sp|Q9US04|GGT1_SCHPO	156
HPJGTAHSLNFR	HPJGTAHSLNFR	H(9)N(2)	(N(N(H(H(H)(H(H)))(H(H)(H(H))))))	3	4	sp|Q9US04|GGT1_SCHPO	156
HPNJGTSFFSNSLNR	HPNJGTSFFSNSLNR	H(10)N(2)	(N(N(H(H(H))(H(H(H(H(H(H(H))))))))))	4	3	sp|O13704|YEU5_SCHPO	227
HPNJGTSFFSNSLNR	HPNJGTSFFSNSLNR	H(8)N(2)	(N(N(H(H(H)(H))(H(H(H(H)))))))	4	3	sp|O13704|YEU5_SCHPO	227
HPNJGTSFFSNSLNR	HPNJGTSFFSNSLNR	H(9)N(2)	(N(N(H(H(H(H)))(H(H(H(H(H))))))))	4	3	sp|O13704|YEU5_SCHPO	227
HPSFPLSNNGELIGEFTLSJITDVEK	HPSFPLSNNGELIGEFTLSJITDVEK	H(10)N(2)	(N(N(H(H(H(H)))(H(H(H))(H(H)(H))))))	20	3	sp|Q10061|LHS1_SCHPO	488
HPSFPLSNNGELIGEFTLSJITDVEK	HPSFPLSNNGELIGEFTLSJITDVEK	H(9)N(2)	(N(N(H(H(H(H(H))))(H(H(H(H)))))))	20	3	sp|Q10061|LHS1_SCHPO	488
HSYNPJGTIPECPSR	HSYNPJGTIPEC[160]PSR	H(10)N(2)	(N(N(H(H(H))(H(H(H))(H(H(H(H))))))))	6	3	sp|Q9USU5|GAS2_SCHPO	344
HSYNPJGTIPECPSR	HSYNPJGTIPEC[160]PSR	H(11)N(2)	(N(N(H(H(H)(H(H(H))))(H(H)(H(H(H)))))))	6	3	sp|Q9USU5|GAS2_SCHPO	344
HSYNPJGTIPECPSR	HSYNPJGTIPEC[160]PSR	H(13)N(2)	(N(N(H(H(H(H(H(H(H))))))(H(H(H(H(H(H)))))))))	6	3	sp|Q9USU5|GAS2_SCHPO	344
HSYNPJGTIPECPSR	HSYNPJGTIPEC[160]PSR	H(14)N(2)	(N(N(H(H(H(H(H(H(H))))))(H(H(H(H)))(H(H(H)))))))	6	3	sp|Q9USU5|GAS2_SCHPO	344
HSYNPJGTIPECPSR	HSYNPJGTIPEC[160]PSR	H(15)N(2)	(N(N(H(H(H(H(H(H(H))))))(H(H(H(H(H(H(H(H)))))))))))	6	3	sp|Q9USU5|GAS2_SCHPO	344
HSYNPJGTIPECPSR	HSYNPJGTIPEC[160]PSR	H(15)N(2)	(N(N(H(H(H)(H(H(H(H)))))(H(H(H(H(H(H(H(H)))))))))))	6	4	sp|Q9USU5|GAS2_SCHPO	344
HSYNPJGTIPECPSR	HSYNPJGTIPEC[160]PSR	H(16)N(2)	(N(N(H(H(H(H(H(H(H(H)))))))(H(H)(H(H(H(H(H(H))))))))))	6	4	sp|Q9USU5|GAS2_SCHPO	344
HSYNPJGTIPECPSR	HSYNPJGTIPEC[160]PSR	H(17)N(2)	(N(N(H(H(H(H(H(H(H(H)))))))(H(H(H(H)))(H(H(H(H(H)))))))))	6	3	sp|Q9USU5|GAS2_SCHPO	344
HSYNPJGTIPECPSR	HSYNPJGTIPEC[160]PSR	H(17)N(2)	(N(N(H(H(H)(H(H(H(H(H))))))(H(H(H(H(H(H(H(H(H))))))))))))	6	4	sp|Q9USU5|GAS2_SCHPO	344
HSYNPJGTIPECPSR	HSYNPJGTIPEC[160]PSR	H(18)N(2)	(N(N(H(H(H(H(H(H(H(H(H))))))))(H(H(H))(H(H(H(H(H(H))))))))))	6	4	sp|Q9USU5|GAS2_SCHPO	344
HSYNPJGTIPECPSR	HSYNPJGTIPEC[160]PSR	H(9)N(2)	(N(N(H(H(H(H)))(H(H)(H(H)(H))))))	6	3	sp|Q9USU5|GAS2_SCHPO	344
HYWJLTSNIYR	HYWJLTSNIYR	H(11)N(2)	(N(N(H(H(H(H(H))))(H(H)(H(H(H(H))))))))	4	3	sp|O13968|YE48_SCHPO	541
HYWJLTSNIYR	HYWJLTSNIYR	H(12)N(2)	(N(N(H(H(H(H(H))))(H(H(H(H)))(H(H(H)))))))	4	3	sp|O13968|YE48_SCHPO	541
HYWJLTSNIYR	HYWJLTSNIYR	H(13)N(2)	(N(N(H(H(H(H(H(H)))))(H(H(H(H(H(H(H))))))))))	4	3	sp|O13968|YE48_SCHPO	541
HYWJLTSNIYR	HYWJLTSNIYR	H(14)N(2)	(N(N(H(H(H(H(H(H(H))))))(H(H(H(H)))(H(H(H)))))))	4	3	sp|O13968|YE48_SCHPO	541
HYWJLTSNIYR	HYWJLTSNIYR	H(15)N(2)	(N(N(H(H(H(H(H(H(H))))))(H(H(H(H(H(H(H(H)))))))))))	4	3	sp|O13968|YE48_SCHPO	541
HYWJLTSNIYR	HYWJLTSNIYR	H(8)N(2)	(N(N(H(H(H(H)))(H(H(H(H)))))))	4	3	sp|O13968|YE48_SCHPO	541
HYWJLTSNIYR	HYWJLTSNIYR	H(9)N(2)	(N(N(H(H(H(H)))(H(H)(H(H)(H))))))	4	3	sp|O13968|YE48_SCHPO	541
IIDWGHSGEIGNLLLSEYJVTYK	IIDWGHSGEIGNLLLSEYJVTYK	H(8)N(2)	(N(N(H(H(H(H)))(H(H(H(H)))))))	19	3	sp|O74480|YQJ7_SCHPO	185
IIDWGHSGEIGNLLLSEYJVTYK	IIDWGHSGEIGNLLLSEYJVTYK	H(8)N(2)	(N(N(H(H(H(H)))(H(H(H(H)))))))	19	4	sp|O74480|YQJ7_SCHPO	185
IIDWGHSGEIGNLLLSEYJVTYK	IIDWGHSGEIGNLLLSEYJVTYK	H(9)N(2)	(N(N(H(H(H(H)))(H(H)(H(H(H)))))))	19	3	sp|O74480|YQJ7_SCHPO	185
IITYNAJK	IITYNAJK	H(10)N(2)	(N(N(H(H(H(H(H))))(H(H)(H(H(H)))))))	7	2	sp|O13857|PLB2_SCHPO	483
IITYNAJK	IITYNAJK	H(16)N(2)	(N(N(H(H(H(H(H))))(H(H(H(H(H(H)))))(H(H(H(H(H)))))))))	7	3	sp|O13857|PLB2_SCHPO	483
IITYNAJK	IITYNAJK	H(17)N(2)	(N(N(H(H(H(H(H)))(H(H(H))))(H(H(H(H(H(H(H(H(H))))))))))))	7	3	sp|O13857|PLB2_SCHPO	483
IITYNAJK	IITYNAJK	H(18)N(2)	(N(N(H(H(H(H(H(H(H(H(H))))))))(H(H(H))(H(H(H(H(H(H))))))))))	7	3	sp|O13857|PLB2_SCHPO	483
IITYNAJK	IITYNAJK	H(19)N(2)	(N(N(H(H(H(H(H(H(H(H)))))))(H(H(H(H(H))))(H(H(H(H(H(H))))))))))	7	3	sp|O13857|PLB2_SCHPO	483
IITYNAJK	IITYNAJK	H(20)N(2)	(N(N(H(H(H(H(H(H(H(H)))))))(H(H(H(H(H(H)))))(H(H(H(H(H(H))))))))))	7	3	sp|O13857|PLB2_SCHPO	483
IITYNAJK	IITYNAJK	H(21)N(2)	(N(N(H(H(H(H(H(H(H(H(H(H)))))))))(H(H(H(H(H(H)))))(H(H(H(H(H)))))))))	7	3	sp|O13857|PLB2_SCHPO	483
IITYNAJK	IITYNAJK	H(8)N(2)	(N(N(H(H(H(H)))(H(H)(H)(H)))))	7	2	sp|O13857|PLB2_SCHPO	483
IITYNAJK	IITYNAJK	H(9)N(2)	(N(N(H(H(H(H)))(H(H)(H(H)(H))))))	7	2	sp|O13857|PLB2_SCHPO	483
IITYNAJK	IITYNAJK	H(9)N(2)	(N(N(H(H(H(H)))(H(H)(H(H)(H))))))	7	3	sp|O13857|PLB2_SCHPO	483
IIYNHJSSISDIR	IIYNHJSSISDIR	H(12)N(2)	(N(N(H(H(H(H(H))))(H(H(H(H)))(H(H(H)))))))	6	3	sp|Q9P778|DPP5_SCHPO	126
IIYNHJSSISDIR	IIYNHJSSISDIR	H(13)N(2)	(N(N(H(H(H(H(H(H)))))(H(H)(H(H(H(H(H)))))))))	6	3	sp|Q9P778|DPP5_SCHPO	126
IIYNHJSSISDIR	IIYNHJSSISDIR	H(14)N(2)	(N(N(H(H(H(H(H(H)))))(H(H(H(H)))(H(H(H(H))))))))	6	3	sp|Q9P778|DPP5_SCHPO	126
IIYNHJSSISDIR	IIYNHJSSISDIR	H(15)N(2)	(N(N(H(H(H(H(H(H(H))))))(H(H(H(H(H(H(H(H)))))))))))	6	3	sp|Q9P778|DPP5_SCHPO	126
IIYNHJSSISDIR	IIYNHJSSISDIR	H(16)N(2)	(N(N(H(H(H(H(H))))(H(H(H(H(H))))(H(H(H(H(H(H))))))))))	6	3	sp|Q9P778|DPP5_SCHPO	126
IIYNHJSSISDIR	IIYNHJSSISDIR	H(17)N(2)	(N(N(H(H(H(H(H)))(H(H(H))))(H(H(H(H(H(H(H(H(H))))))))))))	6	3	sp|Q9P778|DPP5_SCHPO	126
IIYNHJSSISDIR	IIYNHJSSISDIR	H(9)N(2)	(N(N(H(H)(H(H(H(H(H(H(H))))))))))	6	3	sp|Q9P778|DPP5_SCHPO	126
IJHTTIER	IJHTTIER	H(10)N(2)	(N(N(H(H(H(H)))(H(H)(H(H)(H(H)))))))	2	3	sp|Q9UT11|YLW3_SCHPO	46
IJHTTIER	IJHTTIER	H(6)N(2)	(N(N(H(H(H))(H(H(H))))))	2	3	sp|Q9UT11|YLW3_SCHPO	46
IJHTTIER	IJHTTIER	H(7)N(2)	(N(N(H(H(H))(H(H(H(H)))))))	2	2	sp|Q9UT11|YLW3_SCHPO	46
IJHTTIER	IJHTTIER	H(7)N(2)	(N(N(H(H(H))(H(H(H(H)))))))	2	3	sp|Q9UT11|YLW3_SCHPO	46
IJHTTIER	IJHTTIER	H(8)N(2)	(N(N(H(H)(H(H(H(H(H(H)))))))))	2	2	sp|Q9UT11|YLW3_SCHPO	46
IJHTTIER	IJHTTIER	H(8)N(2)	(N(N(H(H(H(H)))(H(H)(H)(H)))))	2	3	sp|Q9UT11|YLW3_SCHPO	46
IJHTTIER	IJHTTIER	H(9)N(2)	(N(N(H(H(H(H)))(H(H(H(H(H))))))))	2	2	sp|Q9UT11|YLW3_SCHPO	46
IJHTTIER	IJHTTIER	H(9)N(2)	(N(N(H(H(H)(H))(H(H)(H(H(H)))))))	2	3	sp|Q9UT11|YLW3_SCHPO	46
ILDDKGNJLTK	ILDDKGNJLTK	H(10)N(2)	(N(N(H(H(H))(H(H(H(H(H(H(H))))))))))	8	3	sp|Q10351|PIGS_SCHPO	132
ILDDKGNJLTK	ILDDKGNJLTK	H(8)N(2)	(N(N(H(H(H(H)))(H(H)(H)(H)))))	8	3	sp|Q10351|PIGS_SCHPO	132
ILDDKGNJLTK	ILDDKGNJLTK	H(9)N(2)	(N(N(H(H(H(H)))(H(H(H(H(H))))))))	8	3	sp|Q10351|PIGS_SCHPO	132
ILKJDSVESYDWLIEYGSQSPTSEVTDR	ILKJDSVESYDWLIEYGSQSPTSEVTDR	H(7)N(2)	(N(N(H(H(H))(H(H(H(H)))))))	4	3	sp|Q10061|LHS1_SCHPO	632
ILKJDSVESYDWLIEYGSQSPTSEVTDR	ILKJDSVESYDWLIEYGSQSPTSEVTDR	H(7)N(2)	(N(N(H(H(H)(H))(H(H)(H)))))	4	4	sp|Q10061|LHS1_SCHPO	632
ILKJDSVESYDWLIEYGSQSPTSEVTDR	ILKJDSVESYDWLIEYGSQSPTSEVTDR	H(8)N(2)	(N(N(H(H(H(H)))(H(H(H(H)))))))	4	3	sp|Q10061|LHS1_SCHPO	632
ILKJDSVESYDWLIEYGSQSPTSEVTDR	ILKJDSVESYDWLIEYGSQSPTSEVTDR	H(8)N(2)	(N(N(H(H(H(H)))(H(H)(H)(H)))))	4	4	sp|Q10061|LHS1_SCHPO	632
ILKJDSVESYDWLIEYGSQSPTSEVTDRYK	ILKJDSVESYDWLIEYGSQSPTSEVTDRYK	H(8)N(2)	(N(N(H(H(H(H)))(H(H(H(H)))))))	4	4	sp|Q10061|LHS1_SCHPO	632
ILSAJCSSK	ILSAJC[160]SSK	H(9)N(2)	(N(N(H(H(H)(H))(H(H(H(H(H))))))))	5	2	sp|O14239|RAX2_SCHPO	807
IMRNFJDSSTK	IMRNFJDSSTK	H(13)N(2)	(N(N(H(H(H(H(H))))(H(H(H(H(H(H(H(H)))))))))))	6	3	sp|P78854|PLB1_SCHPO	348
IMRNFJDSSTK	IMRNFJDSSTK	H(14)N(2)	(N(N(H(H(H(H(H(H)))))(H(H(H))(H(H(H(H(H)))))))))	6	3	sp|P78854|PLB1_SCHPO	348
INPNNVIHJSSR	INPNNVIHJSSR	H(10)N(2)	(N(N(H(H(H(H)))(H(H)(H(H)(H(H)))))))	9	3	sp|O94385|PO152_SCHPO	143
INPNNVIHJSSR	INPNNVIHJSSR	H(11)N(2)	(N(N(H(H(H(H(H))))(H(H(H(H(H(H)))))))))	9	3	sp|O94385|PO152_SCHPO	143
INPNNVIHJSSR	INPNNVIHJSSR	H(7)N(2)	(N(N(H(H(H)(H))(H(H(H))))))	9	3	sp|O94385|PO152_SCHPO	143
INPNNVIHJSSR	INPNNVIHJSSR	H(8)N(2)	(N(N(H(H(H(H)))(H(H)(H)(H)))))	9	3	sp|O94385|PO152_SCHPO	143
INPNNVIHJSSR	INPNNVIHJSSR	H(9)N(2)	(N(N(H(H(H(H)))(H(H(H(H(H))))))))	9	3	sp|O94385|PO152_SCHPO	143
INWMLPGEJTTKPSIK	INWMLPGEJTTKPSIK	H(8)N(2)	(N(N(H(H(H(H)))(H(H)(H)(H)))))	9	3	sp|Q9USP5|GPI8_SCHPO	307
INWMLPGEJTTKPSIK	INWMLPGEJTTKPSIK	H(9)N(2)	(N(N(H(H(H)(H(H)))(H(H)(H(H))))))	9	3	sp|Q9USP5|GPI8_SCHPO	307
IPLJDTVDVTTLPSIK	IPLJDTVDVTTLPSIK	H(6)N(2)	(N(N(H(H(H))(H(H)(H)))))	4	3	sp|O94702|ERMP1_SCHPO	682
IPLJDTVDVTTLPSIK	IPLJDTVDVTTLPSIK	H(7)N(2)	(N(N(H(H(H))(H(H(H(H)))))))	4	3	sp|O94702|ERMP1_SCHPO	682
IPLJDTVDVTTLPSIK	IPLJDTVDVTTLPSIK	H(8)N(2)	(N(N(H(H(H(H)))(H(H)(H)(H)))))	4	3	sp|O94702|ERMP1_SCHPO	682
IPLJDTVDVTTLPSIK	IPLJDTVDVTTLPSIK	H(9)N(2)	(N(N(H(H(H(H)))(H(H)(H(H)(H))))))	4	3	sp|O94702|ERMP1_SCHPO	682
IPVADDHVIVJTTSK	IPVADDHVIVJTTSK	H(10)N(2)	(N(N(H(H(H(H(H))))(H(H(H(H(H))))))))	11	3	sp|Q9Y7R9|YJFB_SCHPO	261
IPVADDHVIVJTTSK	IPVADDHVIVJTTSK	H(9)N(2)	(N(N(H(H(H)(H))(H(H(H))(H(H))))))	11	3	sp|Q9Y7R9|YJFB_SCHPO	261
ISQJDTDSIVEAVYR	ISQJDTDSIVEAVYR	H(10)N(2)	(N(N(H(H(H))(H(H)(H(H(H(H(H)))))))))	4	3	sp|O74480|YQJ7_SCHPO	315
ISQJDTDSIVEAVYR	ISQJDTDSIVEAVYR	H(7)N(2)	(N(N(H(H(H)(H))(H(H(H))))))	4	3	sp|O74480|YQJ7_SCHPO	315
ISQJDTDSIVEAVYR	ISQJDTDSIVEAVYR	H(8)N(2)	(N(N(H(H(H(H)))(H(H)(H)(H)))))	4	3	sp|O74480|YQJ7_SCHPO	315
ISQJDTDSIVEAVYR	ISQJDTDSIVEAVYR	H(9)N(2)	(N(N(H(H(H)(H))(H(H(H(H(H))))))))	4	3	sp|O74480|YQJ7_SCHPO	315
ITLVDJNTWJNTHIATVGK	ITLVDJNTWJNTHIATVGK	H(10)N(2)	(N(N(H(H(H(H)))(H(H(H))(H(H(H)))))))	10	3	sp|O94335|STT3_SCHPO	573
ITLVDJNTWJNTHIATVGK	ITLVDJNTWJNTHIATVGK	H(10)N(2)	(N(N(H(H(H)(H))(H(H(H))(H(H(H)))))))	10	4	sp|O94335|STT3_SCHPO	573
ITLVDJNTWJNTHIATVGK	ITLVDJNTWJNTHIATVGK	H(11)N(2)	(N(N(H(H(H(H(H))))(H(H(H(H(H(H)))))))))	6	3	sp|O94335|STT3_SCHPO	569
ITLVDJNTWJNTHIATVGK	ITLVDJNTWJNTHIATVGK	H(7)N(2)	(N(N(H(H(H))(H(H(H(H)))))))	10	3	sp|O94335|STT3_SCHPO	573
ITLVDJNTWJNTHIATVGK	ITLVDJNTWJNTHIATVGK	H(8)N(2)	(N(N(H(H(H(H)))(H(H)(H)(H)))))	6	3	sp|O94335|STT3_SCHPO	569
ITLVDJNTWJNTHIATVGK	ITLVDJNTWJNTHIATVGK	H(8)N(2)	(N(N(H(H(H(H)))(H(H)(H(H))))))	10	4	sp|O94335|STT3_SCHPO	573
ITLVDJNTWJNTHIATVGK	ITLVDJNTWJNTHIATVGK	H(9)N(2)	(N(N(H(H(H(H(H))))(H(H(H(H)))))))	10	3	sp|O94335|STT3_SCHPO	573
ITLVDJNTWJNTHIATVGK	ITLVDJNTWJNTHIATVGK	H(9)N(2)	(N(N(H(H(H(H(H))))(H(H(H(H)))))))	10	4	sp|O94335|STT3_SCHPO	573
ITVVYMNELSJESYHR	ITVVYMNELSJESYHR	H(9)N(2)	(N(N(H(H(H)(H))(H(H)(H(H(H)))))))	11	3	sp|Q9Y7R6|BIG1_SCHPO	150
IVVJESR	IVVJESR	H(11)N(2)	(N(N(H(H(H(H(H))))(H(H(H(H(H(H)))))))))	4	2	sp|O13781|YEO3_SCHPO	430
JASCYR	JASC[160]YR	H(10)N(2)	(N(N(H(H(H(H(H))))(H(H)(H(H(H)))))))	1	2	sp|O59866|OSTB_SCHPO	289
JASCYR	JASC[160]YR	H(8)N(2)	(N(N(H(H(H(H)))(H(H(H(H)))))))	1	2	sp|O59866|OSTB_SCHPO	289
JASCYR	JASC[160]YR	H(9)N(2)	(N(N(H(H(H)(H))(H(H(H))(H(H))))))	1	2	sp|O59866|OSTB_SCHPO	289
JASCYR	JASC[160]YR	H(9)N(2)	(N(N(H(H)(H(H)(H(H(H(H(H)))))))))	1	3	sp|O59866|OSTB_SCHPO	289
JASSYIPK	JASSYIPK	H(9)N(2)	(N(N(H(H(H(H)))(H(H(H(H(H))))))))	1	2	sp|Q9P777|HISX_SCHPO	343
JATDAAHAVWR	JATDAAHAVWR	H(8)N(2)	(N(N(H(H(H(H)))(H(H(H(H)))))))	1	3	sp|O60172|PPA3_SCHPO	221
JATDAAHAVWR	JATDAAHAVWR	H(9)N(2)	(N(N(H(H(H)(H))(H(H(H))(H(H))))))	1	3	sp|O60172|PPA3_SCHPO	221
JATEQVEVVK	JATEQVEVVK	H(7)N(2)	(N(N(H(H(H))(H(H(H(H)))))))	1	2	sp|A9ZLL8|LSD90_SCHPO	376
JATYTLHWTVSPK	JATYTLHWTVSPK	H(7)N(2)	(N(N(H(H(H))(H(H(H(H)))))))	1	3	sp|Q10259|SPC3_SCHPO	148
JATYTLHWTVSPK	JATYTLHWTVSPK	H(8)N(2)	(N(N(H(H(H(H)))(H(H)(H)(H)))))	1	3	sp|Q10259|SPC3_SCHPO	148
JATYTLHWTVSPK	JATYTLHWTVSPK	H(9)N(2)	(N(N(H(H(H(H)))(H(H)(H(H)(H))))))	1	3	sp|Q10259|SPC3_SCHPO	148
JDTQFYIK	JDTQFYIK	H(13)N(2)	(N(N(H(H(H(H))(H(H)))(H(H(H(H(H(H(H))))))))))	1	3	sp|Q9USU5|GAS2_SCHPO	34
JDTQFYIK	JDTQFYIK	H(15)N(2)	(N(N(H(H(H(H(H(H(H(H)))))))(H(H(H(H(H(H(H))))))))))	1	3	sp|Q9USU5|GAS2_SCHPO	34
JDTQFYIK	JDTQFYIK	H(16)N(2)	(N(N(H(H(H(H(H(H(H))))))(H(H(H(H(H))))(H(H(H(H))))))))	1	3	sp|Q9USU5|GAS2_SCHPO	34
JDTQFYIK	JDTQFYIK	H(17)N(2)	(N(N(H(H(H(H(H(H(H(H)))))))(H(H(H))(H(H(H(H(H(H))))))))))	1	3	sp|Q9USU5|GAS2_SCHPO	34
JDTQFYIK	JDTQFYIK	H(9)N(2)	(N(N(H(H(H(H(H))))(H(H(H(H)))))))	1	2	sp|Q9USU5|GAS2_SCHPO	34
JGTMCDITK	JGTMC[160]DITK	H(8)N(2)	(N(N(H(H(H(H)))(H(H(H(H)))))))	1	2	sp|Q9UTC8|OS9_SCHPO	204
JGTMCDITK	JGTMC[160]DITK	H(8)N(2)	(N(N(H(H(H(H)))(H(H)(H(H))))))	1	3	sp|Q9UTC8|OS9_SCHPO	204
JGTMCDITK	JGTMC[160]DITK	H(9)N(2)	(N(N(H(H)(H(H)(H(H(H(H(H)))))))))	1	2	sp|Q9UTC8|OS9_SCHPO	204
JGTMCDITK	JGTM[147]C[160]DITK	H(8)N(2)	(N(N(H(H(H(H)))(H(H(H(H)))))))	1	2	sp|Q9UTC8|OS9_SCHPO	204
JISNWQCKR	JISNWQC[160]KR	H(16)N(2)	(N(N(H(H(H(H(H(H(H(H)))))))(H(H(H))(H(H(H(H(H)))))))))	1	3	sp|Q09759|YA72_SCHPO	39
JITALSASEIWSDTDGVDAGR	JITALSASEIWSDTDGVDAGR	H(13)N(2)	(N(N(H(H(H(H(H(H(H))))))(H(H(H(H(H(H)))))))))	1	3	sp|P32834|SXA1_SCHPO	106
JITALSASEIWSDTDGVDAGR	JITALSASEIWSDTDGVDAGR	H(13)N(2)	(N(N(H(H(H(H(H))))(H(H(H))(H(H(H(H(H)))))))))	1	4	sp|P32834|SXA1_SCHPO	106
JITALSASEIWSDTDGVDAGR	JITALSASEIWSDTDGVDAGR	H(16)N(2)	(N(N(H(H(H(H(H(H(H))))))(H(H(H(H(H))))(H(H(H(H))))))))	1	4	sp|P32834|SXA1_SCHPO	106
JITDSMEFNPK	JITDSMEFNPK	H(13)N(2)	(N(N(H(H(H(H(H(H)))))(H(H(H(H(H(H(H))))))))))	1	3	sp|P78817|YFE6_SCHPO	186
JITSDSSFTFCPTDKDVDWR	JITSDSSFTFC[160]PTDKDVDWR	H(8)N(2)	(N(N(H(H(H(H)))(H(H)(H(H))))))	1	3	sp|O74401|ERO11_SCHPO	286
JITSDSSFTFCPTDKDVDWR	JITSDSSFTFC[160]PTDKDVDWR	H(9)N(2)	(N(N(H(H(H(H)))(H(H(H(H(H))))))))	1	3	sp|O74401|ERO11_SCHPO	286
JITVPIGASHDDLIVLAR	JITVPIGASHDDLIVLAR	H(6)N(2)	(N(N(H(H(H))(H(H)(H)))))	1	3	sp|O94559|LES1_SCHPO	199
JITVPIGASHDDLIVLAR	JITVPIGASHDDLIVLAR	H(7)N(2)	(N(N(H(H(H))(H(H(H(H)))))))	1	3	sp|O94559|LES1_SCHPO	199
JITVPIGASHDDLIVLAR	JITVPIGASHDDLIVLAR	H(7)N(2)	(N(N(H(H(H))(H(H(H(H)))))))	1	4	sp|O94559|LES1_SCHPO	199
JITVPIGASHDDLIVLAR	JITVPIGASHDDLIVLAR	H(8)N(2)	(N(N(H(H(H(H)))(H(H(H(H)))))))	1	3	sp|O94559|LES1_SCHPO	199
JITVPIGASHDDLIVLAR	JITVPIGASHDDLIVLAR	H(8)N(2)	(N(N(H(H(H(H)))(H(H)(H)(H)))))	1	4	sp|O94559|LES1_SCHPO	199
JITVPIGASHDDLIVLAR	JITVPIGASHDDLIVLAR	H(9)N(2)	(N(N(H(H(H)(H))(H(H)(H(H(H)))))))	1	3	sp|O94559|LES1_SCHPO	199
JITVPIGASHDDLIVLAR	JITVPIGASHDDLIVLAR	H(9)N(2)	(N(N(H(H(H(H(H))))(H(H(H(H)))))))	1	4	sp|O94559|LES1_SCHPO	199
JLSADIPAK	JLSADIPAK	H(10)N(2)	(N(N(H(H(H))(H(H(H))(H(H(H(H))))))))	1	2	sp|P87167|BUT2_SCHPO	215
JLSADIPAK	JLSADIPAK	H(10)N(2)	(N(N(H(H(H(H(H))))(H(H(H))(H(H))))))	1	3	sp|P87167|BUT2_SCHPO	215
JLSADIPAK	JLSADIPAK	H(11)N(2)	(N(N(H(H(H(H(H))))(H(H(H))(H(H(H)))))))	1	3	sp|P87167|BUT2_SCHPO	215
JLSADIPAK	JLSADIPAK	H(12)N(2)	(N(N(H(H(H(H(H))))(H(H(H(H)))(H(H(H)))))))	1	2	sp|P87167|BUT2_SCHPO	215
JLSADIPAK	JLSADIPAK	H(12)N(2)	(N(N(H(H(H(H(H))))(H(H(H(H)))(H(H(H)))))))	1	3	sp|P87167|BUT2_SCHPO	215
JLSADIPAK	JLSADIPAK	H(13)N(2)	(N(N(H(H(H(H(H))))(H(H(H(H(H(H(H(H)))))))))))	1	3	sp|P87167|BUT2_SCHPO	215
JLSADIPAK	JLSADIPAK	H(14)N(2)	(N(N(H(H(H(H(H(H)))))(H(H(H))(H(H(H(H(H)))))))))	1	3	sp|P87167|BUT2_SCHPO	215
JLSADIPAK	JLSADIPAK	H(15)N(2)	(N(N(H(H(H(H(H(H(H))))))(H(H(H(H(H(H(H(H)))))))))))	1	3	sp|P87167|BUT2_SCHPO	215
JLSADIPAK	JLSADIPAK	H(16)N(2)	(N(N(H(H(H(H(H(H(H(H)))))))(H(H(H))(H(H(H(H(H)))))))))	1	3	sp|P87167|BUT2_SCHPO	215
JLSADIPAK	JLSADIPAK	H(17)N(2)	(N(N(H(H(H(H(H(H(H(H)))))))(H(H(H(H)))(H(H(H(H(H)))))))))	1	3	sp|P87167|BUT2_SCHPO	215
JLSADIPAK	JLSADIPAK	H(18)N(2)	(N(N(H(H(H(H(H(H(H(H(H))))))))(H(H(H(H(H))))(H(H(H(H))))))))	1	3	sp|P87167|BUT2_SCHPO	215
JLSADIPAK	JLSADIPAK	H(19)N(2)	(N(N(H(H(H(H(H(H(H(H)))))))(H(H(H(H(H))))(H(H(H(H(H(H))))))))))	1	3	sp|P87167|BUT2_SCHPO	215
JLSADIPAKSSR	JLSADIPAKSSR	H(12)N(2)	(N(N(H(H(H(H(H(H)))))(H(H(H))(H(H(H)))))))	1	3	sp|P87167|BUT2_SCHPO	215
JLSADIPAKSSR	JLSADIPAKSSR	H(13)N(2)	(N(N(H(H(H(H(H))))(H(H(H(H(H(H(H(H)))))))))))	1	3	sp|P87167|BUT2_SCHPO	215
JLSADIPAKSSR	JLSADIPAKSSR	H(14)N(2)	(N(N(H(H(H(H(H(H)))))(H(H(H))(H(H(H(H(H)))))))))	1	3	sp|P87167|BUT2_SCHPO	215
JLSADIPAKSSR	JLSADIPAKSSR	H(15)N(2)	(N(N(H(H(H(H(H(H(H))))))(H(H(H(H(H(H(H(H)))))))))))	1	3	sp|P87167|BUT2_SCHPO	215
JLSADIPAKSSR	JLSADIPAKSSR	H(16)N(2)	(N(N(H(H(H(H(H(H(H))))))(H(H(H))(H(H(H(H(H(H))))))))))	1	3	sp|P87167|BUT2_SCHPO	215
JLTFAR	JLTFAR	H(11)N(2)	(N(N(H(H(H(H(H))))(H(H)(H(H(H(H))))))))	1	2	sp|O60123|KEX1_SCHPO	416
JLTFAR	JLTFAR	H(11)N(2)	(N(N(H(H(H(H)))(H(H(H(H)))(H(H(H)))))))	1	3	sp|O60123|KEX1_SCHPO	416
JLTFAR	JLTFAR	H(13)N(2)	(N(N(H(H(H(H(H))))(H(H(H(H(H(H(H(H)))))))))))	1	2	sp|O60123|KEX1_SCHPO	416
JLTFAR	JLTFAR	H(13)N(2)	(N(N(H(H(H(H(H))))(H(H(H(H(H(H(H(H)))))))))))	1	3	sp|O60123|KEX1_SCHPO	416
JNTHITLCSPERK	JNTHITLC[160]SPERK	H(9)N(2)	(N(N(H(H(H)(H))(H(H(H))(H(H))))))	1	3	sp|O13882|RT18_SCHPO	115
JNTIDSLSIAK	JNTIDSLSIAK	H(8)N(2)	(N(N(H(H(H(H)))(H(H)(H(H))))))	1	2	sp|O94472|PBN1_SCHPO	36
JNTIDSLSIAK	JNTIDSLSIAK	H(8)N(2)	(N(N(H(H(H(H)))(H(H)(H)(H)))))	1	3	sp|O94472|PBN1_SCHPO	36
JNTIDSLSIAK	JNTIDSLSIAK	H(9)N(2)	(N(N(H(H(H)(H(H)))(H(H(H(H)))))))	1	2	sp|O94472|PBN1_SCHPO	36
JNTIDSLSIAK	JNTIDSLSIAK	H(9)N(2)	(N(N(H(H(H)(H(H)))(H(H)(H(H))))))	1	3	sp|O94472|PBN1_SCHPO	36
JSSGCWAPK	JSSGC[160]WAPK	H(8)N(2)	(N(N(H(H(H(H)))(H(H(H(H)))))))	1	2	sp|O13663|GPI13_SCHPO	71
JSSGCWAPK	JSSGC[160]WAPK	H(9)N(2)	(N(N(H(H(H)(H))(H(H)(H(H(H)))))))	1	2	sp|O13663|GPI13_SCHPO	71
JSSGCWAPK	JSSGC[160]WAPK	H(9)N(2)	(N(N(H(H(H(H)))(H(H(H))(H(H))))))	1	3	sp|O13663|GPI13_SCHPO	71
JSSLNK	JSSLNK	H(10)N(2)	(N(N(H(H(H))(H(H(H(H)))(H(H(H)))))))	1	2	sp|O94538|SNU66_SCHPO/sp|Q9P6N8|RRP3_SCHPO	122/14
JSSLNK	JSSLNK	H(9)N(2)	(N(N(H(H(H(H)))(H(H)(H(H(H)))))))	1	2	sp|O94538|SNU66_SCHPO/sp|Q9P6N8|RRP3_SCHPO	122/14
JSTCITAR	JSTC[160]ITAR	H(15)N(2)	(N(N(H(H(H(H(H))))(H(H(H(H(H))))(H(H(H(H(H)))))))))	1	3	sp|O14073|YEA8_SCHPO	336
JSTCITAR	JSTC[160]ITAR	H(16)N(2)	(N(N(H(H(H(H(H(H(H(H)))))))(H(H(H))(H(H(H(H(H)))))))))	1	3	sp|O14073|YEA8_SCHPO	336
JSTKEWLLK	JSTKEWLLK	H(10)N(2)	(N(N(H(H(H(H(H))))(H(H(H))(H(H))))))	1	3	sp|O94323|YGK5_SCHPO	467
JSTKEWLLK	JSTKEWLLK	H(9)N(2)	(N(N(H(H)(H(H(H(H(H(H(H))))))))))	1	3	sp|O94323|YGK5_SCHPO	467
JTSYPIK	JTSYPIK	H(10)N(2)	(N(N(H(H(H(H)))(H(H)(H(H)(H(H)))))))	1	2	sp|O94694|YG1A_SCHPO	119
JTSYPIK	JTSYPIK	H(10)N(2)	(N(N(H(H(H(H(H))))(H(H(H))(H(H))))))	1	3	sp|O94694|YG1A_SCHPO	119
JTSYPIK	JTSYPIK	H(8)N(2)	(N(N(H(H(H(H)))(H(H)(H)(H)))))	1	2	sp|O94694|YG1A_SCHPO	119
JTSYPIK	JTSYPIK	H(8)N(2)	(N(N(H(H(H(H)))(H(H(H(H)))))))	1	3	sp|O94694|YG1A_SCHPO	119
JTSYPIK	JTSYPIK	H(9)N(2)	(N(N(H(H(H(H)))(H(H)(H(H)(H))))))	1	2	sp|O94694|YG1A_SCHPO	119
JTSYPIK	JTSYPIK	H(9)N(2)	(N(N(H(H(H(H(H))))(H(H(H(H)))))))	1	3	sp|O94694|YG1A_SCHPO	119
JTSYPIKVR	JTSYPIKVR	H(8)N(2)	(N(N(H(H(H(H)))(H(H)(H)(H)))))	1	3	sp|O94694|YG1A_SCHPO	119
JTSYPIKVR	JTSYPIKVR	H(9)N(2)	(N(N(H(H(H(H)))(H(H(H(H(H))))))))	1	3	sp|O94694|YG1A_SCHPO	119
JTTAGJHTVTR	JTTAGJHTVTR	H(10)N(2)	(N(N(H(H(H(H(H))))(H(H(H))(H(H))))))	1	3	sp|P78854|PLB1_SCHPO	494
JTTAGJHTVTR	JTTAGJHTVTR	H(11)N(2)	(N(N(H(H(H(H(H))))(H(H)(H(H(H(H))))))))	1	3	sp|P78854|PLB1_SCHPO	494
JTTAGJHTVTR	JTTAGJHTVTR	H(8)N(2)	(N(N(H(H(H(H)))(H(H)(H)(H)))))	1	3	sp|P78854|PLB1_SCHPO	494
JTTAGJHTVTR	JTTAGJHTVTR	H(9)N(2)	(N(N(H(H(H(H)))(H(H)(H(H)(H))))))	6	2	sp|P78854|PLB1_SCHPO	499
JTTAGJHTVTR	JTTAGJHTVTR	H(9)N(2)	(N(N(H(H(H)(H(H)))(H(H(H(H)))))))	1	3	sp|P78854|PLB1_SCHPO	494
JTTVAER	JTTVAER	H(8)N(2)	(N(N(H(H(H(H)))(H(H)(H)(H)))))	1	2	sp|O13704|YEU5_SCHPO	299
JTTVAER	JTTVAER	H(9)N(2)	(N(N(H(H(H))(H(H(H(H(H(H)))))))))	1	2	sp|O13704|YEU5_SCHPO	299
JVSGAFNVNNMIR	JVSGAFNVNNMIR	H(11)N(2)	(N(N(H(H(H(H(H))))(H(H)(H(H(H(H))))))))	1	3	sp|O13960|ECM33_SCHPO	92
JVSGAFNVNNMIR	JVSGAFNVNNMIR	H(12)N(2)	(N(N(H(H(H(H(H(H)))))(H(H(H))(H(H(H)))))))	1	3	sp|O13960|ECM33_SCHPO	92
JVSGAFNVNNMIR	JVSGAFNVNNMIR	H(13)N(2)	(N(N(H(H(H(H(H))))(H(H(H(H(H(H(H(H)))))))))))	1	3	sp|O13960|ECM33_SCHPO	92
JVSGAFNVNNMIR	JVSGAFNVNNMIR	H(13)N(2)	(N(N(H(H)(H(H(H(H(H(H)))))(H(H(H(H(H)))))))))	1	4	sp|O13960|ECM33_SCHPO	92
JVSGAFNVNNMIR	JVSGAFNVNNMIR	H(14)N(2)	(N(N(H(H(H(H(H))))(H(H(H))(H(H(H(H(H(H))))))))))	1	3	sp|O13960|ECM33_SCHPO	92
JVSGAFNVNNMIR	JVSGAFNVNNMIR	H(14)N(2)	(N(N(H(H(H(H(H(H(H))))))(H(H(H(H)))(H(H(H)))))))	1	4	sp|O13960|ECM33_SCHPO	92
JVSGAFNVNNMIR	JVSGAFNVNNMIR	H(15)N(2)	(N(N(H(H(H(H(H))))(H(H(H(H)))(H(H(H(H(H(H))))))))))	1	3	sp|O13960|ECM33_SCHPO	92
JVSGAFNVNNMIR	JVSGAFNVNNM[147]IR	H(13)N(2)	(N(N(H(H(H(H(H(H)))))(H(H)(H(H(H(H(H)))))))))	1	3	sp|O13960|ECM33_SCHPO	92
JVSGAFNVNNMIR	JVSGAFNVNNM[147]IR	H(14)N(2)	(N(N(H(H(H(H(H))))(H(H(H(H)))(H(H(H(H(H)))))))))	1	3	sp|O13960|ECM33_SCHPO	92
JVSKEPPSVIR	JVSKEPPSVIR	H(10)N(2)	(N(N(H(H(H))(H(H(H(H(H(H(H))))))))))	1	3	sp|Q9P7D0|YOFJ_SCHPO	133
JVSKEPPSVIR	JVSKEPPSVIR	H(8)N(2)	(N(N(H(H(H(H)))(H(H(H(H)))))))	1	3	sp|Q9P7D0|YOFJ_SCHPO	133
JVSKEPPSVIR	JVSKEPPSVIR	H(9)N(2)	(N(N(H(H(H)(H(H)))(H(H)(H(H))))))	1	3	sp|Q9P7D0|YOFJ_SCHPO	133
JVTAMWK	JVTAMWK	H(13)N(2)	(N(N(H(H(H(H(H(H)))))(H(H(H(H)))(H(H(H)))))))	1	3	sp|Q96WW4|IVN1_SCHPO	99
JVTAMWK	JVTAMWK	H(9)N(2)	(N(N(H(H(H(H)))(H(H)(H(H)(H))))))	1	2	sp|Q96WW4|IVN1_SCHPO	99
JVTDDDFK	JVTDDDFK	H(8)N(2)	(N(N(H(H(H(H)))(H(H(H(H)))))))	1	2	sp|O94680|PDAT_SCHPO	438
JVTIPTNGIPQR	JVTIPTNGIPQR	H(8)N(2)	(N(N(H(H(H(H)))(H(H(H(H)))))))	1	3	sp|Q9C0Y4|AGLU_SCHPO	37
JVTIPTNGIPQR	JVTIPTNGIPQR	H(9)N(2)	(N(N(H(H(H)(H(H)))(H(H)(H(H))))))	1	3	sp|Q9C0Y4|AGLU_SCHPO	37
JVTNPDFDRK	JVTNPDFDRK	H(10)N(2)	(N(N(H(H(H(H(H))))(H(H(H))(H(H))))))	1	3	sp|O60172|PPA3_SCHPO	324
JVTNPDFDRK	JVTNPDFDRK	H(13)N(2)	(N(N(H(H(H(H(H))))(H(H(H(H(H(H(H(H)))))))))))	1	3	sp|O60172|PPA3_SCHPO	324
JVTNPDFDRK	JVTNPDFDRK	H(14)N(2)	(N(N(H(H(H(H(H(H)))))(H(H(H))(H(H(H(H(H)))))))))	1	3	sp|O60172|PPA3_SCHPO	324
JVTNPDFDRK	JVTNPDFDRK	H(16)N(2)	(N(N(H(H(H(H(H(H(H(H)))))))(H(H(H))(H(H(H(H(H)))))))))	1	3	sp|O60172|PPA3_SCHPO	324
JVTNPDFDRK	JVTNPDFDRK	H(17)N(2)	(N(N(H(H(H(H(H)))(H(H(H))))(H(H(H(H(H(H(H(H(H))))))))))))	1	3	sp|O60172|PPA3_SCHPO	324
JVTNPDFDRK	JVTNPDFDRK	H(8)N(2)	(N(N(H(H(H(H)))(H(H)(H)(H)))))	1	3	sp|O60172|PPA3_SCHPO	324
JVTNPDFDRK	JVTNPDFDRK	H(9)N(2)	(N(N(H(H(H(H)))(H(H(H(H(H))))))))	1	3	sp|O60172|PPA3_SCHPO	324
JWTLSR	JWTLSR	H(13)N(2)	(N(N(H(H(H(H(H))))(H(H(H(H(H(H(H(H)))))))))))	1	2	sp|O42930|VPS10_SCHPO	465
JYSEDASTSLHGQTAGR	JYSEDASTSLHGQTAGR	H(11)N(2)	(N(N(H(H(H(H(H))))(H(H(H(H(H(H)))))))))	1	3	sp|Q9USK8|AGS1_SCHPO	785
JYSEDASTSLHGQTAGR	JYSEDASTSLHGQTAGR	H(12)N(2)	(N(N(H(H(H(H(H(H)))))(H(H(H))(H(H(H)))))))	1	3	sp|Q9USK8|AGS1_SCHPO	785
JYSEDASTSLHGQTAGR	JYSEDASTSLHGQTAGR	H(13)N(2)	(N(N(H(H(H(H(H))))(H(H(H(H(H(H(H(H)))))))))))	1	3	sp|Q9USK8|AGS1_SCHPO	785
JYSEDASTSLHGQTAGR	JYSEDASTSLHGQTAGR	H(14)N(2)	(N(N(H(H(H(H(H(H)))))(H(H(H))(H(H(H(H(H)))))))))	1	3	sp|Q9USK8|AGS1_SCHPO	785
JYSEDASTSLHGQTAGR	JYSEDASTSLHGQTAGR	H(15)N(2)	(N(N(H(H(H(H(H(H)))))(H(H(H(H(H(H(H(H(H))))))))))))	1	3	sp|Q9USK8|AGS1_SCHPO	785
JYSEDASTSLHGQTAGR	JYSEDASTSLHGQTAGR	H(8)N(2)	(N(N(H(H(H(H)))(H(H(H(H)))))))	1	3	sp|Q9USK8|AGS1_SCHPO	785
JYSEDASTSLHGQTAGR	JYSEDASTSLHGQTAGR	H(9)N(2)	(N(N(H(H(H(H)))(H(H)(H(H(H)))))))	1	3	sp|Q9USK8|AGS1_SCHPO	785
JYSHGLAWTEK	JYSHGLAWTEK	H(8)N(2)	(N(N(H(H(H(H)))(H(H)(H)(H)))))	1	3	sp|O94680|PDAT_SCHPO	451
JYSHGLAWTEK	JYSHGLAWTEK	H(9)N(2)	(N(N(H(H(H)(H(H)))(H(H)(H(H))))))	1	3	sp|O94680|PDAT_SCHPO	451
JYSHGLAWTEKEVLK	JYSHGLAWTEKEVLK	H(9)N(2)	(N(N(H(H(H(H)))(H(H)(H(H)(H))))))	1	3	sp|O94680|PDAT_SCHPO	451
JYSHGLAWTEKEVLK	JYSHGLAWTEKEVLK	H(9)N(2)	(N(N(H(H(H(H)))(H(H)(H(H)(H))))))	1	4	sp|O94680|PDAT_SCHPO	451
JYTVSDVLFR	JYTVSDVLFR	H(8)N(2)	(N(N(H(H(H(H)))(H(H(H(H)))))))	1	2	sp|O13875|YE1A_SCHPO	300
JYTVSDVLFR	JYTVSDVLFR	H(9)N(2)	(N(N(H(H(H)(H(H)))(H(H(H(H)))))))	1	2	sp|O13875|YE1A_SCHPO	300
JYTVSDVLFR	JYTVSDVLFR	H(9)N(2)	(N(N(H(H(H(H(H))))(H(H(H(H)))))))	1	3	sp|O13875|YE1A_SCHPO	300
KAJLTFSEINSIILFGGASR	KAJLTFSEINSIILFGGASR	H(10)N(2)	(N(N(H(H(H(H(H))))(H(H(H(H(H))))))))	3	3	sp|Q10061|LHS1_SCHPO	359
KAJLTFSEINSIILFGGASR	KAJLTFSEINSIILFGGASR	H(8)N(2)	(N(N(H(H(H(H)))(H(H)(H(H))))))	3	3	sp|Q10061|LHS1_SCHPO	359
KAJLTFSEINSIILFGGASR	KAJLTFSEINSIILFGGASR	H(9)N(2)	(N(N(H(H(H)(H))(H(H)(H(H(H)))))))	3	3	sp|Q10061|LHS1_SCHPO	359
KASEVESVTETFQSJR	KASEVESVTETFQSJR	H(4)N(2)	(N(N(H(H)(H(H)))))	15	3	sp|Q12519|YJ87_SCHPO	66
KEGFIWYLNHLSDLLDAEJTTEK	KEGFIWYLNHLSDLLDAEJTTEK	H(9)N(2)	(N(N(H(H(H(H(H))))(H(H(H(H)))))))	19	5	sp|Q09140|UGGG_SCHPO	66
KEJLSAMR	KEJLSAM[147]R	H(9)N(2)	(N(N(H(H(H)(H(H)))(H(H)(H(H))))))	3	3	sp|Q96WW2|MUG93_SCHPO	183
KFFKJDTQFYIK	KFFKJDTQFYIK	H(13)N(2)	(N(N(H(H(H(H(H))))(H(H(H(H(H(H(H(H)))))))))))	5	3	sp|Q9USU5|GAS2_SCHPO	34
KFFKJDTQFYIK	KFFKJDTQFYIK	H(13)N(2)	(N(N(H(H(H(H(H))))(H(H(H(H(H(H(H(H)))))))))))	5	4	sp|Q9USU5|GAS2_SCHPO	34
KFFKJDTQFYIK	KFFKJDTQFYIK	H(15)N(2)	(N(N(H(H(H(H(H(H(H))))))(H(H(H(H(H(H(H(H)))))))))))	5	4	sp|Q9USU5|GAS2_SCHPO	34
KFFKJDTQFYIK	KFFKJDTQFYIK	H(16)N(2)	(N(N(H(H(H(H(H(H(H(H)))))))(H(H(H))(H(H(H(H(H)))))))))	5	3	sp|Q9USU5|GAS2_SCHPO	34
KFFKJDTQFYIK	KFFKJDTQFYIK	H(16)N(2)	(N(N(H(H(H(H(H(H(H))))))(H(H(H(H)))(H(H(H(H(H)))))))))	5	4	sp|Q9USU5|GAS2_SCHPO	34
KFFKJDTQFYIK	KFFKJDTQFYIK	H(17)N(2)	(N(N(H(H(H(H(H(H(H(H)))))))(H(H(H(H)))(H(H(H(H(H)))))))))	5	3	sp|Q9USU5|GAS2_SCHPO	34
KFFKJDTQFYIK	KFFKJDTQFYIK	H(17)N(2)	(N(N(H(H(H(H(H(H(H(H)))))))(H(H(H(H)))(H(H(H(H(H)))))))))	5	4	sp|Q9USU5|GAS2_SCHPO	34
KFFKJDTQFYIK	KFFKJDTQFYIK	H(18)N(2)	(N(N(H(H(H(H(H(H(H))))))(H(H(H(H(H(H)))))(H(H(H(H(H)))))))))	5	3	sp|Q9USU5|GAS2_SCHPO	34
KFFKJDTQFYIK	KFFKJDTQFYIK	H(18)N(2)	(N(N(H(H(H(H(H(H(H))))))(H(H(H(H(H(H)))))(H(H(H(H(H)))))))))	5	4	sp|Q9USU5|GAS2_SCHPO	34
KFFKJDTQFYIK	KFFKJDTQFYIK	H(9)N(2)	(N(N(H(H(H)(H(H)))(H(H)(H(H))))))	5	4	sp|Q9USU5|GAS2_SCHPO	34
KGVLQATJMTYGK	KGVLQATJMTYGK	H(7)N(2)	(N(N(H(H(H))(H(H(H(H)))))))	8	3	sp|O59866|OSTB_SCHPO	275
KGVLQATJMTYGK	KGVLQATJMTYGK	H(8)N(2)	(N(N(H(H(H(H)))(H(H)(H)(H)))))	8	2	sp|O59866|OSTB_SCHPO	275
KGVLQATJMTYGK	KGVLQATJMTYGK	H(8)N(2)	(N(N(H(H(H(H)))(H(H(H(H)))))))	8	3	sp|O59866|OSTB_SCHPO	275
KGVLQATJMTYGK	KGVLQATJMTYGK	H(9)N(2)	(N(N(H(H(H(H)))(H(H(H(H(H))))))))	8	3	sp|O59866|OSTB_SCHPO	275
KGVLQATJMTYGK	KGVLQATJM[147]TYGK	H(8)N(2)	(N(N(H(H(H(H)))(H(H)(H)(H)))))	8	3	sp|O59866|OSTB_SCHPO	275
KKEGFQILLJR	KKEGFQILLJR	H(10)N(2)	(N(N(H(H(H(H)))(H(H)(H(H(H(H))))))))	10	3	sp|O60109|PPB_SCHPO	241
KKEGFQILLJR	KKEGFQILLJR	H(10)N(2)	(N(N(H(H(H(H(H))))(H(H(H))(H(H))))))	10	4	sp|O60109|PPB_SCHPO	241
KKEGFQILLJR	KKEGFQILLJR	H(11)N(2)	(N(N(H(H(H)(H))(H(H(H(H)))(H(H(H)))))))	10	3	sp|O60109|PPB_SCHPO	241
KKEGFQILLJR	KKEGFQILLJR	H(11)N(2)	(N(N(H(H(H(H(H))))(H(H)(H(H(H(H))))))))	10	4	sp|O60109|PPB_SCHPO	241
KKEGFQILLJR	KKEGFQILLJR	H(12)N(2)	(N(N(H(H(H(H(H))))(H(H(H(H)))(H(H(H)))))))	10	3	sp|O60109|PPB_SCHPO	241
KKEGFQILLJR	KKEGFQILLJR	H(12)N(2)	(N(N(H(H(H(H(H))))(H(H(H(H)))(H(H(H)))))))	10	4	sp|O60109|PPB_SCHPO	241
KKEGFQILLJR	KKEGFQILLJR	H(13)N(2)	(N(N(H(H(H(H(H))))(H(H(H(H(H(H(H(H)))))))))))	10	3	sp|O60109|PPB_SCHPO	241
KKEGFQILLJR	KKEGFQILLJR	H(13)N(2)	(N(N(H(H(H(H(H))))(H(H(H(H(H(H(H(H)))))))))))	10	4	sp|O60109|PPB_SCHPO	241
KKEGFQILLJR	KKEGFQILLJR	H(14)N(2)	(N(N(H(H(H(H(H(H)))))(H(H(H))(H(H(H(H(H)))))))))	10	3	sp|O60109|PPB_SCHPO	241
KKEGFQILLJR	KKEGFQILLJR	H(14)N(2)	(N(N(H(H(H(H(H(H)))))(H(H(H))(H(H(H(H(H)))))))))	10	4	sp|O60109|PPB_SCHPO	241
KKEGFQILLJR	KKEGFQILLJR	H(9)N(2)	(N(N(H(H(H)(H(H)))(H(H)(H(H))))))	10	3	sp|O60109|PPB_SCHPO	241
KKEGFQILLJR	KKEGFQILLJR	H(9)N(2)	(N(N(H(H(H)(H(H)))(H(H)(H(H))))))	10	4	sp|O60109|PPB_SCHPO	241
KLGNQYYJDTQWLK	KLGNQYYJDTQWLK	H(10)N(2)	(N(N(H(H(H(H(H))))(H(H(H(H(H))))))))	8	3	sp|Q10061|LHS1_SCHPO	733
KLGNQYYJDTQWLK	KLGNQYYJDTQWLK	H(8)N(2)	(N(N(H(H(H(H)))(H(H)(H)(H)))))	8	3	sp|Q10061|LHS1_SCHPO	733
KLGNQYYJDTQWLK	KLGNQYYJDTQWLK	H(9)N(2)	(N(N(H(H)(H(H)(H(H(H(H(H)))))))))	8	3	sp|Q10061|LHS1_SCHPO	733
KLVDATQGGPJITFSSIR	KLVDATQGGPJITFSSIR	H(11)N(2)	(N(N(H(H(H(H(H))))(H(H(H(H(H(H)))))))))	11	3	sp|O13857|PLB2_SCHPO	266
KLVDATQGGPJITFSSIR	KLVDATQGGPJITFSSIR	H(12)N(2)	(N(N(H(H(H(H(H))))(H(H(H(H)))(H(H(H)))))))	11	3	sp|O13857|PLB2_SCHPO	266
KLVDATQGGPJITFSSIR	KLVDATQGGPJITFSSIR	H(13)N(2)	(N(N(H(H(H(H(H))))(H(H(H(H(H(H(H(H)))))))))))	11	3	sp|O13857|PLB2_SCHPO	266
KLVDATQGGPJITFSSIR	KLVDATQGGPJITFSSIR	H(13)N(2)	(N(N(H(H(H(H))(H(H(H))))(H(H(H(H(H(H)))))))))	11	4	sp|O13857|PLB2_SCHPO	266
KLVDATQGGPJITFSSIR	KLVDATQGGPJITFSSIR	H(14)N(2)	(N(N(H(H(H(H(H(H(H))))))(H(H(H(H)))(H(H(H)))))))	11	3	sp|O13857|PLB2_SCHPO	266
KLVDATQGGPJITFSSIR	KLVDATQGGPJITFSSIR	H(14)N(2)	(N(N(H(H(H(H(H(H(H))))))(H(H(H(H)))(H(H(H)))))))	11	4	sp|O13857|PLB2_SCHPO	266
KLVDATQGGPJITFSSIR	KLVDATQGGPJITFSSIR	H(15)N(2)	(N(N(H(H(H(H))(H(H)))(H(H(H(H(H(H(H(H(H))))))))))))	11	3	sp|O13857|PLB2_SCHPO	266
KLVDATQGGPJITFSSIR	KLVDATQGGPJITFSSIR	H(15)N(2)	(N(N(H(H(H(H(H(H)))))(H(H(H(H(H))))(H(H(H(H))))))))	11	4	sp|O13857|PLB2_SCHPO	266
KLVDATQGGPJITFSSIR	KLVDATQGGPJITFSSIR	H(16)N(2)	(N(N(H(H(H(H(H(H(H))))))(H(H(H(H(H(H(H(H(H))))))))))))	11	3	sp|O13857|PLB2_SCHPO	266
KLVDATQGGPJITFSSIR	KLVDATQGGPJITFSSIR	H(16)N(2)	(N(N(H(H(H(H(H(H(H(H)))))))(H(H(H))(H(H(H(H(H)))))))))	11	4	sp|O13857|PLB2_SCHPO	266
KLVDATQGGPJITFSSIR	KLVDATQGGPJITFSSIR	H(9)N(2)	(N(N(H(H(H)(H))(H(H(H(H(H))))))))	11	3	sp|O13857|PLB2_SCHPO	266
KNPVNFDSVFJQSR	KNPVNFDSVFJQSR	H(10)N(2)	(N(N(H(H(H(H(H))))(H(H)(H(H(H)))))))	11	3	sp|Q8WZK2|MCD4_SCHPO	134
KNPVNFDSVFJQSR	KNPVNFDSVFJQSR	H(7)N(2)	(N(N(H(H(H))(H(H(H(H)))))))	11	3	sp|Q8WZK2|MCD4_SCHPO	134
KNPVNFDSVFJQSR	KNPVNFDSVFJQSR	H(8)N(2)	(N(N(H(H(H(H)))(H(H)(H)(H)))))	11	3	sp|Q8WZK2|MCD4_SCHPO	134
KNPVNFDSVFJQSR	KNPVNFDSVFJQSR	H(9)N(2)	(N(N(H(H(H(H)))(H(H)(H(H)(H))))))	11	3	sp|Q8WZK2|MCD4_SCHPO	134
KPPPFPSTJASYAPVIR	KPPPFPSTJASYAPVIR	H(16)N(2)	(N(N(H(H(H(H(H(H(H(H)))))))(H(H(H))(H(H(H(H(H)))))))))	9	3	sp|Q9UTH5|PLB6_SCHPO	44
KQJITR	KQJITR	H(10)N(2)	(N(N(H(H(H(H)))(H(H(H))(H(H(H)))))))	3	3	sp|Q10061|LHS1_SCHPO	247
KQJITR	KQJITR	H(8)N(2)	(N(N(H(H(H(H)))(H(H)(H(H))))))	3	2	sp|Q10061|LHS1_SCHPO	247
KQJITR	KQJITR	H(9)N(2)	(N(N(H(H(H(H)))(H(H)(H(H(H)))))))	3	2	sp|Q10061|LHS1_SCHPO	247
KQJITR	KQJITR	H(9)N(2)	(N(N(H(H(H(H)))(H(H(H(H(H))))))))	3	3	sp|Q10061|LHS1_SCHPO	247
KQWASISPJITYK	KQWASISPJITYK	H(13)N(2)	(N(N(H(H(H(H(H))))(H(H(H(H(H(H(H(H)))))))))))	9	3	sp|Q9USU5|GAS2_SCHPO	334
KQWASISPJITYK	KQWASISPJITYK	H(14)N(2)	(N(N(H(H(H(H(H))))(H(H(H))(H(H(H(H(H(H))))))))))	9	3	sp|Q9USU5|GAS2_SCHPO	334
KQWASISPJITYK	KQWASISPJITYK	H(15)N(2)	(N(N(H(H(H(H(H(H(H))))))(H(H(H(H(H(H(H(H)))))))))))	9	3	sp|Q9USU5|GAS2_SCHPO	334
KQWASISPJITYK	KQWASISPJITYK	H(16)N(2)	(N(N(H(H(H(H(H(H(H(H)))))))(H(H(H(H)))(H(H(H(H))))))))	9	3	sp|Q9USU5|GAS2_SCHPO	334
KQWASISPJITYK	KQWASISPJITYK	H(17)N(2)	(N(N(H(H(H(H(H)))(H(H(H))))(H(H(H(H(H(H(H(H(H))))))))))))	9	3	sp|Q9USU5|GAS2_SCHPO	334
KQWASISPJITYK	KQWASISPJITYK	H(9)N(2)	(N(N(H(H(H)(H))(H(H(H))(H(H))))))	9	3	sp|Q9USU5|GAS2_SCHPO	334
KSIJMTIPVR	KSIJM[147]TIPVR	H(8)N(2)	(N(N(H(H(H(H)))(H(H)(H)(H)))))	4	3	sp|Q9USX2|YO74_SCHPO	27
KSIJMTIPVR	KSIJM[147]TIPVR	H(9)N(2)	(N(N(H(H(H(H)))(H(H(H(H(H))))))))	4	3	sp|Q9USX2|YO74_SCHPO	27
KSLVVSLDSAVJR	KSLVVSLDSAVJR	H(9)N(2)	(N(N(H(H(H)(H))(H(H(H))(H(H))))))	12	3	sp|Q9Y7S5|YQO6_SCHPO	158
KSQDKVTJITDSQPAPYMK	KSQDKVTJITDSQPAPYMK	H(7)N(2)	(N(N(H(H(H))(H(H(H(H)))))))	8	3	sp|O94559|LES1_SCHPO	232
KSQDKVTJITDSQPAPYMK	KSQDKVTJITDSQPAPYMK	H(7)N(2)	(N(N(H(H(H))(H(H(H(H)))))))	8	4	sp|O94559|LES1_SCHPO	232
KSQDKVTJITDSQPAPYMK	KSQDKVTJITDSQPAPYMK	H(8)N(2)	(N(N(H(H(H(H)))(H(H(H(H)))))))	8	3	sp|O94559|LES1_SCHPO	232
KSQDKVTJITDSQPAPYMK	KSQDKVTJITDSQPAPYMK	H(8)N(2)	(N(N(H(H(H(H)))(H(H)(H)(H)))))	8	4	sp|O94559|LES1_SCHPO	232
KSQDKVTJITDSQPAPYMK	KSQDKVTJITDSQPAPYMK	H(9)N(2)	(N(N(H(H(H(H)))(H(H(H(H(H))))))))	8	3	sp|O94559|LES1_SCHPO	232
KSQDKVTJITDSQPAPYMK	KSQDKVTJITDSQPAPYMK	H(9)N(2)	(N(N(H(H(H)(H(H)))(H(H)(H(H))))))	8	4	sp|O94559|LES1_SCHPO	232
KSQDKVTJITDSQPAPYMK	KSQDKVTJITDSQPAPYM[147]K	H(8)N(2)	(N(N(H(H(H(H)))(H(H)(H)(H)))))	8	4	sp|O94559|LES1_SCHPO	232
KSQDKVTJITDSQPAPYMK	KSQDKVTJITDSQPAPYM[147]K	H(9)N(2)	(N(N(H(H(H(H)))(H(H(H(H(H))))))))	8	4	sp|O94559|LES1_SCHPO	232
KYIMKLJESAMK	KYIM[147]KLJESAM[147]K	H(4)N(2)	(N(N(H(H)(H(H)))))	7	3	sp|Q09712|GPI18_SCHPO	42
LDDJNTFQLNPGR	LDDJNTFQLNPGR	H(16)N(2)	(N(N(H(H(H(H(H(H)))))(H(H(H(H)))(H(H(H(H(H(H))))))))))	4	3	sp|O60123|KEX1_SCHPO	104
LDDSFLDEGFILJK	LDDSFLDEGFILJK	H(4)N(2)	(N(N(H(H)(H(H)))))	13	3	sp|Q10147|TCPB_SCHPO	217
LFPHGIYNFJFSAPNK	LFPHGIYNFJFSAPNK	H(12)N(2)	(N(N(H(H(H(H(H))))(H(H(H(H)))(H(H(H)))))))	10	3	sp|P87167|BUT2_SCHPO	236
LFPHGIYNFJFSAPNK	LFPHGIYNFJFSAPNK	H(13)N(2)	(N(N(H(H(H(H(H))))(H(H(H(H(H(H(H(H)))))))))))	10	3	sp|P87167|BUT2_SCHPO	236
LFPHGIYNFJFSAPNK	LFPHGIYNFJFSAPNK	H(14)N(2)	(N(N(H(H(H(H(H(H)))))(H(H(H(H)))(H(H(H(H))))))))	10	3	sp|P87167|BUT2_SCHPO	236
LFPHGIYNFJFSAPNK	LFPHGIYNFJFSAPNK	H(14)N(2)	(N(N(H(H(H(H(H(H(H))))))(H(H(H(H(H(H(H))))))))))	10	4	sp|P87167|BUT2_SCHPO	236
LFPHGIYNFJFSAPNK	LFPHGIYNFJFSAPNK	H(15)N(2)	(N(N(H(H(H(H(H(H(H(H)))))))(H(H(H(H(H(H(H))))))))))	10	3	sp|P87167|BUT2_SCHPO	236
LFPHGIYNFJFSAPNKR	LFPHGIYNFJFSAPNKR	H(10)N(2)	(N(N(H(H(H(H(H))))(H(H)(H(H(H)))))))	10	4	sp|P87167|BUT2_SCHPO	236
LFPHGIYNFJFSAPNKR	LFPHGIYNFJFSAPNKR	H(11)N(2)	(N(N(H(H)(H(H(H(H(H(H(H(H(H))))))))))))	10	3	sp|P87167|BUT2_SCHPO	236
LFPHGIYNFJFSAPNKR	LFPHGIYNFJFSAPNKR	H(11)N(2)	(N(N(H(H(H(H(H))))(H(H(H))(H(H(H)))))))	10	4	sp|P87167|BUT2_SCHPO	236
LFPHGIYNFJFSAPNKR	LFPHGIYNFJFSAPNKR	H(12)N(2)	(N(N(H(H(H(H(H))))(H(H(H(H)))(H(H(H)))))))	10	3	sp|P87167|BUT2_SCHPO	236
LFPHGIYNFJFSAPNKR	LFPHGIYNFJFSAPNKR	H(12)N(2)	(N(N(H(H(H(H(H))))(H(H(H(H)))(H(H(H)))))))	10	4	sp|P87167|BUT2_SCHPO	236
LFPHGIYNFJFSAPNKR	LFPHGIYNFJFSAPNKR	H(13)N(2)	(N(N(H(H(H(H(H(H)))))(H(H(H(H)))(H(H(H)))))))	10	3	sp|P87167|BUT2_SCHPO	236
LFPHGIYNFJFSAPNKR	LFPHGIYNFJFSAPNKR	H(13)N(2)	(N(N(H(H(H(H(H))))(H(H(H(H(H(H(H(H)))))))))))	10	4	sp|P87167|BUT2_SCHPO	236
LFPHGIYNFJFSAPNKR	LFPHGIYNFJFSAPNKR	H(14)N(2)	(N(N(H(H(H(H(H(H)))))(H(H(H))(H(H(H(H(H)))))))))	10	3	sp|P87167|BUT2_SCHPO	236
LFPHGIYNFJFSAPNKR	LFPHGIYNFJFSAPNKR	H(14)N(2)	(N(N(H(H(H(H(H(H)))))(H(H(H))(H(H(H(H(H)))))))))	10	4	sp|P87167|BUT2_SCHPO	236
LFPHGIYNFJFSAPNKR	LFPHGIYNFJFSAPNKR	H(14)N(2)	(N(N(H(H(H(H(H))))(H(H(H))(H(H(H(H(H(H))))))))))	10	5	sp|P87167|BUT2_SCHPO	236
LFPHGIYNFJFSAPNKR	LFPHGIYNFJFSAPNKR	H(15)N(2)	(N(N(H(H(H(H(H(H(H(H)))))))(H(H(H(H(H(H(H))))))))))	10	3	sp|P87167|BUT2_SCHPO	236
LFPHGIYNFJFSAPNKR	LFPHGIYNFJFSAPNKR	H(15)N(2)	(N(N(H(H(H(H(H(H(H))))))(H(H(H(H(H(H(H(H)))))))))))	10	4	sp|P87167|BUT2_SCHPO	236
LFPHGIYNFJFSAPNKR	LFPHGIYNFJFSAPNKR	H(16)N(2)	(N(N(H(H(H(H(H(H)))))(H(H(H(H(H))))(H(H(H(H(H)))))))))	10	4	sp|P87167|BUT2_SCHPO	236
LFTIAEJDTAJFTPLTFTTYLK	LFTIAEJDTAJFTPLTFTTYLK	H(10)N(2)	(N(N(H(H(H))(H(H(H(H)))(H(H(H)))))))	7	3	sp|P0CU13|YI46_SCHPO/sp|Q9P7U4|YI75_SCHPO/sp|P0CU12|YHEF_SCHPO	88/89/88
LFTIAEJDTAJFTPLTFTTYLK	LFTIAEJDTAJFTPLTFTTYLK	H(8)N(2)	(N(N(H(H(H(H)))(H(H)(H)(H)))))	7	3	sp|P0CU13|YI46_SCHPO/sp|Q9P7U4|YI75_SCHPO/sp|P0CU12|YHEF_SCHPO	88/89/88
LFTIAEJDTAJFTPLTFTTYLK	LFTIAEJDTAJFTPLTFTTYLK	H(9)N(2)	(N(N(H(H(H(H(H))))(H(H(H(H)))))))	7	3	sp|P0CU13|YI46_SCHPO/sp|Q9P7U4|YI75_SCHPO/sp|P0CU12|YHEF_SCHPO	88/89/88
LFTIAEJDTAJFTPLTFTTYLK	LFTIAEJDTAJFTPLTFTTYLK	H(9)N(2)	(N(N(H(H(H(H(H))))(H(H(H(H)))))))	7	4	sp|P0CU13|YI46_SCHPO/sp|Q9P7U4|YI75_SCHPO/sp|P0CU12|YHEF_SCHPO	88/89/88
LGJETFLPK	LGJETFLPK	H(10)N(2)	(N(N(H(H(H(H(H))))(H(H(H))(H(H))))))	3	2	sp|P36581|CALX_SCHPO	418
LGJETFLPK	LGJETFLPK	H(10)N(2)	(N(N(H(H(H(H(H))))(H(H(H(H(H))))))))	3	3	sp|P36581|CALX_SCHPO	418
LGJETFLPK	LGJETFLPK	H(7)N(2)	(N(N(H(H(H))(H(H(H(H)))))))	3	2	sp|P36581|CALX_SCHPO	418
LGJETFLPK	LGJETFLPK	H(8)N(2)	(N(N(H(H(H(H)))(H(H(H(H)))))))	3	2	sp|P36581|CALX_SCHPO	418
LGJETFLPK	LGJETFLPK	H(8)N(2)	(N(N(H(H(H(H)))(H(H(H(H)))))))	3	3	sp|P36581|CALX_SCHPO	418
LGJETFLPK	LGJETFLPK	H(9)N(2)	(N(N(H(H(H)(H))(H(H)(H(H(H)))))))	3	2	sp|P36581|CALX_SCHPO	418
LGJETFLPK	LGJETFLPK	H(9)N(2)	(N(N(H(H(H(H)))(H(H)(H(H)(H))))))	3	3	sp|P36581|CALX_SCHPO	418
LGJLTNSHVTDTIVLSNLGYFQLK	LGJLTNSHVTDTIVLSNLGYFQLK	H(10)N(2)	(N(N(H(H(H(H)))(H(H)(H(H(H(H))))))))	3	3	sp|Q09140|UGGG_SCHPO	1046
LGJLTNSHVTDTIVLSNLGYFQLK	LGJLTNSHVTDTIVLSNLGYFQLK	H(9)N(2)	(N(N(H(H(H(H)))(H(H(H))(H(H))))))	3	3	sp|Q09140|UGGG_SCHPO	1046
LGNJLTR	LGNJLTR	H(10)N(2)	(N(N(H(H(H(H(H))))(H(H)(H(H(H)))))))	4	2	sp|Q9URX4|YFZB_SCHPO/sp|Q9C0Y4|AGLU_SCHPO	225/209
LGNJLTR	LGNJLTR	H(11)N(2)	(N(N(H(H(H)(H(H(H))))(H(H)(H(H(H)))))))	4	2	sp|Q9URX4|YFZB_SCHPO/sp|Q9C0Y4|AGLU_SCHPO	225/209
LGNJLTR	LGNJLTR	H(12)N(2)	(N(N(H(H(H(H(H))))(H(H(H(H)))(H(H(H)))))))	4	2	sp|Q9URX4|YFZB_SCHPO/sp|Q9C0Y4|AGLU_SCHPO	225/209
LGNJLTR	LGNJLTR	H(13)N(2)	(N(N(H(H(H(H(H))))(H(H(H(H(H(H(H(H)))))))))))	4	3	sp|Q9URX4|YFZB_SCHPO/sp|Q9C0Y4|AGLU_SCHPO	225/209
LGNJLTR	LGNJLTR	H(14)N(2)	(N(N(H(H(H(H(H(H)))))(H(H(H))(H(H(H(H(H)))))))))	4	3	sp|Q9URX4|YFZB_SCHPO/sp|Q9C0Y4|AGLU_SCHPO	225/209
LGNJLTR	LGNJLTR	H(16)N(2)	(N(N(H(H(H(H(H(H(H(H)))))))(H(H(H))(H(H(H(H(H)))))))))	4	3	sp|Q9URX4|YFZB_SCHPO/sp|Q9C0Y4|AGLU_SCHPO	225/209
LGNJLTR	LGNJLTR	H(17)N(2)	(N(N(H(H(H(H(H(H(H(H)))))))(H(H(H(H)))(H(H(H(H(H)))))))))	4	3	sp|Q9URX4|YFZB_SCHPO/sp|Q9C0Y4|AGLU_SCHPO	225/209
LGNJLTR	LGNJLTR	H(5)N(2)	(N(N(H(H)(H(H)(H)))))	4	2	sp|Q9URX4|YFZB_SCHPO/sp|Q9C0Y4|AGLU_SCHPO	225/209
LGNJLTR	LGNJLTR	H(7)N(2)	(N(N(H(H(H))(H(H(H(H)))))))	4	2	sp|Q9URX4|YFZB_SCHPO/sp|Q9C0Y4|AGLU_SCHPO	225/209
LGNJLTR	LGNJLTR	H(8)N(2)	(N(N(H(H(H(H)))(H(H)(H(H))))))	4	2	sp|Q9URX4|YFZB_SCHPO/sp|Q9C0Y4|AGLU_SCHPO	225/209
LGNJLTR	LGNJLTR	H(9)N(2)	(N(N(H(H(H)(H))(H(H(H))(H(H))))))	4	2	sp|Q9URX4|YFZB_SCHPO/sp|Q9C0Y4|AGLU_SCHPO	225/209
LGNJLTR	LGNJLTR	H(9)N(2)	(N(N(H(H(H(H)))(H(H)(H(H)(H))))))	4	3	sp|Q9URX4|YFZB_SCHPO/sp|Q9C0Y4|AGLU_SCHPO	225/209
LGNQYYJDTQWLK	LGNQYYJDTQWLK	H(10)N(2)	(N(N(H(H(H(H)))(H(H)(H(H)(H(H)))))))	7	3	sp|Q10061|LHS1_SCHPO	733
LGNQYYJDTQWLK	LGNQYYJDTQWLK	H(9)N(2)	(N(N(H(H(H)(H(H)))(H(H(H(H)))))))	7	3	sp|Q10061|LHS1_SCHPO	733
LGVGJATFETDDFSK	LGVGJATFETDDFSK	H(8)N(2)	(N(N(H(H(H(H)))(H(H)(H)(H)))))	5	3	sp|Q09140|UGGG_SCHPO	880
LGVGJATFETDDFSK	LGVGJATFETDDFSK	H(9)N(2)	(N(N(H(H)(H(H)(H(H(H(H(H)))))))))	5	3	sp|Q09140|UGGG_SCHPO	880
LGYJDTQFSK	LGYJDTQFSK	H(10)N(2)	(N(N(H(H(H))(H(H)(H(H(H(H(H)))))))))	4	2	sp|Q9UTT1|UBP21_SCHPO	1065
LGYJDTQFSK	LGYJDTQFSK	H(10)N(2)	(N(N(H(H(H(H(H))))(H(H)(H(H(H)))))))	4	3	sp|Q9UTT1|UBP21_SCHPO	1065
LISSJK	LISSJK	H(10)N(2)	(N(N(H(H(H(H(H))))(H(H)(H(H(H)))))))	5	2	sp|O94694|YG1A_SCHPO	54
LISSJK	LISSJK	H(8)N(2)	(N(N(H(H(H(H)))(H(H)(H(H))))))	5	2	sp|O94694|YG1A_SCHPO	54
LISSJK	LISSJK	H(8)N(2)	(N(N(H(H(H(H)))(H(H)(H(H))))))	5	3	sp|O94694|YG1A_SCHPO	54
LISSJK	LISSJK	H(9)N(2)	(N(N(H(H(H)(H))(H(H(H))(H(H))))))	5	2	sp|O94694|YG1A_SCHPO	54
LISSJK	LISSJK	H(9)N(2)	(N(N(H(H(H(H(H))))(H(H(H(H)))))))	5	3	sp|O94694|YG1A_SCHPO	54
LISSJKTFETVVER	LISSJKTFETVVER	H(10)N(2)	(N(N(H(H(H(H)))(H(H)(H(H(H(H))))))))	5	3	sp|O94694|YG1A_SCHPO	54
LISSJKTFETVVER	LISSJKTFETVVER	H(9)N(2)	(N(N(H(H(H(H)))(H(H(H(H(H))))))))	5	3	sp|O94694|YG1A_SCHPO	54
LIWLDNMFJLSAVAHR	LIWLDNMFJLSAVAHR	H(14)N(2)	(N(N(H(H(H(H(H(H(H))))))(H(H(H(H)))(H(H(H)))))))	9	3	sp|O94323|YGK5_SCHPO	306
LJASNGDVIWR	LJASNGDVIWR	H(8)N(2)	(N(N(H(H(H(H)))(H(H)(H(H))))))	2	2	sp|O13981|EMC1_SCHPO	66
LJASNGDVIWR	LJASNGDVIWR	H(8)N(2)	(N(N(H(H(H(H)))(H(H(H(H)))))))	2	3	sp|O13981|EMC1_SCHPO	66
LJASNGDVIWR	LJASNGDVIWR	H(9)N(2)	(N(N(H(H(H(H)))(H(H)(H(H)(H))))))	2	2	sp|O13981|EMC1_SCHPO	66
LJASNGDVIWR	LJASNGDVIWR	H(9)N(2)	(N(N(H(H)(H(H(H))(H(H(H(H))))))))	2	3	sp|O13981|EMC1_SCHPO	66
LJDTYTEVAEVMK	LJDTYTEVAEVMK	H(9)N(2)	(N(N(H(H(H)(H(H)))(H(H)(H(H))))))	2	3	sp|Q10057|PDI1_SCHPO	161
LJDTYTEVAEVMKDDFVFAASDDKELAK	LJDTYTEVAEVMKDDFVFAASDDKELAK	H(10)N(2)	(N(N(H(H)(H(H)(H(H(H(H(H(H))))))))))	2	4	sp|Q10057|PDI1_SCHPO	161
LJDTYTEVAEVMKDDFVFAASDDKELAK	LJDTYTEVAEVMKDDFVFAASDDKELAK	H(11)N(2)	(N(N(H(H(H(H(H))))(H(H(H))(H(H(H)))))))	2	4	sp|Q10057|PDI1_SCHPO	161
LJDTYTEVAEVMKDDFVFAASDDKELAK	LJDTYTEVAEVMKDDFVFAASDDKELAK	H(7)N(2)	(N(N(H(H(H)(H))(H(H(H))))))	2	4	sp|Q10057|PDI1_SCHPO	161
LJDTYTEVAEVMKDDFVFAASDDKELAK	LJDTYTEVAEVMKDDFVFAASDDKELAK	H(8)N(2)	(N(N(H(H(H(H)))(H(H)(H)(H)))))	2	4	sp|Q10057|PDI1_SCHPO	161
LJDTYTEVAEVMKDDFVFAASDDKELAK	LJDTYTEVAEVMKDDFVFAASDDKELAK	H(9)N(2)	(N(N(H(H(H(H(H))))(H(H(H(H)))))))	2	4	sp|Q10057|PDI1_SCHPO	161
LJDTYTEVAEVMKDDFVFAASDDKELAK	LJDTYTEVAEVM[147]KDDFVFAASDDKELAK	H(10)N(2)	(N(N(H(H(H(H)))(H(H(H))(H(H)(H))))))	2	4	sp|Q10057|PDI1_SCHPO	161
LJDTYTEVAEVMKDDFVFAASDDKELAK	LJDTYTEVAEVM[147]KDDFVFAASDDKELAK	H(8)N(2)	(N(N(H(H(H(H)))(H(H)(H(H))))))	2	4	sp|Q10057|PDI1_SCHPO	161
LJDTYTEVAEVMKDDFVFAASDDKELAK	LJDTYTEVAEVM[147]KDDFVFAASDDKELAK	H(9)N(2)	(N(N(H(H(H(H)))(H(H(H(H(H))))))))	2	4	sp|Q10057|PDI1_SCHPO	161
LJLSETSINER	LJLSETSINER	H(11)N(2)	(N(N(H(H(H(H)))(H(H(H))(H(H(H(H))))))))	2	3	sp|Q9HE02|SSN2_SCHPO	815
LJSSGLK	LJSSGLK	H(8)N(2)	(N(N(H(H(H))(H(H)(H(H(H)))))))	2	2	sp|O74992|YJZI_SCHPO	112
LJSSGLK	LJSSGLK	H(9)N(2)	(N(N(H(H(H)(H))(H(H)(H(H(H)))))))	2	2	sp|O74992|YJZI_SCHPO	112
LJTSEELPFTK	LJTSEELPFTK	H(6)N(2)	(N(N(H(H(H))(H(H(H))))))	2	2	sp|Q10435|YDE1_SCHPO	42
LJTSEELPFTKK	LJTSEELPFTKK	H(5)N(2)	(N(N(H(H(H))(H(H)))))	2	2	sp|Q10435|YDE1_SCHPO	42
LJTSEELPFTKK	LJTSEELPFTKK	H(6)N(2)	(N(N(H(H(H))(H(H(H))))))	2	3	sp|Q10435|YDE1_SCHPO	42
LJTSEELPFTKK	LJTSEELPFTKK	H(8)N(2)	(N(N(H(H)(H(H)(H(H(H(H))))))))	2	3	sp|Q10435|YDE1_SCHPO	42
LLJISLEHLPGQTDIFR	LLJISLEHLPGQTDIFR	H(11)N(2)	(N(N(H(H(H(H(H))))(H(H)(H(H(H(H))))))))	3	3	sp|O14124|DPEH1_SCHPO	84
LLJISLEHLPGQTDIFR	LLJISLEHLPGQTDIFR	H(12)N(2)	(N(N(H(H(H(H(H))))(H(H(H(H)))(H(H(H)))))))	3	3	sp|O14124|DPEH1_SCHPO	84
LLJISLEHLPGQTDIFR	LLJISLEHLPGQTDIFR	H(13)N(2)	(N(N(H(H(H(H(H))))(H(H(H(H(H(H(H(H)))))))))))	3	3	sp|O14124|DPEH1_SCHPO	84
LLJISLEHLPGQTDIFR	LLJISLEHLPGQTDIFR	H(14)N(2)	(N(N(H(H(H(H(H(H)))))(H(H(H))(H(H(H(H(H)))))))))	3	3	sp|O14124|DPEH1_SCHPO	84
LLJISLEHLPGQTDIFR	LLJISLEHLPGQTDIFR	H(15)N(2)	(N(N(H(H(H(H(H(H(H))))))(H(H(H(H(H(H(H(H)))))))))))	3	3	sp|O14124|DPEH1_SCHPO	84
LLJISLEHLPGQTDIFR	LLJISLEHLPGQTDIFR	H(8)N(2)	(N(N(H(H(H(H)))(H(H)(H(H))))))	3	3	sp|O14124|DPEH1_SCHPO	84
LMVDHILPEVLVNEJR	LMVDHILPEVLVNEJR	H(13)N(2)	(N(N(H(H(H(H))(H(H(H))))(H(H(H(H(H(H)))))))))	15	3	sp|Q9US39|YFZ2_SCHPO	421
LMVDHILPEVLVNEJR	LMVDHILPEVLVNEJR	H(14)N(2)	(N(N(H(H(H(H(H(H)))))(H(H(H(H)))(H(H(H(H))))))))	15	3	sp|Q9US39|YFZ2_SCHPO	421
LMVDHILPEVLVNEJR	LMVDHILPEVLVNEJR	H(15)N(2)	(N(N(H(H(H(H(H(H(H))))))(H(H(H(H(H(H(H(H)))))))))))	15	3	sp|Q9US39|YFZ2_SCHPO	421
LMVDHILPEVLVNEJR	LMVDHILPEVLVNEJR	H(15)N(2)	(N(N(H(H(H(H(H))))(H(H(H(H(H))))(H(H(H(H(H)))))))))	15	4	sp|Q9US39|YFZ2_SCHPO	421
LMVDHILPEVLVNEJR	LMVDHILPEVLVNEJR	H(16)N(2)	(N(N(H(H(H(H(H))))(H(H(H(H(H(H)))))(H(H(H(H(H)))))))))	15	3	sp|Q9US39|YFZ2_SCHPO	421
LMVDHILPEVLVNEJR	LMVDHILPEVLVNEJR	H(16)N(2)	(N(N(H(H(H(H(H(H(H(H)))))))(H(H(H))(H(H(H(H(H)))))))))	15	4	sp|Q9US39|YFZ2_SCHPO	421
LMVDHILPEVLVNEJR	LMVDHILPEVLVNEJR	H(17)N(2)	(N(N(H(H(H(H(H(H(H(H)))))))(H(H(H(H)))(H(H(H(H(H)))))))))	15	4	sp|Q9US39|YFZ2_SCHPO	421
LQSJLTEAK	LQSJLTEAK	H(8)N(2)	(N(N(H(H(H(H)))(H(H)(H(H))))))	4	2	sp|O14173|YE57_SCHPO	189
LQSJLTEAK	LQSJLTEAK	H(9)N(2)	(N(N(H(H(H)(H))(H(H)(H(H(H)))))))	4	2	sp|O14173|YE57_SCHPO	189
LRPIJDTYDAPFAIGCK	LRPIJDTYDAPFAIGC[160]K	H(13)N(2)	(N(N(H(H(H(H(H(H)))))(H(H(H(H)))(H(H(H)))))))	5	3	sp|Q96WW1|OMH5_SCHPO	60
LRPIJDTYDAPFAIGCK	LRPIJDTYDAPFAIGC[160]K	H(14)N(2)	(N(N(H(H(H(H(H))))(H(H(H))(H(H(H(H(H(H))))))))))	5	3	sp|Q96WW1|OMH5_SCHPO	60
LSDFEPHSKKJDTK	LSDFEPHSKKJDTK	H(8)N(2)	(N(N(H(H(H(H)))(H(H(H(H)))))))	11	3	sp|O74401|ERO11_SCHPO	110
LSDFEPHSKKJDTK	LSDFEPHSKKJDTK	H(8)N(2)	(N(N(H(H(H(H)))(H(H(H(H)))))))	11	4	sp|O74401|ERO11_SCHPO	110
LSDFEPHSKKJDTK	LSDFEPHSKKJDTK	H(9)N(2)	(N(N(H(H(H(H)))(H(H)(H(H)(H))))))	11	3	sp|O74401|ERO11_SCHPO	110
LSDFEPHSKKJDTK	LSDFEPHSKKJDTK	H(9)N(2)	(N(N(H(H(H)(H(H)))(H(H)(H(H))))))	11	4	sp|O74401|ERO11_SCHPO	110
LSDFEPHSKKJDTK	LSDFEPHSKKJDTK	H(9)N(2)	(N(N(H(H(H)(H))(H(H(H(H(H))))))))	11	5	sp|O74401|ERO11_SCHPO	110
LSEMVETALDVLLJATNEDTSK	LSEMVETALDVLLJATNEDTSK	H(8)N(2)	(N(N(H(H(H(H)))(H(H)(H)(H)))))	14	3	sp|O60109|PPB_SCHPO	291
LSEMVETALDVLLJATNEDTSK	LSEMVETALDVLLJATNEDTSK	H(9)N(2)	(N(N(H(H(H(H(H))))(H(H(H(H)))))))	14	3	sp|O60109|PPB_SCHPO	291
LSHQRPGLLSMANAGPDSJGSQFFITTVK	LSHQRPGLLSMANAGPDSJGSQFFITTVK	H(9)N(2)	(N(N(H(H(H(H)))(H(H(H(H(H))))))))	19	4	sp|O94273|PPIB_SCHPO	131
LSJGTEACK	LSJGTEAC[160]K	H(8)N(2)	(N(N(H(H(H(H)))(H(H)(H(H))))))	3	2	sp|O94702|ERMP1_SCHPO	146
LSJVTTATFDGISNVFIGNLK	LSJVTTATFDGISNVFIGNLK	H(11)N(2)	(N(N(H(H(H))(H(H(H(H(H(H(H(H)))))))))))	3	3	sp|O13960|ECM33_SCHPO	203
LSJVTTATFDGISNVFIGNLK	LSJVTTATFDGISNVFIGNLK	H(11)N(2)	(N(N(H(H(H(H(H))))(H(H(H(H(H(H)))))))))	3	4	sp|O13960|ECM33_SCHPO	203
LSJVTTATFDGISNVFIGNLK	LSJVTTATFDGISNVFIGNLK	H(12)N(2)	(N(N(H(H(H(H(H))))(H(H(H(H(H(H(H))))))))))	3	3	sp|O13960|ECM33_SCHPO	203
LSJVTTATFDGISNVFIGNLK	LSJVTTATFDGISNVFIGNLK	H(12)N(2)	(N(N(H(H(H(H(H))))(H(H(H(H)))(H(H(H)))))))	3	4	sp|O13960|ECM33_SCHPO	203
LSJVTTATFDGISNVFIGNLK	LSJVTTATFDGISNVFIGNLK	H(13)N(2)	(N(N(H(H(H(H(H(H)))))(H(H)(H(H(H(H(H)))))))))	3	3	sp|O13960|ECM33_SCHPO	203
LSJVTTATFDGISNVFIGNLK	LSJVTTATFDGISNVFIGNLK	H(13)N(2)	(N(N(H(H(H(H)))(H(H(H(H)))(H(H(H(H(H)))))))))	3	4	sp|O13960|ECM33_SCHPO	203
LSJVTTATFDGISNVFIGNLK	LSJVTTATFDGISNVFIGNLK	H(14)N(2)	(N(N(H(H(H(H(H))))(H(H(H))(H(H(H(H(H(H))))))))))	3	3	sp|O13960|ECM33_SCHPO	203
LSJVTTATFDGISNVFIGNLK	LSJVTTATFDGISNVFIGNLK	H(14)N(2)	(N(N(H(H(H(H(H(H)))))(H(H(H(H)))(H(H(H(H))))))))	3	4	sp|O13960|ECM33_SCHPO	203
LSJVTTATFDGISNVFIGNLK	LSJVTTATFDGISNVFIGNLK	H(15)N(2)	(N(N(H(H(H(H(H(H(H))))))(H(H(H(H)))(H(H(H(H))))))))	3	4	sp|O13960|ECM33_SCHPO	203
LSSLFYAGKHEYFCVYPJASLIK	LSSLFYAGKHEYFC[160]VYPJASLIK	H(8)N(2)	(N(N(H(H(H(H)))(H(H(H(H)))))))	18	4	sp|Q9UTC8|OS9_SCHPO	97
LVDATQGGPJITFSSIR	LVDATQGGPJITFSSIR	H(12)N(2)	(N(N(H(H(H(H(H))))(H(H(H))(H(H(H(H))))))))	10	3	sp|O13857|PLB2_SCHPO	266
LVDATQGGPJITFSSIR	LVDATQGGPJITFSSIR	H(13)N(2)	(N(N(H(H(H(H(H))))(H(H)(H(H(H))(H(H(H))))))))	10	3	sp|O13857|PLB2_SCHPO	266
LVDATQGGPJITFSSIR	LVDATQGGPJITFSSIR	H(14)N(2)	(N(N(H(H(H(H(H(H(H))))))(H(H(H))(H(H(H(H))))))))	10	3	sp|O13857|PLB2_SCHPO	266
LVDATQGGPJITFSSIR	LVDATQGGPJITFSSIR	H(15)N(2)	(N(N(H(H(H(H(H(H(H))))))(H(H)(H(H(H(H(H(H))))))))))	10	3	sp|O13857|PLB2_SCHPO	266
LVDATQGGPJITFSSIR	LVDATQGGPJITFSSIR	H(16)N(2)	(N(N(H(H(H(H(H(H(H))))))(H(H(H(H(H))))(H(H(H(H))))))))	10	3	sp|O13857|PLB2_SCHPO	266
LVDATQGGPJITFSSIR	LVDATQGGPJITFSSIR	H(9)N(2)	(N(N(H(H(H(H)))(H(H)(H(H)(H))))))	10	3	sp|O13857|PLB2_SCHPO	266
LVVGNLYASVDSJGTTIFK	LVVGNLYASVDSJGTTIFK	H(13)N(2)	(N(N(H(H(H(H)))(H(H(H(H)))(H(H(H(H(H)))))))))	13	3	sp|O42663|YF89_SCHPO	96
LYESEJQTHLITK	LYESEJQTHLITK	H(10)N(2)	(N(N(H(H(H))(H(H(H(H(H(H(H))))))))))	6	3	sp|O74323|SEC11_SCHPO	114
LYESEJQTHLITK	LYESEJQTHLITK	H(7)N(2)	(N(N(H(H(H))(H(H(H(H)))))))	6	3	sp|O74323|SEC11_SCHPO	114
LYESEJQTHLITK	LYESEJQTHLITK	H(8)N(2)	(N(N(H(H(H(H)))(H(H(H(H)))))))	6	2	sp|O74323|SEC11_SCHPO	114
LYESEJQTHLITK	LYESEJQTHLITK	H(8)N(2)	(N(N(H(H(H(H)))(H(H)(H)(H)))))	6	3	sp|O74323|SEC11_SCHPO	114
LYESEJQTHLITK	LYESEJQTHLITK	H(9)N(2)	(N(N(H(H(H(H)))(H(H(H(H(H))))))))	6	3	sp|O74323|SEC11_SCHPO	114
MDJITAR	MDJITAR	H(9)N(2)	(N(N(H(H(H(H)))(H(H)(H(H)(H))))))	3	2	sp|Q9P7K7|YOSH_SCHPO	93
MEJITSNEVSLHIASADSAPGFDK	MEJITSNEVSLHIASADSAPGFDK	H(10)N(2)	(N(N(H(H(H(H)))(H(H)(H(H(H(H))))))))	3	3	sp|O94702|ERMP1_SCHPO	617
MEJITSNEVSLHIASADSAPGFDK	MEJITSNEVSLHIASADSAPGFDK	H(8)N(2)	(N(N(H(H(H(H)))(H(H)(H)(H)))))	3	3	sp|O94702|ERMP1_SCHPO	617
MEJITSNEVSLHIASADSAPGFDK	MEJITSNEVSLHIASADSAPGFDK	H(9)N(2)	(N(N(H(H(H(H(H))))(H(H(H(H)))))))	3	3	sp|O94702|ERMP1_SCHPO	617
MEJITSNEVSLHIASADSAPGFDK	MEJITSNEVSLHIASADSAPGFDK	H(9)N(2)	(N(N(H(H(H(H)))(H(H(H(H(H))))))))	3	4	sp|O94702|ERMP1_SCHPO	617
MEJITSNEVSLHIASADSAPGFDK	M[147]EJITSNEVSLHIASADSAPGFDK	H(9)N(2)	(N(N(H(H(H(H)))(H(H(H(H(H))))))))	3	3	sp|O94702|ERMP1_SCHPO	617
MEMJQTETLIPAAR	n[43]MEMJQTETLIPAAR	H(8)N(2)	(N(N(H(H(H(H)))(H(H(H(H)))))))	4	3	sp|O13820|ERG5_SCHPO	4
MEMJQTETLIPAAR	n[43]MEMJQTETLIPAAR	H(9)N(2)	(N(N(H(H(H(H(H))))(H(H(H(H)))))))	4	3	sp|O13820|ERG5_SCHPO	4
MEMJQTETLIPAAR	n[43]M[147]EMJQTETLIPAAR	H(9)N(2)	(N(N(H(H(H(H(H))))(H(H(H(H)))))))	4	3	sp|O13820|ERG5_SCHPO	4
MHJHTAGLDIAFYENR	MHJHTAGLDIAFYENR	H(12)N(2)	(N(N(H(H(H)(H(H(H))))(H(H(H))(H(H(H)))))))	3	4	sp|O94479|PFF1_SCHPO	275
MJNTVYVK	MJNTVYVK	H(10)N(2)	(N(N(H(H(H(H(H))))(H(H)(H(H(H)))))))	2	2	sp|O94479|PFF1_SCHPO	677
MJNTVYVK	MJNTVYVK	H(11)N(2)	(N(N(H(H(H(H)))(H(H(H(H(H(H(H))))))))))	2	3	sp|O94479|PFF1_SCHPO	677
MJTTSEVIVGTGFQAIR	n[43]MJTTSEVIVGTGFQAIR	H(8)N(2)	(N(N(H(H(H(H)))(H(H(H(H)))))))	2	3	sp|Q9UUH4|MSMO_SCHPO	2
MKAEELCSTLJCTKDELASTFSEYNR	MKAEELC[160]STLJC[160]TKDELASTFSEYNR	H(9)N(2)	(N(N(H(H(H)(H))(H(H(H))(H(H))))))	11	4	sp|O13755|OSM1_SCHPO	384
MSDALJK	MSDALJK	H(8)N(2)	(N(N(H(H(H(H)))(H(H)(H(H))))))	6	2	sp|Q9URZ0|AGAL_SCHPO	180
MSDALJK	MSDALJK	H(9)N(2)	(N(N(H(H(H(H)))(H(H)(H(H)(H))))))	6	2	sp|Q9URZ0|AGAL_SCHPO	180
MTNSLANJR	MTNSLANJR	H(8)N(2)	(N(N(H(H(H(H)))(H(H)(H)(H)))))	8	2	sp|Q09920|FIO1_SCHPO	79
MTNSLANJR	MTNSLANJR	H(9)N(2)	(N(N(H(H(H)(H))(H(H)(H(H(H)))))))	8	2	sp|Q09920|FIO1_SCHPO	79
NFJDSSTK	NFJDSSTK	H(11)N(2)	(N(N(H(H(H(H(H))))(H(H(H))(H(H(H)))))))	3	2	sp|P78854|PLB1_SCHPO	348
NFJDSSTK	NFJDSSTK	H(12)N(2)	(N(N(H(H(H(H(H))))(H(H(H(H)))(H(H(H)))))))	3	2	sp|P78854|PLB1_SCHPO	348
NFJDSSTK	NFJDSSTK	H(12)N(2)	(N(N(H(H(H(H(H))))(H(H(H(H)))(H(H(H)))))))	3	3	sp|P78854|PLB1_SCHPO	348
NFJDSSTK	NFJDSSTK	H(13)N(2)	(N(N(H(H(H(H(H))))(H(H)(H(H(H))(H(H(H))))))))	3	3	sp|P78854|PLB1_SCHPO	348
NFJDSSTK	NFJDSSTK	H(14)N(2)	(N(N(H(H(H(H(H(H)))))(H(H(H))(H(H(H(H(H)))))))))	3	3	sp|P78854|PLB1_SCHPO	348
NFJDSSTK	NFJDSSTK	H(15)N(2)	(N(N(H(H(H(H(H(H(H))))))(H(H(H(H)))(H(H(H(H))))))))	3	3	sp|P78854|PLB1_SCHPO	348
NFJDSSTK	NFJDSSTK	H(9)N(2)	(N(N(H(H(H)(H))(H(H(H(H(H))))))))	3	2	sp|P78854|PLB1_SCHPO	348
NFJDSSTKNGR	NFJDSSTKNGR	H(13)N(2)	(N(N(H(H(H(H(H))))(H(H(H(H(H(H(H(H)))))))))))	3	3	sp|P78854|PLB1_SCHPO	348
NFJDSSTKNGR	NFJDSSTKNGR	H(14)N(2)	(N(N(H(H(H(H(H(H)))))(H(H(H))(H(H(H(H(H)))))))))	3	3	sp|P78854|PLB1_SCHPO	348
NFWQVGJSSLPAR	NFWQVGJSSLPAR	H(8)N(2)	(N(N(H(H(H(H)))(H(H)(H)(H)))))	7	3	sp|O42841|YFH2_SCHPO	140
NFWQVGJSSLPAR	NFWQVGJSSLPAR	H(9)N(2)	(N(N(H(H(H(H)))(H(H(H(H(H))))))))	7	3	sp|O42841|YFH2_SCHPO	140
NJESYPIGFTYK	NJESYPIGFTYK	H(10)N(2)	(N(N(H(H(H(H(H))))(H(H)(H(H(H)))))))	2	3	sp|Q10061|LHS1_SCHPO	555
NJESYPIGFTYK	NJESYPIGFTYK	H(11)N(2)	(N(N(H(H(H(H(H))))(H(H(H))(H(H(H)))))))	2	3	sp|Q10061|LHS1_SCHPO	555
NJESYPIGFTYK	NJESYPIGFTYK	H(8)N(2)	(N(N(H(H(H(H)))(H(H)(H(H))))))	2	2	sp|Q10061|LHS1_SCHPO	555
NJESYPIGFTYK	NJESYPIGFTYK	H(8)N(2)	(N(N(H(H(H(H)))(H(H(H(H)))))))	2	3	sp|Q10061|LHS1_SCHPO	555
NJESYPIGFTYK	NJESYPIGFTYK	H(9)N(2)	(N(N(H(H(H(H(H))))(H(H(H(H)))))))	2	3	sp|Q10061|LHS1_SCHPO	555
NJESYPIGFTYKK	NJESYPIGFTYKK	H(10)N(2)	(N(N(H(H(H)(H(H)))(H(H(H(H(H))))))))	2	3	sp|Q10061|LHS1_SCHPO	555
NJESYPIGFTYKK	NJESYPIGFTYKK	H(11)N(2)	(N(N(H(H(H(H(H))))(H(H)(H(H(H(H))))))))	2	3	sp|Q10061|LHS1_SCHPO	555
NJESYPIGFTYKK	NJESYPIGFTYKK	H(8)N(2)	(N(N(H(H(H(H)))(H(H)(H)(H)))))	2	3	sp|Q10061|LHS1_SCHPO	555
NJESYPIGFTYKK	NJESYPIGFTYKK	H(9)N(2)	(N(N(H(H(H(H)))(H(H)(H(H)(H))))))	2	3	sp|Q10061|LHS1_SCHPO	555
NJISLSK	NJISLSK	H(10)N(2)	(N(N(H(H(H))(H(H(H(H(H(H(H))))))))))	2	2	sp|O14194|GGT2_SCHPO	396
NJISLSK	NJISLSK	H(11)N(2)	(N(N(H(H(H(H(H))))(H(H(H))(H(H(H)))))))	2	2	sp|O14194|GGT2_SCHPO	396
NJISLSK	NJISLSK	H(11)N(2)	(N(N(H(H(H(H(H))))(H(H(H))(H(H(H)))))))	2	3	sp|O14194|GGT2_SCHPO	396
NJISLSK	NJISLSK	H(12)N(2)	(N(N(H(H(H(H))(H(H)))(H(H(H(H(H(H)))))))))	2	2	sp|O14194|GGT2_SCHPO	396
NJISLSK	NJISLSK	H(12)N(2)	(N(N(H(H(H(H(H))))(H(H(H(H)))(H(H(H)))))))	2	3	sp|O14194|GGT2_SCHPO	396
NJISLSK	NJISLSK	H(13)N(2)	(N(N(H(H(H(H(H(H)))))(H(H(H(H)))(H(H(H)))))))	2	2	sp|O14194|GGT2_SCHPO	396
NJISLSK	NJISLSK	H(13)N(2)	(N(N(H(H(H(H(H(H)))))(H(H)(H(H(H(H(H)))))))))	2	3	sp|O14194|GGT2_SCHPO	396
NJISLSK	NJISLSK	H(14)N(2)	(N(N(H(H(H(H(H))))(H(H(H))(H(H(H(H(H(H))))))))))	2	3	sp|O14194|GGT2_SCHPO	396
NJISLSK	NJISLSK	H(16)N(2)	(N(N(H(H(H(H(H(H(H(H)))))))(H(H(H))(H(H(H(H(H)))))))))	2	3	sp|O14194|GGT2_SCHPO	396
NJISNER	NJISNER	H(8)N(2)	(N(N(H(H(H(H)))(H(H(H(H)))))))	2	2	sp|Q9US04|GGT1_SCHPO	417
NMFHGJSTLSQVGGLSVAVPGEIAGYER	NMFHGJSTLSQVGGLSVAVPGEIAGYER	H(9)N(2)	(N(N(H(H(H(H)))(H(H(H(H(H))))))))	6	3	sp|Q9US04|GGT1_SCHPO	180
NMVJTTR	NMVJTTR	H(6)N(2)	(N(N(H(H(H))(H(H)(H)))))	4	2	sp|Q9HGN7|SEC63_SCHPO	135
NMVJTTR	NMVJTTR	H(7)N(2)	(N(N(H(H(H))(H(H(H(H)))))))	4	2	sp|Q9HGN7|SEC63_SCHPO	135
NMVJTTR	NMVJTTR	H(8)N(2)	(N(N(H(H(H(H)))(H(H(H(H)))))))	4	2	sp|Q9HGN7|SEC63_SCHPO	135
NMVJTTR	NMVJTTR	H(9)N(2)	(N(N(H(H(H)(H))(H(H(H(H(H))))))))	4	2	sp|Q9HGN7|SEC63_SCHPO	135
NMVJTTR	NM[147]VJTTR	H(7)N(2)	(N(N(H(H(H(H)))(H(H(H))))))	4	2	sp|Q9HGN7|SEC63_SCHPO	135
NMVJTTREEVEK	NMVJTTREEVEK	H(6)N(2)	(N(N(H(H(H))(H(H(H))))))	4	3	sp|Q9HGN7|SEC63_SCHPO	135
NMVJTTREEVEK	NMVJTTREEVEK	H(7)N(2)	(N(N(H(H(H)(H))(H(H(H))))))	4	2	sp|Q9HGN7|SEC63_SCHPO	135
NMVJTTREEVEK	NMVJTTREEVEK	H(7)N(2)	(N(N(H(H(H)(H))(H(H(H))))))	4	3	sp|Q9HGN7|SEC63_SCHPO	135
NMVJTTREEVEK	NMVJTTREEVEK	H(8)N(2)	(N(N(H(H(H(H)))(H(H(H(H)))))))	4	3	sp|Q9HGN7|SEC63_SCHPO	135
NMVJTTREEVEK	NMVJTTREEVEK	H(9)N(2)	(N(N(H(H(H(H)))(H(H(H(H(H))))))))	4	3	sp|Q9HGN7|SEC63_SCHPO	135
NMVJTTREEVEK	NM[147]VJTTREEVEK	H(7)N(2)	(N(N(H(H(H(H)))(H(H(H))))))	4	3	sp|Q9HGN7|SEC63_SCHPO	135
NNIJISHLSR	NNIJISHLSR	H(10)N(2)	(N(N(H(H(H(H(H))))(H(H)(H(H(H)))))))	4	3	sp|O94472|PBN1_SCHPO	56
NNIJISHLSR	NNIJISHLSR	H(11)N(2)	(N(N(H(H(H(H(H))))(H(H)(H(H(H(H))))))))	4	3	sp|O94472|PBN1_SCHPO	56
NNIJISHLSR	NNIJISHLSR	H(8)N(2)	(N(N(H(H(H(H)))(H(H)(H)(H)))))	4	3	sp|O94472|PBN1_SCHPO	56
NNIJISHLSR	NNIJISHLSR	H(9)N(2)	(N(N(H(H(H)(H(H)))(H(H)(H(H))))))	4	3	sp|O94472|PBN1_SCHPO	56
NPVNFDSVFJQSR	NPVNFDSVFJQSR	H(9)N(2)	(N(N(H(H(H(H)))(H(H)(H(H)(H))))))	10	3	sp|Q8WZK2|MCD4_SCHPO	134
NSKDVYYTDEVGJITTSHMR	NSKDVYYTDEVGJITTSHMR	H(10)N(2)	(N(N(H(H(H))(H(H(H(H)))(H(H(H)))))))	13	3	sp|Q10176|OST1_SCHPO	290
NSKDVYYTDEVGJITTSHMR	NSKDVYYTDEVGJITTSHMR	H(10)N(2)	(N(N(H(H(H(H(H))))(H(H(H))(H(H))))))	13	4	sp|Q10176|OST1_SCHPO	290
NSKDVYYTDEVGJITTSHMR	NSKDVYYTDEVGJITTSHMR	H(9)N(2)	(N(N(H(H(H)(H(H)))(H(H(H(H)))))))	13	3	sp|Q10176|OST1_SCHPO	290
NSKDVYYTDEVGJITTSHMR	NSKDVYYTDEVGJITTSHMR	H(9)N(2)	(N(N(H(H(H(H)))(H(H(H(H(H))))))))	13	4	sp|Q10176|OST1_SCHPO	290
NSKDVYYTDEVGJITTSHMR	NSKDVYYTDEVGJITTSHM[147]R	H(9)N(2)	(N(N(H(H)(H(H(H))(H(H(H(H))))))))	13	4	sp|Q10176|OST1_SCHPO	290
NVKJVTAMWK	NVKJVTAMWK	H(13)N(2)	(N(N(H(H(H(H(H))))(H(H(H(H(H(H(H(H)))))))))))	4	3	sp|Q96WW4|IVN1_SCHPO	99
NVKJVTAMWK	NVKJVTAMWK	H(14)N(2)	(N(N(H(H(H(H(H(H(H))))))(H(H)(H(H(H(H(H)))))))))	4	3	sp|Q96WW4|IVN1_SCHPO	99
NVKJVTAMWK	NVKJVTAMWK	H(9)N(2)	(N(N(H(H)(H(H)(H(H(H(H(H)))))))))	4	3	sp|Q96WW4|IVN1_SCHPO	99
NYGHDEYSLPWJLTEIK	NYGHDEYSLPWJLTEIK	H(10)N(2)	(N(N(H(H(H))(H(H(H(H(H(H(H))))))))))	12	3	sp|Q8WZK2|MCD4_SCHPO	315
NYGHDEYSLPWJLTEIK	NYGHDEYSLPWJLTEIK	H(7)N(2)	(N(N(H(H(H))(H(H(H(H)))))))	12	3	sp|Q8WZK2|MCD4_SCHPO	315
NYGHDEYSLPWJLTEIK	NYGHDEYSLPWJLTEIK	H(8)N(2)	(N(N(H(H(H(H)))(H(H)(H)(H)))))	12	3	sp|Q8WZK2|MCD4_SCHPO	315
NYGHDEYSLPWJLTEIK	NYGHDEYSLPWJLTEIK	H(9)N(2)	(N(N(H(H(H)(H))(H(H(H))(H(H))))))	12	3	sp|Q8WZK2|MCD4_SCHPO	315
NYGHDEYSLPWJLTEIKR	NYGHDEYSLPWJLTEIKR	H(7)N(2)	(N(N(H(H(H))(H(H(H(H)))))))	12	3	sp|Q8WZK2|MCD4_SCHPO	315
NYGHDEYSLPWJLTEIKR	NYGHDEYSLPWJLTEIKR	H(7)N(2)	(N(N(H(H(H))(H(H(H(H)))))))	12	4	sp|Q8WZK2|MCD4_SCHPO	315
NYGHDEYSLPWJLTEIKR	NYGHDEYSLPWJLTEIKR	H(8)N(2)	(N(N(H(H(H(H)))(H(H)(H)(H)))))	12	3	sp|Q8WZK2|MCD4_SCHPO	315
NYGHDEYSLPWJLTEIKR	NYGHDEYSLPWJLTEIKR	H(8)N(2)	(N(N(H(H(H(H)))(H(H)(H)(H)))))	12	4	sp|Q8WZK2|MCD4_SCHPO	315
NYGHDEYSLPWJLTEIKR	NYGHDEYSLPWJLTEIKR	H(9)N(2)	(N(N(H(H(H(H)))(H(H)(H(H)(H))))))	12	3	sp|Q8WZK2|MCD4_SCHPO	315
NYGHDEYSLPWJLTEIKR	NYGHDEYSLPWJLTEIKR	H(9)N(2)	(N(N(H(H(H)(H(H)))(H(H)(H(H))))))	12	4	sp|Q8WZK2|MCD4_SCHPO	315
PINANGDLRYTPSJYSLK	PINANGDLRYTPSJYSLK	H(12)N(2)	(N(N(H(H(H(H(H(H)))))(H(H(H(H(H(H)))))))))	14	4	sp|Q09681|GMH2_SCHPO	224
PSSISJTCFSLR	PSSISJTC[160]FSLR	H(9)N(2)	(N(N(H(H)(H(H)(H(H(H(H(H)))))))))	6	3	sp|Q9UT05|TPP2_SCHPO	703
PVYVTJVTIEHVQHK	PVYVTJVTIEHVQHK	H(9)N(2)	(N(N(H(H(H(H)))(H(H(H(H(H))))))))	6	4	sp|Q09825|SAD1_SCHPO	395
QFJTSLENFK	QFJTSLENFK	H(10)N(2)	(N(N(H(H(H(H(H))))(H(H(H(H(H))))))))	3	2	sp|Q10061|LHS1_SCHPO	678
QFJTSLENFK	QFJTSLENFK	H(7)N(2)	(N(N(H(H(H))(H(H(H(H)))))))	3	2	sp|Q10061|LHS1_SCHPO	678
QFJTSLENFK	QFJTSLENFK	H(7)N(2)	(N(N(H(H(H)(H))(H(H)(H)))))	3	3	sp|Q10061|LHS1_SCHPO	678
QFJTSLENFK	QFJTSLENFK	H(8)N(2)	(N(N(H(H(H(H)))(H(H)(H)(H)))))	3	2	sp|Q10061|LHS1_SCHPO	678
QFJTSLENFK	QFJTSLENFK	H(8)N(2)	(N(N(H(H(H(H)))(H(H)(H(H))))))	3	3	sp|Q10061|LHS1_SCHPO	678
QFJTSLENFK	QFJTSLENFK	H(9)N(2)	(N(N(H(H(H(H(H))))(H(H(H(H)))))))	3	2	sp|Q10061|LHS1_SCHPO	678
QFJTSLENFK	QFJTSLENFK	H(9)N(2)	(N(N(H(H)(H(H(H(H(H(H(H))))))))))	3	3	sp|Q10061|LHS1_SCHPO	678
QFVQYGJLTGLDMAVVK	QFVQYGJLTGLDMAVVK	H(7)N(2)	(N(N(H(H(H))(H(H(H(H)))))))	7	3	sp|O94702|ERMP1_SCHPO	291
QFVQYGJLTGLDMAVVK	QFVQYGJLTGLDMAVVK	H(8)N(2)	(N(N(H(H(H(H)))(H(H(H(H)))))))	7	3	sp|O94702|ERMP1_SCHPO	291
QFVQYGJLTGLDMAVVK	QFVQYGJLTGLDMAVVK	H(9)N(2)	(N(N(H(H(H(H(H))))(H(H(H(H)))))))	7	3	sp|O94702|ERMP1_SCHPO	291
QIIDSNFKRDJR	QIIDSNFKRDJR	H(10)N(2)	(N(N(H(H(H(H(H))))(H(H)(H(H(H)))))))	11	3	sp|O14014|RGA3_SCHPO	120
QJSTTEPSYDLQELR	QJSTTEPSYDLQELR	H(8)N(2)	(N(N(H(H(H(H)))(H(H(H(H)))))))	2	3	sp|Q9UTC8|OS9_SCHPO	104
QJSTTEPSYDLQELR	QJSTTEPSYDLQELR	H(9)N(2)	(N(N(H(H(H(H(H))))(H(H(H(H)))))))	2	3	sp|Q9UTC8|OS9_SCHPO	104
QLESDPCTSJFSVYTR	QLESDPC[160]TSJFSVYTR	H(9)N(2)	(N(N(H(H)(H(H(H(H(H(H(H))))))))))	10	3	sp|O14103|ROT1_SCHPO	129
QSIALYAJDTK	QSIALYAJDTK	H(10)N(2)	(N(N(H(H(H(H(H))))(H(H)(H(H(H)))))))	8	3	sp|P87113|ERG2_SCHPO	50
QSIALYAJDTK	QSIALYAJDTK	H(6)N(2)	(N(N(H(H(H))(H(H(H))))))	8	2	sp|P87113|ERG2_SCHPO	50
QSIALYAJDTK	QSIALYAJDTK	H(7)N(2)	(N(N(H(H(H))(H(H(H(H)))))))	8	2	sp|P87113|ERG2_SCHPO	50
QSIALYAJDTK	QSIALYAJDTK	H(7)N(2)	(N(N(H(H(H))(H(H(H(H)))))))	8	3	sp|P87113|ERG2_SCHPO	50
QSIALYAJDTK	QSIALYAJDTK	H(8)N(2)	(N(N(H(H(H(H)))(H(H)(H(H))))))	8	2	sp|P87113|ERG2_SCHPO	50
QSIALYAJDTK	QSIALYAJDTK	H(8)N(2)	(N(N(H(H(H(H)))(H(H)(H(H))))))	8	3	sp|P87113|ERG2_SCHPO	50
QSIALYAJDTK	QSIALYAJDTK	H(9)N(2)	(N(N(H(H(H))(H(H)(H(H(H(H))))))))	8	2	sp|P87113|ERG2_SCHPO	50
QSIALYAJDTK	QSIALYAJDTK	H(9)N(2)	(N(N(H(H(H)(H))(H(H(H(H(H))))))))	8	3	sp|P87113|ERG2_SCHPO	50
QSSQSQQPAWJVSSR	QSSQSQQPAWJVSSR	H(6)N(2)	(N(N(H(H(H))(H(H(H))))))	11	3	sp|Q96WV9|CDK9_SCHPO	506
QWASISPJITYK	QWASISPJITYK	H(14)N(2)	(N(N(H(H(H(H(H(H)))))(H(H(H(H)))(H(H(H(H))))))))	8	3	sp|Q9USU5|GAS2_SCHPO	334
QWASISPJITYK	QWASISPJITYK	H(15)N(2)	(N(N(H(H(H(H(H))))(H(H(H(H)))(H(H(H(H(H(H))))))))))	8	3	sp|Q9USU5|GAS2_SCHPO	334
QWASISPJITYK	QWASISPJITYK	H(16)N(2)	(N(N(H(H(H(H(H(H(H(H)))))))(H(H(H))(H(H(H(H(H)))))))))	8	3	sp|Q9USU5|GAS2_SCHPO	334
QWASISPJITYK	QWASISPJITYK	H(17)N(2)	(N(N(H(H(H(H(H)))(H(H(H(H)))))(H(H(H(H(H(H(H(H)))))))))))	8	3	sp|Q9USU5|GAS2_SCHPO	334
QWASISPJITYK	QWASISPJITYK	H(19)N(2)	(N(N(H(H(H(H(H(H(H(H)))))))(H(H(H(H(H(H)))))(H(H(H(H(H)))))))))	8	3	sp|Q9USU5|GAS2_SCHPO	334
QWASISPJITYK	QWASISPJITYK	H(9)N(2)	(N(N(H(H(H)(H))(H(H(H))(H(H))))))	8	3	sp|Q9USU5|GAS2_SCHPO	334
QYNEJVTLYAPLEHINVAIR	QYNEJVTLYAPLEHINVAIR	H(10)N(2)	(N(N(H(H(H(H)))(H(H)(H(H)(H(H)))))))	5	3	sp|Q9C0Y4|AGLU_SCHPO	821
QYNEJVTLYAPLEHINVAIR	QYNEJVTLYAPLEHINVAIR	H(10)N(2)	(N(N(H(H(H))(H(H(H))(H(H(H(H))))))))	5	4	sp|Q9C0Y4|AGLU_SCHPO	821
QYNEJVTLYAPLEHINVAIR	QYNEJVTLYAPLEHINVAIR	H(11)N(2)	(N(N(H(H(H(H(H))))(H(H)(H(H(H(H))))))))	5	3	sp|Q9C0Y4|AGLU_SCHPO	821
QYNEJVTLYAPLEHINVAIR	QYNEJVTLYAPLEHINVAIR	H(7)N(2)	(N(N(H(H(H)(H))(H(H)(H)))))	5	3	sp|Q9C0Y4|AGLU_SCHPO	821
QYNEJVTLYAPLEHINVAIR	QYNEJVTLYAPLEHINVAIR	H(8)N(2)	(N(N(H(H(H(H)))(H(H(H(H)))))))	5	3	sp|Q9C0Y4|AGLU_SCHPO	821
QYNEJVTLYAPLEHINVAIR	QYNEJVTLYAPLEHINVAIR	H(8)N(2)	(N(N(H(H(H(H)))(H(H)(H)(H)))))	5	4	sp|Q9C0Y4|AGLU_SCHPO	821
QYNEJVTLYAPLEHINVAIR	QYNEJVTLYAPLEHINVAIR	H(9)N(2)	(N(N(H(H(H(H)))(H(H(H(H(H))))))))	5	3	sp|Q9C0Y4|AGLU_SCHPO	821
QYNEJVTLYAPLEHINVAIR	QYNEJVTLYAPLEHINVAIR	H(9)N(2)	(N(N(H(H(H)(H))(H(H(H(H(H))))))))	5	4	sp|Q9C0Y4|AGLU_SCHPO	821
QYRDDLJLSYVFGCIPK	QYRDDLJLSYVFGC[160]IPK	H(11)N(2)	(N(N(H(H(H(H(H))))(H(H)(H(H(H(H))))))))	7	3	sp|Q9US39|YFZ2_SCHPO	379
QYRDDLJLSYVFGCIPK	QYRDDLJLSYVFGC[160]IPK	H(12)N(2)	(N(N(H(H(H(H(H))))(H(H(H(H)))(H(H(H)))))))	7	3	sp|Q9US39|YFZ2_SCHPO	379
QYRDDLJLSYVFGCIPK	QYRDDLJLSYVFGC[160]IPK	H(13)N(2)	(N(N(H(H(H(H(H))))(H(H(H(H(H(H(H(H)))))))))))	7	3	sp|Q9US39|YFZ2_SCHPO	379
QYRDDLJLSYVFGCIPK	QYRDDLJLSYVFGC[160]IPK	H(14)N(2)	(N(N(H(H(H(H(H(H(H))))))(H(H(H(H)))(H(H(H)))))))	7	3	sp|Q9US39|YFZ2_SCHPO	379
QYVGRPVTJETR	QYVGRPVTJETR	H(10)N(2)	(N(N(H(H(H(H(H))))(H(H)(H(H(H)))))))	9	3	sp|Q9HDU9|YHE6_SCHPO/sp|Q9US39|YFZ2_SCHPO	318/318
QYVGRPVTJETR	QYVGRPVTJETR	H(7)N(2)	(N(N(H(H(H))(H(H(H(H)))))))	9	3	sp|Q9HDU9|YHE6_SCHPO/sp|Q9US39|YFZ2_SCHPO	318/318
QYVGRPVTJETR	QYVGRPVTJETR	H(8)N(2)	(N(N(H(H)(H(H(H))(H(H(H)))))))	9	3	sp|Q9HDU9|YHE6_SCHPO/sp|Q9US39|YFZ2_SCHPO	318/318
QYVGRPVTJETR	QYVGRPVTJETR	H(9)N(2)	(N(N(H(H(H(H)))(H(H)(H(H(H)))))))	9	3	sp|Q9HDU9|YHE6_SCHPO/sp|Q9US39|YFZ2_SCHPO	318/318
RAVLJQTSLCENPPADVR	RAVLJQTSLC[160]ENPPADVR	H(9)N(2)	(N(N(H(H(H)(H(H)))(H(H)(H(H))))))	5	3	sp|O13663|GPI13_SCHPO	54
RFNPAJTSITNYEIK	RFNPAJTSITNYEIK	H(9)N(2)	(N(N(H(H(H(H)))(H(H)(H(H)(H))))))	6	3	sp|O94680|PDAT_SCHPO	560
RILSAJCSSK	RILSAJC[160]SSK	H(9)N(2)	(N(N(H(H(H)(H(H)))(H(H(H(H)))))))	6	3	sp|O14239|RAX2_SCHPO	807
RJSSTSSGETGKGPK	RJSSTSSGETGKGPK	H(13)N(2)	(N(N(H(H(H(H(H(H)))))(H(H)(H(H(H(H(H)))))))))	2	3	sp|O94525|YBU1_SCHPO	486
RMSDALJK	RMSDALJK	H(9)N(2)	(N(N(H(H(H(H)))(H(H)(H(H)(H))))))	7	3	sp|Q9URZ0|AGAL_SCHPO	180
RSEVTPJTSLAQCPK	RSEVTPJTSLAQC[160]PK	H(10)N(2)	(N(N(H(H)(H(H(H))(H(H(H(H(H)))))))))	7	3	sp|Q9C0Y2|YKL1_SCHPO	44
RSEVTPJTSLAQCPK	RSEVTPJTSLAQC[160]PK	H(11)N(2)	(N(N(H(H(H(H)))(H(H(H(H)))(H(H(H)))))))	7	3	sp|Q9C0Y2|YKL1_SCHPO	44
RSEVTPJTSLAQCPK	RSEVTPJTSLAQC[160]PK	H(12)N(2)	(N(N(H(H)(H(H(H(H(H))))(H(H(H(H(H)))))))))	7	3	sp|Q9C0Y2|YKL1_SCHPO	44
RSEVTPJTSLAQCPK	RSEVTPJTSLAQC[160]PK	H(12)N(2)	(N(N(H(H(H(H)))(H(H(H(H(H(H(H(H)))))))))))	7	4	sp|Q9C0Y2|YKL1_SCHPO	44
RSEVTPJTSLAQCPK	RSEVTPJTSLAQC[160]PK	H(13)N(2)	(N(N(H(H(H(H(H(H)))))(H(H)(H(H(H(H(H)))))))))	7	3	sp|Q9C0Y2|YKL1_SCHPO	44
RSEVTPJTSLAQCPK	RSEVTPJTSLAQC[160]PK	H(14)N(2)	(N(N(H(H(H(H(H))))(H(H(H))(H(H(H(H(H(H))))))))))	7	3	sp|Q9C0Y2|YKL1_SCHPO	44
RSEVTPJTSLAQCPK	RSEVTPJTSLAQC[160]PK	H(9)N(2)	(N(N(H(H)(H(H(H(H)))(H(H(H)))))))	7	3	sp|Q9C0Y2|YKL1_SCHPO	44
RWJQTGQKYSDLR	RWJQTGQKYSDLR	H(8)N(2)	(N(N(H(H(H(H)))(H(H(H(H)))))))	3	3	sp|Q09782|GPI7_SCHPO	493
SDPASLVGNJITIYHPPPHGYLSYK	SDPASLVGNJITIYHPPPHGYLSYK	H(10)N(2)	(N(N(H(H(H(H(H))))(H(H)(H(H(H)))))))	10	3	sp|Q9USK8|AGS1_SCHPO	1032
SDPASLVGNJITIYHPPPHGYLSYK	SDPASLVGNJITIYHPPPHGYLSYK	H(10)N(2)	(N(N(H(H(H(H(H))))(H(H)(H(H(H)))))))	10	4	sp|Q9USK8|AGS1_SCHPO	1032
SDPASLVGNJITIYHPPPHGYLSYK	SDPASLVGNJITIYHPPPHGYLSYK	H(10)N(2)	(N(N(H(H(H(H(H))))(H(H)(H(H(H)))))))	10	5	sp|Q9USK8|AGS1_SCHPO	1032
SDPASLVGNJITIYHPPPHGYLSYK	SDPASLVGNJITIYHPPPHGYLSYK	H(9)N(2)	(N(N(H(H(H(H(H))))(H(H(H(H)))))))	10	4	sp|Q9USK8|AGS1_SCHPO	1032
SDTJSTSSGFSVGEAISSGYSLK	SDTJSTSSGFSVGEAISSGYSLK	H(10)N(2)	(N(N(H(H(H(H)))(H(H(H(H(H(H)))))))))	4	3	sp|O42665|YF8B_SCHPO	106
SDTJSTSSGFSVGEAISSGYSLK	SDTJSTSSGFSVGEAISSGYSLK	H(9)N(2)	(N(N(H(H(H(H)))(H(H(H(H(H))))))))	4	3	sp|O42665|YF8B_SCHPO	106
SEFDGILPGEFVESJSTWWNR	SEFDGILPGEFVESJSTWWNR	H(8)N(2)	(N(N(H(H(H(H)))(H(H)(H(H))))))	15	3	sp|Q9P7Q9|ALG9_SCHPO	462
SEFDGILPGEFVESJSTWWNR	SEFDGILPGEFVESJSTWWNR	H(9)N(2)	(N(N(H(H)(H(H)(H(H(H(H(H)))))))))	15	3	sp|Q9P7Q9|ALG9_SCHPO	462
SEVTPJTSLAQCPK	SEVTPJTSLAQC[160]PK	H(10)N(2)	(N(N(H(H)(H(H(H(H)))(H(H(H(H))))))))	6	3	sp|Q9C0Y2|YKL1_SCHPO	44
SEVTPJTSLAQCPK	SEVTPJTSLAQC[160]PK	H(11)N(2)	(N(N(H(H(H)(H(H(H))))(H(H)(H(H(H)))))))	6	3	sp|Q9C0Y2|YKL1_SCHPO	44
SEVTPJTSLAQCPK	SEVTPJTSLAQC[160]PK	H(12)N(2)	(N(N(H(H(H(H(H))))(H(H(H(H(H(H(H))))))))))	6	3	sp|Q9C0Y2|YKL1_SCHPO	44
SHNMPFTQSLLYJSTHGIGFSAFAR	SHNMPFTQSLLYJSTHGIGFSAFAR	H(8)N(2)	(N(N(H(H(H(H)))(H(H(H(H)))))))	13	4	sp|Q09782|GPI7_SCHPO	77
SHNMPFTQSLLYJSTHGIGFSAFAR	SHNMPFTQSLLYJSTHGIGFSAFAR	H(9)N(2)	(N(N(H(H(H(H)))(H(H(H))(H(H))))))	13	4	sp|Q09782|GPI7_SCHPO	77
SIDCQWMDSVALJLSR	SIDC[160]QWMDSVALJLSR	H(10)N(2)	(N(N(H(H(H(H(H))))(H(H(H(H(H))))))))	13	3	sp|P87167|BUT2_SCHPO	196
SIDCQWMDSVALJLSR	SIDC[160]QWMDSVALJLSR	H(11)N(2)	(N(N(H(H(H(H)))(H(H(H(H)))(H(H(H)))))))	13	3	sp|P87167|BUT2_SCHPO	196
SIDCQWMDSVALJLSR	SIDC[160]QWMDSVALJLSR	H(12)N(2)	(N(N(H(H(H(H(H))))(H(H(H(H)))(H(H(H)))))))	13	3	sp|P87167|BUT2_SCHPO	196
SIDCQWMDSVALJLSR	SIDC[160]QWMDSVALJLSR	H(12)N(2)	(N(N(H(H(H(H(H(H)))))(H(H(H))(H(H(H)))))))	13	4	sp|P87167|BUT2_SCHPO	196
SIDCQWMDSVALJLSR	SIDC[160]QWMDSVALJLSR	H(13)N(2)	(N(N(H(H(H(H(H(H)))))(H(H(H(H(H(H(H))))))))))	13	3	sp|P87167|BUT2_SCHPO	196
SIDCQWMDSVALJLSR	SIDC[160]QWMDSVALJLSR	H(14)N(2)	(N(N(H(H(H(H(H))))(H(H(H))(H(H(H(H(H(H))))))))))	13	3	sp|P87167|BUT2_SCHPO	196
SIDCQWMDSVALJLSR	SIDC[160]QWM[147]DSVALJLSR	H(12)N(2)	(N(N(H(H(H(H(H(H)))))(H(H(H))(H(H(H)))))))	13	3	sp|P87167|BUT2_SCHPO	196
SIDVGJHTLVIVDGIR	SIDVGJHTLVIVDGIR	H(11)N(2)	(N(N(H(H(H(H(H))))(H(H)(H(H(H(H))))))))	6	3	sp|Q9UUH0|YKIC_SCHPO	171
SIDVGJHTLVIVDGIR	SIDVGJHTLVIVDGIR	H(12)N(2)	(N(N(H(H(H(H(H))))(H(H(H(H)))(H(H(H)))))))	6	3	sp|Q9UUH0|YKIC_SCHPO	171
SIDVGJHTLVIVDGIR	SIDVGJHTLVIVDGIR	H(13)N(2)	(N(N(H(H(H(H(H(H)))))(H(H(H(H)))(H(H(H)))))))	6	3	sp|Q9UUH0|YKIC_SCHPO	171
SIDVGJHTLVIVDGIR	SIDVGJHTLVIVDGIR	H(14)N(2)	(N(N(H(H(H(H(H(H)))))(H(H(H(H(H(H(H(H)))))))))))	6	3	sp|Q9UUH0|YKIC_SCHPO	171
SIDVGJHTLVIVDGIR	SIDVGJHTLVIVDGIR	H(15)N(2)	(N(N(H(H(H(H(H(H(H))))))(H(H(H(H(H(H(H(H)))))))))))	6	3	sp|Q9UUH0|YKIC_SCHPO	171
SIDVGJHTLVIVDGIR	SIDVGJHTLVIVDGIR	H(16)N(2)	(N(N(H(H(H(H(H(H(H(H)))))))(H(H(H))(H(H(H(H(H)))))))))	6	3	sp|Q9UUH0|YKIC_SCHPO	171
SIDVGJHTLVIVDGIR	SIDVGJHTLVIVDGIR	H(17)N(2)	(N(N(H(H(H(H(H(H(H(H)))))))(H(H(H(H)))(H(H(H(H(H)))))))))	6	3	sp|Q9UUH0|YKIC_SCHPO	171
SIIHDTLJSSYSDIENLNSR	SIIHDTLJSSYSDIENLNSR	H(7)N(2)	(N(N(H(H(H(H)))(H(H(H))))))	8	3	sp|Q9Y7P1|ERO12_SCHPO	49
SIIHDTLJSSYSDIENLNSR	SIIHDTLJSSYSDIENLNSR	H(8)N(2)	(N(N(H(H(H(H)))(H(H(H(H)))))))	8	3	sp|Q9Y7P1|ERO12_SCHPO	49
SIIHDTLJSSYSDIENLNSR	SIIHDTLJSSYSDIENLNSR	H(8)N(2)	(N(N(H(H(H(H)))(H(H(H(H)))))))	8	4	sp|Q9Y7P1|ERO12_SCHPO	49
SIIHDTLJSSYSDIENLNSR	SIIHDTLJSSYSDIENLNSR	H(9)N(2)	(N(N(H(H(H))(H(H(H(H(H(H)))))))))	8	3	sp|Q9Y7P1|ERO12_SCHPO	49
SIIQNJGTFGVSHTR	SIIQNJGTFGVSHTR	H(10)N(2)	(N(N(H(H(H(H(H))))(H(H(H))(H(H))))))	6	3	sp|Q8WZK2|MCD4_SCHPO	86
SIIQNJGTFGVSHTR	SIIQNJGTFGVSHTR	H(7)N(2)	(N(N(H(H(H))(H(H(H(H)))))))	6	3	sp|Q8WZK2|MCD4_SCHPO	86
SIIQNJGTFGVSHTR	SIIQNJGTFGVSHTR	H(8)N(2)	(N(N(H(H(H(H)))(H(H)(H)(H)))))	6	3	sp|Q8WZK2|MCD4_SCHPO	86
SIIQNJGTFGVSHTR	SIIQNJGTFGVSHTR	H(9)N(2)	(N(N(H(H(H)(H))(H(H)(H(H(H)))))))	6	3	sp|Q8WZK2|MCD4_SCHPO	86
SJATKPQCPK	SJATKPQC[160]PK	H(10)N(2)	(N(N(H(H(H(H)))(H(H)(H(H(H(H))))))))	2	3	sp|O14103|ROT1_SCHPO	83
SJATKPQCPK	SJATKPQC[160]PK	H(11)N(2)	(N(N(H(H(H(H(H))))(H(H(H(H(H(H)))))))))	2	3	sp|O14103|ROT1_SCHPO	83
SJATKPQCPK	SJATKPQC[160]PK	H(12)N(2)	(N(N(H(H(H(H(H))))(H(H(H(H)))(H(H(H)))))))	2	3	sp|O14103|ROT1_SCHPO	83
SJATKPQCPK	SJATKPQC[160]PK	H(13)N(2)	(N(N(H(H(H(H(H))))(H(H(H(H(H(H(H(H)))))))))))	2	3	sp|O14103|ROT1_SCHPO	83
SJATKPQCPK	SJATKPQC[160]PK	H(14)N(2)	(N(N(H(H(H(H(H(H(H))))))(H(H(H(H)))(H(H(H)))))))	2	3	sp|O14103|ROT1_SCHPO	83
SJATKPQCPK	SJATKPQC[160]PK	H(15)N(2)	(N(N(H(H(H(H(H))))(H(H(H(H)))(H(H(H(H(H(H))))))))))	2	3	sp|O14103|ROT1_SCHPO	83
SJATKPQCPK	SJATKPQC[160]PK	H(8)N(2)	(N(N(H(H(H(H)))(H(H)(H(H))))))	2	3	sp|O14103|ROT1_SCHPO	83
SJATKPQCPK	SJATKPQC[160]PK	H(9)N(2)	(N(N(H(H(H)(H(H)))(H(H)(H(H))))))	2	3	sp|O14103|ROT1_SCHPO	83
SJVSSSLIGK	SJVSSSLIGK	H(5)N(2)	(N(N(H(H(H))(H(H)))))	2	2	sp|O14116|YKX1_SCHPO	1019
SKFGJSSSTYNER	SKFGJSSSTYNER	H(9)N(2)	(N(N(H(H(H)(H))(H(H(H(H(H))))))))	5	3	sp|O14173|YE57_SCHPO	169
SKHATSJGTVETLNTK	SKHATSJGTVETLNTK	H(8)N(2)	(N(N(H(H(H(H)))(H(H)(H)(H)))))	7	3	sp|O13898|PMT1_SCHPO	443
SKHATSJGTVETLNTK	SKHATSJGTVETLNTK	H(8)N(2)	(N(N(H(H(H(H)))(H(H)(H)(H)))))	7	4	sp|O13898|PMT1_SCHPO	443
SKHATSJGTVETLNTK	SKHATSJGTVETLNTK	H(9)N(2)	(N(N(H(H(H)(H))(H(H)(H(H(H)))))))	7	3	sp|O13898|PMT1_SCHPO	443
SKHATSJGTVETLNTK	SKHATSJGTVETLNTK	H(9)N(2)	(N(N(H(H(H(H)))(H(H)(H(H)(H))))))	7	4	sp|O13898|PMT1_SCHPO	443
SLFGSHDESGLRNJESYPIGFTYK	SLFGSHDESGLRNJESYPIGFTYK	H(9)N(2)	(N(N(H(H(H(H)))(H(H(H(H(H))))))))	14	4	sp|Q10061|LHS1_SCHPO	555
SLVVSLDSAVJR	SLVVSLDSAVJR	H(9)N(2)	(N(N(H(H(H(H(H))))(H(H(H(H)))))))	11	3	sp|Q9Y7S5|YQO6_SCHPO	158
SNSJGTYFMTSLANVNR	SNSJGTYFMTSLANVNR	H(12)N(2)	(N(N(H(H(H(H(H(H)))))(H(H(H(H(H(H)))))))))	4	3	sp|O42930|VPS10_SCHPO	986
SPEFFJDSLVR	SPEFFJDSLVR	H(13)N(2)	(N(N(H(H(H(H(H))))(H(H(H(H(H(H(H(H)))))))))))	6	3	sp|O13968|YE48_SCHPO	118
SPEFFJDSLVR	SPEFFJDSLVR	H(14)N(2)	(N(N(H(H(H(H(H(H(H))))))(H(H(H(H)))(H(H(H)))))))	6	3	sp|O13968|YE48_SCHPO	118
SPEFFJDSLVR	SPEFFJDSLVR	H(15)N(2)	(N(N(H(H(H(H(H))))(H(H(H(H(H))))(H(H(H(H(H)))))))))	6	3	sp|O13968|YE48_SCHPO	118
SPEFFJDSLVR	SPEFFJDSLVR	H(19)N(2)	(N(N(H(H(H(H(H(H(H(H)))))))(H(H(H(H(H))))(H(H(H(H(H(H))))))))))	6	3	sp|O13968|YE48_SCHPO	118
SPEFFJDSLVR	SPEFFJDSLVR	H(9)N(2)	(N(N(H(H(H)(H))(H(H)(H(H(H)))))))	6	2	sp|O13968|YE48_SCHPO	118
SQDKVTJITDSQPAPYMK	SQDKVTJITDSQPAPYMK	H(7)N(2)	(N(N(H(H(H)(H))(H(H(H))))))	7	3	sp|O94559|LES1_SCHPO	232
SQDKVTJITDSQPAPYMK	SQDKVTJITDSQPAPYMK	H(8)N(2)	(N(N(H(H(H(H)))(H(H)(H)(H)))))	7	3	sp|O94559|LES1_SCHPO	232
SQDKVTJITDSQPAPYMK	SQDKVTJITDSQPAPYMK	H(8)N(2)	(N(N(H(H(H(H)))(H(H(H(H)))))))	7	4	sp|O94559|LES1_SCHPO	232
SQDKVTJITDSQPAPYMK	SQDKVTJITDSQPAPYMK	H(9)N(2)	(N(N(H(H)(H(H(H(H(H(H(H))))))))))	7	3	sp|O94559|LES1_SCHPO	232
SQDKVTJITDSQPAPYMK	SQDKVTJITDSQPAPYMK	H(9)N(2)	(N(N(H(H(H(H(H))))(H(H(H(H)))))))	7	4	sp|O94559|LES1_SCHPO	232
SQNHLSYJTTMK	SQNHLSYJTTMK	H(7)N(2)	(N(N(H(H(H))(H(H(H(H)))))))	8	3	sp|O42841|YFH2_SCHPO	295
SQNHLSYJTTMK	SQNHLSYJTTMK	H(8)N(2)	(N(N(H(H(H(H)))(H(H(H(H)))))))	8	3	sp|O42841|YFH2_SCHPO	295
SQNHLSYJTTMK	SQNHLSYJTTMK	H(9)N(2)	(N(N(H(H(H)(H(H)))(H(H(H(H)))))))	8	3	sp|O42841|YFH2_SCHPO	295
SSSSLITDSAAGATAFSCAJK	SSSSLITDSAAGATAFSC[160]AJK	H(8)N(2)	(N(N(H(H(H(H)))(H(H)(H(H))))))	20	3	sp|O60109|PPB_SCHPO	126
SSSSLITDSAAGATAFSCAJK	SSSSLITDSAAGATAFSC[160]AJK	H(9)N(2)	(N(N(H(H(H(H(H))))(H(H(H(H)))))))	20	3	sp|O60109|PPB_SCHPO	126
SVAILDGVGVJNTFGVISYR	SVAILDGVGVJNTFGVISYR	H(13)N(2)	(N(N(H(H(H(H(H(H)))))(H(H(H(H(H(H(H))))))))))	11	3	sp|P87167|BUT2_SCHPO	51
SVAILDGVGVJNTFGVISYR	SVAILDGVGVJNTFGVISYR	H(14)N(2)	(N(N(H(H(H(H(H(H(H))))))(H(H(H(H)))(H(H(H)))))))	11	3	sp|P87167|BUT2_SCHPO	51
SVAILDGVGVJNTFGVISYR	SVAILDGVGVJNTFGVISYR	H(15)N(2)	(N(N(H(H(H(H(H(H(H))))))(H(H(H(H(H(H(H(H)))))))))))	11	3	sp|P87167|BUT2_SCHPO	51
SVAILDGVGVJNTFGVISYR	SVAILDGVGVJNTFGVISYR	H(15)N(2)	(N(N(H(H(H(H(H(H(H(H)))))))(H(H(H(H(H(H(H))))))))))	11	4	sp|P87167|BUT2_SCHPO	51
SVAILDGVGVJNTFGVISYR	SVAILDGVGVJNTFGVISYR	H(16)N(2)	(N(N(H(H(H(H(H(H)))))(H(H(H(H(H))))(H(H(H(H(H)))))))))	11	4	sp|P87167|BUT2_SCHPO	51
SWNAILHCSJJSSDLLER	SWNAILHC[160]SJJSSDLLER	H(8)N(2)	(N(N(H(H(H(H)))(H(H)(H(H))))))	10	3	sp|Q10109|LEM2_SCHPO	439
SWNAILHCSJJSSDLLER	SWNAILHC[160]SJJSSDLLER	H(9)N(2)	(N(N(H(H(H(H)))(H(H(H(H(H))))))))	10	3	sp|Q10109|LEM2_SCHPO	439
TEEFSJMTVPMIFSEFGCIEVRPR	TEEFSJMTVPMIFSEFGC[160]IEVRPR	H(13)N(2)	(N(N(H(H(H(H))(H(H(H))))(H(H(H(H(H(H)))))))))	6	4	sp|Q9P378|GAS1_SCHPO	249
TEEFSJMTVPMIFSEFGCIEVRPR	TEEFSJMTVPMIFSEFGC[160]IEVRPR	H(13)N(2)	(N(N(H(H(H(H(H(H)))))(H(H(H(H(H(H(H))))))))))	6	5	sp|Q9P378|GAS1_SCHPO	249
TEEFSJMTVPMIFSEFGCIEVRPR	TEEFSJMTVPMIFSEFGC[160]IEVRPR	H(14)N(2)	(N(N(H(H(H(H(H))))(H(H(H(H(H))))(H(H(H(H))))))))	6	4	sp|Q9P378|GAS1_SCHPO	249
TEEFSJMTVPMIFSEFGCIEVRPR	TEEFSJMTVPMIFSEFGC[160]IEVRPR	H(16)N(2)	(N(N(H(H(H(H(H(H(H(H)))))))(H(H(H(H(H(H(H(H)))))))))))	6	4	sp|Q9P378|GAS1_SCHPO	249
TEEFSJMTVPMIFSEFGCIEVRPR	TEEFSJMTVPM[147]IFSEFGC[160]IEVRPR	H(13)N(2)	(N(N(H(H(H(H))(H(H(H))))(H(H(H(H(H(H)))))))))	6	4	sp|Q9P378|GAS1_SCHPO	249
TEEFSJMTVPMIFSEFGCIEVRPR	TEEFSJM[147]TVPMIFSEFGC[160]IEVRPR	H(13)N(2)	(N(N(H(H(H(H(H(H)))))(H(H(H(H)))(H(H(H)))))))	6	4	sp|Q9P378|GAS1_SCHPO	249
TELAAYLSCJATK	TELAAYLSC[160]JATK	H(13)N(2)	(N(N(H(H(H(H(H(H)))))(H(H(H))(H(H(H(H))))))))	10	3	sp|Q9USU5|GAS2_SCHPO	212
TELAAYLSCJATK	TELAAYLSC[160]JATK	H(14)N(2)	(N(N(H(H(H))(H(H(H(H(H(H)))))(H(H(H(H(H)))))))))	10	3	sp|Q9USU5|GAS2_SCHPO	212
TELAAYLSCJATK	TELAAYLSC[160]JATK	H(15)N(2)	(N(N(H(H(H(H(H)))(H(H(H))))(H(H(H(H(H(H(H))))))))))	10	3	sp|Q9USU5|GAS2_SCHPO	212
TELAAYLSCJATK	TELAAYLSC[160]JATK	H(16)N(2)	(N(N(H(H(H(H(H))))(H(H(H(H(H))))(H(H(H(H(H(H))))))))))	10	3	sp|Q9USU5|GAS2_SCHPO	212
TELAAYLSCJATK	TELAAYLSC[160]JATK	H(16)N(2)	(N(N(H(H(H(H(H(H)))))(H(H(H(H(H))))(H(H(H(H(H)))))))))	10	4	sp|Q9USU5|GAS2_SCHPO	212
TELAAYLSCJATK	TELAAYLSC[160]JATK	H(17)N(2)	(N(N(H(H(H(H(H(H(H))))))(H(H(H(H)))(H(H(H(H(H(H))))))))))	10	3	sp|Q9USU5|GAS2_SCHPO	212
TELAAYLSCJATK	TELAAYLSC[160]JATK	H(9)N(2)	(N(N(H(H(H(H)))(H(H(H))(H(H))))))	10	3	sp|Q9USU5|GAS2_SCHPO	212
TGLQJQTK	TGLQJQTK	H(3)N(2)	(N(N(H(H)(H))))	5	2	sp|O74436|SRP68_SCHPO	241
TIQJISK	TIQJISK	H(12)N(2)	(N(N(H(H(H(H(H))))(H(H(H(H)))(H(H(H)))))))	4	3	sp|Q9UTH5|PLB6_SCHPO	178
TIQJISK	TIQJISK	H(14)N(2)	(N(N(H(H(H(H(H(H(H))))))(H(H(H(H)))(H(H(H)))))))	4	3	sp|Q9UTH5|PLB6_SCHPO	178
TIQJISK	TIQJISK	H(15)N(2)	(N(N(H(H(H(H(H))))(H(H(H(H(H))))(H(H(H(H(H)))))))))	4	3	sp|Q9UTH5|PLB6_SCHPO	178
TIQJISK	TIQJISK	H(16)N(2)	(N(N(H(H(H(H(H(H(H(H)))))))(H(H(H))(H(H(H(H(H)))))))))	4	3	sp|Q9UTH5|PLB6_SCHPO	178
TJACTJYTCFDYSSTTAR	TJAC[160]TJYTC[160]FDYSSTTAR	H(11)N(2)	(N(N(H(H(H(H(H))))(H(H(H))(H(H(H)))))))	2	3	sp|P32834|SXA1_SCHPO	134
TJACTJYTCFDYSSTTAR	TJAC[160]TJYTC[160]FDYSSTTAR	H(14)N(2)	(N(N(H(H(H(H(H(H(H))))))(H(H(H(H(H(H(H))))))))))	2	3	sp|P32834|SXA1_SCHPO	134
TJDTLDAIK	TJDTLDAIK	H(9)N(2)	(N(N(H(H(H(H)))(H(H)(H(H)(H))))))	2	2	sp|O74401|ERO11_SCHPO	421
TJGTLYGLSDSR	TJGTLYGLSDSR	H(8)N(2)	(N(N(H(H(H(H)))(H(H)(H)(H)))))	2	2	sp|Q9US04|GGT1_SCHPO	612
TJGTLYGLSDSR	TJGTLYGLSDSR	H(8)N(2)	(N(N(H(H(H(H)))(H(H)(H(H))))))	2	3	sp|Q9US04|GGT1_SCHPO	612
TJGTLYGLSDSR	TJGTLYGLSDSR	H(9)N(2)	(N(N(H(H(H(H(H))))(H(H(H(H)))))))	2	2	sp|Q9US04|GGT1_SCHPO	612
TJGTLYGLSDSR	TJGTLYGLSDSR	H(9)N(2)	(N(N(H(H(H(H)))(H(H)(H(H)(H))))))	2	3	sp|Q9US04|GGT1_SCHPO	612
TJGTLYGLSDSRK	TJGTLYGLSDSRK	H(8)N(2)	(N(N(H(H(H(H)))(H(H(H(H)))))))	2	3	sp|Q9US04|GGT1_SCHPO	612
TJGTLYGLSDSRK	TJGTLYGLSDSRK	H(9)N(2)	(N(N(H(H(H)(H))(H(H)(H(H(H)))))))	2	3	sp|Q9US04|GGT1_SCHPO	612
TKYJASQIVPPPNWAK	TKYJASQIVPPPNWAK	H(13)N(2)	(N(N(H(H(H(H(H(H)))))(H(H)(H(H(H(H(H)))))))))	4	3	sp|Q96WW4|IVN1_SCHPO	233
TKYJASQIVPPPNWAK	TKYJASQIVPPPNWAK	H(9)N(2)	(N(N(H(H(H(H)))(H(H)(H(H(H)))))))	4	3	sp|Q96WW4|IVN1_SCHPO	233
TLGDTTYGFPJVSLSSITSQEWYR	TLGDTTYGFPJVSLSSITSQEWYR	H(10)N(2)	(N(N(H(H(H(H(H))))(H(H(H))(H(H))))))	11	3	sp|P78854|PLB1_SCHPO	244
TLGDTTYGFPJVSLSSITSQEWYR	TLGDTTYGFPJVSLSSITSQEWYR	H(10)N(2)	(N(N(H(H(H(H(H))))(H(H(H))(H(H))))))	11	4	sp|P78854|PLB1_SCHPO	244
TLGDTTYGFPJVSLSSITSQEWYR	TLGDTTYGFPJVSLSSITSQEWYR	H(11)N(2)	(N(N(H(H(H)(H(H)))(H(H(H(H(H(H)))))))))	11	3	sp|P78854|PLB1_SCHPO	244
TLGDTTYGFPJVSLSSITSQEWYR	TLGDTTYGFPJVSLSSITSQEWYR	H(11)N(2)	(N(N(H(H(H(H))(H(H)))(H(H(H))(H(H))))))	11	4	sp|P78854|PLB1_SCHPO	244
TLGDTTYGFPJVSLSSITSQEWYR	TLGDTTYGFPJVSLSSITSQEWYR	H(12)N(2)	(N(N(H(H(H(H(H(H)))))(H(H(H))(H(H(H)))))))	11	4	sp|P78854|PLB1_SCHPO	244
TLGDTTYGFPJVSLSSITSQEWYR	TLGDTTYGFPJVSLSSITSQEWYR	H(13)N(2)	(N(N(H(H(H(H(H))))(H(H)(H(H(H(H(H(H))))))))))	11	4	sp|P78854|PLB1_SCHPO	244
TLGDTTYGFPJVSLSSITSQEWYR	TLGDTTYGFPJVSLSSITSQEWYR	H(8)N(2)	(N(N(H(H(H(H)))(H(H(H(H)))))))	11	3	sp|P78854|PLB1_SCHPO	244
TLGDTTYGFPJVSLSSITSQEWYR	TLGDTTYGFPJVSLSSITSQEWYR	H(9)N(2)	(N(N(H(H(H(H(H))))(H(H(H(H)))))))	11	3	sp|P78854|PLB1_SCHPO	244
TLGDTTYGFPJVSLSSITSQEWYR	TLGDTTYGFPJVSLSSITSQEWYR	H(9)N(2)	(N(N(H(H(H(H)))(H(H(H(H(H))))))))	11	4	sp|P78854|PLB1_SCHPO	244
TQELEJFTIPIFLSEFGCNK	TQELEJFTIPIFLSEFGC[160]NK	H(13)N(2)	(N(N(H(H(H(H(H(H)))))(H(H(H(H(H(H(H))))))))))	6	3	sp|Q9USU5|GAS2_SCHPO	254
TQELEJFTIPIFLSEFGCNK	TQELEJFTIPIFLSEFGC[160]NK	H(16)N(2)	(N(N(H(H(H(H(H(H(H(H)))))))(H(H)(H(H(H(H(H(H))))))))))	6	4	sp|Q9USU5|GAS2_SCHPO	254
TQELEJFTIPIFLSEFGCNK	TQELEJFTIPIFLSEFGC[160]NK	H(9)N(2)	(N(N(H(H(H(H)))(H(H(H(H(H))))))))	6	3	sp|Q9USU5|GAS2_SCHPO	254
TSWAVSANAFPVTPJTTICSNAVK	TSWAVSANAFPVTPJTTIC[160]SNAVK	H(14)N(2)	(N(N(H(H(H(H(H(H(H))))))(H(H(H(H(H(H(H))))))))))	15	4	sp|Q9USU5|GAS2_SCHPO	370
TSWAVSANAFPVTPJTTICSNAVK	TSWAVSANAFPVTPJTTIC[160]SNAVK	H(15)N(2)	(N(N(H(H(H(H(H(H(H))))))(H(H(H(H(H(H(H(H)))))))))))	15	4	sp|Q9USU5|GAS2_SCHPO	370
TVLADPTFYJNTDHVEQLLSLEYADEIR	TVLADPTFYJNTDHVEQLLSLEYADEIR	H(9)N(2)	(N(N(H(H(H(H)))(H(H(H(H(H))))))))	10	4	sp|Q9US04|GGT1_SCHPO	397
VDVAQLVEPYRJDCIFHDASGACHFFFK	VDVAQLVEPYRJDC[160]IFHDASGAC[160]HFFFK	H(8)N(2)	(N(N(H(H(H(H)))(H(H)(H)(H)))))	12	4	sp|Q10283|HMDH_SCHPO	117
VDVAQLVEPYRJDCIFHDASGACHFFFK	VDVAQLVEPYRJDC[160]IFHDASGAC[160]HFFFK	H(8)N(2)	(N(N(H(H(H(H)))(H(H)(H)(H)))))	12	5	sp|Q10283|HMDH_SCHPO	117
VDVAQLVEPYRJDCIFHDASGACHFFFK	VDVAQLVEPYRJDC[160]IFHDASGAC[160]HFFFK	H(9)N(2)	(N(N(H(H(H(H)))(H(H(H(H(H))))))))	12	5	sp|Q10283|HMDH_SCHPO	117
VHISIKDAJNTQFQFTSR	VHISIKDAJNTQFQFTSR	H(8)N(2)	(N(N(H(H(H(H)))(H(H(H(H)))))))	9	4	sp|Q9C0Y4|AGLU_SCHPO	116
VHISIKDAJNTQFQFTSR	VHISIKDAJNTQFQFTSR	H(9)N(2)	(N(N(H(H(H)(H(H)))(H(H(H(H)))))))	9	3	sp|Q9C0Y4|AGLU_SCHPO	116
VHISIKDAJNTQFQFTSR	VHISIKDAJNTQFQFTSR	H(9)N(2)	(N(N(H(H(H(H)))(H(H)(H(H(H)))))))	9	4	sp|Q9C0Y4|AGLU_SCHPO	116
VHLECFGSSSSNJK	VHLEC[160]FGSSSSNJK	H(10)N(2)	(N(N(H(H(H(H(H))))(H(H)(H(H(H)))))))	13	3	sp|O13912|YDW6_SCHPO	256
VHLECFGSSSSNJK	VHLEC[160]FGSSSSNJK	H(11)N(2)	(N(N(H(H(H))(H(H(H(H)))(H(H(H(H))))))))	13	3	sp|O13912|YDW6_SCHPO	256
VHLECFGSSSSNJK	VHLEC[160]FGSSSSNJK	H(12)N(2)	(N(N(H(H(H))(H(H(H(H(H))))(H(H(H(H))))))))	13	3	sp|O13912|YDW6_SCHPO	256
VHLECFGSSSSNJK	VHLEC[160]FGSSSSNJK	H(13)N(2)	(N(N(H(H(H(H(H))))(H(H(H(H(H(H(H(H)))))))))))	13	3	sp|O13912|YDW6_SCHPO	256
VHLECFGSSSSNJK	VHLEC[160]FGSSSSNJK	H(13)N(2)	(N(N(H(H(H(H))(H(H(H))))(H(H(H(H(H(H)))))))))	13	4	sp|O13912|YDW6_SCHPO	256
VHLECFGSSSSNJK	VHLEC[160]FGSSSSNJK	H(14)N(2)	(N(N(H(H(H(H(H(H(H))))))(H(H(H(H)))(H(H(H)))))))	13	3	sp|O13912|YDW6_SCHPO	256
VHLECFGSSSSNJK	VHLEC[160]FGSSSSNJK	H(15)N(2)	(N(N(H(H(H(H(H(H(H))))))(H(H(H(H(H(H(H(H)))))))))))	13	3	sp|O13912|YDW6_SCHPO	256
VHLECFGSSSSNJK	VHLEC[160]FGSSSSNJK	H(16)N(2)	(N(N(H(H(H(H(H(H(H(H)))))))(H(H(H))(H(H(H(H(H)))))))))	13	3	sp|O13912|YDW6_SCHPO	256
VHLECFGSSSSNJK	VHLEC[160]FGSSSSNJK	H(17)N(2)	(N(N(H(H(H(H(H(H(H(H)))))))(H(H(H(H)))(H(H(H(H(H)))))))))	13	3	sp|O13912|YDW6_SCHPO	256
VHLECFGSSSSNJK	VHLEC[160]FGSSSSNJK	H(18)N(2)	(N(N(H(H(H(H(H(H(H))))))(H(H(H(H(H(H)))))(H(H(H(H(H)))))))))	13	3	sp|O13912|YDW6_SCHPO	256
VHLECFGSSSSNJK	VHLEC[160]FGSSSSNJK	H(8)N(2)	(N(N(H(H(H)(H))(H(H(H(H)))))))	13	3	sp|O13912|YDW6_SCHPO	256
VHLECFGSSSSNJK	VHLEC[160]FGSSSSNJK	H(9)N(2)	(N(N(H(H)(H(H)(H(H(H(H(H)))))))))	13	3	sp|O13912|YDW6_SCHPO	256
VLNSDYSFJHTK	VLNSDYSFJHTK	H(13)N(2)	(N(N(H(H(H(H(H(H)))))(H(H)(H(H(H(H(H)))))))))	9	3	sp|O14031|PGT1_SCHPO	464
VLNSDYSFJHTK	VLNSDYSFJHTK	H(16)N(2)	(N(N(H(H(H(H(H(H(H))))))(H(H(H(H(H))))(H(H(H(H))))))))	9	3	sp|O14031|PGT1_SCHPO	464
VLNSDYSFJHTK	VLNSDYSFJHTK	H(17)N(2)	(N(N(H(H(H(H))(H(H(H(H)))))(H(H(H(H(H(H(H(H(H))))))))))))	9	3	sp|O14031|PGT1_SCHPO	464
VQASJWTGTR	VQASJWTGTR	H(10)N(2)	(N(N(H(H(H)(H))(H(H(H(H(H(H)))))))))	5	2	sp|Q9USK8|AGS1_SCHPO	907
VQASJWTGTR	VQASJWTGTR	H(10)N(2)	(N(N(H(H(H))(H(H(H(H)))(H(H(H)))))))	5	3	sp|Q9USK8|AGS1_SCHPO	907
VQASJWTGTR	VQASJWTGTR	H(11)N(2)	(N(N(H(H(H(H(H))))(H(H)(H(H(H(H))))))))	5	3	sp|Q9USK8|AGS1_SCHPO	907
VQASJWTGTR	VQASJWTGTR	H(9)N(2)	(N(N(H(H(H)(H))(H(H)(H(H(H)))))))	5	2	sp|Q9USK8|AGS1_SCHPO	907
VQASJWTGTR	VQASJWTGTR	H(9)N(2)	(N(N(H(H(H))(H(H(H))(H(H(H)))))))	5	3	sp|Q9USK8|AGS1_SCHPO	907
VQASJWTGTRR	VQASJWTGTRR	H(10)N(2)	(N(N(H(H(H(H(H))))(H(H(H))(H(H))))))	5	3	sp|Q9USK8|AGS1_SCHPO	907
VQASJWTGTRR	VQASJWTGTRR	H(11)N(2)	(N(N(H(H(H(H(H))))(H(H)(H(H(H(H))))))))	5	3	sp|Q9USK8|AGS1_SCHPO	907
VQASJWTGTRR	VQASJWTGTRR	H(9)N(2)	(N(N(H(H)(H(H)(H(H(H(H(H)))))))))	5	3	sp|Q9USK8|AGS1_SCHPO	907
VQCADFFACGJSSVR	VQC[160]ADFFAC[160]GJSSVR	H(15)N(2)	(N(N(H(H(H(H(H(H(H))))))(H(H(H(H)))(H(H(H(H))))))))	11	3	sp|O13692|GAS5_SCHPO	216
VQCADFFACGJSSVR	VQC[160]ADFFAC[160]GJSSVR	H(16)N(2)	(N(N(H(H(H(H(H(H(H(H)))))))(H(H(H(H)))(H(H(H(H))))))))	11	3	sp|O13692|GAS5_SCHPO	216
VSPJVTWHTTLR	VSPJVTWHTTLR	H(17)N(2)	(N(N(H(H(H(H(H(H(H(H)))))))(H(H(H(H(H(H(H(H(H))))))))))))	4	3	sp|O43085|DSC1_SCHPO	115
VSPJVTWHTTLR	VSPJVTWHTTLR	H(18)N(2)	(N(N(H(H(H(H(H(H(H))))))(H(H(H(H(H(H)))))(H(H(H(H(H)))))))))	4	3	sp|O43085|DSC1_SCHPO	115
VSPJVTWHTTLR	VSPJVTWHTTLR	H(19)N(2)	(N(N(H(H(H(H(H(H(H(H(H))))))))(H(H(H(H(H))))(H(H(H(H(H)))))))))	4	3	sp|O43085|DSC1_SCHPO	115
VSPJVTWHTTLR	VSPJVTWHTTLR	H(8)N(2)	(N(N(H(H(H(H)))(H(H)(H)(H)))))	4	3	sp|O43085|DSC1_SCHPO	115
VSPJVTWHTTLR	VSPJVTWHTTLR	H(9)N(2)	(N(N(H(H(H)(H(H)))(H(H(H(H)))))))	4	3	sp|O43085|DSC1_SCHPO	115
VTJITDSQPAPYMK	VTJITDSQPAPYMK	H(7)N(2)	(N(N(H(H(H(H)))(H(H(H))))))	3	3	sp|O94559|LES1_SCHPO	232
VTJITDSQPAPYMK	VTJITDSQPAPYMK	H(8)N(2)	(N(N(H(H(H(H)))(H(H)(H)(H)))))	3	2	sp|O94559|LES1_SCHPO	232
VTJITDSQPAPYMK	VTJITDSQPAPYMK	H(8)N(2)	(N(N(H(H(H(H)))(H(H(H(H)))))))	3	3	sp|O94559|LES1_SCHPO	232
VTJITDSQPAPYMK	VTJITDSQPAPYMK	H(9)N(2)	(N(N(H(H)(H(H(H(H)))(H(H(H)))))))	3	3	sp|O94559|LES1_SCHPO	232
VVGTJATYVGEK	VVGTJATYVGEK	H(10)N(2)	(N(N(H(H(H))(H(H(H(H(H(H(H))))))))))	5	3	sp|P0CU13|YI46_SCHPO/sp|Q9P7U4|YI75_SCHPO/sp|P0CU12|YHEF_SCHPO	45/46/45
VVGTJATYVGEK	VVGTJATYVGEK	H(12)N(2)	(N(N(H(H(H(H(H))))(H(H(H(H)))(H(H(H)))))))	5	3	sp|P0CU13|YI46_SCHPO/sp|Q9P7U4|YI75_SCHPO/sp|P0CU12|YHEF_SCHPO	45/46/45
VVGTJATYVGEK	VVGTJATYVGEK	H(13)N(2)	(N(N(H(H(H(H(H))))(H(H(H(H(H(H(H(H)))))))))))	5	3	sp|P0CU13|YI46_SCHPO/sp|Q9P7U4|YI75_SCHPO/sp|P0CU12|YHEF_SCHPO	45/46/45
VVGTJATYVGEK	VVGTJATYVGEK	H(14)N(2)	(N(N(H(H(H(H(H(H)))))(H(H(H(H)))(H(H(H(H))))))))	5	3	sp|P0CU13|YI46_SCHPO/sp|Q9P7U4|YI75_SCHPO/sp|P0CU12|YHEF_SCHPO	45/46/45
VVGTJATYVGEK	VVGTJATYVGEK	H(15)N(2)	(N(N(H(H(H(H(H))))(H(H(H(H)))(H(H(H(H(H(H))))))))))	5	3	sp|P0CU13|YI46_SCHPO/sp|Q9P7U4|YI75_SCHPO/sp|P0CU12|YHEF_SCHPO	45/46/45
VVGTJATYVGEK	VVGTJATYVGEK	H(16)N(2)	(N(N(H(H(H(H(H(H(H(H)))))))(H(H(H))(H(H(H(H(H)))))))))	5	3	sp|P0CU13|YI46_SCHPO/sp|Q9P7U4|YI75_SCHPO/sp|P0CU12|YHEF_SCHPO	45/46/45
VVGTJATYVGEK	VVGTJATYVGEK	H(16)N(2)	(N(N(H(H(H(H(H(H(H(H)))))))(H(H(H))(H(H(H(H(H)))))))))	5	4	sp|P0CU13|YI46_SCHPO/sp|Q9P7U4|YI75_SCHPO/sp|P0CU12|YHEF_SCHPO	45/46/45
VVGTJATYVGEK	VVGTJATYVGEK	H(17)N(2)	(N(N(H(H(H(H(H(H(H))))))(H(H(H(H(H))))(H(H(H(H(H)))))))))	5	3	sp|P0CU13|YI46_SCHPO/sp|Q9P7U4|YI75_SCHPO/sp|P0CU12|YHEF_SCHPO	45/46/45
VVGTJATYVGEK	VVGTJATYVGEK	H(8)N(2)	(N(N(H(H(H(H)))(H(H(H(H)))))))	5	2	sp|P0CU13|YI46_SCHPO/sp|Q9P7U4|YI75_SCHPO/sp|P0CU12|YHEF_SCHPO	45/46/45
VVGTJATYVGEK	VVGTJATYVGEK	H(9)N(2)	(N(N(H(H(H(H(H))))(H(H(H(H)))))))	5	2	sp|P0CU13|YI46_SCHPO/sp|Q9P7U4|YI75_SCHPO/sp|P0CU12|YHEF_SCHPO	45/46/45
VVTFNAJK	VVTFNAJK	H(16)N(2)	(N(N(H(H(H(H(H(H(H(H)))))))(H(H(H))(H(H(H(H(H)))))))))	7	3	sp|P0CU02|PLB4_SCHPO/sp|P0CU03|PLB7_SCHPO	481/481
VYAVJASLNHDK	VYAVJASLNHDK	H(10)N(2)	(N(N(H(H(H(H(H))))(H(H)(H(H(H)))))))	5	3	sp|Q9USU5|GAS2_SCHPO	90
VYAVJASLNHDK	VYAVJASLNHDK	H(11)N(2)	(N(N(H(H(H(H(H))))(H(H(H))(H(H(H)))))))	5	3	sp|Q9USU5|GAS2_SCHPO	90
VYAVJASLNHDK	VYAVJASLNHDK	H(12)N(2)	(N(N(H(H(H(H(H))))(H(H(H(H)))(H(H(H)))))))	5	3	sp|Q9USU5|GAS2_SCHPO	90
VYAVJASLNHDK	VYAVJASLNHDK	H(13)N(2)	(N(N(H(H(H(H(H))))(H(H(H(H(H(H(H(H)))))))))))	5	3	sp|Q9USU5|GAS2_SCHPO	90
VYAVJASLNHDK	VYAVJASLNHDK	H(14)N(2)	(N(N(H(H(H(H(H(H)))))(H(H(H))(H(H(H(H(H)))))))))	5	3	sp|Q9USU5|GAS2_SCHPO	90
VYAVJASLNHDK	VYAVJASLNHDK	H(15)N(2)	(N(N(H(H(H(H)))(H(H(H(H(H(H)))))(H(H(H(H(H)))))))))	5	3	sp|Q9USU5|GAS2_SCHPO	90
VYAVJASLNHDK	VYAVJASLNHDK	H(16)N(2)	(N(N(H(H(H(H(H(H(H(H)))))))(H(H(H))(H(H(H(H(H)))))))))	5	3	sp|Q9USU5|GAS2_SCHPO	90
VYAVJASLNHDK	VYAVJASLNHDK	H(16)N(2)	(N(N(H(H(H(H(H(H)))))(H(H(H(H(H))))(H(H(H(H(H)))))))))	5	4	sp|Q9USU5|GAS2_SCHPO	90
VYAVJASLNHDK	VYAVJASLNHDK	H(17)N(2)	(N(N(H(H(H(H))(H(H(H(H)))))(H(H(H(H(H(H(H(H(H))))))))))))	5	3	sp|Q9USU5|GAS2_SCHPO	90
VYAVJASLNHDK	VYAVJASLNHDK	H(18)N(2)	(N(N(H(H(H(H(H(H(H(H(H))))))))(H(H(H(H(H))))(H(H(H(H))))))))	5	3	sp|Q9USU5|GAS2_SCHPO	90
VYAVJASLNHDK	VYAVJASLNHDK	H(8)N(2)	(N(N(H(H(H(H)))(H(H)(H(H))))))	5	3	sp|Q9USU5|GAS2_SCHPO	90
VYAVJASLNHDK	VYAVJASLNHDK	H(9)N(2)	(N(N(H(H(H)(H(H)))(H(H)(H(H))))))	5	3	sp|Q9USU5|GAS2_SCHPO	90
VYGSQGJSTVLSR	VYGSQGJSTVLSR	H(10)N(2)	(N(N(H(H(H)(H(H)))(H(H(H(H(H))))))))	7	3	sp|Q9USK8|AGS1_SCHPO	1016
VYGSQGJSTVLSR	VYGSQGJSTVLSR	H(9)N(2)	(N(N(H(H(H(H)))(H(H)(H(H)(H))))))	7	2	sp|Q9USK8|AGS1_SCHPO	1016
VYGSQGJSTVLSR	VYGSQGJSTVLSR	H(9)N(2)	(N(N(H(H(H(H)))(H(H(H(H(H))))))))	7	3	sp|Q9USK8|AGS1_SCHPO	1016
VYLHTLTITLJGTR	VYLHTLTITLJGTR	H(8)N(2)	(N(N(H(H(H(H)))(H(H(H(H)))))))	11	3	sp|O94380|GPI16_SCHPO	391
WAJVSVR	WAJVSVR	H(8)N(2)	(N(N(H(H(H)(H))(H(H)(H(H))))))	3	2	sp|O94726|MNL1_SCHPO	756
WEQAMGPVNWVSHFJVSK	WEQAMGPVNWVSHFJVSK	H(8)N(2)	(N(N(H(H(H(H)))(H(H)(H)(H)))))	15	3	sp|O42841|YFH2_SCHPO	192
WGAIEJGTAR	WGAIEJGTAR	H(13)N(2)	(N(N(H(H(H(H(H))))(H(H(H(H(H(H(H(H)))))))))))	6	3	sp|Q9USK8|AGS1_SCHPO	472
WGAIEJGTAR	WGAIEJGTAR	H(14)N(2)	(N(N(H(H(H(H(H(H)))))(H(H(H))(H(H(H(H(H)))))))))	6	3	sp|Q9USK8|AGS1_SCHPO	472
WGAIEJGTAR	WGAIEJGTAR	H(15)N(2)	(N(N(H(H(H(H(H(H)))))(H(H(H(H(H))))(H(H(H(H))))))))	6	3	sp|Q9USK8|AGS1_SCHPO	472
WGDAPVHSLAASLFLJK	WGDAPVHSLAASLFLJK	H(8)N(2)	(N(N(H(H(H(H)))(H(H)(H)(H)))))	16	3	sp|O74546|OMH3_SCHPO	321
WGYTJITEIMDVR	WGYTJITEIMDVR	H(10)N(2)	(N(N(H(H(H(H(H))))(H(H)(H(H(H)))))))	5	3	sp|Q9C0Y4|AGLU_SCHPO	331
WGYTJITEIMDVR	WGYTJITEIMDVR	H(11)N(2)	(N(N(H(H(H(H(H))))(H(H(H))(H(H(H)))))))	5	3	sp|Q9C0Y4|AGLU_SCHPO	331
WGYTJITEIMDVR	WGYTJITEIMDVR	H(12)N(2)	(N(N(H(H(H)(H))(H(H(H(H)))(H(H)(H(H)))))))	5	3	sp|Q9C0Y4|AGLU_SCHPO	331
WGYTJITEIMDVR	WGYTJITEIMDVR	H(13)N(2)	(N(N(H(H(H(H(H(H)))))(H(H)(H(H(H(H(H)))))))))	5	3	sp|Q9C0Y4|AGLU_SCHPO	331
WGYTJITEIMDVR	WGYTJITEIMDVR	H(14)N(2)	(N(N(H(H(H(H(H(H)))))(H(H(H))(H(H(H(H(H)))))))))	5	3	sp|Q9C0Y4|AGLU_SCHPO	331
WGYTJITEIMDVR	WGYTJITEIMDVR	H(15)N(2)	(N(N(H(H(H(H(H(H(H))))))(H(H(H(H(H(H(H(H)))))))))))	5	3	sp|Q9C0Y4|AGLU_SCHPO	331
WGYTJITEIMDVR	WGYTJITEIMDVR	H(8)N(2)	(N(N(H(H(H(H)))(H(H)(H)(H)))))	5	3	sp|Q9C0Y4|AGLU_SCHPO	331
WGYTJITEIMDVR	WGYTJITEIMDVR	H(9)N(2)	(N(N(H(H(H)(H(H)))(H(H)(H(H))))))	5	3	sp|Q9C0Y4|AGLU_SCHPO	331
WGYTJITEIMDVR	WGYTJITEIM[147]DVR	H(13)N(2)	(N(N(H(H(H(H(H(H)))))(H(H)(H(H(H(H(H)))))))))	5	3	sp|Q9C0Y4|AGLU_SCHPO	331
WITHSJVSNGYYTSR	WITHSJVSNGYYTSR	H(10)N(2)	(N(N(H(H(H(H)))(H(H)(H(H(H(H))))))))	6	3	sp|Q9P7D0|YOFJ_SCHPO	225
WITHSJVSNGYYTSR	WITHSJVSNGYYTSR	H(9)N(2)	(N(N(H(H(H(H)))(H(H)(H(H)(H))))))	6	3	sp|Q9P7D0|YOFJ_SCHPO	225
WTPVSTJSTSK	WTPVSTJSTSK	H(11)N(2)	(N(N(H(H(H(H(H))))(H(H)(H(H(H(H))))))))	7	3	sp|O13968|YE48_SCHPO	555
WTPVSTJSTSK	WTPVSTJSTSK	H(12)N(2)	(N(N(H(H(H(H(H))))(H(H(H(H)))(H(H(H)))))))	7	3	sp|O13968|YE48_SCHPO	555
WTPVSTJSTSK	WTPVSTJSTSK	H(13)N(2)	(N(N(H(H(H(H(H))))(H(H(H(H(H(H(H(H)))))))))))	7	3	sp|O13968|YE48_SCHPO	555
WTPVSTJSTSK	WTPVSTJSTSK	H(14)N(2)	(N(N(H(H(H(H(H(H)))))(H(H(H(H)))(H(H(H(H))))))))	7	3	sp|O13968|YE48_SCHPO	555
WTPVSTJSTSK	WTPVSTJSTSK	H(15)N(2)	(N(N(H(H(H(H(H(H(H))))))(H(H(H(H(H(H(H(H)))))))))))	7	3	sp|O13968|YE48_SCHPO	555
WTPVSTJSTSK	WTPVSTJSTSK	H(8)N(2)	(N(N(H(H(H(H)))(H(H)(H(H))))))	7	2	sp|O13968|YE48_SCHPO	555
WTPVSTJSTSK	WTPVSTJSTSK	H(9)N(2)	(N(N(H(H(H(H)))(H(H(H))(H(H))))))	7	2	sp|O13968|YE48_SCHPO	555
YELGLDPQJITVPPLSHK	YELGLDPQJITVPPLSHK	H(7)N(2)	(N(N(H(H(H))(H(H(H(H)))))))	9	3	sp|O94385|PO152_SCHPO	479
YELGLDPQJITVPPLSHK	YELGLDPQJITVPPLSHK	H(8)N(2)	(N(N(H(H(H(H)))(H(H)(H)(H)))))	9	3	sp|O94385|PO152_SCHPO	479
YELGLDPQJITVPPLSHK	YELGLDPQJITVPPLSHK	H(9)N(2)	(N(N(H(H(H))(H(H)(H(H(H(H))))))))	9	3	sp|O94385|PO152_SCHPO	479
YFFYEJGTR	YFFYEJGTR	H(13)N(2)	(N(N(H(H(H(H(H(H)))))(H(H(H(H(H(H(H))))))))))	6	3	sp|Q9P378|GAS1_SCHPO	35
YFJYTQSEQEAAHDK	YFJYTQSEQEAAHDK	H(8)N(2)	(N(N(H(H(H(H)))(H(H)(H(H))))))	3	3	sp|O13875|YE1A_SCHPO	537
YFJYTQSEQEAAHDK	YFJYTQSEQEAAHDK	H(9)N(2)	(N(N(H(H(H(H)))(H(H)(H(H(H)))))))	3	3	sp|O13875|YE1A_SCHPO	537
YFJYTQSEQEAAHDKFAYEFYSR	YFJYTQSEQEAAHDKFAYEFYSR	H(8)N(2)	(N(N(H(H(H(H)))(H(H)(H(H))))))	3	4	sp|O13875|YE1A_SCHPO	537
YHELFJASTYNIYTAAQQR	YHELFJASTYNIYTAAQQR	H(10)N(2)	(N(N(H(H(H(H(H))))(H(H(H(H(H))))))))	6	3	sp|P08091|PPA1_SCHPO	151
YHELFJASTYNIYTAAQQR	YHELFJASTYNIYTAAQQR	H(11)N(2)	(N(N(H(H(H(H(H))))(H(H)(H(H(H(H))))))))	6	3	sp|P08091|PPA1_SCHPO	151
YHELFJASTYNIYTAAQQR	YHELFJASTYNIYTAAQQR	H(11)N(2)	(N(N(H(H(H(H)))(H(H(H(H)))(H(H(H)))))))	6	4	sp|P08091|PPA1_SCHPO	151
YHELFJASTYNIYTAAQQR	YHELFJASTYNIYTAAQQR	H(12)N(2)	(N(N(H(H(H(H(H(H)))))(H(H(H))(H(H(H)))))))	6	3	sp|P08091|PPA1_SCHPO	151
YHELFJASTYNIYTAAQQR	YHELFJASTYNIYTAAQQR	H(12)N(2)	(N(N(H(H(H(H(H))))(H(H(H(H)))(H(H(H)))))))	6	4	sp|P08091|PPA1_SCHPO	151
YHELFJASTYNIYTAAQQR	YHELFJASTYNIYTAAQQR	H(13)N(2)	(N(N(H(H(H(H(H))))(H(H(H(H(H(H(H(H)))))))))))	6	3	sp|P08091|PPA1_SCHPO	151
YHELFJASTYNIYTAAQQR	YHELFJASTYNIYTAAQQR	H(13)N(2)	(N(N(H(H(H(H(H(H)))))(H(H)(H(H(H(H(H)))))))))	6	4	sp|P08091|PPA1_SCHPO	151
YHELFJASTYNIYTAAQQR	YHELFJASTYNIYTAAQQR	H(14)N(2)	(N(N(H(H(H(H(H(H)))))(H(H(H))(H(H(H(H(H)))))))))	6	4	sp|P08091|PPA1_SCHPO	151
YHELFJASTYNIYTAAQQR	YHELFJASTYNIYTAAQQR	H(15)N(2)	(N(N(H(H(H(H))(H(H)))(H(H(H(H(H(H(H(H(H))))))))))))	6	4	sp|P08091|PPA1_SCHPO	151
YHELFJASTYNIYTAAQQR	YHELFJASTYNIYTAAQQR	H(16)N(2)	(N(N(H(H(H(H(H(H(H(H)))))))(H(H(H(H(H(H(H(H)))))))))))	6	4	sp|P08091|PPA1_SCHPO	151
YHELFJASTYNIYTAAQQR	YHELFJASTYNIYTAAQQR	H(17)N(2)	(N(N(H(H(H(H(H(H(H(H)))))))(H(H(H(H)))(H(H(H(H(H)))))))))	6	4	sp|P08091|PPA1_SCHPO	151
YHELFJASTYNIYTAAQQR	YHELFJASTYNIYTAAQQR	H(18)N(2)	(N(N(H(H(H(H(H(H(H))))))(H(H(H(H(H(H)))))(H(H(H(H(H)))))))))	6	4	sp|P08091|PPA1_SCHPO	151
YLADCYYJGTGTSR	YLADC[160]YYJGTGTSR	H(8)N(2)	(N(N(H(H(H(H)))(H(H)(H(H))))))	8	3	sp|O13875|YE1A_SCHPO	454
YNTDPVCAFDJSTVVELSDK	YNTDPVC[160]AFDJSTVVELSDK	H(8)N(2)	(N(N(H(H(H(H)))(H(H(H(H)))))))	11	3	sp|O74551|YCVC_SCHPO	53
YQQSGLPLGIIFYJSTESR	YQQSGLPLGIIFYJSTESR	H(8)N(2)	(N(N(H(H(H(H)))(H(H)(H)(H)))))	14	3	sp|Q10057|PDI1_SCHPO	257
YQQSGLPLGIIFYJSTESR	YQQSGLPLGIIFYJSTESR	H(9)N(2)	(N(N(H(H(H(H)))(H(H)(H(H)(H))))))	14	3	sp|Q10057|PDI1_SCHPO	257
YQQSGLPLGIIFYJSTESRDELYDVFQPLAK	YQQSGLPLGIIFYJSTESRDELYDVFQPLAK	H(8)N(2)	(N(N(H(H(H(H)))(H(H(H(H)))))))	14	4	sp|Q10057|PDI1_SCHPO	257
YQQSGLPLGIIFYJSTESRDELYDVFQPLAK	YQQSGLPLGIIFYJSTESRDELYDVFQPLAK	H(9)N(2)	(N(N(H(H(H(H)))(H(H(H))(H(H))))))	14	4	sp|Q10057|PDI1_SCHPO	257
YQYJETAGEGVTAYVIDTGINIEHQDFQGR	YQYJETAGEGVTAYVIDTGINIEHQDFQGR	H(11)N(2)	(N(N(H(H(H(H(H))))(H(H)(H(H)(H(H)))))))	4	4	sp|Q9UTS0|PSP3_SCHPO	192
YQYJETAGEGVTAYVIDTGINIEHQDFQGR	YQYJETAGEGVTAYVIDTGINIEHQDFQGR	H(12)N(2)	(N(N(H(H(H(H(H(H)))))(H(H(H))(H(H(H)))))))	4	4	sp|Q9UTS0|PSP3_SCHPO	192
YQYJETAGEGVTAYVIDTGINIEHQDFQGR	YQYJETAGEGVTAYVIDTGINIEHQDFQGR	H(13)N(2)	(N(N(H(H(H(H(H(H(H))))))(H(H(H(H(H(H)))))))))	4	4	sp|Q9UTS0|PSP3_SCHPO	192
YQYJETAGEGVTAYVIDTGINIEHQDFQGR	YQYJETAGEGVTAYVIDTGINIEHQDFQGR	H(13)N(2)	(N(N(H(H(H(H(H(H)))))(H(H(H(H(H(H(H))))))))))	4	5	sp|Q9UTS0|PSP3_SCHPO	192
YQYJETAGEGVTAYVIDTGINIEHQDFQGR	YQYJETAGEGVTAYVIDTGINIEHQDFQGR	H(14)N(2)	(N(N(H(H(H(H(H(H)))))(H(H(H(H(H(H(H(H)))))))))))	4	4	sp|Q9UTS0|PSP3_SCHPO	192
YSFEWSJVSILEGDIDSIKEK	YSFEWSJVSILEGDIDSIKEK	H(10)N(2)	(N(N(H(H(H(H(H))))(H(H)(H(H(H)))))))	7	3	sp|Q9UTC8|OS9_SCHPO	60
YSFEWSJVSILEGDIDSIKEK	YSFEWSJVSILEGDIDSIKEK	H(9)N(2)	(N(N(H(H(H)(H(H)))(H(H(H(H)))))))	7	3	sp|Q9UTC8|OS9_SCHPO	60
YVYDSSAGDJITAYVVDTGVSIHHVEFEGR	YVYDSSAGDJITAYVVDTGVSIHHVEFEGR	H(11)N(2)	(N(N(H(H(H(H))(H(H)))(H(H(H))(H(H))))))	10	4	sp|P40903|ISP6_SCHPO	214
YVYDSSAGDJITAYVVDTGVSIHHVEFEGR	YVYDSSAGDJITAYVVDTGVSIHHVEFEGR	H(12)N(2)	(N(N(H(H(H(H(H(H)))))(H(H(H))(H(H(H)))))))	10	4	sp|P40903|ISP6_SCHPO	214
YVYDSSAGDJITAYVVDTGVSIHHVEFEGR	YVYDSSAGDJITAYVVDTGVSIHHVEFEGR	H(12)N(2)	(N(N(H(H(H(H(H))))(H(H(H(H(H(H(H))))))))))	10	5	sp|P40903|ISP6_SCHPO	214
YVYDSSAGDJITAYVVDTGVSIHHVEFEGR	YVYDSSAGDJITAYVVDTGVSIHHVEFEGR	H(13)N(2)	(N(N(H(H(H(H))(H(H)))(H(H(H(H(H(H(H))))))))))	10	4	sp|P40903|ISP6_SCHPO	214
YVYDSSAGDJITAYVVDTGVSIHHVEFEGR	YVYDSSAGDJITAYVVDTGVSIHHVEFEGR	H(13)N(2)	(N(N(H(H(H(H(H(H)))))(H(H(H(H)))(H(H(H)))))))	10	5	sp|P40903|ISP6_SCHPO	214
YVYDSSAGDJITAYVVDTGVSIHHVEFEGR	YVYDSSAGDJITAYVVDTGVSIHHVEFEGR	H(14)N(2)	(N(N(H(H(H(H(H(H(H))))))(H(H(H(H(H(H(H))))))))))	10	4	sp|P40903|ISP6_SCHPO	214
YVYDSSAGDJITAYVVDTGVSIHHVEFEGR	YVYDSSAGDJITAYVVDTGVSIHHVEFEGR	H(14)N(2)	(N(N(H(H(H(H(H))))(H(H(H(H(H(H(H(H(H))))))))))))	10	5	sp|P40903|ISP6_SCHPO	214
YVYDSSAGDJITAYVVDTGVSIHHVEFEGR	YVYDSSAGDJITAYVVDTGVSIHHVEFEGR	H(15)N(2)	(N(N(H(H(H(H(H(H)))))(H(H(H(H)))(H(H(H(H(H)))))))))	10	4	sp|P40903|ISP6_SCHPO	214
YVYDSSAGDJITAYVVDTGVSIHHVEFEGR	YVYDSSAGDJITAYVVDTGVSIHHVEFEGR	H(16)N(2)	(N(N(H(H(H(H(H(H(H))))))(H(H(H(H(H))))(H(H(H(H))))))))	10	4	sp|P40903|ISP6_SCHPO	214
YVYDSSAGDJITAYVVDTGVSIHHVEFEGR	YVYDSSAGDJITAYVVDTGVSIHHVEFEGR	H(9)N(2)	(N(N(H(H(H(H(H))))(H(H(H(H)))))))	10	4	sp|P40903|ISP6_SCHPO	214

## Sheet: FissionYeastEXL
Sequence	FullPeptideName	GlycanComposition	GlycanStruct	GlycanSite	Charge	ProteinName	ProteinGlycoSite
AAJDSFLWGPYRPNLYVGIR	AAJDSFLWGPYRPNLYVGIR	H(8)N(2)	(N(N(H(H(H(H)))(H(H)(H)(H)))))	3	3	sp|O14255|GCS1_SCHPO	39
AAJDSFLWGPYRPNLYVGIRPK	AAJDSFLWGPYRPNLYVGIRPK	H(13)N(2)	(N(N(H(H(H(H(H))))(H(H(H(H(H(H(H(H)))))))))))	3	4	sp|O14255|GCS1_SCHPO	39
AAJDSFLWGPYRPNLYVGIRPK	AAJDSFLWGPYRPNLYVGIRPK	H(7)N(2)	(N(N(H(H(H))(H(H(H(H)))))))	3	4	sp|O14255|GCS1_SCHPO	39
AAJDSFLWGPYRPNLYVGIRPK	AAJDSFLWGPYRPNLYVGIRPK	H(8)N(2)	(N(N(H(H(H(H)))(H(H)(H)(H)))))	3	3	sp|O14255|GCS1_SCHPO	39
AAJDSFLWGPYRPNLYVGIRPK	AAJDSFLWGPYRPNLYVGIRPK	H(8)N(2)	(N(N(H(H(H(H)))(H(H)(H)(H)))))	3	4	sp|O14255|GCS1_SCHPO	39
AAJDSFLWGPYRPNLYVGIRPK	AAJDSFLWGPYRPNLYVGIRPK	H(9)N(2)	(N(N(H(H(H(H)))(H(H(H(H(H))))))))	3	4	sp|O14255|GCS1_SCHPO	39
AGHSHTYELAPASPJTSISWIQSYSPR	AGHSHTYELAPASPJTSISWIQSYSPR	H(13)N(2)	(N(N(H(H(H(H(H))))(H(H(H(H(H(H(H(H)))))))))))	15	4	sp|P87167|BUT2_SCHPO	364
AGHSHTYELAPASPJTSISWIQSYSPR	AGHSHTYELAPASPJTSISWIQSYSPR	H(14)N(2)	(N(N(H(H(H(H(H(H)))))(H(H)(H(H(H(H(H(H))))))))))	15	4	sp|P87167|BUT2_SCHPO	364
AGHSHTYELAPASPJTSISWIQSYSPR	AGHSHTYELAPASPJTSISWIQSYSPR	H(15)N(2)	(N(N(H(H(H(H(H(H(H))))))(H(H(H(H(H(H(H(H)))))))))))	15	4	sp|P87167|BUT2_SCHPO	364
AGHSHTYELAPASPJTSISWIQSYSPR	AGHSHTYELAPASPJTSISWIQSYSPR	H(16)N(2)	(N(N(H(H(H(H(H(H(H(H)))))))(H(H(H(H(H(H(H(H)))))))))))	15	4	sp|P87167|BUT2_SCHPO	364
AGHSHTYELAPASPJTSISWIQSYSPR	AGHSHTYELAPASPJTSISWIQSYSPR	H(17)N(2)	(N(N(H(H(H(H(H(H(H(H)))))))(H(H(H(H(H(H(H(H(H))))))))))))	15	4	sp|P87167|BUT2_SCHPO	364
AGHSHTYELAPASPJTSISWIQSYSPR	AGHSHTYELAPASPJTSISWIQSYSPR	H(8)N(2)	(N(N(H(H(H(H)))(H(H)(H)(H)))))	15	4	sp|P87167|BUT2_SCHPO	364
AGHSHTYELAPASPJTSISWIQSYSPR	AGHSHTYELAPASPJTSISWIQSYSPR	H(9)N(2)	(N(N(H(H(H(H(H))))(H(H(H(H)))))))	15	4	sp|P87167|BUT2_SCHPO	364
AJLTFSEINSIILFGGASR	AJLTFSEINSIILFGGASR	H(9)N(2)	(N(N(H(H(H(H(H))))(H(H(H(H)))))))	2	3	sp|Q10061|LHS1_SCHPO	359
AJMTRLIQEK	AJMTRLIQEK	H(8)N(2)	(N(N(H(H(H(H)))(H(H)(H)(H)))))	2	2	sp|Q10309|YD56_SCHPO	752
ALGHFYGJVSVIHFDSHLDTWNPK	ALGHFYGJVSVIHFDSHLDTWNPK	H(11)N(2)	(N(N(H(H(H(H(H(H)))))(H(H(H(H(H))))))))	8	4	sp|O42887|SPEB2_SCHPO	222
ALGHFYGJVSVIHFDSHLDTWNPK	ALGHFYGJVSVIHFDSHLDTWNPK	H(11)N(2)	(N(N(H(H(H(H(H(H)))))(H(H(H(H(H))))))))	8	5	sp|O42887|SPEB2_SCHPO	222
ALGHFYGJVSVIHFDSHLDTWNPK	ALGHFYGJVSVIHFDSHLDTWNPK	H(13)N(2)	(N(N(H(H(H(H(H))))(H(H)(H(H(H))(H(H(H))))))))	8	4	sp|O42887|SPEB2_SCHPO	222
ALGHFYGJVSVIHFDSHLDTWNPK	ALGHFYGJVSVIHFDSHLDTWNPK	H(13)N(2)	(N(N(H(H(H(H(H(H)))))(H(H(H(H)))(H(H(H)))))))	8	5	sp|O42887|SPEB2_SCHPO	222
ALGHFYGJVSVIHFDSHLDTWNPK	ALGHFYGJVSVIHFDSHLDTWNPK	H(14)N(2)	(N(N(H(H(H(H(H(H)))))(H(H(H(H)))(H(H(H(H))))))))	8	5	sp|O42887|SPEB2_SCHPO	222
ALGHFYGJVSVIHFDSHLDTWNPK	ALGHFYGJVSVIHFDSHLDTWNPK	H(16)N(2)	(N(N(H(H(H(H(H))))(H(H(H(H(H(H)))))(H(H(H(H(H)))))))))	8	5	sp|O42887|SPEB2_SCHPO	222
ANAGFJISLSDYWGR	ANAGFJISLSDYWGR	H(10)N(2)	(N(N(H(H(H(H(H))))(H(H(H(H(H))))))))	6	3	sp|P78854|PLB1_SCHPO	220
ANAGFJISLSDYWGR	ANAGFJISLSDYWGR	H(11)N(2)	(N(N(H(H(H(H(H))))(H(H)(H(H(H(H))))))))	6	3	sp|P78854|PLB1_SCHPO	220
ANAGFJISLSDYWGR	ANAGFJISLSDYWGR	H(12)N(2)	(N(N(H(H(H(H(H))))(H(H(H(H)))(H(H(H)))))))	6	3	sp|P78854|PLB1_SCHPO	220
ANAGFJISLSDYWGR	ANAGFJISLSDYWGR	H(13)N(2)	(N(N(H(H(H(H(H(H)))))(H(H)(H(H(H(H(H)))))))))	6	3	sp|P78854|PLB1_SCHPO	220
ANAGFJISLSDYWGR	ANAGFJISLSDYWGR	H(14)N(2)	(N(N(H(H(H(H(H(H(H))))))(H(H(H(H(H(H(H))))))))))	6	3	sp|P78854|PLB1_SCHPO	220
ANAGFJISLSDYWGR	ANAGFJISLSDYWGR	H(15)N(2)	(N(N(H(H(H(H(H(H(H))))))(H(H(H(H(H(H(H(H)))))))))))	6	3	sp|P78854|PLB1_SCHPO	220
ANAGFJISLSDYWGR	ANAGFJISLSDYWGR	H(16)N(2)	(N(N(H(H(H(H(H(H(H(H)))))))(H(H(H))(H(H(H(H(H)))))))))	6	3	sp|P78854|PLB1_SCHPO	220
ANAGFJISLSDYWGR	ANAGFJISLSDYWGR	H(17)N(2)	(N(N(H(H(H(H(H(H(H(H)))))))(H(H(H(H)))(H(H(H(H(H)))))))))	6	3	sp|P78854|PLB1_SCHPO	220
ANAGFJISLSDYWGR	ANAGFJISLSDYWGR	H(7)N(2)	(N(N(H(H(H))(H(H(H(H)))))))	6	3	sp|P78854|PLB1_SCHPO	220
ANAGFJISLSDYWGR	ANAGFJISLSDYWGR	H(8)N(2)	(N(N(H(H(H(H)))(H(H)(H)(H)))))	6	3	sp|P78854|PLB1_SCHPO	220
ANAGFJISLSDYWGR	ANAGFJISLSDYWGR	H(9)N(2)	(N(N(H(H)(H(H)(H(H(H(H(H)))))))))	6	3	sp|P78854|PLB1_SCHPO	220
AVLJQTSLCENPPADVR	AVLJQTSLC[160]ENPPADVR	H(9)N(2)	(N(N(H(H(H(H)))(H(H(H(H(H))))))))	4	3	sp|O13663|GPI13_SCHPO	54
AWYIHGCYJGSATSYPTVDLSPAQR	AWYIHGC[160]YJGSATSYPTVDLSPAQR	H(10)N(2)	(N(N(H(H(H(H(H))))(H(H(H))(H(H))))))	9	3	sp|Q9USK8|AGS1_SCHPO	532
CIJGTYNGLIK	C[160]IJGTYNGLIK	H(7)N(2)	(N(N(H(H(H))(H(H(H(H)))))))	3	2	sp|Q9US55|GLU2A_SCHPO	563
DAJNTQFQFTSR	DAJNTQFQFTSR	H(10)N(2)	(N(N(H(H(H(H(H))))(H(H(H(H(H))))))))	3	3	sp|Q9C0Y4|AGLU_SCHPO	116
DAJNTQFQFTSR	DAJNTQFQFTSR	H(12)N(2)	(N(N(H(H(H(H(H))))(H(H(H(H)))(H(H(H)))))))	3	3	sp|Q9C0Y4|AGLU_SCHPO	116
DAJNTQFQFTSR	DAJNTQFQFTSR	H(13)N(2)	(N(N(H(H(H(H(H))))(H(H(H(H(H(H(H(H)))))))))))	3	3	sp|Q9C0Y4|AGLU_SCHPO	116
DAJNTQFQFTSR	DAJNTQFQFTSR	H(14)N(2)	(N(N(H(H(H(H(H(H)))))(H(H(H))(H(H(H(H(H)))))))))	3	3	sp|Q9C0Y4|AGLU_SCHPO	116
DAJNTQFQFTSR	DAJNTQFQFTSR	H(15)N(2)	(N(N(H(H(H(H(H(H(H))))))(H(H(H(H(H(H(H(H)))))))))))	3	3	sp|Q9C0Y4|AGLU_SCHPO	116
DAJNTQFQFTSR	DAJNTQFQFTSR	H(16)N(2)	(N(N(H(H(H(H(H(H(H(H)))))))(H(H(H))(H(H(H(H(H)))))))))	3	3	sp|Q9C0Y4|AGLU_SCHPO	116
DAJNTQFQFTSR	DAJNTQFQFTSR	H(17)N(2)	(N(N(H(H(H(H(H(H(H(H)))))))(H(H(H(H)))(H(H(H(H(H)))))))))	3	3	sp|Q9C0Y4|AGLU_SCHPO	116
DAJNTQFQFTSR	DAJNTQFQFTSR	H(18)N(2)	(N(N(H(H(H(H(H(H(H(H(H))))))))(H(H(H(H(H))))(H(H(H(H))))))))	3	3	sp|Q9C0Y4|AGLU_SCHPO	116
DAJNTQFQFTSR	DAJNTQFQFTSR	H(7)N(2)	(N(N(H(H(H))(H(H(H(H)))))))	3	3	sp|Q9C0Y4|AGLU_SCHPO	116
DAJNTQFQFTSR	DAJNTQFQFTSR	H(8)N(2)	(N(N(H(H(H(H)))(H(H)(H)(H)))))	3	2	sp|Q9C0Y4|AGLU_SCHPO	116
DAJNTQFQFTSR	DAJNTQFQFTSR	H(8)N(2)	(N(N(H(H(H(H)))(H(H)(H)(H)))))	3	3	sp|Q9C0Y4|AGLU_SCHPO	116
DAJNTQFQFTSR	DAJNTQFQFTSR	H(9)N(2)	(N(N(H(H(H)(H))(H(H)(H(H(H)))))))	3	2	sp|Q9C0Y4|AGLU_SCHPO	116
DAJNTQFQFTSR	DAJNTQFQFTSR	H(9)N(2)	(N(N(H(H(H)(H(H)))(H(H)(H(H))))))	3	3	sp|Q9C0Y4|AGLU_SCHPO	116
DJTTGSHFMHAGLSPEWAYR	DJTTGSHFMHAGLSPEWAYR	H(8)N(2)	(N(N(H(H(H(H)))(H(H(H(H)))))))	2	4	sp|O74480|YQJ7_SCHPO	191
DJTTGSHFMHAGLSPEWAYR	DJTTGSHFMHAGLSPEWAYR	H(9)N(2)	(N(N(H(H(H(H(H))))(H(H(H(H)))))))	2	3	sp|O74480|YQJ7_SCHPO	191
DJTTGSHFMHAGLSPEWAYR	DJTTGSHFMHAGLSPEWAYR	H(9)N(2)	(N(N(H(H(H))(H(H(H(H(H(H)))))))))	2	4	sp|O74480|YQJ7_SCHPO	191
DJTTGSHFMHAGLSPEWAYR	DJTTGSHFM[147]HAGLSPEWAYR	H(9)N(2)	(N(N(H(H)(H(H)(H(H(H(H(H)))))))))	2	4	sp|O74480|YQJ7_SCHPO	191
DTLSYFJISNLEPSER	DTLSYFJISNLEPSER	H(14)N(2)	(N(N(H(H(H(H(H(H(H))))))(H(H(H))(H(H(H(H))))))))	7	3	sp|O60160|OMH1_SCHPO	52
DTPPLVIYLPNVPYNYFTJISTDR	DTPPLVIYLPNVPYNYFTJISTDR	H(10)N(2)	(N(N(H(H(H(H(H))))(H(H(H(H(H))))))))	19	3	sp|P78854|PLB1_SCHPO	523
DTPPLVIYLPNVPYNYFTJISTDR	DTPPLVIYLPNVPYNYFTJISTDR	H(7)N(2)	(N(N(H(H(H))(H(H(H(H)))))))	19	3	sp|P78854|PLB1_SCHPO	523
DTPPLVIYLPNVPYNYFTJISTDR	DTPPLVIYLPNVPYNYFTJISTDR	H(8)N(2)	(N(N(H(H(H(H)))(H(H)(H(H))))))	19	3	sp|P78854|PLB1_SCHPO	523
DTPPLVIYLPNVPYNYFTJISTDR	DTPPLVIYLPNVPYNYFTJISTDR	H(9)N(2)	(N(N(H(H(H(H)))(H(H)(H(H(H)))))))	19	3	sp|P78854|PLB1_SCHPO	523
DTPPLVIYLPNVPYNYFTJISTDR	DTPPLVIYLPNVPYNYFTJISTDR	H(9)N(2)	(N(N(H(H(H(H)))(H(H(H(H(H))))))))	19	4	sp|P78854|PLB1_SCHPO	523
DVYYTDEVGJITTSHMR	DVYYTDEVGJITTSHMR	H(10)N(2)	(N(N(H(H(H(H(H))))(H(H)(H(H(H)))))))	10	3	sp|Q10176|OST1_SCHPO	290
DVYYTDEVGJITTSHMR	DVYYTDEVGJITTSHMR	H(11)N(2)	(N(N(H(H(H(H(H))))(H(H)(H(H(H(H))))))))	10	3	sp|Q10176|OST1_SCHPO	290
DVYYTDEVGJITTSHMR	DVYYTDEVGJITTSHMR	H(12)N(2)	(N(N(H(H(H(H(H))))(H(H(H(H)))(H(H(H)))))))	10	3	sp|Q10176|OST1_SCHPO	290
DVYYTDEVGJITTSHMR	DVYYTDEVGJITTSHMR	H(13)N(2)	(N(N(H(H(H(H(H))))(H(H(H(H(H(H(H(H)))))))))))	10	3	sp|Q10176|OST1_SCHPO	290
DVYYTDEVGJITTSHMR	DVYYTDEVGJITTSHMR	H(14)N(2)	(N(N(H(H(H(H(H(H)))))(H(H(H))(H(H(H(H(H)))))))))	10	3	sp|Q10176|OST1_SCHPO	290
DVYYTDEVGJITTSHMR	DVYYTDEVGJITTSHMR	H(15)N(2)	(N(N(H(H(H(H(H(H(H))))))(H(H(H(H(H(H(H(H)))))))))))	10	3	sp|Q10176|OST1_SCHPO	290
DVYYTDEVGJITTSHMR	DVYYTDEVGJITTSHMR	H(7)N(2)	(N(N(H(H(H))(H(H(H(H)))))))	10	3	sp|Q10176|OST1_SCHPO	290
DVYYTDEVGJITTSHMR	DVYYTDEVGJITTSHMR	H(8)N(2)	(N(N(H(H(H(H)))(H(H(H(H)))))))	10	3	sp|Q10176|OST1_SCHPO	290
DVYYTDEVGJITTSHMR	DVYYTDEVGJITTSHMR	H(9)N(2)	(N(N(H(H(H)(H))(H(H)(H(H(H)))))))	10	3	sp|Q10176|OST1_SCHPO	290
DVYYTDEVGJITTSHMR	DVYYTDEVGJITTSHM[147]R	H(10)N(2)	(N(N(H(H(H(H)))(H(H)(H(H(H(H))))))))	10	3	sp|Q10176|OST1_SCHPO	290
DVYYTDEVGJITTSHMR	DVYYTDEVGJITTSHM[147]R	H(11)N(2)	(N(N(H(H(H(H(H))))(H(H)(H(H(H(H))))))))	10	3	sp|Q10176|OST1_SCHPO	290
DVYYTDEVGJITTSHMR	DVYYTDEVGJITTSHM[147]R	H(12)N(2)	(N(N(H(H(H(H(H))))(H(H(H(H)))(H(H(H)))))))	10	3	sp|Q10176|OST1_SCHPO	290
DVYYTDEVGJITTSHMR	DVYYTDEVGJITTSHM[147]R	H(13)N(2)	(N(N(H(H(H(H(H))))(H(H(H(H(H(H(H(H)))))))))))	10	3	sp|Q10176|OST1_SCHPO	290
DVYYTDEVGJITTSHMR	DVYYTDEVGJITTSHM[147]R	H(14)N(2)	(N(N(H(H(H(H(H(H)))))(H(H(H))(H(H(H(H(H)))))))))	10	3	sp|Q10176|OST1_SCHPO	290
DVYYTDEVGJITTSHMR	DVYYTDEVGJITTSHM[147]R	H(15)N(2)	(N(N(H(H(H(H(H(H(H))))))(H(H(H(H(H(H(H(H)))))))))))	10	3	sp|Q10176|OST1_SCHPO	290
DVYYTDEVGJITTSHMR	DVYYTDEVGJITTSHM[147]R	H(7)N(2)	(N(N(H(H(H))(H(H(H(H)))))))	10	3	sp|Q10176|OST1_SCHPO	290
DVYYTDEVGJITTSHMR	DVYYTDEVGJITTSHM[147]R	H(8)N(2)	(N(N(H(H(H(H)))(H(H)(H)(H)))))	10	3	sp|Q10176|OST1_SCHPO	290
DVYYTDEVGJITTSHMR	DVYYTDEVGJITTSHM[147]R	H(9)N(2)	(N(N(H(H(H)(H))(H(H)(H(H(H)))))))	10	3	sp|Q10176|OST1_SCHPO	290
EGFQILLJR	EGFQILLJR	H(10)N(2)	(N(N(H(H(H(H)))(H(H)(H(H)(H(H)))))))	8	2	sp|O60109|PPB_SCHPO	241
EGFQILLJR	EGFQILLJR	H(11)N(2)	(N(N(H(H(H(H(H))))(H(H)(H(H(H(H))))))))	8	3	sp|O60109|PPB_SCHPO	241
EGFQILLJR	EGFQILLJR	H(9)N(2)	(N(N(H(H(H(H)))(H(H)(H(H)(H))))))	8	2	sp|O60109|PPB_SCHPO	241
EGLINJGTSIHAGLR	EGLINJGTSIHAGLR	H(11)N(2)	(N(N(H(H(H(H(H))))(H(H(H))(H(H(H)))))))	6	3	sp|O42887|SPEB2_SCHPO	269
EGLINJGTSIHAGLR	EGLINJGTSIHAGLR	H(12)N(2)	(N(N(H(H(H(H(H(H)))))(H(H(H))(H(H(H)))))))	6	3	sp|O42887|SPEB2_SCHPO	269
EGLINJGTSIHAGLR	EGLINJGTSIHAGLR	H(13)N(2)	(N(N(H(H(H(H(H))))(H(H(H(H(H(H(H(H)))))))))))	6	3	sp|O42887|SPEB2_SCHPO	269
EGLINJGTSIHAGLR	EGLINJGTSIHAGLR	H(14)N(2)	(N(N(H(H(H(H(H))))(H(H(H))(H(H(H(H(H(H))))))))))	6	3	sp|O42887|SPEB2_SCHPO	269
EGLINJGTSIHAGLR	EGLINJGTSIHAGLR	H(15)N(2)	(N(N(H(H(H(H(H(H(H))))))(H(H(H))(H(H(H(H(H)))))))))	6	3	sp|O42887|SPEB2_SCHPO	269
EGLINJGTSIHAGLR	EGLINJGTSIHAGLR	H(16)N(2)	(N(N(H(H(H)(H(H(H(H)))))(H(H(H(H(H(H(H(H(H))))))))))))	6	3	sp|O42887|SPEB2_SCHPO	269
EGLINJGTSIHAGLR	EGLINJGTSIHAGLR	H(17)N(2)	(N(N(H(H(H(H(H(H(H(H)))))))(H(H(H(H)))(H(H(H(H(H)))))))))	6	3	sp|O42887|SPEB2_SCHPO	269
EGLINJGTSIHAGLR	EGLINJGTSIHAGLR	H(18)N(2)	(N(N(H(H(H(H(H(H(H(H(H))))))))(H(H(H(H(H))))(H(H(H(H))))))))	6	3	sp|O42887|SPEB2_SCHPO	269
EGLINJGTSIHAGLR	EGLINJGTSIHAGLR	H(7)N(2)	(N(N(H(H(H))(H(H(H(H)))))))	6	3	sp|O42887|SPEB2_SCHPO	269
EGLINJGTSIHAGLR	EGLINJGTSIHAGLR	H(8)N(2)	(N(N(H(H(H(H)))(H(H)(H)(H)))))	6	3	sp|O42887|SPEB2_SCHPO	269
EGLINJGTSIHAGLR	EGLINJGTSIHAGLR	H(9)N(2)	(N(N(H(H(H(H(H))))(H(H(H(H)))))))	6	3	sp|O42887|SPEB2_SCHPO	269
EIAPGJVSK	EIAPGJVSK	H(10)N(2)	(N(N(H(H(H))(H(H(H(H)))(H(H(H)))))))	6	2	sp|O14194|GGT2_SCHPO	153
EIAPGJVSK	EIAPGJVSK	H(11)N(2)	(N(N(H(H(H(H(H(H)))))(H(H(H(H(H))))))))	6	2	sp|O14194|GGT2_SCHPO	153
EIAPGJVSK	EIAPGJVSK	H(13)N(2)	(N(N(H(H(H(H(H(H)))))(H(H)(H(H(H(H(H)))))))))	6	3	sp|O14194|GGT2_SCHPO	153
EIAPGJVSK	EIAPGJVSK	H(7)N(2)	(N(N(H(H(H))(H(H(H(H)))))))	6	2	sp|O14194|GGT2_SCHPO	153
EIAPGJVSK	EIAPGJVSK	H(8)N(2)	(N(N(H(H(H(H)))(H(H(H(H)))))))	6	2	sp|O14194|GGT2_SCHPO	153
EIAPGJVSK	EIAPGJVSK	H(9)N(2)	(N(N(H(H(H(H(H))))(H(H(H(H)))))))	6	2	sp|O14194|GGT2_SCHPO	153
ETJNSDAGYTEPYR	ETJNSDAGYTEPYR	H(12)N(2)	(N(N(H(H(H(H(H))))(H(H(H(H)))(H(H(H)))))))	3	3	sp|Q9US55|GLU2A_SCHPO	262
ETJNSDAGYTEPYR	ETJNSDAGYTEPYR	H(13)N(2)	(N(N(H(H(H(H(H))))(H(H(H(H(H(H(H(H)))))))))))	3	3	sp|Q9US55|GLU2A_SCHPO	262
ETJNSDAGYTEPYR	ETJNSDAGYTEPYR	H(14)N(2)	(N(N(H(H(H(H(H(H)))))(H(H(H))(H(H(H(H(H)))))))))	3	3	sp|Q9US55|GLU2A_SCHPO	262
ETJNSDAGYTEPYR	ETJNSDAGYTEPYR	H(15)N(2)	(N(N(H(H(H(H(H(H(H))))))(H(H(H(H(H(H(H(H)))))))))))	3	3	sp|Q9US55|GLU2A_SCHPO	262
ETJNSDAGYTEPYR	ETJNSDAGYTEPYR	H(16)N(2)	(N(N(H(H(H(H(H(H(H(H)))))))(H(H(H))(H(H(H(H(H)))))))))	3	3	sp|Q9US55|GLU2A_SCHPO	262
ETJNSDAGYTEPYR	ETJNSDAGYTEPYR	H(17)N(2)	(N(N(H(H(H(H(H(H(H(H)))))))(H(H(H(H)))(H(H(H(H(H)))))))))	3	3	sp|Q9US55|GLU2A_SCHPO	262
ETJNSDAGYTEPYR	ETJNSDAGYTEPYR	H(18)N(2)	(N(N(H(H(H(H(H(H(H(H(H))))))))(H(H(H(H(H))))(H(H(H(H))))))))	3	3	sp|Q9US55|GLU2A_SCHPO	262
ETJNSDAGYTEPYR	ETJNSDAGYTEPYR	H(7)N(2)	(N(N(H(H(H(H)))(H(H(H))))))	3	3	sp|Q9US55|GLU2A_SCHPO	262
ETJNSDAGYTEPYR	ETJNSDAGYTEPYR	H(8)N(2)	(N(N(H(H(H(H)))(H(H(H(H)))))))	3	3	sp|Q9US55|GLU2A_SCHPO	262
ETJNSDAGYTEPYR	ETJNSDAGYTEPYR	H(9)N(2)	(N(N(H(H(H(H)))(H(H(H(H(H))))))))	3	3	sp|Q9US55|GLU2A_SCHPO	262
FEJETFIAK	FEJETFIAK	H(8)N(2)	(N(N(H(H(H(H)))(H(H)(H)(H)))))	3	2	sp|Q9P7D0|YOFJ_SCHPO	287
FFKJDTQFYIK	FFKJDTQFYIK	H(16)N(2)	(N(N(H(H(H(H(H(H(H(H)))))))(H(H(H))(H(H(H(H(H)))))))))	4	3	sp|Q9USU5|GAS2_SCHPO	34
FISDHLFEEECGSJVTYLK	FISDHLFEEEC[160]GSJVTYLK	H(8)N(2)	(N(N(H(H(H(H)))(H(H(H(H)))))))	14	3	sp|O13875|YE1A_SCHPO	221
FISDHLFEEECGSJVTYLK	FISDHLFEEEC[160]GSJVTYLK	H(9)N(2)	(N(N(H(H(H))(H(H)(H(H(H(H))))))))	14	3	sp|O13875|YE1A_SCHPO	221
FJCTTR	FJC[160]TTR	H(10)N(2)	(N(N(H(H(H(H(H))))(H(H(H(H(H))))))))	2	3	sp|P87167|BUT2_SCHPO	333
FJCTTR	FJC[160]TTR	H(11)N(2)	(N(N(H(H(H(H(H))))(H(H)(H(H(H(H))))))))	2	3	sp|P87167|BUT2_SCHPO	333
FJCTTR	FJC[160]TTR	H(12)N(2)	(N(N(H(H(H))(H(H(H(H)))(H(H(H(H(H)))))))))	2	2	sp|P87167|BUT2_SCHPO	333
FJCTTR	FJC[160]TTR	H(12)N(2)	(N(N(H(H(H(H(H))))(H(H(H(H)))(H(H(H)))))))	2	3	sp|P87167|BUT2_SCHPO	333
FJCTTR	FJC[160]TTR	H(13)N(2)	(N(N(H(H(H(H(H))))(H(H(H(H(H(H(H(H)))))))))))	2	3	sp|P87167|BUT2_SCHPO	333
FJCTTR	FJC[160]TTR	H(14)N(2)	(N(N(H(H(H(H(H(H)))))(H(H(H))(H(H(H(H(H)))))))))	2	3	sp|P87167|BUT2_SCHPO	333
FJCTTR	FJC[160]TTR	H(15)N(2)	(N(N(H(H(H(H(H(H)))))(H(H(H(H)))(H(H(H(H(H)))))))))	2	3	sp|P87167|BUT2_SCHPO	333
FJCTTR	FJC[160]TTR	H(16)N(2)	(N(N(H(H(H(H(H(H(H))))))(H(H(H))(H(H(H(H(H(H))))))))))	2	3	sp|P87167|BUT2_SCHPO	333
FJCTTR	FJC[160]TTR	H(17)N(2)	(N(N(H(H(H(H(H(H(H(H)))))))(H(H(H(H)))(H(H(H(H(H)))))))))	2	3	sp|P87167|BUT2_SCHPO	333
FJCTTR	FJC[160]TTR	H(18)N(2)	(N(N(H(H(H(H(H(H(H(H(H))))))))(H(H(H(H(H))))(H(H(H(H))))))))	2	3	sp|P87167|BUT2_SCHPO	333
FJCTTR	FJC[160]TTR	H(7)N(2)	(N(N(H(H(H))(H(H(H(H)))))))	2	2	sp|P87167|BUT2_SCHPO	333
FJCTTR	FJC[160]TTR	H(7)N(2)	(N(N(H(H(H))(H(H(H(H)))))))	2	3	sp|P87167|BUT2_SCHPO	333
FJCTTR	FJC[160]TTR	H(8)N(2)	(N(N(H(H(H(H)))(H(H(H(H)))))))	2	2	sp|P87167|BUT2_SCHPO	333
FJCTTR	FJC[160]TTR	H(8)N(2)	(N(N(H(H(H(H)))(H(H)(H)(H)))))	2	3	sp|P87167|BUT2_SCHPO	333
FJCTTR	FJC[160]TTR	H(9)N(2)	(N(N(H(H(H(H(H))))(H(H(H(H)))))))	2	2	sp|P87167|BUT2_SCHPO	333
FJCTTR	FJC[160]TTR	H(9)N(2)	(N(N(H(H(H(H(H))))(H(H(H(H)))))))	2	3	sp|P87167|BUT2_SCHPO	333
FJLTDLECSR	FJLTDLEC[160]SR	H(10)N(2)	(N(N(H(H(H(H(H))))(H(H)(H(H(H)))))))	2	3	sp|P0CU13|YI46_SCHPO/sp|Q9P7U4|YI75_SCHPO/sp|P0CU12|YHEF_SCHPO	20/21/20
FJLTDLECSR	FJLTDLEC[160]SR	H(7)N(2)	(N(N(H(H(H))(H(H(H(H)))))))	2	2	sp|P0CU13|YI46_SCHPO/sp|Q9P7U4|YI75_SCHPO/sp|P0CU12|YHEF_SCHPO	20/21/20
FJLTDLECSR	FJLTDLEC[160]SR	H(9)N(2)	(N(N(H(H(H(H(H))))(H(H(H(H)))))))	2	2	sp|P0CU13|YI46_SCHPO/sp|Q9P7U4|YI75_SCHPO/sp|P0CU12|YHEF_SCHPO	20/21/20
FJLTDLECSR	FJLTDLEC[160]SR	H(9)N(2)	(N(N(H(H(H(H(H))))(H(H(H(H)))))))	2	3	sp|P0CU13|YI46_SCHPO/sp|Q9P7U4|YI75_SCHPO/sp|P0CU12|YHEF_SCHPO	20/21/20
FJVSASIK	FJVSASIK	H(8)N(2)	(N(N(H(H(H(H)))(H(H)(H)(H)))))	2	2	sp|Q9USV0|HRD3_SCHPO	48
FJVSASIK	FJVSASIK	H(9)N(2)	(N(N(H(H(H)(H))(H(H(H(H(H))))))))	2	2	sp|Q9USV0|HRD3_SCHPO	48
FLTHLNNEVLHDJYTR	FLTHLNNEVLHDJYTR	H(11)N(2)	(N(N(H(H(H(H(H))))(H(H(H(H(H(H)))))))))	13	4	sp|O59747|PDF1_SCHPO	223
FLTHLNNEVLHDJYTR	FLTHLNNEVLHDJYTR	H(12)N(2)	(N(N(H(H(H))(H(H(H(H(H))))(H(H(H(H))))))))	13	3	sp|O59747|PDF1_SCHPO	223
FLTHLNNEVLHDJYTR	FLTHLNNEVLHDJYTR	H(12)N(2)	(N(N(H(H(H(H(H(H)))))(H(H(H(H(H(H)))))))))	13	4	sp|O59747|PDF1_SCHPO	223
FLTHLNNEVLHDJYTR	FLTHLNNEVLHDJYTR	H(13)N(2)	(N(N(H(H(H(H(H))))(H(H(H(H(H(H(H(H)))))))))))	13	3	sp|O59747|PDF1_SCHPO	223
FLTHLNNEVLHDJYTR	FLTHLNNEVLHDJYTR	H(13)N(2)	(N(N(H(H(H(H(H))))(H(H(H(H(H(H(H(H)))))))))))	13	4	sp|O59747|PDF1_SCHPO	223
FLTHLNNEVLHDJYTR	FLTHLNNEVLHDJYTR	H(8)N(2)	(N(N(H(H(H(H)))(H(H)(H)(H)))))	13	4	sp|O59747|PDF1_SCHPO	223
FLTHLNNEVLHDJYTR	FLTHLNNEVLHDJYTR	H(9)N(2)	(N(N(H(H(H(H(H))))(H(H(H(H)))))))	13	4	sp|O59747|PDF1_SCHPO	223
FNPAJTSITNYEIK	FNPAJTSITNYEIK	H(9)N(2)	(N(N(H(H(H)(H))(H(H(H(H(H))))))))	5	3	sp|O94680|PDAT_SCHPO	560
FVLFSQESPFLJWTSHHLQR	FVLFSQESPFLJWTSHHLQR	H(8)N(2)	(N(N(H(H(H(H)))(H(H)(H)(H)))))	12	4	sp|Q9Y7P1|ERO12_SCHPO	546
FVLFSQESPFLJWTSHHLQR	FVLFSQESPFLJWTSHHLQR	H(9)N(2)	(N(N(H(H(H(H)))(H(H(H(H(H))))))))	12	4	sp|Q9Y7P1|ERO12_SCHPO	546
GFPLNAJASLIR	GFPLNAJASLIR	H(8)N(2)	(N(N(H(H(H(H)))(H(H)(H(H))))))	7	2	sp|Q10449|MU157_SCHPO	282
GFPLNAJASLIR	GFPLNAJASLIR	H(9)N(2)	(N(N(H(H(H(H(H))))(H(H(H(H)))))))	7	2	sp|Q10449|MU157_SCHPO	282
GHVFSNDDJSTIIIAMK	GHVFSNDDJSTIIIAMK	H(12)N(2)	(N(N(H(H)(H(H(H(H(H))))(H(H(H(H(H)))))))))	9	3	sp|O13934|ATG15_SCHPO	187
GLAQLSEEEACEVALJVTK	GLAQLSEEEAC[160]EVALJVTK	H(8)N(2)	(N(N(H(H(H(H)))(H(H)(H(H))))))	16	3	sp|O74480|YQJ7_SCHPO	263
GLAQLSEEEACEVALJVTK	GLAQLSEEEAC[160]EVALJVTK	H(9)N(2)	(N(N(H(H(H)(H))(H(H)(H(H(H)))))))	16	3	sp|O74480|YQJ7_SCHPO	263
GVLQATJMTYGK	GVLQATJMTYGK	H(8)N(2)	(N(N(H(H(H(H)))(H(H(H(H)))))))	7	2	sp|O59866|OSTB_SCHPO	275
GVLQATJMTYGK	GVLQATJM[147]TYGK	H(8)N(2)	(N(N(H(H(H(H)))(H(H(H(H)))))))	7	3	sp|O59866|OSTB_SCHPO	275
HATSJGTVETLNTK	HATSJGTVETLNTK	H(8)N(2)	(N(N(H(H(H(H)))(H(H)(H)(H)))))	5	3	sp|O13898|PMT1_SCHPO	443
HATSJGTVETLNTK	HATSJGTVETLNTK	H(9)N(2)	(N(N(H(H(H)(H))(H(H(H))(H(H))))))	5	3	sp|O13898|PMT1_SCHPO	443
HEYFCVYPJASLIK	HEYFC[160]VYPJASLIK	H(7)N(2)	(N(N(H(H(H))(H(H(H(H)))))))	9	3	sp|Q9UTC8|OS9_SCHPO	97
HEYFCVYPJASLIK	HEYFC[160]VYPJASLIK	H(8)N(2)	(N(N(H(H(H(H)))(H(H)(H)(H)))))	9	3	sp|Q9UTC8|OS9_SCHPO	97
HPJGTAHSLNFR	HPJGTAHSLNFR	H(10)N(2)	(N(N(H(H(H(H(H))))(H(H(H))(H(H))))))	3	3	sp|Q9US04|GGT1_SCHPO	156
HPJGTAHSLNFR	HPJGTAHSLNFR	H(10)N(2)	(N(N(H(H(H))(H(H(H(H)))(H(H(H)))))))	3	4	sp|Q9US04|GGT1_SCHPO	156
HPJGTAHSLNFR	HPJGTAHSLNFR	H(11)N(2)	(N(N(H(H(H(H(H))))(H(H)(H(H(H(H))))))))	3	3	sp|Q9US04|GGT1_SCHPO	156
HPJGTAHSLNFR	HPJGTAHSLNFR	H(12)N(2)	(N(N(H(H(H(H(H))))(H(H(H(H)))(H(H(H)))))))	3	3	sp|Q9US04|GGT1_SCHPO	156
HPJGTAHSLNFR	HPJGTAHSLNFR	H(13)N(2)	(N(N(H(H(H(H(H))))(H(H(H(H(H(H(H(H)))))))))))	3	3	sp|Q9US04|GGT1_SCHPO	156
HPJGTAHSLNFR	HPJGTAHSLNFR	H(13)N(2)	(N(N(H(H(H(H(H))))(H(H(H(H(H(H(H(H)))))))))))	3	4	sp|Q9US04|GGT1_SCHPO	156
HPJGTAHSLNFR	HPJGTAHSLNFR	H(14)N(2)	(N(N(H(H(H(H(H(H)))))(H(H(H))(H(H(H(H(H)))))))))	3	3	sp|Q9US04|GGT1_SCHPO	156
HPJGTAHSLNFR	HPJGTAHSLNFR	H(15)N(2)	(N(N(H(H(H(H(H(H(H))))))(H(H(H(H(H(H(H(H)))))))))))	3	3	sp|Q9US04|GGT1_SCHPO	156
HPJGTAHSLNFR	HPJGTAHSLNFR	H(16)N(2)	(N(N(H(H(H(H(H(H(H(H)))))))(H(H(H))(H(H(H(H(H)))))))))	3	3	sp|Q9US04|GGT1_SCHPO	156
HPJGTAHSLNFR	HPJGTAHSLNFR	H(17)N(2)	(N(N(H(H(H(H(H(H(H(H)))))))(H(H(H(H)))(H(H(H(H(H)))))))))	3	3	sp|Q9US04|GGT1_SCHPO	156
HPJGTAHSLNFR	HPJGTAHSLNFR	H(18)N(2)	(N(N(H(H(H(H(H(H(H(H(H))))))))(H(H(H(H(H))))(H(H(H(H))))))))	3	3	sp|Q9US04|GGT1_SCHPO	156
HPJGTAHSLNFR	HPJGTAHSLNFR	H(7)N(2)	(N(N(H(H(H))(H(H(H(H)))))))	3	3	sp|Q9US04|GGT1_SCHPO	156
HPJGTAHSLNFR	HPJGTAHSLNFR	H(8)N(2)	(N(N(H(H(H(H)))(H(H)(H)(H)))))	3	3	sp|Q9US04|GGT1_SCHPO	156
HPJGTAHSLNFR	HPJGTAHSLNFR	H(8)N(2)	(N(N(H(H(H(H)))(H(H)(H)(H)))))	3	4	sp|Q9US04|GGT1_SCHPO	156
HPJGTAHSLNFR	HPJGTAHSLNFR	H(9)N(2)	(N(N(H(H(H(H)))(H(H(H(H(H))))))))	3	3	sp|Q9US04|GGT1_SCHPO	156
HPJGTAHSLNFR	HPJGTAHSLNFR	H(9)N(2)	(N(N(H(H(H)(H(H)))(H(H)(H(H))))))	3	4	sp|Q9US04|GGT1_SCHPO	156
HPNJGTSFFSNSLNR	HPNJGTSFFSNSLNR	H(10)N(2)	(N(N(H(H(H))(H(H(H(H(H(H(H))))))))))	4	3	sp|O13704|YEU5_SCHPO	227
HPNJGTSFFSNSLNR	HPNJGTSFFSNSLNR	H(9)N(2)	(N(N(H(H(H(H)))(H(H(H(H(H))))))))	4	3	sp|O13704|YEU5_SCHPO	227
HPSFPLSNNGELIGEFTLSJITDVEK	HPSFPLSNNGELIGEFTLSJITDVEK	H(10)N(2)	(N(N(H(H(H(H)))(H(H(H))(H(H)(H))))))	20	3	sp|Q10061|LHS1_SCHPO	488
HSYNPJGTIPECPSR	HSYNPJGTIPEC[160]PSR	H(10)N(2)	(N(N(H(H(H))(H(H(H))(H(H(H(H))))))))	6	3	sp|Q9USU5|GAS2_SCHPO	344
HSYNPJGTIPECPSR	HSYNPJGTIPEC[160]PSR	H(11)N(2)	(N(N(H(H(H(H(H))))(H(H)(H(H(H(H))))))))	6	3	sp|Q9USU5|GAS2_SCHPO	344
HSYNPJGTIPECPSR	HSYNPJGTIPEC[160]PSR	H(12)N(2)	(N(N(H(H(H(H(H))))(H(H(H(H)))(H(H(H)))))))	6	3	sp|Q9USU5|GAS2_SCHPO	344
HSYNPJGTIPECPSR	HSYNPJGTIPEC[160]PSR	H(13)N(2)	(N(N(H(H(H(H(H(H(H))))))(H(H(H(H(H(H)))))))))	6	3	sp|Q9USU5|GAS2_SCHPO	344
HSYNPJGTIPECPSR	HSYNPJGTIPEC[160]PSR	H(14)N(2)	(N(N(H(H(H(H(H(H(H))))))(H(H(H(H)))(H(H(H)))))))	6	3	sp|Q9USU5|GAS2_SCHPO	344
HSYNPJGTIPECPSR	HSYNPJGTIPEC[160]PSR	H(15)N(2)	(N(N(H(H(H(H(H(H(H))))))(H(H(H(H(H(H(H(H)))))))))))	6	3	sp|Q9USU5|GAS2_SCHPO	344
HSYNPJGTIPECPSR	HSYNPJGTIPEC[160]PSR	H(16)N(2)	(N(N(H(H(H(H(H(H(H(H)))))))(H(H)(H(H(H(H(H(H))))))))))	6	4	sp|Q9USU5|GAS2_SCHPO	344
HSYNPJGTIPECPSR	HSYNPJGTIPEC[160]PSR	H(17)N(2)	(N(N(H(H(H(H(H(H(H(H)))))))(H(H(H(H)))(H(H(H(H(H)))))))))	6	3	sp|Q9USU5|GAS2_SCHPO	344
HSYNPJGTIPECPSR	HSYNPJGTIPEC[160]PSR	H(17)N(2)	(N(N(H(H(H)(H(H(H(H(H))))))(H(H(H(H(H(H(H(H(H))))))))))))	6	4	sp|Q9USU5|GAS2_SCHPO	344
HSYNPJGTIPECPSR	HSYNPJGTIPEC[160]PSR	H(7)N(2)	(N(N(H(H(H))(H(H(H(H)))))))	6	3	sp|Q9USU5|GAS2_SCHPO	344
HSYNPJGTIPECPSR	HSYNPJGTIPEC[160]PSR	H(8)N(2)	(N(N(H(H(H(H)))(H(H)(H)(H)))))	6	3	sp|Q9USU5|GAS2_SCHPO	344
HSYNPJGTIPECPSR	HSYNPJGTIPEC[160]PSR	H(9)N(2)	(N(N(H(H(H(H)))(H(H)(H(H)(H))))))	6	3	sp|Q9USU5|GAS2_SCHPO	344
HYWJLTSNIYR	HYWJLTSNIYR	H(12)N(2)	(N(N(H(H(H(H(H))))(H(H(H(H)))(H(H(H)))))))	4	3	sp|O13968|YE48_SCHPO	541
HYWJLTSNIYR	HYWJLTSNIYR	H(13)N(2)	(N(N(H(H(H(H(H(H)))))(H(H(H(H(H(H(H))))))))))	4	3	sp|O13968|YE48_SCHPO	541
HYWJLTSNIYR	HYWJLTSNIYR	H(14)N(2)	(N(N(H(H(H(H(H(H(H))))))(H(H(H(H)))(H(H(H)))))))	4	3	sp|O13968|YE48_SCHPO	541
HYWJLTSNIYR	HYWJLTSNIYR	H(15)N(2)	(N(N(H(H(H)(H(H(H(H(H))))))(H(H(H(H(H(H(H))))))))))	4	3	sp|O13968|YE48_SCHPO	541
HYWJLTSNIYR	HYWJLTSNIYR	H(16)N(2)	(N(N(H(H(H(H(H(H(H(H)))))))(H(H(H))(H(H(H(H(H)))))))))	4	3	sp|O13968|YE48_SCHPO	541
HYWJLTSNIYR	HYWJLTSNIYR	H(17)N(2)	(N(N(H(H(H(H(H(H(H(H)))))))(H(H(H(H)))(H(H(H(H(H)))))))))	4	3	sp|O13968|YE48_SCHPO	541
HYWJLTSNIYR	HYWJLTSNIYR	H(18)N(2)	(N(N(H(H(H(H(H(H(H(H(H))))))))(H(H(H(H(H))))(H(H(H(H))))))))	4	3	sp|O13968|YE48_SCHPO	541
HYWJLTSNIYR	HYWJLTSNIYR	H(7)N(2)	(N(N(H(H(H))(H(H(H(H)))))))	4	3	sp|O13968|YE48_SCHPO	541
HYWJLTSNIYR	HYWJLTSNIYR	H(8)N(2)	(N(N(H(H(H(H)))(H(H)(H)(H)))))	4	3	sp|O13968|YE48_SCHPO	541
IIDWGHSGEIGNLLLSEYJVTYK	IIDWGHSGEIGNLLLSEYJVTYK	H(8)N(2)	(N(N(H(H(H(H)))(H(H(H(H)))))))	19	3	sp|O74480|YQJ7_SCHPO	185
IIDWGHSGEIGNLLLSEYJVTYK	IIDWGHSGEIGNLLLSEYJVTYK	H(9)N(2)	(N(N(H(H(H(H)))(H(H(H(H(H))))))))	19	3	sp|O74480|YQJ7_SCHPO	185
IITYNAJK	IITYNAJK	H(9)N(2)	(N(N(H(H(H(H)))(H(H)(H(H)(H))))))	7	2	sp|O13857|PLB2_SCHPO	483
IIYNHJSSISDIR	IIYNHJSSISDIR	H(10)N(2)	(N(N(H(H(H(H(H))))(H(H(H(H(H))))))))	6	3	sp|Q9P778|DPP5_SCHPO	126
IIYNHJSSISDIR	IIYNHJSSISDIR	H(11)N(2)	(N(N(H(H(H(H(H))))(H(H)(H(H(H(H))))))))	6	3	sp|Q9P778|DPP5_SCHPO	126
IIYNHJSSISDIR	IIYNHJSSISDIR	H(12)N(2)	(N(N(H(H(H(H(H))))(H(H(H(H)))(H(H(H)))))))	6	3	sp|Q9P778|DPP5_SCHPO	126
IIYNHJSSISDIR	IIYNHJSSISDIR	H(13)N(2)	(N(N(H(H(H(H(H(H)))))(H(H)(H(H(H(H(H)))))))))	6	3	sp|Q9P778|DPP5_SCHPO	126
IIYNHJSSISDIR	IIYNHJSSISDIR	H(14)N(2)	(N(N(H(H(H(H(H(H)))))(H(H(H(H)))(H(H(H(H))))))))	6	3	sp|Q9P778|DPP5_SCHPO	126
IIYNHJSSISDIR	IIYNHJSSISDIR	H(15)N(2)	(N(N(H(H(H(H(H(H(H))))))(H(H(H(H(H(H(H(H)))))))))))	6	3	sp|Q9P778|DPP5_SCHPO	126
IIYNHJSSISDIR	IIYNHJSSISDIR	H(16)N(2)	(N(N(H(H(H(H(H))))(H(H(H(H(H))))(H(H(H(H(H(H))))))))))	6	3	sp|Q9P778|DPP5_SCHPO	126
IIYNHJSSISDIR	IIYNHJSSISDIR	H(17)N(2)	(N(N(H(H(H(H(H(H(H(H)))))))(H(H(H(H(H(H(H(H(H))))))))))))	6	3	sp|Q9P778|DPP5_SCHPO	126
IIYNHJSSISDIR	IIYNHJSSISDIR	H(18)N(2)	(N(N(H(H(H(H(H(H(H(H(H))))))))(H(H(H(H(H))))(H(H(H(H))))))))	6	3	sp|Q9P778|DPP5_SCHPO	126
IIYNHJSSISDIR	IIYNHJSSISDIR	H(7)N(2)	(N(N(H(H(H))(H(H(H(H)))))))	6	3	sp|Q9P778|DPP5_SCHPO	126
IIYNHJSSISDIR	IIYNHJSSISDIR	H(8)N(2)	(N(N(H(H(H(H)))(H(H)(H)(H)))))	6	3	sp|Q9P778|DPP5_SCHPO	126
IIYNHJSSISDIR	IIYNHJSSISDIR	H(9)N(2)	(N(N(H(H(H(H(H))))(H(H(H(H)))))))	6	3	sp|Q9P778|DPP5_SCHPO	126
IJHTTIER	IJHTTIER	H(10)N(2)	(N(N(H(H(H(H(H))))(H(H(H(H(H))))))))	2	3	sp|Q9UT11|YLW3_SCHPO	46
IJHTTIER	IJHTTIER	H(11)N(2)	(N(N(H(H(H(H(H))))(H(H)(H(H(H(H))))))))	2	3	sp|Q9UT11|YLW3_SCHPO	46
IJHTTIER	IJHTTIER	H(12)N(2)	(N(N(H(H(H(H(H))))(H(H(H(H)))(H(H(H)))))))	2	3	sp|Q9UT11|YLW3_SCHPO	46
IJHTTIER	IJHTTIER	H(13)N(2)	(N(N(H(H(H(H(H))))(H(H(H(H(H(H(H(H)))))))))))	2	3	sp|Q9UT11|YLW3_SCHPO	46
IJHTTIER	IJHTTIER	H(14)N(2)	(N(N(H(H(H(H(H(H)))))(H(H(H))(H(H(H(H(H)))))))))	2	3	sp|Q9UT11|YLW3_SCHPO	46
IJHTTIER	IJHTTIER	H(15)N(2)	(N(N(H(H(H(H(H(H(H))))))(H(H(H(H(H(H(H(H)))))))))))	2	3	sp|Q9UT11|YLW3_SCHPO	46
IJHTTIER	IJHTTIER	H(16)N(2)	(N(N(H(H(H(H(H(H(H(H)))))))(H(H(H))(H(H(H(H(H)))))))))	2	3	sp|Q9UT11|YLW3_SCHPO	46
IJHTTIER	IJHTTIER	H(17)N(2)	(N(N(H(H(H(H(H(H(H(H)))))))(H(H(H(H)))(H(H(H(H(H)))))))))	2	3	sp|Q9UT11|YLW3_SCHPO	46
IJHTTIER	IJHTTIER	H(18)N(2)	(N(N(H(H(H(H(H(H(H(H(H))))))))(H(H(H(H(H))))(H(H(H(H))))))))	2	3	sp|Q9UT11|YLW3_SCHPO	46
IJHTTIER	IJHTTIER	H(7)N(2)	(N(N(H(H(H))(H(H(H(H)))))))	2	2	sp|Q9UT11|YLW3_SCHPO	46
IJHTTIER	IJHTTIER	H(7)N(2)	(N(N(H(H(H))(H(H(H(H)))))))	2	3	sp|Q9UT11|YLW3_SCHPO	46
IJHTTIER	IJHTTIER	H(8)N(2)	(N(N(H(H)(H(H(H(H(H(H)))))))))	2	2	sp|Q9UT11|YLW3_SCHPO	46
IJHTTIER	IJHTTIER	H(8)N(2)	(N(N(H(H(H(H)))(H(H)(H)(H)))))	2	3	sp|Q9UT11|YLW3_SCHPO	46
IJHTTIER	IJHTTIER	H(9)N(2)	(N(N(H(H(H)(H))(H(H)(H(H(H)))))))	2	3	sp|Q9UT11|YLW3_SCHPO	46
INPNNVIHJSSR	INPNNVIHJSSR	H(10)N(2)	(N(N(H(H(H(H(H))))(H(H)(H(H(H)))))))	9	3	sp|O94385|PO152_SCHPO	143
INPNNVIHJSSR	INPNNVIHJSSR	H(11)N(2)	(N(N(H(H(H(H(H))))(H(H)(H(H(H(H))))))))	9	3	sp|O94385|PO152_SCHPO	143
INPNNVIHJSSR	INPNNVIHJSSR	H(12)N(2)	(N(N(H(H(H(H(H))))(H(H(H(H)))(H(H(H)))))))	9	3	sp|O94385|PO152_SCHPO	143
INPNNVIHJSSR	INPNNVIHJSSR	H(13)N(2)	(N(N(H(H(H(H(H))))(H(H(H(H(H(H(H(H)))))))))))	9	3	sp|O94385|PO152_SCHPO	143
INPNNVIHJSSR	INPNNVIHJSSR	H(14)N(2)	(N(N(H(H(H(H(H(H)))))(H(H(H))(H(H(H(H(H)))))))))	9	3	sp|O94385|PO152_SCHPO	143
INPNNVIHJSSR	INPNNVIHJSSR	H(15)N(2)	(N(N(H(H(H(H(H(H(H))))))(H(H(H(H(H(H(H(H)))))))))))	9	3	sp|O94385|PO152_SCHPO	143
INPNNVIHJSSR	INPNNVIHJSSR	H(16)N(2)	(N(N(H(H(H(H(H(H(H(H)))))))(H(H(H))(H(H(H(H(H)))))))))	9	3	sp|O94385|PO152_SCHPO	143
INPNNVIHJSSR	INPNNVIHJSSR	H(17)N(2)	(N(N(H(H(H(H(H(H(H(H)))))))(H(H(H(H)))(H(H(H(H(H)))))))))	9	3	sp|O94385|PO152_SCHPO	143
INPNNVIHJSSR	INPNNVIHJSSR	H(18)N(2)	(N(N(H(H(H(H(H(H(H(H(H))))))))(H(H(H(H(H))))(H(H(H(H))))))))	9	3	sp|O94385|PO152_SCHPO	143
INPNNVIHJSSR	INPNNVIHJSSR	H(7)N(2)	(N(N(H(H(H)(H))(H(H(H))))))	9	3	sp|O94385|PO152_SCHPO	143
INPNNVIHJSSR	INPNNVIHJSSR	H(8)N(2)	(N(N(H(H(H(H)))(H(H)(H)(H)))))	9	3	sp|O94385|PO152_SCHPO	143
INPNNVIHJSSR	INPNNVIHJSSR	H(9)N(2)	(N(N(H(H(H(H)))(H(H(H(H(H))))))))	9	3	sp|O94385|PO152_SCHPO	143
IPLJDTVDVTTLPSIK	IPLJDTVDVTTLPSIK	H(11)N(2)	(N(N(H(H(H(H(H))))(H(H)(H(H(H(H))))))))	4	3	sp|O94702|ERMP1_SCHPO	682
IPLJDTVDVTTLPSIK	IPLJDTVDVTTLPSIK	H(12)N(2)	(N(N(H(H(H(H(H))))(H(H(H(H)))(H(H(H)))))))	4	3	sp|O94702|ERMP1_SCHPO	682
IPLJDTVDVTTLPSIK	IPLJDTVDVTTLPSIK	H(13)N(2)	(N(N(H(H(H(H(H))))(H(H(H(H(H(H(H(H)))))))))))	4	3	sp|O94702|ERMP1_SCHPO	682
IPLJDTVDVTTLPSIK	IPLJDTVDVTTLPSIK	H(14)N(2)	(N(N(H(H(H(H(H(H)))))(H(H(H))(H(H(H(H(H)))))))))	4	3	sp|O94702|ERMP1_SCHPO	682
IPLJDTVDVTTLPSIK	IPLJDTVDVTTLPSIK	H(15)N(2)	(N(N(H(H(H(H(H(H(H))))))(H(H(H(H(H(H(H(H)))))))))))	4	3	sp|O94702|ERMP1_SCHPO	682
IPLJDTVDVTTLPSIK	IPLJDTVDVTTLPSIK	H(16)N(2)	(N(N(H(H(H(H(H(H(H(H)))))))(H(H(H))(H(H(H(H(H)))))))))	4	3	sp|O94702|ERMP1_SCHPO	682
IPLJDTVDVTTLPSIK	IPLJDTVDVTTLPSIK	H(17)N(2)	(N(N(H(H(H(H(H(H(H(H)))))))(H(H(H(H)))(H(H(H(H(H)))))))))	4	3	sp|O94702|ERMP1_SCHPO	682
IPLJDTVDVTTLPSIK	IPLJDTVDVTTLPSIK	H(7)N(2)	(N(N(H(H(H))(H(H(H(H)))))))	4	3	sp|O94702|ERMP1_SCHPO	682
IPLJDTVDVTTLPSIK	IPLJDTVDVTTLPSIK	H(8)N(2)	(N(N(H(H(H(H)))(H(H)(H)(H)))))	4	3	sp|O94702|ERMP1_SCHPO	682
IPLJDTVDVTTLPSIK	IPLJDTVDVTTLPSIK	H(9)N(2)	(N(N(H(H(H(H)))(H(H)(H(H)(H))))))	4	3	sp|O94702|ERMP1_SCHPO	682
ISQJDTDSIVEAVYR	ISQJDTDSIVEAVYR	H(10)N(2)	(N(N(H(H(H(H(H))))(H(H)(H(H(H)))))))	4	3	sp|O74480|YQJ7_SCHPO	315
ISQJDTDSIVEAVYR	ISQJDTDSIVEAVYR	H(11)N(2)	(N(N(H(H(H(H(H))))(H(H)(H(H(H(H))))))))	4	3	sp|O74480|YQJ7_SCHPO	315
ISQJDTDSIVEAVYR	ISQJDTDSIVEAVYR	H(12)N(2)	(N(N(H(H(H(H(H))))(H(H(H(H)))(H(H(H)))))))	4	3	sp|O74480|YQJ7_SCHPO	315
ISQJDTDSIVEAVYR	ISQJDTDSIVEAVYR	H(13)N(2)	(N(N(H(H(H(H(H))))(H(H(H(H(H(H(H(H)))))))))))	4	3	sp|O74480|YQJ7_SCHPO	315
ISQJDTDSIVEAVYR	ISQJDTDSIVEAVYR	H(14)N(2)	(N(N(H(H(H(H(H(H)))))(H(H(H))(H(H(H(H(H)))))))))	4	3	sp|O74480|YQJ7_SCHPO	315
ISQJDTDSIVEAVYR	ISQJDTDSIVEAVYR	H(15)N(2)	(N(N(H(H(H(H(H(H(H))))))(H(H(H(H(H(H(H(H)))))))))))	4	3	sp|O74480|YQJ7_SCHPO	315
ISQJDTDSIVEAVYR	ISQJDTDSIVEAVYR	H(16)N(2)	(N(N(H(H(H(H(H(H(H(H)))))))(H(H(H))(H(H(H(H(H)))))))))	4	3	sp|O74480|YQJ7_SCHPO	315
ISQJDTDSIVEAVYR	ISQJDTDSIVEAVYR	H(17)N(2)	(N(N(H(H(H(H(H(H(H(H)))))))(H(H(H(H)))(H(H(H(H(H)))))))))	4	3	sp|O74480|YQJ7_SCHPO	315
ISQJDTDSIVEAVYR	ISQJDTDSIVEAVYR	H(7)N(2)	(N(N(H(H(H))(H(H(H(H)))))))	4	3	sp|O74480|YQJ7_SCHPO	315
ISQJDTDSIVEAVYR	ISQJDTDSIVEAVYR	H(8)N(2)	(N(N(H(H(H(H)))(H(H)(H)(H)))))	4	3	sp|O74480|YQJ7_SCHPO	315
ISQJDTDSIVEAVYR	ISQJDTDSIVEAVYR	H(9)N(2)	(N(N(H(H(H)(H))(H(H(H(H(H))))))))	4	3	sp|O74480|YQJ7_SCHPO	315
ITLVDJNTWJNTHIATVGK	ITLVDJNTWJNTHIATVGK	H(10)N(2)	(N(N(H(H(H(H)))(H(H(H))(H(H(H)))))))	10	3	sp|O94335|STT3_SCHPO	573
ITLVDJNTWJNTHIATVGK	ITLVDJNTWJNTHIATVGK	H(7)N(2)	(N(N(H(H(H))(H(H(H(H)))))))	6	3	sp|O94335|STT3_SCHPO	569
ITLVDJNTWJNTHIATVGK	ITLVDJNTWJNTHIATVGK	H(8)N(2)	(N(N(H(H(H(H)))(H(H)(H)(H)))))	6	3	sp|O94335|STT3_SCHPO	569
ITLVDJNTWJNTHIATVGK	ITLVDJNTWJNTHIATVGK	H(9)N(2)	(N(N(H(H(H(H(H))))(H(H(H(H)))))))	10	3	sp|O94335|STT3_SCHPO	573
ITLVDJNTWJNTHIATVGK	ITLVDJNTWJNTHIATVGK	H(9)N(2)	(N(N(H(H(H(H(H))))(H(H(H(H)))))))	10	4	sp|O94335|STT3_SCHPO	573
JASCYR	JASC[160]YR	H(10)N(2)	(N(N(H(H(H(H(H))))(H(H)(H(H(H)))))))	1	2	sp|O59866|OSTB_SCHPO	289
JASCYR	JASC[160]YR	H(13)N(2)	(N(N(H(H(H(H(H))))(H(H(H(H(H(H(H(H)))))))))))	1	2	sp|O59866|OSTB_SCHPO	289
JASCYR	JASC[160]YR	H(7)N(2)	(N(N(H(H(H))(H(H(H(H)))))))	1	2	sp|O59866|OSTB_SCHPO	289
JASCYR	JASC[160]YR	H(8)N(2)	(N(N(H(H(H(H)))(H(H(H(H)))))))	1	2	sp|O59866|OSTB_SCHPO	289
JASCYR	JASC[160]YR	H(9)N(2)	(N(N(H(H(H)(H))(H(H(H))(H(H))))))	1	2	sp|O59866|OSTB_SCHPO	289
JATDAAHAVWR	JATDAAHAVWR	H(8)N(2)	(N(N(H(H(H(H)))(H(H(H(H)))))))	1	3	sp|O60172|PPA3_SCHPO	221
JATDAAHAVWR	JATDAAHAVWR	H(9)N(2)	(N(N(H(H(H)(H))(H(H(H))(H(H))))))	1	3	sp|O60172|PPA3_SCHPO	221
JATEQVEVVK	JATEQVEVVK	H(7)N(2)	(N(N(H(H(H))(H(H(H(H)))))))	1	2	sp|A9ZLL8|LSD90_SCHPO	376
JATYTLHWTVSPK	JATYTLHWTVSPK	H(10)N(2)	(N(N(H(H(H(H(H))))(H(H(H(H(H))))))))	1	3	sp|Q10259|SPC3_SCHPO	148
JATYTLHWTVSPK	JATYTLHWTVSPK	H(11)N(2)	(N(N(H(H(H(H(H))))(H(H)(H(H(H(H))))))))	1	3	sp|Q10259|SPC3_SCHPO	148
JATYTLHWTVSPK	JATYTLHWTVSPK	H(12)N(2)	(N(N(H(H(H(H(H))))(H(H(H(H)))(H(H(H)))))))	1	3	sp|Q10259|SPC3_SCHPO	148
JATYTLHWTVSPK	JATYTLHWTVSPK	H(13)N(2)	(N(N(H(H(H(H(H))))(H(H(H(H(H(H(H(H)))))))))))	1	3	sp|Q10259|SPC3_SCHPO	148
JATYTLHWTVSPK	JATYTLHWTVSPK	H(14)N(2)	(N(N(H(H(H(H(H(H)))))(H(H(H))(H(H(H(H(H)))))))))	1	3	sp|Q10259|SPC3_SCHPO	148
JATYTLHWTVSPK	JATYTLHWTVSPK	H(15)N(2)	(N(N(H(H(H(H(H(H(H))))))(H(H(H(H(H(H(H(H)))))))))))	1	3	sp|Q10259|SPC3_SCHPO	148
JATYTLHWTVSPK	JATYTLHWTVSPK	H(16)N(2)	(N(N(H(H(H(H(H(H(H(H)))))))(H(H(H))(H(H(H(H(H)))))))))	1	3	sp|Q10259|SPC3_SCHPO	148
JATYTLHWTVSPK	JATYTLHWTVSPK	H(17)N(2)	(N(N(H(H(H(H(H(H(H(H)))))))(H(H(H(H)))(H(H(H(H(H)))))))))	1	3	sp|Q10259|SPC3_SCHPO	148
JATYTLHWTVSPK	JATYTLHWTVSPK	H(18)N(2)	(N(N(H(H(H(H(H(H(H(H(H))))))))(H(H(H(H(H))))(H(H(H(H))))))))	1	3	sp|Q10259|SPC3_SCHPO	148
JATYTLHWTVSPK	JATYTLHWTVSPK	H(7)N(2)	(N(N(H(H(H))(H(H(H(H)))))))	1	3	sp|Q10259|SPC3_SCHPO	148
JATYTLHWTVSPK	JATYTLHWTVSPK	H(8)N(2)	(N(N(H(H(H(H)))(H(H)(H)(H)))))	1	3	sp|Q10259|SPC3_SCHPO	148
JATYTLHWTVSPK	JATYTLHWTVSPK	H(9)N(2)	(N(N(H(H(H(H)))(H(H)(H(H)(H))))))	1	3	sp|Q10259|SPC3_SCHPO	148
JDTQFYIK	JDTQFYIK	H(16)N(2)	(N(N(H(H(H(H(H(H(H))))))(H(H(H(H(H))))(H(H(H(H))))))))	1	3	sp|Q9USU5|GAS2_SCHPO	34
JDTQFYIK	JDTQFYIK	H(17)N(2)	(N(N(H(H(H(H(H(H(H(H)))))))(H(H(H(H)))(H(H(H(H(H)))))))))	1	3	sp|Q9USU5|GAS2_SCHPO	34
JDTQFYIK	JDTQFYIK	H(9)N(2)	(N(N(H(H(H(H(H))))(H(H(H(H)))))))	1	2	sp|Q9USU5|GAS2_SCHPO	34
JGTMCDITK	JGTM[147]C[160]DITK	H(8)N(2)	(N(N(H(H(H(H)))(H(H(H(H)))))))	1	2	sp|Q9UTC8|OS9_SCHPO	204
JITALSASEIWSDTDGVDAGR	JITALSASEIWSDTDGVDAGR	H(13)N(2)	(N(N(H(H(H(H(H(H(H))))))(H(H(H(H(H(H)))))))))	1	3	sp|P32834|SXA1_SCHPO	106
JITSDSSFTFCPTDKDVDWR	JITSDSSFTFC[160]PTDKDVDWR	H(8)N(2)	(N(N(H(H(H(H)))(H(H)(H(H))))))	1	3	sp|O74401|ERO11_SCHPO	286
JITSDSSFTFCPTDKDVDWR	JITSDSSFTFC[160]PTDKDVDWR	H(9)N(2)	(N(N(H(H(H(H)))(H(H(H(H(H))))))))	1	3	sp|O74401|ERO11_SCHPO	286
JITVPIGASHDDLIVLAR	JITVPIGASHDDLIVLAR	H(10)N(2)	(N(N(H(H(H(H(H))))(H(H(H(H(H))))))))	1	3	sp|O94559|LES1_SCHPO	199
JITVPIGASHDDLIVLAR	JITVPIGASHDDLIVLAR	H(11)N(2)	(N(N(H(H(H(H(H))))(H(H)(H(H(H(H))))))))	1	3	sp|O94559|LES1_SCHPO	199
JITVPIGASHDDLIVLAR	JITVPIGASHDDLIVLAR	H(12)N(2)	(N(N(H(H(H(H(H))))(H(H(H(H)))(H(H(H)))))))	1	3	sp|O94559|LES1_SCHPO	199
JITVPIGASHDDLIVLAR	JITVPIGASHDDLIVLAR	H(13)N(2)	(N(N(H(H(H(H(H))))(H(H(H(H(H(H(H(H)))))))))))	1	3	sp|O94559|LES1_SCHPO	199
JITVPIGASHDDLIVLAR	JITVPIGASHDDLIVLAR	H(14)N(2)	(N(N(H(H(H(H(H(H)))))(H(H(H))(H(H(H(H(H)))))))))	1	3	sp|O94559|LES1_SCHPO	199
JITVPIGASHDDLIVLAR	JITVPIGASHDDLIVLAR	H(15)N(2)	(N(N(H(H(H(H(H(H(H))))))(H(H(H(H(H(H(H(H)))))))))))	1	3	sp|O94559|LES1_SCHPO	199
JITVPIGASHDDLIVLAR	JITVPIGASHDDLIVLAR	H(16)N(2)	(N(N(H(H(H(H(H(H(H(H)))))))(H(H(H))(H(H(H(H(H)))))))))	1	3	sp|O94559|LES1_SCHPO	199
JITVPIGASHDDLIVLAR	JITVPIGASHDDLIVLAR	H(7)N(2)	(N(N(H(H(H))(H(H(H(H)))))))	1	3	sp|O94559|LES1_SCHPO	199
JITVPIGASHDDLIVLAR	JITVPIGASHDDLIVLAR	H(7)N(2)	(N(N(H(H(H))(H(H(H(H)))))))	1	4	sp|O94559|LES1_SCHPO	199
JITVPIGASHDDLIVLAR	JITVPIGASHDDLIVLAR	H(8)N(2)	(N(N(H(H(H(H)))(H(H(H(H)))))))	1	3	sp|O94559|LES1_SCHPO	199
JITVPIGASHDDLIVLAR	JITVPIGASHDDLIVLAR	H(9)N(2)	(N(N(H(H(H)(H))(H(H)(H(H(H)))))))	1	3	sp|O94559|LES1_SCHPO	199
JITVPIGASHDDLIVLAR	JITVPIGASHDDLIVLAR	H(9)N(2)	(N(N(H(H(H(H(H))))(H(H(H(H)))))))	1	4	sp|O94559|LES1_SCHPO	199
JLSADIPAK	JLSADIPAK	H(10)N(2)	(N(N(H(H(H))(H(H(H))(H(H(H(H))))))))	1	2	sp|P87167|BUT2_SCHPO	215
JLSADIPAK	JLSADIPAK	H(10)N(2)	(N(N(H(H(H(H(H))))(H(H(H(H(H))))))))	1	3	sp|P87167|BUT2_SCHPO	215
JLSADIPAK	JLSADIPAK	H(11)N(2)	(N(N(H(H(H(H(H))))(H(H(H))(H(H(H)))))))	1	3	sp|P87167|BUT2_SCHPO	215
JLSADIPAK	JLSADIPAK	H(12)N(2)	(N(N(H(H(H(H(H))))(H(H(H(H)))(H(H(H)))))))	1	2	sp|P87167|BUT2_SCHPO	215
JLSADIPAK	JLSADIPAK	H(12)N(2)	(N(N(H(H(H(H(H))))(H(H(H(H)))(H(H(H)))))))	1	3	sp|P87167|BUT2_SCHPO	215
JLSADIPAK	JLSADIPAK	H(13)N(2)	(N(N(H(H(H(H(H))))(H(H(H(H(H(H(H(H)))))))))))	1	3	sp|P87167|BUT2_SCHPO	215
JLSADIPAK	JLSADIPAK	H(14)N(2)	(N(N(H(H(H(H(H(H)))))(H(H(H))(H(H(H(H(H)))))))))	1	3	sp|P87167|BUT2_SCHPO	215
JLSADIPAK	JLSADIPAK	H(15)N(2)	(N(N(H(H(H(H(H(H(H))))))(H(H(H(H(H(H(H(H)))))))))))	1	3	sp|P87167|BUT2_SCHPO	215
JLSADIPAK	JLSADIPAK	H(16)N(2)	(N(N(H(H(H(H(H(H(H(H)))))))(H(H(H))(H(H(H(H(H)))))))))	1	3	sp|P87167|BUT2_SCHPO	215
JLSADIPAK	JLSADIPAK	H(17)N(2)	(N(N(H(H(H(H(H(H(H(H)))))))(H(H(H(H)))(H(H(H(H(H)))))))))	1	3	sp|P87167|BUT2_SCHPO	215
JLSADIPAK	JLSADIPAK	H(18)N(2)	(N(N(H(H(H(H(H(H(H(H(H))))))))(H(H(H(H(H))))(H(H(H(H))))))))	1	3	sp|P87167|BUT2_SCHPO	215
JLSADIPAK	JLSADIPAK	H(7)N(2)	(N(N(H(H(H))(H(H(H(H)))))))	1	2	sp|P87167|BUT2_SCHPO	215
JLSADIPAK	JLSADIPAK	H(7)N(2)	(N(N(H(H(H))(H(H(H(H)))))))	1	3	sp|P87167|BUT2_SCHPO	215
JLSADIPAK	JLSADIPAK	H(8)N(2)	(N(N(H(H(H(H)))(H(H(H(H)))))))	1	2	sp|P87167|BUT2_SCHPO	215
JLSADIPAK	JLSADIPAK	H(8)N(2)	(N(N(H(H(H(H)))(H(H)(H)(H)))))	1	3	sp|P87167|BUT2_SCHPO	215
JLSADIPAK	JLSADIPAK	H(9)N(2)	(N(N(H(H(H(H(H))))(H(H(H(H)))))))	1	2	sp|P87167|BUT2_SCHPO	215
JLSADIPAK	JLSADIPAK	H(9)N(2)	(N(N(H(H(H(H(H))))(H(H(H(H)))))))	1	3	sp|P87167|BUT2_SCHPO	215
JLTFAR	JLTFAR	H(11)N(2)	(N(N(H(H(H(H(H))))(H(H)(H(H(H(H))))))))	1	2	sp|O60123|KEX1_SCHPO	416
JLTFAR	JLTFAR	H(13)N(2)	(N(N(H(H(H(H(H))))(H(H(H(H(H(H(H(H)))))))))))	1	2	sp|O60123|KEX1_SCHPO	416
JLTFAR	JLTFAR	H(13)N(2)	(N(N(H(H(H(H(H))))(H(H(H(H(H(H(H(H)))))))))))	1	3	sp|O60123|KEX1_SCHPO	416
JNTIDSLSIAK	JNTIDSLSIAK	H(9)N(2)	(N(N(H(H(H)(H(H)))(H(H(H(H)))))))	1	2	sp|O94472|PBN1_SCHPO	36
JNTIDSLSIAK	JNTIDSLSIAK	H(9)N(2)	(N(N(H(H(H)(H(H)))(H(H)(H(H))))))	1	3	sp|O94472|PBN1_SCHPO	36
JSSGCWAPK	JSSGC[160]WAPK	H(8)N(2)	(N(N(H(H(H(H)))(H(H(H(H)))))))	1	2	sp|O13663|GPI13_SCHPO	71
JTSYPIK	JTSYPIK	H(10)N(2)	(N(N(H(H(H(H)))(H(H)(H(H)(H(H)))))))	1	2	sp|O94694|YG1A_SCHPO	119
JTSYPIK	JTSYPIK	H(7)N(2)	(N(N(H(H(H))(H(H(H(H)))))))	1	2	sp|O94694|YG1A_SCHPO	119
JTSYPIK	JTSYPIK	H(8)N(2)	(N(N(H(H(H(H)))(H(H)(H)(H)))))	1	2	sp|O94694|YG1A_SCHPO	119
JTSYPIK	JTSYPIK	H(9)N(2)	(N(N(H(H(H(H)))(H(H)(H(H)(H))))))	1	2	sp|O94694|YG1A_SCHPO	119
JTTAGJHTVTR	JTTAGJHTVTR	H(9)N(2)	(N(N(H(H(H)(H(H)))(H(H(H(H)))))))	1	3	sp|P78854|PLB1_SCHPO	494
JTTVAER	JTTVAER	H(9)N(2)	(N(N(H(H(H))(H(H(H(H(H(H)))))))))	1	2	sp|O13704|YEU5_SCHPO	299
JVSGAFNVNNMIR	JVSGAFNVNNMIR	H(10)N(2)	(N(N(H(H(H(H(H))))(H(H(H(H(H))))))))	1	3	sp|O13960|ECM33_SCHPO	92
JVSGAFNVNNMIR	JVSGAFNVNNMIR	H(11)N(2)	(N(N(H(H(H(H(H))))(H(H)(H(H(H(H))))))))	1	3	sp|O13960|ECM33_SCHPO	92
JVSGAFNVNNMIR	JVSGAFNVNNMIR	H(12)N(2)	(N(N(H(H(H(H(H(H)))))(H(H(H))(H(H(H)))))))	1	3	sp|O13960|ECM33_SCHPO	92
JVSGAFNVNNMIR	JVSGAFNVNNMIR	H(13)N(2)	(N(N(H(H(H(H(H))))(H(H(H(H(H(H(H(H)))))))))))	1	3	sp|O13960|ECM33_SCHPO	92
JVSGAFNVNNMIR	JVSGAFNVNNMIR	H(13)N(2)	(N(N(H(H)(H(H(H(H(H(H)))))(H(H(H(H(H)))))))))	1	4	sp|O13960|ECM33_SCHPO	92
JVSGAFNVNNMIR	JVSGAFNVNNMIR	H(14)N(2)	(N(N(H(H(H(H(H))))(H(H(H))(H(H(H(H(H(H))))))))))	1	3	sp|O13960|ECM33_SCHPO	92
JVSGAFNVNNMIR	JVSGAFNVNNMIR	H(15)N(2)	(N(N(H(H(H(H(H(H(H))))))(H(H(H(H(H(H(H(H)))))))))))	1	3	sp|O13960|ECM33_SCHPO	92
JVSGAFNVNNMIR	JVSGAFNVNNMIR	H(16)N(2)	(N(N(H(H(H(H(H(H(H(H)))))))(H(H(H))(H(H(H(H(H)))))))))	1	3	sp|O13960|ECM33_SCHPO	92
JVSGAFNVNNMIR	JVSGAFNVNNMIR	H(17)N(2)	(N(N(H(H(H(H(H(H(H(H)))))))(H(H(H(H)))(H(H(H(H(H)))))))))	1	3	sp|O13960|ECM33_SCHPO	92
JVSGAFNVNNMIR	JVSGAFNVNNMIR	H(18)N(2)	(N(N(H(H(H(H(H(H(H(H(H))))))))(H(H(H(H(H))))(H(H(H(H))))))))	1	3	sp|O13960|ECM33_SCHPO	92
JVSGAFNVNNMIR	JVSGAFNVNNMIR	H(7)N(2)	(N(N(H(H(H))(H(H(H(H)))))))	1	3	sp|O13960|ECM33_SCHPO	92
JVSGAFNVNNMIR	JVSGAFNVNNMIR	H(8)N(2)	(N(N(H(H(H(H)))(H(H)(H)(H)))))	1	3	sp|O13960|ECM33_SCHPO	92
JVSGAFNVNNMIR	JVSGAFNVNNMIR	H(9)N(2)	(N(N(H(H(H(H(H))))(H(H(H(H)))))))	1	3	sp|O13960|ECM33_SCHPO	92
JVSGAFNVNNMIR	JVSGAFNVNNM[147]IR	H(13)N(2)	(N(N(H(H(H(H(H(H)))))(H(H)(H(H(H(H(H)))))))))	1	3	sp|O13960|ECM33_SCHPO	92
JVSGAFNVNNMIR	JVSGAFNVNNM[147]IR	H(14)N(2)	(N(N(H(H(H(H(H))))(H(H(H(H)))(H(H(H(H(H)))))))))	1	3	sp|O13960|ECM33_SCHPO	92
JVSKEPPSVIR	JVSKEPPSVIR	H(9)N(2)	(N(N(H(H(H)(H(H)))(H(H)(H(H))))))	1	3	sp|Q9P7D0|YOFJ_SCHPO	133
JVTDDDFK	JVTDDDFK	H(8)N(2)	(N(N(H(H(H(H)))(H(H(H(H)))))))	1	2	sp|O94680|PDAT_SCHPO	438
JVTIPTNGIPQR	JVTIPTNGIPQR	H(8)N(2)	(N(N(H(H(H(H)))(H(H(H(H)))))))	1	3	sp|Q9C0Y4|AGLU_SCHPO	37
JVTIPTNGIPQR	JVTIPTNGIPQR	H(9)N(2)	(N(N(H(H(H)(H(H)))(H(H)(H(H))))))	1	3	sp|Q9C0Y4|AGLU_SCHPO	37
JVTNPDFDRK	JVTNPDFDRK	H(13)N(2)	(N(N(H(H(H(H(H))))(H(H(H(H(H(H(H(H)))))))))))	1	3	sp|O60172|PPA3_SCHPO	324
JVTNPDFDRK	JVTNPDFDRK	H(9)N(2)	(N(N(H(H(H(H)))(H(H(H(H(H))))))))	1	3	sp|O60172|PPA3_SCHPO	324
JWTLSR	JWTLSR	H(13)N(2)	(N(N(H(H(H(H(H))))(H(H(H(H(H(H(H(H)))))))))))	1	2	sp|O42930|VPS10_SCHPO	465
JYSEDASTSLHGQTAGR	JYSEDASTSLHGQTAGR	H(11)N(2)	(N(N(H(H(H(H(H))))(H(H(H(H(H(H)))))))))	1	3	sp|Q9USK8|AGS1_SCHPO	785
JYSEDASTSLHGQTAGR	JYSEDASTSLHGQTAGR	H(12)N(2)	(N(N(H(H(H(H(H(H)))))(H(H(H))(H(H(H)))))))	1	3	sp|Q9USK8|AGS1_SCHPO	785
JYSEDASTSLHGQTAGR	JYSEDASTSLHGQTAGR	H(13)N(2)	(N(N(H(H(H(H(H))))(H(H(H(H(H(H(H(H)))))))))))	1	3	sp|Q9USK8|AGS1_SCHPO	785
JYSEDASTSLHGQTAGR	JYSEDASTSLHGQTAGR	H(14)N(2)	(N(N(H(H(H(H(H(H)))))(H(H(H))(H(H(H(H(H)))))))))	1	3	sp|Q9USK8|AGS1_SCHPO	785
JYSEDASTSLHGQTAGR	JYSEDASTSLHGQTAGR	H(15)N(2)	(N(N(H(H(H(H(H(H)))))(H(H(H(H(H(H(H(H(H))))))))))))	1	3	sp|Q9USK8|AGS1_SCHPO	785
JYSEDASTSLHGQTAGR	JYSEDASTSLHGQTAGR	H(16)N(2)	(N(N(H(H(H(H(H(H(H(H)))))))(H(H(H))(H(H(H(H(H)))))))))	1	3	sp|Q9USK8|AGS1_SCHPO	785
JYSEDASTSLHGQTAGR	JYSEDASTSLHGQTAGR	H(7)N(2)	(N(N(H(H(H))(H(H(H(H)))))))	1	3	sp|Q9USK8|AGS1_SCHPO	785
JYSEDASTSLHGQTAGR	JYSEDASTSLHGQTAGR	H(8)N(2)	(N(N(H(H(H(H)))(H(H(H(H)))))))	1	3	sp|Q9USK8|AGS1_SCHPO	785
JYSEDASTSLHGQTAGR	JYSEDASTSLHGQTAGR	H(9)N(2)	(N(N(H(H(H(H)))(H(H)(H(H(H)))))))	1	3	sp|Q9USK8|AGS1_SCHPO	785
JYSHGLAWTEK	JYSHGLAWTEK	H(8)N(2)	(N(N(H(H(H(H)))(H(H)(H)(H)))))	1	3	sp|O94680|PDAT_SCHPO	451
JYSHGLAWTEK	JYSHGLAWTEK	H(9)N(2)	(N(N(H(H(H)(H(H)))(H(H)(H(H))))))	1	3	sp|O94680|PDAT_SCHPO	451
JYTVSDVLFR	JYTVSDVLFR	H(8)N(2)	(N(N(H(H(H(H)))(H(H(H(H)))))))	1	2	sp|O13875|YE1A_SCHPO	300
JYTVSDVLFR	JYTVSDVLFR	H(9)N(2)	(N(N(H(H(H)(H(H)))(H(H(H(H)))))))	1	2	sp|O13875|YE1A_SCHPO	300
JYTVSDVLFR	JYTVSDVLFR	H(9)N(2)	(N(N(H(H(H(H(H))))(H(H(H(H)))))))	1	3	sp|O13875|YE1A_SCHPO	300
KAJLTFSEINSIILFGGASR	KAJLTFSEINSIILFGGASR	H(10)N(2)	(N(N(H(H(H(H(H))))(H(H(H(H(H))))))))	3	3	sp|Q10061|LHS1_SCHPO	359
KAJLTFSEINSIILFGGASR	KAJLTFSEINSIILFGGASR	H(11)N(2)	(N(N(H(H(H(H(H))))(H(H)(H(H(H(H))))))))	3	3	sp|Q10061|LHS1_SCHPO	359
KAJLTFSEINSIILFGGASR	KAJLTFSEINSIILFGGASR	H(12)N(2)	(N(N(H(H(H(H(H))))(H(H(H(H)))(H(H(H)))))))	3	3	sp|Q10061|LHS1_SCHPO	359
KAJLTFSEINSIILFGGASR	KAJLTFSEINSIILFGGASR	H(13)N(2)	(N(N(H(H(H(H(H))))(H(H(H(H(H(H(H(H)))))))))))	3	3	sp|Q10061|LHS1_SCHPO	359
KAJLTFSEINSIILFGGASR	KAJLTFSEINSIILFGGASR	H(14)N(2)	(N(N(H(H(H(H(H(H)))))(H(H(H))(H(H(H(H(H)))))))))	3	3	sp|Q10061|LHS1_SCHPO	359
KAJLTFSEINSIILFGGASR	KAJLTFSEINSIILFGGASR	H(7)N(2)	(N(N(H(H(H))(H(H(H(H)))))))	3	3	sp|Q10061|LHS1_SCHPO	359
KAJLTFSEINSIILFGGASR	KAJLTFSEINSIILFGGASR	H(8)N(2)	(N(N(H(H(H(H)))(H(H)(H(H))))))	3	3	sp|Q10061|LHS1_SCHPO	359
KAJLTFSEINSIILFGGASR	KAJLTFSEINSIILFGGASR	H(9)N(2)	(N(N(H(H(H)(H))(H(H)(H(H(H)))))))	3	3	sp|Q10061|LHS1_SCHPO	359
KFFKJDTQFYIK	KFFKJDTQFYIK	H(13)N(2)	(N(N(H(H(H(H(H))))(H(H(H(H(H(H(H(H)))))))))))	5	3	sp|Q9USU5|GAS2_SCHPO	34
KGVLQATJMTYGK	KGVLQATJMTYGK	H(7)N(2)	(N(N(H(H(H))(H(H(H(H)))))))	8	3	sp|O59866|OSTB_SCHPO	275
KGVLQATJMTYGK	KGVLQATJMTYGK	H(8)N(2)	(N(N(H(H(H(H)))(H(H(H(H)))))))	8	3	sp|O59866|OSTB_SCHPO	275
KGVLQATJMTYGK	KGVLQATJM[147]TYGK	H(8)N(2)	(N(N(H(H(H(H)))(H(H)(H)(H)))))	8	3	sp|O59866|OSTB_SCHPO	275
KLGNQYYJDTQWLK	KLGNQYYJDTQWLK	H(10)N(2)	(N(N(H(H(H(H(H))))(H(H(H(H(H))))))))	8	3	sp|Q10061|LHS1_SCHPO	733
KLGNQYYJDTQWLK	KLGNQYYJDTQWLK	H(9)N(2)	(N(N(H(H)(H(H)(H(H(H(H(H)))))))))	8	3	sp|Q10061|LHS1_SCHPO	733
KLVDATQGGPJITFSSIR	KLVDATQGGPJITFSSIR	H(11)N(2)	(N(N(H(H(H(H(H))))(H(H)(H(H(H(H))))))))	11	3	sp|O13857|PLB2_SCHPO	266
KLVDATQGGPJITFSSIR	KLVDATQGGPJITFSSIR	H(12)N(2)	(N(N(H(H(H(H(H))))(H(H(H(H)))(H(H(H)))))))	11	3	sp|O13857|PLB2_SCHPO	266
KLVDATQGGPJITFSSIR	KLVDATQGGPJITFSSIR	H(13)N(2)	(N(N(H(H(H(H(H))))(H(H(H(H(H(H(H(H)))))))))))	11	3	sp|O13857|PLB2_SCHPO	266
KLVDATQGGPJITFSSIR	KLVDATQGGPJITFSSIR	H(14)N(2)	(N(N(H(H(H(H(H(H(H))))))(H(H(H(H)))(H(H(H)))))))	11	3	sp|O13857|PLB2_SCHPO	266
KLVDATQGGPJITFSSIR	KLVDATQGGPJITFSSIR	H(15)N(2)	(N(N(H(H(H(H))(H(H)))(H(H(H(H(H(H(H(H(H))))))))))))	11	3	sp|O13857|PLB2_SCHPO	266
KLVDATQGGPJITFSSIR	KLVDATQGGPJITFSSIR	H(16)N(2)	(N(N(H(H(H(H(H(H(H))))))(H(H(H(H(H(H(H(H(H))))))))))))	11	3	sp|O13857|PLB2_SCHPO	266
KLVDATQGGPJITFSSIR	KLVDATQGGPJITFSSIR	H(16)N(2)	(N(N(H(H(H)(H(H(H(H(H))))))(H(H(H(H(H(H(H(H)))))))))))	11	4	sp|O13857|PLB2_SCHPO	266
KLVDATQGGPJITFSSIR	KLVDATQGGPJITFSSIR	H(7)N(2)	(N(N(H(H(H))(H(H(H(H)))))))	11	3	sp|O13857|PLB2_SCHPO	266
KLVDATQGGPJITFSSIR	KLVDATQGGPJITFSSIR	H(8)N(2)	(N(N(H(H(H(H)))(H(H)(H)(H)))))	11	3	sp|O13857|PLB2_SCHPO	266
KLVDATQGGPJITFSSIR	KLVDATQGGPJITFSSIR	H(9)N(2)	(N(N(H(H(H)(H))(H(H(H(H(H))))))))	11	3	sp|O13857|PLB2_SCHPO	266
KNPVNFDSVFJQSR	KNPVNFDSVFJQSR	H(10)N(2)	(N(N(H(H(H(H(H))))(H(H(H(H(H))))))))	11	3	sp|Q8WZK2|MCD4_SCHPO	134
KNPVNFDSVFJQSR	KNPVNFDSVFJQSR	H(11)N(2)	(N(N(H(H(H(H(H))))(H(H)(H(H(H(H))))))))	11	3	sp|Q8WZK2|MCD4_SCHPO	134
KNPVNFDSVFJQSR	KNPVNFDSVFJQSR	H(12)N(2)	(N(N(H(H(H(H(H))))(H(H(H(H)))(H(H(H)))))))	11	3	sp|Q8WZK2|MCD4_SCHPO	134
KNPVNFDSVFJQSR	KNPVNFDSVFJQSR	H(13)N(2)	(N(N(H(H(H(H(H))))(H(H(H(H(H(H(H(H)))))))))))	11	3	sp|Q8WZK2|MCD4_SCHPO	134
KNPVNFDSVFJQSR	KNPVNFDSVFJQSR	H(14)N(2)	(N(N(H(H(H(H(H(H)))))(H(H(H))(H(H(H(H(H)))))))))	11	3	sp|Q8WZK2|MCD4_SCHPO	134
KNPVNFDSVFJQSR	KNPVNFDSVFJQSR	H(15)N(2)	(N(N(H(H(H(H(H(H(H))))))(H(H(H(H(H(H(H(H)))))))))))	11	3	sp|Q8WZK2|MCD4_SCHPO	134
KNPVNFDSVFJQSR	KNPVNFDSVFJQSR	H(16)N(2)	(N(N(H(H(H(H(H(H(H(H)))))))(H(H(H))(H(H(H(H(H)))))))))	11	3	sp|Q8WZK2|MCD4_SCHPO	134
KNPVNFDSVFJQSR	KNPVNFDSVFJQSR	H(17)N(2)	(N(N(H(H(H(H(H(H(H(H)))))))(H(H(H(H)))(H(H(H(H(H)))))))))	11	3	sp|Q8WZK2|MCD4_SCHPO	134
KNPVNFDSVFJQSR	KNPVNFDSVFJQSR	H(7)N(2)	(N(N(H(H(H))(H(H(H(H)))))))	11	3	sp|Q8WZK2|MCD4_SCHPO	134
KNPVNFDSVFJQSR	KNPVNFDSVFJQSR	H(8)N(2)	(N(N(H(H(H(H)))(H(H)(H)(H)))))	11	3	sp|Q8WZK2|MCD4_SCHPO	134
KNPVNFDSVFJQSR	KNPVNFDSVFJQSR	H(9)N(2)	(N(N(H(H(H(H)))(H(H)(H(H)(H))))))	11	3	sp|Q8WZK2|MCD4_SCHPO	134
KPPPFPSTJASYAPVIR	KPPPFPSTJASYAPVIR	H(16)N(2)	(N(N(H(H(H(H(H(H(H(H)))))))(H(H(H))(H(H(H(H(H)))))))))	9	3	sp|Q9UTH5|PLB6_SCHPO	44
KQWASISPJITYK	KQWASISPJITYK	H(15)N(2)	(N(N(H(H(H(H(H(H(H))))))(H(H(H(H(H(H(H(H)))))))))))	9	3	sp|Q9USU5|GAS2_SCHPO	334
KQWASISPJITYK	KQWASISPJITYK	H(16)N(2)	(N(N(H(H(H(H(H(H(H(H)))))))(H(H(H(H)))(H(H(H(H))))))))	9	3	sp|Q9USU5|GAS2_SCHPO	334
LDDJNTFQLNPGR	LDDJNTFQLNPGR	H(16)N(2)	(N(N(H(H(H(H(H(H)))))(H(H(H(H)))(H(H(H(H(H(H))))))))))	4	3	sp|O60123|KEX1_SCHPO	104
LDDSFLDEGFILJK	LDDSFLDEGFILJK	H(4)N(2)	(N(N(H(H)(H(H)))))	13	3	sp|Q10147|TCPB_SCHPO	217
LFPHGIYNFJFSAPNK	LFPHGIYNFJFSAPNK	H(10)N(2)	(N(N(H(H(H(H(H))))(H(H(H(H(H))))))))	10	3	sp|P87167|BUT2_SCHPO	236
LFPHGIYNFJFSAPNK	LFPHGIYNFJFSAPNK	H(11)N(2)	(N(N(H(H(H(H(H))))(H(H)(H(H(H(H))))))))	10	3	sp|P87167|BUT2_SCHPO	236
LFPHGIYNFJFSAPNK	LFPHGIYNFJFSAPNK	H(12)N(2)	(N(N(H(H(H(H(H))))(H(H(H(H)))(H(H(H)))))))	10	3	sp|P87167|BUT2_SCHPO	236
LFPHGIYNFJFSAPNK	LFPHGIYNFJFSAPNK	H(13)N(2)	(N(N(H(H(H(H(H))))(H(H(H(H(H(H(H(H)))))))))))	10	3	sp|P87167|BUT2_SCHPO	236
LFPHGIYNFJFSAPNK	LFPHGIYNFJFSAPNK	H(14)N(2)	(N(N(H(H(H(H(H(H)))))(H(H(H(H)))(H(H(H(H))))))))	10	3	sp|P87167|BUT2_SCHPO	236
LFPHGIYNFJFSAPNK	LFPHGIYNFJFSAPNK	H(14)N(2)	(N(N(H(H(H(H(H(H(H))))))(H(H(H(H(H(H(H))))))))))	10	4	sp|P87167|BUT2_SCHPO	236
LFPHGIYNFJFSAPNK	LFPHGIYNFJFSAPNK	H(15)N(2)	(N(N(H(H(H(H(H(H(H(H)))))))(H(H(H(H(H(H(H))))))))))	10	3	sp|P87167|BUT2_SCHPO	236
LFPHGIYNFJFSAPNK	LFPHGIYNFJFSAPNK	H(16)N(2)	(N(N(H(H(H(H(H(H(H(H)))))))(H(H(H))(H(H(H(H(H)))))))))	10	3	sp|P87167|BUT2_SCHPO	236
LFPHGIYNFJFSAPNK	LFPHGIYNFJFSAPNK	H(7)N(2)	(N(N(H(H(H))(H(H(H(H)))))))	10	3	sp|P87167|BUT2_SCHPO	236
LFPHGIYNFJFSAPNK	LFPHGIYNFJFSAPNK	H(8)N(2)	(N(N(H(H(H(H)))(H(H)(H)(H)))))	10	3	sp|P87167|BUT2_SCHPO	236
LFPHGIYNFJFSAPNK	LFPHGIYNFJFSAPNK	H(9)N(2)	(N(N(H(H(H(H(H))))(H(H(H(H)))))))	10	3	sp|P87167|BUT2_SCHPO	236
LFPHGIYNFJFSAPNKR	LFPHGIYNFJFSAPNKR	H(10)N(2)	(N(N(H(H(H(H(H))))(H(H(H(H(H))))))))	10	3	sp|P87167|BUT2_SCHPO	236
LFPHGIYNFJFSAPNKR	LFPHGIYNFJFSAPNKR	H(11)N(2)	(N(N(H(H(H(H(H))))(H(H)(H(H(H(H))))))))	10	3	sp|P87167|BUT2_SCHPO	236
LFPHGIYNFJFSAPNKR	LFPHGIYNFJFSAPNKR	H(11)N(2)	(N(N(H(H(H(H(H))))(H(H(H))(H(H(H)))))))	10	4	sp|P87167|BUT2_SCHPO	236
LFPHGIYNFJFSAPNKR	LFPHGIYNFJFSAPNKR	H(12)N(2)	(N(N(H(H(H(H(H))))(H(H(H(H)))(H(H(H)))))))	10	3	sp|P87167|BUT2_SCHPO	236
LFPHGIYNFJFSAPNKR	LFPHGIYNFJFSAPNKR	H(12)N(2)	(N(N(H(H(H(H(H))))(H(H(H(H)))(H(H(H)))))))	10	4	sp|P87167|BUT2_SCHPO	236
LFPHGIYNFJFSAPNKR	LFPHGIYNFJFSAPNKR	H(13)N(2)	(N(N(H(H(H(H(H(H)))))(H(H(H(H)))(H(H(H)))))))	10	3	sp|P87167|BUT2_SCHPO	236
LFPHGIYNFJFSAPNKR	LFPHGIYNFJFSAPNKR	H(13)N(2)	(N(N(H(H(H(H(H))))(H(H(H(H(H(H(H(H)))))))))))	10	4	sp|P87167|BUT2_SCHPO	236
LFPHGIYNFJFSAPNKR	LFPHGIYNFJFSAPNKR	H(14)N(2)	(N(N(H(H(H(H(H(H)))))(H(H(H))(H(H(H(H(H)))))))))	10	3	sp|P87167|BUT2_SCHPO	236
LFPHGIYNFJFSAPNKR	LFPHGIYNFJFSAPNKR	H(14)N(2)	(N(N(H(H(H(H(H(H)))))(H(H(H))(H(H(H(H(H)))))))))	10	4	sp|P87167|BUT2_SCHPO	236
LFPHGIYNFJFSAPNKR	LFPHGIYNFJFSAPNKR	H(14)N(2)	(N(N(H(H(H(H(H))))(H(H(H))(H(H(H(H(H(H))))))))))	10	5	sp|P87167|BUT2_SCHPO	236
LFPHGIYNFJFSAPNKR	LFPHGIYNFJFSAPNKR	H(15)N(2)	(N(N(H(H(H(H(H(H(H))))))(H(H(H(H(H(H(H(H)))))))))))	10	3	sp|P87167|BUT2_SCHPO	236
LFPHGIYNFJFSAPNKR	LFPHGIYNFJFSAPNKR	H(15)N(2)	(N(N(H(H(H(H(H(H(H))))))(H(H(H(H(H(H(H(H)))))))))))	10	4	sp|P87167|BUT2_SCHPO	236
LFPHGIYNFJFSAPNKR	LFPHGIYNFJFSAPNKR	H(16)N(2)	(N(N(H(H(H(H(H(H)))))(H(H(H(H(H))))(H(H(H(H(H)))))))))	10	4	sp|P87167|BUT2_SCHPO	236
LFPHGIYNFJFSAPNKR	LFPHGIYNFJFSAPNKR	H(7)N(2)	(N(N(H(H(H))(H(H(H(H)))))))	10	3	sp|P87167|BUT2_SCHPO	236
LFPHGIYNFJFSAPNKR	LFPHGIYNFJFSAPNKR	H(8)N(2)	(N(N(H(H(H(H)))(H(H)(H)(H)))))	10	3	sp|P87167|BUT2_SCHPO	236
LFPHGIYNFJFSAPNKR	LFPHGIYNFJFSAPNKR	H(8)N(2)	(N(N(H(H(H(H)))(H(H)(H)(H)))))	10	4	sp|P87167|BUT2_SCHPO	236
LFPHGIYNFJFSAPNKR	LFPHGIYNFJFSAPNKR	H(9)N(2)	(N(N(H(H(H(H(H))))(H(H(H(H)))))))	10	4	sp|P87167|BUT2_SCHPO	236
LFTIAEJDTAJFTPLTFTTYLK	LFTIAEJDTAJFTPLTFTTYLK	H(10)N(2)	(N(N(H(H(H))(H(H(H(H)))(H(H(H)))))))	7	3	sp|P0CU13|YI46_SCHPO/sp|Q9P7U4|YI75_SCHPO/sp|P0CU12|YHEF_SCHPO	88/89/88
LFTIAEJDTAJFTPLTFTTYLK	LFTIAEJDTAJFTPLTFTTYLK	H(11)N(2)	(N(N(H(H(H(H(H))))(H(H)(H(H(H(H))))))))	7	3	sp|P0CU13|YI46_SCHPO/sp|Q9P7U4|YI75_SCHPO/sp|P0CU12|YHEF_SCHPO	88/89/88
LFTIAEJDTAJFTPLTFTTYLK	LFTIAEJDTAJFTPLTFTTYLK	H(12)N(2)	(N(N(H(H(H(H(H))))(H(H(H(H)))(H(H(H)))))))	7	3	sp|P0CU13|YI46_SCHPO/sp|Q9P7U4|YI75_SCHPO/sp|P0CU12|YHEF_SCHPO	88/89/88
LFTIAEJDTAJFTPLTFTTYLK	LFTIAEJDTAJFTPLTFTTYLK	H(7)N(2)	(N(N(H(H(H))(H(H(H(H)))))))	7	3	sp|P0CU13|YI46_SCHPO/sp|Q9P7U4|YI75_SCHPO/sp|P0CU12|YHEF_SCHPO	88/89/88
LFTIAEJDTAJFTPLTFTTYLK	LFTIAEJDTAJFTPLTFTTYLK	H(8)N(2)	(N(N(H(H(H(H)))(H(H)(H)(H)))))	7	3	sp|P0CU13|YI46_SCHPO/sp|Q9P7U4|YI75_SCHPO/sp|P0CU12|YHEF_SCHPO	88/89/88
LFTIAEJDTAJFTPLTFTTYLK	LFTIAEJDTAJFTPLTFTTYLK	H(9)N(2)	(N(N(H(H(H(H(H))))(H(H(H(H)))))))	7	3	sp|P0CU13|YI46_SCHPO/sp|Q9P7U4|YI75_SCHPO/sp|P0CU12|YHEF_SCHPO	88/89/88
LFTIAEJDTAJFTPLTFTTYLK	LFTIAEJDTAJFTPLTFTTYLK	H(9)N(2)	(N(N(H(H(H(H(H))))(H(H(H(H)))))))	7	4	sp|P0CU13|YI46_SCHPO/sp|Q9P7U4|YI75_SCHPO/sp|P0CU12|YHEF_SCHPO	88/89/88
LGJETFLPK	LGJETFLPK	H(10)N(2)	(N(N(H(H(H(H(H))))(H(H(H))(H(H))))))	3	2	sp|P36581|CALX_SCHPO	418
LGJETFLPK	LGJETFLPK	H(10)N(2)	(N(N(H(H(H(H(H))))(H(H(H(H(H))))))))	3	3	sp|P36581|CALX_SCHPO	418
LGJETFLPK	LGJETFLPK	H(11)N(2)	(N(N(H(H(H(H(H))))(H(H)(H(H(H(H))))))))	3	3	sp|P36581|CALX_SCHPO	418
LGJETFLPK	LGJETFLPK	H(12)N(2)	(N(N(H(H(H(H(H))))(H(H(H(H)))(H(H(H)))))))	3	3	sp|P36581|CALX_SCHPO	418
LGJETFLPK	LGJETFLPK	H(13)N(2)	(N(N(H(H(H(H(H))))(H(H(H(H(H(H(H(H)))))))))))	3	3	sp|P36581|CALX_SCHPO	418
LGJETFLPK	LGJETFLPK	H(14)N(2)	(N(N(H(H(H(H(H(H)))))(H(H(H))(H(H(H(H(H)))))))))	3	3	sp|P36581|CALX_SCHPO	418
LGJETFLPK	LGJETFLPK	H(15)N(2)	(N(N(H(H(H(H(H(H(H))))))(H(H(H(H(H(H(H(H)))))))))))	3	3	sp|P36581|CALX_SCHPO	418
LGJETFLPK	LGJETFLPK	H(16)N(2)	(N(N(H(H(H(H(H(H(H(H)))))))(H(H(H))(H(H(H(H(H)))))))))	3	3	sp|P36581|CALX_SCHPO	418
LGJETFLPK	LGJETFLPK	H(17)N(2)	(N(N(H(H(H(H(H(H(H(H)))))))(H(H(H(H)))(H(H(H(H(H)))))))))	3	3	sp|P36581|CALX_SCHPO	418
LGJETFLPK	LGJETFLPK	H(18)N(2)	(N(N(H(H(H(H(H(H(H(H(H))))))))(H(H(H(H(H))))(H(H(H(H))))))))	3	3	sp|P36581|CALX_SCHPO	418
LGJETFLPK	LGJETFLPK	H(7)N(2)	(N(N(H(H(H))(H(H(H(H)))))))	3	2	sp|P36581|CALX_SCHPO	418
LGJETFLPK	LGJETFLPK	H(7)N(2)	(N(N(H(H(H))(H(H(H(H)))))))	3	3	sp|P36581|CALX_SCHPO	418
LGJETFLPK	LGJETFLPK	H(8)N(2)	(N(N(H(H(H(H)))(H(H(H(H)))))))	3	2	sp|P36581|CALX_SCHPO	418
LGJETFLPK	LGJETFLPK	H(8)N(2)	(N(N(H(H(H(H)))(H(H(H(H)))))))	3	3	sp|P36581|CALX_SCHPO	418
LGJETFLPK	LGJETFLPK	H(9)N(2)	(N(N(H(H(H)(H))(H(H)(H(H(H)))))))	3	2	sp|P36581|CALX_SCHPO	418
LGJETFLPK	LGJETFLPK	H(9)N(2)	(N(N(H(H(H(H)))(H(H)(H(H)(H))))))	3	3	sp|P36581|CALX_SCHPO	418
LGJLTNSHVTDTIVLSNLGYFQLK	LGJLTNSHVTDTIVLSNLGYFQLK	H(10)N(2)	(N(N(H(H(H(H)))(H(H)(H(H(H(H))))))))	3	3	sp|Q09140|UGGG_SCHPO	1046
LGJLTNSHVTDTIVLSNLGYFQLK	LGJLTNSHVTDTIVLSNLGYFQLK	H(9)N(2)	(N(N(H(H(H(H)))(H(H(H))(H(H))))))	3	3	sp|Q09140|UGGG_SCHPO	1046
LGNJLTR	LGNJLTR	H(10)N(2)	(N(N(H(H(H(H(H))))(H(H(H(H(H))))))))	4	2	sp|Q9URX4|YFZB_SCHPO/sp|Q9C0Y4|AGLU_SCHPO	225/209
LGNJLTR	LGNJLTR	H(11)N(2)	(N(N(H(H(H(H(H))))(H(H)(H(H(H(H))))))))	4	3	sp|Q9URX4|YFZB_SCHPO/sp|Q9C0Y4|AGLU_SCHPO	225/209
LGNJLTR	LGNJLTR	H(12)N(2)	(N(N(H(H(H(H(H))))(H(H(H(H)))(H(H(H)))))))	4	3	sp|Q9URX4|YFZB_SCHPO/sp|Q9C0Y4|AGLU_SCHPO	225/209
LGNJLTR	LGNJLTR	H(13)N(2)	(N(N(H(H(H(H(H))))(H(H(H(H(H(H(H(H)))))))))))	4	3	sp|Q9URX4|YFZB_SCHPO/sp|Q9C0Y4|AGLU_SCHPO	225/209
LGNJLTR	LGNJLTR	H(14)N(2)	(N(N(H(H(H(H(H(H)))))(H(H(H))(H(H(H(H(H)))))))))	4	3	sp|Q9URX4|YFZB_SCHPO/sp|Q9C0Y4|AGLU_SCHPO	225/209
LGNJLTR	LGNJLTR	H(16)N(2)	(N(N(H(H(H(H(H(H(H(H)))))))(H(H(H))(H(H(H(H(H)))))))))	4	3	sp|Q9URX4|YFZB_SCHPO/sp|Q9C0Y4|AGLU_SCHPO	225/209
LGNJLTR	LGNJLTR	H(17)N(2)	(N(N(H(H(H(H(H(H(H(H)))))))(H(H(H(H)))(H(H(H(H(H)))))))))	4	3	sp|Q9URX4|YFZB_SCHPO/sp|Q9C0Y4|AGLU_SCHPO	225/209
LGNJLTR	LGNJLTR	H(18)N(2)	(N(N(H(H(H(H(H(H(H(H(H))))))))(H(H(H(H(H))))(H(H(H(H))))))))	4	3	sp|Q9URX4|YFZB_SCHPO/sp|Q9C0Y4|AGLU_SCHPO	225/209
LGNJLTR	LGNJLTR	H(7)N(2)	(N(N(H(H(H(H)))(H(H(H))))))	4	2	sp|Q9URX4|YFZB_SCHPO/sp|Q9C0Y4|AGLU_SCHPO	225/209
LGNJLTR	LGNJLTR	H(7)N(2)	(N(N(H(H(H))(H(H(H(H)))))))	4	3	sp|Q9URX4|YFZB_SCHPO/sp|Q9C0Y4|AGLU_SCHPO	225/209
LGNJLTR	LGNJLTR	H(8)N(2)	(N(N(H(H(H(H)))(H(H)(H(H))))))	4	2	sp|Q9URX4|YFZB_SCHPO/sp|Q9C0Y4|AGLU_SCHPO	225/209
LGNJLTR	LGNJLTR	H(8)N(2)	(N(N(H(H(H(H)))(H(H)(H)(H)))))	4	3	sp|Q9URX4|YFZB_SCHPO/sp|Q9C0Y4|AGLU_SCHPO	225/209
LGNJLTR	LGNJLTR	H(9)N(2)	(N(N(H(H(H)(H))(H(H(H))(H(H))))))	4	2	sp|Q9URX4|YFZB_SCHPO/sp|Q9C0Y4|AGLU_SCHPO	225/209
LGNJLTR	LGNJLTR	H(9)N(2)	(N(N(H(H(H(H)))(H(H)(H(H)(H))))))	4	3	sp|Q9URX4|YFZB_SCHPO/sp|Q9C0Y4|AGLU_SCHPO	225/209
LGNQYYJDTQWLK	LGNQYYJDTQWLK	H(10)N(2)	(N(N(H(H(H(H)))(H(H)(H(H)(H(H)))))))	7	3	sp|Q10061|LHS1_SCHPO	733
LGNQYYJDTQWLK	LGNQYYJDTQWLK	H(9)N(2)	(N(N(H(H(H)(H(H)))(H(H(H(H)))))))	7	3	sp|Q10061|LHS1_SCHPO	733
LGVGJATFETDDFSK	LGVGJATFETDDFSK	H(8)N(2)	(N(N(H(H(H(H)))(H(H)(H)(H)))))	5	3	sp|Q09140|UGGG_SCHPO	880
LGVGJATFETDDFSK	LGVGJATFETDDFSK	H(9)N(2)	(N(N(H(H)(H(H)(H(H(H(H(H)))))))))	5	3	sp|Q09140|UGGG_SCHPO	880
LISSJK	LISSJK	H(8)N(2)	(N(N(H(H(H))(H(H)(H)(H(H))))))	5	2	sp|O94694|YG1A_SCHPO	54
LISSJK	LISSJK	H(9)N(2)	(N(N(H(H(H)(H))(H(H(H))(H(H))))))	5	2	sp|O94694|YG1A_SCHPO	54
LIWLDNMFJLSAVAHR	LIWLDNMFJLSAVAHR	H(14)N(2)	(N(N(H(H(H(H(H(H(H))))))(H(H(H(H)))(H(H(H)))))))	9	3	sp|O94323|YGK5_SCHPO	306
LJASNGDVIWR	LJASNGDVIWR	H(8)N(2)	(N(N(H(H(H(H)))(H(H)(H(H))))))	2	2	sp|O13981|EMC1_SCHPO	66
LJASNGDVIWR	LJASNGDVIWR	H(9)N(2)	(N(N(H(H(H(H)))(H(H)(H(H)(H))))))	2	2	sp|O13981|EMC1_SCHPO	66
LJASNGDVIWR	LJASNGDVIWR	H(9)N(2)	(N(N(H(H)(H(H(H))(H(H(H(H))))))))	2	3	sp|O13981|EMC1_SCHPO	66
LJDTYTEVAEVMK	LJDTYTEVAEVMK	H(9)N(2)	(N(N(H(H(H)(H(H)))(H(H)(H(H))))))	2	3	sp|Q10057|PDI1_SCHPO	161
LJDTYTEVAEVMKDDFVFAASDDKELAK	LJDTYTEVAEVMKDDFVFAASDDKELAK	H(10)N(2)	(N(N(H(H)(H(H)(H(H(H(H(H(H))))))))))	2	4	sp|Q10057|PDI1_SCHPO	161
LJDTYTEVAEVMKDDFVFAASDDKELAK	LJDTYTEVAEVMKDDFVFAASDDKELAK	H(13)N(2)	(N(N(H(H(H(H(H))))(H(H(H(H(H(H(H(H)))))))))))	2	4	sp|Q10057|PDI1_SCHPO	161
LJDTYTEVAEVMKDDFVFAASDDKELAK	LJDTYTEVAEVMKDDFVFAASDDKELAK	H(8)N(2)	(N(N(H(H(H(H)))(H(H)(H)(H)))))	2	4	sp|Q10057|PDI1_SCHPO	161
LJDTYTEVAEVMKDDFVFAASDDKELAK	LJDTYTEVAEVMKDDFVFAASDDKELAK	H(9)N(2)	(N(N(H(H(H(H(H))))(H(H(H(H)))))))	2	4	sp|Q10057|PDI1_SCHPO	161
LJDTYTEVAEVMKDDFVFAASDDKELAK	LJDTYTEVAEVM[147]KDDFVFAASDDKELAK	H(10)N(2)	(N(N(H(H(H(H)))(H(H(H))(H(H)(H))))))	2	4	sp|Q10057|PDI1_SCHPO	161
LJDTYTEVAEVMKDDFVFAASDDKELAK	LJDTYTEVAEVM[147]KDDFVFAASDDKELAK	H(13)N(2)	(N(N(H(H(H(H(H))))(H(H(H(H(H(H(H(H)))))))))))	2	4	sp|Q10057|PDI1_SCHPO	161
LJDTYTEVAEVMKDDFVFAASDDKELAK	LJDTYTEVAEVM[147]KDDFVFAASDDKELAK	H(8)N(2)	(N(N(H(H(H(H)))(H(H)(H(H))))))	2	4	sp|Q10057|PDI1_SCHPO	161
LJDTYTEVAEVMKDDFVFAASDDKELAK	LJDTYTEVAEVM[147]KDDFVFAASDDKELAK	H(9)N(2)	(N(N(H(H(H(H)))(H(H(H(H(H))))))))	2	4	sp|Q10057|PDI1_SCHPO	161
LJTSEELPFTK	LJTSEELPFTK	H(6)N(2)	(N(N(H(H(H))(H(H(H))))))	2	2	sp|Q10435|YDE1_SCHPO	42
LJTSEELPFTKK	LJTSEELPFTKK	H(5)N(2)	(N(N(H(H(H))(H(H)))))	2	2	sp|Q10435|YDE1_SCHPO	42
LJTSEELPFTKK	LJTSEELPFTKK	H(6)N(2)	(N(N(H(H(H))(H(H(H))))))	2	3	sp|Q10435|YDE1_SCHPO	42
LLJISLEHLPGQTDIFR	LLJISLEHLPGQTDIFR	H(11)N(2)	(N(N(H(H(H(H(H))))(H(H)(H(H(H(H))))))))	3	3	sp|O14124|DPEH1_SCHPO	84
LLJISLEHLPGQTDIFR	LLJISLEHLPGQTDIFR	H(12)N(2)	(N(N(H(H(H(H(H))))(H(H(H(H)))(H(H(H)))))))	3	3	sp|O14124|DPEH1_SCHPO	84
LLJISLEHLPGQTDIFR	LLJISLEHLPGQTDIFR	H(13)N(2)	(N(N(H(H(H(H(H))))(H(H(H(H(H(H(H(H)))))))))))	3	3	sp|O14124|DPEH1_SCHPO	84
LLJISLEHLPGQTDIFR	LLJISLEHLPGQTDIFR	H(14)N(2)	(N(N(H(H(H(H(H(H)))))(H(H(H))(H(H(H(H(H)))))))))	3	3	sp|O14124|DPEH1_SCHPO	84
LLJISLEHLPGQTDIFR	LLJISLEHLPGQTDIFR	H(15)N(2)	(N(N(H(H(H(H(H(H(H))))))(H(H(H(H(H(H(H(H)))))))))))	3	3	sp|O14124|DPEH1_SCHPO	84
LLJISLEHLPGQTDIFR	LLJISLEHLPGQTDIFR	H(7)N(2)	(N(N(H(H(H))(H(H(H(H)))))))	3	3	sp|O14124|DPEH1_SCHPO	84
LLJISLEHLPGQTDIFR	LLJISLEHLPGQTDIFR	H(8)N(2)	(N(N(H(H(H(H)))(H(H)(H(H))))))	3	3	sp|O14124|DPEH1_SCHPO	84
LLJISLEHLPGQTDIFR	LLJISLEHLPGQTDIFR	H(9)N(2)	(N(N(H(H(H(H(H))))(H(H(H(H)))))))	3	3	sp|O14124|DPEH1_SCHPO	84
LMVDHILPEVLVNEJR	LMVDHILPEVLVNEJR	H(15)N(2)	(N(N(H(H(H(H(H(H(H))))))(H(H(H(H(H(H(H(H)))))))))))	15	3	sp|Q9US39|YFZ2_SCHPO	421
LSEMVETALDVLLJATNEDTSK	LSEMVETALDVLLJATNEDTSK	H(8)N(2)	(N(N(H(H(H(H)))(H(H)(H)(H)))))	14	3	sp|O60109|PPB_SCHPO	291
LSEMVETALDVLLJATNEDTSK	LSEMVETALDVLLJATNEDTSK	H(9)N(2)	(N(N(H(H(H(H(H))))(H(H(H(H)))))))	14	3	sp|O60109|PPB_SCHPO	291
LSJVTTATFDGISNVFIGNLK	LSJVTTATFDGISNVFIGNLK	H(10)N(2)	(N(N(H(H(H(H(H))))(H(H(H(H(H))))))))	3	3	sp|O13960|ECM33_SCHPO	203
LSJVTTATFDGISNVFIGNLK	LSJVTTATFDGISNVFIGNLK	H(11)N(2)	(N(N(H(H(H))(H(H(H(H(H(H(H(H)))))))))))	3	3	sp|O13960|ECM33_SCHPO	203
LSJVTTATFDGISNVFIGNLK	LSJVTTATFDGISNVFIGNLK	H(12)N(2)	(N(N(H(H(H(H(H))))(H(H(H(H(H(H(H))))))))))	3	3	sp|O13960|ECM33_SCHPO	203
LSJVTTATFDGISNVFIGNLK	LSJVTTATFDGISNVFIGNLK	H(13)N(2)	(N(N(H(H(H(H(H(H)))))(H(H)(H(H(H(H(H)))))))))	3	3	sp|O13960|ECM33_SCHPO	203
LSJVTTATFDGISNVFIGNLK	LSJVTTATFDGISNVFIGNLK	H(13)N(2)	(N(N(H(H(H(H)))(H(H(H(H)))(H(H(H(H(H)))))))))	3	4	sp|O13960|ECM33_SCHPO	203
LSJVTTATFDGISNVFIGNLK	LSJVTTATFDGISNVFIGNLK	H(14)N(2)	(N(N(H(H(H(H(H))))(H(H(H))(H(H(H(H(H(H))))))))))	3	3	sp|O13960|ECM33_SCHPO	203
LSJVTTATFDGISNVFIGNLK	LSJVTTATFDGISNVFIGNLK	H(14)N(2)	(N(N(H(H(H(H(H(H)))))(H(H(H(H)))(H(H(H(H))))))))	3	4	sp|O13960|ECM33_SCHPO	203
LSJVTTATFDGISNVFIGNLK	LSJVTTATFDGISNVFIGNLK	H(7)N(2)	(N(N(H(H(H))(H(H(H(H)))))))	3	3	sp|O13960|ECM33_SCHPO	203
LSJVTTATFDGISNVFIGNLK	LSJVTTATFDGISNVFIGNLK	H(8)N(2)	(N(N(H(H(H(H)))(H(H)(H)(H)))))	3	3	sp|O13960|ECM33_SCHPO	203
LSJVTTATFDGISNVFIGNLK	LSJVTTATFDGISNVFIGNLK	H(9)N(2)	(N(N(H(H(H(H(H))))(H(H(H(H)))))))	3	3	sp|O13960|ECM33_SCHPO	203
LVDATQGGPJITFSSIR	LVDATQGGPJITFSSIR	H(11)N(2)	(N(N(H(H(H(H(H))))(H(H)(H(H(H(H))))))))	10	3	sp|O13857|PLB2_SCHPO	266
LVDATQGGPJITFSSIR	LVDATQGGPJITFSSIR	H(12)N(2)	(N(N(H(H(H(H(H))))(H(H(H))(H(H(H(H))))))))	10	3	sp|O13857|PLB2_SCHPO	266
LVDATQGGPJITFSSIR	LVDATQGGPJITFSSIR	H(13)N(2)	(N(N(H(H(H(H(H))))(H(H)(H(H(H))(H(H(H))))))))	10	3	sp|O13857|PLB2_SCHPO	266
LVDATQGGPJITFSSIR	LVDATQGGPJITFSSIR	H(14)N(2)	(N(N(H(H(H(H(H(H(H))))))(H(H(H))(H(H(H(H))))))))	10	3	sp|O13857|PLB2_SCHPO	266
LVDATQGGPJITFSSIR	LVDATQGGPJITFSSIR	H(15)N(2)	(N(N(H(H(H(H(H(H(H))))))(H(H)(H(H(H(H(H(H))))))))))	10	3	sp|O13857|PLB2_SCHPO	266
LVDATQGGPJITFSSIR	LVDATQGGPJITFSSIR	H(16)N(2)	(N(N(H(H(H(H(H(H(H(H)))))))(H(H(H))(H(H(H(H(H)))))))))	10	3	sp|O13857|PLB2_SCHPO	266
LVDATQGGPJITFSSIR	LVDATQGGPJITFSSIR	H(17)N(2)	(N(N(H(H(H(H(H(H(H(H)))))))(H(H(H(H)))(H(H(H(H(H)))))))))	10	3	sp|O13857|PLB2_SCHPO	266
LVDATQGGPJITFSSIR	LVDATQGGPJITFSSIR	H(7)N(2)	(N(N(H(H(H))(H(H(H(H)))))))	10	3	sp|O13857|PLB2_SCHPO	266
LVDATQGGPJITFSSIR	LVDATQGGPJITFSSIR	H(8)N(2)	(N(N(H(H(H(H)))(H(H)(H)(H)))))	10	3	sp|O13857|PLB2_SCHPO	266
LVDATQGGPJITFSSIR	LVDATQGGPJITFSSIR	H(9)N(2)	(N(N(H(H(H(H)))(H(H)(H(H)(H))))))	10	3	sp|O13857|PLB2_SCHPO	266
LYESEJQTHLITK	LYESEJQTHLITK	H(11)N(2)	(N(N(H(H(H(H(H))))(H(H)(H(H(H(H))))))))	6	3	sp|O74323|SEC11_SCHPO	114
LYESEJQTHLITK	LYESEJQTHLITK	H(12)N(2)	(N(N(H(H(H(H(H))))(H(H(H(H)))(H(H(H)))))))	6	3	sp|O74323|SEC11_SCHPO	114
LYESEJQTHLITK	LYESEJQTHLITK	H(13)N(2)	(N(N(H(H(H(H(H))))(H(H(H(H(H(H(H(H)))))))))))	6	3	sp|O74323|SEC11_SCHPO	114
LYESEJQTHLITK	LYESEJQTHLITK	H(14)N(2)	(N(N(H(H(H(H(H(H)))))(H(H(H))(H(H(H(H(H)))))))))	6	3	sp|O74323|SEC11_SCHPO	114
LYESEJQTHLITK	LYESEJQTHLITK	H(15)N(2)	(N(N(H(H(H(H(H(H(H))))))(H(H(H(H(H(H(H(H)))))))))))	6	3	sp|O74323|SEC11_SCHPO	114
LYESEJQTHLITK	LYESEJQTHLITK	H(16)N(2)	(N(N(H(H(H(H(H(H(H(H)))))))(H(H(H))(H(H(H(H(H)))))))))	6	3	sp|O74323|SEC11_SCHPO	114
LYESEJQTHLITK	LYESEJQTHLITK	H(17)N(2)	(N(N(H(H(H(H(H(H(H(H)))))))(H(H(H(H)))(H(H(H(H(H)))))))))	6	3	sp|O74323|SEC11_SCHPO	114
LYESEJQTHLITK	LYESEJQTHLITK	H(18)N(2)	(N(N(H(H(H(H(H(H(H(H(H))))))))(H(H(H(H(H))))(H(H(H(H))))))))	6	3	sp|O74323|SEC11_SCHPO	114
LYESEJQTHLITK	LYESEJQTHLITK	H(7)N(2)	(N(N(H(H(H))(H(H(H(H)))))))	6	3	sp|O74323|SEC11_SCHPO	114
LYESEJQTHLITK	LYESEJQTHLITK	H(8)N(2)	(N(N(H(H(H(H)))(H(H)(H)(H)))))	6	3	sp|O74323|SEC11_SCHPO	114
LYESEJQTHLITK	LYESEJQTHLITK	H(9)N(2)	(N(N(H(H(H(H)))(H(H(H(H(H))))))))	6	3	sp|O74323|SEC11_SCHPO	114
MEJITSNEVSLHIASADSAPGFDK	MEJITSNEVSLHIASADSAPGFDK	H(8)N(2)	(N(N(H(H(H(H)))(H(H)(H)(H)))))	3	3	sp|O94702|ERMP1_SCHPO	617
MEJITSNEVSLHIASADSAPGFDK	MEJITSNEVSLHIASADSAPGFDK	H(9)N(2)	(N(N(H(H(H(H(H))))(H(H(H(H)))))))	3	3	sp|O94702|ERMP1_SCHPO	617
MEJITSNEVSLHIASADSAPGFDK	M[147]EJITSNEVSLHIASADSAPGFDK	H(9)N(2)	(N(N(H(H(H(H)))(H(H(H(H(H))))))))	3	3	sp|O94702|ERMP1_SCHPO	617
MEMJQTETLIPAAR	n[43]MEMJQTETLIPAAR	H(8)N(2)	(N(N(H(H(H(H)))(H(H)(H)(H)))))	4	3	sp|O13820|ERG5_SCHPO	4
MEMJQTETLIPAAR	n[43]MEMJQTETLIPAAR	H(9)N(2)	(N(N(H(H(H)(H(H)))(H(H(H(H)))))))	4	3	sp|O13820|ERG5_SCHPO	4
MEMJQTETLIPAAR	n[43]M[147]EMJQTETLIPAAR	H(9)N(2)	(N(N(H(H(H(H(H))))(H(H(H(H)))))))	4	3	sp|O13820|ERG5_SCHPO	4
MJTTSEVIVGTGFQAIR	n[43]MJTTSEVIVGTGFQAIR	H(8)N(2)	(N(N(H(H(H(H)))(H(H(H(H)))))))	2	3	sp|Q9UUH4|MSMO_SCHPO	2
NFJDSSTK	NFJDSSTK	H(13)N(2)	(N(N(H(H(H(H(H))))(H(H)(H(H(H))(H(H(H))))))))	3	3	sp|P78854|PLB1_SCHPO	348
NFJDSSTK	NFJDSSTK	H(14)N(2)	(N(N(H(H(H(H(H(H)))))(H(H(H))(H(H(H(H(H)))))))))	3	3	sp|P78854|PLB1_SCHPO	348
NJESYPIGFTYK	NJESYPIGFTYK	H(10)N(2)	(N(N(H(H(H(H(H))))(H(H)(H(H(H)))))))	2	3	sp|Q10061|LHS1_SCHPO	555
NJESYPIGFTYK	NJESYPIGFTYK	H(11)N(2)	(N(N(H(H(H(H(H))))(H(H(H))(H(H(H)))))))	2	3	sp|Q10061|LHS1_SCHPO	555
NJESYPIGFTYK	NJESYPIGFTYK	H(12)N(2)	(N(N(H(H(H(H(H))))(H(H(H(H)))(H(H(H)))))))	2	3	sp|Q10061|LHS1_SCHPO	555
NJESYPIGFTYK	NJESYPIGFTYK	H(13)N(2)	(N(N(H(H(H(H(H))))(H(H(H(H(H(H(H(H)))))))))))	2	3	sp|Q10061|LHS1_SCHPO	555
NJESYPIGFTYK	NJESYPIGFTYK	H(14)N(2)	(N(N(H(H(H(H(H(H)))))(H(H(H))(H(H(H(H(H)))))))))	2	3	sp|Q10061|LHS1_SCHPO	555
NJESYPIGFTYK	NJESYPIGFTYK	H(15)N(2)	(N(N(H(H(H(H(H(H(H))))))(H(H(H(H(H(H(H(H)))))))))))	2	3	sp|Q10061|LHS1_SCHPO	555
NJESYPIGFTYK	NJESYPIGFTYK	H(16)N(2)	(N(N(H(H(H(H(H(H(H(H)))))))(H(H(H))(H(H(H(H(H)))))))))	2	3	sp|Q10061|LHS1_SCHPO	555
NJESYPIGFTYK	NJESYPIGFTYK	H(17)N(2)	(N(N(H(H(H(H(H(H(H(H)))))))(H(H(H(H)))(H(H(H(H(H)))))))))	2	3	sp|Q10061|LHS1_SCHPO	555
NJESYPIGFTYK	NJESYPIGFTYK	H(18)N(2)	(N(N(H(H(H(H(H(H(H(H(H))))))))(H(H(H(H(H))))(H(H(H(H))))))))	2	3	sp|Q10061|LHS1_SCHPO	555
NJESYPIGFTYK	NJESYPIGFTYK	H(7)N(2)	(N(N(H(H(H))(H(H(H(H)))))))	2	3	sp|Q10061|LHS1_SCHPO	555
NJESYPIGFTYK	NJESYPIGFTYK	H(8)N(2)	(N(N(H(H(H(H)))(H(H)(H(H))))))	2	2	sp|Q10061|LHS1_SCHPO	555
NJESYPIGFTYK	NJESYPIGFTYK	H(8)N(2)	(N(N(H(H(H(H)))(H(H)(H)(H)))))	2	3	sp|Q10061|LHS1_SCHPO	555
NJESYPIGFTYK	NJESYPIGFTYK	H(9)N(2)	(N(N(H(H(H(H(H))))(H(H(H(H)))))))	2	3	sp|Q10061|LHS1_SCHPO	555
NJISLSK	NJISLSK	H(11)N(2)	(N(N(H(H(H(H(H))))(H(H(H))(H(H(H)))))))	2	2	sp|O14194|GGT2_SCHPO	396
NJISLSK	NJISLSK	H(13)N(2)	(N(N(H(H(H(H(H))))(H(H(H(H(H(H(H(H)))))))))))	2	2	sp|O14194|GGT2_SCHPO	396
NMVJTTR	NMVJTTR	H(7)N(2)	(N(N(H(H(H))(H(H(H(H)))))))	4	2	sp|Q9HGN7|SEC63_SCHPO	135
NMVJTTR	NMVJTTR	H(8)N(2)	(N(N(H(H(H(H)))(H(H(H(H)))))))	4	2	sp|Q9HGN7|SEC63_SCHPO	135
NMVJTTR	NM[147]VJTTR	H(7)N(2)	(N(N(H(H(H(H)))(H(H(H))))))	4	2	sp|Q9HGN7|SEC63_SCHPO	135
NMVJTTREEVEK	NMVJTTREEVEK	H(8)N(2)	(N(N(H(H(H(H)))(H(H)(H(H))))))	4	3	sp|Q9HGN7|SEC63_SCHPO	135
NNIJISHLSR	NNIJISHLSR	H(10)N(2)	(N(N(H(H(H(H(H))))(H(H)(H(H(H)))))))	4	3	sp|O94472|PBN1_SCHPO	56
NNIJISHLSR	NNIJISHLSR	H(9)N(2)	(N(N(H(H(H)(H(H)))(H(H)(H(H))))))	4	3	sp|O94472|PBN1_SCHPO	56
NYGHDEYSLPWJLTEIK	NYGHDEYSLPWJLTEIK	H(11)N(2)	(N(N(H(H(H(H(H))))(H(H)(H(H(H(H))))))))	12	3	sp|Q8WZK2|MCD4_SCHPO	315
NYGHDEYSLPWJLTEIK	NYGHDEYSLPWJLTEIK	H(12)N(2)	(N(N(H(H(H(H(H))))(H(H(H(H)))(H(H(H)))))))	12	3	sp|Q8WZK2|MCD4_SCHPO	315
NYGHDEYSLPWJLTEIK	NYGHDEYSLPWJLTEIK	H(13)N(2)	(N(N(H(H(H(H(H))))(H(H(H(H(H(H(H(H)))))))))))	12	3	sp|Q8WZK2|MCD4_SCHPO	315
NYGHDEYSLPWJLTEIK	NYGHDEYSLPWJLTEIK	H(14)N(2)	(N(N(H(H(H(H(H(H)))))(H(H(H))(H(H(H(H(H)))))))))	12	3	sp|Q8WZK2|MCD4_SCHPO	315
NYGHDEYSLPWJLTEIK	NYGHDEYSLPWJLTEIK	H(15)N(2)	(N(N(H(H(H(H(H(H(H))))))(H(H(H(H(H(H(H(H)))))))))))	12	3	sp|Q8WZK2|MCD4_SCHPO	315
NYGHDEYSLPWJLTEIK	NYGHDEYSLPWJLTEIK	H(7)N(2)	(N(N(H(H(H))(H(H(H(H)))))))	12	3	sp|Q8WZK2|MCD4_SCHPO	315
NYGHDEYSLPWJLTEIK	NYGHDEYSLPWJLTEIK	H(8)N(2)	(N(N(H(H(H(H)))(H(H)(H)(H)))))	12	3	sp|Q8WZK2|MCD4_SCHPO	315
NYGHDEYSLPWJLTEIK	NYGHDEYSLPWJLTEIK	H(9)N(2)	(N(N(H(H(H)(H))(H(H(H))(H(H))))))	12	3	sp|Q8WZK2|MCD4_SCHPO	315
PVYVTJVTIEHVQHK	PVYVTJVTIEHVQHK	H(9)N(2)	(N(N(H(H(H(H)))(H(H(H(H(H))))))))	6	4	sp|Q09825|SAD1_SCHPO	395
QFJTSLENFK	QFJTSLENFK	H(10)N(2)	(N(N(H(H(H(H(H))))(H(H(H(H(H))))))))	3	2	sp|Q10061|LHS1_SCHPO	678
QFJTSLENFK	QFJTSLENFK	H(7)N(2)	(N(N(H(H(H))(H(H(H(H)))))))	3	2	sp|Q10061|LHS1_SCHPO	678
QFJTSLENFK	QFJTSLENFK	H(8)N(2)	(N(N(H(H(H(H)))(H(H)(H)(H)))))	3	2	sp|Q10061|LHS1_SCHPO	678
QFJTSLENFK	QFJTSLENFK	H(8)N(2)	(N(N(H(H(H(H)))(H(H)(H(H))))))	3	3	sp|Q10061|LHS1_SCHPO	678
QFJTSLENFK	QFJTSLENFK	H(9)N(2)	(N(N(H(H(H(H(H))))(H(H(H(H)))))))	3	2	sp|Q10061|LHS1_SCHPO	678
QFJTSLENFK	QFJTSLENFK	H(9)N(2)	(N(N(H(H)(H(H(H(H(H(H(H))))))))))	3	3	sp|Q10061|LHS1_SCHPO	678
QFVQYGJLTGLDMAVVK	QFVQYGJLTGLDMAVVK	H(7)N(2)	(N(N(H(H(H))(H(H(H(H)))))))	7	3	sp|O94702|ERMP1_SCHPO	291
QFVQYGJLTGLDMAVVK	QFVQYGJLTGLDMAVVK	H(9)N(2)	(N(N(H(H(H(H(H))))(H(H(H(H)))))))	7	3	sp|O94702|ERMP1_SCHPO	291
QIIDSNFKRDJR	QIIDSNFKRDJR	H(10)N(2)	(N(N(H(H(H(H(H))))(H(H)(H(H(H)))))))	11	3	sp|O14014|RGA3_SCHPO	120
QJSTTEPSYDLQELR	QJSTTEPSYDLQELR	H(8)N(2)	(N(N(H(H(H(H)))(H(H(H(H)))))))	2	3	sp|Q9UTC8|OS9_SCHPO	104
QJSTTEPSYDLQELR	QJSTTEPSYDLQELR	H(9)N(2)	(N(N(H(H(H(H(H))))(H(H(H(H)))))))	2	3	sp|Q9UTC8|OS9_SCHPO	104
QSIALYAJDTK	QSIALYAJDTK	H(6)N(2)	(N(N(H(H(H))(H(H(H))))))	8	2	sp|P87113|ERG2_SCHPO	50
QSIALYAJDTK	QSIALYAJDTK	H(7)N(2)	(N(N(H(H(H))(H(H(H(H)))))))	8	2	sp|P87113|ERG2_SCHPO	50
QSIALYAJDTK	QSIALYAJDTK	H(8)N(2)	(N(N(H(H(H(H)))(H(H)(H(H))))))	8	2	sp|P87113|ERG2_SCHPO	50
QSIALYAJDTK	QSIALYAJDTK	H(8)N(2)	(N(N(H(H(H(H)))(H(H)(H(H))))))	8	3	sp|P87113|ERG2_SCHPO	50
QSIALYAJDTK	QSIALYAJDTK	H(9)N(2)	(N(N(H(H(H))(H(H)(H(H(H(H))))))))	8	2	sp|P87113|ERG2_SCHPO	50
QSIALYAJDTK	QSIALYAJDTK	H(9)N(2)	(N(N(H(H(H)(H))(H(H(H(H(H))))))))	8	3	sp|P87113|ERG2_SCHPO	50
QWASISPJITYK	QWASISPJITYK	H(16)N(2)	(N(N(H(H(H(H(H(H(H(H)))))))(H(H(H))(H(H(H(H(H)))))))))	8	3	sp|Q9USU5|GAS2_SCHPO	334
QWASISPJITYK	QWASISPJITYK	H(19)N(2)	(N(N(H(H(H(H(H(H(H(H)))))))(H(H(H(H(H(H)))))(H(H(H(H(H)))))))))	8	3	sp|Q9USU5|GAS2_SCHPO	334
QYNEJVTLYAPLEHINVAIR	QYNEJVTLYAPLEHINVAIR	H(10)N(2)	(N(N(H(H(H(H)))(H(H)(H(H)(H(H)))))))	5	3	sp|Q9C0Y4|AGLU_SCHPO	821
QYNEJVTLYAPLEHINVAIR	QYNEJVTLYAPLEHINVAIR	H(11)N(2)	(N(N(H(H(H(H(H))))(H(H)(H(H(H(H))))))))	5	3	sp|Q9C0Y4|AGLU_SCHPO	821
QYNEJVTLYAPLEHINVAIR	QYNEJVTLYAPLEHINVAIR	H(12)N(2)	(N(N(H(H(H(H(H))))(H(H(H(H)))(H(H(H)))))))	5	3	sp|Q9C0Y4|AGLU_SCHPO	821
QYNEJVTLYAPLEHINVAIR	QYNEJVTLYAPLEHINVAIR	H(13)N(2)	(N(N(H(H(H(H(H))))(H(H(H(H(H(H(H(H)))))))))))	5	3	sp|Q9C0Y4|AGLU_SCHPO	821
QYNEJVTLYAPLEHINVAIR	QYNEJVTLYAPLEHINVAIR	H(7)N(2)	(N(N(H(H(H))(H(H(H(H)))))))	5	3	sp|Q9C0Y4|AGLU_SCHPO	821
QYNEJVTLYAPLEHINVAIR	QYNEJVTLYAPLEHINVAIR	H(8)N(2)	(N(N(H(H(H(H)))(H(H(H(H)))))))	5	3	sp|Q9C0Y4|AGLU_SCHPO	821
QYNEJVTLYAPLEHINVAIR	QYNEJVTLYAPLEHINVAIR	H(8)N(2)	(N(N(H(H(H(H)))(H(H)(H)(H)))))	5	4	sp|Q9C0Y4|AGLU_SCHPO	821
QYNEJVTLYAPLEHINVAIR	QYNEJVTLYAPLEHINVAIR	H(9)N(2)	(N(N(H(H(H(H)))(H(H(H(H(H))))))))	5	3	sp|Q9C0Y4|AGLU_SCHPO	821
QYRDDLJLSYVFGCIPK	QYRDDLJLSYVFGC[160]IPK	H(10)N(2)	(N(N(H(H(H(H(H))))(H(H(H(H(H))))))))	7	3	sp|Q9US39|YFZ2_SCHPO	379
QYRDDLJLSYVFGCIPK	QYRDDLJLSYVFGC[160]IPK	H(11)N(2)	(N(N(H(H)(H(H(H(H(H(H(H(H(H))))))))))))	7	3	sp|Q9US39|YFZ2_SCHPO	379
QYRDDLJLSYVFGCIPK	QYRDDLJLSYVFGC[160]IPK	H(12)N(2)	(N(N(H(H(H(H(H))))(H(H(H(H)))(H(H(H)))))))	7	3	sp|Q9US39|YFZ2_SCHPO	379
QYRDDLJLSYVFGCIPK	QYRDDLJLSYVFGC[160]IPK	H(13)N(2)	(N(N(H(H(H(H(H))))(H(H(H(H(H(H(H(H)))))))))))	7	3	sp|Q9US39|YFZ2_SCHPO	379
QYRDDLJLSYVFGCIPK	QYRDDLJLSYVFGC[160]IPK	H(14)N(2)	(N(N(H(H(H(H(H(H)))))(H(H(H))(H(H(H(H(H)))))))))	7	3	sp|Q9US39|YFZ2_SCHPO	379
QYRDDLJLSYVFGCIPK	QYRDDLJLSYVFGC[160]IPK	H(15)N(2)	(N(N(H(H(H(H(H(H(H))))))(H(H(H(H(H(H(H(H)))))))))))	7	3	sp|Q9US39|YFZ2_SCHPO	379
QYRDDLJLSYVFGCIPK	QYRDDLJLSYVFGC[160]IPK	H(7)N(2)	(N(N(H(H(H))(H(H(H(H)))))))	7	3	sp|Q9US39|YFZ2_SCHPO	379
QYRDDLJLSYVFGCIPK	QYRDDLJLSYVFGC[160]IPK	H(8)N(2)	(N(N(H(H(H(H)))(H(H)(H)(H)))))	7	3	sp|Q9US39|YFZ2_SCHPO	379
QYRDDLJLSYVFGCIPK	QYRDDLJLSYVFGC[160]IPK	H(9)N(2)	(N(N(H(H(H(H(H))))(H(H(H(H)))))))	7	3	sp|Q9US39|YFZ2_SCHPO	379
RAVLJQTSLCENPPADVR	RAVLJQTSLC[160]ENPPADVR	H(9)N(2)	(N(N(H(H(H)(H(H)))(H(H)(H(H))))))	5	3	sp|O13663|GPI13_SCHPO	54
RFNPAJTSITNYEIK	RFNPAJTSITNYEIK	H(9)N(2)	(N(N(H(H(H(H)))(H(H)(H(H)(H))))))	6	3	sp|O94680|PDAT_SCHPO	560
RJSSTSSGETGKGPK	RJSSTSSGETGKGPK	H(13)N(2)	(N(N(H(H(H(H(H(H)))))(H(H)(H(H(H(H(H)))))))))	2	3	sp|O94525|YBU1_SCHPO	486
RSEVTPJTSLAQCPK	RSEVTPJTSLAQC[160]PK	H(10)N(2)	(N(N(H(H)(H(H(H))(H(H(H(H(H)))))))))	7	3	sp|Q9C0Y2|YKL1_SCHPO	44
RSEVTPJTSLAQCPK	RSEVTPJTSLAQC[160]PK	H(11)N(2)	(N(N(H(H(H(H(H))))(H(H)(H(H(H(H))))))))	7	3	sp|Q9C0Y2|YKL1_SCHPO	44
RSEVTPJTSLAQCPK	RSEVTPJTSLAQC[160]PK	H(12)N(2)	(N(N(H(H)(H(H(H(H(H))))(H(H(H(H(H)))))))))	7	3	sp|Q9C0Y2|YKL1_SCHPO	44
RSEVTPJTSLAQCPK	RSEVTPJTSLAQC[160]PK	H(13)N(2)	(N(N(H(H(H(H(H(H)))))(H(H)(H(H(H(H(H)))))))))	7	3	sp|Q9C0Y2|YKL1_SCHPO	44
RSEVTPJTSLAQCPK	RSEVTPJTSLAQC[160]PK	H(14)N(2)	(N(N(H(H(H(H(H(H)))))(H(H(H))(H(H(H(H(H)))))))))	7	3	sp|Q9C0Y2|YKL1_SCHPO	44
RSEVTPJTSLAQCPK	RSEVTPJTSLAQC[160]PK	H(15)N(2)	(N(N(H(H(H(H(H(H(H))))))(H(H(H(H(H(H(H(H)))))))))))	7	3	sp|Q9C0Y2|YKL1_SCHPO	44
RSEVTPJTSLAQCPK	RSEVTPJTSLAQC[160]PK	H(16)N(2)	(N(N(H(H(H(H(H(H(H(H)))))))(H(H(H))(H(H(H(H(H)))))))))	7	3	sp|Q9C0Y2|YKL1_SCHPO	44
RSEVTPJTSLAQCPK	RSEVTPJTSLAQC[160]PK	H(17)N(2)	(N(N(H(H(H(H(H(H(H(H)))))))(H(H(H(H)))(H(H(H(H(H)))))))))	7	3	sp|Q9C0Y2|YKL1_SCHPO	44
RSEVTPJTSLAQCPK	RSEVTPJTSLAQC[160]PK	H(7)N(2)	(N(N(H(H(H))(H(H(H(H)))))))	7	3	sp|Q9C0Y2|YKL1_SCHPO	44
RSEVTPJTSLAQCPK	RSEVTPJTSLAQC[160]PK	H(8)N(2)	(N(N(H(H(H(H)))(H(H)(H)(H)))))	7	3	sp|Q9C0Y2|YKL1_SCHPO	44
RSEVTPJTSLAQCPK	RSEVTPJTSLAQC[160]PK	H(9)N(2)	(N(N(H(H(H(H(H))))(H(H(H(H)))))))	7	3	sp|Q9C0Y2|YKL1_SCHPO	44
SDPASLVGNJITIYHPPPHGYLSYK	SDPASLVGNJITIYHPPPHGYLSYK	H(10)N(2)	(N(N(H(H(H(H(H))))(H(H)(H(H(H)))))))	10	4	sp|Q9USK8|AGS1_SCHPO	1032
SDPASLVGNJITIYHPPPHGYLSYK	SDPASLVGNJITIYHPPPHGYLSYK	H(9)N(2)	(N(N(H(H(H(H(H))))(H(H(H(H)))))))	10	4	sp|Q9USK8|AGS1_SCHPO	1032
SDTJSTSSGFSVGEAISSGYSLK	SDTJSTSSGFSVGEAISSGYSLK	H(9)N(2)	(N(N(H(H(H(H)))(H(H(H(H(H))))))))	4	3	sp|O42665|YF8B_SCHPO	106
SEFDGILPGEFVESJSTWWNR	SEFDGILPGEFVESJSTWWNR	H(8)N(2)	(N(N(H(H(H(H)))(H(H)(H(H))))))	15	3	sp|Q9P7Q9|ALG9_SCHPO	462
SEFDGILPGEFVESJSTWWNR	SEFDGILPGEFVESJSTWWNR	H(9)N(2)	(N(N(H(H)(H(H)(H(H(H(H(H)))))))))	15	3	sp|Q9P7Q9|ALG9_SCHPO	462
SEVTPJTSLAQCPK	SEVTPJTSLAQC[160]PK	H(11)N(2)	(N(N(H(H(H)(H(H(H))))(H(H)(H(H(H)))))))	6	3	sp|Q9C0Y2|YKL1_SCHPO	44
SIDCQWMDSVALJLSR	SIDC[160]QWMDSVALJLSR	H(10)N(2)	(N(N(H(H(H(H(H))))(H(H(H(H(H))))))))	13	3	sp|P87167|BUT2_SCHPO	196
SIDCQWMDSVALJLSR	SIDC[160]QWMDSVALJLSR	H(11)N(2)	(N(N(H(H(H(H(H))))(H(H)(H(H(H(H))))))))	13	3	sp|P87167|BUT2_SCHPO	196
SIDCQWMDSVALJLSR	SIDC[160]QWMDSVALJLSR	H(12)N(2)	(N(N(H(H(H(H(H))))(H(H(H(H)))(H(H(H)))))))	13	3	sp|P87167|BUT2_SCHPO	196
SIDCQWMDSVALJLSR	SIDC[160]QWMDSVALJLSR	H(13)N(2)	(N(N(H(H(H)(H))(H(H(H(H(H(H(H(H(H))))))))))))	13	3	sp|P87167|BUT2_SCHPO	196
SIDCQWMDSVALJLSR	SIDC[160]QWMDSVALJLSR	H(14)N(2)	(N(N(H(H(H(H(H(H)))))(H(H(H))(H(H(H(H(H)))))))))	13	3	sp|P87167|BUT2_SCHPO	196
SIDCQWMDSVALJLSR	SIDC[160]QWMDSVALJLSR	H(15)N(2)	(N(N(H(H(H(H(H(H(H))))))(H(H(H(H(H(H(H(H)))))))))))	13	3	sp|P87167|BUT2_SCHPO	196
SIDCQWMDSVALJLSR	SIDC[160]QWMDSVALJLSR	H(16)N(2)	(N(N(H(H(H(H(H(H(H(H)))))))(H(H(H))(H(H(H(H(H)))))))))	13	3	sp|P87167|BUT2_SCHPO	196
SIDCQWMDSVALJLSR	SIDC[160]QWMDSVALJLSR	H(7)N(2)	(N(N(H(H(H))(H(H(H(H)))))))	13	3	sp|P87167|BUT2_SCHPO	196
SIDCQWMDSVALJLSR	SIDC[160]QWMDSVALJLSR	H(8)N(2)	(N(N(H(H(H(H)))(H(H)(H)(H)))))	13	3	sp|P87167|BUT2_SCHPO	196
SIDCQWMDSVALJLSR	SIDC[160]QWM[147]DSVALJLSR	H(12)N(2)	(N(N(H(H(H(H(H(H)))))(H(H(H))(H(H(H)))))))	13	3	sp|P87167|BUT2_SCHPO	196
SIDVGJHTLVIVDGIR	SIDVGJHTLVIVDGIR	H(10)N(2)	(N(N(H(H(H(H(H))))(H(H(H(H(H))))))))	6	3	sp|Q9UUH0|YKIC_SCHPO	171
SIDVGJHTLVIVDGIR	SIDVGJHTLVIVDGIR	H(11)N(2)	(N(N(H(H(H(H(H))))(H(H)(H(H(H(H))))))))	6	3	sp|Q9UUH0|YKIC_SCHPO	171
SIDVGJHTLVIVDGIR	SIDVGJHTLVIVDGIR	H(12)N(2)	(N(N(H(H(H(H(H))))(H(H(H(H)))(H(H(H)))))))	6	3	sp|Q9UUH0|YKIC_SCHPO	171
SIDVGJHTLVIVDGIR	SIDVGJHTLVIVDGIR	H(13)N(2)	(N(N(H(H(H(H(H(H)))))(H(H(H(H)))(H(H(H)))))))	6	3	sp|Q9UUH0|YKIC_SCHPO	171
SIDVGJHTLVIVDGIR	SIDVGJHTLVIVDGIR	H(14)N(2)	(N(N(H(H(H(H(H(H)))))(H(H(H(H(H(H(H(H)))))))))))	6	3	sp|Q9UUH0|YKIC_SCHPO	171
SIDVGJHTLVIVDGIR	SIDVGJHTLVIVDGIR	H(15)N(2)	(N(N(H(H(H(H(H(H(H))))))(H(H(H(H(H(H(H(H)))))))))))	6	3	sp|Q9UUH0|YKIC_SCHPO	171
SIDVGJHTLVIVDGIR	SIDVGJHTLVIVDGIR	H(16)N(2)	(N(N(H(H(H(H(H(H(H(H)))))))(H(H(H))(H(H(H(H(H)))))))))	6	3	sp|Q9UUH0|YKIC_SCHPO	171
SIDVGJHTLVIVDGIR	SIDVGJHTLVIVDGIR	H(17)N(2)	(N(N(H(H(H(H(H(H(H(H)))))))(H(H(H(H)))(H(H(H(H(H)))))))))	6	3	sp|Q9UUH0|YKIC_SCHPO	171
SIDVGJHTLVIVDGIR	SIDVGJHTLVIVDGIR	H(7)N(2)	(N(N(H(H(H))(H(H(H(H)))))))	6	3	sp|Q9UUH0|YKIC_SCHPO	171
SIDVGJHTLVIVDGIR	SIDVGJHTLVIVDGIR	H(8)N(2)	(N(N(H(H(H(H)))(H(H)(H)(H)))))	6	3	sp|Q9UUH0|YKIC_SCHPO	171
SIDVGJHTLVIVDGIR	SIDVGJHTLVIVDGIR	H(9)N(2)	(N(N(H(H(H(H(H))))(H(H(H(H)))))))	6	3	sp|Q9UUH0|YKIC_SCHPO	171
SIIHDTLJSSYSDIENLNSR	SIIHDTLJSSYSDIENLNSR	H(8)N(2)	(N(N(H(H(H(H)))(H(H(H(H)))))))	8	3	sp|Q9Y7P1|ERO12_SCHPO	49
SIIHDTLJSSYSDIENLNSR	SIIHDTLJSSYSDIENLNSR	H(8)N(2)	(N(N(H(H(H(H)))(H(H(H(H)))))))	8	4	sp|Q9Y7P1|ERO12_SCHPO	49
SIIHDTLJSSYSDIENLNSR	SIIHDTLJSSYSDIENLNSR	H(9)N(2)	(N(N(H(H(H))(H(H(H(H(H(H)))))))))	8	3	sp|Q9Y7P1|ERO12_SCHPO	49
SIIQNJGTFGVSHTR	SIIQNJGTFGVSHTR	H(10)N(2)	(N(N(H(H(H(H(H))))(H(H(H))(H(H))))))	6	3	sp|Q8WZK2|MCD4_SCHPO	86
SIIQNJGTFGVSHTR	SIIQNJGTFGVSHTR	H(11)N(2)	(N(N(H(H(H(H(H))))(H(H)(H(H(H(H))))))))	6	3	sp|Q8WZK2|MCD4_SCHPO	86
SIIQNJGTFGVSHTR	SIIQNJGTFGVSHTR	H(12)N(2)	(N(N(H(H(H(H(H))))(H(H(H(H)))(H(H(H)))))))	6	3	sp|Q8WZK2|MCD4_SCHPO	86
SIIQNJGTFGVSHTR	SIIQNJGTFGVSHTR	H(13)N(2)	(N(N(H(H(H(H(H))))(H(H(H(H(H(H(H(H)))))))))))	6	3	sp|Q8WZK2|MCD4_SCHPO	86
SIIQNJGTFGVSHTR	SIIQNJGTFGVSHTR	H(14)N(2)	(N(N(H(H(H(H(H(H)))))(H(H(H))(H(H(H(H(H)))))))))	6	3	sp|Q8WZK2|MCD4_SCHPO	86
SIIQNJGTFGVSHTR	SIIQNJGTFGVSHTR	H(15)N(2)	(N(N(H(H(H(H(H(H(H))))))(H(H(H(H(H(H(H(H)))))))))))	6	3	sp|Q8WZK2|MCD4_SCHPO	86
SIIQNJGTFGVSHTR	SIIQNJGTFGVSHTR	H(16)N(2)	(N(N(H(H(H(H(H(H(H(H)))))))(H(H(H))(H(H(H(H(H)))))))))	6	3	sp|Q8WZK2|MCD4_SCHPO	86
SIIQNJGTFGVSHTR	SIIQNJGTFGVSHTR	H(17)N(2)	(N(N(H(H(H(H(H(H(H(H)))))))(H(H(H(H)))(H(H(H(H(H)))))))))	6	3	sp|Q8WZK2|MCD4_SCHPO	86
SIIQNJGTFGVSHTR	SIIQNJGTFGVSHTR	H(7)N(2)	(N(N(H(H(H))(H(H(H(H)))))))	6	3	sp|Q8WZK2|MCD4_SCHPO	86
SIIQNJGTFGVSHTR	SIIQNJGTFGVSHTR	H(8)N(2)	(N(N(H(H(H(H)))(H(H)(H)(H)))))	6	3	sp|Q8WZK2|MCD4_SCHPO	86
SIIQNJGTFGVSHTR	SIIQNJGTFGVSHTR	H(9)N(2)	(N(N(H(H(H)(H))(H(H)(H(H(H)))))))	6	3	sp|Q8WZK2|MCD4_SCHPO	86
SJATKPQCPK	SJATKPQC[160]PK	H(10)N(2)	(N(N(H(H(H(H)))(H(H)(H(H(H(H))))))))	2	3	sp|O14103|ROT1_SCHPO	83
SJATKPQCPK	SJATKPQC[160]PK	H(11)N(2)	(N(N(H(H(H(H(H))))(H(H(H(H(H(H)))))))))	2	3	sp|O14103|ROT1_SCHPO	83
SJATKPQCPK	SJATKPQC[160]PK	H(12)N(2)	(N(N(H(H(H(H(H))))(H(H(H(H)))(H(H(H)))))))	2	3	sp|O14103|ROT1_SCHPO	83
SJATKPQCPK	SJATKPQC[160]PK	H(13)N(2)	(N(N(H(H(H(H(H))))(H(H(H(H(H(H(H(H)))))))))))	2	3	sp|O14103|ROT1_SCHPO	83
SJATKPQCPK	SJATKPQC[160]PK	H(14)N(2)	(N(N(H(H(H(H(H(H(H))))))(H(H(H(H)))(H(H(H)))))))	2	3	sp|O14103|ROT1_SCHPO	83
SJATKPQCPK	SJATKPQC[160]PK	H(15)N(2)	(N(N(H(H(H(H(H))))(H(H(H(H)))(H(H(H(H(H(H))))))))))	2	3	sp|O14103|ROT1_SCHPO	83
SJATKPQCPK	SJATKPQC[160]PK	H(16)N(2)	(N(N(H(H(H(H(H(H(H(H)))))))(H(H(H))(H(H(H(H(H)))))))))	2	3	sp|O14103|ROT1_SCHPO	83
SJATKPQCPK	SJATKPQC[160]PK	H(17)N(2)	(N(N(H(H(H(H(H(H(H(H)))))))(H(H(H(H)))(H(H(H(H(H)))))))))	2	3	sp|O14103|ROT1_SCHPO	83
SJATKPQCPK	SJATKPQC[160]PK	H(18)N(2)	(N(N(H(H(H(H(H(H(H(H(H))))))))(H(H(H(H(H))))(H(H(H(H))))))))	2	3	sp|O14103|ROT1_SCHPO	83
SJATKPQCPK	SJATKPQC[160]PK	H(7)N(2)	(N(N(H(H(H))(H(H(H(H)))))))	2	3	sp|O14103|ROT1_SCHPO	83
SJATKPQCPK	SJATKPQC[160]PK	H(8)N(2)	(N(N(H(H(H(H)))(H(H)(H(H))))))	2	3	sp|O14103|ROT1_SCHPO	83
SJATKPQCPK	SJATKPQC[160]PK	H(9)N(2)	(N(N(H(H(H)(H(H)))(H(H)(H(H))))))	2	3	sp|O14103|ROT1_SCHPO	83
SLVVSLDSAVJR	SLVVSLDSAVJR	H(9)N(2)	(N(N(H(H(H)(H(H)))(H(H)(H(H))))))	11	3	sp|Q9Y7S5|YQO6_SCHPO	158
SPEFFJDSLVR	SPEFFJDSLVR	H(10)N(2)	(N(N(H(H(H(H(H))))(H(H(H(H(H))))))))	6	3	sp|O13968|YE48_SCHPO	118
SPEFFJDSLVR	SPEFFJDSLVR	H(11)N(2)	(N(N(H(H(H(H(H))))(H(H)(H(H(H(H))))))))	6	3	sp|O13968|YE48_SCHPO	118
SPEFFJDSLVR	SPEFFJDSLVR	H(12)N(2)	(N(N(H(H(H(H(H))))(H(H(H(H)))(H(H(H)))))))	6	3	sp|O13968|YE48_SCHPO	118
SPEFFJDSLVR	SPEFFJDSLVR	H(13)N(2)	(N(N(H(H(H(H(H))))(H(H(H(H(H(H(H(H)))))))))))	6	3	sp|O13968|YE48_SCHPO	118
SPEFFJDSLVR	SPEFFJDSLVR	H(14)N(2)	(N(N(H(H(H(H(H(H(H))))))(H(H(H(H)))(H(H(H)))))))	6	3	sp|O13968|YE48_SCHPO	118
SPEFFJDSLVR	SPEFFJDSLVR	H(15)N(2)	(N(N(H(H(H(H(H))))(H(H(H(H(H))))(H(H(H(H(H)))))))))	6	3	sp|O13968|YE48_SCHPO	118
SPEFFJDSLVR	SPEFFJDSLVR	H(17)N(2)	(N(N(H(H(H(H(H(H(H(H)))))))(H(H(H(H)))(H(H(H(H(H)))))))))	6	3	sp|O13968|YE48_SCHPO	118
SPEFFJDSLVR	SPEFFJDSLVR	H(18)N(2)	(N(N(H(H(H(H(H(H(H(H(H))))))))(H(H(H(H(H))))(H(H(H(H))))))))	6	3	sp|O13968|YE48_SCHPO	118
SPEFFJDSLVR	SPEFFJDSLVR	H(19)N(2)	(N(N(H(H(H(H(H(H(H(H)))))))(H(H(H(H(H))))(H(H(H(H(H(H))))))))))	6	3	sp|O13968|YE48_SCHPO	118
SPEFFJDSLVR	SPEFFJDSLVR	H(7)N(2)	(N(N(H(H(H))(H(H(H(H)))))))	6	3	sp|O13968|YE48_SCHPO	118
SPEFFJDSLVR	SPEFFJDSLVR	H(8)N(2)	(N(N(H(H(H(H)))(H(H)(H)(H)))))	6	3	sp|O13968|YE48_SCHPO	118
SPEFFJDSLVR	SPEFFJDSLVR	H(9)N(2)	(N(N(H(H(H)(H))(H(H)(H(H(H)))))))	6	2	sp|O13968|YE48_SCHPO	118
SPEFFJDSLVR	SPEFFJDSLVR	H(9)N(2)	(N(N(H(H(H(H(H))))(H(H(H(H)))))))	6	3	sp|O13968|YE48_SCHPO	118
SQNHLSYJTTMK	SQNHLSYJTTMK	H(9)N(2)	(N(N(H(H(H(H(H))))(H(H(H(H)))))))	8	3	sp|O42841|YFH2_SCHPO	295
SSSSLITDSAAGATAFSCAJK	SSSSLITDSAAGATAFSC[160]AJK	H(8)N(2)	(N(N(H(H(H(H)))(H(H)(H(H))))))	20	3	sp|O60109|PPB_SCHPO	126
SSSSLITDSAAGATAFSCAJK	SSSSLITDSAAGATAFSC[160]AJK	H(9)N(2)	(N(N(H(H(H(H(H))))(H(H(H(H)))))))	20	3	sp|O60109|PPB_SCHPO	126
SVAILDGVGVJNTFGVISYR	SVAILDGVGVJNTFGVISYR	H(11)N(2)	(N(N(H(H(H(H(H))))(H(H)(H(H(H(H))))))))	11	3	sp|P87167|BUT2_SCHPO	51
SVAILDGVGVJNTFGVISYR	SVAILDGVGVJNTFGVISYR	H(12)N(2)	(N(N(H(H(H(H(H))))(H(H(H(H)))(H(H(H)))))))	11	3	sp|P87167|BUT2_SCHPO	51
SVAILDGVGVJNTFGVISYR	SVAILDGVGVJNTFGVISYR	H(13)N(2)	(N(N(H(H(H(H(H(H)))))(H(H(H(H(H(H(H))))))))))	11	3	sp|P87167|BUT2_SCHPO	51
SVAILDGVGVJNTFGVISYR	SVAILDGVGVJNTFGVISYR	H(14)N(2)	(N(N(H(H(H(H(H(H(H))))))(H(H(H(H)))(H(H(H)))))))	11	3	sp|P87167|BUT2_SCHPO	51
SVAILDGVGVJNTFGVISYR	SVAILDGVGVJNTFGVISYR	H(15)N(2)	(N(N(H(H(H(H(H(H(H))))))(H(H(H(H(H(H(H(H)))))))))))	11	3	sp|P87167|BUT2_SCHPO	51
SVAILDGVGVJNTFGVISYR	SVAILDGVGVJNTFGVISYR	H(7)N(2)	(N(N(H(H(H))(H(H(H(H)))))))	11	3	sp|P87167|BUT2_SCHPO	51
SVAILDGVGVJNTFGVISYR	SVAILDGVGVJNTFGVISYR	H(8)N(2)	(N(N(H(H(H(H)))(H(H)(H)(H)))))	11	3	sp|P87167|BUT2_SCHPO	51
SWNAILHCSJJSSDLLER	SWNAILHC[160]SJJSSDLLER	H(8)N(2)	(N(N(H(H(H(H)))(H(H)(H(H))))))	10	3	sp|Q10109|LEM2_SCHPO	439
SWNAILHCSJJSSDLLER	SWNAILHC[160]SJJSSDLLER	H(9)N(2)	(N(N(H(H(H(H)))(H(H(H(H(H))))))))	10	3	sp|Q10109|LEM2_SCHPO	439
TEEFSJMTVPMIFSEFGCIEVRPR	TEEFSJM[147]TVPMIFSEFGC[160]IEVRPR	H(13)N(2)	(N(N(H(H)(H(H(H(H(H(H)))))(H(H(H(H(H)))))))))	6	4	sp|Q9P378|GAS1_SCHPO	249
TELAAYLSCJATK	TELAAYLSC[160]JATK	H(12)N(2)	(N(N(H(H(H(H(H))))(H(H(H(H)))(H(H(H)))))))	10	3	sp|Q9USU5|GAS2_SCHPO	212
TELAAYLSCJATK	TELAAYLSC[160]JATK	H(13)N(2)	(N(N(H(H(H(H(H))))(H(H(H(H(H(H(H(H)))))))))))	10	3	sp|Q9USU5|GAS2_SCHPO	212
TELAAYLSCJATK	TELAAYLSC[160]JATK	H(14)N(2)	(N(N(H(H(H(H(H(H)))))(H(H(H))(H(H(H(H(H)))))))))	10	3	sp|Q9USU5|GAS2_SCHPO	212
TELAAYLSCJATK	TELAAYLSC[160]JATK	H(15)N(2)	(N(N(H(H(H(H(H)))(H(H(H))))(H(H(H(H(H(H(H))))))))))	10	3	sp|Q9USU5|GAS2_SCHPO	212
TELAAYLSCJATK	TELAAYLSC[160]JATK	H(16)N(2)	(N(N(H(H(H(H(H))))(H(H(H(H(H))))(H(H(H(H(H(H))))))))))	10	3	sp|Q9USU5|GAS2_SCHPO	212
TELAAYLSCJATK	TELAAYLSC[160]JATK	H(17)N(2)	(N(N(H(H(H(H(H(H(H))))))(H(H(H(H)))(H(H(H(H(H(H))))))))))	10	3	sp|Q9USU5|GAS2_SCHPO	212
TELAAYLSCJATK	TELAAYLSC[160]JATK	H(18)N(2)	(N(N(H(H(H(H(H(H(H(H(H))))))))(H(H(H(H(H))))(H(H(H(H))))))))	10	3	sp|Q9USU5|GAS2_SCHPO	212
TELAAYLSCJATK	TELAAYLSC[160]JATK	H(7)N(2)	(N(N(H(H(H))(H(H(H(H)))))))	10	3	sp|Q9USU5|GAS2_SCHPO	212
TELAAYLSCJATK	TELAAYLSC[160]JATK	H(8)N(2)	(N(N(H(H(H(H)))(H(H)(H)(H)))))	10	3	sp|Q9USU5|GAS2_SCHPO	212
TELAAYLSCJATK	TELAAYLSC[160]JATK	H(9)N(2)	(N(N(H(H(H(H(H))))(H(H(H(H)))))))	10	3	sp|Q9USU5|GAS2_SCHPO	212
TIQJISK	TIQJISK	H(16)N(2)	(N(N(H(H(H(H(H(H(H(H)))))))(H(H(H))(H(H(H(H(H)))))))))	4	3	sp|Q9UTH5|PLB6_SCHPO	178
TJACTJYTCFDYSSTTAR	TJAC[160]TJYTC[160]FDYSSTTAR	H(14)N(2)	(N(N(H(H(H(H(H(H(H))))))(H(H(H(H(H(H(H))))))))))	2	3	sp|P32834|SXA1_SCHPO	134
TJDTLDAIK	TJDTLDAIK	H(9)N(2)	(N(N(H(H(H(H)))(H(H)(H(H(H)))))))	2	2	sp|O74401|ERO11_SCHPO	421
TJGTLYGLSDSR	TJGTLYGLSDSR	H(8)N(2)	(N(N(H(H(H(H)))(H(H)(H)(H)))))	2	2	sp|Q9US04|GGT1_SCHPO	612
TJGTLYGLSDSR	TJGTLYGLSDSR	H(8)N(2)	(N(N(H(H(H(H)))(H(H)(H(H))))))	2	3	sp|Q9US04|GGT1_SCHPO	612
TJGTLYGLSDSR	TJGTLYGLSDSR	H(9)N(2)	(N(N(H(H(H(H(H))))(H(H(H(H)))))))	2	2	sp|Q9US04|GGT1_SCHPO	612
TLGDTTYGFPJVSLSSITSQEWYR	TLGDTTYGFPJVSLSSITSQEWYR	H(10)N(2)	(N(N(H(H(H(H(H))))(H(H(H))(H(H))))))	11	3	sp|P78854|PLB1_SCHPO	244
TLGDTTYGFPJVSLSSITSQEWYR	TLGDTTYGFPJVSLSSITSQEWYR	H(10)N(2)	(N(N(H(H(H(H(H))))(H(H(H))(H(H))))))	11	4	sp|P78854|PLB1_SCHPO	244
TLGDTTYGFPJVSLSSITSQEWYR	TLGDTTYGFPJVSLSSITSQEWYR	H(11)N(2)	(N(N(H(H(H)(H(H)))(H(H(H(H(H(H)))))))))	11	3	sp|P78854|PLB1_SCHPO	244
TLGDTTYGFPJVSLSSITSQEWYR	TLGDTTYGFPJVSLSSITSQEWYR	H(7)N(2)	(N(N(H(H(H))(H(H(H(H)))))))	11	3	sp|P78854|PLB1_SCHPO	244
TLGDTTYGFPJVSLSSITSQEWYR	TLGDTTYGFPJVSLSSITSQEWYR	H(8)N(2)	(N(N(H(H(H(H)))(H(H(H(H)))))))	11	3	sp|P78854|PLB1_SCHPO	244
TLGDTTYGFPJVSLSSITSQEWYR	TLGDTTYGFPJVSLSSITSQEWYR	H(9)N(2)	(N(N(H(H(H(H(H))))(H(H(H(H)))))))	11	3	sp|P78854|PLB1_SCHPO	244
TLGDTTYGFPJVSLSSITSQEWYR	TLGDTTYGFPJVSLSSITSQEWYR	H(9)N(2)	(N(N(H(H(H(H(H))))(H(H(H(H)))))))	11	4	sp|P78854|PLB1_SCHPO	244
VDVAQLVEPYRJDCIFHDASGACHFFFK	VDVAQLVEPYRJDC[160]IFHDASGAC[160]HFFFK	H(8)N(2)	(N(N(H(H(H(H)))(H(H)(H)(H)))))	12	4	sp|Q10283|HMDH_SCHPO	117
VDVAQLVEPYRJDCIFHDASGACHFFFK	VDVAQLVEPYRJDC[160]IFHDASGAC[160]HFFFK	H(8)N(2)	(N(N(H(H(H(H)))(H(H)(H)(H)))))	12	5	sp|Q10283|HMDH_SCHPO	117
VHLECFGSSSSNJK	VHLEC[160]FGSSSSNJK	H(11)N(2)	(N(N(H(H(H(H)))(H(H(H(H(H(H(H))))))))))	13	3	sp|O13912|YDW6_SCHPO	256
VHLECFGSSSSNJK	VHLEC[160]FGSSSSNJK	H(13)N(2)	(N(N(H(H(H(H(H))))(H(H(H(H(H(H(H(H)))))))))))	13	3	sp|O13912|YDW6_SCHPO	256
VLNSDYSFJHTK	VLNSDYSFJHTK	H(16)N(2)	(N(N(H(H(H(H(H(H(H))))))(H(H(H(H(H))))(H(H(H(H))))))))	9	3	sp|O14031|PGT1_SCHPO	464
VQASJWTGTR	VQASJWTGTR	H(10)N(2)	(N(N(H(H(H)(H))(H(H(H(H(H(H)))))))))	5	2	sp|Q9USK8|AGS1_SCHPO	907
VQASJWTGTR	VQASJWTGTR	H(10)N(2)	(N(N(H(H(H))(H(H(H(H)))(H(H(H)))))))	5	3	sp|Q9USK8|AGS1_SCHPO	907
VQASJWTGTR	VQASJWTGTR	H(9)N(2)	(N(N(H(H(H)(H))(H(H)(H(H(H)))))))	5	2	sp|Q9USK8|AGS1_SCHPO	907
VQCADFFACGJSSVR	VQC[160]ADFFAC[160]GJSSVR	H(15)N(2)	(N(N(H(H(H(H(H(H(H))))))(H(H(H(H)))(H(H(H(H))))))))	11	3	sp|O13692|GAS5_SCHPO	216
VTJITDSQPAPYMK	VTJITDSQPAPYMK	H(7)N(2)	(N(N(H(H(H)(H))(H(H(H))))))	3	3	sp|O94559|LES1_SCHPO	232
VTJITDSQPAPYMK	VTJITDSQPAPYMK	H(8)N(2)	(N(N(H(H(H(H)))(H(H)(H)(H)))))	3	3	sp|O94559|LES1_SCHPO	232
VVGTJATYVGEK	VVGTJATYVGEK	H(10)N(2)	(N(N(H(H(H))(H(H(H(H(H(H(H))))))))))	5	3	sp|P0CU13|YI46_SCHPO/sp|Q9P7U4|YI75_SCHPO/sp|P0CU12|YHEF_SCHPO	45/46/45
VVGTJATYVGEK	VVGTJATYVGEK	H(11)N(2)	(N(N(H(H(H(H(H))))(H(H)(H(H(H(H))))))))	5	3	sp|P0CU13|YI46_SCHPO/sp|Q9P7U4|YI75_SCHPO/sp|P0CU12|YHEF_SCHPO	45/46/45
VVGTJATYVGEK	VVGTJATYVGEK	H(12)N(2)	(N(N(H(H(H(H(H))))(H(H(H(H)))(H(H(H)))))))	5	3	sp|P0CU13|YI46_SCHPO/sp|Q9P7U4|YI75_SCHPO/sp|P0CU12|YHEF_SCHPO	45/46/45
VVGTJATYVGEK	VVGTJATYVGEK	H(13)N(2)	(N(N(H(H(H(H(H))))(H(H(H(H(H(H(H(H)))))))))))	5	3	sp|P0CU13|YI46_SCHPO/sp|Q9P7U4|YI75_SCHPO/sp|P0CU12|YHEF_SCHPO	45/46/45
VVGTJATYVGEK	VVGTJATYVGEK	H(14)N(2)	(N(N(H(H(H(H(H(H)))))(H(H(H(H)))(H(H(H(H))))))))	5	3	sp|P0CU13|YI46_SCHPO/sp|Q9P7U4|YI75_SCHPO/sp|P0CU12|YHEF_SCHPO	45/46/45
VVGTJATYVGEK	VVGTJATYVGEK	H(15)N(2)	(N(N(H(H(H(H(H))))(H(H(H(H)))(H(H(H(H(H(H))))))))))	5	3	sp|P0CU13|YI46_SCHPO/sp|Q9P7U4|YI75_SCHPO/sp|P0CU12|YHEF_SCHPO	45/46/45
VVGTJATYVGEK	VVGTJATYVGEK	H(16)N(2)	(N(N(H(H(H(H(H(H(H(H)))))))(H(H(H))(H(H(H(H(H)))))))))	5	3	sp|P0CU13|YI46_SCHPO/sp|Q9P7U4|YI75_SCHPO/sp|P0CU12|YHEF_SCHPO	45/46/45
VVGTJATYVGEK	VVGTJATYVGEK	H(16)N(2)	(N(N(H(H(H(H(H(H(H(H)))))))(H(H(H))(H(H(H(H(H)))))))))	5	4	sp|P0CU13|YI46_SCHPO/sp|Q9P7U4|YI75_SCHPO/sp|P0CU12|YHEF_SCHPO	45/46/45
VVGTJATYVGEK	VVGTJATYVGEK	H(17)N(2)	(N(N(H(H(H(H(H(H(H))))))(H(H(H(H(H))))(H(H(H(H(H)))))))))	5	3	sp|P0CU13|YI46_SCHPO/sp|Q9P7U4|YI75_SCHPO/sp|P0CU12|YHEF_SCHPO	45/46/45
VVGTJATYVGEK	VVGTJATYVGEK	H(18)N(2)	(N(N(H(H(H(H(H(H(H(H(H))))))))(H(H(H(H(H))))(H(H(H(H))))))))	5	3	sp|P0CU13|YI46_SCHPO/sp|Q9P7U4|YI75_SCHPO/sp|P0CU12|YHEF_SCHPO	45/46/45
VVGTJATYVGEK	VVGTJATYVGEK	H(7)N(2)	(N(N(H(H(H))(H(H(H(H)))))))	5	2	sp|P0CU13|YI46_SCHPO/sp|Q9P7U4|YI75_SCHPO/sp|P0CU12|YHEF_SCHPO	45/46/45
VVGTJATYVGEK	VVGTJATYVGEK	H(7)N(2)	(N(N(H(H(H))(H(H(H(H)))))))	5	3	sp|P0CU13|YI46_SCHPO/sp|Q9P7U4|YI75_SCHPO/sp|P0CU12|YHEF_SCHPO	45/46/45
VVGTJATYVGEK	VVGTJATYVGEK	H(8)N(2)	(N(N(H(H(H(H)))(H(H(H(H)))))))	5	2	sp|P0CU13|YI46_SCHPO/sp|Q9P7U4|YI75_SCHPO/sp|P0CU12|YHEF_SCHPO	45/46/45
VVGTJATYVGEK	VVGTJATYVGEK	H(8)N(2)	(N(N(H(H(H(H)))(H(H)(H)(H)))))	5	3	sp|P0CU13|YI46_SCHPO/sp|Q9P7U4|YI75_SCHPO/sp|P0CU12|YHEF_SCHPO	45/46/45
VVGTJATYVGEK	VVGTJATYVGEK	H(9)N(2)	(N(N(H(H(H(H(H))))(H(H(H(H)))))))	5	2	sp|P0CU13|YI46_SCHPO/sp|Q9P7U4|YI75_SCHPO/sp|P0CU12|YHEF_SCHPO	45/46/45
VVGTJATYVGEK	VVGTJATYVGEK	H(9)N(2)	(N(N(H(H(H(H(H))))(H(H(H(H)))))))	5	3	sp|P0CU13|YI46_SCHPO/sp|Q9P7U4|YI75_SCHPO/sp|P0CU12|YHEF_SCHPO	45/46/45
VYAVJASLNHDK	VYAVJASLNHDK	H(10)N(2)	(N(N(H(H(H(H(H))))(H(H)(H(H(H)))))))	5	3	sp|Q9USU5|GAS2_SCHPO	90
VYAVJASLNHDK	VYAVJASLNHDK	H(12)N(2)	(N(N(H(H(H(H(H))))(H(H(H(H)))(H(H(H)))))))	5	3	sp|Q9USU5|GAS2_SCHPO	90
VYAVJASLNHDK	VYAVJASLNHDK	H(13)N(2)	(N(N(H(H(H(H(H))))(H(H(H(H(H(H(H(H)))))))))))	5	3	sp|Q9USU5|GAS2_SCHPO	90
VYAVJASLNHDK	VYAVJASLNHDK	H(14)N(2)	(N(N(H(H(H(H(H(H)))))(H(H(H))(H(H(H(H(H)))))))))	5	3	sp|Q9USU5|GAS2_SCHPO	90
VYAVJASLNHDK	VYAVJASLNHDK	H(15)N(2)	(N(N(H(H(H(H)))(H(H(H(H(H(H)))))(H(H(H(H(H)))))))))	5	3	sp|Q9USU5|GAS2_SCHPO	90
VYAVJASLNHDK	VYAVJASLNHDK	H(16)N(2)	(N(N(H(H(H(H(H(H(H(H)))))))(H(H(H))(H(H(H(H(H)))))))))	5	3	sp|Q9USU5|GAS2_SCHPO	90
VYAVJASLNHDK	VYAVJASLNHDK	H(16)N(2)	(N(N(H(H(H(H(H(H)))))(H(H(H(H(H))))(H(H(H(H(H)))))))))	5	4	sp|Q9USU5|GAS2_SCHPO	90
VYAVJASLNHDK	VYAVJASLNHDK	H(17)N(2)	(N(N(H(H(H(H))(H(H(H(H)))))(H(H(H(H(H(H(H(H(H))))))))))))	5	3	sp|Q9USU5|GAS2_SCHPO	90
VYAVJASLNHDK	VYAVJASLNHDK	H(18)N(2)	(N(N(H(H(H(H(H(H(H(H(H))))))))(H(H(H(H(H))))(H(H(H(H))))))))	5	3	sp|Q9USU5|GAS2_SCHPO	90
VYAVJASLNHDK	VYAVJASLNHDK	H(7)N(2)	(N(N(H(H(H))(H(H(H(H)))))))	5	3	sp|Q9USU5|GAS2_SCHPO	90
VYAVJASLNHDK	VYAVJASLNHDK	H(8)N(2)	(N(N(H(H(H(H)))(H(H)(H(H))))))	5	3	sp|Q9USU5|GAS2_SCHPO	90
VYAVJASLNHDK	VYAVJASLNHDK	H(9)N(2)	(N(N(H(H(H)(H(H)))(H(H)(H(H))))))	5	3	sp|Q9USU5|GAS2_SCHPO	90
VYGSQGJSTVLSR	VYGSQGJSTVLSR	H(10)N(2)	(N(N(H(H(H)(H(H)))(H(H(H(H(H))))))))	7	3	sp|Q9USK8|AGS1_SCHPO	1016
VYLHTLTITLJGTR	VYLHTLTITLJGTR	H(8)N(2)	(N(N(H(H(H(H)))(H(H(H(H)))))))	11	3	sp|O94380|GPI16_SCHPO	391
WAJVSVR	WAJVSVR	H(8)N(2)	(N(N(H(H(H)(H))(H(H)(H(H))))))	3	2	sp|O94726|MNL1_SCHPO	756
WGAIEJGTAR	WGAIEJGTAR	H(15)N(2)	(N(N(H(H(H(H(H))))(H(H(H(H)))(H(H(H(H(H(H))))))))))	6	3	sp|Q9USK8|AGS1_SCHPO	472
WGYTJITEIMDVR	WGYTJITEIMDVR	H(10)N(2)	(N(N(H(H)(H(H)(H(H(H(H(H(H))))))))))	5	3	sp|Q9C0Y4|AGLU_SCHPO	331
WGYTJITEIMDVR	WGYTJITEIMDVR	H(11)N(2)	(N(N(H(H(H(H(H))))(H(H(H))(H(H(H)))))))	5	3	sp|Q9C0Y4|AGLU_SCHPO	331
WGYTJITEIMDVR	WGYTJITEIMDVR	H(12)N(2)	(N(N(H(H(H)(H))(H(H(H(H)))(H(H)(H(H)))))))	5	3	sp|Q9C0Y4|AGLU_SCHPO	331
WGYTJITEIMDVR	WGYTJITEIMDVR	H(13)N(2)	(N(N(H(H(H(H(H(H)))))(H(H)(H(H(H(H(H)))))))))	5	3	sp|Q9C0Y4|AGLU_SCHPO	331
WGYTJITEIMDVR	WGYTJITEIMDVR	H(14)N(2)	(N(N(H(H(H(H(H(H)))))(H(H(H))(H(H(H(H(H)))))))))	5	3	sp|Q9C0Y4|AGLU_SCHPO	331
WGYTJITEIMDVR	WGYTJITEIMDVR	H(15)N(2)	(N(N(H(H(H(H(H(H(H))))))(H(H(H(H(H(H(H(H)))))))))))	5	3	sp|Q9C0Y4|AGLU_SCHPO	331
WGYTJITEIMDVR	WGYTJITEIMDVR	H(16)N(2)	(N(N(H(H(H(H(H(H(H(H)))))))(H(H(H))(H(H(H(H(H)))))))))	5	3	sp|Q9C0Y4|AGLU_SCHPO	331
WGYTJITEIMDVR	WGYTJITEIMDVR	H(17)N(2)	(N(N(H(H(H(H(H(H(H(H)))))))(H(H(H(H)))(H(H(H(H(H)))))))))	5	3	sp|Q9C0Y4|AGLU_SCHPO	331
WGYTJITEIMDVR	WGYTJITEIMDVR	H(18)N(2)	(N(N(H(H(H(H(H(H(H(H(H))))))))(H(H(H(H(H))))(H(H(H(H))))))))	5	3	sp|Q9C0Y4|AGLU_SCHPO	331
WGYTJITEIMDVR	WGYTJITEIMDVR	H(7)N(2)	(N(N(H(H(H))(H(H(H(H)))))))	5	3	sp|Q9C0Y4|AGLU_SCHPO	331
WGYTJITEIMDVR	WGYTJITEIMDVR	H(8)N(2)	(N(N(H(H(H(H)))(H(H)(H)(H)))))	5	3	sp|Q9C0Y4|AGLU_SCHPO	331
WGYTJITEIMDVR	WGYTJITEIMDVR	H(9)N(2)	(N(N(H(H(H)(H(H)))(H(H)(H(H))))))	5	3	sp|Q9C0Y4|AGLU_SCHPO	331
WTPVSTJSTSK	WTPVSTJSTSK	H(10)N(2)	(N(N(H(H(H(H(H))))(H(H(H(H(H))))))))	7	3	sp|O13968|YE48_SCHPO	555
WTPVSTJSTSK	WTPVSTJSTSK	H(11)N(2)	(N(N(H(H(H(H(H))))(H(H)(H(H(H(H))))))))	7	3	sp|O13968|YE48_SCHPO	555
WTPVSTJSTSK	WTPVSTJSTSK	H(12)N(2)	(N(N(H(H(H(H(H))))(H(H(H(H)))(H(H(H)))))))	7	3	sp|O13968|YE48_SCHPO	555
WTPVSTJSTSK	WTPVSTJSTSK	H(13)N(2)	(N(N(H(H(H(H(H))))(H(H(H(H(H(H(H(H)))))))))))	7	3	sp|O13968|YE48_SCHPO	555
WTPVSTJSTSK	WTPVSTJSTSK	H(14)N(2)	(N(N(H(H(H(H(H(H)))))(H(H(H(H)))(H(H(H(H))))))))	7	3	sp|O13968|YE48_SCHPO	555
WTPVSTJSTSK	WTPVSTJSTSK	H(15)N(2)	(N(N(H(H(H(H(H(H(H))))))(H(H(H(H(H(H(H(H)))))))))))	7	3	sp|O13968|YE48_SCHPO	555
WTPVSTJSTSK	WTPVSTJSTSK	H(16)N(2)	(N(N(H(H(H(H(H(H(H(H)))))))(H(H(H))(H(H(H(H(H)))))))))	7	3	sp|O13968|YE48_SCHPO	555
WTPVSTJSTSK	WTPVSTJSTSK	H(17)N(2)	(N(N(H(H(H(H(H(H(H(H)))))))(H(H(H(H)))(H(H(H(H(H)))))))))	7	3	sp|O13968|YE48_SCHPO	555
WTPVSTJSTSK	WTPVSTJSTSK	H(18)N(2)	(N(N(H(H(H(H(H(H(H(H(H))))))))(H(H(H(H(H))))(H(H(H(H))))))))	7	3	sp|O13968|YE48_SCHPO	555
WTPVSTJSTSK	WTPVSTJSTSK	H(7)N(2)	(N(N(H(H(H))(H(H(H(H)))))))	7	2	sp|O13968|YE48_SCHPO	555
WTPVSTJSTSK	WTPVSTJSTSK	H(7)N(2)	(N(N(H(H(H))(H(H(H(H)))))))	7	3	sp|O13968|YE48_SCHPO	555
WTPVSTJSTSK	WTPVSTJSTSK	H(8)N(2)	(N(N(H(H(H(H)))(H(H)(H(H))))))	7	2	sp|O13968|YE48_SCHPO	555
WTPVSTJSTSK	WTPVSTJSTSK	H(8)N(2)	(N(N(H(H(H(H)))(H(H)(H)(H)))))	7	3	sp|O13968|YE48_SCHPO	555
WTPVSTJSTSK	WTPVSTJSTSK	H(9)N(2)	(N(N(H(H(H(H(H))))(H(H(H(H)))))))	7	2	sp|O13968|YE48_SCHPO	555
WTPVSTJSTSK	WTPVSTJSTSK	H(9)N(2)	(N(N(H(H(H(H(H))))(H(H(H(H)))))))	7	3	sp|O13968|YE48_SCHPO	555
YELGLDPQJITVPPLSHK	YELGLDPQJITVPPLSHK	H(11)N(2)	(N(N(H(H(H(H(H))))(H(H)(H(H(H(H))))))))	9	3	sp|O94385|PO152_SCHPO	479
YELGLDPQJITVPPLSHK	YELGLDPQJITVPPLSHK	H(12)N(2)	(N(N(H(H(H(H(H))))(H(H(H(H)))(H(H(H)))))))	9	3	sp|O94385|PO152_SCHPO	479
YELGLDPQJITVPPLSHK	YELGLDPQJITVPPLSHK	H(13)N(2)	(N(N(H(H(H(H(H))))(H(H(H(H(H(H(H(H)))))))))))	9	3	sp|O94385|PO152_SCHPO	479
YELGLDPQJITVPPLSHK	YELGLDPQJITVPPLSHK	H(14)N(2)	(N(N(H(H(H(H(H(H)))))(H(H(H))(H(H(H(H(H)))))))))	9	3	sp|O94385|PO152_SCHPO	479
YELGLDPQJITVPPLSHK	YELGLDPQJITVPPLSHK	H(15)N(2)	(N(N(H(H(H(H(H(H(H))))))(H(H(H(H(H(H(H(H)))))))))))	9	3	sp|O94385|PO152_SCHPO	479
YELGLDPQJITVPPLSHK	YELGLDPQJITVPPLSHK	H(7)N(2)	(N(N(H(H(H))(H(H(H(H)))))))	9	3	sp|O94385|PO152_SCHPO	479
YELGLDPQJITVPPLSHK	YELGLDPQJITVPPLSHK	H(8)N(2)	(N(N(H(H(H(H)))(H(H)(H)(H)))))	9	3	sp|O94385|PO152_SCHPO	479
YELGLDPQJITVPPLSHK	YELGLDPQJITVPPLSHK	H(9)N(2)	(N(N(H(H(H))(H(H)(H(H(H(H))))))))	9	3	sp|O94385|PO152_SCHPO	479
YFJYTQSEQEAAHDK	YFJYTQSEQEAAHDK	H(8)N(2)	(N(N(H(H(H(H)))(H(H)(H(H))))))	3	3	sp|O13875|YE1A_SCHPO	537
YHELFJASTYNIYTAAQQR	YHELFJASTYNIYTAAQQR	H(10)N(2)	(N(N(H(H(H(H(H))))(H(H(H(H(H))))))))	6	3	sp|P08091|PPA1_SCHPO	151
YHELFJASTYNIYTAAQQR	YHELFJASTYNIYTAAQQR	H(11)N(2)	(N(N(H(H(H(H(H))))(H(H)(H(H(H(H))))))))	6	3	sp|P08091|PPA1_SCHPO	151
YHELFJASTYNIYTAAQQR	YHELFJASTYNIYTAAQQR	H(12)N(2)	(N(N(H(H(H(H(H(H)))))(H(H(H))(H(H(H)))))))	6	3	sp|P08091|PPA1_SCHPO	151
YHELFJASTYNIYTAAQQR	YHELFJASTYNIYTAAQQR	H(12)N(2)	(N(N(H(H(H(H(H(H)))))(H(H(H))(H(H(H)))))))	6	4	sp|P08091|PPA1_SCHPO	151
YHELFJASTYNIYTAAQQR	YHELFJASTYNIYTAAQQR	H(13)N(2)	(N(N(H(H(H(H(H))))(H(H(H(H(H(H(H(H)))))))))))	6	3	sp|P08091|PPA1_SCHPO	151
YHELFJASTYNIYTAAQQR	YHELFJASTYNIYTAAQQR	H(13)N(2)	(N(N(H(H(H(H(H(H)))))(H(H)(H(H(H(H(H)))))))))	6	4	sp|P08091|PPA1_SCHPO	151
YHELFJASTYNIYTAAQQR	YHELFJASTYNIYTAAQQR	H(14)N(2)	(N(N(H(H(H(H(H(H)))))(H(H(H))(H(H(H(H(H)))))))))	6	4	sp|P08091|PPA1_SCHPO	151
YHELFJASTYNIYTAAQQR	YHELFJASTYNIYTAAQQR	H(15)N(2)	(N(N(H(H(H(H))(H(H)))(H(H(H(H(H(H(H(H(H))))))))))))	6	4	sp|P08091|PPA1_SCHPO	151
YHELFJASTYNIYTAAQQR	YHELFJASTYNIYTAAQQR	H(16)N(2)	(N(N(H(H(H(H(H(H(H(H)))))))(H(H(H(H(H(H(H(H)))))))))))	6	4	sp|P08091|PPA1_SCHPO	151
YHELFJASTYNIYTAAQQR	YHELFJASTYNIYTAAQQR	H(17)N(2)	(N(N(H(H(H(H(H(H(H(H)))))))(H(H(H(H(H(H(H(H(H))))))))))))	6	4	sp|P08091|PPA1_SCHPO	151
YHELFJASTYNIYTAAQQR	YHELFJASTYNIYTAAQQR	H(7)N(2)	(N(N(H(H(H))(H(H(H(H)))))))	6	3	sp|P08091|PPA1_SCHPO	151
YHELFJASTYNIYTAAQQR	YHELFJASTYNIYTAAQQR	H(8)N(2)	(N(N(H(H(H(H)))(H(H)(H)(H)))))	6	3	sp|P08091|PPA1_SCHPO	151
YHELFJASTYNIYTAAQQR	YHELFJASTYNIYTAAQQR	H(8)N(2)	(N(N(H(H(H(H)))(H(H)(H)(H)))))	6	4	sp|P08091|PPA1_SCHPO	151
YHELFJASTYNIYTAAQQR	YHELFJASTYNIYTAAQQR	H(9)N(2)	(N(N(H(H(H(H(H))))(H(H(H(H)))))))	6	3	sp|P08091|PPA1_SCHPO	151
YHELFJASTYNIYTAAQQR	YHELFJASTYNIYTAAQQR	H(9)N(2)	(N(N(H(H(H(H(H))))(H(H(H(H)))))))	6	4	sp|P08091|PPA1_SCHPO	151
YNTDPVCAFDJSTVVELSDK	YNTDPVC[160]AFDJSTVVELSDK	H(8)N(2)	(N(N(H(H(H(H)))(H(H(H(H)))))))	11	3	sp|O74551|YCVC_SCHPO	53
YQQSGLPLGIIFYJSTESR	YQQSGLPLGIIFYJSTESR	H(8)N(2)	(N(N(H(H(H(H)))(H(H)(H)(H)))))	14	3	sp|Q10057|PDI1_SCHPO	257
YQQSGLPLGIIFYJSTESR	YQQSGLPLGIIFYJSTESR	H(9)N(2)	(N(N(H(H(H(H)))(H(H)(H(H)(H))))))	14	3	sp|Q10057|PDI1_SCHPO	257
YQQSGLPLGIIFYJSTESRDELYDVFQPLAK	YQQSGLPLGIIFYJSTESRDELYDVFQPLAK	H(8)N(2)	(N(N(H(H(H(H)))(H(H(H(H)))))))	14	4	sp|Q10057|PDI1_SCHPO	257
YQYJETAGEGVTAYVIDTGINIEHQDFQGR	YQYJETAGEGVTAYVIDTGINIEHQDFQGR	H(13)N(2)	(N(N(H(H(H(H(H(H(H))))))(H(H(H(H(H(H)))))))))	4	4	sp|Q9UTS0|PSP3_SCHPO	192
YSFEWSJVSILEGDIDSIKEK	YSFEWSJVSILEGDIDSIKEK	H(9)N(2)	(N(N(H(H(H)(H(H)))(H(H(H(H)))))))	7	3	sp|Q9UTC8|OS9_SCHPO	60
YVYDSSAGDJITAYVVDTGVSIHHVEFEGR	YVYDSSAGDJITAYVVDTGVSIHHVEFEGR	H(11)N(2)	(N(N(H(H(H(H))(H(H)))(H(H(H))(H(H))))))	10	4	sp|P40903|ISP6_SCHPO	214
YVYDSSAGDJITAYVVDTGVSIHHVEFEGR	YVYDSSAGDJITAYVVDTGVSIHHVEFEGR	H(12)N(2)	(N(N(H(H(H(H(H(H)))))(H(H(H))(H(H(H)))))))	10	4	sp|P40903|ISP6_SCHPO	214
YVYDSSAGDJITAYVVDTGVSIHHVEFEGR	YVYDSSAGDJITAYVVDTGVSIHHVEFEGR	H(13)N(2)	(N(N(H(H(H(H))(H(H)))(H(H(H(H(H(H(H))))))))))	10	4	sp|P40903|ISP6_SCHPO	214
YVYDSSAGDJITAYVVDTGVSIHHVEFEGR	YVYDSSAGDJITAYVVDTGVSIHHVEFEGR	H(14)N(2)	(N(N(H(H(H(H(H(H(H))))))(H(H(H(H(H(H(H))))))))))	10	4	sp|P40903|ISP6_SCHPO	214
YVYDSSAGDJITAYVVDTGVSIHHVEFEGR	YVYDSSAGDJITAYVVDTGVSIHHVEFEGR	H(8)N(2)	(N(N(H(H(H(H)))(H(H)(H)(H)))))	10	4	sp|P40903|ISP6_SCHPO	214
YVYDSSAGDJITAYVVDTGVSIHHVEFEGR	YVYDSSAGDJITAYVVDTGVSIHHVEFEGR	H(9)N(2)	(N(N(H(H(H(H(H))))(H(H(H(H)))))))	10	4	sp|P40903|ISP6_SCHPO	214

## Sheet: BuddingYeast
Sequence	FullPeptideName	GlycanComposition	GlycanStruct	GlycanSite	Charge	ProteinName	ProteinGlycoSite
AEIFFJK	AEIFFJK	H(7)N(2)	(N(N(H(H(H)(H))(H(H)(H)))))	6	2	sp|Q99220|OS9_YEAST	380
AEIFFJK	AEIFFJK	H(8)N(2)	(N(N(H(H(H(H)))(H(H(H(H)))))))	6	2	sp|Q99220|OS9_YEAST	380
AEIFFJK	AEIFFJK	H(8)N(2)	(N(N(H(H(H(H)))(H(H)(H)(H)))))	6	3	sp|Q99220|OS9_YEAST	380
AEIFFJK	AEIFFJK	H(9)N(2)	(N(N(H(H(H(H)))(H(H)(H(H)(H))))))	6	2	sp|Q99220|OS9_YEAST	380
AEIFFJK	AEIFFJK	H(9)N(2)	(N(N(H(H(H(H)))(H(H(H(H(H))))))))	6	3	sp|Q99220|OS9_YEAST	380
AEIVPRPSJGTVNK	AEIVPRPSJGTVNK	H(8)N(2)	(N(N(H(H(H(H)))(H(H(H(H)))))))	9	3	sp|Q03103|ERO1_YEAST	491
AEIVPRPSJGTVNK	AEIVPRPSJGTVNK	H(9)N(2)	(N(N(H(H)(H(H(H))(H(H(H(H))))))))	9	3	sp|Q03103|ERO1_YEAST	491
AEPILJISNAGPWSR	AEPILJISNAGPWSR	H(10)N(2)	(N(N(H(H(H(H(H))))(H(H)(H(H(H)))))))	6	3	sp|P00724|INV2_YEAST	356
AEPILJISNAGPWSR	AEPILJISNAGPWSR	H(11)N(2)	(N(N(H(H(H(H(H))))(H(H)(H(H(H(H))))))))	6	3	sp|P00724|INV2_YEAST	356
AEPILJISNAGPWSR	AEPILJISNAGPWSR	H(12)N(2)	(N(N(H(H(H(H(H))))(H(H(H(H)))(H(H(H)))))))	6	3	sp|P00724|INV2_YEAST	356
AEPILJISNAGPWSR	AEPILJISNAGPWSR	H(13)N(2)	(N(N(H(H(H(H(H))))(H(H(H(H(H(H(H(H)))))))))))	6	3	sp|P00724|INV2_YEAST	356
AEPILJISNAGPWSR	AEPILJISNAGPWSR	H(14)N(2)	(N(N(H(H(H(H(H(H(H))))))(H(H(H(H)))(H(H(H)))))))	6	3	sp|P00724|INV2_YEAST	356
AEPILJISNAGPWSR	AEPILJISNAGPWSR	H(8)N(2)	(N(N(H(H(H(H)))(H(H)(H(H))))))	6	3	sp|P00724|INV2_YEAST	356
AEPILJISNAGPWSR	AEPILJISNAGPWSR	H(9)N(2)	(N(N(H(H(H(H)))(H(H)(H(H(H)))))))	6	3	sp|P00724|INV2_YEAST	356
AHHLJYTLVPFDGR	AHHLJYTLVPFDGR	H(10)N(2)	(N(N(H(H(H(H)))(H(H)(H(H)(H(H)))))))	5	3	sp|P37302|APE3_YEAST	427
AHHLJYTLVPFDGR	AHHLJYTLVPFDGR	H(10)N(2)	(N(N(H(H(H(H)))(H(H)(H(H)(H(H)))))))	5	4	sp|P37302|APE3_YEAST	427
AHHLJYTLVPFDGR	AHHLJYTLVPFDGR	H(11)N(2)	(N(N(H(H(H(H(H))))(H(H)(H(H(H(H))))))))	5	3	sp|P37302|APE3_YEAST	427
AHHLJYTLVPFDGR	AHHLJYTLVPFDGR	H(11)N(2)	(N(N(H(H(H(H(H))))(H(H)(H(H(H(H))))))))	5	4	sp|P37302|APE3_YEAST	427
AHHLJYTLVPFDGR	AHHLJYTLVPFDGR	H(12)N(2)	(N(N(H(H(H(H(H))))(H(H(H(H)))(H(H(H)))))))	5	3	sp|P37302|APE3_YEAST	427
AHHLJYTLVPFDGR	AHHLJYTLVPFDGR	H(12)N(2)	(N(N(H(H(H(H(H))))(H(H(H(H)))(H(H(H)))))))	5	4	sp|P37302|APE3_YEAST	427
AHHLJYTLVPFDGR	AHHLJYTLVPFDGR	H(13)N(2)	(N(N(H(H(H(H(H))))(H(H(H(H(H(H(H(H)))))))))))	5	3	sp|P37302|APE3_YEAST	427
AHHLJYTLVPFDGR	AHHLJYTLVPFDGR	H(13)N(2)	(N(N(H(H(H(H(H))))(H(H(H(H(H(H(H(H)))))))))))	5	4	sp|P37302|APE3_YEAST	427
AHHLJYTLVPFDGR	AHHLJYTLVPFDGR	H(14)N(2)	(N(N(H(H(H(H(H(H)))))(H(H(H))(H(H(H(H(H)))))))))	5	3	sp|P37302|APE3_YEAST	427
AHHLJYTLVPFDGR	AHHLJYTLVPFDGR	H(14)N(2)	(N(N(H(H(H(H(H(H)))))(H(H(H))(H(H(H(H(H)))))))))	5	4	sp|P37302|APE3_YEAST	427
AHHLJYTLVPFDGR	AHHLJYTLVPFDGR	H(15)N(2)	(N(N(H(H(H(H(H(H(H))))))(H(H(H(H(H(H(H(H)))))))))))	5	3	sp|P37302|APE3_YEAST	427
AHHLJYTLVPFDGR	AHHLJYTLVPFDGR	H(15)N(2)	(N(N(H(H(H(H(H(H(H))))))(H(H(H(H(H(H(H(H)))))))))))	5	4	sp|P37302|APE3_YEAST	427
AHHLJYTLVPFDGR	AHHLJYTLVPFDGR	H(16)N(2)	(N(N(H(H(H(H(H))))(H(H(H(H(H(H)))))(H(H(H(H(H)))))))))	5	4	sp|P37302|APE3_YEAST	427
AHHLJYTLVPFDGR	AHHLJYTLVPFDGR	H(21)N(2)	(N(N(H(H(H(H(H(H(H(H(H(H)))))))))(H(H(H(H(H(H)))))(H(H(H(H(H)))))))))	5	4	sp|P37302|APE3_YEAST	427
AHHLJYTLVPFDGR	AHHLJYTLVPFDGR	H(6)N(2)	(N(N(H(H(H))(H(H(H))))))	5	3	sp|P37302|APE3_YEAST	427
AHHLJYTLVPFDGR	AHHLJYTLVPFDGR	H(8)N(2)	(N(N(H(H(H(H)))(H(H)(H)(H)))))	5	4	sp|P37302|APE3_YEAST	427
AIHNTJYTSLVEFYAPWCGHCK	AIHNTJYTSLVEFYAPWC[160]GHC[160]K	H(8)N(2)	(N(N(H(H(H(H)))(H(H)(H)(H)))))	6	4	sp|Q12404|MPD1_YEAST	47
AJGSIQK	AJGSIQK	H(10)N(2)	(N(N(H(H(H(H(H))))(H(H)(H(H(H)))))))	2	2	sp|Q12672|RL21B_YEAST/sp|Q02753|RL21A_YEAST	45/45
AMLGGAGMIAAMDJR	AMLGGAGMIAAMDJR	H(10)N(2)	(N(N(H(H(H))(H(H(H))(H(H(H(H))))))))	14	3	sp|Q03674|PLB2_YEAST	125
AMLSGAGMLAAMDJR	AMLSGAGMLAAMDJR	H(10)N(2)	(N(N(H(H(H))(H(H(H(H)))(H(H(H)))))))	14	3	sp|P39105|PLB1_YEAST	123
AMLSGAGMLAAMDJR	AMLSGAGMLAAMDJR	H(11)N(2)	(N(N(H(H(H(H(H))))(H(H)(H(H(H(H))))))))	14	3	sp|P39105|PLB1_YEAST	123
AMLSGAGMLAAMDJR	AM[147]LSGAGMLAAMDJR	H(10)N(2)	(N(N(H(H(H(H(H))))(H(H)(H(H(H)))))))	14	3	sp|P39105|PLB1_YEAST	123
APYSTALVYJETSVSASVFR	APYSTALVYJETSVSASVFR	H(10)N(2)	(N(N(H(H(H(H)))(H(H)(H(H(H(H))))))))	10	3	sp|Q12200|NPC1_YEAST	940
CDTLVGJLTIGGGLK	C[160]DTLVGJLTIGGGLK	H(10)N(2)	(N(N(H(H(H(H(H))))(H(H)(H(H(H)))))))	7	3	sp|Q12355|PST1_YEAST	57
CDTLVGJLTIGGGLK	C[160]DTLVGJLTIGGGLK	H(11)N(2)	(N(N(H(H(H(H(H))))(H(H(H))(H(H(H)))))))	7	3	sp|Q12355|PST1_YEAST	57
CDTLVGJLTIGGGLK	C[160]DTLVGJLTIGGGLK	H(12)N(2)	(N(N(H(H(H(H(H))))(H(H(H(H)))(H(H(H)))))))	7	3	sp|Q12355|PST1_YEAST	57
CNYIFDVVGPLGCJK	C[160]NYIFDVVGPLGC[160]JK	H(8)N(2)	(N(N(H(H(H(H)))(H(H)(H)(H)))))	14	3	sp|Q04924|GLU2B_YEAST	688
DAGFJISLADVWGR	DAGFJISLADVWGR	H(10)N(2)	(N(N(H(H(H))(H(H(H))(H(H(H(H))))))))	5	3	sp|P39105|PLB1_YEAST	215
DAGFJISLADVWGR	DAGFJISLADVWGR	H(11)N(2)	(N(N(H(H(H(H(H))))(H(H(H))(H(H(H)))))))	5	3	sp|P39105|PLB1_YEAST	215
DAGFJISLADVWGR	DAGFJISLADVWGR	H(12)N(2)	(N(N(H(H(H(H(H))))(H(H(H(H)))(H(H(H)))))))	5	3	sp|P39105|PLB1_YEAST	215
DAGFJISLADVWGR	DAGFJISLADVWGR	H(8)N(2)	(N(N(H(H(H(H)))(H(H)(H)(H)))))	5	2	sp|P39105|PLB1_YEAST	215
DAGFJISLADVWGR	DAGFJISLADVWGR	H(8)N(2)	(N(N(H(H(H(H)))(H(H)(H)(H)))))	5	3	sp|P39105|PLB1_YEAST	215
DAGFJISLADVWGR	DAGFJISLADVWGR	H(9)N(2)	(N(N(H(H(H)(H(H)))(H(H)(H(H))))))	5	3	sp|P39105|PLB1_YEAST	215
DAIJMTLSISPEWLQR	DAIJMTLSISPEWLQR	H(8)N(2)	(N(N(H(H(H(H)))(H(H)(H)(H)))))	4	3	sp|P40345|PDAT_YEAST	469
DILFDIPEDTPNVLIYNGGGQDLSAFWJDTKK	DILFDIPEDTPNVLIYNGGGQDLSAFWJDTKK	H(10)N(2)	(N(N(H(H(H(H)))(H(H(H))(H(H)(H))))))	28	4	sp|P09232|PRTB_YEAST	594
DILFDIPEDTPNVLIYNGGGQDLSAFWJDTKK	DILFDIPEDTPNVLIYNGGGQDLSAFWJDTKK	H(11)N(2)	(N(N(H(H)(H(H(H(H(H(H(H(H(H))))))))))))	28	4	sp|P09232|PRTB_YEAST	594
DILFDIPEDTPNVLIYNGGGQDLSAFWJDTKK	DILFDIPEDTPNVLIYNGGGQDLSAFWJDTKK	H(12)N(2)	(N(N(H(H(H(H(H(H)))))(H(H(H))(H(H(H)))))))	28	4	sp|P09232|PRTB_YEAST	594
DILFDIPEDTPNVLIYNGGGQDLSAFWJDTKK	DILFDIPEDTPNVLIYNGGGQDLSAFWJDTKK	H(13)N(2)	(N(N(H(H(H(H)))(H(H(H))(H(H(H(H(H(H))))))))))	28	4	sp|P09232|PRTB_YEAST	594
DITATLJFTK	DITATLJFTK	H(8)N(2)	(N(N(H(H(H(H)))(H(H)(H)(H)))))	7	2	sp|P22023|KRE5_YEAST	293
DITATLJFTK	DITATLJFTK	H(8)N(2)	(N(N(H(H(H(H)))(H(H)(H)(H)))))	7	3	sp|P22023|KRE5_YEAST	293
DITNJESCTCEVGDR	DITNJESC[160]TC[160]EVGDR	H(10)N(2)	(N(N(H(H(H))(H(H(H(H(H(H(H))))))))))	5	3	sp|P46992|YJR1_YEAST	51
DJSTTLPSLDDVIYSVDHTR	DJSTTLPSLDDVIYSVDHTR	H(7)N(2)	(N(N(H(H(H))(H(H(H(H)))))))	2	3	sp|P12684|HMDH2_YEAST	115
DJSTTLPSLDDVIYSVDHTR	DJSTTLPSLDDVIYSVDHTR	H(8)N(2)	(N(N(H(H(H(H)))(H(H)(H)(H)))))	2	3	sp|P12684|HMDH2_YEAST	115
DJSTTLPSLDDVIYSVDHTR	DJSTTLPSLDDVIYSVDHTR	H(9)N(2)	(N(N(H(H(H(H)))(H(H(H(H(H))))))))	2	3	sp|P12684|HMDH2_YEAST	115
DLEJGTYLEK	DLEJGTYLEK	H(10)N(2)	(N(N(H(H(H))(H(H(H))(H(H(H(H))))))))	4	2	sp|Q07895|YL001_YEAST	112
DLEJGTYLEK	DLEJGTYLEK	H(8)N(2)	(N(N(H(H(H(H)))(H(H)(H)(H)))))	4	2	sp|Q07895|YL001_YEAST	112
DLEJGTYLEK	DLEJGTYLEK	H(9)N(2)	(N(N(H(H(H)(H))(H(H)(H(H(H)))))))	4	2	sp|Q07895|YL001_YEAST	112
DLEWYSPDAVTTTJGTLTLR	DLEWYSPDAVTTTJGTLTLR	H(8)N(2)	(N(N(H(H(H(H)))(H(H)(H(H))))))	14	3	sp|P33336|SKN1_YEAST	426
DNYWIEYETJTTHPWR	DNYWIEYETJTTHPWR	H(10)N(2)	(N(N(H(H(H(H)))(H(H(H))(H(H(H)))))))	10	3	sp|P40533|TED1_YEAST	266
DNYWIEYETJTTHPWR	DNYWIEYETJTTHPWR	H(11)N(2)	(N(N(H(H(H(H)))(H(H(H))(H(H(H(H))))))))	10	3	sp|P40533|TED1_YEAST	266
DNYWIEYETJTTHPWR	DNYWIEYETJTTHPWR	H(7)N(2)	(N(N(H(H(H(H)))(H(H(H))))))	10	3	sp|P40533|TED1_YEAST	266
DNYWIEYETJTTHPWR	DNYWIEYETJTTHPWR	H(8)N(2)	(N(N(H(H(H(H)))(H(H)(H(H))))))	10	3	sp|P40533|TED1_YEAST	266
DNYWIEYETJTTHPWR	DNYWIEYETJTTHPWR	H(8)N(2)	(N(N(H(H(H(H)))(H(H)(H(H))))))	10	4	sp|P40533|TED1_YEAST	266
DNYWIEYETJTTHPWR	DNYWIEYETJTTHPWR	H(9)N(2)	(N(N(H(H(H)(H))(H(H)(H(H(H)))))))	10	3	sp|P40533|TED1_YEAST	266
DVFSFFHJK	DVFSFFHJK	H(8)N(2)	(N(N(H(H(H(H)))(H(H)(H)(H)))))	8	2	sp|P53983|ASI3_YEAST	24
DVFSFFHJK	DVFSFFHJK	H(8)N(2)	(N(N(H(H(H(H)))(H(H)(H)(H)))))	8	3	sp|P53983|ASI3_YEAST	24
DYJVSSDR	DYJVSSDR	H(8)N(2)	(N(N(H(H(H(H)))(H(H)(H)(H)))))	3	2	sp|P48016|ATH1_YEAST	488
DYJVSSDR	DYJVSSDR	H(9)N(2)	(N(N(H(H(H)(H))(H(H)(H(H(H)))))))	3	2	sp|P48016|ATH1_YEAST	488
EASGLSDJETEWLK	EASGLSDJETEWLK	H(10)N(2)	(N(N(H(H(H(H(H))))(H(H)(H(H(H)))))))	8	3	sp|P39105|PLB1_YEAST	52
EASGLSDJETEWLK	EASGLSDJETEWLK	H(8)N(2)	(N(N(H(H(H(H)))(H(H(H(H)))))))	8	2	sp|P39105|PLB1_YEAST	52
EASGLSDJETEWLK	EASGLSDJETEWLK	H(8)N(2)	(N(N(H(H(H(H)))(H(H)(H)(H)))))	8	3	sp|P39105|PLB1_YEAST	52
EASGLSDJETEWLK	EASGLSDJETEWLK	H(9)N(2)	(N(N(H(H(H(H)))(H(H)(H(H)(H))))))	8	3	sp|P39105|PLB1_YEAST	52
EASGLSDJETEWLKK	EASGLSDJETEWLKK	H(8)N(2)	(N(N(H(H(H(H)))(H(H)(H)(H)))))	8	3	sp|P39105|PLB1_YEAST	52
EDWSFVLJSTHDGVLK	EDWSFVLJSTHDGVLK	H(10)N(2)	(N(N(H(H(H(H)))(H(H)(H(H(H(H))))))))	8	3	sp|Q05902|ECM38_YEAST	270
EDWSFVLJSTHDGVLK	EDWSFVLJSTHDGVLK	H(11)N(2)	(N(N(H(H(H)(H))(H(H(H(H(H(H(H))))))))))	8	3	sp|Q05902|ECM38_YEAST	270
EDWSFVLJSTHDGVLK	EDWSFVLJSTHDGVLK	H(12)N(2)	(N(N(H(H(H(H(H))))(H(H(H(H)))(H(H(H)))))))	8	3	sp|Q05902|ECM38_YEAST	270
EDWSFVLJSTHDGVLK	EDWSFVLJSTHDGVLK	H(13)N(2)	(N(N(H(H(H(H(H))))(H(H(H(H(H(H(H(H)))))))))))	8	3	sp|Q05902|ECM38_YEAST	270
EFSVWLJGTVK	EFSVWLJGTVK	H(8)N(2)	(N(N(H(H(H(H)))(H(H(H(H)))))))	7	2	sp|P48237|CCM1_YEAST	189
EFSVWLJGTVK	EFSVWLJGTVK	H(8)N(2)	(N(N(H(H(H(H)))(H(H)(H)(H)))))	7	3	sp|P48237|CCM1_YEAST	189
EHWSYPEWIJQTK	EHWSYPEWIJQTK	H(8)N(2)	(N(N(H(H(H(H)))(H(H)(H)(H)))))	10	3	sp|P27809|KRE2_YEAST	197
EHWSYPEWIJQTK	EHWSYPEWIJQTK	H(9)N(2)	(N(N(H(H(H(H)))(H(H)(H(H)(H))))))	10	3	sp|P27809|KRE2_YEAST	197
EJATLLMLVR	EJATLLMLVR	H(8)N(2)	(N(N(H(H(H(H)))(H(H)(H)(H)))))	2	2	sp|P33550|KTR2_YEAST	92
EJATLLMLVR	EJATLLMLVR	H(8)N(2)	(N(N(H(H(H(H)))(H(H)(H(H))))))	2	3	sp|P33550|KTR2_YEAST	92
ELGPLDSFTIHGLWPDNCHGGYQQFCJR	ELGPLDSFTIHGLWPDNC[160]HGGYQQFC[160]JR	H(10)N(2)	(N(N(H(H(H(H)))(H(H(H))(H(H(H)))))))	27	4	sp|Q02933|RNY1_YEAST	103
ELGPLDSFTIHGLWPDNCHGGYQQFCJR	ELGPLDSFTIHGLWPDNC[160]HGGYQQFC[160]JR	H(11)N(2)	(N(N(H(H(H)(H(H(H))))(H(H(H))(H(H))))))	27	4	sp|Q02933|RNY1_YEAST	103
ELJESAALLLHNER	ELJESAALLLHNER	H(8)N(2)	(N(N(H(H(H(H)))(H(H)(H)(H)))))	3	3	sp|P23797|GPI12_YEAST	110
EMVJMTSMER	EMVJMTSMER	H(8)N(2)	(N(N(H(H(H(H)))(H(H)(H)(H)))))	4	2	sp|P39012|GAA1_YEAST	87
EYFJETR	EYFJETR	H(7)N(2)	(N(N(H(H(H))(H(H(H(H)))))))	4	2	sp|P47065|PT130_YEAST/sp|P53075|SHE10_YEAST	163/379
EYFJETR	EYFJETR	H(8)N(2)	(N(N(H(H(H(H)))(H(H)(H(H))))))	4	2	sp|P47065|PT130_YEAST/sp|P53075|SHE10_YEAST	163/379
EYFJETR	EYFJETR	H(8)N(2)	(N(N(H(H(H(H)))(H(H(H(H)))))))	4	3	sp|P47065|PT130_YEAST/sp|P53075|SHE10_YEAST	163/379
EYFJETR	EYFJETR	H(9)N(2)	(N(N(H(H(H)(H))(H(H(H(H(H))))))))	4	2	sp|P47065|PT130_YEAST/sp|P53075|SHE10_YEAST	163/379
EYNDLESNTVVSJSTLGVK	EYNDLESNTVVSJSTLGVK	H(8)N(2)	(N(N(H(H(H(H)))(H(H(H(H)))))))	13	3	sp|P43599|YFI8_YEAST	179
EYNDLESNTVVSJSTLGVK	EYNDLESNTVVSJSTLGVK	H(9)N(2)	(N(N(H(H(H(H)))(H(H(H(H(H))))))))	13	3	sp|P43599|YFI8_YEAST	179
FATJTTLTK	FATJTTLTK	H(10)N(2)	(N(N(H(H(H(H(H))))(H(H)(H(H(H)))))))	4	2	sp|P00724|INV2_YEAST	369
FATJTTLTK	FATJTTLTK	H(10)N(2)	(N(N(H(H(H(H)))(H(H)(H(H)(H(H)))))))	4	3	sp|P00724|INV2_YEAST	369
FATJTTLTK	FATJTTLTK	H(8)N(2)	(N(N(H(H(H(H)))(H(H)(H)(H)))))	4	2	sp|P00724|INV2_YEAST	369
FATJTTLTK	FATJTTLTK	H(9)N(2)	(N(N(H(H)(H(H)(H(H(H(H(H)))))))))	4	2	sp|P00724|INV2_YEAST	369
FAWWAAEEEGLLGSNFYAYJLTK	FAWWAAEEEGLLGSNFYAYJLTK	H(10)N(2)	(N(N(H(H(H(H(H))))(H(H(H))(H(H))))))	20	3	sp|P37302|APE3_YEAST	371
FAWWAAEEEGLLGSNFYAYJLTK	FAWWAAEEEGLLGSNFYAYJLTK	H(10)N(2)	(N(N(H(H(H(H(H))))(H(H(H))(H(H))))))	20	4	sp|P37302|APE3_YEAST	371
FAWWAAEEEGLLGSNFYAYJLTK	FAWWAAEEEGLLGSNFYAYJLTK	H(11)N(2)	(N(N(H(H(H)(H(H)))(H(H(H(H(H(H)))))))))	20	3	sp|P37302|APE3_YEAST	371
FAWWAAEEEGLLGSNFYAYJLTK	FAWWAAEEEGLLGSNFYAYJLTK	H(11)N(2)	(N(N(H(H(H(H(H))))(H(H(H(H(H(H)))))))))	20	4	sp|P37302|APE3_YEAST	371
FAWWAAEEEGLLGSNFYAYJLTK	FAWWAAEEEGLLGSNFYAYJLTK	H(12)N(2)	(N(N(H(H(H(H(H(H)))))(H(H(H))(H(H(H)))))))	20	4	sp|P37302|APE3_YEAST	371
FFYSNJGSQFYIR	FFYSNJGSQFYIR	H(10)N(2)	(N(N(H(H(H(H(H))))(H(H)(H(H(H)))))))	6	3	sp|P22146|GAS1_YEAST	40
FFYSNJGSQFYIR	FFYSNJGSQFYIR	H(11)N(2)	(N(N(H(H(H(H(H))))(H(H)(H(H(H(H))))))))	6	3	sp|P22146|GAS1_YEAST	40
FFYSNJGSQFYIR	FFYSNJGSQFYIR	H(8)N(2)	(N(N(H(H(H(H)))(H(H)(H)(H)))))	6	3	sp|P22146|GAS1_YEAST	40
FFYSNJGSQFYIR	FFYSNJGSQFYIR	H(9)N(2)	(N(N(H(H(H))(H(H(H))(H(H(H)))))))	6	3	sp|P22146|GAS1_YEAST	40
FGTTJSTEIDRK	FGTTJSTEIDRK	H(10)N(2)	(N(N(H(H(H(H(H))))(H(H(H))(H(H))))))	5	3	sp|P46950|SNG1_YEAST	190
FHJYTLDWAMDK	FHJYTLDWAMDK	H(10)N(2)	(N(N(H(H(H(H(H))))(H(H)(H(H(H)))))))	3	3	sp|P53301|CRH1_YEAST	177
FHJYTLDWAMDK	FHJYTLDWAMDK	H(11)N(2)	(N(N(H(H(H(H(H))))(H(H)(H(H(H(H))))))))	3	3	sp|P53301|CRH1_YEAST	177
FHJYTLDWAMDK	FHJYTLDWAMDK	H(12)N(2)	(N(N(H(H(H(H(H))))(H(H(H(H)))(H(H(H)))))))	3	3	sp|P53301|CRH1_YEAST	177
FHJYTLDWAMDK	FHJYTLDWAMDK	H(9)N(2)	(N(N(H(H(H(H)))(H(H(H(H(H))))))))	3	3	sp|P53301|CRH1_YEAST	177
FHJYTLDWAMDK	FHJYTLDWAM[147]DK	H(10)N(2)	(N(N(H(H(H(H)))(H(H(H))(H(H(H)))))))	3	3	sp|P53301|CRH1_YEAST	177
FJETWK	FJETWK	H(7)N(2)	(N(N(H(H(H))(H(H(H(H)))))))	2	2	sp|P38138|GLU2A_YEAST	126
FJETWK	FJETWK	H(8)N(2)	(N(N(H(H(H(H)))(H(H)(H)(H)))))	2	2	sp|P38138|GLU2A_YEAST	126
FJETWK	FJETWK	H(8)N(2)	(N(N(H(H(H(H)))(H(H)(H)(H)))))	2	3	sp|P38138|GLU2A_YEAST	126
FJGSTVLLTHVPFYK	FJGSTVLLTHVPFYK	H(8)N(2)	(N(N(H(H(H(H)))(H(H)(H)(H)))))	2	3	sp|P40533|TED1_YEAST	307
FJGSTVLLTHVPFYK	FJGSTVLLTHVPFYK	H(9)N(2)	(N(N(H(H(H)(H(H)))(H(H)(H(H))))))	2	3	sp|P40533|TED1_YEAST	307
FKDITNJESCTCEVGDR	FKDITNJESC[160]TC[160]EVGDR	H(10)N(2)	(N(N(H(H(H(H(H))))(H(H)(H(H(H)))))))	7	3	sp|P46992|YJR1_YEAST	51
FKDITNJESCTCEVGDR	FKDITNJESC[160]TC[160]EVGDR	H(10)N(2)	(N(N(H(H(H(H(H))))(H(H(H))(H(H))))))	7	4	sp|P46992|YJR1_YEAST	51
FKDITNJESCTCEVGDR	FKDITNJESC[160]TC[160]EVGDR	H(11)N(2)	(N(N(H(H(H(H(H))))(H(H)(H(H(H(H))))))))	7	3	sp|P46992|YJR1_YEAST	51
FKDITNJESCTCEVGDR	FKDITNJESC[160]TC[160]EVGDR	H(11)N(2)	(N(N(H(H)(H(H(H))(H(H(H(H(H(H))))))))))	7	4	sp|P46992|YJR1_YEAST	51
FKDITNJESCTCEVGDR	FKDITNJESC[160]TC[160]EVGDR	H(12)N(2)	(N(N(H(H(H(H(H))))(H(H(H(H)))(H(H(H)))))))	7	3	sp|P46992|YJR1_YEAST	51
FKDITNJESCTCEVGDR	FKDITNJESC[160]TC[160]EVGDR	H(13)N(2)	(N(N(H(H(H(H(H(H)))))(H(H)(H(H(H(H(H)))))))))	7	3	sp|P46992|YJR1_YEAST	51
FKDITNJESCTCEVGDR	FKDITNJESC[160]TC[160]EVGDR	H(8)N(2)	(N(N(H(H(H(H)))(H(H(H(H)))))))	7	3	sp|P46992|YJR1_YEAST	51
FKJVTK	FKJVTK	H(7)N(2)	(N(N(H(H(H(H)))(H(H(H))))))	3	2	sp|Q03103|ERO1_YEAST	342
FKJVTK	FKJVTK	H(7)N(2)	(N(N(H(H(H(H)))(H(H(H))))))	3	3	sp|Q03103|ERO1_YEAST	342
FKJVTK	FKJVTK	H(8)N(2)	(N(N(H(H(H(H)))(H(H)(H)(H)))))	3	2	sp|Q03103|ERO1_YEAST	342
FKJVTK	FKJVTK	H(8)N(2)	(N(N(H(H(H(H)))(H(H)(H(H))))))	3	3	sp|Q03103|ERO1_YEAST	342
FKJVTK	FKJVTK	H(9)N(2)	(N(N(H(H(H)(H(H)))(H(H)(H(H))))))	3	2	sp|Q03103|ERO1_YEAST	342
FKJVTK	FKJVTK	H(9)N(2)	(N(N(H(H(H(H)))(H(H)(H(H)(H))))))	3	3	sp|Q03103|ERO1_YEAST	342
FLFLDVLLPQJISK	FLFLDVLLPQJISK	H(9)N(2)	(N(N(H(H(H(H)))(H(H(H(H(H))))))))	11	3	sp|P22023|KRE5_YEAST	1195
FNNJDTSLQISGEK	FNNJDTSLQISGEK	H(10)N(2)	(N(N(H(H(H(H)))(H(H)(H(H)(H(H)))))))	4	3	sp|Q02933|RNY1_YEAST	123
FQCSJDTYVR	FQC[160]SJDTYVR	H(10)N(2)	(N(N(H(H(H(H(H))))(H(H(H))(H(H))))))	5	3	sp|P38693|PPAC_YEAST/sp|P24031|PPA3_YEAST/sp|P00635|PPA5_YEAST/sp|P35842|PPAB_YEAST	390/390/390/390
FQCSJDTYVR	FQC[160]SJDTYVR	H(11)N(2)	(N(N(H(H(H)(H))(H(H(H(H)))(H(H(H)))))))	5	3	sp|P38693|PPAC_YEAST/sp|P24031|PPA3_YEAST/sp|P00635|PPA5_YEAST/sp|P35842|PPAB_YEAST	390/390/390/390
FQCSJDTYVR	FQC[160]SJDTYVR	H(12)N(2)	(N(N(H(H(H(H(H))))(H(H(H(H)))(H(H(H)))))))	5	3	sp|P38693|PPAC_YEAST/sp|P24031|PPA3_YEAST/sp|P00635|PPA5_YEAST/sp|P35842|PPAB_YEAST	390/390/390/390
FQCSJDTYVR	FQC[160]SJDTYVR	H(13)N(2)	(N(N(H(H(H(H(H))))(H(H(H(H(H(H(H(H)))))))))))	5	3	sp|P38693|PPAC_YEAST/sp|P24031|PPA3_YEAST/sp|P00635|PPA5_YEAST/sp|P35842|PPAB_YEAST	390/390/390/390
FSNJGTFFETEEPIVETK	FSNJGTFFETEEPIVETK	H(10)N(2)	(N(N(H(H(H(H(H))))(H(H(H(H(H))))))))	4	3	sp|P33754|SEC66_YEAST	12
FSNJGTFFETEEPIVETK	FSNJGTFFETEEPIVETK	H(11)N(2)	(N(N(H(H(H(H(H))))(H(H(H(H(H(H)))))))))	4	3	sp|P33754|SEC66_YEAST	12
FSNJGTFFETEEPIVETK	FSNJGTFFETEEPIVETK	H(7)N(2)	(N(N(H(H(H))(H(H(H(H)))))))	4	3	sp|P33754|SEC66_YEAST	12
FSNJGTFFETEEPIVETK	FSNJGTFFETEEPIVETK	H(8)N(2)	(N(N(H(H(H(H)))(H(H)(H)(H)))))	4	3	sp|P33754|SEC66_YEAST	12
FSNJGTFFETEEPIVETK	FSNJGTFFETEEPIVETK	H(9)N(2)	(N(N(H(H(H(H)))(H(H)(H(H)(H))))))	4	3	sp|P33754|SEC66_YEAST	12
FSSJETLAIVYSHNAPLNQVVNLR	FSSJETLAIVYSHNAPLNQVVNLR	H(8)N(2)	(N(N(H(H(H(H)))(H(H)(H(H))))))	4	3	sp|P41543|OST1_YEAST	217
FSSJETLAIVYSHNAPLNQVVNLR	FSSJETLAIVYSHNAPLNQVVNLR	H(8)N(2)	(N(N(H(H(H(H)))(H(H)(H)(H)))))	4	4	sp|P41543|OST1_YEAST	217
FTJESLLWAPYR	FTJESLLWAPYR	H(8)N(2)	(N(N(H(H(H(H)))(H(H)(H)(H)))))	3	2	sp|P53008|CWH41_YEAST	42
FTJESLLWAPYR	FTJESLLWAPYR	H(8)N(2)	(N(N(H(H(H(H)))(H(H)(H)(H)))))	3	3	sp|P53008|CWH41_YEAST	42
FTSDJYSTLVR	FTSDJYSTLVR	H(8)N(2)	(N(N(H(H(H(H)))(H(H)(H)(H)))))	5	2	sp|P38836|ECM14_YEAST	41
FTSDJYSTLVR	FTSDJYSTLVR	H(8)N(2)	(N(N(H(H(H(H)))(H(H)(H)(H)))))	5	3	sp|P38836|ECM14_YEAST	41
FTVEJVTQWQDQLVK	FTVEJVTQWQDQLVK	H(8)N(2)	(N(N(H(H(H(H)))(H(H(H(H)))))))	5	3	sp|P47069|MPS3_YEAST	278
FVJITK	FVJITK	H(10)N(2)	(N(N(H(H(H(H(H))))(H(H)(H(H(H)))))))	3	2	sp|Q12200|NPC1_YEAST	123
FVJITK	FVJITK	H(11)N(2)	(N(N(H(H(H)(H(H(H))))(H(H)(H(H(H)))))))	3	2	sp|Q12200|NPC1_YEAST	123
FVJITK	FVJITK	H(8)N(2)	(N(N(H(H(H(H)))(H(H)(H)(H)))))	3	2	sp|Q12200|NPC1_YEAST	123
FYWVQGJTTGIPNAGDETR	FYWVQGJTTGIPNAGDETR	H(11)N(2)	(N(N(H(H(H(H(H))))(H(H)(H(H)(H(H)))))))	7	3	sp|P54003|SUR7_YEAST	47
FYWVQGJTTGIPNAGDETR	FYWVQGJTTGIPNAGDETR	H(12)N(2)	(N(N(H(H(H(H(H))))(H(H(H(H)))(H(H(H)))))))	7	3	sp|P54003|SUR7_YEAST	47
FYWVQGJTTGIPNAGDETR	FYWVQGJTTGIPNAGDETR	H(13)N(2)	(N(N(H(H(H(H(H(H)))))(H(H(H(H(H(H(H))))))))))	7	3	sp|P54003|SUR7_YEAST	47
GDKEDJLTTLTTTK	GDKEDJLTTLTTTK	H(12)N(2)	(N(N(H(H(H(H(H))))(H(H(H(H)))(H(H(H)))))))	6	3	sp|P53379|MKC7_YEAST	346
GDKEDJLTTLTTTK	GDKEDJLTTLTTTK	H(13)N(2)	(N(N(H(H(H(H(H))))(H(H(H(H(H(H(H(H)))))))))))	6	3	sp|P53379|MKC7_YEAST	346
GEFHGVDTPTDKFHJYTLDWAMDK	GEFHGVDTPTDKFHJYTLDWAMDK	H(10)N(2)	(N(N(H(H(H(H(H))))(H(H)(H(H(H)))))))	15	4	sp|P53301|CRH1_YEAST	177
GEYFNQLSHDPILYQFEQLJSTR	GEYFNQLSHDPILYQFEQLJSTR	H(7)N(2)	(N(N(H(H(H))(H(H(H(H)))))))	20	3	sp|Q04924|GLU2B_YEAST	240
GEYFNQLSHDPILYQFEQLJSTR	GEYFNQLSHDPILYQFEQLJSTR	H(8)N(2)	(N(N(H(H(H(H)))(H(H)(H(H))))))	20	3	sp|Q04924|GLU2B_YEAST	240
GEYFNQLSHDPILYQFEQLJSTR	GEYFNQLSHDPILYQFEQLJSTR	H(8)N(2)	(N(N(H(H(H(H)))(H(H)(H)(H)))))	20	4	sp|Q04924|GLU2B_YEAST	240
GEYVETQFIFEJNTLK	GEYVETQFIFEJNTLK	H(8)N(2)	(N(N(H(H(H(H)))(H(H)(H)(H)))))	12	3	sp|P38138|GLU2A_YEAST	867
GEYVETQFIFEJNTLK	GEYVETQFIFEJNTLK	H(9)N(2)	(N(N(H(H(H(H)))(H(H(H(H(H))))))))	12	3	sp|P38138|GLU2A_YEAST	867
GEYYDJISFSHK	GEYYDJISFSHK	H(10)N(2)	(N(N(H(H(H(H(H))))(H(H(H))(H(H))))))	6	3	sp|P40550|PDR11_YEAST	595
GEYYDJISFSHK	GEYYDJISFSHK	H(11)N(2)	(N(N(H(H(H(H(H))))(H(H(H))(H(H(H)))))))	6	3	sp|P40550|PDR11_YEAST	595
GEYYDJISFSHK	GEYYDJISFSHK	H(8)N(2)	(N(N(H(H(H(H)))(H(H(H(H)))))))	6	3	sp|P40550|PDR11_YEAST	595
GFTSIGGIJNSLPNPHLR	GFTSIGGIJNSLPNPHLR	H(8)N(2)	(N(N(H(H(H(H)))(H(H)(H)(H)))))	9	3	sp|P38913|FAD1_YEAST	228
GGANFDSSSSJFSCNALKK	GGANFDSSSSJFSC[160]NALKK	H(5)N(2)	(N(N(H(H(H))(H(H)))))	11	3	sp|P38248|ECM33_YEAST	328
GGANFDSSSSJFSCNALKK	GGANFDSSSSJFSC[160]NALKK	H(8)N(2)	(N(N(H(H(H(H)))(H(H)(H)(H)))))	11	3	sp|P38248|ECM33_YEAST	328
GIAVJCSSK	GIAVJC[160]SSK	H(10)N(2)	(N(N(H(H(H(H)))(H(H)(H(H(H(H))))))))	5	2	sp|P40169|YNT4_YEAST	74
GIAVJCSSK	GIAVJC[160]SSK	H(10)N(2)	(N(N(H(H(H(H)))(H(H)(H(H)(H(H)))))))	5	3	sp|P40169|YNT4_YEAST	74
GIAVJCSSK	GIAVJC[160]SSK	H(11)N(2)	(N(N(H(H(H(H(H))))(H(H)(H(H(H(H))))))))	5	2	sp|P40169|YNT4_YEAST	74
GIAVJCSSK	GIAVJC[160]SSK	H(11)N(2)	(N(N(H(H(H(H(H))))(H(H)(H(H(H(H))))))))	5	3	sp|P40169|YNT4_YEAST	74
GIAVJCSSK	GIAVJC[160]SSK	H(12)N(2)	(N(N(H(H(H(H(H))))(H(H(H(H)))(H(H(H)))))))	5	2	sp|P40169|YNT4_YEAST	74
GIAVJCSSK	GIAVJC[160]SSK	H(12)N(2)	(N(N(H(H(H(H(H))))(H(H(H(H)))(H(H(H)))))))	5	3	sp|P40169|YNT4_YEAST	74
GIAVJCSSK	GIAVJC[160]SSK	H(13)N(2)	(N(N(H(H(H(H(H))))(H(H(H(H(H(H(H(H)))))))))))	5	3	sp|P40169|YNT4_YEAST	74
GIAVJCSSK	GIAVJC[160]SSK	H(9)N(2)	(N(N(H(H(H)(H))(H(H)(H(H(H)))))))	5	2	sp|P40169|YNT4_YEAST	74
GIEPNCPINIPLSCSJK	GIEPNC[160]PINIPLSC[160]SJK	H(10)N(2)	(N(N(H(H(H(H(H))))(H(H)(H(H(H)))))))	16	3	sp|Q02933|RNY1_YEAST	37
GIEPNCPINIPLSCSJK	GIEPNC[160]PINIPLSC[160]SJK	H(10)N(2)	(N(N(H(H(H(H(H))))(H(H)(H(H(H)))))))	16	4	sp|Q02933|RNY1_YEAST	37
GIEPNCPINIPLSCSJK	GIEPNC[160]PINIPLSC[160]SJK	H(11)N(2)	(N(N(H(H(H(H(H))))(H(H)(H(H(H(H))))))))	16	3	sp|Q02933|RNY1_YEAST	37
GIEPNCPINIPLSCSJK	GIEPNC[160]PINIPLSC[160]SJK	H(12)N(2)	(N(N(H(H(H(H(H))))(H(H(H(H)))(H(H(H)))))))	16	3	sp|Q02933|RNY1_YEAST	37
GIEPNCPINIPLSCSJK	GIEPNC[160]PINIPLSC[160]SJK	H(8)N(2)	(N(N(H(H(H(H)))(H(H)(H)(H)))))	16	3	sp|Q02933|RNY1_YEAST	37
GJGTVQNSVLSNHIK	GJGTVQNSVLSNHIK	H(8)N(2)	(N(N(H(H(H(H)))(H(H)(H)(H)))))	2	3	sp|Q06681|YSP2_YEAST	1373
GJNTEDFQPFIDSEK	GJNTEDFQPFIDSEK	H(8)N(2)	(N(N(H(H(H(H)))(H(H)(H)(H)))))	2	3	sp|P38813|BIG1_YEAST	144
GJNTEDFQPFIDSEK	GJNTEDFQPFIDSEK	H(9)N(2)	(N(N(H(H(H(H)))(H(H(H(H(H))))))))	2	3	sp|P38813|BIG1_YEAST	144
GJNTEDFQPFIDSEKR	GJNTEDFQPFIDSEKR	H(8)N(2)	(N(N(H(H(H(H)))(H(H)(H)(H)))))	2	3	sp|P38813|BIG1_YEAST	144
GJNTEDFQPFIDSEKR	GJNTEDFQPFIDSEKR	H(9)N(2)	(N(N(H(H(H)(H))(H(H(H))(H(H))))))	2	3	sp|P38813|BIG1_YEAST	144
GJVTSVSFQQDNR	GJVTSVSFQQDNR	H(7)N(2)	(N(N(H(H(H(H)))(H(H(H))))))	2	3	sp|P41318|LST8_YEAST	77
GKTDNVIJDTFLVGLDSWPK	GKTDNVIJDTFLVGLDSWPK	H(8)N(2)	(N(N(H(H(H(H)))(H(H)(H)(H)))))	8	3	sp|Q03104|MSC1_YEAST	333
GLJDSINIEK	GLJDSINIEK	H(8)N(2)	(N(N(H(H(H(H)))(H(H)(H(H))))))	3	2	sp|Q04002|SCC2_YEAST	125
GLPSWSEJETDIEYLKPGTSYR	GLPSWSEJETDIEYLKPGTSYR	H(10)N(2)	(N(N(H(H(H(H)))(H(H)(H(H)(H(H)))))))	8	3	sp|P31382|PMT2_YEAST	403
GLPSWSEJETDIEYLKPGTSYR	GLPSWSEJETDIEYLKPGTSYR	H(10)N(2)	(N(N(H(H(H(H(H))))(H(H(H))(H(H))))))	8	4	sp|P31382|PMT2_YEAST	403
GLPSWSEJETDIEYLKPGTSYR	GLPSWSEJETDIEYLKPGTSYR	H(11)N(2)	(N(N(H(H(H(H))(H(H)))(H(H(H))(H(H))))))	8	3	sp|P31382|PMT2_YEAST	403
GLPSWSEJETDIEYLKPGTSYR	GLPSWSEJETDIEYLKPGTSYR	H(7)N(2)	(N(N(H(H(H))(H(H(H(H)))))))	8	3	sp|P31382|PMT2_YEAST	403
GLPSWSEJETDIEYLKPGTSYR	GLPSWSEJETDIEYLKPGTSYR	H(7)N(2)	(N(N(H(H(H))(H(H(H(H)))))))	8	4	sp|P31382|PMT2_YEAST	403
GLPSWSEJETDIEYLKPGTSYR	GLPSWSEJETDIEYLKPGTSYR	H(8)N(2)	(N(N(H(H(H(H)))(H(H)(H)(H)))))	8	3	sp|P31382|PMT2_YEAST	403
GLPSWSEJETDIEYLKPGTSYR	GLPSWSEJETDIEYLKPGTSYR	H(8)N(2)	(N(N(H(H(H(H)))(H(H(H(H)))))))	8	4	sp|P31382|PMT2_YEAST	403
GLPSWSEJETDIEYLKPGTSYR	GLPSWSEJETDIEYLKPGTSYR	H(9)N(2)	(N(N(H(H(H(H)))(H(H(H(H(H))))))))	8	3	sp|P31382|PMT2_YEAST	403
GLPSWSEJETDIEYLKPGTSYR	GLPSWSEJETDIEYLKPGTSYR	H(9)N(2)	(N(N(H(H(H(H)))(H(H)(H(H)(H))))))	8	4	sp|P31382|PMT2_YEAST	403
GNYYVJSTFGTPGQR	GNYYVJSTFGTPGQR	H(8)N(2)	(N(N(H(H(H(H)))(H(H)(H)(H)))))	6	3	sp|Q06325|YPS7_YEAST	59
GNYYVJSTFGTPGQR	GNYYVJSTFGTPGQR	H(9)N(2)	(N(N(H(H(H(H)))(H(H(H(H(H))))))))	6	3	sp|Q06325|YPS7_YEAST	59
GPSSIITMSTJR	GPSSIITM[147]STJR	H(4)N(2)	(N(N(H(H)(H(H)))))	11	2	sp|P36084|MUD2_YEAST	79
GQINFIALJSTMFPHHVR	GQINFIALJSTMFPHHVR	H(8)N(2)	(N(N(H(H(H(H)))(H(H)(H)(H)))))	9	3	sp|P32474|EUG1_YEAST	293
GQINFIALJSTMFPHHVR	GQINFIALJSTMFPHHVR	H(8)N(2)	(N(N(H(H(H(H)))(H(H(H(H)))))))	9	4	sp|P32474|EUG1_YEAST	293
GQINFIALJSTMFPHHVR	GQINFIALJSTMFPHHVR	H(9)N(2)	(N(N(H(H(H(H)))(H(H)(H(H)(H))))))	9	4	sp|P32474|EUG1_YEAST	293
GQINFIALJSTMFPHHVR	GQINFIALJSTM[147]FPHHVR	H(8)N(2)	(N(N(H(H(H(H)))(H(H)(H)(H)))))	9	4	sp|P32474|EUG1_YEAST	293
GRLDLAASJITGFVSTR	GRLDLAASJITGFVSTR	H(8)N(2)	(N(N(H(H(H(H)))(H(H(H(H)))))))	9	3	sp|P39543|SOP4_YEAST	35
GRSGSKJASSK	GRSGSKJASSK	H(6)N(2)	(N(N(H(H)(H(H)(H)(H)))))	7	2	sp|P35817|BDF1_YEAST	511
GSAYPJK	GSAYPJK	H(8)N(2)	(N(N(H(H(H(H)))(H(H)(H(H))))))	6	2	sp|P36016|LHS1_YEAST	474
GSEFIADDVTSJK	GSEFIADDVTSJK	H(5)N(2)	(N(N(H(H(H))(H(H)))))	12	3	sp|P21965|MCK1_YEAST	25
GVAYQADTAJETSGSTVNDPLANYESCSR	GVAYQADTAJETSGSTVNDPLANYESC[160]SR	H(11)N(2)	(N(N(H(H(H(H(H))))(H(H(H))(H(H(H)))))))	10	4	sp|P22146|GAS1_YEAST	57
GVAYQADTAJETSGSTVNDPLANYESCSR	GVAYQADTAJETSGSTVNDPLANYESC[160]SR	H(12)N(2)	(N(N(H(H(H(H(H))))(H(H)(H(H(H(H(H)))))))))	10	4	sp|P22146|GAS1_YEAST	57
GVAYQADTAJETSGSTVNDPLANYESCSR	GVAYQADTAJETSGSTVNDPLANYESC[160]SR	H(13)N(2)	(N(N(H(H(H(H(H(H)))))(H(H)(H(H(H(H(H)))))))))	10	4	sp|P22146|GAS1_YEAST	57
GVAYQADTAJETSGSTVNDPLANYESCSR	GVAYQADTAJETSGSTVNDPLANYESC[160]SR	H(14)N(2)	(N(N(H(H(H(H(H(H(H))))))(H(H(H(H(H(H(H))))))))))	10	4	sp|P22146|GAS1_YEAST	57
GVDYQPGGSSJLTDPLADASVCDR	GVDYQPGGSSJLTDPLADASVC[160]DR	H(11)N(2)	(N(N(H(H(H(H(H))))(H(H)(H(H(H(H))))))))	11	3	sp|Q08193|GAS5_YEAST	60
GVDYQPGGSSJLTDPLADASVCDR	GVDYQPGGSSJLTDPLADASVC[160]DR	H(12)N(2)	(N(N(H(H(H(H(H(H)))))(H(H(H(H(H(H)))))))))	11	3	sp|Q08193|GAS5_YEAST	60
GVDYQPGGSSJLTDPLADASVCDRDVPVLK	GVDYQPGGSSJLTDPLADASVC[160]DRDVPVLK	H(11)N(2)	(N(N(H(H(H(H(H))))(H(H(H))(H(H(H)))))))	11	4	sp|Q08193|GAS5_YEAST	60
GVDYQPGGSSJLTDPLADASVCDRDVPVLK	GVDYQPGGSSJLTDPLADASVC[160]DRDVPVLK	H(12)N(2)	(N(N(H(H(H(H(H(H)))))(H(H(H))(H(H(H)))))))	11	4	sp|Q08193|GAS5_YEAST	60
GVDYQPGGSSJLTDPLADASVCDRDVPVLK	GVDYQPGGSSJLTDPLADASVC[160]DRDVPVLK	H(13)N(2)	(N(N(H(H(H(H(H(H)))))(H(H(H(H)))(H(H(H)))))))	11	4	sp|Q08193|GAS5_YEAST	60
GVEPWTDAEJK	GVEPWTDAEJK	H(8)N(2)	(N(N(H(H(H(H)))(H(H)(H)(H)))))	10	2	sp|P47190|PMT3_YEAST	398
GVEPWTDAEJK	GVEPWTDAEJK	H(8)N(2)	(N(N(H(H(H(H)))(H(H(H(H)))))))	10	3	sp|P47190|PMT3_YEAST	398
GVEPWTDAEJK	GVEPWTDAEJK	H(9)N(2)	(N(N(H(H(H(H)))(H(H)(H(H)(H))))))	10	3	sp|P47190|PMT3_YEAST	398
HADPSVYGGNHJNTGDSK	HADPSVYGGNHJNTGDSK	H(12)N(2)	(N(N(H(H(H(H(H))))(H(H(H(H)))(H(H(H)))))))	12	4	sp|Q04438|SPG4_YEAST	27
HADPSVYGGNHJNTGDSK	HADPSVYGGNHJNTGDSK	H(8)N(2)	(N(N(H(H(H(H)))(H(H(H(H)))))))	12	3	sp|Q04438|SPG4_YEAST	27
HADPSVYGGNHJNTGDSK	HADPSVYGGNHJNTGDSK	H(8)N(2)	(N(N(H(H(H(H)))(H(H)(H(H))))))	12	4	sp|Q04438|SPG4_YEAST	27
HADPSVYGGNHJNTGDSK	HADPSVYGGNHJNTGDSK	H(9)N(2)	(N(N(H(H(H(H)))(H(H)(H(H(H)))))))	12	4	sp|Q04438|SPG4_YEAST	27
HIJVSK	HIJVSK	H(10)N(2)	(N(N(H(H(H(H(H))))(H(H)(H(H(H)))))))	3	2	sp|P34231|YKS7_YEAST	61
HIJVSK	HIJVSK	H(10)N(2)	(N(N(H(H(H(H(H))))(H(H)(H(H(H)))))))	3	3	sp|P34231|YKS7_YEAST	61
HIJVSK	HIJVSK	H(11)N(2)	(N(N(H(H(H(H(H))))(H(H)(H(H(H(H))))))))	3	2	sp|P34231|YKS7_YEAST	61
HIJVSK	HIJVSK	H(11)N(2)	(N(N(H(H(H(H(H))))(H(H)(H(H(H(H))))))))	3	3	sp|P34231|YKS7_YEAST	61
HIJVSK	HIJVSK	H(12)N(2)	(N(N(H(H(H(H(H))))(H(H(H(H)))(H(H(H)))))))	3	3	sp|P34231|YKS7_YEAST	61
HIJVSK	HIJVSK	H(6)N(2)	(N(N(H(H(H))(H(H(H))))))	3	2	sp|P34231|YKS7_YEAST	61
HIJVSK	HIJVSK	H(7)N(2)	(N(N(H(H(H)(H))(H(H)(H)))))	3	3	sp|P34231|YKS7_YEAST	61
HIJVSK	HIJVSK	H(8)N(2)	(N(N(H(H(H(H)))(H(H)(H(H))))))	3	2	sp|P34231|YKS7_YEAST	61
HIJVSK	HIJVSK	H(8)N(2)	(N(N(H(H(H(H)))(H(H(H(H)))))))	3	3	sp|P34231|YKS7_YEAST	61
HIJVSK	HIJVSK	H(9)N(2)	(N(N(H(H(H(H)))(H(H(H(H(H))))))))	3	2	sp|P34231|YKS7_YEAST	61
HIJVSK	HIJVSK	H(9)N(2)	(N(N(H(H(H(H)))(H(H)(H(H)(H))))))	3	3	sp|P34231|YKS7_YEAST	61
HLJSTTLLVPIPR	HLJSTTLLVPIPR	H(8)N(2)	(N(N(H(H(H(H)))(H(H)(H)(H)))))	3	3	sp|P25580|PBN1_YEAST	365
HLJSTTLLVPIPRPDTK	HLJSTTLLVPIPRPDTK	H(8)N(2)	(N(N(H(H(H(H)))(H(H)(H)(H)))))	3	3	sp|P25580|PBN1_YEAST	365
HLJSTTLLVPIPRPDTK	HLJSTTLLVPIPRPDTK	H(8)N(2)	(N(N(H(H(H(H)))(H(H)(H)(H)))))	3	4	sp|P25580|PBN1_YEAST	365
HSFNGJQSTFK	HSFNGJQSTFK	H(10)N(2)	(N(N(H(H(H(H)))(H(H)(H(H(H(H))))))))	6	3	sp|P39105|PLB1_YEAST	513
HSFNGJQSTFK	HSFNGJQSTFK	H(11)N(2)	(N(N(H(H(H(H(H))))(H(H)(H(H(H(H))))))))	6	3	sp|P39105|PLB1_YEAST	513
HSFNGJQSTFK	HSFNGJQSTFK	H(12)N(2)	(N(N(H(H(H(H(H))))(H(H(H(H)))(H(H(H)))))))	6	3	sp|P39105|PLB1_YEAST	513
HSFNGJQSTFK	HSFNGJQSTFK	H(13)N(2)	(N(N(H(H(H(H(H))))(H(H(H(H(H(H(H(H)))))))))))	6	3	sp|P39105|PLB1_YEAST	513
HSFNGJQSTFK	HSFNGJQSTFK	H(8)N(2)	(N(N(H(H(H(H)))(H(H)(H)(H)))))	6	3	sp|P39105|PLB1_YEAST	513
HSFNGJQSTFK	HSFNGJQSTFK	H(9)N(2)	(N(N(H(H(H)(H))(H(H)(H(H(H)))))))	6	3	sp|P39105|PLB1_YEAST	513
HSFNGJQSTLK	HSFNGJQSTLK	H(10)N(2)	(N(N(H(H(H(H)))(H(H)(H(H)(H(H)))))))	6	3	sp|Q03674|PLB2_YEAST	515
HSFNGJQSTLK	HSFNGJQSTLK	H(11)N(2)	(N(N(H(H(H(H(H))))(H(H)(H(H(H(H))))))))	6	3	sp|Q03674|PLB2_YEAST	515
HSFNGJQSTLK	HSFNGJQSTLK	H(8)N(2)	(N(N(H(H(H(H)))(H(H)(H)(H)))))	6	2	sp|Q03674|PLB2_YEAST	515
HSFNGJQSTLK	HSFNGJQSTLK	H(8)N(2)	(N(N(H(H(H(H)))(H(H)(H)(H)))))	6	3	sp|Q03674|PLB2_YEAST	515
HSFNGJQSTLK	HSFNGJQSTLK	H(9)N(2)	(N(N(H(H(H)(H))(H(H)(H(H(H)))))))	6	3	sp|Q03674|PLB2_YEAST	515
HVLDJISSQJETSK	HVLDJISSQJETSK	H(7)N(2)	(N(N(H(H(H))(H(H(H(H)))))))	10	3	sp|Q07830|GPI13_YEAST	71
HVLDJISSQJETSK	HVLDJISSQJETSK	H(8)N(2)	(N(N(H(H(H(H)))(H(H)(H)(H)))))	10	3	sp|Q07830|GPI13_YEAST	71
HVLDJISSQJETSK	HVLDJISSQJETSK	H(9)N(2)	(N(N(H(H(H(H)))(H(H)(H(H(H)))))))	10	3	sp|Q07830|GPI13_YEAST	71
HYJDTLLK	HYJDTLLK	H(10)N(2)	(N(N(H(H(H(H(H))))(H(H(H))(H(H))))))	3	2	sp|P38693|PPAC_YEAST/sp|P35842|PPAB_YEAST	461/461
HYJDTLLK	HYJDTLLK	H(10)N(2)	(N(N(H(H(H(H(H))))(H(H(H))(H(H))))))	3	3	sp|P38693|PPAC_YEAST/sp|P35842|PPAB_YEAST	461/461
HYJDTLLK	HYJDTLLK	H(11)N(2)	(N(N(H(H(H(H(H))))(H(H)(H(H(H(H))))))))	3	3	sp|P38693|PPAC_YEAST/sp|P35842|PPAB_YEAST	461/461
HYJDTLLK	HYJDTLLK	H(12)N(2)	(N(N(H(H(H(H(H))))(H(H(H(H)))(H(H(H)))))))	3	3	sp|P38693|PPAC_YEAST/sp|P35842|PPAB_YEAST	461/461
HYJDTLLKQ	HYJDTLLKQ	H(10)N(2)	(N(N(H(H(H(H)))(H(H)(H(H)(H(H)))))))	3	3	sp|P38693|PPAC_YEAST/sp|P35842|PPAB_YEAST	461/461
HYJDTLLKQ	HYJDTLLKQ	H(11)N(2)	(N(N(H(H(H(H(H))))(H(H)(H(H(H(H))))))))	3	3	sp|P38693|PPAC_YEAST/sp|P35842|PPAB_YEAST	461/461
HYJDTLLKQ	HYJDTLLKQ	H(12)N(2)	(N(N(H(H(H(H(H))))(H(H(H(H)))(H(H(H)))))))	3	3	sp|P38693|PPAC_YEAST/sp|P35842|PPAB_YEAST	461/461
HYJDTLLKQ	HYJDTLLKQ	H(13)N(2)	(N(N(H(H(H(H(H(H)))))(H(H(H(H)))(H(H(H)))))))	3	3	sp|P38693|PPAC_YEAST/sp|P35842|PPAB_YEAST	461/461
IDADFJATFYSMANK	IDADFJATFYSMANK	H(10)N(2)	(N(N(H(H(H(H(H))))(H(H(H))(H(H))))))	6	3	sp|P17967|PDI_YEAST	174
IDADFJATFYSMANK	IDADFJATFYSMANK	H(8)N(2)	(N(N(H(H(H(H)))(H(H)(H(H))))))	6	3	sp|P17967|PDI_YEAST	174
IDADFJATFYSMANK	IDADFJATFYSMANK	H(9)N(2)	(N(N(H(H(H(H(H))))(H(H(H(H)))))))	6	3	sp|P17967|PDI_YEAST	174
IDADFJATFYSMANK	IDADFJATFYSM[147]ANK	H(8)N(2)	(N(N(H(H(H(H)))(H(H)(H(H))))))	6	3	sp|P17967|PDI_YEAST	174
IDADFJATFYSMANK	IDADFJATFYSM[147]ANK	H(9)N(2)	(N(N(H(H(H(H)))(H(H(H(H(H))))))))	6	3	sp|P17967|PDI_YEAST	174
IFIJSSK	IFIJSSK	H(8)N(2)	(N(N(H(H(H(H)))(H(H)(H)(H)))))	4	2	sp|Q08929|GUP2_YEAST	38
IFIJSSK	IFIJSSK	H(9)N(2)	(N(N(H(H(H))(H(H(H(H(H(H)))))))))	4	2	sp|Q08929|GUP2_YEAST	38
IISFJLSDAETGK	IISFJLSDAETGK	H(10)N(2)	(N(N(H(H(H(H)))(H(H)(H(H)(H(H)))))))	5	3	sp|P37302|APE3_YEAST	150
IISFJLSDAETGK	IISFJLSDAETGK	H(11)N(2)	(N(N(H(H(H(H(H))))(H(H)(H(H(H(H))))))))	5	3	sp|P37302|APE3_YEAST	150
IISFJLSDAETGK	IISFJLSDAETGK	H(12)N(2)	(N(N(H(H(H(H(H))))(H(H(H(H)))(H(H(H)))))))	5	3	sp|P37302|APE3_YEAST	150
IISFJLSDAETGK	IISFJLSDAETGK	H(13)N(2)	(N(N(H(H(H(H(H))))(H(H(H(H(H(H(H(H)))))))))))	5	3	sp|P37302|APE3_YEAST	150
IISFJLSDAETGK	IISFJLSDAETGK	H(14)N(2)	(N(N(H(H(H(H(H(H)))))(H(H(H))(H(H(H(H(H)))))))))	5	3	sp|P37302|APE3_YEAST	150
IISFJLSDAETGK	IISFJLSDAETGK	H(15)N(2)	(N(N(H(H(H(H(H(H(H))))))(H(H(H(H(H(H(H(H)))))))))))	5	3	sp|P37302|APE3_YEAST	150
IJSTEEIEYIELEYR	IJSTEEIEYIELEYR	H(8)N(2)	(N(N(H(H(H(H)))(H(H(H(H)))))))	2	3	sp|P39685|PO152_YEAST	280
IJSTEEIEYIELEYR	IJSTEEIEYIELEYR	H(9)N(2)	(N(N(H(H(H(H)))(H(H(H(H(H))))))))	2	3	sp|P39685|PO152_YEAST	280
IKDIJCTSK	IKDIJC[160]TSK	H(8)N(2)	(N(N(H(H(H(H)))(H(H)(H)(H)))))	5	2	sp|P43611|OSW7_YEAST	315
IKDIJCTSK	IKDIJC[160]TSK	H(8)N(2)	(N(N(H(H(H(H)))(H(H)(H)(H)))))	5	3	sp|P43611|OSW7_YEAST	315
IKDIJCTSK	IKDIJC[160]TSK	H(9)N(2)	(N(N(H(H(H)(H))(H(H)(H(H(H)))))))	5	3	sp|P43611|OSW7_YEAST	315
IKVDDLJATAWDLYR	IKVDDLJATAWDLYR	H(10)N(2)	(N(N(H(H(H(H(H))))(H(H)(H(H(H)))))))	7	3	sp|P37302|APE3_YEAST	85
IKVDDLJATAWDLYR	IKVDDLJATAWDLYR	H(10)N(2)	(N(N(H(H(H(H(H))))(H(H)(H(H(H)))))))	7	4	sp|P37302|APE3_YEAST	85
IKVDDLJATAWDLYR	IKVDDLJATAWDLYR	H(11)N(2)	(N(N(H(H(H)(H(H(H))))(H(H)(H(H(H)))))))	7	3	sp|P37302|APE3_YEAST	85
IKVDDLJATAWDLYR	IKVDDLJATAWDLYR	H(11)N(2)	(N(N(H(H(H(H(H))))(H(H)(H(H(H(H))))))))	7	4	sp|P37302|APE3_YEAST	85
IKVDDLJATAWDLYR	IKVDDLJATAWDLYR	H(12)N(2)	(N(N(H(H(H(H(H))))(H(H(H(H)))(H(H(H)))))))	7	3	sp|P37302|APE3_YEAST	85
IKVDDLJATAWDLYR	IKVDDLJATAWDLYR	H(12)N(2)	(N(N(H(H(H(H(H))))(H(H(H(H)))(H(H(H)))))))	7	4	sp|P37302|APE3_YEAST	85
IKVDDLJATAWDLYR	IKVDDLJATAWDLYR	H(13)N(2)	(N(N(H(H(H(H(H))))(H(H(H(H(H(H(H(H)))))))))))	7	3	sp|P37302|APE3_YEAST	85
IKVDDLJATAWDLYR	IKVDDLJATAWDLYR	H(14)N(2)	(N(N(H(H(H(H(H(H)))))(H(H(H))(H(H(H(H(H)))))))))	7	3	sp|P37302|APE3_YEAST	85
IKVDDLJATAWDLYR	IKVDDLJATAWDLYR	H(15)N(2)	(N(N(H(H(H(H(H(H)))))(H(H(H(H(H))))(H(H(H(H))))))))	7	3	sp|P37302|APE3_YEAST	85
IKVDDLJATAWDLYR	IKVDDLJATAWDLYR	H(8)N(2)	(N(N(H(H(H(H)))(H(H)(H)(H)))))	7	3	sp|P37302|APE3_YEAST	85
IKVDDLJATAWDLYR	IKVDDLJATAWDLYR	H(9)N(2)	(N(N(H(H(H))(H(H)(H(H(H(H))))))))	7	3	sp|P37302|APE3_YEAST	85
ILNSAVJMTTITPEQLK	ILNSAVJMTTITPEQLK	H(10)N(2)	(N(N(H(H(H))(H(H(H))(H(H(H(H))))))))	7	3	sp|Q06689|YL413_YEAST	429
IMJVTTDSLTK	IMJVTTDSLTK	H(8)N(2)	(N(N(H(H(H(H)))(H(H(H(H)))))))	3	2	sp|P39685|PO152_YEAST	569
IMJVTTDSLTK	IMJVTTDSLTK	H(9)N(2)	(N(N(H(H(H(H)))(H(H(H))(H(H))))))	3	3	sp|P39685|PO152_YEAST	569
IMJVTTDSLTK	IM[147]JVTTDSLTK	H(8)N(2)	(N(N(H(H(H(H)))(H(H)(H(H))))))	3	3	sp|P39685|PO152_YEAST	569
INKJDTLPAGEYQLDIGLHWPVLEFNGK	INKJDTLPAGEYQLDIGLHWPVLEFNGK	H(8)N(2)	(N(N(H(H(H(H)))(H(H)(H(H))))))	4	4	sp|P42838|LEM3_YEAST	332
IPTELVSEJGTK	IPTELVSEJGTK	H(8)N(2)	(N(N(H(H(H(H)))(H(H)(H)(H)))))	9	3	sp|P12684|HMDH2_YEAST	150
ISJYTGK	ISJYTGK	H(8)N(2)	(N(N(H(H(H(H)))(H(H)(H)(H)))))	3	2	sp|P52290|PPAD_YEAST	98
ISLJHSPK	ISLJHSPK	H(9)N(2)	(N(N(H(H(H))(H(H)(H(H(H(H))))))))	4	2	sp|P32328|DBF20_YEAST	73
ISSFLSLSJSTADTFHLR	ISSFLSLSJSTADTFHLR	H(8)N(2)	(N(N(H(H(H(H)))(H(H)(H)(H)))))	9	3	sp|P38138|GLU2A_YEAST	173
ISSFLSLSJSTADTFHLR	ISSFLSLSJSTADTFHLR	H(9)N(2)	(N(N(H(H(H(H)))(H(H(H(H(H))))))))	9	3	sp|P38138|GLU2A_YEAST	173
ITFDDLVWANJISLTDVHSVSFANLQK	ITFDDLVWANJISLTDVHSVSFANLQK	H(8)N(2)	(N(N(H(H(H(H)))(H(H)(H)(H)))))	11	3	sp|Q12355|PST1_YEAST	210
ITFDDLVWANJISLTDVHSVSFANLQK	ITFDDLVWANJISLTDVHSVSFANLQK	H(8)N(2)	(N(N(H(H(H(H)))(H(H)(H(H))))))	11	4	sp|Q12355|PST1_YEAST	210
ITFDDLVWANJISLTDVHSVSFANLQK	ITFDDLVWANJISLTDVHSVSFANLQK	H(9)N(2)	(N(N(H(H(H(H)))(H(H(H(H(H))))))))	11	3	sp|Q12355|PST1_YEAST	210
ITFDDLVWANJISLTDVHSVSFANLQK	ITFDDLVWANJISLTDVHSVSFANLQK	H(9)N(2)	(N(N(H(H(H)(H(H)))(H(H(H(H)))))))	11	4	sp|Q12355|PST1_YEAST	210
IVFJETYK	IVFJETYK	H(8)N(2)	(N(N(H(H(H(H)))(H(H)(H)(H)))))	4	2	sp|P40358|JEM1_YEAST	106
IVFJETYK	IVFJETYK	H(9)N(2)	(N(N(H(H(H)(H(H)))(H(H)(H(H))))))	4	2	sp|P40358|JEM1_YEAST	106
IVGSQJLTK	IVGSQJLTK	H(10)N(2)	(N(N(H(H(H(H)))(H(H)(H(H)(H(H)))))))	6	2	sp|Q07895|YL001_YEAST	569
IVGSQJLTK	IVGSQJLTK	H(8)N(2)	(N(N(H(H(H(H)))(H(H(H(H)))))))	6	2	sp|Q07895|YL001_YEAST	569
IVGSQJLTK	IVGSQJLTK	H(9)N(2)	(N(N(H(H(H)(H))(H(H(H))(H(H))))))	6	2	sp|Q07895|YL001_YEAST	569
JASGLSTAETDWLK	JASGLSTAETDWLK	H(10)N(2)	(N(N(H(H(H))(H(H(H(H(H(H(H))))))))))	1	3	sp|Q03674|PLB2_YEAST	47
JASGLSTAETDWLK	JASGLSTAETDWLK	H(11)N(2)	(N(N(H(H(H(H(H))))(H(H(H))(H(H(H)))))))	1	3	sp|Q03674|PLB2_YEAST	47
JASGLSTAETDWLK	JASGLSTAETDWLK	H(12)N(2)	(N(N(H(H(H(H(H))))(H(H(H(H)))(H(H(H)))))))	1	3	sp|Q03674|PLB2_YEAST	47
JASGLSTAETDWLKK	JASGLSTAETDWLKK	H(10)N(2)	(N(N(H(H(H(H)))(H(H)(H(H)(H(H)))))))	1	3	sp|Q03674|PLB2_YEAST	47
JATGIALGR	JATGIALGR	H(7)N(2)	(N(N(H(H(H))(H(H(H(H)))))))	1	2	sp|P08019|AMYG_YEAST	393
JATGIALGR	JATGIALGR	H(8)N(2)	(N(N(H(H(H(H)))(H(H)(H)(H)))))	1	2	sp|P08019|AMYG_YEAST	393
JATGIALGR	JATGIALGR	H(8)N(2)	(N(N(H(H(H(H)))(H(H(H(H)))))))	1	3	sp|P08019|AMYG_YEAST	393
JATGIALGR	JATGIALGR	H(9)N(2)	(N(N(H(H(H)(H))(H(H)(H(H(H)))))))	1	2	sp|P08019|AMYG_YEAST	393
JATGIALGR	JATGIALGR	H(9)N(2)	(N(N(H(H(H(H)))(H(H)(H(H)(H))))))	1	3	sp|P08019|AMYG_YEAST	393
JATSLAK	JATSLAK	H(10)N(2)	(N(N(H(H(H(H)))(H(H)(H(H)(H(H)))))))	1	2	sp|P52911|EXG2_YEAST	77
JDSYTMIK	JDSYTMIK	H(8)N(2)	(N(N(H(H(H(H)))(H(H(H(H)))))))	1	2	sp|Q99316|MPD2_YEAST	43
JDSYTMIK	JDSYTMIK	H(9)N(2)	(N(N(H(H(H(H)))(H(H(H(H(H))))))))	1	2	sp|Q99316|MPD2_YEAST	43
JGSVAPFYDPDHWIAK	JGSVAPFYDPDHWIAK	H(10)N(2)	(N(N(H(H(H(H)))(H(H(H))(H(H(H)))))))	1	3	sp|Q05902|ECM38_YEAST	298
JGSVAPFYDPDHWIAK	JGSVAPFYDPDHWIAK	H(12)N(2)	(N(N(H(H(H))(H(H(H))(H(H(H(H(H(H))))))))))	1	3	sp|Q05902|ECM38_YEAST	298
JISAPLDK	JISAPLDK	H(7)N(2)	(N(N(H(H(H))(H(H(H(H)))))))	1	2	sp|P38138|GLU2A_YEAST	791
JISAPLDK	JISAPLDK	H(8)N(2)	(N(N(H(H(H(H)))(H(H(H(H)))))))	1	2	sp|P38138|GLU2A_YEAST	791
JISAPLDK	JISAPLDK	H(8)N(2)	(N(N(H(H(H(H)))(H(H)(H)(H)))))	1	3	sp|P38138|GLU2A_YEAST	791
JISAPLDK	JISAPLDK	H(9)N(2)	(N(N(H(H(H(H)))(H(H)(H(H)(H))))))	1	2	sp|P38138|GLU2A_YEAST	791
JISAPLDK	JISAPLDK	H(9)N(2)	(N(N(H(H(H(H)))(H(H(H(H(H))))))))	1	3	sp|P38138|GLU2A_YEAST	791
JISISILPHSEK	JISISILPHSEK	H(11)N(2)	(N(N(H(H)(H(H(H))(H(H(H(H(H(H))))))))))	1	3	sp|P48016|ATH1_YEAST	1031
JISISILPHSEK	JISISILPHSEK	H(12)N(2)	(N(N(H(H(H)(H(H)))(H(H(H(H(H(H(H))))))))))	1	3	sp|P48016|ATH1_YEAST	1031
JISISILPHSEK	JISISILPHSEK	H(13)N(2)	(N(N(H(H(H(H(H(H)))))(H(H)(H(H(H(H(H)))))))))	1	3	sp|P48016|ATH1_YEAST	1031
JISISILPHSEK	JISISILPHSEK	H(8)N(2)	(N(N(H(H(H(H)))(H(H)(H)(H)))))	1	3	sp|P48016|ATH1_YEAST	1031
JISISILPHSEK	JISISILPHSEK	H(9)N(2)	(N(N(H(H)(H(H)(H(H(H(H(H)))))))))	1	3	sp|P48016|ATH1_YEAST	1031
JISNTPPTSDPEK	JISNTPPTSDPEK	H(7)N(2)	(N(N(H(H(H)(H))(H(H(H))))))	1	3	sp|Q07830|GPI13_YEAST	411
JISNTPPTSDPEK	JISNTPPTSDPEK	H(8)N(2)	(N(N(H(H(H(H)))(H(H)(H)(H)))))	1	2	sp|Q07830|GPI13_YEAST	411
JISNTPPTSDPEK	JISNTPPTSDPEK	H(8)N(2)	(N(N(H(H(H(H)))(H(H)(H)(H)))))	1	3	sp|Q07830|GPI13_YEAST	411
JITGLK	JITGLK	H(10)N(2)	(N(N(H(H(H(H(H))))(H(H)(H(H(H)))))))	1	2	sp|P36096|TUL1_YEAST	61
JITGLK	JITGLK	H(10)N(2)	(N(N(H(H(H(H)))(H(H)(H(H)(H(H)))))))	1	3	sp|P36096|TUL1_YEAST	61
JITGLK	JITGLK	H(11)N(2)	(N(N(H(H(H(H(H))))(H(H)(H(H(H(H))))))))	1	2	sp|P36096|TUL1_YEAST	61
JITGLK	JITGLK	H(8)N(2)	(N(N(H(H(H(H)))(H(H)(H)(H)))))	1	2	sp|P36096|TUL1_YEAST	61
JITGLK	JITGLK	H(9)N(2)	(N(N(H(H(H(H)))(H(H)(H(H)(H))))))	1	2	sp|P36096|TUL1_YEAST	61
JITLAQIDCTENQDLCMEHNIPGFPSLK	JITLAQIDC[160]TENQDLC[160]MEHNIPGFPSLK	H(8)N(2)	(N(N(H(H(H(H)))(H(H(H(H)))))))	1	4	sp|P17967|PDI_YEAST	82
JITLAQIDCTENQDLCMEHNIPGFPSLK	JITLAQIDC[160]TENQDLC[160]MEHNIPGFPSLK	H(9)N(2)	(N(N(H(H(H(H)))(H(H)(H(H(H)))))))	1	4	sp|P17967|PDI_YEAST	82
JLSAFAT	JLSAFAT	H(10)N(2)	(N(N(H(H(H)(H(H)))(H(H(H))(H(H))))))	1	2	sp|Q99345|YO085_YEAST	107
JLSIPVFFSEYGCNEVTPR	JLSIPVFFSEYGC[160]NEVTPR	H(10)N(2)	(N(N(H(H(H(H(H))))(H(H)(H(H(H)))))))	1	3	sp|P22146|GAS1_YEAST	253
JLSIPVFFSEYGCNEVTPR	JLSIPVFFSEYGC[160]NEVTPR	H(10)N(2)	(N(N(H(H(H(H(H))))(H(H(H))(H(H))))))	1	4	sp|P22146|GAS1_YEAST	253
JLSIPVFFSEYGCNEVTPR	JLSIPVFFSEYGC[160]NEVTPR	H(11)N(2)	(N(N(H(H(H(H)))(H(H(H(H)))(H(H(H)))))))	1	3	sp|P22146|GAS1_YEAST	253
JLSIPVFFSEYGCNEVTPR	JLSIPVFFSEYGC[160]NEVTPR	H(11)N(2)	(N(N(H(H(H(H))(H(H)))(H(H(H))(H(H))))))	1	4	sp|P22146|GAS1_YEAST	253
JLSIPVFFSEYGCNEVTPR	JLSIPVFFSEYGC[160]NEVTPR	H(12)N(2)	(N(N(H(H(H(H(H))))(H(H(H(H)))(H(H(H)))))))	1	3	sp|P22146|GAS1_YEAST	253
JLSIPVFFSEYGCNEVTPR	JLSIPVFFSEYGC[160]NEVTPR	H(12)N(2)	(N(N(H(H(H(H(H(H)))))(H(H(H))(H(H(H)))))))	1	4	sp|P22146|GAS1_YEAST	253
JLSIPVFFSEYGCNEVTPR	JLSIPVFFSEYGC[160]NEVTPR	H(13)N(2)	(N(N(H(H(H(H(H(H)))))(H(H)(H(H(H(H(H)))))))))	1	3	sp|P22146|GAS1_YEAST	253
JLSIPVFFSEYGCNEVTPR	JLSIPVFFSEYGC[160]NEVTPR	H(13)N(2)	(N(N(H(H(H(H)))(H(H(H(H(H(H(H(H(H))))))))))))	1	4	sp|P22146|GAS1_YEAST	253
JLSIPVFFSEYGCNEVTPR	JLSIPVFFSEYGC[160]NEVTPR	H(14)N(2)	(N(N(H(H(H(H(H(H(H))))))(H(H(H(H)))(H(H(H)))))))	1	3	sp|P22146|GAS1_YEAST	253
JLSIPVFFSEYGCNEVTPR	JLSIPVFFSEYGC[160]NEVTPR	H(14)N(2)	(N(N(H(H(H(H(H(H(H))))))(H(H(H))(H(H(H(H))))))))	1	4	sp|P22146|GAS1_YEAST	253
JLSIPVFFSEYGCNEVTPR	JLSIPVFFSEYGC[160]NEVTPR	H(8)N(2)	(N(N(H(H(H(H)))(H(H)(H(H))))))	1	3	sp|P22146|GAS1_YEAST	253
JLSMDDVR	JLSMDDVR	H(8)N(2)	(N(N(H(H(H(H)))(H(H)(H)(H)))))	1	2	sp|P36044|MNN4_YEAST	823
JLSTGGMK	JLSTGGMK	H(8)N(2)	(N(N(H(H(H(H)))(H(H(H(H)))))))	1	2	sp|P40450|BNR1_YEAST	178
JLTDLEYIPPLIVYIPNSR	JLTDLEYIPPLIVYIPNSR	H(10)N(2)	(N(N(H(H(H))(H(H(H(H(H(H(H))))))))))	1	3	sp|P39105|PLB1_YEAST	489
JLTDLEYIPPLIVYIPNSR	JLTDLEYIPPLIVYIPNSR	H(8)N(2)	(N(N(H(H(H(H)))(H(H(H(H)))))))	1	3	sp|P39105|PLB1_YEAST	489
JLTDLEYIPPLIVYIPNSR	JLTDLEYIPPLIVYIPNSR	H(8)N(2)	(N(N(H(H(H(H)))(H(H(H(H)))))))	1	4	sp|P39105|PLB1_YEAST	489
JLTDLEYIPPLIVYIPNSR	JLTDLEYIPPLIVYIPNSR	H(9)N(2)	(N(N(H(H(H(H)))(H(H(H(H(H))))))))	1	3	sp|P39105|PLB1_YEAST	489
JLTDLEYIPPLVVYIPNTK	JLTDLEYIPPLVVYIPNTK	H(8)N(2)	(N(N(H(H(H(H)))(H(H)(H)(H)))))	1	3	sp|Q03674|PLB2_YEAST	491
JLTDLEYIPPLVVYIPNTK	JLTDLEYIPPLVVYIPNTK	H(8)N(2)	(N(N(H(H(H(H)))(H(H)(H(H))))))	1	4	sp|Q03674|PLB2_YEAST	491
JLTDLEYIPPLVVYIPNTK	JLTDLEYIPPLVVYIPNTK	H(9)N(2)	(N(N(H(H(H(H)))(H(H(H(H(H))))))))	1	3	sp|Q03674|PLB2_YEAST	491
JLTDLEYIPPLVVYIPNTK	JLTDLEYIPPLVVYIPNTK	H(9)N(2)	(N(N(H(H(H(H(H))))(H(H(H(H)))))))	1	4	sp|Q03674|PLB2_YEAST	491
JNTFQPK	JNTFQPK	H(10)N(2)	(N(N(H(H(H(H)))(H(H)(H(H)(H(H)))))))	1	2	sp|P18962|DAP2_YEAST	79
JNTFQPK	JNTFQPK	H(10)N(2)	(N(N(H(H(H(H(H))))(H(H)(H(H(H)))))))	1	3	sp|P18962|DAP2_YEAST	79
JNTFQPK	JNTFQPK	H(8)N(2)	(N(N(H(H(H(H)))(H(H(H(H)))))))	1	2	sp|P18962|DAP2_YEAST	79
JNTFQPK	JNTFQPK	H(8)N(2)	(N(N(H(H(H(H)))(H(H)(H(H))))))	1	3	sp|P18962|DAP2_YEAST	79
JNTFQPK	JNTFQPK	H(9)N(2)	(N(N(H(H(H(H)))(H(H)(H(H)(H))))))	1	2	sp|P18962|DAP2_YEAST	79
JQTIQGDVHGITK	JQTIQGDVHGITK	H(10)N(2)	(N(N(H(H(H)(H(H)))(H(H(H(H(H))))))))	1	3	sp|Q12465|RAX2_YEAST	677
JQTIQGDVHGITK	JQTIQGDVHGITK	H(12)N(2)	(N(N(H(H(H)(H(H)))(H(H(H(H(H(H(H))))))))))	1	3	sp|Q12465|RAX2_YEAST	677
JQTLTK	JQTLTK	H(4)N(2)	(N(N(H(H)(H(H)))))	1	2	sp|P33775|PMT1_YEAST	743
JQTLTK	JQTLTK	H(5)N(2)	(N(N(H(H)(H(H)(H)))))	1	2	sp|P33775|PMT1_YEAST	743
JQTLTK	JQTLTK	H(6)N(2)	(N(N(H(H(H))(H(H(H))))))	1	2	sp|P33775|PMT1_YEAST	743
JSSIVEK	JSSIVEK	H(8)N(2)	(N(N(H(H(H(H)))(H(H(H(H)))))))	1	2	sp|P25038|IF2M_YEAST	430
JSSLYADIYDNK	JSSLYADIYDNK	H(8)N(2)	(N(N(H(H(H(H)))(H(H)(H(H))))))	1	3	sp|Q12465|RAX2_YEAST	640
JSSMYSRSR	JSSMYSRSR	H(8)N(2)	(N(N(H(H(H(H)))(H(H)(H)(H)))))	1	3	sp|Q99299|AIM44_YEAST	459
JSSSIGYYDLPAIWLLNDHIAR	JSSSIGYYDLPAIWLLNDHIAR	H(10)N(2)	(N(N(H(H(H(H(H))))(H(H(H))(H(H))))))	1	3	sp|P46992|YJR1_YEAST	219
JSSSIGYYDLPAIWLLNDHIAR	JSSSIGYYDLPAIWLLNDHIAR	H(10)N(2)	(N(N(H(H(H(H(H))))(H(H)(H(H(H)))))))	1	4	sp|P46992|YJR1_YEAST	219
JSTDJLTELK	JSTDJLTELK	H(8)N(2)	(N(N(H(H(H(H)))(H(H)(H)(H)))))	1	2	sp|P22023|KRE5_YEAST	519
JSTDJLTELK	JSTDJLTELK	H(9)N(2)	(N(N(H(H(H(H)))(H(H(H(H(H))))))))	1	2	sp|P22023|KRE5_YEAST	519
JSTDJLTELK	JSTDJLTELK	H(9)N(2)	(N(N(H(H(H)(H))(H(H(H(H(H))))))))	1	3	sp|P22023|KRE5_YEAST	519
JTSDAFNK	JTSDAFNK	H(8)N(2)	(N(N(H(H(H(H)))(H(H(H(H)))))))	1	2	sp|P40345|PDAT_YEAST	453
JTSDAFNK	JTSDAFNK	H(9)N(2)	(N(N(H(H)(H(H)(H(H(H(H(H)))))))))	1	2	sp|P40345|PDAT_YEAST	453
JTSDAFNKJLTMK	JTSDAFNKJLTMK	H(8)N(2)	(N(N(H(H(H(H)))(H(H(H(H)))))))	1	3	sp|P40345|PDAT_YEAST	453
JTTGTMK	JTTGTMK	H(10)N(2)	(N(N(H(H(H(H(H))))(H(H)(H(H(H)))))))	1	2	sp|P46992|YJR1_YEAST	300
JVSLPTTK	JVSLPTTK	H(11)N(2)	(N(N(H(H(H(H(H))))(H(H(H))(H(H(H)))))))	1	2	sp|Q03655|GAS3_YEAST	350
JVSLPTTK	JVSLPTTK	H(11)N(2)	(N(N(H(H(H(H(H))))(H(H)(H(H(H(H))))))))	1	3	sp|Q03655|GAS3_YEAST	350
JVSLPTTK	JVSLPTTK	H(12)N(2)	(N(N(H(H(H(H(H))))(H(H(H(H)))(H(H(H)))))))	1	2	sp|Q03655|GAS3_YEAST	350
JVSLPTTK	JVSLPTTK	H(12)N(2)	(N(N(H(H(H(H(H))))(H(H(H(H)))(H(H(H)))))))	1	3	sp|Q03655|GAS3_YEAST	350
JVSLPTTK	JVSLPTTK	H(13)N(2)	(N(N(H(H(H(H(H))))(H(H(H(H(H(H(H(H)))))))))))	1	3	sp|Q03655|GAS3_YEAST	350
JWTASITDEVAGEVK	JWTASITDEVAGEVK	H(11)N(2)	(N(N(H(H(H(H)))(H(H(H(H(H(H(H))))))))))	1	3	sp|P00729|CBPY_YEAST	479
JWTASITDEVAGEVK	JWTASITDEVAGEVK	H(12)N(2)	(N(N(H(H(H(H(H))))(H(H(H(H)))(H(H(H)))))))	1	3	sp|P00729|CBPY_YEAST	479
JWTASITDEVAGEVK	JWTASITDEVAGEVK	H(13)N(2)	(N(N(H(H(H(H(H))))(H(H)(H(H(H(H(H(H))))))))))	1	3	sp|P00729|CBPY_YEAST	479
JWTASITDEVAGEVK	JWTASITDEVAGEVK	H(14)N(2)	(N(N(H(H(H(H(H(H(H))))))(H(H(H(H)))(H(H(H)))))))	1	3	sp|P00729|CBPY_YEAST	479
JYSQFLK	JYSQFLK	H(10)N(2)	(N(N(H(H(H(H(H))))(H(H)(H(H(H)))))))	1	2	sp|Q12200|NPC1_YEAST	178
JYSQFLK	JYSQFLK	H(10)N(2)	(N(N(H(H(H(H(H))))(H(H)(H(H(H)))))))	1	3	sp|Q12200|NPC1_YEAST	178
JYSQFLK	JYSQFLK	H(11)N(2)	(N(N(H(H(H(H(H))))(H(H)(H(H(H(H))))))))	1	2	sp|Q12200|NPC1_YEAST	178
JYSQFLK	JYSQFLK	H(8)N(2)	(N(N(H(H(H(H)))(H(H)(H)(H)))))	1	2	sp|Q12200|NPC1_YEAST	178
JYSQFLK	JYSQFLK	H(9)N(2)	(N(N(H(H(H)(H(H)))(H(H)(H(H))))))	1	2	sp|Q12200|NPC1_YEAST	178
KAMLJNSMSLYR	KAM[147]LJNSM[147]SLYR	H(10)N(2)	(N(N(H(H(H(H(H))))(H(H)(H(H(H)))))))	5	3	sp|P21801|SDHB_YEAST	228
KDAGFJISLADVWGR	KDAGFJISLADVWGR	H(8)N(2)	(N(N(H(H(H(H)))(H(H)(H)(H)))))	6	3	sp|P39105|PLB1_YEAST	215
KDAGFJISLADVWGR	KDAGFJISLADVWGR	H(9)N(2)	(N(N(H(H(H)(H(H)))(H(H(H(H)))))))	6	3	sp|P39105|PLB1_YEAST	215
KDSNGLJK	KDSNGLJK	H(8)N(2)	(N(N(H(H(H(H)))(H(H)(H)(H)))))	7	2	sp|O13579|YL379_YEAST	77
KDSNGLJK	KDSNGLJK	H(9)N(2)	(N(N(H(H(H)(H))(H(H(H))(H(H))))))	7	2	sp|O13579|YL379_YEAST	77
KFJGSTVLLTHVPFYK	KFJGSTVLLTHVPFYK	H(7)N(2)	(N(N(H(H(H))(H(H(H(H)))))))	3	3	sp|P40533|TED1_YEAST	307
KFJGSTVLLTHVPFYK	KFJGSTVLLTHVPFYK	H(7)N(2)	(N(N(H(H(H))(H(H(H(H)))))))	3	4	sp|P40533|TED1_YEAST	307
KFJGSTVLLTHVPFYK	KFJGSTVLLTHVPFYK	H(8)N(2)	(N(N(H(H(H(H)))(H(H)(H)(H)))))	3	3	sp|P40533|TED1_YEAST	307
KFJGSTVLLTHVPFYK	KFJGSTVLLTHVPFYK	H(8)N(2)	(N(N(H(H(H(H)))(H(H)(H)(H)))))	3	4	sp|P40533|TED1_YEAST	307
KFJGSTVLLTHVPFYK	KFJGSTVLLTHVPFYK	H(9)N(2)	(N(N(H(H(H)(H(H)))(H(H)(H(H))))))	3	3	sp|P40533|TED1_YEAST	307
KFJGSTVLLTHVPFYK	KFJGSTVLLTHVPFYK	H(9)N(2)	(N(N(H(H(H)(H))(H(H)(H(H(H)))))))	3	4	sp|P40533|TED1_YEAST	307
KFNNJDTSLQISGEK	KFNNJDTSLQISGEK	H(10)N(2)	(N(N(H(H(H)(H(H)))(H(H(H(H(H))))))))	5	3	sp|Q02933|RNY1_YEAST	123
KIMJVTTDSLTK	KIMJVTTDSLTK	H(8)N(2)	(N(N(H(H(H(H)))(H(H)(H)(H)))))	4	3	sp|P39685|PO152_YEAST	569
KIMJVTTDSLTK	KIMJVTTDSLTK	H(9)N(2)	(N(N(H(H(H)(H))(H(H(H))(H(H))))))	4	3	sp|P39685|PO152_YEAST	569
KIMJVTTDSLTK	KIM[147]JVTTDSLTK	H(10)N(2)	(N(N(H(H(H(H(H))))(H(H)(H(H(H)))))))	4	3	sp|P39685|PO152_YEAST	569
KIYLJK	KIYLJK	H(8)N(2)	(N(N(H(H(H(H)))(H(H(H(H)))))))	5	2	sp|P15367|SEC11_YEAST	121
KIYLJK	KIYLJK	H(8)N(2)	(N(N(H(H(H(H)))(H(H(H(H)))))))	5	3	sp|P15367|SEC11_YEAST	121
KPQVYRPSFJK	KPQVYRPSFJK	H(8)N(2)	(N(N(H(H(H(H)))(H(H)(H)(H)))))	10	3	sp|P0C155|CBPS2_YEAST	76
KPQVYRPSFJK	KPQVYRPSFJK	H(8)N(2)	(N(N(H(H(H(H)))(H(H)(H)(H)))))	10	4	sp|P0C155|CBPS2_YEAST	76
KSJNSQEINDK	KSJNSQEINDK	H(8)N(2)	(N(N(H(H(H(H)))(H(H(H(H)))))))	3	3	sp|P36168|ESL2_YEAST	192
KTJNSQSHVFDDLK	KTJNSQSHVFDDLK	H(8)N(2)	(N(N(H(H(H(H)))(H(H)(H)(H)))))	3	3	sp|Q03103|ERO1_YEAST	468
LAJYSTPDYGHPTR	LAJYSTPDYGHPTR	H(10)N(2)	(N(N(H(H(H)(H(H)))(H(H(H(H(H))))))))	3	3	sp|P37302|APE3_YEAST	96
LAJYSTPDYGHPTR	LAJYSTPDYGHPTR	H(10)N(2)	(N(N(H(H(H(H(H))))(H(H)(H(H(H)))))))	3	4	sp|P37302|APE3_YEAST	96
LAJYSTPDYGHPTR	LAJYSTPDYGHPTR	H(11)N(2)	(N(N(H(H(H(H(H))))(H(H)(H(H(H(H))))))))	3	3	sp|P37302|APE3_YEAST	96
LAJYSTPDYGHPTR	LAJYSTPDYGHPTR	H(11)N(2)	(N(N(H(H(H(H(H(H)))))(H(H(H(H(H))))))))	3	4	sp|P37302|APE3_YEAST	96
LAJYSTPDYGHPTR	LAJYSTPDYGHPTR	H(12)N(2)	(N(N(H(H(H(H(H))))(H(H(H(H)))(H(H(H)))))))	3	3	sp|P37302|APE3_YEAST	96
LAJYSTPDYGHPTR	LAJYSTPDYGHPTR	H(12)N(2)	(N(N(H(H(H(H(H))))(H(H(H(H)))(H(H(H)))))))	3	4	sp|P37302|APE3_YEAST	96
LAJYSTPDYGHPTR	LAJYSTPDYGHPTR	H(13)N(2)	(N(N(H(H(H(H(H))))(H(H(H(H(H(H(H(H)))))))))))	3	3	sp|P37302|APE3_YEAST	96
LAJYSTPDYGHPTR	LAJYSTPDYGHPTR	H(13)N(2)	(N(N(H(H(H(H(H))))(H(H(H(H(H(H(H(H)))))))))))	3	4	sp|P37302|APE3_YEAST	96
LAJYSTPDYGHPTR	LAJYSTPDYGHPTR	H(14)N(2)	(N(N(H(H(H(H(H(H)))))(H(H(H))(H(H(H(H(H)))))))))	3	3	sp|P37302|APE3_YEAST	96
LAJYSTPDYGHPTR	LAJYSTPDYGHPTR	H(15)N(2)	(N(N(H(H(H(H(H(H(H))))))(H(H(H(H(H(H(H(H)))))))))))	3	3	sp|P37302|APE3_YEAST	96
LAJYSTPDYGHPTR	LAJYSTPDYGHPTR	H(8)N(2)	(N(N(H(H(H(H)))(H(H)(H)(H)))))	3	3	sp|P37302|APE3_YEAST	96
LAJYSTPDYGHPTR	LAJYSTPDYGHPTR	H(9)N(2)	(N(N(H(H(H)(H(H)))(H(H)(H(H))))))	3	3	sp|P37302|APE3_YEAST	96
LAPTYQELADTYAJATSDVLIAK	LAPTYQELADTYAJATSDVLIAK	H(8)N(2)	(N(N(H(H(H(H)))(H(H)(H(H))))))	14	3	sp|P17967|PDI_YEAST	425
LAPTYQELADTYAJATSDVLIAK	LAPTYQELADTYAJATSDVLIAK	H(8)N(2)	(N(N(H(H(H(H)))(H(H(H(H)))))))	14	4	sp|P17967|PDI_YEAST	425
LAPTYQELADTYAJATSDVLIAK	LAPTYQELADTYAJATSDVLIAK	H(9)N(2)	(N(N(H(H(H(H)))(H(H)(H(H)(H))))))	14	3	sp|P17967|PDI_YEAST	425
LAPTYQELADTYAJATSDVLIAK	LAPTYQELADTYAJATSDVLIAK	H(9)N(2)	(N(N(H(H(H(H)))(H(H)(H(H)(H))))))	14	4	sp|P17967|PDI_YEAST	425
LDLAASJITGFVSTR	LDLAASJITGFVSTR	H(8)N(2)	(N(N(H(H(H(H)))(H(H)(H)(H)))))	7	2	sp|P39543|SOP4_YEAST	35
LDLAASJITGFVSTR	LDLAASJITGFVSTR	H(8)N(2)	(N(N(H(H(H(H)))(H(H)(H)(H)))))	7	3	sp|P39543|SOP4_YEAST	35
LETPJTSJLSDLAGALSCTSK	LETPJTSJLSDLAGALSC[160]TSK	H(8)N(2)	(N(N(H(H(H(H)))(H(H(H(H)))))))	5	3	sp|Q12232|SLP1_YEAST	378
LEYLDIJSTSTTVDLYDKEQR	LEYLDIJSTSTTVDLYDKEQR	H(10)N(2)	(N(N(H(H(H(H(H))))(H(H)(H(H(H)))))))	7	3	sp|P33767|OSTB_YEAST	60
LEYLDIJSTSTTVDLYDKEQR	LEYLDIJSTSTTVDLYDKEQR	H(8)N(2)	(N(N(H(H(H(H)))(H(H)(H)(H)))))	7	3	sp|P33767|OSTB_YEAST	60
LEYLDIJSTSTTVDLYDKEQR	LEYLDIJSTSTTVDLYDKEQR	H(9)N(2)	(N(N(H(H(H(H)))(H(H(H(H(H))))))))	7	3	sp|P33767|OSTB_YEAST	60
LFJLSGK	LFJLSGK	H(8)N(2)	(N(N(H(H(H(H)))(H(H)(H(H))))))	3	2	sp|Q07799|YL007_YEAST	316
LFJLSGK	LFJLSGK	H(9)N(2)	(N(N(H(H(H))(H(H(H))(H(H(H)))))))	3	2	sp|Q07799|YL007_YEAST	316
LHJVSK	LHJVSK	H(10)N(2)	(N(N(H(H(H))(H(H(H(H)))(H(H(H)))))))	3	2	sp|Q12219|YORA4_YEAST	47
LHJVSK	LHJVSK	H(10)N(2)	(N(N(H(H(H))(H(H(H(H)))(H(H(H)))))))	3	3	sp|Q12219|YORA4_YEAST	47
LHJVSK	LHJVSK	H(11)N(2)	(N(N(H(H(H(H(H))))(H(H)(H(H(H(H))))))))	3	2	sp|Q12219|YORA4_YEAST	47
LHJVSK	LHJVSK	H(11)N(2)	(N(N(H(H(H(H(H))))(H(H)(H(H(H(H))))))))	3	3	sp|Q12219|YORA4_YEAST	47
LHJVSK	LHJVSK	H(12)N(2)	(N(N(H(H(H(H(H))))(H(H(H(H)))(H(H(H)))))))	3	3	sp|Q12219|YORA4_YEAST	47
LHJVSK	LHJVSK	H(15)N(2)	(N(N(H(H(H(H(H(H(H))))))(H(H(H(H(H(H(H(H)))))))))))	3	3	sp|Q12219|YORA4_YEAST	47
LHJVSK	LHJVSK	H(6)N(2)	(N(N(H(H(H))(H(H(H))))))	3	2	sp|Q12219|YORA4_YEAST	47
LHJVSK	LHJVSK	H(7)N(2)	(N(N(H(H(H(H)))(H(H(H))))))	3	2	sp|Q12219|YORA4_YEAST	47
LHJVSK	LHJVSK	H(7)N(2)	(N(N(H(H(H))(H(H(H(H)))))))	3	3	sp|Q12219|YORA4_YEAST	47
LHJVSK	LHJVSK	H(8)N(2)	(N(N(H(H(H(H)))(H(H)(H(H))))))	3	2	sp|Q12219|YORA4_YEAST	47
LHJVSK	LHJVSK	H(8)N(2)	(N(N(H(H(H(H)))(H(H)(H(H))))))	3	3	sp|Q12219|YORA4_YEAST	47
LHJVSK	LHJVSK	H(9)N(2)	(N(N(H(H(H)(H(H)))(H(H(H(H)))))))	3	2	sp|Q12219|YORA4_YEAST	47
LHJVSK	LHJVSK	H(9)N(2)	(N(N(H(H(H)(H(H)))(H(H)(H(H))))))	3	3	sp|Q12219|YORA4_YEAST	47
LJGTWAADNKDWVNSLVR	LJGTWAADNKDWVNSLVR	H(11)N(2)	(N(N(H(H(H(H(H))))(H(H)(H(H(H(H))))))))	2	3	sp|P53753|ENG1_YEAST	886
LJGTWAADNKDWVNSLVR	LJGTWAADNKDWVNSLVR	H(12)N(2)	(N(N(H(H(H(H)))(H(H(H))(H(H(H(H(H)))))))))	2	3	sp|P53753|ENG1_YEAST	886
LJYTASWVTANPDGLHEK	LJYTASWVTANPDGLHEK	H(10)N(2)	(N(N(H(H(H(H(H))))(H(H)(H(H(H)))))))	2	3	sp|P43561|FET5_YEAST	24
LJYTASWVTANPDGLHEK	LJYTASWVTANPDGLHEK	H(11)N(2)	(N(N(H(H(H(H(H))))(H(H)(H(H(H(H))))))))	2	3	sp|P43561|FET5_YEAST	24
LJYTASWVTANPDGLHEK	LJYTASWVTANPDGLHEK	H(12)N(2)	(N(N(H(H(H(H(H))))(H(H(H(H)))(H(H(H)))))))	2	3	sp|P43561|FET5_YEAST	24
LJYTASWVTANPDGLHEK	LJYTASWVTANPDGLHEK	H(8)N(2)	(N(N(H(H(H(H)))(H(H)(H)(H)))))	2	3	sp|P43561|FET5_YEAST	24
LKPQVVTVMGDLFSSQWIGDSEFHJR	LKPQVVTVMGDLFSSQWIGDSEFHJR	H(8)N(2)	(N(N(H(H(H(H)))(H(H(H(H)))))))	25	4	sp|P40533|TED1_YEAST	147
LKPQVVTVMGDLFSSQWIGDSEFHJR	LKPQVVTVMGDLFSSQWIGDSEFHJR	H(8)N(2)	(N(N(H(H(H(H)))(H(H(H(H)))))))	25	5	sp|P40533|TED1_YEAST	147
LLGLNSGFSJSTILQETLNSK	LLGLNSGFSJSTILQETLNSK	H(10)N(2)	(N(N(H(H(H(H(H))))(H(H(H))(H(H))))))	10	3	sp|P32353|ERG3_YEAST	45
LLGLNSGFSJSTILQETLNSK	LLGLNSGFSJSTILQETLNSK	H(8)N(2)	(N(N(H(H(H(H)))(H(H)(H)(H)))))	10	3	sp|P32353|ERG3_YEAST	45
LLGLNSGFSJSTILQETLNSK	LLGLNSGFSJSTILQETLNSK	H(8)N(2)	(N(N(H(H(H(H)))(H(H(H(H)))))))	10	4	sp|P32353|ERG3_YEAST	45
LLGLNSGFSJSTILQETLNSK	LLGLNSGFSJSTILQETLNSK	H(9)N(2)	(N(N(H(H(H)(H))(H(H)(H(H(H)))))))	10	3	sp|P32353|ERG3_YEAST	45
LLJFSSK	LLJFSSK	H(8)N(2)	(N(N(H(H(H(H)))(H(H)(H)(H)))))	3	2	sp|Q08580|PEX27_YEAST	146
LMGJTTR	LMGJTTR	H(8)N(2)	(N(N(H(H(H(H)))(H(H)(H)(H)))))	4	2	sp|P25618|CWH43_YEAST	825
LSJESELYDVFTR	LSJESELYDVFTR	H(10)N(2)	(N(N(H(H(H(H(H))))(H(H(H(H(H))))))))	3	3	sp|P36016|LHS1_YEAST	458
LSJESELYDVFTR	LSJESELYDVFTR	H(11)N(2)	(N(N(H(H(H(H))(H(H)))(H(H(H))(H(H))))))	3	3	sp|P36016|LHS1_YEAST	458
LSJESELYDVFTR	LSJESELYDVFTR	H(8)N(2)	(N(N(H(H(H(H)))(H(H(H(H)))))))	3	3	sp|P36016|LHS1_YEAST	458
LSJESELYDVFTR	LSJESELYDVFTR	H(9)N(2)	(N(N(H(H(H(H)))(H(H)(H(H(H)))))))	3	3	sp|P36016|LHS1_YEAST	458
LSJYTR	LSJYTR	H(10)N(2)	(N(N(H(H(H)(H))(H(H(H(H(H(H)))))))))	3	2	sp|P24031|PPA3_YEAST/sp|P00635|PPA5_YEAST	97/97
LSJYTR	LSJYTR	H(10)N(2)	(N(N(H(H(H(H(H))))(H(H)(H(H(H)))))))	3	3	sp|P24031|PPA3_YEAST/sp|P00635|PPA5_YEAST	97/97
LSJYTR	LSJYTR	H(11)N(2)	(N(N(H(H(H(H(H(H)))))(H(H(H(H(H))))))))	3	2	sp|P24031|PPA3_YEAST/sp|P00635|PPA5_YEAST	97/97
LSJYTR	LSJYTR	H(11)N(2)	(N(N(H(H(H(H(H(H)))))(H(H(H(H(H))))))))	3	3	sp|P24031|PPA3_YEAST/sp|P00635|PPA5_YEAST	97/97
LSJYTR	LSJYTR	H(12)N(2)	(N(N(H(H(H(H)))(H(H(H(H)))(H(H(H(H))))))))	3	2	sp|P24031|PPA3_YEAST/sp|P00635|PPA5_YEAST	97/97
LSJYTR	LSJYTR	H(12)N(2)	(N(N(H(H(H(H(H))))(H(H)(H(H(H))(H(H)))))))	3	3	sp|P24031|PPA3_YEAST/sp|P00635|PPA5_YEAST	97/97
LSJYTR	LSJYTR	H(8)N(2)	(N(N(H(H(H(H)))(H(H(H(H)))))))	3	2	sp|P24031|PPA3_YEAST/sp|P00635|PPA5_YEAST	97/97
LSJYTR	LSJYTR	H(9)N(2)	(N(N(H(H(H)(H))(H(H(H(H(H))))))))	3	2	sp|P24031|PPA3_YEAST/sp|P00635|PPA5_YEAST	97/97
LTLSPSGJDSETQYYTTGEFILPDR	LTLSPSGJDSETQYYTTGEFILPDR	H(7)N(2)	(N(N(H(H(H)(H))(H(H)(H)))))	8	3	sp|P33767|OSTB_YEAST	332
LVEYISJQSHLR	LVEYISJQSHLR	H(10)N(2)	(N(N(H(H(H(H)))(H(H)(H(H)(H(H)))))))	7	3	sp|P27614|CBPS_YEAST	381
MDLSEFFRPNJLTMFEDGK	MDLSEFFRPNJLTMFEDGK	H(8)N(2)	(N(N(H(H(H(H)))(H(H(H(H)))))))	11	3	sp|P22023|KRE5_YEAST	870
MDLSEFFRPNJLTMFEDGK	MDLSEFFRPNJLTMFEDGK	H(9)N(2)	(N(N(H(H(H(H)))(H(H(H(H(H))))))))	11	3	sp|P22023|KRE5_YEAST	870
MEJLTTJDCSHYGGDSTK	MEJLTTJDC[160]SHYGGDSTK	H(10)N(2)	(N(N(H(H(H)(H))(H(H(H))(H(H(H)))))))	3	3	sp|P38887|YH02_YEAST	577
MEJLTTJDCSHYGGDSTK	MEJLTTJDC[160]SHYGGDSTK	H(11)N(2)	(N(N(H(H(H)(H(H(H))))(H(H(H(H(H))))))))	3	3	sp|P38887|YH02_YEAST	577
MJGTDILR	MJGTDILR	H(8)N(2)	(N(N(H(H(H(H)))(H(H(H(H)))))))	2	2	sp|P53089|YGV4_YEAST	2
MNYJVTER	MNYJVTER	H(10)N(2)	(N(N(H(H(H(H(H))))(H(H)(H(H(H)))))))	4	2	sp|Q03674|PLB2_YEAST	524
MNYJVTER	MNYJVTER	H(10)N(2)	(N(N(H(H(H(H(H))))(H(H)(H(H(H)))))))	4	3	sp|Q03674|PLB2_YEAST	524
MNYJVTER	MNYJVTER	H(11)N(2)	(N(N(H(H(H(H(H))))(H(H)(H(H(H(H))))))))	4	2	sp|Q03674|PLB2_YEAST	524
MNYJVTER	MNYJVTER	H(8)N(2)	(N(N(H(H(H(H)))(H(H)(H)(H)))))	4	2	sp|Q03674|PLB2_YEAST	524
MPTJSSGLLISSQR	MPTJSSGLLISSQR	H(7)N(2)	(N(N(H(H(H))(H(H(H(H)))))))	4	3	sp|P38138|GLU2A_YEAST	114
MPTJSSGLLISSQR	MPTJSSGLLISSQR	H(8)N(2)	(N(N(H(H(H(H)))(H(H(H(H)))))))	4	3	sp|P38138|GLU2A_YEAST	114
NDLJETELVK	NDLJETELVK	H(10)N(2)	(N(N(H(H(H(H(H))))(H(H)(H(H(H)))))))	4	2	sp|Q02933|RNY1_YEAST	70
NDLJETELVK	NDLJETELVK	H(11)N(2)	(N(N(H(H(H(H))(H(H)))(H(H(H(H(H))))))))	4	3	sp|Q02933|RNY1_YEAST	70
NGFEAATMGJFTDDSDFLGCVGCAIIR	NGFEAATMGJFTDDSDFLGC[160]VGC[160]AIIR	H(8)N(2)	(N(N(H(H(H(H)))(H(H)(H(H))))))	10	3	sp|P39105|PLB1_YEAST	541
NGFEAATMGJFTDDSDFLGCVGCAIIR	NGFEAATMGJFTDDSDFLGC[160]VGC[160]AIIR	H(9)N(2)	(N(N(H(H(H(H(H))))(H(H(H(H)))))))	10	3	sp|P39105|PLB1_YEAST	541
NIKJCSCTR	NIKJC[160]SC[160]TR	H(10)N(2)	(N(N(H(H(H(H(H))))(H(H)(H(H(H)))))))	4	3	sp|P32319|VPS10_YEAST	1303
NIKJCSCTR	NIKJC[160]SC[160]TR	H(11)N(2)	(N(N(H(H(H(H))(H(H)))(H(H(H))(H(H))))))	4	3	sp|P32319|VPS10_YEAST	1303
NIKJCSCTR	NIKJC[160]SC[160]TR	H(8)N(2)	(N(N(H(H(H(H)))(H(H)(H)(H)))))	4	3	sp|P32319|VPS10_YEAST	1303
NIKJCSCTR	NIKJC[160]SC[160]TR	H(9)N(2)	(N(N(H(H(H)(H(H)))(H(H)(H(H))))))	4	3	sp|P32319|VPS10_YEAST	1303
NJLTAEYVPFMGNTFHR	NJLTAEYVPFMGNTFHR	H(10)N(2)	(N(N(H(H(H(H(H))))(H(H)(H(H(H)))))))	2	3	sp|P00635|PPA5_YEAST	356
NJLTAEYVPFMGNTFHR	NJLTAEYVPFMGNTFHR	H(11)N(2)	(N(N(H(H(H(H)))(H(H(H(H)))(H(H(H)))))))	2	3	sp|P00635|PPA5_YEAST	356
NJLTAEYVPFMGNTFHR	NJLTAEYVPFMGNTFHR	H(8)N(2)	(N(N(H(H(H(H)))(H(H(H(H)))))))	2	3	sp|P00635|PPA5_YEAST	356
NJLTAEYVPFMGNTFHR	NJLTAEYVPFM[147]GNTFHR	H(10)N(2)	(N(N(H(H(H(H(H))))(H(H(H(H(H))))))))	2	3	sp|P00635|PPA5_YEAST	356
NLDKSDNJK	NLDKSDNJK	H(9)N(2)	(N(N(H(H(H(H)))(H(H(H(H(H))))))))	8	2	sp|P38328|ARPC1_YEAST	300
NLEJGTLQLNAFK	NLEJGTLQLNAFK	H(10)N(2)	(N(N(H(H(H(H(H))))(H(H)(H(H(H)))))))	4	3	sp|P39543|SOP4_YEAST	115
NLEJGTLQLNAFK	NLEJGTLQLNAFK	H(11)N(2)	(N(N(H(H(H(H(H))))(H(H(H(H(H(H)))))))))	4	3	sp|P39543|SOP4_YEAST	115
NLEJGTLQLNAFK	NLEJGTLQLNAFK	H(8)N(2)	(N(N(H(H(H(H)))(H(H)(H)(H)))))	4	2	sp|P39543|SOP4_YEAST	115
NLEJGTLQLNAFK	NLEJGTLQLNAFK	H(8)N(2)	(N(N(H(H(H(H)))(H(H)(H)(H)))))	4	3	sp|P39543|SOP4_YEAST	115
NLEJGTLQLNAFK	NLEJGTLQLNAFK	H(9)N(2)	(N(N(H(H(H)(H(H)))(H(H)(H(H))))))	4	3	sp|P39543|SOP4_YEAST	115
NLLLPFJR	NLLLPFJR	H(10)N(2)	(N(N(H(H(H(H(H))))(H(H)(H(H(H)))))))	7	2	sp|P43599|YFI8_YEAST	63
NLLLPFJR	NLLLPFJR	H(8)N(2)	(N(N(H(H(H(H)))(H(H)(H)(H)))))	7	2	sp|P43599|YFI8_YEAST	63
NLLLPFJR	NLLLPFJR	H(9)N(2)	(N(N(H(H(H(H)))(H(H)(H(H(H)))))))	7	2	sp|P43599|YFI8_YEAST	63
NLLLPFJR	NLLLPFJR	H(9)N(2)	(N(N(H(H(H(H)))(H(H)(H(H)(H))))))	7	3	sp|P43599|YFI8_YEAST	63
NNLJLTVYFVK	NNLJLTVYFVK	H(8)N(2)	(N(N(H(H(H(H)))(H(H(H(H)))))))	4	2	sp|P53008|CWH41_YEAST	122
NNLJLTVYFVK	NNLJLTVYFVK	H(8)N(2)	(N(N(H(H(H(H)))(H(H(H(H)))))))	4	3	sp|P53008|CWH41_YEAST	122
NNLQHJITLK	NNLQHJITLK	H(10)N(2)	(N(N(H(H(H(H(H))))(H(H(H))(H(H))))))	6	3	sp|P38138|GLU2A_YEAST	907
NNLQHJITLK	NNLQHJITLK	H(7)N(2)	(N(N(H(H(H))(H(H(H(H)))))))	6	3	sp|P38138|GLU2A_YEAST	907
NNLQHJITLK	NNLQHJITLK	H(8)N(2)	(N(N(H(H(H(H)))(H(H)(H)(H)))))	6	2	sp|P38138|GLU2A_YEAST	907
NNLQHJITLK	NNLQHJITLK	H(8)N(2)	(N(N(H(H(H(H)))(H(H)(H)(H)))))	6	3	sp|P38138|GLU2A_YEAST	907
NNLQHJITLK	NNLQHJITLK	H(9)N(2)	(N(N(H(H(H)(H))(H(H(H))(H(H))))))	6	3	sp|P38138|GLU2A_YEAST	907
NPVLAAJSTQFR	NPVLAAJSTQFR	H(10)N(2)	(N(N(H(H(H))(H(H(H(H)))(H(H(H)))))))	7	3	sp|P00724|INV2_YEAST	165
NPVLAAJSTQFR	NPVLAAJSTQFR	H(11)N(2)	(N(N(H(H(H(H(H))))(H(H)(H(H(H(H))))))))	7	3	sp|P00724|INV2_YEAST	165
NPVLAAJSTQFR	NPVLAAJSTQFR	H(12)N(2)	(N(N(H(H(H(H(H(H)))))(H(H(H))(H(H(H)))))))	7	3	sp|P00724|INV2_YEAST	165
NPVLAAJSTQFR	NPVLAAJSTQFR	H(13)N(2)	(N(N(H(H(H(H(H))))(H(H(H(H(H(H(H(H)))))))))))	7	3	sp|P00724|INV2_YEAST	165
NPVLAAJSTQFR	NPVLAAJSTQFR	H(14)N(2)	(N(N(H(H(H(H(H(H)))))(H(H(H))(H(H(H(H(H)))))))))	7	3	sp|P00724|INV2_YEAST	165
NPVLAAJSTQFR	NPVLAAJSTQFR	H(15)N(2)	(N(N(H(H(H(H(H(H)))))(H(H(H(H(H))))(H(H(H(H))))))))	7	3	sp|P00724|INV2_YEAST	165
NPVLAAJSTQFR	NPVLAAJSTQFR	H(16)N(2)	(N(N(H(H(H(H(H(H(H(H)))))))(H(H(H))(H(H(H(H(H)))))))))	7	3	sp|P00724|INV2_YEAST	165
NPVLAAJSTQFR	NPVLAAJSTQFR	H(17)N(2)	(N(N(H(H(H(H(H)))(H(H(H))))(H(H(H(H(H(H(H(H(H))))))))))))	7	3	sp|P00724|INV2_YEAST	165
NPVLAAJSTQFRDPK	NPVLAAJSTQFRDPK	H(10)N(2)	(N(N(H(H(H(H)))(H(H)(H(H)(H(H)))))))	7	3	sp|P00724|INV2_YEAST	165
NPVLAAJSTQFRDPK	NPVLAAJSTQFRDPK	H(11)N(2)	(N(N(H(H(H(H(H))))(H(H)(H(H(H(H))))))))	7	3	sp|P00724|INV2_YEAST	165
NPVLAAJSTQFRDPK	NPVLAAJSTQFRDPK	H(12)N(2)	(N(N(H(H(H(H(H))))(H(H(H(H)))(H(H(H)))))))	7	3	sp|P00724|INV2_YEAST	165
NPVLAAJSTQFRDPK	NPVLAAJSTQFRDPK	H(12)N(2)	(N(N(H(H(H(H(H))))(H(H(H(H)))(H(H(H)))))))	7	4	sp|P00724|INV2_YEAST	165
NPVLAAJSTQFRDPK	NPVLAAJSTQFRDPK	H(13)N(2)	(N(N(H(H(H(H(H))))(H(H(H(H(H(H(H(H)))))))))))	7	3	sp|P00724|INV2_YEAST	165
NPVLAAJSTQFRDPK	NPVLAAJSTQFRDPK	H(14)N(2)	(N(N(H(H(H(H(H(H)))))(H(H(H))(H(H(H(H(H)))))))))	7	3	sp|P00724|INV2_YEAST	165
NPVLAAJSTQFRDPK	NPVLAAJSTQFRDPK	H(15)N(2)	(N(N(H(H(H(H(H(H(H))))))(H(H(H(H(H(H(H(H)))))))))))	7	3	sp|P00724|INV2_YEAST	165
NPVLAAJSTQFRDPK	NPVLAAJSTQFRDPK	H(8)N(2)	(N(N(H(H(H(H)))(H(H)(H)(H)))))	7	3	sp|P00724|INV2_YEAST	165
NPVLAAJSTQFRDPK	NPVLAAJSTQFRDPK	H(9)N(2)	(N(N(H(H(H(H)))(H(H)(H(H)(H))))))	7	3	sp|P00724|INV2_YEAST	165
NQIMSWLJTSAIAAAK	NQIMSWLJTSAIAAAK	H(11)N(2)	(N(N(H(H(H(H(H))))(H(H(H))(H(H(H)))))))	8	3	sp|P36091|DCW1_YEAST	337
NQIMSWLJTSAIAAAK	NQIMSWLJTSAIAAAK	H(8)N(2)	(N(N(H(H(H(H)))(H(H(H(H)))))))	8	3	sp|P36091|DCW1_YEAST	337
NQIMSWLJTSAIAAAK	NQIMSWLJTSAIAAAK	H(9)N(2)	(N(N(H(H(H(H)))(H(H)(H(H(H)))))))	8	3	sp|P36091|DCW1_YEAST	337
NQIMSWLJTSAIAAAK	NQIM[147]SWLJTSAIAAAK	H(8)N(2)	(N(N(H(H(H(H)))(H(H)(H)(H)))))	8	3	sp|P36091|DCW1_YEAST	337
NSDVJNSIDYEGPR	NSDVJNSIDYEGPR	H(10)N(2)	(N(N(H(H(H(H(H))))(H(H(H))(H(H))))))	5	3	sp|P17967|PDI_YEAST	117
NSDVJNSIDYEGPR	NSDVJNSIDYEGPR	H(5)N(2)	(N(N(H(H)(H(H(H))))))	5	3	sp|P17967|PDI_YEAST	117
NSDVJNSIDYEGPR	NSDVJNSIDYEGPR	H(6)N(2)	(N(N(H(H(H))(H(H)(H)))))	5	3	sp|P17967|PDI_YEAST	117
NSDVJNSIDYEGPR	NSDVJNSIDYEGPR	H(7)N(2)	(N(N(H(H(H))(H(H(H(H)))))))	5	2	sp|P17967|PDI_YEAST	117
NSDVJNSIDYEGPR	NSDVJNSIDYEGPR	H(7)N(2)	(N(N(H(H(H)(H))(H(H)(H)))))	5	3	sp|P17967|PDI_YEAST	117
NSDVJNSIDYEGPR	NSDVJNSIDYEGPR	H(8)N(2)	(N(N(H(H(H(H)))(H(H)(H)(H)))))	5	2	sp|P17967|PDI_YEAST	117
NSDVJNSIDYEGPR	NSDVJNSIDYEGPR	H(8)N(2)	(N(N(H(H(H(H)))(H(H)(H(H))))))	5	3	sp|P17967|PDI_YEAST	117
NSDVJNSIDYEGPR	NSDVJNSIDYEGPR	H(9)N(2)	(N(N(H(H)(H(H)(H(H(H(H(H)))))))))	5	3	sp|P17967|PDI_YEAST	117
NSYDDYTLJYTR	NSYDDYTLJYTR	H(8)N(2)	(N(N(H(H(H(H)))(H(H)(H(H))))))	9	2	sp|P26725|YUR1_YEAST	77
NSYDDYTLJYTR	NSYDDYTLJYTR	H(8)N(2)	(N(N(H(H(H(H)))(H(H)(H(H))))))	9	3	sp|P26725|YUR1_YEAST	77
NVLENPFJSSTDWMK	NVLENPFJSSTDWMK	H(8)N(2)	(N(N(H(H(H(H)))(H(H(H(H)))))))	8	3	sp|P43611|OSW7_YEAST	145
NVQWFFDACEPTLIASJSTIR	NVQWFFDAC[160]EPTLIASJSTIR	H(10)N(2)	(N(N(H(H(H(H)))(H(H(H))(H(H(H)))))))	17	3	sp|P13130|SS100_YEAST	181
NVQWFFDACEPTLIASJSTIR	NVQWFFDAC[160]EPTLIASJSTIR	H(10)N(2)	(N(N(H(H(H(H(H))))(H(H)(H(H(H)))))))	17	4	sp|P13130|SS100_YEAST	181
NVQWFFDACEPTLIASJSTIR	NVQWFFDAC[160]EPTLIASJSTIR	H(11)N(2)	(N(N(H(H(H(H)))(H(H(H(H(H(H(H))))))))))	17	3	sp|P13130|SS100_YEAST	181
NVQWFFDACEPTLIASJSTIR	NVQWFFDAC[160]EPTLIASJSTIR	H(8)N(2)	(N(N(H(H(H(H)))(H(H(H(H)))))))	17	3	sp|P13130|SS100_YEAST	181
NVQWFFDACEPTLIASJSTIR	NVQWFFDAC[160]EPTLIASJSTIR	H(8)N(2)	(N(N(H(H(H(H)))(H(H)(H(H))))))	17	4	sp|P13130|SS100_YEAST	181
NVQWFFDACEPTLIASJSTIR	NVQWFFDAC[160]EPTLIASJSTIR	H(9)N(2)	(N(N(H(H(H(H)))(H(H(H(H(H))))))))	17	3	sp|P13130|SS100_YEAST	181
NYKLEYLDIJSTSTTVDLYDK	NYKLEYLDIJSTSTTVDLYDK	H(8)N(2)	(N(N(H(H(H(H)))(H(H(H(H)))))))	10	3	sp|P33767|OSTB_YEAST	60
NYKLEYLDIJSTSTTVDLYDKEQR	NYKLEYLDIJSTSTTVDLYDKEQR	H(8)N(2)	(N(N(H(H(H(H)))(H(H)(H)(H)))))	10	4	sp|P33767|OSTB_YEAST	60
NYKLEYLDIJSTSTTVDLYDKEQR	NYKLEYLDIJSTSTTVDLYDKEQR	H(9)N(2)	(N(N(H(H(H)(H(H)))(H(H)(H(H))))))	10	4	sp|P33767|OSTB_YEAST	60
PSJGTVNK	PSJGTVNK	H(8)N(2)	(N(N(H(H(H(H)))(H(H)(H)(H)))))	3	2	sp|Q03103|ERO1_YEAST	491
PSSQSQJDTPMFK	PSSQSQJDTPMFK	H(7)N(2)	(N(N(H(H(H))(H(H(H(H)))))))	7	3	sp|Q12445|POM34_YEAST	32
QFAFYTSPGFTVJNSR	QFAFYTSPGFTVJNSR	H(10)N(2)	(N(N(H(H(H(H)))(H(H)(H(H(H(H))))))))	13	3	sp|P46992|YJR1_YEAST	99
QFAFYTSPGFTVJNSR	QFAFYTSPGFTVJNSR	H(11)N(2)	(N(N(H(H(H)(H))(H(H(H(H(H(H(H))))))))))	13	3	sp|P46992|YJR1_YEAST	99
QFAFYTSPGFTVJNSR	QFAFYTSPGFTVJNSR	H(12)N(2)	(N(N(H(H(H(H(H(H)))))(H(H(H))(H(H(H)))))))	13	3	sp|P46992|YJR1_YEAST	99
QGHIAYJHSTTTTSLYLNEPIGLHPK	QGHIAYJHSTTTTSLYLNEPIGLHPK	H(8)N(2)	(N(N(H(H(H(H)))(H(H(H(H)))))))	7	4	sp|P25580|PBN1_YEAST	212
QGHIAYJHSTTTTSLYLNEPIGLHPK	QGHIAYJHSTTTTSLYLNEPIGLHPK	H(8)N(2)	(N(N(H(H(H(H)))(H(H)(H)(H)))))	7	5	sp|P25580|PBN1_YEAST	212
QHPGLEMVSTJR	QHPGLEMVSTJR	H(8)N(2)	(N(N(H(H(H(H)))(H(H(H(H)))))))	11	3	sp|P36016|LHS1_YEAST	128
QHPGLEMVSTJR	QHPGLEMVSTJR	H(9)N(2)	(N(N(H(H)(H(H(H(H)))(H(H(H)))))))	11	3	sp|P36016|LHS1_YEAST	128
QIATIPHJSTLGTSLR	QIATIPHJSTLGTSLR	H(8)N(2)	(N(N(H(H(H(H)))(H(H)(H)(H)))))	8	3	sp|P40520|YIF9_YEAST	68
QIGLJK	QIGLJK	H(8)N(2)	(N(N(H(H(H(H)))(H(H)(H)(H)))))	5	2	sp|P38226|CST26_YEAST	53
QJDSDSFHLR	QJDSDSFHLR	H(8)N(2)	(N(N(H(H(H(H)))(H(H(H(H)))))))	2	3	sp|P26725|YUR1_YEAST	82
QJDTHLTVR	QJDTHLTVR	H(10)N(2)	(N(N(H(H(H)(H(H)))(H(H(H(H(H))))))))	2	3	sp|P25580|PBN1_YEAST	24
QJDTHLTVR	QJDTHLTVR	H(7)N(2)	(N(N(H(H(H))(H(H(H(H)))))))	2	3	sp|P25580|PBN1_YEAST	24
QJDTHLTVR	QJDTHLTVR	H(8)N(2)	(N(N(H(H(H(H)))(H(H)(H)(H)))))	2	2	sp|P25580|PBN1_YEAST	24
QJDTHLTVR	QJDTHLTVR	H(8)N(2)	(N(N(H(H(H(H)))(H(H)(H)(H)))))	2	3	sp|P25580|PBN1_YEAST	24
QJDTHLTVR	QJDTHLTVR	H(9)N(2)	(N(N(H(H(H(H)))(H(H)(H(H)(H))))))	2	3	sp|P25580|PBN1_YEAST	24
QLHLAJK	QLHLAJK	H(7)N(2)	(N(N(H(H(H(H)))(H(H(H))))))	6	3	sp|Q07830|GPI13_YEAST	182
QLHLAJK	QLHLAJK	H(8)N(2)	(N(N(H(H(H(H)))(H(H)(H(H))))))	6	2	sp|Q07830|GPI13_YEAST	182
QLHLAJK	QLHLAJK	H(8)N(2)	(N(N(H(H(H(H)))(H(H(H(H)))))))	6	3	sp|Q07830|GPI13_YEAST	182
QLHLAJK	QLHLAJK	H(9)N(2)	(N(N(H(H)(H(H)(H(H(H(H(H)))))))))	6	2	sp|Q07830|GPI13_YEAST	182
QLHLAJK	QLHLAJK	H(9)N(2)	(N(N(H(H(H)(H))(H(H(H))(H(H))))))	6	3	sp|Q07830|GPI13_YEAST	182
QNADYJTSLADIWGR	QNADYJTSLADIWGR	H(8)N(2)	(N(N(H(H(H(H)))(H(H)(H(H))))))	6	3	sp|Q08108|PLB3_YEAST	221
RLAPTYQELADTYAJATSDVLIAK	RLAPTYQELADTYAJATSDVLIAK	H(8)N(2)	(N(N(H(H(H(H)))(H(H(H(H)))))))	15	3	sp|P17967|PDI_YEAST	425
RLAPTYQELADTYAJATSDVLIAK	RLAPTYQELADTYAJATSDVLIAK	H(8)N(2)	(N(N(H(H(H(H)))(H(H(H(H)))))))	15	4	sp|P17967|PDI_YEAST	425
RLAPTYQELADTYAJATSDVLIAK	RLAPTYQELADTYAJATSDVLIAK	H(9)N(2)	(N(N(H(H(H(H)))(H(H)(H(H(H)))))))	15	3	sp|P17967|PDI_YEAST	425
RLAPTYQELADTYAJATSDVLIAK	RLAPTYQELADTYAJATSDVLIAK	H(9)N(2)	(N(N(H(H(H(H)))(H(H(H))(H(H))))))	15	4	sp|P17967|PDI_YEAST	425
RSYASDIGAPLFJSTEK	RSYASDIGAPLFJSTEK	H(8)N(2)	(N(N(H(H(H(H)))(H(H)(H)(H)))))	13	3	sp|P38875|GPI16_YEAST	184
RVJETENLK	RVJETENLK	H(10)N(2)	(N(N(H(H(H(H(H))))(H(H)(H(H(H)))))))	3	2	sp|P35724|MNR2_YEAST	342
RVJETENLK	RVJETENLK	H(10)N(2)	(N(N(H(H(H(H(H))))(H(H)(H(H(H)))))))	3	3	sp|P35724|MNR2_YEAST	342
RVJETENLK	RVJETENLK	H(11)N(2)	(N(N(H(H(H(H(H))))(H(H)(H(H(H(H))))))))	3	3	sp|P35724|MNR2_YEAST	342
RVJETENLK	RVJETENLK	H(8)N(2)	(N(N(H(H(H(H)))(H(H)(H)(H)))))	3	2	sp|P35724|MNR2_YEAST	342
RVJETENLK	RVJETENLK	H(8)N(2)	(N(N(H(H(H(H)))(H(H)(H)(H)))))	3	3	sp|P35724|MNR2_YEAST	342
RVJETENLK	RVJETENLK	H(9)N(2)	(N(N(H(H(H)(H))(H(H)(H(H(H)))))))	3	2	sp|P35724|MNR2_YEAST	342
RVJETENLK	RVJETENLK	H(9)N(2)	(N(N(H(H(H)(H))(H(H)(H(H(H)))))))	3	3	sp|P35724|MNR2_YEAST	342
SDAGFJISLSDLWAR	SDAGFJISLSDLWAR	H(10)N(2)	(N(N(H(H(H))(H(H(H(H(H(H(H))))))))))	6	3	sp|Q03674|PLB2_YEAST	217
SDAGFJISLSDLWAR	SDAGFJISLSDLWAR	H(11)N(2)	(N(N(H(H(H(H)))(H(H(H))(H(H(H(H))))))))	6	3	sp|Q03674|PLB2_YEAST	217
SDAGFJISLSDLWAR	SDAGFJISLSDLWAR	H(8)N(2)	(N(N(H(H(H(H)))(H(H)(H)(H)))))	6	3	sp|Q03674|PLB2_YEAST	217
SDAGFJISLSDLWAR	SDAGFJISLSDLWAR	H(9)N(2)	(N(N(H(H(H)(H))(H(H)(H(H(H)))))))	6	3	sp|Q03674|PLB2_YEAST	217
SDHGFESAEWLAATIAJITK	SDHGFESAEWLAATIAJITK	H(10)N(2)	(N(N(H(H(H(H(H))))(H(H(H(H(H))))))))	17	3	sp|Q04033|YD415_YEAST	133
SDHGFESAEWLAATIAJITK	SDHGFESAEWLAATIAJITK	H(11)N(2)	(N(N(H(H(H)(H))(H(H(H(H)))(H(H(H)))))))	17	3	sp|Q04033|YD415_YEAST	133
SDHGFESAEWLAATIAJITK	SDHGFESAEWLAATIAJITK	H(12)N(2)	(N(N(H(H(H(H)))(H(H(H(H(H(H(H(H)))))))))))	17	3	sp|Q04033|YD415_YEAST	133
SFAJTTAFALSPPVDGFVGK	SFAJTTAFALSPPVDGFVGK	H(10)N(2)	(N(N(H(H(H))(H(H(H(H(H(H(H))))))))))	4	3	sp|P37302|APE3_YEAST	162
SFAJTTAFALSPPVDGFVGK	SFAJTTAFALSPPVDGFVGK	H(10)N(2)	(N(N(H(H(H))(H(H(H))(H(H(H(H))))))))	4	4	sp|P37302|APE3_YEAST	162
SFAJTTAFALSPPVDGFVGK	SFAJTTAFALSPPVDGFVGK	H(11)N(2)	(N(N(H(H(H(H(H))))(H(H(H))(H(H(H)))))))	4	3	sp|P37302|APE3_YEAST	162
SFAJTTAFALSPPVDGFVGK	SFAJTTAFALSPPVDGFVGK	H(11)N(2)	(N(N(H(H(H(H))(H(H)))(H(H(H))(H(H))))))	4	4	sp|P37302|APE3_YEAST	162
SFAJTTAFALSPPVDGFVGK	SFAJTTAFALSPPVDGFVGK	H(12)N(2)	(N(N(H(H(H(H(H))))(H(H(H(H)))(H(H(H)))))))	4	3	sp|P37302|APE3_YEAST	162
SFAJTTAFALSPPVDGFVGK	SFAJTTAFALSPPVDGFVGK	H(12)N(2)	(N(N(H(H(H(H(H))))(H(H(H(H(H(H(H))))))))))	4	4	sp|P37302|APE3_YEAST	162
SFAJTTAFALSPPVDGFVGK	SFAJTTAFALSPPVDGFVGK	H(13)N(2)	(N(N(H(H(H(H(H(H)))))(H(H(H(H(H(H(H))))))))))	4	3	sp|P37302|APE3_YEAST	162
SFAJTTAFALSPPVDGFVGK	SFAJTTAFALSPPVDGFVGK	H(14)N(2)	(N(N(H(H(H(H(H))))(H(H(H))(H(H(H(H(H(H))))))))))	4	3	sp|P37302|APE3_YEAST	162
SFAJTTAFALSPPVDGFVGK	SFAJTTAFALSPPVDGFVGK	H(8)N(2)	(N(N(H(H(H(H)))(H(H)(H(H))))))	4	3	sp|P37302|APE3_YEAST	162
SFAJTTAFALSPPVDGFVGK	SFAJTTAFALSPPVDGFVGK	H(9)N(2)	(N(N(H(H(H(H)))(H(H(H(H(H))))))))	4	3	sp|P37302|APE3_YEAST	162
SHGEJVTLPFLGLFADNDIPFEIDRDEK	SHGEJVTLPFLGLFADNDIPFEIDRDEK	H(10)N(2)	(N(N(H(H(H(H(H))))(H(H)(H(H(H)))))))	5	4	sp|P11491|PPB_YEAST	268
SHGEJVTLPFLGLFADNDIPFEIDRDEK	SHGEJVTLPFLGLFADNDIPFEIDRDEK	H(9)N(2)	(N(N(H(H(H(H)))(H(H(H(H(H))))))))	5	4	sp|P11491|PPB_YEAST	268
SHIPEJLTGIHHNTLR	SHIPEJLTGIHHNTLR	H(7)N(2)	(N(N(H(H(H)(H))(H(H)(H)))))	6	3	sp|P38138|GLU2A_YEAST	880
SHIPEJLTGIHHNTLR	SHIPEJLTGIHHNTLR	H(7)N(2)	(N(N(H(H(H))(H(H(H(H)))))))	6	4	sp|P38138|GLU2A_YEAST	880
SHIPEJLTGIHHNTLR	SHIPEJLTGIHHNTLR	H(8)N(2)	(N(N(H(H(H(H)))(H(H)(H)(H)))))	6	3	sp|P38138|GLU2A_YEAST	880
SHIPEJLTGIHHNTLR	SHIPEJLTGIHHNTLR	H(8)N(2)	(N(N(H(H(H(H)))(H(H)(H)(H)))))	6	4	sp|P38138|GLU2A_YEAST	880
SHIPEJLTGIHHNTLR	SHIPEJLTGIHHNTLR	H(8)N(2)	(N(N(H(H(H(H)))(H(H)(H)(H)))))	6	5	sp|P38138|GLU2A_YEAST	880
SHIPEJLTGIHHNTLR	SHIPEJLTGIHHNTLR	H(9)N(2)	(N(N(H(H(H(H(H))))(H(H(H(H)))))))	6	3	sp|P38138|GLU2A_YEAST	880
SHIPEJLTGIHHNTLR	SHIPEJLTGIHHNTLR	H(9)N(2)	(N(N(H(H(H(H(H))))(H(H(H(H)))))))	6	5	sp|P38138|GLU2A_YEAST	880
SHIPEJLTGIHHNTLR	SHIPEJLTGIHHNTLR	H(9)N(2)	(N(N(H(H(H(H)))(H(H(H(H(H))))))))	6	4	sp|P38138|GLU2A_YEAST	880
SIEQYFDICNRJDSYTMIK	SIEQYFDIC[160]NRJDSYTMIK	H(8)N(2)	(N(N(H(H(H(H)))(H(H)(H(H))))))	12	3	sp|Q99316|MPD2_YEAST	43
SIEQYFDICNRJDSYTMIK	SIEQYFDIC[160]NRJDSYTMIK	H(9)N(2)	(N(N(H(H(H(H)))(H(H)(H(H(H)))))))	12	3	sp|Q99316|MPD2_YEAST	43
SIEQYFDICNRJDSYTMIK	SIEQYFDIC[160]NRJDSYTM[147]IK	H(8)N(2)	(N(N(H(H(H(H)))(H(H)(H)(H)))))	12	3	sp|Q99316|MPD2_YEAST	43
SIETLSFFCSIVFJTSK	SIETLSFFC[160]SIVFJTSK	H(10)N(2)	(N(N(H(H(H(H(H))))(H(H(H(H(H))))))))	14	3	sp|P13130|SS100_YEAST	108
SIETLSFFCSIVFJTSK	SIETLSFFC[160]SIVFJTSK	H(8)N(2)	(N(N(H(H(H(H)))(H(H)(H)(H)))))	14	3	sp|P13130|SS100_YEAST	108
SIETLSFFCSIVFJTSK	SIETLSFFC[160]SIVFJTSK	H(9)N(2)	(N(N(H(H(H)(H))(H(H)(H(H(H)))))))	14	3	sp|P13130|SS100_YEAST	108
SILFQQQDPFJESSR	SILFQQQDPFJESSR	H(10)N(2)	(N(N(H(H(H)(H))(H(H(H))(H(H(H)))))))	11	3	sp|P38244|PFF1_YEAST	121
SIVNPGGSJLTYTIER	SIVNPGGSJLTYTIER	H(10)N(2)	(N(N(H(H(H(H(H))))(H(H)(H(H(H)))))))	9	3	sp|Q03674|PLB2_YEAST	193
SIVNPGGSJLTYTIER	SIVNPGGSJLTYTIER	H(11)N(2)	(N(N(H(H(H(H)))(H(H(H))(H(H(H(H))))))))	9	3	sp|Q03674|PLB2_YEAST	193
SIVNPGGSJLTYTIER	SIVNPGGSJLTYTIER	H(12)N(2)	(N(N(H(H(H(H(H))))(H(H(H(H)))(H(H(H)))))))	9	3	sp|Q03674|PLB2_YEAST	193
SIVNPGGSJLTYTIER	SIVNPGGSJLTYTIER	H(13)N(2)	(N(N(H(H(H(H(H(H)))))(H(H)(H(H(H(H(H)))))))))	9	3	sp|Q03674|PLB2_YEAST	193
SIVNPGGSJLTYTIER	SIVNPGGSJLTYTIER	H(8)N(2)	(N(N(H(H(H(H)))(H(H)(H)(H)))))	9	3	sp|Q03674|PLB2_YEAST	193
SIVNPGGSJLTYTIER	SIVNPGGSJLTYTIER	H(9)N(2)	(N(N(H(H(H)(H))(H(H(H(H(H))))))))	9	3	sp|Q03674|PLB2_YEAST	193
SJGSGTMSDVVK	SJGSGTMSDVVK	H(8)N(2)	(N(N(H(H(H(H)))(H(H(H(H)))))))	2	2	sp|P09232|PRTB_YEAST	387
SJGSGTMSDVVK	SJGSGTMSDVVK	H(8)N(2)	(N(N(H(H(H(H)))(H(H)(H)(H)))))	2	3	sp|P09232|PRTB_YEAST	387
SJNTNYIYR	SJNTNYIYR	H(8)N(2)	(N(N(H(H(H(H)))(H(H(H(H)))))))	2	2	sp|Q03281|HEH2_YEAST	520
SLDINMHNVAPFIPLJESEPR	SLDINMHNVAPFIPLJESEPR	H(8)N(2)	(N(N(H(H(H(H)))(H(H(H(H)))))))	16	3	sp|P43571|BST1_YEAST	668
SLIHDQDINFYJGSENER	SLIHDQDINFYJGSENER	H(8)N(2)	(N(N(H(H(H(H)))(H(H(H(H)))))))	12	3	sp|P48016|ATH1_YEAST	910
SLSYFJASER	SLSYFJASER	H(8)N(2)	(N(N(H(H(H(H)))(H(H)(H)(H)))))	6	3	sp|P08019|AMYG_YEAST	289
SLSYFJASER	SLSYFJASER	H(9)N(2)	(N(N(H(H(H(H)))(H(H)(H(H(H)))))))	6	2	sp|P08019|AMYG_YEAST	289
SLSYFJASER	SLSYFJASER	H(9)N(2)	(N(N(H(H(H(H)))(H(H)(H(H)(H))))))	6	3	sp|P08019|AMYG_YEAST	289
SLVMNJATYGISHTR	SLVMNJATYGISHTR	H(7)N(2)	(N(N(H(H(H))(H(H(H(H)))))))	6	3	sp|P36051|MCD4_YEAST	90
SLVMNJATYGISHTR	SLVMNJATYGISHTR	H(8)N(2)	(N(N(H(H(H(H)))(H(H(H(H)))))))	6	3	sp|P36051|MCD4_YEAST	90
SLVMNJATYGISHTR	SLVMNJATYGISHTR	H(9)N(2)	(N(N(H(H(H(H)))(H(H(H(H(H))))))))	6	3	sp|P36051|MCD4_YEAST	90
SLVMNJATYGISHTR	SLVM[147]NJATYGISHTR	H(7)N(2)	(N(N(H(H(H))(H(H(H(H)))))))	6	3	sp|P36051|MCD4_YEAST	90
SLVMNJATYGISHTR	SLVM[147]NJATYGISHTR	H(8)N(2)	(N(N(H(H(H(H)))(H(H)(H)(H)))))	6	3	sp|P36051|MCD4_YEAST	90
SNSEGTSVSVJNSDYSPISNR	SNSEGTSVSVJNSDYSPISNR	H(8)N(2)	(N(N(H(H(H(H)))(H(H(H(H)))))))	11	3	sp|Q07895|YL001_YEAST	291
SNSEGTSVSVJNSDYSPISNR	SNSEGTSVSVJNSDYSPISNR	H(9)N(2)	(N(N(H(H(H(H)))(H(H)(H(H(H)))))))	11	3	sp|Q07895|YL001_YEAST	291
SNSJGTSFVTLEHAVNR	SNSJGTSFVTLEHAVNR	H(10)N(2)	(N(N(H(H(H(H)))(H(H)(H(H)(H(H)))))))	4	3	sp|P53751|YN94_YEAST/sp|P32319|VPS10_YEAST/sp|P40438|VTH1_YEAST/sp|P40890|VTH2_YEAST	553/1010/986/986
SNSJGTSFVTLEHAVNR	SNSJGTSFVTLEHAVNR	H(11)N(2)	(N(N(H(H(H(H(H))))(H(H)(H(H(H(H))))))))	4	3	sp|P53751|YN94_YEAST/sp|P32319|VPS10_YEAST/sp|P40438|VTH1_YEAST/sp|P40890|VTH2_YEAST	553/1010/986/986
SNSJGTSFVTLEHAVNR	SNSJGTSFVTLEHAVNR	H(8)N(2)	(N(N(H(H(H(H)))(H(H)(H)(H)))))	4	3	sp|P53751|YN94_YEAST/sp|P32319|VPS10_YEAST/sp|P40438|VTH1_YEAST/sp|P40890|VTH2_YEAST	553/1010/986/986
SNSJGTSFVTLEHAVNR	SNSJGTSFVTLEHAVNR	H(9)N(2)	(N(N(H(H(H(H)))(H(H(H(H(H))))))))	4	3	sp|P53751|YN94_YEAST/sp|P32319|VPS10_YEAST/sp|P40438|VTH1_YEAST/sp|P40890|VTH2_YEAST	553/1010/986/986
SNTYSLYLJDSDAMHGTILFGAVDHSK	SNTYSLYLJDSDAMHGTILFGAVDHSK	H(10)N(2)	(N(N(H(H(H(H)))(H(H(H))(H(H(H)))))))	9	4	sp|P32329|YPS1_YEAST	299
SNTYSLYLJDSDAMHGTILFGAVDHSK	SNTYSLYLJDSDAM[147]HGTILFGAVDHSK	H(10)N(2)	(N(N(H(H(H(H)))(H(H(H))(H(H)(H))))))	9	4	sp|P32329|YPS1_YEAST	299
SSGLELDQJGTLNGK	SSGLELDQJGTLNGK	H(8)N(2)	(N(N(H(H(H(H)))(H(H(H(H)))))))	9	2	sp|P42934|PMT6_YEAST	404
SSGLELDQJGTLNGK	SSGLELDQJGTLNGK	H(8)N(2)	(N(N(H(H(H(H)))(H(H)(H)(H)))))	9	3	sp|P42934|PMT6_YEAST	404
SSGLELDQJGTLNGK	SSGLELDQJGTLNGK	H(9)N(2)	(N(N(H(H(H)(H))(H(H(H))(H(H))))))	9	3	sp|P42934|PMT6_YEAST	404
SSJFSCNALK	SSJFSC[160]NALK	H(8)N(2)	(N(N(H(H(H(H)))(H(H)(H(H))))))	3	2	sp|Q12355|PST1_YEAST	329
SSSEDALNJNTDTYGNFIR	SSSEDALNJNTDTYGNFIR	H(8)N(2)	(N(N(H(H(H(H)))(H(H)(H(H))))))	9	3	sp|P40345|PDAT_YEAST	439
SVEYPLTHPLEITLQJGSR	SVEYPLTHPLEITLQJGSR	H(8)N(2)	(N(N(H(H(H(H)))(H(H)(H)(H)))))	16	3	sp|P22023|KRE5_YEAST	228
SVEYPLTHPLEITLQJGSR	SVEYPLTHPLEITLQJGSR	H(9)N(2)	(N(N(H(H(H)(H))(H(H)(H(H(H)))))))	16	3	sp|P22023|KRE5_YEAST	228
SVGANLFJASVK	SVGANLFJASVK	H(8)N(2)	(N(N(H(H(H(H)))(H(H)(H)(H)))))	8	2	sp|P38693|PPAC_YEAST/sp|P35842|PPAB_YEAST	315/315
SVGANLFJASVK	SVGANLFJASVK	H(8)N(2)	(N(N(H(H(H(H)))(H(H(H(H)))))))	8	3	sp|P38693|PPAC_YEAST/sp|P35842|PPAB_YEAST	315/315
SVGANLFJASVK	SVGANLFJASVK	H(9)N(2)	(N(N(H(H(H(H)))(H(H(H(H(H))))))))	8	2	sp|P38693|PPAC_YEAST/sp|P35842|PPAB_YEAST	315/315
SVGANLFJASVK	SVGANLFJASVK	H(9)N(2)	(N(N(H(H(H(H)))(H(H)(H(H)(H))))))	8	3	sp|P38693|PPAC_YEAST/sp|P35842|PPAB_YEAST	315/315
SVGANLFJATLK	SVGANLFJATLK	H(8)N(2)	(N(N(H(H(H(H)))(H(H)(H)(H)))))	8	2	sp|P24031|PPA3_YEAST	315
SVGSNLFJASVK	SVGSNLFJASVK	H(10)N(2)	(N(N(H(H(H(H)))(H(H)(H(H(H(H))))))))	8	2	sp|P00635|PPA5_YEAST	315
SVGSNLFJASVK	SVGSNLFJASVK	H(10)N(2)	(N(N(H(H(H(H)))(H(H)(H(H)(H(H)))))))	8	3	sp|P00635|PPA5_YEAST	315
SVGSNLFJASVK	SVGSNLFJASVK	H(11)N(2)	(N(N(H(H(H(H(H))))(H(H)(H(H(H(H))))))))	8	3	sp|P00635|PPA5_YEAST	315
SVGSNLFJASVK	SVGSNLFJASVK	H(8)N(2)	(N(N(H(H(H))(H(H(H))(H(H))))))	8	2	sp|P00635|PPA5_YEAST	315
SVGSNLFJASVK	SVGSNLFJASVK	H(8)N(2)	(N(N(H(H(H(H)))(H(H(H(H)))))))	8	3	sp|P00635|PPA5_YEAST	315
SVGSNLFJASVK	SVGSNLFJASVK	H(9)N(2)	(N(N(H(H(H(H)))(H(H(H(H(H))))))))	8	2	sp|P00635|PPA5_YEAST	315
SVGSNLFJASVK	SVGSNLFJASVK	H(9)N(2)	(N(N(H(H)(H(H(H(H(H(H(H))))))))))	8	3	sp|P00635|PPA5_YEAST	315
SYASDIGAPLFJSTEK	SYASDIGAPLFJSTEK	H(8)N(2)	(N(N(H(H)(H(H(H))(H(H(H)))))))	12	3	sp|P38875|GPI16_YEAST	184
TAFIFTADHGMSAFGSHGDGHPJNTR	TAFIFTADHGMSAFGSHGDGHPJNTR	H(8)N(2)	(N(N(H(H(H(H)))(H(H(H(H)))))))	23	4	sp|P36051|MCD4_YEAST	286
TAFIFTADHGMSAFGSHGDGHPJNTR	TAFIFTADHGMSAFGSHGDGHPJNTR	H(8)N(2)	(N(N(H(H(H(H)))(H(H)(H)(H)))))	23	5	sp|P36051|MCD4_YEAST	286
TDNVIJDTFLVGLDSWPK	TDNVIJDTFLVGLDSWPK	H(8)N(2)	(N(N(H(H(H(H)))(H(H(H(H)))))))	6	3	sp|Q03104|MSC1_YEAST	333
TFEYEPPKFJLSE	TFEYEPPKFJLSE	H(8)N(2)	(N(N(H(H(H(H)))(H(H)(H)(H)))))	10	3	sp|Q04924|GLU2B_YEAST	699
TFIHNGQJLTVESITASPDLKR	TFIHNGQJLTVESITASPDLKR	H(10)N(2)	(N(N(H(H(H(H(H))))(H(H)(H(H(H)))))))	8	4	sp|P18962|DAP2_YEAST	139
TICIDLNJVTTFDGDLVFK	TIC[160]IDLNJVTTFDGDLVFK	H(8)N(2)	(N(N(H(H(H(H)))(H(H)(H(H))))))	8	3	sp|Q06247|YL173_YEAST	169
TICIDLNJVTTFDGDLVFK	TIC[160]IDLNJVTTFDGDLVFK	H(9)N(2)	(N(N(H(H(H(H(H))))(H(H(H(H)))))))	8	3	sp|Q06247|YL173_YEAST	169
TJNSQSHVFDDLK	TJNSQSHVFDDLK	H(15)N(2)	(N(N(H(H(H(H)))(H(H(H(H(H(H)))))(H(H(H(H(H)))))))))	2	3	sp|Q03103|ERO1_YEAST	468
TJNSQSHVFDDLK	TJNSQSHVFDDLK	H(16)N(2)	(N(N(H(H(H(H(H(H(H))))))(H(H(H))(H(H(H(H(H(H))))))))))	2	3	sp|Q03103|ERO1_YEAST	468
TJNSQSHVFDDLK	TJNSQSHVFDDLK	H(7)N(2)	(N(N(H(H(H(H)))(H(H(H))))))	2	3	sp|Q03103|ERO1_YEAST	468
TJNSQSHVFDDLK	TJNSQSHVFDDLK	H(8)N(2)	(N(N(H(H(H(H)))(H(H)(H)(H)))))	2	3	sp|Q03103|ERO1_YEAST	468
TJNSQSHVFDDLK	TJNSQSHVFDDLK	H(9)N(2)	(N(N(H(H(H(H)))(H(H(H(H(H))))))))	2	3	sp|Q03103|ERO1_YEAST	468
TJSTENVRDJDSPNNVVYQLWK	TJSTENVRDJDSPNNVVYQLWK	H(8)N(2)	(N(N(H(H(H(H)))(H(H(H(H)))))))	10	3	sp|P39960|BEM2_YEAST	824
TKEYNDLESNTVVSJSTLGVK	TKEYNDLESNTVVSJSTLGVK	H(8)N(2)	(N(N(H(H(H(H)))(H(H)(H)(H)))))	15	3	sp|P43599|YFI8_YEAST	179
TKEYNDLESNTVVSJSTLGVK	TKEYNDLESNTVVSJSTLGVK	H(9)N(2)	(N(N(H(H(H)(H))(H(H(H))(H(H))))))	15	3	sp|P43599|YFI8_YEAST	179
TKYJYTQIAPPPYWEK	TKYJYTQIAPPPYWEK	H(8)N(2)	(N(N(H(H(H(H)))(H(H)(H)(H)))))	4	3	sp|P42838|LEM3_YEAST	279
TLGYJTSLTLLDNHFK	TLGYJTSLTLLDNHFK	H(11)N(2)	(N(N(H(H(H(H(H))))(H(H(H))(H(H(H)))))))	5	3	sp|P52911|EXG2_YEAST	106
TTLVDJNTWJNTHIAIVGK	TTLVDJNTWJNTHIAIVGK	H(10)N(2)	(N(N(H(H(H(H(H))))(H(H)(H(H(H)))))))	10	3	sp|P39007|STT3_YEAST	539
TTLVDJNTWJNTHIAIVGK	TTLVDJNTWJNTHIAIVGK	H(8)N(2)	(N(N(H(H(H(H)))(H(H)(H)(H)))))	10	3	sp|P39007|STT3_YEAST	539
TTLVDJNTWJNTHIAIVGK	TTLVDJNTWJNTHIAIVGK	H(8)N(2)	(N(N(H(H(H(H)))(H(H)(H)(H)))))	10	4	sp|P39007|STT3_YEAST	539
TTLVDJNTWJNTHIAIVGK	TTLVDJNTWJNTHIAIVGK	H(9)N(2)	(N(N(H(H(H(H)))(H(H)(H(H(H)))))))	10	3	sp|P39007|STT3_YEAST	539
TTNHWELVJTTK	TTNHWELVJTTK	H(8)N(2)	(N(N(H(H(H(H)))(H(H)(H(H))))))	9	2	sp|P53730|ALG12_YEAST	483
TTNHWELVJTTK	TTNHWELVJTTK	H(8)N(2)	(N(N(H(H(H(H)))(H(H)(H)(H)))))	9	3	sp|P53730|ALG12_YEAST	483
VALVLPJK	VALVLPJK	H(8)N(2)	(N(N(H(H(H(H)))(H(H)(H(H))))))	7	2	sp|P40557|EPS1_YEAST	264
VALVLPJK	VALVLPJK	H(9)N(2)	(N(N(H(H(H)(H))(H(H(H(H(H))))))))	7	2	sp|P40557|EPS1_YEAST	264
VALVLPJK	VALVLPJK	H(9)N(2)	(N(N(H(H(H)(H))(H(H(H(H(H))))))))	7	3	sp|P40557|EPS1_YEAST	264
VDDLJATAWDLYR	VDDLJATAWDLYR	H(10)N(2)	(N(N(H(H(H(H)))(H(H)(H(H)(H(H)))))))	5	3	sp|P37302|APE3_YEAST	85
VDDLJATAWDLYR	VDDLJATAWDLYR	H(11)N(2)	(N(N(H(H(H(H(H))))(H(H)(H(H(H(H))))))))	5	3	sp|P37302|APE3_YEAST	85
VDDLJATAWDLYR	VDDLJATAWDLYR	H(12)N(2)	(N(N(H(H(H(H(H))))(H(H(H(H)))(H(H(H)))))))	5	3	sp|P37302|APE3_YEAST	85
VDDLJATAWDLYR	VDDLJATAWDLYR	H(13)N(2)	(N(N(H(H(H(H(H(H)))))(H(H)(H(H(H(H(H)))))))))	5	3	sp|P37302|APE3_YEAST	85
VFSGCJVTNEK	VFSGC[160]JVTNEK	H(10)N(2)	(N(N(H(H(H(H)))(H(H)(H(H)(H(H)))))))	6	2	sp|P25371|ADP1_YEAST	165
VFSGCJVTNEK	VFSGC[160]JVTNEK	H(10)N(2)	(N(N(H(H(H(H)))(H(H)(H(H)(H(H)))))))	6	3	sp|P25371|ADP1_YEAST	165
VFSGCJVTNEK	VFSGC[160]JVTNEK	H(11)N(2)	(N(N(H(H(H(H(H))))(H(H(H))(H(H(H)))))))	6	3	sp|P25371|ADP1_YEAST	165
VFSGCJVTNEK	VFSGC[160]JVTNEK	H(8)N(2)	(N(N(H(H(H(H)))(H(H)(H(H))))))	6	2	sp|P25371|ADP1_YEAST	165
VFSGCJVTNEK	VFSGC[160]JVTNEK	H(8)N(2)	(N(N(H(H(H(H)))(H(H)(H(H))))))	6	3	sp|P25371|ADP1_YEAST	165
VGJTTLNLFPVK	VGJTTLNLFPVK	H(8)N(2)	(N(N(H(H(H(H)))(H(H)(H)(H)))))	3	2	sp|Q12465|RAX2_YEAST	626
VGJTTLNLFPVK	VGJTTLNLFPVK	H(8)N(2)	(N(N(H(H(H(H)))(H(H)(H)(H)))))	3	3	sp|Q12465|RAX2_YEAST	626
VLILSNPTETSCLVSSFJVSSGQILFR	VLILSNPTETSC[160]LVSSFJVSSGQILFR	H(8)N(2)	(N(N(H(H(H(H)))(H(H(H(H)))))))	18	3	sp|P25574|EMC1_YEAST	73
VLILSNPTETSCLVSSFJVSSGQILFR	VLILSNPTETSC[160]LVSSFJVSSGQILFR	H(8)N(2)	(N(N(H(H(H(H)))(H(H(H(H)))))))	18	4	sp|P25574|EMC1_YEAST	73
VLJASFCPSK	VLJASFC[160]PSK	H(8)N(2)	(N(N(H(H(H(H)))(H(H)(H)(H)))))	3	2	sp|Q12232|SLP1_YEAST	408
VLJASFCPSK	VLJASFC[160]PSK	H(8)N(2)	(N(N(H(H(H(H)))(H(H)(H)(H)))))	3	3	sp|Q12232|SLP1_YEAST	408
VQTVGGAIEVTGJFSTLDLSSLK	VQTVGGAIEVTGJFSTLDLSSLK	H(10)N(2)	(N(N(H(H(H(H)))(H(H)(H(H(H(H))))))))	13	3	sp|P38248|ECM33_YEAST	304
VQTVGGAIEVTGJFSTLDLSSLK	VQTVGGAIEVTGJFSTLDLSSLK	H(10)N(2)	(N(N(H(H(H(H(H))))(H(H)(H(H(H)))))))	13	4	sp|P38248|ECM33_YEAST	304
VQTVGGAIEVTGJFSTLDLSSLK	VQTVGGAIEVTGJFSTLDLSSLK	H(11)N(2)	(N(N(H(H(H(H(H))))(H(H(H(H(H(H)))))))))	13	3	sp|P38248|ECM33_YEAST	304
VQTVGGAIEVTGJFSTLDLSSLK	VQTVGGAIEVTGJFSTLDLSSLK	H(11)N(2)	(N(N(H(H(H(H(H))))(H(H(H(H(H(H)))))))))	13	4	sp|P38248|ECM33_YEAST	304
VQTVGGAIEVTGJFSTLDLSSLK	VQTVGGAIEVTGJFSTLDLSSLK	H(12)N(2)	(N(N(H(H(H(H(H))))(H(H(H(H)))(H(H(H)))))))	13	3	sp|P38248|ECM33_YEAST	304
VQTVGGAIEVTGJFSTLDLSSLK	VQTVGGAIEVTGJFSTLDLSSLK	H(12)N(2)	(N(N(H(H(H(H(H(H)))))(H(H(H))(H(H(H)))))))	13	4	sp|P38248|ECM33_YEAST	304
VRJWTASITDEVAGEVK	VRJWTASITDEVAGEVK	H(10)N(2)	(N(N(H(H(H(H(H))))(H(H)(H(H(H)))))))	3	3	sp|P00729|CBPY_YEAST	479
VRJWTASITDEVAGEVK	VRJWTASITDEVAGEVK	H(11)N(2)	(N(N(H(H(H(H(H))))(H(H(H))(H(H(H)))))))	3	3	sp|P00729|CBPY_YEAST	479
VRJWTASITDEVAGEVK	VRJWTASITDEVAGEVK	H(12)N(2)	(N(N(H(H(H(H(H))))(H(H(H(H)))(H(H(H)))))))	3	3	sp|P00729|CBPY_YEAST	479
VRJWTASITDEVAGEVK	VRJWTASITDEVAGEVK	H(13)N(2)	(N(N(H(H(H(H(H))))(H(H(H(H(H(H(H(H)))))))))))	3	3	sp|P00729|CBPY_YEAST	479
VRJWTASITDEVAGEVK	VRJWTASITDEVAGEVK	H(13)N(2)	(N(N(H(H(H(H(H(H)))))(H(H)(H(H(H(H(H)))))))))	3	4	sp|P00729|CBPY_YEAST	479
VRJWTASITDEVAGEVK	VRJWTASITDEVAGEVK	H(14)N(2)	(N(N(H(H(H(H(H(H)))))(H(H(H))(H(H(H(H(H)))))))))	3	3	sp|P00729|CBPY_YEAST	479
VRJWTASITDEVAGEVK	VRJWTASITDEVAGEVK	H(15)N(2)	(N(N(H(H(H(H(H(H)))))(H(H(H(H(H))))(H(H(H(H))))))))	3	3	sp|P00729|CBPY_YEAST	479
VRJWTASITDEVAGEVK	VRJWTASITDEVAGEVK	H(8)N(2)	(N(N(H(H(H(H)))(H(H)(H)(H)))))	3	3	sp|P00729|CBPY_YEAST	479
VSNPEGNGGYSTSNJYSTCPDYEK	VSNPEGNGGYSTSNJYSTC[160]PDYEK	H(13)N(2)	(N(N(H(H(H(H(H(H(H))))))(H(H(H(H(H(H)))))))))	15	4	sp|Q08193|GAS5_YEAST	344
VVJETIQDK	VVJETIQDK	H(10)N(2)	(N(N(H(H(H(H(H))))(H(H)(H(H(H)))))))	3	2	sp|P38616|YGP1_YEAST	118
VVJETIQDK	VVJETIQDK	H(10)N(2)	(N(N(H(H(H(H(H))))(H(H)(H(H(H)))))))	3	3	sp|P38616|YGP1_YEAST	118
VVJETIQDK	VVJETIQDK	H(11)N(2)	(N(N(H(H(H(H(H))))(H(H)(H(H(H(H))))))))	3	2	sp|P38616|YGP1_YEAST	118
VVJETIQDK	VVJETIQDK	H(11)N(2)	(N(N(H(H(H(H(H))))(H(H)(H(H(H(H))))))))	3	3	sp|P38616|YGP1_YEAST	118
VVJETIQDK	VVJETIQDK	H(12)N(2)	(N(N(H(H(H(H(H))))(H(H(H(H)))(H(H(H)))))))	3	3	sp|P38616|YGP1_YEAST	118
VVJETIQDK	VVJETIQDK	H(4)N(2)	(N(N(H(H)(H)(H))))	3	2	sp|P38616|YGP1_YEAST	118
VVJETIQDK	VVJETIQDK	H(5)N(2)	(N(N(H(H)(H(H)(H)))))	3	2	sp|P38616|YGP1_YEAST	118
VVJETIQDK	VVJETIQDK	H(6)N(2)	(N(N(H(H(H))(H(H(H))))))	3	2	sp|P38616|YGP1_YEAST	118
VVJETIQDK	VVJETIQDK	H(7)N(2)	(N(N(H(H(H)(H))(H(H)(H)))))	3	2	sp|P38616|YGP1_YEAST	118
VVJETIQDK	VVJETIQDK	H(7)N(2)	(N(N(H(H(H))(H(H(H(H)))))))	3	3	sp|P38616|YGP1_YEAST	118
VVJETIQDK	VVJETIQDK	H(8)N(2)	(N(N(H(H(H(H)))(H(H(H(H)))))))	3	2	sp|P38616|YGP1_YEAST	118
VVJETIQDK	VVJETIQDK	H(8)N(2)	(N(N(H(H)(H(H(H(H(H(H)))))))))	3	3	sp|P38616|YGP1_YEAST	118
VVJETIQDK	VVJETIQDK	H(9)N(2)	(N(N(H(H(H(H)))(H(H)(H(H)(H))))))	3	2	sp|P38616|YGP1_YEAST	118
VVJETIQDK	VVJETIQDK	H(9)N(2)	(N(N(H(H(H(H)))(H(H)(H(H)(H))))))	3	3	sp|P38616|YGP1_YEAST	118
VYAIJTTLDHSECMK	VYAIJTTLDHSEC[160]MK	H(10)N(2)	(N(N(H(H(H(H(H))))(H(H)(H(H(H)))))))	5	3	sp|P22146|GAS1_YEAST	95
VYAIJTTLDHSECMK	VYAIJTTLDHSEC[160]MK	H(11)N(2)	(N(N(H(H(H)(H(H(H))))(H(H)(H(H(H)))))))	5	3	sp|P22146|GAS1_YEAST	95
VYAIJTTLDHSECMK	VYAIJTTLDHSEC[160]MK	H(12)N(2)	(N(N(H(H(H(H(H))))(H(H(H(H)))(H(H(H)))))))	5	3	sp|P22146|GAS1_YEAST	95
VYAIJTTLDHSECMK	VYAIJTTLDHSEC[160]MK	H(13)N(2)	(N(N(H(H(H(H(H))))(H(H(H(H(H(H(H(H)))))))))))	5	3	sp|P22146|GAS1_YEAST	95
VYAIJTTLDHSECMK	VYAIJTTLDHSEC[160]MK	H(14)N(2)	(N(N(H(H(H(H(H(H)))))(H(H(H))(H(H(H(H(H)))))))))	5	3	sp|P22146|GAS1_YEAST	95
VYAIJTTLDHSECMK	VYAIJTTLDHSEC[160]MK	H(8)N(2)	(N(N(H(H(H(H)))(H(H)(H)(H)))))	5	3	sp|P22146|GAS1_YEAST	95
VYAIJTTLDHSECMK	VYAIJTTLDHSEC[160]MK	H(9)N(2)	(N(N(H(H(H)(H(H)))(H(H)(H(H))))))	5	3	sp|P22146|GAS1_YEAST	95
VYAIJTTLDHSECMK	VYAIJTTLDHSEC[160]M[147]K	H(10)N(2)	(N(N(H(H(H(H)))(H(H)(H(H)(H(H)))))))	5	3	sp|P22146|GAS1_YEAST	95
VYAIJTTLDHSECMK	VYAIJTTLDHSEC[160]M[147]K	H(11)N(2)	(N(N(H(H(H(H(H))))(H(H)(H(H(H(H))))))))	5	3	sp|P22146|GAS1_YEAST	95
VYAIJTTLDHSECMK	VYAIJTTLDHSEC[160]M[147]K	H(12)N(2)	(N(N(H(H(H(H(H))))(H(H(H(H)))(H(H(H)))))))	5	3	sp|P22146|GAS1_YEAST	95
WHLNIIJK	WHLNIIJK	H(8)N(2)	(N(N(H(H(H(H)))(H(H)(H)(H)))))	7	2	sp|P43571|BST1_YEAST	651
WHLNIIJK	WHLNIIJK	H(8)N(2)	(N(N(H(H(H(H)))(H(H(H(H)))))))	7	3	sp|P43571|BST1_YEAST	651
WHNJYTK	WHNJYTK	H(7)N(2)	(N(N(H(H(H)(H))(H(H(H))))))	4	3	sp|P43571|BST1_YEAST	447
WHNJYTK	WHNJYTK	H(8)N(2)	(N(N(H(H(H(H)))(H(H(H(H)))))))	4	2	sp|P43571|BST1_YEAST	447
WHNJYTK	WHNJYTK	H(8)N(2)	(N(N(H(H(H(H)))(H(H(H(H)))))))	4	3	sp|P43571|BST1_YEAST	447
WHNJYTK	WHNJYTK	H(9)N(2)	(N(N(H(H(H(H)))(H(H)(H(H)(H))))))	4	3	sp|P43571|BST1_YEAST	447
WYNYJWCGYEDGQLAJCSSR	WYNYJWC[160]GYEDGQLAJC[160]SSR	H(10)N(2)	(N(N(H(H(H(H(H))))(H(H(H))(H(H))))))	16	3	sp|Q07651|FMP45_YEAST	73
WYNYJWCGYEDGQLAJCSSR	WYNYJWC[160]GYEDGQLAJC[160]SSR	H(11)N(2)	(N(N(H(H(H(H(H))))(H(H)(H(H)(H(H)))))))	16	3	sp|Q07651|FMP45_YEAST	73
WYNYJWCGYEDGQLAJCSSR	WYNYJWC[160]GYEDGQLAJC[160]SSR	H(11)N(2)	(N(N(H(H(H(H(H))))(H(H(H(H(H(H)))))))))	16	4	sp|Q07651|FMP45_YEAST	73
WYNYJWCGYEDGQLAJCSSR	WYNYJWC[160]GYEDGQLAJC[160]SSR	H(12)N(2)	(N(N(H(H(H(H(H))))(H(H)(H(H(H))(H(H)))))))	16	3	sp|Q07651|FMP45_YEAST	73
YAFFNJITYVTPK	YAFFNJITYVTPK	H(8)N(2)	(N(N(H(H(H(H)))(H(H)(H)(H)))))	6	2	sp|P43561|FET5_YEAST	364
YAFFNJITYVTPK	YAFFNJITYVTPK	H(8)N(2)	(N(N(H(H(H(H)))(H(H)(H)(H)))))	6	3	sp|P43561|FET5_YEAST	364
YAFFNJITYVTPK	YAFFNJITYVTPK	H(9)N(2)	(N(N(H(H(H(H)))(H(H(H))(H(H))))))	6	3	sp|P43561|FET5_YEAST	364
YEJSTNPIJSSESFEEK	YEJSTNPIJSSESFEEK	H(12)N(2)	(N(N(H(H(H(H(H))))(H(H(H(H(H(H(H))))))))))	3	3	sp|P48016|ATH1_YEAST	370
YEJSTNPIJSSESFEEK	YEJSTNPIJSSESFEEK	H(13)N(2)	(N(N(H(H(H(H))(H(H(H))))(H(H(H(H(H(H)))))))))	3	3	sp|P48016|ATH1_YEAST	370
YEJSTNPIJSSESFEEK	YEJSTNPIJSSESFEEK	H(8)N(2)	(N(N(H(H(H(H)))(H(H(H(H)))))))	3	3	sp|P48016|ATH1_YEAST	370
YEJSTNPIJSSESFEEK	YEJSTNPIJSSESFEEK	H(9)N(2)	(N(N(H(H(H))(H(H)(H(H(H(H))))))))	3	3	sp|P48016|ATH1_YEAST	370
YIJETK	YIJETK	H(10)N(2)	(N(N(H(H(H(H(H))))(H(H)(H(H(H)))))))	3	2	sp|P38836|ECM14_YEAST	295
YIJETK	YIJETK	H(10)N(2)	(N(N(H(H(H(H(H))))(H(H)(H(H(H)))))))	3	3	sp|P38836|ECM14_YEAST	295
YIJETK	YIJETK	H(11)N(2)	(N(N(H(H(H(H(H))))(H(H)(H(H(H(H))))))))	3	2	sp|P38836|ECM14_YEAST	295
YIJETK	YIJETK	H(11)N(2)	(N(N(H(H(H(H(H))))(H(H(H))(H(H(H)))))))	3	3	sp|P38836|ECM14_YEAST	295
YIJETK	YIJETK	H(12)N(2)	(N(N(H(H(H(H(H))))(H(H(H(H)))(H(H(H)))))))	3	2	sp|P38836|ECM14_YEAST	295
YIJETK	YIJETK	H(7)N(2)	(N(N(H(H(H(H)))(H(H(H))))))	3	2	sp|P38836|ECM14_YEAST	295
YIJETK	YIJETK	H(8)N(2)	(N(N(H(H(H(H)))(H(H(H(H)))))))	3	2	sp|P38836|ECM14_YEAST	295
YIJETK	YIJETK	H(9)N(2)	(N(N(H(H(H(H)))(H(H)(H(H)(H))))))	3	2	sp|P38836|ECM14_YEAST	295
YIJETKGDYK	YIJETKGDYK	H(10)N(2)	(N(N(H(H(H)(H(H)))(H(H(H(H(H))))))))	3	3	sp|P38836|ECM14_YEAST	295
YIJETKGDYK	YIJETKGDYK	H(11)N(2)	(N(N(H(H(H(H(H))))(H(H)(H(H(H(H))))))))	3	3	sp|P38836|ECM14_YEAST	295
YIJETKGDYK	YIJETKGDYK	H(12)N(2)	(N(N(H(H(H(H(H))))(H(H(H(H)))(H(H(H)))))))	3	3	sp|P38836|ECM14_YEAST	295
YIJETKGDYK	YIJETKGDYK	H(13)N(2)	(N(N(H(H(H(H(H))))(H(H(H(H(H(H(H(H)))))))))))	3	3	sp|P38836|ECM14_YEAST	295
YIJETKGDYK	YIJETKGDYK	H(14)N(2)	(N(N(H(H(H(H(H(H)))))(H(H(H))(H(H(H(H(H)))))))))	3	3	sp|P38836|ECM14_YEAST	295
YIJETKGDYK	YIJETKGDYK	H(7)N(2)	(N(N(H(H(H)(H))(H(H(H))))))	3	3	sp|P38836|ECM14_YEAST	295
YIJETKGDYK	YIJETKGDYK	H(8)N(2)	(N(N(H(H(H(H)))(H(H)(H)(H)))))	3	3	sp|P38836|ECM14_YEAST	295
YIJETKGDYK	YIJETKGDYK	H(9)N(2)	(N(N(H(H(H)(H(H)))(H(H)(H(H))))))	3	3	sp|P38836|ECM14_YEAST	295
YJQTETFK	YJQTETFK	H(10)N(2)	(N(N(H(H(H(H)))(H(H)(H(H)(H(H)))))))	2	2	sp|Q03691|ROT1_YEAST	139
YJQTETFK	YJQTETFK	H(7)N(2)	(N(N(H(H(H))(H(H(H(H)))))))	2	2	sp|Q03691|ROT1_YEAST	139
YJQTETFK	YJQTETFK	H(8)N(2)	(N(N(H(H(H(H)))(H(H)(H)(H)))))	2	2	sp|Q03691|ROT1_YEAST	139
YJQTETFK	YJQTETFK	H(8)N(2)	(N(N(H(H(H(H)))(H(H)(H)(H)))))	2	3	sp|Q03691|ROT1_YEAST	139
YJQTETFK	YJQTETFK	H(9)N(2)	(N(N(H(H(H)(H))(H(H)(H(H(H)))))))	2	2	sp|Q03691|ROT1_YEAST	139
YJQTETFK	YJQTETFK	H(9)N(2)	(N(N(H(H(H(H)))(H(H)(H(H(H)))))))	2	3	sp|Q03691|ROT1_YEAST	139
YJTTSENIEIITSSVPSAVK	YJTTSENIEIITSSVPSAVK	H(13)N(2)	(N(N(H(H(H(H(H(H)))))(H(H(H(H(H(H(H))))))))))	2	3	sp|P32329|YPS1_YEAST	480
YJTTSENIEIITSSVPSAVK	YJTTSENIEIITSSVPSAVK	H(14)N(2)	(N(N(H(H(H(H(H(H(H))))))(H(H(H(H)))(H(H(H)))))))	2	3	sp|P32329|YPS1_YEAST	480
YJTTSENIEIITSSVPSAVK	YJTTSENIEIITSSVPSAVK	H(16)N(2)	(N(N(H(H(H(H(H(H(H))))))(H(H(H(H(H))))(H(H(H(H))))))))	2	4	sp|P32329|YPS1_YEAST	480
YLAYLTGJR	YLAYLTGJR	H(8)N(2)	(N(N(H(H(H(H)))(H(H)(H)(H)))))	8	2	sp|P32906|MNS1_YEAST	224
YLAYLTGJR	YLAYLTGJR	H(8)N(2)	(N(N(H(H(H(H)))(H(H(H(H)))))))	8	3	sp|P32906|MNS1_YEAST	224
YLAYLTGJR	YLAYLTGJR	H(9)N(2)	(N(N(H(H(H)(H))(H(H)(H(H(H)))))))	8	2	sp|P32906|MNS1_YEAST	224
YLGTJVTNGKPVNK	YLGTJVTNGKPVNK	H(10)N(2)	(N(N(H(H(H(H)))(H(H)(H(H)(H(H)))))))	5	3	sp|P39105|PLB1_YEAST/sp|Q03674|PLB2_YEAST	307/309
YLGTJVTNGKPVNK	YLGTJVTNGKPVNK	H(10)N(2)	(N(N(H(H(H(H)))(H(H(H(H(H(H)))))))))	5	4	sp|P39105|PLB1_YEAST/sp|Q03674|PLB2_YEAST	307/309
YLGTJVTNGKPVNK	YLGTJVTNGKPVNK	H(11)N(2)	(N(N(H(H(H(H(H))))(H(H)(H(H(H(H))))))))	5	3	sp|P39105|PLB1_YEAST/sp|Q03674|PLB2_YEAST	307/309
YLGTJVTNGKPVNK	YLGTJVTNGKPVNK	H(12)N(2)	(N(N(H(H(H(H(H))))(H(H(H(H)))(H(H(H)))))))	5	3	sp|P39105|PLB1_YEAST/sp|Q03674|PLB2_YEAST	307/309
YLGTJVTNGKPVNK	YLGTJVTNGKPVNK	H(13)N(2)	(N(N(H(H(H(H(H))))(H(H(H(H(H(H(H(H)))))))))))	5	3	sp|P39105|PLB1_YEAST/sp|Q03674|PLB2_YEAST	307/309
YLGTJVTNGKPVNK	YLGTJVTNGKPVNK	H(8)N(2)	(N(N(H(H(H(H)))(H(H(H(H)))))))	5	3	sp|P39105|PLB1_YEAST/sp|Q03674|PLB2_YEAST	307/309
YLGTJVTNGKPVNK	YLGTJVTNGKPVNK	H(9)N(2)	(N(N(H(H(H(H)))(H(H(H(H(H))))))))	5	3	sp|P39105|PLB1_YEAST/sp|Q03674|PLB2_YEAST	307/309
YLHGLJCSEFVK	YLHGLJC[160]SEFVK	H(8)N(2)	(N(N(H(H(H(H)))(H(H)(H)(H)))))	6	2	sp|Q07895|YL001_YEAST	333
YLHGLJCSEFVK	YLHGLJC[160]SEFVK	H(8)N(2)	(N(N(H(H(H(H)))(H(H)(H)(H)))))	6	3	sp|Q07895|YL001_YEAST	333
YLHGLJCSEFVK	YLHGLJC[160]SEFVK	H(9)N(2)	(N(N(H(H(H)(H))(H(H)(H(H(H)))))))	6	3	sp|Q07895|YL001_YEAST	333
YLSLJETIR	YLSLJETIR	H(8)N(2)	(N(N(H(H(H(H)))(H(H)(H)(H)))))	5	2	sp|P40358|JEM1_YEAST	148
YLSLJETIR	YLSLJETIR	H(9)N(2)	(N(N(H(H(H)(H))(H(H)(H(H(H)))))))	5	2	sp|P40358|JEM1_YEAST	148
YMHTPQENFDGYVESSVHJVTALAQANR	YMHTPQENFDGYVESSVHJVTALAQANR	H(10)N(2)	(N(N(H(H(H))(H(H)(H(H(H(H(H)))))))))	19	4	sp|P18962|DAP2_YEAST	738
YMNQVLDIIIDDHJGTIVHK	YMNQVLDIIIDDHJGTIVHK	H(10)N(2)	(N(N(H(H(H))(H(H(H(H(H(H(H))))))))))	14	3	sp|P48016|ATH1_YEAST	879
YMNQVLDIIIDDHJGTIVHK	YMNQVLDIIIDDHJGTIVHK	H(10)N(2)	(N(N(H(H(H(H(H))))(H(H)(H(H(H)))))))	14	4	sp|P48016|ATH1_YEAST	879
YMNQVLDIIIDDHJGTIVHK	YMNQVLDIIIDDHJGTIVHK	H(8)N(2)	(N(N(H(H(H(H)))(H(H(H(H)))))))	14	3	sp|P48016|ATH1_YEAST	879
YMNQVLDIIIDDHJGTIVHK	YMNQVLDIIIDDHJGTIVHK	H(8)N(2)	(N(N(H(H(H(H)))(H(H)(H)(H)))))	14	4	sp|P48016|ATH1_YEAST	879
YSDJATETLDGLSR	YSDJATETLDGLSR	H(10)N(2)	(N(N(H(H(H(H(H))))(H(H)(H(H(H)))))))	4	3	sp|P34231|YKS7_YEAST	154
YSDJATETLDGLSR	YSDJATETLDGLSR	H(11)N(2)	(N(N(H(H(H(H)))(H(H(H(H(H(H(H))))))))))	4	3	sp|P34231|YKS7_YEAST	154
YSDJATETLDGLSR	YSDJATETLDGLSR	H(8)N(2)	(N(N(H(H(H(H)))(H(H)(H(H))))))	4	2	sp|P34231|YKS7_YEAST	154
YSDJATETLDGLSR	YSDJATETLDGLSR	H(8)N(2)	(N(N(H(H(H(H)))(H(H)(H(H))))))	4	3	sp|P34231|YKS7_YEAST	154
YSDJATETLDGLSR	YSDJATETLDGLSR	H(9)N(2)	(N(N(H(H(H(H)))(H(H(H(H(H))))))))	4	3	sp|P34231|YKS7_YEAST	154
YTGJQTYVDWAEK	YTGJQTYVDWAEK	H(10)N(2)	(N(N(H(H(H(H(H))))(H(H(H))(H(H))))))	4	3	sp|P36091|DCW1_YEAST	203
YTGJQTYVDWAEK	YTGJQTYVDWAEK	H(8)N(2)	(N(N(H(H(H(H)))(H(H)(H)(H)))))	4	2	sp|P36091|DCW1_YEAST	203
YTGJQTYVDWAEK	YTGJQTYVDWAEK	H(8)N(2)	(N(N(H(H(H(H)))(H(H)(H(H))))))	4	3	sp|P36091|DCW1_YEAST	203
YTGJQTYVDWAEK	YTGJQTYVDWAEK	H(9)N(2)	(N(N(H(H)(H(H)(H(H(H(H(H)))))))))	4	3	sp|P36091|DCW1_YEAST	203
YTIENIJSTK	YTIENIJSTK	H(7)N(2)	(N(N(H(H(H))(H(H(H(H)))))))	7	2	sp|Q03103|ERO1_YEAST	458
YTIENIJSTK	YTIENIJSTK	H(7)N(2)	(N(N(H(H(H))(H(H(H(H)))))))	7	3	sp|Q03103|ERO1_YEAST	458
YTIENIJSTK	YTIENIJSTK	H(8)N(2)	(N(N(H(H(H(H)))(H(H(H(H)))))))	7	2	sp|Q03103|ERO1_YEAST	458
YTIENIJSTK	YTIENIJSTK	H(8)N(2)	(N(N(H(H(H(H)))(H(H)(H)(H)))))	7	3	sp|Q03103|ERO1_YEAST	458
YTIENIJSTK	YTIENIJSTK	H(9)N(2)	(N(N(H(H(H))(H(H)(H(H(H(H))))))))	7	2	sp|Q03103|ERO1_YEAST	458
YTIENIJSTK	YTIENIJSTK	H(9)N(2)	(N(N(H(H(H(H)))(H(H(H(H(H))))))))	7	3	sp|Q03103|ERO1_YEAST	458
YVYDGVSIDDJCTK	YVYDGVSIDDJC[160]TK	H(10)N(2)	(N(N(H(H(H(H)))(H(H(H))(H(H(H)))))))	11	3	sp|P36091|DCW1_YEAST	240
YVYDGVSIDDJCTK	YVYDGVSIDDJC[160]TK	H(8)N(2)	(N(N(H(H(H(H)))(H(H(H(H)))))))	11	3	sp|P36091|DCW1_YEAST	240
YVYDGVSIDDJCTK	YVYDGVSIDDJC[160]TK	H(9)N(2)	(N(N(H(H(H)(H))(H(H(H))(H(H))))))	11	3	sp|P36091|DCW1_YEAST	240
YYPVEPNCJSTIHQK	YYPVEPNC[160]JSTIHQK	H(8)N(2)	(N(N(H(H(H(H)))(H(H)(H)(H)))))	9	3	sp|P43600|YFJ0_YEAST	163
YYPVEPNCJSTIHQK	YYPVEPNC[160]JSTIHQK	H(9)N(2)	(N(N(H(H(H)(H(H)))(H(H)(H(H))))))	9	3	sp|P43600|YFJ0_YEAST	163
