# Supplementary material for: GproDIA enables data-independent acquisition glycoproteomics with comprehensive statistical control
Source: Nat Commun. 2021 Oct 18;12:6073. doi: 10.1038/s41467-021-26246-3 (PMC8523693; doi:10.1038/s41467-021-26246-3)
Supplement: Supplementary file 4 — Supplementary Data 2 [file 41467_2021_26246_MOESM4_ESM.xlsx]

## Sheet: GPSMs
Spectrum	Run	Scan	RT	PrecursorMZ	Charge	Peptide	Mod	Glycan(H,N,A,F)	PlausibleStruct	GlySite	TotalScore	PepScore	GlyScore	MassDeviation	PPM	GlycanFDR	PeptideFDR	TotalFDR	Proteins	ProSite
fissionyeast_NGP_DDA_4.406.406.2.0.dta	fissionyeast_NGP_DDA_4	406	113.099	1317.99	2	JASCYR	4,Carbamidomethyl[C];	9 2 0 0	(N(N(H(H(H)(H(H)))(H(H(H(H)))))))	1	30.1765	10.5178	66.6855	0.00408	1.54703	9.2133e-200	0	9.2133e-200	1/sp|O59866|OSTB_SCHPO	1/289
fissionyeast_NGP_DDA_4.461.461.2.0.dta	fissionyeast_NGP_DDA_4	461	127.512	1236.96	2	JASCYR	4,Carbamidomethyl[C];	8 2 0 0	(N(N(H(H(H(H)))(H(H(H(H)))))))	1	22.9592	6.02868	54.4017	0.0039	1.57701	3.2608e-161	0.00873362	0.00873362	1/sp|O59866|OSTB_SCHPO	1/289
fissionyeast_NGP_DDA_4.468.468.2.0.dta	fissionyeast_NGP_DDA_4	468	129.376	1317.99	2	JASCYR	4,Carbamidomethyl[C];	9 2 0 0	(N(N(H(H(H(H)))(H(H)(H(H(H)))))))	1	30.9391	11.0712	67.8366	0.00406	1.54172	2.23428e-203	0	2.23428e-203	1/sp|O59866|OSTB_SCHPO	1/289
fissionyeast_NGP_DDA_4.531.531.2.0.dta	fissionyeast_NGP_DDA_4	531	146.128	1317.99	2	JASCYR	4,Carbamidomethyl[C];	9 2 0 0	(N(N(H(H)(H(H(H(H(H(H(H))))))))))	1	30.5544	11.4307	66.07	0.00408	1.54779	5.32049e-198	0	5.32049e-198	1/sp|O59866|OSTB_SCHPO	1/289
fissionyeast_NGP_DDA_4.597.597.2.0.dta	fissionyeast_NGP_DDA_4	597	163.96	1317.99	2	JASCYR	4,Carbamidomethyl[C];	9 2 0 0	(N(N(H(H(H)(H))(H(H(H))(H(H))))))	1	31.3632	11.4044	68.4295	0.00418	1.58574	4.69394e-205	0	4.69394e-205	1/sp|O59866|OSTB_SCHPO	1/289
fissionyeast_NGP_DDA_4.668.668.2.0.dta	fissionyeast_NGP_DDA_4	668	183.322	1317.99	2	JASCYR	4,Carbamidomethyl[C];	9 2 0 0	(N(N(H(H(H))(H(H(H))(H(H(H)))))))	1	32.6847	11.8966	71.2911	0.00403	1.53109	7.07422e-214	0	7.07422e-214	1/sp|O59866|OSTB_SCHPO	1/289
fissionyeast_NGP_DDA_4.742.742.2.0.dta	fissionyeast_NGP_DDA_4	742	203.465	1317.99	2	JASCYR	4,Carbamidomethyl[C];	9 2 0 0	(N(N(H(H(H)(H))(H(H(H))(H(H))))))	1	33.0684	11.989	72.2158	0.00413	1.56676	2.45627e-217	0	2.45627e-217	1/sp|O59866|OSTB_SCHPO	1/289
fissionyeast_NGP_DDA_4.793.793.2.0.dta	fissionyeast_NGP_DDA_4	793	217.171	1236.96	2	JASCYR	4,Carbamidomethyl[C];	8 2 0 0	(N(N(H(H(H(H)))(H(H(H(H)))))))	1	30.0573	13.6956	60.4434	0.00413	1.67163	3.37206e-180	0	3.37206e-180	1/sp|O59866|OSTB_SCHPO	1/289
fissionyeast_NGP_DDA_4.815.815.2.0.dta	fissionyeast_NGP_DDA_4	815	223.104	1317.99	2	JASCYR	4,Carbamidomethyl[C];	9 2 0 0	(N(N(H(H(H(H)))(H(H)(H(H)(H))))))	1	35.4881	15.089	73.3723	0.00428	1.62293	1.22719e-220	0	1.22719e-220	1/sp|O59866|OSTB_SCHPO	1/289
fissionyeast_NGP_DDA_4.858.858.2.0.dta	fissionyeast_NGP_DDA_4	858	235.027	1236.96	2	JASCYR	4,Carbamidomethyl[C];	8 2 0 0	(N(N(H(H(H))(H(H(H))(H(H))))))	1	32.0559	13.5414	66.44	0.00399	1.61421	7.0746e-199	0	7.0746e-199	1/sp|O59866|OSTB_SCHPO	1/289
fissionyeast_NGP_DDA_4.880.880.2.0.dta	fissionyeast_NGP_DDA_4	880	240.969	1317.99	2	JASCYR	4,Carbamidomethyl[C];	9 2 0 0	(N(N(H(H(H))(H(H(H))(H(H(H)))))))	1	37.517	17.5007	74.6903	0.00427	1.6199	1.21978e-224	0	1.21978e-224	1/sp|O59866|OSTB_SCHPO	1/289
fissionyeast_NGP_DDA_4.924.924.2.0.dta	fissionyeast_NGP_DDA_4	924	252.841	1236.96	2	JASCYR	4,Carbamidomethyl[C];	8 2 0 0	(N(N(H(H)(H(H(H(H(H(H)))))))))	1	29.1395	10.7604	63.2723	0.00425	1.71692	6.7019e-189	0	6.7019e-189	1/sp|O59866|OSTB_SCHPO	1/289
fissionyeast_NGP_DDA_4.946.946.2.0.dta	fissionyeast_NGP_DDA_4	946	258.776	1317.99	2	JASCYR	4,Carbamidomethyl[C];	9 2 0 0	(N(N(H(H(H)(H))(H(H(H))(H(H))))))	1	37.35	15.5808	77.7785	0.00436	1.65557	1.5574e-234	0	1.5574e-234	1/sp|O59866|OSTB_SCHPO	1/289
fissionyeast_NGP_DDA_4.990.990.2.0.dta	fissionyeast_NGP_DDA_4	990	270.639	1236.96	2	JASCYR	4,Carbamidomethyl[C];	8 2 0 0	(N(N(H(H(H(H)))(H(H(H(H)))))))	1	29.2968	10.4941	64.2162	0.00448	1.81155	3.64885e-192	0	3.64885e-192	1/sp|O59866|OSTB_SCHPO	1/289
fissionyeast_NGP_DDA_4.1018.1018.2.0.dta	fissionyeast_NGP_DDA_4	1018	278.262	1317.99	2	JASCYR	4,Carbamidomethyl[C];	9 2 0 0	(N(N(H(H(H)(H(H)))(H(H(H(H)))))))	1	28.8265	10.6763	62.5339	0.0045	1.7087	1.14183e-186	0	1.14183e-186	1/sp|O59866|OSTB_SCHPO	1/289
fissionyeast_NGP_DDA_4.1045.1045.3.0.dta	fissionyeast_NGP_DDA_4	1045	285.658	1012.75	3	JTTAGJHTVTR		9 2 0 0	(N(N(H(H(H(H)))(H(H(H(H(H))))))))	1	38.2971	20.5957	71.1712	0.00591	1.94761	1.12817e-213	0	1.12817e-213	1/sp|P78854|PLB1_SCHPO	1/494
fissionyeast_NGP_DDA_4.1100.1100.2.0.dta	fissionyeast_NGP_DDA_4	1100	300.59	1399.01	2	JASCYR	4,Carbamidomethyl[C];	10 2 0 0	(N(N(H(H(H(H(H))))(H(H)(H(H(H)))))))	1	31.1111	11.0201	68.4229	0.00602	2.1512	6.39901e-205	0	6.39901e-205	1/sp|O59866|OSTB_SCHPO	1/289
fissionyeast_NGP_DDA_4.1111.1111.3.0.dta	fissionyeast_NGP_DDA_4	1111	303.588	1012.75	3	JTTAGJHTVTR		9 2 0 0	(N(N(H(H(H(H)))(H(H(H(H(H))))))))	1	55.1168	35.2004	92.1046	0.0062	2.04345	2.23607e-279	0	2.23607e-279	1/sp|P78854|PLB1_SCHPO	1/494
fissionyeast_NGP_DDA_4.1132.1132.3.0.dta	fissionyeast_NGP_DDA_4	1132	309.358	945.054	3	SJATKPQCPK	8,Carbamidomethyl[C];	8 2 0 0	(N(N(H(H(H))(H(H(H(H(H))))))))	2	44.1398	23.4335	82.5944	0.00244	0.86293	7.6562e-250	0	7.6562e-250	1/sp|O14103|ROT1_SCHPO	1/83
fissionyeast_NGP_DDA_4.1153.1153.3.0.dta	fissionyeast_NGP_DDA_4	1153	315.166	1107.11	3	SJATKPQCPK	8,Carbamidomethyl[C];	11 2 0 0	(N(N(H(H(H(H(H))))(H(H)(H(H(H(H))))))))	2	61.8465	28.3305	124.09	0.00405	1.21968	0	0	0	1/sp|O14103|ROT1_SCHPO	1/83
fissionyeast_NGP_DDA_4.1154.1154.3.0.dta	fissionyeast_NGP_DDA_4	1154	315.444	1269.16	3	SJATKPQCPK	8,Carbamidomethyl[C];	14 2 0 0	(N(N(H(H(H(H(H(H(H))))))(H(H(H(H(H(H(H))))))))))	2	26.8687	12.8513	52.9011	0.00538	1.41276	1.31603e-156	0	1.31603e-156	1/sp|O14103|ROT1_SCHPO	1/83
fissionyeast_NGP_DDA_4.1164.1164.3.0.dta	fissionyeast_NGP_DDA_4	1164	318.137	999.071	3	SJATKPQCPK	8,Carbamidomethyl[C];	9 2 0 0	(N(N(H(H(H(H)))(H(H)(H(H)(H))))))	2	65.6215	46.0247	102.015	0.00337	1.12592	2.0550024182999e-310	0	2.0550024182999e-310	1/sp|O14103|ROT1_SCHPO	1/83
fissionyeast_NGP_DDA_4.1165.1165.3.0.dta	fissionyeast_NGP_DDA_4	1165	318.415	1215.14	3	SJATKPQCPK	8,Carbamidomethyl[C];	13 2 0 0	(N(N(H(H(H(H(H(H)))))(H(H)(H(H(H(H(H)))))))))	2	42.3299	13.6256	95.6378	0.00508	1.39475	2.17535e-290	0	2.17535e-290	1/sp|O14103|ROT1_SCHPO	1/83
fissionyeast_NGP_DDA_4.1166.1166.3.0.dta	fissionyeast_NGP_DDA_4	1166	318.749	1053.09	3	SJATKPQCPK	8,Carbamidomethyl[C];	10 2 0 0	(N(N(H(H(H(H(H))))(H(H)(H(H(H)))))))	2	41.7153	23.7861	75.0122	0.00387	1.22509	6.60687e-226	0	6.60687e-226	1/sp|O14103|ROT1_SCHPO	1/83
fissionyeast_NGP_DDA_4.1273.1273.2.0.dta	fissionyeast_NGP_DDA_4	1273	347.91	1182.49	2	LISSJK		8 2 0 0	(N(N(H(H(H))(H(H)(H)(H(H))))))	5	44.2883	24.4464	81.1377	0.0018	0.76008	2.87625e-245	0	2.87625e-245	1/sp|O94694|YG1A_SCHPO	1/54
fissionyeast_NGP_DDA_4.1285.1285.2.0.dta	fissionyeast_NGP_DDA_4	1285	351.166	1263.52	2	LISSJK		9 2 0 0	(N(N(H(H(H)(H))(H(H)(H(H(H)))))))	5	47.9275	28.9637	83.1458	0.00263	1.0417	3.43838e-251	0	3.43838e-251	1/sp|O94694|YG1A_SCHPO	1/54
fissionyeast_NGP_DDA_4.1506.1506.3.0.dta	fissionyeast_NGP_DDA_4	1506	411.464	1266.46	3	FJCTTR	3,Carbamidomethyl[C];	16 2 0 0	(N(N(H(H(H(H(H(H(H(H)))))))(H(H(H))(H(H(H(H(H)))))))))	2	40.8669	7.97997	101.943	0.00974	2.56502	5.3701860547816e-310	0	5.3701860547816e-310	1/sp|P87167|BUT2_SCHPO	1/333
fissionyeast_NGP_DDA_4.1517.1517.3.0.dta	fissionyeast_NGP_DDA_4	1517	414.439	1212.44	3	FJCTTR	3,Carbamidomethyl[C];	15 2 0 0	(N(N(H(H(H(H(H(H(H))))))(H(H(H(H(H(H(H(H)))))))))))	2	41.3845	6.74383	105.717	0.0078	2.14528	5.34e-322	0.00442478	0.00442478	1/sp|P87167|BUT2_SCHPO	1/333
fissionyeast_NGP_DDA_4.1564.1564.3.0.dta	fissionyeast_NGP_DDA_4	1564	426.998	1158.42	3	FJCTTR	3,Carbamidomethyl[C];	14 2 0 0	(N(N(H(H(H(H(H(H)))))(H(H)(H(H(H(H(H(H))))))))))	2	54.328	16.015	125.481	0.00577	1.66132	0	0	0	1/sp|P87167|BUT2_SCHPO	1/333
fissionyeast_NGP_DDA_4.1641.1641.3.0.dta	fissionyeast_NGP_DDA_4	1641	447.793	1104.41	3	FJCTTR	3,Carbamidomethyl[C];	13 2 0 0	(N(N(H(H(H(H(H))))(H(H(H(H(H(H(H(H)))))))))))	2	49.4373	12.8262	117.429	0.00633	1.91188	0	0	0	1/sp|P87167|BUT2_SCHPO	1/333
fissionyeast_NGP_DDA_4.1642.1642.2.0.dta	fissionyeast_NGP_DDA_4	1642	448.104	1656.11	2	FJCTTR	3,Carbamidomethyl[C];	13 2 0 0	(N(N(H(H(H(H(H))))(H(H(H(H(H(H(H(H)))))))))))	2	35.1512	7.53223	86.4436	0.00438	1.32418	1.3877e-261	0	1.3877e-261	1/sp|P87167|BUT2_SCHPO	1/333
fissionyeast_NGP_DDA_4.1676.1676.2.0.dta	fissionyeast_NGP_DDA_4	1676	457.255	1737.13	2	FJCTTR	3,Carbamidomethyl[C];	14 2 0 0	(N(N(H(H(H(H(H(H)))))(H(H(H))(H(H(H(H(H)))))))))	2	34.0955	6.90961	84.5836	0.00381	1.09557	5.31955e-256	0.00442478	0.00442478	1/sp|P87167|BUT2_SCHPO	1/333
fissionyeast_NGP_DDA_4.1684.1684.2.0.dta	fissionyeast_NGP_DDA_4	1684	459.332	1575.08	2	FJCTTR	3,Carbamidomethyl[C];	12 2 0 0	(N(N(H(H(H(H(H))))(H(H(H(H)))(H(H(H)))))))	2	36.94	10.1106	86.766	0.00535	1.69889	1.1713e-262	0	1.1713e-262	1/sp|P87167|BUT2_SCHPO	1/333
fissionyeast_NGP_DDA_4.1706.1706.2.0.dta	fissionyeast_NGP_DDA_4	1706	465.249	1656.11	2	FJCTTR	3,Carbamidomethyl[C];	13 2 0 0	(N(N(H(H(H(H(H))))(H(H(H(H(H(H(H(H)))))))))))	2	39.5687	13.3335	88.2911	0.00454	1.37009	2.66492e-267	0	2.66492e-267	1/sp|P87167|BUT2_SCHPO	1/333
fissionyeast_NGP_DDA_4.1926.1926.3.0.dta	fissionyeast_NGP_DDA_4	1926	525.095	950.06	3	IJHTTIER		9 2 0 0	(N(N(H(H(H(H)))(H(H)(H(H)(H))))))	2	39.6145	8.76186	96.9122	0.00571	2.00563	1.62262e-294	0	1.62262e-294	1/sp|Q9UT11|YLW3_SCHPO	1/46
fissionyeast_NGP_DDA_4.1951.1951.2.0.dta	fissionyeast_NGP_DDA_4	1951	531.939	1343.56	2	IJHTTIER		8 2 0 0	(N(N(H(H)(H(H(H))(H(H(H)))))))	2	47.7406	30.3096	80.1124	0.00464	1.72733	5.60575e-242	0	5.60575e-242	1/sp|Q9UT11|YLW3_SCHPO	1/46
fissionyeast_NGP_DDA_4.1954.1954.3.0.dta	fissionyeast_NGP_DDA_4	1954	532.772	896.042	3	IJHTTIER		8 2 0 0	(N(N(H(H(H)(H))(H(H(H(H)))))))	2	74.7246	53.5865	113.981	0.00418	1.55794	0	0	0	1/sp|Q9UT11|YLW3_SCHPO	1/46
fissionyeast_NGP_DDA_4.1964.1964.2.0.dta	fissionyeast_NGP_DDA_4	1964	535.45	1188.47	2	NMVJTTR		7 2 0 0	(N(N(H(H(H))(H(H(H(H)))))))	4	29.3185	12.4167	60.7074	0.00417	1.75435	6.18448e-181	0	6.18448e-181	1/sp|Q9HGN7|SEC63_SCHPO	1/135
fissionyeast_NGP_DDA_4.1971.1971.3.0.dta	fissionyeast_NGP_DDA_4	1971	537.383	842.024	3	IJHTTIER		7 2 0 0	(N(N(H(H(H)(H))(H(H)(H)))))	2	29.2561	6.61337	71.3069	0.00208	0.82218	5.31475e-214	0.00442478	0.00442478	1/sp|Q9UT11|YLW3_SCHPO	1/46
fissionyeast_NGP_DDA_4.2050.2050.2.0.dta	fissionyeast_NGP_DDA_4	2050	559.154	1588.16	2	HATSJGTVETLNTK		8 2 0 0	(N(N(H(H(H))(H(H(H))(H(H))))))	5	72.2859	76.836	63.8357	0.004	1.2606	5.90141e-191	0	5.90141e-191	1/sp|O13898|PMT1_SCHPO	1/443
fissionyeast_NGP_DDA_4.2053.2053.3.0.dta	fissionyeast_NGP_DDA_4	2053	559.834	1113.13	3	HATSJGTVETLNTK		9 2 0 0	(N(N(H(H(H)(H))(H(H(H))(H(H))))))	5	78.0316	60.6892	110.239	0.0041	1.22802	0	0	0	1/sp|O13898|PMT1_SCHPO	1/443
fissionyeast_NGP_DDA_4.2087.2087.3.0.dta	fissionyeast_NGP_DDA_4	2087	568.994	1059.11	3	HATSJGTVETLNTK		8 2 0 0	(N(N(H(H(H(H)))(H(H)(H)(H)))))	5	24.0897	6.96439	55.8937	0.00372	1.17053	4.53035e-166	0.00442478	0.00442478	1/sp|O13898|PMT1_SCHPO	1/443
fissionyeast_NGP_DDA_4.2099.2099.3.0.dta	fissionyeast_NGP_DDA_4	2099	572.282	1055.42	3	FIQDAQJSSK		10 2 0 0	(N(N(H(H(H(H(H))))(H(H)(H(H(H)))))))	7	56.9043	48.2217	73.0291	0.00435	1.37629	1.35607e-219	0	1.35607e-219	1/sp|O13704|YEU5_SCHPO	1/164
fissionyeast_NGP_DDA_4.2100.2100.3.0.dta	fissionyeast_NGP_DDA_4	2100	572.56	1208.8	3	LGNJLTR		15 2 0 0	(N(N(H(H(H(H(H(H)))))(H(H(H(H)))(H(H(H(H(H)))))))))	4	54.3764	16.5342	124.655	0.00353	0.97417	0	0	0	2/sp|Q9URX4|YFZB_SCHPO/sp|Q9C0Y4|AGLU_SCHPO	2/225/209
fissionyeast_NGP_DDA_4.2112.2112.2.0.dta	fissionyeast_NGP_DDA_4	2112	575.795	1501.6	2	FIQDAQJSSK		9 2 0 0	(N(N(H(H(H)(H(H)))(H(H)(H(H))))))	7	52.6396	47.5566	62.0795	0.00269	0.89547	2.23259e-185	0	2.23259e-185	1/sp|O13704|YEU5_SCHPO	1/164
fissionyeast_NGP_DDA_4.2113.2113.2.0.dta	fissionyeast_NGP_DDA_4	2113	576.073	1731.67	2	LGNJLTR		14 2 0 0	(N(N(H(H(H(H(H(H)))))(H(H(H))(H(H(H(H(H)))))))))	4	35.9188	8.24229	87.3181	0.00231	0.66782	2.60402e-264	0	2.60402e-264	2/sp|Q9URX4|YFZB_SCHPO/sp|Q9C0Y4|AGLU_SCHPO	2/225/209
fissionyeast_NGP_DDA_4.2114.2114.2.0.dta	fissionyeast_NGP_DDA_4	2114	576.35	1812.7	2	LGNJLTR		15 2 0 0	(N(N(H(H(H(H(H(H)))))(H(H(H(H)))(H(H(H(H(H)))))))))	4	56.5485	30.2578	105.374	0.00189	0.52278	7.05e-321	0	7.05e-321	2/sp|Q9URX4|YFZB_SCHPO/sp|Q9C0Y4|AGLU_SCHPO	2/225/209
fissionyeast_NGP_DDA_4.2130.2130.3.0.dta	fissionyeast_NGP_DDA_4	2130	580.514	1154.79	3	LGNJLTR		14 2 0 0	(N(N(H(H(H(H(H(H)))))(H(H(H))(H(H(H(H(H)))))))))	4	54.3368	14.5433	128.239	0.00445	1.2856	0	0	0	2/sp|Q9URX4|YFZB_SCHPO/sp|Q9C0Y4|AGLU_SCHPO	2/225/209
fissionyeast_NGP_DDA_4.2134.2134.3.0.dta	fissionyeast_NGP_DDA_4	2134	581.681	1250.84	3	VVGTJATYVGEK		13 2 0 0	(N(N(H(H(H(H(H))))(H(H)(H(H(H))(H(H(H))))))))	5	32.4847	14.9433	65.0616	0.0053	1.41198	9.08208e-195	0	9.08208e-195	3/sp|P0CU13|YI46_SCHPO/sp|Q9P7U4|YI75_SCHPO/sp|P0CU12|YHEF_SCHPO	3/45/46/45
fissionyeast_NGP_DDA_4.2141.2141.3.0.dta	fissionyeast_NGP_DDA_4	2141	583.482	1100.77	3	LGNJLTR		13 2 0 0	(N(N(H(H(H(H(H))))(H(H(H(H(H(H(H(H)))))))))))	4	42.2082	6.49753	108.528	0.00456	1.3831	0	0.00442478	0.00442478	2/sp|Q9URX4|YFZB_SCHPO/sp|Q9C0Y4|AGLU_SCHPO	2/225/209
fissionyeast_NGP_DDA_4.2153.2153.2.0.dta	fissionyeast_NGP_DDA_4	2153	586.735	1650.65	2	LGNJLTR		13 2 0 0	(N(N(H(H(H(H(H))))(H(H(H(H(H(H(H(H)))))))))))	4	41.2002	10.1941	98.7829	0.00396	1.19857	2.71678e-300	0	2.71678e-300	2/sp|Q9URX4|YFZB_SCHPO/sp|Q9C0Y4|AGLU_SCHPO	2/225/209
fissionyeast_NGP_DDA_4.2183.2183.3.0.dta	fissionyeast_NGP_DDA_4	2183	595.214	1072.44	3	HPJGTAHSLNFR		9 2 0 0	(N(N(H(H(H(H)))(H(H(H(H(H))))))))	3	48.7486	21.8624	98.6801	0.00396	1.23235	7.66067e-300	0	7.66067e-300	1/sp|Q9US04|GGT1_SCHPO	1/156
fissionyeast_NGP_DDA_4.2185.2185.3.0.dta	fissionyeast_NGP_DDA_4	2185	595.827	1018.42	3	HPJGTAHSLNFR		8 2 0 0	(N(N(H(H(H(H)))(H(H)(H)(H)))))	3	64.5259	45.6166	99.6433	0.00456	1.4931	5.16136e-303	0	5.16136e-303	1/sp|Q9US04|GGT1_SCHPO	1/156
fissionyeast_NGP_DDA_4.2190.2190.2.0.dta	fissionyeast_NGP_DDA_4	2190	597.216	1407.57	2	LGNJLTR		10 2 0 0	(N(N(H(H(H(H(H))))(H(H(H(H(H))))))))	4	36.3201	8.8448	87.3458	0.00445	1.58128	1.38829e-264	0	1.38829e-264	2/sp|Q9URX4|YFZB_SCHPO/sp|Q9C0Y4|AGLU_SCHPO	2/225/209
fissionyeast_NGP_DDA_4.2192.2192.2.0.dta	fissionyeast_NGP_DDA_4	2192	597.773	1644.64	2	NJISLSK		13 2 0 0	(N(N(H(H(H(H(H))))(H(H(H(H(H(H(H(H)))))))))))	2	38.8605	23.4004	67.5721	0.00406	1.23549	2.53654e-202	0	2.53654e-202	1/sp|O14194|GGT2_SCHPO	1/396
fissionyeast_NGP_DDA_4.2200.2200.2.0.dta	fissionyeast_NGP_DDA_4	2200	599.913	1563.62	2	NJISLSK		12 2 0 0	(N(N(H(H(H(H(H(H)))))(H(H(H(H(H(H)))))))))	2	41.5391	26.9991	68.5419	0.00744	2.38116	1.72144e-205	0	1.72144e-205	1/sp|O14194|GGT2_SCHPO	1/396
fissionyeast_NGP_DDA_4.2205.2205.2.0.dta	fissionyeast_NGP_DDA_4	2205	601.152	1326.54	2	LGNJLTR		9 2 0 0	(N(N(H(H(H(H)))(H(H)(H(H(H)))))))	4	59.0666	41.2166	92.2168	0.00199	0.75087	7.69549e-280	0	7.69549e-280	2/sp|Q9URX4|YFZB_SCHPO/sp|Q9C0Y4|AGLU_SCHPO	2/225/209
fissionyeast_NGP_DDA_4.2214.2214.3.0.dta	fissionyeast_NGP_DDA_4	2214	603.709	1113.13	3	HATSJGTVETLNTK		9 2 0 0	(N(N(H(H(H)(H(H)))(H(H(H(H)))))))	5	18.3213	12.0471	29.9735	0.00371	1.11116	3.98097e-85	0	3.98097e-85	1/sp|O13898|PMT1_SCHPO	1/443
fissionyeast_NGP_DDA_4.2219.2219.3.0.dta	fissionyeast_NGP_DDA_4	2219	604.986	884.697	3	LGNJLTR		9 2 0 0	(N(N(H(H(H)(H))(H(H(H(H(H))))))))	4	38.0614	7.9656	93.9536	0.00109	0.41038	2.95088e-285	0	2.95088e-285	2/sp|Q9URX4|YFZB_SCHPO/sp|Q9C0Y4|AGLU_SCHPO	2/225/209
fissionyeast_NGP_DDA_4.2220.2220.2.0.dta	fissionyeast_NGP_DDA_4	2220	605.264	1245.52	2	LGNJLTR		8 2 0 0	(N(N(H(H(H(H)))(H(H(H(H)))))))	4	47.6943	24.3854	90.9822	0.00291	1.16979	1.03157e-275	0	1.03157e-275	2/sp|Q9URX4|YFZB_SCHPO/sp|Q9C0Y4|AGLU_SCHPO	2/225/209
fissionyeast_NGP_DDA_4.2239.2239.3.0.dta	fissionyeast_NGP_DDA_4	2239	610.298	1358.87	3	VVGTJATYVGEK		15 2 0 0	(N(N(H(H(H(H(H(H(H))))))(H(H(H(H)))(H(H(H(H))))))))	5	37.1947	20.833	67.5806	0.0094	2.30643	1.75504e-202	0	1.75504e-202	3/sp|P0CU13|YI46_SCHPO/sp|Q9P7U4|YI75_SCHPO/sp|P0CU12|YHEF_SCHPO	3/45/46/45
fissionyeast_NGP_DDA_4.2262.2262.3.0.dta	fissionyeast_NGP_DDA_4	2262	616.559	1412.89	3	VVGTJATYVGEK		16 2 0 0	(N(N(H(H(H(H)))(H(H(H(H(H(H)))))(H(H(H(H(H(H))))))))))	5	21.7273	12.0116	39.7706	0.0079	1.865	2.5028e-115	0	2.5028e-115	3/sp|P0CU13|YI46_SCHPO/sp|Q9P7U4|YI75_SCHPO/sp|P0CU12|YHEF_SCHPO	3/45/46/45
fissionyeast_NGP_DDA_4.2272.2272.2.0.dta	fissionyeast_NGP_DDA_4	2272	619.192	1355.02	2	JSSGCWAPK	5,Carbamidomethyl[C];	8 2 0 0	(N(N(H(H(H(H)))(H(H(H(H)))))))	1	25.8017	11.6197	52.1397	0.00321	1.18522	2.80167e-154	0	2.80167e-154	1/sp|O13663|GPI13_SCHPO	1/71
fissionyeast_NGP_DDA_4.2280.2280.2.0.dta	fissionyeast_NGP_DDA_4	2280	621.47	1164.49	2	LGNJLTR		7 2 0 0	(N(N(H(H(H(H)))(H(H(H))))))	4	26.7183	7.91744	61.6343	0.00257	1.10234	4.05316e-184	0	4.05316e-184	2/sp|Q9URX4|YFZB_SCHPO/sp|Q9C0Y4|AGLU_SCHPO	2/225/209
fissionyeast_NGP_DDA_4.2304.2304.2.0.dta	fissionyeast_NGP_DDA_4	2304	627.777	1344.04	2	JTSYPIK		9 2 0 0	(N(N(H(H(H(H)))(H(H)(H(H(H)))))))	1	63.2001	52.458	83.1499	0.0035	1.30267	2.13461e-251	0	2.13461e-251	1/sp|O94694|YG1A_SCHPO	1/119
fissionyeast_NGP_DDA_4.2307.2307.2.0.dta	fissionyeast_NGP_DDA_4	2307	628.659	1425.07	2	JTSYPIK		10 2 0 0	(N(N(H(H(H(H(H))))(H(H)(H(H(H)))))))	1	15.1335	9.3737	25.8304	0.00354	1.24141	2.50655e-72	0	2.50655e-72	1/sp|O94694|YG1A_SCHPO	1/119
fissionyeast_NGP_DDA_4.2315.2315.2.0.dta	fissionyeast_NGP_DDA_4	2315	630.73	1263.01	2	JTSYPIK		8 2 0 0	(N(N(H(H(H(H)))(H(H(H(H)))))))	1	59.4109	49.4487	77.9121	0.00379	1.49931	3.56891e-235	0	3.56891e-235	1/sp|O94694|YG1A_SCHPO	1/119
fissionyeast_NGP_DDA_4.2502.2502.3.0.dta	fissionyeast_NGP_DDA_4	2502	681.454	1024.08	3	JVTNPDFDRK		9 2 0 0	(N(N(H(H(H(H)))(H(H(H(H(H))))))))	1	29.7364	15.1072	56.9048	0.0024	0.78182	4.29132e-169	0	4.29132e-169	1/sp|O60172|PPA3_SCHPO	1/324
fissionyeast_NGP_DDA_4.2545.2545.3.0.dta	fissionyeast_NGP_DDA_4	2545	692.974	1143.12	3	EIAPGJVSK		13 2 0 0	(N(N(H(H(H(H(H))))(H(H(H(H(H(H(H(H)))))))))))	6	54.8228	33.5243	94.3772	0.00565	1.64753	2.94264e-286	0	2.94264e-286	1/sp|O14194|GGT2_SCHPO	1/153
fissionyeast_NGP_DDA_4.2567.2567.3.0.dta	fissionyeast_NGP_DDA_4	2567	699.266	1051.43	3	NMVJTTREEVEK		8 2 0 0	(N(N(H(H(H(H)))(H(H)(H(H))))))	4	41.0538	13.7684	91.7268	-0.00212	-0.67228	3.49569e-278	0	3.49569e-278	1/sp|Q9HGN7|SEC63_SCHPO	1/135
fissionyeast_NGP_DDA_4.2579.2579.2.0.dta	fissionyeast_NGP_DDA_4	2579	702.509	1552.12	2	EIAPGJVSK		11 2 0 0	(N(N(H(H(H(H(H))))(H(H)(H(H(H(H))))))))	6	19.6989	7.5464	42.2677	0.00553	1.78249	6.00476e-123	0	6.00476e-123	1/sp|O14194|GGT2_SCHPO	1/153
fissionyeast_NGP_DDA_4.2580.2580.3.1.dta	fissionyeast_NGP_DDA_4	2580	702.787	1096.77	3	SQNHLSYJTTMK		9 2 0 0	(N(N(H(H(H(H(H))))(H(H(H(H)))))))	8	12.7651	6.36736	24.6466	-0.00511	-1.55541	1.74227e-68	0.00442478	0.00442478	1/sp|O42841|YFH2_SCHPO	1/295
fissionyeast_NGP_DDA_4.2589.2589.2.0.dta	fissionyeast_NGP_DDA_4	2589	705.206	1471.1	2	EIAPGJVSK		10 2 0 0	(N(N(H(H(H(H(H))))(H(H)(H(H(H)))))))	6	24.1437	7.25438	55.5095	0.00441	1.50107	1.64403e-164	0	1.64403e-164	1/sp|O14194|GGT2_SCHPO	1/153
fissionyeast_NGP_DDA_4.2665.2665.2.0.dta	fissionyeast_NGP_DDA_4	2665	725.979	1371.52	2	JGTMCDITK	5,Carbamidomethyl[C];	8 2 0 0	(N(N(H(H(H))(H(H(H))(H(H))))))	1	50.1001	43.7307	61.929	0.00379	1.38357	6.28144e-185	0	6.28144e-185	1/sp|Q9UTC8|OS9_SCHPO	1/204
fissionyeast_NGP_DDA_4.2677.2677.3.0.dta	fissionyeast_NGP_DDA_4	2677	729.198	1131.14	3	INPNNVIHJSSR		10 2 0 0	(N(N(H(H(H(H(H))))(H(H)(H(H(H)))))))	9	34.6209	10.9917	78.5037	0.01199	3.53687	8.50279e-237	0	8.50279e-237	1/sp|O94385|PO152_SCHPO	1/143
fissionyeast_NGP_DDA_4.2739.2739.2.0.dta	fissionyeast_NGP_DDA_4	2739	745.851	1401.08	2	IITYNAJK		9 2 0 0	(N(N(H(H(H(H)))(H(H)(H(H)(H))))))	7	49.2344	36.5337	72.8214	0.00503	1.79546	5.10782e-219	0	5.10782e-219	1/sp|O13857|PLB2_SCHPO	1/483
fissionyeast_NGP_DDA_4.2750.2750.3.0.dta	fissionyeast_NGP_DDA_4	2750	748.811	1436.22	3	JYSEDASTSLHGQTAGR		13 2 0 0	(N(N(H(H(H(H(H))))(H(H(H(H(H(H(H(H)))))))))))	1	98.2058	83.9605	124.661	0.00724	1.68196	0	0	0	1/sp|Q9USK8|AGS1_SCHPO	1/785
fissionyeast_NGP_DDA_4.2761.2761.3.0.dta	fissionyeast_NGP_DDA_4	2761	752.102	1382.21	3	JYSEDASTSLHGQTAGR		12 2 0 0	(N(N(H(H(H(H(H))))(H(H(H(H)))(H(H(H)))))))	1	92.2027	77.5917	119.337	0.00555	1.33863	0	0	0	1/sp|Q9USK8|AGS1_SCHPO	1/785
fissionyeast_NGP_DDA_4.2773.2773.3.0.dta	fissionyeast_NGP_DDA_4	2773	755.332	1328.19	3	JYSEDASTSLHGQTAGR		11 2 0 0	(N(N(H(H(H(H(H))))(H(H)(H(H(H(H))))))))	1	64.0069	50.3165	89.4319	0.0041	1.02912	3.68683e-271	0	3.68683e-271	1/sp|Q9USK8|AGS1_SCHPO	1/785
fissionyeast_NGP_DDA_4.2775.2775.3.0.dta	fissionyeast_NGP_DDA_4	2775	755.889	969.083	3	INPNNVIHJSSR		7 2 0 0	(N(N(H(H(H))(H(H(H(H)))))))	9	42.9678	18.6196	88.186	0.00364	1.25437	5.02388e-267	0	5.02388e-267	1/sp|O94385|PO152_SCHPO	1/143
fissionyeast_NGP_DDA_4.2782.2782.3.1.dta	fissionyeast_NGP_DDA_4	2782	757.674	1030.78	3	JVSKEPPSVIR		9 2 0 0	(N(N(H(H(H)(H(H)))(H(H)(H(H))))))	1	41.6568	18.1952	85.2284	0.00211	0.68289	4.16421e-258	0	4.16421e-258	1/sp|Q9P7D0|YOFJ_SCHPO	1/133
fissionyeast_NGP_DDA_4.2783.2783.3.0.dta	fissionyeast_NGP_DDA_4	2783	758.012	1043.78	3	KGVLQATJMTYGK	9,Oxidation[M];	8 2 0 0	(N(N(H(H(H(H)))(H(H)(H)(H)))))	8	31.9497	13.9998	65.2852	0.00436	1.39449	1.34181e-195	0	1.34181e-195	1/sp|O59866|OSTB_SCHPO	1/275
fissionyeast_NGP_DDA_4.2827.2827.3.0.dta	fissionyeast_NGP_DDA_4	2827	769.868	1238.85	3	RSEVTPJTSLAQCPK	13,Carbamidomethyl[C];	10 2 0 0	(N(N(H(H(H(H)))(H(H(H))(H(H)(H))))))	7	47.2572	24.3503	89.7986	0.00519	1.39773	4.48786e-272	0	4.48786e-272	1/sp|Q9C0Y2|YKL1_SCHPO	1/44
fissionyeast_NGP_DDA_4.2860.2860.2.0.dta	fissionyeast_NGP_DDA_4	2860	778.764	1573.63	2	VQASJWTGTR		10 2 0 0	(N(N(H(H(H)(H(H)))(H(H(H(H(H))))))))	5	58.8191	42.9111	88.3627	0.00347	1.10193	1.55419e-267	0	1.55419e-267	1/sp|Q9USK8|AGS1_SCHPO	1/907
fissionyeast_NGP_DDA_4.2864.2864.3.0.dta	fissionyeast_NGP_DDA_4	2864	779.876	1049.42	3	VQASJWTGTR		10 2 0 0	(N(N(H(H(H(H(H))))(H(H)(H(H(H)))))))	5	73.9093	54.5501	109.862	0.00251	0.79648	0	0	0	1/sp|Q9USK8|AGS1_SCHPO	1/907
fissionyeast_NGP_DDA_4.2871.2871.3.0.dta	fissionyeast_NGP_DDA_4	2871	781.925	1252.15	3	VHLECFGSSSSNJK	5,Carbamidomethyl[C];	11 2 0 0	(N(N(H(H(H(H)))(H(H(H(H(H(H(H))))))))))	13	15.2481	7.782	29.1138	0.00528	1.407	1.41598e-82	0	1.41598e-82	1/sp|O13912|YDW6_SCHPO	1/256
fissionyeast_NGP_DDA_4.2894.2894.3.0.dta	fissionyeast_NGP_DDA_4	2894	788.126	1443.9	3	VYAVJASLNHDK		16 2 0 0	(N(N(H(H(H(H(H(H(H(H)))))))(H(H(H))(H(H(H(H(H)))))))))	5	95.2523	69.4342	143.2	0.00653	1.50873	0	0	0	1/sp|Q9USU5|GAS2_SCHPO	1/90
fissionyeast_NGP_DDA_4.2913.2913.4.1.dta	fissionyeast_NGP_DDA_4	2913	793.149	1083.18	4	VYAVJASLNHDK		16 2 0 0	(N(N(H(H(H(H(H(H(H(H)))))))(H(H(H))(H(H(H(H(H)))))))))	5	39.7263	11.3129	92.4941	0.0044	1.01609	1.05146e-280	0	1.05146e-280	1/sp|Q9USU5|GAS2_SCHPO	1/90
fissionyeast_NGP_DDA_4.2955.2955.3.0.dta	fissionyeast_NGP_DDA_4	2955	804.782	1335.86	3	VYAVJASLNHDK		14 2 0 0	(N(N(H(H(H(H(H(H(H))))))(H(H)(H(H(H(H(H)))))))))	5	33.2492	15.3477	66.4948	0.0054	1.34742	4.30985e-199	0	4.30985e-199	1/sp|Q9USU5|GAS2_SCHPO	1/90
fissionyeast_NGP_DDA_4.3005.3005.3.0.dta	fissionyeast_NGP_DDA_4	3005	818.405	1065.78	3	VYAVJASLNHDK		9 2 0 0	(N(N(H(H(H(H)))(H(H)(H(H)(H))))))	5	79.2477	68.8501	98.5574	0.00309	0.96716	1.93644e-299	0	1.93644e-299	1/sp|Q9USU5|GAS2_SCHPO	1/90
fissionyeast_NGP_DDA_4.3014.3014.3.0.dta	fissionyeast_NGP_DDA_4	3014	820.806	1412.89	3	VVGTJATYVGEK		16 2 0 0	(N(N(H(H(H(H(H(H(H(H)))))))(H(H(H))(H(H(H(H(H)))))))))	5	81.8105	70.4385	102.93	0.00627	1.47908	2.83290422543e-313	0	2.83290422543e-313	3/sp|P0CU13|YI46_SCHPO/sp|Q9P7U4|YI75_SCHPO/sp|P0CU12|YHEF_SCHPO	3/45/46/45
fissionyeast_NGP_DDA_4.3023.3023.3.0.dta	fissionyeast_NGP_DDA_4	3023	823.205	1520.92	3	VVGTJATYVGEK		18 2 0 0	(N(N(H(H(H(H(H(H(H(H(H))))))))(H(H(H(H)))(H(H(H(H(H)))))))))	5	10.4921	9.79889	11.7794	0.00622	1.36304	1.13362e-29	0	1.13362e-29	3/sp|P0CU13|YI46_SCHPO/sp|Q9P7U4|YI75_SCHPO/sp|P0CU12|YHEF_SCHPO	3/45/46/45
fissionyeast_NGP_DDA_4.3033.3033.3.0.dta	fissionyeast_NGP_DDA_4	3033	825.827	1358.87	3	VVGTJATYVGEK		15 2 0 0	(N(N(H(H(H(H(H(H(H))))))(H(H(H(H(H(H(H(H)))))))))))	5	87.7398	71.859	117.233	0.00587	1.44058	0	0	0	3/sp|P0CU13|YI46_SCHPO/sp|Q9P7U4|YI75_SCHPO/sp|P0CU12|YHEF_SCHPO	3/45/46/45
fissionyeast_NGP_DDA_4.3046.3046.3.0.dta	fissionyeast_NGP_DDA_4	3046	829.377	1240.82	3	WTPVSTJSTSK		13 2 0 0	(N(N(H(H(H(H(H))))(H(H(H(H(H(H(H(H)))))))))))	7	54.068	35.2542	89.0081	0.00391	1.05139	1.27368e-269	0	1.27368e-269	1/sp|O13968|YE48_SCHPO	1/555
fissionyeast_NGP_DDA_4.3056.3056.3.0.dta	fissionyeast_NGP_DDA_4	3056	832.039	1186.8	3	WTPVSTJSTSK		12 2 0 0	(N(N(H(H(H(H(H))))(H(H(H(H)))(H(H(H)))))))	7	19.6131	6.3391	44.2647	0.00582	1.63615	1.71059e-129	0.00442478	0.00442478	1/sp|O13968|YE48_SCHPO	1/555
fissionyeast_NGP_DDA_4.3076.3076.3.0.dta	fissionyeast_NGP_DDA_4	3076	837.315	1304.85	3	VVGTJATYVGEK		14 2 0 0	(N(N(H(H(H(H(H(H)))))(H(H(H))(H(H(H(H(H)))))))))	5	107.503	102.349	117.075	0.00464	1.18649	0	0	0	3/sp|P0CU13|YI46_SCHPO/sp|Q9P7U4|YI75_SCHPO/sp|P0CU12|YHEF_SCHPO	3/45/46/45
fissionyeast_NGP_DDA_4.3090.3090.3.0.dta	fissionyeast_NGP_DDA_4	3090	841.151	1475.24	3	VLNSDYSFJHTK		16 2 0 0	(N(N(H(H(H(H(H(H(H))))))(H(H(H(H(H))))(H(H(H(H))))))))	9	58.4277	23.3299	123.609	0.00664	1.50063	0	0	0	1/sp|O14031|PGT1_SCHPO	1/464
fissionyeast_NGP_DDA_4.3092.3092.2.0.dta	fissionyeast_NGP_DDA_4	3092	841.708	1875.75	2	VVGTJATYVGEK		13 2 0 0	(N(N(H(H(H(H(H(H)))))(H(H(H(H(H(H(H))))))))))	5	81.6164	79.4068	85.72	0.00406	1.08323	1.38772e-259	0	1.38772e-259	3/sp|P0CU13|YI46_SCHPO/sp|Q9P7U4|YI75_SCHPO/sp|P0CU12|YHEF_SCHPO	3/45/46/45
fissionyeast_NGP_DDA_4.3098.3098.3.0.dta	fissionyeast_NGP_DDA_4	3098	843.217	1132.78	3	WTPVSTJSTSK		11 2 0 0	(N(N(H(H(H)(H(H(H))))(H(H)(H(H(H)))))))	7	54.069	46.3204	68.4592	0.00103	0.30253	3.05403e-205	0	3.05403e-205	1/sp|O13968|YE48_SCHPO	1/555
fissionyeast_NGP_DDA_4.3100.3100.2.0.dta	fissionyeast_NGP_DDA_4	3100	843.825	1698.67	2	WTPVSTJSTSK		11 2 0 0	(N(N(H(H(H(H))(H(H)))(H(H(H(H(H))))))))	7	34.3088	26.4613	48.8827	-0.0003	-0.08877	5.93623e-144	0	5.93623e-144	1/sp|O13968|YE48_SCHPO	1/555
fissionyeast_NGP_DDA_4.3120.3120.3.0.dta	fissionyeast_NGP_DDA_4	3120	849.111	1358.87	3	VVGTJATYVGEK		15 2 0 0	(N(N(H(H(H(H(H(H(H))))))(H(H(H))(H(H(H(H(H)))))))))	5	43.7587	26.1826	76.4	0.00597	1.46414	2.97363e-230	0	2.97363e-230	3/sp|P0CU13|YI46_SCHPO/sp|Q9P7U4|YI75_SCHPO/sp|P0CU12|YHEF_SCHPO	3/45/46/45
fissionyeast_NGP_DDA_4.3121.3121.3.0.dta	fissionyeast_NGP_DDA_4	3121	849.388	1412.89	3	VVGTJATYVGEK		16 2 0 0	(N(N(H(H(H(H(H(H(H(H)))))))(H(H(H))(H(H(H(H(H)))))))))	5	34.5786	20.3977	60.9145	0.00523	1.23337	3.47509e-181	0	3.47509e-181	3/sp|P0CU13|YI46_SCHPO/sp|Q9P7U4|YI75_SCHPO/sp|P0CU12|YHEF_SCHPO	3/45/46/45
fissionyeast_NGP_DDA_4.3122.3122.2.0.dta	fissionyeast_NGP_DDA_4	3122	849.722	1617.63	2	JLTFAR		13 2 0 0	(N(N(H(H(H(H(H))))(H(H(H(H(H(H(H(H)))))))))))	1	47.8481	22.0582	95.7438	0.00397	1.22892	7.10889e-291	0	7.10889e-291	1/sp|O60123|KEX1_SCHPO	1/416
fissionyeast_NGP_DDA_4.3126.3126.3.0.dta	fissionyeast_NGP_DDA_4	3126	850.832	1078.75	3	JLTFAR		13 2 0 0	(N(N(H(H(H(H(H))))(H(H(H(H(H(H(H(H)))))))))))	1	46.185	19.0535	96.572	0.00284	0.87892	2.32357e-293	0	2.32357e-293	1/sp|O60123|KEX1_SCHPO	1/416
fissionyeast_NGP_DDA_4.3141.3141.3.0.dta	fissionyeast_NGP_DDA_4	3141	854.936	1196.82	3	VVGTJATYVGEK		12 2 0 0	(N(N(H(H(H(H(H))))(H(H)(H(H(H))(H(H)))))))	5	19.5797	9.72983	37.8723	0.00287	0.80093	2.26408e-109	0	2.26408e-109	3/sp|P0CU13|YI46_SCHPO/sp|Q9P7U4|YI75_SCHPO/sp|P0CU12|YHEF_SCHPO	3/45/46/45
fissionyeast_NGP_DDA_4.3141.3141.3.2.dta	fissionyeast_NGP_DDA_4	3141	854.936	1197.15	3	HPJETAQSLTFR		11 2 0 0	(N(N(H(H(H)(H(H(H))))(H(H(H))(H(H))))))	3	15.2485	7.63768	29.383	0.00964	2.68691	3.63418e-83	0	3.63418e-83	1/sp|O14194|GGT2_SCHPO	1/138
fissionyeast_NGP_DDA_4.3152.3152.3.0.dta	fissionyeast_NGP_DDA_4	3152	857.896	1250.84	3	VVGTJATYVGEK		13 2 0 0	(N(N(H(H(H(H(H(H)))))(H(H)(H(H(H(H(H)))))))))	5	47.7055	26.7637	86.5974	0.00593	1.58076	4.2944e-262	0	4.2944e-262	3/sp|P0CU13|YI46_SCHPO/sp|Q9P7U4|YI75_SCHPO/sp|P0CU12|YHEF_SCHPO	3/45/46/45
fissionyeast_NGP_DDA_4.3163.3163.2.0.dta	fissionyeast_NGP_DDA_4	3163	860.848	1455.58	2	JLTFAR		11 2 0 0	(N(N(H(H)(H(H(H(H)))(H(H(H(H(H)))))))))	1	47.473	24.1658	90.7579	0.00494	1.69665	3.32025e-275	0	3.32025e-275	1/sp|O60123|KEX1_SCHPO	1/416
fissionyeast_NGP_DDA_4.3164.3164.3.0.dta	fissionyeast_NGP_DDA_4	3164	861.126	1142.8	3	VVGTJATYVGEK		11 2 0 0	(N(N(H(H(H(H(H))))(H(H(H))(H(H(H)))))))	5	25.5157	16.737	41.8188	0.00376	1.09868	5.51399e-122	0	5.51399e-122	3/sp|P0CU13|YI46_SCHPO/sp|Q9P7U4|YI75_SCHPO/sp|P0CU12|YHEF_SCHPO	3/45/46/45
fissionyeast_NGP_DDA_4.3170.3170.3.0.dta	fissionyeast_NGP_DDA_4	3170	862.855	1088.78	3	VVGTJATYVGEK		10 2 0 0	(N(N(H(H(H))(H(H(H(H(H(H(H))))))))))	5	23.9748	13.5099	43.4098	0.00357	1.09239	7.04533e-127	0	7.04533e-127	3/sp|P0CU13|YI46_SCHPO/sp|Q9P7U4|YI75_SCHPO/sp|P0CU12|YHEF_SCHPO	3/45/46/45
fissionyeast_NGP_DDA_4.3177.3177.3.0.dta	fissionyeast_NGP_DDA_4	3177	864.71	970.718	3	JLTFAR		11 2 0 0	(N(N(H(H(H(H(H))))(H(H)(H(H(H(H))))))))	1	27.5178	6.3489	66.8316	0.00062	0.21356	2.00612e-200	0.00442478	0.00442478	1/sp|O60123|KEX1_SCHPO	1/416
fissionyeast_NGP_DDA_4.3187.3187.2.0.dta	fissionyeast_NGP_DDA_4	3187	867.383	1551.64	2	VVGTJATYVGEK		9 2 0 0	(N(N(H(H(H))(H(H)(H(H(H(H))))))))	5	50.644	41.7168	67.223	0.0028	0.90332	1.54405e-201	0	1.54405e-201	3/sp|P0CU13|YI46_SCHPO/sp|Q9P7U4|YI75_SCHPO/sp|P0CU12|YHEF_SCHPO	3/45/46/45
fissionyeast_NGP_DDA_4.3188.3188.3.0.dta	fissionyeast_NGP_DDA_4	3188	867.662	1034.76	3	VVGTJATYVGEK		9 2 0 0	(N(N(H(H(H)(H))(H(H(H))(H(H))))))	5	53.1999	43.2407	71.6956	0.00314	1.01099	1.40087e-215	0	1.40087e-215	3/sp|P0CU13|YI46_SCHPO/sp|Q9P7U4|YI75_SCHPO/sp|P0CU12|YHEF_SCHPO	3/45/46/45
fissionyeast_NGP_DDA_4.3199.3199.2.0.dta	fissionyeast_NGP_DDA_4	3199	870.646	1470.62	2	VVGTJATYVGEK		8 2 0 0	(N(N(H(H(H(H)))(H(H)(H(H))))))	5	51.5357	46.6166	60.6711	0.00397	1.35153	9.69094e-181	0	9.69094e-181	3/sp|P0CU13|YI46_SCHPO/sp|Q9P7U4|YI75_SCHPO/sp|P0CU12|YHEF_SCHPO	3/45/46/45
fissionyeast_NGP_DDA_4.3207.3207.3.0.dta	fissionyeast_NGP_DDA_4	3207	872.713	1161.11	3	ETJNSDAGYTEPYR		9 2 0 0	(N(N(H(H(H)(H))(H(H(H(H(H))))))))	3	55.1739	42.5842	78.5549	0.00138	0.39564	3.93855e-237	0	3.93855e-237	1/sp|Q9US55|GLU2A_SCHPO	1/262
fissionyeast_NGP_DDA_4.3219.3219.3.0.dta	fissionyeast_NGP_DDA_4	3219	875.964	1304.5	3	WGAIEJGTAR		15 2 0 0	(N(N(H(H(H(H(H))))(H(H(H(H)))(H(H(H(H(H(H))))))))))	6	39.251	17.8641	78.9695	0.00766	1.95879	2.18318e-238	0	2.18318e-238	1/sp|Q9USK8|AGS1_SCHPO	1/472
fissionyeast_NGP_DDA_4.3220.3220.2.0.dta	fissionyeast_NGP_DDA_4	3220	876.348	1660.14	2	ETJNSDAGYTEPYR		8 2 0 0	(N(N(H(H(H(H)))(H(H)(H(H))))))	3	40.282	32.377	54.9627	0.00255	0.76728	6.74973e-163	0	6.74973e-163	1/sp|Q9US55|GLU2A_SCHPO	1/262
fissionyeast_NGP_DDA_4.3232.3232.3.0.dta	fissionyeast_NGP_DDA_4	3232	879.69	1132.13	3	VYGSQGJSTVLSR		10 2 0 0	(N(N(H(H(H))(H(H)(H(H(H(H(H)))))))))	7	94.7476	97.9717	88.76	0.00422	1.24203	5.31928e-269	0	5.31928e-269	1/sp|Q9USK8|AGS1_SCHPO	1/1016
fissionyeast_NGP_DDA_4.3240.3240.2.0.dta	fissionyeast_NGP_DDA_4	3240	881.778	1697.69	2	VYGSQGJSTVLSR		10 2 0 0	(N(N(H(H(H(H)))(H(H)(H(H(H(H))))))))	7	61.7321	53.3848	77.234	0.00258	0.75977	4.54053e-233	0	4.54053e-233	1/sp|Q9USK8|AGS1_SCHPO	1/1016
fissionyeast_NGP_DDA_4.3250.3250.3.0.dta	fissionyeast_NGP_DDA_4	3250	884.575	1198.48	3	HSYNPJGTIPECPSR	12,Carbamidomethyl[C];	9 2 0 0	(N(N(H(H)(H(H)(H(H(H(H(H)))))))))	6	19.5704	23.1808	12.8653	0.00454	1.26352	4.99702e-33	0	4.99702e-33	1/sp|Q9USU5|GAS2_SCHPO	1/344
fissionyeast_NGP_DDA_4.3271.3271.3.0.dta	fissionyeast_NGP_DDA_4	3271	890.243	1057.42	3	JYSHGLAWTEK		9 2 0 0	(N(N(H(H(H))(H(H(H))(H(H(H)))))))	1	73.1147	65.3616	87.5133	0.0026	0.8215	3.74144e-265	0	3.74144e-265	1/sp|O94680|PDAT_SCHPO	1/451
fissionyeast_NGP_DDA_4.3353.3353.2.0.dta	fissionyeast_NGP_DDA_4	3353	912.799	1645.13	2	JWTLSR		13 2 0 0	(N(N(H(H(H(H(H))))(H(H(H(H(H(H(H(H)))))))))))	1	30.4025	10.3539	67.6355	0.00169	0.51247	1.01404e-202	0	1.01404e-202	1/sp|O42930|VPS10_SCHPO	1/465
fissionyeast_NGP_DDA_4.3361.3361.3.0.dta	fissionyeast_NGP_DDA_4	3361	914.92	1240.83	3	SEVTPJTSLAQCPK	12,Carbamidomethyl[C];	11 2 0 0	(N(N(H(H(H)(H(H(H))))(H(H)(H(H(H)))))))	6	27.6919	24.6353	33.3683	0.00583	1.56794	2.31803e-95	0	2.31803e-95	1/sp|Q9C0Y2|YKL1_SCHPO	1/44
fissionyeast_NGP_DDA_4.3362.3362.3.0.dta	fissionyeast_NGP_DDA_4	3362	915.197	1093.47	3	LYESEJQTHLITK		8 2 0 0	(N(N(H(H)(H(H(H(H(H(H)))))))))	6	112.201	118.296	100.883	0.00356	1.08553	6.94946e-307	0	6.94946e-307	1/sp|O74323|SEC11_SCHPO	1/114
fissionyeast_NGP_DDA_4.3379.3379.3.0.dta	fissionyeast_NGP_DDA_4	3379	919.673	1038.45	3	KGVLQATJMTYGK		8 2 0 0	(N(N(H(H(H(H)))(H(H(H(H)))))))	8	102.132	107.681	91.8277	0.00363	1.16685	1.30172e-278	0	1.30172e-278	1/sp|O59866|OSTB_SCHPO	1/275
fissionyeast_NGP_DDA_4.3381.3381.3.0.dta	fissionyeast_NGP_DDA_4	3381	920.284	1147.48	3	LYESEJQTHLITK		9 2 0 0	(N(N(H(H(H))(H(H(H(H(H(H)))))))))	6	33.1428	10.5582	75.0854	0.00382	1.11043	2.51596e-226	0	2.51596e-226	1/sp|O74323|SEC11_SCHPO	1/114
fissionyeast_NGP_DDA_4.3391.3391.3.0.dta	fissionyeast_NGP_DDA_4	3391	922.921	984.429	3	KGVLQATJMTYGK		7 2 0 0	(N(N(H(H(H))(H(H(H(H)))))))	8	22.0605	9.47781	45.4283	0.00358	1.21244	2.72633e-133	0	2.72633e-133	1/sp|O59866|OSTB_SCHPO	1/275
fissionyeast_NGP_DDA_4.3392.3392.2.0.dta	fissionyeast_NGP_DDA_4	3392	923.254	1675.65	2	GVSVJFSK		13 2 0 0	(N(N(H(H(H(H(H))))(H(H)(H(H(H))(H(H(H))))))))	5	15.339	8.75419	27.5678	0.00069	0.20644	1.25511e-77	0	1.25511e-77	1/sp|O13960|ECM33_SCHPO	1/197
fissionyeast_NGP_DDA_4.3409.3409.2.0.dta	fissionyeast_NGP_DDA_4	3409	927.895	1267.52	2	WAJVSVR		8 2 0 0	(N(N(H(H(H)(H))(H(H)(H(H))))))	3	35.3156	14.4761	74.0176	0.00475	1.87598	6.55868e-223	0	6.55868e-223	1/sp|O94726|MNL1_SCHPO	1/756
fissionyeast_NGP_DDA_4.3413.3413.2.0.dta	fissionyeast_NGP_DDA_4	3413	928.865	1428.08	2	TJDTLDAIK		9 2 0 0	(N(N(H(H(H(H)))(H(H)(H(H(H)))))))	2	24.5321	9.36614	52.6975	0.00289	1.01339	6.57566e-156	0	6.57566e-156	1/sp|O74401|ERO11_SCHPO	1/421
fissionyeast_NGP_DDA_4.3415.3415.3.0.dta	fissionyeast_NGP_DDA_4	3415	929.475	1564.95	3	IIYNHJSSISDIR		17 2 0 0	(N(N(H(H(H(H(H(H(H(H)))))))(H(H(H(H(H(H(H(H(H))))))))))))	6	35.7464	24.1109	57.3553	0.00506	1.07928	1.54502e-170	0	1.54502e-170	1/sp|Q9P778|DPP5_SCHPO	1/126
fissionyeast_NGP_DDA_4.3460.3460.3.0.dta	fissionyeast_NGP_DDA_4	3460	941.586	1309.84	3	JLSADIPAK		16 2 0 0	(N(N(H(H(H(H(H(H(H(H)))))))(H(H(H))(H(H(H(H(H)))))))))	1	68.3968	38.1717	124.529	0.00534	1.35922	0	0	0	1/sp|P87167|BUT2_SCHPO	1/215
fissionyeast_NGP_DDA_4.3469.3469.3.0.dta	fissionyeast_NGP_DDA_4	3469	943.987	1363.86	3	JLSADIPAK		17 2 0 0	(N(N(H(H(H(H(H(H(H))))))(H(H(H(H)))(H(H(H(H(H(H))))))))))	1	68.7662	42.6696	117.231	0.00558	1.36565	0	0	0	1/sp|P87167|BUT2_SCHPO	1/215
fissionyeast_NGP_DDA_4.3482.3482.3.1.dta	fissionyeast_NGP_DDA_4	3482	947.493	1001.08	3	GVLQATJMTYGK	8,Oxidation[M];	8 2 0 0	(N(N(H(H(H(H)))(H(H(H(H)))))))	7	11.318	7.03575	19.2708	-0.00087	-0.28928	1.61425e-52	0.00229885	0.00229885	1/sp|O59866|OSTB_SCHPO	1/275
fissionyeast_NGP_DDA_4.3487.3487.2.0.dta	fissionyeast_NGP_DDA_4	3487	948.883	1501.12	2	GVLQATJMTYGK	8,Oxidation[M];	8 2 0 0	(N(N(H(H(H(H)))(H(H)(H)(H)))))	7	11.1631	7.72647	17.5455	0.00423	1.40902	4.91879e-47	0	4.91879e-47	1/sp|O59866|OSTB_SCHPO	1/275
fissionyeast_NGP_DDA_4.3512.3512.3.0.dta	fissionyeast_NGP_DDA_4	3512	955.457	1255.83	3	JLSADIPAK		15 2 0 0	(N(N(H(H(H(H(H(H(H))))))(H(H(H))(H(H(H(H(H)))))))))	1	82.2166	60.8761	121.849	0.00485	1.2869	0	0	0	1/sp|P87167|BUT2_SCHPO	1/215
fissionyeast_NGP_DDA_4.3522.3522.3.0.dta	fissionyeast_NGP_DDA_4	3522	958.391	1201.81	3	JLSADIPAK		14 2 0 0	(N(N(H(H(H(H(H(H(H))))))(H(H(H))(H(H(H(H))))))))	1	75.9055	55.0982	114.548	0.00395	1.09652	0	0	0	1/sp|P87167|BUT2_SCHPO	1/215
fissionyeast_NGP_DDA_4.3535.3535.3.0.dta	fissionyeast_NGP_DDA_4	3535	961.95	1147.79	3	JLSADIPAK		13 2 0 0	(N(N(H(H(H(H(H(H)))))(H(H)(H(H(H(H(H)))))))))	1	80.2972	63.2064	112.037	0.00402	1.16804	0	0	0	1/sp|P87167|BUT2_SCHPO	1/215
fissionyeast_NGP_DDA_4.3536.3536.3.0.dta	fissionyeast_NGP_DDA_4	3536	962.227	1309.84	3	JLSADIPAK		16 2 0 0	(N(N(H(H(H(H(H(H(H))))))(H(H(H(H)))(H(H(H(H(H)))))))))	1	42.6341	27.4382	70.8549	0.00564	1.4356	1.54485e-212	0	1.54485e-212	1/sp|P87167|BUT2_SCHPO	1/215
fissionyeast_NGP_DDA_4.3544.3544.2.0.dta	fissionyeast_NGP_DDA_4	3544	964.494	1721.18	2	JLSADIPAK		13 2 0 0	(N(N(H(H(H(H(H))))(H(H(H(H(H(H(H(H)))))))))))	1	71.8454	59.9466	93.9432	0.00202	0.586	5.72006e-285	0	5.72006e-285	1/sp|P87167|BUT2_SCHPO	1/215
fissionyeast_NGP_DDA_4.3554.3554.3.0.dta	fissionyeast_NGP_DDA_4	3554	967.176	1093.77	3	JLSADIPAK		12 2 0 0	(N(N(H(H(H(H(H))))(H(H(H(H)))(H(H(H)))))))	1	79.9614	53.9662	128.238	0.00314	0.95846	0	0	0	1/sp|P87167|BUT2_SCHPO	1/215
fissionyeast_NGP_DDA_4.3556.3556.2.0.dta	fissionyeast_NGP_DDA_4	3556	967.785	1640.16	2	JLSADIPAK		12 2 0 0	(N(N(H(H(H(H(H))))(H(H(H(H)))(H(H(H)))))))	1	73.4413	64.2475	90.5155	0.00244	0.74286	1.64302e-274	0	1.64302e-274	1/sp|P87167|BUT2_SCHPO	1/215
fissionyeast_NGP_DDA_4.3587.3587.2.0.dta	fissionyeast_NGP_DDA_4	3587	976.069	1559.13	2	JLSADIPAK		11 2 0 0	(N(N(H(H(H(H(H))))(H(H(H))(H(H(H)))))))	1	54.4318	46.4349	69.2833	0.00229	0.73318	3.57359e-208	0	3.57359e-208	1/sp|P87167|BUT2_SCHPO	1/215
fissionyeast_NGP_DDA_4.3589.3589.3.0.dta	fissionyeast_NGP_DDA_4	3589	976.678	1397.19	3	JDTQFYIK		17 2 0 0	(N(N(H(H(H(H(H(H(H(H)))))))(H(H(H(H)))(H(H(H(H(H)))))))))	1	59.0907	40.4062	93.7904	0.00468	1.11776	1.7053e-284	0	1.7053e-284	1/sp|Q9USU5|GAS2_SCHPO	1/34
fissionyeast_NGP_DDA_4.3600.3600.3.0.dta	fissionyeast_NGP_DDA_4	3600	979.639	1039.75	3	JLSADIPAK		11 2 0 0	(N(N(H(H)(H(H(H))(H(H(H(H(H(H))))))))))	1	45.1505	38.1058	58.2337	0.00078	0.25166	1.86558e-173	0	1.86558e-173	1/sp|P87167|BUT2_SCHPO	1/215
fissionyeast_NGP_DDA_4.3624.3624.2.0.dta	fissionyeast_NGP_DDA_4	3624	986.157	1478.1	2	JLSADIPAK		10 2 0 0	(N(N(H(H(H(H)))(H(H(H))(H(H)(H))))))	1	19.5188	13.0343	31.5613	0.00461	1.55892	8.62217e-90	0	8.62217e-90	1/sp|P87167|BUT2_SCHPO	1/215
fissionyeast_NGP_DDA_4.3630.3630.2.0.dta	fissionyeast_NGP_DDA_4	3630	987.656	1346.56	2	JDTQFYIK		4 5 0 0	(N(N(H(N)(H(H))(H(N)(N)))))	1	31.706	23.4751	46.9919	-0.00169	-0.62742	3.18582e-138	0	3.18582e-138	1/sp|Q9USU5|GAS2_SCHPO	1/34
fissionyeast_NGP_DDA_4.3639.3639.3.0.dta	fissionyeast_NGP_DDA_4	3639	990.208	1147.79	3	JLSADIPAK		13 2 0 0	(N(N(H(H(H)(H))(H(H(H(H(H(H(H(H(H))))))))))))	1	28.1594	13.7838	54.8568	0.00068	0.19691	2.32764e-162	0	2.32764e-162	1/sp|P87167|BUT2_SCHPO	1/215
fissionyeast_NGP_DDA_4.3664.3664.3.0.dta	fissionyeast_NGP_DDA_4	3664	996.846	1111.81	3	SIIQNJGTFGVSHTR		8 2 0 0	(N(N(H(H(H(H)))(H(H)(H)(H)))))	6	86.0283	75.0346	106.445	0.00321	0.96232	0	0	0	1/sp|Q8WZK2|MCD4_SCHPO	1/86
fissionyeast_NGP_DDA_4.3675.3675.3.0.dta	fissionyeast_NGP_DDA_4	3675	999.819	1201.81	3	JLSADIPAK		14 2 0 0	(N(N(H(H(H(H(H(H)))))(H(H)(H(H(H(H(H(H))))))))))	1	12.5937	10.3731	16.7179	0.0005	0.13743	8.04664e-45	0	8.04664e-45	1/sp|P87167|BUT2_SCHPO	1/215
fissionyeast_NGP_DDA_4.3679.3679.3.1.dta	fissionyeast_NGP_DDA_4	3679	1000.98	1255.83	3	JLSADIPAK		15 2 0 0	(N(N(H(H(H(H(H(H(H(H)))))))(H(H(H(H(H(H(H))))))))))	1	9.41395	11.3737	5.77438	0.01291	3.42846	2.58265e-10	0	2.58265e-10	1/sp|P87167|BUT2_SCHPO	1/215
fissionyeast_NGP_DDA_4.3689.3689.2.0.dta	fissionyeast_NGP_DDA_4	3689	1003.66	1771.18	2	JDTQFYIK		13 2 0 0	(N(N(H(H(H(H(H(H)))))(H(H(H))(H(H(H(H))))))))	1	10.3723	13.4737	4.61258	0.00514	1.45188	0.00161925	0	0.00161925	1/sp|Q9USU5|GAS2_SCHPO	1/34
fissionyeast_NGP_DDA_4.3751.3751.2.0.dta	fissionyeast_NGP_DDA_4	3751	1020.29	1544.64	2	QSIALYAJDTK		9 2 0 0	(N(N(H(H(H))(H(H)(H(H(H(H))))))))	8	73.8401	75.0738	71.549	0.00349	1.12923	4.22413e-215	0	4.22413e-215	1/sp|P87113|ERG2_SCHPO	1/50
fissionyeast_NGP_DDA_4.3760.3760.3.0.dta	fissionyeast_NGP_DDA_4	3760	1022.84	1364.57	3	KFFKJDTQFYIK		13 2 0 0	(N(N(H(H(H(H(H))))(H(H(H(H(H(H(H(H)))))))))))	5	23.6555	7.70157	53.2842	0.01339	3.27362	8.44951e-158	0	8.44951e-158	1/sp|Q9USU5|GAS2_SCHPO	1/34
fissionyeast_NGP_DDA_4.3764.3764.3.0.dta	fissionyeast_NGP_DDA_4	3764	1023.85	1030.09	3	QSIALYAJDTK		9 2 0 0	(N(N(H(H(H(H(H))))(H(H(H(H)))))))	8	58.3701	53.5169	67.3832	0.00238	0.76948	5.61955e-202	0	5.61955e-202	1/sp|P87113|ERG2_SCHPO	1/50
fissionyeast_NGP_DDA_4.3778.3778.2.0.dta	fissionyeast_NGP_DDA_4	3778	1027.66	1463.61	2	QSIALYAJDTK		8 2 0 0	(N(N(H(H(H(H)))(H(H)(H(H))))))	8	76.7067	81.217	68.3304	0.00353	1.20798	1.2093e-204	0	1.2093e-204	1/sp|P87113|ERG2_SCHPO	1/50
fissionyeast_NGP_DDA_4.3784.3784.3.0.dta	fissionyeast_NGP_DDA_4	3784	1029.15	976.075	3	QSIALYAJDTK		8 2 0 0	(N(N(H(H(H(H)))(H(H)(H)(H)))))	8	76.3675	69.5459	89.0361	0.0031	1.05795	5.9975e-270	0	5.9975e-270	1/sp|P87113|ERG2_SCHPO	1/50
fissionyeast_NGP_DDA_4.3828.3828.2.0.dta	fissionyeast_NGP_DDA_4	3828	1041	1382.58	2	QSIALYAJDTK		7 2 0 0	(N(N(H(H(H))(H(H(H(H)))))))	8	68.8906	71.9081	63.2867	0.00415	1.5	4.26444e-189	0	4.26444e-189	1/sp|P87113|ERG2_SCHPO	1/50
fissionyeast_NGP_DDA_4.3843.3843.3.0.dta	fissionyeast_NGP_DDA_4	3843	1045.14	922.057	3	QSIALYAJDTK		7 2 0 0	(N(N(H(H(H(H)))(H(H(H))))))	8	39.3349	42.9225	32.6722	0.0011	0.39695	1.65991e-93	0	1.65991e-93	1/sp|P87113|ERG2_SCHPO	1/50
fissionyeast_NGP_DDA_4.3874.3874.2.0.dta	fissionyeast_NGP_DDA_4	3874	1053.73	1301.56	2	QSIALYAJDTK		6 2 0 0	(N(N(H(H(H))(H(H(H))))))	8	17.6234	8.54701	34.4796	0.00499	1.91908	6.80946e-99	0	6.80946e-99	1/sp|P87113|ERG2_SCHPO	1/50
fissionyeast_NGP_DDA_4.3926.3926.2.0.dta	fissionyeast_NGP_DDA_4	3926	1067.92	1453.63	2	AJMTRLIQEK		8 2 0 0	(N(N(H(H(H(H)))(H(H(H(H)))))))	2	31.547	12.5767	66.7775	0.01033	3.55469	4.45799e-200	0	4.45799e-200	1/sp|Q10309|YD56_SCHPO	1/752
fissionyeast_NGP_DDA_4.3997.3997.2.0.dta	fissionyeast_NGP_DDA_4	3997	1086.55	1574.63	2	TJGTLYGLSDSR		9 2 0 0	(N(N(H(H(H(H)))(H(H)(H(H(H)))))))	2	36.9718	24.6479	59.859	0.00486	1.5451	2.91596e-178	0	2.91596e-178	1/sp|Q9US04|GGT1_SCHPO	1/612
fissionyeast_NGP_DDA_4.4003.4003.2.0.dta	fissionyeast_NGP_DDA_4	4003	1088.1	1284.53	2	FJVSASIK		8 2 0 0	(N(N(H(H(H(H)))(H(H)(H)(H)))))	2	62.8182	54.3895	78.4716	0.00318	1.23938	1.41959e-236	0	1.41959e-236	1/sp|Q9USV0|HRD3_SCHPO	1/48
fissionyeast_NGP_DDA_4.4015.4015.2.0.dta	fissionyeast_NGP_DDA_4	4015	1091.37	1493.61	2	TJGTLYGLSDSR		8 2 0 0	(N(N(H(H(H))(H(H(H(H(H))))))))	2	61.9026	55.4384	73.9076	0.00483	1.61737	2.63891e-222	0	2.63891e-222	1/sp|Q9US04|GGT1_SCHPO	1/612
fissionyeast_NGP_DDA_4.4169.4169.3.0.dta	fissionyeast_NGP_DDA_4	4169	1133.61	1085.47	3	EGLINJGTSIHAGLR		8 2 0 0	(N(N(H(H(H(H)))(H(H)(H)(H)))))	6	54.9285	36.8333	88.5339	0.00377	1.15837	4.17833e-268	0	4.17833e-268	1/sp|O42887|SPEB2_SCHPO	1/269
fissionyeast_NGP_DDA_4.4223.4223.3.0.dta	fissionyeast_NGP_DDA_4	4223	1148.27	1476.56	3	DAJNTQFQFTSR		16 2 0 0	(N(N(H(H(H(H(H(H)))))(H(H(H(H(H))))(H(H(H(H(H)))))))))	3	25.1396	22.2726	30.4639	0.00203	0.45811	1.09952e-86	0	1.09952e-86	1/sp|Q9C0Y4|AGLU_SCHPO	1/116
fissionyeast_NGP_DDA_4.4275.4275.3.0.dta	fissionyeast_NGP_DDA_4	4275	1162.17	1376.21	3	JVSGAFNVNNMIR	11,Oxidation[M];	14 2 0 0	(N(N(H(H(H(H(H(H)))))(H(H(H(H)))(H(H(H(H))))))))	1	49.0238	43.2577	59.7323	0.00979	2.37246	7.38424e-178	0	7.38424e-178	1/sp|O13960|ECM33_SCHPO	1/92
fissionyeast_NGP_DDA_4.4311.4311.2.0.dta	fissionyeast_NGP_DDA_4	4311	1172.18	1493.12	2	GVLQATJMTYGK		8 2 0 0	(N(N(H(H(H(H)))(H(H(H(H)))))))	7	63.4891	61.7946	66.6361	0.00358	1.19917	1.59741e-199	0	1.59741e-199	1/sp|O59866|OSTB_SCHPO	1/275
fissionyeast_NGP_DDA_4.4329.4329.3.0.dta	fissionyeast_NGP_DDA_4	4329	1176.94	995.748	3	GVLQATJMTYGK		8 2 0 0	(N(N(H(H(H(H)))(H(H)(H)(H)))))	7	18.4614	14.6019	25.629	0.00168	0.5627	9.20531e-72	0	9.20531e-72	1/sp|O59866|OSTB_SCHPO	1/275
fissionyeast_NGP_DDA_4.4417.4417.3.0.dta	fissionyeast_NGP_DDA_4	4417	1200.55	1500.28	3	FLTHLNNEVLHDJYTR		13 2 0 0	(N(N(H(H(H(H(H))))(H(H(H(H(H(H(H(H)))))))))))	13	53.9552	33.9112	91.18	0.00596	1.32582	1.17983e-276	0	1.17983e-276	1/sp|O59747|PDF1_SCHPO	1/223
fissionyeast_NGP_DDA_4.4419.4419.2.0.dta	fissionyeast_NGP_DDA_4	4419	1201.15	1634.18	2	VTJITDSQPAPYMK		8 2 0 0	(N(N(H(H(H(H)))(H(H(H(H)))))))	3	46.2112	46.3613	45.9325	0.00319	0.97718	1.10536e-134	0	1.10536e-134	1/sp|O94559|LES1_SCHPO	1/232
fissionyeast_NGP_DDA_4.4422.4422.3.0.dta	fissionyeast_NGP_DDA_4	4422	1201.99	1512.28	3	KQWASISPJITYK		16 2 0 0	(N(N(H(H(H(H(H(H(H(H)))))))(H(H)(H(H(H(H(H(H))))))))))	9	67.191	55.013	89.8073	0.00636	1.40233	2.21074e-272	0	2.21074e-272	1/sp|Q9USU5|GAS2_SCHPO	1/334
fissionyeast_NGP_DDA_4.4425.4425.3.0.dta	fissionyeast_NGP_DDA_4	4425	1202.82	1446.27	3	FLTHLNNEVLHDJYTR		12 2 0 0	(N(N(H(H(H))(H(H(H(H(H))))(H(H(H(H))))))))	13	42.8996	31.75	63.6061	0.00629	1.45132	2.80226e-190	0	2.80226e-190	1/sp|O59747|PDF1_SCHPO	1/223
fissionyeast_NGP_DDA_4.4428.4428.3.0.dta	fissionyeast_NGP_DDA_4	4428	1203.49	1089.79	3	VTJITDSQPAPYMK		8 2 0 0	(N(N(H(H(H(H)))(H(H)(H)(H)))))	3	70.2925	85.9302	41.2511	0.0018	0.55207	3.22425e-120	0	3.22425e-120	1/sp|O94559|LES1_SCHPO	1/232
fissionyeast_NGP_DDA_4.4463.4463.4.0.dta	fissionyeast_NGP_DDA_4	4463	1213	1084.95	4	FLTHLNNEVLHDJYTR		12 2 0 0	(N(N(H(H(H(H(H))))(H(H(H(H)))(H(H(H)))))))	13	42.3872	18.8819	86.0398	0.00738	1.70151	2.36927e-260	0	2.36927e-260	1/sp|O59747|PDF1_SCHPO	1/223
fissionyeast_NGP_DDA_4.4472.4472.3.2.dta	fissionyeast_NGP_DDA_4	4472	1215.34	1014.09	3	JNTIDSLSIAK		9 2 0 0	(N(N(H(H(H)(H(H)))(H(H(H(H)))))))	1	18.1937	11.9969	29.7021	0.00379	1.24508	3.24599e-84	0	3.24599e-84	1/sp|O94472|PBN1_SCHPO	1/36
fissionyeast_NGP_DDA_4.4473.4473.4.0.dta	fissionyeast_NGP_DDA_4	4473	1215.62	1044.44	4	FLTHLNNEVLHDJYTR		11 2 0 0	(N(N(H(H(H(H(H))))(H(H(H(H(H(H)))))))))	13	37.9061	10.5329	88.7419	0.00278	0.66555	9.82544e-269	0	9.82544e-269	1/sp|O59747|PDF1_SCHPO	1/223
fissionyeast_NGP_DDA_4.4477.4477.2.0.dta	fissionyeast_NGP_DDA_4	4477	1216.79	1397.09	2	CIJGTYNGLIK	1,Carbamidomethyl[C];	7 2 0 0	(N(N(H(H(H))(H(H(H(H)))))))	3	40.9575	34.3886	53.1568	0.00236	0.84393	3.39365e-157	0	3.39365e-157	1/sp|Q9US55|GLU2A_SCHPO	1/563
fissionyeast_NGP_DDA_4.4484.4484.2.0.dta	fissionyeast_NGP_DDA_4	4484	1218.96	1442.1	2	LGJETFLPK		9 2 0 0	(N(N(H(H(H)(H))(H(H(H(H(H))))))))	3	51.9793	35.4974	82.5886	0.00237	0.82109	1.48505e-249	0	1.48505e-249	1/sp|P36581|CALX_SCHPO	1/418
fissionyeast_NGP_DDA_4.4486.4486.3.0.dta	fissionyeast_NGP_DDA_4	4486	1219.62	1035.77	3	VTJITDSQPAPYMK		7 2 0 0	(N(N(H(H(H)(H))(H(H(H))))))	3	48.6355	51.5515	43.2199	0.00171	0.54978	2.73422e-126	0	2.73422e-126	1/sp|O94559|LES1_SCHPO	1/232
fissionyeast_NGP_DDA_4.4497.4497.3.0.dta	fissionyeast_NGP_DDA_4	4497	1222.66	961.736	3	LGJETFLPK		9 2 0 0	(N(N(H(H(H(H)))(H(H)(H(H(H)))))))	3	61.3057	43.32	94.7078	0.00198	0.68756	1.21978e-287	0	1.21978e-287	1/sp|P36581|CALX_SCHPO	1/418
fissionyeast_NGP_DDA_4.4504.4504.2.0.dta	fissionyeast_NGP_DDA_4	4504	1224.45	1647.15	2	DAJNTQFQFTSR		9 2 0 0	(N(N(H(H(H)(H))(H(H)(H(H(H)))))))	3	62.1928	56.1507	73.4139	0.00205	0.62229	6.77015e-221	0	6.77015e-221	1/sp|Q9C0Y4|AGLU_SCHPO	1/116
fissionyeast_NGP_DDA_4.4515.4515.3.0.dta	fissionyeast_NGP_DDA_4	4515	1227.47	1098.43	3	DAJNTQFQFTSR		9 2 0 0	(N(N(H(H(H)(H(H)))(H(H)(H(H))))))	3	86.0974	80.5792	96.3454	0.00267	0.80964	1.14388e-292	0	1.14388e-292	1/sp|Q9C0Y4|AGLU_SCHPO	1/116
fissionyeast_NGP_DDA_4.4517.4517.2.0.dta	fissionyeast_NGP_DDA_4	4517	1228.09	1361.07	2	LGJETFLPK		8 2 0 0	(N(N(H(H)(H(H(H))(H(H(H)))))))	3	57.6173	43.8345	83.2139	0.00273	1.00502	8.47075e-252	0	8.47075e-252	1/sp|P36581|CALX_SCHPO	1/418
fissionyeast_NGP_DDA_4.4526.4526.2.0.dta	fissionyeast_NGP_DDA_4	4526	1230.44	1566.12	2	DAJNTQFQFTSR		8 2 0 0	(N(N(H(H(H(H)))(H(H)(H)(H)))))	3	41.6457	29.9436	63.3781	0.00249	0.79675	2.05329e-189	0	2.05329e-189	1/sp|Q9C0Y4|AGLU_SCHPO	1/116
fissionyeast_NGP_DDA_4.4531.4531.3.0.dta	fissionyeast_NGP_DDA_4	4531	1231.88	907.718	3	LGJETFLPK		8 2 0 0	(N(N(H(H(H(H)))(H(H(H(H)))))))	3	75.9109	64.6642	96.7977	0.00174	0.63789	5.2024e-294	0	5.2024e-294	1/sp|P36581|CALX_SCHPO	1/418
fissionyeast_NGP_DDA_4.4549.4549.3.0.dta	fissionyeast_NGP_DDA_4	4549	1236.61	1044.42	3	DAJNTQFQFTSR		8 2 0 0	(N(N(H(H(H(H)))(H(H)(H)(H)))))	3	43.1595	32.6839	62.6141	0.001	0.31962	2.96307e-187	0	2.96307e-187	1/sp|Q9C0Y4|AGLU_SCHPO	1/116
fissionyeast_NGP_DDA_4.4559.4559.2.0.dta	fissionyeast_NGP_DDA_4	4559	1239.28	1442.1	2	LGJETFLPK		9 2 0 0	(N(N(H(H(H(H)))(H(H(H(H(H))))))))	3	36.7735	21.2197	65.659	0.00233	0.80722	1.58087e-196	0	1.58087e-196	1/sp|P36581|CALX_SCHPO	1/418
fissionyeast_NGP_DDA_4.4573.4573.3.0.dta	fissionyeast_NGP_DDA_4	4573	1243.12	961.736	3	LGJETFLPK		9 2 0 0	(N(N(H(H)(H(H)(H(H(H(H(H)))))))))	3	19.0946	8.93311	37.9658	0.00204	0.70837	1.23237e-109	0	1.23237e-109	1/sp|P36581|CALX_SCHPO	1/418
fissionyeast_NGP_DDA_4.4581.4581.2.0.dta	fissionyeast_NGP_DDA_4	4581	1245.18	1361.07	2	LGJETFLPK		8 2 0 0	(N(N(H(H(H(H)))(H(H)(H(H))))))	3	56.8065	43.9654	80.6544	0.00278	1.02192	1.00455e-243	0	1.00455e-243	1/sp|P36581|CALX_SCHPO	1/418
fissionyeast_NGP_DDA_4.4614.4614.2.0.dta	fissionyeast_NGP_DDA_4	4614	1254.06	1600.13	2	LGYJDTQFSK		10 2 0 0	(N(N(H(H(H(H(H))))(H(H)(H(H(H)))))))	4	27.7428	7.97048	64.4627	0.00337	1.05335	4.8956e-193	0	4.8956e-193	1/sp|Q9UTT1|UBP21_SCHPO	1/1065
fissionyeast_NGP_DDA_4.4615.4615.2.0.dta	fissionyeast_NGP_DDA_4	4615	1254.34	1280.05	2	LGJETFLPK		7 2 0 0	(N(N(H(H(H))(H(H(H(H)))))))	3	32.7586	18.8385	58.6102	0.00221	0.86211	1.2399e-174	0	1.2399e-174	1/sp|P36581|CALX_SCHPO	1/418
fissionyeast_NGP_DDA_4.4617.4617.3.0.dta	fissionyeast_NGP_DDA_4	4617	1254.94	990.398	3	DAJNTQFQFTSR		7 2 0 0	(N(N(H(H(H)(H))(H(H)(H)))))	3	21.0595	20.4723	22.15	0.00135	0.45407	1.96088e-61	0	1.96088e-61	1/sp|Q9C0Y4|AGLU_SCHPO	1/116
fissionyeast_NGP_DDA_4.4634.4634.3.0.dta	fissionyeast_NGP_DDA_4	4634	1259.58	1765.31	3	TJACTJYTCFDYSSTTAR	4,Carbamidomethyl[C];9,Carbamidomethyl[C];	17 2 0 0	(N(N(H(H(H(H(H(H(H(H)))))))(H(H(H(H(H))))(H(H(H(H))))))))	2	31.7091	45.0825	6.87294	0.00258	0.4879	1.16045e-15	0	1.16045e-15	1/sp|P32834|SXA1_SCHPO	1/134
fissionyeast_NGP_DDA_4.4636.4636.2.0.dta	fissionyeast_NGP_DDA_4	4636	1260.04	1442.1	2	LGJETFLPK		9 2 0 0	(N(N(H(H(H(H)))(H(H)(H(H)(H))))))	3	39.6602	23.9237	68.8851	0.00328	1.13602	2.0645e-206	0	2.0645e-206	1/sp|P36581|CALX_SCHPO	1/418
fissionyeast_NGP_DDA_4.4649.4649.2.0.dta	fissionyeast_NGP_DDA_4	4649	1263.64	1361.07	2	LGJETFLPK		8 2 0 0	(N(N(H(H(H(H)))(H(H)(H)(H)))))	3	36.1876	20.6809	64.9858	0.00307	1.1285	1.93043e-194	0	1.93043e-194	1/sp|P36581|CALX_SCHPO	1/418
fissionyeast_NGP_DDA_4.4669.4669.3.0.dta	fissionyeast_NGP_DDA_4	4669	1268.94	1074.12	3	JATYTLHWTVSPK		8 2 0 0	(N(N(H(H)(H(H(H))(H(H(H)))))))	1	95.1995	96.3591	93.0458	0.00298	0.92592	3.02754e-282	0	3.02754e-282	1/sp|Q10259|SPC3_SCHPO	1/148
fissionyeast_NGP_DDA_4.4671.4671.3.0.dta	fissionyeast_NGP_DDA_4	4671	1269.55	1128.14	3	JATYTLHWTVSPK		9 2 0 0	(N(N(H(H(H)(H))(H(H(H))(H(H))))))	1	13.8842	11.1039	19.0476	0.0042	1.24094	1.08969e-51	0	1.08969e-51	1/sp|Q10259|SPC3_SCHPO	1/148
fissionyeast_NGP_DDA_4.4694.4694.3.0.dta	fissionyeast_NGP_DDA_4	4694	1275.94	1266.53	3	KLGNQYYJDTQWLK		10 2 0 0	(N(N(H(H(H(H)))(H(H)(H(H)(H(H)))))))	8	50.0159	33.0818	81.4649	0.00232	0.61011	2.58983e-246	0	2.58983e-246	1/sp|Q10061|LHS1_SCHPO	1/733
fissionyeast_NGP_DDA_4.4703.4703.3.0.dta	fissionyeast_NGP_DDA_4	4703	1278.34	1020.11	3	JATYTLHWTVSPK		7 2 0 0	(N(N(H(H(H))(H(H(H(H)))))))	1	53.5702	53.9778	52.8132	0.0028	0.91398	2.90662e-156	0	2.90662e-156	1/sp|Q10259|SPC3_SCHPO	1/148
fissionyeast_NGP_DDA_4.4726.4726.2.0.dta	fissionyeast_NGP_DDA_4	4726	1284.59	1361.07	2	LGJETFLPK		8 2 0 0	(N(N(H(H(H(H)))(H(H)(H)(H)))))	3	36.4082	22.4076	62.4093	0.00337	1.23874	2.40187e-186	0	2.40187e-186	1/sp|P36581|CALX_SCHPO	1/418
fissionyeast_NGP_DDA_4.4759.4759.2.0.dta	fissionyeast_NGP_DDA_4	4759	1293.47	1442.1	2	LGJETFLPK		9 2 0 0	(N(N(H(H(H)(H(H)))(H(H)(H(H))))))	3	36.3938	23.1399	61.0081	0.00331	1.1492	1.00571e-181	0	1.00571e-181	1/sp|P36581|CALX_SCHPO	1/418
fissionyeast_NGP_DDA_4.4796.4796.3.0.dta	fissionyeast_NGP_DDA_4	4796	1303.7	1322.19	3	JVSGAFNVNNMIR	11,Oxidation[M];	13 2 0 0	(N(N(H(H(H)(H(H(H))))(H(H(H(H)))(H(H(H)))))))	1	38.0959	28.6881	55.5675	0.00368	0.92864	5.631e-165	0	5.631e-165	1/sp|O13960|ECM33_SCHPO	1/92
fissionyeast_NGP_DDA_4.4800.4800.3.0.dta	fissionyeast_NGP_DDA_4	4800	1304.67	1058.79	3	JVTIPTNGIPQR		9 2 0 0	(N(N(H(H(H)(H))(H(H)(H(H(H)))))))	1	70.3427	65.4605	79.4096	0.00232	0.73066	1.5525e-239	0	1.5525e-239	1/sp|Q9C0Y4|AGLU_SCHPO	1/37
fissionyeast_NGP_DDA_4.4803.4803.2.0.dta	fissionyeast_NGP_DDA_4	4803	1305.56	1627.65	2	QFJTSLENFK		10 2 0 0	(N(N(H(H(H(H(H))))(H(H(H(H(H))))))))	3	7.19194	6.27769	8.88984	0.00876	2.69273	4.42074e-21	0.00660793	0.00660793	1/sp|Q10061|LHS1_SCHPO	1/678
fissionyeast_NGP_DDA_4.4818.4818.3.0.dta	fissionyeast_NGP_DDA_4	4818	1309.65	1376.21	3	JVSGAFNVNNMIR	11,Oxidation[M];	14 2 0 0	(N(N(H(H(H(H(H(H)))))(H(H(H))(H(H(H(H(H)))))))))	1	12.7149	11.0306	15.8429	0.00866	2.09911	7.11129e-42	0	7.11129e-42	1/sp|O13960|ECM33_SCHPO	1/92
fissionyeast_NGP_DDA_4.4832.4832.2.0.dta	fissionyeast_NGP_DDA_4	4832	1313.55	1546.62	2	QFJTSLENFK		9 2 0 0	(N(N(H(H(H))(H(H)(H(H(H(H))))))))	3	62.0559	55.4795	74.2692	0.00096	0.30928	1.26584e-223	0	1.26584e-223	1/sp|Q10061|LHS1_SCHPO	1/678
fissionyeast_NGP_DDA_4.4845.4845.3.0.dta	fissionyeast_NGP_DDA_4	4845	1317.11	1501.58	3	LDDJNTFQLNPGR		16 2 0 0	(N(N(H(H(H(H(H(H(H(H)))))))(H(H(H(H)))(H(H(H(H))))))))	4	64.9177	48.9756	94.5246	0.00318	0.70609	5.69969e-287	0	5.69969e-287	1/sp|O60123|KEX1_SCHPO	1/104
fissionyeast_NGP_DDA_4.4846.4846.3.0.dta	fissionyeast_NGP_DDA_4	4846	1317.39	1031.42	3	QFJTSLENFK		9 2 0 0	(N(N(H(H(H)(H(H)))(H(H)(H(H))))))	3	42.8772	36.9444	53.8953	0.00252	0.81441	1.18484e-159	0	1.18484e-159	1/sp|Q10061|LHS1_SCHPO	1/678
fissionyeast_NGP_DDA_4.4864.4864.2.0.dta	fissionyeast_NGP_DDA_4	4864	1322.46	1465.6	2	QFJTSLENFK		8 2 0 0	(N(N(H(H(H(H)))(H(H)(H(H))))))	3	51.7466	43.0548	67.8885	0.00395	1.34729	1.05303e-203	0	1.05303e-203	1/sp|Q10061|LHS1_SCHPO	1/678
fissionyeast_NGP_DDA_4.4870.4870.3.0.dta	fissionyeast_NGP_DDA_4	4870	1324.18	1518.9	3	VQCADFFACGJSSVR	3,Carbamidomethyl[C];9,Carbamidomethyl[C];	15 2 0 0	(N(N(H(H(H(H(H(H(H))))))(H(H(H(H)))(H(H(H(H))))))))	11	35.8101	40.1457	27.7583	0.002	0.4384	3.42323e-78	0	3.42323e-78	1/sp|O13692|GAS5_SCHPO	1/216
fissionyeast_NGP_DDA_4.4871.4871.3.1.dta	fissionyeast_NGP_DDA_4	4871	1324.46	977.399	3	QFJTSLENFK		8 2 0 0	(N(N(H(H(H))(H(H(H(H(H))))))))	3	48.2243	37.0078	69.055	0.00214	0.73026	3.11014e-207	0	3.11014e-207	1/sp|Q10061|LHS1_SCHPO	1/678
fissionyeast_NGP_DDA_4.4896.4896.3.0.dta	fissionyeast_NGP_DDA_4	4896	1331.06	1435.22	3	HYWJLTSNIYR		15 2 0 0	(N(N(H(H(H)(H(H(H(H(H))))))(H(H(H(H(H(H(H))))))))))	4	36.3542	18.7566	69.0355	-0.01099	-2.55416	5.2161e-207	0	5.2161e-207	1/sp|O13968|YE48_SCHPO	1/541
fissionyeast_NGP_DDA_4.4901.4901.2.0.dta	fissionyeast_NGP_DDA_4	4901	1332.51	1384.57	2	QFJTSLENFK		7 2 0 0	(N(N(H(H(H))(H(H(H(H)))))))	3	45.8995	40.4079	56.0983	0.00361	1.30457	1.06497e-166	0	1.06497e-166	1/sp|Q10061|LHS1_SCHPO	1/678
fissionyeast_NGP_DDA_4.4918.4918.2.0.dta	fissionyeast_NGP_DDA_4	4918	1336.98	1555.14	2	LJASNGDVIWR		9 2 0 0	(N(N(H(H(H(H)))(H(H)(H(H(H)))))))	2	45.441	32.0683	70.276	0.00358	1.15215	3.5529e-211	0	3.5529e-211	1/sp|O13981|EMC1_SCHPO	1/66
fissionyeast_NGP_DDA_4.4924.4924.3.0.dta	fissionyeast_NGP_DDA_4	4924	1338.7	1172.82	3	KNPVNFDSVFJQSR		9 2 0 0	(N(N(H(H(H)(H))(H(H)(H(H(H)))))))	11	70.4468	55.0255	99.0864	0.00461	1.30966	2.83384e-301	0	2.83384e-301	1/sp|Q8WZK2|MCD4_SCHPO	1/134
fissionyeast_NGP_DDA_4.4929.4929.3.0.dta	fissionyeast_NGP_DDA_4	4929	1339.94	1381.21	3	HYWJLTSNIYR		14 2 0 0	(N(N(H(H(H(H(H(H)))))(H(H(H))(H(H(H(H(H)))))))))	4	64.7513	43.1819	104.809	0.00317	0.76618	3.8564e-319	0	3.8564e-319	1/sp|O13968|YE48_SCHPO	1/541
fissionyeast_NGP_DDA_4.4931.4931.3.0.dta	fissionyeast_NGP_DDA_4	4931	1340.55	1327.19	3	HYWJLTSNIYR		13 2 0 0	(N(N(H(H(H(H(H))))(H(H(H(H(H(H(H(H)))))))))))	4	77.8666	59.9933	111.06	0.00542	1.36187	0	0	0	1/sp|O13968|YE48_SCHPO	1/541
fissionyeast_NGP_DDA_4.4940.4940.3.0.dta	fissionyeast_NGP_DDA_4	4940	1342.89	1480.91	3	TELAAYLSCJATK	9,Carbamidomethyl[C];	16 2 0 0	(N(N(H(H(H(H(H(H(H))))))(H(H(H(H(H))))(H(H(H(H))))))))	10	38.1021	42.7722	29.4291	0.00499	1.12377	2.05847e-83	0	2.05847e-83	1/sp|Q9USU5|GAS2_SCHPO	1/212
fissionyeast_NGP_DDA_4.4944.4944.3.0.dta	fissionyeast_NGP_DDA_4	4944	1344.06	1273.18	3	HYWJLTSNIYR		12 2 0 0	(N(N(H(H(H(H(H))))(H(H(H(H)))(H(H(H)))))))	4	54.8571	39.631	83.1341	0.00552	1.44703	4.8355e-251	0	4.8355e-251	1/sp|O13968|YE48_SCHPO	1/541
fissionyeast_NGP_DDA_4.4952.4952.3.0.dta	fissionyeast_NGP_DDA_4	4952	1346.14	1118.81	3	KNPVNFDSVFJQSR		8 2 0 0	(N(N(H(H(H(H)))(H(H(H(H)))))))	11	26.9649	11.6191	55.4641	0.00661	1.97108	2.40802e-164	0	2.40802e-164	1/sp|Q8WZK2|MCD4_SCHPO	1/134
fissionyeast_NGP_DDA_4.4973.4973.3.0.dta	fissionyeast_NGP_DDA_4	4973	1351.79	1064.79	3	KNPVNFDSVFJQSR		7 2 0 0	(N(N(H(H(H))(H(H(H(H)))))))	11	34.6474	18.8455	63.9938	0.00589	1.84354	1.70431e-191	0	1.70431e-191	1/sp|Q8WZK2|MCD4_SCHPO	1/134
fissionyeast_NGP_DDA_4.5033.5033.2.0.dta	fissionyeast_NGP_DDA_4	5033	1368	1442.1	2	LGJETFLPK		9 2 0 0	(N(N(H(H(H)(H))(H(H(H))(H(H))))))	3	22.8139	12.9745	41.0872	0.00373	1.29348	1.99648e-119	0	1.99648e-119	1/sp|P36581|CALX_SCHPO	1/418
fissionyeast_NGP_DDA_4.5042.5042.3.0.dta	fissionyeast_NGP_DDA_4	5042	1370.39	1614.34	3	KPPPFPSTJASYAPVIR		16 2 0 0	(N(N(H(H(H(H(H(H(H(H)))))))(H(H(H))(H(H(H(H(H)))))))))	9	10.6378	13.0378	6.18078	0.00805	1.66316	1.77526e-13	0	1.77526e-13	1/sp|Q9UTH5|PLB6_SCHPO	1/44
fissionyeast_NGP_DDA_4.5077.5077.2.0.dta	fissionyeast_NGP_DDA_4	5077	1380.24	1361.07	2	LGJETFLPK		8 2 0 0	(N(N(H(H(H(H)))(H(H)(H)(H)))))	3	18.122	8.52226	35.9502	0.0039	1.43425	1.00244e-103	0	1.00244e-103	1/sp|P36581|CALX_SCHPO	1/418
fissionyeast_NGP_DDA_4.5106.5106.2.0.dta	fissionyeast_NGP_DDA_4	5106	1388.04	1442.1	2	LGJETFLPK		9 2 0 0	(N(N(H(H(H)(H))(H(H(H))(H(H))))))	3	27.573	9.94781	60.3055	0.00404	1.40239	8.31221e-180	0	8.31221e-180	1/sp|P36581|CALX_SCHPO	1/418
fissionyeast_NGP_DDA_4.5147.5147.3.0.dta	fissionyeast_NGP_DDA_4	5147	1399.33	1322.19	3	JVSGAFNVNNMIR	11,Oxidation[M];	13 2 0 0	(N(N(H(H(H(H(H(H)))))(H(H)(H(H(H(H(H)))))))))	1	24.0363	15.4996	39.8902	0.01108	2.79543	1.26343e-115	0	1.26343e-115	1/sp|O13960|ECM33_SCHPO	1/92
fissionyeast_NGP_DDA_4.5196.5196.2.0.dta	fissionyeast_NGP_DDA_4	5196	1412.6	1361.07	2	LGJETFLPK		8 2 0 0	(N(N(H(H(H(H)))(H(H)(H(H))))))	3	19.7666	8.37001	40.9316	0.0035	1.28652	4.91937e-119	0	4.91937e-119	1/sp|P36581|CALX_SCHPO	1/418
fissionyeast_NGP_DDA_4.5212.5212.2.0.dta	fissionyeast_NGP_DDA_4	5212	1416.95	1442.1	2	LGJETFLPK		9 2 0 0	(N(N(H(H(H)(H))(H(H(H))(H(H))))))	3	29.7772	15.211	56.8287	0.00367	1.27198	8.29409e-169	0	8.29409e-169	1/sp|P36581|CALX_SCHPO	1/418
fissionyeast_NGP_DDA_4.5260.5260.3.0.dta	fissionyeast_NGP_DDA_4	5260	1429.95	1322.19	3	JVSGAFNVNNMIR	11,Oxidation[M];	13 2 0 0	(N(N(H(H(H)(H(H(H))))(H(H(H(H(H(H(H))))))))))	1	26.7557	23.2311	33.3015	0.0011	0.27712	4.82945e-95	0	4.82945e-95	1/sp|O13960|ECM33_SCHPO	1/92
fissionyeast_NGP_DDA_4.5278.5278.2.0.dta	fissionyeast_NGP_DDA_4	5278	1434.77	1361.07	2	LGJETFLPK		8 2 0 0	(N(N(H(H(H(H)))(H(H(H(H)))))))	3	6.91432	6.68878	7.33319	0.00346	1.27255	4.41749e-17	0.00442478	0.00442478	1/sp|P36581|CALX_SCHPO	1/418
fissionyeast_NGP_DDA_4.5287.5287.2.0.dta	fissionyeast_NGP_DDA_4	5287	1437.14	1730.19	2	NJESYPIGFTYK		10 2 0 0	(N(N(H(H(H))(H(H(H(H)))(H(H(H)))))))	2	37.635	28.0067	55.5162	0.00156	0.45064	1.09197e-164	0	1.09197e-164	1/sp|Q10061|LHS1_SCHPO	1/555
fissionyeast_NGP_DDA_4.5298.5298.3.0.dta	fissionyeast_NGP_DDA_4	5298	1440.1	1153.79	3	NJESYPIGFTYK		10 2 0 0	(N(N(H(H(H(H)))(H(H)(H(H(H(H))))))))	2	60.7998	53.4532	74.4436	0.00346	0.99901	4.08793e-224	0	4.08793e-224	1/sp|Q10061|LHS1_SCHPO	1/555
fissionyeast_NGP_DDA_4.5303.5303.2.0.dta	fissionyeast_NGP_DDA_4	5303	1441.54	1442.1	2	LGJETFLPK		9 2 0 0	(N(N(H(H(H(H(H))))(H(H(H(H)))))))	3	26.2738	16.6567	44.134	0.0023	0.79681	4.47677e-129	0	4.47677e-129	1/sp|P36581|CALX_SCHPO	1/418
fissionyeast_NGP_DDA_4.5333.5333.3.0.dta	fissionyeast_NGP_DDA_4	5333	1449.62	1381.22	3	DJTTGSHFMHAGLSPEWAYR		9 2 0 0	(N(N(H(H(H(H)))(H(H)(H(H)(H))))))	2	78.0428	76.8349	80.2861	0.00425	1.02721	1.3273e-242	0	1.3273e-242	1/sp|O74480|YQJ7_SCHPO	1/191
fissionyeast_NGP_DDA_4.5335.5335.4.1.dta	fissionyeast_NGP_DDA_4	5335	1450.17	1036.17	4	DJTTGSHFMHAGLSPEWAYR		9 2 0 0	(N(N(H(H)(H(H(H(H(H(H(H))))))))))	2	77.2127	68.6627	93.0913	0.00454	1.09603	1.2974e-282	0	1.2974e-282	1/sp|O74480|YQJ7_SCHPO	1/191
fissionyeast_NGP_DDA_4.5359.5359.2.0.dta	fissionyeast_NGP_DDA_4	5359	1456.66	1361.07	2	LGJETFLPK		8 2 0 0	(N(N(H(H(H(H)))(H(H)(H)(H)))))	3	22.2592	6.25833	51.9752	0.00383	1.40632	1.53631e-153	0.00660793	0.00660793	1/sp|P36581|CALX_SCHPO	1/418
fissionyeast_NGP_DDA_4.5383.5383.3.0.dta	fissionyeast_NGP_DDA_4	5383	1463.32	1404.9	3	GHVFSNDDJSTIIIAMK		12 2 0 0	(N(N(H(H)(H(H(H(H(H))))(H(H(H(H(H)))))))))	9	8.25127	7.88313	8.93496	-0.01593	-3.78189	2.11797e-21	0	2.11797e-21	1/sp|O13934|ATG15_SCHPO	1/187
fissionyeast_NGP_DDA_4.5420.5420.4.0.dta	fissionyeast_NGP_DDA_4	5420	1473.31	1226.51	4	KLVDATQGGPJITFSSIR		16 2 0 0	(N(N(H(H(H)(H(H(H(H(H))))))(H(H(H(H(H(H(H(H)))))))))))	11	19.1919	14.0045	28.8255	0.00595	1.2134	1.61914e-81	0	1.61914e-81	1/sp|O13857|PLB2_SCHPO	1/266
fissionyeast_NGP_DDA_4.5477.5477.3.0.dta	fissionyeast_NGP_DDA_4	5477	1489.05	1631.63	3	QWASISPJITYK		19 2 0 0	(N(N(H(H(H(H(H(H(H(H)))))))(H(H(H(H(H(H)))))(H(H(H(H(H)))))))))	8	8.68356	9.22025	7.68685	-0.00412	-0.84285	5.50964e-18	0	5.50964e-18	1/sp|Q9USU5|GAS2_SCHPO	1/334
fissionyeast_NGP_DDA_4.5497.5497.3.0.dta	fissionyeast_NGP_DDA_4	5497	1494.4	1364.93	3	KLVDATQGGPJITFSSIR		11 2 0 0	(N(N(H(H(H)(H))(H(H(H(H(H(H(H))))))))))	11	12.8066	7.55732	22.5552	0.00772	1.88686	2.90025e-62	0	2.90025e-62	1/sp|O13857|PLB2_SCHPO	1/266
fissionyeast_NGP_DDA_4.5520.5520.3.1.dta	fissionyeast_NGP_DDA_4	5520	1500.58	1322.19	3	JVSGAFNVNNMIR	11,Oxidation[M];	13 2 0 0	(N(N(H(H(H(H)))(H(H(H(H)))(H(H(H(H(H)))))))))	1	17.5717	11.6923	28.4906	0.00228	0.5745	1.26737e-80	0	1.26737e-80	1/sp|O13960|ECM33_SCHPO	1/92
fissionyeast_NGP_DDA_4.5560.5560.3.0.dta	fissionyeast_NGP_DDA_4	5560	1511.24	1512.3	3	LFPHGIYNFJFSAPNKR		13 2 0 0	(N(N(H(H(H(H(H(H)))))(H(H(H(H)))(H(H(H)))))))	10	48.5019	58.2745	30.3528	0.00629	1.38695	3.9147e-86	0	3.9147e-86	1/sp|P87167|BUT2_SCHPO	1/236
fissionyeast_NGP_DDA_4.5561.5561.3.0.dta	fissionyeast_NGP_DDA_4	5561	1511.51	1235.17	3	DVYYTDEVGJITTSHMR		8 2 0 0	(N(N(H(H(H(H)))(H(H(H(H)))))))	10	68.0867	63.3002	76.976	0.0051	1.37621	3.28113e-232	0	3.28113e-232	1/sp|Q10176|OST1_SCHPO	1/290
fissionyeast_NGP_DDA_4.5569.5569.3.0.dta	fissionyeast_NGP_DDA_4	5569	1513.79	1458.28	3	LFPHGIYNFJFSAPNKR		12 2 0 0	(N(N(H(H(H(H(H))))(H(H(H(H)))(H(H(H)))))))	10	61.8272	52.9373	78.3371	0.0059	1.34971	2.92457e-236	0	2.92457e-236	1/sp|P87167|BUT2_SCHPO	1/236
fissionyeast_NGP_DDA_4.5571.5571.3.0.dta	fissionyeast_NGP_DDA_4	5571	1514.19	1316.86	3	JVSGAFNVNNMIR		13 2 0 0	(N(N(H(H(H)(H))(H(H(H(H(H(H(H(H(H))))))))))))	1	86.4927	80.1265	98.3155	0.00505	1.27835	8.5805e-299	0	8.5805e-299	1/sp|O13960|ECM33_SCHPO	1/92
fissionyeast_NGP_DDA_4.5572.5572.3.0.dta	fissionyeast_NGP_DDA_4	5572	1514.46	1289.19	3	DVYYTDEVGJITTSHMR		9 2 0 0	(N(N(H(H(H)(H))(H(H(H(H(H))))))))	10	43.2705	44.979	40.0977	0.00522	1.34971	1.2245e-116	0	1.2245e-116	1/sp|Q10176|OST1_SCHPO	1/290
fissionyeast_NGP_DDA_4.5574.5574.4.0.dta	fissionyeast_NGP_DDA_4	5574	1515.07	1215.5	4	LFPHGIYNFJFSAPNKR		15 2 0 0	(N(N(H(H(H(H(H(H(H))))))(H(H(H(H(H(H(H(H)))))))))))	10	58.7864	32.7607	107.12	0.00024	0.05017	0	0	0	1/sp|P87167|BUT2_SCHPO	1/236
fissionyeast_NGP_DDA_4.5606.5606.3.0.dta	fissionyeast_NGP_DDA_4	5606	1523.38	1102.17	3	VYLHTLTITLJGTR		8 2 0 0	(N(N(H(H(H(H)))(H(H(H(H)))))))	11	21.3181	11.2483	40.019	0.00076	0.22872	4.76651e-116	0	4.76651e-116	1/sp|O94380|GPI16_SCHPO	1/391
fissionyeast_NGP_DDA_4.5607.5607.3.0.dta	fissionyeast_NGP_DDA_4	5607	1523.71	1404.27	3	LFPHGIYNFJFSAPNKR		11 2 0 0	(N(N(H(H(H(H))(H(H)))(H(H(H))(H(H))))))	10	33.0754	22.1407	53.3826	0.00817	1.94085	3.13527e-158	0	3.13527e-158	1/sp|P87167|BUT2_SCHPO	1/236
fissionyeast_NGP_DDA_4.5616.5616.3.0.dta	fissionyeast_NGP_DDA_4	5616	1526.06	1566.32	3	LFPHGIYNFJFSAPNKR		14 2 0 0	(N(N(H(H(H(H(H(H(H))))))(H(H(H(H)))(H(H(H)))))))	10	33.4431	24.0379	50.9099	0.00593	1.26257	1.92124e-150	0	1.92124e-150	1/sp|P87167|BUT2_SCHPO	1/236
fissionyeast_NGP_DDA_4.5622.5622.3.0.dta	fissionyeast_NGP_DDA_4	5622	1527.77	1542.63	3	LRPIJDTYDAPFAIGCK	16,Carbamidomethyl[C];	14 2 0 0	(N(N(H(H(H(H(H(H)))))(H(H(H(H)))(H(H(H(H))))))))	5	17.0318	16.2161	18.5465	0.00661	1.42875	5.7761e-50	0	5.7761e-50	1/sp|Q96WW1|OMH5_SCHPO	1/60
fissionyeast_NGP_DDA_4.5628.5628.3.0.dta	fissionyeast_NGP_DDA_4	5628	1529.3	1262.84	3	JVSGAFNVNNMIR		12 2 0 0	(N(N(H(H(H(H(H))))(H(H(H(H)))(H(H(H)))))))	1	28.314	26.6582	31.3889	0.00579	1.53019	1.99781e-89	0	1.99781e-89	1/sp|O13960|ECM33_SCHPO	1/92
fissionyeast_NGP_DDA_4.5636.5636.3.0.dta	fissionyeast_NGP_DDA_4	5636	1531.84	1458.28	3	LFPHGIYNFJFSAPNKR		12 2 0 0	(N(N(H(H(H(H)))(H(H)(H(H(H(H(H(H))))))))))	10	55.0645	48.1884	67.8345	0.00604	1.38127	3.42316e-203	0	3.42316e-203	1/sp|P87167|BUT2_SCHPO	1/236
fissionyeast_NGP_DDA_4.5641.5641.3.0.dta	fissionyeast_NGP_DDA_4	5641	1533.28	1599.27	3	SPEFFJDSLVR		19 2 0 0	(N(N(H(H(H(H(H(H(H(H)))))))(H(H(H(H(H))))(H(H(H(H(H(H))))))))))	6	25.6457	13.3365	48.5057	0.00625	1.30282	5.95069e-143	0	5.95069e-143	1/sp|O13968|YE48_SCHPO	1/118
fissionyeast_NGP_DDA_4.5647.5647.4.0.dta	fissionyeast_NGP_DDA_4	5647	1534.82	1093.96	4	LFPHGIYNFJFSAPNKR		12 2 0 0	(N(N(H(H(H(H(H))))(H(H(H(H)))(H(H(H)))))))	10	50.8748	28.243	92.9053	0.00433	0.99022	7.74672e-282	0	7.74672e-282	1/sp|P87167|BUT2_SCHPO	1/236
fissionyeast_NGP_DDA_4.5651.5651.3.0.dta	fissionyeast_NGP_DDA_4	5651	1535.98	1316.86	3	JVSGAFNVNNMIR		13 2 0 0	(N(N(H(H(H(H(H(H)))))(H(H)(H(H(H(H(H)))))))))	1	23.0133	14.8984	38.0839	0.00299	0.75715	2.79218e-110	0	2.79218e-110	1/sp|O13960|ECM33_SCHPO	1/92
fissionyeast_NGP_DDA_4.5652.5652.4.1.dta	fissionyeast_NGP_DDA_4	5652	1536.25	1053.45	4	LFPHGIYNFJFSAPNKR		11 2 0 0	(N(N(H(H(H(H)))(H(H)(H(H(H(H(H)))))))))	10	12.8881	7.64813	22.6195	0.00269	0.63872	1.27961e-62	0	1.27961e-62	1/sp|P87167|BUT2_SCHPO	1/236
fissionyeast_NGP_DDA_4.5673.5673.3.0.dta	fissionyeast_NGP_DDA_4	5673	1541.89	1271.9	3	ITLVDJNTWJNTHIATVGK		8 2 0 0	(N(N(H(H(H(H)))(H(H(H(H)))))))	6	53.4826	53.2334	53.9455	0.00441	1.15631	5.4492e-160	0	5.4492e-160	1/sp|O94335|STT3_SCHPO	1/569
fissionyeast_NGP_DDA_4.5675.5675.4.0.dta	fissionyeast_NGP_DDA_4	5675	1542.45	994.686	4	ITLVDJNTWJNTHIATVGK		9 2 0 0	(N(N(H(H(H(H)))(H(H)(H(H(H)))))))	10	40.5198	53.4187	16.5647	0.00162	0.40807	2.23271e-44	0	2.23271e-44	1/sp|O94335|STT3_SCHPO	1/573
fissionyeast_NGP_DDA_4.5691.5691.3.0.dta	fissionyeast_NGP_DDA_4	5691	1546.64	1379.93	3	ITLVDJNTWJNTHIATVGK		10 2 0 0	(N(N(H(H(H(H(H))))(H(H(H(H(H))))))))	6	21.5835	8.41008	46.0485	0.00465	1.12402	4.69714e-135	0	4.69714e-135	1/sp|O94335|STT3_SCHPO	1/569
fissionyeast_NGP_DDA_4.5692.5692.3.0.dta	fissionyeast_NGP_DDA_4	5692	1546.92	1159.48	3	FNPAJTSITNYEIK		9 2 0 0	(N(N(H(H)(H(H)(H(H(H(H(H)))))))))	5	36.8122	38.1808	34.2706	0.00201	0.57713	2.24237e-98	0	2.24237e-98	1/sp|O94680|PDAT_SCHPO	1/560
fissionyeast_NGP_DDA_4.5695.5695.3.0.dta	fissionyeast_NGP_DDA_4	5695	1547.81	1223.83	3	LGNQYYJDTQWLK		10 2 0 0	(N(N(H(H(H(H)))(H(H)(H(H)(H(H)))))))	7	52.8369	49.453	59.1214	0.00543	1.48003	4.48342e-176	0	4.48342e-176	1/sp|Q10061|LHS1_SCHPO	1/733
fissionyeast_NGP_DDA_4.5706.5706.3.0.dta	fissionyeast_NGP_DDA_4	5706	1550.76	1042.12	3	SLVVSLDSAVJR		9 2 0 0	(N(N(H(H(H)(H(H)))(H(H)(H(H))))))	11	15.6749	6.69939	32.3437	0.0033	1.05602	2.64507e-92	0.00442478	0.00442478	1/sp|Q9Y7S5|YQO6_SCHPO	1/158
fissionyeast_NGP_DDA_4.5715.5715.3.0.dta	fissionyeast_NGP_DDA_4	5715	1553.17	1217.88	3	ITLVDJNTWJNTHIATVGK		7 2 0 0	(N(N(H(H(H))(H(H(H(H)))))))	6	23.0839	15.1235	37.8675	0.00116	0.31855	3.32683e-109	0	3.32683e-109	1/sp|O94335|STT3_SCHPO	1/569
fissionyeast_NGP_DDA_4.5751.5751.2.0.dta	fissionyeast_NGP_DDA_4	5751	1563.08	1673.19	2	LGNQYYJDTQWLK		8 2 0 0	(N(N(H(H(H(H)))(H(H)(H)(H)))))	7	10.0518	9.42537	11.2151	0.00374	1.1188	6.99477e-28	0	6.99477e-28	1/sp|Q10061|LHS1_SCHPO	1/733
fissionyeast_NGP_DDA_4.5833.5833.3.0.dta	fissionyeast_NGP_DDA_4	5833	1585.41	1329.19	3	SPEFFJDSLVR		14 2 0 0	(N(N(H(H(H(H(H(H(H))))))(H(H(H(H)))(H(H(H)))))))	6	17.7885	9.28293	33.5847	0.00706	1.7702	4.93219e-96	0	4.93219e-96	1/sp|O13968|YE48_SCHPO	1/118
fissionyeast_NGP_DDA_4.5843.5843.3.0.dta	fissionyeast_NGP_DDA_4	5843	1588.05	1275.17	3	SPEFFJDSLVR		13 2 0 0	(N(N(H(H(H(H(H))))(H(H(H(H(H(H(H(H)))))))))))	6	81.4149	66.5446	109.031	0.00515	1.34606	0	0	0	1/sp|O13968|YE48_SCHPO	1/118
fissionyeast_NGP_DDA_4.5847.5847.4.1.dta	fissionyeast_NGP_DDA_4	5847	1589.21	1363.55	4	YHELFJASTYNIYTAAQQR		17 2 0 0	(N(N(H(H(H(H(H(H(H(H)))))))(H(H(H(H(H(H(H(H(H))))))))))))	6	34.6262	42.2925	20.3887	0.01304	2.3914	7.30777e-56	0	7.30777e-56	1/sp|P08091|PPA1_SCHPO	1/151
fissionyeast_NGP_DDA_4.5854.5854.3.0.dta	fissionyeast_NGP_DDA_4	5854	1591	1126.46	3	LJDTYTEVAEVMK		9 2 0 0	(N(N(H(H(H)(H(H)))(H(H)(H(H))))))	2	52.495	43.6179	68.981	0.00329	0.97513	8.32501e-207	0	8.32501e-207	1/sp|Q10057|PDI1_SCHPO	1/161
fissionyeast_NGP_DDA_4.5856.5856.2.0.dta	fissionyeast_NGP_DDA_4	5856	1591.61	1689.18	2	LJDTYTEVAEVMK		9 2 0 0	(N(N(H(H(H(H)))(H(H)(H(H)(H))))))	2	18.1775	13.1953	27.4301	-0.00145	-0.4307	2.6983e-77	0	2.6983e-77	1/sp|Q10057|PDI1_SCHPO	1/161
fissionyeast_NGP_DDA_4.5920.5920.3.0.dta	fissionyeast_NGP_DDA_4	5920	1608.74	1471.94	3	MEJITSNEVSLHIASADSAPGFDK	1,Oxidation[M];	9 2 0 0	(N(N(H(H(H)(H(H)))(H(H)(H(H))))))	3	32.4077	42.9468	12.835	0.00206	0.4668	7.32475e-33	0	7.32475e-33	1/sp|O94702|ERMP1_SCHPO	1/617
fissionyeast_NGP_DDA_4.5931.5931.3.0.dta	fissionyeast_NGP_DDA_4	5931	1611.68	1763.7	3	YHELFJASTYNIYTAAQQR		16 2 0 0	(N(N(H(H(H(H(H(H(H(H)))))))(H(H(H(H(H(H(H(H)))))))))))	6	18.0003	26.278	2.6274	0.00428	0.80852	0.00865297	0	0.00865297	1/sp|P08091|PPA1_SCHPO	1/151
fissionyeast_NGP_DDA_4.5941.5941.4.5.dta	fissionyeast_NGP_DDA_4	5941	1614.35	1160.98	4	YHELFJASTYNIYTAAQQR		12 2 0 0	(N(N(H(H(H(H(H(H)))))(H(H(H))(H(H(H)))))))	6	23.4878	26.1894	18.4705	-0.00049	-0.10578	1.02759e-49	0	1.02759e-49	1/sp|P08091|PPA1_SCHPO	1/151
fissionyeast_NGP_DDA_4.5952.5952.3.0.dta	fissionyeast_NGP_DDA_4	5952	1617.28	1148.48	3	HEYFCVYPJASLIK	5,Carbamidomethyl[C];	8 2 0 0	(N(N(H(H(H(H)))(H(H(H(H)))))))	9	85.163	92.1581	72.1723	0.0033	0.95887	5.59285e-217	0	5.59285e-217	1/sp|Q9UTC8|OS9_SCHPO	1/97
fissionyeast_NGP_DDA_4.5956.5956.2.0.dta	fissionyeast_NGP_DDA_4	5956	1618.44	1588.14	2	SPEFFJDSLVR		9 2 0 0	(N(N(H(H(H)(H))(H(H)(H(H(H)))))))	6	20.6382	16.606	28.1266	0.0042	1.32126	1.59048e-79	0	1.59048e-79	1/sp|O13968|YE48_SCHPO	1/118
fissionyeast_NGP_DDA_4.5963.5963.2.0.dta	fissionyeast_NGP_DDA_4	5963	1620.26	1652.17	2	LGVGJATFETDDFSK		8 2 0 0	(N(N(H(H(H(H)))(H(H)(H)(H)))))	5	32.701	38.1327	22.6135	0.00372	1.12668	1.92741e-62	0	1.92741e-62	1/sp|Q09140|UGGG_SCHPO	1/880
fissionyeast_NGP_DDA_4.5975.5975.3.0.dta	fissionyeast_NGP_DDA_4	5975	1623.52	1101.79	3	LGVGJATFETDDFSK		8 2 0 0	(N(N(H(H(H(H)))(H(H)(H)(H)))))	5	29.9496	24.6968	39.7047	0.01119	3.38802	6.09105e-115	0	6.09105e-115	1/sp|Q09140|UGGG_SCHPO	1/880
fissionyeast_NGP_DDA_4.5976.5976.3.0.dta	fissionyeast_NGP_DDA_4	5976	1623.91	1493.62	3	YHELFJASTYNIYTAAQQR		11 2 0 0	(N(N(H(H(H(H(H))))(H(H(H(H(H(H)))))))))	6	71.9407	69.9631	75.6136	0.00802	1.79143	8.57465e-228	0	8.57465e-228	1/sp|P08091|PPA1_SCHPO	1/151
fissionyeast_NGP_DDA_4.5996.5996.3.0.dta	fissionyeast_NGP_DDA_4	5996	1629.14	1601.65	3	YHELFJASTYNIYTAAQQR		13 2 0 0	(N(N(H(H(H(H(H))))(H(H)(H(H(H))(H(H(H))))))))	6	30.5201	28.829	33.6608	0.00517	1.07552	2.91282e-96	0	2.91282e-96	1/sp|P08091|PPA1_SCHPO	1/151
fissionyeast_NGP_DDA_4.6007.6007.3.0.dta	fissionyeast_NGP_DDA_4	6007	1632.12	1439.6	3	YHELFJASTYNIYTAAQQR		10 2 0 0	(N(N(H(H(H(H(H))))(H(H)(H(H(H)))))))	6	58.5295	51.8541	70.9266	0.00823	1.90719	7.63879e-213	0	7.63879e-213	1/sp|P08091|PPA1_SCHPO	1/151
fissionyeast_NGP_DDA_4.6022.6022.3.0.dta	fissionyeast_NGP_DDA_4	6022	1636.28	1547.63	3	YHELFJASTYNIYTAAQQR		12 2 0 0	(N(N(H(H(H(H(H))))(H(H)(H(H(H(H(H)))))))))	6	32.0955	39.3379	18.6453	0.00069	0.14783	1.93736e-50	0	1.93736e-50	1/sp|P08091|PPA1_SCHPO	1/151
fissionyeast_NGP_DDA_4.6084.6084.2.0.dta	fissionyeast_NGP_DDA_4	6084	1653.17	1558.65	2	EGFQILLJR		10 2 0 0	(N(N(H(H(H(H(H))))(H(H)(H(H(H)))))))	8	33.281	15.0515	67.1358	0.0028	0.90009	3.38302e-201	0	3.38302e-201	1/sp|O60109|PPB_SCHPO	1/241
fissionyeast_NGP_DDA_4.6129.6129.2.0.dta	fissionyeast_NGP_DDA_4	6129	1665.33	1442.1	2	LGJETFLPK		9 2 0 0	(N(N(H(H(H)(H(H)))(H(H)(H(H))))))	3	25.5044	8.918	56.3077	0.00056	0.1954	2.76724e-167	0	2.76724e-167	1/sp|P36581|CALX_SCHPO	1/418
fissionyeast_NGP_DDA_4.6138.6138.2.0.dta	fissionyeast_NGP_DDA_4	6138	1667.69	1477.63	2	EGFQILLJR		9 2 0 0	(N(N(H(H(H(H)))(H(H)(H(H(H)))))))	8	28.6272	12.1608	59.2076	0.00384	1.30063	1.93456e-176	0	1.93456e-176	1/sp|O60109|PPB_SCHPO	1/241
fissionyeast_NGP_DDA_4.6171.6171.2.0.dta	fissionyeast_NGP_DDA_4	6171	1676.78	1560.11	2	FJLTDLECSR	8,Carbamidomethyl[C];	9 2 0 0	(N(N(H(H(H(H)))(H(H)(H(H(H)))))))	2	41.4786	24.6104	72.8052	-0.00126	-0.40287	8.32798e-219	0	8.32798e-219	3/sp|P0CU13|YI46_SCHPO/sp|Q9P7U4|YI75_SCHPO/sp|P0CU12|YHEF_SCHPO	3/20/21/20
fissionyeast_NGP_DDA_4.6186.6186.3.0.dta	fissionyeast_NGP_DDA_4	6186	1680.92	1040.41	3	FJLTDLECSR	8,Carbamidomethyl[C];	9 2 0 0	(N(N(H(H(H(H(H))))(H(H(H(H)))))))	2	20.2253	8.02645	42.8805	0.00153	0.49062	3.94122e-125	0	3.94122e-125	3/sp|P0CU13|YI46_SCHPO/sp|Q9P7U4|YI75_SCHPO/sp|P0CU12|YHEF_SCHPO	3/20/21/20
fissionyeast_NGP_DDA_4.6192.6192.2.0.dta	fissionyeast_NGP_DDA_4	6192	1682.45	1569.18	2	GFPLNAJASLIR		9 2 0 0	(N(N(H(H(H(H)))(H(H)(H(H(H)))))))	7	42.6963	42.7622	42.5738	0.00356	1.1342	4.42212e-124	0	4.42212e-124	1/sp|Q10449|MU157_SCHPO	1/282
fissionyeast_NGP_DDA_4.6193.6193.3.0.dta	fissionyeast_NGP_DDA_4	6193	1682.73	1515.64	3	SIDVGJHTLVIVDGIR		15 2 0 0	(N(N(H(H(H(H(H(H(H))))))(H(H(H(H(H(H(H(H)))))))))))	6	42.8568	26.6317	72.9893	0.00388	0.85454	2.21325e-219	0	2.21325e-219	1/sp|Q9UUH0|YKIC_SCHPO	1/171
fissionyeast_NGP_DDA_4.6195.6195.2.0.dta	fissionyeast_NGP_DDA_4	6195	1683.33	1442.1	2	LGJETFLPK		9 2 0 0	(N(N(H(H(H(H)))(H(H)(H(H(H)))))))	3	19.5331	7.57314	41.7446	0.00158	0.5464	1.38806e-121	0	1.38806e-121	1/sp|P36581|CALX_SCHPO	1/418
fissionyeast_NGP_DDA_4.6225.6225.2.0.dta	fissionyeast_NGP_DDA_4	6225	1691.62	1398.06	2	FJLTDLECSR	8,Carbamidomethyl[C];	7 2 0 0	(N(N(H(H(H))(H(H)(H)(H)))))	2	35.9411	25.307	55.69	0.00222	0.79433	1.96609e-165	0	1.96609e-165	3/sp|P0CU13|YI46_SCHPO/sp|Q9P7U4|YI75_SCHPO/sp|P0CU12|YHEF_SCHPO	3/20/21/20
fissionyeast_NGP_DDA_4.6233.6233.3.0.dta	fissionyeast_NGP_DDA_4	6233	1693.9	1520.63	3	MEJITSNEVSLHIASADSAPGFDK		10 2 0 0	(N(N(H(H(H(H(H))))(H(H(H))(H(H))))))	3	65.6248	63.01	70.4808	0.00046	0.10021	8.82662e-212	0	8.82662e-212	1/sp|O94702|ERMP1_SCHPO	1/617
fissionyeast_NGP_DDA_4.6246.6246.3.0.dta	fissionyeast_NGP_DDA_4	6246	1697.26	1592.32	3	LVDATQGGPJITFSSIR		16 2 0 0	(N(N(H(H(H)(H(H(H(H(H))))))(H(H(H(H(H(H(H(H)))))))))))	10	45.2489	54.4942	28.079	0.00408	0.85516	3.10988e-79	0	3.10988e-79	1/sp|O13857|PLB2_SCHPO	1/266
fissionyeast_NGP_DDA_4.6250.6250.3.0.dta	fissionyeast_NGP_DDA_4	6250	1698.42	1353.58	3	SIDVGJHTLVIVDGIR		12 2 0 0	(N(N(H(H(H(H(H))))(H(H(H(H)))(H(H(H)))))))	6	51.874	30.7818	91.0452	0.00885	2.17976	5.79715e-276	0	5.79715e-276	1/sp|Q9UUH0|YKIC_SCHPO	1/171
fissionyeast_NGP_DDA_4.6258.6258.3.0.dta	fissionyeast_NGP_DDA_4	6258	1700.48	1538.3	3	LVDATQGGPJITFSSIR		15 2 0 0	(N(N(H(H(H)(H(H(H(H(H))))))(H(H(H(H(H(H(H))))))))))	10	61.869	62.3759	60.9276	0.00404	0.87598	2.87761e-181	0	2.87761e-181	1/sp|O13857|PLB2_SCHPO	1/266
fissionyeast_NGP_DDA_4.6266.6266.3.0.dta	fissionyeast_NGP_DDA_4	6266	1702.75	1246.18	3	ISQJDTDSIVEAVYR		10 2 0 0	(N(N(H(H(H(H(H))))(H(H)(H(H(H)))))))	4	12.2858	13.2716	10.455	0.00242	0.64818	1.17147e-25	0	1.17147e-25	1/sp|O74480|YQJ7_SCHPO	1/315
fissionyeast_NGP_DDA_4.6268.6268.3.0.dta	fissionyeast_NGP_DDA_4	6268	1703.15	1192.16	3	ISQJDTDSIVEAVYR		9 2 0 0	(N(N(H(H(H(H)))(H(H)(H(H)(H))))))	4	44.6015	44.9857	43.888	0.0032	0.89394	2.45589e-128	0	2.45589e-128	1/sp|O74480|YQJ7_SCHPO	1/315
fissionyeast_NGP_DDA_4.6273.6273.2.0.dta	fissionyeast_NGP_DDA_4	6273	1704.58	1442.1	2	LGJETFLPK		9 2 0 0	(N(N(H(H)(H(H)(H(H(H(H(H)))))))))	3	14.057	6.04406	28.9382	0.00335	1.16099	8.21181e-82	0.00873362	0.00873362	1/sp|P36581|CALX_SCHPO	1/418
fissionyeast_NGP_DDA_4.6279.6279.3.0.dta	fissionyeast_NGP_DDA_4	6279	1706.1	1412.6	3	MEJITSNEVSLHIASADSAPGFDK		8 2 0 0	(N(N(H(H(H(H)))(H(H)(H)(H)))))	3	74.6548	76.3739	71.462	0.00916	2.16366	9.49371e-215	0	9.49371e-215	1/sp|O94702|ERMP1_SCHPO	1/617
fissionyeast_NGP_DDA_4.6282.6282.3.0.dta	fissionyeast_NGP_DDA_4	6282	1706.98	1026.76	3	JYTVSDVLFR		9 2 0 0	(N(N(H(H(H(H)))(H(H(H(H(H))))))))	1	13.0824	14.578	10.305	-0.00088	-0.28641	2.94917e-25	0	2.94917e-25	1/sp|O13875|YE1A_SCHPO	1/300
fissionyeast_NGP_DDA_4.6288.6288.2.0.dta	fissionyeast_NGP_DDA_4	6288	1708.65	1787.74	2	ISQJDTDSIVEAVYR		9 2 0 0	(N(N(H(H(H(H)))(H(H(H))(H(H))))))	4	14.4676	18.0679	7.7812	0.00755	2.1109	3.03917e-18	0	3.03917e-18	1/sp|O74480|YQJ7_SCHPO	1/315
fissionyeast_NGP_DDA_4.6294.6294.3.0.dta	fissionyeast_NGP_DDA_4	6294	1710.24	1138.14	3	ISQJDTDSIVEAVYR		8 2 0 0	(N(N(H(H(H(H)))(H(H)(H)(H)))))	4	68.9696	73.2178	61.0799	0.00271	0.79381	4.07243e-182	0	4.07243e-182	1/sp|O74480|YQJ7_SCHPO	1/315
fissionyeast_NGP_DDA_4.6299.6299.2.0.dta	fissionyeast_NGP_DDA_4	6299	1711.62	1458.61	2	JYTVSDVLFR		8 2 0 0	(N(N(H(H(H(H)))(H(H(H(H)))))))	1	18.7741	16.3791	23.2222	0.00608	2.08586	2.42347e-64	0	2.42347e-64	1/sp|O13875|YE1A_SCHPO	1/300
fissionyeast_NGP_DDA_4.6302.6302.3.0.dta	fissionyeast_NGP_DDA_4	6302	1712.35	1484.28	3	LVDATQGGPJITFSSIR		14 2 0 0	(N(N(H(H(H(H(H(H)))))(H(H(H(H(H(H(H(H)))))))))))	10	37.3234	44.5633	23.8779	0.00339	0.7608	1.71561e-66	0	1.71561e-66	1/sp|O13857|PLB2_SCHPO	1/266
fissionyeast_NGP_DDA_4.6325.6325.2.0.dta	fissionyeast_NGP_DDA_4	6325	1718.57	1706.71	2	ISQJDTDSIVEAVYR		8 2 0 0	(N(N(H(H(H(H)))(H(H)(H(H))))))	4	13.5955	13.6377	13.5171	0.00216	0.63204	1.0156e-34	0	1.0156e-34	1/sp|O74480|YQJ7_SCHPO	1/315
fissionyeast_NGP_DDA_4.6332.6332.3.0.dta	fissionyeast_NGP_DDA_4	6332	1720.52	1376.25	3	LVDATQGGPJITFSSIR		12 2 0 0	(N(N(H(H(H(H(H))))(H(H(H))(H(H(H(H))))))))	10	41.1253	51.4487	21.9533	0.00234	0.56657	2.6875e-60	0	2.6875e-60	1/sp|O13857|PLB2_SCHPO	1/266
fissionyeast_NGP_DDA_4.6393.6393.5.0.dta	fissionyeast_NGP_DDA_4	6393	1736.82	1151.48	5	ALGHFYGJVSVIHFDSHLDTWNPK		16 2 0 0	(N(N(H(H(H(H(H))))(H(H(H(H(H(H)))))(H(H(H(H(H)))))))))	8	19.4661	26.2511	6.8654	0.01591	2.76523	1.38897e-15	0	1.38897e-15	1/sp|O42887|SPEB2_SCHPO	1/222
fissionyeast_NGP_DDA_4.6416.6416.3.0.dta	fissionyeast_NGP_DDA_4	6416	1743.41	1568.3	3	LFPHGIYNFJFSAPNK		15 2 0 0	(N(N(H(H(H(H(H(H)))))(H(H(H(H(H(H(H(H(H))))))))))))	10	9.92158	9.46514	10.7693	0.00726	1.54411	1.26945e-26	0	1.26945e-26	1/sp|P87167|BUT2_SCHPO	1/236
fissionyeast_NGP_DDA_4.6424.6424.4.0.dta	fissionyeast_NGP_DDA_4	6424	1745.52	1317.56	4	ALGHFYGJVSVIHFDSHLDTWNPK		13 2 0 0	(N(N(H(H(H(H(H(H(H))))))(H(H(H(H(H(H)))))))))	8	19.4952	24.6337	9.95213	0.0145	2.75377	1.80127e-24	0	1.80127e-24	1/sp|O42887|SPEB2_SCHPO	1/222
fissionyeast_NGP_DDA_4.6443.6443.3.0.dta	fissionyeast_NGP_DDA_4	6443	1750.53	1514.28	3	LFPHGIYNFJFSAPNK		14 2 0 0	(N(N(H(H(H(H(H(H)))))(H(H)(H(H(H(H(H(H))))))))))	10	79.6307	65.05	106.709	0.00459	1.01175	0	0	0	1/sp|P87167|BUT2_SCHPO	1/236
fissionyeast_NGP_DDA_4.6465.6465.3.0.dta	fissionyeast_NGP_DDA_4	6465	1756.44	1419.24	3	JITSDSSFTFCPTDKDVDWR	11,Carbamidomethyl[C];	9 2 0 0	(N(N(H(H(H(H)))(H(H(H(H(H))))))))	1	37.4699	29.3181	52.609	0.00232	0.545	1.3523e-155	0	1.3523e-155	1/sp|O74401|ERO11_SCHPO	1/286
fissionyeast_NGP_DDA_4.6466.6466.3.0.dta	fissionyeast_NGP_DDA_4	6466	1756.72	1365.22	3	JITSDSSFTFCPTDKDVDWR	11,Carbamidomethyl[C];	8 2 0 0	(N(N(H(H(H)(H))(H(H)(H(H))))))	1	66.9655	56.2713	86.8261	0.00415	1.01421	5.39489e-263	0	5.39489e-263	1/sp|O74401|ERO11_SCHPO	1/286
fissionyeast_NGP_DDA_4.6501.6501.3.0.dta	fissionyeast_NGP_DDA_4	6501	1766.23	1376.21	3	WGYTJITEIMDVR	10,Oxidation[M];	13 2 0 0	(N(N(H(H(H(H)))(H(H(H(H)))(H(H(H(H(H)))))))))	5	17.8955	12.0461	28.7586	0.0093	2.25406	2.8949e-81	0	2.8949e-81	1/sp|Q9C0Y4|AGLU_SCHPO	1/331
fissionyeast_NGP_DDA_4.6591.6591.3.0.dta	fissionyeast_NGP_DDA_4	6591	1790.87	1330.89	3	FISDHLFEEECGSJVTYLK	11,Carbamidomethyl[C];	8 2 0 0	(N(N(H(H(H(H)))(H(H)(H(H))))))	14	33.8761	20.7629	58.2291	0.00894	2.24119	3.4776e-173	0	3.4776e-173	1/sp|O13875|YE1A_SCHPO	1/221
fissionyeast_NGP_DDA_4.6619.6619.3.0.dta	fissionyeast_NGP_DDA_4	6619	1798.36	1335.86	3	RJSSTSSGETGKGPK		13 2 0 0	(N(N(H(H(H(H(H(H)))))(H(H)(H(H(H(H(H)))))))))	2	24.1015	7.53255	54.8725	-7e-05	-0.01682	1.71795e-162	0	1.71795e-162	1/sp|O94525|YBU1_SCHPO	1/486
fissionyeast_NGP_DDA_4.6868.6868.3.0.dta	fissionyeast_NGP_DDA_4	6868	1865.84	1382.57	3	SDTJSTSSGFSVGEAISSGYSLK		9 2 0 0	(N(N(H(H)(H(H(H))(H(H(H(H))))))))	4	60.108	66.9014	47.4918	0.00336	0.81057	1.48916e-139	0	1.48916e-139	1/sp|O42665|YF8B_SCHPO	1/106
fissionyeast_NGP_DDA_4.6944.6944.3.0.dta	fissionyeast_NGP_DDA_4	6944	1886.28	1412.98	3	AAJDSFLWGPYRPNLYVGIRPK		8 2 0 0	(N(N(H(H(H(H)))(H(H)(H)(H)))))	3	49.9324	32.7326	81.8748	0.00337	0.79487	1.28694e-247	0	1.28694e-247	1/sp|O14255|GCS1_SCHPO	1/39
fissionyeast_NGP_DDA_4.6955.6955.4.0.dta	fissionyeast_NGP_DDA_4	6955	1889.22	1059.98	4	AAJDSFLWGPYRPNLYVGIRPK		8 2 0 0	(N(N(H(H(H(H)))(H(H)(H)(H)))))	3	59.5842	48.8053	79.6024	0.00354	0.83452	2.54704e-240	0	2.54704e-240	1/sp|O14255|GCS1_SCHPO	1/39
fissionyeast_NGP_DDA_4.6977.6977.4.0.dta	fissionyeast_NGP_DDA_4	6977	1895.15	1019.47	4	AAJDSFLWGPYRPNLYVGIRPK		7 2 0 0	(N(N(H(H(H))(H(H(H(H)))))))	3	43.7499	35.0856	59.8409	-0.00095	-0.23284	4.31422e-178	0	4.31422e-178	1/sp|O14255|GCS1_SCHPO	1/39
fissionyeast_NGP_DDA_4.7057.7057.3.0.dta	fissionyeast_NGP_DDA_4	7057	1916.73	1421.23	3	SIDCQWMDSVALJLSR	4,Carbamidomethyl[C];7,Oxidation[M];	12 2 0 0	(N(N(H(H(H(H(H(H)))))(H(H(H))(H(H(H)))))))	13	24.7034	25.1087	23.9507	7e-05	0.01644	7.86872e-67	0	7.86872e-67	1/sp|P87167|BUT2_SCHPO	1/196
fissionyeast_NGP_DDA_4.7101.7101.3.0.dta	fissionyeast_NGP_DDA_4	7101	1928.58	1176.48	3	MEMJQTETLIPAAR	1,Acetyl[ProteinN-term];1,Oxidation[M];	9 2 0 0	(N(N(H(H(H(H(H))))(H(H(H(H)))))))	4	18.4456	26.5997	3.30236	0.00264	0.74853	0.00439361	0	0.00439361	1/sp|O13820|ERG5_SCHPO	44200
fissionyeast_NGP_DDA_4.7188.7188.4.1.dta	fissionyeast_NGP_DDA_4	7188	1952.24	942.929	4	JITVPIGASHDDLIVLAR		9 2 0 0	(N(N(H(H(H(H)))(H(H)(H(H(H)))))))	1	24.5395	30.0446	14.3158	-0.00174	-0.46266	1.11963e-37	0	1.11963e-37	1/sp|O94559|LES1_SCHPO	1/199
fissionyeast_NGP_DDA_4.7196.7196.3.0.dta	fissionyeast_NGP_DDA_4	7196	1954.32	1202.89	3	JITVPIGASHDDLIVLAR		8 2 0 0	(N(N(H(H(H(H)))(H(H(H(H)))))))	1	101.878	110.141	86.5319	0.00333	0.92268	7.62392e-262	0	7.62392e-262	1/sp|O94559|LES1_SCHPO	1/199
fissionyeast_NGP_DDA_4.7218.7218.3.0.dta	fissionyeast_NGP_DDA_4	7218	1960.25	1315.21	3	NYGHDEYSLPWJLTEIK		9 2 0 0	(N(N(H(H(H)(H))(H(H)(H(H(H)))))))	12	53.6607	47.8492	64.4534	0.00534	1.35392	9.69484e-193	0	9.69484e-193	1/sp|Q8WZK2|MCD4_SCHPO	1/315
fissionyeast_NGP_DDA_4.7220.7220.3.1.dta	fissionyeast_NGP_DDA_4	7220	1960.85	1295.91	3	YELGLDPQJITVPPLSHK		9 2 0 0	(N(N(H(H(H(H)))(H(H(H(H(H))))))))	9	26.727	17.112	44.5836	0.00383	0.98601	1.42579e-130	0	1.42579e-130	1/sp|O94385|PO152_SCHPO	1/479
fissionyeast_NGP_DDA_4.7230.7230.3.0.dta	fissionyeast_NGP_DDA_4	7230	1963.48	1148.87	3	JITVPIGASHDDLIVLAR		7 2 0 0	(N(N(H(H(H))(H(H(H(H)))))))	1	96.3885	109.529	71.9855	0.0039	1.13228	1.76987e-216	0	1.76987e-216	1/sp|O94559|LES1_SCHPO	1/199
fissionyeast_NGP_DDA_4.7242.7242.4.0.dta	fissionyeast_NGP_DDA_4	7242	1966.78	861.903	4	JITVPIGASHDDLIVLAR		7 2 0 0	(N(N(H(H(H(H)))(H(H(H))))))	1	37.5273	49.4986	15.2949	0.00279	0.81032	3.14529e-40	0	3.14529e-40	1/sp|O94559|LES1_SCHPO	1/199
fissionyeast_NGP_DDA_4.7244.7244.3.0.dta	fissionyeast_NGP_DDA_4	7244	1967.34	1256.9	3	JITVPIGASHDDLIVLAR		9 2 0 0	(N(N(H(H(H(H)))(H(H)(H(H(H)))))))	1	18.3587	18.0533	18.9258	0.00469	1.24456	2.63045e-51	0	2.63045e-51	1/sp|O94559|LES1_SCHPO	1/199
fissionyeast_NGP_DDA_4.7262.7262.3.0.dta	fissionyeast_NGP_DDA_4	7262	1972.11	1261.19	3	NYGHDEYSLPWJLTEIK		8 2 0 0	(N(N(H(H(H(H)))(H(H)(H)(H)))))	12	63.1014	65.0917	59.4052	0.00351	0.92707	5.63666e-177	0	5.63666e-177	1/sp|Q8WZK2|MCD4_SCHPO	1/315
fissionyeast_NGP_DDA_4.7264.7264.3.0.dta	fissionyeast_NGP_DDA_4	7264	1972.71	1202.89	3	JITVPIGASHDDLIVLAR		8 2 0 0	(N(N(H(H(H(H)))(H(H)(H)(H)))))	1	20.1242	21.3258	17.8925	0.00238	0.66067	3.33441e-48	0	3.33441e-48	1/sp|O94559|LES1_SCHPO	1/199
fissionyeast_NGP_DDA_4.7286.7286.3.0.dta	fissionyeast_NGP_DDA_4	7286	1978.74	1207.18	3	NYGHDEYSLPWJLTEIK		7 2 0 0	(N(N(H(H(H))(H(H(H(H)))))))	12	56.5508	59.3244	51.3998	0.00267	0.73801	5.4321e-152	0	5.4321e-152	1/sp|Q8WZK2|MCD4_SCHPO	1/315
fissionyeast_NGP_DDA_4.7295.7295.3.0.dta	fissionyeast_NGP_DDA_4	7295	1981.09	1241.89	3	YELGLDPQJITVPPLSHK		8 2 0 0	(N(N(H(H(H(H)))(H(H(H(H)))))))	9	56.3693	44.102	79.1516	0.00493	1.32364	5.85193e-239	0	5.85193e-239	1/sp|O94385|PO152_SCHPO	1/479
fissionyeast_NGP_DDA_4.7317.7317.3.0.dta	fissionyeast_NGP_DDA_4	7317	1987.11	1309.22	3	GLAQLSEEEACEVALJVTK	11,Carbamidomethyl[C];	9 2 0 0	(N(N(H(H(H(H(H))))(H(H(H(H)))))))	16	52.0032	60.8775	35.5223	0.00568	1.44749	4.1103e-102	0	4.1103e-102	1/sp|O74480|YQJ7_SCHPO	1/263
fissionyeast_NGP_DDA_4.7318.7318.3.0.dta	fissionyeast_NGP_DDA_4	7318	1987.38	1187.87	3	YELGLDPQJITVPPLSHK		7 2 0 0	(N(N(H(H(H))(H(H(H(H)))))))	9	17.4394	13.9767	23.87	0.00557	1.56312	2.69425e-66	0	2.69425e-66	1/sp|O94385|PO152_SCHPO	1/479
fissionyeast_NGP_DDA_4.7319.7319.3.0.dta	fissionyeast_NGP_DDA_4	7319	1987.71	1148.87	3	JITVPIGASHDDLIVLAR		7 2 0 0	(N(N(H(H(H(H)))(H(H(H))))))	1	11.5985	8.95096	16.5155	0.00191	0.55311	4.24066e-44	0	4.24066e-44	1/sp|O94559|LES1_SCHPO	1/199
fissionyeast_NGP_DDA_4.7345.7345.3.0.dta	fissionyeast_NGP_DDA_4	7345	1994.71	1807.36	3	FAYIGDNMDLAFTJHTDWK		17 2 0 0	(N(N(H(H(H(H(H)))(H(H(H))))(H(H(H(H(H(H(H(H(H))))))))))))	14	6.39325	6.52043	6.15706	-0.00902	-1.66346	2.28033e-13	0.00442478	0.00442478	1/sp|P87167|BUT2_SCHPO	1/120
fissionyeast_NGP_DDA_4.7360.7360.3.0.dta	fissionyeast_NGP_DDA_4	7360	1999	1255.21	3	GLAQLSEEEACEVALJVTK	11,Carbamidomethyl[C];	8 2 0 0	(N(N(H(H(H(H)))(H(H)(H)(H)))))	16	41.5199	48.9482	27.7244	0.00237	0.63046	5.24836e-78	0	5.24836e-78	1/sp|O74480|YQJ7_SCHPO	1/263
fissionyeast_NGP_DDA_4.7417.7417.3.0.dta	fissionyeast_NGP_DDA_4	7417	2014.42	1176.85	3	WGDAPVHSLAASLFLJK		8 2 0 0	(N(N(H(H(H(H)))(H(H(H(H)))))))	16	14.5402	13.0318	17.3414	0.00326	0.9244	2.01482e-46	0	2.01482e-46	1/sp|O74546|OMH3_SCHPO	1/321
fissionyeast_NGP_DDA_4.7420.7420.3.0.dta	fissionyeast_NGP_DDA_4	7420	2015.25	1576.66	3	LMVDHILPEVLVNEJR		15 2 0 0	(N(N(H(H(H(H(H(H(H))))))(H(H(H(H(H(H(H(H)))))))))))	15	20.1609	12.6222	34.1613	0.00408	0.86396	9.14296e-98	0	9.14296e-98	1/sp|Q9US39|YFZ2_SCHPO	1/421
fissionyeast_NGP_DDA_4.7425.7425.3.0.dta	fissionyeast_NGP_DDA_4	7425	2016.5	1461.98	3	QYNEJVTLYAPLEHINVAIR		10 2 0 0	(N(N(H(H(H(H(H))))(H(H)(H(H(H)))))))	5	76.2875	76.1911	76.4666	0.00462	1.05384	1.16275e-230	0	1.16275e-230	1/sp|Q9C0Y4|AGLU_SCHPO	1/821
fissionyeast_NGP_DDA_4.7458.7458.3.0.dta	fissionyeast_NGP_DDA_4	7458	2025.34	1522.64	3	LMVDHILPEVLVNEJR		14 2 0 0	(N(N(H(H(H(H(H(H(H))))))(H(H(H(H)))(H(H(H)))))))	15	16.9857	11.8645	26.4965	-0.0015	-0.32826	2.59763e-74	0	2.59763e-74	1/sp|Q9US39|YFZ2_SCHPO	1/421
fissionyeast_NGP_DDA_4.7459.7459.4.0.dta	fissionyeast_NGP_DDA_4	7459	2025.62	1015.71	4	QYNEJVTLYAPLEHINVAIR		8 2 0 0	(N(N(H(H(H(H)))(H(H)(H)(H)))))	5	32.2276	31.6195	33.3568	0.01016	2.50253	3.33114e-95	0	3.33114e-95	1/sp|Q9C0Y4|AGLU_SCHPO	1/821
fissionyeast_NGP_DDA_4.7469.7469.4.0.dta	fissionyeast_NGP_DDA_4	7469	2028.29	1056.22	4	QYNEJVTLYAPLEHINVAIR		9 2 0 0	(N(N(H(H)(H(H)(H(H(H(H(H)))))))))	5	57.1713	60.8416	50.3549	-0.00163	-0.38553	1.40796e-148	0	1.40796e-148	1/sp|Q9C0Y4|AGLU_SCHPO	1/821
fissionyeast_NGP_DDA_4.7479.7479.3.0.dta	fissionyeast_NGP_DDA_4	7479	2030.91	1407.96	3	QYNEJVTLYAPLEHINVAIR		9 2 0 0	(N(N(H(H(H(H(H))))(H(H(H(H)))))))	5	71.5475	69.861	74.6796	0.00531	1.25759	1.65599e-224	0	1.65599e-224	1/sp|Q9C0Y4|AGLU_SCHPO	1/821
fissionyeast_NGP_DDA_4.7485.7485.3.0.dta	fissionyeast_NGP_DDA_4	7485	2032.45	1468.62	3	LMVDHILPEVLVNEJR		13 2 0 0	(N(N(H(H(H(H))(H(H(H))))(H(H(H(H(H(H)))))))))	15	24.4093	13.2857	45.0674	-0.00408	-0.927	5.86449e-132	0	5.86449e-132	1/sp|Q9US39|YFZ2_SCHPO	1/421
fissionyeast_NGP_DDA_4.7582.7582.3.0.dta	fissionyeast_NGP_DDA_4	7582	2058.99	1407.96	3	QYNEJVTLYAPLEHINVAIR		9 2 0 0	(N(N(H(H(H(H(H))))(H(H(H(H)))))))	5	6.70532	8.66835	3.05969	0.00096	0.22653	0.00783387	0	0.00783387	1/sp|Q9C0Y4|AGLU_SCHPO	1/821
fissionyeast_NGP_DDA_4.7607.7607.3.0.dta	fissionyeast_NGP_DDA_4	7607	2065.72	1197.54	3	IPLJDTVDVTTLPSIK		9 2 0 0	(N(N(H(H(H)(H))(H(H)(H(H(H)))))))	4	46.3925	34.1365	69.1537	0.00474	1.32105	1.26475e-207	0	1.26475e-207	1/sp|O94702|ERMP1_SCHPO	1/682
fissionyeast_NGP_DDA_4.7643.7643.2.0.dta	fissionyeast_NGP_DDA_4	7643	2075.42	1714.78	2	IPLJDTVDVTTLPSIK		8 2 0 0	(N(N(H(H(H(H)))(H(H(H(H)))))))	4	51.8736	60.8681	35.1696	0.00086	0.24961	4.25022e-101	0	4.25022e-101	1/sp|O94702|ERMP1_SCHPO	1/682
fissionyeast_NGP_DDA_4.7645.7645.3.0.dta	fissionyeast_NGP_DDA_4	7645	2075.83	1143.52	3	IPLJDTVDVTTLPSIK		8 2 0 0	(N(N(H(H(H(H)))(H(H(H(H)))))))	4	84.0688	82.9985	86.0565	0.00241	0.70432	1.23454e-260	0	1.23454e-260	1/sp|O94702|ERMP1_SCHPO	1/682
fissionyeast_NGP_DDA_4.7658.7658.4.0.dta	fissionyeast_NGP_DDA_4	7658	2079.36	1085.23	4	FVLFSQESPFLJWTSHHLQR		9 2 0 0	(N(N(H(H)(H(H(H))(H(H(H(H))))))))	12	50.5671	54.0545	44.0905	0.00319	0.73593	8.25101e-129	0	8.25101e-129	1/sp|Q9Y7P1|ERO12_SCHPO	1/546
fissionyeast_NGP_DDA_4.7695.7695.4.0.dta	fissionyeast_NGP_DDA_4	7695	2089.33	1044.71	4	FVLFSQESPFLJWTSHHLQR		8 2 0 0	(N(N(H(H(H(H)))(H(H)(H)(H)))))	12	28.5469	25.7087	33.818	0.00435	1.04118	1.07027e-96	0	1.07027e-96	1/sp|Q9Y7P1|ERO12_SCHPO	1/546
fissionyeast_NGP_DDA_4.7723.7723.4.0.dta	fissionyeast_NGP_DDA_4	7723	2096.77	1454.1	4	YVYDSSAGDJITAYVVDTGVSIHHVEFEGR		13 2 0 0	(N(N(H(H(H(H(H(H)))))(H(H)(H(H(H(H(H)))))))))	10	42.7857	61.9124	7.26461	0.00609	1.047	9.35564e-17	0	9.35564e-17	1/sp|P40903|ISP6_SCHPO	1/214
fissionyeast_NGP_DDA_4.7786.7786.3.0.dta	fissionyeast_NGP_DDA_4	7786	2114.11	1655.7	3	LLJISLEHLPGQTDIFR		16 2 0 0	(N(N(H(H(H(H(H))))(H(H(H(H(H))))(H(H(H(H(H(H))))))))))	3	40.496	33.1111	54.2108	0.00702	1.41293	9.80547e-161	0	9.80547e-161	1/sp|O14124|DPEH1_SCHPO	1/84
fissionyeast_NGP_DDA_4.7865.7865.3.0.dta	fissionyeast_NGP_DDA_4	7865	2135.26	1341.2	3	ANAGFJISLSDYWGR		12 2 0 0	(N(N(H(H(H(H(H))))(H(H(H(H)))(H(H(H)))))))	6	86.2215	85.9654	86.6972	0.00332	0.82482	2.19779e-262	0	2.19779e-262	1/sp|P78854|PLB1_SCHPO	1/220
fissionyeast_NGP_DDA_4.7871.7871.3.0.dta	fissionyeast_NGP_DDA_4	7871	2136.97	1493.65	3	LLJISLEHLPGQTDIFR		13 2 0 0	(N(N(H(H(H(H)))(H(H(H(H)))(H(H(H(H(H)))))))))	3	54.8433	38.5702	85.0647	0.00836	1.86733	1.71891e-257	0	1.71891e-257	1/sp|O14124|DPEH1_SCHPO	1/84
fissionyeast_NGP_DDA_4.7909.7909.3.0.dta	fissionyeast_NGP_DDA_4	7909	2147.1	1287.18	3	ANAGFJISLSDYWGR		11 2 0 0	(N(N(H(H(H(H(H))))(H(H)(H(H(H(H))))))))	6	66.558	56.8587	84.5709	0.00474	1.22774	9.7834e-256	0	9.7834e-256	1/sp|P78854|PLB1_SCHPO	1/220
fissionyeast_NGP_DDA_4.7922.7922.3.0.dta	fissionyeast_NGP_DDA_4	7922	2150.65	1534.3	3	QYRDDLJLSYVFGCIPK	14,Carbamidomethyl[C];	13 2 0 0	(N(N(H(H(H(H(H))))(H(H(H(H(H(H(H(H)))))))))))	7	55.0798	37.7478	87.2677	0.01315	2.85894	4.32919e-264	0	4.32919e-264	1/sp|Q9US39|YFZ2_SCHPO	1/379
fissionyeast_NGP_DDA_4.7938.7938.3.0.dta	fissionyeast_NGP_DDA_4	7938	2155	1249.88	3	QFVQYGJLTGLDMAVVK		9 2 0 0	(N(N(H(H)(H(H(H(H(H(H(H))))))))))	7	43.6086	47.3927	36.581	0.00559	1.49278	1.72108e-105	0	1.72108e-105	1/sp|O94702|ERMP1_SCHPO	1/291
fissionyeast_NGP_DDA_4.7943.7943.3.0.dta	fissionyeast_NGP_DDA_4	7943	2156.26	1233.17	3	ANAGFJISLSDYWGR		10 2 0 0	(N(N(H(H(H(H)))(H(H)(H(H(H(H))))))))	6	54.4723	53.0057	57.1959	0.00296	0.80107	8.31316e-170	0	8.31316e-170	1/sp|P78854|PLB1_SCHPO	1/220
fissionyeast_NGP_DDA_4.7954.7954.3.0.dta	fissionyeast_NGP_DDA_4	7954	2159.2	1480.28	3	QYRDDLJLSYVFGCIPK	14,Carbamidomethyl[C];	12 2 0 0	(N(N(H(H(H(H(H))))(H(H(H(H)))(H(H(H)))))))	7	35.7602	18.3149	68.1586	0.00978	2.20353	2.36187e-204	0	2.36187e-204	1/sp|Q9US39|YFZ2_SCHPO	1/379
fissionyeast_NGP_DDA_4.7977.7977.3.0.dta	fissionyeast_NGP_DDA_4	7977	2165.43	1179.15	3	ANAGFJISLSDYWGR		9 2 0 0	(N(N(H(H(H)(H))(H(H(H))(H(H))))))	6	65.362	60.7354	73.9542	0.00291	0.82405	1.48595e-222	0	1.48595e-222	1/sp|P78854|PLB1_SCHPO	1/220
fissionyeast_NGP_DDA_4.7980.7980.3.0.dta	fissionyeast_NGP_DDA_4	7980	2166.27	1426.26	3	QYRDDLJLSYVFGCIPK	14,Carbamidomethyl[C];	11 2 0 0	(N(N(H(H)(H(H(H(H(H(H(H(H(H))))))))))))	7	22.0141	16.456	32.3363	0.01112	2.60114	4.05455e-92	0	4.05455e-92	1/sp|Q9US39|YFZ2_SCHPO	1/379
fissionyeast_NGP_DDA_4.7981.7981.3.0.dta	fissionyeast_NGP_DDA_4	7981	2166.54	1341.2	3	ANAGFJISLSDYWGR		12 2 0 0	(N(N(H(H(H(H(H))))(H(H(H(H)))(H(H(H)))))))	6	21.076	17.9577	26.8672	0.00029	0.07287	2.83499e-75	0	2.83499e-75	1/sp|P78854|PLB1_SCHPO	1/220
fissionyeast_NGP_DDA_4.7986.7986.3.0.dta	fissionyeast_NGP_DDA_4	7986	2167.81	1337.93	3	AAJDSFLWGPYRPNLYVGIR		8 2 0 0	(N(N(H(H(H(H)))(H(H)(H)(H)))))	3	52.1994	29.4803	94.3923	0.00457	1.14034	1.7117e-286	0	1.7117e-286	1/sp|O14255|GCS1_SCHPO	1/39
fissionyeast_NGP_DDA_4.7987.7987.3.0.dta	fissionyeast_NGP_DDA_4	7987	2168.09	1195.86	3	QFVQYGJLTGLDMAVVK		8 2 0 0	(N(N(H(H(H(H)))(H(H)(H)(H)))))	7	54.6932	52.7985	58.212	0.00122	0.33936	5.2921e-173	0	5.2921e-173	1/sp|O94702|ERMP1_SCHPO	1/291
fissionyeast_NGP_DDA_4.8033.8033.3.0.dta	fissionyeast_NGP_DDA_4	8033	2180.52	1141.84	3	QFVQYGJLTGLDMAVVK		7 2 0 0	(N(N(H(H(H))(H(H(H(H)))))))	7	6.25103	6.94319	4.96559	0.00342	1.00021	0.000160603	0.00442478	0.00442478	1/sp|O94702|ERMP1_SCHPO	1/291
fissionyeast_NGP_DDA_4.8034.8034.3.0.dta	fissionyeast_NGP_DDA_4	8034	2180.8	1223.56	3	LLJISLEHLPGQTDIFR		8 2 0 0	(N(N(H(H(H(H)))(H(H)(H)(H)))))	3	49.8829	33.1674	80.9261	-0.00089	-0.24292	1.4894e-244	0	1.4894e-244	1/sp|O14124|DPEH1_SCHPO	1/84
fissionyeast_NGP_DDA_4.8045.8045.3.0.dta	fissionyeast_NGP_DDA_4	8045	2183.76	1287.19	3	ANAGFJISLSDYWGR		11 2 0 0	(N(N(H(H(H(H(H(H)))))(H(H(H(H(H))))))))	6	5.94139	6.37862	5.12939	0.01173	3.03961	1.51824e-05	0.00442478	0.00442478	1/sp|P78854|PLB1_SCHPO	1/220
fissionyeast_NGP_DDA_4.8120.8120.3.0.dta	fissionyeast_NGP_DDA_4	8120	2204.04	1370.88	3	WGYTJITEIMDVR		13 2 0 0	(N(N(H(H(H(H(H(H)))))(H(H(H(H)))(H(H(H)))))))	5	46.4293	40.8442	56.8017	0.00394	0.95743	1.3138e-168	0	1.3138e-168	1/sp|Q9C0Y4|AGLU_SCHPO	1/331
fissionyeast_NGP_DDA_4.8174.8174.3.0.dta	fissionyeast_NGP_DDA_4	8174	2219.09	1388.96	3	KAJLTFSEINSIILFGGASR		10 2 0 0	(N(N(H(H(H))(H(H(H))(H(H(H(H))))))))	3	28.7956	27.9243	30.4137	0.00561	1.34649	2.21076e-86	0	2.21076e-86	1/sp|Q10061|LHS1_SCHPO	1/359
fissionyeast_NGP_DDA_4.8178.8178.3.0.dta	fissionyeast_NGP_DDA_4	8178	2220.2	1208.82	3	WGYTJITEIMDVR		10 2 0 0	(N(N(H(H)(H(H)(H(H(H(H(H(H))))))))))	5	16.1014	9.29113	28.749	0.00451	1.24513	4.25507e-81	0	4.25507e-81	1/sp|Q9C0Y4|AGLU_SCHPO	1/331
fissionyeast_NGP_DDA_4.8217.8217.3.0.dta	fissionyeast_NGP_DDA_4	8217	2230.57	1154.81	3	WGYTJITEIMDVR		9 2 0 0	(N(N(H(H(H)(H))(H(H(H))(H(H))))))	5	85.6953	86.1684	84.8166	0.00306	0.88302	1.1766e-256	0	1.1766e-256	1/sp|Q9C0Y4|AGLU_SCHPO	1/331
fissionyeast_NGP_DDA_4.8227.8227.3.0.dta	fissionyeast_NGP_DDA_4	8227	2233.23	1523.93	3	SIDCQWMDSVALJLSR	4,Carbamidomethyl[C];	14 2 0 0	(N(N(H(H(H(H(H))))(H(H(H(H)))(H(H(H(H(H)))))))))	13	35.1889	40.1307	26.0113	0.0029	0.63552	6.74368e-73	0	6.74368e-73	1/sp|P87167|BUT2_SCHPO	1/196
fissionyeast_NGP_DDA_4.8238.8238.3.0.dta	fissionyeast_NGP_DDA_4	8238	2236.18	1469.91	3	SIDCQWMDSVALJLSR	4,Carbamidomethyl[C];	13 2 0 0	(N(N(H(H(H)(H))(H(H(H(H(H(H(H(H(H))))))))))))	13	78.9776	83.3464	70.8642	0.00418	0.94734	1.14312e-212	0	1.14312e-212	1/sp|P87167|BUT2_SCHPO	1/196
fissionyeast_NGP_DDA_4.8239.8239.2.0.dta	fissionyeast_NGP_DDA_4	8239	2236.46	1650.68	2	WGYTJITEIMDVR		8 2 0 0	(N(N(H(H(H(H)))(H(H)(H)(H)))))	5	35.1298	27.6623	48.9978	0.00153	0.46504	2.44431e-144	0	2.44431e-144	1/sp|Q9C0Y4|AGLU_SCHPO	1/331
fissionyeast_NGP_DDA_4.8262.8262.3.0.dta	fissionyeast_NGP_DDA_4	8262	2242.65	1415.9	3	SIDCQWMDSVALJLSR	4,Carbamidomethyl[C];	12 2 0 0	(N(N(H(H(H(H(H(H)))))(H(H(H))(H(H(H)))))))	13	77.2057	79.3189	73.2811	0.00626	1.47375	2.28681e-220	0	2.28681e-220	1/sp|P87167|BUT2_SCHPO	1/196
fissionyeast_NGP_DDA_4.8319.8319.3.0.dta	fissionyeast_NGP_DDA_4	8319	2258.34	1361.88	3	SIDCQWMDSVALJLSR	4,Carbamidomethyl[C];	11 2 0 0	(N(N(H(H(H)(H(H(H))))(H(H)(H(H(H)))))))	13	59.1953	59.8799	57.9239	0.00722	1.76718	1.99876e-172	0	1.99876e-172	1/sp|P87167|BUT2_SCHPO	1/196
fissionyeast_NGP_DDA_4.8335.8335.3.0.dta	fissionyeast_NGP_DDA_4	8335	2262.54	1171.15	3	MEMJQTETLIPAAR	1,Acetyl[ProteinN-term];	9 2 0 0	(N(N(H(H(H)(H(H)))(H(H(H(H)))))))	4	65.4177	82.427	33.8289	0.00221	0.63005	6.8451e-97	0	6.8451e-97	1/sp|O13820|ERG5_SCHPO	44200
fissionyeast_NGP_DDA_4.8358.8358.3.0.dta	fissionyeast_NGP_DDA_4	8358	2268.76	1307.86	3	SIDCQWMDSVALJLSR	4,Carbamidomethyl[C];	10 2 0 0	(N(N(H(H(H))(H(H(H(H(H(H(H))))))))))	13	55.0416	63.2842	39.7338	0.00524	1.33593	4.11261e-115	0	4.11261e-115	1/sp|P87167|BUT2_SCHPO	1/196
fissionyeast_NGP_DDA_4.8380.8380.3.0.dta	fissionyeast_NGP_DDA_4	8380	2274.68	1117.13	3	MEMJQTETLIPAAR	1,Acetyl[ProteinN-term];	8 2 0 0	(N(N(H(H(H(H)))(H(H)(H)(H)))))	4	71.4957	102.062	14.7305	0.0027	0.80546	1.03823e-38	0	1.03823e-38	1/sp|O13820|ERG5_SCHPO	44200
fissionyeast_NGP_DDA_4.8489.8489.4.0.dta	fissionyeast_NGP_DDA_4	8489	2303.95	1476.11	4	YQYJETAGEGVTAYVIDTGINIEHQDFQGR		13 2 0 0	(N(N(H(H(H(H)))(H(H(H(H(H(H(H(H(H))))))))))))	4	45.3921	65.5786	7.90296	0.00934	1.58312	1.13654e-18	0	1.13654e-18	1/sp|Q9UTS0|PSP3_SCHPO	1/192
fissionyeast_NGP_DDA_4.8620.8620.4.0.dta	fissionyeast_NGP_DDA_4	8620	2339.55	1258.04	4	LJDTYTEVAEVMKDDFVFAASDDKELAK		9 2 0 0	(N(N(H(H(H))(H(H(H))(H(H(H)))))))	2	67.8231	83.3135	39.0552	0.00536	1.06666	2.59343e-113	0	2.59343e-113	1/sp|Q10057|PDI1_SCHPO	1/161
fissionyeast_NGP_DDA_4.8621.8621.3.0.dta	fissionyeast_NGP_DDA_4	8621	2339.88	1292.56	3	YQQSGLPLGIIFYJSTESR		8 2 0 0	(N(N(H(H(H(H)))(H(H)(H)(H)))))	14	72.0127	79.9569	57.2591	0.00448	1.15716	3.34172e-170	0	3.34172e-170	1/sp|Q10057|PDI1_SCHPO	1/257
fissionyeast_NGP_DDA_4.8631.8631.3.0.dta	fissionyeast_NGP_DDA_4	8631	2342.53	1520.6	3	DTLSYFJISNLEPSER		14 2 0 0	(N(N(H(H(H(H(H(H(H))))))(H(H(H))(H(H(H(H))))))))	7	17.9488	23.5039	7.63211	0.00217	0.47551	9.10695e-18	0	9.10695e-18	1/sp|O60160|OMH1_SCHPO	1/52
fissionyeast_NGP_DDA_4.8641.8641.3.0.dta	fissionyeast_NGP_DDA_4	8641	2345.23	1504.69	3	LGJLTNSHVTDTIVLSNLGYFQLK		9 2 0 0	(N(N(H(H(H(H)))(H(H(H(H(H))))))))	3	26.9414	25.2029	30.1701	0.01227	2.72035	1.50594e-85	0	1.50594e-85	1/sp|Q09140|UGGG_SCHPO	1/1046
fissionyeast_NGP_DDA_4.8704.8704.4.0.dta	fissionyeast_NGP_DDA_4	8704	2362.55	1217.53	4	LJDTYTEVAEVMKDDFVFAASDDKELAK		8 2 0 0	(N(N(H(H(H(H)))(H(H)(H(H))))))	2	62.5991	75.1386	39.3115	0.00535	1.09959	4.71811e-114	0	4.71811e-114	1/sp|Q10057|PDI1_SCHPO	1/161
fissionyeast_NGP_DDA_4.8777.8777.4.0.dta	fissionyeast_NGP_DDA_4	8777	2382.26	1217.53	4	LJDTYTEVAEVMKDDFVFAASDDKELAK		8 2 0 0	(N(N(H(H(H(H)))(H(H(H(H)))))))	2	7.91803	8.81222	6.25739	0.0025	0.51443	4.43427e-14	0	4.43427e-14	1/sp|Q10057|PDI1_SCHPO	1/161
fissionyeast_NGP_DDA_4.8832.8832.3.0.dta	fissionyeast_NGP_DDA_4	8832	2396.99	1629.04	3	HPSFPLSNNGELIGEFTLSJITDVEK		10 2 0 0	(N(N(H(H(H(H(H))))(H(H(H))(H(H))))))	20	8.82927	11.0157	4.76874	0.00605	1.23824	0.000636475	0	0.000636475	1/sp|Q10061|LHS1_SCHPO	1/488
fissionyeast_NGP_DDA_4.8917.8917.4.2.dta	fissionyeast_NGP_DDA_4	8917	2419.78	1352.05	4	TEEFSJMTVPMIFSEFGCIEVRPR	18,Carbamidomethyl[C];7,Oxidation[M];	13 2 0 0	(N(N(H(H)(H(H(H(H(H(H)))))(H(H(H(H(H)))))))))	6	9.04571	7.55488	11.8144	-0.00271	-0.50051	5.32708e-30	0	5.32708e-30	1/sp|Q9P378|GAS1_SCHPO	1/249
fissionyeast_NGP_DDA_4.9026.9026.3.0.dta	fissionyeast_NGP_DDA_4	9026	2449.26	1496	3	IIDWGHSGEIGNLLLSEYJVTYK		9 2 0 0	(N(N(H(H(H(H)))(H(H(H(H(H))))))))	19	41.723	37.1036	50.3018	0.01296	2.88909	2.62878e-148	0	2.62878e-148	1/sp|O74480|YQJ7_SCHPO	1/185
fissionyeast_NGP_DDA_4.9035.9035.3.0.dta	fissionyeast_NGP_DDA_4	9035	2451.86	1441.98	3	IIDWGHSGEIGNLLLSEYJVTYK		8 2 0 0	(N(N(H(H(H(H)))(H(H(H(H)))))))	19	83.9332	91.0569	70.7034	0.00575	1.33	2.75448e-212	0	2.75448e-212	1/sp|O74480|YQJ7_SCHPO	1/185
fissionyeast_NGP_DDA_4.9188.9188.3.0.dta	fissionyeast_NGP_DDA_4	9188	2492.75	1575.34	3	LSJVTTATFDGISNVFIGNLK		13 2 0 0	(N(N(H(H(H(H(H))))(H(H)(H(H(H(H(H(H))))))))))	3	82.7823	105.212	41.1263	0.00562	1.18895	1.04391e-119	0	1.04391e-119	1/sp|O13960|ECM33_SCHPO	1/203
fissionyeast_NGP_DDA_4.9202.9202.4.0.dta	fissionyeast_NGP_DDA_4	9202	2496.55	1181.76	4	LSJVTTATFDGISNVFIGNLK		13 2 0 0	(N(N(H(H(H(H(H(H)))))(H(H(H(H)))(H(H(H)))))))	3	83.4317	103.374	46.3952	0.00634	1.34115	5.12643e-136	0	5.12643e-136	1/sp|O13960|ECM33_SCHPO	1/203
fissionyeast_NGP_DDA_4.9266.9266.4.0.dta	fissionyeast_NGP_DDA_4	9266	2513.38	1352.05	4	TEEFSJMTVPMIFSEFGCIEVRPR	18,Carbamidomethyl[C];11,Oxidation[M];	13 2 0 0	(N(N(H(H(H(H)))(H(H(H(H(H(H(H(H(H))))))))))))	6	15.8072	15.0593	17.196	0.01444	2.67125	5.28832e-46	0	5.28832e-46	1/sp|Q9P378|GAS1_SCHPO	1/249
fissionyeast_NGP_DDA_4.9287.9287.3.0.dta	fissionyeast_NGP_DDA_4	9287	2519.33	1525.63	3	LIWLDNMFJLSAVAHR		14 2 0 0	(N(N(H(H(H(H(H(H(H))))))(H(H(H(H)))(H(H(H)))))))	9	23.198	17.2524	34.2398	0.00071	0.1548	5.77314e-98	0	5.77314e-98	1/sp|O94323|YGK5_SCHPO	1/306
fissionyeast_NGP_DDA_4.9321.9321.3.0.dta	fissionyeast_NGP_DDA_4	9321	2528.38	1471.62	3	LIWLDNMFJLSAVAHR		13 2 0 0	(N(N(H(H)(H(H(H(H(H))))(H(H(H(H(H(H))))))))))	9	23.0684	17.9668	32.5429	0.00231	0.52407	4.94105e-93	0	4.94105e-93	1/sp|O94323|YGK5_SCHPO	1/306
fissionyeast_NGP_DDA_4.9322.9322.3.0.dta	fissionyeast_NGP_DDA_4	9322	2528.7	1575.34	3	LSJVTTATFDGISNVFIGNLK		13 2 0 0	(N(N(H(H(H(H(H(H)))))(H(H(H(H)))(H(H(H)))))))	3	18.9892	23.8576	9.94785	0.00617	1.3058	2.58735e-24	0	2.58735e-24	1/sp|O13960|ECM33_SCHPO	1/203
fissionyeast_NGP_DDA_4.9354.9354.3.0.dta	fissionyeast_NGP_DDA_4	9354	2537.19	1190.18	3	MJTTSEVIVGTGFQAIR	1,Acetyl[ProteinN-term];	8 2 0 0	(N(N(H(H(H(H)))(H(H(H(H)))))))	2	74.3117	110.979	6.21603	0.0042	1.17774	9.36794e-14	0	9.36794e-14	1/sp|Q9UUH4|MSMO_SCHPO	44198
fissionyeast_NGP_DDA_4.9679.9679.4.0.dta	fissionyeast_NGP_DDA_4	9679	2624.17	1348.05	4	TEEFSJMTVPMIFSEFGCIEVRPR	18,Carbamidomethyl[C];	13 2 0 0	(N(N(H(H(H(H(H(H)))))(H(H(H(H(H(H(H))))))))))	6	46.8329	37.1001	64.9081	-0.00163	-0.30252	3.71823e-194	0	3.71823e-194	1/sp|Q9P378|GAS1_SCHPO	1/249
fissionyeast_NGP_DDA_4.9913.9913.4.0.dta	fissionyeast_NGP_DDA_4	9913	2686.78	1320.79	4	FTNEFFPMDVTPNDGSAQFVVYJMSGNPK		10 2 0 0	(N(N(H(H(H(H(H))))(H(H(H(H(H))))))))	23	14.4352	20.7226	2.75865	0.00106	0.2015	0.00798492	0	0.00798492	1/sp|P87167|BUT2_SCHPO	1/308
fissionyeast_NGP_DDA_4.9950.9950.4.0.dta	fissionyeast_NGP_DDA_4	9950	2696.63	1147.49	4	TLGDTTYGFPJVSLSSITSQEWYR		9 2 0 0	(N(N(H(H(H(H(H))))(H(H(H(H)))))))	11	63.8363	87.4846	19.918	0.00181	0.39555	2.55393e-54	0	2.55393e-54	1/sp|P78854|PLB1_SCHPO	1/244
fissionyeast_NGP_DDA_4.9956.9956.3.0.dta	fissionyeast_NGP_DDA_4	9956	2698.16	1529.65	3	TLGDTTYGFPJVSLSSITSQEWYR		9 2 0 0	(N(N(H(H(H(H)))(H(H(H))(H(H))))))	11	60.8987	79.1253	27.0493	0.00573	1.24993	3.41869e-76	0	3.41869e-76	1/sp|P78854|PLB1_SCHPO	1/244
fissionyeast_NGP_DDA_4.9958.9958.3.0.dta	fissionyeast_NGP_DDA_4	9958	2698.81	1445.59	3	SEFDGILPGEFVESJSTWWNR		9 2 0 0	(N(N(H(H(H(H)))(H(H)(H(H)(H))))))	15	35.791	44.6332	19.37	0.00482	1.11087	6.90747e-53	0	6.90747e-53	1/sp|Q9P7Q9|ALG9_SCHPO	1/462
fissionyeast_NGP_DDA_4.9965.9965.3.0.dta	fissionyeast_NGP_DDA_4	9965	2700.64	1583.67	3	TLGDTTYGFPJVSLSSITSQEWYR		10 2 0 0	(N(N(H(H(H(H)))(H(H(H))(H(H)(H))))))	11	66.8643	78.0238	46.1394	0.00522	1.09875	1.9439e-135	0	1.9439e-135	1/sp|P78854|PLB1_SCHPO	1/244
fissionyeast_NGP_DDA_4.9972.9972.3.0.dta	fissionyeast_NGP_DDA_4	9972	2702.55	1475.63	3	TLGDTTYGFPJVSLSSITSQEWYR		8 2 0 0	(N(N(H(H(H(H)))(H(H(H(H)))))))	11	41.3697	54.493	16.9977	0.00179	0.40403	1.74717e-45	0	1.74717e-45	1/sp|P78854|PLB1_SCHPO	1/244
fissionyeast_NGP_DDA_4.9989.9989.3.0.dta	fissionyeast_NGP_DDA_4	9989	2707	1391.58	3	SEFDGILPGEFVESJSTWWNR		8 2 0 0	(N(N(H(H(H(H)))(H(H(H(H)))))))	15	55.7583	68.565	31.9744	7e-05	0.01649	6.03329e-91	0	6.03329e-91	1/sp|Q9P7Q9|ALG9_SCHPO	1/462
fissionyeast_NGP_DDA_4.10045.10045.3.0.dta	fissionyeast_NGP_DDA_4	10045	2721.98	1583.67	3	TLGDTTYGFPJVSLSSITSQEWYR		10 2 0 0	(N(N(H(H(H))(H(H(H(H)))(H(H(H)))))))	11	39.3363	51.7043	16.3673	0.01184	2.4942	1.53315e-43	0	1.53315e-43	1/sp|P78854|PLB1_SCHPO	1/244
fissionyeast_NGP_DDA_4.10254.10254.3.0.dta	fissionyeast_NGP_DDA_4	10254	2777.8	1583.67	3	TLGDTTYGFPJVSLSSITSQEWYR		10 2 0 0	(N(N(H(H(H(H(H))))(H(H(H))(H(H))))))	11	38.5802	57.6527	3.15965	0.00966	2.03431	0.00744497	0	0.00744497	1/sp|P78854|PLB1_SCHPO	1/244
fissionyeast_NGP_DDA_4.10590.10590.3.0.dta	fissionyeast_NGP_DDA_4	10590	2868.16	1516.66	3	LFTIAEJDTAJFTPLTFTTYLK		10 2 0 0	(N(N(H(H(H(H)))(H(H(H(H(H(H)))))))))	7	62.7054	81.5414	27.7241	0.00736	1.61917	7.07038e-78	0	7.07038e-78	3/sp|P0CU13|YI46_SCHPO/sp|Q9P7U4|YI75_SCHPO/sp|P0CU12|YHEF_SCHPO	3/88/89/88
fissionyeast_NGP_DDA_4.10637.10637.4.0.dta	fissionyeast_NGP_DDA_4	10637	2880.53	1097.24	4	LFTIAEJDTAJFTPLTFTTYLK		9 2 0 0	(N(N(H(H(H(H(H))))(H(H(H(H)))))))	7	75.1465	111.639	7.37447	0.00489	1.1141	3.10075e-17	0	3.10075e-17	3/sp|P0CU13|YI46_SCHPO/sp|Q9P7U4|YI75_SCHPO/sp|P0CU12|YHEF_SCHPO	3/88/89/88
fissionyeast_NGP_DDA_4.10643.10643.3.0.dta	fissionyeast_NGP_DDA_4	10643	2882.05	1462.65	3	LFTIAEJDTAJFTPLTFTTYLK		9 2 0 0	(N(N(H(H(H))(H(H)(H(H(H(H))))))))	7	93.3292	124.247	35.9103	0.00652	1.48734	2.30771e-103	0	2.30771e-103	3/sp|P0CU13|YI46_SCHPO/sp|Q9P7U4|YI75_SCHPO/sp|P0CU12|YHEF_SCHPO	3/88/89/88
fissionyeast_NGP_DDA_4.10660.10660.4.2.dta	fissionyeast_NGP_DDA_4	10660	2886.52	1056.72	4	LFTIAEJDTAJFTPLTFTTYLK		8 2 0 0	(N(N(H(H(H(H)))(H(H(H(H)))))))	7	65.5233	96.7237	7.57968	0.00325	0.76844	1.67823e-17	0	1.67823e-17	3/sp|P0CU13|YI46_SCHPO/sp|Q9P7U4|YI75_SCHPO/sp|P0CU12|YHEF_SCHPO	3/88/89/88
fissionyeast_NGP_DDA_4.10712.10712.4.0.dta	fissionyeast_NGP_DDA_4	10712	2900.15	1324.35	4	YQQSGLPLGIIFYJSTESRDELYDVFQPLAK		8 2 0 0	(N(N(H(H(H(H)))(H(H)(H(H))))))	14	56.2295	83.5643	5.46508	0.00622	1.17422	1.92723e-07	0	1.92723e-07	1/sp|Q10057|PDI1_SCHPO	1/257
fissionyeast_NGP_DDA_4.10865.10865.3.0.dta	fissionyeast_NGP_DDA_4	10865	2941.28	1462.65	3	LFTIAEJDTAJFTPLTFTTYLK		9 2 0 0	(N(N(H(H(H(H(H))))(H(H(H(H)))))))	7	18.7275	27.291	2.82375	0.00594	1.35533	0.00788705	0	0.00788705	3/sp|P0CU13|YI46_SCHPO/sp|Q9P7U4|YI75_SCHPO/sp|P0CU12|YHEF_SCHPO	3/88/89/88
fissionyeast_NGP_DDA_4.11772.11772.3.0.dta	fissionyeast_NGP_DDA_4	11772	3184.3	1419.94	3	LSEMVETALDVLLJATNEDTSK		9 2 0 0	(N(N(H(H(H(H)))(H(H)(H(H(H)))))))	14	53.1585	72.0437	18.0859	3e-05	0.00643	7.71701e-49	0	7.71701e-49	1/sp|O60109|PPB_SCHPO	1/291
fissionyeast_NGP_DDA_4.11861.11861.3.0.dta	fissionyeast_NGP_DDA_4	11861	3208.18	1667.73	3	DTPPLVIYLPNVPYNYFTJISTDR		11 2 0 0	(N(N(H(H(H(H))(H(H)))(H(H(H))(H(H))))))	19	38.1359	53.3182	9.94023	0.00445	0.88989	3.41241e-24	0	3.41241e-24	1/sp|P78854|PLB1_SCHPO	1/523
fissionyeast_NGP_DDA_4.11881.11881.4.0.dta	fissionyeast_NGP_DDA_4	11881	3213.44	1170.02	4	DTPPLVIYLPNVPYNYFTJISTDR		9 2 0 0	(N(N(H(H(H(H)))(H(H(H(H(H))))))))	19	58.3168	88.3142	2.60734	0.00058	0.12452	0.00911246	0	0.00911246	1/sp|P78854|PLB1_SCHPO	1/523
fissionyeast_NGP_DDA_1.433.433.2.0.dta	fissionyeast_NGP_DDA_1	433	117.684	1317.99	2	JASCYR	4,Carbamidomethyl[C];	9 2 0 0	(N(N(H(H(H)(H(H)))(H(H(H(H)))))))	1	26.996	7.43584	63.322	0.00448	1.70111	4.93391e-60	0.00628931	0.00628931	1/sp|O59866|OSTB_SCHPO	1/289
fissionyeast_NGP_DDA_1.499.499.2.0.dta	fissionyeast_NGP_DDA_1	499	134.791	1317.99	2	JASCYR	4,Carbamidomethyl[C];	9 2 0 0	(N(N(H(H(H(H)))(H(H)(H(H(H)))))))	1	28.2461	7.99121	65.8622	0.00468	1.77777	2.49494e-62	0	2.49494e-62	1/sp|O59866|OSTB_SCHPO	1/289
fissionyeast_NGP_DDA_1.566.566.2.0.dta	fissionyeast_NGP_DDA_1	566	152.959	1317.99	2	JASCYR	4,Carbamidomethyl[C];	9 2 0 0	(N(N(H(H(H(H)))(H(H)(H(H(H)))))))	1	31.0828	11.1737	68.0567	0.00451	1.7125	1.60099e-64	0	1.60099e-64	1/sp|O59866|OSTB_SCHPO	1/289
fissionyeast_NGP_DDA_1.633.633.2.0.dta	fissionyeast_NGP_DDA_1	633	171.16	1317.99	2	JASCYR	4,Carbamidomethyl[C];	9 2 0 0	(N(N(H(H(H)(H))(H(H(H))(H(H))))))	1	29.9485	7.76312	71.1498	0.00468	1.77549	2.46849e-67	0	2.46849e-67	1/sp|O59866|OSTB_SCHPO	1/289
fissionyeast_NGP_DDA_1.698.698.2.0.dta	fissionyeast_NGP_DDA_1	698	188.738	1317.99	2	JASCYR	4,Carbamidomethyl[C];	9 2 0 0	(N(N(H(H(H)(H))(H(H)(H(H(H)))))))	1	32.6425	11.6159	71.6919	0.00483	1.83318	1.01064e-67	0	1.01064e-67	1/sp|O59866|OSTB_SCHPO	1/289
fissionyeast_NGP_DDA_1.737.737.2.0.dta	fissionyeast_NGP_DDA_1	737	199.22	1236.96	2	JASCYR	4,Carbamidomethyl[C];	8 2 0 0	(N(N(H(H(H(H)))(H(H(H(H)))))))	1	26.4136	7.29874	61.9126	0.00457	1.84713	1.10182e-58	0.00628931	0.00628931	1/sp|O59866|OSTB_SCHPO	1/289
fissionyeast_NGP_DDA_1.768.768.2.0.dta	fissionyeast_NGP_DDA_1	768	207.558	1317.99	2	JASCYR	4,Carbamidomethyl[C];	9 2 0 0	(N(N(H(H(H))(H(H(H))(H(H(H)))))))	1	33.6934	12.1883	73.6316	0.00469	1.78081	1.04204e-69	0	1.04204e-69	1/sp|O59866|OSTB_SCHPO	1/289
fissionyeast_NGP_DDA_1.811.811.2.0.dta	fissionyeast_NGP_DDA_1	811	219.151	1236.96	2	JASCYR	4,Carbamidomethyl[C];	8 2 0 0	(N(N(H(H(H))(H(H(H))(H(H))))))	1	25.3053	7.55839	58.2638	0.00467	1.88757	2.29385e-55	0	2.29385e-55	1/sp|O59866|OSTB_SCHPO	1/289
fissionyeast_NGP_DDA_1.847.847.2.0.dta	fissionyeast_NGP_DDA_1	847	228.913	1317.99	2	JASCYR	4,Carbamidomethyl[C];	9 2 0 0	(N(N(H(H(H))(H(H(H))(H(H(H)))))))	1	35.7993	15.3671	73.7448	0.00485	1.83925	8.01735e-70	0	8.01735e-70	1/sp|O59866|OSTB_SCHPO	1/289
fissionyeast_NGP_DDA_1.885.885.2.0.dta	fissionyeast_NGP_DDA_1	885	239.18	1236.96	2	JASCYR	4,Carbamidomethyl[C];	8 2 0 0	(N(N(H(H(H(H)))(H(H(H(H)))))))	1	26.5934	7.49199	62.0674	0.00471	1.90375	4.91353e-59	0.00212766	0.00212766	1/sp|O59866|OSTB_SCHPO	1/289
fissionyeast_NGP_DDA_1.917.917.2.0.dta	fissionyeast_NGP_DDA_1	917	248.18	1317.99	2	JASCYR	4,Carbamidomethyl[C];	9 2 0 0	(N(N(H(H(H)(H))(H(H)(H(H(H)))))))	1	35.2157	15.4779	71.8715	0.005	1.89618	4.0195e-68	0	4.0195e-68	1/sp|O59866|OSTB_SCHPO	1/289
fissionyeast_NGP_DDA_1.961.961.2.0.dta	fissionyeast_NGP_DDA_1	961	260.073	1236.96	2	JASCYR	4,Carbamidomethyl[C];	8 2 0 0	(N(N(H(H(H(H)))(H(H(H(H)))))))	1	27.1765	7.47432	63.7664	0.00496	2.00484	1.13892e-60	0.00212766	0.00212766	1/sp|O59866|OSTB_SCHPO	1/289
fissionyeast_NGP_DDA_1.983.983.2.0.dta	fissionyeast_NGP_DDA_1	983	266.015	1317.99	2	JASCYR	4,Carbamidomethyl[C];	9 2 0 0	(N(N(H(H(H)(H))(H(H(H))(H(H))))))	1	39.5386	18.6787	78.2786	0.00502	1.90529	2.53541e-74	0	2.53541e-74	1/sp|O59866|OSTB_SCHPO	1/289
fissionyeast_NGP_DDA_1.1036.1036.2.0.dta	fissionyeast_NGP_DDA_1	1036	280.427	1236.96	2	JASCYR	4,Carbamidomethyl[C];	8 2 0 0	(N(N(H(H(H(H)))(H(H(H(H)))))))	1	25.9848	7.36303	60.5682	0.00504	2.03638	1.39374e-57	0.00628931	0.00628931	1/sp|O59866|OSTB_SCHPO	1/289
fissionyeast_NGP_DDA_1.1049.1049.2.0.dta	fissionyeast_NGP_DDA_1	1049	283.85	1317.99	2	JASCYR	4,Carbamidomethyl[C];	9 2 0 0	(N(N(H(H(H)(H))(H(H(H))(H(H))))))	1	34.4003	13.8495	72.5661	0.00512	1.94248	1.02751e-68	0	1.02751e-68	1/sp|O59866|OSTB_SCHPO	1/289
fissionyeast_NGP_DDA_1.1083.1083.3.0.dta	fissionyeast_NGP_DDA_1	1083	293.077	1012.75	3	JTTAGJHTVTR		9 2 0 0	(N(N(H(H(H)(H(H)))(H(H(H(H)))))))	1	26.3298	9.4971	57.5905	0.00593	1.95452	8.48005e-55	0	8.48005e-55	1/sp|P78854|PLB1_SCHPO	1/494
fissionyeast_NGP_DDA_1.1155.1155.3.0.dta	fissionyeast_NGP_DDA_1	1155	312.697	1012.75	3	JTTAGJHTVTR		9 2 0 0	(N(N(H(H(H))(H(H(H))(H(H(H)))))))	1	56.9751	36.1198	95.7063	0.00716	2.35765	5.38839e-90	0	5.38839e-90	1/sp|P78854|PLB1_SCHPO	1/494
fissionyeast_NGP_DDA_1.1194.1194.3.0.dta	fissionyeast_NGP_DDA_1	1194	323.383	999.072	3	SJATKPQCPK	8,Carbamidomethyl[C];	9 2 0 0	(N(N(H(H(H(H)))(H(H(H(H(H))))))))	2	53.6782	32.0114	93.9165	0.00366	1.22308	1.65934e-88	0	1.65934e-88	1/sp|O14103|ROT1_SCHPO	1/83
fissionyeast_NGP_DDA_1.1198.1198.3.0.dta	fissionyeast_NGP_DDA_1	1198	324.496	945.054	3	SJATKPQCPK	8,Carbamidomethyl[C];	8 2 0 0	(N(N(H(H(H(H)))(H(H)(H)(H)))))	2	45.7529	28.6334	77.5463	0.0027	0.95187	2.96047e-73	0	2.96047e-73	1/sp|O14103|ROT1_SCHPO	1/83
fissionyeast_NGP_DDA_1.1202.1202.3.0.dta	fissionyeast_NGP_DDA_1	1202	325.481	1053.09	3	SJATKPQCPK	8,Carbamidomethyl[C];	10 2 0 0	(N(N(H(H(H(H)))(H(H)(H(H(H(H))))))))	2	55.9933	26.6679	110.455	0.00449	1.42083	1.51747e-103	0	1.51747e-103	1/sp|O14103|ROT1_SCHPO	1/83
fissionyeast_NGP_DDA_1.1212.1212.3.0.dta	fissionyeast_NGP_DDA_1	1212	328.278	1269.16	3	SJATKPQCPK	8,Carbamidomethyl[C];	14 2 0 0	(N(N(H(H(H(H(H(H)))))(H(H(H(H)))(H(H(H(H))))))))	2	42.3723	16.2967	90.7984	0.00591	1.5523	1.10616e-85	0	1.10616e-85	1/sp|O14103|ROT1_SCHPO	1/83
fissionyeast_NGP_DDA_1.1234.1234.3.0.dta	fissionyeast_NGP_DDA_1	1234	334.249	1080.44	3	JTTAGJHTVTR		9 3 0 0	(N(N(H(N)(H(H(H)))(H(H(H))(H(H))))))	6	35.9201	21.5451	62.6164	0.00367	1.13445	1.80468e-59	0	1.80468e-59	1/sp|P78854|PLB1_SCHPO	1/499
fissionyeast_NGP_DDA_1.1235.1235.3.0.dta	fissionyeast_NGP_DDA_1	1235	334.527	1215.14	3	SJATKPQCPK	8,Carbamidomethyl[C];	13 2 0 0	(N(N(H(H(H(H(H))))(H(H(H(H(H(H(H(H)))))))))))	2	46.7474	23.1858	90.5046	0.00496	1.36181	2.01018e-85	0	2.01018e-85	1/sp|O14103|ROT1_SCHPO	1/83
fissionyeast_NGP_DDA_1.1245.1245.3.0.dta	fissionyeast_NGP_DDA_1	1245	337.224	1107.11	3	SJATKPQCPK	8,Carbamidomethyl[C];	11 2 0 0	(N(N(H(H(H(H(H))))(H(H(H))(H(H(H)))))))	2	37.0184	10.0269	87.1455	0.00482	1.45106	1.7869e-82	0	1.7869e-82	1/sp|O14103|ROT1_SCHPO	1/83
fissionyeast_NGP_DDA_1.1246.1246.3.0.dta	fissionyeast_NGP_DDA_1	1246	337.501	1161.12	3	SJATKPQCPK	8,Carbamidomethyl[C];	12 2 0 0	(N(N(H(H(H(H(H))))(H(H(H(H)))(H(H(H)))))))	2	28.7579	8.66434	66.0744	0.00488	1.40177	1.54518e-62	0	1.54518e-62	1/sp|O14103|ROT1_SCHPO	1/83
fissionyeast_NGP_DDA_1.1258.1258.3.0.dta	fissionyeast_NGP_DDA_1	1258	340.814	1066.76	3	JTTAGJHTVTR		10 2 0 0	(N(N(H(H(H))(H(H(H(H)))(H(H(H)))))))	1	25.9218	11.3026	53.0718	0.00298	0.93173	1.44583e-50	0	1.44583e-50	1/sp|P78854|PLB1_SCHPO	1/494
fissionyeast_NGP_DDA_1.1327.1327.2.0.dta	fissionyeast_NGP_DDA_1	1327	359.788	1341.52	2	LSJGTEACK	8,Carbamidomethyl[C];	8 2 0 0	(N(N(H(H(H(H)))(H(H(H(H)))))))	3	24.0995	10.7317	48.9256	0.00372	1.38768	1.17637e-46	0	1.17637e-46	1/sp|O94702|ERMP1_SCHPO	1/146
fissionyeast_NGP_DDA_1.1336.1336.2.0.dta	fissionyeast_NGP_DDA_1	1336	361.978	1263.52	2	LISSJK		9 2 0 0	(N(N(H(H(H(H)))(H(H)(H(H)(H))))))	5	38.1021	18.1262	75.2003	0.00307	1.21589	3.254e-71	0	3.254e-71	1/sp|O94694|YG1A_SCHPO	1/54
fissionyeast_NGP_DDA_1.1546.1546.3.0.dta	fissionyeast_NGP_DDA_1	1546	418.893	1266.46	3	FJCTTR	3,Carbamidomethyl[C];	16 2 0 0	(N(N(H(H(H(H(H(H(H(H)))))))(H(H(H))(H(H(H(H(H)))))))))	2	45.2196	13.2424	104.606	0.00975	2.5666	3.10123e-98	0	3.10123e-98	1/sp|P87167|BUT2_SCHPO	1/333
fissionyeast_NGP_DDA_1.1547.1547.3.0.dta	fissionyeast_NGP_DDA_1	1547	419.171	1212.44	3	FJCTTR	3,Carbamidomethyl[C];	15 2 0 0	(N(N(H(H(H(H(H(H)))))(H(H(H(H)))(H(H(H(H(H)))))))))	2	47.6048	13.3502	111.22	0.0083	2.28392	2.06636e-104	0	2.06636e-104	1/sp|P87167|BUT2_SCHPO	1/333
fissionyeast_NGP_DDA_1.1604.1604.2.0.dta	fissionyeast_NGP_DDA_1	1604	434.339	1656.11	2	FJCTTR	3,Carbamidomethyl[C];	13 2 0 0	(N(N(H(H(H(H(H))))(H(H(H(H(H(H(H(H)))))))))))	2	29.6363	7.162	71.3742	0.00281	0.84883	1.67503e-67	0.00808081	0.00808081	1/sp|P87167|BUT2_SCHPO	1/333
fissionyeast_NGP_DDA_1.1616.1616.3.0.dta	fissionyeast_NGP_DDA_1	1616	437.555	1266.46	3	FJCTTR	3,Carbamidomethyl[C];	16 2 0 0	(N(N(H(H(H(H(H(H(H(H)))))))(H(H(H(H)))(H(H(H(H))))))))	2	40.977	6.86904	104.32	0.00722	1.90062	5.58596e-98	0.00808081	0.00808081	1/sp|P87167|BUT2_SCHPO	1/333
fissionyeast_NGP_DDA_1.1617.1617.3.0.dta	fissionyeast_NGP_DDA_1	1617	437.859	1104.41	3	FJCTTR	3,Carbamidomethyl[C];	13 2 0 0	(N(N(H(H(H(H(H))))(H(H(H(H(H(H(H(H)))))))))))	2	41.8469	7.06192	106.448	0.00592	1.78866	6.01303e-100	0.00808081	0.00808081	1/sp|P87167|BUT2_SCHPO	1/333
fissionyeast_NGP_DDA_1.1622.1622.3.0.dta	fissionyeast_NGP_DDA_1	1622	439.249	1212.44	3	FJCTTR	3,Carbamidomethyl[C];	15 2 0 0	(N(N(H(H(H)(H(H(H(H(H))))))(H(H(H(H(H(H(H))))))))))	2	64.6081	14.8405	157.034	0.00705	1.94062	3.68535e-145	0	3.68535e-145	1/sp|P87167|BUT2_SCHPO	1/333
fissionyeast_NGP_DDA_1.1654.1654.3.0.dta	fissionyeast_NGP_DDA_1	1654	448	1158.43	3	FJCTTR	3,Carbamidomethyl[C];	14 2 0 0	(N(N(H(H(H(H(H(H(H))))))(H(H(H))(H(H(H(H))))))))	2	46.5476	13.1764	108.523	0.00598	1.72178	8.97819e-102	0	8.97819e-102	1/sp|P87167|BUT2_SCHPO	1/333
fissionyeast_NGP_DDA_1.1669.1669.2.0.dta	fissionyeast_NGP_DDA_1	1669	451.938	1656.11	2	FJCTTR	3,Carbamidomethyl[C];	13 2 0 0	(N(N(H(H(H(H(H))))(H(H(H(H(H(H(H(H)))))))))))	2	36.4564	8.3538	88.647	0.00288	0.87117	9.39696e-84	0	9.39696e-84	1/sp|P87167|BUT2_SCHPO	1/333
fissionyeast_NGP_DDA_1.1714.1714.3.0.dta	fissionyeast_NGP_DDA_1	1714	463.975	1104.41	3	FJCTTR	3,Carbamidomethyl[C];	13 2 0 0	(N(N(H(H(H(H(H))))(H(H(H(H(H(H(H(H)))))))))))	2	55.9509	16.1069	129.947	0.00776	2.34224	3.44888e-121	0	3.44888e-121	1/sp|P87167|BUT2_SCHPO	1/333
fissionyeast_NGP_DDA_1.1715.1715.3.0.dta	fissionyeast_NGP_DDA_1	1715	464.29	1050.39	3	FJCTTR	3,Carbamidomethyl[C];	12 2 0 0	(N(N(H(H(H))(H(H(H(H(H(H(H(H(H))))))))))))	2	44.205	10.1316	107.484	0.00553	1.75573	6.1842e-101	0	6.1842e-101	1/sp|P87167|BUT2_SCHPO	1/333
fissionyeast_NGP_DDA_1.1716.1716.2.0.dta	fissionyeast_NGP_DDA_1	1716	464.567	1575.08	2	FJCTTR	3,Carbamidomethyl[C];	12 2 0 0	(N(N(H(H(H(H(H))))(H(H(H(H)))(H(H(H)))))))	2	39.3333	10.1878	93.4606	0.00485	1.53948	5.39218e-88	0	5.39218e-88	1/sp|P87167|BUT2_SCHPO	1/333
fissionyeast_NGP_DDA_1.1737.1737.2.0.dta	fissionyeast_NGP_DDA_1	1737	470.232	1656.11	2	FJCTTR	3,Carbamidomethyl[C];	13 2 0 0	(N(N(H(H(H(H(H))))(H(H(H(H(H(H(H(H)))))))))))	2	34.7641	8.84381	82.9017	0.00443	1.33687	3.59385e-78	0	3.59385e-78	1/sp|P87167|BUT2_SCHPO	1/333
fissionyeast_NGP_DDA_1.1931.1931.3.0.dta	fissionyeast_NGP_DDA_1	1931	523.116	950.06	3	IJHTTIER		9 2 0 0	(N(N(H(H(H(H)))(H(H)(H(H)(H))))))	2	46.7772	16.2006	103.562	0.0049	1.72124	2.59581e-97	0	2.59581e-97	1/sp|Q9UT11|YLW3_SCHPO	1/46
fissionyeast_NGP_DDA_1.1954.1954.3.0.dta	fissionyeast_NGP_DDA_1	1954	529.354	896.042	3	IJHTTIER		8 2 0 0	(N(N(H(H(H(H)))(H(H)(H)(H)))))	2	45.4555	18.0337	96.3817	0.00317	1.18156	1.24916e-90	0	1.24916e-90	1/sp|Q9UT11|YLW3_SCHPO	1/46
fissionyeast_NGP_DDA_1.1956.1956.2.0.dta	fissionyeast_NGP_DDA_1	1956	529.942	1343.56	2	IJHTTIER		8 2 0 0	(N(N(H(H(H(H)))(H(H)(H(H))))))	2	32.2041	14.9985	64.1574	0.00518	1.92836	4.87415e-61	0	4.87415e-61	1/sp|Q9UT11|YLW3_SCHPO	1/46
fissionyeast_NGP_DDA_1.2029.2029.3.0.dta	fissionyeast_NGP_DDA_1	2029	549.706	1059.11	3	HATSJGTVETLNTK		8 2 0 0	(N(N(H(H)(H(H(H(H(H(H)))))))))	5	107.808	114.004	96.2991	0.00141	0.44304	2.16203e-90	0	2.16203e-90	1/sp|O13898|PMT1_SCHPO	1/443
fissionyeast_NGP_DDA_1.2051.2051.3.0.dta	fissionyeast_NGP_DDA_1	2051	555.676	1113.13	3	HATSJGTVETLNTK		9 2 0 0	(N(N(H(H(H(H)))(H(H)(H(H)(H))))))	5	33.5074	18.4468	61.477	0.00293	0.87924	3.07943e-58	0	3.07943e-58	1/sp|O13898|PMT1_SCHPO	1/443
fissionyeast_NGP_DDA_1.2075.2075.2.0.dta	fissionyeast_NGP_DDA_1	2075	562.45	1582.63	2	FIQDAQJSSK		10 2 0 0	(N(N(H(H(H))(H(H(H(H)))(H(H(H)))))))	7	58.2247	55.3174	63.6241	0.00339	1.0729	2.662e-60	0	2.662e-60	1/sp|O13704|YEU5_SCHPO	1/164
fissionyeast_NGP_DDA_1.2078.2078.3.0.dta	fissionyeast_NGP_DDA_1	2078	563.283	1208.8	3	LGNJLTR		15 2 0 0	(N(N(H(H(H(H))(H(H)))(H(H(H(H(H(H(H(H(H))))))))))))	4	48.6294	10.6369	119.187	0.00558	1.5395	1.58948e-111	0	1.58948e-111	2/sp|Q9URX4|YFZB_SCHPO/sp|Q9C0Y4|AGLU_SCHPO	2/225/209
fissionyeast_NGP_DDA_1.2082.2082.3.0.dta	fissionyeast_NGP_DDA_1	2082	564.237	1055.42	3	FIQDAQJSSK		10 2 0 0	(N(N(H(H(H(H)))(H(H)(H(H)(H(H)))))))	7	70.536	68.5175	74.2845	0.00332	1.0492	1.58045e-70	0	1.58045e-70	1/sp|O13704|YEU5_SCHPO	1/164
fissionyeast_NGP_DDA_1.2087.2087.2.0.dta	fissionyeast_NGP_DDA_1	2087	565.669	1812.7	2	LGNJLTR		15 2 0 0	(N(N(H(H(H(H(H(H)))))(H(H(H(H)))(H(H(H(H(H)))))))))	4	39.0278	8.81857	95.1306	0.00206	0.56969	1.12308e-89	0	1.12308e-89	2/sp|Q9URX4|YFZB_SCHPO/sp|Q9C0Y4|AGLU_SCHPO	2/225/209
fissionyeast_NGP_DDA_1.2095.2095.2.0.dta	fissionyeast_NGP_DDA_1	2095	567.794	1501.6	2	FIQDAQJSSK		9 2 0 0	(N(N(H(H(H(H)))(H(H)(H(H(H)))))))	7	52.7538	48.2471	61.1235	0.00457	1.52168	4.66962e-58	0	4.66962e-58	1/sp|O13704|YEU5_SCHPO	1/164
fissionyeast_NGP_DDA_1.2096.2096.3.0.dta	fissionyeast_NGP_DDA_1	2096	568.074	1304.85	3	VVGTJATYVGEK		14 2 0 0	(N(N(H(H(H(H(H))))(H(H(H(H)))(H(H(H(H(H)))))))))	5	18.3498	9.50957	34.7673	0.00673	1.72093	3.90779e-33	0	3.90779e-33	3/sp|P0CU13|YI46_SCHPO/sp|Q9P7U4|YI75_SCHPO/sp|P0CU12|YHEF_SCHPO	3/45/46/45
fissionyeast_NGP_DDA_1.2112.2112.2.0.dta	fissionyeast_NGP_DDA_1	2112	572.362	891.4	2	TGLQJQTK		3 2 0 0	(N(N(H(H)(H))))	5	6.86318	7.84871	5.03291	0.00077	0.43437	0.00178249	0	0.00178249	1/sp|O74436|SRP68_SCHPO	1/241
fissionyeast_NGP_DDA_1.2129.2129.2.0.dta	fissionyeast_NGP_DDA_1	2129	577.074	1650.65	2	LGNJLTR		13 2 0 0	(N(N(H(H(H(H))(H(H(H))))(H(H(H(H(H(H)))))))))	4	40.1296	11.1536	93.9422	0.00239	0.72286	9.1227e-89	0	9.1227e-89	2/sp|Q9URX4|YFZB_SCHPO/sp|Q9C0Y4|AGLU_SCHPO	2/225/209
fissionyeast_NGP_DDA_1.2130.2130.3.0.dta	fissionyeast_NGP_DDA_1	2130	577.352	1250.84	3	VVGTJATYVGEK		13 2 0 0	(N(N(H(H(H(H(H))))(H(H)(H(H(H))(H(H(H))))))))	5	26.1454	10.3544	55.4715	0.00627	1.67275	5.50431e-53	0	5.50431e-53	3/sp|P0CU13|YI46_SCHPO/sp|Q9P7U4|YI75_SCHPO/sp|P0CU12|YHEF_SCHPO	3/45/46/45
fissionyeast_NGP_DDA_1.2131.2131.3.0.dta	fissionyeast_NGP_DDA_1	2131	577.629	1100.77	3	LGNJLTR		13 2 0 0	(N(N(H(H(H(H(H))))(H(H(H(H(H(H(H(H)))))))))))	4	44.1615	13.1039	101.84	0.00555	1.68217	8.48227e-96	0	8.48227e-96	2/sp|Q9URX4|YFZB_SCHPO/sp|Q9C0Y4|AGLU_SCHPO	2/225/209
fissionyeast_NGP_DDA_1.2138.2138.3.0.dta	fissionyeast_NGP_DDA_1	2138	579.438	1126.46	3	HPJGTAHSLNFR		10 2 0 0	(N(N(H(H(H(H(H))))(H(H)(H(H(H)))))))	3	51.6574	27.503	96.5157	0.00664	1.96483	8.1962e-91	0	8.1962e-91	1/sp|Q9US04|GGT1_SCHPO	1/156
fissionyeast_NGP_DDA_1.2160.2160.3.0.dta	fissionyeast_NGP_DDA_1	2160	585.364	1072.44	3	HPJGTAHSLNFR		9 2 0 0	(N(N(H(H(H))(H(H)(H(H(H(H))))))))	3	71.9758	47.4109	117.596	0.00543	1.68953	4.28202e-110	0	4.28202e-110	1/sp|Q9US04|GGT1_SCHPO	1/156
fissionyeast_NGP_DDA_1.2162.2162.4.0.dta	fissionyeast_NGP_DDA_1	2162	585.976	804.581	4	HPJGTAHSLNFR		9 2 0 0	(N(N(H(H(H(H)))(H(H(H(H(H))))))))	3	47.4496	25.6937	87.8534	0.00295	0.91667	3.38783e-83	0	3.38783e-83	1/sp|Q9US04|GGT1_SCHPO	1/156
fissionyeast_NGP_DDA_1.2172.2172.3.0.dta	fissionyeast_NGP_DDA_1	2172	588.61	1018.42	3	HPJGTAHSLNFR		8 2 0 0	(N(N(H(H(H(H)))(H(H)(H)(H)))))	3	59.9057	36.299	103.747	0.00351	1.14822	1.39798e-97	0	1.39798e-97	1/sp|Q9US04|GGT1_SCHPO	1/156
fissionyeast_NGP_DDA_1.2188.2188.2.0.dta	fissionyeast_NGP_DDA_1	2188	593.009	1644.64	2	NJISLSK		13 2 0 0	(N(N(H(H(H(H(H))))(H(H(H(H(H(H(H(H)))))))))))	2	45.701	26.4643	81.4264	0.00495	1.50554	7.54281e-77	0	7.54281e-77	1/sp|O14194|GGT2_SCHPO	1/396
fissionyeast_NGP_DDA_1.2198.2198.2.0.dta	fissionyeast_NGP_DDA_1	2198	595.697	1563.62	2	NJISLSK		12 2 0 0	(N(N(H(H(H(H(H))))(H(H(H(H)))(H(H(H)))))))	2	35.8357	15.3963	73.7947	0.00589	1.88536	6.1235e-70	0	6.1235e-70	1/sp|O14194|GGT2_SCHPO	1/396
fissionyeast_NGP_DDA_1.2207.2207.2.0.dta	fissionyeast_NGP_DDA_1	2207	598.101	1482.59	2	NJISLSK		11 2 0 0	(N(N(H(H(H(H)))(H(H(H))(H(H(H(H))))))))	2	49.481	31.1021	83.6133	0.00453	1.52943	5.73011e-79	0	5.73011e-79	1/sp|O14194|GGT2_SCHPO	1/396
fissionyeast_NGP_DDA_1.2210.2210.3.0.dta	fissionyeast_NGP_DDA_1	2210	598.935	884.698	3	LGNJLTR		9 2 0 0	(N(N(H(H(H)(H))(H(H(H))(H(H))))))	4	57.5909	32.1327	104.87	0.00288	1.08683	1.71498e-98	0	1.71498e-98	2/sp|Q9URX4|YFZB_SCHPO/sp|Q9C0Y4|AGLU_SCHPO	2/225/209
fissionyeast_NGP_DDA_1.2216.2216.2.0.dta	fissionyeast_NGP_DDA_1	2216	600.452	1245.52	2	LGNJLTR		8 2 0 0	(N(N(H(H(H(H)))(H(H)(H)(H)))))	4	42.0525	15.4078	91.5356	0.00391	1.57058	2.27552e-86	0	2.27552e-86	2/sp|Q9URX4|YFZB_SCHPO/sp|Q9C0Y4|AGLU_SCHPO	2/225/209
fissionyeast_NGP_DDA_1.2248.2248.2.0.dta	fissionyeast_NGP_DDA_1	2248	609.081	1326.54	2	LGNJLTR		9 2 0 0	(N(N(H(H(H)(H))(H(H(H(H(H))))))))	4	33.9497	8.61643	80.9972	0.00302	1.13698	1.78648e-76	0	1.78648e-76	2/sp|Q9URX4|YFZB_SCHPO/sp|Q9C0Y4|AGLU_SCHPO	2/225/209
fissionyeast_NGP_DDA_1.2272.2272.2.0.dta	fissionyeast_NGP_DDA_1	2272	615.646	1164.49	2	LGNJLTR		7 2 0 0	(N(N(H(H(H))(H(H(H(H)))))))	4	31.3661	13.0673	65.3496	0.00437	1.87727	4.06486e-62	0	4.06486e-62	2/sp|Q9URX4|YFZB_SCHPO/sp|Q9C0Y4|AGLU_SCHPO	2/225/209
fissionyeast_NGP_DDA_1.2294.2294.3.0.dta	fissionyeast_NGP_DDA_1	2294	621.609	1294.17	3	JVTNPDFDRK		14 2 0 0	(N(N(H(H(H(H(H(H(H))))))(H(H(H(H)))(H(H(H)))))))	1	26.0149	12.5391	51.0413	0.00891	2.29538	1.74677e-48	0	1.74677e-48	1/sp|O60172|PPA3_SCHPO	1/324
fissionyeast_NGP_DDA_1.2303.2303.2.0.dta	fissionyeast_NGP_DDA_1	2303	623.992	1425.07	2	JTSYPIK		10 2 0 0	(N(N(H(H(H(H(H))))(H(H)(H(H(H)))))))	1	37.9233	19.0181	73.0331	0.00423	1.48429	3.38583e-69	0	3.38583e-69	1/sp|O94694|YG1A_SCHPO	1/119
fissionyeast_NGP_DDA_1.2304.2304.3.0.dta	fissionyeast_NGP_DDA_1	2304	624.269	950.38	3	JTSYPIK		10 2 0 0	(N(N(H(H(H(H)))(H(H)(H(H)(H(H)))))))	1	20.3371	10.8389	37.9766	0.00293	1.02977	3.05121e-36	0	3.05121e-36	1/sp|O94694|YG1A_SCHPO	1/119
fissionyeast_NGP_DDA_1.2315.2315.3.0.dta	fissionyeast_NGP_DDA_1	2315	627.222	896.362	3	JTSYPIK		9 2 0 0	(N(N(H(H(H)(H))(H(H(H))(H(H))))))	1	47.6473	27.9782	84.1756	0.00245	0.91079	1.09433e-79	0	1.09433e-79	1/sp|O94694|YG1A_SCHPO	1/119
fissionyeast_NGP_DDA_1.2325.2325.2.0.dta	fissionyeast_NGP_DDA_1	2325	629.902	1263.01	2	JTSYPIK		8 2 0 0	(N(N(H(H)(H(H(H))(H(H(H)))))))	1	62.3508	54.0469	77.7723	0.0039	1.54525	1.03413e-73	0	1.03413e-73	1/sp|O94694|YG1A_SCHPO	1/119
fissionyeast_NGP_DDA_1.2327.2327.3.0.dta	fissionyeast_NGP_DDA_1	2327	630.51	842.345	3	JTSYPIK		8 2 0 0	(N(N(H(H(H(H)))(H(H)(H(H))))))	1	37.6658	25.7461	59.8023	0.00234	0.92625	9.76481e-57	0	9.76481e-57	1/sp|O94694|YG1A_SCHPO	1/119
fissionyeast_NGP_DDA_1.2361.2361.3.0.dta	fissionyeast_NGP_DDA_1	2361	639.675	1240.15	3	JVTNPDFDRK		13 2 0 0	(N(N(H(H(H(H(H))))(H(H(H(H(H(H(H(H)))))))))))	1	25.6613	8.15255	58.1776	0.00595	1.59896	3.26611e-55	0	3.26611e-55	1/sp|O60172|PPA3_SCHPO	1/324
fissionyeast_NGP_DDA_1.2603.2603.3.0.dta	fissionyeast_NGP_DDA_1	2603	705.08	1024.08	3	JVTNPDFDRK		9 2 0 0	(N(N(H(H(H(H(H))))(H(H(H(H)))))))	1	16.8717	9.12666	31.2554	0.00193	0.62841	7.89036e-30	0	7.89036e-30	1/sp|O60172|PPA3_SCHPO	1/324
fissionyeast_NGP_DDA_1.2614.2614.3.0.dta	fissionyeast_NGP_DDA_1	2614	708.029	1143.12	3	EIAPGJVSK		13 2 0 0	(N(N(H(H(H(H(H))))(H(H(H(H(H(H(H(H)))))))))))	6	46.3678	22.2858	91.0914	0.00456	1.33066	6.18757e-86	0	6.18757e-86	1/sp|O14194|GGT2_SCHPO	1/153
fissionyeast_NGP_DDA_1.2657.2657.3.1.dta	fissionyeast_NGP_DDA_1	2657	719.567	997.415	3	NMVJTTREEVEK		7 2 0 0	(N(N(H(H(H(H)))(H(H(H))))))	4	32.7857	12.4556	70.5414	0.00249	0.83312	7.28652e-67	0	7.28652e-67	1/sp|Q9HGN7|SEC63_SCHPO	1/135
fissionyeast_NGP_DDA_1.2715.2715.3.0.dta	fissionyeast_NGP_DDA_1	2715	735.232	1043.78	3	KGVLQATJMTYGK	9,Oxidation[M];	8 2 0 0	(N(N(H(H(H)(H))(H(H)(H(H))))))	8	53.2115	33.331	90.1325	0.00468	1.49419	6.47531e-85	0	6.47531e-85	1/sp|O59866|OSTB_SCHPO	1/275
fissionyeast_NGP_DDA_1.2718.2718.2.0.dta	fissionyeast_NGP_DDA_1	2718	736.066	1371.52	2	JGTMCDITK	5,Carbamidomethyl[C];	8 2 0 0	(N(N(H(H(H(H)))(H(H(H(H)))))))	1	33.67	25.5052	48.8332	0.00452	1.64979	1.96102e-46	0	1.96102e-46	1/sp|Q9UTC8|OS9_SCHPO	1/204
fissionyeast_NGP_DDA_1.2752.2752.2.0.dta	fissionyeast_NGP_DDA_1	2752	745.314	1401.08	2	IITYNAJK		9 2 0 0	(N(N(H(H(H)(H))(H(H(H(H(H))))))))	7	60.0045	52.8173	73.3522	0.0044	1.57055	2.06549e-69	0	2.06549e-69	1/sp|O13857|PLB2_SCHPO	1/483
fissionyeast_NGP_DDA_1.2754.2754.3.0.dta	fissionyeast_NGP_DDA_1	2754	745.987	1382.21	3	JYSEDASTSLHGQTAGR		12 2 0 0	(N(N(H(H(H(H(H))))(H(H(H(H)))(H(H(H)))))))	1	84.689	74.5511	103.517	0.00659	1.58907	3.85437e-97	0	3.85437e-97	1/sp|Q9USK8|AGS1_SCHPO	1/785
fissionyeast_NGP_DDA_1.2761.2761.3.0.dta	fissionyeast_NGP_DDA_1	2761	747.786	934.389	3	IITYNAJK		9 2 0 0	(N(N(H(H)(H(H(H))(H(H(H(H))))))))	7	13.1706	6.90662	24.8036	0.00228	0.81515	7.07665e-24	0.00808081	0.00808081	1/sp|O13857|PLB2_SCHPO	1/483
fissionyeast_NGP_DDA_1.2808.2808.3.0.dta	fissionyeast_NGP_DDA_1	2808	760.567	1346.88	3	RSEVTPJTSLAQCPK	13,Carbamidomethyl[C];	12 2 0 0	(N(N(H(H(H(H)))(H(H(H(H)))(H(H(H(H))))))))	7	56.3736	24.3261	115.89	0.00428	1.06077	1.28339e-108	0	1.28339e-108	1/sp|Q9C0Y2|YKL1_SCHPO	1/44
fissionyeast_NGP_DDA_1.2817.2817.3.0.dta	fissionyeast_NGP_DDA_1	2817	762.964	1220.15	3	JYSEDASTSLHGQTAGR		9 2 0 0	(N(N(H(H(H(H)))(H(H)(H(H)(H))))))	1	22.3035	18.4977	29.3715	0.00366	1.00107	3.34656e-28	0	3.34656e-28	1/sp|Q9USK8|AGS1_SCHPO	1/785
fissionyeast_NGP_DDA_1.2818.2818.3.0.dta	fissionyeast_NGP_DDA_1	2818	763.242	1166.14	3	JYSEDASTSLHGQTAGR		8 2 0 0	(N(N(H(H(H(H)))(H(H)(H(H))))))	1	20.4769	14.8028	31.0145	0.00465	1.33131	1.27717e-29	0	1.27717e-29	1/sp|Q9USK8|AGS1_SCHPO	1/785
fissionyeast_NGP_DDA_1.2838.2838.3.0.dta	fissionyeast_NGP_DDA_1	2838	768.559	1522.24	3	VHLECFGSSSSNJK	5,Carbamidomethyl[C];	16 2 0 0	(N(N(H(H(H(H(H(H(H(H)))))))(H(H(H))(H(H(H(H(H)))))))))	13	25.7472	8.05359	58.6067	0.00486	1.0652	1.30613e-55	0	1.30613e-55	1/sp|O13912|YDW6_SCHPO	1/256
fissionyeast_NGP_DDA_1.2849.2849.3.0.dta	fissionyeast_NGP_DDA_1	2849	771.528	1238.85	3	RSEVTPJTSLAQCPK	13,Carbamidomethyl[C];	10 2 0 0	(N(N(H(H(H)(H(H)))(H(H(H))(H(H))))))	7	48.3438	23.1987	95.0418	0.0054	1.45346	1.80898e-89	0	1.80898e-89	1/sp|Q9C0Y2|YKL1_SCHPO	1/44
fissionyeast_NGP_DDA_1.2881.2881.3.0.dta	fissionyeast_NGP_DDA_1	2881	780.147	1360.19	3	VHLECFGSSSSNJK	5,Carbamidomethyl[C];	13 2 0 0	(N(N(H(H(H(H(H(H)))))(H(H(H(H(H(H(H))))))))))	13	40.5211	27.4791	64.742	0.00647	1.58601	1.15868e-61	0	1.15868e-61	1/sp|O13912|YDW6_SCHPO	1/256
fissionyeast_NGP_DDA_1.2882.2882.2.0.dta	fissionyeast_NGP_DDA_1	2882	780.425	1328.5	2	JVTDDDFK		8 2 0 0	(N(N(H(H(H))(H(H(H))(H(H))))))	1	56.0075	50.5692	66.1072	0.00019	0.07259	1.32546e-62	0	1.32546e-62	1/sp|O94680|PDAT_SCHPO	1/438
fissionyeast_NGP_DDA_1.2886.2886.3.0.dta	fissionyeast_NGP_DDA_1	2886	781.592	1306.17	3	VHLECFGSSSSNJK	5,Carbamidomethyl[C];	12 2 0 0	(N(N(H(H(H(H(H))))(H(H(H(H)))(H(H(H)))))))	13	25.6301	12.6711	49.6967	0.00764	1.95099	2.79596e-47	0	2.79596e-47	1/sp|O13912|YDW6_SCHPO	1/256
fissionyeast_NGP_DDA_1.2890.2890.3.0.dta	fissionyeast_NGP_DDA_1	2890	782.902	1049.42	3	VQASJWTGTR		10 2 0 0	(N(N(H(H(H(H(H))))(H(H)(H(H(H)))))))	5	70.5695	50.3908	108.044	0.00138	0.43987	2.6095e-101	0	2.6095e-101	1/sp|Q9USK8|AGS1_SCHPO	1/907
fissionyeast_NGP_DDA_1.2892.2892.2.0.dta	fissionyeast_NGP_DDA_1	2892	783.299	1573.63	2	VQASJWTGTR		10 2 0 0	(N(N(H(H(H(H)))(H(H)(H(H(H(H))))))))	5	57.0351	43.7627	81.6839	0.00343	1.08921	2.23908e-77	0	2.23908e-77	1/sp|Q9USK8|AGS1_SCHPO	1/907
fissionyeast_NGP_DDA_1.2895.2895.2.0.dta	fissionyeast_NGP_DDA_1	2895	784.192	1492.6	2	VQASJWTGTR		9 2 0 0	(N(N(H(H(H)(H))(H(H(H(H(H))))))))	5	34.2733	16.0389	68.1373	0.00214	0.71723	1.27764e-64	0	1.27764e-64	1/sp|Q9USK8|AGS1_SCHPO	1/907
fissionyeast_NGP_DDA_1.2905.2905.3.0.dta	fissionyeast_NGP_DDA_1	2905	786.864	995.401	3	VQASJWTGTR		9 2 0 0	(N(N(H(H)(H(H)(H(H(H(H(H)))))))))	5	24.2416	8.04102	54.3283	0.00074	0.24843	1.23084e-51	0	1.23084e-51	1/sp|Q9USK8|AGS1_SCHPO	1/907
fissionyeast_NGP_DDA_1.2940.2940.4.0.dta	fissionyeast_NGP_DDA_1	2940	796.289	1083.18	4	VYAVJASLNHDK		16 2 0 0	(N(N(H(H(H(H(H))))(H(H(H(H(H))))(H(H(H(H(H(H))))))))))	5	48.6103	25.0962	92.2792	0.00371	0.85626	7.01808e-87	0	7.01808e-87	1/sp|Q9USU5|GAS2_SCHPO	1/90
fissionyeast_NGP_DDA_1.2941.2941.3.0.dta	fissionyeast_NGP_DDA_1	2941	796.567	1389.88	3	VYAVJASLNHDK		15 2 0 0	(N(N(H(H(H(H(H(H(H))))))(H(H(H(H(H(H(H(H)))))))))))	5	84.1393	56.5113	135.448	0.00533	1.27861	7.61213e-126	0	7.61213e-126	1/sp|Q9USU5|GAS2_SCHPO	1/90
fissionyeast_NGP_DDA_1.2947.2947.3.0.dta	fissionyeast_NGP_DDA_1	2947	798.073	1497.92	3	VYAVJASLNHDK		17 2 0 0	(N(N(H(H(H(H(H(H)))))(H(H(H(H(H))))(H(H(H(H(H(H))))))))))	5	60.3798	24.3505	127.291	0.00494	1.09978	7.99034e-119	0	7.99034e-119	1/sp|Q9USU5|GAS2_SCHPO	1/90
fissionyeast_NGP_DDA_1.2971.2971.3.0.dta	fissionyeast_NGP_DDA_1	2971	804.6	1281.85	3	VYAVJASLNHDK		13 2 0 0	(N(N(H(H(H(H(H))))(H(H(H(H(H(H(H(H)))))))))))	5	89.6965	65.043	135.482	0.00558	1.4517	4.98456e-126	0	4.98456e-126	1/sp|Q9USU5|GAS2_SCHPO	1/90
fissionyeast_NGP_DDA_1.3036.3036.3.0.dta	fissionyeast_NGP_DDA_1	3036	822.311	1065.78	3	VYAVJASLNHDK		9 2 0 0	(N(N(H(H(H)(H(H)))(H(H)(H(H))))))	5	52.6157	34.5344	86.1952	0.00362	1.13334	1.80343e-81	0	1.80343e-81	1/sp|Q9USU5|GAS2_SCHPO	1/90
fissionyeast_NGP_DDA_1.3068.3068.3.0.dta	fissionyeast_NGP_DDA_1	3068	830.614	1304.85	3	VVGTJATYVGEK		14 2 0 0	(N(N(H(H(H(H(H(H)))))(H(H(H))(H(H(H(H(H)))))))))	5	103.406	97.0606	115.19	0.00456	1.16656	8.34177e-108	0	8.34177e-108	3/sp|P0CU13|YI46_SCHPO/sp|Q9P7U4|YI75_SCHPO/sp|P0CU12|YHEF_SCHPO	3/45/46/45
fissionyeast_NGP_DDA_1.3069.3069.3.0.dta	fissionyeast_NGP_DDA_1	3069	830.891	1240.82	3	WTPVSTJSTSK		13 2 0 0	(N(N(H(H(H(H(H))))(H(H(H(H(H(H(H(H)))))))))))	7	71.4612	52.519	106.64	0.00454	1.21911	3.0644e-100	0	3.0644e-100	1/sp|O13968|YE48_SCHPO	1/555
fissionyeast_NGP_DDA_1.3080.3080.3.0.dta	fissionyeast_NGP_DDA_1	3080	833.839	1186.8	3	WTPVSTJSTSK		12 2 0 0	(N(N(H(H(H(H(H))))(H(H)(H(H(H(H(H)))))))))	7	50.284	34.5711	79.4652	0.00349	0.98192	5.53169e-75	0	5.53169e-75	1/sp|O13968|YE48_SCHPO	1/555
fissionyeast_NGP_DDA_1.3090.3090.3.0.dta	fissionyeast_NGP_DDA_1	3090	836.514	1412.89	3	VVGTJATYVGEK		16 2 0 0	(N(N(H(H(H(H(H(H(H))))))(H(H(H(H(H))))(H(H(H(H))))))))	5	52.8718	40.9929	74.9326	0.006	1.41677	5.89113e-71	0	5.89113e-71	3/sp|P0CU13|YI46_SCHPO/sp|Q9P7U4|YI75_SCHPO/sp|P0CU12|YHEF_SCHPO	3/45/46/45
fissionyeast_NGP_DDA_1.3092.3092.3.0.dta	fissionyeast_NGP_DDA_1	3092	837.121	1132.78	3	WTPVSTJSTSK		11 2 0 0	(N(N(H(H(H)(H(H(H))))(H(H)(H(H(H)))))))	7	58.2217	51.2003	71.2615	0.00207	0.60816	2.02478e-67	0	2.02478e-67	1/sp|O13968|YE48_SCHPO	1/555
fissionyeast_NGP_DDA_1.3101.3101.2.0.dta	fissionyeast_NGP_DDA_1	3101	839.459	1698.67	2	WTPVSTJSTSK		11 2 0 0	(N(N(H(H(H))(H(H(H(H)))(H(H(H(H))))))))	7	18.5654	12.1808	30.4226	-0.00428	-1.26062	2.98915e-29	0	2.98915e-29	1/sp|O13968|YE48_SCHPO	1/555
fissionyeast_NGP_DDA_1.3104.3104.4.0.dta	fissionyeast_NGP_DDA_1	3104	840.348	1182.7	4	HSYNPJGTIPECPSR	12,Carbamidomethyl[C];	16 2 0 0	(N(N(H(H(H(H(H(H(H(H)))))))(H(H(H(H)))(H(H(H(H))))))))	6	51.4181	35.1416	81.6457	0.00279	0.59084	3.35873e-77	0	3.35873e-77	1/sp|Q9USU5|GAS2_SCHPO	1/344
fissionyeast_NGP_DDA_1.3108.3108.3.0.dta	fissionyeast_NGP_DDA_1	3108	841.459	1522.58	3	HSYNPJGTIPECPSR	12,Carbamidomethyl[C];	15 2 0 0	(N(N(H(H(H(H(H(H)))))(H(H(H(H(H))))(H(H(H(H))))))))	6	78.7821	68.4589	97.9539	0.00474	1.03856	3.58425e-92	0	3.58425e-92	1/sp|Q9USU5|GAS2_SCHPO	1/344
fissionyeast_NGP_DDA_1.3124.3124.3.0.dta	fissionyeast_NGP_DDA_1	3124	845.65	1443.9	3	VYAVJASLNHDK		16 2 0 0	(N(N(H(H(H(H)))(H(H(H(H(H(H)))))(H(H(H(H(H(H))))))))))	5	38.8638	24.4243	65.6801	0.00652	1.50666	3.00745e-62	0	3.00745e-62	1/sp|Q9USU5|GAS2_SCHPO	1/90
fissionyeast_NGP_DDA_1.3125.3125.3.1.dta	fissionyeast_NGP_DDA_1	3125	845.983	1367.2	3	VLNSDYSFJHTK		14 2 0 0	(N(N(H(H(H(H(H(H(H))))))(H(H)(H(H(H(H(H)))))))))	9	23.1137	8.44938	50.3474	0.00766	1.8678	7.57482e-48	0	7.57482e-48	1/sp|O14031|PGT1_SCHPO	1/464
fissionyeast_NGP_DDA_1.3134.3134.2.0.dta	fissionyeast_NGP_DDA_1	3134	848.326	1617.63	2	JLTFAR		13 2 0 0	(N(N(H(H(H(H(H))))(H(H(H(H(H(H(H(H)))))))))))	1	44.491	18.8465	92.1166	0.00401	1.23943	1.23017e-86	0	1.23017e-86	1/sp|O60123|KEX1_SCHPO	1/416
fissionyeast_NGP_DDA_1.3145.3145.3.0.dta	fissionyeast_NGP_DDA_1	3145	851.283	1078.75	3	JLTFAR		13 2 0 0	(N(N(H(H(H(H))(H(H(H))))(H(H(H(H(H(H)))))))))	1	36.9731	6.92103	92.7841	0.00266	0.82234	2.3644e-87	0.00808081	0.00808081	1/sp|O60123|KEX1_SCHPO	1/416
fissionyeast_NGP_DDA_1.3151.3151.3.0.dta	fissionyeast_NGP_DDA_1	3151	853.005	1142.8	3	VVGTJATYVGEK		11 2 0 0	(N(N(H(H(H(H(H(H)))))(H(H(H(H(H))))))))	5	17.2046	8.38435	33.5849	0.00503	1.46904	2.47093e-32	0	2.47093e-32	3/sp|P0CU13|YI46_SCHPO/sp|Q9P7U4|YI75_SCHPO/sp|P0CU12|YHEF_SCHPO	3/45/46/45
fissionyeast_NGP_DDA_1.3151.3151.3.1.dta	fissionyeast_NGP_DDA_1	3151	853.005	1143.13	3	HPJETAQSLTFR		10 2 0 0	(N(N(H(H(H))(H(H(H))(H(H(H(H))))))))	3	22.9727	13.2231	41.079	0.0094	2.74201	2.64835e-39	0	2.64835e-39	1/sp|O14194|GGT2_SCHPO	1/138
fissionyeast_NGP_DDA_1.3162.3162.3.0.dta	fissionyeast_NGP_DDA_1	3162	855.957	961.735	3	LGJETFLPK		9 2 0 0	(N(N(H(H(H(H)))(H(H)(H(H)(H))))))	3	28.5932	8.17661	66.5097	0.00074	0.25575	4.06925e-63	0	4.06925e-63	1/sp|P36581|CALX_SCHPO	1/418
fissionyeast_NGP_DDA_1.3168.3168.2.0.dta	fissionyeast_NGP_DDA_1	3168	857.478	1455.58	2	JLTFAR		11 2 0 0	(N(N(H(H(H(H(H))))(H(H)(H(H(H(H))))))))	1	45.4658	23.9221	85.4756	0.0042	1.44443	8.78758e-81	0	8.78758e-81	1/sp|O60123|KEX1_SCHPO	1/416
fissionyeast_NGP_DDA_1.3180.3180.3.0.dta	fissionyeast_NGP_DDA_1	3180	860.79	1034.76	3	VVGTJATYVGEK		9 2 0 0	(N(N(H(H(H)(H))(H(H(H(H(H))))))))	5	25.0337	17.9366	38.2139	0.00194	0.62514	1.65282e-36	0	1.65282e-36	3/sp|P0CU13|YI46_SCHPO/sp|Q9P7U4|YI75_SCHPO/sp|P0CU12|YHEF_SCHPO	3/45/46/45
fissionyeast_NGP_DDA_1.3191.3191.3.0.dta	fissionyeast_NGP_DDA_1	3191	863.756	1161.11	3	ETJNSDAGYTEPYR		9 2 0 0	(N(N(H(H(H(H)))(H(H(H(H(H))))))))	3	23.818	22.2507	26.7289	0.00238	0.68347	9.54369e-26	0	9.54369e-26	1/sp|Q9US55|GLU2A_SCHPO	1/262
fissionyeast_NGP_DDA_1.3211.3211.2.0.dta	fissionyeast_NGP_DDA_1	3211	869.078	1660.14	2	ETJNSDAGYTEPYR		8 2 0 0	(N(N(H(H(H(H)))(H(H)(H(H))))))	3	8.73645	9.91183	6.55361	0.00373	1.12519	9.52287e-07	0	9.52287e-07	1/sp|Q9US55|GLU2A_SCHPO	1/262
fissionyeast_NGP_DDA_1.3213.3213.3.0.dta	fissionyeast_NGP_DDA_1	3213	869.688	1250.48	3	WGAIEJGTAR		14 2 0 0	(N(N(H(H(H(H(H(H)))))(H(H(H))(H(H(H(H(H)))))))))	6	36.6408	12.3245	81.7995	0.00563	1.50161	1.19017e-77	0	1.19017e-77	1/sp|Q9USK8|AGS1_SCHPO	1/472
fissionyeast_NGP_DDA_1.3225.3225.3.0.dta	fissionyeast_NGP_DDA_1	3225	872.931	1026.08	3	JATDAAHAVWR		9 2 0 0	(N(N(H(H)(H(H)(H(H(H(H(H)))))))))	1	39.2865	23.4963	68.611	0.00412	1.33877	4.65575e-65	0	4.65575e-65	1/sp|O60172|PPA3_SCHPO	1/221
fissionyeast_NGP_DDA_1.3270.3270.3.0.dta	fissionyeast_NGP_DDA_1	3270	885.069	1003.41	3	JYSHGLAWTEK		8 2 0 0	(N(N(H(H(H)(H))(H(H)(H(H))))))	1	41.4555	31.6466	59.6722	0.00133	0.44372	1.18639e-56	0	1.18639e-56	1/sp|O94680|PDAT_SCHPO	1/451
fissionyeast_NGP_DDA_1.3321.3321.3.0.dta	fissionyeast_NGP_DDA_1	3321	898.644	1147.48	3	LYESEJQTHLITK		9 2 0 0	(N(N(H(H(H))(H(H)(H(H(H(H))))))))	6	86.0088	70.0498	115.647	0.00463	1.34674	4.0994e-108	0	4.0994e-108	1/sp|O74323|SEC11_SCHPO	1/114
fissionyeast_NGP_DDA_1.3328.3328.3.1.dta	fissionyeast_NGP_DDA_1	3328	900.647	1043.78	3	KGVLQATJMTYGK	9,Oxidation[M];	8 2 0 0	(N(N(H(H(H(H)))(H(H)(H)(H)))))	8	8.38101	7.56748	9.89183	0.00089	0.28434	6.15034e-10	0	6.15034e-10	1/sp|O59866|OSTB_SCHPO	1/275
fissionyeast_NGP_DDA_1.3340.3340.2.0.dta	fissionyeast_NGP_DDA_1	3340	903.949	1645.13	2	JWTLSR		13 2 0 0	(N(N(H(H(H(H(H))))(H(H(H(H(H(H(H(H)))))))))))	1	36.2178	14.115	77.2661	0.0029	0.88033	6.27561e-73	0	6.27561e-73	1/sp|O42930|VPS10_SCHPO	1/465
fissionyeast_NGP_DDA_1.3347.3347.3.0.dta	fissionyeast_NGP_DDA_1	3347	905.895	1038.45	3	KGVLQATJMTYGK		8 2 0 0	(N(N(H(H(H(H)))(H(H(H(H)))))))	8	102.081	111.841	83.9536	0.00286	0.91825	1.99687e-79	0	1.99687e-79	1/sp|O59866|OSTB_SCHPO	1/275
fissionyeast_NGP_DDA_1.3354.3354.2.0.dta	fissionyeast_NGP_DDA_1	3354	907.695	1557.17	2	KGVLQATJMTYGK		8 2 0 0	(N(N(H(H(H(H)))(H(H(H(H)))))))	8	77.3019	85.5448	61.9937	0.0026	0.83538	7.66878e-59	0	7.66878e-59	1/sp|O59866|OSTB_SCHPO	1/275
fissionyeast_NGP_DDA_1.3384.3384.2.0.dta	fissionyeast_NGP_DDA_1	3384	916.109	1675.65	2	GVSVJFSK		13 2 0 0	(N(N(H(H(H(H(H))))(H(H(H(H(H(H(H(H)))))))))))	5	31.9324	11.1102	70.6021	0.00258	0.77057	5.65275e-67	0	5.65275e-67	1/sp|O13960|ECM33_SCHPO	1/197
fissionyeast_NGP_DDA_1.3395.3395.3.0.dta	fissionyeast_NGP_DDA_1	3395	919.284	1093.47	3	LYESEJQTHLITK		8 2 0 0	(N(N(H(H(H(H)))(H(H)(H)(H)))))	6	49.5103	30.3849	85.0288	0.00302	0.92082	2.40319e-80	0	2.40319e-80	1/sp|O74323|SEC11_SCHPO	1/114
fissionyeast_NGP_DDA_1.3405.3405.2.0.dta	fissionyeast_NGP_DDA_1	3405	921.971	1428.08	2	TJDTLDAIK		9 2 0 0	(N(N(H(H(H)(H))(H(H)(H(H(H)))))))	2	45.4968	33.6471	67.5034	0.00372	1.30269	3.62117e-64	0	3.62117e-64	1/sp|O74401|ERO11_SCHPO	1/421
fissionyeast_NGP_DDA_1.3417.3417.2.0.dta	fissionyeast_NGP_DDA_1	3417	925.208	1267.52	2	WAJVSVR		8 2 0 0	(N(N(H(H(H(H)))(H(H(H(H)))))))	3	32.6751	11.0537	72.8293	0.00465	1.83415	6.67588e-69	0	6.67588e-69	1/sp|O94726|MNL1_SCHPO	1/756
fissionyeast_NGP_DDA_1.3516.3516.3.0.dta	fissionyeast_NGP_DDA_1	3516	951.843	1348.88	3	IIYNHJSSISDIR		13 2 0 0	(N(N(H(H(H)(H(H(H(H)))))(H(H(H(H(H(H)))))))))	6	10.1831	9.53106	11.3941	0.00417	1.0314	3.14867e-11	0	3.14867e-11	1/sp|Q9P778|DPP5_SCHPO	1/126
fissionyeast_NGP_DDA_1.3537.3537.3.0.dta	fissionyeast_NGP_DDA_1	3537	957.441	1255.83	3	JLSADIPAK		15 2 0 0	(N(N(H(H(H(H(H(H(H))))))(H(H(H(H(H(H(H(H)))))))))))	1	75.1866	48.8673	124.065	0.0043	1.1411	7.85464e-116	0	7.85464e-116	1/sp|P87167|BUT2_SCHPO	1/215
fissionyeast_NGP_DDA_1.3538.3538.3.0.dta	fissionyeast_NGP_DDA_1	3538	957.719	1309.84	3	JLSADIPAK		16 2 0 0	(N(N(H(H(H(H(H(H(H(H)))))))(H(H(H))(H(H(H(H(H)))))))))	1	49.1696	34.0808	77.1916	0.00428	1.08958	7.49007e-73	0	7.49007e-73	1/sp|P87167|BUT2_SCHPO	1/215
fissionyeast_NGP_DDA_1.3541.3541.3.0.dta	fissionyeast_NGP_DDA_1	3541	958.607	1147.79	3	JLSADIPAK		13 2 0 0	(N(N(H(H(H(H(H(H)))))(H(H(H))(H(H(H(H))))))))	1	57.9593	45.549	81.0069	0.00252	0.73304	1.36204e-76	0	1.36204e-76	1/sp|P87167|BUT2_SCHPO	1/215
fissionyeast_NGP_DDA_1.3560.3560.2.0.dta	fissionyeast_NGP_DDA_1	3560	963.629	1721.18	2	JLSADIPAK		13 2 0 0	(N(N(H(H(H(H(H))))(H(H(H(H(H(H(H(H)))))))))))	1	66.5578	53.1649	91.4303	0.0014	0.40816	3.55667e-86	0	3.55667e-86	1/sp|P87167|BUT2_SCHPO	1/215
fissionyeast_NGP_DDA_1.3575.3575.2.0.dta	fissionyeast_NGP_DDA_1	3575	967.731	1640.16	2	JLSADIPAK		12 2 0 0	(N(N(H(H(H(H(H))))(H(H(H(H)))(H(H(H)))))))	1	68.9421	57.4814	90.2262	0.00247	0.75262	4.57236e-85	0	4.57236e-85	1/sp|P87167|BUT2_SCHPO	1/215
fissionyeast_NGP_DDA_1.3581.3581.3.0.dta	fissionyeast_NGP_DDA_1	3581	969.263	1093.77	3	JLSADIPAK		12 2 0 0	(N(N(H(H(H(H(H))))(H(H(H(H)))(H(H(H)))))))	1	69.2456	42.7629	118.428	0.00162	0.49281	8.02329e-111	0	8.02329e-111	1/sp|P87167|BUT2_SCHPO	1/215
fissionyeast_NGP_DDA_1.3596.3596.2.0.dta	fissionyeast_NGP_DDA_1	3596	973.383	1559.13	2	JLSADIPAK		11 2 0 0	(N(N(H(H(H(H)))(H(H(H))(H(H(H(H))))))))	1	55.4453	45.457	73.995	0.00353	1.13225	4.40558e-70	0	4.40558e-70	1/sp|P87167|BUT2_SCHPO	1/215
fissionyeast_NGP_DDA_1.3603.3603.3.0.dta	fissionyeast_NGP_DDA_1	3603	975.182	1039.76	3	JLSADIPAK		11 2 0 0	(N(N(H(H(H))(H(H(H(H)))(H(H(H(H))))))))	1	52.9918	38.7146	79.5066	0.00232	0.74537	4.50587e-75	0	4.50587e-75	1/sp|P87167|BUT2_SCHPO	1/215
fissionyeast_NGP_DDA_1.3608.3608.3.0.dta	fissionyeast_NGP_DDA_1	3608	976.627	1397.19	3	JDTQFYIK		17 2 0 0	(N(N(H(H(H(H(H(H(H))))))(H(H(H(H(H))))(H(H(H(H(H)))))))))	1	54.4682	36.9503	87.0014	0.00555	1.3247	3.24438e-82	0	3.24438e-82	1/sp|Q9USU5|GAS2_SCHPO	1/34
fissionyeast_NGP_DDA_1.3619.3619.3.0.dta	fissionyeast_NGP_DDA_1	3619	979.577	1201.81	3	JLSADIPAK		14 2 0 0	(N(N(H(H(H(H(H(H(H))))))(H(H(H))(H(H(H(H))))))))	1	21.1256	7.96026	45.5756	0.00297	0.82344	1.72298e-43	0	1.72298e-43	1/sp|P87167|BUT2_SCHPO	1/215
fissionyeast_NGP_DDA_1.3623.3623.3.0.dta	fissionyeast_NGP_DDA_1	3623	980.689	1255.83	3	JLSADIPAK		15 2 0 0	(N(N(H(H(H(H(H(H(H))))))(H(H(H(H(H(H(H(H)))))))))))	1	17.9493	6.74784	38.752	0.00821	2.18161	7.91171e-37	0.00808081	0.00808081	1/sp|P87167|BUT2_SCHPO	1/215
fissionyeast_NGP_DDA_1.3627.3627.3.1.dta	fissionyeast_NGP_DDA_1	3627	981.701	1147.79	3	JLSADIPAK		13 2 0 0	(N(N(H(H(H)(H(H(H(H)))))(H(H(H(H(H(H)))))))))	1	22.0135	11.3855	41.7513	0.00053	0.15507	5.01816e-40	0	5.01816e-40	1/sp|P87167|BUT2_SCHPO	1/215
fissionyeast_NGP_DDA_1.3641.3641.2.0.dta	fissionyeast_NGP_DDA_1	3641	985.495	1478.1	2	JLSADIPAK		10 2 0 0	(N(N(H(H(H)(H(H)))(H(H(H(H(H))))))))	1	41.1516	31.2226	59.591	0.00497	1.6821	1.43627e-56	0	1.43627e-56	1/sp|P87167|BUT2_SCHPO	1/215
fissionyeast_NGP_DDA_1.3653.3653.3.0.dta	fissionyeast_NGP_DDA_1	3653	988.727	985.738	3	JLSADIPAK		10 2 0 0	(N(N(H(H(H))(H(H(H))(H(H(H(H))))))))	1	10.7321	8.9238	14.0905	0.00236	0.80026	9.46602e-14	0	9.46602e-14	1/sp|P87167|BUT2_SCHPO	1/215
fissionyeast_NGP_DDA_1.3672.3672.3.0.dta	fissionyeast_NGP_DDA_1	3672	993.806	1289.16	3	JDTQFYIK		15 2 0 0	(N(N(H(H(H(H(H(H)))))(H(H(H(H(H))))(H(H(H(H))))))))	1	42.4977	26.6864	71.8615	0.00528	1.3664	5.019e-68	0	5.019e-68	1/sp|Q9USU5|GAS2_SCHPO	1/34
fissionyeast_NGP_DDA_1.3683.3683.3.0.dta	fissionyeast_NGP_DDA_1	3683	996.782	1165.83	3	SIIQNJGTFGVSHTR		9 2 0 0	(N(N(H(H(H))(H(H(H))(H(H(H)))))))	6	84.2175	70.4287	109.825	0.00403	1.15217	4.56288e-103	0	4.56288e-103	1/sp|Q8WZK2|MCD4_SCHPO	1/86
fissionyeast_NGP_DDA_1.3736.3736.2.0.dta	fissionyeast_NGP_DDA_1	3736	1011	1276.51	2	JVTAMWK		8 2 0 0	(N(N(H(H(H(H)))(H(H)(H(H))))))	1	24.6038	18.4744	35.987	0.00662	2.59238	2.68839e-34	0	2.68839e-34	1/sp|Q96WW4|IVN1_SCHPO	1/99
fissionyeast_NGP_DDA_1.3801.3801.2.0.dta	fissionyeast_NGP_DDA_1	3801	1028.56	1544.64	2	QSIALYAJDTK		9 2 0 0	(N(N(H(H(H))(H(H(H))(H(H(H)))))))	8	73.1121	76.2467	67.2908	0.00451	1.46016	6.64107e-64	0	6.64107e-64	1/sp|P87113|ERG2_SCHPO	1/50
fissionyeast_NGP_DDA_1.3822.3822.3.0.dta	fissionyeast_NGP_DDA_1	3822	1034.41	1030.09	3	QSIALYAJDTK		9 2 0 0	(N(N(H(H(H)(H(H)))(H(H(H(H)))))))	8	72.9472	68.9068	80.4509	0.00332	1.07645	4.52898e-76	0	4.52898e-76	1/sp|P87113|ERG2_SCHPO	1/50
fissionyeast_NGP_DDA_1.3844.3844.2.0.dta	fissionyeast_NGP_DDA_1	3844	1040.35	1463.61	2	QSIALYAJDTK		8 2 0 0	(N(N(H(H(H(H)))(H(H(H(H)))))))	8	73.3667	75.1051	70.1384	0.00419	1.43216	1.55312e-66	0	1.55312e-66	1/sp|P87113|ERG2_SCHPO	1/50
fissionyeast_NGP_DDA_1.3855.3855.3.0.dta	fissionyeast_NGP_DDA_1	3855	1043.29	976.075	3	QSIALYAJDTK		8 2 0 0	(N(N(H(H)(H(H)(H(H(H(H))))))))	8	83.1007	81.7192	85.6663	0.00365	1.24659	5.18384e-81	0	5.18384e-81	1/sp|P87113|ERG2_SCHPO	1/50
fissionyeast_NGP_DDA_1.3856.3856.2.0.dta	fissionyeast_NGP_DDA_1	3856	1043.62	1447.08	2	JDTQFYIK		9 2 0 0	(N(N(H(H(H)(H))(H(H(H))(H(H))))))	1	53.2007	47.5779	63.6431	0.00391	1.34987	2.23715e-60	0	2.23715e-60	1/sp|Q9USU5|GAS2_SCHPO	1/34
fissionyeast_NGP_DDA_1.3907.3907.2.0.dta	fissionyeast_NGP_DDA_1	3907	1057.38	1382.58	2	QSIALYAJDTK		7 2 0 0	(N(N(H(H(H)(H))(H(H)(H)))))	8	72.2451	78.4276	60.7634	0.00469	1.69535	1.08785e-57	0	1.08785e-57	1/sp|P87113|ERG2_SCHPO	1/50
fissionyeast_NGP_DDA_1.3910.3910.2.0.dta	fissionyeast_NGP_DDA_1	3910	1058.07	1463.61	2	QSIALYAJDTK		8 2 0 0	(N(N(H(H(H(H)))(H(H)(H)(H)))))	8	35.9412	28.1771	50.3602	0.00444	1.51622	4.76687e-48	0	4.76687e-48	1/sp|P87113|ERG2_SCHPO	1/50
fissionyeast_NGP_DDA_1.3923.3923.3.0.dta	fissionyeast_NGP_DDA_1	3923	1061.63	922.057	3	QSIALYAJDTK		7 2 0 0	(N(N(H(H(H))(H(H(H(H)))))))	8	27.5439	25.5942	31.1649	0.00169	0.61076	9.31389e-30	0	9.31389e-30	1/sp|P87113|ERG2_SCHPO	1/50
fissionyeast_NGP_DDA_1.4001.4001.2.0.dta	fissionyeast_NGP_DDA_1	4001	1083.23	1453.62	2	AJMTRLIQEK		8 2 0 0	(N(N(H(H)(H(H)(H(H(H(H))))))))	2	33.1083	14.2098	68.2056	0.00974	3.35099	1.00461e-64	0	1.00461e-64	1/sp|Q10309|YD56_SCHPO	1/752
fissionyeast_NGP_DDA_1.4014.4014.3.0.dta	fissionyeast_NGP_DDA_1	4014	1086.77	1359.21	3	TGSIGWQQJDTVTR		13 2 0 0	(N(N(H(H(H(H(H(H)))))(H(H(H(H)))(H(H(H)))))))	9	12.4205	7.13879	22.2292	0.00624	1.53073	1.8942e-21	0.00808081	0.00808081	1/sp|Q9URU6|EXG1_SCHPO	1/179
fissionyeast_NGP_DDA_1.4039.4039.2.0.dta	fissionyeast_NGP_DDA_1	4039	1093.37	1372.6	2	AJMTRLIQEK		7 2 0 0	(N(N(H(H(H))(H(H(H(H)))))))	2	24.3623	8.24221	54.2996	0.01031	3.75565	1.47899e-51	0	1.47899e-51	1/sp|Q10309|YD56_SCHPO	1/752
fissionyeast_NGP_DDA_1.4063.4063.2.0.dta	fissionyeast_NGP_DDA_1	4063	1099.91	1574.63	2	TJGTLYGLSDSR		9 2 0 0	(N(N(H(H(H(H)))(H(H(H(H(H))))))))	2	23.0406	16.0729	35.9806	0.00283	0.89966	3.219e-34	0	3.219e-34	1/sp|Q9US04|GGT1_SCHPO	1/612
fissionyeast_NGP_DDA_1.4079.4079.2.0.dta	fissionyeast_NGP_DDA_1	4079	1104.26	1284.54	2	FJVSASIK		8 2 0 0	(N(N(H(H(H(H)))(H(H)(H(H))))))	2	57.5608	45.6548	79.672	0.00438	1.70432	3.55578e-75	0	3.55578e-75	1/sp|Q9USV0|HRD3_SCHPO	1/48
fissionyeast_NGP_DDA_1.4107.4107.2.0.dta	fissionyeast_NGP_DDA_1	4107	1111.55	1493.61	2	TJGTLYGLSDSR		8 2 0 0	(N(N(H(H(H(H)))(H(H)(H)(H)))))	2	46.5091	35.013	67.8591	0.00394	1.31866	2.55189e-64	0	2.55189e-64	1/sp|Q9US04|GGT1_SCHPO	1/612
fissionyeast_NGP_DDA_1.4127.4127.2.0.dta	fissionyeast_NGP_DDA_1	4127	1116.93	1401.07	2	FEJETFIAK		8 2 0 0	(N(N(H(H(H(H)))(H(H)(H(H))))))	3	66.2845	60.8794	76.3226	0.00412	1.47147	1.55805e-72	0	1.55805e-72	1/sp|Q9P7D0|YOFJ_SCHPO	1/287
fissionyeast_NGP_DDA_1.4175.4175.3.0.dta	fissionyeast_NGP_DDA_1	4175	1129.96	1355.56	3	EGLINJGTSIHAGLR		13 2 0 0	(N(N(H(H(H(H(H))))(H(H(H(H(H(H(H(H)))))))))))	6	81.5414	51.6405	137.072	0.0062	1.52599	2.53207e-127	0	2.53207e-127	1/sp|O42887|SPEB2_SCHPO	1/269
fissionyeast_NGP_DDA_1.4199.4199.3.0.dta	fissionyeast_NGP_DDA_1	4199	1136.43	1301.55	3	EGLINJGTSIHAGLR		12 2 0 0	(N(N(H(H(H(H(H))))(H(H(H(H)))(H(H(H)))))))	6	57.6858	26.3666	115.85	0.00751	1.92513	2.45075e-108	0	2.45075e-108	1/sp|O42887|SPEB2_SCHPO	1/269
fissionyeast_NGP_DDA_1.4205.4205.3.0.dta	fissionyeast_NGP_DDA_1	4205	1137.94	1158.5	3	IPVADDHVIVJTTSK		9 2 0 0	(N(N(H(H(H)(H(H)))(H(H)(H(H))))))	11	44.3947	21.5403	86.8388	0.00324	0.93403	5.27849e-82	0	5.27849e-82	1/sp|Q9Y7R9|YJFB_SCHPO	1/261
fissionyeast_NGP_DDA_1.4212.4212.3.0.dta	fissionyeast_NGP_DDA_1	4212	1139.95	1092.47	3	VSPJVTWHTTLR		9 2 0 0	(N(N(H(H(H)(H(H)))(H(H)(H(H))))))	4	30.3109	14.3741	59.9077	-0.00015	-0.04507	8.18451e-57	0	8.18451e-57	1/sp|O43085|DSC1_SCHPO	1/115
fissionyeast_NGP_DDA_1.4237.4237.3.0.dta	fissionyeast_NGP_DDA_1	4237	1146.53	1247.53	3	EGLINJGTSIHAGLR		11 2 0 0	(N(N(H(H(H(H(H(H)))))(H(H(H(H(H))))))))	6	48.6265	23.2437	95.7661	0.00692	1.84878	3.6977e-90	0	3.6977e-90	1/sp|O42887|SPEB2_SCHPO	1/269
fissionyeast_NGP_DDA_1.4275.4275.3.0.dta	fissionyeast_NGP_DDA_1	4275	1156.82	1193.51	3	EGLINJGTSIHAGLR		10 2 0 0	(N(N(H(H(H(H)))(H(H(H(H(H(H)))))))))	6	27.552	8.86063	62.2645	0.00536	1.49725	3.6896e-59	0	3.6896e-59	1/sp|O42887|SPEB2_SCHPO	1/269
fissionyeast_NGP_DDA_1.4293.4293.3.0.dta	fissionyeast_NGP_DDA_1	4293	1161.57	1139.49	3	EGLINJGTSIHAGLR		9 2 0 0	(N(N(H(H(H(H)))(H(H)(H(H)(H))))))	6	24.2719	9.25088	52.168	0.00307	0.89723	1.58978e-49	0	1.58978e-49	1/sp|O42887|SPEB2_SCHPO	1/269
fissionyeast_NGP_DDA_1.4294.4294.3.0.dta	fissionyeast_NGP_DDA_1	4294	1161.9	1085.47	3	EGLINJGTSIHAGLR		8 2 0 0	(N(N(H(H(H(H)))(H(H)(H)(H)))))	6	46.8284	22.2379	92.4965	0.00398	1.22289	4.83931e-87	0	4.83931e-87	1/sp|O42887|SPEB2_SCHPO	1/269
fissionyeast_NGP_DDA_1.4327.4327.3.1.dta	fissionyeast_NGP_DDA_1	4327	1171.05	1031.46	3	EGLINJGTSIHAGLR		7 2 0 0	(N(N(H(H(H))(H(H(H(H)))))))	6	30.7446	12.1274	65.3195	0.00446	1.44202	5.18569e-62	0	5.18569e-62	1/sp|O42887|SPEB2_SCHPO	1/269
fissionyeast_NGP_DDA_1.4352.4352.3.0.dta	fissionyeast_NGP_DDA_1	4352	1177.89	1476.56	3	DAJNTQFQFTSR		16 2 0 0	(N(N(H(H(H(H(H(H(H(H)))))))(H(H(H))(H(H(H(H(H)))))))))	3	27.1826	20.0681	40.3952	0.0057	1.28744	2.28346e-38	0	2.28346e-38	1/sp|Q9C0Y4|AGLU_SCHPO	1/116
fissionyeast_NGP_DDA_1.4413.4413.3.0.dta	fissionyeast_NGP_DDA_1	4413	1194.28	1223.17	3	FSQIJTSHLYJYSTK		9 2 0 0	(N(N(H(H(H(H)))(H(H)(H(H(H)))))))	5	30.3022	18.506	52.2094	0.0053	1.44631	1.07557e-49	0	1.07557e-49	1/sp|Q09837|SMP3_SCHPO	1/419
fissionyeast_NGP_DDA_1.4418.4418.2.0.dta	fissionyeast_NGP_DDA_1	4418	1195.72	1493.12	2	GVLQATJMTYGK		8 2 0 0	(N(N(H(H(H)(H))(H(H)(H(H))))))	7	62.372	60.1996	66.4065	0.00406	1.35996	6.19698e-63	0	6.19698e-63	1/sp|O59866|OSTB_SCHPO	1/275
fissionyeast_NGP_DDA_1.4426.4426.3.0.dta	fissionyeast_NGP_DDA_1	4426	1197.87	995.748	3	GVLQATJMTYGK		8 2 0 0	(N(N(H(H(H(H)))(H(H)(H(H))))))	7	57.437	60.6323	51.5029	0.00287	0.96167	4.94306e-49	0	4.94306e-49	1/sp|O59866|OSTB_SCHPO	1/275
fissionyeast_NGP_DDA_1.4467.4467.3.0.dta	fissionyeast_NGP_DDA_1	4467	1208.77	1322.19	3	JVSGAFNVNNMIR	11,Oxidation[M];	13 2 0 0	(N(N(H(H(H(H(H(H)))))(H(H)(H(H(H(H(H)))))))))	1	55.6309	48.5985	68.6911	0.0077	1.94111	3.66158e-65	0	3.66158e-65	1/sp|O13960|ECM33_SCHPO	1/92
fissionyeast_NGP_DDA_1.4506.4506.4.2.dta	fissionyeast_NGP_DDA_1	4506	1219.34	1125.46	4	FLTHLNNEVLHDJYTR		13 2 0 0	(N(N(H(H(H(H(H))))(H(H(H(H(H(H(H(H)))))))))))	13	67.3827	38.9233	120.236	0.00339	0.753	1.71055e-112	0	1.71055e-112	1/sp|O59747|PDF1_SCHPO	1/223
fissionyeast_NGP_DDA_1.4508.4508.2.1.dta	fissionyeast_NGP_DDA_1	4508	1219.9	1478.12	2	CIJGTYNGLIK	1,Carbamidomethyl[C];	8 2 0 0	(N(N(H(H(H(H)))(H(H(H(H)))))))	3	29.7468	14.8194	57.4693	0.01086	3.67342	1.09566e-54	0	1.09566e-54	1/sp|Q9US55|GLU2A_SCHPO	1/563
fissionyeast_NGP_DDA_1.4515.4515.2.0.dta	fissionyeast_NGP_DDA_1	4515	1221.72	1634.18	2	VTJITDSQPAPYMK		8 2 0 0	(N(N(H(H(H(H)))(H(H)(H(H))))))	3	33.9315	32.9049	35.8381	0.00401	1.22754	5.1267e-34	0	5.1267e-34	1/sp|O94559|LES1_SCHPO	1/232
fissionyeast_NGP_DDA_1.4521.4521.3.0.dta	fissionyeast_NGP_DDA_1	4521	1223.37	1512.28	3	KQWASISPJITYK		16 2 0 0	(N(N(H(H(H(H))(H(H(H))))(H(H(H(H(H(H(H(H(H))))))))))))	9	83.5127	78.2808	93.2292	0.00506	1.11588	8.4747e-88	0	8.4747e-88	1/sp|Q9USU5|GAS2_SCHPO	1/334
fissionyeast_NGP_DDA_1.4532.4532.3.0.dta	fissionyeast_NGP_DDA_1	4532	1226.33	1089.79	3	VTJITDSQPAPYMK		8 2 0 0	(N(N(H(H(H(H)))(H(H)(H)(H)))))	3	28.4565	25.1462	34.6042	0.00209	0.63838	5.61079e-33	0	5.61079e-33	1/sp|O94559|LES1_SCHPO	1/232
fissionyeast_NGP_DDA_1.4549.4549.3.0.dta	fissionyeast_NGP_DDA_1	4549	1231.01	1035.77	3	VTJITDSQPAPYMK		7 2 0 0	(N(N(H(H(H)(H))(H(H(H))))))	3	21.3305	19.2933	25.1138	0.00139	0.44737	2.39628e-24	0	2.39628e-24	1/sp|O94559|LES1_SCHPO	1/232
fissionyeast_NGP_DDA_1.4561.4561.3.0.dta	fissionyeast_NGP_DDA_1	4561	1234.24	1404.25	3	KQWASISPJITYK		14 2 0 0	(N(N(H(H(H(H(H(H)))))(H(H(H))(H(H(H(H(H)))))))))	9	35.1059	25.1644	53.5687	0.00984	2.33575	5.13355e-51	0	5.13355e-51	1/sp|Q9USU5|GAS2_SCHPO	1/334
fissionyeast_NGP_DDA_1.4565.4565.4.3.dta	fissionyeast_NGP_DDA_1	4565	1235.2	1044.44	4	FLTHLNNEVLHDJYTR		11 2 0 0	(N(N(H(H(H(H)))(H(H)(H(H(H(H(H)))))))))	13	32.7402	8.61684	77.5407	0.00255	0.61094	3.54872e-73	0	3.54872e-73	1/sp|O59747|PDF1_SCHPO	1/223
fissionyeast_NGP_DDA_1.4572.4572.2.0.dta	fissionyeast_NGP_DDA_1	4572	1237.2	1397.09	2	CIJGTYNGLIK	1,Carbamidomethyl[C];	7 2 0 0	(N(N(H(H(H(H)))(H(H(H))))))	3	23.0619	16.2621	35.6901	0.00554	1.98242	7.87128e-34	0	7.87128e-34	1/sp|Q9US55|GLU2A_SCHPO	1/563
fissionyeast_NGP_DDA_1.4576.4576.2.0.dta	fissionyeast_NGP_DDA_1	4576	1238.16	1442.1	2	LGJETFLPK		9 2 0 0	(N(N(H(H(H(H)))(H(H)(H(H)(H))))))	3	64.734	52.3854	87.667	0.00253	0.87797	6.97192e-83	0	6.97192e-83	1/sp|P36581|CALX_SCHPO	1/418
fissionyeast_NGP_DDA_1.4578.4578.2.0.dta	fissionyeast_NGP_DDA_1	4578	1238.77	1520.64	2	JNTIDSLSIAK		9 2 0 0	(N(N(H(H(H)(H(H)))(H(H(H(H)))))))	1	34.4098	25.6561	50.6668	0.00577	1.89864	3.3813e-48	0	3.3813e-48	1/sp|O94472|PBN1_SCHPO	1/36
fissionyeast_NGP_DDA_1.4581.4581.3.0.dta	fissionyeast_NGP_DDA_1	4581	1239.6	961.736	3	LGJETFLPK		9 2 0 0	(N(N(H(H(H)(H))(H(H(H(H(H))))))))	3	69.3035	54.7345	96.3603	0.00268	0.92792	1.68242e-90	0	1.68242e-90	1/sp|P36581|CALX_SCHPO	1/418
fissionyeast_NGP_DDA_1.4598.4598.3.0.dta	fissionyeast_NGP_DDA_1	4598	1244.05	1098.43	3	DAJNTQFQFTSR		9 2 0 0	(N(N(H(H(H(H)))(H(H(H))(H(H))))))	3	88.126	83.4454	96.8186	0.00343	1.04102	2.20847e-91	0	2.20847e-91	1/sp|Q9C0Y4|AGLU_SCHPO	1/116
fissionyeast_NGP_DDA_1.4601.4601.2.0.dta	fissionyeast_NGP_DDA_1	4601	1244.66	1647.15	2	DAJNTQFQFTSR		9 2 0 0	(N(N(H(H(H(H)))(H(H)(H(H)(H))))))	3	39.4069	27.838	60.892	0.00166	0.50326	8.88333e-58	0	8.88333e-58	1/sp|Q9C0Y4|AGLU_SCHPO	1/116
fissionyeast_NGP_DDA_1.4610.4610.2.0.dta	fissionyeast_NGP_DDA_1	4610	1247	1361.07	2	LGJETFLPK		8 2 0 0	(N(N(H(H(H(H)))(H(H(H(H)))))))	3	70.6656	65.291	80.6472	0.00326	1.19905	3.17776e-76	0	3.17776e-76	1/sp|P36581|CALX_SCHPO	1/418
fissionyeast_NGP_DDA_1.4621.4621.3.0.dta	fissionyeast_NGP_DDA_1	4621	1249.96	907.718	3	LGJETFLPK		8 2 0 0	(N(N(H(H(H))(H(H(H))(H(H))))))	3	66.8421	50.8018	96.6311	0.00241	0.88485	4.88241e-91	0	4.88241e-91	1/sp|P36581|CALX_SCHPO	1/418
fissionyeast_NGP_DDA_1.4622.4622.2.0.dta	fissionyeast_NGP_DDA_1	4622	1250.24	1566.12	2	DAJNTQFQFTSR		8 2 0 0	(N(N(H(H(H))(H(H(H))(H(H))))))	3	38.3093	28.3379	56.8277	0.00288	0.91874	5.11169e-54	0	5.11169e-54	1/sp|Q9C0Y4|AGLU_SCHPO	1/116
fissionyeast_NGP_DDA_1.4633.4633.3.0.dta	fissionyeast_NGP_DDA_1	4633	1253.24	1044.42	3	DAJNTQFQFTSR		8 2 0 0	(N(N(H(H(H(H)))(H(H)(H)(H)))))	3	38.9581	27.5968	60.0576	0.00063	0.20177	4.73082e-57	0	4.73082e-57	1/sp|Q9C0Y4|AGLU_SCHPO	1/116
fissionyeast_NGP_DDA_1.4653.4653.3.0.dta	fissionyeast_NGP_DDA_1	4653	1258.75	961.736	3	LGJETFLPK		9 2 0 0	(N(N(H(H(H)(H))(H(H(H))(H(H))))))	3	44.3614	27.9089	74.9161	0.00263	0.91335	7.46028e-71	0	7.46028e-71	1/sp|P36581|CALX_SCHPO	1/418
fissionyeast_NGP_DDA_1.4675.4675.2.0.dta	fissionyeast_NGP_DDA_1	4675	1264.65	1361.07	2	LGJETFLPK		8 2 0 0	(N(N(H(H(H(H)))(H(H)(H(H))))))	3	59.0158	48.0441	79.3918	0.00343	1.26226	7.85401e-75	0	7.85401e-75	1/sp|P36581|CALX_SCHPO	1/418
fissionyeast_NGP_DDA_1.4686.4686.2.0.dta	fissionyeast_NGP_DDA_1	4686	1267.56	1600.13	2	LGYJDTQFSK		10 2 0 0	(N(N(H(H(H(H)))(H(H)(H(H)(H(H)))))))	4	30.0625	8.38226	70.3259	0.00199	0.62075	1.16671e-66	0	1.16671e-66	1/sp|Q9UTT1|UBP21_SCHPO	1/1065
fissionyeast_NGP_DDA_1.4688.4688.3.0.dta	fissionyeast_NGP_DDA_1	4688	1268.17	990.399	3	DAJNTQFQFTSR		7 2 0 0	(N(N(H(H(H(H)))(H(H(H))))))	3	25.3576	24.125	27.6469	0.00451	1.51901	7.9493e-27	0	7.9493e-27	1/sp|Q9C0Y4|AGLU_SCHPO	1/116
fissionyeast_NGP_DDA_1.4708.4708.2.0.dta	fissionyeast_NGP_DDA_1	4708	1273.47	1442.1	2	LGJETFLPK		9 2 0 0	(N(N(H(H(H)(H))(H(H(H))(H(H))))))	3	42.6462	31.352	63.6211	0.00277	0.95983	3.0863e-60	0	3.0863e-60	1/sp|P36581|CALX_SCHPO	1/418
fissionyeast_NGP_DDA_1.4709.4709.2.0.dta	fissionyeast_NGP_DDA_1	4709	1273.74	1280.05	2	LGJETFLPK		7 2 0 0	(N(N(H(H(H))(H(H(H(H)))))))	3	15.6342	6.62861	32.359	0.00248	0.9684	4.67136e-31	0.00808081	0.00808081	1/sp|P36581|CALX_SCHPO	1/418
fissionyeast_NGP_DDA_1.4722.4722.3.0.dta	fissionyeast_NGP_DDA_1	4722	1277.42	961.735	3	LGJETFLPK		9 2 0 0	(N(N(H(H(H)(H))(H(H(H(H(H))))))))	3	14.7345	8.55576	26.2094	-0.00183	-0.63493	2.58361e-25	0	2.58361e-25	1/sp|P36581|CALX_SCHPO	1/418
fissionyeast_NGP_DDA_1.4744.4744.2.0.dta	fissionyeast_NGP_DDA_1	4744	1283.38	1361.07	2	LGJETFLPK		8 2 0 0	(N(N(H(H(H(H)))(H(H(H(H)))))))	3	37.5232	24.1676	62.3265	0.00334	1.22698	2.89313e-59	0	2.89313e-59	1/sp|P36581|CALX_SCHPO	1/418
fissionyeast_NGP_DDA_1.4752.4752.3.0.dta	fissionyeast_NGP_DDA_1	4752	1285.44	1074.12	3	JATYTLHWTVSPK		8 2 0 0	(N(N(H(H(H(H)))(H(H(H(H)))))))	1	84.4867	80.1102	92.6146	0.00289	0.89797	3.45807e-87	0	3.45807e-87	1/sp|Q10259|SPC3_SCHPO	1/148
fissionyeast_NGP_DDA_1.4755.4755.2.0.dta	fissionyeast_NGP_DDA_1	4755	1286.33	1610.68	2	JATYTLHWTVSPK		8 2 0 0	(N(N(H(H(H(H)))(H(H)(H(H))))))	1	15.7038	20.0414	7.64829	0.00473	1.47027	9.54479e-08	0	9.54479e-08	1/sp|Q10259|SPC3_SCHPO	1/148
fissionyeast_NGP_DDA_1.4757.4757.3.0.dta	fissionyeast_NGP_DDA_1	4757	1286.88	1322.19	3	JVSGAFNVNNMIR	11,Oxidation[M];	13 2 0 0	(N(N(H(H(H))(H(H(H(H(H))))(H(H(H(H(H)))))))))	1	15.9952	8.51537	29.8862	0.00071	0.1795	9.57113e-29	0	9.57113e-29	1/sp|O13960|ECM33_SCHPO	1/92
fissionyeast_NGP_DDA_1.4807.4807.3.0.dta	fissionyeast_NGP_DDA_1	4807	1300.27	1603.26	3	TJACTJYTCFDYSSTTAR	4,Carbamidomethyl[C];9,Carbamidomethyl[C];	14 2 0 0	(N(N(H(H(H(H(H(H(H))))))(H(H(H(H(H(H(H))))))))))	2	20.3822	28.3495	5.58569	0.0044	0.9144	0.000112126	0	0.000112126	1/sp|P32834|SXA1_SCHPO	1/134
fissionyeast_NGP_DDA_1.4818.4818.3.1.dta	fissionyeast_NGP_DDA_1	4818	1303.26	1212.51	3	KLGNQYYJDTQWLK		9 2 0 0	(N(N(H(H(H)(H(H)))(H(H(H(H)))))))	8	49.9602	55.9387	38.8575	0.01415	3.89252	5.07623e-37	0	5.07623e-37	1/sp|Q10061|LHS1_SCHPO	1/733
fissionyeast_NGP_DDA_1.4821.4821.2.0.dta	fissionyeast_NGP_DDA_1	4821	1304.15	1442.1	2	LGJETFLPK		9 2 0 0	(N(N(H(H)(H(H)(H(H(H(H(H)))))))))	3	21.5478	8.70129	45.4055	0.00341	1.18319	3.0819e-43	0	3.0819e-43	1/sp|P36581|CALX_SCHPO	1/418
fissionyeast_NGP_DDA_1.4821.4821.3.1.dta	fissionyeast_NGP_DDA_1	4821	1304.15	1441.2	3	TJACTJYTCFDYSSTTAR	4,Carbamidomethyl[C];9,Carbamidomethyl[C];	11 2 0 0	(N(N(H(H(H(H)))(H(H(H(H(H(H(H))))))))))	2	37.3433	49.3828	14.9842	-0.01707	-3.95005	1.22773e-14	0	1.22773e-14	1/sp|P32834|SXA1_SCHPO	1/134
fissionyeast_NGP_DDA_1.4823.4823.2.0.dta	fissionyeast_NGP_DDA_1	4823	1304.7	1361.07	2	LGJETFLPK		8 2 0 0	(N(N(H(H(H(H)))(H(H)(H(H))))))	3	30.1259	14.8983	58.4057	0.00384	1.41073	1.85336e-55	0	1.85336e-55	1/sp|P36581|CALX_SCHPO	1/418
fissionyeast_NGP_DDA_1.4853.4853.3.0.dta	fissionyeast_NGP_DDA_1	4853	1312.81	1386.55	3	DJTTGSHFMHAGLSPEWAYR	9,Oxidation[M];	9 2 0 0	(N(N(H(H(H(H)))(H(H(H(H(H))))))))	2	8.62222	9.3258	7.31558	0.0065	1.56347	1.89841e-07	0	1.89841e-07	1/sp|O74480|YQJ7_SCHPO	1/191
fissionyeast_NGP_DDA_1.4858.4858.3.2.dta	fissionyeast_NGP_DDA_1	4858	1314.2	1376.21	3	JVSGAFNVNNMIR	11,Oxidation[M];	14 2 0 0	(N(N(H(H(H(H(H))))(H(H(H(H)))(H(H(H(H(H)))))))))	1	11.2238	6.68996	19.6437	0.00588	1.42519	8.18228e-19	0.00808081	0.00808081	1/sp|O13960|ECM33_SCHPO	1/92
fissionyeast_NGP_DDA_1.4876.4876.3.1.dta	fissionyeast_NGP_DDA_1	4876	1319.07	1322.19	3	JVSGAFNVNNMIR	11,Oxidation[M];	13 2 0 0	(N(N(H(H(H(H(H(H)))))(H(H(H))(H(H(H(H))))))))	1	29.5516	24.1626	39.5598	0.00801	2.01981	9.36129e-38	0	9.36129e-38	1/sp|O13960|ECM33_SCHPO	1/92
fissionyeast_NGP_DDA_1.4885.4885.3.0.dta	fissionyeast_NGP_DDA_1	4885	1321.41	1058.79	3	JVTIPTNGIPQR		9 2 0 0	(N(N(H(H)(H(H(H(H(H(H(H))))))))))	1	78.0825	71.6037	90.1145	0.00314	0.98961	8.40478e-85	0	8.40478e-85	1/sp|Q9C0Y4|AGLU_SCHPO	1/37
fissionyeast_NGP_DDA_1.4907.4907.3.0.dta	fissionyeast_NGP_DDA_1	4907	1327.38	1680.96	3	VQCADFFACGJSSVR	3,Carbamidomethyl[C];9,Carbamidomethyl[C];	18 2 0 0	(N(N(H(H(H(H(H(H(H(H(H))))))))(H(H(H(H)))(H(H(H(H(H)))))))))	11	19.8895	26.6545	7.32583	0.00439	0.87019	1.75967e-07	0	1.75967e-07	1/sp|O13692|GAS5_SCHPO	1/216
fissionyeast_NGP_DDA_1.4917.4917.2.0.dta	fissionyeast_NGP_DDA_1	4917	1330.06	1546.62	2	QFJTSLENFK		9 2 0 0	(N(N(H(H(H))(H(H(H))(H(H(H)))))))	3	43.3026	40.695	48.1454	0.00131	0.42311	7.48241e-46	0	7.48241e-46	1/sp|Q10061|LHS1_SCHPO	1/678
fissionyeast_NGP_DDA_1.4928.4928.3.0.dta	fissionyeast_NGP_DDA_1	4928	1333.02	1031.42	3	QFJTSLENFK		9 2 0 0	(N(N(H(H(H(H)))(H(H)(H(H)(H))))))	3	39.9432	22.2452	72.811	0.00252	0.81344	8.00732e-69	0	8.00732e-69	1/sp|Q10061|LHS1_SCHPO	1/678
fissionyeast_NGP_DDA_1.4940.4940.2.0.dta	fissionyeast_NGP_DDA_1	4940	1336.27	1465.6	2	QFJTSLENFK		8 2 0 0	(N(N(H(H)(H(H(H(H(H(H)))))))))	3	55.2925	49.1894	66.627	0.0032	1.09338	3.18217e-63	0	3.18217e-63	1/sp|Q10061|LHS1_SCHPO	1/678
fissionyeast_NGP_DDA_1.4950.4950.3.0.dta	fissionyeast_NGP_DDA_1	4950	1338.94	977.4	3	QFJTSLENFK		8 2 0 0	(N(N(H(H(H(H)))(H(H)(H(H))))))	3	43.6082	28.2939	72.049	0.00268	0.91455	3.03081e-68	0	3.03081e-68	1/sp|Q10061|LHS1_SCHPO	1/678
fissionyeast_NGP_DDA_1.4953.4953.3.0.dta	fissionyeast_NGP_DDA_1	4953	1339.83	1172.85	3	TKYJASQIVPPPNWAK		8 2 0 0	(N(N(H(H(H(H)))(H(H(H(H)))))))	4	9.50294	8.64785	11.0909	-0.00036	-0.10328	4.68027e-11	0	4.68027e-11	1/sp|Q96WW4|IVN1_SCHPO	1/233
fissionyeast_NGP_DDA_1.4963.4963.3.0.dta	fissionyeast_NGP_DDA_1	4963	1342.51	1322.19	3	JVSGAFNVNNMIR	11,Oxidation[M];	13 2 0 0	(N(N(H(H(H(H(H(H)))))(H(H(H))(H(H(H(H))))))))	1	19.3467	12.7283	31.6378	0.00564	1.42201	3.43783e-30	0	3.43783e-30	1/sp|O13960|ECM33_SCHPO	1/92
fissionyeast_NGP_DDA_1.4973.4973.2.1.dta	fissionyeast_NGP_DDA_1	4973	1345.16	1361.07	2	LGJETFLPK		8 2 0 0	(N(N(H(H(H(H)))(H(H(H(H)))))))	3	16.9295	9.18501	31.3121	0.00252	0.92784	6.71551e-30	0	6.71551e-30	1/sp|P36581|CALX_SCHPO	1/418
fissionyeast_NGP_DDA_1.4976.4976.2.0.dta	fissionyeast_NGP_DDA_1	4976	1346.05	1384.57	2	QFJTSLENFK		7 2 0 0	(N(N(H(H(H))(H(H(H(H)))))))	3	44.1678	36.4118	58.5718	0.00289	1.04375	1.53035e-55	0	1.53035e-55	1/sp|Q10061|LHS1_SCHPO	1/678
fissionyeast_NGP_DDA_1.4978.4978.2.0.dta	fissionyeast_NGP_DDA_1	4978	1346.61	1555.14	2	LJASNGDVIWR		9 2 0 0	(N(N(H(H(H(H)))(H(H)(H(H)(H))))))	2	33.9656	16.3144	66.7466	0.00311	0.99906	2.49193e-63	0	2.49193e-63	1/sp|O13981|EMC1_SCHPO	1/66
fissionyeast_NGP_DDA_1.4983.4983.3.2.dta	fissionyeast_NGP_DDA_1	4983	1347.85	1393.54	3	LDDJNTFQLNPGR		14 2 0 0	(N(N(H(H(H(H(H(H(H))))))(H(H(H(H)))(H(H(H)))))))	4	24.1136	21.358	29.2311	0.00109	0.2609	4.91364e-28	0	4.91364e-28	1/sp|O60123|KEX1_SCHPO	1/104
fissionyeast_NGP_DDA_1.4991.4991.3.0.dta	fissionyeast_NGP_DDA_1	4991	1350.13	923.382	3	QFJTSLENFK		7 2 0 0	(N(N(H(H(H)(H))(H(H(H))))))	3	13.0748	7.09745	24.1755	0.00362	1.30602	3.25238e-23	0.00808081	0.00808081	1/sp|Q10061|LHS1_SCHPO	1/678
fissionyeast_NGP_DDA_1.5007.5007.3.0.dta	fissionyeast_NGP_DDA_1	5007	1354.4	1327.19	3	HYWJLTSNIYR		13 2 0 0	(N(N(H(H(H(H(H))))(H(H(H(H(H(H(H(H)))))))))))	4	78.174	60.6496	110.719	0.0045	1.13119	7.02492e-104	0	7.02492e-104	1/sp|O13968|YE48_SCHPO	1/541
fissionyeast_NGP_DDA_1.5017.5017.3.0.dta	fissionyeast_NGP_DDA_1	5017	1357.02	1372.87	3	TELAAYLSCJATK	9,Carbamidomethyl[C];	14 2 0 0	(N(N(H(H(H(H(H))))(H(H(H))(H(H(H(H(H(H))))))))))	10	69.9877	72.8722	64.6308	0.00503	1.22145	2.10386e-61	0	2.10386e-61	1/sp|Q9USU5|GAS2_SCHPO	1/212
fissionyeast_NGP_DDA_1.5029.5029.3.0.dta	fissionyeast_NGP_DDA_1	5029	1360.32	1273.18	3	HYWJLTSNIYR		12 2 0 0	(N(N(H(H(H(H(H))))(H(H(H(H)))(H(H(H)))))))	4	41.826	19.5706	83.1575	0.00417	1.09261	2.83416e-78	0	2.83416e-78	1/sp|O13968|YE48_SCHPO	1/541
fissionyeast_NGP_DDA_1.5039.5039.3.0.dta	fissionyeast_NGP_DDA_1	5039	1362.95	1064.79	3	KNPVNFDSVFJQSR		7 2 0 0	(N(N(H(H(H))(H(H(H(H)))))))	11	75.534	72.6362	80.9158	0.00415	1.30131	2.28639e-76	0	2.28639e-76	1/sp|Q8WZK2|MCD4_SCHPO	1/134
fissionyeast_NGP_DDA_1.5042.5042.3.0.dta	fissionyeast_NGP_DDA_1	5042	1363.83	1294.52	3	DVYYTDEVGJITTSHMR	16,Oxidation[M];	9 2 0 0	(N(N(H(H(H(H)))(H(H(H))(H(H))))))	10	68.3391	61.9814	80.1463	0.00441	1.13676	8.43389e-76	0	8.43389e-76	1/sp|Q10176|OST1_SCHPO	1/290
fissionyeast_NGP_DDA_1.5064.5064.2.0.dta	fissionyeast_NGP_DDA_1	5064	1369.74	1442.1	2	LGJETFLPK		9 2 0 0	(N(N(H(H(H(H)))(H(H)(H(H)(H))))))	3	24.5707	9.86088	51.889	0.00158	0.5464	3.21674e-49	0	3.21674e-49	1/sp|P36581|CALX_SCHPO	1/418
fissionyeast_NGP_DDA_1.5121.5121.3.0.dta	fissionyeast_NGP_DDA_1	5121	1385.32	1322.19	3	JVSGAFNVNNMIR	11,Oxidation[M];	13 2 0 0	(N(N(H(H(H(H(H(H)))))(H(H)(H(H(H(H(H)))))))))	1	23.8215	16.5849	37.2609	-0.00067	-0.16858	1.85124e-35	0	1.85124e-35	1/sp|O13960|ECM33_SCHPO	1/92
fissionyeast_NGP_DDA_1.5150.5150.2.0.dta	fissionyeast_NGP_DDA_1	5150	1393.1	1442.1	2	LGJETFLPK		9 2 0 0	(N(N(H(H(H))(H(H)(H(H(H(H))))))))	3	31.0542	13.4664	63.7173	0.0043	1.49257	1.82666e-60	0	1.82666e-60	1/sp|P36581|CALX_SCHPO	1/418
fissionyeast_NGP_DDA_1.5187.5187.3.0.dta	fissionyeast_NGP_DDA_1	5187	1403.29	1294.52	3	DVYYTDEVGJITTSHMR	16,Oxidation[M];	9 2 0 0	(N(N(H(H(H(H(H))))(H(H(H(H)))))))	10	22.8392	11.0733	44.6901	0.01075	2.77064	1.60734e-42	0	1.60734e-42	1/sp|Q10176|OST1_SCHPO	1/290
fissionyeast_NGP_DDA_1.5192.5192.3.0.dta	fissionyeast_NGP_DDA_1	5192	1404.59	1250.19	3	AVLJQTSLCENPPADVR	9,Carbamidomethyl[C];	9 2 0 0	(N(N(H(H(H)(H))(H(H(H(H(H))))))))	4	64.1617	68.8758	55.4068	0.00215	0.57472	9.69475e-53	0	9.69475e-53	1/sp|O13663|GPI13_SCHPO	1/54
fissionyeast_NGP_DDA_1.5229.5229.3.0.dta	fissionyeast_NGP_DDA_1	5229	1414.62	1322.19	3	JVSGAFNVNNMIR	11,Oxidation[M];	13 2 0 0	(N(N(H(H(H(H(H(H)))))(H(H)(H(H(H(H(H)))))))))	1	24.3848	19.7184	33.0508	0.00221	0.55785	1.28914e-31	0	1.28914e-31	1/sp|O13960|ECM33_SCHPO	1/92
fissionyeast_NGP_DDA_1.5307.5307.2.0.dta	fissionyeast_NGP_DDA_1	5307	1436.18	1730.18	2	NJESYPIGFTYK		10 2 0 0	(N(N(H(H(H(H)))(H(H)(H(H)(H(H)))))))	2	32.3824	31.5974	33.84	-0.00284	-0.82069	1.61152e-32	0	1.61152e-32	1/sp|Q10061|LHS1_SCHPO	1/555
fissionyeast_NGP_DDA_1.5309.5309.3.0.dta	fissionyeast_NGP_DDA_1	5309	1436.62	1153.79	3	NJESYPIGFTYK		10 2 0 0	(N(N(H(H(H(H)))(H(H)(H(H)(H(H)))))))	2	65.5024	60.3414	75.0871	0.00229	0.66253	4.35825e-71	0	4.35825e-71	1/sp|Q10061|LHS1_SCHPO	1/555
fissionyeast_NGP_DDA_1.5312.5312.2.0.dta	fissionyeast_NGP_DDA_1	5312	1437.56	1442.1	2	LGJETFLPK		9 2 0 0	(N(N(H(H)(H(H)(H(H(H(H(H)))))))))	3	15.8943	7.11099	32.2062	0.00076	0.26199	7.69809e-31	0.00808081	0.00808081	1/sp|P36581|CALX_SCHPO	1/418
fissionyeast_NGP_DDA_1.5330.5330.3.0.dta	fissionyeast_NGP_DDA_1	5330	1442.39	1381.22	3	DJTTGSHFMHAGLSPEWAYR		9 2 0 0	(N(N(H(H(H(H)))(H(H)(H(H)(H))))))	2	84.929	86.6996	81.6408	0.00262	0.63172	4.47e-77	0	4.47e-77	1/sp|O74480|YQJ7_SCHPO	1/191
fissionyeast_NGP_DDA_1.5341.5341.4.0.dta	fissionyeast_NGP_DDA_1	5341	1445.34	1036.17	4	DJTTGSHFMHAGLSPEWAYR		9 2 0 0	(N(N(H(H(H))(H(H)(H(H(H(H))))))))	2	63.0712	55.4272	77.2671	0.00236	0.56967	5.23344e-73	0	5.23344e-73	1/sp|O74480|YQJ7_SCHPO	1/191
fissionyeast_NGP_DDA_1.5345.5345.3.0.dta	fissionyeast_NGP_DDA_1	5345	1446.5	1256.83	3	QLESDPCTSJFSVYTR	7,Carbamidomethyl[C];	9 2 0 0	(N(N(H(H(H(H)))(H(H(H(H(H))))))))	10	17.7406	16.675	19.7197	0.00145	0.38513	6.40428e-19	0	6.40428e-19	1/sp|O14103|ROT1_SCHPO	1/129
fissionyeast_NGP_DDA_1.5351.5351.2.0.dta	fissionyeast_NGP_DDA_1	5351	1448.03	1649.16	2	NJESYPIGFTYK		9 2 0 0	(N(N(H(H(H)(H))(H(H(H(H(H))))))))	2	42.529	33.1224	59.9985	0.00087	0.26336	5.77139e-57	0	5.77139e-57	1/sp|Q10061|LHS1_SCHPO	1/555
fissionyeast_NGP_DDA_1.5352.5352.3.0.dta	fissionyeast_NGP_DDA_1	5352	1448.31	1099.78	3	NJESYPIGFTYK		9 2 0 0	(N(N(H(H(H)(H))(H(H(H))(H(H))))))	2	34.7942	29.9792	43.7363	0.00386	1.17167	8.64409e-42	0	8.64409e-42	1/sp|Q10061|LHS1_SCHPO	1/555
fissionyeast_NGP_DDA_1.5362.5362.2.0.dta	fissionyeast_NGP_DDA_1	5362	1451.02	1568.13	2	NJESYPIGFTYK		8 2 0 0	(N(N(H(H(H(H)))(H(H)(H)(H)))))	2	43.5597	38.2966	53.3339	0.00172	0.5479	8.6416e-51	0	8.6416e-51	1/sp|Q10061|LHS1_SCHPO	1/555
fissionyeast_NGP_DDA_1.5403.5403.2.0.dta	fissionyeast_NGP_DDA_1	5403	1462.26	1361.07	2	LGJETFLPK		8 2 0 0	(N(N(H(H(H(H)))(H(H)(H)(H)))))	3	23.9207	7.47922	54.4549	0.00308	1.13364	9.96773e-52	0.00212766	0.00212766	1/sp|P36581|CALX_SCHPO	1/418
fissionyeast_NGP_DDA_1.5452.5452.3.0.dta	fissionyeast_NGP_DDA_1	5452	1475.4	1242.85	3	GHVFSNDDJSTIIIAMK		9 2 0 0	(N(N(H(H(H(H)))(H(H)(H(H)(H))))))	9	15.1134	9.83969	24.9073	0.00119	0.32023	4.76222e-24	0	4.76222e-24	1/sp|O13934|ATG15_SCHPO	1/187
fissionyeast_NGP_DDA_1.5455.5455.3.0.dta	fissionyeast_NGP_DDA_1	5455	1476.24	1526.98	3	KLVDATQGGPJITFSSIR		14 2 0 0	(N(N(H(H(H(H(H(H(H))))))(H(H(H(H)))(H(H(H)))))))	11	42.2678	27.7623	69.2067	0.013	2.83804	1.27404e-65	0	1.27404e-65	1/sp|O13857|PLB2_SCHPO	1/266
fissionyeast_NGP_DDA_1.5464.5464.2.0.dta	fissionyeast_NGP_DDA_1	5464	1478.66	1442.1	2	LGJETFLPK		9 2 0 0	(N(N(H(H(H)(H(H)))(H(H)(H(H))))))	3	28.9263	12.1045	60.1666	0.0026	0.90156	3.81234e-57	0	3.81234e-57	1/sp|P36581|CALX_SCHPO	1/418
fissionyeast_NGP_DDA_1.5475.5475.3.0.dta	fissionyeast_NGP_DDA_1	5475	1481.61	1322.19	3	JVSGAFNVNNMIR	11,Oxidation[M];	13 2 0 0	(N(N(H(H(H(H(H(H)))))(H(H)(H(H(H(H(H)))))))))	1	31.2205	27.1611	38.7594	0.00432	1.09057	6.48561e-37	0	6.48561e-37	1/sp|O13960|ECM33_SCHPO	1/92
fissionyeast_NGP_DDA_1.5509.5509.3.0.dta	fissionyeast_NGP_DDA_1	5509	1491.19	1294.52	3	DVYYTDEVGJITTSHMR	16,Oxidation[M];	9 2 0 0	(N(N(H(H(H)(H))(H(H(H(H(H))))))))	10	17.9143	10.7937	31.1383	0.00546	1.4065	1.08158e-29	0	1.08158e-29	1/sp|Q10176|OST1_SCHPO	1/290
fissionyeast_NGP_DDA_1.5538.5538.3.0.dta	fissionyeast_NGP_DDA_1	5538	1498.98	1418.95	3	KLVDATQGGPJITFSSIR		12 2 0 0	(N(N(H(H(H))(H(H(H(H(H))))(H(H(H(H))))))))	11	55.958	40.8892	83.9429	0.00712	1.67341	2.90172e-79	0	2.90172e-79	1/sp|O13857|PLB2_SCHPO	1/266
fissionyeast_NGP_DDA_1.5580.5580.3.0.dta	fissionyeast_NGP_DDA_1	5580	1510.21	1424.89	3	JVSGAFNVNNMIR		15 2 0 0	(N(N(H(H(H(H(H(H(H))))))(H(H(H(H(H(H(H(H)))))))))))	1	43.6226	35.3206	59.0404	0.00536	1.25537	5.21895e-56	0	5.21895e-56	1/sp|O13960|ECM33_SCHPO	1/92
fissionyeast_NGP_DDA_1.5584.5584.3.0.dta	fissionyeast_NGP_DDA_1	5584	1511.37	1370.88	3	JVSGAFNVNNMIR		14 2 0 0	(N(N(H(H(H(H(H))))(H(H(H))(H(H(H(H(H(H))))))))))	1	45.8117	48.1011	41.5599	0.00556	1.35216	1.35015e-39	0	1.35015e-39	1/sp|O13960|ECM33_SCHPO	1/92
fissionyeast_NGP_DDA_1.5603.5603.4.0.dta	fissionyeast_NGP_DDA_1	5603	1516.63	1174.99	4	LFPHGIYNFJFSAPNKR		14 2 0 0	(N(N(H(H(H(H(H(H)))))(H(H(H))(H(H(H(H(H)))))))))	10	67.7556	46.4022	107.412	0.00524	1.11545	1.01041e-100	0	1.01041e-100	1/sp|P87167|BUT2_SCHPO	1/236
fissionyeast_NGP_DDA_1.5645.5645.3.0.dta	fissionyeast_NGP_DDA_1	5645	1527.82	1316.86	3	JVSGAFNVNNMIR		13 2 0 0	(N(N(H(H(H(H))(H(H(H))))(H(H(H(H(H(H)))))))))	1	87.7701	90.217	83.2258	0.00582	1.47285	2.39898e-78	0	2.39898e-78	1/sp|O13960|ECM33_SCHPO	1/92
fissionyeast_NGP_DDA_1.5646.5646.3.0.dta	fissionyeast_NGP_DDA_1	5646	1528.1	1512.3	3	LFPHGIYNFJFSAPNKR		13 2 0 0	(N(N(H(H(H(H)))(H(H(H(H(H))))(H(H(H(H))))))))	10	52.3274	43.4848	68.7493	0.00534	1.1779	2.82081e-65	0	2.82081e-65	1/sp|P87167|BUT2_SCHPO	1/236
fissionyeast_NGP_DDA_1.5649.5649.4.0.dta	fissionyeast_NGP_DDA_1	5649	1528.99	1093.96	4	LFPHGIYNFJFSAPNKR		12 2 0 0	(N(N(H(H(H(H(H))))(H(H(H(H)))(H(H(H)))))))	10	72.8628	53.5889	108.657	0.00478	1.09267	4.72092e-102	0	4.72092e-102	1/sp|P87167|BUT2_SCHPO	1/236
fissionyeast_NGP_DDA_1.5650.5650.3.0.dta	fissionyeast_NGP_DDA_1	5650	1529.26	1458.28	3	LFPHGIYNFJFSAPNKR		12 2 0 0	(N(N(H(H(H(H(H))))(H(H(H))(H(H(H(H))))))))	10	77.187	70.0412	90.4578	0.0063	1.44164	2.98556e-85	0	2.98556e-85	1/sp|P87167|BUT2_SCHPO	1/236
fissionyeast_NGP_DDA_1.5668.5668.3.0.dta	fissionyeast_NGP_DDA_1	5668	1534	1250.18	3	SSSSLITDSAAGATAFSCAJK	18,Carbamidomethyl[C];	8 2 0 0	(N(N(H(H(H(H)))(H(H(H(H)))))))	20	52.4646	68.7438	22.2318	0.00267	0.71223	1.57185e-21	0	1.57185e-21	1/sp|O60109|PPB_SCHPO	1/126
fissionyeast_NGP_DDA_1.5670.5670.3.0.dta	fissionyeast_NGP_DDA_1	5670	1534.71	1262.84	3	JVSGAFNVNNMIR		12 2 0 0	(N(N(H(H(H(H(H))))(H(H(H(H)))(H(H(H)))))))	1	69.0099	62.852	80.4459	0.00395	1.04293	5.87208e-76	0	5.87208e-76	1/sp|O13960|ECM33_SCHPO	1/92
fissionyeast_NGP_DDA_1.5672.5672.3.1.dta	fissionyeast_NGP_DDA_1	5672	1535.26	1370.88	3	JVSGAFNVNNMIR		14 2 0 0	(N(N(H(H(H(H(H(H)))))(H(H(H(H(H(H(H(H)))))))))))	1	16.8405	10.2892	29.0072	0.00767	1.86522	7.33299e-28	0	7.33299e-28	1/sp|O13960|ECM33_SCHPO	1/92
fissionyeast_NGP_DDA_1.5676.5676.4.0.dta	fissionyeast_NGP_DDA_1	5676	1536.31	1134.48	4	LFPHGIYNFJFSAPNKR		13 2 0 0	(N(N(H(H(H(H(H(H)))))(H(H(H(H)))(H(H(H)))))))	10	60.4199	40.0097	98.3245	0.00439	0.96819	1.18472e-92	0	1.18472e-92	1/sp|P87167|BUT2_SCHPO	1/236
fissionyeast_NGP_DDA_1.5682.5682.3.2.dta	fissionyeast_NGP_DDA_1	5682	1537.89	1102.17	3	VYLHTLTITLJGTR		8 2 0 0	(N(N(H(H(H(H)))(H(H(H(H)))))))	11	25.4876	8.58184	56.8839	-0.00143	-0.4322	3.21899e-54	0	3.21899e-54	1/sp|O94380|GPI16_SCHPO	1/391
fissionyeast_NGP_DDA_1.5690.5690.3.0.dta	fissionyeast_NGP_DDA_1	5690	1539.98	1404.27	3	LFPHGIYNFJFSAPNKR		11 2 0 0	(N(N(H(H(H(H(H(H)))))(H(H(H(H(H))))))))	10	16.7873	13.0704	23.6901	0.00756	1.79622	8.31668e-23	0	8.31668e-23	1/sp|P87167|BUT2_SCHPO	1/236
fissionyeast_NGP_DDA_1.5712.5712.4.0.dta	fissionyeast_NGP_DDA_1	5712	1545.91	1174.99	4	LFPHGIYNFJFSAPNKR		14 2 0 0	(N(N(H(H(H(H(H(H(H))))))(H(H(H(H)))(H(H(H)))))))	10	32.3199	15.2353	64.0485	0.00506	1.07628	8.19177e-61	0	8.19177e-61	1/sp|P87167|BUT2_SCHPO	1/236
fissionyeast_NGP_DDA_1.5723.5723.3.0.dta	fissionyeast_NGP_DDA_1	5723	1548.87	1271.9	3	ITLVDJNTWJNTHIATVGK		8 2 0 0	(N(N(H(H(H(H)))(H(H)(H)(H)))))	10	65.2337	61.8006	71.6096	0.00364	0.95493	1.17668e-67	0	1.17668e-67	1/sp|O94335|STT3_SCHPO	1/573
fissionyeast_NGP_DDA_1.5725.5725.3.0.dta	fissionyeast_NGP_DDA_1	5725	1549.47	1159.48	3	FNPAJTSITNYEIK		9 2 0 0	(N(N(H(H(H)(H))(H(H(H(H(H))))))))	5	56.6206	58.3033	53.4956	0.00233	0.67033	6.57924e-51	0	6.57924e-51	1/sp|O94680|PDAT_SCHPO	1/560
fissionyeast_NGP_DDA_1.5731.5731.3.0.dta	fissionyeast_NGP_DDA_1	5731	1551.14	1545.25	3	SPEFFJDSLVR		18 2 0 0	(N(N(H(H(H(H(H(H(H))))))(H(H(H(H(H(H)))))(H(H(H(H(H)))))))))	6	28.116	11.4427	59.0806	0.00159	0.34216	4.40073e-56	0	4.40073e-56	1/sp|O13968|YE48_SCHPO	1/118
fissionyeast_NGP_DDA_1.5749.5749.2.0.dta	fissionyeast_NGP_DDA_1	5749	1555.94	1562.67	2	SLVVSLDSAVJR		9 2 0 0	(N(N(H(H(H(H)))(H(H)(H(H)(H))))))	11	25.2076	11.1969	51.2274	0.0043	1.37641	1.18631e-48	0	1.18631e-48	1/sp|Q9Y7S5|YQO6_SCHPO	1/158
fissionyeast_NGP_DDA_1.5756.5756.3.0.dta	fissionyeast_NGP_DDA_1	5756	1557.74	1437.22	3	SPEFFJDSLVR		16 2 0 0	(N(N(H(H(H(H(H(H(H(H)))))))(H(H(H(H)))(H(H(H(H))))))))	6	74.4459	59.6293	101.962	0.00143	0.33213	4.10789e-96	0	4.10789e-96	1/sp|O13968|YE48_SCHPO	1/118
fissionyeast_NGP_DDA_1.5757.5757.2.0.dta	fissionyeast_NGP_DDA_1	5757	1558.07	1754.21	2	LGNQYYJDTQWLK		9 2 0 0	(N(N(H(H(H)(H(H)))(H(H)(H(H))))))	7	30.8233	27.5392	36.9223	0.0005	0.1418	3.21112e-35	0	3.21112e-35	1/sp|Q10061|LHS1_SCHPO	1/733
fissionyeast_NGP_DDA_1.5766.5766.3.0.dta	fissionyeast_NGP_DDA_1	5766	1560.44	1169.81	3	LGNQYYJDTQWLK		9 2 0 0	(N(N(H(H(H(H)))(H(H)(H(H)(H))))))	7	42.9216	39.8767	48.5766	0.00227	0.64588	3.70143e-46	0	3.70143e-46	1/sp|Q10061|LHS1_SCHPO	1/733
fissionyeast_NGP_DDA_1.5773.5773.3.0.dta	fissionyeast_NGP_DDA_1	5773	1562.43	1316.86	3	JVSGAFNVNNMIR		13 2 0 0	(N(N(H(H(H(H(H))))(H(H(H))(H(H(H(H(H)))))))))	1	18.3267	17.4779	19.903	0.00066	0.16756	3.57473e-19	0	3.57473e-19	1/sp|O13960|ECM33_SCHPO	1/92
fissionyeast_NGP_DDA_1.5779.5779.3.0.dta	fissionyeast_NGP_DDA_1	5779	1564	1325.91	3	ITLVDJNTWJNTHIATVGK		9 2 0 0	(N(N(H(H(H)(H))(H(H)(H(H(H)))))))	6	17.4061	6.86691	36.9788	0.0047	1.18327	2.49106e-35	0.00808081	0.00808081	1/sp|O94335|STT3_SCHPO	1/569
fissionyeast_NGP_DDA_1.5792.5792.3.0.dta	fissionyeast_NGP_DDA_1	5792	1567.51	1383.2	3	SPEFFJDSLVR		15 2 0 0	(N(N(H(H(H(H)))(H(H(H(H(H(H)))))(H(H(H(H(H)))))))))	6	58.2313	33.9808	103.268	0.00292	0.703	5.9582e-97	0	5.9582e-97	1/sp|O13968|YE48_SCHPO	1/118
fissionyeast_NGP_DDA_1.5898.5898.3.0.dta	fissionyeast_NGP_DDA_1	5898	1596.03	1275.17	3	SPEFFJDSLVR		13 2 0 0	(N(N(H(H(H(H(H))))(H(H(H(H(H(H(H(H)))))))))))	6	78.8882	63.0387	108.323	0.00487	1.27466	1.51923e-101	0	1.51923e-101	1/sp|O13968|YE48_SCHPO	1/118
fissionyeast_NGP_DDA_1.5909.5909.3.0.dta	fissionyeast_NGP_DDA_1	5909	1598.99	1126.46	3	LJDTYTEVAEVMK		9 2 0 0	(N(N(H(H(H))(H(H)(H(H(H(H))))))))	2	43.3077	34.7736	59.1568	0.00305	0.90229	2.99708e-56	0	2.99708e-56	1/sp|Q10057|PDI1_SCHPO	1/161
fissionyeast_NGP_DDA_1.5912.5912.2.0.dta	fissionyeast_NGP_DDA_1	5912	1599.89	1689.18	2	LJDTYTEVAEVMK		9 2 0 0	(N(N(H(H(H(H)))(H(H(H(H(H))))))))	2	21.5011	20.0286	24.2356	0.00147	0.43566	2.79341e-23	0	2.79341e-23	1/sp|Q10057|PDI1_SCHPO	1/161
fissionyeast_NGP_DDA_1.5913.5913.2.0.dta	fissionyeast_NGP_DDA_1	5913	1600.17	1442.1	2	LGJETFLPK		9 2 0 0	(N(N(H(H)(H(H)(H(H(H(H(H)))))))))	3	13.9791	6.99091	26.9572	0.0047	1.63061	4.95091e-26	0.00808081	0.00808081	1/sp|P36581|CALX_SCHPO	1/418
fissionyeast_NGP_DDA_1.5954.5954.4.0.dta	fissionyeast_NGP_DDA_1	5954	1611.16	1363.55	4	YHELFJASTYNIYTAAQQR		17 2 0 0	(N(N(H(H(H(H(H(H(H))))))(H(H(H(H)))(H(H(H(H(H(H))))))))))	6	32.7844	35.6311	27.4975	0.01482	2.7194	1.15153e-26	0	1.15153e-26	1/sp|P08091|PPA1_SCHPO	1/151
fissionyeast_NGP_DDA_1.5955.5955.4.0.dta	fissionyeast_NGP_DDA_1	5955	1611.49	944.621	4	JDCIFHDASGACHFFFK	3,Carbamidomethyl[C];12,Carbamidomethyl[C];	8 2 0 0	(N(N(H(H(H(H)))(H(H)(H(H))))))	1	31.2236	25.124	42.5515	0.00504	1.33409	1.65529e-40	0	1.65529e-40	1/sp|Q10283|HMDH_SCHPO	1/117
fissionyeast_NGP_DDA_1.5969.5969.2.0.dta	fissionyeast_NGP_DDA_1	5969	1615.35	1608.16	2	LJDTYTEVAEVMK		8 2 0 0	(N(N(H(H(H(H)))(H(H)(H)(H)))))	2	14.7452	13.5372	16.9885	0.00273	0.84807	2.49723e-16	0	2.49723e-16	1/sp|Q10057|PDI1_SCHPO	1/161
fissionyeast_NGP_DDA_1.5988.5988.3.0.dta	fissionyeast_NGP_DDA_1	5988	1620.63	1403.54	3	QYFLJTSNYMDATK		13 2 0 0	(N(N(H(H(H(H(H))))(H(H)(H(H(H))(H(H(H))))))))	5	27.3954	22.7351	36.0502	-0.00384	-0.91321	2.16289e-34	0	2.16289e-34	1/sp|Q9C1W8|PPN1_SCHPO	1/481
fissionyeast_NGP_DDA_1.6022.6022.2.0.dta	fissionyeast_NGP_DDA_1	6022	1629.75	1733.2	2	LGVGJATFETDDFSK		9 2 0 0	(N(N(H(H(H(H)))(H(H(H(H(H))))))))	5	20.0757	19.2469	21.6149	0.00097	0.27944	9.13064e-21	0	9.13064e-21	1/sp|Q09140|UGGG_SCHPO	1/880
fissionyeast_NGP_DDA_1.6027.6027.3.0.dta	fissionyeast_NGP_DDA_1	6027	1630.97	1601.65	3	YHELFJASTYNIYTAAQQR		13 2 0 0	(N(N(H(H(H(H))(H(H(H))))(H(H(H(H(H(H)))))))))	6	63.8811	61.167	68.9215	0.00589	1.2273	2.0742e-65	0	2.0742e-65	1/sp|P08091|PPA1_SCHPO	1/151
fissionyeast_NGP_DDA_1.6058.6058.3.0.dta	fissionyeast_NGP_DDA_1	6058	1639.45	1655.67	3	YHELFJASTYNIYTAAQQR		14 2 0 0	(N(N(H(H(H(H(H(H(H))))))(H(H(H(H)))(H(H(H)))))))	6	70.0571	64.8743	79.6821	0.00418	0.84173	2.8882e-75	0	2.8882e-75	1/sp|P08091|PPA1_SCHPO	1/151
fissionyeast_NGP_DDA_1.6061.6061.3.0.dta	fissionyeast_NGP_DDA_1	6061	1640.12	1148.48	3	HEYFCVYPJASLIK	5,Carbamidomethyl[C];	8 2 0 0	(N(N(H(H(H(H)))(H(H)(H(H))))))	9	86.5568	94.5567	71.6998	0.0027	0.78288	8.7107e-68	0	8.7107e-68	1/sp|Q9UTC8|OS9_SCHPO	1/97
fissionyeast_NGP_DDA_1.6065.6065.3.0.dta	fissionyeast_NGP_DDA_1	6065	1641.28	1101.79	3	LGVGJATFETDDFSK		8 2 0 0	(N(N(H(H(H(H)))(H(H)(H(H))))))	5	26.4352	21.9608	34.7447	0.0122	3.69408	4.63264e-33	0	4.63264e-33	1/sp|Q09140|UGGG_SCHPO	1/880
fissionyeast_NGP_DDA_1.6069.6069.3.0.dta	fissionyeast_NGP_DDA_1	6069	1642.39	1493.62	3	YHELFJASTYNIYTAAQQR		11 2 0 0	(N(N(H(H(H(H)))(H(H(H))(H(H(H(H))))))))	6	51.0566	46.9274	58.7251	0.01335	2.98035	1.0974e-55	0	1.0974e-55	1/sp|P08091|PPA1_SCHPO	1/151
fissionyeast_NGP_DDA_1.6072.6072.3.0.dta	fissionyeast_NGP_DDA_1	6072	1643.08	1381.58	3	SIIHDTLJSSYSDIENLNSR		9 2 0 0	(N(N(H(H(H))(H(H)(H(H(H(H))))))))	8	42.7445	42.5814	43.0474	0.00404	0.97408	5.07127e-41	0	5.07127e-41	1/sp|Q9Y7P1|ERO12_SCHPO	1/49
fissionyeast_NGP_DDA_1.6073.6073.2.0.dta	fissionyeast_NGP_DDA_1	6073	1643.4	1652.17	2	LGVGJATFETDDFSK		8 2 0 0	(N(N(H(H(H(H)))(H(H)(H(H))))))	5	23.5211	24.2561	22.1561	0.00319	0.96623	2.62822e-21	0	2.62822e-21	1/sp|Q09140|UGGG_SCHPO	1/880
fissionyeast_NGP_DDA_1.6096.6096.3.0.dta	fissionyeast_NGP_DDA_1	6096	1649.66	1439.6	3	YHELFJASTYNIYTAAQQR		10 2 0 0	(N(N(H(H(H(H)))(H(H)(H(H)(H(H)))))))	6	72.0356	71.3495	73.3097	0.00417	0.96621	2.53311e-69	0	2.53311e-69	1/sp|P08091|PPA1_SCHPO	1/151
fissionyeast_NGP_DDA_1.6099.6099.3.0.dta	fissionyeast_NGP_DDA_1	6099	1650.49	1047.77	3	LGVGJATFETDDFSK		7 2 0 0	(N(N(H(H(H))(H(H(H(H)))))))	5	23.2314	15.5297	37.5347	0.01246	3.96755	7.36543e-36	0	7.36543e-36	1/sp|Q09140|UGGG_SCHPO	1/880
fissionyeast_NGP_DDA_1.6139.6139.2.0.dta	fissionyeast_NGP_DDA_1	6139	1661.26	1639.68	2	EGFQILLJR		11 2 0 0	(N(N(H(H(H(H(H))))(H(H(H))(H(H(H)))))))	8	33.1254	11.9975	72.3628	0.00249	0.75816	1.89649e-68	0	1.89649e-68	1/sp|O60109|PPB_SCHPO	1/241
fissionyeast_NGP_DDA_1.6140.6140.3.0.dta	fissionyeast_NGP_DDA_1	6140	1661.54	1601.65	3	YHELFJASTYNIYTAAQQR		13 2 0 0	(N(N(H(H(H(H(H(H(H))))))(H(H(H(H(H(H)))))))))	6	23.2022	25.5282	18.8825	0.004	0.83379	3.09712e-18	0	3.09712e-18	1/sp|P08091|PPA1_SCHPO	1/151
fissionyeast_NGP_DDA_1.6171.6171.2.0.dta	fissionyeast_NGP_DDA_1	6171	1669.8	1558.65	2	EGFQILLJR		10 2 0 0	(N(N(H(H(H(H)))(H(H)(H(H(H(H))))))))	8	35.9504	17.3506	70.4927	0.00426	1.36666	9.0877e-67	0	9.0877e-67	1/sp|O60109|PPB_SCHPO	1/241
fissionyeast_NGP_DDA_1.6178.6178.3.0.dta	fissionyeast_NGP_DDA_1	6178	1671.8	1039.44	3	EGFQILLJR		10 2 0 0	(N(N(H(H(H(H)))(H(H)(H(H)(H(H)))))))	8	33.7401	11.391	75.2454	0.00435	1.39555	2.38227e-71	0	2.38227e-71	1/sp|O60109|PPB_SCHPO	1/241
fissionyeast_NGP_DDA_1.6197.6197.3.0.dta	fissionyeast_NGP_DDA_1	6197	1676.87	1677.69	3	SIDVGJHTLVIVDGIR		18 2 0 0	(N(N(H(H(H(H(H(H)))))(H(H(H(H(H(H)))))(H(H(H(H(H(H))))))))))	6	10.2003	10.952	8.80429	0.00613	1.21893	4.2528e-09	0	4.2528e-09	1/sp|Q9UUH0|YKIC_SCHPO	1/171
fissionyeast_NGP_DDA_1.6236.6236.2.0.dta	fissionyeast_NGP_DDA_1	6236	1687.26	1560.11	2	FJLTDLECSR	8,Carbamidomethyl[C];	9 2 0 0	(N(N(H(H(H(H)))(H(H)(H(H(H)))))))	2	28.6594	22.2824	40.5024	-0.00105	-0.33619	1.87134e-38	0	1.87134e-38	3/sp|P0CU13|YI46_SCHPO/sp|Q9P7U4|YI75_SCHPO/sp|P0CU12|YHEF_SCHPO	3/20/21/20
fissionyeast_NGP_DDA_1.6238.6238.3.0.dta	fissionyeast_NGP_DDA_1	6238	1687.87	1623.67	3	SIDVGJHTLVIVDGIR		17 2 0 0	(N(N(H(H(H(H(H(H(H))))))(H(H(H(H(H))))(H(H(H(H(H)))))))))	6	26.8131	21.8965	35.944	0.00541	1.11212	3.7911e-34	0	3.7911e-34	1/sp|Q9UUH0|YKIC_SCHPO	1/171
fissionyeast_NGP_DDA_1.6248.6248.3.0.dta	fissionyeast_NGP_DDA_1	6248	1690.76	1040.41	3	FJLTDLECSR	8,Carbamidomethyl[C];	9 2 0 0	(N(N(H(H(H(H)))(H(H)(H(H)(H))))))	2	40.9048	28.1037	64.6784	0.0021	0.67432	1.60837e-61	0	1.60837e-61	3/sp|P0CU13|YI46_SCHPO/sp|Q9P7U4|YI75_SCHPO/sp|P0CU12|YHEF_SCHPO	3/20/21/20
fissionyeast_NGP_DDA_1.6257.6257.2.1.dta	fissionyeast_NGP_DDA_1	6257	1693.18	1479.08	2	FJLTDLECSR	8,Carbamidomethyl[C];	8 2 0 0	(N(N(H(H(H(H)))(H(H)(H)(H)))))	2	24.1824	12.8794	45.1737	-0.00201	-0.67809	5.24512e-43	0	5.24512e-43	3/sp|P0CU13|YI46_SCHPO/sp|Q9P7U4|YI75_SCHPO/sp|P0CU12|YHEF_SCHPO	3/20/21/20
fissionyeast_NGP_DDA_1.6265.6265.3.0.dta	fissionyeast_NGP_DDA_1	6265	1695.44	1022.09	3	NPVNFDSVFJQSR		7 2 0 0	(N(N(H(H(H))(H(H(H(H)))))))	10	14.0757	12.384	17.2177	0.00321	1.04633	6.78036e-17	0	6.78036e-17	1/sp|Q8WZK2|MCD4_SCHPO	1/134
fissionyeast_NGP_DDA_1.6268.6268.4.0.dta	fissionyeast_NGP_DDA_1	6268	1696.14	1152.01	4	SDPASLVGNJITIYHPPPHGYLSYK		9 2 0 0	(N(N(H(H(H(H)))(H(H)(H(H)(H))))))	10	24.9616	23.1354	28.353	-0.00058	-0.12587	3.30776e-27	0	3.30776e-27	1/sp|Q9USK8|AGS1_SCHPO	1/1032
fissionyeast_NGP_DDA_1.6280.6280.3.0.dta	fissionyeast_NGP_DDA_1	6280	1699.38	1589.69	3	SDPASLVGNJITIYHPPPHGYLSYK		10 2 0 0	(N(N(H(H(H(H(H))))(H(H)(H(H(H)))))))	10	26.1403	37.4705	5.09835	0.00626	1.31253	0.00159815	0	0.00159815	1/sp|Q9USK8|AGS1_SCHPO	1/1032
fissionyeast_NGP_DDA_1.6281.6281.2.0.dta	fissionyeast_NGP_DDA_1	6281	1699.7	1569.18	2	GFPLNAJASLIR		9 2 0 0	(N(N(H(H(H)(H))(H(H)(H(H(H)))))))	7	25.8796	22.4494	32.25	0.0037	1.1801	6.11632e-31	0	6.11632e-31	1/sp|Q10449|MU157_SCHPO	1/282
fissionyeast_NGP_DDA_1.6282.6282.2.0.dta	fissionyeast_NGP_DDA_1	6282	1699.98	1442.1	2	LGJETFLPK		9 2 0 0	(N(N(H(H(H)(H))(H(H(H))(H(H))))))	3	31.4635	16.556	59.149	0.00228	0.79196	3.64779e-56	0	3.64779e-56	1/sp|P36581|CALX_SCHPO	1/418
fissionyeast_NGP_DDA_1.6312.6312.4.0.dta	fissionyeast_NGP_DDA_1	6312	1707.93	1192.52	4	SDPASLVGNJITIYHPPPHGYLSYK		10 2 0 0	(N(N(H(H)(H(H(H(H)))(H(H(H(H))))))))	10	27.5954	25.8882	30.766	0.00419	0.87872	1.91073e-29	0	1.91073e-29	1/sp|Q9USK8|AGS1_SCHPO	1/1032
fissionyeast_NGP_DDA_1.6314.6314.3.0.dta	fissionyeast_NGP_DDA_1	6314	1708.53	1515.64	3	SIDVGJHTLVIVDGIR		15 2 0 0	(N(N(H(H)(H(H(H(H(H(H(H))))))(H(H(H(H(H(H))))))))))	6	38.1474	30.8007	51.7913	0.00391	0.86048	3.81227e-49	0	3.81227e-49	1/sp|Q9UUH0|YKIC_SCHPO	1/171
fissionyeast_NGP_DDA_1.6323.6323.2.0.dta	fissionyeast_NGP_DDA_1	6323	1710.89	1398.06	2	FJLTDLECSR	8,Carbamidomethyl[C];	7 2 0 0	(N(N(H(H(H))(H(H(H(H)))))))	2	35.9935	27.2955	52.1471	0.00035	0.1253	1.86353e-49	0	1.86353e-49	3/sp|P0CU13|YI46_SCHPO/sp|Q9P7U4|YI75_SCHPO/sp|P0CU12|YHEF_SCHPO	3/20/21/20
fissionyeast_NGP_DDA_1.6381.6381.3.0.dta	fissionyeast_NGP_DDA_1	6381	1726.57	1538.3	3	LVDATQGGPJITFSSIR		15 2 0 0	(N(N(H(H(H(H(H(H)))))(H(H(H(H)))(H(H(H(H(H)))))))))	10	19.2551	22.5022	13.2248	0.00729	1.58096	5.13111e-13	0	5.13111e-13	1/sp|O13857|PLB2_SCHPO	1/266
fissionyeast_NGP_DDA_1.6381.6381.2.1.dta	fissionyeast_NGP_DDA_1	6381	1726.57	1539.64	2	JYTVSDVLFR		9 2 0 0	(N(N(H(H(H)(H))(H(H)(H(H(H)))))))	1	37.1905	37.8833	35.9039	0.00811	2.6357	4.41267e-34	0	4.41267e-34	1/sp|O13875|YE1A_SCHPO	1/300
fissionyeast_NGP_DDA_1.6389.6389.3.0.dta	fissionyeast_NGP_DDA_1	6389	1728.66	1192.16	3	ISQJDTDSIVEAVYR		9 2 0 0	(N(N(H(H(H)(H))(H(H(H(H(H))))))))	4	25.9277	21.9511	33.3129	0.00332	0.93003	6.2812e-32	0	6.2812e-32	1/sp|O74480|YQJ7_SCHPO	1/315
fissionyeast_NGP_DDA_1.6401.6401.3.0.dta	fissionyeast_NGP_DDA_1	6401	1731.91	1353.59	3	SIDVGJHTLVIVDGIR		12 2 0 0	(N(N(H(H(H))(H(H(H(H(H(H(H(H(H))))))))))))	6	40.1378	28	62.6795	0.01126	2.77403	1.43176e-59	0	1.43176e-59	1/sp|Q9UUH0|YKIC_SCHPO	1/171
fissionyeast_NGP_DDA_1.6457.6457.3.0.dta	fissionyeast_NGP_DDA_1	6457	1747.23	1466.61	3	MEJITSNEVSLHIASADSAPGFDK		9 2 0 0	(N(N(H(H(H(H(H))))(H(H(H(H)))))))	3	6.64777	6.8019	6.36152	0.00715	1.62566	2.64371e-06	0.00808081	0.00808081	1/sp|O94702|ERMP1_SCHPO	1/617
fissionyeast_NGP_DDA_1.6490.6490.3.0.dta	fissionyeast_NGP_DDA_1	6490	1756.11	1138.14	3	ISQJDTDSIVEAVYR		8 2 0 0	(N(N(H(H(H(H)))(H(H)(H(H))))))	4	9.60748	10.4832	7.98124	-0.00124	-0.36227	3.65203e-08	0	3.65203e-08	1/sp|O74480|YQJ7_SCHPO	1/315
fissionyeast_NGP_DDA_1.6525.6525.3.0.dta	fissionyeast_NGP_DDA_1	6525	1765.48	933.712	3	KMJTTDSKR	2,Oxidation[M];	8 2 0 0	(N(N(H(H(H(H)))(H(H)(H(H))))))	3	8.48391	6.75055	11.703	-0.00285	-1.01789	1.65376e-11	0.00808081	0.00808081	1/sp|Q09743|RICTR_SCHPO	44226
fissionyeast_NGP_DDA_1.6619.6619.4.0.dta	fissionyeast_NGP_DDA_1	6619	1790.64	1317.55	4	ALGHFYGJVSVIHFDSHLDTWNPK		13 2 0 0	(N(N(H(H(H(H(H(H(H))))))(H(H(H(H(H(H)))))))))	8	14.9649	16.5401	12.0395	0.01028	1.95106	7.53367e-12	0	7.53367e-12	1/sp|O42887|SPEB2_SCHPO	1/222
fissionyeast_NGP_DDA_1.6633.6633.3.0.dta	fissionyeast_NGP_DDA_1	6633	1794.73	1365.22	3	JITSDSSFTFCPTDKDVDWR	11,Carbamidomethyl[C];	8 2 0 0	(N(N(H(H(H(H)))(H(H)(H)(H)))))	1	65.2249	55.5032	83.2796	0.00518	1.26557	1.67277e-78	0	1.67277e-78	1/sp|O74401|ERO11_SCHPO	1/286
fissionyeast_NGP_DDA_1.6641.6641.4.0.dta	fissionyeast_NGP_DDA_1	6641	1796.8	1236.53	4	ALGHFYGJVSVIHFDSHLDTWNPK		11 2 0 0	(N(N(H(H(H(H(H))))(H(H(H(H(H(H)))))))))	8	17.6764	13.6732	25.1109	0.0031	0.62785	3.00703e-24	0	3.00703e-24	1/sp|O42887|SPEB2_SCHPO	1/222
fissionyeast_NGP_DDA_1.6645.6645.3.0.dta	fissionyeast_NGP_DDA_1	6645	1797.96	1406.25	3	LFPHGIYNFJFSAPNK		12 2 0 0	(N(N(H(H(H))(H(H(H(H)))(H(H(H(H(H)))))))))	10	44.7701	34.09	64.6044	0.00637	1.51043	2.62487e-61	0	2.62487e-61	1/sp|P87167|BUT2_SCHPO	1/236
fissionyeast_NGP_DDA_1.6651.6651.3.0.dta	fissionyeast_NGP_DDA_1	6651	1799.47	1514.28	3	LFPHGIYNFJFSAPNK		14 2 0 0	(N(N(H(H(H))(H(H(H(H(H))))(H(H(H(H(H(H))))))))))	10	64.0018	45.3148	98.7063	0.00618	1.35993	4.09786e-93	0	4.09786e-93	1/sp|P87167|BUT2_SCHPO	1/236
fissionyeast_NGP_DDA_1.6673.6673.3.0.dta	fissionyeast_NGP_DDA_1	6673	1805.38	1460.27	3	LFPHGIYNFJFSAPNK		13 2 0 0	(N(N(H(H(H(H(H))))(H(H(H(H)))(H(H(H(H))))))))	10	58.955	37.7689	98.3006	0.00498	1.13745	1.96564e-92	0	1.96564e-92	1/sp|P87167|BUT2_SCHPO	1/236
fissionyeast_NGP_DDA_1.6674.6674.3.1.dta	fissionyeast_NGP_DDA_1	6674	1805.66	1419.24	3	JITSDSSFTFCPTDKDVDWR	11,Carbamidomethyl[C];	9 2 0 0	(N(N(H(H(H(H)))(H(H)(H(H(H)))))))	1	9.66595	10.1017	8.85671	0.00366	0.86011	3.23487e-09	0	3.23487e-09	1/sp|O74401|ERO11_SCHPO	1/286
fissionyeast_NGP_DDA_1.6699.6699.3.0.dta	fissionyeast_NGP_DDA_1	6699	1812.42	1352.23	3	LFPHGIYNFJFSAPNK		11 2 0 0	(N(N(H(H(H)(H))(H(H(H(H(H(H(H))))))))))	10	31.793	15.6235	61.8223	0.00589	1.45375	1.30543e-58	0	1.30543e-58	1/sp|P87167|BUT2_SCHPO	1/236
fissionyeast_NGP_DDA_1.6718.6718.3.0.dta	fissionyeast_NGP_DDA_1	6718	1817.47	1514.28	3	LFPHGIYNFJFSAPNK		14 2 0 0	(N(N(H(H(H(H(H(H(H))))))(H(H)(H(H(H(H(H)))))))))	10	9.84801	11.1701	7.39264	0.00095	0.20838	1.4932e-07	0	1.4932e-07	1/sp|P87167|BUT2_SCHPO	1/236
fissionyeast_NGP_DDA_1.6749.6749.3.0.dta	fissionyeast_NGP_DDA_1	6749	1825.96	1384.9	3	FISDHLFEEECGSJVTYLK	11,Carbamidomethyl[C];	9 2 0 0	(N(N(H(H(H(H)))(H(H)(H(H(H)))))))	14	54.1125	38.0857	83.8764	0.0039	0.93948	3.92857e-79	0	3.92857e-79	1/sp|O13875|YE1A_SCHPO	1/221
fissionyeast_NGP_DDA_1.6770.6770.3.0.dta	fissionyeast_NGP_DDA_1	6770	1831.78	1330.89	3	FISDHLFEEECGSJVTYLK	11,Carbamidomethyl[C];	8 2 0 0	(N(N(H(H(H(H)))(H(H)(H)(H)))))	14	17.409	10.8577	29.5758	0.01051	2.63436	1.63952e-28	0	1.63952e-28	1/sp|O13875|YE1A_SCHPO	1/221
fissionyeast_NGP_DDA_1.6771.6771.3.0.dta	fissionyeast_NGP_DDA_1	6771	1832.06	1160.14	3	WGYTJITEIMDVR	10,Oxidation[M];	9 2 0 0	(N(N(H(H(H))(H(H)(H(H(H(H))))))))	5	23.763	16.3913	37.4532	-0.00362	-1.03946	1.19573e-35	0	1.19573e-35	1/sp|Q9C0Y4|AGLU_SCHPO	1/331
fissionyeast_NGP_DDA_1.6893.6893.3.0.dta	fissionyeast_NGP_DDA_1	6893	1865.6	1272.52	3	FAYIGDNMDLAFTJHTDWK	8,Oxidation[M];	7 2 0 0	(N(N(H(H(H)(H))(H(H)(H)))))	14	7.92659	9.24552	5.47716	-0.00519	-1.35991	0.000250832	0	0.000250832	1/sp|P87167|BUT2_SCHPO	1/120
fissionyeast_NGP_DDA_1.7011.7011.3.0.dta	fissionyeast_NGP_DDA_1	7011	1897.18	1382.57	3	SDTJSTSSGFSVGEAISSGYSLK		9 2 0 0	(N(N(H(H(H(H)))(H(H(H))(H(H))))))	4	37.7408	44.2729	25.6098	0.00419	1.01029	6.3015e-25	0	6.3015e-25	1/sp|O42665|YF8B_SCHPO	1/106
fissionyeast_NGP_DDA_1.7076.7076.3.0.dta	fissionyeast_NGP_DDA_1	7076	1914.74	1412.98	3	AAJDSFLWGPYRPNLYVGIRPK		8 2 0 0	(N(N(H(H(H(H)))(H(H)(H)(H)))))	3	51.3912	34.1209	83.4647	0.00588	1.38752	1.03879e-78	0	1.03879e-78	1/sp|O14255|GCS1_SCHPO	1/39
fissionyeast_NGP_DDA_1.7096.7096.4.0.dta	fissionyeast_NGP_DDA_1	7096	1920.26	1059.98	4	AAJDSFLWGPYRPNLYVGIRPK		8 2 0 0	(N(N(H(H(H(H)))(H(H)(H)(H)))))	3	45.5764	33.1744	68.6086	0.00342	0.80809	5.64558e-65	0	5.64558e-65	1/sp|O14255|GCS1_SCHPO	1/39
fissionyeast_NGP_DDA_1.7316.7316.3.0.dta	fissionyeast_NGP_DDA_1	7316	1979.75	1315.21	3	NYGHDEYSLPWJLTEIK		9 2 0 0	(N(N(H(H(H(H)))(H(H)(H(H(H)))))))	12	47.9235	41.4486	59.9483	0.00404	1.02453	6.92746e-57	0	6.92746e-57	1/sp|Q8WZK2|MCD4_SCHPO	1/315
fissionyeast_NGP_DDA_1.7321.7321.4.1.dta	fissionyeast_NGP_DDA_1	7321	1981.17	902.416	4	JITVPIGASHDDLIVLAR		8 2 0 0	(N(N(H(H(H(H)))(H(H(H(H)))))))	1	58.3976	77.6231	22.6932	0.00079	0.21843	6.90561e-22	0	6.90561e-22	1/sp|O94559|LES1_SCHPO	1/199
fissionyeast_NGP_DDA_1.7330.7330.3.0.dta	fissionyeast_NGP_DDA_1	7330	1983.56	1122.46	3	MEMJQTETLIPAAR	1,Acetyl[ProteinN-term];3,Oxidation[M];	8 2 0 0	(N(N(H(H(H(H)))(H(H(H(H)))))))	4	31.9284	44.4147	8.73952	-0.00254	-0.75511	5.44082e-09	0	5.44082e-09	1/sp|O13820|ERG5_SCHPO	44200
fissionyeast_NGP_DDA_1.7338.7338.3.0.dta	fissionyeast_NGP_DDA_1	7338	1985.62	1202.89	3	JITVPIGASHDDLIVLAR		8 2 0 0	(N(N(H(H(H))(H(H)(H)(H(H))))))	1	85.5735	89.0913	79.0404	0.00263	0.72804	1.22826e-74	0	1.22826e-74	1/sp|O94559|LES1_SCHPO	1/199
fissionyeast_NGP_DDA_1.7340.7340.3.0.dta	fissionyeast_NGP_DDA_1	7340	1986.22	1256.9	3	JITVPIGASHDDLIVLAR		9 2 0 0	(N(N(H(H(H(H)))(H(H)(H(H)(H))))))	1	49.9389	50.3147	49.2409	0.00431	1.14267	6.77071e-47	0	6.77071e-47	1/sp|O94559|LES1_SCHPO	1/199
fissionyeast_NGP_DDA_1.7342.7342.3.0.dta	fissionyeast_NGP_DDA_1	7342	1986.77	1148.87	3	JITVPIGASHDDLIVLAR		7 2 0 0	(N(N(H(H(H)(H))(H(H(H))))))	1	99.5464	111.156	77.9861	0.0027	0.7839	6.5557e-74	0	6.5557e-74	1/sp|O94559|LES1_SCHPO	1/199
fissionyeast_NGP_DDA_1.7366.7366.3.0.dta	fissionyeast_NGP_DDA_1	7366	1993.2	1241.89	3	YELGLDPQJITVPPLSHK		8 2 0 0	(N(N(H(H(H(H)))(H(H)(H)(H)))))	9	65.1756	55.3727	83.3808	0.00404	1.08436	1.32312e-78	0	1.32312e-78	1/sp|O94385|PO152_SCHPO	1/479
fissionyeast_NGP_DDA_1.7371.7371.3.0.dta	fissionyeast_NGP_DDA_1	7371	1994.45	1261.19	3	NYGHDEYSLPWJLTEIK		8 2 0 0	(N(N(H(H(H(H)))(H(H)(H)(H)))))	12	50.4459	46.9832	56.8766	0.00345	0.912	4.11665e-54	0	4.11665e-54	1/sp|Q8WZK2|MCD4_SCHPO	1/315
fissionyeast_NGP_DDA_1.7372.7372.4.0.dta	fissionyeast_NGP_DDA_1	7372	1994.73	861.903	4	JITVPIGASHDDLIVLAR		7 2 0 0	(N(N(H(H(H)(H))(H(H)(H)))))	1	31.3796	43.2544	9.32638	0.00027	0.07874	1.34914e-09	0	1.34914e-09	1/sp|O94559|LES1_SCHPO	1/199
fissionyeast_NGP_DDA_1.7415.7415.3.0.dta	fissionyeast_NGP_DDA_1	7415	2006.36	1187.87	3	YELGLDPQJITVPPLSHK		7 2 0 0	(N(N(H(H(H))(H(H(H(H)))))))	9	23.9814	17.0334	36.8849	0.00477	1.33991	4.74897e-35	0	4.74897e-35	1/sp|O94385|PO152_SCHPO	1/479
fissionyeast_NGP_DDA_1.7436.7436.3.0.dta	fissionyeast_NGP_DDA_1	7436	2011.93	1255.21	3	GLAQLSEEEACEVALJVTK	11,Carbamidomethyl[C];	8 2 0 0	(N(N(H(H(H(H)))(H(H(H(H)))))))	16	86.6062	101.871	58.2564	0.00652	1.73286	2.73878e-55	0	2.73878e-55	1/sp|O74480|YQJ7_SCHPO	1/263
fissionyeast_NGP_DDA_1.7461.7461.3.0.dta	fissionyeast_NGP_DDA_1	7461	2018.67	1148.87	3	JITVPIGASHDDLIVLAR		7 2 0 0	(N(N(H(H(H)(H))(H(H(H))))))	1	12.6276	14.0803	9.92984	0.00119	0.34408	4.60291e-10	0	4.60291e-10	1/sp|O94559|LES1_SCHPO	1/199
fissionyeast_NGP_DDA_1.7481.7481.3.0.dta	fissionyeast_NGP_DDA_1	7481	2023.96	1684.7	3	LMVDHILPEVLVNEJR		17 2 0 0	(N(N(H(H(H(H(H(H(H(H)))))))(H(H(H(H)))(H(H(H(H(H)))))))))	15	9.64024	7.39433	13.8112	0.01135	2.24698	2.09726e-13	0.00628931	0.00628931	1/sp|Q9US39|YFZ2_SCHPO	1/421
fissionyeast_NGP_DDA_1.7491.7491.3.0.dta	fissionyeast_NGP_DDA_1	7491	2026.62	1326.21	3	YNTDPVCAFDJSTVVELSDK	7,Carbamidomethyl[C];	8 2 0 0	(N(N(H(H(H(H)))(H(H)(H(H))))))	11	73.6798	79.143	63.5338	0.00326	0.81924	3.59823e-60	0	3.59823e-60	1/sp|O74551|YCVC_SCHPO	1/53
fissionyeast_NGP_DDA_1.7516.7516.3.0.dta	fissionyeast_NGP_DDA_1	7516	2033.39	1699.33	3	FAYIGDNMDLAFTJHTDWK		15 2 0 0	(N(N(H(H(H(H(H))))(H(H(H(H)))(H(H(H(H(H(H))))))))))	14	38.796	43.3732	30.2955	-0.00302	-0.59208	3.89586e-29	0	3.89586e-29	1/sp|P87167|BUT2_SCHPO	1/120
fissionyeast_NGP_DDA_1.7537.7537.3.0.dta	fissionyeast_NGP_DDA_1	7537	2039.01	1461.98	3	QYNEJVTLYAPLEHINVAIR		10 2 0 0	(N(N(H(H(H(H)))(H(H)(H(H)(H(H)))))))	5	84.0587	88.449	75.9053	0.00302	0.68909	3.53715e-72	0	3.53715e-72	1/sp|Q9C0Y4|AGLU_SCHPO	1/821
fissionyeast_NGP_DDA_1.7541.7541.3.0.dta	fissionyeast_NGP_DDA_1	7541	2040.13	1645.31	3	FAYIGDNMDLAFTJHTDWK		14 2 0 0	(N(N(H(H(H(H(H(H)))))(H(H(H))(H(H(H(H(H)))))))))	14	42.2809	31.1546	62.9442	0.00196	0.39648	6.7923e-60	0	6.7923e-60	1/sp|P87167|BUT2_SCHPO	1/120
fissionyeast_NGP_DDA_1.7577.7577.3.0.dta	fissionyeast_NGP_DDA_1	7577	2049.71	1407.96	3	QYNEJVTLYAPLEHINVAIR		9 2 0 0	(N(N(H(H(H)(H))(H(H)(H(H(H)))))))	5	99.4599	99.3991	99.5726	0.00753	1.78413	5.73122e-94	0	5.73122e-94	1/sp|Q9C0Y4|AGLU_SCHPO	1/821
fissionyeast_NGP_DDA_1.7579.7579.3.0.dta	fissionyeast_NGP_DDA_1	7579	2050.12	1522.64	3	LMVDHILPEVLVNEJR		14 2 0 0	(N(N(H(H(H(H(H(H)))))(H(H)(H(H(H(H(H(H))))))))))	15	29.4296	12.0648	61.6785	0.00383	0.83931	1.58406e-58	0	1.58406e-58	1/sp|Q9US39|YFZ2_SCHPO	1/421
fissionyeast_NGP_DDA_1.7589.7589.3.0.dta	fissionyeast_NGP_DDA_1	7589	2052.87	1353.94	3	QYNEJVTLYAPLEHINVAIR		8 2 0 0	(N(N(H(H(H(H)))(H(H)(H)(H)))))	5	45.7508	45.3723	46.4537	0.00691	1.70151	1.84003e-44	0	1.84003e-44	1/sp|Q9C0Y4|AGLU_SCHPO	1/821
fissionyeast_NGP_DDA_1.7592.7592.3.0.dta	fissionyeast_NGP_DDA_1	7592	2053.8	1591.3	3	FAYIGDNMDLAFTJHTDWK		13 2 0 0	(N(N(H(H(H(H(H(H(H))))))(H(H(H(H(H(H)))))))))	14	11.7944	8.93642	17.102	0.01571	3.29171	1.32006e-16	0	1.32006e-16	1/sp|P87167|BUT2_SCHPO	1/120
fissionyeast_NGP_DDA_1.7612.7612.4.0.dta	fissionyeast_NGP_DDA_1	7612	2059.25	1056.22	4	QYNEJVTLYAPLEHINVAIR		9 2 0 0	(N(N(H(H(H)(H))(H(H)(H(H(H)))))))	5	11.3063	8.55263	16.4203	0.00323	0.76563	6.79021e-16	0	6.79021e-16	1/sp|Q9C0Y4|AGLU_SCHPO	1/821
fissionyeast_NGP_DDA_1.7633.7633.3.0.dta	fissionyeast_NGP_DDA_1	7633	2064.89	1444.29	3	WGDAPVHSLAVGLLLJR		13 2 0 0	(N(N(H(H(H(H(H))))(H(H(H(H(H(H(H(H)))))))))))	16	34.4976	18.413	64.3692	8e-05	0.01862	3.49534e-61	0	3.49534e-61	1/sp|Q96WW1|OMH5_SCHPO	1/363
fissionyeast_NGP_DDA_1.7644.7644.3.0.dta	fissionyeast_NGP_DDA_1	7644	2067.86	1407.96	3	QYNEJVTLYAPLEHINVAIR		9 2 0 0	(N(N(H(H)(H(H)(H(H(H(H(H)))))))))	5	47.7621	46.4827	50.1382	0.00496	1.17516	9.81707e-48	0	9.81707e-48	1/sp|Q9C0Y4|AGLU_SCHPO	1/821
fissionyeast_NGP_DDA_1.7721.7721.5.0.dta	fissionyeast_NGP_DDA_1	7721	2088.51	1260.72	5	YVYDSSAGDJITAYVVDTGVSIHHVEFEGR		16 2 0 0	(N(N(H(H(H(H(H))))(H(H(H(H(H))))(H(H(H(H(H(H))))))))))	10	46.2123	67.9188	5.9003	0.00613	0.97298	2.77313e-05	0	2.77313e-05	1/sp|P40903|ISP6_SCHPO	1/214
fissionyeast_NGP_DDA_1.7731.7731.3.0.dta	fissionyeast_NGP_DDA_1	7731	2091.18	1197.54	3	IPLJDTVDVTTLPSIK		9 2 0 0	(N(N(H(H(H)(H))(H(H)(H(H(H)))))))	4	64.4271	56.3609	79.4072	0.00205	0.57076	6.68172e-75	0	6.68172e-75	1/sp|O94702|ERMP1_SCHPO	1/682
fissionyeast_NGP_DDA_1.7744.7744.3.0.dta	fissionyeast_NGP_DDA_1	7744	2094.73	1726.35	3	JITALSASEIWSDTDGVDAGR		16 2 0 0	(N(N(H(H(H(H(H(H(H(H)))))))(H(H(H(H)))(H(H(H(H))))))))	1	55.0614	79.1049	10.4091	-0.00533	-1.02929	1.22965e-10	0	1.22965e-10	1/sp|P32834|SXA1_SCHPO	1/106
fissionyeast_NGP_DDA_1.7757.7757.3.0.dta	fissionyeast_NGP_DDA_1	7757	2098.23	1143.52	3	IPLJDTVDVTTLPSIK		8 2 0 0	(N(N(H(H(H)(H))(H(H(H(H)))))))	4	92.2544	98.7821	80.1314	0.00365	1.06395	1.1038e-75	0	1.1038e-75	1/sp|O94702|ERMP1_SCHPO	1/682
fissionyeast_NGP_DDA_1.7770.7770.4.0.dta	fissionyeast_NGP_DDA_1	7770	2101.61	1494.62	4	YVYDSSAGDJITAYVVDTGVSIHHVEFEGR		14 2 0 0	(N(N(H(H(H(H(H(H(H))))))(H(H(H))(H(H(H(H))))))))	10	66.9476	96.2702	12.4914	0.00502	0.84064	3.36011e-12	0	3.36011e-12	1/sp|P40903|ISP6_SCHPO	1/214
fissionyeast_NGP_DDA_1.7772.7772.4.0.dta	fissionyeast_NGP_DDA_1	7772	2102.17	1454.1	4	YVYDSSAGDJITAYVVDTGVSIHHVEFEGR		13 2 0 0	(N(N(H(H(H(H(H))))(H(H)(H(H(H(H(H(H))))))))))	10	80.4412	117.069	12.4188	0.00763	1.31328	4.26508e-12	0	4.26508e-12	1/sp|P40903|ISP6_SCHPO	1/214
fissionyeast_NGP_DDA_1.7789.7789.4.0.dta	fissionyeast_NGP_DDA_1	7789	2106.74	1085.23	4	FVLFSQESPFLJWTSHHLQR		9 2 0 0	(N(N(H(H(H(H)))(H(H(H(H(H))))))))	12	49.1171	51.3185	45.0289	0.00365	0.84105	1.00033e-42	0	1.00033e-42	1/sp|Q9Y7P1|ERO12_SCHPO	1/546
fissionyeast_NGP_DDA_1.7791.7791.5.0.dta	fissionyeast_NGP_DDA_1	7791	2107.3	1131.07	5	YVYDSSAGDJITAYVVDTGVSIHHVEFEGR		12 2 0 0	(N(N(H(H(H(H)))(H(H)(H(H(H(H(H(H))))))))))	10	71.3086	99.3316	19.2659	0.00612	1.08347	1.3856e-18	0	1.3856e-18	1/sp|P40903|ISP6_SCHPO	1/214
fissionyeast_NGP_DDA_1.7798.7798.3.0.dta	fissionyeast_NGP_DDA_1	7798	2109.09	1446.63	3	FVLFSQESPFLJWTSHHLQR		9 2 0 0	(N(N(H(H)(H(H(H(H(H(H(H))))))))))	12	22.1194	21.761	22.7849	0.01409	3.2489	4.59945e-22	0	4.59945e-22	1/sp|Q9Y7P1|ERO12_SCHPO	1/546
fissionyeast_NGP_DDA_1.7812.7812.3.0.dta	fissionyeast_NGP_DDA_1	7812	2112.93	1089.5	3	IPLJDTVDVTTLPSIK		7 2 0 0	(N(N(H(H(H))(H(H(H(H)))))))	4	55.4034	52.0942	61.549	0.00091	0.27713	2.25172e-58	0	2.25172e-58	1/sp|O94702|ERMP1_SCHPO	1/682
fissionyeast_NGP_DDA_1.7842.7842.3.0.dta	fissionyeast_NGP_DDA_1	7842	2120.91	1564.3	3	JITALSASEIWSDTDGVDAGR		13 2 0 0	(N(N(H(H(H(H))(H(H(H))))(H(H(H(H(H(H)))))))))	1	54.9846	71.8116	23.7344	-0.00476	-1.01417	6.99551e-23	0	6.99551e-23	1/sp|P32834|SXA1_SCHPO	1/106
fissionyeast_NGP_DDA_1.7852.7852.4.0.dta	fissionyeast_NGP_DDA_1	7852	2123.58	1454.1	4	YVYDSSAGDJITAYVVDTGVSIHHVEFEGR		13 2 0 0	(N(N(H(H(H(H(H(H)))))(H(H(H(H(H(H(H))))))))))	10	56.725	81.232	11.2119	0.00719	1.23622	3.82914e-11	0	3.82914e-11	1/sp|P40903|ISP6_SCHPO	1/214
fissionyeast_NGP_DDA_1.7925.7925.3.1.dta	fissionyeast_NGP_DDA_1	7925	2143.49	1655.7	3	LLJISLEHLPGQTDIFR		16 2 0 0	(N(N(H(H(H(H(H(H(H(H)))))))(H(H)(H(H(H(H(H(H))))))))))	3	46.1751	39.3854	58.7844	0.00535	1.0782	9.36223e-56	0	9.36223e-56	1/sp|O14124|DPEH1_SCHPO	1/84
fissionyeast_NGP_DDA_1.7939.7939.3.0.dta	fissionyeast_NGP_DDA_1	7939	2147.12	1504.3	3	LVVGNLYASVDSJGTTIFK		13 2 0 0	(N(N(H(H(H(H))(H(H)))(H(H(H(H(H(H(H))))))))))	13	8.49577	10.3629	5.02824	0.0002	0.04448	0.0019678	0	0.0019678	1/sp|O42663|YF89_SCHPO	1/96
fissionyeast_NGP_DDA_1.7972.7972.3.0.dta	fissionyeast_NGP_DDA_1	7972	2155.97	1395.22	3	ANAGFJISLSDYWGR		13 2 0 0	(N(N(H(H(H(H(H))))(H(H(H(H(H(H(H(H)))))))))))	6	79.4709	73.8751	89.8631	0.00345	0.82384	1.17078e-84	0	1.17078e-84	1/sp|P78854|PLB1_SCHPO	1/220
fissionyeast_NGP_DDA_1.7982.7982.3.0.dta	fissionyeast_NGP_DDA_1	7982	2158.87	1601.68	3	LLJISLEHLPGQTDIFR		15 2 0 0	(N(N(H(H(H(H(H(H)))))(H(H(H(H)))(H(H(H(H(H)))))))))	3	53.7139	39.5878	79.9482	0.01244	2.58977	1.81349e-75	0	1.81349e-75	1/sp|O14124|DPEH1_SCHPO	1/84
fissionyeast_NGP_DDA_1.8015.8015.3.0.dta	fissionyeast_NGP_DDA_1	8015	2167.7	1341.2	3	ANAGFJISLSDYWGR		12 2 0 0	(N(N(H(H(H(H(H))))(H(H(H(H)))(H(H(H)))))))	6	73.8772	71.0318	79.1616	0.00522	1.29702	9.78779e-75	0	9.78779e-75	1/sp|P78854|PLB1_SCHPO	1/220
fissionyeast_NGP_DDA_1.8037.8037.3.0.dta	fissionyeast_NGP_DDA_1	8037	2173.58	1493.65	3	LLJISLEHLPGQTDIFR		13 2 0 0	(N(N(H(H(H(H(H))))(H(H(H(H(H(H(H(H)))))))))))	3	94.069	77.6854	124.496	0.00218	0.48754	2.57392e-116	0	2.57392e-116	1/sp|O14124|DPEH1_SCHPO	1/84
fissionyeast_NGP_DDA_1.8071.8071.3.0.dta	fissionyeast_NGP_DDA_1	8071	2182.75	1287.18	3	ANAGFJISLSDYWGR		11 2 0 0	(N(N(H(H(H(H(H))))(H(H)(H(H(H(H))))))))	6	56.6647	52.6671	64.0888	0.00386	0.99921	6.4657e-61	0	6.4657e-61	1/sp|P78854|PLB1_SCHPO	1/220
fissionyeast_NGP_DDA_1.8081.8081.3.0.dta	fissionyeast_NGP_DDA_1	8081	2185.42	1233.16	3	ANAGFJISLSDYWGR		10 2 0 0	(N(N(H(H(H)(H(H)))(H(H(H(H(H))))))))	6	46.9437	41.3454	57.3406	6e-05	0.01729	1.42339e-54	0	1.42339e-54	1/sp|P78854|PLB1_SCHPO	1/220
fissionyeast_NGP_DDA_1.8094.8094.3.0.dta	fissionyeast_NGP_DDA_1	8094	2189.01	1534.3	3	QYRDDLJLSYVFGCIPK	14,Carbamidomethyl[C];	13 2 0 0	(N(N(H(H(H(H))(H(H)))(H(H(H(H(H(H(H))))))))))	7	22.8307	17.481	32.7659	0.01092	2.37251	2.89153e-31	0	2.89153e-31	1/sp|Q9US39|YFZ2_SCHPO	1/379
fissionyeast_NGP_DDA_1.8131.8131.2.0.dta	fissionyeast_NGP_DDA_1	8131	2198.97	1768.22	2	ANAGFJISLSDYWGR		9 2 0 0	(N(N(H(H(H(H(H))))(H(H(H(H)))))))	6	12.4501	16.4623	4.99877	-0.00131	-0.37043	0.00235024	0	0.00235024	1/sp|P78854|PLB1_SCHPO	1/220
fissionyeast_NGP_DDA_1.8136.8136.3.0.dta	fissionyeast_NGP_DDA_1	8136	2200.25	1337.93	3	AAJDSFLWGPYRPNLYVGIR		8 2 0 0	(N(N(H(H(H(H)))(H(H)(H)(H)))))	3	56.3738	36.3859	93.494	0.0049	1.22185	3.48834e-88	0	3.48834e-88	1/sp|O14255|GCS1_SCHPO	1/39
fissionyeast_NGP_DDA_1.8139.8139.3.0.dta	fissionyeast_NGP_DDA_1	8139	2201.12	1195.86	3	QFVQYGJLTGLDMAVVK		8 2 0 0	(N(N(H(H(H(H)))(H(H)(H)(H)))))	7	32.0905	34.2775	28.0289	0.00191	0.5318	5.36125e-27	0	5.36125e-27	1/sp|O94702|ERMP1_SCHPO	1/291
fissionyeast_NGP_DDA_1.8141.8141.3.0.dta	fissionyeast_NGP_DDA_1	8141	2201.67	1426.26	3	QYRDDLJLSYVFGCIPK	14,Carbamidomethyl[C];	11 2 0 0	(N(N(H(H(H(H(H))))(H(H(H))(H(H(H)))))))	7	16.9428	12.7565	24.7173	0.01107	2.58782	1.11147e-23	0	1.11147e-23	1/sp|Q9US39|YFZ2_SCHPO	1/379
fissionyeast_NGP_DDA_1.8145.8145.3.0.dta	fissionyeast_NGP_DDA_1	8145	2202.79	1287.18	3	ANAGFJISLSDYWGR		11 2 0 0	(N(N(H(H(H(H(H))))(H(H(H))(H(H(H)))))))	6	25.5826	29.0128	19.2121	0.00732	1.89699	1.85544e-18	0	1.85544e-18	1/sp|P78854|PLB1_SCHPO	1/220
fissionyeast_NGP_DDA_1.8191.8191.3.0.dta	fissionyeast_NGP_DDA_1	8191	2215.25	1223.56	3	LLJISLEHLPGQTDIFR		8 2 0 0	(N(N(H(H(H(H)))(H(H)(H)(H)))))	3	55.7309	52.4001	61.9167	0.00535	1.45879	9.34208e-59	0	9.34208e-59	1/sp|O14124|DPEH1_SCHPO	1/84
fissionyeast_NGP_DDA_1.8213.8213.3.0.dta	fissionyeast_NGP_DDA_1	8213	2221.15	1424.89	3	WGYTJITEIMDVR		14 2 0 0	(N(N(H(H(H(H(H(H(H))))))(H(H(H))(H(H(H(H))))))))	5	37.6009	29.3613	52.903	-0.00119	-0.2787	1.97649e-50	0	1.97649e-50	1/sp|Q9C0Y4|AGLU_SCHPO	1/331
fissionyeast_NGP_DDA_1.8235.8235.3.0.dta	fissionyeast_NGP_DDA_1	8235	2227.09	1370.88	3	WGYTJITEIMDVR		13 2 0 0	(N(N(H(H(H(H(H))))(H(H(H(H(H(H(H(H)))))))))))	5	75.9062	68.9969	88.7379	0.00597	1.45225	4.92914e-84	0	4.92914e-84	1/sp|Q9C0Y4|AGLU_SCHPO	1/331
fissionyeast_NGP_DDA_1.8270.8270.4.0.dta	fissionyeast_NGP_DDA_1	8270	2236.5	1262.04	4	VDVAQLVEPYRJDCIFHDASGACHFFFK	14,Carbamidomethyl[C];23,Carbamidomethyl[C];	8 2 0 0	(N(N(H(H(H(H)))(H(H)(H(H))))))	12	14.6585	18.682	7.1863	0.00674	1.33669	2.56841e-07	0	2.56841e-07	1/sp|Q10283|HMDH_SCHPO	1/117
fissionyeast_NGP_DDA_1.8322.8322.3.0.dta	fissionyeast_NGP_DDA_1	8322	2250.31	1388.96	3	KAJLTFSEINSIILFGGASR		10 2 0 0	(N(N(H(H(H(H(H))))(H(H)(H(H(H)))))))	3	28.7434	28.9252	28.4058	0.006	1.44157	2.74297e-27	0	2.74297e-27	1/sp|Q10061|LHS1_SCHPO	1/359
fissionyeast_NGP_DDA_1.8377.8377.3.0.dta	fissionyeast_NGP_DDA_1	8377	2265.16	1154.81	3	WGYTJITEIMDVR		9 2 0 0	(N(N(H(H)(H(H(H(H)))(H(H(H)))))))	5	73.8761	71.8558	77.6281	0.00335	0.9688	2.3712e-73	0	2.3712e-73	1/sp|Q9C0Y4|AGLU_SCHPO	1/331
fissionyeast_NGP_DDA_1.8402.8402.2.0.dta	fissionyeast_NGP_DDA_1	8402	2271.93	1650.68	2	WGYTJITEIMDVR		8 2 0 0	(N(N(H(H(H(H)))(H(H(H(H)))))))	5	43.5858	41.5395	47.3861	-0.00021	-0.06339	2.26918e-45	0	2.26918e-45	1/sp|Q9C0Y4|AGLU_SCHPO	1/331
fissionyeast_NGP_DDA_1.8432.8432.3.0.dta	fissionyeast_NGP_DDA_1	8432	2279.91	1415.9	3	SIDCQWMDSVALJLSR	4,Carbamidomethyl[C];	12 2 0 0	(N(N(H(H(H(H(H))))(H(H(H(H)))(H(H(H)))))))	13	76.043	79.5484	69.5329	0.00348	0.81873	5.93733e-66	0	5.93733e-66	1/sp|P87167|BUT2_SCHPO	1/196
fissionyeast_NGP_DDA_1.8461.8461.3.0.dta	fissionyeast_NGP_DDA_1	8461	2287.79	1361.88	3	SIDCQWMDSVALJLSR	4,Carbamidomethyl[C];	11 2 0 0	(N(N(H(H(H(H(H))))(H(H)(H(H(H(H))))))))	13	61.4085	56.7814	70.0018	0.00975	2.38722	2.56546e-66	0	2.56546e-66	1/sp|P87167|BUT2_SCHPO	1/196
fissionyeast_NGP_DDA_1.8519.8519.3.0.dta	fissionyeast_NGP_DDA_1	8519	2303.42	1307.86	3	SIDCQWMDSVALJLSR	4,Carbamidomethyl[C];	10 2 0 0	(N(N(H(H(H))(H(H(H(H)))(H(H(H)))))))	13	71.1526	78.9227	56.7225	0.00387	0.98632	6.36235e-54	0	6.36235e-54	1/sp|P87167|BUT2_SCHPO	1/196
fissionyeast_NGP_DDA_1.8562.8562.3.0.dta	fissionyeast_NGP_DDA_1	8562	2315.16	1117.13	3	MEMJQTETLIPAAR	1,Acetyl[ProteinN-term];	8 2 0 0	(N(N(H(H(H(H)))(H(H)(H(H))))))	4	37.5944	51.4445	11.8728	0.00505	1.50858	9.26324e-12	0	9.26324e-12	1/sp|O13820|ERG5_SCHPO	44200
fissionyeast_NGP_DDA_1.8748.8748.3.0.dta	fissionyeast_NGP_DDA_1	8748	2365.22	1346.58	3	YQQSGLPLGIIFYJSTESR		9 2 0 0	(N(N(H(H(H)(H))(H(H)(H(H(H)))))))	14	58.6115	69.9997	37.4621	0.0036	0.89168	9.64402e-36	0	9.64402e-36	1/sp|Q10057|PDI1_SCHPO	1/257
fissionyeast_NGP_DDA_1.8765.8765.3.0.dta	fissionyeast_NGP_DDA_1	8765	2369.89	1292.56	3	YQQSGLPLGIIFYJSTESR		8 2 0 0	(N(N(H(H(H(H)))(H(H(H(H)))))))	14	55.2777	63.9002	39.2646	0.00527	1.35997	2.09233e-37	0	2.09233e-37	1/sp|Q10057|PDI1_SCHPO	1/257
fissionyeast_NGP_DDA_1.8794.8794.3.0.dta	fissionyeast_NGP_DDA_1	8794	2377.67	1462.65	3	LFTIAEJDTAJFTPLTFTTYLK		9 2 0 0	(N(N(H(H(H)(H(H)))(H(H)(H(H))))))	7	20.8799	24.1703	14.7692	0.00657	1.4976	1.80511e-14	0	1.80511e-14	3/sp|P0CU13|YI46_SCHPO/sp|Q9P7U4|YI75_SCHPO/sp|P0CU12|YHEF_SCHPO	3/88/89/88
fissionyeast_NGP_DDA_1.8796.8796.3.0.dta	fissionyeast_NGP_DDA_1	8796	2378.23	1748.06	3	SVAILDGVGVJNTFGVISYR		17 2 0 0	(N(N(H(H(H(H(H))))(H(H(H(H(H(H)))))(H(H(H(H(H(H))))))))))	11	46.5206	64.3156	13.4728	0.00738	1.40742	3.36703e-13	0	3.36703e-13	1/sp|P87167|BUT2_SCHPO	1/51
fissionyeast_NGP_DDA_1.8803.8803.4.0.dta	fissionyeast_NGP_DDA_1	8803	2380.03	1298.55	4	LJDTYTEVAEVMKDDFVFAASDDKELAK		10 2 0 0	(N(N(H(H(H))(H(H(H(H(H(H(H))))))))))	2	60.9885	68.533	46.9772	0.00316	0.60813	7.67557e-45	0	7.67557e-45	1/sp|Q10057|PDI1_SCHPO	1/161
fissionyeast_NGP_DDA_1.8814.8814.3.0.dta	fissionyeast_NGP_DDA_1	8814	2383.02	1558.7	3	LGJLTNSHVTDTIVLSNLGYFQLK		10 2 0 0	(N(N(H(H(H(H(H))))(H(H)(H(H(H)))))))	3	54.2601	50.3601	61.5031	0.00258	0.55175	2.65502e-58	0	2.65502e-58	1/sp|Q09140|UGGG_SCHPO	1/1046
fissionyeast_NGP_DDA_1.8825.8825.3.0.dta	fissionyeast_NGP_DDA_1	8825	2386	1504.69	3	LGJLTNSHVTDTIVLSNLGYFQLK		9 2 0 0	(N(N(H(H(H))(H(H)(H(H(H(H))))))))	3	42.9441	44.7399	39.6091	0.00723	1.60268	6.83437e-38	0	6.83437e-38	1/sp|Q09140|UGGG_SCHPO	1/1046
fissionyeast_NGP_DDA_1.8858.8858.4.0.dta	fissionyeast_NGP_DDA_1	8858	2394.84	1217.53	4	LJDTYTEVAEVMKDDFVFAASDDKELAK		8 2 0 0	(N(N(H(H(H))(H(H)(H)(H(H))))))	2	83.3327	104.147	44.6773	0.00528	1.08397	1.96997e-42	0	1.96997e-42	1/sp|Q10057|PDI1_SCHPO	1/161
fissionyeast_NGP_DDA_1.8916.8916.3.0.dta	fissionyeast_NGP_DDA_1	8916	2410.45	1163.16	3	JESIYVFLDLANPK		9 2 0 0	(N(N(H(H(H(H)))(H(H(H(H(H))))))))	1	21.9436	22.4672	20.9713	0.0012	0.34333	3.48637e-20	0	3.48637e-20	1/sp|Q9USU5|GAS2_SCHPO	1/104
fissionyeast_NGP_DDA_1.8949.8949.3.0.dta	fissionyeast_NGP_DDA_1	8949	2419.49	1633.31	3	LFEWJVTDVYDVDPDGSGNSR		13 2 0 0	(N(N(H(H(H(H))(H(H(H))))(H(H(H(H(H(H)))))))))	5	33.6981	49.8452	3.71082	0.0051	1.042	0.00817853	0	0.00817853	1/sp|Q09920|FIO1_SCHPO	44226
fissionyeast_NGP_DDA_1.9011.9011.4.0.dta	fissionyeast_NGP_DDA_1	9011	2436.28	1258.04	4	LJDTYTEVAEVMKDDFVFAASDDKELAK		9 2 0 0	(N(N(H(H(H(H)))(H(H(H(H(H))))))))	2	14.1152	18.6133	5.76161	0.00642	1.27743	6.69018e-05	0	6.69018e-05	1/sp|Q10057|PDI1_SCHPO	1/161
fissionyeast_NGP_DDA_1.9025.9025.3.0.dta	fissionyeast_NGP_DDA_1	9025	2440.1	1629.04	3	HPSFPLSNNGELIGEFTLSJITDVEK		10 2 0 0	(N(N(H(H(H(H)))(H(H(H(H(H(H)))))))))	20	24.4052	27.5453	18.5736	0.00112	0.22864	6.4225e-18	0	6.4225e-18	1/sp|Q10061|LHS1_SCHPO	1/488
fissionyeast_NGP_DDA_1.9185.9185.3.0.dta	fissionyeast_NGP_DDA_1	9185	2482.87	1575.34	3	LSJVTTATFDGISNVFIGNLK		13 2 0 0	(N(N(H(H(H(H(H))))(H(H(H(H)))(H(H(H(H))))))))	3	94.6649	114.804	57.2631	0.0041	0.86762	1.81046e-54	0	1.81046e-54	1/sp|O13960|ECM33_SCHPO	1/203
fissionyeast_NGP_DDA_1.9251.9251.4.1.dta	fissionyeast_NGP_DDA_1	9251	2500.49	1081.73	4	IIDWGHSGEIGNLLLSEYJVTYK		8 2 0 0	(N(N(H(H(H(H)))(H(H(H(H)))))))	19	61.1741	71.2914	42.3847	0.00633	1.46414	2.20479e-40	0	2.20479e-40	1/sp|O74480|YQJ7_SCHPO	1/185
fissionyeast_NGP_DDA_1.9275.9275.3.0.dta	fissionyeast_NGP_DDA_1	9275	2506.94	1387.96	3	IIDWGHSGEIGNLLLSEYJVTYK		7 2 0 0	(N(N(H(H(H)(H))(H(H(H))))))	19	27.3539	31.5504	19.5604	0.00497	1.19351	1.02439e-18	0	1.02439e-18	1/sp|O74480|YQJ7_SCHPO	1/185
fissionyeast_NGP_DDA_1.9311.9311.3.0.dta	fissionyeast_NGP_DDA_1	9311	2516.64	1462.65	3	LFTIAEJDTAJFTPLTFTTYLK		9 2 0 0	(N(N(H(H(H(H(H))))(H(H(H(H)))))))	7	17.5303	21.9674	9.29002	0.00877	2.00034	1.71497e-09	0	1.71497e-09	3/sp|P0CU13|YI46_SCHPO/sp|Q9P7U4|YI75_SCHPO/sp|P0CU12|YHEF_SCHPO	3/88/89/88
fissionyeast_NGP_DDA_1.9313.9313.4.0.dta	fissionyeast_NGP_DDA_1	9313	2517.19	1262.79	4	LSJVTTATFDGISNVFIGNLK		15 2 0 0	(N(N(H(H(H)(H(H(H(H(H))))))(H(H(H(H(H(H(H))))))))))	3	22.3532	28.2381	11.4242	0.0195	3.86217	2.90371e-11	0	2.90371e-11	1/sp|O13960|ECM33_SCHPO	1/203
fissionyeast_NGP_DDA_1.9380.9380.3.0.dta	fissionyeast_NGP_DDA_1	9380	2535.59	1575.34	3	LSJVTTATFDGISNVFIGNLK		13 2 0 0	(N(N(H(H(H(H(H(H)))))(H(H(H(H(H(H(H))))))))))	3	100.743	123.845	57.8409	0.00462	0.97875	5.40864e-55	0	5.40864e-55	1/sp|O13960|ECM33_SCHPO	1/203
fissionyeast_NGP_DDA_1.9391.9391.3.0.dta	fissionyeast_NGP_DDA_1	9391	2538.54	1629.36	3	LSJVTTATFDGISNVFIGNLK		14 2 0 0	(N(N(H(H(H(H(H))))(H(H(H(H)))(H(H(H(H(H)))))))))	3	74.861	93.2509	40.7084	0.0048	0.98325	7.57769e-39	0	7.57769e-39	1/sp|O13960|ECM33_SCHPO	1/203
fissionyeast_NGP_DDA_1.9392.9392.4.0.dta	fissionyeast_NGP_DDA_1	9392	2538.81	1181.76	4	LSJVTTATFDGISNVFIGNLK		13 2 0 0	(N(N(H(H(H(H)))(H(H(H(H)))(H(H(H(H(H)))))))))	3	91.7759	121.098	37.3208	0.0045	0.95166	1.50289e-35	0	1.50289e-35	1/sp|O13960|ECM33_SCHPO	1/203
fissionyeast_NGP_DDA_1.9424.9424.3.0.dta	fissionyeast_NGP_DDA_1	9424	2547.23	1521.33	3	LSJVTTATFDGISNVFIGNLK		12 2 0 0	(N(N(H(H(H(H(H(H)))))(H(H)(H(H(H(H))))))))	3	74.1909	94.6449	36.2051	0.00278	0.60831	1.70266e-34	0	1.70266e-34	1/sp|O13960|ECM33_SCHPO	1/203
fissionyeast_NGP_DDA_1.9486.9486.3.0.dta	fissionyeast_NGP_DDA_1	9486	2563.86	1467.31	3	LSJVTTATFDGISNVFIGNLK		11 2 0 0	(N(N(H(H(H)(H(H(H))))(H(H)(H(H(H)))))))	3	80.9209	98.3104	48.626	0.00391	0.88968	3.01467e-46	0	3.01467e-46	1/sp|O13960|ECM33_SCHPO	1/203
fissionyeast_NGP_DDA_1.9487.9487.3.0.dta	fissionyeast_NGP_DDA_1	9487	2564.14	1575.34	3	LSJVTTATFDGISNVFIGNLK		13 2 0 0	(N(N(H(H(H(H(H))))(H(H(H))(H(H(H(H(H)))))))))	3	53.4706	69.5104	23.6823	0.00229	0.48532	9.65637e-23	0	9.65637e-23	1/sp|O13960|ECM33_SCHPO	1/203
fissionyeast_NGP_DDA_1.9534.9534.3.0.dta	fissionyeast_NGP_DDA_1	9534	2576.82	1471.62	3	LIWLDNMFJLSAVAHR		13 2 0 0	(N(N(H(H(H(H(H(H)))))(H(H)(H(H(H(H(H)))))))))	9	11.8851	8.61175	17.9641	0.01352	3.06393	2.16462e-17	0	2.16462e-17	1/sp|O94323|YGK5_SCHPO	1/306
fissionyeast_NGP_DDA_1.9553.9553.3.0.dta	fissionyeast_NGP_DDA_1	9553	2582	1190.18	3	MJTTSEVIVGTGFQAIR	1,Acetyl[ProteinN-term];	8 2 0 0	(N(N(H(H(H(H)))(H(H(H(H)))))))	2	78.0451	113.25	12.6652	0.00412	1.1542	2.32118e-12	0	2.32118e-12	1/sp|Q9UUH4|MSMO_SCHPO	44198
fissionyeast_NGP_DDA_1.9829.9829.3.0.dta	fissionyeast_NGP_DDA_1	9829	2655.58	1797.07	3	TEEFSJMTVPMIFSEFGCIEVRPR	18,Carbamidomethyl[C];	13 2 0 0	(N(N(H(H(H(H))(H(H(H))))(H(H(H(H(H(H)))))))))	6	31.355	44.9405	6.12471	0.00686	1.27285	9.11251e-06	0	9.11251e-06	1/sp|Q9P378|GAS1_SCHPO	1/249
fissionyeast_NGP_DDA_1.9987.9987.3.0.dta	fissionyeast_NGP_DDA_1	9987	2697.95	1745.72	3	TLGDTTYGFPJVSLSSITSQEWYR		13 2 0 0	(N(N(H(H(H))(H(H(H(H(H))))(H(H(H(H(H)))))))))	11	35.3684	50.4591	7.34269	0.00917	1.75117	1.62393e-07	0	1.62393e-07	1/sp|P78854|PLB1_SCHPO	1/244
fissionyeast_NGP_DDA_1.10051.10051.3.0.dta	fissionyeast_NGP_DDA_1	10051	2715.05	1292.24	3	AJLTFSEINSIILFGGASR		9 2 0 0	(N(N(H(H(H(H(H))))(H(H(H(H)))))))	2	58.0719	74.1962	28.1268	0.00764	1.97211	4.2276e-27	0	4.2276e-27	1/sp|Q10061|LHS1_SCHPO	1/359
fissionyeast_NGP_DDA_1.10102.10102.3.0.dta	fissionyeast_NGP_DDA_1	10102	2728.61	1583.67	3	TLGDTTYGFPJVSLSSITSQEWYR		10 2 0 0	(N(N(H(H(H(H(H))))(H(H(H))(H(H))))))	11	69.0804	93.046	24.5727	0.00532	1.11959	1.45264e-23	0	1.45264e-23	1/sp|P78854|PLB1_SCHPO	1/244
fissionyeast_NGP_DDA_1.10673.10673.3.0.dta	fissionyeast_NGP_DDA_1	10673	2881.71	1586.7	3	ADALAQEJLSYVYSPLFHSFQDWVVR		8 2 0 0	(N(N(H(H(H(H)))(H(H(H(H)))))))	8	9.21754	11.8524	4.32432	0.00062	0.1311	0.00652708	0	0.00652708	1/sp|Q9P4X2|OMH6_SCHPO	1/110
fissionyeast_NGP_DDA_1.10802.10802.3.0.dta	fissionyeast_NGP_DDA_1	10802	2916.74	1516.66	3	LFTIAEJDTAJFTPLTFTTYLK		10 2 0 0	(N(N(H(H(H)(H(H)))(H(H)(H(H(H)))))))	7	70.7129	95.1038	25.4156	0.00238	0.52351	1.22451e-24	0	1.22451e-24	3/sp|P0CU13|YI46_SCHPO/sp|Q9P7U4|YI75_SCHPO/sp|P0CU12|YHEF_SCHPO	3/88/89/88
fissionyeast_NGP_DDA_1.10867.10867.3.0.dta	fissionyeast_NGP_DDA_1	10867	2933.81	1462.65	3	LFTIAEJDTAJFTPLTFTTYLK		9 2 0 0	(N(N(H(H(H))(H(H(H))(H(H(H)))))))	7	94.9779	127.746	34.1229	0.00519	1.18296	1.11244e-32	0	1.11244e-32	3/sp|P0CU13|YI46_SCHPO/sp|Q9P7U4|YI75_SCHPO/sp|P0CU12|YHEF_SCHPO	3/88/89/88
fissionyeast_NGP_DDA_1.10925.10925.3.0.dta	fissionyeast_NGP_DDA_1	10925	2949.4	1408.63	3	LFTIAEJDTAJFTPLTFTTYLK		8 2 0 0	(N(N(H(H(H(H)))(H(H(H(H)))))))	7	30.8702	43.2285	7.91916	0.00491	1.16145	4.68933e-08	0	4.68933e-08	3/sp|P0CU13|YI46_SCHPO/sp|Q9P7U4|YI75_SCHPO/sp|P0CU12|YHEF_SCHPO	3/88/89/88
fissionyeast_NGP_DDA_1.10953.10953.4.0.dta	fissionyeast_NGP_DDA_1	10953	2956.95	1324.35	4	YQQSGLPLGIIFYJSTESRDELYDVFQPLAK		8 2 0 0	(N(N(H(H(H(H)))(H(H)(H(H))))))	14	36.1642	51.1539	8.32621	0.00538	1.01632	1.21649e-08	0	1.21649e-08	1/sp|Q10057|PDI1_SCHPO	1/257
fissionyeast_NGP_DDA_1.10957.10957.3.0.dta	fissionyeast_NGP_DDA_1	10957	2957.92	1462.65	3	LFTIAEJDTAJFTPLTFTTYLK		9 2 0 0	(N(N(H(H(H(H)))(H(H)(H(H)(H))))))	7	41.6562	56.3966	14.281	0.00665	1.51538	4.22801e-14	0	4.22801e-14	3/sp|P0CU13|YI46_SCHPO/sp|Q9P7U4|YI75_SCHPO/sp|P0CU12|YHEF_SCHPO	3/88/89/88
fissionyeast_NGP_DDA_1.10992.10992.3.0.dta	fissionyeast_NGP_DDA_1	10992	2967.29	1408.63	3	LFTIAEJDTAJFTPLTFTTYLK		8 2 0 0	(N(N(H(H(H(H)))(H(H)(H(H))))))	7	12.63	16.2866	5.83909	0.00884	2.09258	4.68577e-05	0	4.68577e-05	3/sp|P0CU13|YI46_SCHPO/sp|Q9P7U4|YI75_SCHPO/sp|P0CU12|YHEF_SCHPO	3/88/89/88
fissionyeast_NGP_DDA_1.11899.11899.3.0.dta	fissionyeast_NGP_DDA_1	11899	3209.71	1419.94	3	LSEMVETALDVLLJATNEDTSK		9 2 0 0	(N(N(H(H(H))(H(H)(H(H(H(H))))))))	14	59.2532	71.6543	36.2225	0.00242	0.56798	1.3721e-34	0	1.3721e-34	1/sp|O60109|PPB_SCHPO	1/291
fissionyeast_NGP_DDA_1.11911.11911.3.0.dta	fissionyeast_NGP_DDA_1	11911	3212.93	1365.92	3	LSEMVETALDVLLJATNEDTSK		8 2 0 0	(N(N(H(H(H(H)))(H(H)(H(H))))))	14	44.8053	62.5673	11.8188	-0.00012	-0.02862	1.03227e-11	0	1.03227e-11	1/sp|O60109|PPB_SCHPO	1/291
fissionyeast_NGP_DDA_1.11938.11938.3.0.dta	fissionyeast_NGP_DDA_1	11938	3220.23	1667.72	3	DTPPLVIYLPNVPYNYFTJISTDR		11 2 0 0	(N(N(H(H(H(H(H))))(H(H)(H(H(H(H))))))))	19	34.6957	41.9726	21.1816	0.00063	0.12627	2.16673e-20	0	2.16673e-20	1/sp|P78854|PLB1_SCHPO	1/523
fissionyeast_NGP_DDA_1.11966.11966.3.0.dta	fissionyeast_NGP_DDA_1	11966	3227.62	1505.67	3	DTPPLVIYLPNVPYNYFTJISTDR		8 2 0 0	(N(N(H(H(H(H)))(H(H)(H)(H)))))	19	37.4902	50.9617	12.4717	0.00881	1.95078	3.64924e-12	0	3.64924e-12	1/sp|P78854|PLB1_SCHPO	1/523
fissionyeast_NGP_DDA_3.337.337.2.0.dta	fissionyeast_NGP_DDA_3	337	90.3673	1317.99	2	JASCYR	4,Carbamidomethyl[C];	9 2 0 0	(N(N(H(H(H(H)))(H(H)(H(H(H)))))))	1	29.0007	8.78721	66.5401	0.00411	1.56069	8.89538e-23	0.00236407	0.00236407	1/sp|O59866|OSTB_SCHPO	1/289
fissionyeast_NGP_DDA_3.398.398.2.0.dta	fissionyeast_NGP_DDA_3	398	105.899	1317.99	2	JASCYR	4,Carbamidomethyl[C];	9 2 0 0	(N(N(H(H(H(H)))(H(H)(H(H(H)))))))	1	29.1585	10.7845	63.2818	0.00421	1.5994	8.94799e-22	0	8.94799e-22	1/sp|O59866|OSTB_SCHPO	1/289
fissionyeast_NGP_DDA_3.526.526.2.0.dta	fissionyeast_NGP_DDA_3	526	139.293	1317.99	2	JASCYR	4,Carbamidomethyl[C];	9 2 0 0	(N(N(H(H(H)(H(H)))(H(H(H(H)))))))	1	30.5127	11.2545	66.2779	0.0042	1.59485	1.26332e-22	0	1.26332e-22	1/sp|O59866|OSTB_SCHPO	1/289
fissionyeast_NGP_DDA_3.595.595.2.0.dta	fissionyeast_NGP_DDA_3	595	157.931	1317.99	2	JASCYR	4,Carbamidomethyl[C];	9 2 0 0	(N(N(H(H(H(H)))(H(H)(H(H(H)))))))	1	31.9486	11.2372	70.4127	0.00437	1.65709	5.36547e-24	0	5.36547e-24	1/sp|O59866|OSTB_SCHPO	1/289
fissionyeast_NGP_DDA_3.667.667.2.0.dta	fissionyeast_NGP_DDA_3	667	177.262	1317.99	2	JASCYR	4,Carbamidomethyl[C];	9 2 0 0	(N(N(H(H(H)(H(H)))(H(H(H(H)))))))	1	30.4568	10.8361	66.8953	0.00437	1.65785	8.20005e-23	0	8.20005e-23	1/sp|O59866|OSTB_SCHPO	1/289
fissionyeast_NGP_DDA_3.738.738.2.0.dta	fissionyeast_NGP_DDA_3	738	196.448	1317.99	2	JASCYR	4,Carbamidomethyl[C];	9 2 0 0	(N(N(H(H(H))(H(H(H))(H(H(H)))))))	1	34.3105	14.454	71.1867	0.00444	1.68669	2.1199e-24	0	2.1199e-24	1/sp|O59866|OSTB_SCHPO	1/289
fissionyeast_NGP_DDA_3.796.796.2.0.dta	fissionyeast_NGP_DDA_3	796	212.055	1236.96	2	JASCYR	4,Carbamidomethyl[C];	8 2 0 0	(N(N(H(H(H(H)))(H(H(H(H)))))))	1	28.3881	10.4273	61.7438	0.00437	1.76545	2.30108e-21	0	2.30108e-21	1/sp|O59866|OSTB_SCHPO	1/289
fissionyeast_NGP_DDA_3.807.807.2.0.dta	fissionyeast_NGP_DDA_3	807	215.01	1317.99	2	JASCYR	4,Carbamidomethyl[C];	9 2 0 0	(N(N(H(H(H)(H))(H(H(H))(H(H))))))	1	36.5276	15.0124	76.4843	0.00458	1.73906	7.78871e-26	0	7.78871e-26	1/sp|O59866|OSTB_SCHPO	1/289
fissionyeast_NGP_DDA_3.871.871.2.0.dta	fissionyeast_NGP_DDA_3	871	232.225	1236.96	2	JASCYR	4,Carbamidomethyl[C];	8 2 0 0	(N(N(H(H(H))(H(H(H))(H(H))))))	1	29.5882	11.235	63.6727	0.00453	1.83015	6.54145e-22	0	6.54145e-22	1/sp|O59866|OSTB_SCHPO	1/289
fissionyeast_NGP_DDA_3.879.879.2.0.dta	fissionyeast_NGP_DDA_3	879	234.349	1317.99	2	JASCYR	4,Carbamidomethyl[C];	9 2 0 0	(N(N(H(H(H)(H))(H(H)(H(H(H)))))))	1	39.3077	18.6522	77.6679	0.00471	1.78764	3.33479e-26	0	3.33479e-26	1/sp|O59866|OSTB_SCHPO	1/289
fissionyeast_NGP_DDA_3.945.945.2.0.dta	fissionyeast_NGP_DDA_3	945	252.152	1317.99	2	JASCYR	4,Carbamidomethyl[C];	9 2 0 0	(N(N(H(H(H))(H(H(H(H(H(H)))))))))	1	38.6517	18.5776	75.9321	0.00474	1.79902	1.03911e-25	0	1.03911e-25	1/sp|O59866|OSTB_SCHPO	1/289
fissionyeast_NGP_DDA_3.954.954.2.0.dta	fissionyeast_NGP_DDA_3	954	254.673	1236.96	2	JASCYR	4,Carbamidomethyl[C];	8 2 0 0	(N(N(H(H(H))(H(H(H))(H(H))))))	1	29.5447	10.6891	64.5622	0.00482	1.94823	3.77548e-22	0	3.77548e-22	1/sp|O59866|OSTB_SCHPO	1/289
fissionyeast_NGP_DDA_3.1021.1021.2.0.dta	fissionyeast_NGP_DDA_3	1021	272.795	1236.96	2	JASCYR	4,Carbamidomethyl[C];	8 2 0 0	(N(N(H(H(H))(H(H(H(H(H))))))))	1	28.4629	11.2308	60.4654	0.00501	2.02425	5.79248e-21	0	5.79248e-21	1/sp|O59866|OSTB_SCHPO	1/289
fissionyeast_NGP_DDA_3.1025.1025.2.0.dta	fissionyeast_NGP_DDA_3	1025	273.928	1317.99	2	JASCYR	4,Carbamidomethyl[C];	9 2 0 0	(N(N(H(H(H)(H))(H(H(H))(H(H))))))	1	41.2348	21.1408	78.5524	0.00473	1.79447	1.23488e-26	0	1.23488e-26	1/sp|O59866|OSTB_SCHPO	1/289
fissionyeast_NGP_DDA_3.1105.1105.3.0.dta	fissionyeast_NGP_DDA_3	1105	295.575	1012.75	3	JTTAGJHTVTR		9 2 0 0	(N(N(H(H(H)(H(H)))(H(H)(H(H))))))	1	31.6367	16.3681	59.9928	0.00551	1.81521	8.42117e-21	0	8.42117e-21	1/sp|P78854|PLB1_SCHPO	1/494
fissionyeast_NGP_DDA_3.1189.1189.3.0.dta	fissionyeast_NGP_DDA_3	1189	318.743	945.054	3	SJATKPQCPK	8,Carbamidomethyl[C];	8 2 0 0	(N(N(H(H(H(H)))(H(H)(H)(H)))))	2	41.2603	23.93	73.4452	0.00356	1.25789	4.71675e-25	0	4.71675e-25	1/sp|O14103|ROT1_SCHPO	1/83
fissionyeast_NGP_DDA_3.1227.1227.3.0.dta	fissionyeast_NGP_DDA_3	1227	329.094	1215.14	3	SJATKPQCPK	8,Carbamidomethyl[C];	13 2 0 0	(N(N(H(H(H(H(H))))(H(H(H(H(H(H(H(H)))))))))))	2	47.8778	16.5177	106.118	0.00479	1.3157	2.70791e-35	0	2.70791e-35	1/sp|O14103|ROT1_SCHPO	1/83
fissionyeast_NGP_DDA_3.1228.1228.3.0.dta	fissionyeast_NGP_DDA_3	1228	329.372	1107.11	3	SJATKPQCPK	8,Carbamidomethyl[C];	11 2 0 0	(N(N(H(H(H(H(H))))(H(H)(H(H(H(H))))))))	2	49.6445	20.9812	102.876	0.00453	1.36429	5.21307e-34	0	5.21307e-34	1/sp|O14103|ROT1_SCHPO	1/83
fissionyeast_NGP_DDA_3.1229.1229.3.0.dta	fissionyeast_NGP_DDA_3	1229	329.709	1053.09	3	SJATKPQCPK	8,Carbamidomethyl[C];	10 2 0 0	(N(N(H(H(H(H(H))))(H(H(H))(H(H))))))	2	41.6981	20.4067	81.2394	0.00357	1.13198	2.46048e-27	0	2.46048e-27	1/sp|O14103|ROT1_SCHPO	1/83
fissionyeast_NGP_DDA_3.1231.1231.3.0.dta	fissionyeast_NGP_DDA_3	1231	330.264	1161.12	3	SJATKPQCPK	8,Carbamidomethyl[C];	12 2 0 0	(N(N(H(H(H(H(H))))(H(H(H(H)))(H(H(H)))))))	2	43.7054	21.5662	84.821	0.00456	1.3087	2.06648e-28	0	2.06648e-28	1/sp|O14103|ROT1_SCHPO	1/83
fissionyeast_NGP_DDA_3.1238.1238.3.0.dta	fissionyeast_NGP_DDA_3	1238	332.063	999.071	3	SJATKPQCPK	8,Carbamidomethyl[C];	9 2 0 0	(N(N(H(H(H)(H(H)))(H(H)(H(H))))))	2	47.0318	23.4171	90.8877	0.0031	1.03478	2.75921e-30	0	2.75921e-30	1/sp|O14103|ROT1_SCHPO	1/83
fissionyeast_NGP_DDA_3.1249.1249.3.0.dta	fissionyeast_NGP_DDA_3	1249	335.041	1066.76	3	JTTAGJHTVTR		10 2 0 0	(N(N(H(H(H))(H(H(H(H)))(H(H(H)))))))	6	28.0017	11.082	59.424	0.00356	1.11371	1.10612e-20	0	1.10612e-20	1/sp|P78854|PLB1_SCHPO	1/499
fissionyeast_NGP_DDA_3.1305.1305.3.0.dta	fissionyeast_NGP_DDA_3	1305	350.13	1269.16	3	SJATKPQCPK	8,Carbamidomethyl[C];	14 2 0 0	(N(N(H(H(H(H))(H(H)))(H(H(H(H(H(H(H(H)))))))))))	2	41.3527	16.0751	88.2968	0.00351	0.92162	2.9208e-29	0	2.9208e-29	1/sp|O14103|ROT1_SCHPO	1/83
fissionyeast_NGP_DDA_3.1322.1322.2.0.dta	fissionyeast_NGP_DDA_3	1322	354.814	1713.13	2	NFJDSSTK		13 2 0 0	(N(N(H(H(H(H))(H(H)))(H(H(H(H(H(H(H))))))))))	3	60.2287	40.3298	97.1837	0.00141	0.41183	2.97665e-32	0	2.97665e-32	1/sp|P78854|PLB1_SCHPO	1/348
fissionyeast_NGP_DDA_3.1326.1326.2.0.dta	fissionyeast_NGP_DDA_3	1326	355.774	1263.52	2	LISSJK		9 2 0 0	(N(N(H(H(H)(H))(H(H(H))(H(H))))))	5	51.0149	33.8167	82.9545	0.00207	0.81763	8.15294e-28	0	8.15294e-28	1/sp|O94694|YG1A_SCHPO	1/54
fissionyeast_NGP_DDA_3.1347.1347.3.0.dta	fissionyeast_NGP_DDA_3	1347	361.678	1142.42	3	NFJDSSTK		13 2 0 0	(N(N(H(H(H(H(H))))(H(H(H(H(H(H(H(H)))))))))))	3	38.0325	15.6652	79.5718	0.00254	0.74261	7.45425e-27	0	7.45425e-27	1/sp|P78854|PLB1_SCHPO	1/348
fissionyeast_NGP_DDA_3.1509.1509.3.0.dta	fissionyeast_NGP_DDA_3	1509	405.587	1212.44	3	FJCTTR	3,Carbamidomethyl[C];	15 2 0 0	(N(N(H(H(H(H(H(H)))))(H(H(H(H)))(H(H(H(H(H)))))))))	2	41.1951	7.45376	103.858	0.00838	2.30455	2.21518e-34	0.00697674	0.00697674	1/sp|P87167|BUT2_SCHPO	1/333
fissionyeast_NGP_DDA_3.1527.1527.3.0.dta	fissionyeast_NGP_DDA_3	1527	410.425	1320.48	3	FJCTTR	3,Carbamidomethyl[C];	17 2 0 0	(N(N(H(H(H(H(H(H(H(H)))))))(H(H(H(H)))(H(H(H(H(H)))))))))	2	39.311	7.74685	97.9301	0.0115	2.90419	1.22961e-32	0.00697674	0.00697674	1/sp|P87167|BUT2_SCHPO	1/333
fissionyeast_NGP_DDA_3.1564.1564.3.0.dta	fissionyeast_NGP_DDA_3	1564	420.753	1266.46	3	FJCTTR	3,Carbamidomethyl[C];	16 2 0 0	(N(N(H(H(H))(H(H(H(H(H(H)))))(H(H(H(H(H(H(H)))))))))))	2	50.8157	11.0514	124.664	0.00933	2.45758	2.93176e-40	0	2.93176e-40	1/sp|P87167|BUT2_SCHPO	1/333
fissionyeast_NGP_DDA_3.1565.1565.3.0.dta	fissionyeast_NGP_DDA_3	1565	421.031	1158.43	3	FJCTTR	3,Carbamidomethyl[C];	14 2 0 0	(N(N(H(H(H(H(H(H)))))(H(H(H))(H(H(H(H(H)))))))))	2	61.264	16.3583	144.66	0.00689	1.9835	8.76682e-46	0	8.76682e-46	1/sp|P87167|BUT2_SCHPO	1/333
fissionyeast_NGP_DDA_3.1600.1600.3.0.dta	fissionyeast_NGP_DDA_3	1600	430.295	1104.41	3	FJCTTR	3,Carbamidomethyl[C];	13 2 0 0	(N(N(H(H(H(H(H))))(H(H(H(H(H(H(H(H)))))))))))	2	43.5931	7.37961	110.847	0.00485	1.46431	1.77146e-36	0.00921659	0.00921659	1/sp|P87167|BUT2_SCHPO	1/333
fissionyeast_NGP_DDA_3.1644.1644.3.0.dta	fissionyeast_NGP_DDA_3	1644	442.094	1212.44	3	FJCTTR	3,Carbamidomethyl[C];	15 2 0 0	(N(N(H(H(H(H(H(H)))))(H(H(H(H)))(H(H(H(H(H)))))))))	2	63.3358	11.7966	159.051	0.0066	1.81436	1.22196e-49	0	1.22196e-49	1/sp|P87167|BUT2_SCHPO	1/333
fissionyeast_NGP_DDA_3.1666.1666.3.0.dta	fissionyeast_NGP_DDA_3	1666	447.948	1158.43	3	FJCTTR	3,Carbamidomethyl[C];	14 2 0 0	(N(N(H(H(H(H(H(H)))))(H(H(H))(H(H(H(H(H)))))))))	2	53.2359	11.1431	131.408	0.00652	1.87726	3.00541e-42	0	3.00541e-42	1/sp|P87167|BUT2_SCHPO	1/333
fissionyeast_NGP_DDA_3.1675.1675.3.0.dta	fissionyeast_NGP_DDA_3	1675	450.481	1104.41	3	FJCTTR	3,Carbamidomethyl[C];	13 2 0 0	(N(N(H(H(H(H(H))))(H(H(H(H(H(H(H(H)))))))))))	2	52.0152	11.9187	126.48	0.00588	1.77598	7.75844e-41	0	7.75844e-41	1/sp|P87167|BUT2_SCHPO	1/333
fissionyeast_NGP_DDA_3.1678.1678.2.0.dta	fissionyeast_NGP_DDA_3	1678	451.165	1656.11	2	FJCTTR	3,Carbamidomethyl[C];	13 2 0 0	(N(N(H(H(H(H(H))))(H(H(H(H(H(H(H(H)))))))))))	2	37.6838	12.8038	83.8896	0.00174	0.52508	4.5775e-28	0	4.5775e-28	1/sp|P87167|BUT2_SCHPO	1/333
fissionyeast_NGP_DDA_3.1722.1722.2.0.dta	fissionyeast_NGP_DDA_3	1722	462.968	1575.08	2	FJCTTR	3,Carbamidomethyl[C];	12 2 0 0	(N(N(H(H(H(H(H))))(H(H(H(H)))(H(H(H)))))))	2	41.8179	15.3102	91.0465	0.00436	1.38516	2.29306e-30	0	2.29306e-30	1/sp|P87167|BUT2_SCHPO	1/333
fissionyeast_NGP_DDA_3.1743.1743.2.0.dta	fissionyeast_NGP_DDA_3	1743	468.931	1656.11	2	FJCTTR	3,Carbamidomethyl[C];	13 2 0 0	(N(N(H(H(H(H(H))))(H(H(H(H(H(H(H(H)))))))))))	2	41.4754	13.2448	93.9035	0.00313	0.94607	1.83578e-31	0	1.83578e-31	1/sp|P87167|BUT2_SCHPO	1/333
fissionyeast_NGP_DDA_3.1971.1971.3.0.dta	fissionyeast_NGP_DDA_3	1971	530.887	950.06	3	IJHTTIER		9 2 0 0	(N(N(H(H(H(H)))(H(H(H(H(H))))))))	2	40.6951	8.10416	101.221	0.00452	1.58641	1.80702e-33	0.00236407	0.00236407	1/sp|Q9UT11|YLW3_SCHPO	1/46
fissionyeast_NGP_DDA_3.1975.1975.3.0.dta	fissionyeast_NGP_DDA_3	1975	532.05	896.042	3	IJHTTIER		8 2 0 0	(N(N(H(H)(H(H(H(H(H(H)))))))))	2	75.7158	54.5818	114.965	0.00331	1.23182	1.12031e-37	0	1.12031e-37	1/sp|Q9UT11|YLW3_SCHPO	1/46
fissionyeast_NGP_DDA_3.1986.1986.3.0.dta	fissionyeast_NGP_DDA_3	1986	534.995	842.024	3	IJHTTIER		7 2 0 0	(N(N(H(H(H))(H(H(H(H)))))))	2	51.0883	33.0147	84.6535	0.00143	0.56545	2.32925e-28	0	2.32925e-28	1/sp|Q9UT11|YLW3_SCHPO	1/46
fissionyeast_NGP_DDA_3.1996.1996.3.1.dta	fissionyeast_NGP_DDA_3	1996	537.718	1268.16	3	TIQJISK		16 2 0 0	(N(N(H(H(H(H(H(H(H(H)))))))(H(H(H))(H(H(H(H(H)))))))))	4	48.4175	29.3802	83.7725	0.00659	1.73317	5.90561e-28	0	5.90561e-28	1/sp|Q9UTH5|PLB6_SCHPO	1/178
fissionyeast_NGP_DDA_3.2064.2064.3.0.dta	fissionyeast_NGP_DDA_3	2064	556.13	1113.13	3	HATSJGTVETLNTK		9 2 0 0	(N(N(H(H(H))(H(H)(H(H(H(H))))))))	5	107.783	120.536	84.0982	0.00456	1.36555	3.73732e-28	0	3.73732e-28	1/sp|O13898|PMT1_SCHPO	1/443
fissionyeast_NGP_DDA_3.2081.2081.2.0.dta	fissionyeast_NGP_DDA_3	2081	560.674	1669.19	2	HATSJGTVETLNTK		9 2 0 0	(N(N(H(H(H(H)))(H(H(H(H(H))))))))	5	44.1813	39.3774	53.1029	0.00237	0.71115	1.39187e-18	0	1.39187e-18	1/sp|O13898|PMT1_SCHPO	1/443
fissionyeast_NGP_DDA_3.2089.2089.2.0.dta	fissionyeast_NGP_DDA_3	2089	563.018	1588.16	2	HATSJGTVETLNTK		8 2 0 0	(N(N(H(H(H(H)))(H(H)(H(H))))))	5	73.916	78.9235	64.6163	0.00402	1.26564	3.49921e-22	0	3.49921e-22	1/sp|O13898|PMT1_SCHPO	1/443
fissionyeast_NGP_DDA_3.2091.2091.3.0.dta	fissionyeast_NGP_DDA_3	2091	563.426	1167.15	3	HATSJGTVETLNTK		10 2 0 0	(N(N(H(H(H(H)))(H(H)(H(H(H(H))))))))	5	22.2901	10.3349	44.4924	0.00422	1.20732	4.43428e-16	0	4.43428e-16	1/sp|O13898|PMT1_SCHPO	1/443
fissionyeast_NGP_DDA_3.2146.2146.3.0.dta	fissionyeast_NGP_DDA_3	2146	578.58	1059.11	3	HATSJGTVETLNTK		8 2 0 0	(N(N(H(H(H(H)))(H(H(H(H)))))))	5	29.8555	15.8768	55.8159	0.00658	2.07374	1.56145e-19	0	1.56145e-19	1/sp|O13898|PMT1_SCHPO	1/443
fissionyeast_NGP_DDA_3.2147.2147.3.0.dta	fissionyeast_NGP_DDA_3	2147	578.911	1113.13	3	HATSJGTVETLNTK		9 2 0 0	(N(N(H(H(H(H)))(H(H)(H(H)(H))))))	5	20.0088	14.219	30.7613	0.00547	1.63792	2.82367e-11	0	2.82367e-11	1/sp|O13898|PMT1_SCHPO	1/443
fissionyeast_NGP_DDA_3.2149.2149.3.0.dta	fissionyeast_NGP_DDA_3	2149	579.468	1208.8	3	LGNJLTR		15 2 0 0	(N(N(H(H(H(H(H(H)))))(H(H(H(H)))(H(H(H(H(H)))))))))	4	48.3328	15.7906	108.768	0.00427	1.17944	7.6017e-36	0	7.6017e-36	2/sp|Q9URX4|YFZB_SCHPO/sp|Q9C0Y4|AGLU_SCHPO	2/225/209
fissionyeast_NGP_DDA_3.2153.2153.3.0.dta	fissionyeast_NGP_DDA_3	2153	580.578	1055.42	3	FIQDAQJSSK		10 2 0 0	(N(N(H(H(H(H)))(H(H)(H(H)(H(H)))))))	7	69.98	61.2736	86.1491	0.00408	1.29097	8.3453e-29	0	8.3453e-29	1/sp|O13704|YEU5_SCHPO	1/164
fissionyeast_NGP_DDA_3.2156.2156.2.0.dta	fissionyeast_NGP_DDA_3	2156	581.258	1582.62	2	FIQDAQJSSK		10 2 0 0	(N(N(H(H(H(H(H))))(H(H(H))(H(H))))))	7	64.6549	62.7344	68.2215	0.00226	0.71453	2.18726e-23	0	2.18726e-23	1/sp|O13704|YEU5_SCHPO	1/164
fissionyeast_NGP_DDA_3.2169.2169.3.0.dta	fissionyeast_NGP_DDA_3	2169	584.822	1154.79	3	LGNJLTR		14 2 0 0	(N(N(H(H(H(H(H(H)))))(H(H(H))(H(H(H(H(H)))))))))	4	43.3829	7.45469	110.107	0.00339	0.97801	3.00119e-36	0.00697674	0.00697674	2/sp|Q9URX4|YFZB_SCHPO/sp|Q9C0Y4|AGLU_SCHPO	2/225/209
fissionyeast_NGP_DDA_3.2180.2180.3.0.dta	fissionyeast_NGP_DDA_3	2180	587.772	1001.4	3	FIQDAQJSSK		9 2 0 0	(N(N(H(H(H)(H))(H(H(H))(H(H))))))	7	48.037	41.9056	59.4239	0.00223	0.74391	1.21826e-20	0	1.21826e-20	1/sp|O13704|YEU5_SCHPO	1/164
fissionyeast_NGP_DDA_3.2190.2190.2.0.dta	fissionyeast_NGP_DDA_3	2190	590.379	1650.65	2	LGNJLTR		13 2 0 0	(N(N(H(H(H(H(H))))(H(H(H(H(H(H(H(H)))))))))))	4	41.3774	9.70759	100.193	0.0017	0.51378	3.33384e-33	0	3.33384e-33	2/sp|Q9URX4|YFZB_SCHPO/sp|Q9C0Y4|AGLU_SCHPO	2/225/209
fissionyeast_NGP_DDA_3.2200.2200.3.0.dta	fissionyeast_NGP_DDA_3	2200	593.05	1100.77	3	LGNJLTR		13 2 0 0	(N(N(H(H(H(H(H))))(H(H(H(H(H(H(H(H)))))))))))	4	50.0135	11.2315	122.037	0.0043	1.3022	1.19833e-39	0	1.19833e-39	2/sp|Q9URX4|YFZB_SCHPO/sp|Q9C0Y4|AGLU_SCHPO	2/225/209
fissionyeast_NGP_DDA_3.2222.2222.3.0.dta	fissionyeast_NGP_DDA_3	2222	598.972	1126.46	3	HPJGTAHSLNFR		10 2 0 0	(N(N(H(H(H(H)))(H(H(H))(H(H)(H))))))	3	43.1223	15.165	95.043	0.0057	1.68769	1.18583e-31	0	1.18583e-31	1/sp|Q9US04|GGT1_SCHPO	1/156
fissionyeast_NGP_DDA_3.2233.2233.3.0.dta	fissionyeast_NGP_DDA_3	2233	601.943	1072.44	3	HPJGTAHSLNFR		9 2 0 0	(N(N(H(H(H(H)))(H(H)(H(H(H)))))))	3	69.2811	43.824	116.558	0.00313	0.97389	3.53421e-38	0	3.53421e-38	1/sp|Q9US04|GGT1_SCHPO	1/156
fissionyeast_NGP_DDA_3.2239.2239.3.1.dta	fissionyeast_NGP_DDA_3	2239	603.665	1096.77	3	NJISLSK		13 2 0 0	(N(N(H(H(H(H(H))))(H(H(H(H(H(H(H(H)))))))))))	2	53.9861	27.715	102.775	0.01032	3.138	8.34312e-34	0	8.34312e-34	1/sp|O14194|GGT2_SCHPO	1/396
fissionyeast_NGP_DDA_3.2256.2256.2.0.dta	fissionyeast_NGP_DDA_3	2256	608.162	1563.62	2	NJISLSK		12 2 0 0	(N(N(H(H(H(H(H))))(H(H(H(H)))(H(H(H)))))))	2	37.2781	16.3901	76.0701	0.00295	0.94429	9.40639e-26	0	9.40639e-26	1/sp|O14194|GGT2_SCHPO	1/396
fissionyeast_NGP_DDA_3.2257.2257.2.0.dta	fissionyeast_NGP_DDA_3	2257	608.495	1326.54	2	LGNJLTR		9 2 0 0	(N(N(H(H)(H(H(H(H)))(H(H(H)))))))	4	57.8978	39.6761	91.738	0.00193	0.729	7.91124e-31	0	7.91124e-31	2/sp|Q9URX4|YFZB_SCHPO/sp|Q9C0Y4|AGLU_SCHPO	2/225/209
fissionyeast_NGP_DDA_3.2258.2258.2.0.dta	fissionyeast_NGP_DDA_3	2258	608.773	1482.59	2	NJISLSK		11 2 0 0	(N(N(H(H(H)(H(H(H))))(H(H)(H(H(H)))))))	2	58.3464	41.9081	88.8748	0.00344	1.16036	1.55693e-29	0	1.55693e-29	1/sp|O14194|GGT2_SCHPO	1/396
fissionyeast_NGP_DDA_3.2260.2260.3.0.dta	fissionyeast_NGP_DDA_3	2260	609.328	1113.13	3	HATSJGTVETLNTK		9 2 0 0	(N(N(H(H(H(H)))(H(H)(H(H)(H))))))	5	27.8728	16.4545	49.0781	0.0045	1.34848	2.79021e-17	0	2.79021e-17	1/sp|O13898|PMT1_SCHPO	1/443
fissionyeast_NGP_DDA_3.2270.2270.3.0.dta	fissionyeast_NGP_DDA_3	2270	611.991	884.698	3	LGNJLTR		9 2 0 0	(N(N(H(H(H)(H))(H(H(H(H(H))))))))	4	42.2666	13.2211	96.2082	0.00187	0.70562	5.30773e-32	0	5.30773e-32	2/sp|Q9URX4|YFZB_SCHPO/sp|Q9C0Y4|AGLU_SCHPO	2/225/209
fissionyeast_NGP_DDA_3.2277.2277.2.0.dta	fissionyeast_NGP_DDA_3	2277	613.781	1245.52	2	LGNJLTR		8 2 0 0	(N(N(H(H(H(H)))(H(H)(H)(H)))))	4	44.0765	20.0767	88.6477	0.00308	1.23886	1.74518e-29	0	1.74518e-29	2/sp|Q9URX4|YFZB_SCHPO/sp|Q9C0Y4|AGLU_SCHPO	2/225/209
fissionyeast_NGP_DDA_3.2342.2342.2.0.dta	fissionyeast_NGP_DDA_3	2342	631.443	1425.07	2	JTSYPIK		10 2 0 0	(N(N(H(H(H(H(H))))(H(H)(H(H(H)))))))	1	44.1889	31.7066	67.3704	0.00501	1.75876	4.95756e-23	0	4.95756e-23	1/sp|O94694|YG1A_SCHPO	1/119
fissionyeast_NGP_DDA_3.2353.2353.2.0.dta	fissionyeast_NGP_DDA_3	2353	634.395	1344.04	2	JTSYPIK		9 2 0 0	(N(N(H(H(H(H)))(H(H)(H(H(H)))))))	1	65.0927	55.4398	83.0196	0.00395	1.47088	7.35327e-28	0	7.35327e-28	1/sp|O94694|YG1A_SCHPO	1/119
fissionyeast_NGP_DDA_3.2364.2364.2.0.dta	fissionyeast_NGP_DDA_3	2364	637.337	1263.01	2	JTSYPIK		8 2 0 0	(N(N(H(H(H(H)))(H(H(H(H)))))))	1	56.3394	44.4945	78.3371	0.00361	1.42803	1.9559e-26	0	1.9559e-26	1/sp|O94694|YG1A_SCHPO	1/119
fissionyeast_NGP_DDA_3.2563.2563.3.0.dta	fissionyeast_NGP_DDA_3	2563	690.924	1024.08	3	JVTNPDFDRK		9 2 0 0	(N(N(H(H(H(H)))(H(H(H(H(H))))))))	1	44.6923	22.1531	86.551	0.00313	1.02024	5.75299e-29	0	5.75299e-29	1/sp|O60172|PPA3_SCHPO	1/324
fissionyeast_NGP_DDA_3.2608.2608.3.0.dta	fissionyeast_NGP_DDA_3	2608	703.12	1420.55	3	IITYNAJK		18 2 0 0	(N(N(H(H(H(H(H)))(H(H(H(H)))))(H(H(H(H(H(H(H(H(H))))))))))))	7	30.434	11.2193	66.1183	0.00367	0.86122	1.35524e-22	0	1.35524e-22	1/sp|O13857|PLB2_SCHPO	1/483
fissionyeast_NGP_DDA_3.2615.2615.3.0.dta	fissionyeast_NGP_DDA_3	2615	705.066	1143.12	3	EIAPGJVSK		13 2 0 0	(N(N(H(H(H(H(H))))(H(H(H(H(H(H(H(H)))))))))))	6	43.2103	29.6626	68.3704	0.00588	1.71667	1.74927e-23	0	1.74927e-23	1/sp|O14194|GGT2_SCHPO	1/153
fissionyeast_NGP_DDA_3.2624.2624.3.0.dta	fissionyeast_NGP_DDA_3	2624	707.478	1051.43	3	NMVJTTREEVEK		8 2 0 0	(N(N(H(H(H(H)))(H(H)(H)(H)))))	4	40.5698	14.7241	88.569	-0.00243	-0.76935	2.30636e-29	0	2.30636e-29	1/sp|Q9HGN7|SEC63_SCHPO	1/135
fissionyeast_NGP_DDA_3.2639.2639.2.0.dta	fissionyeast_NGP_DDA_3	2639	711.389	1552.12	2	EIAPGJVSK		11 2 0 0	(N(N(H(H(H)(H(H(H))))(H(H(H))(H(H))))))	6	42.5146	25.8682	73.4294	0.0041	1.3204	5.28334e-25	0	5.28334e-25	1/sp|O14194|GGT2_SCHPO	1/153
fissionyeast_NGP_DDA_3.2641.2641.3.0.dta	fissionyeast_NGP_DDA_3	2641	712.003	997.415	3	NMVJTTREEVEK		7 2 0 0	(N(N(H(H(H)(H))(H(H(H))))))	4	63.7699	48.8839	91.4154	0.00322	1.07591	1.14529e-30	0	1.14529e-30	1/sp|Q9HGN7|SEC63_SCHPO	1/135
fissionyeast_NGP_DDA_3.2719.2719.2.0.dta	fissionyeast_NGP_DDA_3	2719	733.307	1371.52	2	JGTMCDITK	5,Carbamidomethyl[C];	8 2 0 0	(N(N(H(H(H(H)))(H(H(H(H)))))))	1	42.3163	36.1735	53.7242	0.0025	0.9102	1.01924e-18	0	1.01924e-18	1/sp|Q9UTC8|OS9_SCHPO	1/204
fissionyeast_NGP_DDA_3.2720.2720.3.0.dta	fissionyeast_NGP_DDA_3	2720	733.586	1043.78	3	KGVLQATJMTYGK	9,Oxidation[M];	8 2 0 0	(N(N(H(H(H(H)))(H(H)(H)(H)))))	8	53.3944	37.7804	82.392	0.00315	1.00718	1.14359e-27	0	1.14359e-27	1/sp|O59866|OSTB_SCHPO	1/275
fissionyeast_NGP_DDA_3.2737.2737.3.0.dta	fissionyeast_NGP_DDA_3	2737	738.094	1077.12	3	INPNNVIHJSSR		9 2 0 0	(N(N(H(H(H(H)))(H(H(H(H(H))))))))	9	51.306	17.4943	114.099	0.01109	3.43362	2.74786e-37	0	2.74786e-37	1/sp|O94385|PO152_SCHPO	1/143
fissionyeast_NGP_DDA_3.2750.2750.3.0.dta	fissionyeast_NGP_DDA_3	2750	741.851	1436.22	3	JYSEDASTSLHGQTAGR		13 2 0 0	(N(N(H(H(H(H(H))))(H(H(H(H(H(H(H(H)))))))))))	1	93.3962	79.1847	119.789	0.00567	1.31555	7.79782e-39	0	7.79782e-39	1/sp|Q9USK8|AGS1_SCHPO	1/785
fissionyeast_NGP_DDA_3.2754.2754.2.0.dta	fissionyeast_NGP_DDA_3	2754	742.961	1401.08	2	IITYNAJK		9 2 0 0	(N(N(H(H(H)(H))(H(H)(H(H(H)))))))	7	59.0807	50.4272	75.1515	0.00326	1.16215	1.5404e-25	0	1.5404e-25	1/sp|O13857|PLB2_SCHPO	1/483
fissionyeast_NGP_DDA_3.2757.2757.3.0.dta	fissionyeast_NGP_DDA_3	2757	743.638	1382.21	3	JYSEDASTSLHGQTAGR		12 2 0 0	(N(N(H(H(H(H(H))))(H(H(H(H)))(H(H(H)))))))	1	93.5096	83.5601	111.987	0.00493	1.18952	1.01256e-36	0	1.01256e-36	1/sp|Q9USK8|AGS1_SCHPO	1/785
fissionyeast_NGP_DDA_3.2786.2786.3.0.dta	fissionyeast_NGP_DDA_3	2786	751.602	1274.17	3	JYSEDASTSLHGQTAGR		10 2 0 0	(N(N(H(H(H(H)))(H(H)(H(H)(H(H)))))))	1	27.3154	18.8876	42.9671	0.00382	0.99881	2.05505e-15	0	2.05505e-15	1/sp|Q9USK8|AGS1_SCHPO	1/785
fissionyeast_NGP_DDA_3.2787.2787.3.0.dta	fissionyeast_NGP_DDA_3	2787	751.879	969.083	3	INPNNVIHJSSR		7 2 0 0	(N(N(H(H(H(H)))(H(H(H))))))	9	38.4344	13.8196	84.1476	0.00401	1.38034	3.36243e-28	0	3.36243e-28	1/sp|O94385|PO152_SCHPO	1/143
fissionyeast_NGP_DDA_3.2796.2796.3.0.dta	fissionyeast_NGP_DDA_3	2796	754.283	1166.13	3	JYSEDASTSLHGQTAGR		8 2 0 0	(N(N(H(H(H(H)))(H(H)(H)(H)))))	1	50.5148	48.6096	54.0532	0.004	1.14512	5.53617e-19	0	5.53617e-19	1/sp|Q9USK8|AGS1_SCHPO	1/785
fissionyeast_NGP_DDA_3.2798.2798.3.0.dta	fissionyeast_NGP_DDA_3	2798	754.837	1346.89	3	RSEVTPJTSLAQCPK	13,Carbamidomethyl[C];	12 2 0 0	(N(N(H(H(H(H(H))))(H(H(H))(H(H(H(H))))))))	7	56.9177	22.813	120.255	0.00636	1.57555	3.33413e-39	0	3.33413e-39	1/sp|Q9C0Y2|YKL1_SCHPO	1/44
fissionyeast_NGP_DDA_3.2834.2834.3.0.dta	fissionyeast_NGP_DDA_3	2834	764.414	1292.87	3	RSEVTPJTSLAQCPK	13,Carbamidomethyl[C];	11 2 0 0	(N(N(H(H)(H(H(H(H)))(H(H(H(H(H)))))))))	7	18.8025	10.7717	33.7169	0.0053	1.36808	2.79691e-12	0	2.79691e-12	1/sp|Q9C0Y2|YKL1_SCHPO	1/44
fissionyeast_NGP_DDA_3.2835.2835.3.0.dta	fissionyeast_NGP_DDA_3	2835	764.692	1238.85	3	RSEVTPJTSLAQCPK	13,Carbamidomethyl[C];	10 2 0 0	(N(N(H(H(H(H(H))))(H(H(H))(H(H))))))	7	33.4358	18.9419	60.353	0.0043	1.15787	6.36309e-21	0	6.36309e-21	1/sp|Q9C0Y2|YKL1_SCHPO	1/44
fissionyeast_NGP_DDA_3.2871.2871.2.0.dta	fissionyeast_NGP_DDA_3	2871	774.426	1573.63	2	VQASJWTGTR		10 2 0 0	(N(N(H(H(H)(H(H)))(H(H(H(H(H))))))))	5	62.7233	48.8049	88.5719	0.00358	1.1388	2.12085e-29	0	2.12085e-29	1/sp|Q9USK8|AGS1_SCHPO	1/907
fissionyeast_NGP_DDA_3.2876.2876.3.0.dta	fissionyeast_NGP_DDA_3	2876	776.153	1049.42	3	VQASJWTGTR		10 2 0 0	(N(N(H(H(H(H(H))))(H(H)(H(H(H)))))))	5	61.7708	48.7604	85.933	0.00203	0.64392	1.04082e-28	0	1.04082e-28	1/sp|Q9USK8|AGS1_SCHPO	1/907
fissionyeast_NGP_DDA_3.2889.2889.2.0.dta	fissionyeast_NGP_DDA_3	2889	779.51	1492.6	2	VQASJWTGTR		9 2 0 0	(N(N(H(H(H)(H))(H(H)(H(H(H)))))))	5	32.7058	15.2541	65.1163	0.00429	1.43837	2.58618e-22	0	2.58618e-22	1/sp|Q9USK8|AGS1_SCHPO	1/907
fissionyeast_NGP_DDA_3.2922.2922.3.0.dta	fissionyeast_NGP_DDA_3	2922	788.363	1389.88	3	VYAVJASLNHDK		15 2 0 0	(N(N(H(H(H(H(H(H(H))))))(H(H(H(H(H(H(H(H)))))))))))	5	80.8703	59.7994	120.002	0.00564	1.35419	5.54005e-39	0	5.54005e-39	1/sp|Q9USU5|GAS2_SCHPO	1/90
fissionyeast_NGP_DDA_3.2934.2934.3.0.dta	fissionyeast_NGP_DDA_3	2934	791.586	1335.86	3	VYAVJASLNHDK		14 2 0 0	(N(N(H(H(H(H(H(H)))))(H(H(H))(H(H(H(H(H)))))))))	5	80.5247	56.4529	125.23	0.00568	1.41782	1.7351e-40	0	1.7351e-40	1/sp|Q9USU5|GAS2_SCHPO	1/90
fissionyeast_NGP_DDA_3.2935.2935.2.0.dta	fissionyeast_NGP_DDA_3	2935	791.922	1247.48	2	JVTDDDFK		7 2 0 0	(N(N(H(H(H(H)))(H(H(H))))))	1	22.5965	14.4848	37.6612	0.00207	0.8309	1.46674e-13	0	1.46674e-13	1/sp|O94680|PDAT_SCHPO	1/438
fissionyeast_NGP_DDA_3.2974.2974.2.0.dta	fissionyeast_NGP_DDA_3	2974	802.447	1393.11	2	LJTSEELPFTKK		6 2 0 0	(N(N(H(H(H))(H(H(H))))))	2	8.85976	8.20648	10.073	-0.01039	-3.73161	0.000116763	0.00236407	0.00247789	1/sp|Q10435|YDE1_SCHPO	1/42
fissionyeast_NGP_DDA_3.2980.2980.3.0.dta	fissionyeast_NGP_DDA_3	2980	804.011	1227.83	3	VYAVJASLNHDK		12 2 0 0	(N(N(H(H(H(H(H))))(H(H)(H(H(H))(H(H)))))))	5	23.2959	9.43474	49.0382	0.0024	0.65085	3.26319e-17	0	3.26319e-17	1/sp|Q9USU5|GAS2_SCHPO	1/90
fissionyeast_NGP_DDA_3.3000.3000.3.0.dta	fissionyeast_NGP_DDA_3	3000	809.331	1281.85	3	VYAVJASLNHDK		13 2 0 0	(N(N(H(H(H(H(H))))(H(H(H(H(H(H(H(H)))))))))))	5	32.6637	19.8161	56.5237	0.00517	1.34633	1.18785e-19	0	1.18785e-19	1/sp|Q9USU5|GAS2_SCHPO	1/90
fissionyeast_NGP_DDA_3.3023.3023.3.0.dta	fissionyeast_NGP_DDA_3	3023	815.583	1119.79	3	VYAVJASLNHDK		10 2 0 0	(N(N(H(H(H(H(H))))(H(H)(H(H(H)))))))	5	23.6106	8.54609	51.5876	0.00502	1.49609	4.8431e-18	0.00236407	0.00236407	1/sp|Q9USU5|GAS2_SCHPO	1/90
fissionyeast_NGP_DDA_3.3043.3043.3.0.dta	fissionyeast_NGP_DDA_3	3043	820.883	1412.89	3	VVGTJATYVGEK		16 2 0 0	(N(N(H(H(H(H(H(H(H))))))(H(H(H(H(H))))(H(H(H(H))))))))	5	91.5589	81.8347	109.618	0.005	1.18026	4.65658e-36	0	4.65658e-36	3/sp|P0CU13|YI46_SCHPO/sp|Q9P7U4|YI75_SCHPO/sp|P0CU12|YHEF_SCHPO	3/45/46/45
fissionyeast_NGP_DDA_3.3065.3065.3.0.dta	fissionyeast_NGP_DDA_3	3065	826.775	1358.87	3	VVGTJATYVGEK		15 2 0 0	(N(N(H(H(H(H(H(H(H))))))(H(H(H(H(H(H(H(H)))))))))))	5	83.3136	66.791	113.999	0.00529	1.29774	3.6451e-37	0	3.6451e-37	3/sp|P0CU13|YI46_SCHPO/sp|Q9P7U4|YI75_SCHPO/sp|P0CU12|YHEF_SCHPO	3/45/46/45
fissionyeast_NGP_DDA_3.3088.3088.3.0.dta	fissionyeast_NGP_DDA_3	3088	833.196	1186.8	3	WTPVSTJSTSK		12 2 0 0	(N(N(H(H(H)(H(H(H))))(H(H(H(H(H(H)))))))))	7	32.8864	16.8449	62.6778	0.00148	0.41622	1.15053e-21	0	1.15053e-21	1/sp|O13968|YE48_SCHPO	1/555
fissionyeast_NGP_DDA_3.3097.3097.3.0.dta	fissionyeast_NGP_DDA_3	3097	835.538	1738.65	3	HSYNPJGTIPECPSR	12,Carbamidomethyl[C];	19 2 0 0	(N(N(H(H(H(H(H(H(H(H(H))))))))(H(H(H(H)))(H(H(H(H(H(H))))))))))	6	26.9275	23.6656	32.9853	0.00444	0.85234	5.65733e-12	0	5.65733e-12	1/sp|Q9USU5|GAS2_SCHPO	1/344
fissionyeast_NGP_DDA_3.3098.3098.3.0.dta	fissionyeast_NGP_DDA_3	3098	835.815	1684.63	3	HSYNPJGTIPECPSR	12,Carbamidomethyl[C];	18 2 0 0	(N(N(H(H(H(H(H)))(H(H(H(H)))))(H(H(H(H(H(H(H(H(H))))))))))))	6	63.2164	49.1732	89.2965	0.0024	0.47517	9.34366e-30	0	9.34366e-30	1/sp|Q9USU5|GAS2_SCHPO	1/344
fissionyeast_NGP_DDA_3.3106.3106.2.0.dta	fissionyeast_NGP_DDA_3	3106	838.09	1698.67	2	WTPVSTJSTSK		11 2 0 0	(N(N(H(H(H(H)))(H(H(H(H(H(H(H))))))))))	7	26.441	17.5623	42.9301	-0.00068	-0.20007	2.56542e-15	0	2.56542e-15	1/sp|O13968|YE48_SCHPO	1/555
fissionyeast_NGP_DDA_3.3108.3108.3.0.dta	fissionyeast_NGP_DDA_3	3108	838.491	1412.89	3	VVGTJATYVGEK		16 2 0 0	(N(N(H(H(H)(H(H(H(H(H))))))(H(H(H(H(H(H(H(H)))))))))))	5	43.3427	19.0131	88.5262	0.00503	1.18734	2.49377e-29	0	2.49377e-29	3/sp|P0CU13|YI46_SCHPO/sp|Q9P7U4|YI75_SCHPO/sp|P0CU12|YHEF_SCHPO	3/45/46/45
fissionyeast_NGP_DDA_3.3117.3117.2.0.dta	fissionyeast_NGP_DDA_3	3117	841.042	1875.75	2	VVGTJATYVGEK		13 2 0 0	(N(N(H(H(H(H(H))))(H(H(H(H(H(H(H(H)))))))))))	5	80.0857	75.6341	88.3531	0.00223	0.59583	2.70493e-29	0	2.70493e-29	3/sp|P0CU13|YI46_SCHPO/sp|Q9P7U4|YI75_SCHPO/sp|P0CU12|YHEF_SCHPO	3/45/46/45
fissionyeast_NGP_DDA_3.3130.3130.3.0.dta	fissionyeast_NGP_DDA_3	3130	844.376	1132.78	3	WTPVSTJSTSK		11 2 0 0	(N(N(H(H(H)(H(H)))(H(H(H))(H(H(H)))))))	7	42.2595	34.4548	56.7539	0.00285	0.84046	1.00831e-19	0	1.00831e-19	1/sp|O13968|YE48_SCHPO	1/555
fissionyeast_NGP_DDA_3.3131.3131.3.0.dta	fissionyeast_NGP_DDA_3	3131	844.654	1304.85	3	VVGTJATYVGEK		14 2 0 0	(N(N(H(H(H(H(H(H)))))(H(H(H))(H(H(H(H(H)))))))))	5	50.3588	32.9851	82.6244	0.00489	1.24937	9.17034e-28	0	9.17034e-28	3/sp|P0CU13|YI46_SCHPO/sp|Q9P7U4|YI75_SCHPO/sp|P0CU12|YHEF_SCHPO	3/45/46/45
fissionyeast_NGP_DDA_3.3144.3144.3.0.dta	fissionyeast_NGP_DDA_3	3144	848.013	1358.87	3	VVGTJATYVGEK		15 2 0 0	(N(N(H(H(H(H(H))))(H(H(H(H)))(H(H(H(H(H(H))))))))))	5	31.4145	23.1091	46.8389	0.00577	1.41554	1.1544e-16	0	1.1544e-16	3/sp|P0CU13|YI46_SCHPO/sp|Q9P7U4|YI75_SCHPO/sp|P0CU12|YHEF_SCHPO	3/45/46/45
fissionyeast_NGP_DDA_3.3147.3147.2.0.dta	fissionyeast_NGP_DDA_3	3147	848.846	1617.63	2	JLTFAR		13 2 0 0	(N(N(H(H(H(H(H))))(H(H(H(H(H(H(H(H)))))))))))	1	45.0326	18.9103	93.5453	0.00422	1.30622	2.65541e-31	0	2.65541e-31	1/sp|O60123|KEX1_SCHPO	1/416
fissionyeast_NGP_DDA_3.3153.3153.3.0.dta	fissionyeast_NGP_DDA_3	3153	850.362	1250.84	3	VVGTJATYVGEK		13 2 0 0	(N(N(H(H(H(H(H))))(H(H(H(H(H(H(H(H)))))))))))	5	43.7115	22.1158	83.8176	0.0051	1.36079	5.01951e-28	0	5.01951e-28	3/sp|P0CU13|YI46_SCHPO/sp|Q9P7U4|YI75_SCHPO/sp|P0CU12|YHEF_SCHPO	3/45/46/45
fissionyeast_NGP_DDA_3.3154.3154.3.0.dta	fissionyeast_NGP_DDA_3	3154	850.639	1196.82	3	VVGTJATYVGEK		12 2 0 0	(N(N(H(H(H(H(H))))(H(H(H(H)))(H(H(H)))))))	5	20.9698	9.48939	42.2906	0.00037	0.10285	4.20121e-15	0	4.20121e-15	3/sp|P0CU13|YI46_SCHPO/sp|Q9P7U4|YI75_SCHPO/sp|P0CU12|YHEF_SCHPO	3/45/46/45
fissionyeast_NGP_DDA_3.3154.3154.3.1.dta	fissionyeast_NGP_DDA_3	3154	850.639	1197.15	3	HPJETAQSLTFR		11 2 0 0	(N(N(H(H(H(H(H))))(H(H)(H(H)(H(H)))))))	3	25.0805	18.8124	36.7212	0.00673	1.87536	4.37561e-13	0	4.37561e-13	1/sp|O14194|GGT2_SCHPO	1/138
fissionyeast_NGP_DDA_3.3187.3187.2.0.dta	fissionyeast_NGP_DDA_3	3187	859.504	1455.58	2	JLTFAR		11 2 0 0	(N(N(H(H(H(H(H))))(H(H)(H(H(H(H))))))))	1	44.0403	19.2434	90.0917	0.00456	1.56539	5.86604e-30	0	5.86604e-30	1/sp|O60123|KEX1_SCHPO	1/416
fissionyeast_NGP_DDA_3.3208.3208.3.0.dta	fissionyeast_NGP_DDA_3	3208	865.126	1468.56	3	HSYNPJGTIPECPSR	12,Carbamidomethyl[C];	14 2 0 0	(N(N(H(H(H(H(H))))(H(H(H(H(H(H(H(H(H))))))))))))	6	48.697	25.7589	91.2961	0.00542	1.23129	1.86756e-30	0	1.86756e-30	1/sp|Q9USU5|GAS2_SCHPO	1/344
fissionyeast_NGP_DDA_3.3209.3209.2.0.dta	fissionyeast_NGP_DDA_3	3209	865.404	1551.64	2	VVGTJATYVGEK		9 2 0 0	(N(N(H(H(H(H)))(H(H(H(H(H))))))))	5	63.8058	63.4135	64.5342	0.00377	1.21406	4.05553e-22	0	4.05553e-22	3/sp|P0CU13|YI46_SCHPO/sp|Q9P7U4|YI75_SCHPO/sp|P0CU12|YHEF_SCHPO	3/45/46/45
fissionyeast_NGP_DDA_3.3276.3276.3.0.dta	fissionyeast_NGP_DDA_3	3276	883.59	1057.42	3	JYSHGLAWTEK		9 2 0 0	(N(N(H(H(H)(H(H)))(H(H(H(H)))))))	1	45.7245	31.9486	71.3084	0.0018	0.56884	1.83884e-24	0	1.83884e-24	1/sp|O94680|PDAT_SCHPO	1/451
fissionyeast_NGP_DDA_3.3391.3391.3.0.dta	fissionyeast_NGP_DDA_3	3391	914.852	1294.85	3	SEVTPJTSLAQCPK	12,Carbamidomethyl[C];	12 2 0 0	(N(N(H(H(H(H(H))))(H(H(H(H(H(H(H))))))))))	6	41.2774	45.3642	33.6876	0.0129	3.32232	3.40848e-12	0	3.40848e-12	1/sp|Q9C0Y2|YKL1_SCHPO	1/44
fissionyeast_NGP_DDA_3.3396.3396.3.0.dta	fissionyeast_NGP_DDA_3	3396	916.091	1201.5	3	LYESEJQTHLITK		10 2 0 0	(N(N(H(H(H(H(H))))(H(H)(H(H(H)))))))	6	31.657	17.8582	57.2834	0.00201	0.55848	4.41839e-20	0	4.41839e-20	1/sp|O74323|SEC11_SCHPO	1/114
fissionyeast_NGP_DDA_3.3406.3406.3.0.dta	fissionyeast_NGP_DDA_3	3406	918.775	1147.48	3	LYESEJQTHLITK		9 2 0 0	(N(N(H(H(H(H)))(H(H)(H(H(H)))))))	6	106.914	101.723	116.555	0.00428	1.24471	5.42987e-38	0	5.42987e-38	1/sp|O74323|SEC11_SCHPO	1/114
fissionyeast_NGP_DDA_3.3411.3411.3.0.dta	fissionyeast_NGP_DDA_3	3411	920.221	1038.45	3	KGVLQATJMTYGK		8 2 0 0	(N(N(H(H)(H(H(H(H(H(H)))))))))	8	104.272	111.23	91.3487	0.00313	1.00497	1.50522e-30	0	1.50522e-30	1/sp|O59866|OSTB_SCHPO	1/275
fissionyeast_NGP_DDA_3.3422.3422.2.0.dta	fissionyeast_NGP_DDA_3	3422	923.177	1557.17	2	KGVLQATJMTYGK		8 2 0 0	(N(N(H(H(H))(H(H)(H)(H(H))))))	8	84.6479	95.191	65.0679	0.0037	1.18805	2.77821e-22	0	2.77821e-22	1/sp|O59866|OSTB_SCHPO	1/275
fissionyeast_NGP_DDA_3.3431.3431.2.0.dta	fissionyeast_NGP_DDA_3	3431	925.575	1675.65	2	GVSVJFSK		13 2 0 0	(N(N(H(H(H(H(H))))(H(H(H(H(H(H(H(H)))))))))))	5	39.9335	19.5292	77.8274	0.0027	0.80639	2.46687e-26	0	2.46687e-26	1/sp|O13960|ECM33_SCHPO	1/197
fissionyeast_NGP_DDA_3.3443.3443.2.0.dta	fissionyeast_NGP_DDA_3	3443	928.806	1639.7	2	LYESEJQTHLITK		8 2 0 0	(N(N(H(H(H(H)))(H(H(H(H)))))))	6	13.4131	11.8995	16.2241	0.00756	2.30686	7.89163e-07	0	7.89163e-07	1/sp|O74323|SEC11_SCHPO	1/114
fissionyeast_NGP_DDA_3.3451.3451.3.0.dta	fissionyeast_NGP_DDA_3	3451	930.882	984.429	3	KGVLQATJMTYGK		7 2 0 0	(N(N(H(H(H))(H(H(H(H)))))))	8	28.1437	22.2317	39.1232	0.00404	1.36999	4.29814e-14	0	4.29814e-14	1/sp|O59866|OSTB_SCHPO	1/275
fissionyeast_NGP_DDA_3.3457.3457.3.0.dta	fissionyeast_NGP_DDA_3	3457	932.995	1525.92	3	JLSADIPAK		20 2 0 0	(N(N(H(H(H(H(H(H(H(H(H))))))))(H(H(H(H(H(H)))))(H(H(H(H(H)))))))))	1	13.6663	13.3325	14.2861	0.01805	3.94376	3.47033e-06	0	3.47033e-06	1/sp|P87167|BUT2_SCHPO	1/215
fissionyeast_NGP_DDA_3.3464.3464.2.0.dta	fissionyeast_NGP_DDA_3	3464	934.844	1267.52	2	WAJVSVR		8 2 0 0	(N(N(H(H(H(H)))(H(H)(H)(H)))))	3	33.3817	11.3849	74.2329	0.00334	1.31719	3.00291e-25	0	3.00291e-25	1/sp|O94726|MNL1_SCHPO	1/756
fissionyeast_NGP_DDA_3.3471.3471.3.0.dta	fissionyeast_NGP_DDA_3	3471	936.635	1093.47	3	LYESEJQTHLITK		8 2 0 0	(N(N(H(H(H(H)))(H(H)(H)(H)))))	6	43.9106	23.1233	82.5158	0.0038	1.16057	1.02583e-27	0	1.02583e-27	1/sp|O74323|SEC11_SCHPO	1/114
fissionyeast_NGP_DDA_3.3485.3485.2.0.dta	fissionyeast_NGP_DDA_3	3485	940.482	1513.6	2	GVSVJFSK		11 2 0 0	(N(N(H(H(H(H(H))))(H(H)(H(H(H(H))))))))	5	29.0681	10.0018	64.4769	0.00349	1.15475	5.18757e-22	0	5.18757e-22	1/sp|O13960|ECM33_SCHPO	1/197
fissionyeast_NGP_DDA_3.3515.3515.3.0.dta	fissionyeast_NGP_DDA_3	3515	948.486	1456.92	3	IIYNHJSSISDIR		15 2 0 0	(N(N(H(H(H(H)))(H(H(H(H(H))))(H(H(H(H(H(H))))))))))	6	87.9266	65.5713	129.444	0.00472	1.0815	1.16496e-41	0	1.16496e-41	1/sp|Q9P778|DPP5_SCHPO	1/126
fissionyeast_NGP_DDA_3.3521.3521.2.0.dta	fissionyeast_NGP_DDA_3	3521	950.207	1240	2	JWTLSR		8 2 0 0	(N(N(H(H(H))(H(H(H))(H(H))))))	1	27.8961	7.57079	65.6431	0.00261	1.05317	2.095e-22	0.00697674	0.00697674	1/sp|O42930|VPS10_SCHPO	1/465
fissionyeast_NGP_DDA_3.3547.3547.3.0.dta	fissionyeast_NGP_DDA_3	3547	957.073	1363.86	3	JLSADIPAK		17 2 0 0	(N(N(H(H(H))(H(H(H(H(H(H(H))))))(H(H(H(H(H(H(H)))))))))))	1	55.3671	42.5493	79.1716	0.00636	1.55638	9.48346e-27	0	9.48346e-27	1/sp|P87167|BUT2_SCHPO	1/215
fissionyeast_NGP_DDA_3.3548.3548.3.0.dta	fissionyeast_NGP_DDA_3	3548	957.351	1255.83	3	JLSADIPAK		15 2 0 0	(N(N(H(H(H(H(H(H(H))))))(H(H(H(H(H(H(H(H)))))))))))	1	67.4915	40.0904	118.379	0.00563	1.49484	1.39136e-38	0	1.39136e-38	1/sp|P87167|BUT2_SCHPO	1/215
fissionyeast_NGP_DDA_3.3573.3573.3.0.dta	fissionyeast_NGP_DDA_3	3573	964.151	1201.81	3	JLSADIPAK		14 2 0 0	(N(N(H(H(H)(H(H(H))))(H(H(H(H(H(H(H(H)))))))))))	1	69.5465	45.8635	113.529	0.00423	1.17311	4.84553e-37	0	4.84553e-37	1/sp|P87167|BUT2_SCHPO	1/215
fissionyeast_NGP_DDA_3.3603.3603.2.0.dta	fissionyeast_NGP_DDA_3	3603	972.106	1721.18	2	JLSADIPAK		13 2 0 0	(N(N(H(H(H(H(H))))(H(H(H(H(H(H(H(H)))))))))))	1	70.9782	60.3972	90.6287	0.0024	0.69817	3.80891e-30	0	3.80891e-30	1/sp|P87167|BUT2_SCHPO	1/215
fissionyeast_NGP_DDA_3.3609.3609.3.0.dta	fissionyeast_NGP_DDA_3	3609	973.825	1093.77	3	JLSADIPAK		12 2 0 0	(N(N(H(H(H(H(H(H)))))(H(H(H))(H(H(H)))))))	1	60.5333	47.3779	84.9647	0.00346	1.05543	1.3778e-28	0	1.3778e-28	1/sp|P87167|BUT2_SCHPO	1/215
fissionyeast_NGP_DDA_3.3613.3613.3.0.dta	fissionyeast_NGP_DDA_3	3613	974.781	1147.79	3	JLSADIPAK		13 2 0 0	(N(N(H(H(H))(H(H(H(H)))(H(H(H(H(H(H))))))))))	1	85.1662	62.1276	127.952	0.00387	1.12445	3.11988e-41	0	3.11988e-41	1/sp|P87167|BUT2_SCHPO	1/215
fissionyeast_NGP_DDA_3.3624.3624.2.0.dta	fissionyeast_NGP_DDA_3	3624	977.736	1640.16	2	JLSADIPAK		12 2 0 0	(N(N(H(H(H(H(H))))(H(H(H(H)))(H(H(H)))))))	1	61.8226	46.9944	89.3606	0.00279	0.85203	8.05626e-30	0	8.05626e-30	1/sp|P87167|BUT2_SCHPO	1/215
fissionyeast_NGP_DDA_3.3626.3626.3.0.dta	fissionyeast_NGP_DDA_3	3626	978.343	1255.83	3	JLSADIPAK		15 2 0 0	(N(N(H(H(H(H(H(H(H))))))(H(H(H(H(H(H(H(H)))))))))))	1	45.6442	32.1834	70.6429	0.00533	1.41676	4.09026e-24	0	4.09026e-24	1/sp|P87167|BUT2_SCHPO	1/215
fissionyeast_NGP_DDA_3.3641.3641.3.0.dta	fissionyeast_NGP_DDA_3	3641	982.414	1451.21	3	JDTQFYIK		18 2 0 0	(N(N(H(H(H(H(H)))(H(H(H(H)))))(H(H(H(H(H(H(H(H(H))))))))))))	1	29.6773	22.682	42.6686	-0.00613	-1.40764	3.4351e-15	0	3.4351e-15	1/sp|Q9USU5|GAS2_SCHPO	1/34
fissionyeast_NGP_DDA_3.3642.3642.3.0.dta	fissionyeast_NGP_DDA_3	3642	982.692	1309.84	3	JLSADIPAK		16 2 0 0	(N(N(H(H(H(H(H(H)))))(H(H(H(H)))(H(H(H(H(H(H))))))))))	1	27.431	11.5406	56.9417	0.00336	0.85661	8.57485e-20	0	8.57485e-20	1/sp|P87167|BUT2_SCHPO	1/215
fissionyeast_NGP_DDA_3.3652.3652.2.0.dta	fissionyeast_NGP_DDA_3	3652	985.608	1559.13	2	JLSADIPAK		11 2 0 0	(N(N(H(H(H)(H(H(H))))(H(H)(H(H(H)))))))	1	59.6662	48.5994	80.219	0.00383	1.22784	3.01856e-27	0	3.01856e-27	1/sp|P87167|BUT2_SCHPO	1/215
fissionyeast_NGP_DDA_3.3659.3659.3.0.dta	fissionyeast_NGP_DDA_3	3659	987.471	1201.81	3	JLSADIPAK		14 2 0 0	(N(N(H(H(H(H(H(H)))))(H(H(H(H)))(H(H(H(H))))))))	1	31.0979	13.2739	64.1996	0.00383	1.06322	5.5382e-22	0	5.5382e-22	1/sp|P87167|BUT2_SCHPO	1/215
fissionyeast_NGP_DDA_3.3660.3660.3.0.dta	fissionyeast_NGP_DDA_3	3660	987.749	1397.19	3	JDTQFYIK		17 2 0 0	(N(N(H(H(H(H(H(H(H(H)))))))(H(H(H(H)))(H(H(H(H(H)))))))))	1	58.7507	38.38	96.5821	0.008	1.90901	3.99956e-32	0	3.99956e-32	1/sp|Q9USU5|GAS2_SCHPO	1/34
fissionyeast_NGP_DDA_3.3681.3681.3.0.dta	fissionyeast_NGP_DDA_3	3681	993.378	1093.77	3	JLSADIPAK		12 2 0 0	(N(N(H(H(H(H(H))))(H(H(H(H(H(H(H))))))))))	1	19.2989	11.0771	34.5678	0.00385	1.17435	1.91217e-12	0	1.91217e-12	1/sp|P87167|BUT2_SCHPO	1/215
fissionyeast_NGP_DDA_3.3689.3689.3.0.dta	fissionyeast_NGP_DDA_3	3689	995.446	1147.79	3	JLSADIPAK		13 2 0 0	(N(N(H(H(H)(H(H(H(H)))))(H(H(H(H(H(H)))))))))	1	25.3074	10.8944	52.0743	0.00044	0.12717	2.30092e-18	0	2.30092e-18	1/sp|P87167|BUT2_SCHPO	1/215
fissionyeast_NGP_DDA_3.3693.3693.2.0.dta	fissionyeast_NGP_DDA_3	3693	996.609	1640.16	2	JLSADIPAK		12 2 0 0	(N(N(H(H(H(H(H(H)))))(H(H(H(H(H(H)))))))))	1	15.762	13.0678	20.7655	0.00229	0.69773	3.86631e-08	0	3.86631e-08	1/sp|P87167|BUT2_SCHPO	1/215
fissionyeast_NGP_DDA_3.3694.3694.3.0.dta	fissionyeast_NGP_DDA_3	3694	996.886	985.738	3	JLSADIPAK		10 2 0 0	(N(N(H(H(H(H(H))))(H(H)(H(H(H)))))))	1	28.3709	14.0458	54.9746	0.00277	0.93832	2.85905e-19	0	2.85905e-19	1/sp|P87167|BUT2_SCHPO	1/215
fissionyeast_NGP_DDA_3.3701.3701.2.0.dta	fissionyeast_NGP_DDA_3	3701	998.688	1478.1	2	JLSADIPAK		10 2 0 0	(N(N(H(H(H(H)))(H(H(H))(H(H)(H))))))	1	36.4267	24.8834	57.8642	0.00396	1.33897	3.33043e-20	0	3.33043e-20	1/sp|P87167|BUT2_SCHPO	1/215
fissionyeast_NGP_DDA_3.3734.3734.3.0.dta	fissionyeast_NGP_DDA_3	3734	1007.57	1343.18	3	JDTQFYIK		16 2 0 0	(N(N(H(H(H(H(H(H(H(H)))))))(H(H(H(H)))(H(H(H(H))))))))	1	22.9761	9.48772	48.0258	0.00605	1.50151	5.78053e-17	0	5.78053e-17	1/sp|Q9USU5|GAS2_SCHPO	1/34
fissionyeast_NGP_DDA_3.3739.3739.2.0.dta	fissionyeast_NGP_DDA_3	3739	1009	1397.08	2	JLSADIPAK		9 2 0 0	(N(N(H(H(H(H(H))))(H(H(H(H)))))))	1	10.9819	10.3666	12.1245	0.00563	2.01721	2.44106e-05	0	2.44106e-05	1/sp|P87167|BUT2_SCHPO	1/215
fissionyeast_NGP_DDA_3.3741.3741.3.0.dta	fissionyeast_NGP_DDA_3	3741	1009.56	1201.81	3	JLSADIPAK		14 2 0 0	(N(N(H(H(H(H(H))))(H(H(H))(H(H(H(H(H(H))))))))))	1	21.411	13.0676	36.906	0.00625	1.73425	3.48361e-13	0	3.48361e-13	1/sp|P87167|BUT2_SCHPO	1/215
fissionyeast_NGP_DDA_3.3744.3744.3.0.dta	fissionyeast_NGP_DDA_3	3744	1010.25	1219.85	3	SIIQNJGTFGVSHTR		10 2 0 0	(N(N(H(H(H))(H(H(H(H)))(H(H(H)))))))	6	53.288	29.5513	97.3704	0.00422	1.15459	2.30595e-32	0	2.30595e-32	1/sp|Q8WZK2|MCD4_SCHPO	1/86
fissionyeast_NGP_DDA_3.3745.3745.3.0.dta	fissionyeast_NGP_DDA_3	3745	1010.53	1165.83	3	SIIQNJGTFGVSHTR		9 2 0 0	(N(N(H(H(H(H)))(H(H(H(H(H))))))))	6	86.8007	72.7527	112.89	0.00374	1.06978	6.68621e-37	0	6.68621e-37	1/sp|Q8WZK2|MCD4_SCHPO	1/86
fissionyeast_NGP_DDA_3.3774.3774.2.0.dta	fissionyeast_NGP_DDA_3	3774	1018.48	1771.18	2	JDTQFYIK		13 2 0 0	(N(N(H(H(H(H(H(H(H))))))(H(H(H(H(H(H)))))))))	1	19.5181	20.9273	16.9009	0.00024	0.06767	4.58299e-07	0	4.58299e-07	1/sp|Q9USU5|GAS2_SCHPO	1/34
fissionyeast_NGP_DDA_3.3850.3850.2.0.dta	fissionyeast_NGP_DDA_3	3850	1039.14	1544.64	2	QSIALYAJDTK		9 2 0 0	(N(N(H(H(H))(H(H)(H(H(H(H))))))))	8	74.9554	77.0627	71.042	0.0031	1.0023	3.0037e-24	0	3.0037e-24	1/sp|P87113|ERG2_SCHPO	1/50
fissionyeast_NGP_DDA_3.3881.3881.2.0.dta	fissionyeast_NGP_DDA_3	3881	1047.47	1463.61	2	QSIALYAJDTK		8 2 0 0	(N(N(H(H)(H(H(H(H(H(H)))))))))	8	78.7638	84.9886	67.2036	0.00346	1.18406	5.79165e-23	0	5.79165e-23	1/sp|P87113|ERG2_SCHPO	1/50
fissionyeast_NGP_DDA_3.3888.3888.3.0.dta	fissionyeast_NGP_DDA_3	3888	1049.3	976.075	3	QSIALYAJDTK		8 2 0 0	(N(N(H(H(H(H)))(H(H)(H)(H)))))	8	86.2505	84.061	90.3166	0.00272	0.9298	5.11633e-30	0	5.11633e-30	1/sp|P87113|ERG2_SCHPO	1/50
fissionyeast_NGP_DDA_3.3921.3921.2.0.dta	fissionyeast_NGP_DDA_3	3921	1058.16	1382.58	2	QSIALYAJDTK		7 2 0 0	(N(N(H(H(H))(H(H(H(H)))))))	8	72.7033	80.4676	58.284	0.00406	1.46888	2.16573e-20	0	2.16573e-20	1/sp|P87113|ERG2_SCHPO	1/50
fissionyeast_NGP_DDA_3.3942.3942.3.0.dta	fissionyeast_NGP_DDA_3	3942	1063.72	922.057	3	QSIALYAJDTK		7 2 0 0	(N(N(H(H(H))(H(H(H(H)))))))	8	35.7614	27.2187	51.6263	0.00034	0.12236	4.48669e-18	0	4.48669e-18	1/sp|P87113|ERG2_SCHPO	1/50
fissionyeast_NGP_DDA_3.3956.3956.3.0.dta	fissionyeast_NGP_DDA_3	3956	1067.6	1186.15	3	HPNJGTSFFSNSLNR		9 2 0 0	(N(N(H(H(H))(H(H(H))(H(H(H)))))))	4	55.2402	42.6915	78.5451	0.00264	0.74242	1.40471e-26	0	1.40471e-26	1/sp|O13704|YEU5_SCHPO	1/227
fissionyeast_NGP_DDA_3.3969.3969.2.0.dta	fissionyeast_NGP_DDA_3	3969	1071.13	1301.56	2	QSIALYAJDTK		6 2 0 0	(N(N(H(H(H))(H(H(H))))))	8	18.3444	7.90067	37.7398	0.00447	1.71617	1.31771e-13	0.00236407	0.00236407	1/sp|P87113|ERG2_SCHPO	1/50
fissionyeast_NGP_DDA_3.4017.4017.2.0.dta	fissionyeast_NGP_DDA_3	4017	1084.25	1453.62	2	AJMTRLIQEK		8 2 0 0	(N(N(H(H(H(H)))(H(H)(H)(H)))))	2	31.9299	13.6927	65.7991	0.00953	3.2808	1.96887e-22	0	1.96887e-22	1/sp|Q10309|YD56_SCHPO	1/752
fissionyeast_NGP_DDA_3.4029.4029.3.0.dta	fissionyeast_NGP_DDA_3	4029	1087.48	1686.66	3	VSPJVTWHTTLR		20 2 0 0	(N(N(H(H(H(H(H(H(H))))))(H(H(H(H(H(H(H))))))(H(H(H(H(H(H))))))))))	4	12.6543	7.35755	22.4911	0.00137	0.27098	1.30868e-08	0.00921659	0.00921659	1/sp|O43085|DSC1_SCHPO	1/115
fissionyeast_NGP_DDA_3.4092.4092.2.0.dta	fissionyeast_NGP_DDA_3	4092	1104.42	1365.56	2	FJVSASIK		9 2 0 0	(N(N(H(H(H(H)))(H(H)(H(H(H)))))))	2	46.2411	31.0935	74.3723	0.0042	1.5389	2.38207e-25	0	2.38207e-25	1/sp|Q9USV0|HRD3_SCHPO	1/48
fissionyeast_NGP_DDA_3.4094.4094.2.0.dta	fissionyeast_NGP_DDA_3	4094	1105.01	1574.63	2	TJGTLYGLSDSR		9 2 0 0	(N(N(H(H(H(H)))(H(H)(H(H)(H))))))	2	28.631	16.8321	50.5432	0.00213	0.67604	8.23934e-18	0	8.23934e-18	1/sp|Q9US04|GGT1_SCHPO	1/612
fissionyeast_NGP_DDA_3.4099.4099.3.0.dta	fissionyeast_NGP_DDA_3	4099	1106.4	1050.09	3	TJGTLYGLSDSR		9 2 0 0	(N(N(H(H(H)(H(H)))(H(H)(H(H))))))	2	23.2449	10.8385	46.2853	0.00138	0.43845	1.67558e-16	0	1.67558e-16	1/sp|Q9US04|GGT1_SCHPO	1/612
fissionyeast_NGP_DDA_3.4104.4104.2.0.dta	fissionyeast_NGP_DDA_3	4104	1107.67	1284.53	2	FJVSASIK		8 2 0 0	(N(N(H(H)(H(H)(H(H(H(H))))))))	2	61.8919	53.3424	77.7695	0.00252	0.98237	2.75056e-26	0	2.75056e-26	1/sp|Q9USV0|HRD3_SCHPO	1/48
fissionyeast_NGP_DDA_3.4126.4126.2.0.dta	fissionyeast_NGP_DDA_3	4126	1113.6	1493.61	2	TJGTLYGLSDSR		8 2 0 0	(N(N(H(H(H))(H(H)(H(H(H)))))))	2	52.6741	46.0426	64.9899	0.0057	1.90737	2.98068e-22	0	2.98068e-22	1/sp|Q9US04|GGT1_SCHPO	1/612
fissionyeast_NGP_DDA_3.4137.4137.2.0.dta	fissionyeast_NGP_DDA_3	4137	1116.56	1482.1	2	FEJETFIAK		9 2 0 0	(N(N(H(H(H)(H))(H(H)(H(H(H)))))))	3	43.3789	31.1483	66.0927	0.00517	1.74622	1.4482e-22	0	1.4482e-22	1/sp|Q9P7D0|YOFJ_SCHPO	1/287
fissionyeast_NGP_DDA_3.4172.4172.2.0.dta	fissionyeast_NGP_DDA_3	4172	1126.13	1401.07	2	FEJETFIAK		8 2 0 0	(N(N(H(H(H(H)))(H(H)(H)(H)))))	3	64.5482	60.2029	72.6179	0.00398	1.42078	7.80348e-25	0	7.80348e-25	1/sp|Q9P7D0|YOFJ_SCHPO	1/287
fissionyeast_NGP_DDA_3.4194.4194.3.0.dta	fissionyeast_NGP_DDA_3	4194	1132.11	1296.54	3	SQDKVTJITDSQPAPYMK		9 2 0 0	(N(N(H(H(H)(H(H)))(H(H)(H(H))))))	7	36.4338	28.1112	51.8902	0.00288	0.74039	2.84971e-18	0	2.84971e-18	1/sp|O94559|LES1_SCHPO	1/232
fissionyeast_NGP_DDA_3.4203.4203.3.0.dta	fissionyeast_NGP_DDA_3	4203	1134.47	1242.53	3	SQDKVTJITDSQPAPYMK		8 2 0 0	(N(N(H(H(H(H)))(H(H(H(H)))))))	7	56.619	48.2569	72.1485	0.00395	1.05992	1.03805e-24	0	1.03805e-24	1/sp|O94559|LES1_SCHPO	1/232
fissionyeast_NGP_DDA_3.4258.4258.3.0.dta	fissionyeast_NGP_DDA_3	4258	1149.52	1301.55	3	EGLINJGTSIHAGLR		12 2 0 0	(N(N(H(H(H(H(H))))(H(H(H(H)))(H(H(H)))))))	6	34.4399	13.3148	73.6723	0.00602	1.54308	4.15025e-25	0	4.15025e-25	1/sp|O42887|SPEB2_SCHPO	1/269
fissionyeast_NGP_DDA_3.4274.4274.3.0.dta	fissionyeast_NGP_DDA_3	4274	1153.86	1355.56	3	EGLINJGTSIHAGLR		13 2 0 0	(N(N(H(H(H)(H(H)))(H(H(H))(H(H(H(H)(H))))))))	6	11.4855	8.43535	17.15	0.0056	1.37837	4.29085e-07	0.00236407	0.00236443	1/sp|O42887|SPEB2_SCHPO	1/269
fissionyeast_NGP_DDA_3.4312.4312.3.0.dta	fissionyeast_NGP_DDA_3	4312	1164.02	1139.49	3	EGLINJGTSIHAGLR		9 2 0 0	(N(N(H(H)(H(H)(H(H(H(H(H)))))))))	6	27.2605	18.237	44.0184	0.0018	0.52755	6.41794e-16	0	6.41794e-16	1/sp|O42887|SPEB2_SCHPO	1/269
fissionyeast_NGP_DDA_3.4345.4345.3.0.dta	fissionyeast_NGP_DDA_3	4345	1173	1530.58	3	DAJNTQFQFTSR		17 2 0 0	(N(N(H(H(H(H(H(H(H(H)))))))(H(H(H(H)))(H(H(H(H(H)))))))))	3	35.7956	26.1293	53.7473	0.00582	1.26825	9.46584e-19	0	9.46584e-19	1/sp|Q9C0Y4|AGLU_SCHPO	1/116
fissionyeast_NGP_DDA_3.4379.4379.3.0.dta	fissionyeast_NGP_DDA_3	4379	1182.22	1476.56	3	DAJNTQFQFTSR		16 2 0 0	(N(N(H(H(H)(H(H(H(H)))))(H(H(H(H(H(H(H(H(H))))))))))))	3	13.3085	7.14662	24.7519	0.00612	1.38162	1.99627e-09	0.00921659	0.00921659	1/sp|Q9C0Y4|AGLU_SCHPO	1/116
fissionyeast_NGP_DDA_3.4407.4407.3.0.dta	fissionyeast_NGP_DDA_3	4407	1189.84	1368.52	3	DAJNTQFQFTSR		14 2 0 0	(N(N(H(H(H(H(H(H(H))))))(H(H(H(H)))(H(H(H)))))))	3	20.386	11.6738	36.5658	0.00721	1.75658	4.71497e-13	0	4.71497e-13	1/sp|Q9C0Y4|AGLU_SCHPO	1/116
fissionyeast_NGP_DDA_3.4433.4433.2.0.dta	fissionyeast_NGP_DDA_3	4433	1196.97	1493.12	2	GVLQATJMTYGK		8 2 0 0	(N(N(H(H(H(H)))(H(H(H(H)))))))	7	74.0844	77.6425	67.4763	0.00306	1.02565	4.56819e-23	0	4.56819e-23	1/sp|O59866|OSTB_SCHPO	1/275
fissionyeast_NGP_DDA_3.4442.4442.3.0.dta	fissionyeast_NGP_DDA_3	4442	1199.32	995.748	3	GVLQATJMTYGK		8 2 0 0	(N(N(H(H(H(H)))(H(H(H(H)))))))	7	50.0418	47.8928	54.0328	0.00138	0.4612	6.12723e-19	0	6.12723e-19	1/sp|O59866|OSTB_SCHPO	1/275
fissionyeast_NGP_DDA_3.4497.4497.3.0.dta	fissionyeast_NGP_DDA_3	4497	1214.08	1322.19	3	JVSGAFNVNNMIR	11,Oxidation[M];	13 2 0 0	(N(N(H(H(H(H(H(H)))))(H(H(H))(H(H(H(H))))))))	1	40.0885	35.9377	47.797	0.00668	1.6861	6.96064e-17	0	6.96064e-17	1/sp|O13960|ECM33_SCHPO	1/92
fissionyeast_NGP_DDA_3.4531.4531.3.0.dta	fissionyeast_NGP_DDA_3	4531	1223.2	1143.81	3	VTJITDSQPAPYMK		9 2 0 0	(N(N(H(H(H(H)))(H(H)(H(H)(H))))))	3	69.0837	81.0532	46.8546	0.00437	1.27496	1.02575e-16	0	1.02575e-16	1/sp|O94559|LES1_SCHPO	1/232
fissionyeast_NGP_DDA_3.4539.4539.2.1.dta	fissionyeast_NGP_DDA_3	4539	1225.48	1478.12	2	CIJGTYNGLIK	1,Carbamidomethyl[C];	8 2 0 0	(N(N(H(H(H(H)))(H(H(H(H)))))))	3	31.5939	17.2471	58.238	0.01084	3.66936	2.69678e-20	0	2.69678e-20	1/sp|Q9US55|GLU2A_SCHPO	1/563
fissionyeast_NGP_DDA_3.4542.4542.3.0.dta	fissionyeast_NGP_DDA_3	4542	1226.16	1089.79	3	VTJITDSQPAPYMK		8 2 0 0	(N(N(H(H(H(H)))(H(H(H(H)))))))	3	87.6775	93.7694	76.3641	0.0029	0.88904	8.51031e-26	0	8.51031e-26	1/sp|O94559|LES1_SCHPO	1/232
fissionyeast_NGP_DDA_3.4552.4552.3.0.dta	fissionyeast_NGP_DDA_3	4552	1228.84	1566.3	3	KQWASISPJITYK		17 2 0 0	(N(N(H(H(H(H(H(H(H(H)))))))(H(H(H(H)))(H(H(H(H(H)))))))))	9	40.983	32.1882	57.3162	0.00444	0.94465	3.86936e-20	0	3.86936e-20	1/sp|Q9USU5|GAS2_SCHPO	1/334
fissionyeast_NGP_DDA_3.4553.4553.2.0.dta	fissionyeast_NGP_DDA_3	4553	1229.11	1634.18	2	VTJITDSQPAPYMK		8 2 0 0	(N(N(H(H(H(H)))(H(H)(H)(H)))))	3	25.8883	30.9315	16.5226	0.00452	1.38485	6.63533e-07	0	6.63533e-07	1/sp|O94559|LES1_SCHPO	1/232
fissionyeast_NGP_DDA_3.4585.4585.3.0.dta	fissionyeast_NGP_DDA_3	4585	1237.7	1537.94	3	FFKJDTQFYIK		17 2 0 0	(N(N(H(H(H(H(H(H(H(H)))))))(H(H(H(H(H))))(H(H(H(H))))))))	4	51.3368	22.8021	104.33	0.00508	1.10237	1.36309e-34	0	1.36309e-34	1/sp|Q9USU5|GAS2_SCHPO	1/34
fissionyeast_NGP_DDA_3.4586.4586.3.0.dta	fissionyeast_NGP_DDA_3	4586	1237.98	1500.28	3	FLTHLNNEVLHDJYTR		13 2 0 0	(N(N(H(H(H(H))(H(H(H))))(H(H(H(H(H(H)))))))))	13	13.5633	9.92938	20.3119	0.00596	1.32515	5.32312e-08	0	5.32312e-08	1/sp|O59747|PDF1_SCHPO	1/223
fissionyeast_NGP_DDA_3.4594.4594.3.0.dta	fissionyeast_NGP_DDA_3	4594	1240.27	1404.25	3	KQWASISPJITYK		14 2 0 0	(N(N(H(H(H(H)))(H(H(H(H(H))))(H(H(H(H(H)))))))))	9	30.363	21.6201	46.5998	0.00424	1.00771	1.30912e-16	0	1.30912e-16	1/sp|Q9USU5|GAS2_SCHPO	1/334
fissionyeast_NGP_DDA_3.4609.4609.2.0.dta	fissionyeast_NGP_DDA_3	4609	1244.52	1442.1	2	LGJETFLPK		9 2 0 0	(N(N(H(H(H)(H))(H(H(H(H(H))))))))	3	60.0345	45.1431	87.6899	0.00239	0.82803	4.10152e-29	0	4.10152e-29	1/sp|P36581|CALX_SCHPO	1/418
fissionyeast_NGP_DDA_3.4618.4618.3.0.dta	fissionyeast_NGP_DDA_3	4618	1246.88	1035.77	3	VTJITDSQPAPYMK		7 2 0 0	(N(N(H(H(H(H)))(H(H(H))))))	3	22.9568	23.0559	22.7729	0.00197	0.63576	9.52152e-09	0	9.52152e-09	1/sp|O94559|LES1_SCHPO	1/232
fissionyeast_NGP_DDA_3.4629.4629.3.0.dta	fissionyeast_NGP_DDA_3	4629	1249.86	961.736	3	LGJETFLPK		9 2 0 0	(N(N(H(H)(H(H(H(H(H(H(H))))))))))	3	82.4376	72.5959	100.715	0.0023	0.79889	2.43669e-33	0	2.43669e-33	1/sp|P36581|CALX_SCHPO	1/418
fissionyeast_NGP_DDA_3.4635.4635.3.0.dta	fissionyeast_NGP_DDA_3	4635	1251.63	1044.42	3	DAJNTQFQFTSR		8 2 0 0	(N(N(H(H(H(H)))(H(H(H(H)))))))	3	63.702	52.5142	84.4794	0.00164	0.52273	2.62448e-28	0	2.62448e-28	1/sp|Q9C0Y4|AGLU_SCHPO	1/116
fissionyeast_NGP_DDA_3.4643.4643.2.0.dta	fissionyeast_NGP_DDA_3	4643	1253.81	1361.07	2	LGJETFLPK		8 2 0 0	(N(N(H(H(H(H)))(H(H(H(H)))))))	3	66.7507	59.786	79.6851	0.00272	1.00061	5.84218e-27	0	5.84218e-27	1/sp|P36581|CALX_SCHPO	1/418
fissionyeast_NGP_DDA_3.4650.4650.3.0.dta	fissionyeast_NGP_DDA_3	4650	1255.6	907.718	3	LGJETFLPK		8 2 0 0	(N(N(H(H(H(H)))(H(H)(H)(H)))))	3	64.6755	50.6497	90.7235	0.0019	0.69963	3.2727e-30	0	3.2727e-30	1/sp|P36581|CALX_SCHPO	1/418
fissionyeast_NGP_DDA_3.4696.4696.3.0.dta	fissionyeast_NGP_DDA_3	4696	1268.08	961.736	3	LGJETFLPK		9 2 0 0	(N(N(H(H(H)(H))(H(H(H(H(H))))))))	3	27.2025	18.2681	43.795	0.00238	0.82387	9.07116e-16	0	9.07116e-16	1/sp|P36581|CALX_SCHPO	1/418
fissionyeast_NGP_DDA_3.4706.4706.2.1.dta	fissionyeast_NGP_DDA_3	4706	1270.69	1280.05	2	LGJETFLPK		7 2 0 0	(N(N(H(H(H))(H(H(H(H)))))))	3	26.6474	13.3212	51.3959	0.0021	0.81991	5.25585e-18	0	5.25585e-18	1/sp|P36581|CALX_SCHPO	1/418
fissionyeast_NGP_DDA_3.4716.4716.2.0.dta	fissionyeast_NGP_DDA_3	4716	1273.36	1361.07	2	LGJETFLPK		8 2 0 0	(N(N(H(H(H(H)))(H(H(H(H)))))))	3	49.6969	38.6411	70.2291	0.00278	1.02119	6.36066e-24	0	6.36066e-24	1/sp|P36581|CALX_SCHPO	1/418
fissionyeast_NGP_DDA_3.4721.4721.3.0.dta	fissionyeast_NGP_DDA_3	4721	1274.81	990.399	3	DAJNTQFQFTSR		7 2 0 0	(N(N(H(H(H))(H(H(H(H)))))))	3	14.2457	9.13794	23.7315	0.00406	1.36645	4.26635e-09	0.00236407	0.00236407	1/sp|Q9C0Y4|AGLU_SCHPO	1/116
fissionyeast_NGP_DDA_3.4727.4727.2.0.dta	fissionyeast_NGP_DDA_3	4727	1276.32	1442.1	2	LGJETFLPK		9 2 0 0	(N(N(H(H(H(H)))(H(H)(H(H(H)))))))	3	43.726	28.6548	71.7154	0.00346	1.19984	1.37556e-24	0	1.37556e-24	1/sp|P36581|CALX_SCHPO	1/418
fissionyeast_NGP_DDA_3.4749.4749.3.0.dta	fissionyeast_NGP_DDA_3	4749	1282.27	1128.14	3	JATYTLHWTVSPK		9 2 0 0	(N(N(H(H(H(H)))(H(H)(H(H(H)))))))	1	90.2419	83.4831	102.794	0.00415	1.22763	6.81108e-34	0	6.81108e-34	1/sp|Q10259|SPC3_SCHPO	1/148
fissionyeast_NGP_DDA_3.4758.4758.3.0.dta	fissionyeast_NGP_DDA_3	4758	1284.82	1711.3	3	TJACTJYTCFDYSSTTAR	4,Carbamidomethyl[C];9,Carbamidomethyl[C];	16 2 0 0	(N(N(H(H(H(H(H(H(H(H)))))))(H(H(H))(H(H(H(H(H)))))))))	6	80.663	94.612	54.7577	0.00552	1.0755	3.53969e-19	0	3.53969e-19	1/sp|P32834|SXA1_SCHPO	1/138
fissionyeast_NGP_DDA_3.4782.4782.3.0.dta	fissionyeast_NGP_DDA_3	4782	1291.17	1074.12	3	JATYTLHWTVSPK		8 2 0 0	(N(N(H(H(H(H)))(H(H)(H)(H)))))	1	87.7036	83.4468	95.609	0.00271	0.84208	9.00921e-32	0	9.00921e-32	1/sp|Q10259|SPC3_SCHPO	1/148
fissionyeast_NGP_DDA_3.4784.4784.2.0.dta	fissionyeast_NGP_DDA_3	4784	1291.78	1361.07	2	LGJETFLPK		8 2 0 0	(N(N(H(H(H(H)))(H(H(H(H)))))))	3	36.3504	23.0522	61.0472	0.00287	1.05353	4.06643e-21	0	4.06643e-21	1/sp|P36581|CALX_SCHPO	1/418
fissionyeast_NGP_DDA_3.4805.4805.3.0.dta	fissionyeast_NGP_DDA_3	4805	1297.76	1020.11	3	JATYTLHWTVSPK		7 2 0 0	(N(N(H(H(H))(H(H(H(H)))))))	1	48.4194	44.5675	55.5728	0.00155	0.50591	2.08497e-19	0	2.08497e-19	1/sp|Q10259|SPC3_SCHPO	1/148
fissionyeast_NGP_DDA_3.4815.4815.3.0.dta	fissionyeast_NGP_DDA_3	4815	1300.41	1549.24	3	TJACTJYTCFDYSSTTAR	4,Carbamidomethyl[C];9,Carbamidomethyl[C];	13 2 0 0	(N(N(H(H(H(H(H))))(H(H(H))(H(H(H(H(H)))))))))	2	28.7826	40.082	7.79811	-0.00276	-0.59331	0.000600637	0	0.000600637	1/sp|P32834|SXA1_SCHPO	1/134
fissionyeast_NGP_DDA_3.4844.4844.3.1.dta	fissionyeast_NGP_DDA_3	4844	1308.36	1158.5	3	KLGNQYYJDTQWLK		8 2 0 0	(N(N(H(H(H(H)))(H(H)(H(H))))))	8	24.3366	32.8712	8.48658	0.00974	2.80348	0.000358078	0	0.000358078	1/sp|Q10061|LHS1_SCHPO	1/733
fissionyeast_NGP_DDA_3.4847.4847.3.0.dta	fissionyeast_NGP_DDA_3	4847	1309.07	1211.52	3	RFNPAJTSITNYEIK		9 2 0 0	(N(N(H(H(H))(H(H(H(H(H(H)))))))))	6	35.6418	16.2613	71.6341	0.00269	0.73925	1.57981e-24	0	1.57981e-24	1/sp|O94680|PDAT_SCHPO	1/560
fissionyeast_NGP_DDA_3.4851.4851.2.0.dta	fissionyeast_NGP_DDA_3	4851	1310.24	1361.07	2	LGJETFLPK		8 2 0 0	(N(N(H(H(H(H)))(H(H(H(H)))))))	3	34.2243	19.4309	61.6977	0.00307	1.12997	2.51704e-21	0	2.51704e-21	1/sp|P36581|CALX_SCHPO	1/418
fissionyeast_NGP_DDA_3.4859.4859.3.0.dta	fissionyeast_NGP_DDA_3	4859	1312.37	1270.15	3	JITDSMEFNPK		13 2 0 0	(N(N(H(H(H(H))(H(H(H))))(H(H(H(H(H(H)))))))))	1	13.1749	10.0184	19.037	0.00526	1.38026	1.4202e-07	0	1.4202e-07	1/sp|P78817|YFE6_SCHPO	1/186
fissionyeast_NGP_DDA_3.4861.4861.2.0.dta	fissionyeast_NGP_DDA_3	4861	1312.98	1442.1	2	LGJETFLPK		9 2 0 0	(N(N(H(H(H)(H))(H(H)(H(H(H)))))))	3	37.3206	21.9681	65.8323	0.003	1.0389	1.8565e-22	0	1.8565e-22	1/sp|P36581|CALX_SCHPO	1/418
fissionyeast_NGP_DDA_3.4878.4878.3.0.dta	fissionyeast_NGP_DDA_3	4878	1317.64	1734.98	3	VQCADFFACGJSSVR	3,Carbamidomethyl[C];9,Carbamidomethyl[C];	19 2 0 0	(N(N(H(H(H(H(H(H(H(H(H))))))))(H(H(H(H)))(H(H(H(H(H(H))))))))))	11	74.5352	85.3126	54.52	0.00655	1.25834	3.95345e-19	0	3.95345e-19	1/sp|O13692|GAS5_SCHPO	1/216
fissionyeast_NGP_DDA_3.4897.4897.3.0.dta	fissionyeast_NGP_DDA_3	4897	1322.78	1680.96	3	VQCADFFACGJSSVR	3,Carbamidomethyl[C];9,Carbamidomethyl[C];	18 2 0 0	(N(N(H(H(H(H(H(H(H(H(H))))))))(H(H(H(H(H))))(H(H(H(H))))))))	11	38.3198	50.0626	16.5116	0.00681	1.35106	7.02009e-07	0	7.02009e-07	1/sp|O13692|GAS5_SCHPO	1/216
fissionyeast_NGP_DDA_3.4903.4903.3.0.dta	fissionyeast_NGP_DDA_3	4903	1324.31	1058.79	3	JVTIPTNGIPQR		9 2 0 0	(N(N(H(H(H(H)))(H(H(H(H(H))))))))	1	73.3414	70.5821	78.4657	0.00354	1.11436	1.58257e-26	0	1.58257e-26	1/sp|Q9C0Y4|AGLU_SCHPO	1/37
fissionyeast_NGP_DDA_3.4906.4906.2.0.dta	fissionyeast_NGP_DDA_3	4906	1325.2	1587.68	2	JVTIPTNGIPQR		9 2 0 0	(N(N(H(H(H(H(H))))(H(H(H(H)))))))	1	25.009	21.2191	32.0475	0.00401	1.26462	1.40431e-11	0	1.40431e-11	1/sp|Q9C0Y4|AGLU_SCHPO	1/37
fissionyeast_NGP_DDA_3.4925.4925.2.0.dta	fissionyeast_NGP_DDA_3	4925	1330.26	1546.62	2	QFJTSLENFK		9 2 0 0	(N(N(H(H(H(H)))(H(H)(H(H)(H))))))	3	38.2495	31.5137	50.7589	0.00195	0.62944	7.45052e-18	0	7.45052e-18	1/sp|Q10061|LHS1_SCHPO	1/678
fissionyeast_NGP_DDA_3.4935.4935.3.0.dta	fissionyeast_NGP_DDA_3	4935	1332.95	1031.42	3	QFJTSLENFK		9 2 0 0	(N(N(H(H(H(H)))(H(H)(H(H(H)))))))	3	41.0317	30.6959	60.2269	0.00213	0.68926	6.98815e-21	0	6.98815e-21	1/sp|Q10061|LHS1_SCHPO	1/678
fissionyeast_NGP_DDA_3.4948.4948.2.0.dta	fissionyeast_NGP_DDA_3	4948	1336.55	1465.6	2	QFJTSLENFK		8 2 0 0	(N(N(H(H(H))(H(H(H(H(H))))))))	3	54.3956	46.388	69.2668	0.00392	1.33909	1.14483e-23	0	1.14483e-23	1/sp|Q10061|LHS1_SCHPO	1/678
fissionyeast_NGP_DDA_3.4951.4951.3.0.dta	fissionyeast_NGP_DDA_3	4951	1337.38	1447.56	3	LDDJNTFQLNPGR		15 2 0 0	(N(N(H(H(H(H(H(H(H))))))(H(H(H(H)))(H(H(H(H))))))))	4	32.5968	16.5829	62.337	0.0046	1.06061	1.91261e-21	0	1.91261e-21	1/sp|O60123|KEX1_SCHPO	1/104
fissionyeast_NGP_DDA_3.4991.4991.2.0.dta	fissionyeast_NGP_DDA_3	4991	1348.07	1384.57	2	QFJTSLENFK		7 2 0 0	(N(N(H(H(H))(H(H(H(H)))))))	3	29.2538	18.2593	49.6722	0.001	0.3617	2.01669e-17	0	2.01669e-17	1/sp|Q10061|LHS1_SCHPO	1/678
fissionyeast_NGP_DDA_3.5002.5002.2.0.dta	fissionyeast_NGP_DDA_3	5002	1351.01	1555.14	2	LJASNGDVIWR		9 2 0 0	(N(N(H(H(H)(H))(H(H(H))(H(H))))))	2	31.3631	19.0938	54.1489	0.0026	0.83632	4.95083e-19	0	4.95083e-19	1/sp|O13981|EMC1_SCHPO	1/66
fissionyeast_NGP_DDA_3.5012.5012.3.0.dta	fissionyeast_NGP_DDA_3	5012	1353.69	1426.89	3	TELAAYLSCJATK	9,Carbamidomethyl[C];	15 2 0 0	(N(N(H(H(H(H(H))))(H(H(H(H(H))))(H(H(H(H(H)))))))))	10	63.9806	62.0439	67.5775	0.00607	1.41792	3.8413e-23	0	3.8413e-23	1/sp|Q9USU5|GAS2_SCHPO	1/212
fissionyeast_NGP_DDA_3.5018.5018.2.0.dta	fissionyeast_NGP_DDA_3	5018	1355.41	1474.12	2	LJASNGDVIWR		8 2 0 0	(N(N(H(H(H(H)))(H(H)(H(H))))))	2	16.7847	7.92686	33.2349	0.00659	2.23661	5.13892e-12	0.00236407	0.00236407	1/sp|O13981|EMC1_SCHPO	1/66
fissionyeast_NGP_DDA_3.5025.5025.3.0.dta	fissionyeast_NGP_DDA_3	5025	1357.25	1064.79	3	KNPVNFDSVFJQSR		7 2 0 0	(N(N(H(H(H))(H(H(H(H)))))))	11	71.6485	68.0061	78.4128	0.00367	1.15095	1.76511e-26	0	1.76511e-26	1/sp|Q8WZK2|MCD4_SCHPO	1/134
fissionyeast_NGP_DDA_3.5034.5034.3.0.dta	fissionyeast_NGP_DDA_3	5034	1359.6	1327.19	3	HYWJLTSNIYR		13 2 0 0	(N(N(H(H(H(H(H))))(H(H(H(H(H(H(H(H)))))))))))	4	40.1142	20.2002	77.0973	0.00535	1.34377	4.91205e-26	0	4.91205e-26	1/sp|O13968|YE48_SCHPO	1/541
fissionyeast_NGP_DDA_3.5060.5060.2.0.dta	fissionyeast_NGP_DDA_3	5060	1366.69	1442.1	2	LGJETFLPK		9 2 0 0	(N(N(H(H(H)(H))(H(H(H))(H(H))))))	3	21.1066	12.5942	36.9153	0.00359	1.24354	3.22135e-13	0	3.22135e-13	1/sp|P36581|CALX_SCHPO	1/418
fissionyeast_NGP_DDA_3.5148.5148.2.0.dta	fissionyeast_NGP_DDA_3	5148	1390.62	1442.1	2	LGJETFLPK		9 2 0 0	(N(N(H(H(H))(H(H)(H(H(H(H))))))))	3	28.5845	10.3951	62.3647	0.00304	1.05417	1.64401e-21	0	1.64401e-21	1/sp|P36581|CALX_SCHPO	1/418
fissionyeast_NGP_DDA_3.5205.5205.2.0.dta	fissionyeast_NGP_DDA_3	5205	1406	1685.13	2	SWFFJR		13 2 0 0	(N(N(H(H(H(H(H))))(H(H(H(H(H(H(H(H)))))))))))	5	36.7928	8.66448	89.0312	0.00313	0.92799	1.23586e-29	0.00236407	0.00236407	1/sp|Q9USW3|YHZ7_SCHPO	1/327
fissionyeast_NGP_DDA_3.5244.5244.3.0.dta	fissionyeast_NGP_DDA_3	5244	1416.54	1322.19	3	JVSGAFNVNNMIR	11,Oxidation[M];	13 2 0 0	(N(N(H(H(H)(H(H)))(H(H(H))(H(H)(H(H(H))))))))	1	18.4189	14.3397	25.9945	0.00374	0.94302	7.48576e-10	0	7.48576e-10	1/sp|O13960|ECM33_SCHPO	1/92
fissionyeast_NGP_DDA_3.5306.5306.3.1.dta	fissionyeast_NGP_DDA_3	5306	1433.4	1153.79	3	NJESYPIGFTYK		10 2 0 0	(N(N(H(H(H(H(H))))(H(H(H(H(H))))))))	2	14.0115	12.2574	17.2692	0.00448	1.29386	3.81913e-07	0	3.81913e-07	1/sp|Q10061|LHS1_SCHPO	1/555
fissionyeast_NGP_DDA_3.5310.5310.2.0.dta	fissionyeast_NGP_DDA_3	5310	1434.56	1361.07	2	LGJETFLPK		8 2 0 0	(N(N(H(H(H(H)))(H(H)(H)(H)))))	3	18.601	9.68417	35.1608	0.00389	1.4291	1.19831e-12	0	1.19831e-12	1/sp|P36581|CALX_SCHPO	1/418
fissionyeast_NGP_DDA_3.5336.5336.3.1.dta	fissionyeast_NGP_DDA_3	5336	1441.61	1435.24	3	DJTTGSHFMHAGLSPEWAYR		10 2 0 0	(N(N(H(H(H(H(H))))(H(H(H(H(H))))))))	2	14.0402	14.6007	12.9992	0.00547	1.27028	9.60613e-06	0	9.60613e-06	1/sp|O74480|YQJ7_SCHPO	1/191
fissionyeast_NGP_DDA_3.5340.5340.2.0.dta	fissionyeast_NGP_DDA_3	5340	1442.57	1730.19	2	NJESYPIGFTYK		10 2 0 0	(N(N(H(H(H(H)))(H(H)(H(H)(H(H)))))))	2	46.664	39.4375	60.0848	0.00336	0.97097	7.68152e-21	0	7.68152e-21	1/sp|Q10061|LHS1_SCHPO	1/555
fissionyeast_NGP_DDA_3.5361.5361.2.0.dta	fissionyeast_NGP_DDA_3	5361	1448.23	1649.16	2	NJESYPIGFTYK		9 2 0 0	(N(N(H(H(H(H)))(H(H(H(H(H))))))))	2	60.4154	56.7652	67.1943	0.00249	0.75527	6.22628e-23	0	6.22628e-23	1/sp|Q10061|LHS1_SCHPO	1/555
fissionyeast_NGP_DDA_3.5362.5362.3.0.dta	fissionyeast_NGP_DDA_3	5362	1448.51	1381.22	3	DJTTGSHFMHAGLSPEWAYR		9 2 0 0	(N(N(H(H(H(H(H))))(H(H(H(H)))))))	2	78.5012	83.6918	68.8616	0.00525	1.2677	1.39063e-23	0	1.39063e-23	1/sp|O74480|YQJ7_SCHPO	1/191
fissionyeast_NGP_DDA_3.5365.5365.2.0.dta	fissionyeast_NGP_DDA_3	5365	1449.4	1442.1	2	LGJETFLPK		9 2 0 0	(N(N(H(H(H(H)))(H(H(H(H(H))))))))	3	30.9848	15.3869	59.9524	0.0038	1.31707	9.17914e-21	0	9.17914e-21	1/sp|P36581|CALX_SCHPO	1/418
fissionyeast_NGP_DDA_3.5373.5373.3.0.dta	fissionyeast_NGP_DDA_3	5373	1451.49	1256.83	3	QLESDPCTSJFSVYTR	7,Carbamidomethyl[C];	9 2 0 0	(N(N(H(H(H(H)))(H(H(H(H(H))))))))	10	27.2143	29.4561	23.0508	-0.0012	-0.3194	6.58027e-09	0	6.58027e-09	1/sp|O14103|ROT1_SCHPO	1/129
fissionyeast_NGP_DDA_3.5381.5381.4.0.dta	fissionyeast_NGP_DDA_3	5381	1453.99	1036.17	4	DJTTGSHFMHAGLSPEWAYR		9 2 0 0	(N(N(H(H)(H(H(H))(H(H(H(H))))))))	2	58.3081	49.3708	74.9059	0.00223	0.53876	2.08397e-25	0	2.08397e-25	1/sp|O74480|YQJ7_SCHPO	1/191
fissionyeast_NGP_DDA_3.5383.5383.3.0.dta	fissionyeast_NGP_DDA_3	5383	1454.6	1322.19	3	JVSGAFNVNNMIR	11,Oxidation[M];	13 2 0 0	(N(N(H(H(H(H)))(H(H(H(H)))(H(H(H(H(H)))))))))	1	20.2138	11.7785	35.8794	0.00434	1.09511	7.34768e-13	0	7.34768e-13	1/sp|O13960|ECM33_SCHPO	1/92
fissionyeast_NGP_DDA_3.5384.5384.4.1.dta	fissionyeast_NGP_DDA_3	5384	1454.88	995.655	4	DJTTGSHFMHAGLSPEWAYR		8 2 0 0	(N(N(H(H(H(H)))(H(H)(H)(H)))))	2	51.9213	56.558	43.3103	0.00425	1.06714	1.60038e-15	0	1.60038e-15	1/sp|O74480|YQJ7_SCHPO	1/191
fissionyeast_NGP_DDA_3.5392.5392.2.0.dta	fissionyeast_NGP_DDA_3	5392	1456.95	1568.13	2	NJESYPIGFTYK		8 2 0 0	(N(N(H(H(H(H)))(H(H)(H)(H)))))	2	41.284	36.0159	51.0676	0.00237	0.75522	6.24674e-18	0	6.24674e-18	1/sp|Q10061|LHS1_SCHPO	1/555
fissionyeast_NGP_DDA_3.5405.5405.2.0.dta	fissionyeast_NGP_DDA_3	5405	1460.51	1361.07	2	LGJETFLPK		8 2 0 0	(N(N(H(H(H(H)))(H(H)(H)(H)))))	3	18.2759	7.67637	37.9608	0.00292	1.07484	9.24139e-14	0.00697674	0.00697674	1/sp|P36581|CALX_SCHPO	1/418
fissionyeast_NGP_DDA_3.5410.5410.3.0.dta	fissionyeast_NGP_DDA_3	5410	1461.9	1404.91	3	GHVFSNDDJSTIIIAMK		12 2 0 0	(N(N(H(H(H(H(H(H)))))(H(H(H))(H(H(H)))))))	9	7.52504	8.6609	5.41559	0.00085	0.20179	0.00258926	0.00236407	0.004914	1/sp|O13934|ATG15_SCHPO	1/187
fissionyeast_NGP_DDA_3.5436.5436.2.0.dta	fissionyeast_NGP_DDA_3	5436	1468.77	1442.1	2	LGJETFLPK		9 2 0 0	(N(N(H(H(H(H)))(H(H(H))(H(H))))))	3	21.4347	12.3254	38.352	0.00415	1.43985	7.04293e-14	0	7.04293e-14	1/sp|P36581|CALX_SCHPO	1/418
fissionyeast_NGP_DDA_3.5458.5458.3.3.dta	fissionyeast_NGP_DDA_3	5458	1474.7	1322.19	3	JVSGAFNVNNMIR	11,Oxidation[M];	13 2 0 0	(N(N(H(H(H(H(H(H)))))(H(H)(H(H(H(H(H)))))))))	1	9.79597	9.71069	9.95433	0.00745	1.87906	0.000144226	0	0.000144226	1/sp|O13960|ECM33_SCHPO	1/92
fissionyeast_NGP_DDA_3.5473.5473.2.0.dta	fissionyeast_NGP_DDA_3	5473	1478.82	1361.07	2	LGJETFLPK		8 2 0 0	(N(N(H(H(H(H)))(H(H)(H(H))))))	3	17.5466	7.63522	35.9535	0.00156	0.57358	6.77192e-13	0.00697674	0.00697674	1/sp|P36581|CALX_SCHPO	1/418
fissionyeast_NGP_DDA_3.5504.5504.3.0.dta	fissionyeast_NGP_DDA_3	5504	1487.18	1635.02	3	KLVDATQGGPJITFSSIR		16 2 0 0	(N(N(H(H(H(H(H(H(H(H)))))))(H(H(H))(H(H(H(H(H)))))))))	11	66.7212	59.7492	79.6692	0.00787	1.60499	6.62419e-27	0	6.62419e-27	1/sp|O13857|PLB2_SCHPO	1/266
fissionyeast_NGP_DDA_3.5535.5535.3.3.dta	fissionyeast_NGP_DDA_3	5535	1495.5	1322.19	3	JVSGAFNVNNMIR	11,Oxidation[M];	13 2 0 0	(N(N(H(H(H(H(H(H)))))(H(H(H(H)))(H(H(H)))))))	1	9.58973	7.8542	12.8128	-0.00786	-1.98241	1.14416e-05	0.00236407	0.00237457	1/sp|O13960|ECM33_SCHPO	1/92
fissionyeast_NGP_DDA_3.5606.5606.3.0.dta	fissionyeast_NGP_DDA_3	5606	1514.91	1364.93	3	KLVDATQGGPJITFSSIR		11 2 0 0	(N(N(H(H(H(H(H))))(H(H)(H(H(H(H))))))))	11	42.2326	21.9531	79.8945	0.01189	2.90573	4.27511e-27	0	4.27511e-27	1/sp|O13857|PLB2_SCHPO	1/266
fissionyeast_NGP_DDA_3.5634.5634.3.0.dta	fissionyeast_NGP_DDA_3	5634	1522.33	1343.2	3	DVYYTDEVGJITTSHMR		10 2 0 0	(N(N(H(H(H))(H(H)(H(H(H(H(H)))))))))	10	91.8465	86.123	102.476	0.00545	1.35216	1.01916e-33	0	1.01916e-33	1/sp|Q10176|OST1_SCHPO	1/290
fissionyeast_NGP_DDA_3.5635.5635.3.0.dta	fissionyeast_NGP_DDA_3	5635	1522.61	1289.19	3	DVYYTDEVGJITTSHMR		9 2 0 0	(N(N(H(H(H)(H))(H(H)(H(H(H)))))))	10	57.0681	44.6231	80.1802	0.0047	1.21467	3.58388e-27	0	3.58388e-27	1/sp|Q10176|OST1_SCHPO	1/290
fissionyeast_NGP_DDA_3.5656.5656.3.0.dta	fissionyeast_NGP_DDA_3	5656	1528.25	1370.88	3	JVSGAFNVNNMIR		14 2 0 0	(N(N(H(H(H(H(H(H(H))))))(H(H(H(H)))(H(H(H)))))))	1	81.1481	80.0332	83.2187	0.00791	1.92434	6.57958e-28	0	6.57958e-28	1/sp|O13960|ECM33_SCHPO	1/92
fissionyeast_NGP_DDA_3.5663.5663.3.0.dta	fissionyeast_NGP_DDA_3	5663	1530.24	1358.22	3	SSSSLITDSAAGATAFSCAJK	18,Carbamidomethyl[C];	10 2 0 0	(N(N(H(H(H)(H))(H(H(H))(H(H(H)))))))	20	19.2379	18.8644	19.9317	0.007	1.71951	6.86541e-08	0	6.86541e-08	1/sp|O60109|PPB_SCHPO	1/126
fissionyeast_NGP_DDA_3.5680.5680.3.0.dta	fissionyeast_NGP_DDA_3	5680	1534.73	1235.17	3	DVYYTDEVGJITTSHMR		8 2 0 0	(N(N(H(H(H(H)))(H(H)(H)(H)))))	10	52.9559	50.6507	57.237	0.00447	1.20611	5.54327e-20	0	5.54327e-20	1/sp|Q10176|OST1_SCHPO	1/290
fissionyeast_NGP_DDA_3.5685.5685.3.0.dta	fissionyeast_NGP_DDA_3	5685	1536.12	1231.87	3	INWMLPGEJTTKPSIK		9 2 0 0	(N(N(H(H(H(H(H))))(H(H(H(H)))))))	9	16.3236	8.75011	30.3887	0.00463	1.25416	3.17078e-11	0.00236407	0.00236407	1/sp|Q9USP5|GPI8_SCHPO	1/307
fissionyeast_NGP_DDA_3.5716.5716.3.0.dta	fissionyeast_NGP_DDA_3	5716	1544.41	1289.18	3	DVYYTDEVGJITTSHMR		9 2 0 0	(N(N(H(H(H(H)))(H(H(H(H(H))))))))	10	8.82293	10.7762	5.19541	0.00395	1.0222	0.00322183	0	0.00322183	1/sp|Q10176|OST1_SCHPO	1/290
fissionyeast_NGP_DDA_3.5723.5723.3.0.dta	fissionyeast_NGP_DDA_3	5723	1546.21	1415.57	3	QWASISPJITYK		15 2 0 0	(N(N(H(H(H(H(H))))(H(H(H(H)))(H(H(H(H(H(H))))))))))	8	28.4029	28.9316	27.4211	0.00802	1.8889	2.4494e-10	0	2.4494e-10	1/sp|Q9USU5|GAS2_SCHPO	1/334
fissionyeast_NGP_DDA_3.5730.5730.3.0.dta	fissionyeast_NGP_DDA_3	5730	1548.21	1404.26	3	LFPHGIYNFJFSAPNKR		11 2 0 0	(N(N(H(H(H(H(H))))(H(H(H(H(H(H)))))))))	10	38.1243	28.6083	55.797	0.0035	0.83156	1.72143e-19	0	1.72143e-19	1/sp|P87167|BUT2_SCHPO	1/236
fissionyeast_NGP_DDA_3.5744.5744.4.0.dta	fissionyeast_NGP_DDA_3	5744	1551.84	1174.99	4	LFPHGIYNFJFSAPNKR		14 2 0 0	(N(N(H(H(H(H(H(H(H))))))(H(H(H(H(H(H(H))))))))))	10	54.2542	34.8323	90.3233	0.00672	1.4314	4.47095e-30	0	4.47095e-30	1/sp|P87167|BUT2_SCHPO	1/236
fissionyeast_NGP_DDA_3.5745.5745.3.0.dta	fissionyeast_NGP_DDA_3	5745	1552.12	1566.32	3	LFPHGIYNFJFSAPNKR		14 2 0 0	(N(N(H(H(H(H(H))))(H(H(H(H(H(H(H(H(H))))))))))))	10	48.2227	38.6486	66.0032	0.00733	1.55957	1.6425e-22	0	1.6425e-22	1/sp|P87167|BUT2_SCHPO	1/236
fissionyeast_NGP_DDA_3.5748.5748.3.0.dta	fissionyeast_NGP_DDA_3	5748	1553.01	1262.84	3	JVSGAFNVNNMIR		12 2 0 0	(N(N(H(H(H(H(H(H)))))(H(H(H))(H(H(H)))))))	1	11.3197	10.1628	13.4683	0.00628	1.65933	7.62662e-06	0	7.62662e-06	1/sp|O13960|ECM33_SCHPO	1/92
fissionyeast_NGP_DDA_3.5776.5776.3.0.dta	fissionyeast_NGP_DDA_3	5776	1560.68	1458.28	3	LFPHGIYNFJFSAPNKR		12 2 0 0	(N(N(H(H(H(H(H(H)))))(H(H(H(H(H(H)))))))))	10	33.6478	34.9336	31.2598	0.00615	1.40528	2.11488e-11	0	2.11488e-11	1/sp|P87167|BUT2_SCHPO	1/236
fissionyeast_NGP_DDA_3.5792.5792.3.0.dta	fissionyeast_NGP_DDA_3	5792	1565.07	1159.48	3	FNPAJTSITNYEIK		9 2 0 0	(N(N(H(H)(H(H)(H(H(H(H(H)))))))))	5	49.4082	48.9619	50.2372	0.00183	0.52622	1.09181e-17	0	1.09181e-17	1/sp|O94680|PDAT_SCHPO	1/560
fissionyeast_NGP_DDA_3.5832.5832.2.0.dta	fissionyeast_NGP_DDA_3	5832	1576.02	1754.21	2	LGNQYYJDTQWLK		9 2 0 0	(N(N(H(H(H(H(H))))(H(H(H(H)))))))	7	18.7595	24.7597	7.61616	-0.00205	-0.58466	0.000652466	0	0.000652466	1/sp|Q10061|LHS1_SCHPO	1/733
fissionyeast_NGP_DDA_3.5879.5879.2.0.dta	fissionyeast_NGP_DDA_3	5879	1588.69	1673.19	2	LGNQYYJDTQWLK		8 2 0 0	(N(N(H(H(H(H)))(H(H)(H(H))))))	7	10.9219	12.3631	8.24543	0.00553	1.65327	0.000425787	0	0.000425787	1/sp|Q10061|LHS1_SCHPO	1/733
fissionyeast_NGP_DDA_3.5959.5959.3.0.dta	fissionyeast_NGP_DDA_3	5959	1610.48	1329.19	3	SPEFFJDSLVR		14 2 0 0	(N(N(H(H(H(H(H(H)))))(H(H(H))(H(H(H(H(H)))))))))	6	27.8476	12.04	57.2046	0.00842	2.11269	6.6814e-20	0	6.6814e-20	1/sp|O13968|YE48_SCHPO	1/118
fissionyeast_NGP_DDA_3.5964.5964.3.0.dta	fissionyeast_NGP_DDA_3	5964	1611.92	1275.17	3	SPEFFJDSLVR		13 2 0 0	(N(N(H(H(H(H(H))))(H(H(H(H(H(H(H(H)))))))))))	6	63.4063	42.8203	101.637	0.00625	1.63558	1.35979e-33	0	1.35979e-33	1/sp|O13968|YE48_SCHPO	1/118
fissionyeast_NGP_DDA_3.5982.5982.2.0.dta	fissionyeast_NGP_DDA_3	5982	1616.68	1912.25	2	SPEFFJDSLVR		13 2 0 0	(N(N(H(H(H(H(H))))(H(H(H(H(H(H(H(H)))))))))))	6	21.619	15.1445	33.6431	0.00102	0.26668	3.72428e-12	0	3.72428e-12	1/sp|O13968|YE48_SCHPO	1/118
fissionyeast_NGP_DDA_3.6007.6007.3.2.dta	fissionyeast_NGP_DDA_3	6007	1623.49	1221.15	3	SPEFFJDSLVR		12 2 0 0	(N(N(H(H(H(H(H))))(H(H(H(H)))(H(H(H)))))))	6	24.8283	11.4101	49.7479	0.00817	2.2322	1.72557e-17	0	1.72557e-17	1/sp|O13968|YE48_SCHPO	1/118
fissionyeast_NGP_DDA_3.6082.6082.2.0.dta	fissionyeast_NGP_DDA_3	6082	1643.6	1733.2	2	LGVGJATFETDDFSK		9 2 0 0	(N(N(H(H(H(H(H))))(H(H(H(H)))))))	5	20.165	23.2564	14.4236	0.00238	0.6869	2.86898e-06	0	2.86898e-06	1/sp|Q09140|UGGG_SCHPO	1/880
fissionyeast_NGP_DDA_3.6102.6102.3.0.dta	fissionyeast_NGP_DDA_3	6102	1648.88	1547.63	3	YHELFJASTYNIYTAAQQR		12 2 0 0	(N(N(H(H(H(H(H))))(H(H(H(H)))(H(H(H)))))))	6	80.5962	70.8605	98.6768	0.00651	1.40319	7.97408e-33	0	7.97408e-33	1/sp|P08091|PPA1_SCHPO	1/151
fissionyeast_NGP_DDA_3.6104.6104.3.0.dta	fissionyeast_NGP_DDA_3	6104	1649.48	1148.48	3	HEYFCVYPJASLIK	5,Carbamidomethyl[C];	8 2 0 0	(N(N(H(H(H(H)))(H(H(H(H)))))))	9	81.9572	86.1174	74.2312	0.00312	0.90572	3.32314e-25	0	3.32314e-25	1/sp|Q9UTC8|OS9_SCHPO	1/97
fissionyeast_NGP_DDA_3.6115.6115.3.0.dta	fissionyeast_NGP_DDA_3	6115	1652.5	1101.79	3	LGVGJATFETDDFSK		8 2 0 0	(N(N(H(H(H(H)))(H(H)(H)(H)))))	5	36.174	33.3043	41.5034	0.01085	3.2854	8.03637e-15	0	8.03637e-15	1/sp|Q09140|UGGG_SCHPO	1/880
fissionyeast_NGP_DDA_3.6125.6125.2.0.dta	fissionyeast_NGP_DDA_3	6125	1655.15	1652.17	2	LGVGJATFETDDFSK		8 2 0 0	(N(N(H(H(H(H)))(H(H)(H(H))))))	5	15.0492	19.2493	7.24897	0.00386	1.16967	0.000984067	0	0.000984067	1/sp|Q09140|UGGG_SCHPO	1/880
fissionyeast_NGP_DDA_3.6145.6145.3.0.dta	fissionyeast_NGP_DDA_3	6145	1660.92	1439.6	3	YHELFJASTYNIYTAAQQR		10 2 0 0	(N(N(H(H(H(H)))(H(H(H(H(H(H)))))))))	6	49.5361	49.6564	49.3128	0.00752	1.74179	2.55632e-17	0	2.55632e-17	1/sp|P08091|PPA1_SCHPO	1/151
fissionyeast_NGP_DDA_3.6167.6167.3.0.dta	fissionyeast_NGP_DDA_3	6167	1667.12	1655.67	3	YHELFJASTYNIYTAAQQR		14 2 0 0	(N(N(H(H(H(H(H(H)))))(H(H(H(H)))(H(H(H(H))))))))	6	23.259	31.5411	7.87808	0.00272	0.54747	0.000567597	0	0.000567597	1/sp|P08091|PPA1_SCHPO	1/151
fissionyeast_NGP_DDA_3.6177.6177.2.0.dta	fissionyeast_NGP_DDA_3	6177	1669.82	1639.68	2	EGFQILLJR		11 2 0 0	(N(N(H(H(H(H)))(H(H(H(H(H(H(H))))))))))	8	28.336	8.87347	64.4807	0.00385	1.17544	4.90404e-22	0.00236407	0.00236407	1/sp|O60109|PPB_SCHPO	1/241
fissionyeast_NGP_DDA_3.6221.6221.2.0.dta	fissionyeast_NGP_DDA_3	6221	1681.71	1558.65	2	EGFQILLJR		10 2 0 0	(N(N(H(H(H(H)))(H(H(H(H(H(H)))))))))	8	35.7855	16.0456	72.4453	0.00263	0.84553	8.95385e-25	0	8.95385e-25	1/sp|O60109|PPB_SCHPO	1/241
fissionyeast_NGP_DDA_3.6231.6231.3.0.dta	fissionyeast_NGP_DDA_3	6231	1684.38	1039.44	3	EGFQILLJR		10 2 0 0	(N(N(H(H(H(H(H))))(H(H)(H(H(H)))))))	8	37.8972	20.2917	70.5932	0.0014	0.44827	4.90144e-24	0	4.90144e-24	1/sp|O60109|PPB_SCHPO	1/241
fissionyeast_NGP_DDA_3.6236.6236.3.0.dta	fissionyeast_NGP_DDA_3	6236	1685.82	1655.66	3	YHELFJASTYNIYTAAQQR		14 2 0 0	(N(N(H(H(H(H))(H(H)))(H(H(H(H(H(H(H(H)))))))))))	6	15.3643	21.7757	3.45752	-0.00746	-1.50268	0.00813912	0	0.00813912	1/sp|P08091|PPA1_SCHPO	1/151
fissionyeast_NGP_DDA_3.6299.6299.2.0.dta	fissionyeast_NGP_DDA_3	6299	1702.72	1560.11	2	FJLTDLECSR	8,Carbamidomethyl[C];	9 2 0 0	(N(N(H(H(H(H)))(H(H(H(H(H))))))))	2	35.0016	20.8531	61.2772	0.00196	0.62944	3.72241e-21	0	3.72241e-21	3/sp|P0CU13|YI46_SCHPO/sp|Q9P7U4|YI75_SCHPO/sp|P0CU12|YHEF_SCHPO	3/20/21/20
fissionyeast_NGP_DDA_3.6311.6311.3.0.dta	fissionyeast_NGP_DDA_3	6311	1705.96	1623.67	3	SIDVGJHTLVIVDGIR		17 2 0 0	(N(N(H(H(H(H(H)))(H(H(H))))(H(H(H(H(H(H(H(H(H))))))))))))	6	23.403	18.6736	32.1862	0.01257	2.58162	9.99817e-12	0	9.99817e-12	1/sp|Q9UUH0|YKIC_SCHPO	1/171
fissionyeast_NGP_DDA_3.6320.6320.3.0.dta	fissionyeast_NGP_DDA_3	6320	1708.32	1040.41	3	FJLTDLECSR	8,Carbamidomethyl[C];	9 2 0 0	(N(N(H(H(H(H)))(H(H)(H(H(H)))))))	2	23.9748	16.3258	38.18	0.00427	1.36873	8.0483e-14	0	8.0483e-14	3/sp|P0CU13|YI46_SCHPO/sp|Q9P7U4|YI75_SCHPO/sp|P0CU12|YHEF_SCHPO	3/20/21/20
fissionyeast_NGP_DDA_3.6330.6330.4.0.dta	fissionyeast_NGP_DDA_3	6330	1711	1152.01	4	SDPASLVGNJITIYHPPPHGYLSYK		9 2 0 0	(N(N(H(H(H(H)))(H(H)(H(H)(H))))))	10	39.7499	38.7835	41.5446	0.00783	1.70083	7.26983e-15	0	7.26983e-15	1/sp|Q9USK8|AGS1_SCHPO	1/1032
fissionyeast_NGP_DDA_3.6333.6333.2.0.dta	fissionyeast_NGP_DDA_3	6333	1712.21	1442.1	2	LGJETFLPK		9 2 0 0	(N(N(H(H(H)(H))(H(H(H))(H(H))))))	3	21.0991	10.2278	41.2885	0.00141	0.49021	1.13762e-14	0	1.13762e-14	1/sp|P36581|CALX_SCHPO	1/418
fissionyeast_NGP_DDA_3.6385.6385.2.0.dta	fissionyeast_NGP_DDA_3	6385	1726.23	1398.06	2	FJLTDLECSR	8,Carbamidomethyl[C];	7 2 0 0	(N(N(H(H(H))(H(H(H(H)))))))	2	24.7717	12.1538	48.205	0.00323	1.15496	4.77924e-17	0	4.77924e-17	3/sp|P0CU13|YI46_SCHPO/sp|Q9P7U4|YI75_SCHPO/sp|P0CU12|YHEF_SCHPO	3/20/21/20
fissionyeast_NGP_DDA_3.6396.6396.3.0.dta	fissionyeast_NGP_DDA_3	6396	1729.17	1592.32	3	LVDATQGGPJITFSSIR		16 2 0 0	(N(N(H(H(H(H(H))))(H(H(H(H(H))))(H(H(H(H(H(H))))))))))	10	74.1932	87.0188	50.3742	0.00891	1.86544	9.92975e-18	0	9.92975e-18	1/sp|O13857|PLB2_SCHPO	1/266
fissionyeast_NGP_DDA_3.6448.6448.2.0.dta	fissionyeast_NGP_DDA_3	6448	1743.34	1787.74	2	ISQJDTDSIVEAVYR		9 2 0 0	(N(N(H(H(H(H(H))))(H(H(H(H)))))))	4	11.9309	14.88	6.45402	0.00067	0.18838	0.0014224	0	0.0014224	1/sp|O74480|YQJ7_SCHPO	1/315
fissionyeast_NGP_DDA_3.6452.6452.3.0.dta	fissionyeast_NGP_DDA_3	6452	1744.35	1538.3	3	LVDATQGGPJITFSSIR		15 2 0 0	(N(N(H(H(H(H(H(H(H))))))(H(H(H(H(H(H(H(H)))))))))))	10	18.0331	21.8937	10.8634	0.00296	0.64185	5.83614e-05	0	5.83614e-05	1/sp|O13857|PLB2_SCHPO	1/266
fissionyeast_NGP_DDA_3.6453.6453.3.0.dta	fissionyeast_NGP_DDA_3	6453	1744.62	1138.14	3	ISQJDTDSIVEAVYR		8 2 0 0	(N(N(H(H)(H(H(H(H(H(H)))))))))	4	100.127	112.181	77.7415	0.00257	0.75249	3.03636e-26	0	3.03636e-26	1/sp|O74480|YQJ7_SCHPO	1/315
fissionyeast_NGP_DDA_3.6462.6462.3.0.dta	fissionyeast_NGP_DDA_3	6462	1746.98	1412.6	3	MEJITSNEVSLHIASADSAPGFDK		8 2 0 0	(N(N(H(H(H(H)))(H(H)(H)(H)))))	3	18.8478	23.1022	10.9467	0.00557	1.31447	5.24886e-05	0	5.24886e-05	1/sp|O94702|ERMP1_SCHPO	1/617
fissionyeast_NGP_DDA_3.6463.6463.3.0.dta	fissionyeast_NGP_DDA_3	6463	1747.3	1466.61	3	MEJITSNEVSLHIASADSAPGFDK		9 2 0 0	(N(N(H(H(H(H)))(H(H(H(H(H))))))))	3	15.3794	15.7937	14.6098	0.00494	1.12359	2.18472e-06	0	2.18472e-06	1/sp|O94702|ERMP1_SCHPO	1/617
fissionyeast_NGP_DDA_3.6465.6465.2.0.dta	fissionyeast_NGP_DDA_3	6465	1747.86	1458.6	2	JYTVSDVLFR		8 2 0 0	(N(N(H(H(H(H)))(H(H)(H(H))))))	1	7.96844	7.45432	8.92324	-0.00154	-0.52918	0.000286622	0.00697674	0.00724651	1/sp|O13875|YE1A_SCHPO	1/300
fissionyeast_NGP_DDA_3.6519.6519.3.0.dta	fissionyeast_NGP_DDA_3	6519	1762.35	1357.26	3	GNJISAHISLATIYQYGTPGK		9 2 0 0	(N(N(H(H(H)(H(H)))(H(H(H(H)))))))	3	23.0961	13.6244	40.6863	-0.00114	-0.27978	1.5934e-14	0	1.5934e-14	1/sp|Q9USV0|HRD3_SCHPO	1/211
fissionyeast_NGP_DDA_3.6574.6574.5.0.dta	fissionyeast_NGP_DDA_3	6574	1777.16	1054.24	5	ALGHFYGJVSVIHFDSHLDTWNPK		13 2 0 0	(N(N(H(H)(H(H(H(H(H))))(H(H(H(H(H(H))))))))))	8	48.2534	56.5174	32.9059	0.00335	0.63689	6.20659e-12	0	6.20659e-12	1/sp|O42887|SPEB2_SCHPO	1/222
fissionyeast_NGP_DDA_3.6582.6582.3.0.dta	fissionyeast_NGP_DDA_3	6582	1779.23	1560.32	3	AWYIHGCYJGSATSYPTVDLSPAQR	7,Carbamidomethyl[C];	9 2 0 0	(N(N(H(H(H(H(H))))(H(H(H(H)))))))	9	17.7777	25.5561	3.33207	0.01009	2.15548	0.00935231	0	0.00935231	1/sp|Q9USK8|AGS1_SCHPO	1/532
fissionyeast_NGP_DDA_3.6583.6583.3.0.dta	fissionyeast_NGP_DDA_3	6583	1779.51	1214.19	3	LVDATQGGPJITFSSIR		9 2 0 0	(N(N(H(H(H(H)))(H(H(H(H(H))))))))	10	43.2275	43.4708	42.7756	0.00135	0.36982	3.12257e-15	0	3.12257e-15	1/sp|O13857|PLB2_SCHPO	1/266
fissionyeast_NGP_DDA_3.6589.6589.3.0.dta	fissionyeast_NGP_DDA_3	6589	1781.22	1568.3	3	LFPHGIYNFJFSAPNK		15 2 0 0	(N(N(H(H(H(H(H(H)))))(H(H(H))(H(H(H(H(H(H))))))))))	10	59.2095	39.5346	95.7486	0.00591	1.25578	7.09569e-32	0	7.09569e-32	1/sp|P87167|BUT2_SCHPO	1/236
fissionyeast_NGP_DDA_3.6605.6605.3.0.dta	fissionyeast_NGP_DDA_3	6605	1785.4	1514.28	3	LFPHGIYNFJFSAPNK		14 2 0 0	(N(N(H(H(H(H(H(H)))))(H(H(H))(H(H(H(H(H)))))))))	10	74.2701	52.5829	114.546	0.00636	1.40155	1.83398e-37	0	1.83398e-37	1/sp|P87167|BUT2_SCHPO	1/236
fissionyeast_NGP_DDA_3.6607.6607.3.1.dta	fissionyeast_NGP_DDA_3	6607	1786.02	975.08	3	QLSTJASSSNFVK		7 2 0 0	(N(N(H(H)(H(H(H(H(H))))))))	5	8.20845	9.71256	5.41509	0.00499	1.70744	0.00263268	0	0.00263268	1/sp|O14360|NAF1_SCHPO	44227
fissionyeast_NGP_DDA_3.6648.6648.3.0.dta	fissionyeast_NGP_DDA_3	6648	1796.99	1365.22	3	JITSDSSFTFCPTDKDVDWR	11,Carbamidomethyl[C];	8 2 0 0	(N(N(H(H(H(H)))(H(H(H(H)))))))	1	56.562	46.5712	75.1164	0.00298	0.72766	1.88397e-25	0	1.88397e-25	1/sp|O74401|ERO11_SCHPO	1/286
fissionyeast_NGP_DDA_3.6673.6673.3.0.dta	fissionyeast_NGP_DDA_3	6673	1803.95	1376.21	3	WGYTJITEIMDVR	10,Oxidation[M];	13 2 0 0	(N(N(H(H(H(H))(H(H)))(H(H(H(H(H(H(H))))))))))	5	25.9244	22.3672	32.5307	0.00045	0.10872	8.18808e-12	0	8.18808e-12	1/sp|Q9C0Y4|AGLU_SCHPO	1/331
fissionyeast_NGP_DDA_3.6690.6690.3.0.dta	fissionyeast_NGP_DDA_3	6690	1808.56	1406.25	3	LFPHGIYNFJFSAPNK		12 2 0 0	(N(N(H(H(H(H(H))))(H(H(H(H)))(H(H(H)))))))	10	44.0846	31.7434	67.0041	0.00621	1.47272	7.6696e-23	0	7.6696e-23	1/sp|P87167|BUT2_SCHPO	1/236
fissionyeast_NGP_DDA_3.6714.6714.3.0.dta	fissionyeast_NGP_DDA_3	6714	1814.89	1384.9	3	FISDHLFEEECGSJVTYLK	11,Carbamidomethyl[C];	9 2 0 0	(N(N(H(H(H)(H))(H(H(H))(H(H))))))	14	59.2643	43.8546	87.8825	0.00628	1.51164	3.45026e-29	0	3.45026e-29	1/sp|O13875|YE1A_SCHPO	1/221
fissionyeast_NGP_DDA_3.6770.6770.3.0.dta	fissionyeast_NGP_DDA_3	6770	1829.94	1160.13	3	WGYTJITEIMDVR	10,Oxidation[M];	9 2 0 0	(N(N(H(H(H)(H))(H(H(H(H(H))))))))	5	20.6289	12.6151	35.5117	-0.00665	-1.91314	9.41035e-13	0	9.41035e-13	1/sp|Q9C0Y4|AGLU_SCHPO	1/331
fissionyeast_NGP_DDA_3.6982.6982.4.1.dta	fissionyeast_NGP_DDA_3	6982	1887.08	1059.98	4	AAJDSFLWGPYRPNLYVGIRPK		8 2 0 0	(N(N(H(H(H(H)))(H(H)(H)(H)))))	3	53.9789	51.2993	58.9552	0.00478	1.12719	1.64108e-20	0	1.64108e-20	1/sp|O14255|GCS1_SCHPO	1/39
fissionyeast_NGP_DDA_3.7025.7025.4.0.dta	fissionyeast_NGP_DDA_3	7025	1898.66	1019.47	4	AAJDSFLWGPYRPNLYVGIRPK		7 2 0 0	(N(N(H(H(H))(H(H(H(H)))))))	3	45.0096	37.4304	59.0853	0.00156	0.38363	1.4828e-20	0	1.4828e-20	1/sp|O14255|GCS1_SCHPO	1/39
fissionyeast_NGP_DDA_3.7045.7045.4.0.dta	fissionyeast_NGP_DDA_3	7045	1903.96	1302.55	4	LJDTYTEVAEVMKDDFVFAASDDKELAK	12,Oxidation[M];	10 2 0 0	(N(N(H(H(H(H(H))))(H(H)(H(H(H)))))))	2	23.2348	28.8897	12.733	0.00304	0.58418	1.27886e-05	0	1.27886e-05	1/sp|Q10057|PDI1_SCHPO	1/161
fissionyeast_NGP_DDA_3.7055.7055.4.0.dta	fissionyeast_NGP_DDA_3	7055	1906.65	1221.53	4	LJDTYTEVAEVMKDDFVFAASDDKELAK	12,Oxidation[M];	8 2 0 0	(N(N(H(H(H(H)))(H(H(H(H)))))))	2	19.5756	27.0614	5.6736	0.00476	0.97578	0.00230183	0	0.00230183	1/sp|Q10057|PDI1_SCHPO	1/161
fissionyeast_NGP_DDA_3.7250.7250.3.0.dta	fissionyeast_NGP_DDA_3	7250	1959.52	1202.89	3	JITVPIGASHDDLIVLAR		8 2 0 0	(N(N(H(H(H(H)))(H(H(H(H)))))))	1	99.8241	107.829	84.9572	0.00428	1.18553	1.59825e-28	0	1.59825e-28	1/sp|O94559|LES1_SCHPO	1/199
fissionyeast_NGP_DDA_3.7262.7262.3.0.dta	fissionyeast_NGP_DDA_3	7262	1962.79	1315.21	3	NYGHDEYSLPWJLTEIK		9 2 0 0	(N(N(H(H(H)(H))(H(H(H(H(H))))))))	12	53.7884	49.598	61.5707	0.00516	1.30904	3.19902e-21	0	3.19902e-21	1/sp|Q8WZK2|MCD4_SCHPO	1/315
fissionyeast_NGP_DDA_3.7273.7273.3.0.dta	fissionyeast_NGP_DDA_3	7273	1965.75	1148.87	3	JITVPIGASHDDLIVLAR		7 2 0 0	(N(N(H(H(H)(H))(H(H(H))))))	1	93.0454	101.482	77.3767	0.00322	0.93545	4.03534e-26	0	4.03534e-26	1/sp|O94559|LES1_SCHPO	1/199
fissionyeast_NGP_DDA_3.7303.7303.3.0.dta	fissionyeast_NGP_DDA_3	7303	1974.34	1261.19	3	NYGHDEYSLPWJLTEIK		8 2 0 0	(N(N(H(H(H(H)))(H(H)(H)(H)))))	12	59.1606	56.6697	63.7868	0.00362	0.95643	6.01948e-22	0	6.01948e-22	1/sp|Q8WZK2|MCD4_SCHPO	1/315
fissionyeast_NGP_DDA_3.7306.7306.4.0.dta	fissionyeast_NGP_DDA_3	7306	1975.22	861.903	4	JITVPIGASHDDLIVLAR		7 2 0 0	(N(N(H(H(H)(H))(H(H(H))))))	1	19.3845	27.0803	5.09225	0.00208	0.60246	0.00337112	0	0.00337112	1/sp|O94559|LES1_SCHPO	1/199
fissionyeast_NGP_DDA_3.7307.7307.3.0.dta	fissionyeast_NGP_DDA_3	7307	1975.5	1241.89	3	YELGLDPQJITVPPLSHK		8 2 0 0	(N(N(H(H(H(H)))(H(H)(H)(H)))))	9	60.7004	47.013	86.12	0.00246	0.66059	9.31153e-29	0	9.31153e-29	1/sp|O94385|PO152_SCHPO	1/479
fissionyeast_NGP_DDA_3.7330.7330.3.0.dta	fissionyeast_NGP_DDA_3	7330	1981.68	1202.89	3	JITVPIGASHDDLIVLAR		8 2 0 0	(N(N(H(H(H(H)))(H(H(H(H)))))))	1	16.8165	19.5879	11.6696	0.00354	0.98257	3.11288e-05	0	3.11288e-05	1/sp|O94559|LES1_SCHPO	1/199
fissionyeast_NGP_DDA_3.7336.7336.3.0.dta	fissionyeast_NGP_DDA_3	7336	1983.21	1148.87	3	JITVPIGASHDDLIVLAR		7 2 0 0	(N(N(H(H(H))(H(H(H(H)))))))	1	40.9869	41.7016	39.6597	0.00323	0.93719	2.91146e-14	0	2.91146e-14	1/sp|O94559|LES1_SCHPO	1/199
fissionyeast_NGP_DDA_3.7337.7337.3.0.dta	fissionyeast_NGP_DDA_3	7337	1983.48	1207.18	3	NYGHDEYSLPWJLTEIK		7 2 0 0	(N(N(H(H(H))(H(H(H(H)))))))	12	47.2998	47.9007	46.184	0.00258	0.71397	1.88746e-16	0	1.88746e-16	1/sp|Q8WZK2|MCD4_SCHPO	1/315
fissionyeast_NGP_DDA_3.7358.7358.3.0.dta	fissionyeast_NGP_DDA_3	7358	1989.12	1309.22	3	GLAQLSEEEACEVALJVTK	11,Carbamidomethyl[C];	9 2 0 0	(N(N(H(H(H)(H(H)))(H(H(H(H)))))))	16	48.0738	53.5834	37.8418	0.00632	1.6095	1.17717e-13	0	1.17717e-13	1/sp|O74480|YQJ7_SCHPO	1/263
fissionyeast_NGP_DDA_3.7361.7361.3.0.dta	fissionyeast_NGP_DDA_3	7361	1990	1255.21	3	GLAQLSEEEACEVALJVTK	11,Carbamidomethyl[C];	8 2 0 0	(N(N(H(H(H(H)))(H(H(H(H)))))))	16	59.1965	68.5366	41.8506	0.00265	0.703	5.77642e-15	0	5.77642e-15	1/sp|O74480|YQJ7_SCHPO	1/263
fissionyeast_NGP_DDA_3.7371.7371.3.0.dta	fissionyeast_NGP_DDA_3	7371	1992.66	1807.36	3	FAYIGDNMDLAFTJHTDWK		17 2 0 0	(N(N(H(H(H(H(H(H(H(H)))))))(H(H(H(H(H(H(H(H(H))))))))))))	14	10.5394	13.3075	5.39862	-0.0087	-1.60535	0.00271978	0	0.00271978	1/sp|P87167|BUT2_SCHPO	1/120
fissionyeast_NGP_DDA_3.7446.7446.3.0.dta	fissionyeast_NGP_DDA_3	7446	2012.76	1176.85	3	WGDAPVHSLAASLFLJK		8 2 0 0	(N(N(H(H(H(H)))(H(H)(H)(H)))))	16	32.9154	19.8814	57.1215	0.00712	2.01777	7.28381e-20	0	7.28381e-20	1/sp|O74546|OMH3_SCHPO	1/321
fissionyeast_NGP_DDA_3.7451.7451.3.0.dta	fissionyeast_NGP_DDA_3	7451	2014.23	1645.31	3	FAYIGDNMDLAFTJHTDWK		14 2 0 0	(N(N(H(H(H(H(H(H(H))))))(H(H(H))(H(H(H(H))))))))	14	22.0792	23.3192	19.7765	0.00223	0.4512	8.34046e-08	0	8.34046e-08	1/sp|P87167|BUT2_SCHPO	1/120
fissionyeast_NGP_DDA_3.7480.7480.4.0.dta	fissionyeast_NGP_DDA_3	7480	2022.12	1056.22	4	QYNEJVTLYAPLEHINVAIR		9 2 0 0	(N(N(H(H(H(H)))(H(H)(H(H)(H))))))	5	79.36	93.9592	52.2471	0.00228	0.54108	2.04651e-18	0	2.04651e-18	1/sp|Q9C0Y4|AGLU_SCHPO	1/821
fissionyeast_NGP_DDA_3.7490.7490.3.0.dta	fissionyeast_NGP_DDA_3	7490	2024.75	1591.29	3	FAYIGDNMDLAFTJHTDWK		13 2 0 0	(N(N(H(H(H(H(H))))(H(H(H(H(H(H(H(H)))))))))))	14	14.1107	12.7066	16.7182	0.00508	1.06366	5.53214e-07	0	5.53214e-07	1/sp|P87167|BUT2_SCHPO	1/120
fissionyeast_NGP_DDA_3.7499.7499.3.0.dta	fissionyeast_NGP_DDA_3	7499	2027.09	1407.96	3	QYNEJVTLYAPLEHINVAIR		9 2 0 0	(N(N(H(H(H)(H))(H(H)(H(H(H)))))))	5	96.7559	96.2151	97.7601	0.006	1.42102	1.69961e-32	0	1.69961e-32	1/sp|Q9C0Y4|AGLU_SCHPO	1/821
fissionyeast_NGP_DDA_3.7503.7503.3.0.dta	fissionyeast_NGP_DDA_3	7503	2028.08	1529.62	3	QYRDDLJLSYVFGCVPK	14,Carbamidomethyl[C];	13 2 0 0	(N(N(H(H)(H(H(H(H(H))))(H(H(H(H(H(H))))))))))	7	21.2345	10.6212	40.9448	0.00643	1.40153	1.45055e-14	0	1.45055e-14	1/sp|Q9HDU9|YHE6_SCHPO	1/379
fissionyeast_NGP_DDA_3.7578.7578.3.0.dta	fissionyeast_NGP_DDA_3	7578	2048.25	1407.96	3	QYNEJVTLYAPLEHINVAIR		9 2 0 0	(N(N(H(H(H(H)))(H(H)(H(H(H)))))))	5	49.8963	50.7837	48.2482	0.00436	1.03162	4.3255e-17	0	4.3255e-17	1/sp|Q9C0Y4|AGLU_SCHPO	1/821
fissionyeast_NGP_DDA_3.7656.7656.3.0.dta	fissionyeast_NGP_DDA_3	7656	2069.19	1197.54	3	IPLJDTVDVTTLPSIK		9 2 0 0	(N(N(H(H(H(H)))(H(H)(H(H)(H))))))	4	49.4811	34.8764	76.6041	0.00262	0.72951	7.12324e-26	0	7.12324e-26	1/sp|O94702|ERMP1_SCHPO	1/682
fissionyeast_NGP_DDA_3.7661.7661.4.0.dta	fissionyeast_NGP_DDA_3	7661	2070.63	1454.11	4	YVYDSSAGDJITAYVVDTGVSIHHVEFEGR		13 2 0 0	(N(N(H(H(H(H(H(H(H))))))(H(H(H(H(H(H)))))))))	10	53.809	80.5862	4.07992	0.00948	1.63117	0.00606164	0	0.00606164	1/sp|P40903|ISP6_SCHPO	1/214
fissionyeast_NGP_DDA_3.7688.7688.4.2.dta	fissionyeast_NGP_DDA_3	7688	2078.02	1088.22	4	IAESFDSSSSFANTAVJSTTLGLAEK		8 2 0 0	(N(N(H(H(H(H)))(H(H)(H(H))))))	17	25.3004	34.1565	8.85318	0.00446	1.02573	0.00030792	0	0.00030792	1/sp|O13666|ERG32_SCHPO	1/36
fissionyeast_NGP_DDA_3.7698.7698.2.0.dta	fissionyeast_NGP_DDA_3	7698	2080.69	1714.78	2	IPLJDTVDVTTLPSIK		8 2 0 0	(N(N(H(H(H(H)))(H(H(H(H)))))))	4	37.6424	39.7671	33.6965	0.00265	0.77286	3.10227e-12	0	3.10227e-12	1/sp|O94702|ERMP1_SCHPO	1/682
fissionyeast_NGP_DDA_3.7699.7699.3.0.dta	fissionyeast_NGP_DDA_3	7699	2080.96	1267.19	3	FAYIGDNMDLAFTJHTDWK		7 2 0 0	(N(N(H(H(H(H)))(H(H(H))))))	14	24.8828	18.1086	37.4635	0.0004	0.10481	1.96103e-13	0	1.96103e-13	1/sp|P87167|BUT2_SCHPO	1/120
fissionyeast_NGP_DDA_3.7743.7743.4.0.dta	fissionyeast_NGP_DDA_3	7743	2092.81	1085.23	4	FVLFSQESPFLJWTSHHLQR		9 2 0 0	(N(N(H(H(H(H)))(H(H(H(H(H))))))))	12	6.7951	7.90822	4.72789	0.00366	0.84381	0.00416035	0.00236407	0.00639942	1/sp|Q9Y7P1|ERO12_SCHPO	1/546
fissionyeast_NGP_DDA_3.7863.7863.3.0.dta	fissionyeast_NGP_DDA_3	7863	2125	1449.23	3	ANAGFJISLSDYWGR		14 2 0 0	(N(N(H(H(H(H(H))))(H(H(H(H)))(H(H(H(H(H)))))))))	6	23.0949	24.8052	19.9187	-0.00054	-0.12421	7.21733e-08	0	7.21733e-08	1/sp|P78854|PLB1_SCHPO	1/220
fissionyeast_NGP_DDA_3.7919.7919.3.0.dta	fissionyeast_NGP_DDA_3	7919	2140	1547.66	3	LLJISLEHLPGQTDIFR		14 2 0 0	(N(N(H(H(H(H(H(H)))))(H(H(H))(H(H(H(H(H)))))))))	3	78.1963	73.0768	87.704	0.00323	0.69688	3.77788e-29	0	3.77788e-29	1/sp|O14124|DPEH1_SCHPO	1/84
fissionyeast_NGP_DDA_3.7929.7929.3.0.dta	fissionyeast_NGP_DDA_3	7929	2142.66	1395.22	3	ANAGFJISLSDYWGR		13 2 0 0	(N(N(H(H(H(H(H(H)))))(H(H)(H(H(H(H(H)))))))))	6	51.1456	42.0979	67.9486	0.00465	1.1121	3.20047e-23	0	3.20047e-23	1/sp|P78854|PLB1_SCHPO	1/220
fissionyeast_NGP_DDA_3.7936.7936.3.0.dta	fissionyeast_NGP_DDA_3	7936	2144.65	1287.18	3	ANAGFJISLSDYWGR		11 2 0 0	(N(N(H(H(H(H(H))))(H(H)(H(H)(H(H)))))))	6	54.1707	54.2561	54.0121	0.00603	1.56275	6.72425e-19	0	6.72425e-19	1/sp|P78854|PLB1_SCHPO	1/220
fissionyeast_NGP_DDA_3.7977.7977.3.1.dta	fissionyeast_NGP_DDA_3	7977	2155.61	1233.17	3	ANAGFJISLSDYWGR		10 2 0 0	(N(N(H(H(H))(H(H(H(H(H(H(H))))))))))	6	48.0847	47.5543	49.0695	0.00416	1.12561	3.02439e-17	0	3.02439e-17	1/sp|P78854|PLB1_SCHPO	1/220
fissionyeast_NGP_DDA_3.7987.7987.3.0.dta	fissionyeast_NGP_DDA_3	7987	2158.29	1534.3	3	QYRDDLJLSYVFGCIPK	14,Carbamidomethyl[C];	13 2 0 0	(N(N(H(H(H(H(H))))(H(H(H(H(H(H(H(H)))))))))))	7	46.6239	27.7334	81.7064	0.00552	1.20013	1.51487e-27	0	1.51487e-27	1/sp|Q9US39|YFZ2_SCHPO	1/379
fissionyeast_NGP_DDA_3.8018.8018.3.0.dta	fissionyeast_NGP_DDA_3	8018	2166.6	1480.28	3	QYRDDLJLSYVFGCIPK	14,Carbamidomethyl[C];	12 2 0 0	(N(N(H(H(H(H(H))))(H(H(H(H)))(H(H(H)))))))	7	24.7931	17.9768	37.452	0.01135	2.557	2.13425e-13	0	2.13425e-13	1/sp|Q9US39|YFZ2_SCHPO	1/379
fissionyeast_NGP_DDA_3.8020.8020.3.0.dta	fissionyeast_NGP_DDA_3	8020	2167.19	1249.88	3	QFVQYGJLTGLDMAVVK		9 2 0 0	(N(N(H(H)(H(H(H))(H(H(H(H))))))))	7	74.578	80.4736	63.629	0.00433	1.15497	7.07724e-22	0	7.07724e-22	1/sp|O94702|ERMP1_SCHPO	1/291
fissionyeast_NGP_DDA_3.8045.8045.2.0.dta	fissionyeast_NGP_DDA_3	8045	2173.91	1768.22	2	ANAGFJISLSDYWGR		9 2 0 0	(N(N(H(H(H(H(H))))(H(H(H(H)))))))	6	19.1491	21.609	14.5807	-0.00104	-0.2935	2.34988e-06	0	2.34988e-06	1/sp|P78854|PLB1_SCHPO	1/220
fissionyeast_NGP_DDA_3.8062.8062.3.0.dta	fissionyeast_NGP_DDA_3	8062	2178.4	1195.86	3	QFVQYGJLTGLDMAVVK		8 2 0 0	(N(N(H(H(H(H)))(H(H(H(H)))))))	7	43.6531	39.2911	51.7539	-0.00224	-0.62451	3.79909e-18	0	3.79909e-18	1/sp|O94702|ERMP1_SCHPO	1/291
fissionyeast_NGP_DDA_3.8085.8085.3.0.dta	fissionyeast_NGP_DDA_3	8085	2184.64	1287.19	3	ANAGFJISLSDYWGR		11 2 0 0	(N(N(H(H(H(H)))(H(H(H(H(H(H(H))))))))))	6	17.8409	21.8612	10.3745	0.00897	2.3245	9.27873e-05	0	9.27873e-05	1/sp|P78854|PLB1_SCHPO	1/220
fissionyeast_NGP_DDA_3.8108.8108.3.1.dta	fissionyeast_NGP_DDA_3	8108	2190.84	1223.56	3	LLJISLEHLPGQTDIFR		8 2 0 0	(N(N(H(H(H(H)))(H(H)(H)(H)))))	3	42.9371	30.2297	66.5367	0.00312	0.85121	9.58623e-23	0	9.58623e-23	1/sp|O14124|DPEH1_SCHPO	1/84
fissionyeast_NGP_DDA_3.8140.8140.3.0.dta	fissionyeast_NGP_DDA_3	8140	2199.42	1424.9	3	WGYTJITEIMDVR		14 2 0 0	(N(N(H(H(H(H(H(H)))))(H(H(H(H(H(H(H(H)))))))))))	5	26.5124	27.749	24.2158	0.01146	2.68291	3.22248e-09	0	3.22248e-09	1/sp|Q9C0Y4|AGLU_SCHPO	1/331
fissionyeast_NGP_DDA_3.8183.8183.3.0.dta	fissionyeast_NGP_DDA_3	8183	2210.92	1370.88	3	WGYTJITEIMDVR		13 2 0 0	(N(N(H(H(H(H))(H(H(H))))(H(H(H(H(H(H)))))))))	5	22.379	19.7214	27.3144	0.007	1.7033	3.01299e-10	0	3.01299e-10	1/sp|Q9C0Y4|AGLU_SCHPO	1/331
fissionyeast_NGP_DDA_3.8226.8226.4.0.dta	fissionyeast_NGP_DDA_3	8226	2222.38	1283.05	4	YNTDPVCAFDJSTVVELSDKTWDHVIESGK	7,Carbamidomethyl[C];	8 2 0 0	(N(N(H(H(H))(H(H)(H)(H(H))))))	11	35.0297	41.4894	23.0332	0.00681	1.32766	7.49853e-09	0	7.49853e-09	1/sp|O74551|YCVC_SCHPO	1/53
fissionyeast_NGP_DDA_3.8240.8240.3.0.dta	fissionyeast_NGP_DDA_3	8240	2226.22	1334.94	3	KAJLTFSEINSIILFGGASR		9 2 0 0	(N(N(H(H(H(H)))(H(H(H(H(H))))))))	3	51.4821	46.477	60.7773	0.00157	0.39282	5.26598e-21	0	5.26598e-21	1/sp|Q10061|LHS1_SCHPO	1/359
fissionyeast_NGP_DDA_3.8262.8262.3.0.dta	fissionyeast_NGP_DDA_3	8262	2232.51	1523.93	3	SIDCQWMDSVALJLSR	4,Carbamidomethyl[C];	14 2 0 0	(N(N(H(H(H(H(H(H(H))))))(H(H(H))(H(H(H(H))))))))	13	79.196	81.1565	75.5552	0.00791	1.73186	1.36876e-25	0	1.36876e-25	1/sp|P87167|BUT2_SCHPO	1/196
fissionyeast_NGP_DDA_3.8273.8273.2.0.dta	fissionyeast_NGP_DDA_3	8273	2235.5	1731.71	2	WGYTJITEIMDVR		9 2 0 0	(N(N(H(H(H(H)))(H(H(H(H(H))))))))	5	48.5928	44.4838	56.2239	0.00323	0.93385	1.40278e-19	0	1.40278e-19	1/sp|Q9C0Y4|AGLU_SCHPO	1/331
fissionyeast_NGP_DDA_3.8281.8281.3.0.dta	fissionyeast_NGP_DDA_3	8281	2237.69	1154.81	3	WGYTJITEIMDVR		9 2 0 0	(N(N(H(H(H(H)))(H(H)(H(H)(H))))))	5	91.2149	96.3847	81.6139	0.00266	0.76951	1.71911e-27	0	1.71911e-27	1/sp|Q9C0Y4|AGLU_SCHPO	1/331
fissionyeast_NGP_DDA_3.8283.8283.3.0.dta	fissionyeast_NGP_DDA_3	8283	2238.24	1280.92	3	KAJLTFSEINSIILFGGASR		8 2 0 0	(N(N(H(H(H(H)))(H(H)(H)(H)))))	3	58.9374	57.3091	61.9613	0.0034	0.88649	2.09114e-21	0	2.09114e-21	1/sp|Q10061|LHS1_SCHPO	1/359
fissionyeast_NGP_DDA_3.8301.8301.3.0.dta	fissionyeast_NGP_DDA_3	8301	2243.07	1100.79	3	WGYTJITEIMDVR		8 2 0 0	(N(N(H(H(H(H)))(H(H(H(H)))))))	5	49.6395	40.611	66.4067	0.00362	1.098	1.10375e-22	0	1.10375e-22	1/sp|Q9C0Y4|AGLU_SCHPO	1/331
fissionyeast_NGP_DDA_3.8305.8305.3.0.dta	fissionyeast_NGP_DDA_3	8305	2244.27	1415.9	3	SIDCQWMDSVALJLSR	4,Carbamidomethyl[C];	12 2 0 0	(N(N(H(H(H(H(H))))(H(H(H))(H(H(H(H))))))))	13	25.519	25.3812	25.775	0.00567	1.33526	9.81035e-10	0	9.81035e-10	1/sp|P87167|BUT2_SCHPO	1/196
fissionyeast_NGP_DDA_3.8323.8323.3.0.dta	fissionyeast_NGP_DDA_3	8323	2248.99	1469.91	3	SIDCQWMDSVALJLSR	4,Carbamidomethyl[C];	13 2 0 0	(N(N(H(H(H(H(H))))(H(H)(H(H(H(H(H(H))))))))))	13	39.2956	44.8252	29.0264	0.00597	1.35436	9.45649e-11	0	9.45649e-11	1/sp|P87167|BUT2_SCHPO	1/196
fissionyeast_NGP_DDA_3.8324.8324.2.0.dta	fissionyeast_NGP_DDA_3	8324	2249.27	1650.68	2	WGYTJITEIMDVR		8 2 0 0	(N(N(H(H(H(H)))(H(H)(H(H))))))	5	18.9598	21.847	13.598	0.00202	0.61169	7.24391e-06	0	7.24391e-06	1/sp|Q9C0Y4|AGLU_SCHPO	1/331
fissionyeast_NGP_DDA_3.8379.8379.3.0.dta	fissionyeast_NGP_DDA_3	8379	2263.94	1361.88	3	SIDCQWMDSVALJLSR	4,Carbamidomethyl[C];	11 2 0 0	(N(N(H(H(H(H(H))))(H(H(H))(H(H(H)))))))	13	59.5469	63.7927	51.6618	0.00812	1.98757	4.13905e-18	0	4.13905e-18	1/sp|P87167|BUT2_SCHPO	1/196
fissionyeast_NGP_DDA_3.8414.8414.3.0.dta	fissionyeast_NGP_DDA_3	8414	2273.42	1171.15	3	MEMJQTETLIPAAR	1,Acetyl[ProteinN-term];	9 2 0 0	(N(N(H(H(H(H(H))))(H(H(H(H)))))))	4	64.8453	81.7076	33.5297	0.00417	1.18709	4.7106e-12	0	4.7106e-12	1/sp|O13820|ERG5_SCHPO	44200
fissionyeast_NGP_DDA_3.8466.8466.3.0.dta	fissionyeast_NGP_DDA_3	8466	2287.63	1117.13	3	MEMJQTETLIPAAR	1,Acetyl[ProteinN-term];	8 2 0 0	(N(N(H(H(H(H)))(H(H)(H)(H)))))	4	67.2194	91.1964	22.6905	0.00285	0.85025	1.06371e-08	0	1.06371e-08	1/sp|O13820|ERG5_SCHPO	44200
fissionyeast_NGP_DDA_3.8524.8524.3.0.dta	fissionyeast_NGP_DDA_3	8524	2303.28	1595.3	3	JESIYVFLDLANPK		17 2 0 0	(N(N(H(H(H(H(H(H(H(H)))))))(H(H(H(H)))(H(H(H(H(H)))))))))	1	14.9781	19.3414	6.87487	-6e-05	-0.01277	0.00122517	0	0.00122517	1/sp|Q9USU5|GAS2_SCHPO	1/104
fissionyeast_NGP_DDA_3.8646.8646.3.0.dta	fissionyeast_NGP_DDA_3	8646	2336.52	1628.64	3	DTLSYFJISNLEPSER		16 2 0 0	(N(N(H(H(H(H(H))))(H(H(H(H(H(H)))))(H(H(H(H(H)))))))))	7	16.2911	17.5281	13.9938	0.00365	0.7464	5.09327e-06	0	5.09327e-06	1/sp|O60160|OMH1_SCHPO	1/52
fissionyeast_NGP_DDA_3.8676.8676.3.0.dta	fissionyeast_NGP_DDA_3	8676	2344.57	1292.56	3	YQQSGLPLGIIFYJSTESR		8 2 0 0	(N(N(H(H(H(H)))(H(H)(H)(H)))))	14	79.9294	93.218	55.2507	0.00497	1.28179	2.56374e-19	0	2.56374e-19	1/sp|Q10057|PDI1_SCHPO	1/257
fissionyeast_NGP_DDA_3.8739.8739.4.0.dta	fissionyeast_NGP_DDA_3	8739	2361.48	1217.53	4	LJDTYTEVAEVMKDDFVFAASDDKELAK		8 2 0 0	(N(N(H(H)(H(H(H(H(H(H)))))))))	2	83.2267	103.739	45.1322	0.00478	0.98124	2.59866e-16	0	2.59866e-16	1/sp|Q10057|PDI1_SCHPO	1/161
fissionyeast_NGP_DDA_3.8819.8819.3.0.dta	fissionyeast_NGP_DDA_3	8819	2383.01	1633.31	3	LFEWJVTDVYDVDPDGSGNSR		13 2 0 0	(N(N(H(H(H(H))(H(H(H))))(H(H(H(H(H(H)))))))))	5	30.5916	39.3948	14.2428	0.01397	2.85134	3.68239e-06	0	3.68239e-06	1/sp|Q09920|FIO1_SCHPO	44226
fissionyeast_NGP_DDA_3.8897.8897.3.0.dta	fissionyeast_NGP_DDA_3	8897	2404.44	1629.04	3	HPSFPLSNNGELIGEFTLSJITDVEK		10 2 0 0	(N(N(H(H(H(H)))(H(H)(H(H(H(H))))))))	20	37.8036	40.0708	33.5932	0.00494	1.0104	4.36956e-12	0	4.36956e-12	1/sp|Q10061|LHS1_SCHPO	1/488
fissionyeast_NGP_DDA_3.9022.9022.3.0.dta	fissionyeast_NGP_DDA_3	9022	2437.86	1629.36	3	LSJVTTATFDGISNVFIGNLK		14 2 0 0	(N(N(H(H(H(H(H))))(H(H(H))(H(H(H(H(H(H))))))))))	3	49.6335	68.775	14.0849	0.00509	1.04219	4.83838e-06	0	4.83838e-06	1/sp|O13960|ECM33_SCHPO	1/203
fissionyeast_NGP_DDA_3.9083.9083.3.0.dta	fissionyeast_NGP_DDA_3	9083	2454.27	1521.33	3	LSJVTTATFDGISNVFIGNLK		12 2 0 0	(N(N(H(H(H(H(H(H)))))(H(H(H(H(H(H)))))))))	3	11.0459	15.2635	3.2131	0.0129	2.82708	0.00968864	0	0.00968864	1/sp|O13960|ECM33_SCHPO	1/203
fissionyeast_NGP_DDA_3.9124.9124.3.0.dta	fissionyeast_NGP_DDA_3	9124	2465.23	1441.98	3	IIDWGHSGEIGNLLLSEYJVTYK		8 2 0 0	(N(N(H(H(H(H)))(H(H)(H)(H)))))	19	20.5551	25.5694	11.2428	0.00505	1.16903	4.46547e-05	0	4.46547e-05	1/sp|O74480|YQJ7_SCHPO	1/185
fissionyeast_NGP_DDA_3.9172.9172.3.0.dta	fissionyeast_NGP_DDA_3	9172	2478.58	1683.38	3	LSJVTTATFDGISNVFIGNLK		15 2 0 0	(N(N(H(H(H(H(H(H(H))))))(H(H)(H(H(H(H(H(H))))))))))	3	58.6653	79.8903	19.2475	0.00614	1.21684	1.29553e-07	0	1.29553e-07	1/sp|O13960|ECM33_SCHPO	1/203
fissionyeast_NGP_DDA_3.9244.9244.3.0.dta	fissionyeast_NGP_DDA_3	9244	2498.11	1521.33	3	LSJVTTATFDGISNVFIGNLK		12 2 0 0	(N(N(H(H(H(H(H))))(H(H(H(H)))(H(H(H)))))))	3	78.2414	100.579	36.7568	0.00785	1.72033	3.77822e-13	0	3.77822e-13	1/sp|O13960|ECM33_SCHPO	1/203
fissionyeast_NGP_DDA_3.9330.9330.3.0.dta	fissionyeast_NGP_DDA_3	9330	2520.78	1471.62	3	LIWLDNMFJLSAVAHR		13 2 0 0	(N(N(H(H(H(H(H(H)))))(H(H(H(H)))(H(H(H)))))))	9	27.332	23.231	34.9483	0.00972	2.2019	1.62963e-12	0	1.62963e-12	1/sp|O94323|YGK5_SCHPO	1/306
fissionyeast_NGP_DDA_3.9637.9637.3.0.dta	fissionyeast_NGP_DDA_3	9637	2602.49	1797.07	3	TEEFSJMTVPMIFSEFGCIEVRPR	18,Carbamidomethyl[C];	13 2 0 0	(N(N(H(H(H(H(H(H)))))(H(H(H(H)))(H(H(H)))))))	6	33.1494	47.0082	7.41154	0.00038	0.07044	0.000764562	0	0.000764562	1/sp|Q9P378|GAS1_SCHPO	1/249
fissionyeast_NGP_DDA_3.9804.9804.3.0.dta	fissionyeast_NGP_DDA_3	9804	2647.12	1691.7	3	TLGDTTYGFPJVSLSSITSQEWYR		12 2 0 0	(N(N(H(H(H(H(H(H)))))(H(H(H))(H(H(H)))))))	11	25.485	37.0235	4.05624	0.00373	0.73605	0.00625074	0	0.00625074	1/sp|P78854|PLB1_SCHPO	1/244
fissionyeast_NGP_DDA_3.9915.9915.3.0.dta	fissionyeast_NGP_DDA_3	9915	2676.93	1583.67	3	TLGDTTYGFPJVSLSSITSQEWYR		10 2 0 0	(N(N(H(H(H(H)))(H(H(H))(H(H)(H))))))	11	67.6427	84.3934	36.5341	0.00374	0.78731	5.06161e-13	0	5.06161e-13	1/sp|P78854|PLB1_SCHPO	1/244
fissionyeast_NGP_DDA_3.9916.9916.3.1.dta	fissionyeast_NGP_DDA_3	9916	2677.2	1529.65	3	TLGDTTYGFPJVSLSSITSQEWYR		9 2 0 0	(N(N(H(H(H))(H(H)(H(H(H(H))))))))	11	53.4718	70.3517	22.1233	0.00472	1.02887	1.60441e-08	0	1.60441e-08	1/sp|P78854|PLB1_SCHPO	1/244
fissionyeast_NGP_DDA_3.9920.9920.4.1.dta	fissionyeast_NGP_DDA_3	9920	2678.32	1188	4	TLGDTTYGFPJVSLSSITSQEWYR		10 2 0 0	(N(N(H(H(H(H(H))))(H(H(H))(H(H))))))	11	65.5455	88.8701	22.2285	0.00018	0.03768	1.52261e-08	0	1.52261e-08	1/sp|P78854|PLB1_SCHPO	1/244
fissionyeast_NGP_DDA_3.9968.9968.3.0.dta	fissionyeast_NGP_DDA_3	9968	2690.81	1391.58	3	SEFDGILPGEFVESJSTWWNR		8 2 0 0	(N(N(H(H(H(H)))(H(H)(H)(H)))))	15	47.279	53.1296	36.4134	0.0015	0.35871	5.79815e-13	0	5.79815e-13	1/sp|Q9P7Q9|ALG9_SCHPO	1/462
fissionyeast_NGP_DDA_3.9978.9978.3.0.dta	fissionyeast_NGP_DDA_3	9978	2693.47	1475.63	3	TLGDTTYGFPJVSLSSITSQEWYR		8 2 0 0	(N(N(H(H(H(H)))(H(H(H(H)))))))	11	24.3615	34.7771	5.0182	0.00753	1.70101	0.00357933	0	0.00357933	1/sp|P78854|PLB1_SCHPO	1/244
fissionyeast_NGP_DDA_3.10011.10011.3.0.dta	fissionyeast_NGP_DDA_3	10011	2702.68	1529.65	3	TLGDTTYGFPJVSLSSITSQEWYR		9 2 0 0	(N(N(H(H(H(H)))(H(H(H(H(H))))))))	11	39.215	49.835	19.4922	0.00076	0.16555	1.09346e-07	0	1.09346e-07	1/sp|P78854|PLB1_SCHPO	1/244
fissionyeast_NGP_DDA_3.10043.10043.3.0.dta	fissionyeast_NGP_DDA_3	10043	2711.2	1583.67	3	TLGDTTYGFPJVSLSSITSQEWYR		10 2 0 0	(N(N(H(H(H)(H(H)))(H(H(H))(H(H))))))	11	28.5636	39.8891	7.53045	0.00467	0.98251	0.000707352	0	0.000707352	1/sp|P78854|PLB1_SCHPO	1/244
fissionyeast_NGP_DDA_3.10614.10614.3.0.dta	fissionyeast_NGP_DDA_3	10614	2863.65	1462.65	3	LFTIAEJDTAJFTPLTFTTYLK		9 2 0 0	(N(N(H(H(H(H)))(H(H)(H(H(H)))))))	7	75.8144	104.29	22.9309	0.00462	1.05231	8.44721e-09	0	8.44721e-09	3/sp|P0CU13|YI46_SCHPO/sp|Q9P7U4|YI75_SCHPO/sp|P0CU12|YHEF_SCHPO	3/88/89/88
fissionyeast_NGP_DDA_3.10659.10659.3.0.dta	fissionyeast_NGP_DDA_3	10659	2875.44	1408.63	3	LFTIAEJDTAJFTPLTFTTYLK		8 2 0 0	(N(N(H(H(H(H)))(H(H)(H)(H)))))	7	73.0663	88.5044	44.3955	0.00592	1.40222	5.28147e-16	0	5.28147e-16	3/sp|P0CU13|YI46_SCHPO/sp|Q9P7U4|YI75_SCHPO/sp|P0CU12|YHEF_SCHPO	3/88/89/88
fissionyeast_NGP_DDA_3.10681.10681.3.0.dta	fissionyeast_NGP_DDA_3	10681	2881.31	1462.65	3	LFTIAEJDTAJFTPLTFTTYLK		9 2 0 0	(N(N(H(H(H)(H(H)))(H(H(H(H)))))))	7	63.2975	82.0869	28.4029	0.00493	1.12482	1.4114e-10	0	1.4114e-10	3/sp|P0CU13|YI46_SCHPO/sp|Q9P7U4|YI75_SCHPO/sp|P0CU12|YHEF_SCHPO	3/88/89/88
fissionyeast_NGP_DDA_3.10758.10758.3.0.dta	fissionyeast_NGP_DDA_3	10758	2902.03	1462.65	3	LFTIAEJDTAJFTPLTFTTYLK		9 2 0 0	(N(N(H(H(H(H)))(H(H)(H(H)(H))))))	7	41.9287	53.6907	20.0851	0.00486	1.10772	6.51561e-08	0	6.51561e-08	3/sp|P0CU13|YI46_SCHPO/sp|Q9P7U4|YI75_SCHPO/sp|P0CU12|YHEF_SCHPO	3/88/89/88
fissionyeast_NGP_DDA_3.11039.11039.3.0.dta	fissionyeast_NGP_DDA_3	11039	2976.85	1462.65	3	LFTIAEJDTAJFTPLTFTTYLK		9 2 0 0	(N(N(H(H(H(H(H))))(H(H(H(H)))))))	7	68.1704	92.8525	22.3324	0.00562	1.28077	1.4463e-08	0	1.4463e-08	3/sp|P0CU13|YI46_SCHPO/sp|Q9P7U4|YI75_SCHPO/sp|P0CU12|YHEF_SCHPO	3/88/89/88
fissionyeast_NGP_DDA_3.11678.11678.3.0.dta	fissionyeast_NGP_DDA_3	11678	3147.43	1473.96	3	LSEMVETALDVLLJATNEDTSK		10 2 0 0	(N(N(H(H(H(H(H))))(H(H(H))(H(H))))))	14	29.3322	41.2082	7.2768	0.00378	0.85476	0.000903354	0	0.000903354	1/sp|O60109|PPB_SCHPO	1/291
fissionyeast_NGP_DDA_3.11716.11716.3.0.dta	fissionyeast_NGP_DDA_3	11716	3157.7	1419.94	3	LSEMVETALDVLLJATNEDTSK		9 2 0 0	(N(N(H(H(H(H)))(H(H(H(H(H))))))))	14	43.0904	62.1029	7.78142	0.00323	0.75893	0.000617488	0	0.000617488	1/sp|O60109|PPB_SCHPO	1/291
fissionyeast_NGP_DDA_3.11857.11857.3.0.dta	fissionyeast_NGP_DDA_3	11857	3195.51	1667.73	3	DTPPLVIYLPNVPYNYFTJISTDR		11 2 0 0	(N(N(H(H(H(H(H))))(H(H(H(H(H(H)))))))))	19	30.5717	42.4534	8.50576	0.00737	1.47416	0.000345337	0	0.000345337	1/sp|P78854|PLB1_SCHPO	1/523
fissionyeast_NGP_DDA_3.11877.11877.4.0.dta	fissionyeast_NGP_DDA_3	11877	3200.8	1210.53	4	DTPPLVIYLPNVPYNYFTJISTDR		10 2 0 0	(N(N(H(H(H(H(H))))(H(H(H))(H(H))))))	19	35.9077	49.6981	10.297	-0.00489	-1.01115	9.72354e-05	0	9.72354e-05	1/sp|P78854|PLB1_SCHPO	1/523
fissionyeast_NGP_DDA_3.11908.11908.4.0.dta	fissionyeast_NGP_DDA_3	11908	3208.9	1129.51	4	DTPPLVIYLPNVPYNYFTJISTDR		8 2 0 0	(N(N(H(H(H(H)))(H(H)(H(H))))))	19	35.6133	49.6876	9.47525	0.00492	1.08921	0.000216961	0	0.000216961	1/sp|P78854|PLB1_SCHPO	1/523
fissionyeast_NGP_DDA_3.11918.11918.3.0.dta	fissionyeast_NGP_DDA_3	11918	3211.48	1505.67	3	DTPPLVIYLPNVPYNYFTJISTDR		8 2 0 0	(N(N(H(H(H(H)))(H(H(H(H)))))))	19	25.8444	35.9295	7.11485	0.00712	1.5767	0.00104674	0	0.00104674	1/sp|P78854|PLB1_SCHPO	1/523
fissionyeast_NGP_DDA_2.293.293.2.0.dta	fissionyeast_NGP_DDA_2	293	80.1719	1317.99	2	JASCYR	4,Carbamidomethyl[C];	9 2 0 0	(N(N(H(H(H)(H))(H(H)(H(H(H)))))))	1	25.8573	7.53933	59.8765	0.00386	1.4643	4.19296e-60	0.00819672	0.00819672	1/sp|O59866|OSTB_SCHPO	1/289
fissionyeast_NGP_DDA_2.352.352.2.0.dta	fissionyeast_NGP_DDA_2	352	96.4618	1317.99	2	JASCYR	4,Carbamidomethyl[C];	9 2 0 0	(N(N(H(H(H)(H))(H(H)(H(H(H)))))))	1	29.1025	10.5353	63.5844	0.00394	1.49542	6.15286e-64	0	6.15286e-64	1/sp|O59866|OSTB_SCHPO	1/289
fissionyeast_NGP_DDA_2.414.414.2.0.dta	fissionyeast_NGP_DDA_2	414	112.422	1317.99	2	JASCYR	4,Carbamidomethyl[C];	9 2 0 0	(N(N(H(H(H(H)))(H(H)(H(H(H)))))))	1	29.8454	10.2203	66.292	0.00409	1.55234	9.35309e-67	0	9.35309e-67	1/sp|O59866|OSTB_SCHPO	1/289
fissionyeast_NGP_DDA_2.481.481.2.0.dta	fissionyeast_NGP_DDA_2	481	129.624	1317.99	2	JASCYR	4,Carbamidomethyl[C];	9 2 0 0	(N(N(H(H(H)(H))(H(H(H(H(H))))))))	1	30.8173	10.7405	68.1028	0.00383	1.45367	1.17857e-68	0	1.17857e-68	1/sp|O59866|OSTB_SCHPO	1/289
fissionyeast_NGP_DDA_2.556.556.2.0.dta	fissionyeast_NGP_DDA_2	556	150.076	1317.99	2	JASCYR	4,Carbamidomethyl[C];	9 2 0 0	(N(N(H(H(H)(H))(H(H(H))(H(H))))))	1	31.569	11.2392	69.3244	0.0041	1.55538	6.06299e-70	0	6.06299e-70	1/sp|O59866|OSTB_SCHPO	1/289
fissionyeast_NGP_DDA_2.629.629.2.0.dta	fissionyeast_NGP_DDA_2	629	169.712	1236.96	2	JASCYR	4,Carbamidomethyl[C];	8 2 0 0	(N(N(H(H(H(H)))(H(H(H(H)))))))	1	24.2571	6.72431	56.818	0.00392	1.58429	4.02638e-57	0.00819672	0.00819672	1/sp|O59866|OSTB_SCHPO	1/289
fissionyeast_NGP_DDA_2.640.640.2.0.dta	fissionyeast_NGP_DDA_2	640	172.676	1317.99	2	JASCYR	4,Carbamidomethyl[C];	9 2 0 0	(N(N(H(H(H(H)))(H(H)(H(H(H)))))))	1	37.321	19.0086	71.3295	0.00421	1.59864	1.03439e-71	0	1.03439e-71	1/sp|O59866|OSTB_SCHPO	1/289
fissionyeast_NGP_DDA_2.694.694.2.0.dta	fissionyeast_NGP_DDA_2	694	187.308	1236.96	2	JASCYR	4,Carbamidomethyl[C];	8 2 0 0	(N(N(H(H(H(H)))(H(H(H(H)))))))	1	25.2699	7.35733	58.536	0.0039	1.57701	8.91994e-59	0.00819672	0.00819672	1/sp|O59866|OSTB_SCHPO	1/289
fissionyeast_NGP_DDA_2.707.707.2.0.dta	fissionyeast_NGP_DDA_2	707	190.835	1317.99	2	JASCYR	4,Carbamidomethyl[C];	9 2 0 0	(N(N(H(H(H)(H))(H(H(H(H(H))))))))	1	32.8479	11.8358	71.8703	0.00427	1.62065	1.1049e-72	0	1.1049e-72	1/sp|O59866|OSTB_SCHPO	1/289
fissionyeast_NGP_DDA_2.769.769.2.0.dta	fissionyeast_NGP_DDA_2	769	207.489	1236.96	2	JASCYR	4,Carbamidomethyl[C];	8 2 0 0	(N(N(H(H(H(H)))(H(H(H(H)))))))	1	26.4973	7.318	62.116	0.00422	1.70479	1.86884e-62	0.00819672	0.00819672	1/sp|O59866|OSTB_SCHPO	1/289
fissionyeast_NGP_DDA_2.784.784.2.0.dta	fissionyeast_NGP_DDA_2	784	211.586	1317.99	2	JASCYR	4,Carbamidomethyl[C];	9 2 0 0	(N(N(H(H(H)(H))(H(H(H))(H(H))))))	1	36.9958	17.4679	73.2617	0.00438	1.66392	9.04755e-74	0	9.04755e-74	1/sp|O59866|OSTB_SCHPO	1/289
fissionyeast_NGP_DDA_2.835.835.2.0.dta	fissionyeast_NGP_DDA_2	835	225.298	1236.96	2	JASCYR	4,Carbamidomethyl[C];	8 2 0 0	(N(N(H(H(H(H)))(H(H(H(H)))))))	1	27.8685	7.76971	65.1948	0.00435	1.75979	1.27774e-65	0.00819672	0.00819672	1/sp|O59866|OSTB_SCHPO	1/289
fissionyeast_NGP_DDA_2.857.857.2.0.dta	fissionyeast_NGP_DDA_2	857	231.234	1317.99	2	JASCYR	4,Carbamidomethyl[C];	9 2 0 0	(N(N(H(H(H))(H(H(H))(H(H(H)))))))	1	37.5556	17.4697	74.858	0.0044	1.66923	8.34881e-76	0	8.34881e-76	1/sp|O59866|OSTB_SCHPO	1/289
fissionyeast_NGP_DDA_2.901.901.2.0.dta	fissionyeast_NGP_DDA_2	901	243.325	1236.96	2	JASCYR	4,Carbamidomethyl[C];	8 2 0 0	(N(N(H(H(H(H)))(H(H(H(H)))))))	1	28.0674	7.45843	66.3412	0.00428	1.73148	7.24392e-67	0.00819672	0.00819672	1/sp|O59866|OSTB_SCHPO	1/289
fissionyeast_NGP_DDA_2.966.966.2.0.dta	fissionyeast_NGP_DDA_2	966	260.834	1236.96	2	JASCYR	4,Carbamidomethyl[C];	8 2 0 0	(N(N(H(H(H(H)))(H(H(H(H)))))))	1	30.591	11.476	66.0903	0.00428	1.72905	1.27688e-66	0	1.27688e-66	1/sp|O59866|OSTB_SCHPO	1/289
fissionyeast_NGP_DDA_2.987.987.2.0.dta	fissionyeast_NGP_DDA_2	987	266.47	1317.99	2	JASCYR	4,Carbamidomethyl[C];	9 2 0 0	(N(N(H(H(H))(H(H)(H(H(H(H))))))))	1	38.4838	18.077	76.3822	0.00426	1.6161	5.40871e-77	0	5.40871e-77	1/sp|O59866|OSTB_SCHPO	1/289
fissionyeast_NGP_DDA_2.1052.1052.3.0.dta	fissionyeast_NGP_DDA_2	1052	284.016	1012.75	3	JTTAGJHTVTR		9 2 0 0	(N(N(H(H(H)(H(H)))(H(H(H(H)))))))	1	33.7537	18.0131	62.9861	0.00571	1.88042	2.81284e-63	0	2.81284e-63	1/sp|P78854|PLB1_SCHPO	1/494
fissionyeast_NGP_DDA_2.1127.1127.2.0.dta	fissionyeast_NGP_DDA_2	1127	304.718	1399.01	2	JASCYR	4,Carbamidomethyl[C];	10 2 0 0	(N(N(H(H(H(H(H))))(H(H)(H(H(H)))))))	1	29.1029	7.60876	69.0207	0.00773	2.76399	1.50818e-69	0.00819672	0.00819672	1/sp|O59866|OSTB_SCHPO	1/289
fissionyeast_NGP_DDA_2.1138.1138.3.0.dta	fissionyeast_NGP_DDA_2	1138	307.736	1012.75	3	JTTAGJHTVTR		9 2 0 0	(N(N(H(H(H)(H(H)))(H(H(H(H)))))))	1	40.8941	22.0857	75.8239	0.00667	2.19759	1.32477e-76	0	1.32477e-76	1/sp|P78854|PLB1_SCHPO	1/494
fissionyeast_NGP_DDA_2.1149.1149.3.0.dta	fissionyeast_NGP_DDA_2	1149	310.746	1053.09	3	SJATKPQCPK	8,Carbamidomethyl[C];	10 2 0 0	(N(N(H(H(H(H(H))))(H(H)(H(H(H)))))))	2	44.4732	19.8209	90.256	0.00428	1.35527	2.79599e-91	0	2.79599e-91	1/sp|O14103|ROT1_SCHPO	1/83
fissionyeast_NGP_DDA_2.1150.1150.3.0.dta	fissionyeast_NGP_DDA_2	1150	311.024	1107.11	3	SJATKPQCPK	8,Carbamidomethyl[C];	11 2 0 0	(N(N(H(H(H(H(H))))(H(H)(H(H(H(H))))))))	2	29.4926	15.8152	54.8933	0.00485	1.4619	7.72364e-55	0	7.72364e-55	1/sp|O14103|ROT1_SCHPO	1/83
fissionyeast_NGP_DDA_2.1153.1153.3.0.dta	fissionyeast_NGP_DDA_2	1153	311.923	1215.14	3	SJATKPQCPK	8,Carbamidomethyl[C];	13 2 0 0	(N(N(H(H(H(H(H))))(H(H(H(H(H(H(H(H)))))))))))	2	55.2731	25.6568	110.275	0.00609	1.67059	2.08515e-111	0	2.08515e-111	1/sp|O14103|ROT1_SCHPO	1/83
fissionyeast_NGP_DDA_2.1158.1158.3.0.dta	fissionyeast_NGP_DDA_2	1158	313.313	945.054	3	SJATKPQCPK	8,Carbamidomethyl[C];	8 2 0 0	(N(N(H(H(H(H)))(H(H(H(H)))))))	2	54.5787	35.9731	89.1321	0.00272	0.9614	6.33633e-90	0	6.33633e-90	1/sp|O14103|ROT1_SCHPO	1/83
fissionyeast_NGP_DDA_2.1170.1170.3.0.dta	fissionyeast_NGP_DDA_2	1170	316.482	1161.13	3	SJATKPQCPK	8,Carbamidomethyl[C];	12 2 0 0	(N(N(H(H(H(H(H))))(H(H(H(H)))(H(H(H)))))))	2	59.0825	30.1549	112.805	0.00653	1.87486	4.883e-114	0	4.883e-114	1/sp|O14103|ROT1_SCHPO	1/83
fissionyeast_NGP_DDA_2.1180.1180.3.0.dta	fissionyeast_NGP_DDA_2	1180	319.276	999.072	3	SJATKPQCPK	8,Carbamidomethyl[C];	9 2 0 0	(N(N(H(H(H(H)))(H(H)(H(H)(H))))))	2	67.761	46.0254	108.127	0.00368	1.22708	2.44224e-109	0	2.44224e-109	1/sp|O14103|ROT1_SCHPO	1/83
fissionyeast_NGP_DDA_2.1224.1224.3.0.dta	fissionyeast_NGP_DDA_2	1224	331.179	1323.18	3	SJATKPQCPK	8,Carbamidomethyl[C];	15 2 0 0	(N(N(H(H(H(H(H))))(H(H(H(H)))(H(H(H(H(H(H))))))))))	2	36.2247	12.1591	80.9179	0.00495	1.24858	8.96673e-82	0	8.96673e-82	1/sp|O14103|ROT1_SCHPO	1/83
fissionyeast_NGP_DDA_2.1283.1283.3.0.dta	fissionyeast_NGP_DDA_2	1283	347.149	1142.42	3	NFJDSSTK		13 2 0 0	(N(N(H(H(H(H(H))))(H(H(H(H(H(H(H(H)))))))))))	3	65.8807	32.1174	128.584	0.0034	0.99398	2.6169e-129	0	2.6169e-129	1/sp|P78854|PLB1_SCHPO	1/348
fissionyeast_NGP_DDA_2.1291.1291.2.0.dta	fissionyeast_NGP_DDA_2	1291	349.206	1263.52	2	LISSJK		9 2 0 0	(N(N(H(H(H(H)))(H(H)(H(H(H)))))))	5	42.1153	21.943	79.578	0.00217	0.85722	2.0755e-80	0	2.0755e-80	1/sp|O94694|YG1A_SCHPO	1/54
fissionyeast_NGP_DDA_2.1292.1292.2.0.dta	fissionyeast_NGP_DDA_2	1292	349.542	1182.49	2	LISSJK		8 2 0 0	(N(N(H(H(H(H)))(H(H)(H(H))))))	5	24.5736	8.16151	55.0531	0.00138	0.5841	3.00667e-55	0.00819672	0.00819672	1/sp|O94694|YG1A_SCHPO	1/54
fissionyeast_NGP_DDA_2.1296.1296.2.0.dta	fissionyeast_NGP_DDA_2	1296	350.652	1713.13	2	NFJDSSTK		13 2 0 0	(N(N(H(H(H(H(H))))(H(H(H(H(H(H(H(H)))))))))))	3	26.4812	11.5071	54.2903	0.00198	0.57708	2.20456e-54	0	2.20456e-54	1/sp|P78854|PLB1_SCHPO	1/348
fissionyeast_NGP_DDA_2.1495.1495.3.0.dta	fissionyeast_NGP_DDA_2	1495	405.13	1266.46	3	FJCTTR	3,Carbamidomethyl[C];	16 2 0 0	(N(N(H(H(H(H(H)))(H(H(H))))(H(H(H(H(H(H(H(H)))))))))))	2	41.0589	6.97498	104.358	0.01021	2.68748	2.17492e-105	0.00819672	0.00819672	1/sp|P87167|BUT2_SCHPO	1/333
fissionyeast_NGP_DDA_2.1515.1515.3.0.dta	fissionyeast_NGP_DDA_2	1515	410.544	1158.43	3	FJCTTR	3,Carbamidomethyl[C];	14 2 0 0	(N(N(H(H(H(H(H(H)))))(H(H(H))(H(H(H(H(H)))))))))	2	50.3388	14.994	115.979	0.00653	1.88071	5.03716e-117	0	5.03716e-117	1/sp|P87167|BUT2_SCHPO	1/333
fissionyeast_NGP_DDA_2.1553.1553.3.0.dta	fissionyeast_NGP_DDA_2	1553	420.659	1212.44	3	FJCTTR	3,Carbamidomethyl[C];	15 2 0 0	(N(N(H(H(H(H(H(H(H))))))(H(H(H(H(H(H(H(H)))))))))))	2	55.2808	15.4056	129.335	0.00698	1.91917	5.24333e-130	0	5.24333e-130	1/sp|P87167|BUT2_SCHPO	1/333
fissionyeast_NGP_DDA_2.1555.1555.2.0.dta	fissionyeast_NGP_DDA_2	1555	421.247	1737.13	2	FJCTTR	3,Carbamidomethyl[C];	14 2 0 0	(N(N(H(H(H(H(H))))(H(H(H(H(H))))(H(H(H(H))))))))	2	37.4072	9.47496	89.2815	0.00365	1.05123	3.81676e-90	0.00235849	0.00235849	1/sp|P87167|BUT2_SCHPO	1/333
fissionyeast_NGP_DDA_2.1563.1563.3.0.dta	fissionyeast_NGP_DDA_2	1563	423.324	1104.41	3	FJCTTR	3,Carbamidomethyl[C];	13 2 0 0	(N(N(H(H(H(H(H))))(H(H(H(H(H(H(H(H)))))))))))	2	37.6836	6.85835	94.9304	0.00684	2.065	7.32368e-96	0.00819672	0.00819672	1/sp|P87167|BUT2_SCHPO	1/333
fissionyeast_NGP_DDA_2.1586.1586.2.0.dta	fissionyeast_NGP_DDA_2	1586	429.503	1656.11	2	FJCTTR	3,Carbamidomethyl[C];	13 2 0 0	(N(N(H(H(H(H))(H(H(H))))(H(H(H(H(H(H)))))))))	2	36.239	11.0236	83.0675	0.00253	0.76306	3.70942e-84	0	3.70942e-84	1/sp|P87167|BUT2_SCHPO	1/333
fissionyeast_NGP_DDA_2.1619.1619.3.0.dta	fissionyeast_NGP_DDA_2	1619	438.365	1158.43	3	FJCTTR	3,Carbamidomethyl[C];	14 2 0 0	(N(N(H(H(H(H(H(H)))))(H(H)(H(H(H(H(H(H))))))))))	2	46.2336	9.20073	115.009	0.00747	2.1502	8.78477e-116	0.00455581	0.00455581	1/sp|P87167|BUT2_SCHPO	1/333
fissionyeast_NGP_DDA_2.1638.1638.3.0.dta	fissionyeast_NGP_DDA_2	1638	443.537	1212.44	3	FJCTTR	3,Carbamidomethyl[C];	15 2 0 0	(N(N(H(H(H(H(H(H)))))(H(H(H(H)))(H(H(H(H(H)))))))))	2	48.5212	10.8491	118.484	0.00793	2.18077	1.72728e-119	0	1.72728e-119	1/sp|P87167|BUT2_SCHPO	1/333
fissionyeast_NGP_DDA_2.1650.1650.2.0.dta	fissionyeast_NGP_DDA_2	1650	446.734	1656.11	2	FJCTTR	3,Carbamidomethyl[C];	13 2 0 0	(N(N(H(H(H(H(H))))(H(H(H(H(H(H(H(H)))))))))))	2	39.8833	10.1172	95.1633	0.00334	1.0101	2.7955e-96	0	2.7955e-96	1/sp|P87167|BUT2_SCHPO	1/333
fissionyeast_NGP_DDA_2.1652.1652.3.0.dta	fissionyeast_NGP_DDA_2	1652	447.326	1266.46	3	FJCTTR	3,Carbamidomethyl[C];	16 2 0 0	(N(N(H(H(H(H(H(H(H))))))(H(H(H(H(H(H(H(H(H))))))))))))	2	30.1232	7.14165	72.8031	0.00313	0.82382	2.77564e-73	0.00819672	0.00819672	1/sp|P87167|BUT2_SCHPO	1/333
fissionyeast_NGP_DDA_2.1653.1653.2.0.dta	fissionyeast_NGP_DDA_2	1653	447.604	1737.13	2	FJCTTR	3,Carbamidomethyl[C];	14 2 0 0	(N(N(H(H(H(H(H(H)))))(H(H(H))(H(H(H(H(H)))))))))	2	32.9898	7.30751	80.6853	0.00383	1.10363	1.66636e-81	0.00819672	0.00819672	1/sp|P87167|BUT2_SCHPO	1/333
fissionyeast_NGP_DDA_2.1662.1662.3.0.dta	fissionyeast_NGP_DDA_2	1662	449.972	1104.41	3	FJCTTR	3,Carbamidomethyl[C];	13 2 0 0	(N(N(H(H(H(H(H))))(H(H(H(H(H(H(H(H)))))))))))	2	48.7912	10.496	119.911	0.00707	2.13657	8.02448e-121	0	8.02448e-121	1/sp|P87167|BUT2_SCHPO	1/333
fissionyeast_NGP_DDA_2.1663.1663.2.0.dta	fissionyeast_NGP_DDA_2	1663	450.285	1575.08	2	FJCTTR	3,Carbamidomethyl[C];	12 2 0 0	(N(N(H(H(H(H(H))))(H(H(H(H)))(H(H(H)))))))	2	33.7087	10.034	77.6761	0.0051	1.61823	1.46468e-78	0	1.46468e-78	1/sp|P87167|BUT2_SCHPO	1/333
fissionyeast_NGP_DDA_2.1685.1685.2.0.dta	fissionyeast_NGP_DDA_2	1685	456.208	1737.13	2	FJCTTR	3,Carbamidomethyl[C];	14 2 0 0	(N(N(H(H(H(H(H(H)))))(H(H(H))(H(H(H(H(H)))))))))	2	33.6406	12.1586	73.5359	0.00474	1.36333	3.51973e-74	0	3.51973e-74	1/sp|P87167|BUT2_SCHPO	1/333
fissionyeast_NGP_DDA_2.1914.1914.3.0.dta	fissionyeast_NGP_DDA_2	1914	518.112	950.06	3	IJHTTIER		9 2 0 0	(N(N(H(H(H(H)))(H(H)(H(H)(H))))))	2	50.1966	22.211	102.17	0.00433	1.52005	1.73055e-103	0	1.73055e-103	1/sp|Q9UT11|YLW3_SCHPO	1/46
fissionyeast_NGP_DDA_2.1917.1917.3.0.dta	fissionyeast_NGP_DDA_2	1917	518.973	896.043	3	IJHTTIER		8 2 0 0	(N(N(H(H(H(H)))(H(H)(H(H))))))	2	30.3514	8.23795	71.4193	0.00521	1.9399	6.12595e-72	0.00680272	0.00680272	1/sp|Q9UT11|YLW3_SCHPO	1/46
fissionyeast_NGP_DDA_2.1965.1965.2.0.dta	fissionyeast_NGP_DDA_2	1965	532.004	1343.56	2	IJHTTIER		8 2 0 0	(N(N(H(H(H)(H))(H(H(H(H)))))))	2	61.5274	49.7858	83.3333	0.00534	1.98718	1.8696e-84	0	1.8696e-84	1/sp|Q9UT11|YLW3_SCHPO	1/46
fissionyeast_NGP_DDA_2.1981.1981.3.0.dta	fissionyeast_NGP_DDA_2	1981	536.245	842.024	3	IJHTTIER		7 2 0 0	(N(N(H(H(H))(H(H(H(H)))))))	2	38.0361	14.8745	81.0505	0.00316	1.25363	6.28289e-82	0	6.28289e-82	1/sp|Q9UT11|YLW3_SCHPO	1/46
fissionyeast_NGP_DDA_2.2094.2094.2.0.dta	fissionyeast_NGP_DDA_2	2094	567.211	1588.16	2	HATSJGTVETLNTK		8 2 0 0	(N(N(H(H(H))(H(H)(H)(H(H))))))	5	59.6067	61.1618	56.7187	0.00391	1.23225	6.8304e-57	0	6.8304e-57	1/sp|O13898|PMT1_SCHPO	1/443
fissionyeast_NGP_DDA_2.2141.2141.2.0.dta	fissionyeast_NGP_DDA_2	2141	579.868	1812.7	2	LGNJLTR		15 2 0 0	(N(N(H(H(H(H(H(H)))))(H(H(H(H)))(H(H(H(H(H)))))))))	4	55.1562	23.2647	114.383	0.00122	0.33793	2.62204e-115	0	2.62204e-115	2/sp|Q9URX4|YFZB_SCHPO/sp|Q9C0Y4|AGLU_SCHPO	2/225/209
fissionyeast_NGP_DDA_2.2145.2145.2.0.dta	fissionyeast_NGP_DDA_2	2145	580.87	1501.6	2	FIQDAQJSSK		9 2 0 0	(N(N(H(H(H(H)))(H(H)(H(H)(H))))))	7	43.8631	36.8407	56.9045	0.00377	1.2552	2.88357e-57	0	2.88357e-57	1/sp|O13704|YEU5_SCHPO	1/164
fissionyeast_NGP_DDA_2.2146.2146.3.0.dta	fissionyeast_NGP_DDA_2	2146	581.147	1001.4	3	FIQDAQJSSK		9 2 0 0	(N(N(H(H(H))(H(H)(H(H(H(H))))))))	7	23.1165	10.6977	46.1798	0.00286	0.95276	9.14988e-46	0	9.14988e-46	1/sp|O13704|YEU5_SCHPO	1/164
fissionyeast_NGP_DDA_2.2156.2156.3.0.dta	fissionyeast_NGP_DDA_2	2156	583.819	1100.77	3	LGNJLTR		13 2 0 0	(N(N(H(H(H(H(H))))(H(H(H(H(H(H(H(H)))))))))))	4	53.955	16.3447	123.803	0.00329	0.99586	1.14319e-124	0	1.14319e-124	2/sp|Q9URX4|YFZB_SCHPO/sp|Q9C0Y4|AGLU_SCHPO	2/225/209
fissionyeast_NGP_DDA_2.2159.2159.2.0.dta	fissionyeast_NGP_DDA_2	2159	584.652	1731.67	2	LGNJLTR		14 2 0 0	(N(N(H(H(H(H(H(H)))))(H(H(H))(H(H(H(H(H)))))))))	4	39.5409	11.5367	91.5488	0.00214	0.61929	1.34651e-92	0	1.34651e-92	2/sp|Q9URX4|YFZB_SCHPO/sp|Q9C0Y4|AGLU_SCHPO	2/225/209
fissionyeast_NGP_DDA_2.2165.2165.2.0.dta	fissionyeast_NGP_DDA_2	2165	586.179	1650.65	2	LGNJLTR		13 2 0 0	(N(N(H(H(H(H(H))))(H(H(H(H(H(H(H(H)))))))))))	4	40.8358	10.2089	97.7143	0.00345	1.04465	8.97559e-99	0	8.97559e-99	2/sp|Q9URX4|YFZB_SCHPO/sp|Q9C0Y4|AGLU_SCHPO	2/225/209
fissionyeast_NGP_DDA_2.2166.2166.3.0.dta	fissionyeast_NGP_DDA_2	2166	586.457	1250.84	3	VVGTJATYVGEK		13 2 0 0	(N(N(H(H(H(H(H))))(H(H)(H(H(H))(H(H(H))))))))	5	21.296	12.8263	37.0255	0.00651	1.73674	1.25307e-36	0	1.25307e-36	3/sp|P0CU13|YI46_SCHPO/sp|Q9P7U4|YI75_SCHPO/sp|P0CU12|YHEF_SCHPO	3/45/46/45
fissionyeast_NGP_DDA_2.2187.2187.3.0.dta	fissionyeast_NGP_DDA_2	2187	592.133	1072.44	3	HPJGTAHSLNFR		9 2 0 0	(N(N(H(H(H))(H(H)(H(H(H(H))))))))	3	60.8995	34.3134	110.274	0.00461	1.43481	3.3545e-111	0	3.3545e-111	1/sp|Q9US04|GGT1_SCHPO	1/156
fissionyeast_NGP_DDA_2.2188.2188.3.0.dta	fissionyeast_NGP_DDA_2	2188	592.411	1018.42	3	HPJGTAHSLNFR		8 2 0 0	(N(N(H(H(H(H)))(H(H)(H)(H)))))	3	70.8367	52.7856	104.36	0.00348	1.13937	1.15577e-105	0	1.15577e-105	1/sp|Q9US04|GGT1_SCHPO	1/156
fissionyeast_NGP_DDA_2.2214.2214.2.0.dta	fissionyeast_NGP_DDA_2	2214	599.513	1563.62	2	NJISLSK		12 2 0 0	(N(N(H(H(H(H(H(H)))))(H(H(H))(H(H(H)))))))	2	40.4474	21.2212	76.153	0.00304	0.97116	7.28318e-77	0	7.28318e-77	1/sp|O14194|GGT2_SCHPO	1/396
fissionyeast_NGP_DDA_2.2215.2215.2.0.dta	fissionyeast_NGP_DDA_2	2215	599.791	1326.54	2	LGNJLTR		9 2 0 0	(N(N(H(H(H(H)))(H(H)(H(H)(H))))))	4	60.6422	44.1175	91.3309	0.00131	0.49447	2.32276e-92	0	2.32276e-92	2/sp|Q9URX4|YFZB_SCHPO/sp|Q9C0Y4|AGLU_SCHPO	2/225/209
fissionyeast_NGP_DDA_2.2221.2221.2.0.dta	fissionyeast_NGP_DDA_2	2221	601.297	1482.59	2	NJISLSK		11 2 0 0	(N(N(H(H(H(H)))(H(H(H))(H(H(H(H))))))))	2	52.5697	36.8753	81.7165	0.00346	1.16643	1.16333e-82	0	1.16333e-82	1/sp|O14194|GGT2_SCHPO	1/396
fissionyeast_NGP_DDA_2.2222.2222.3.0.dta	fissionyeast_NGP_DDA_2	2222	601.77	884.697	3	LGNJLTR		9 2 0 0	(N(N(H(H)(H(H)(H(H(H(H(H)))))))))	4	58.954	32.21	108.621	0.00089	0.33459	6.57251e-110	0	6.57251e-110	2/sp|Q9URX4|YFZB_SCHPO/sp|Q9C0Y4|AGLU_SCHPO	2/225/209
fissionyeast_NGP_DDA_2.2230.2230.2.0.dta	fissionyeast_NGP_DDA_2	2230	603.837	1245.52	2	LGNJLTR		8 2 0 0	(N(N(H(H(H(H)))(H(H)(H)(H)))))	4	44.101	23.2843	82.7606	0.00259	1.03886	1.44432e-83	0	1.44432e-83	2/sp|Q9URX4|YFZB_SCHPO/sp|Q9C0Y4|AGLU_SCHPO	2/225/209
fissionyeast_NGP_DDA_2.2285.2285.2.0.dta	fissionyeast_NGP_DDA_2	2285	619.145	1164.49	2	LGNJLTR		7 2 0 0	(N(N(H(H(H(H)))(H(H(H))))))	4	29.8285	6.65179	72.871	0.00382	1.64187	1.87183e-73	0.00819672	0.00819672	2/sp|Q9URX4|YFZB_SCHPO/sp|Q9C0Y4|AGLU_SCHPO	2/225/209
fissionyeast_NGP_DDA_2.2298.2298.2.0.dta	fissionyeast_NGP_DDA_2	2298	622.677	1425.07	2	JTSYPIK		10 2 0 0	(N(N(H(H(H(H)))(H(H)(H(H(H(H))))))))	1	50.6601	35.5567	78.7093	0.00476	1.67031	1.02496e-79	0	1.02496e-79	1/sp|O94694|YG1A_SCHPO	1/119
fissionyeast_NGP_DDA_2.2327.2327.2.0.dta	fissionyeast_NGP_DDA_2	2327	630.421	1344.04	2	JTSYPIK		9 2 0 0	(N(N(H(H(H)(H))(H(H(H))(H(H))))))	1	59.2293	46.6064	82.672	0.0044	1.63686	1.88503e-83	0	1.88503e-83	1/sp|O94694|YG1A_SCHPO	1/119
fissionyeast_NGP_DDA_2.2329.2329.3.0.dta	fissionyeast_NGP_DDA_2	2329	631.03	896.362	3	JTSYPIK		9 2 0 0	(N(N(H(H(H)(H))(H(H)(H(H(H)))))))	1	45.0692	29.8828	73.2726	0.00303	1.12738	7.4102e-74	0	7.4102e-74	1/sp|O94694|YG1A_SCHPO	1/119
fissionyeast_NGP_DDA_2.2332.2332.2.0.dta	fissionyeast_NGP_DDA_2	2332	631.864	1263.01	2	JTSYPIK		8 2 0 0	(N(N(H(H(H(H)))(H(H)(H(H))))))	1	65.6153	56.9352	81.7354	0.00449	1.77733	7.41913e-83	0	7.41913e-83	1/sp|O94694|YG1A_SCHPO	1/119
fissionyeast_NGP_DDA_2.2339.2339.3.0.dta	fissionyeast_NGP_DDA_2	2339	633.667	842.345	3	JTSYPIK		8 2 0 0	(N(N(H(H(H(H)))(H(H)(H)(H)))))	1	38.2719	25.5273	61.9406	0.00261	1.03199	2.48424e-62	0	2.48424e-62	1/sp|O94694|YG1A_SCHPO	1/119
fissionyeast_NGP_DDA_2.2547.2547.3.1.dta	fissionyeast_NGP_DDA_2	2547	689.576	1024.08	3	JVTNPDFDRK		9 2 0 0	(N(N(H(H(H(H)))(H(H(H(H(H))))))))	1	24.3204	13.4906	44.4329	0.00413	1.3466	2.80908e-44	0	2.80908e-44	1/sp|O60172|PPA3_SCHPO	1/324
fissionyeast_NGP_DDA_2.2589.2589.3.0.dta	fissionyeast_NGP_DDA_2	2589	701.048	1197.14	3	EIAPGJVSK		14 2 0 0	(N(N(H(H(H)(H(H(H(H)))))(H(H(H(H(H(H(H))))))))))	6	25.6647	12.1162	50.8262	0.01383	3.85418	7.51886e-51	0	7.51886e-51	1/sp|O14194|GGT2_SCHPO	1/153
fissionyeast_NGP_DDA_2.2605.2605.3.0.dta	fissionyeast_NGP_DDA_2	2605	705.352	1143.12	3	EIAPGJVSK		13 2 0 0	(N(N(H(H(H(H(H(H)))))(H(H)(H(H(H(H(H)))))))))	6	41.0359	17.7038	84.3668	0.00469	1.36743	3.47029e-85	0	3.47029e-85	1/sp|O14194|GGT2_SCHPO	1/153
fissionyeast_NGP_DDA_2.2606.2606.3.0.dta	fissionyeast_NGP_DDA_2	2606	705.776	1420.55	3	IITYNAJK		18 2 0 0	(N(N(H(H(H(H(H)))(H(H(H(H)))))(H(H(H(H(H(H(H(H(H))))))))))))	7	22.2881	8.65983	47.5977	0.0046	1.08096	5.12765e-48	0.00455581	0.00455581	1/sp|O13857|PLB2_SCHPO	1/483
fissionyeast_NGP_DDA_2.2640.2640.3.1.dta	fissionyeast_NGP_DDA_2	2640	715.13	1035.08	3	EIAPGJVSK		11 2 0 0	(N(N(H(H(H(H))(H(H)))(H(H(H(H(H))))))))	6	41.512	22.6663	76.5111	0.0022	0.70749	3.51085e-77	0	3.51085e-77	1/sp|O14194|GGT2_SCHPO	1/153
fissionyeast_NGP_DDA_2.2723.2723.2.0.dta	fissionyeast_NGP_DDA_2	2723	737.663	1371.52	2	JGTMCDITK	5,Carbamidomethyl[C];	8 2 0 0	(N(N(H(H(H(H)))(H(H)(H)(H)))))	1	45.7911	37.9637	60.3278	0.00353	1.28656	1.33603e-60	0	1.33603e-60	1/sp|Q9UTC8|OS9_SCHPO	1/204
fissionyeast_NGP_DDA_2.2737.2737.3.0.dta	fissionyeast_NGP_DDA_2	2737	741.545	1077.12	3	INPNNVIHJSSR		9 2 0 0	(N(N(H(H(H)(H(H)))(H(H(H(H)))))))	9	41.8557	14.1184	93.3677	0.0047	1.45676	2.57202e-94	0	2.57202e-94	1/sp|O94385|PO152_SCHPO	1/143
fissionyeast_NGP_DDA_2.2777.2777.2.0.dta	fissionyeast_NGP_DDA_2	2777	752.339	1401.08	2	IITYNAJK		9 2 0 0	(N(N(H(H)(H(H)(H(H(H(H(H)))))))))	7	58.5373	51.0086	72.5191	0.00349	1.24569	5.03332e-73	0	5.03332e-73	1/sp|O13857|PLB2_SCHPO	1/483
fissionyeast_NGP_DDA_2.2790.2790.3.0.dta	fissionyeast_NGP_DDA_2	2790	755.873	1544.26	3	JYSEDASTSLHGQTAGR		15 2 0 0	(N(N(H(H(H(H(H(H(H))))))(H(H(H(H(H(H(H(H)))))))))))	1	75.5574	66.1508	93.0268	0.00667	1.43946	4.57303e-94	0	4.57303e-94	1/sp|Q9USK8|AGS1_SCHPO	1/785
fissionyeast_NGP_DDA_2.2814.2814.3.0.dta	fissionyeast_NGP_DDA_2	2814	762.472	1436.22	3	JYSEDASTSLHGQTAGR		13 2 0 0	(N(N(H(H(H(H(H))))(H(H(H(H(H(H(H(H)))))))))))	1	94.5582	83.6106	114.889	0.0052	1.20758	1.47647e-115	0	1.47647e-115	1/sp|Q9USK8|AGS1_SCHPO	1/785
fissionyeast_NGP_DDA_2.2822.2822.3.0.dta	fissionyeast_NGP_DDA_2	2822	764.595	969.085	3	INPNNVIHJSSR		7 2 0 0	(N(N(H(H(H))(H(H(H(H)))))))	9	42.9685	21.4024	83.0199	0.00908	3.12443	5.73501e-84	0	5.73501e-84	1/sp|O94385|PO152_SCHPO	1/143
fissionyeast_NGP_DDA_2.2851.2851.3.2.dta	fissionyeast_NGP_DDA_2	2851	772.281	1328.19	3	JYSEDASTSLHGQTAGR		11 2 0 0	(N(N(H(H(H(H(H))))(H(H)(H(H(H(H))))))))	1	40.2435	34.806	50.3417	0.00388	0.97413	1.63739e-50	0	1.63739e-50	1/sp|Q9USK8|AGS1_SCHPO	1/785
fissionyeast_NGP_DDA_2.2868.2868.3.0.dta	fissionyeast_NGP_DDA_2	2868	776.968	1274.17	3	JYSEDASTSLHGQTAGR		10 2 0 0	(N(N(H(H(H))(H(H(H))(H(H(H(H))))))))	1	36.8845	37.4955	35.7497	0.00293	0.76795	2.36188e-35	0	2.36188e-35	1/sp|Q9USK8|AGS1_SCHPO	1/785
fissionyeast_NGP_DDA_2.2873.2873.3.1.dta	fissionyeast_NGP_DDA_2	2873	778.2	1030.78	3	JVSKEPPSVIR		9 2 0 0	(N(N(H(H)(H(H)(H(H(H(H(H)))))))))	1	22.2103	7.15739	50.1658	-0.00745	-2.41096	3.31316e-50	0.00819672	0.00819672	1/sp|Q9P7D0|YOFJ_SCHPO	1/133
fissionyeast_NGP_DDA_2.2885.2885.3.0.dta	fissionyeast_NGP_DDA_2	2885	781.512	1400.9	3	RSEVTPJTSLAQCPK	13,Carbamidomethyl[C];	13 2 0 0	(N(N(H(H(H(H(H))))(H(H)(H(H(H(H(H(H))))))))))	7	48.7444	19.0307	103.927	0.00548	1.30351	4.91165e-105	0	4.91165e-105	1/sp|Q9C0Y2|YKL1_SCHPO	1/44
fissionyeast_NGP_DDA_2.2894.2894.3.0.dta	fissionyeast_NGP_DDA_2	2894	783.843	1346.89	3	RSEVTPJTSLAQCPK	13,Carbamidomethyl[C];	12 2 0 0	(N(N(H(H)(H(H(H(H(H))))(H(H(H(H(H)))))))))	7	44.3186	14.9937	98.7791	0.00575	1.42253	4.44206e-100	0	4.44206e-100	1/sp|Q9C0Y2|YKL1_SCHPO	1/44
fissionyeast_NGP_DDA_2.2928.2928.2.0.dta	fissionyeast_NGP_DDA_2	2928	793.044	1328.51	2	JVTDDDFK		8 2 0 0	(N(N(H(H(H))(H(H(H))(H(H))))))	1	55.8765	48.1455	70.234	0.00133	0.5018	5.21576e-71	0	5.21576e-71	1/sp|O94680|PDAT_SCHPO	1/438
fissionyeast_NGP_DDA_2.2939.2939.2.0.dta	fissionyeast_NGP_DDA_2	2939	796.003	1573.63	2	VQASJWTGTR		10 2 0 0	(N(N(H(H(H(H(H))))(H(H(H(H(H))))))))	5	54.4901	41.1525	79.2598	0.00243	0.77201	5.49346e-80	0	5.49346e-80	1/sp|Q9USK8|AGS1_SCHPO	1/907
fissionyeast_NGP_DDA_2.2940.2940.3.0.dta	fissionyeast_NGP_DDA_2	2940	796.336	1049.42	3	VQASJWTGTR		10 2 0 0	(N(N(H(H(H(H(H))))(H(H)(H(H(H)))))))	5	71.1637	55.5831	100.099	0.00209	0.66299	2.73925e-101	0	2.73925e-101	1/sp|Q9USK8|AGS1_SCHPO	1/907
fissionyeast_NGP_DDA_2.2942.2942.2.0.dta	fissionyeast_NGP_DDA_2	2942	796.891	1492.6	2	VQASJWTGTR		9 2 0 0	(N(N(H(H(H(H)))(H(H)(H(H(H)))))))	5	37.2034	18.1675	72.5559	0.00272	0.91226	4.1127e-73	0	4.1127e-73	1/sp|Q9USK8|AGS1_SCHPO	1/907
fissionyeast_NGP_DDA_2.3021.3021.2.0.dta	fissionyeast_NGP_DDA_2	3021	818.347	1393.11	2	LJTSEELPFTKK		6 2 0 0	(N(N(H(H(H))(H(H(H))))))	2	7.70792	6.54672	9.86443	-0.01021	-3.66411	2.48687e-06	0.00819672	0.00819672	1/sp|Q10435|YDE1_SCHPO	1/42
fissionyeast_NGP_DDA_2.3044.3044.3.0.dta	fissionyeast_NGP_DDA_2	3044	824.552	1520.92	3	VVGTJATYVGEK		18 2 0 0	(N(N(H(H(H(H(H(H(H))))))(H(H(H(H(H))))(H(H(H(H(H(H))))))))))	5	49.5699	45.7083	56.7415	0.00622	1.36435	5.39399e-57	0	5.39399e-57	3/sp|P0CU13|YI46_SCHPO/sp|Q9P7U4|YI75_SCHPO/sp|P0CU12|YHEF_SCHPO	3/45/46/45
fissionyeast_NGP_DDA_2.3071.3071.3.0.dta	fissionyeast_NGP_DDA_2	3071	831.78	1412.89	3	VVGTJATYVGEK		16 2 0 0	(N(N(H(H(H(H(H))))(H(H(H(H(H))))(H(H(H(H(H(H))))))))))	5	83.3154	73.5428	101.465	0.00502	1.18522	1.02107e-102	0	1.02107e-102	3/sp|P0CU13|YI46_SCHPO/sp|Q9P7U4|YI75_SCHPO/sp|P0CU12|YHEF_SCHPO	3/45/46/45
fissionyeast_NGP_DDA_2.3097.3097.3.0.dta	fissionyeast_NGP_DDA_2	3097	838.766	1011.42	3	NNIJISHLSR		9 2 0 0	(N(N(H(H(H)(H(H)))(H(H(H(H)))))))	4	20.0335	8.73648	41.0136	0.00169	0.55812	1.40064e-40	0.00455581	0.00455581	1/sp|O94472|PBN1_SCHPO	1/56
fissionyeast_NGP_DDA_2.3111.3111.4.1.dta	fissionyeast_NGP_DDA_2	3111	842.544	1059.92	4	VVGTJATYVGEK		16 2 0 0	(N(N(H(H(H(H(H(H)))))(H(H(H(H(H))))(H(H(H(H(H)))))))))	5	16.0559	9.85338	27.575	-0.00251	-0.59331	7.61998e-27	0	7.61998e-27	3/sp|P0CU13|YI46_SCHPO/sp|Q9P7U4|YI75_SCHPO/sp|P0CU12|YHEF_SCHPO	3/45/46/45
fissionyeast_NGP_DDA_2.3119.3119.3.0.dta	fissionyeast_NGP_DDA_2	3119	844.443	1466.91	3	VVGTJATYVGEK		17 2 0 0	(N(N(H(H(H(H(H)))(H(H(H))))(H(H(H(H(H(H(H(H(H))))))))))))	5	25.1868	13.4657	46.9546	0.004	0.90911	1.1633e-46	0	1.1633e-46	3/sp|P0CU13|YI46_SCHPO/sp|Q9P7U4|YI75_SCHPO/sp|P0CU12|YHEF_SCHPO	3/45/46/45
fissionyeast_NGP_DDA_2.3125.3125.3.0.dta	fissionyeast_NGP_DDA_2	3125	845.947	1304.85	3	VVGTJATYVGEK		14 2 0 0	(N(N(H(H(H(H(H(H)))))(H(H(H))(H(H(H(H(H)))))))))	5	95.4955	84.9913	115.003	0.00567	1.44949	1.1491e-115	0	1.1491e-115	3/sp|P0CU13|YI46_SCHPO/sp|Q9P7U4|YI75_SCHPO/sp|P0CU12|YHEF_SCHPO	3/45/46/45
fissionyeast_NGP_DDA_2.3143.3143.2.0.dta	fissionyeast_NGP_DDA_2	3143	850.895	1698.67	2	WTPVSTJSTSK		11 2 0 0	(N(N(H(H(H(H)))(H(H(H(H)))(H(H(H)))))))	7	25.4614	14.0111	46.7264	-0.00477	-1.40549	2.54075e-46	0	2.54075e-46	1/sp|O13968|YE48_SCHPO	1/555
fissionyeast_NGP_DDA_2.3148.3148.3.0.dta	fissionyeast_NGP_DDA_2	3148	852.121	1132.78	3	WTPVSTJSTSK		11 2 0 0	(N(N(H(H(H)(H(H(H))))(H(H)(H(H(H)))))))	7	44.1332	36.2347	58.802	0.00372	1.09486	5.88802e-59	0	5.88802e-59	1/sp|O13968|YE48_SCHPO	1/555
fissionyeast_NGP_DDA_2.3149.3149.3.0.dta	fissionyeast_NGP_DDA_2	3149	852.454	1358.87	3	VVGTJATYVGEK		15 2 0 0	(N(N(H(H(H(H(H(H(H))))))(H(H(H(H(H(H(H(H)))))))))))	5	64.5393	55.562	81.2115	0.00634	1.55617	4.30602e-82	0	4.30602e-82	3/sp|P0CU13|YI46_SCHPO/sp|Q9P7U4|YI75_SCHPO/sp|P0CU12|YHEF_SCHPO	3/45/46/45
fissionyeast_NGP_DDA_2.3150.3150.3.0.dta	fissionyeast_NGP_DDA_2	3150	852.731	1196.82	3	VVGTJATYVGEK		12 2 0 0	(N(N(H(H(H(H(H))))(H(H(H(H)))(H(H(H)))))))	5	67.2968	53.8797	92.2142	-0.00141	-0.39207	3.29109e-93	0	3.29109e-93	3/sp|P0CU13|YI46_SCHPO/sp|Q9P7U4|YI75_SCHPO/sp|P0CU12|YHEF_SCHPO	3/45/46/45
fissionyeast_NGP_DDA_2.3167.3167.2.0.dta	fissionyeast_NGP_DDA_2	3167	857.358	1617.63	2	JLTFAR		13 2 0 0	(N(N(H(H(H(H(H))))(H(H(H(H(H(H(H(H)))))))))))	1	45.3276	22.9866	86.8181	0.00319	0.98652	8.11836e-88	0	8.11836e-88	1/sp|O60123|KEX1_SCHPO	1/416
fissionyeast_NGP_DDA_2.3169.3169.3.0.dta	fissionyeast_NGP_DDA_2	3169	857.755	1250.84	3	VVGTJATYVGEK		13 2 0 0	(N(N(H(H(H(H(H))))(H(H(H(H(H(H(H(H)))))))))))	5	59.4589	42.7127	90.5588	0.00545	1.45358	1.63019e-91	0	1.63019e-91	3/sp|P0CU13|YI46_SCHPO/sp|Q9P7U4|YI75_SCHPO/sp|P0CU12|YHEF_SCHPO	3/45/46/45
fissionyeast_NGP_DDA_2.3181.3181.3.0.dta	fissionyeast_NGP_DDA_2	3181	860.984	1142.8	3	VVGTJATYVGEK		11 2 0 0	(N(N(H(H)(H(H(H))(H(H(H(H(H(H))))))))))	5	30.4349	17.2003	55.0136	0.00357	1.04264	3.84827e-55	0	3.84827e-55	3/sp|P0CU13|YI46_SCHPO/sp|Q9P7U4|YI75_SCHPO/sp|P0CU12|YHEF_SCHPO	3/45/46/45
fissionyeast_NGP_DDA_2.3181.3181.3.1.dta	fissionyeast_NGP_DDA_2	3181	860.984	1143.13	3	HPJETAQSLTFR		10 2 0 0	(N(N(H(H(H(H)))(H(H(H))(H(H(H)))))))	3	17.6178	13.847	24.6208	0.00921	2.68687	6.88381e-24	0	6.88381e-24	1/sp|O14194|GGT2_SCHPO	1/138
fissionyeast_NGP_DDA_2.3190.3190.2.0.dta	fissionyeast_NGP_DDA_2	3190	863.569	1536.6	2	JLTFAR		12 2 0 0	(N(N(H(H(H(H)))(H(H(H(H)))(H(H(H(H))))))))	1	40.8665	15.3012	88.3451	0.00925	3.01024	3.03574e-89	0	3.03574e-89	1/sp|O60123|KEX1_SCHPO	1/416
fissionyeast_NGP_DDA_2.3198.3198.2.0.dta	fissionyeast_NGP_DDA_2	3198	865.845	1455.57	2	JLTFAR		11 2 0 0	(N(N(H(H(H(H(H))))(H(H(H(H(H(H)))))))))	1	44.4336	19.8195	90.1455	0.00302	1.03827	4.27692e-91	0	4.27692e-91	1/sp|O60123|KEX1_SCHPO	1/416
fissionyeast_NGP_DDA_2.3202.3202.2.0.dta	fissionyeast_NGP_DDA_2	3202	866.791	1551.64	2	VVGTJATYVGEK		9 2 0 0	(N(N(H(H(H(H)))(H(H(H(H(H))))))))	5	67.3373	66.1983	69.4526	0.00295	0.95039	3.11393e-70	0	3.11393e-70	3/sp|P0CU13|YI46_SCHPO/sp|Q9P7U4|YI75_SCHPO/sp|P0CU12|YHEF_SCHPO	3/45/46/45
fissionyeast_NGP_DDA_2.3203.3203.3.0.dta	fissionyeast_NGP_DDA_2	3203	867.12	1034.76	3	VVGTJATYVGEK		9 2 0 0	(N(N(H(H(H))(H(H)(H(H(H(H))))))))	5	55.2996	48.4263	68.0644	0.00297	0.95683	2.10626e-68	0	2.10626e-68	3/sp|P0CU13|YI46_SCHPO/sp|Q9P7U4|YI75_SCHPO/sp|P0CU12|YHEF_SCHPO	3/45/46/45
fissionyeast_NGP_DDA_2.3207.3207.3.0.dta	fissionyeast_NGP_DDA_2	3207	868.232	970.718	3	JLTFAR		11 2 0 0	(N(N(H(H(H))(H(H(H(H(H(H(H(H)))))))))))	1	29.7819	10.4234	65.7333	0.00184	0.63313	3.27593e-66	0	3.27593e-66	1/sp|O60123|KEX1_SCHPO	1/416
fissionyeast_NGP_DDA_2.3226.3226.2.0.dta	fissionyeast_NGP_DDA_2	3226	873.323	1470.62	2	VVGTJATYVGEK		8 2 0 0	(N(N(H(H(H(H)))(H(H)(H(H))))))	5	33.2211	21.5091	54.972	0.00482	1.63994	5.63653e-55	0	5.63653e-55	3/sp|P0CU13|YI46_SCHPO/sp|Q9P7U4|YI75_SCHPO/sp|P0CU12|YHEF_SCHPO	3/45/46/45
fissionyeast_NGP_DDA_2.3228.3228.3.0.dta	fissionyeast_NGP_DDA_2	3228	873.878	980.746	3	VVGTJATYVGEK		8 2 0 0	(N(N(H(H(H(H)))(H(H)(H(H))))))	5	12.1313	8.89694	18.138	-0.00016	-0.05585	1.47487e-17	0.00455581	0.00455581	3/sp|P0CU13|YI46_SCHPO/sp|Q9P7U4|YI75_SCHPO/sp|P0CU12|YHEF_SCHPO	3/45/46/45
fissionyeast_NGP_DDA_2.3236.3236.3.0.dta	fissionyeast_NGP_DDA_2	3236	876.01	1161.11	3	ETJNSDAGYTEPYR		9 2 0 0	(N(N(H(H(H(H)))(H(H(H(H(H))))))))	3	14.5498	11.5907	20.0452	0.00146	0.41977	1.98347e-19	0	1.98347e-19	1/sp|Q9US55|GLU2A_SCHPO	1/262
fissionyeast_NGP_DDA_2.3241.3241.3.0.dta	fissionyeast_NGP_DDA_2	3241	877.4	1107.09	3	ETJNSDAGYTEPYR		8 2 0 0	(N(N(H(H(H(H)))(H(H)(H(H))))))	3	55.9377	47.6352	71.3567	0.00038	0.11563	8.87928e-72	0	8.87928e-72	1/sp|Q9US55|GLU2A_SCHPO	1/262
fissionyeast_NGP_DDA_2.3246.3246.3.0.dta	fissionyeast_NGP_DDA_2	3246	878.64	1198.48	3	HSYNPJGTIPECPSR	12,Carbamidomethyl[C];	9 2 0 0	(N(N(H(H(H(H)))(H(H)(H(H(H)))))))	6	59.0203	46.1277	82.9637	0.00425	1.18171	8.0142e-84	0	8.0142e-84	1/sp|Q9USU5|GAS2_SCHPO	1/344
fissionyeast_NGP_DDA_2.3256.3256.3.0.dta	fissionyeast_NGP_DDA_2	3256	881.327	1132.13	3	VYGSQGJSTVLSR		10 2 0 0	(N(N(H(H(H(H)))(H(H)(H(H(H(H))))))))	7	87.4514	86.4821	89.2515	0.0038	1.12095	4.90725e-90	0	4.90725e-90	1/sp|Q9USK8|AGS1_SCHPO	1/1016
fissionyeast_NGP_DDA_2.3268.3268.2.0.dta	fissionyeast_NGP_DDA_2	3268	884.574	1697.69	2	VYGSQGJSTVLSR		10 2 0 0	(N(N(H(H(H(H)))(H(H(H))(H(H)(H))))))	7	49.3283	37.2292	71.7979	0.00321	0.94596	2.12126e-72	0	2.12126e-72	1/sp|Q9USK8|AGS1_SCHPO	1/1016
fissionyeast_NGP_DDA_2.3290.3290.2.0.dta	fissionyeast_NGP_DDA_2	3290	890.553	1579.11	2	ETJNSDAGYTEPYR		7 2 0 0	(N(N(H(H(H))(H(H(H(H)))))))	3	10.5902	6.93098	17.386	0.00514	1.62746	1.21698e-16	0.00819672	0.00819672	1/sp|Q9US55|GLU2A_SCHPO	1/262
fissionyeast_NGP_DDA_2.3313.3313.3.0.dta	fissionyeast_NGP_DDA_2	3313	896.977	1003.41	3	JYSHGLAWTEK		8 2 0 0	(N(N(H(H(H(H)))(H(H)(H)(H)))))	1	39.3627	28.5074	59.5224	-0.00038	-0.12572	1.17195e-59	0	1.17195e-59	1/sp|O94680|PDAT_SCHPO	1/451
fissionyeast_NGP_DDA_2.3373.3373.2.0.dta	fissionyeast_NGP_DDA_2	3373	913.226	1645.13	2	JWTLSR		13 2 0 0	(N(N(H(H(H(H(H))))(H(H(H(H(H(H(H(H)))))))))))	1	36.3365	10.3826	84.5365	0.00381	1.15699	1.96204e-85	0	1.96204e-85	1/sp|O42930|VPS10_SCHPO	1/465
fissionyeast_NGP_DDA_2.3376.3376.3.0.dta	fissionyeast_NGP_DDA_2	3376	914.107	1201.5	3	LYESEJQTHLITK		10 2 0 0	(N(N(H(H(H))(H(H(H(H)))(H(H(H)))))))	6	27.713	10.1378	60.3527	0.00439	1.21803	1.05578e-60	0	1.05578e-60	1/sp|O74323|SEC11_SCHPO	1/114
fissionyeast_NGP_DDA_2.3390.3390.3.0.dta	fissionyeast_NGP_DDA_2	3390	917.954	1038.45	3	KGVLQATJMTYGK		8 2 0 0	(N(N(H(H(H(H)))(H(H)(H(H))))))	8	100.362	103.416	94.6908	0.00359	1.15336	1.78207e-95	0	1.78207e-95	1/sp|O59866|OSTB_SCHPO	1/275
fissionyeast_NGP_DDA_2.3391.3391.3.0.dta	fissionyeast_NGP_DDA_2	3391	918.231	1093.47	3	LYESEJQTHLITK		8 2 0 0	(N(N(H(H(H(H)))(H(H(H(H)))))))	6	86.0902	81.7255	94.1962	0.00398	1.21364	3.17256e-95	0	3.17256e-95	1/sp|O74323|SEC11_SCHPO	1/114
fissionyeast_NGP_DDA_2.3398.3398.3.1.dta	fissionyeast_NGP_DDA_2	3398	920.081	1232.48	3	YFJYTQSEQEAAHDK		9 2 0 0	(N(N(H(H(H(H)))(H(H(H(H(H))))))))	3	47.0839	29.4644	79.8058	0.00881	2.38304	9.00654e-81	0	9.00654e-81	1/sp|O13875|YE1A_SCHPO	1/537
fissionyeast_NGP_DDA_2.3422.3422.2.0.dta	fissionyeast_NGP_DDA_2	3422	926.565	1675.65	2	GVSVJFSK		13 2 0 0	(N(N(H(H(H(H(H))))(H(H(H(H(H(H(H(H)))))))))))	5	29.1989	12.7947	59.6639	0.0021	0.62611	5.54335e-60	0	5.54335e-60	1/sp|O13960|ECM33_SCHPO	1/197
fissionyeast_NGP_DDA_2.3430.3430.3.0.dta	fissionyeast_NGP_DDA_2	3430	928.659	1147.48	3	LYESEJQTHLITK		9 2 0 0	(N(N(H(H)(H(H)(H(H(H(H(H)))))))))	6	23.1836	8.08621	51.2215	0.00447	1.30052	2.82962e-51	0.00819672	0.00819672	1/sp|O74323|SEC11_SCHPO	1/114
fissionyeast_NGP_DDA_2.3433.3433.3.0.dta	fissionyeast_NGP_DDA_2	3433	929.546	984.429	3	KGVLQATJMTYGK		7 2 0 0	(N(N(H(H(H)(H))(H(H(H))))))	8	20.7443	7.43763	45.4566	0.0041	1.39032	2.97682e-45	0.00819672	0.00819672	1/sp|O59866|OSTB_SCHPO	1/275
fissionyeast_NGP_DDA_2.3441.3441.2.0.dta	fissionyeast_NGP_DDA_2	3441	931.627	1428.08	2	TJDTLDAIK		9 2 0 0	(N(N(H(H(H(H)))(H(H)(H(H(H)))))))	2	54.927	47.0683	69.5217	0.00549	1.92402	1.84741e-70	0	1.84741e-70	1/sp|O74401|ERO11_SCHPO	1/421
fissionyeast_NGP_DDA_2.3474.3474.3.0.dta	fissionyeast_NGP_DDA_2	3474	940.549	1093.47	3	LYESEJQTHLITK		8 2 0 0	(N(N(H(H(H(H)))(H(H(H(H)))))))	6	22.1665	7.39626	49.597	0.00301	0.91807	9.09683e-50	0.00819672	0.00819672	1/sp|O74323|SEC11_SCHPO	1/114
fissionyeast_NGP_DDA_2.3514.3514.2.0.dta	fissionyeast_NGP_DDA_2	3514	951.407	1240	2	JWTLSR		8 2 0 0	(N(N(H(H(H(H)))(H(H)(H(H))))))	1	29.2537	11.8014	61.6651	0.00341	1.37427	5.39976e-62	0	5.39976e-62	1/sp|O42930|VPS10_SCHPO	1/465
fissionyeast_NGP_DDA_2.3526.3526.2.0.dta	fissionyeast_NGP_DDA_2	3526	954.636	1501.12	2	GVLQATJMTYGK	8,Oxidation[M];	8 2 0 0	(N(N(H(H(H(H)))(H(H(H(H)))))))	7	16.9864	15.673	19.4255	0.00158	0.52538	6.56752e-19	0	6.56752e-19	1/sp|O59866|OSTB_SCHPO	1/275
fissionyeast_NGP_DDA_2.3558.3558.3.0.dta	fissionyeast_NGP_DDA_2	3558	963.196	1363.86	3	JLSADIPAK		17 2 0 0	(N(N(H(H(H(H(H(H(H(H)))))))(H(H(H(H(H))))(H(H(H(H))))))))	1	20.392	18.3713	24.1446	0.00614	1.50062	1.56099e-23	0	1.56099e-23	1/sp|P87167|BUT2_SCHPO	1/215
fissionyeast_NGP_DDA_2.3561.3561.3.0.dta	fissionyeast_NGP_DDA_2	3561	963.881	1255.83	3	JLSADIPAK		15 2 0 0	(N(N(H(H(H(H(H(H(H))))))(H(H(H(H(H(H(H(H)))))))))))	1	77.9317	54.9177	120.672	0.00509	1.35064	1.36479e-121	0	1.36479e-121	1/sp|P87167|BUT2_SCHPO	1/215
fissionyeast_NGP_DDA_2.3563.3563.3.0.dta	fissionyeast_NGP_DDA_2	3563	964.491	1201.81	3	JLSADIPAK		14 2 0 0	(N(N(H(H(H(H(H(H)))))(H(H(H))(H(H(H(H(H)))))))))	1	63.3261	40.5577	105.61	0.00421	1.16812	6.18932e-107	0	6.18932e-107	1/sp|P87167|BUT2_SCHPO	1/215
fissionyeast_NGP_DDA_2.3578.3578.2.0.dta	fissionyeast_NGP_DDA_2	3578	968.595	1802.21	2	JLSADIPAK		14 2 0 0	(N(N(H(H(H(H(H(H)))))(H(H(H))(H(H(H(H(H)))))))))	1	63.8855	53.6635	82.8693	0.00214	0.59311	1.08321e-83	0	1.08321e-83	1/sp|P87167|BUT2_SCHPO	1/215
fissionyeast_NGP_DDA_2.3583.3583.3.0.dta	fissionyeast_NGP_DDA_2	3583	969.828	1147.79	3	JLSADIPAK		13 2 0 0	(N(N(H(H(H(H))(H(H(H))))(H(H(H(H(H(H)))))))))	1	69.7963	49.5536	107.39	0.0043	1.24998	1.21089e-108	0	1.21089e-108	1/sp|P87167|BUT2_SCHPO	1/215
fissionyeast_NGP_DDA_2.3585.3585.2.0.dta	fissionyeast_NGP_DDA_2	3585	970.434	1721.18	2	JLSADIPAK		13 2 0 0	(N(N(H(H(H(H(H))))(H(H(H(H(H(H(H(H)))))))))))	1	60.8917	45.9714	88.601	0.00378	1.09859	2.15982e-89	0	2.15982e-89	1/sp|P87167|BUT2_SCHPO	1/215
fissionyeast_NGP_DDA_2.3609.3609.2.0.dta	fissionyeast_NGP_DDA_2	3609	976.891	1640.16	2	JLSADIPAK		12 2 0 0	(N(N(H(H(H(H(H))))(H(H(H(H)))(H(H(H)))))))	1	65.237	51.9903	89.8378	0.00234	0.71237	1.17406e-90	0	1.17406e-90	1/sp|P87167|BUT2_SCHPO	1/215
fissionyeast_NGP_DDA_2.3621.3621.3.0.dta	fissionyeast_NGP_DDA_2	3621	980.117	1451.21	3	JDTQFYIK		18 2 0 0	(N(N(H(H(H(H(H(H(H(H(H))))))))(H(H(H(H(H))))(H(H(H(H))))))))	1	14.0793	6.72037	27.746	0.01258	2.89144	3.62656e-27	0.00819672	0.00819672	1/sp|Q9USU5|GAS2_SCHPO	1/34
fissionyeast_NGP_DDA_2.3627.3627.3.0.dta	fissionyeast_NGP_DDA_2	3627	981.653	1093.77	3	JLSADIPAK		12 2 0 0	(N(N(H(H(H(H(H))))(H(H(H(H)))(H(H(H)))))))	1	60.9052	39.2463	101.129	0.00262	0.79928	2.80711e-102	0	2.80711e-102	1/sp|P87167|BUT2_SCHPO	1/215
fissionyeast_NGP_DDA_2.3633.3633.2.0.dta	fissionyeast_NGP_DDA_2	3633	983.374	1559.13	2	JLSADIPAK		11 2 0 0	(N(N(H(H(H(H(H))))(H(H)(H(H(H(H))))))))	1	58.941	44.9827	84.8637	0.00284	0.91154	9.58251e-86	0	9.58251e-86	1/sp|P87167|BUT2_SCHPO	1/215
fissionyeast_NGP_DDA_2.3641.3641.3.0.dta	fissionyeast_NGP_DDA_2	3641	985.511	1039.76	3	JLSADIPAK		11 2 0 0	(N(N(H(H(H)(H(H(H))))(H(H)(H(H(H)))))))	1	59.2655	44.1437	87.3488	0.00163	0.52402	2.67505e-88	0	2.67505e-88	1/sp|P87167|BUT2_SCHPO	1/215
fissionyeast_NGP_DDA_2.3647.3647.3.0.dta	fissionyeast_NGP_DDA_2	3647	987.177	1255.83	3	JLSADIPAK		15 2 0 0	(N(N(H(H(H(H(H(H(H(H)))))))(H(H(H(H(H(H(H))))))))))	1	19.4788	10.0811	36.9318	0.00805	2.13699	2.20046e-36	0	2.20046e-36	1/sp|P87167|BUT2_SCHPO	1/215
fissionyeast_NGP_DDA_2.3653.3653.3.0.dta	fissionyeast_NGP_DDA_2	3653	988.736	1147.79	3	JLSADIPAK		13 2 0 0	(N(N(H(H(H(H))(H(H(H))))(H(H(H(H(H(H)))))))))	1	20.197	12.2201	35.0112	0.00484	1.40515	1.91597e-34	0	1.91597e-34	1/sp|P87167|BUT2_SCHPO	1/215
fissionyeast_NGP_DDA_2.3665.3665.3.0.dta	fissionyeast_NGP_DDA_2	3665	991.962	1201.81	3	JLSADIPAK		14 2 0 0	(N(N(H(H(H(H(H))))(H(H(H))(H(H(H(H(H(H))))))))))	1	17.1475	10.2059	30.0391	0.00047	0.13077	2.25067e-29	0	2.25067e-29	1/sp|P87167|BUT2_SCHPO	1/215
fissionyeast_NGP_DDA_2.3693.3693.2.0.dta	fissionyeast_NGP_DDA_2	3693	999.392	1478.1	2	JLSADIPAK		10 2 0 0	(N(N(H(H(H))(H(H(H(H)))(H(H(H)))))))	1	35.5134	23.5122	57.8014	0.00243	0.82192	5.92201e-58	0	5.92201e-58	1/sp|P87167|BUT2_SCHPO	1/215
fissionyeast_NGP_DDA_2.3718.3718.3.0.dta	fissionyeast_NGP_DDA_2	3718	1006.18	1289.16	3	JDTQFYIK		15 2 0 0	(N(N(H(H(H(H(H(H)))))(H(H(H(H(H))))(H(H(H(H))))))))	1	47.5264	32.1175	76.143	-0.00078	-0.20055	9.17749e-77	0	9.17749e-77	1/sp|Q9USU5|GAS2_SCHPO	1/34
fissionyeast_NGP_DDA_2.3720.3720.2.0.dta	fissionyeast_NGP_DDA_2	3720	1006.74	1397.08	2	JLSADIPAK		9 2 0 0	(N(N(H(H)(H(H)(H(H(H(H(H)))))))))	1	19.3437	13.8082	29.6239	0.00212	0.75985	1.38085e-28	0	1.38085e-28	1/sp|P87167|BUT2_SCHPO	1/215
fissionyeast_NGP_DDA_2.3761.3761.3.1.dta	fissionyeast_NGP_DDA_2	3761	1017.79	1147.79	3	JLSADIPAK		13 2 0 0	(N(N(H(H(H(H(H(H(H))))))(H(H(H(H(H(H)))))))))	1	8.59308	7.19793	11.1841	0.00539	1.56555	3.34243e-08	0.00819672	0.00819672	1/sp|P87167|BUT2_SCHPO	1/215
fissionyeast_NGP_DDA_2.3772.3772.3.0.dta	fissionyeast_NGP_DDA_2	3772	1020.76	1181.12	3	JDTQFYIK		13 2 0 0	(N(N(H(H(H(H(H))))(H(H(H(H(H(H(H(H)))))))))))	1	38.8498	20.8518	72.2746	0.00263	0.74396	6.68813e-73	0	6.68813e-73	1/sp|Q9USU5|GAS2_SCHPO	1/34
fissionyeast_NGP_DDA_2.3794.3794.3.0.dta	fissionyeast_NGP_DDA_2	3794	1026.68	1057.79	3	SIIQNJGTFGVSHTR		7 2 0 0	(N(N(H(H(H))(H(H(H(H)))))))	6	76.8781	67.8752	93.5976	0.00206	0.64806	1.67052e-94	0	1.67052e-94	1/sp|Q8WZK2|MCD4_SCHPO	1/86
fissionyeast_NGP_DDA_2.3800.3800.3.0.dta	fissionyeast_NGP_DDA_2	3800	1028.35	1095.12	3	VTJITDSQPAPYMK	13,Oxidation[M];	8 2 0 0	(N(N(H(H(H(H)))(H(H)(H)(H)))))	3	23.051	20.332	28.1007	0.00139	0.42298	2.00828e-27	0	2.00828e-27	1/sp|O94559|LES1_SCHPO	1/232
fissionyeast_NGP_DDA_2.3816.3816.3.0.dta	fissionyeast_NGP_DDA_2	3816	1032.58	1210.2	3	PVYVTJVTIEHVQHK		9 2 0 0	(N(N(H(H(H(H)))(H(H)(H(H)(H))))))	6	43.4062	30.9025	66.6273	0.00313	0.86159	2.77555e-67	0	2.77555e-67	1/sp|Q09825|SAD1_SCHPO	1/395
fissionyeast_NGP_DDA_2.3847.3847.2.0.dta	fissionyeast_NGP_DDA_2	3847	1041.05	1544.64	2	QSIALYAJDTK		9 2 0 0	(N(N(H(H)(H(H(H(H(H(H(H))))))))))	8	71.0426	70.6585	71.7558	0.00331	1.07095	2.67758e-72	0	2.67758e-72	1/sp|P87113|ERG2_SCHPO	1/50
fissionyeast_NGP_DDA_2.3868.3868.3.0.dta	fissionyeast_NGP_DDA_2	3868	1046.65	1030.09	3	QSIALYAJDTK		9 2 0 0	(N(N(H(H(H(H(H))))(H(H(H(H)))))))	8	59.6502	52.5435	72.8483	0.00067	0.21577	2.30134e-73	0	2.30134e-73	1/sp|P87113|ERG2_SCHPO	1/50
fissionyeast_NGP_DDA_2.3891.3891.2.0.dta	fissionyeast_NGP_DDA_2	3891	1052.85	1463.61	2	QSIALYAJDTK		8 2 0 0	(N(N(H(H(H(H)))(H(H)(H(H))))))	8	80.0638	86.7032	67.7334	0.00367	1.25445	4.46713e-68	0	4.46713e-68	1/sp|P87113|ERG2_SCHPO	1/50
fissionyeast_NGP_DDA_2.3898.3898.2.0.dta	fissionyeast_NGP_DDA_2	3898	1054.85	1447.08	2	JDTQFYIK		9 2 0 0	(N(N(H(H(H)(H))(H(H(H))(H(H))))))	1	49.2682	42.2051	62.3854	0.00496	1.71349	6.47527e-63	0	6.47527e-63	1/sp|Q9USU5|GAS2_SCHPO	1/34
fissionyeast_NGP_DDA_2.3901.3901.3.0.dta	fissionyeast_NGP_DDA_2	3901	1055.54	976.075	3	QSIALYAJDTK		8 2 0 0	(N(N(H(H)(H(H)(H(H(H(H))))))))	8	77.3664	67.5053	95.68	0.00323	1.10306	6.42436e-97	0	6.42436e-97	1/sp|P87113|ERG2_SCHPO	1/50
fissionyeast_NGP_DDA_2.3946.3946.2.0.dta	fissionyeast_NGP_DDA_2	3946	1067.96	1382.58	2	QSIALYAJDTK		7 2 0 0	(N(N(H(H(H))(H(H(H(H)))))))	8	71.9146	77.5933	61.3683	0.00403	1.45803	7.80217e-62	0	7.80217e-62	1/sp|P87113|ERG2_SCHPO	1/50
fissionyeast_NGP_DDA_2.3960.3960.3.0.dta	fissionyeast_NGP_DDA_2	3960	1071.97	922.057	3	QSIALYAJDTK		7 2 0 0	(N(N(H(H(H(H)))(H(H(H))))))	8	15.8664	14.7259	17.9845	0.00274	0.98953	2.47849e-17	0	2.47849e-17	1/sp|P87113|ERG2_SCHPO	1/50
fissionyeast_NGP_DDA_2.4031.4031.2.0.dta	fissionyeast_NGP_DDA_2	4031	1091.3	1453.62	2	AJMTRLIQEK		8 2 0 0	(N(N(H(H(H(H)))(H(H)(H)(H)))))	2	31.3783	11.7696	67.7943	0.00989	3.4026	3.15624e-68	0	3.15624e-68	1/sp|Q10309|YD56_SCHPO	1/752
fissionyeast_NGP_DDA_2.4071.4071.2.0.dta	fissionyeast_NGP_DDA_2	4071	1102.1	1372.6	2	AJMTRLIQEK		7 2 0 0	(N(N(H(H(H))(H(H(H(H)))))))	2	27.7364	9.96707	60.7367	0.00954	3.47652	3.33292e-61	0	3.33292e-61	1/sp|Q10309|YD56_SCHPO	1/752
fissionyeast_NGP_DDA_2.4107.4107.2.0.dta	fissionyeast_NGP_DDA_2	4107	1111.75	1365.56	2	FJVSASIK		9 2 0 0	(N(N(H(H(H(H)))(H(H)(H(H(H)))))))	2	37.1507	22.0422	65.2094	0.00229	0.83783	9.9669e-66	0	9.9669e-66	1/sp|Q9USV0|HRD3_SCHPO	1/48
fissionyeast_NGP_DDA_2.4109.4109.2.0.dta	fissionyeast_NGP_DDA_2	4109	1112.33	1574.63	2	TJGTLYGLSDSR		9 2 0 0	(N(N(H(H(H(H(H))))(H(H(H(H)))))))	2	12.6119	14.7132	8.70963	0.00464	1.47331	3.15401e-05	0	3.15401e-05	1/sp|Q9US04|GGT1_SCHPO	1/612
fissionyeast_NGP_DDA_2.4111.4111.2.0.dta	fissionyeast_NGP_DDA_2	4111	1112.89	1284.54	2	FJVSASIK		8 2 0 0	(N(N(H(H(H(H)))(H(H)(H)(H)))))	2	58.8916	49.3796	76.5566	0.00389	1.51351	1.90833e-77	0	1.90833e-77	1/sp|Q9USV0|HRD3_SCHPO	1/48
fissionyeast_NGP_DDA_2.4141.4141.2.0.dta	fissionyeast_NGP_DDA_2	4141	1120.4	1493.61	2	TJGTLYGLSDSR		8 2 0 0	(N(N(H(H(H))(H(H)(H(H(H)))))))	2	54.1962	48.2635	65.2141	0.00396	1.32737	7.23061e-66	0	7.23061e-66	1/sp|Q9US04|GGT1_SCHPO	1/612
fissionyeast_NGP_DDA_2.4151.4151.2.0.dta	fissionyeast_NGP_DDA_2	4151	1123.33	1482.1	2	FEJETFIAK		9 2 0 0	(N(N(H(H(H(H)))(H(H)(H(H)(H))))))	3	48.906	38.0893	68.9941	0.00376	1.26768	1.87112e-69	0	1.87112e-69	1/sp|Q9P7D0|YOFJ_SCHPO	1/287
fissionyeast_NGP_DDA_2.4173.4173.2.0.dta	fissionyeast_NGP_DDA_2	4173	1129.31	1401.07	2	FEJETFIAK		8 2 0 0	(N(N(H(H(H(H)))(H(H)(H)(H)))))	3	64.0516	57.0228	77.1053	0.00289	1.03023	5.16469e-78	0	5.16469e-78	1/sp|Q9P7D0|YOFJ_SCHPO	1/287
fissionyeast_NGP_DDA_2.4229.4229.3.0.dta	fissionyeast_NGP_DDA_2	4229	1144.4	1355.56	3	EGLINJGTSIHAGLR		13 2 0 0	(N(N(H(H(H(H(H))))(H(H(H(H(H(H(H(H)))))))))))	6	89.4807	66.6609	131.86	0.00639	1.57175	2.30166e-132	0	2.30166e-132	1/sp|O42887|SPEB2_SCHPO	1/269
fissionyeast_NGP_DDA_2.4251.4251.3.0.dta	fissionyeast_NGP_DDA_2	4251	1150.32	1301.55	3	EGLINJGTSIHAGLR		12 2 0 0	(N(N(H(H(H(H(H))))(H(H(H(H)))(H(H(H)))))))	6	62.8686	36.4651	111.904	0.00678	1.73834	4.04228e-113	0	4.04228e-113	1/sp|O42887|SPEB2_SCHPO	1/269
fissionyeast_NGP_DDA_2.4254.4254.3.0.dta	fissionyeast_NGP_DDA_2	4254	1151.21	1158.5	3	IPVADDHVIVJTTSK		9 2 0 0	(N(N(H(H(H)(H(H)))(H(H)(H(H))))))	11	44.5602	20.7188	88.8372	0.00609	1.7528	1.19382e-89	0	1.19382e-89	1/sp|Q9Y7R9|YJFB_SCHPO	1/261
fissionyeast_NGP_DDA_2.4261.4261.3.0.dta	fissionyeast_NGP_DDA_2	4261	1153.01	1247.53	3	EGLINJGTSIHAGLR		11 2 0 0	(N(N(H(H(H(H(H))))(H(H(H(H(H(H)))))))))	6	48.1749	21.0654	98.5211	0.00827	2.21049	1.1764e-99	0	1.1764e-99	1/sp|O42887|SPEB2_SCHPO	1/269
fissionyeast_NGP_DDA_2.4295.4295.3.0.dta	fissionyeast_NGP_DDA_2	4295	1162.14	1638.61	3	DAJNTQFQFTSR		19 2 0 0	(N(N(H(H(H(H(H(H(H(H(H))))))))(H(H(H(H)))(H(H(H(H(H(H))))))))))	3	20.838	21.4493	19.7028	-0.00083	-0.16809	4.93371e-19	0	4.93371e-19	1/sp|Q9C0Y4|AGLU_SCHPO	1/116
fissionyeast_NGP_DDA_2.4299.4299.3.0.dta	fissionyeast_NGP_DDA_2	4299	1163.3	1193.51	3	EGLINJGTSIHAGLR		10 2 0 0	(N(N(H(H(H)(H))(H(H(H))(H(H(H)))))))	6	30.6165	8.89965	70.9479	0.00571	1.5945	2.35332e-71	0.00455581	0.00455581	1/sp|O42887|SPEB2_SCHPO	1/269
fissionyeast_NGP_DDA_2.4311.4311.3.0.dta	fissionyeast_NGP_DDA_2	4311	1166.53	1584.59	3	DAJNTQFQFTSR		18 2 0 0	(N(N(H(H(H(H(H(H(H))))))(H(H(H(H(H(H)))))(H(H(H(H(H)))))))))	3	35.0743	26.0545	51.8254	0.00228	0.4795	5.40574e-52	0	5.40574e-52	1/sp|Q9C0Y4|AGLU_SCHPO	1/116
fissionyeast_NGP_DDA_2.4370.4370.3.0.dta	fissionyeast_NGP_DDA_2	4370	1182.5	1530.58	3	DAJNTQFQFTSR		17 2 0 0	(N(N(H(H(H(H(H)))(H(H(H))))(H(H(H(H(H(H(H(H(H))))))))))))	3	37.7981	26.9461	57.9517	0.00372	0.81005	4.83477e-58	0	4.83477e-58	1/sp|Q9C0Y4|AGLU_SCHPO	1/116
fissionyeast_NGP_DDA_2.4382.4382.3.0.dta	fissionyeast_NGP_DDA_2	4382	1185.78	1476.56	3	DAJNTQFQFTSR		16 2 0 0	(N(N(H(H(H(H(H(H(H(H)))))))(H(H(H(H)))(H(H(H(H))))))))	3	25.5054	24.755	26.8991	0.00033	0.07461	2.77132e-26	0	2.77132e-26	1/sp|Q9C0Y4|AGLU_SCHPO	1/116
fissionyeast_NGP_DDA_2.4455.4455.3.0.dta	fissionyeast_NGP_DDA_2	4455	1205.92	1322.19	3	JVSGAFNVNNMIR	11,Oxidation[M];	13 2 0 0	(N(N(H(H(H(H)))(H(H(H(H)))(H(H(H(H(H)))))))))	1	60.6028	56.4949	68.2319	0.00737	1.86014	8.80714e-69	0	8.80714e-69	1/sp|O13960|ECM33_SCHPO	1/92
fissionyeast_NGP_DDA_2.4462.4462.2.0.dta	fissionyeast_NGP_DDA_2	4462	1207.78	1493.12	2	GVLQATJMTYGK		8 2 0 0	(N(N(H(H(H(H)))(H(H(H(H)))))))	7	56.9318	52.7344	64.7269	0.00328	1.09733	3.80894e-65	0	3.80894e-65	1/sp|O59866|OSTB_SCHPO	1/275
fissionyeast_NGP_DDA_2.4470.4470.3.0.dta	fissionyeast_NGP_DDA_2	4470	1209.91	995.748	3	GVLQATJMTYGK		8 2 0 0	(N(N(H(H(H(H)))(H(H(H(H)))))))	7	61.6366	60.8569	63.0845	0.00257	0.86218	2.29951e-63	0	2.29951e-63	1/sp|O59866|OSTB_SCHPO	1/275
fissionyeast_NGP_DDA_2.4503.4503.3.0.dta	fissionyeast_NGP_DDA_2	4503	1218.77	1268.17	3	JVSGAFNVNNMIR	11,Oxidation[M];	12 2 0 0	(N(N(H(H(H)(H(H(H))))(H(H(H))(H(H(H)))))))	1	28.1985	31.6944	21.706	0.01098	2.8868	4.47455e-21	0	4.47455e-21	1/sp|O13960|ECM33_SCHPO	1/92
fissionyeast_NGP_DDA_2.4535.4535.3.0.dta	fissionyeast_NGP_DDA_2	4535	1227.31	1322.19	3	JVSGAFNVNNMIR	11,Oxidation[M];	13 2 0 0	(N(N(H(H(H(H(H(H)))))(H(H)(H(H(H(H(H)))))))))	1	26.0254	18.3438	40.2914	0.00797	2.00997	7.23271e-40	0	7.23271e-40	1/sp|O13960|ECM33_SCHPO	1/92
fissionyeast_NGP_DDA_2.4578.4578.3.0.dta	fissionyeast_NGP_DDA_2	4578	1238.82	1143.81	3	VTJITDSQPAPYMK		9 2 0 0	(N(N(H(H(H))(H(H)(H(H(H(H))))))))	3	35.8352	36.2906	34.9895	0.00299	0.87169	2.43001e-34	0	2.43001e-34	1/sp|O94559|LES1_SCHPO	1/232
fissionyeast_NGP_DDA_2.4583.4583.4.1.dta	fissionyeast_NGP_DDA_2	4583	1240.27	1125.46	4	FLTHLNNEVLHDJYTR		13 2 0 0	(N(N(H(H(H(H(H))))(H(H(H(H(H(H(H(H)))))))))))	13	60.3525	30.7151	115.393	0.00367	0.81613	2.2231e-116	0	2.2231e-116	1/sp|O59747|PDF1_SCHPO	1/223
fissionyeast_NGP_DDA_2.4585.4585.2.0.dta	fissionyeast_NGP_DDA_2	4585	1240.83	1634.18	2	VTJITDSQPAPYMK		8 2 0 0	(N(N(H(H(H(H)))(H(H)(H)(H)))))	3	37.5773	39.7623	33.5194	0.00232	0.7103	5.41809e-33	0	5.41809e-33	1/sp|O94559|LES1_SCHPO	1/232
fissionyeast_NGP_DDA_2.4589.4589.3.0.dta	fissionyeast_NGP_DDA_2	4589	1241.78	1089.79	3	VTJITDSQPAPYMK		8 2 0 0	(N(N(H(H(H))(H(H)(H)(H(H))))))	3	84.2422	91.0918	71.5217	0.00267	0.8165	4.91173e-72	0	4.91173e-72	1/sp|O94559|LES1_SCHPO	1/232
fissionyeast_NGP_DDA_2.4621.4621.4.0.dta	fissionyeast_NGP_DDA_2	4621	1250.51	1084.95	4	FLTHLNNEVLHDJYTR		12 2 0 0	(N(N(H(H(H(H(H))))(H(H(H(H)))(H(H(H)))))))	13	44.207	16.9068	94.9074	0.00563	1.29844	1.00014e-95	0	1.00014e-95	1/sp|O59747|PDF1_SCHPO	1/223
fissionyeast_NGP_DDA_2.4625.4625.2.2.dta	fissionyeast_NGP_DDA_2	4625	1251.77	1553.15	2	VTJITDSQPAPYMK		7 2 0 0	(N(N(H(H(H)(H))(H(H(H))))))	3	10.4841	12.9854	5.83887	0.00488	1.57287	0.00279351	0	0.00279351	1/sp|O94559|LES1_SCHPO	1/232
fissionyeast_NGP_DDA_2.4627.4627.3.0.dta	fissionyeast_NGP_DDA_2	4627	1252.32	1404.25	3	KQWASISPJITYK		14 2 0 0	(N(N(H(H(H(H(H(H)))))(H(H(H))(H(H(H(H(H)))))))))	9	46.8325	40.3471	58.8767	0.01112	2.6414	4.86901e-59	0	4.86901e-59	1/sp|Q9USU5|GAS2_SCHPO	1/334
fissionyeast_NGP_DDA_2.4631.4631.3.0.dta	fissionyeast_NGP_DDA_2	4631	1253.29	1458.26	3	KQWASISPJITYK		15 2 0 0	(N(N(H(H(H(H(H))))(H(H(H(H)))(H(H(H(H(H(H))))))))))	9	51.8576	45.2382	64.1507	0.0056	1.28128	1.27115e-64	0	1.27115e-64	1/sp|Q9USU5|GAS2_SCHPO	1/334
fissionyeast_NGP_DDA_2.4633.4633.2.0.dta	fissionyeast_NGP_DDA_2	4633	1253.92	1442.1	2	LGJETFLPK		9 2 0 0	(N(N(H(H(H(H)))(H(H)(H(H(H)))))))	3	50.5867	32.5876	84.0136	0.00258	0.89462	6.63957e-85	0	6.63957e-85	1/sp|P36581|CALX_SCHPO	1/418
fissionyeast_NGP_DDA_2.4636.4636.3.0.dta	fissionyeast_NGP_DDA_2	4636	1254.75	1035.77	3	VTJITDSQPAPYMK		7 2 0 0	(N(N(H(H(H)(H))(H(H)(H)))))	3	53.9654	64.5109	34.3808	0.00202	0.65025	6.93889e-34	0	6.93889e-34	1/sp|O94559|LES1_SCHPO	1/232
fissionyeast_NGP_DDA_2.4645.4645.3.0.dta	fissionyeast_NGP_DDA_2	4645	1257.16	961.736	3	LGJETFLPK		9 2 0 0	(N(N(H(H(H(H)))(H(H)(H(H(H)))))))	3	68.2537	56.5752	89.9423	0.0026	0.90294	8.85125e-91	0	8.85125e-91	1/sp|P36581|CALX_SCHPO	1/418
fissionyeast_NGP_DDA_2.4653.4653.3.0.dta	fissionyeast_NGP_DDA_2	4653	1259.21	1098.43	3	DAJNTQFQFTSR		9 2 0 0	(N(N(H(H(H))(H(H(H(H(H(H)))))))))	3	92.835	90.3301	97.4872	0.00343	1.0401	1.65738e-98	0	1.65738e-98	1/sp|Q9C0Y4|AGLU_SCHPO	1/116
fissionyeast_NGP_DDA_2.4668.4668.2.0.dta	fissionyeast_NGP_DDA_2	4668	1263.16	1566.12	2	DAJNTQFQFTSR		8 2 0 0	(N(N(H(H(H(H)))(H(H)(H)(H)))))	3	42.5372	37.927	51.0988	0.00277	0.88489	3.79946e-51	0	3.79946e-51	1/sp|Q9C0Y4|AGLU_SCHPO	1/116
fissionyeast_NGP_DDA_2.4675.4675.2.0.dta	fissionyeast_NGP_DDA_2	4675	1264.95	1361.07	2	LGJETFLPK		8 2 0 0	(N(N(H(H(H(H)))(H(H(H(H)))))))	3	66.4355	58.7792	80.6542	0.00296	1.08881	2.15239e-81	0	2.15239e-81	1/sp|P36581|CALX_SCHPO	1/418
fissionyeast_NGP_DDA_2.4676.4676.3.0.dta	fissionyeast_NGP_DDA_2	4676	1265.23	1483.92	3	FFKJDTQFYIK		16 2 0 0	(N(N(H(H(H(H(H))))(H(H(H(H(H(H)))))(H(H(H(H(H)))))))))	4	26.5911	6.6409	63.6414	0.00354	0.79653	4.89387e-64	0.00819672	0.00819672	1/sp|Q9USU5|GAS2_SCHPO	1/34
fissionyeast_NGP_DDA_2.4680.4680.3.0.dta	fissionyeast_NGP_DDA_2	4680	1266.39	907.718	3	LGJETFLPK		8 2 0 0	(N(N(H(H(H(H)))(H(H)(H)(H)))))	3	71.5913	58.6356	95.652	0.00226	0.83193	1.16348e-96	0	1.16348e-96	1/sp|P36581|CALX_SCHPO	1/418
fissionyeast_NGP_DDA_2.4720.4720.3.0.dta	fissionyeast_NGP_DDA_2	4720	1277.03	961.736	3	LGJETFLPK		9 2 0 0	(N(N(H(H(H))(H(H)(H(H(H(H))))))))	3	31.4694	27.1058	39.5734	0.00299	1.03717	4.98855e-39	0	4.98855e-39	1/sp|P36581|CALX_SCHPO	1/418
fissionyeast_NGP_DDA_2.4723.4723.3.0.dta	fissionyeast_NGP_DDA_2	4723	1278.09	1044.42	3	DAJNTQFQFTSR		8 2 0 0	(N(N(H(H(H(H)))(H(H)(H(H))))))	3	11.6689	11.7173	11.5791	0.00271	0.86573	1.55802e-08	0	1.55802e-08	1/sp|Q9C0Y4|AGLU_SCHPO	1/116
fissionyeast_NGP_DDA_2.4734.4734.3.0.dta	fissionyeast_NGP_DDA_2	4734	1281.03	1544.95	3	JVTIPTNGIPQR		18 2 0 0	(N(N(H(H(H(H(H)))(H(H(H(H)))))(H(H(H(H(H(H(H(H(H))))))))))))	1	27.3814	23.1693	35.2037	-0.00066	-0.14257	1.42589e-34	0	1.42589e-34	1/sp|Q9C0Y4|AGLU_SCHPO	1/37
fissionyeast_NGP_DDA_2.4740.4740.2.0.dta	fissionyeast_NGP_DDA_2	4740	1282.54	1361.07	2	LGJETFLPK		8 2 0 0	(N(N(H(H(H(H)))(H(H(H(H)))))))	3	53.5414	42.3023	74.414	0.00293	1.07558	3.09371e-75	0	3.09371e-75	1/sp|P36581|CALX_SCHPO	1/418
fissionyeast_NGP_DDA_2.4751.4751.3.0.dta	fissionyeast_NGP_DDA_2	4751	1285.49	1067.09	3	LGYJDTQFSK		10 2 0 0	(N(N(H(H(H(H(H))))(H(H)(H(H(H)))))))	4	20.3043	8.3245	42.5525	0.00237	0.73984	4.29172e-42	0.00455581	0.00455581	1/sp|Q9UTT1|UBP21_SCHPO	1/1065
fissionyeast_NGP_DDA_2.4774.4774.2.0.dta	fissionyeast_NGP_DDA_2	4774	1291.7	1442.1	2	LGJETFLPK		9 2 0 0	(N(N(H(H(H)(H))(H(H(H(H(H))))))))	3	41.7708	26.1102	70.8548	0.00356	1.23383	3.23307e-71	0	3.23307e-71	1/sp|P36581|CALX_SCHPO	1/418
fissionyeast_NGP_DDA_2.4806.4806.2.0.dta	fissionyeast_NGP_DDA_2	4806	1300.34	1361.07	2	LGJETFLPK		8 2 0 0	(N(N(H(H(H(H)))(H(H)(H)(H)))))	3	28.4536	15.8116	51.9317	0.00375	1.37986	3.69021e-52	0	3.69021e-52	1/sp|P36581|CALX_SCHPO	1/418
fissionyeast_NGP_DDA_2.4817.4817.3.0.dta	fissionyeast_NGP_DDA_2	4817	1303.33	1074.12	3	JATYTLHWTVSPK		8 2 0 0	(N(N(H(H(H(H)))(H(H)(H)(H)))))	1	90.0917	88.2034	93.5987	0.00309	0.95946	1.13988e-94	0	1.13988e-94	1/sp|Q10259|SPC3_SCHPO	1/148
fissionyeast_NGP_DDA_2.4818.4818.3.0.dta	fissionyeast_NGP_DDA_2	4818	1303.61	1128.14	3	JATYTLHWTVSPK		9 2 0 0	(N(N(H(H)(H(H)(H(H(H(H(H)))))))))	1	25.2534	14.6081	45.0234	0.0037	1.09282	1.01569e-44	0	1.01569e-44	1/sp|Q10259|SPC3_SCHPO	1/148
fissionyeast_NGP_DDA_2.4825.4825.3.0.dta	fissionyeast_NGP_DDA_2	4825	1305.61	1266.53	3	KLGNQYYJDTQWLK		10 2 0 0	(N(N(H(H(H(H)))(H(H(H))(H(H(H)))))))	8	27.8742	7.58824	65.5482	0.00319	0.84078	4.50113e-66	0.00819672	0.00819672	1/sp|Q10061|LHS1_SCHPO	1/733
fissionyeast_NGP_DDA_2.4841.4841.3.0.dta	fissionyeast_NGP_DDA_2	4841	1309.87	1020.11	3	JATYTLHWTVSPK		7 2 0 0	(N(N(H(H(H))(H(H(H(H)))))))	1	37.8021	21.9595	67.2242	0.00345	1.1288	8.8227e-68	0	8.8227e-68	1/sp|Q10259|SPC3_SCHPO	1/148
fissionyeast_NGP_DDA_2.4876.4876.3.0.dta	fissionyeast_NGP_DDA_2	4876	1319.57	1441.21	3	TJACTJYTCFDYSSTTAR	4,Carbamidomethyl[C];9,Carbamidomethyl[C];	11 2 0 0	(N(N(H(H(H)(H(H)))(H(H(H))(H(H(H)))))))	2	26.1664	33.5712	12.4145	0.00122	0.28242	8.12359e-10	0	8.12359e-10	1/sp|P32834|SXA1_SCHPO	1/134
fissionyeast_NGP_DDA_2.4876.4876.2.1.dta	fissionyeast_NGP_DDA_2	4876	1319.57	1442.1	2	LGJETFLPK		9 2 0 0	(N(N(H(H(H)(H))(H(H(H))(H(H))))))	3	34.3481	16.981	66.6012	0.00344	1.1929	3.79828e-67	0	3.79828e-67	1/sp|P36581|CALX_SCHPO	1/418
fissionyeast_NGP_DDA_2.4879.4879.2.0.dta	fissionyeast_NGP_DDA_2	4879	1320.4	1361.07	2	LGJETFLPK		8 2 0 0	(N(N(H(H(H(H)))(H(H(H(H)))))))	3	33.7853	19.0404	61.1688	0.00389	1.4291	1.82318e-61	0	1.82318e-61	1/sp|P36581|CALX_SCHPO	1/418
fissionyeast_NGP_DDA_2.4883.4883.3.0.dta	fissionyeast_NGP_DDA_2	4883	1321.39	1211.52	3	RFNPAJTSITNYEIK		9 2 0 0	(N(N(H(H(H)(H))(H(H)(H(H(H)))))))	6	26.7221	9.46785	58.7658	0.00294	0.80863	6.99395e-59	0.00235849	0.00235849	1/sp|O94680|PDAT_SCHPO	1/560
fissionyeast_NGP_DDA_2.4901.4901.3.1.dta	fissionyeast_NGP_DDA_2	4901	1326.39	1376.21	3	JVSGAFNVNNMIR	11,Oxidation[M];	14 2 0 0	(N(N(H(H(H(H(H(H(H))))))(H(H)(H(H(H(H(H)))))))))	1	12.6092	8.05887	21.0597	0.01074	2.60291	1.72039e-20	0.00819672	0.00819672	1/sp|O13960|ECM33_SCHPO	1/92
fissionyeast_NGP_DDA_2.4910.4910.3.0.dta	fissionyeast_NGP_DDA_2	4910	1328.84	1734.98	3	VQCADFFACGJSSVR	3,Carbamidomethyl[C];9,Carbamidomethyl[C];	19 2 0 0	(N(N(H(H(H(H(H(H(H(H)))))))(H(H(H(H(H))))(H(H(H(H(H(H))))))))))	11	75.4122	90.7409	46.9446	0.00661	1.27045	1.36759e-46	0	1.36759e-46	1/sp|O13692|GAS5_SCHPO	1/216
fissionyeast_NGP_DDA_2.4918.4918.3.0.dta	fissionyeast_NGP_DDA_2	4918	1331.34	1322.19	3	JVSGAFNVNNMIR	11,Oxidation[M];	13 2 0 0	(N(N(H(H(H(H(H))))(H(H(H(H(H(H(H(H)))))))))))	1	39.9488	30.0865	58.2645	0.00503	1.26764	1.94887e-58	0	1.94887e-58	1/sp|O13960|ECM33_SCHPO	1/92
fissionyeast_NGP_DDA_2.4928.4928.3.0.dta	fissionyeast_NGP_DDA_2	4928	1334.04	1058.79	3	JVTIPTNGIPQR		9 2 0 0	(N(N(H(H(H(H)))(H(H(H))(H(H))))))	1	72.0539	69.0143	77.699	0.00213	0.67206	9.26474e-79	0	9.26474e-79	1/sp|Q9C0Y4|AGLU_SCHPO	1/37
fissionyeast_NGP_DDA_2.4959.4959.2.0.dta	fissionyeast_NGP_DDA_2	4959	1342.32	1546.62	2	QFJTSLENFK		9 2 0 0	(N(N(H(H(H))(H(H(H))(H(H(H)))))))	3	47.6876	45.6537	51.4649	0.00091	0.29311	1.47039e-51	0	1.47039e-51	1/sp|Q10061|LHS1_SCHPO	1/678
fissionyeast_NGP_DDA_2.4981.4981.2.0.dta	fissionyeast_NGP_DDA_2	4981	1348.27	1465.6	2	QFJTSLENFK		8 2 0 0	(N(N(H(H(H))(H(H)(H(H(H)))))))	3	60.3054	55.6054	69.0339	0.00346	1.18143	1.16457e-69	0	1.16457e-69	1/sp|Q10061|LHS1_SCHPO	1/678
fissionyeast_NGP_DDA_2.4982.4982.3.0.dta	fissionyeast_NGP_DDA_2	4982	1348.54	1031.42	3	QFJTSLENFK		9 2 0 0	(N(N(H(H(H)(H(H)))(H(H)(H(H))))))	3	18.184	10.3114	32.8046	0.00305	0.98516	4.66679e-32	0	4.66679e-32	1/sp|Q10061|LHS1_SCHPO	1/678
fissionyeast_NGP_DDA_2.4994.4994.3.0.dta	fissionyeast_NGP_DDA_2	4994	1351.84	977.4	3	QFJTSLENFK		8 2 0 0	(N(N(H(H(H))(H(H(H))(H(H))))))	3	51.0391	32.7543	84.9966	0.00305	1.04253	6.79762e-86	0	6.79762e-86	1/sp|Q10061|LHS1_SCHPO	1/678
fissionyeast_NGP_DDA_2.4997.4997.3.0.dta	fissionyeast_NGP_DDA_2	4997	1352.67	1322.19	3	JVSGAFNVNNMIR	11,Oxidation[M];	13 2 0 0	(N(N(H(H(H(H(H))))(H(H(H(H(H(H(H(H)))))))))))	1	28.5269	21.0758	42.3646	0.00693	1.74815	8.42415e-42	0	8.42415e-42	1/sp|O13960|ECM33_SCHPO	1/92
fissionyeast_NGP_DDA_2.5003.5003.3.0.dta	fissionyeast_NGP_DDA_2	5003	1354.19	1534.93	3	TELAAYLSCJATK	9,Carbamidomethyl[C];	17 2 0 0	(N(N(H(H(H(H(H(H(H))))))(H(H(H(H(H))))(H(H(H(H(H)))))))))	10	86.2998	86.2144	86.4585	0.00766	1.66442	2.24549e-87	0	2.24549e-87	1/sp|Q9USU5|GAS2_SCHPO	1/212
fissionyeast_NGP_DDA_2.5014.5014.3.0.dta	fissionyeast_NGP_DDA_2	5014	1357.15	1381.21	3	HYWJLTSNIYR		14 2 0 0	(N(N(H(H(H(H(H(H)))))(H(H(H))(H(H(H(H(H)))))))))	4	74.8418	55.563	110.645	0.00153	0.36851	6.7826e-112	0	6.7826e-112	1/sp|O13968|YE48_SCHPO	1/541
fissionyeast_NGP_DDA_2.5016.5016.2.0.dta	fissionyeast_NGP_DDA_2	5016	1357.74	1384.57	2	QFJTSLENFK		7 2 0 0	(N(N(H(H(H))(H(H(H(H)))))))	3	42.503	44.0348	39.6583	0.00182	0.6572	3.25746e-39	0	3.25746e-39	1/sp|Q10061|LHS1_SCHPO	1/678
fissionyeast_NGP_DDA_2.5030.5030.3.0.dta	fissionyeast_NGP_DDA_2	5030	1361.53	993.393	3	MIYDKJSSR		9 2 0 0	(N(N(H(H(H(H)))(H(H(H))(H(H))))))	6	24.5348	7.35677	56.4368	-0.006	-2.01353	9.66434e-57	0.00819672	0.00819672	1/sp|Q10287|BGS1_SCHPO	1/39
fissionyeast_NGP_DDA_2.5036.5036.2.0.dta	fissionyeast_NGP_DDA_2	5036	1363.05	1555.14	2	LJASNGDVIWR		9 2 0 0	(N(N(H(H(H(H)))(H(H)(H(H)(H))))))	2	41.4541	25.5402	71.0084	0.00283	0.90901	1.65049e-71	0	1.65049e-71	1/sp|O13981|EMC1_SCHPO	1/66
fissionyeast_NGP_DDA_2.5037.5037.3.0.dta	fissionyeast_NGP_DDA_2	5037	1363.33	1426.89	3	TELAAYLSCJATK	9,Carbamidomethyl[C];	15 2 0 0	(N(N(H(H(H(H(H(H)))))(H(H(H(H(H))))(H(H(H(H))))))))	10	93.136	92.0863	95.0854	0.0069	1.61354	4.68078e-96	0	4.68078e-96	1/sp|Q9USU5|GAS2_SCHPO	1/212
fissionyeast_NGP_DDA_2.5048.5048.3.0.dta	fissionyeast_NGP_DDA_2	5048	1366.28	1118.81	3	KNPVNFDSVFJQSR		8 2 0 0	(N(N(H(H(H))(H(H(H))(H(H))))))	11	60.0524	44.6794	88.6021	0.00397	1.18316	1.68244e-89	0	1.68244e-89	1/sp|Q8WZK2|MCD4_SCHPO	1/134
fissionyeast_NGP_DDA_2.5073.5073.3.1.dta	fissionyeast_NGP_DDA_2	5073	1373.09	1219.16	3	HYWJLTSNIYR		11 2 0 0	(N(N(H(H(H(H(H))))(H(H)(H(H(H(H))))))))	4	39.0957	22.9994	68.9889	0.00153	0.41951	2.23505e-69	0	2.23505e-69	1/sp|O13968|YE48_SCHPO	1/541
fissionyeast_NGP_DDA_2.5091.5091.3.0.dta	fissionyeast_NGP_DDA_2	5091	1377.85	1294.52	3	DVYYTDEVGJITTSHMR	16,Oxidation[M];	9 2 0 0	(N(N(H(H(H)(H(H)))(H(H(H(H)))))))	10	52.4431	44.9147	66.4243	0.00441	1.13676	5.35543e-67	0	5.35543e-67	1/sp|Q10176|OST1_SCHPO	1/290
fissionyeast_NGP_DDA_2.5115.5115.3.0.dta	fissionyeast_NGP_DDA_2	5115	1384.49	1668.35	3	KPPPFPSTJASYAPVIR		17 2 0 0	(N(N(H(H(H(H(H(H(H))))))(H(H(H(H)))(H(H(H(H(H(H))))))))))	9	12.9501	7.47428	23.1195	-0.00239	-0.47793	2.33408e-22	0.00819672	0.00819672	1/sp|Q9UTH5|PLB6_SCHPO	1/44
fissionyeast_NGP_DDA_2.5127.5127.3.0.dta	fissionyeast_NGP_DDA_2	5127	1387.73	1614.34	3	KPPPFPSTJASYAPVIR		16 2 0 0	(N(N(H(H(H(H(H(H(H(H)))))))(H(H(H))(H(H(H(H(H)))))))))	9	35.8686	13.122	78.1123	0.00538	1.111	4.09381e-79	0	4.09381e-79	1/sp|Q9UTH5|PLB6_SCHPO	1/44
fissionyeast_NGP_DDA_2.5137.5137.3.1.dta	fissionyeast_NGP_DDA_2	5137	1390.42	1156.8	3	TELAAYLSCJATK	9,Carbamidomethyl[C];	10 2 0 0	(N(N(H(H(H(H)))(H(H(H))(H(H)(H))))))	10	15.6575	19.6228	8.29347	-0.0106	-3.05649	5.78456e-05	0	5.78456e-05	1/sp|Q9USU5|GAS2_SCHPO	1/212
fissionyeast_NGP_DDA_2.5205.5205.3.0.dta	fissionyeast_NGP_DDA_2	5205	1408.75	1322.19	3	JVSGAFNVNNMIR	11,Oxidation[M];	13 2 0 0	(N(N(H(H(H(H(H(H)))))(H(H)(H(H(H(H(H)))))))))	1	31.8014	25.9135	42.7361	0.00123	0.30965	2.06211e-42	0	2.06211e-42	1/sp|O13960|ECM33_SCHPO	1/92
fissionyeast_NGP_DDA_2.5224.5224.3.0.dta	fissionyeast_NGP_DDA_2	5224	1413.84	1250.19	3	AVLJQTSLCENPPADVR	9,Carbamidomethyl[C];	9 2 0 0	(N(N(H(H)(H(H(H))(H(H(H(H))))))))	4	71.9811	76.6683	63.2765	0.00306	0.81721	1.25131e-63	0	1.25131e-63	1/sp|O13663|GPI13_SCHPO	1/54
fissionyeast_NGP_DDA_2.5290.5290.2.0.dta	fissionyeast_NGP_DDA_2	5290	1431.9	1442.1	2	LGJETFLPK		9 2 0 0	(N(N(H(H(H)(H))(H(H(H))(H(H))))))	3	20.7633	13.7431	33.8008	0.00307	1.06318	3.76678e-33	0	3.76678e-33	1/sp|P36581|CALX_SCHPO	1/418
fissionyeast_NGP_DDA_2.5330.5330.3.0.dta	fissionyeast_NGP_DDA_2	5330	1443.19	1322.19	3	JVSGAFNVNNMIR	11,Oxidation[M];	13 2 0 0	(N(N(H(H(H)(H(H)))(H(H(H))(H(H)(H(H)(H)))))))	1	41.1802	34.002	54.5112	0.00274	0.69179	1.73873e-54	0	1.73873e-54	1/sp|O13960|ECM33_SCHPO	1/92
fissionyeast_NGP_DDA_2.5397.5397.2.0.dta	fissionyeast_NGP_DDA_2	5397	1461.28	1730.19	2	NJESYPIGFTYK		10 2 0 0	(N(N(H(H(H))(H(H(H(H(H(H(H))))))))))	2	39.8238	31.9036	54.5328	0.00198	0.57379	1.46562e-54	0	1.46562e-54	1/sp|Q10061|LHS1_SCHPO	1/555
fissionyeast_NGP_DDA_2.5406.5406.3.0.dta	fissionyeast_NGP_DDA_2	5406	1463.64	1153.79	3	NJESYPIGFTYK		10 2 0 0	(N(N(H(H(H)(H(H)))(H(H(H(H(H))))))))	2	61.8603	53.5054	77.3767	0.00346	0.99988	3.11021e-78	0	3.11021e-78	1/sp|Q10061|LHS1_SCHPO	1/555
fissionyeast_NGP_DDA_2.5409.5409.2.0.dta	fissionyeast_NGP_DDA_2	5409	1464.52	1442.1	2	LGJETFLPK		9 2 0 0	(N(N(H(H(H(H)))(H(H(H))(H(H))))))	3	30.928	15.4656	59.644	0.00331	1.14851	8.28469e-60	0	8.28469e-60	1/sp|P36581|CALX_SCHPO	1/418
fissionyeast_NGP_DDA_2.5419.5419.2.0.dta	fissionyeast_NGP_DDA_2	5419	1467.22	1649.16	2	NJESYPIGFTYK		9 2 0 0	(N(N(H(H(H)(H))(H(H(H))(H(H))))))	2	51.922	47.4201	60.2829	0.00192	0.5824	1.64645e-60	0	1.64645e-60	1/sp|Q10061|LHS1_SCHPO	1/555
fissionyeast_NGP_DDA_2.5423.5423.3.0.dta	fissionyeast_NGP_DDA_2	5423	1468.33	1435.24	3	DJTTGSHFMHAGLSPEWAYR		10 2 0 0	(N(N(H(H(H(H)))(H(H)(H(H)(H(H)))))))	2	27.2839	20.1696	40.4962	0.00947	2.19948	4.23378e-40	0	4.23378e-40	1/sp|O74480|YQJ7_SCHPO	1/191
fissionyeast_NGP_DDA_2.5428.5428.3.0.dta	fissionyeast_NGP_DDA_2	5428	1469.57	1099.78	3	NJESYPIGFTYK		9 2 0 0	(N(N(H(H)(H(H(H))(H(H(H(H))))))))	2	26.4041	19.9703	38.3526	0.00567	1.71848	7.71083e-38	0	7.71083e-38	1/sp|Q10061|LHS1_SCHPO	1/555
fissionyeast_NGP_DDA_2.5439.5439.4.0.dta	fissionyeast_NGP_DDA_2	5439	1472.54	1036.17	4	DJTTGSHFMHAGLSPEWAYR		9 2 0 0	(N(N(H(H(H)(H))(H(H(H(H(H))))))))	2	77.571	71.8547	88.1872	0.00338	0.81691	4.29429e-89	0	4.29429e-89	1/sp|O74480|YQJ7_SCHPO	1/191
fissionyeast_NGP_DDA_2.5449.5449.3.0.dta	fissionyeast_NGP_DDA_2	5449	1475.22	1381.22	3	DJTTGSHFMHAGLSPEWAYR		9 2 0 0	(N(N(H(H(H(H)))(H(H)(H(H)(H))))))	2	77.6252	77.6117	77.6503	0.00504	1.21772	2.02915e-78	0	2.02915e-78	1/sp|O74480|YQJ7_SCHPO	1/191
fissionyeast_NGP_DDA_2.5457.5457.2.0.dta	fissionyeast_NGP_DDA_2	5457	1477.5	1361.07	2	LGJETFLPK		8 2 0 0	(N(N(H(H(H(H)))(H(H)(H)(H)))))	3	24.1321	6.84399	56.2387	0.00332	1.22037	1.71263e-56	0.00819672	0.00819672	1/sp|P36581|CALX_SCHPO	1/418
fissionyeast_NGP_DDA_2.5485.5485.2.0.dta	fissionyeast_NGP_DDA_2	5485	1484.98	1442.1	2	LGJETFLPK		9 2 0 0	(N(N(H(H(H(H)))(H(H(H))(H(H))))))	3	28.7602	15.0138	54.2891	0.00274	0.95081	2.66891e-54	0	2.66891e-54	1/sp|P36581|CALX_SCHPO	1/418
fissionyeast_NGP_DDA_2.5517.5517.3.0.dta	fissionyeast_NGP_DDA_2	5517	1493.56	1350.89	3	GHVFSNDDJSTIIIAMK		11 2 0 0	(N(N(H(H(H(H)))(H(H(H(H(H(H(H))))))))))	9	16.0424	11.3823	24.697	-0.00549	-1.35522	5.68321e-24	0	5.68321e-24	1/sp|O13934|ATG15_SCHPO	1/187
fissionyeast_NGP_DDA_2.5535.5535.3.0.dta	fissionyeast_NGP_DDA_2	5535	1498.48	1689.03	3	KLVDATQGGPJITFSSIR		17 2 0 0	(N(N(H(H(H(H(H(H(H(H)))))))(H(H(H(H(H(H(H(H(H))))))))))))	11	18.277	15.4774	23.4762	0.0068	1.34231	4.15843e-23	0	4.15843e-23	1/sp|O13857|PLB2_SCHPO	1/266
fissionyeast_NGP_DDA_2.5560.5560.2.0.dta	fissionyeast_NGP_DDA_2	5560	1505.15	1442.1	2	LGJETFLPK		9 2 0 0	(N(N(H(H(H))(H(H)(H(H(H(H))))))))	3	22.1998	7.5331	49.438	0.00302	1.04792	1.43068e-49	0.00819672	0.00819672	1/sp|P36581|CALX_SCHPO	1/418
fissionyeast_NGP_DDA_2.5669.5669.3.0.dta	fissionyeast_NGP_DDA_2	5669	1534.58	1343.2	3	DVYYTDEVGJITTSHMR		10 2 0 0	(N(N(H(H(H(H(H))))(H(H)(H(H(H)))))))	10	83.9489	74.9656	100.632	0.0056	1.3894	8.3869e-102	0	8.3869e-102	1/sp|Q10176|OST1_SCHPO	1/290
fissionyeast_NGP_DDA_2.5672.5672.3.0.dta	fissionyeast_NGP_DDA_2	5672	1535.46	1424.89	3	JVSGAFNVNNMIR		15 2 0 0	(N(N(H(H(H(H(H(H)))))(H(H(H(H(H))))(H(H(H(H))))))))	1	44.4122	31.6652	68.0852	0.00213	0.49847	1.7885e-68	0	1.7885e-68	1/sp|O13960|ECM33_SCHPO	1/92
fissionyeast_NGP_DDA_2.5702.5702.3.0.dta	fissionyeast_NGP_DDA_2	5702	1543.44	1256.89	3	KLVDATQGGPJITFSSIR		9 2 0 0	(N(N(H(H(H(H)))(H(H(H(H(H))))))))	11	33.4678	18.8749	60.5688	0.00489	1.29737	6.02071e-61	0	6.02071e-61	1/sp|O13857|PLB2_SCHPO	1/266
fissionyeast_NGP_DDA_2.5702.5702.4.1.dta	fissionyeast_NGP_DDA_2	5702	1543.44	1256.02	4	LFPHGIYNFJFSAPNKR		16 2 0 0	(N(N(H(H(H(H(H(H(H(H)))))))(H(H(H(H(H(H(H(H)))))))))))	10	17.717	14.9538	22.8487	0.00617	1.2285	5.12679e-22	0	5.12679e-22	1/sp|P87167|BUT2_SCHPO	1/236
fissionyeast_NGP_DDA_2.5717.5717.3.0.dta	fissionyeast_NGP_DDA_2	5717	1547.55	1231.87	3	INWMLPGEJTTKPSIK		9 2 0 0	(N(N(H(H(H(H)))(H(H(H))(H(H))))))	9	28.9871	12.1393	60.2757	0.01241	3.35941	1.96006e-60	0	1.96006e-60	1/sp|Q9USP5|GPI8_SCHPO	1/307
fissionyeast_NGP_DDA_2.5725.5725.3.0.dta	fissionyeast_NGP_DDA_2	5725	1549.61	1316.86	3	JVSGAFNVNNMIR		13 2 0 0	(N(N(H(H(H(H(H))))(H(H(H(H(H(H(H(H)))))))))))	1	89.7392	85.3529	97.885	0.00602	1.52527	4.38272e-99	0	4.38272e-99	1/sp|O13960|ECM33_SCHPO	1/92
fissionyeast_NGP_DDA_2.5727.5727.3.0.dta	fissionyeast_NGP_DDA_2	5727	1550.22	1370.88	3	JVSGAFNVNNMIR		14 2 0 0	(N(N(H(H(H(H(H(H(H))))))(H(H(H(H)))(H(H(H)))))))	1	35.4309	29.3005	46.8159	0.00607	1.47623	1.91024e-46	0	1.91024e-46	1/sp|O13960|ECM33_SCHPO	1/92
fissionyeast_NGP_DDA_2.5728.5728.3.0.dta	fissionyeast_NGP_DDA_2	5728	1550.5	1458.28	3	LFPHGIYNFJFSAPNKR		12 2 0 0	(N(N(H(H(H(H)))(H(H(H))(H(H(H(H(H)))))))))	10	67.2344	68.9778	63.9966	0.0053	1.21182	2.14841e-64	0	2.14841e-64	1/sp|P87167|BUT2_SCHPO	1/236
fissionyeast_NGP_DDA_2.5747.5747.4.0.dta	fissionyeast_NGP_DDA_2	5747	1555.28	1093.96	4	LFPHGIYNFJFSAPNKR		12 2 0 0	(N(N(H(H(H(H(H))))(H(H(H(H)))(H(H(H)))))))	10	76.3612	58.3062	109.892	0.00402	0.91887	6.38968e-111	0	6.38968e-111	1/sp|P87167|BUT2_SCHPO	1/236
fissionyeast_NGP_DDA_2.5760.5760.3.0.dta	fissionyeast_NGP_DDA_2	5760	1558.84	1404.27	3	LFPHGIYNFJFSAPNKR		11 2 0 0	(N(N(H(H(H(H(H))))(H(H)(H(H)(H(H)))))))	10	36.5912	21.3744	64.851	0.00631	1.49842	2.96036e-65	0	2.96036e-65	1/sp|P87167|BUT2_SCHPO	1/236
fissionyeast_NGP_DDA_2.5770.5770.3.0.dta	fissionyeast_NGP_DDA_2	5770	1561.47	1566.32	3	LFPHGIYNFJFSAPNKR		14 2 0 0	(N(N(H(H(H(H(H(H)))))(H(H(H(H)))(H(H(H(H))))))))	10	31.3342	26.2001	40.8689	0.00437	0.93044	1.81982e-40	0	1.81982e-40	1/sp|P87167|BUT2_SCHPO	1/236
fissionyeast_NGP_DDA_2.5776.5776.3.0.dta	fissionyeast_NGP_DDA_2	5776	1563.19	1542.63	3	LRPIJDTYDAPFAIGCK	16,Carbamidomethyl[C];	14 2 0 0	(N(N(H(H(H(H(H(H)))))(H(H(H))(H(H(H(H(H)))))))))	5	56.0897	35.2584	94.7764	0.003	0.64922	1.35709e-95	0	1.35709e-95	1/sp|Q96WW1|OMH5_SCHPO	1/60
fissionyeast_NGP_DDA_2.5782.5782.4.1.dta	fissionyeast_NGP_DDA_2	5782	1564.78	1053.45	4	LFPHGIYNFJFSAPNKR		11 2 0 0	(N(N(H(H(H(H(H))))(H(H(H))(H(H(H)))))))	10	34.8323	22.1256	58.4303	0.00376	0.89235	1.3357e-58	0	1.3357e-58	1/sp|P87167|BUT2_SCHPO	1/236
fissionyeast_NGP_DDA_2.5825.5825.3.0.dta	fissionyeast_NGP_DDA_2	5825	1576.31	1159.48	3	FNPAJTSITNYEIK		9 2 0 0	(N(N(H(H(H(H)))(H(H)(H(H(H)))))))	5	39.1571	37.5966	42.055	0.00272	0.78165	1.6377e-41	0	1.6377e-41	1/sp|O94680|PDAT_SCHPO	1/560
fissionyeast_NGP_DDA_2.5826.5826.3.0.dta	fissionyeast_NGP_DDA_2	5826	1576.64	1271.9	3	ITLVDJNTWJNTHIATVGK		8 2 0 0	(N(N(H(H(H))(H(H)(H(H(H)))))))	10	63.774	60.7167	69.4519	0.0056	1.4694	4.36943e-70	0	4.36943e-70	1/sp|O94335|STT3_SCHPO	1/573
fissionyeast_NGP_DDA_2.5839.5839.2.0.dta	fissionyeast_NGP_DDA_2	5839	1580.17	1562.67	2	SLVVSLDSAVJR		9 2 0 0	(N(N(H(H(H(H)))(H(H)(H(H)(H))))))	11	20.9308	9.2847	42.5594	0.00554	1.77329	3.54274e-42	0.00455581	0.00455581	1/sp|Q9Y7S5|YQO6_SCHPO	1/158
fissionyeast_NGP_DDA_2.5938.5938.2.0.dta	fissionyeast_NGP_DDA_2	5938	1607.21	1618.66	2	ALESIYDFJATK		9 2 0 0	(N(N(H(H(H)(H))(H(H(H(H(H))))))))	9	17.7947	15.6552	21.768	0.00399	1.23423	3.58913e-21	0	3.58913e-21	1/sp|Q10480|PNU1_SCHPO	1/59
fissionyeast_NGP_DDA_2.6022.6022.4.0.dta	fissionyeast_NGP_DDA_2	6022	1629.98	1174.99	4	LFPHGIYNFJFSAPNKR		14 2 0 0	(N(N(H(H(H(H(H(H(H))))))(H(H(H(H(H(H(H))))))))))	10	15.7412	10.0982	26.2209	0.00258	0.54827	1.76202e-25	0	1.76202e-25	1/sp|P87167|BUT2_SCHPO	1/236
fissionyeast_NGP_DDA_2.6023.6023.2.0.dta	fissionyeast_NGP_DDA_2	6023	1630.26	1689.18	2	LJDTYTEVAEVMK		9 2 0 0	(N(N(H(H(H(H)))(H(H(H(H(H))))))))	2	14.7537	18.2567	8.2482	0.00296	0.87742	6.46073e-05	0	6.46073e-05	1/sp|Q10057|PDI1_SCHPO	1/161
fissionyeast_NGP_DDA_2.6045.6045.3.1.dta	fissionyeast_NGP_DDA_2	6045	1636.19	1259.16	3	JDCIFHDASGACHFFFK	3,Carbamidomethyl[C];12,Carbamidomethyl[C];	8 2 0 0	(N(N(H(H(H(H)))(H(H(H(H)))))))	1	13.5564	13.668	13.349	0.01135	3.0062	3.65816e-11	0	3.65816e-11	1/sp|Q10283|HMDH_SCHPO	1/117
fissionyeast_NGP_DDA_2.6084.6084.3.0.dta	fissionyeast_NGP_DDA_2	6084	1646.61	1403.55	3	QYFLJTSNYMDATK		13 2 0 0	(N(N(H(H(H(H(H(H)))))(H(H(H(H(H(H(H))))))))))	5	28.072	25.457	32.9284	0.00828	1.96802	3.04116e-32	0	3.04116e-32	1/sp|Q9C1W8|PPN1_SCHPO	1/481
fissionyeast_NGP_DDA_2.6095.6095.3.0.dta	fissionyeast_NGP_DDA_2	6095	1649.55	1060.11	3	NFWQVGJSSLPAR		8 2 0 0	(N(N(H(H(H(H)))(H(H)(H(H))))))	7	14.6053	14.3154	15.1435	-0.00182	-0.57269	1.34789e-13	0	1.34789e-13	1/sp|O42841|YFH2_SCHPO	1/140
fissionyeast_NGP_DDA_2.6114.6114.4.0.dta	fissionyeast_NGP_DDA_2	6114	1654.78	1242	4	YHELFJASTYNIYTAAQQR		14 2 0 0	(N(N(H(H(H(H(H(H)))))(H(H(H(H)))(H(H(H(H))))))))	6	65.036	63.392	68.0889	0.0069	1.39017	1.48363e-68	0	1.48363e-68	1/sp|P08091|PPA1_SCHPO	1/151
fissionyeast_NGP_DDA_2.6152.6152.3.0.dta	fissionyeast_NGP_DDA_2	6152	1664.88	1763.7	3	YHELFJASTYNIYTAAQQR		16 2 0 0	(N(N(H(H(H(H(H(H(H(H)))))))(H(H(H(H(H(H(H(H)))))))))))	6	24.1094	32.8099	7.95135	0.00557	1.05355	0.000107649	0	0.000107649	1/sp|P08091|PPA1_SCHPO	1/151
fissionyeast_NGP_DDA_2.6161.6161.3.0.dta	fissionyeast_NGP_DDA_2	6161	1667.22	1148.48	3	HEYFCVYPJASLIK	5,Carbamidomethyl[C];	8 2 0 0	(N(N(H(H(H(H)))(H(H)(H)(H)))))	9	78.1602	79.9994	74.7445	0.00327	0.94841	1.35742e-75	0	1.35742e-75	1/sp|Q9UTC8|OS9_SCHPO	1/97
fissionyeast_NGP_DDA_2.6172.6172.2.0.dta	fissionyeast_NGP_DDA_2	6172	1670.17	1652.17	2	LGVGJATFETDDFSK		8 2 0 0	(N(N(H(H(H(H)))(H(H)(H)(H)))))	5	31.5761	30.7594	33.0929	0.00092	0.27784	1.86094e-32	0	1.86094e-32	1/sp|Q09140|UGGG_SCHPO	1/880
fissionyeast_NGP_DDA_2.6210.6210.3.0.dta	fissionyeast_NGP_DDA_2	6210	1680.44	1355.54	3	SNSJGTYFMTSLANVNR		11 2 0 0	(N(N(H(H(H(H(H))))(H(H(H))(H(H(H)))))))	4	11.9391	7.9874	19.2781	-0.00082	-0.2026	1.10256e-18	0.00819672	0.00819672	1/sp|O42930|VPS10_SCHPO	1/986
fissionyeast_NGP_DDA_2.6223.6223.3.0.dta	fissionyeast_NGP_DDA_2	6223	1683.97	1439.6	3	YHELFJASTYNIYTAAQQR		10 2 0 0	(N(N(H(H)(H(H(H))(H(H(H(H(H)))))))))	6	63.0177	60.8988	66.9528	0.00146	0.33797	1.33036e-67	0	1.33036e-67	1/sp|P08091|PPA1_SCHPO	1/151
fissionyeast_NGP_DDA_2.6239.6239.3.0.dta	fissionyeast_NGP_DDA_2	6239	1688.23	1547.63	3	YHELFJASTYNIYTAAQQR		12 2 0 0	(N(N(H(H(H(H(H(H)))))(H(H(H(H(H(H)))))))))	6	21.9914	29.7429	7.59578	0.00568	1.22478	0.000220472	0	0.000220472	1/sp|P08091|PPA1_SCHPO	1/151
fissionyeast_NGP_DDA_2.6240.6240.2.0.dta	fissionyeast_NGP_DDA_2	6240	1688.55	1639.68	2	EGFQILLJR		11 2 0 0	(N(N(H(H(H)(H(H)))(H(H(H))(H(H(H)))))))	8	35.5694	14.955	73.8533	0.00374	1.14067	1.41033e-74	0	1.41033e-74	1/sp|O60109|PPB_SCHPO	1/241
fissionyeast_NGP_DDA_2.6250.6250.3.0.dta	fissionyeast_NGP_DDA_2	6250	1691.22	1655.67	3	YHELFJASTYNIYTAAQQR		14 2 0 0	(N(N(H(H(H(H(H(H(H))))))(H(H(H(H)))(H(H(H)))))))	6	28.6162	34.367	17.9361	0.00124	0.24898	3.06763e-17	0	3.06763e-17	1/sp|P08091|PPA1_SCHPO	1/151
fissionyeast_NGP_DDA_2.6251.6251.3.0.dta	fissionyeast_NGP_DDA_2	6251	1691.55	1385.58	3	YHELFJASTYNIYTAAQQR		9 2 0 0	(N(N(H(H(H(H)))(H(H)(H(H)(H))))))	6	30.1546	23.055	43.3395	0.00145	0.34885	2.76131e-43	0	2.76131e-43	1/sp|P08091|PPA1_SCHPO	1/151
fissionyeast_NGP_DDA_2.6276.6276.3.0.dta	fissionyeast_NGP_DDA_2	6276	1698.37	1039.44	3	EGFQILLJR		10 2 0 0	(N(N(H(H(H(H)))(H(H)(H(H)(H(H)))))))	8	25.6585	8.18153	58.1157	0.00126	0.40591	3.43541e-58	0.00819672	0.00819672	1/sp|O60109|PPB_SCHPO	1/241
fissionyeast_NGP_DDA_2.6283.6283.2.0.dta	fissionyeast_NGP_DDA_2	6283	1700.23	1558.65	2	EGFQILLJR		10 2 0 0	(N(N(H(H(H(H)))(H(H)(H(H(H(H))))))))	8	39.1728	22.0526	70.9674	0.00307	0.98609	1.99537e-71	0	1.99537e-71	1/sp|O60109|PPB_SCHPO	1/241
fissionyeast_NGP_DDA_2.6315.6315.3.0.dta	fissionyeast_NGP_DDA_2	6315	1708.76	1130.13	3	NPVNFDSVFJQSR		9 2 0 0	(N(N(H(H(H(H)))(H(H(H(H(H))))))))	10	10.2754	12.4041	6.32211	0.00424	1.25115	0.00180667	0	0.00180667	1/sp|Q8WZK2|MCD4_SCHPO	1/134
fissionyeast_NGP_DDA_2.6359.6359.2.0.dta	fissionyeast_NGP_DDA_2	6359	1720.59	1560.11	2	FJLTDLECSR	8,Carbamidomethyl[C];	9 2 0 0	(N(N(H(H(H)(H))(H(H(H(H(H))))))))	2	36.4517	25.1208	57.4949	-0.00088	-0.28104	1.1276e-57	0	1.1276e-57	3/sp|P0CU13|YI46_SCHPO/sp|Q9P7U4|YI75_SCHPO/sp|P0CU12|YHEF_SCHPO	3/20/21/20
fissionyeast_NGP_DDA_2.6369.6369.2.1.dta	fissionyeast_NGP_DDA_2	6369	1723.27	1479.08	2	FJLTDLECSR	8,Carbamidomethyl[C];	8 2 0 0	(N(N(H(H(H(H)))(H(H)(H(H))))))	2	22.1986	11.2341	42.5612	-0.00612	-2.07064	2.80262e-42	0	2.80262e-42	3/sp|P0CU13|YI46_SCHPO/sp|Q9P7U4|YI75_SCHPO/sp|P0CU12|YHEF_SCHPO	3/20/21/20
fissionyeast_NGP_DDA_2.6370.6370.4.0.dta	fissionyeast_NGP_DDA_2	6370	1723.55	1192.52	4	SDPASLVGNJITIYHPPPHGYLSYK		10 2 0 0	(N(N(H(H(H(H)))(H(H(H(H(H(H)))))))))	10	36.6268	36.8563	36.2007	0.00575	1.20597	6.8433e-36	0	6.8433e-36	1/sp|Q9USK8|AGS1_SCHPO	1/1032
fissionyeast_NGP_DDA_2.6374.6374.3.0.dta	fissionyeast_NGP_DDA_2	6374	1724.71	1040.41	3	FJLTDLECSR	8,Carbamidomethyl[C];	9 2 0 0	(N(N(H(H(H(H)))(H(H)(H(H(H)))))))	2	33.9371	22.0894	55.9399	0.00109	0.34924	2.64239e-56	0	2.64239e-56	3/sp|P0CU13|YI46_SCHPO/sp|Q9P7U4|YI75_SCHPO/sp|P0CU12|YHEF_SCHPO	3/20/21/20
fissionyeast_NGP_DDA_2.6375.6375.3.0.dta	fissionyeast_NGP_DDA_2	6375	1724.99	1589.69	3	SDPASLVGNJITIYHPPPHGYLSYK		10 2 0 0	(N(N(H(H(H(H)))(H(H(H(H(H(H)))))))))	10	17.0554	23.7093	4.69811	0.00684	1.43588	0.00871534	0	0.00871534	1/sp|Q9USK8|AGS1_SCHPO	1/1032
fissionyeast_NGP_DDA_2.6382.6382.2.0.dta	fissionyeast_NGP_DDA_2	6382	1726.84	1442.1	2	LGJETFLPK		9 2 0 0	(N(N(H(H)(H(H)(H(H(H(H(H)))))))))	3	23.7366	14.2102	41.4284	0.00423	1.46551	5.89266e-41	0	5.89266e-41	1/sp|P36581|CALX_SCHPO	1/418
fissionyeast_NGP_DDA_2.6414.6414.2.0.dta	fissionyeast_NGP_DDA_2	6414	1735.4	1569.18	2	GFPLNAJASLIR		9 2 0 0	(N(N(H(H(H)(H(H)))(H(H)(H(H))))))	7	34.3758	30.1557	42.2131	0.0031	0.98694	1.15265e-41	0	1.15265e-41	1/sp|Q10449|MU157_SCHPO	1/282
fissionyeast_NGP_DDA_2.6446.6446.3.0.dta	fissionyeast_NGP_DDA_2	6446	1743.99	1515.64	3	SIDVGJHTLVIVDGIR		15 2 0 0	(N(N(H(H(H(H(H(H)))))(H(H(H(H(H))))(H(H(H(H))))))))	6	30.0231	23.867	41.4558	0.01157	2.54632	4.79593e-41	0	4.79593e-41	1/sp|Q9UUH0|YKIC_SCHPO	1/171
fissionyeast_NGP_DDA_2.6447.6447.2.0.dta	fissionyeast_NGP_DDA_2	6447	1744.27	1398.06	2	FJLTDLECSR	8,Carbamidomethyl[C];	7 2 0 0	(N(N(H(H(H))(H(H(H(H)))))))	2	25.2815	15.0047	44.3671	0.00038	0.13746	3.7802e-44	0	3.7802e-44	3/sp|P0CU13|YI46_SCHPO/sp|Q9P7U4|YI75_SCHPO/sp|P0CU12|YHEF_SCHPO	3/20/21/20
fissionyeast_NGP_DDA_2.6490.6490.3.0.dta	fissionyeast_NGP_DDA_2	6490	1756.02	1538.3	3	LVDATQGGPJITFSSIR		15 2 0 0	(N(N(H(H(H(H(H)))(H(H(H))))(H(H(H(H(H(H(H))))))))))	10	38.6122	51.6806	14.3422	0.01043	2.26187	2.48979e-12	0	2.48979e-12	1/sp|O13857|PLB2_SCHPO	1/266
fissionyeast_NGP_DDA_2.6490.6490.2.1.dta	fissionyeast_NGP_DDA_2	6490	1756.02	1539.64	2	JYTVSDVLFR		9 2 0 0	(N(N(H(H(H)(H))(H(H(H(H(H))))))))	1	32.8859	25.688	46.2534	0.00788	2.56098	7.89715e-46	0	7.89715e-46	1/sp|O13875|YE1A_SCHPO	1/300
fissionyeast_NGP_DDA_2.6493.6493.3.0.dta	fissionyeast_NGP_DDA_2	6493	1756.9	1192.16	3	ISQJDTDSIVEAVYR		9 2 0 0	(N(N(H(H(H)(H))(H(H)(H(H(H)))))))	4	31.3892	28.9031	36.0063	0.0045	1.25903	1.5075e-35	0	1.5075e-35	1/sp|O74480|YQJ7_SCHPO	1/315
fissionyeast_NGP_DDA_2.6494.6494.3.0.dta	fissionyeast_NGP_DDA_2	6494	1757.18	1520.63	3	MEJITSNEVSLHIASADSAPGFDK		10 2 0 0	(N(N(H(H(H)(H(H)))(H(H(H(H(H))))))))	3	67.9214	64.9544	73.4316	0.00449	0.98576	4.64091e-74	0	4.64091e-74	1/sp|O94702|ERMP1_SCHPO	1/617
fissionyeast_NGP_DDA_2.6514.6514.3.0.dta	fissionyeast_NGP_DDA_2	6514	1762.74	1138.14	3	ISQJDTDSIVEAVYR		8 2 0 0	(N(N(H(H(H(H)))(H(H(H(H)))))))	4	61.2675	59.5657	64.4281	0.00375	1.09799	6.49971e-65	0	6.49971e-65	1/sp|O74480|YQJ7_SCHPO	1/315
fissionyeast_NGP_DDA_2.6523.6523.3.0.dta	fissionyeast_NGP_DDA_2	6523	1765.13	1412.6	3	MEJITSNEVSLHIASADSAPGFDK		8 2 0 0	(N(N(H(H(H(H)))(H(H(H(H)))))))	3	73.813	73.1359	75.0703	0.00569	1.34351	4.32202e-76	0	4.32202e-76	1/sp|O94702|ERMP1_SCHPO	1/617
fissionyeast_NGP_DDA_2.6525.6525.2.0.dta	fissionyeast_NGP_DDA_2	6525	1765.68	1458.61	2	JYTVSDVLFR		8 2 0 0	(N(N(H(H(H(H)))(H(H(H(H)))))))	1	20.4103	21.097	19.1351	0.00298	1.02146	1.42414e-18	0	1.42414e-18	1/sp|O13875|YE1A_SCHPO	1/300
fissionyeast_NGP_DDA_2.6533.6533.2.0.dta	fissionyeast_NGP_DDA_2	6533	1767.76	1706.71	2	ISQJDTDSIVEAVYR		8 2 0 0	(N(N(H(H(H(H)))(H(H)(H)(H)))))	4	42.3584	36.7735	52.7304	0.00272	0.79791	4.58531e-53	0	4.58531e-53	1/sp|O74480|YQJ7_SCHPO	1/315
fissionyeast_NGP_DDA_2.6593.6593.3.0.dta	fissionyeast_NGP_DDA_2	6593	1784.04	1322.23	3	LVDATQGGPJITFSSIR		11 2 0 0	(N(N(H(H(H(H))(H(H)))(H(H(H))(H(H))))))	10	11.5571	12.2714	10.2306	0.00632	1.59446	7.25174e-07	0	7.25174e-07	1/sp|O13857|PLB2_SCHPO	1/266
fissionyeast_NGP_DDA_2.6657.6657.3.0.dta	fissionyeast_NGP_DDA_2	6657	1801.6	1614.33	3	AWYIHGCYJGSATSYPTVDLSPAQR	7,Carbamidomethyl[C];	10 2 0 0	(N(N(H(H(H(H(H))))(H(H)(H(H(H)))))))	9	58.079	61.7416	51.2771	0.00546	1.12724	2.10604e-51	0	2.10604e-51	1/sp|Q9USK8|AGS1_SCHPO	1/532
fissionyeast_NGP_DDA_2.6715.6715.5.0.dta	fissionyeast_NGP_DDA_2	6715	1817.25	1054.24	5	ALGHFYGJVSVIHFDSHLDTWNPK		13 2 0 0	(N(N(H(H(H))(H(H(H(H(H))))(H(H(H(H(H)))))))))	8	22.3779	23.1355	20.971	0.00444	0.84289	3.0069e-20	0	3.0069e-20	1/sp|O42887|SPEB2_SCHPO	1/222
fissionyeast_NGP_DDA_2.6726.6726.3.0.dta	fissionyeast_NGP_DDA_2	6726	1820.22	1568.3	3	LFPHGIYNFJFSAPNK		15 2 0 0	(N(N(H(H(H(H(H(H)))))(H(H(H(H(H))))(H(H(H(H))))))))	10	43.2963	37.1085	54.7878	0.00761	1.61747	1.0482e-54	0	1.0482e-54	1/sp|P87167|BUT2_SCHPO	1/236
fissionyeast_NGP_DDA_2.6737.6737.3.0.dta	fissionyeast_NGP_DDA_2	6737	1823.17	1419.24	3	JITSDSSFTFCPTDKDVDWR	11,Carbamidomethyl[C];	9 2 0 0	(N(N(H(H(H(H)))(H(H)(H(H)(H))))))	1	41.97	24.865	73.7364	0.00182	0.42798	1.96416e-74	0	1.96416e-74	1/sp|O74401|ERO11_SCHPO	1/286
fissionyeast_NGP_DDA_2.6738.6738.3.0.dta	fissionyeast_NGP_DDA_2	6738	1823.45	1365.22	3	JITSDSSFTFCPTDKDVDWR	11,Carbamidomethyl[C];	8 2 0 0	(N(N(H(H)(H(H)(H(H(H(H))))))))	1	72.701	64.6087	87.7294	0.0055	1.34399	1.23472e-88	0	1.23472e-88	1/sp|O74401|ERO11_SCHPO	1/286
fissionyeast_NGP_DDA_2.6739.6739.3.0.dta	fissionyeast_NGP_DDA_2	6739	1823.78	1460.27	3	LFPHGIYNFJFSAPNK		13 2 0 0	(N(N(H(H(H(H(H))))(H(H(H(H(H(H(H(H)))))))))))	10	79.4488	60.2814	115.046	0.00446	1.01755	5.64109e-116	0	5.64109e-116	1/sp|P87167|BUT2_SCHPO	1/236
fissionyeast_NGP_DDA_2.6749.6749.3.0.dta	fissionyeast_NGP_DDA_2	6749	1826.4	1406.25	3	LFPHGIYNFJFSAPNK		12 2 0 0	(N(N(H(H(H(H(H))))(H(H(H(H)))(H(H(H)))))))	10	71.3583	59.8564	92.719	0.00635	1.50616	8.65219e-94	0	8.65219e-94	1/sp|P87167|BUT2_SCHPO	1/236
fissionyeast_NGP_DDA_2.6773.6773.3.0.dta	fissionyeast_NGP_DDA_2	6773	1832.89	1376.21	3	WGYTJITEIMDVR	10,Oxidation[M];	13 2 0 0	(N(N(H(H(H(H(H))))(H(H(H(H(H(H(H(H)))))))))))	5	30.8711	25.7474	40.3865	0.00954	2.31076	5.56399e-40	0	5.56399e-40	1/sp|Q9C0Y4|AGLU_SCHPO	1/331
fissionyeast_NGP_DDA_2.6804.6804.3.0.dta	fissionyeast_NGP_DDA_2	6804	1841.11	1352.23	3	LFPHGIYNFJFSAPNK		11 2 0 0	(N(N(H(H(H)(H(H(H))))(H(H(H))(H(H))))))	10	27.5458	21.2369	39.2624	0.00435	1.07345	1.22e-38	0	1.22e-38	1/sp|P87167|BUT2_SCHPO	1/236
fissionyeast_NGP_DDA_2.6822.6822.3.0.dta	fissionyeast_NGP_DDA_2	6822	1846.04	1298.21	3	LFPHGIYNFJFSAPNK		10 2 0 0	(N(N(H(H(H(H(H))))(H(H(H))(H(H))))))	10	15.2462	8.92998	26.9764	0.00048	0.12458	2.07966e-26	0.00455581	0.00455581	1/sp|P87167|BUT2_SCHPO	1/236
fissionyeast_NGP_DDA_2.6825.6825.3.0.dta	fissionyeast_NGP_DDA_2	6825	1846.71	1384.9	3	FISDHLFEEECGSJVTYLK	11,Carbamidomethyl[C];	9 2 0 0	(N(N(H(H(H(H)))(H(H)(H(H(H)))))))	14	56.0507	38.945	87.8183	0.00473	1.13887	8.75683e-89	0	8.75683e-89	1/sp|O13875|YE1A_SCHPO	1/221
fissionyeast_NGP_DDA_2.7064.7064.3.0.dta	fissionyeast_NGP_DDA_2	7064	1911.97	1436.58	3	SDTJSTSSGFSVGEAISSGYSLK		10 2 0 0	(N(N(H(H(H))(H(H(H(H(H(H(H))))))))))	4	29.1903	35.4489	17.5673	-0.00696	-1.61618	7.62205e-17	0	7.62205e-17	1/sp|O42665|YF8B_SCHPO	1/106
fissionyeast_NGP_DDA_2.7129.7129.4.0.dta	fissionyeast_NGP_DDA_2	7129	1929.4	1059.98	4	AAJDSFLWGPYRPNLYVGIRPK		8 2 0 0	(N(N(H(H(H(H)))(H(H)(H)(H)))))	3	31.1404	22.837	46.561	0.0046	1.08659	3.46914e-46	0	3.46914e-46	1/sp|O14255|GCS1_SCHPO	1/39
fissionyeast_NGP_DDA_2.7174.7174.4.0.dta	fissionyeast_NGP_DDA_2	7174	1941.51	1019.47	4	AAJDSFLWGPYRPNLYVGIRPK		7 2 0 0	(N(N(H(H(H))(H(H(H(H)))))))	3	46.259	36.6676	64.0718	0.00195	0.47786	1.67154e-64	0	1.67154e-64	1/sp|O14255|GCS1_SCHPO	1/39
fissionyeast_NGP_DDA_2.7238.7238.4.0.dta	fissionyeast_NGP_DDA_2	7238	1958.88	1262.04	4	LJDTYTEVAEVMKDDFVFAASDDKELAK	12,Oxidation[M];	9 2 0 0	(N(N(H(H(H))(H(H)(H(H(H(H))))))))	2	31.1919	31.3864	30.8308	0.00741	1.46941	3.03992e-30	0	3.03992e-30	1/sp|Q10057|PDI1_SCHPO	1/161
[truncated: 102 more rows]

## Sheet: Precursors
FullPeptideName	GlycanComposition	Charge	Sequence	ProteinName	ProteinGlycoSite	fissionyeast_NGP_DDA_1.raw	fissionyeast_NGP_DDA_2.raw	fissionyeast_NGP_DDA_3.raw	fissionyeast_NGP_DDA_4.raw
[truncated: 666 more rows]

[truncated: 2 more sheets: Site-Glycans, Glycosites]
