# Supplementary material for: GproDIA enables data-independent acquisition glycoproteomics with comprehensive statistical control
Source: Nat Commun. 2021 Oct 18;12:6073. doi: 10.1038/s41467-021-26246-3 (PMC8523693; doi:10.1038/s41467-021-26246-3)
Supplement: Supplementary file 5 — Supplementary Data 3 [file 41467_2021_26246_MOESM5_ESM.xlsx]

## Sheet: GPSMs
Spectrum	Run	Scan	RT	PrecursorMZ	Charge	Peptide	Mod	Glycan(H,N,A,F)	PlausibleStruct	GlySite	TotalScore	PepScore	GlyScore	MassDeviation	PPM	GlycanFDR	PeptideFDR	TotalFDR	Proteins	ProSite
fissionyeast_NGP_DDA_6h_3.285.285.2.0.dta	fissionyeast_NGP_DDA_6h_3	285	81.6849	1317.99	2	JASCYR	4,Carbamidomethyl[C];	9 2 0 0	(N(N(H(H(H(H(H))))(H(H(H(H)))))))	1	25.5307	7.17956	59.6115	0.00363	1.37777	2.2513e-41	0.000952381	0.000952381	1/sp|O59866|OSTB_SCHPO	1/289
fissionyeast_NGP_DDA_6h_3.583.583.2.0.dta	fissionyeast_NGP_DDA_6h_3	583	162.158	1317.99	2	JASCYR	4,Carbamidomethyl[C];	9 2 0 0	(N(N(H(H(H)(H))(H(H(H))(H(H))))))	1	29.8301	10.4945	65.739	0.00427	1.62141	1.5589e-45	0	1.5589e-45	1/sp|O59866|OSTB_SCHPO	1/289
fissionyeast_NGP_DDA_6h_3.653.653.2.0.dta	fissionyeast_NGP_DDA_6h_3	653	180.812	1317.99	2	JASCYR	4,Carbamidomethyl[C];	9 2 0 0	(N(N(H(H(H)(H))(H(H(H))(H(H))))))	1	32.388	11.468	71.2394	0.00433	1.64418	2.01966e-49	0	2.01966e-49	1/sp|O59866|OSTB_SCHPO	1/289
fissionyeast_NGP_DDA_6h_3.654.654.2.0.dta	fissionyeast_NGP_DDA_6h_3	654	181.09	1236.96	2	JASCYR	4,Carbamidomethyl[C];	8 2 0 0	(N(N(H(H(H(H)))(H(H(H(H)))))))	1	27.171	7.18331	64.291	0.00426	1.72097	1.70348e-44	0.000952381	0.000952381	1/sp|O59866|OSTB_SCHPO	1/289
fissionyeast_NGP_DDA_6h_3.718.718.2.0.dta	fissionyeast_NGP_DDA_6h_3	718	198.18	1317.99	2	JASCYR	4,Carbamidomethyl[C];	9 2 0 0	(N(N(H(H(H(H)))(H(H)(H(H)(H))))))	1	32.9774	11.5043	72.856	0.00435	1.65101	1.84073e-50	0	1.84073e-50	1/sp|O59866|OSTB_SCHPO	1/289
fissionyeast_NGP_DDA_6h_3.719.719.2.0.dta	fissionyeast_NGP_DDA_6h_3	719	198.457	1236.96	2	JASCYR	4,Carbamidomethyl[C];	8 2 0 0	(N(N(H(H(H(H)))(H(H(H(H)))))))	1	27.5022	7.37894	64.8738	0.0042	1.69751	6.41995e-45	0	6.41995e-45	1/sp|O59866|OSTB_SCHPO	1/289
fissionyeast_NGP_DDA_6h_3.785.785.2.0.dta	fissionyeast_NGP_DDA_6h_3	785	216.278	1317.99	2	JASCYR	4,Carbamidomethyl[C];	9 2 0 0	(N(N(H(H(H)(H))(H(H(H))(H(H))))))	1	37.097	17.3585	73.7543	0.0046	1.74741	4.71096e-51	0	4.71096e-51	1/sp|O59866|OSTB_SCHPO	1/289
fissionyeast_NGP_DDA_6h_3.786.786.2.0.dta	fissionyeast_NGP_DDA_6h_3	786	216.555	1236.96	2	JASCYR	4,Carbamidomethyl[C];	8 2 0 0	(N(N(H(H(H(H)))(H(H(H(H)))))))	1	28.6306	9.90664	63.4036	0.00424	1.71611	6.62229e-44	0	6.62229e-44	1/sp|O59866|OSTB_SCHPO	1/289
fissionyeast_NGP_DDA_6h_3.856.856.2.0.dta	fissionyeast_NGP_DDA_6h_3	856	235.233	1236.96	2	JASCYR	4,Carbamidomethyl[C];	8 2 0 0	(N(N(H(H(H(H)))(H(H(H(H)))))))	1	28.4329	9.38441	63.8087	0.00437	1.76707	2.67676e-44	0	2.67676e-44	1/sp|O59866|OSTB_SCHPO	1/289
fissionyeast_NGP_DDA_6h_3.861.861.2.0.dta	fissionyeast_NGP_DDA_6h_3	861	236.64	1317.99	2	JASCYR	4,Carbamidomethyl[C];	9 2 0 0	(N(N(H(H(H))(H(H(H))(H(H(H)))))))	1	33.5702	11.9707	73.6835	0.00455	1.72768	7.21919e-51	0	7.21919e-51	1/sp|O59866|OSTB_SCHPO	1/289
fissionyeast_NGP_DDA_6h_3.921.921.2.0.dta	fissionyeast_NGP_DDA_6h_3	921	252.709	1236.96	2	JASCYR	4,Carbamidomethyl[C];	8 2 0 0	(N(N(H(H(H(H)))(H(H(H(H)))))))	1	26.1729	7.04858	61.6894	0.00444	1.79537	9.14389e-43	0.000952381	0.000952381	1/sp|O59866|OSTB_SCHPO	1/289
fissionyeast_NGP_DDA_6h_3.932.932.2.0.dta	fissionyeast_NGP_DDA_6h_3	932	255.672	1317.99	2	JASCYR	4,Carbamidomethyl[C];	9 2 0 0	(N(N(H(H(H)(H))(H(H(H))(H(H))))))	1	35.9983	15.2121	74.6012	0.00468	1.77777	1.15134e-51	0	1.15134e-51	1/sp|O59866|OSTB_SCHPO	1/289
fissionyeast_NGP_DDA_6h_3.986.986.2.0.dta	fissionyeast_NGP_DDA_6h_3	986	270.437	1236.96	2	JASCYR	4,Carbamidomethyl[C];	8 2 0 0	(N(N(H(H(H))(H(H(H))(H(H))))))	1	30.5125	11.2221	66.3376	0.00458	1.85118	4.99528e-46	0	4.99528e-46	1/sp|O59866|OSTB_SCHPO	1/289
fissionyeast_NGP_DDA_6h_3.996.996.2.0.dta	fissionyeast_NGP_DDA_6h_3	996	273.138	1317.99	2	JASCYR	4,Carbamidomethyl[C];	9 2 0 0	(N(N(H(H(H(H)))(H(H)(H(H(H)))))))	1	36.4515	14.6452	76.949	0.00482	1.8309	2.22049e-53	0	2.22049e-53	1/sp|O59866|OSTB_SCHPO	1/289
fissionyeast_NGP_DDA_6h_3.1071.1071.3.0.dta	fissionyeast_NGP_DDA_6h_3	1071	293.277	1012.75	3	JTTAGJHTVTR		9 2 0 0	(N(N(H(H)(H(H)(H(H(H(H(H)))))))))	1	23.0696	14.7585	38.5046	0.00487	1.60277	1.33747e-26	0	1.33747e-26	1/sp|P78854|PLB1_SCHPO	1/494
fissionyeast_NGP_DDA_6h_3.1154.1154.3.0.dta	fissionyeast_NGP_DDA_6h_3	1154	315.862	1215.14	3	SJATKPQCPK	8,Carbamidomethyl[C];	13 2 0 0	(N(N(H(H(H(H(H))))(H(H(H(H(H(H(H(H)))))))))))	2	26.9265	7.84312	62.367	0.00458	1.25806	4.13876e-43	0	4.13876e-43	1/sp|O14103|ROT1_SCHPO	1/83
fissionyeast_NGP_DDA_6h_3.1175.1175.3.0.dta	fissionyeast_NGP_DDA_6h_3	1175	321.578	1053.09	3	SJATKPQCPK	8,Carbamidomethyl[C];	10 2 0 0	(N(N(H(H(H(H)))(H(H)(H(H(H(H))))))))	2	59.441	30.0511	114.022	0.00397	1.25645	1.24227e-77	0	1.24227e-77	1/sp|O14103|ROT1_SCHPO	1/83
fissionyeast_NGP_DDA_6h_3.1196.1196.3.0.dta	fissionyeast_NGP_DDA_6h_3	1196	327.336	999.071	3	SJATKPQCPK	8,Carbamidomethyl[C];	9 2 0 0	(N(N(H(H(H)(H(H)))(H(H)(H(H))))))	2	47.3729	21.3885	95.6296	0.00244	0.81442	6.30905e-66	0	6.30905e-66	1/sp|O14103|ROT1_SCHPO	1/83
fissionyeast_NGP_DDA_6h_3.1199.1199.3.0.dta	fissionyeast_NGP_DDA_6h_3	1199	328.228	1161.12	3	SJATKPQCPK	8,Carbamidomethyl[C];	12 2 0 0	(N(N(H(H(H(H(H))))(H(H(H(H)))(H(H(H)))))))	2	30.3994	8.64943	70.7923	0.00503	1.44486	3.5043e-49	0	3.5043e-49	1/sp|O14103|ROT1_SCHPO	1/83
fissionyeast_NGP_DDA_6h_3.1207.1207.3.0.dta	fissionyeast_NGP_DDA_6h_3	1207	330.306	1323.18	3	SJATKPQCPK	8,Carbamidomethyl[C];	15 2 0 0	(N(N(H(H(H(H(H))))(H(H(H(H)))(H(H(H(H(H(H))))))))))	2	32.5971	9.81029	74.9154	0.00454	1.14499	7.39009e-52	0	7.39009e-52	1/sp|O14103|ROT1_SCHPO	1/83
fissionyeast_NGP_DDA_6h_3.1306.1306.3.0.dta	fissionyeast_NGP_DDA_6h_3	1306	356.914	1196.44	3	NFJDSSTK		14 2 0 0	(N(N(H(H(H(H(H(H)))))(H(H(H))(H(H(H(H(H)))))))))	3	75.3436	54.2049	114.601	0.00254	0.70755	5.18904e-78	0	5.18904e-78	1/sp|P78854|PLB1_SCHPO	1/348
fissionyeast_NGP_DDA_6h_3.1320.1320.3.0.dta	fissionyeast_NGP_DDA_6h_3	1320	360.621	1142.42	3	NFJDSSTK		13 2 0 0	(N(N(H(H(H(H(H(H)))))(H(H)(H(H(H(H(H)))))))))	3	36.2847	13.3211	78.9314	0.00319	0.93004	1.27973e-54	0	1.27973e-54	1/sp|P78854|PLB1_SCHPO	1/348
fissionyeast_NGP_DDA_6h_3.1321.1321.2.0.dta	fissionyeast_NGP_DDA_6h_3	1321	360.898	1263.52	2	LISSJK		9 2 0 0	(N(N(H(H(H(H)))(H(H)(H(H)(H))))))	5	34.6158	15.3668	70.364	0.00283	1.12009	7.25011e-49	0	7.25011e-49	1/sp|O94694|YG1A_SCHPO	1/54
fissionyeast_NGP_DDA_6h_3.1705.1705.3.0.dta	fissionyeast_NGP_DDA_6h_3	1705	464.742	1158.42	3	FJCTTR	3,Carbamidomethyl[C];	14 2 0 0	(N(N(H(H(H(H(H(H(H))))))(H(H(H))(H(H(H(H))))))))	2	44.9485	10.2934	109.308	0.00449	1.29251	8.47118e-75	0	8.47118e-75	1/sp|P87167|BUT2_SCHPO	1/333
fissionyeast_NGP_DDA_6h_3.1706.1706.3.0.dta	fissionyeast_NGP_DDA_6h_3	1706	465.057	1266.46	3	FJCTTR	3,Carbamidomethyl[C];	16 2 0 0	(N(N(H(H(H)(H(H(H(H)))))(H(H(H(H(H(H(H(H(H))))))))))))	2	36.5563	7.76684	90.0224	0.00684	1.80029	3.77408e-62	0	3.77408e-62	1/sp|P87167|BUT2_SCHPO	1/333
fissionyeast_NGP_DDA_6h_3.1707.1707.2.0.dta	fissionyeast_NGP_DDA_6h_3	1707	465.334	1575.08	2	FJCTTR	3,Carbamidomethyl[C];	12 2 0 0	(N(N(H(H(H(H(H))))(H(H(H(H)))(H(H(H)))))))	2	29.7843	6.49147	73.0424	0.00415	1.31847	1.60143e-50	0.00280636	0.00280636	1/sp|P87167|BUT2_SCHPO	1/333
fissionyeast_NGP_DDA_6h_3.1737.1737.2.0.dta	fissionyeast_NGP_DDA_6h_3	1737	473.577	1656.11	2	FJCTTR	3,Carbamidomethyl[C];	13 2 0 0	(N(N(H(H(H(H))(H(H(H))))(H(H(H(H(H(H)))))))))	2	40.8405	13.0305	92.4875	0.00287	0.86574	1.03521e-63	0	1.03521e-63	1/sp|P87167|BUT2_SCHPO	1/333
fissionyeast_NGP_DDA_6h_3.1780.1780.2.0.dta	fissionyeast_NGP_DDA_6h_3	1780	485.073	1737.13	2	FJCTTR	3,Carbamidomethyl[C];	14 2 0 0	(N(N(H(H(H(H(H(H)))))(H(H(H))(H(H(H(H(H)))))))))	2	40.8912	13.0963	92.5104	0.003	0.86467	8.49518e-64	0	8.49518e-64	1/sp|P87167|BUT2_SCHPO	1/333
fissionyeast_NGP_DDA_6h_3.1791.1791.2.0.dta	fissionyeast_NGP_DDA_6h_3	1791	488.014	1575.08	2	FJCTTR	3,Carbamidomethyl[C];	12 2 0 0	(N(N(H(H(H))(H(H(H(H)))(H(H(H(H(H)))))))))	2	41.4802	13.2012	93.9984	0.00448	1.42326	9.77459e-65	0	9.77459e-65	1/sp|P87167|BUT2_SCHPO	1/333
fissionyeast_NGP_DDA_6h_3.1813.1813.3.0.dta	fissionyeast_NGP_DDA_6h_3	1813	493.894	1104.41	3	FJCTTR	3,Carbamidomethyl[C];	13 2 0 0	(N(N(H(H(H(H(H))))(H(H(H(H(H(H(H(H)))))))))))	2	47.7528	13.2581	111.814	0.00425	1.2822	2.47032e-76	0	2.47032e-76	1/sp|P87167|BUT2_SCHPO	1/333
fissionyeast_NGP_DDA_6h_3.1815.1815.2.0.dta	fissionyeast_NGP_DDA_6h_3	1815	494.491	1656.11	2	FJCTTR	3,Carbamidomethyl[C];	13 2 0 0	(N(N(H(H(H(H(H(H)))))(H(H(H))(H(H(H(H))))))))	2	40.5283	15.2892	87.4008	0.00315	0.9503	2.22985e-60	0	2.22985e-60	1/sp|P87167|BUT2_SCHPO	1/333
fissionyeast_NGP_DDA_6h_3.1995.1995.2.0.dta	fissionyeast_NGP_DDA_6h_3	1995	543.159	1343.56	2	IJHTTIER		8 2 0 0	(N(N(H(H(H(H)))(H(H(H(H)))))))	2	40.795	21.1713	77.2392	0.00249	0.92766	1.79025e-53	0	1.79025e-53	1/sp|Q9UT11|YLW3_SCHPO	1/46
fissionyeast_NGP_DDA_6h_3.1999.1999.3.0.dta	fissionyeast_NGP_DDA_6h_3	1999	544.114	896.041	3	IJHTTIER		8 2 0 0	(N(N(H(H(H(H)))(H(H)(H)(H)))))	2	41.9623	15.0047	92.0264	0.00116	0.43215	1.94083e-63	0	1.94083e-63	1/sp|Q9UT11|YLW3_SCHPO	1/46
fissionyeast_NGP_DDA_6h_3.2000.2000.2.0.dta	fissionyeast_NGP_DDA_6h_3	2000	544.392	1262.53	2	IJHTTIER		7 2 0 0	(N(N(H(H(H))(H(H(H(H)))))))	2	29.7123	10.4587	65.469	0.00236	0.93549	2.48539e-45	0	2.48539e-45	1/sp|Q9UT11|YLW3_SCHPO	1/46
fissionyeast_NGP_DDA_6h_3.2001.2001.3.0.dta	fissionyeast_NGP_DDA_6h_3	2001	544.729	842.024	3	IJHTTIER		7 2 0 0	(N(N(H(H(H))(H(H(H(H)))))))	2	40.1431	16.2999	84.4232	0.00095	0.37647	1.35009e-58	0	1.35009e-58	1/sp|Q9UT11|YLW3_SCHPO	1/46
fissionyeast_NGP_DDA_6h_3.2065.2065.2.0.dta	fissionyeast_NGP_DDA_6h_3	2065	561.948	1269.5	2	NMVJTTR		8 2 0 0	(N(N(H(H(H(H)))(H(H(H(H)))))))	4	35.8639	13.4378	77.5123	0.00335	1.32104	1.11503e-53	0	1.11503e-53	1/sp|Q9HGN7|SEC63_SCHPO	1/135
fissionyeast_NGP_DDA_6h_3.4566.4566.3.0.dta	fissionyeast_NGP_DDA_6h_3	4566	1362.56	1113.13	3	HATSJGTVETLNTK		9 2 0 0	(N(N(H(H(H(H)))(H(H)(H(H)(H))))))	5	19.5531	7.77474	41.4273	0.00686	2.05592	1.07889e-28	0	1.07889e-28	1/sp|O13898|PMT1_SCHPO	1/443
fissionyeast_NGP_DDA_6h_3.4624.4624.3.0.dta	fissionyeast_NGP_DDA_6h_3	4624	1377.92	1113.13	3	HATSJGTVETLNTK		9 2 0 0	(N(N(H(H(H(H)))(H(H)(H(H)(H))))))	5	43.4855	30.1386	68.2727	0.0066	1.97681	3.38297e-47	0	3.38297e-47	1/sp|O13898|PMT1_SCHPO	1/443
fissionyeast_NGP_DDA_6h_3.4692.4692.3.0.dta	fissionyeast_NGP_DDA_6h_3	4692	1395.94	1113.13	3	HATSJGTVETLNTK		9 2 0 0	(N(N(H(H(H))(H(H(H))(H(H(H)))))))	5	70.6874	61.0353	88.6127	0.00686	2.05412	3.45196e-61	0	3.45196e-61	1/sp|O13898|PMT1_SCHPO	1/443
fissionyeast_NGP_DDA_6h_3.4752.4752.3.0.dta	fissionyeast_NGP_DDA_6h_3	4752	1412.09	1113.13	3	HATSJGTVETLNTK		9 2 0 0	(N(N(H(H(H))(H(H(H))(H(H(H)))))))	5	72.6545	64.6532	87.514	0.00685	2.05142	1.40696e-60	0	1.40696e-60	1/sp|O13898|PMT1_SCHPO	1/443
fissionyeast_NGP_DDA_6h_3.4757.4757.3.0.dta	fissionyeast_NGP_DDA_6h_3	4757	1413.49	1059.11	3	HATSJGTVETLNTK		8 2 0 0	(N(N(H(H(H(H)))(H(H(H(H)))))))	5	30.8888	21.6724	48.0048	0.00488	1.5371	3.21173e-33	0	3.21173e-33	1/sp|O13898|PMT1_SCHPO	1/443
fissionyeast_NGP_DDA_6h_3.4821.4821.3.0.dta	fissionyeast_NGP_DDA_6h_3	4821	1430.53	1113.13	3	HATSJGTVETLNTK		9 2 0 0	(N(N(H(H(H)(H))(H(H(H))(H(H))))))	5	88.2966	85.4617	93.5613	0.0061	1.82759	2.44982e-64	0	2.44982e-64	1/sp|O13898|PMT1_SCHPO	1/443
fissionyeast_NGP_DDA_6h_3.4832.4832.3.0.dta	fissionyeast_NGP_DDA_6h_3	4832	1433.48	1059.11	3	HATSJGTVETLNTK		8 2 0 0	(N(N(H(H(H(H)))(H(H)(H)(H)))))	5	66.4915	64.4831	70.2215	0.00499	1.57112	1.00379e-48	0	1.00379e-48	1/sp|O13898|PMT1_SCHPO	1/443
fissionyeast_NGP_DDA_6h_3.4887.4887.3.0.dta	fissionyeast_NGP_DDA_6h_3	4887	1448.21	1113.13	3	HATSJGTVETLNTK		9 2 0 0	(N(N(H(H(H))(H(H)(H(H(H(H))))))))	5	93.8011	89.3051	102.151	0.00545	1.63253	2.20506e-70	0	2.20506e-70	1/sp|O13898|PMT1_SCHPO	1/443
fissionyeast_NGP_DDA_6h_3.4898.4898.3.0.dta	fissionyeast_NGP_DDA_6h_3	4898	1451.15	1059.11	3	HATSJGTVETLNTK		8 2 0 0	(N(N(H(H(H(H)))(H(H)(H)(H)))))	5	80.9434	78.5032	85.4754	0.00489	1.54088	4.24015e-59	0	4.24015e-59	1/sp|O13898|PMT1_SCHPO	1/443
fissionyeast_NGP_DDA_6h_3.4953.4953.3.0.dta	fissionyeast_NGP_DDA_6h_3	4953	1465.88	1113.13	3	HATSJGTVETLNTK		9 2 0 0	(N(N(H(H(H)(H))(H(H(H))(H(H))))))	5	72.6758	59.7409	96.6977	0.00531	1.59028	1.51367e-66	0	1.51367e-66	1/sp|O13898|PMT1_SCHPO	1/443
fissionyeast_NGP_DDA_6h_3.4964.4964.3.0.dta	fissionyeast_NGP_DDA_6h_3	4964	1468.83	1059.11	3	HATSJGTVETLNTK		8 2 0 0	(N(N(H(H)(H(H(H(H(H(H)))))))))	5	87.1697	83.1683	94.6009	0.0046	1.44735	3.91991e-65	0	3.91991e-65	1/sp|O13898|PMT1_SCHPO	1/443
fissionyeast_NGP_DDA_6h_3.5031.5031.3.0.dta	fissionyeast_NGP_DDA_6h_3	5031	1486.79	1059.11	3	HATSJGTVETLNTK		8 2 0 0	(N(N(H(H(H))(H(H(H))(H(H))))))	5	94.2827	96.2749	90.5829	0.00408	1.2839	7.82292e-63	0	7.82292e-63	1/sp|O13898|PMT1_SCHPO	1/443
fissionyeast_NGP_DDA_6h_3.5052.5052.3.0.dta	fissionyeast_NGP_DDA_6h_3	5052	1492.41	1208.8	3	LGNJLTR		15 2 0 0	(N(N(H(H(H(H(H(H)))))(H(H(H(H)))(H(H(H(H(H)))))))))	4	44.5737	6.08349	116.055	0.00597	1.64711	7.58258e-79	0.00457038	0.00457038	2/sp|Q9URX4|YFZB_SCHPO/sp|Q9C0Y4|AGLU_SCHPO	2/225/209
fissionyeast_NGP_DDA_6h_3.5064.5064.2.0.dta	fissionyeast_NGP_DDA_6h_3	5064	1495.63	1482.59	2	NJISLSK		11 2 0 0	(N(N(H(H(H(H(H))))(H(H(H))(H(H(H)))))))	2	32.8006	16.386	63.285	0.00412	1.38841	8.83337e-44	0	8.83337e-44	1/sp|O14194|GGT2_SCHPO	1/396
fissionyeast_NGP_DDA_6h_3.5117.5117.3.0.dta	fissionyeast_NGP_DDA_6h_3	5117	1510.02	1208.8	3	LGNJLTR		15 2 0 0	(N(N(H(H(H(H(H(H)))))(H(H(H(H)))(H(H(H(H(H)))))))))	4	42.3246	6.59325	108.683	0.00633	1.74643	2.21925e-74	0.00188679	0.00188679	2/sp|Q9URX4|YFZB_SCHPO/sp|Q9C0Y4|AGLU_SCHPO	2/225/209
fissionyeast_NGP_DDA_6h_3.5131.5131.2.0.dta	fissionyeast_NGP_DDA_6h_3	5131	1513.83	1482.59	2	NJISLSK		11 2 0 0	(N(N(H(H)(H(H(H))(H(H(H(H(H(H))))))))))	2	27.5157	11.898	56.5198	0.00405	1.36615	3.89529e-39	0	3.89529e-39	1/sp|O14194|GGT2_SCHPO	1/396
fissionyeast_NGP_DDA_6h_3.5139.5139.3.0.dta	fissionyeast_NGP_DDA_6h_3	5139	1515.91	1059.11	3	HATSJGTVETLNTK		8 2 0 0	(N(N(H(H(H))(H(H(H))(H(H))))))	5	67.2313	60.0533	80.562	0.00407	1.28107	8.84056e-56	0	8.84056e-56	1/sp|O13898|PMT1_SCHPO	1/443
fissionyeast_NGP_DDA_6h_3.5195.5195.3.0.dta	fissionyeast_NGP_DDA_6h_3	5195	1530.92	1113.13	3	HATSJGTVETLNTK		9 2 0 0	(N(N(H(H(H(H)))(H(H)(H(H)(H))))))	5	31.2865	14.2939	62.8441	0.00375	1.12375	1.98682e-43	0	1.98682e-43	1/sp|O13898|PMT1_SCHPO	1/443
fissionyeast_NGP_DDA_6h_3.5320.5320.2.0.dta	fissionyeast_NGP_DDA_6h_3	5320	1564.96	1344.04	2	JTSYPIK		9 2 0 0	(N(N(H(H(H)(H))(H(H)(H(H(H)))))))	1	24.9613	15.5705	42.4013	0.00366	1.36296	2.40215e-29	0	2.40215e-29	1/sp|O94694|YG1A_SCHPO	1/119
fissionyeast_NGP_DDA_6h_3.5338.5338.2.0.dta	fissionyeast_NGP_DDA_6h_3	5338	1569.97	1425.07	2	JTSYPIK		10 2 0 0	(N(N(H(H(H(H)))(H(H)(H(H)(H(H)))))))	1	30.392	16.8812	55.4834	0.00294	1.03082	2.17628e-38	0	2.17628e-38	1/sp|O94694|YG1A_SCHPO	1/119
fissionyeast_NGP_DDA_6h_3.5347.5347.2.0.dta	fissionyeast_NGP_DDA_6h_3	5347	1572.33	1326.54	2	LGNJLTR		9 2 0 0	(N(N(H(H(H)(H))(H(H(H))(H(H))))))	4	40.0798	14.3047	87.9479	0.00337	1.26971	8.19723e-61	0	8.19723e-61	2/sp|Q9URX4|YFZB_SCHPO/sp|Q9C0Y4|AGLU_SCHPO	2/225/209
fissionyeast_NGP_DDA_6h_3.5349.5349.3.0.dta	fissionyeast_NGP_DDA_6h_3	5349	1572.96	1059.11	3	HATSJGTVETLNTK		8 2 0 0	(N(N(H(H(H(H)))(H(H)(H)(H)))))	5	20.9664	12.1175	37.3999	0.00407	1.28107	5.30708e-26	0	5.30708e-26	1/sp|O13898|PMT1_SCHPO	1/443
fissionyeast_NGP_DDA_6h_3.5357.5357.2.0.dta	fissionyeast_NGP_DDA_6h_3	5357	1575.04	1245.52	2	LGNJLTR		8 2 0 0	(N(N(H(H(H(H)))(H(H)(H(H))))))	4	33.5663	9.55301	78.1624	0.00371	1.49107	5.05301e-54	0	5.05301e-54	2/sp|Q9URX4|YFZB_SCHPO/sp|Q9C0Y4|AGLU_SCHPO	2/225/209
fissionyeast_NGP_DDA_6h_3.5420.5420.2.0.dta	fissionyeast_NGP_DDA_6h_3	5420	1592.16	1344.04	2	JTSYPIK		9 2 0 0	(N(N(H(H(H(H)))(H(H)(H(H(H)))))))	1	55.2711	40.6763	82.3758	0.00378	1.40687	7.45852e-57	0	7.45852e-57	1/sp|O94694|YG1A_SCHPO	1/119
fissionyeast_NGP_DDA_6h_3.5431.5431.2.0.dta	fissionyeast_NGP_DDA_6h_3	5431	1595.1	1326.54	2	LGNJLTR		9 2 0 0	(N(N(H(H(H)(H))(H(H(H))(H(H))))))	4	62.2282	44.2205	95.6712	0.00315	1.18902	4.35557e-66	0	4.35557e-66	2/sp|Q9URX4|YFZB_SCHPO/sp|Q9C0Y4|AGLU_SCHPO	2/225/209
fissionyeast_NGP_DDA_6h_3.5442.5442.2.0.dta	fissionyeast_NGP_DDA_6h_3	5442	1598.06	1263.01	2	JTSYPIK		8 2 0 0	(N(N(H(H(H(H)))(H(H)(H)(H)))))	1	50.8227	39.493	71.8634	0.00393	1.55555	8.71425e-50	0	8.71425e-50	1/sp|O94694|YG1A_SCHPO	1/119
fissionyeast_NGP_DDA_6h_3.5443.5443.3.0.dta	fissionyeast_NGP_DDA_6h_3	5443	1598.34	884.698	3	LGNJLTR		9 2 0 0	(N(N(H(H(H(H)))(H(H)(H(H)(H))))))	4	31.3952	6.20143	78.1835	0.00263	0.99068	4.41658e-54	0.00457038	0.00457038	2/sp|Q9URX4|YFZB_SCHPO/sp|Q9C0Y4|AGLU_SCHPO	2/225/209
fissionyeast_NGP_DDA_6h_3.5455.5455.3.0.dta	fissionyeast_NGP_DDA_6h_3	5455	1601.6	1059.11	3	HATSJGTVETLNTK		8 2 0 0	(N(N(H(H(H(H)))(H(H)(H(H))))))	5	18.3967	5.9668	41.4807	0.00338	1.06377	9.87486e-29	0.00541516	0.00541516	1/sp|O13898|PMT1_SCHPO	1/443
fissionyeast_NGP_DDA_6h_3.5486.5486.2.0.dta	fissionyeast_NGP_DDA_6h_3	5486	1609.93	1344.04	2	JTSYPIK		9 2 0 0	(N(N(H(H(H(H)))(H(H)(H(H)(H))))))	1	45.7565	32.9487	69.5425	0.00394	1.4679	3.09822e-48	0	3.09822e-48	1/sp|O94694|YG1A_SCHPO	1/119
fissionyeast_NGP_DDA_6h_3.5497.5497.2.0.dta	fissionyeast_NGP_DDA_6h_3	5497	1612.88	1326.54	2	LGNJLTR		9 2 0 0	(N(N(H(H(H(H)))(H(H(H(H(H))))))))	4	53.6933	31.7377	94.4678	0.00342	1.29007	4.96413e-65	0	4.96413e-65	2/sp|Q9URX4|YFZB_SCHPO/sp|Q9C0Y4|AGLU_SCHPO	2/225/209
fissionyeast_NGP_DDA_6h_3.5508.5508.2.0.dta	fissionyeast_NGP_DDA_6h_3	5508	1615.84	1263.01	2	JTSYPIK		8 2 0 0	(N(N(H(H(H)(H))(H(H)(H(H))))))	1	55.8415	44.5966	76.725	0.00428	1.69575	3.38373e-53	0	3.38373e-53	1/sp|O94694|YG1A_SCHPO	1/119
fissionyeast_NGP_DDA_6h_3.5551.5551.2.0.dta	fissionyeast_NGP_DDA_6h_3	5551	1627.62	1344.04	2	JTSYPIK		9 2 0 0	(N(N(H(H(H(H)))(H(H)(H(H)(H))))))	1	30.3649	14.5664	59.7051	0.00408	1.51703	1.7602e-41	0	1.7602e-41	1/sp|O94694|YG1A_SCHPO	1/119
fissionyeast_NGP_DDA_6h_3.5563.5563.2.0.dta	fissionyeast_NGP_DDA_6h_3	5563	1630.86	1326.54	2	LGNJLTR		9 2 0 0	(N(N(H(H(H)(H))(H(H)(H(H(H)))))))	4	31.5861	6.32973	78.4909	0.00476	1.79307	2.20085e-54	0.00369344	0.00369344	2/sp|Q9URX4|YFZB_SCHPO/sp|Q9C0Y4|AGLU_SCHPO	2/225/209
fissionyeast_NGP_DDA_6h_3.5573.5573.2.0.dta	fissionyeast_NGP_DDA_6h_3	5573	1633.55	1263.01	2	JTSYPIK		8 2 0 0	(N(N(H(H(H(H)))(H(H(H(H)))))))	1	46.3979	36.2392	65.264	0.0044	1.74169	3.40982e-45	0	3.40982e-45	1/sp|O94694|YG1A_SCHPO	1/119
fissionyeast_NGP_DDA_6h_3.5604.5604.3.0.dta	fissionyeast_NGP_DDA_6h_3	5604	1642.01	1126.46	3	HPJGTAHSLNFR		10 2 0 0	(N(N(H(H(H(H)))(H(H)(H(H(H(H))))))))	3	33.7285	13.0383	72.1533	0.00507	1.50115	4.56116e-50	0	4.56116e-50	1/sp|Q9US04|GGT1_SCHPO	1/156
fissionyeast_NGP_DDA_6h_3.5630.5630.3.0.dta	fissionyeast_NGP_DDA_6h_3	5630	1648.96	1072.44	3	HPJGTAHSLNFR		9 2 0 0	(N(N(H(H(H)(H))(H(H(H(H(H))))))))	3	57.0307	36.6782	94.828	0.00584	1.81643	2.18863e-65	0	2.18863e-65	1/sp|Q9US04|GGT1_SCHPO	1/156
fissionyeast_NGP_DDA_6h_3.5639.5639.2.0.dta	fissionyeast_NGP_DDA_6h_3	5639	1651.35	1263.01	2	JTSYPIK		8 2 0 0	(N(N(H(H(H(H)))(H(H)(H)(H)))))	1	22.3803	9.69939	45.9304	0.00379	1.5001	8.25241e-32	0	8.25241e-32	1/sp|O94694|YG1A_SCHPO	1/119
fissionyeast_NGP_DDA_6h_3.5650.5650.4.0.dta	fissionyeast_NGP_DDA_6h_3	5650	1654.31	804.582	4	HPJGTAHSLNFR		9 2 0 0	(N(N(H(H(H))(H(H)(H(H(H(H))))))))	3	63.471	49.2128	89.9505	0.00394	1.22519	4.6525e-62	0	4.6525e-62	1/sp|Q9US04|GGT1_SCHPO	1/156
fissionyeast_NGP_DDA_6h_3.5661.5661.3.0.dta	fissionyeast_NGP_DDA_6h_3	5661	1657.28	1412.89	3	VVGTJATYVGEK		16 2 0 0	(N(N(H(H(H(H(H)))(H(H(H))))(H(H(H(H(H(H(H(H)))))))))))	5	13.5399	5.99983	27.543	0.00677	1.59733	4.59155e-19	0.00541516	0.00541516	3/sp|P0CU13|YI46_SCHPO/sp|Q9P7U4|YI75_SCHPO/sp|P0CU12|YHEF_SCHPO	3/45/46/45
fissionyeast_NGP_DDA_6h_3.5683.5683.3.0.dta	fissionyeast_NGP_DDA_6h_3	5683	1663.42	1018.42	3	HPJGTAHSLNFR		8 2 0 0	(N(N(H(H(H(H)))(H(H)(H)(H)))))	3	54.3121	32.7987	94.2656	0.00515	1.68568	7.70207e-65	0	7.70207e-65	1/sp|Q9US04|GGT1_SCHPO	1/156
fissionyeast_NGP_DDA_6h_3.5684.5684.4.0.dta	fissionyeast_NGP_DDA_6h_3	5684	1663.69	764.068	4	HPJGTAHSLNFR		8 2 0 0	(N(N(H(H(H(H)))(H(H)(H)(H)))))	3	47.7125	27.3713	85.4891	0.00327	1.06994	3.43278e-59	0	3.43278e-59	1/sp|Q9US04|GGT1_SCHPO	1/156
fissionyeast_NGP_DDA_6h_3.5704.5704.3.0.dta	fissionyeast_NGP_DDA_6h_3	5704	1669.41	1072.44	3	HPJGTAHSLNFR		9 2 0 0	(N(N(H(H(H(H)))(H(H(H(H(H))))))))	3	46.827	21.6489	93.5864	0.0061	1.89667	2.08255e-64	0	2.08255e-64	1/sp|Q9US04|GGT1_SCHPO	1/156
fissionyeast_NGP_DDA_6h_3.5748.5748.3.0.dta	fissionyeast_NGP_DDA_6h_3	5748	1681.3	1018.42	3	HPJGTAHSLNFR		8 2 0 0	(N(N(H(H(H(H)))(H(H)(H)(H)))))	3	37.4362	14.1612	80.6613	0.00537	1.75937	7.25742e-56	0	7.25742e-56	1/sp|Q9US04|GGT1_SCHPO	1/156
fissionyeast_NGP_DDA_6h_3.5756.5756.4.0.dta	fissionyeast_NGP_DDA_6h_3	5756	1683.55	764.068	4	HPJGTAHSLNFR		8 2 0 0	(N(N(H(H(H(H)))(H(H)(H)(H)))))	3	17.4382	9.17319	32.7875	0.00347	1.13675	1.17273e-22	0	1.17273e-22	1/sp|Q9US04|GGT1_SCHPO	1/156
fissionyeast_NGP_DDA_6h_3.8083.8083.2.0.dta	fissionyeast_NGP_DDA_6h_3	8083	2313.8	1714.17	2	EIAPGJVSK		13 2 0 0	(N(N(H(H(H(H(H(H)))))(H(H)(H(H(H(H(H)))))))))	6	20.4509	7.45866	44.5793	0.00286	0.83407	8.8225e-31	0	8.8225e-31	1/sp|O14194|GGT2_SCHPO	1/153
fissionyeast_NGP_DDA_6h_3.8117.8117.2.0.dta	fissionyeast_NGP_DDA_6h_3	8117	2322.93	1471.1	2	EIAPGJVSK		10 2 0 0	(N(N(H(H(H))(H(H(H(H)))(H(H(H)))))))	6	18.817	7.49891	39.8364	0.00365	1.23995	1.59891e-27	0	1.59891e-27	1/sp|O14194|GGT2_SCHPO	1/153
fissionyeast_NGP_DDA_6h_3.8432.8432.3.0.dta	fissionyeast_NGP_DDA_6h_3	8432	2407.98	1024.08	3	JVTNPDFDRK		9 2 0 0	(N(N(H(H(H(H)))(H(H(H(H(H))))))))	1	27.497	7.98051	63.7418	0.00468	1.52443	4.11172e-44	0	4.11172e-44	1/sp|O60172|PPA3_SCHPO	1/324
fissionyeast_NGP_DDA_6h_3.8498.8498.3.0.dta	fissionyeast_NGP_DDA_6h_3	8498	2425.71	1024.08	3	JVTNPDFDRK		9 2 0 0	(N(N(H(H(H)(H(H)))(H(H)(H(H))))))	1	21.4241	7.30061	47.6534	0.00505	1.6456	5.9416e-33	0	5.9416e-33	1/sp|O60172|PPA3_SCHPO	1/324
fissionyeast_NGP_DDA_6h_3.8584.8584.2.0.dta	fissionyeast_NGP_DDA_6h_3	8584	2449.16	1401.08	2	IITYNAJK		9 2 0 0	(N(N(H(H(H)(H))(H(H(H(H(H))))))))	7	33.803	19.6539	60.0798	0.00451	1.6084	9.8784e-42	0	9.8784e-42	1/sp|O13857|PLB2_SCHPO	1/483
fissionyeast_NGP_DDA_6h_3.8650.8650.2.0.dta	fissionyeast_NGP_DDA_6h_3	8650	2466.87	1401.08	2	IITYNAJK		9 2 0 0	(N(N(H(H(H)(H))(H(H)(H(H(H)))))))	7	42.256	29.0921	66.7033	0.00396	1.41205	3.42633e-46	0	3.42633e-46	1/sp|O13857|PLB2_SCHPO	1/483
fissionyeast_NGP_DDA_6h_3.8715.8715.2.0.dta	fissionyeast_NGP_DDA_6h_3	8715	2484.47	1401.08	2	IITYNAJK		9 2 0 0	(N(N(H(H(H(H)))(H(H)(H(H)(H))))))	7	33.765	18.352	62.3892	0.00393	1.40419	3.82352e-43	0	3.82352e-43	1/sp|O13857|PLB2_SCHPO	1/483
fissionyeast_NGP_DDA_6h_3.9216.9216.2.1.dta	fissionyeast_NGP_DDA_6h_3	9216	2619.73	1326.54	2	LGNJLTR		9 2 0 0	(N(N(H(H(H(H(H))))(H(H(H(H)))))))	4	15.8858	9.93815	26.9314	0.00332	1.25236	1.28112e-18	0	1.28112e-18	2/sp|Q9URX4|YFZB_SCHPO/sp|Q9C0Y4|AGLU_SCHPO	2/225/209
fissionyeast_NGP_DDA_6h_3.9936.9936.3.0.dta	fissionyeast_NGP_DDA_6h_3	9936	2813.75	1043.78	3	KGVLQATJMTYGK	9,Oxidation[M];	8 2 0 0	(N(N(H(H(H(H)))(H(H)(H)(H)))))	8	26.7576	9.69208	58.4507	0.00879	2.80757	1.4066e-40	0	1.4066e-40	1/sp|O59866|OSTB_SCHPO	1/275
fissionyeast_NGP_DDA_6h_3.10068.10068.3.0.dta	fissionyeast_NGP_DDA_6h_3	10068	2849.12	1077.12	3	INPNNVIHJSSR		9 2 0 0	(N(N(H(H(H)(H(H)))(H(H(H(H)))))))	9	46.8815	19.5678	97.6071	0.00453	1.40195	1.96968e-67	0	1.96968e-67	1/sp|O94385|PO152_SCHPO	1/143
fissionyeast_NGP_DDA_6h_3.10134.10134.3.0.dta	fissionyeast_NGP_DDA_6h_3	10134	2867.11	1077.12	3	INPNNVIHJSSR		9 2 0 0	(N(N(H(H(H))(H(H(H))(H(H(H)))))))	9	40.7657	13.0756	92.1902	0.00513	1.5896	1.57048e-63	0	1.57048e-63	1/sp|O94385|PO152_SCHPO	1/143
fissionyeast_NGP_DDA_6h_3.10232.10232.2.0.dta	fissionyeast_NGP_DDA_6h_3	10232	2893.42	1328.51	2	JVTDDDFK		8 2 0 0	(N(N(H(H(H(H)))(H(H(H(H)))))))	1	40.1016	33.8862	51.6445	0.00323	1.21566	6.19296e-36	0	6.19296e-36	1/sp|O94680|PDAT_SCHPO	1/438
fissionyeast_NGP_DDA_6h_3.10322.10322.2.0.dta	fissionyeast_NGP_DDA_6h_3	10322	2917.64	1328.51	2	JVTDDDFK		8 2 0 0	(N(N(H(H(H(H)))(H(H(H(H)))))))	1	22.3115	13.1558	39.3149	0.00347	1.30527	3.90851e-27	0	3.90851e-27	1/sp|O94680|PDAT_SCHPO	1/438
fissionyeast_NGP_DDA_6h_3.10474.10474.3.0.dta	fissionyeast_NGP_DDA_6h_3	10474	2958.5	969.083	3	INPNNVIHJSSR		7 2 0 0	(N(N(H(H(H)(H))(H(H(H))))))	9	31.2911	11.1702	68.6584	0.00341	1.17382	1.35008e-47	0	1.35008e-47	1/sp|O94385|PO152_SCHPO	1/143
fissionyeast_NGP_DDA_6h_3.10538.10538.3.0.dta	fissionyeast_NGP_DDA_6h_3	10538	2975.85	1030.78	3	JVSKEPPSVIR		9 2 0 0	(N(N(H(H(H)(H(H)))(H(H)(H(H))))))	1	35.6472	14.3625	75.1758	0.00447	1.44689	4.96342e-52	0	4.96342e-52	1/sp|Q9P7D0|YOFJ_SCHPO	1/133
fissionyeast_NGP_DDA_6h_3.10606.10606.3.0.dta	fissionyeast_NGP_DDA_6h_3	10606	2994.18	1030.78	3	JVSKEPPSVIR		9 2 0 0	(N(N(H(H(H(H)))(H(H)(H(H)(H))))))	1	23.5655	9.52724	49.6367	0.00458	1.48087	2.24909e-34	0	2.24909e-34	1/sp|Q9P7D0|YOFJ_SCHPO	1/133
fissionyeast_NGP_DDA_6h_3.10615.10615.3.0.dta	fissionyeast_NGP_DDA_6h_3	10615	2996.53	1360.19	3	VHLECFGSSSSNJK	5,Carbamidomethyl[C];	13 2 0 0	(N(N(H(H(H(H(H))))(H(H(H(H(H(H(H(H)))))))))))	13	29.9613	14.2588	59.1231	0.0069	1.69267	3.75986e-41	0	3.75986e-41	1/sp|O13912|YDW6_SCHPO	1/256
fissionyeast_NGP_DDA_6h_3.10627.10627.2.0.dta	fissionyeast_NGP_DDA_6h_3	10627	2999.76	1492.6	2	VQASJWTGTR		9 2 0 0	(N(N(H(H(H(H)))(H(H)(H(H)(H))))))	5	24.0254	6.24713	57.0423	0.00381	1.27819	1.65851e-39	0.00369344	0.00369344	1/sp|Q9USK8|AGS1_SCHPO	1/907
fissionyeast_NGP_DDA_6h_3.10693.10693.2.0.dta	fissionyeast_NGP_DDA_6h_3	10693	3017.53	1492.6	2	VQASJWTGTR		9 2 0 0	(N(N(H(H(H)(H))(H(H)(H(H(H)))))))	5	29.2728	9.62293	65.7654	0.00378	1.2668	1.39512e-45	0	1.39512e-45	1/sp|Q9USK8|AGS1_SCHPO	1/907
fissionyeast_NGP_DDA_6h_3.10780.10780.2.0.dta	fissionyeast_NGP_DDA_6h_3	10780	3041.11	1617.63	2	JLTFAR		13 2 0 0	(N(N(H(H(H(H(H))))(H(H(H(H(H(H(H(H)))))))))))	1	34.5112	8.77188	82.3129	0.00298	0.92159	9.44851e-57	0	9.44851e-57	1/sp|O60123|KEX1_SCHPO	1/416
fissionyeast_NGP_DDA_6h_3.10848.10848.3.0.dta	fissionyeast_NGP_DDA_6h_3	10848	3059.4	1049.42	3	VQASJWTGTR		10 2 0 0	(N(N(H(H(H))(H(H(H(H)))(H(H(H)))))))	5	17.9092	10.148	32.3231	0.00355	1.12735	2.11542e-22	0	2.11542e-22	1/sp|Q9USK8|AGS1_SCHPO	1/907
fissionyeast_NGP_DDA_6h_3.10850.10850.2.0.dta	fissionyeast_NGP_DDA_6h_3	10850	3059.96	1247.48	2	JVTDDDFK		7 2 0 0	(N(N(H(H(H(H)))(H(H(H))))))	1	6.48235	6.27043	6.87592	0.00436	1.74912	2.85725e-05	0.00369344	0.00372198	1/sp|O94680|PDAT_SCHPO	1/438
fissionyeast_NGP_DDA_6h_3.10879.10879.2.0.dta	fissionyeast_NGP_DDA_6h_3	10879	3067.68	1573.63	2	VQASJWTGTR		10 2 0 0	(N(N(H(H(H)(H))(H(H(H(H(H(H)))))))))	5	43.7571	27.611	73.7428	0.00366	1.16422	5.31517e-51	0	5.31517e-51	1/sp|Q9USK8|AGS1_SCHPO	1/907
fissionyeast_NGP_DDA_6h_3.10901.10901.2.0.dta	fissionyeast_NGP_DDA_6h_3	10901	3073.59	1455.58	2	JLTFAR		11 2 0 0	(N(N(H(H(H(H(H))))(H(H)(H(H(H(H))))))))	1	34.7252	13.4549	74.2272	0.00402	1.3812	2.14795e-51	0	2.14795e-51	1/sp|O60123|KEX1_SCHPO	1/416
fissionyeast_NGP_DDA_6h_3.10912.10912.3.0.dta	fissionyeast_NGP_DDA_6h_3	10912	3076.54	1049.42	3	VQASJWTGTR		10 2 0 0	(N(N(H(H(H(H(H))))(H(H)(H(H(H)))))))	5	22.4365	6.12837	52.7231	0.00367	1.16645	1.96795e-36	0.00457038	0.00457038	1/sp|Q9USK8|AGS1_SCHPO	1/907
fissionyeast_NGP_DDA_6h_3.10956.10956.2.0.dta	fissionyeast_NGP_DDA_6h_3	10956	3088.34	1573.63	2	VQASJWTGTR		10 2 0 0	(N(N(H(H(H(H)))(H(H(H(H(H(H)))))))))	5	26.4872	8.10142	60.6324	0.00362	1.1496	5.17815e-42	0	5.17815e-42	1/sp|Q9USK8|AGS1_SCHPO	1/907
fissionyeast_NGP_DDA_6h_3.10967.10967.2.0.dta	fissionyeast_NGP_DDA_6h_3	10967	3091.29	1455.58	2	JLTFAR		11 2 0 0	(N(N(H(H(H)(H(H(H))))(H(H)(H(H(H)))))))	1	37.8023	14.4936	81.0898	0.00411	1.41076	2.85798e-56	0	2.85798e-56	1/sp|O60123|KEX1_SCHPO	1/416
fissionyeast_NGP_DDA_6h_3.11033.11033.2.0.dta	fissionyeast_NGP_DDA_6h_3	11033	3108.99	1455.58	2	JLTFAR		11 2 0 0	(N(N(H(H(H(H(H))))(H(H)(H(H(H(H))))))))	1	31.2823	6.82946	76.6946	0.00381	1.30836	4.6255e-53	0.000952381	0.000952381	1/sp|O60123|KEX1_SCHPO	1/416
fissionyeast_NGP_DDA_6h_3.11098.11098.2.0.dta	fissionyeast_NGP_DDA_6h_3	11098	3126.59	1455.57	2	JLTFAR		11 2 0 0	(N(N(H(H(H(H)))(H(H(H))(H(H(H(H))))))))	1	22.4196	6.96344	51.124	0.00353	1.21283	2.33134e-35	0.000952381	0.000952381	1/sp|O60123|KEX1_SCHPO	1/416
fissionyeast_NGP_DDA_6h_3.11886.11886.3.0.dta	fissionyeast_NGP_DDA_6h_3	11886	3338.38	1497.92	3	VYAVJASLNHDK		17 2 0 0	(N(N(H(H(H(H))(H(H(H(H)))))(H(H(H(H(H(H(H(H(H))))))))))))	5	49.6596	27.8614	90.142	0.00596	1.32753	2.16901e-62	0	2.16901e-62	1/sp|Q9USU5|GAS2_SCHPO	1/90
fissionyeast_NGP_DDA_6h_3.11977.11977.3.0.dta	fissionyeast_NGP_DDA_6h_3	11977	3363.11	1443.9	3	VYAVJASLNHDK		16 2 0 0	(N(N(H(H(H(H(H(H(H(H)))))))(H(H(H))(H(H(H(H(H)))))))))	5	19.119	10.3669	35.3729	0.00631	1.45746	1.49753e-24	0	1.49753e-24	1/sp|Q9USU5|GAS2_SCHPO	1/90
fissionyeast_NGP_DDA_6h_3.12132.12132.3.0.dta	fissionyeast_NGP_DDA_6h_3	12132	3404.74	1335.86	3	VYAVJASLNHDK		14 2 0 0	(N(N(H(H(H(H(H(H)))))(H(H(H(H)))(H(H(H(H))))))))	5	22.4315	11.2055	43.2798	0.00608	1.51669	4.48346e-30	0	4.48346e-30	1/sp|Q9USU5|GAS2_SCHPO	1/90
fissionyeast_NGP_DDA_6h_3.12185.12185.3.0.dta	fissionyeast_NGP_DDA_6h_3	12185	3418.89	1043.78	3	KGVLQATJMTYGK	9,Oxidation[M];	8 2 0 0	(N(N(H(H(H(H)))(H(H(H(H)))))))	8	21.0691	5.47104	50.0369	0.00446	1.42612	1.10468e-34	0.00869565	0.00869565	1/sp|O59866|OSTB_SCHPO	1/275
fissionyeast_NGP_DDA_6h_3.12216.12216.3.0.dta	fissionyeast_NGP_DDA_6h_3	12216	3427.14	1335.86	3	VYAVJASLNHDK		14 2 0 0	(N(N(H(H(H(H(H(H)))))(H(H(H))(H(H(H(H(H)))))))))	5	49.2	25.1441	93.8751	0.00517	1.29125	1.22367e-64	0	1.22367e-64	1/sp|Q9USU5|GAS2_SCHPO	1/90
fissionyeast_NGP_DDA_6h_3.12260.12260.3.0.dta	fissionyeast_NGP_DDA_6h_3	12260	3438.92	1294.84	3	WTPVSTJSTSK		14 2 0 0	(N(N(H(H(H(H(H(H)))))(H(H(H(H)))(H(H(H(H))))))))	7	26.0401	11.5131	53.0188	0.00454	1.16837	8.39647e-37	0	8.39647e-37	1/sp|O13968|YE48_SCHPO	1/555
fissionyeast_NGP_DDA_6h_3.12284.12284.3.0.dta	fissionyeast_NGP_DDA_6h_3	12284	3445.42	1281.85	3	VYAVJASLNHDK		13 2 0 0	(N(N(H(H(H(H(H))))(H(H(H(H(H(H(H(H)))))))))))	5	41.0564	26.5338	68.0269	0.00627	1.63122	5.39281e-47	0	5.39281e-47	1/sp|Q9USU5|GAS2_SCHPO	1/90
fissionyeast_NGP_DDA_6h_3.12337.12337.3.0.dta	fissionyeast_NGP_DDA_6h_3	12337	3459.6	1043.78	3	KGVLQATJMTYGK	9,Oxidation[M];	8 2 0 0	(N(N(H(H(H(H)))(H(H)(H)(H)))))	8	29.1549	13.9915	57.3155	0.003	0.95829	1.06041e-39	0	1.06041e-39	1/sp|O59866|OSTB_SCHPO	1/275
fissionyeast_NGP_DDA_6h_3.12362.12362.3.0.dta	fissionyeast_NGP_DDA_6h_3	12362	3466.42	1335.86	3	VYAVJASLNHDK		14 2 0 0	(N(N(H(H(H(H))(H(H(H))))(H(H(H(H(H(H(H))))))))))	5	34.6552	14.3123	72.4348	0.00552	1.37888	2.61013e-50	0	2.61013e-50	1/sp|Q9USU5|GAS2_SCHPO	1/90
fissionyeast_NGP_DDA_6h_3.12365.12365.3.0.dta	fissionyeast_NGP_DDA_6h_3	12365	3467.25	1389.88	3	VYAVJASLNHDK		15 2 0 0	(N(N(H(H(H(H(H))))(H(H(H(H)))(H(H(H(H(H(H))))))))))	5	19.3788	8.65414	39.296	0.00627	1.50536	4.12573e-27	0	4.12573e-27	1/sp|Q9USU5|GAS2_SCHPO	1/90
fissionyeast_NGP_DDA_6h_3.12374.12374.2.0.dta	fissionyeast_NGP_DDA_6h_3	12374	3469.65	1860.72	2	WTPVSTJSTSK		13 2 0 0	(N(N(H(H(H(H(H(H(H))))))(H(H(H(H(H(H)))))))))	7	6.08563	7.84022	2.82711	0.00137	0.36868	0.00752023	0	0.00752023	1/sp|O13968|YE48_SCHPO	1/555
fissionyeast_NGP_DDA_6h_3.12392.12392.3.0.dta	fissionyeast_NGP_DDA_6h_3	12392	3474.4	1240.82	3	WTPVSTJSTSK		13 2 0 0	(N(N(H(H(H(H(H))))(H(H(H(H(H(H(H(H)))))))))))	7	53.8966	34.8488	89.2712	0.00627	1.68599	1.00445e-61	0	1.00445e-61	1/sp|O13968|YE48_SCHPO	1/555
fissionyeast_NGP_DDA_6h_3.12403.12403.3.0.dta	fissionyeast_NGP_DDA_6h_3	12403	3477.35	1043.78	3	KGVLQATJMTYGK	9,Oxidation[M];	8 2 0 0	(N(N(H(H(H(H)))(H(H)(H(H))))))	8	13.3171	7.33079	24.4346	0.00342	1.09442	5.74962e-17	0	5.74962e-17	1/sp|O59866|OSTB_SCHPO	1/275
fissionyeast_NGP_DDA_6h_3.12435.12435.3.0.dta	fissionyeast_NGP_DDA_6h_3	12435	3486.08	1443.9	3	VYAVJASLNHDK		16 2 0 0	(N(N(H(H(H(H(H(H(H(H)))))))(H(H(H))(H(H(H(H(H)))))))))	5	30.4454	12.1051	64.5059	0.00349	0.80684	1.00629e-44	0	1.00629e-44	1/sp|Q9USU5|GAS2_SCHPO	1/90
fissionyeast_NGP_DDA_6h_3.12447.12447.3.0.dta	fissionyeast_NGP_DDA_6h_3	12447	3489.31	1335.86	3	VYAVJASLNHDK		14 2 0 0	(N(N(H(H(H(H(H))))(H(H(H))(H(H(H(H(H(H))))))))))	5	10.446	5.85283	18.9763	0.00462	1.15419	3.96425e-13	0.00623886	0.00623886	1/sp|Q9USU5|GAS2_SCHPO	1/90
fissionyeast_NGP_DDA_6h_3.12468.12468.3.0.dta	fissionyeast_NGP_DDA_6h_3	12468	3494.93	1240.82	3	WTPVSTJSTSK		13 2 0 0	(N(N(H(H(H(H)))(H(H(H(H)))(H(H(H(H(H)))))))))	7	58.9151	41.2143	91.7879	0.0062	1.66664	2.47804e-63	0	2.47804e-63	1/sp|O13968|YE48_SCHPO	1/555
fissionyeast_NGP_DDA_6h_3.12469.12469.3.0.dta	fissionyeast_NGP_DDA_6h_3	12469	3495.21	1043.78	3	KGVLQATJMTYGK	9,Oxidation[M];	8 2 0 0	(N(N(H(H(H(H)))(H(H(H(H)))))))	8	25.1471	9.20649	54.751	0.00397	1.26794	7.30526e-38	0	7.30526e-38	1/sp|O59866|OSTB_SCHPO	1/275
fissionyeast_NGP_DDA_6h_3.12535.12535.3.0.dta	fissionyeast_NGP_DDA_6h_3	12535	3513.13	1132.78	3	WTPVSTJSTSK		11 2 0 0	(N(N(H(H(H(H(H))))(H(H)(H(H(H(H))))))))	7	30.5389	10.4963	67.7609	0.00409	1.20439	8.56258e-47	0	8.56258e-47	1/sp|O13968|YE48_SCHPO	1/555
fissionyeast_NGP_DDA_6h_3.12536.12536.2.0.dta	fissionyeast_NGP_DDA_6h_3	12536	3513.45	1698.67	2	WTPVSTJSTSK		11 2 0 0	(N(N(H(H(H(H(H))))(H(H(H))(H(H(H)))))))	7	17.2311	6.8705	36.4723	0.0033	0.97178	1.98638e-25	0.000952381	0.000952381	1/sp|O13968|YE48_SCHPO	1/555
fissionyeast_NGP_DDA_6h_3.12538.12538.3.0.dta	fissionyeast_NGP_DDA_6h_3	12538	3514.01	1281.85	3	VYAVJASLNHDK		13 2 0 0	(N(N(H(H(H(H(H(H)))))(H(H)(H(H(H(H(H)))))))))	5	23.8464	9.93281	49.6859	0.00492	1.27998	2.04019e-34	0	2.04019e-34	1/sp|Q9USU5|GAS2_SCHPO	1/90
fissionyeast_NGP_DDA_6h_3.12546.12546.3.0.dta	fissionyeast_NGP_DDA_6h_3	12546	3516.09	1186.8	3	WTPVSTJSTSK		12 2 0 0	(N(N(H(H(H)(H(H)))(H(H(H(H(H(H(H))))))))))	7	27.4804	7.3019	64.9549	0.00543	1.52487	5.78678e-45	0	5.78678e-45	1/sp|O13968|YE48_SCHPO	1/555
fissionyeast_NGP_DDA_6h_3.12556.12556.3.0.dta	fissionyeast_NGP_DDA_6h_3	12556	3518.76	1490.24	3	JYSEDASTSLHGQTAGR		14 2 0 0	(N(N(H(H(H(H(H(H(H))))))(H(H(H))(H(H(H(H))))))))	1	40.03	38.6572	42.5796	0.00744	1.6654	1.82294e-29	0	1.82294e-29	1/sp|Q9USK8|AGS1_SCHPO	1/785
fissionyeast_NGP_DDA_6h_3.12567.12567.3.0.dta	fissionyeast_NGP_DDA_6h_3	12567	3521.72	1043.78	3	KGVLQATJMTYGK	9,Oxidation[M];	8 2 0 0	(N(N(H(H(H(H)))(H(H)(H(H))))))	8	12.8191	6.88817	23.8337	0.00322	1.02923	1.73268e-16	0.000952381	0.000952381	1/sp|O59866|OSTB_SCHPO	1/275
fissionyeast_NGP_DDA_6h_3.12593.12593.3.0.dta	fissionyeast_NGP_DDA_6h_3	12593	3528.8	1382.21	3	JYSEDASTSLHGQTAGR		12 2 0 0	(N(N(H(H(H(H(H(H)))))(H(H(H(H(H(H)))))))))	1	10.7669	14.7253	3.41551	0.00563	1.35744	0.00319398	0	0.00319398	1/sp|Q9USK8|AGS1_SCHPO	1/785
fissionyeast_NGP_DDA_6h_3.12600.12600.2.0.dta	fissionyeast_NGP_DDA_6h_3	12600	3530.59	1698.67	2	WTPVSTJSTSK		11 2 0 0	(N(N(H(H(H(H(H))))(H(H)(H(H(H(H))))))))	7	11.2187	10.0879	13.3185	0.00261	0.76862	1.80187e-09	0	1.80187e-09	1/sp|O13968|YE48_SCHPO	1/555
fissionyeast_NGP_DDA_6h_3.12604.12604.3.0.dta	fissionyeast_NGP_DDA_6h_3	12604	3531.75	1119.79	3	VYAVJASLNHDK		10 2 0 0	(N(N(H(H(H(H)))(H(H)(H(H)(H(H)))))))	5	18.132	8.28025	36.4282	0.00423	1.2593	2.2984e-25	0	2.2984e-25	1/sp|Q9USU5|GAS2_SCHPO	1/90
fissionyeast_NGP_DDA_6h_3.12632.12632.3.0.dta	fissionyeast_NGP_DDA_6h_3	12632	3539.36	1043.78	3	KGVLQATJMTYGK	9,Oxidation[M];	8 2 0 0	(N(N(H(H(H(H)))(H(H)(H)(H)))))	8	26.1988	11.0097	54.4072	0.00288	0.91898	1.04296e-37	0	1.04296e-37	1/sp|O59866|OSTB_SCHPO	1/275
fissionyeast_NGP_DDA_6h_3.12633.12633.3.0.dta	fissionyeast_NGP_DDA_6h_3	12633	3539.64	1436.22	3	JYSEDASTSLHGQTAGR		13 2 0 0	(N(N(H(H(H(H(H))))(H(H(H(H(H(H(H(H)))))))))))	1	53.4868	51.9995	56.2488	0.00601	1.39497	6.17106e-39	0	6.17106e-39	1/sp|Q9USK8|AGS1_SCHPO	1/785
fissionyeast_NGP_DDA_6h_3.12698.12698.3.0.dta	fissionyeast_NGP_DDA_6h_3	12698	3557.21	1436.22	3	JYSEDASTSLHGQTAGR		13 2 0 0	(N(N(H(H(H(H(H))))(H(H(H(H(H(H(H(H)))))))))))	1	69.8893	63.1279	82.4461	0.00604	1.40332	6.52675e-57	0	6.52675e-57	1/sp|Q9USK8|AGS1_SCHPO	1/785
fissionyeast_NGP_DDA_6h_3.12700.12700.3.0.dta	fissionyeast_NGP_DDA_6h_3	12700	3557.88	1043.78	3	KGVLQATJMTYGK	9,Oxidation[M];	8 2 0 0	(N(N(H(H(H(H)))(H(H)(H)(H)))))	8	20.8508	12.2638	36.7979	0.00372	1.19029	1.63519e-25	0	1.63519e-25	1/sp|O59866|OSTB_SCHPO	1/275
fissionyeast_NGP_DDA_6h_3.12710.12710.3.0.dta	fissionyeast_NGP_DDA_6h_3	12710	3560.65	1065.78	3	VYAVJASLNHDK		9 2 0 0	(N(N(H(H(H)(H(H)))(H(H(H(H)))))))	5	24.0427	11.4279	47.4703	0.00417	1.30421	8.22606e-33	0	8.22606e-33	1/sp|Q9USU5|GAS2_SCHPO	1/90
fissionyeast_NGP_DDA_6h_3.12729.12729.3.1.dta	fissionyeast_NGP_DDA_6h_3	12729	3565.74	1328.19	3	JYSEDASTSLHGQTAGR		11 2 0 0	(N(N(H(H(H)(H(H(H))))(H(H)(H(H(H)))))))	1	38.2243	30.3317	52.8821	0.00726	1.82232	1.16762e-36	0	1.16762e-36	1/sp|Q9USK8|AGS1_SCHPO	1/785
fissionyeast_NGP_DDA_6h_3.12774.12774.3.0.dta	fissionyeast_NGP_DDA_6h_3	12774	3577.87	1043.78	3	KGVLQATJMTYGK	9,Oxidation[M];	8 2 0 0	(N(N(H(H(H(H)))(H(H)(H(H))))))	8	23.427	9.02818	50.1676	0.00369	1.1807	9.9499e-35	0	9.9499e-35	1/sp|O59866|OSTB_SCHPO	1/275
fissionyeast_NGP_DDA_6h_3.12786.12786.3.0.dta	fissionyeast_NGP_DDA_6h_3	12786	3581.17	1065.78	3	VYAVJASLNHDK		9 2 0 0	(N(N(H(H(H)(H(H)))(H(H)(H(H))))))	5	53.8219	42.0835	75.6218	0.00385	1.20375	1.95089e-52	0	1.95089e-52	1/sp|Q9USU5|GAS2_SCHPO	1/90
fissionyeast_NGP_DDA_6h_3.12795.12795.3.0.dta	fissionyeast_NGP_DDA_6h_3	12795	3583.65	1382.21	3	JYSEDASTSLHGQTAGR		12 2 0 0	(N(N(H(H(H(H(H(H)))))(H(H(H))(H(H(H)))))))	1	37.5548	31.5177	48.7667	0.00613	1.47905	7.92857e-34	0	7.92857e-34	1/sp|Q9USK8|AGS1_SCHPO	1/785
fissionyeast_NGP_DDA_6h_3.12799.12799.3.0.dta	fissionyeast_NGP_DDA_6h_3	12799	3584.81	1466.91	3	VVGTJATYVGEK		17 2 0 0	(N(N(H(H(H)(H(H(H(H(H(H)))))))(H(H(H(H(H(H(H(H)))))))))))	5	13.271	11.0854	17.33	0.00431	0.98004	3.99131e-12	0	3.99131e-12	3/sp|P0CU13|YI46_SCHPO/sp|Q9P7U4|YI75_SCHPO/sp|P0CU12|YHEF_SCHPO	3/45/46/45
fissionyeast_NGP_DDA_6h_3.12809.12809.3.0.dta	fissionyeast_NGP_DDA_6h_3	12809	3587.53	1011.76	3	VYAVJASLNHDK		8 2 0 0	(N(N(H(H(H(H)))(H(H)(H(H))))))	5	11.476	5.76881	22.0751	0.00128	0.42324	2.19573e-15	0.00623886	0.00623886	1/sp|Q9USU5|GAS2_SCHPO	1/90
fissionyeast_NGP_DDA_6h_3.12821.12821.3.0.dta	fissionyeast_NGP_DDA_6h_3	12821	3590.77	1328.19	3	JYSEDASTSLHGQTAGR		11 2 0 0	(N(N(H(H(H(H(H))))(H(H(H(H(H(H)))))))))	1	18.7539	26.0175	5.26437	0.00656	1.64606	0.000220852	0	0.000220852	1/sp|Q9USK8|AGS1_SCHPO	1/785
fissionyeast_NGP_DDA_6h_3.12823.12823.3.0.dta	fissionyeast_NGP_DDA_6h_3	12823	3591.33	1220.15	3	JYSEDASTSLHGQTAGR		9 2 0 0	(N(N(H(H(H)(H(H)))(H(H(H(H)))))))	1	12.3613	12.6547	11.8164	0.00446	1.21838	1.7469e-08	0	1.7469e-08	1/sp|Q9USK8|AGS1_SCHPO	1/785
fissionyeast_NGP_DDA_6h_3.12871.12871.3.0.dta	fissionyeast_NGP_DDA_6h_3	12871	3604.15	1346.89	3	RSEVTPJTSLAQCPK	13,Carbamidomethyl[C];	12 2 0 0	(N(N(H(H)(H(H(H(H(H))))(H(H(H(H(H)))))))))	7	31.6366	13.9517	64.4802	0.00465	1.15214	1.12417e-44	0	1.12417e-44	1/sp|Q9C0Y2|YKL1_SCHPO	1/44
fissionyeast_NGP_DDA_6h_3.12884.12884.3.0.dta	fissionyeast_NGP_DDA_6h_3	12884	3607.71	1466.91	3	VVGTJATYVGEK		17 2 0 0	(N(N(H(H(H(H(H)))(H(H(H(H)))))(H(H(H(H(H(H(H(H)))))))))))	5	27.974	16.7928	48.7392	0.00672	1.5277	8.82251e-34	0	8.82251e-34	3/sp|P0CU13|YI46_SCHPO/sp|Q9P7U4|YI75_SCHPO/sp|P0CU12|YHEF_SCHPO	3/45/46/45
fissionyeast_NGP_DDA_6h_3.12915.12915.3.0.dta	fissionyeast_NGP_DDA_6h_3	12915	3615.98	1412.89	3	VVGTJATYVGEK		16 2 0 0	(N(N(H(H(H(H(H(H(H(H)))))))(H(H(H(H)))(H(H(H(H))))))))	5	20.9306	9.45822	42.2365	0.00895	2.11283	3.17381e-29	0	3.17381e-29	3/sp|P0CU13|YI46_SCHPO/sp|Q9P7U4|YI75_SCHPO/sp|P0CU12|YHEF_SCHPO	3/45/46/45
fissionyeast_NGP_DDA_6h_3.12917.12917.3.1.dta	fissionyeast_NGP_DDA_6h_3	12917	3616.57	1166.13	3	JYSEDASTSLHGQTAGR		8 2 0 0	(N(N(H(H(H(H)))(H(H(H(H)))))))	1	8.78429	10.76	5.11517	0.00374	1.07047	0.000293539	0	0.000293539	1/sp|Q9USK8|AGS1_SCHPO	1/785
fissionyeast_NGP_DDA_6h_3.12928.12928.3.0.dta	fissionyeast_NGP_DDA_6h_3	12928	3619.52	1220.15	3	JYSEDASTSLHGQTAGR		9 2 0 0	(N(N(H(H(H(H(H))))(H(H(H(H)))))))	1	7.51104	6.76127	8.90348	0.00552	1.50784	1.71085e-06	0.000952381	0.000954091	1/sp|Q9USK8|AGS1_SCHPO	1/785
fissionyeast_NGP_DDA_6h_3.12963.12963.2.0.dta	fissionyeast_NGP_DDA_6h_3	12963	3628.93	1455.59	2	WTPVSTJSTSK		8 2 0 0	(N(N(H(H(H))(H(H)(H(H(H)))))))	7	31.7576	21.5964	50.6284	0.00256	0.87857	5.09932e-35	0	5.09932e-35	1/sp|O13968|YE48_SCHPO	1/555
fissionyeast_NGP_DDA_6h_3.13013.13013.3.0.dta	fissionyeast_NGP_DDA_6h_3	13013	3642.56	1358.87	3	VVGTJATYVGEK		15 2 0 0	(N(N(H(H(H(H(H(H(H))))))(H(H(H(H(H(H(H(H)))))))))))	5	37.2189	19.7499	69.6614	0.00569	1.3964	2.66168e-48	0	2.66168e-48	3/sp|P0CU13|YI46_SCHPO/sp|Q9P7U4|YI75_SCHPO/sp|P0CU12|YHEF_SCHPO	3/45/46/45
fissionyeast_NGP_DDA_6h_3.13027.13027.3.0.dta	fissionyeast_NGP_DDA_6h_3	13027	3646.37	1238.85	3	RSEVTPJTSLAQCPK	13,Carbamidomethyl[C];	10 2 0 0	(N(N(H(H(H(H)))(H(H(H(H(H(H)))))))))	7	5.25284	6.11332	3.65482	0.0035	0.94303	0.00230081	0.00457038	0.00686464	1/sp|Q9C0Y2|YKL1_SCHPO	1/44
fissionyeast_NGP_DDA_6h_3.13080.13080.3.0.dta	fissionyeast_NGP_DDA_6h_3	13080	3660.46	1304.85	3	VVGTJATYVGEK		14 2 0 0	(N(N(H(H(H(H(H))))(H(H(H))(H(H(H(H(H(H))))))))))	5	33.9528	21.3353	57.3852	0.00341	0.87212	8.72205e-40	0	8.72205e-40	3/sp|P0CU13|YI46_SCHPO/sp|Q9P7U4|YI75_SCHPO/sp|P0CU12|YHEF_SCHPO	3/45/46/45
fissionyeast_NGP_DDA_6h_3.13145.13145.3.0.dta	fissionyeast_NGP_DDA_6h_3	13145	3677.81	1304.85	3	VVGTJATYVGEK		14 2 0 0	(N(N(H(H(H(H(H(H)))))(H(H(H(H)))(H(H(H(H))))))))	5	45.0289	37.8017	58.4508	0.00581	1.48553	1.24735e-40	0	1.24735e-40	3/sp|P0CU13|YI46_SCHPO/sp|Q9P7U4|YI75_SCHPO/sp|P0CU12|YHEF_SCHPO	3/45/46/45
fissionyeast_NGP_DDA_6h_3.13222.13222.3.0.dta	fissionyeast_NGP_DDA_6h_3	13222	3698.55	1304.85	3	VVGTJATYVGEK		14 2 0 0	(N(N(H(H(H(H(H(H)))))(H(H(H(H)))(H(H(H(H))))))))	5	39.3321	31.9507	53.0402	0.00647	1.65422	7.48914e-37	0	7.48914e-37	3/sp|P0CU13|YI46_SCHPO/sp|Q9P7U4|YI75_SCHPO/sp|P0CU12|YHEF_SCHPO	3/45/46/45
fissionyeast_NGP_DDA_6h_3.13257.13257.3.0.dta	fissionyeast_NGP_DDA_6h_3	13257	3707.94	1250.84	3	VVGTJATYVGEK		13 2 0 0	(N(N(H(H(H(H(H(H)))))(H(H)(H(H(H(H(H)))))))))	5	20.568	11.7542	36.9365	0.00517	1.37759	1.37849e-25	0	1.37849e-25	3/sp|P0CU13|YI46_SCHPO/sp|Q9P7U4|YI75_SCHPO/sp|P0CU12|YHEF_SCHPO	3/45/46/45
fissionyeast_NGP_DDA_6h_3.13321.13321.3.0.dta	fissionyeast_NGP_DDA_6h_3	13321	3724.99	1412.89	3	VVGTJATYVGEK		16 2 0 0	(N(N(H(H(H(H)))(H(H(H(H(H(H)))))(H(H(H(H(H(H))))))))))	5	19.1525	7.93173	39.9911	0.00584	1.37853	1.23398e-27	0	1.23398e-27	3/sp|P0CU13|YI46_SCHPO/sp|Q9P7U4|YI75_SCHPO/sp|P0CU12|YHEF_SCHPO	3/45/46/45
fissionyeast_NGP_DDA_6h_3.13332.13332.3.0.dta	fissionyeast_NGP_DDA_6h_3	13332	3727.92	1250.84	3	VVGTJATYVGEK		13 2 0 0	(N(N(H(H(H(H(H))))(H(H(H(H(H(H(H(H)))))))))))	5	63.8601	45.7422	97.5077	0.00641	1.70954	4.35785e-67	0	4.35785e-67	3/sp|P0CU13|YI46_SCHPO/sp|Q9P7U4|YI75_SCHPO/sp|P0CU12|YHEF_SCHPO	3/45/46/45
fissionyeast_NGP_DDA_6h_3.13355.13355.3.0.dta	fissionyeast_NGP_DDA_6h_3	13355	3734.07	1358.87	3	VVGTJATYVGEK		15 2 0 0	(N(N(H(H(H(H(H(H(H))))))(H(H(H(H(H(H(H(H)))))))))))	5	38.7583	32.3802	50.6033	0.00711	1.74466	5.53601e-35	0	5.53601e-35	3/sp|P0CU13|YI46_SCHPO/sp|Q9P7U4|YI75_SCHPO/sp|P0CU12|YHEF_SCHPO	3/45/46/45
fissionyeast_NGP_DDA_6h_3.13376.13376.3.0.dta	fissionyeast_NGP_DDA_6h_3	13376	3739.65	1304.85	3	VVGTJATYVGEK		14 2 0 0	(N(N(H(H(H(H(H(H)))))(H(H(H(H)))(H(H(H(H))))))))	5	32.1193	17.3015	59.6382	0.00601	1.53537	2.00095e-41	0	2.00095e-41	3/sp|P0CU13|YI46_SCHPO/sp|Q9P7U4|YI75_SCHPO/sp|P0CU12|YHEF_SCHPO	3/45/46/45
fissionyeast_NGP_DDA_6h_3.13410.13410.3.0.dta	fissionyeast_NGP_DDA_6h_3	13410	3748.76	1412.89	3	VVGTJATYVGEK		16 2 0 0	(N(N(H(H(H(H(H(H(H(H)))))))(H(H(H))(H(H(H(H(H)))))))))	5	17.6531	12.3472	27.507	0.00841	1.98537	4.80881e-19	0	4.80881e-19	3/sp|P0CU13|YI46_SCHPO/sp|Q9P7U4|YI75_SCHPO/sp|P0CU12|YHEF_SCHPO	3/45/46/45
fissionyeast_NGP_DDA_6h_3.13420.13420.3.0.dta	fissionyeast_NGP_DDA_6h_3	13420	3751.41	1250.84	3	VVGTJATYVGEK		13 2 0 0	(N(N(H(H(H(H(H))))(H(H(H(H(H(H(H(H)))))))))))	5	76.4425	64.0634	99.4323	0.00697	1.85833	1.28013e-68	0	1.28013e-68	3/sp|P0CU13|YI46_SCHPO/sp|Q9P7U4|YI75_SCHPO/sp|P0CU12|YHEF_SCHPO	3/45/46/45
fissionyeast_NGP_DDA_6h_3.13486.13486.3.0.dta	fissionyeast_NGP_DDA_6h_3	13486	3769.09	1358.87	3	VVGTJATYVGEK		15 2 0 0	(N(N(H(H(H(H(H(H(H))))))(H(H(H(H(H(H(H(H)))))))))))	5	19.6577	11.7308	34.3791	0.00532	1.3051	8.80286e-24	0	8.80286e-24	3/sp|P0CU13|YI46_SCHPO/sp|Q9P7U4|YI75_SCHPO/sp|P0CU12|YHEF_SCHPO	3/45/46/45
fissionyeast_NGP_DDA_6h_3.13531.13531.3.0.dta	fissionyeast_NGP_DDA_6h_3	13531	3781.35	1043.78	3	KGVLQATJMTYGK	9,Oxidation[M];	8 2 0 0	(N(N(H(H(H(H)))(H(H)(H)(H)))))	8	18.1075	5.56489	41.401	0.00243	0.7771	1.17385e-28	0.00788782	0.00788782	1/sp|O59866|OSTB_SCHPO	1/275
fissionyeast_NGP_DDA_6h_3.13542.13542.3.0.dta	fissionyeast_NGP_DDA_6h_3	13542	3784.29	1196.82	3	VVGTJATYVGEK		12 2 0 0	(N(N(H(H(H(H(H))))(H(H(H(H(H(H(H))))))))))	5	15.472	5.44108	34.1007	0.00238	0.66382	1.34848e-23	0.00869565	0.00869565	3/sp|P0CU13|YI46_SCHPO/sp|Q9P7U4|YI75_SCHPO/sp|P0CU12|YHEF_SCHPO	3/45/46/45
fissionyeast_NGP_DDA_6h_3.13543.13543.3.0.dta	fissionyeast_NGP_DDA_6h_3	13543	3784.62	1304.85	3	VVGTJATYVGEK		14 2 0 0	(N(N(H(H(H(H(H(H)))))(H(H(H))(H(H(H(H(H)))))))))	5	30.6669	13.9982	61.6231	0.00702	1.7953	1.11875e-42	0	1.11875e-42	3/sp|P0CU13|YI46_SCHPO/sp|Q9P7U4|YI75_SCHPO/sp|P0CU12|YHEF_SCHPO	3/45/46/45
fissionyeast_NGP_DDA_6h_3.13584.13584.3.0.dta	fissionyeast_NGP_DDA_6h_3	13584	3795.75	1250.84	3	VVGTJATYVGEK		13 2 0 0	(N(N(H(H(H(H(H(H)))))(H(H)(H(H(H(H(H)))))))))	5	48.1437	22.986	94.865	0.0065	1.73354	1.54343e-65	0	1.54343e-65	3/sp|P0CU13|YI46_SCHPO/sp|Q9P7U4|YI75_SCHPO/sp|P0CU12|YHEF_SCHPO	3/45/46/45
fissionyeast_NGP_DDA_6h_3.13586.13586.3.0.dta	fissionyeast_NGP_DDA_6h_3	13586	3796.36	1358.87	3	VVGTJATYVGEK		15 2 0 0	(N(N(H(H(H(H(H(H(H))))))(H(H(H(H(H(H(H(H)))))))))))	5	17.642	10.2168	31.4315	0.00403	0.98925	9.30577e-22	0	9.30577e-22	3/sp|P0CU13|YI46_SCHPO/sp|Q9P7U4|YI75_SCHPO/sp|P0CU12|YHEF_SCHPO	3/45/46/45
fissionyeast_NGP_DDA_6h_3.13604.13604.3.0.dta	fissionyeast_NGP_DDA_6h_3	13604	3801.48	1196.82	3	VVGTJATYVGEK		12 2 0 0	(N(N(H(H(H(H(H))))(H(H(H(H)))(H(H(H)))))))	5	14.9839	6.57702	30.5968	0.00449	1.24987	3.54671e-21	0.00188679	0.00188679	3/sp|P0CU13|YI46_SCHPO/sp|Q9P7U4|YI75_SCHPO/sp|P0CU12|YHEF_SCHPO	3/45/46/45
fissionyeast_NGP_DDA_6h_3.13770.13770.3.0.dta	fissionyeast_NGP_DDA_6h_3	13770	3846.03	1043.78	3	KGVLQATJMTYGK	9,Oxidation[M];	8 2 0 0	(N(N(H(H(H(H)))(H(H)(H(H))))))	8	16.7888	7.89022	33.3147	0.0031	0.98993	3.90166e-23	0	3.90166e-23	1/sp|O59866|OSTB_SCHPO	1/275
fissionyeast_NGP_DDA_6h_3.14013.14013.2.0.dta	fissionyeast_NGP_DDA_6h_3	14013	3911.27	1551.64	2	VVGTJATYVGEK		9 2 0 0	(N(N(H(H(H(H(H))))(H(H(H(H)))))))	5	8.4833	7.03905	11.1655	0.00362	1.16765	4.51877e-08	0.000952381	0.000952426	3/sp|P0CU13|YI46_SCHPO/sp|Q9P7U4|YI75_SCHPO/sp|P0CU12|YHEF_SCHPO	3/45/46/45
fissionyeast_NGP_DDA_6h_3.14034.14034.3.0.dta	fissionyeast_NGP_DDA_6h_3	14034	3916.84	1043.78	3	KGVLQATJMTYGK	9,Oxidation[M];	8 2 0 0	(N(N(H(H(H(H)))(H(H)(H(H))))))	8	16.8574	5.93523	37.1414	0.00687	2.19402	1.00074e-25	0.00541516	0.00541516	1/sp|O59866|OSTB_SCHPO	1/275
fissionyeast_NGP_DDA_6h_3.14038.14038.2.0.dta	fissionyeast_NGP_DDA_6h_3	14038	3918	1470.62	2	VVGTJATYVGEK		8 2 0 0	(N(N(H(H(H(H)))(H(H(H(H)))))))	5	20.6165	6.39548	47.0269	0.00183	0.62165	1.44924e-32	0.00280636	0.00280636	3/sp|P0CU13|YI46_SCHPO/sp|Q9P7U4|YI75_SCHPO/sp|P0CU12|YHEF_SCHPO	3/45/46/45
fissionyeast_NGP_DDA_6h_3.14066.14066.3.0.dta	fissionyeast_NGP_DDA_6h_3	14066	3925.39	1475.23	3	VLNSDYSFJHTK		16 2 0 0	(N(N(H(H(H(H(H(H(H))))))(H(H(H(H(H))))(H(H(H(H))))))))	9	47.2317	20.1419	97.5413	0.00539	1.21784	3.16403e-67	0	3.16403e-67	1/sp|O14031|PGT1_SCHPO	1/464
fissionyeast_NGP_DDA_6h_3.14123.14123.2.0.dta	fissionyeast_NGP_DDA_6h_3	14123	3940.7	1470.62	2	VVGTJATYVGEK		8 2 0 0	(N(N(H(H(H(H)))(H(H(H(H)))))))	5	8.07849	5.88885	12.145	0.00299	1.01822	9.73195e-09	0.00623886	0.00623887	3/sp|P0CU13|YI46_SCHPO/sp|Q9P7U4|YI75_SCHPO/sp|P0CU12|YHEF_SCHPO	3/45/46/45
fissionyeast_NGP_DDA_6h_3.14307.14307.3.0.dta	fissionyeast_NGP_DDA_6h_3	14307	3990.58	1003.41	3	JYSHGLAWTEK		8 2 0 0	(N(N(H(H(H(H)))(H(H)(H)(H)))))	1	27.1454	14.3558	50.8976	0.00219	0.72794	3.00644e-35	0	3.00644e-35	1/sp|O94680|PDAT_SCHPO	1/451
fissionyeast_NGP_DDA_6h_3.14339.14339.3.0.dta	fissionyeast_NGP_DDA_6h_3	14339	3999.14	1043.78	3	KGVLQATJMTYGK	9,Oxidation[M];	8 2 0 0	(N(N(H(H(H(H)))(H(H)(H(H))))))	8	24.2068	8.05408	54.2049	0.00336	1.07333	1.76039e-37	0	1.76039e-37	1/sp|O59866|OSTB_SCHPO	1/275
fissionyeast_NGP_DDA_6h_3.14351.14351.3.0.dta	fissionyeast_NGP_DDA_6h_3	14351	4002.37	1057.42	3	JYSHGLAWTEK		9 2 0 0	(N(N(H(H)(H(H)(H(H(H(H(H)))))))))	1	27.209	10.2209	58.7584	0.00303	0.95587	6.93494e-41	0	6.93494e-41	1/sp|O94680|PDAT_SCHPO	1/451
fissionyeast_NGP_DDA_6h_3.14372.14372.3.0.dta	fissionyeast_NGP_DDA_6h_3	14372	4008.2	1003.41	3	JYSHGLAWTEK		8 2 0 0	(N(N(H(H(H(H)))(H(H(H(H)))))))	1	17.0726	10.884	28.5658	0.00281	0.93438	7.3206e-20	0	7.3206e-20	1/sp|O94680|PDAT_SCHPO	1/451
fissionyeast_NGP_DDA_6h_3.14524.14524.3.0.dta	fissionyeast_NGP_DDA_6h_3	14524	4049.15	1043.78	3	KGVLQATJMTYGK	9,Oxidation[M];	8 2 0 0	(N(N(H(H(H(H)))(H(H)(H(H))))))	8	26.1436	10.998	54.2712	0.00342	1.09155	1.50437e-37	0	1.50437e-37	1/sp|O59866|OSTB_SCHPO	1/275
fissionyeast_NGP_DDA_6h_3.14569.14569.3.0.dta	fissionyeast_NGP_DDA_6h_3	14569	4061.38	929.077	3	LJTSEELPFTKK		6 2 0 0	(N(N(H(H(H))(H(H(H))))))	2	9.26466	6.58056	14.2494	-0.01113	-3.99766	3.84341e-10	0.00188679	0.00188679	1/sp|Q10435|YDE1_SCHPO	1/42
fissionyeast_NGP_DDA_6h_3.14589.14589.3.0.dta	fissionyeast_NGP_DDA_6h_3	14589	4066.73	1043.78	3	KGVLQATJMTYGK	9,Oxidation[M];	8 2 0 0	(N(N(H(H(H(H)))(H(H)(H)(H)))))	8	41.7584	27.6693	67.9239	0.00423	1.35326	7.89034e-47	0	7.89034e-47	1/sp|O59866|OSTB_SCHPO	1/275
fissionyeast_NGP_DDA_6h_3.14742.14742.3.0.dta	fissionyeast_NGP_DDA_6h_3	14742	4108.12	1161.11	3	ETJNSDAGYTEPYR		9 2 0 0	(N(N(H(H(H(H(H))))(H(H(H(H)))))))	3	13.6007	11.8967	16.7654	0.00162	0.46458	9.57375e-12	0	9.57375e-12	1/sp|Q9US55|GLU2A_SCHPO	1/262
fissionyeast_NGP_DDA_6h_3.14791.14791.3.0.dta	fissionyeast_NGP_DDA_6h_3	14791	4121.37	1107.09	3	ETJNSDAGYTEPYR		8 2 0 0	(N(N(H(H(H(H)))(H(H(H(H)))))))	3	12.4349	13.3956	10.6507	0.00214	0.64436	1.01836e-07	0	1.01836e-07	1/sp|Q9US55|GLU2A_SCHPO	1/262
fissionyeast_NGP_DDA_6h_3.14842.14842.3.0.dta	fissionyeast_NGP_DDA_6h_3	14842	4134.99	1132.13	3	VYGSQGJSTVLSR		10 2 0 0	(N(N(H(H(H)(H(H)))(H(H(H(H(H))))))))	7	44.5427	41.0147	51.0947	0.00398	1.17309	2.52938e-35	0	2.52938e-35	1/sp|Q9USK8|AGS1_SCHPO	1/1016
fissionyeast_NGP_DDA_6h_3.14864.14864.2.0.dta	fissionyeast_NGP_DDA_6h_3	14864	4140.9	1697.69	2	VYGSQGJSTVLSR		10 2 0 0	(N(N(H(H(H(H)))(H(H(H))(H(H)(H))))))	7	33.048	20.2179	56.8754	0.00242	0.71322	1.85211e-39	0	1.85211e-39	1/sp|Q9USK8|AGS1_SCHPO	1/1016
fissionyeast_NGP_DDA_6h_3.14874.14874.2.0.dta	fissionyeast_NGP_DDA_6h_3	14874	4143.58	1660.14	2	ETJNSDAGYTEPYR		8 2 0 0	(N(N(H(H(H(H)))(H(H(H(H)))))))	3	6.7507	6.95716	6.36727	0.00132	0.39912	5.66219e-05	0.000952381	0.00100899	1/sp|Q9US55|GLU2A_SCHPO	1/262
fissionyeast_NGP_DDA_6h_3.14901.14901.3.0.dta	fissionyeast_NGP_DDA_6h_3	14901	4150.92	1107.09	3	ETJNSDAGYTEPYR		8 2 0 0	(N(N(H(H(H(H)))(H(H)(H(H))))))	3	14.0913	14.0594	14.1505	0.00296	0.892	4.75189e-10	0	4.75189e-10	1/sp|Q9US55|GLU2A_SCHPO	1/262
fissionyeast_NGP_DDA_6h_3.15035.15035.2.0.dta	fissionyeast_NGP_DDA_6h_3	15035	4187.62	1312.09	2	LJTSEELPFTKK		5 2 0 0	(N(N(H(H(H))(H(H)))))	2	6.93115	5.97185	8.71271	-0.01019	-3.88306	2.0538e-06	0.00541516	0.00541721	1/sp|Q10435|YDE1_SCHPO	1/42
fissionyeast_NGP_DDA_6h_3.15099.15099.2.0.dta	fissionyeast_NGP_DDA_6h_3	15099	4205.09	1312.09	2	LJTSEELPFTKK		5 2 0 0	(N(N(H(H(H))(H(H)))))	2	8.05095	7.86264	8.40067	-0.01004	-3.82588	3.22019e-06	0	3.22019e-06	1/sp|Q10435|YDE1_SCHPO	1/42
fissionyeast_NGP_DDA_6h_3.15164.15164.2.0.dta	fissionyeast_NGP_DDA_6h_3	15164	4222.74	1312.09	2	LJTSEELPFTKK		5 2 0 0	(N(N(H(H(H))(H(H)))))	2	6.71612	6.1425	7.78141	-0.01003	-3.82283	9.18051e-06	0.00457038	0.00457955	1/sp|Q10435|YDE1_SCHPO	1/42
fissionyeast_NGP_DDA_6h_3.15694.15694.3.0.dta	fissionyeast_NGP_DDA_6h_3	15694	4365.11	1630.62	3	HSYNPJGTIPECPSR	12,Carbamidomethyl[C];	17 2 0 0	(N(N(H(H(H(H(H(H(H(H)))))))(H(H(H(H(H(H(H(H(H))))))))))))	6	7.55913	10.0708	2.89464	0.00502	1.02578	0.00684331	0	0.00684331	1/sp|Q9USU5|GAS2_SCHPO	1/344
fissionyeast_NGP_DDA_6h_3.15705.15705.3.0.dta	fissionyeast_NGP_DDA_6h_3	15705	4368.07	1043.78	3	KGVLQATJMTYGK	9,Oxidation[M];	8 2 0 0	(N(N(H(H(H(H)))(H(H)(H(H))))))	8	8.62503	8.82257	8.25816	2e-05	0.00633	3.86438e-06	0	3.86438e-06	1/sp|O59866|OSTB_SCHPO	1/275
fissionyeast_NGP_DDA_6h_3.15737.15737.3.0.dta	fissionyeast_NGP_DDA_6h_3	15737	4376.58	1417.88	3	JLSADIPAK		18 2 0 0	(N(N(H(H(H(H(H(H(H(H(H))))))))(H(H(H(H(H))))(H(H(H(H))))))))	1	6.58416	7.71878	4.47701	0.00415	0.97574	0.000695146	0	0.000695146	1/sp|P87167|BUT2_SCHPO	1/215
fissionyeast_NGP_DDA_6h_3.15747.15747.3.0.dta	fissionyeast_NGP_DDA_6h_3	15747	4379.26	1038.45	3	KGVLQATJMTYGK		8 2 0 0	(N(N(H(H(H(H)))(H(H(H(H)))))))	8	60.9192	56.1212	69.8298	0.00256	0.82381	2.30018e-48	0	2.30018e-48	1/sp|O59866|OSTB_SCHPO	1/275
fissionyeast_NGP_DDA_6h_3.15769.15769.3.0.dta	fissionyeast_NGP_DDA_6h_3	15769	4385.17	1363.86	3	JLSADIPAK		17 2 0 0	(N(N(H(H(H(H(H(H)))))(H(H(H(H(H(H)))))(H(H(H(H(H)))))))))	1	27.911	11.9281	57.5936	0.00824	2.01559	5.82762e-40	0	5.82762e-40	1/sp|P87167|BUT2_SCHPO	1/215
fissionyeast_NGP_DDA_6h_3.15782.15782.3.0.dta	fissionyeast_NGP_DDA_6h_3	15782	4388.76	1309.85	3	JLSADIPAK		16 2 0 0	(N(N(H(H(H(H(H(H(H))))))(H(H(H(H)))(H(H(H(H(H)))))))))	1	19.2539	13.5045	29.9314	0.00873	2.22235	9.99019e-21	0	9.99019e-21	1/sp|P87167|BUT2_SCHPO	1/215
fissionyeast_NGP_DDA_6h_3.15813.15813.3.0.dta	fissionyeast_NGP_DDA_6h_3	15813	4397.1	1038.45	3	KGVLQATJMTYGK		8 2 0 0	(N(N(H(H)(H(H(H(H(H(H)))))))))	8	50.9305	45.183	61.6044	0.00293	0.94137	1.22416e-42	0	1.22416e-42	1/sp|O59866|OSTB_SCHPO	1/275
fissionyeast_NGP_DDA_6h_3.15858.15858.4.1.dta	fissionyeast_NGP_DDA_6h_3	15858	4409.17	1223.21	4	HSYNPJGTIPECPSR	12,Carbamidomethyl[C];	17 2 0 0	(N(N(H(H(H(H(H(H)))))(H(H(H(H(H))))(H(H(H(H(H(H))))))))))	6	10.9637	12.747	7.65167	0.00365	0.74725	1.08668e-05	0	1.08668e-05	1/sp|Q9USU5|GAS2_SCHPO	1/344
fissionyeast_NGP_DDA_6h_3.15869.15869.3.0.dta	fissionyeast_NGP_DDA_6h_3	15869	4412.13	1363.86	3	JLSADIPAK		17 2 0 0	(N(N(H(H(H(H(H(H(H(H)))))))(H(H(H(H)))(H(H(H(H(H)))))))))	1	36.8435	19.2574	69.5035	0.00758	1.85274	3.56012e-48	0	3.56012e-48	1/sp|P87167|BUT2_SCHPO	1/215
fissionyeast_NGP_DDA_6h_3.15870.15870.3.0.dta	fissionyeast_NGP_DDA_6h_3	15870	4412.45	1684.64	3	HSYNPJGTIPECPSR	12,Carbamidomethyl[C];	18 2 0 0	(N(N(H(H(H(H(H(H(H(H(H))))))))(H(H(H(H(H))))(H(H(H(H))))))))	6	10.6956	13.1176	6.19753	0.00574	1.13551	7.33925e-05	0	7.33925e-05	1/sp|Q9USU5|GAS2_SCHPO	1/344
fissionyeast_NGP_DDA_6h_3.15880.15880.3.0.dta	fissionyeast_NGP_DDA_6h_3	15880	4415.13	1038.45	3	KGVLQATJMTYGK		8 2 0 0	(N(N(H(H(H(H)))(H(H)(H)(H)))))	8	49.989	47.2663	55.0454	0.00251	0.80647	4.58586e-38	0	4.58586e-38	1/sp|O59866|OSTB_SCHPO	1/275
fissionyeast_NGP_DDA_6h_3.15934.15934.3.0.dta	fissionyeast_NGP_DDA_6h_3	15934	4429.66	1309.84	3	JLSADIPAK		16 2 0 0	(N(N(H(H(H(H(H(H(H(H)))))))(H(H(H))(H(H(H(H(H)))))))))	1	30.9441	17.5335	55.8495	0.00433	1.10333	1.16072e-38	0	1.16072e-38	1/sp|P87167|BUT2_SCHPO	1/215
fissionyeast_NGP_DDA_6h_3.15936.15936.3.0.dta	fissionyeast_NGP_DDA_6h_3	15936	4430.27	1255.83	3	JLSADIPAK		15 2 0 0	(N(N(H(H(H(H(H(H(H))))))(H(H)(H(H(H(H(H(H))))))))))	1	12.2056	10.204	15.9228	0.00545	1.44624	3.46236e-11	0	3.46236e-11	1/sp|P87167|BUT2_SCHPO	1/215
fissionyeast_NGP_DDA_6h_3.15959.15959.3.0.dta	fissionyeast_NGP_DDA_6h_3	15959	4436.47	1363.86	3	JLSADIPAK		17 2 0 0	(N(N(H(H(H(H(H(H(H))))))(H(H(H(H)))(H(H(H(H(H(H))))))))))	1	26.7115	20.0897	39.0091	0.00504	1.2314	6.80636e-27	0	6.80636e-27	1/sp|P87167|BUT2_SCHPO	1/215
fissionyeast_NGP_DDA_6h_3.15980.15980.3.0.dta	fissionyeast_NGP_DDA_6h_3	15980	4442.1	1630.62	3	HSYNPJGTIPECPSR	12,Carbamidomethyl[C];	17 2 0 0	(N(N(H(H(H(H(H(H(H(H)))))))(H(H(H(H)))(H(H(H(H(H)))))))))	6	30.1005	17.8158	52.915	0.00645	1.31843	9.47065e-37	0	9.47065e-37	1/sp|Q9USU5|GAS2_SCHPO	1/344
fissionyeast_NGP_DDA_6h_3.15981.15981.3.0.dta	fissionyeast_NGP_DDA_6h_3	15981	4442.38	1522.58	3	HSYNPJGTIPECPSR	12,Carbamidomethyl[C];	15 2 0 0	(N(N(H(H(H(H(H(H(H))))))(H(H(H(H(H(H(H(H)))))))))))	6	21.7441	19.0586	26.7314	0.0054	1.18246	1.42698e-18	0	1.42698e-18	1/sp|Q9USU5|GAS2_SCHPO	1/344
fissionyeast_NGP_DDA_6h_3.16001.16001.3.0.dta	fissionyeast_NGP_DDA_6h_3	16001	4447.68	1309.84	3	JLSADIPAK		16 2 0 0	(N(N(H(H(H(H(H(H(H(H)))))))(H(H(H))(H(H(H(H(H)))))))))	1	59.9768	37.7579	101.24	0.00441	1.12395	7.25552e-70	0	7.25552e-70	1/sp|P87167|BUT2_SCHPO	1/215
fissionyeast_NGP_DDA_6h_3.16099.16099.3.0.dta	fissionyeast_NGP_DDA_6h_3	16099	4474.13	1255.83	3	JLSADIPAK		15 2 0 0	(N(N(H(H(H(H(H(H(H))))))(H(H(H(H(H(H(H(H)))))))))))	1	57.5823	43.4603	83.8088	0.00513	1.36179	5.07662e-58	0	5.07662e-58	1/sp|P87167|BUT2_SCHPO	1/215
fissionyeast_NGP_DDA_6h_3.16102.16102.3.0.dta	fissionyeast_NGP_DDA_6h_3	16102	4475.02	1201.81	3	JLSADIPAK		14 2 0 0	(N(N(H(H(H(H(H(H(H))))))(H(H(H))(H(H(H(H))))))))	1	39.5754	26.9549	63.0135	0.00404	1.12233	1.57529e-43	0	1.57529e-43	1/sp|P87167|BUT2_SCHPO	1/215
fissionyeast_NGP_DDA_6h_3.16124.16124.2.0.dta	fissionyeast_NGP_DDA_6h_3	16124	4480.91	1802.21	2	JLSADIPAK		14 2 0 0	(N(N(H(H(H(H(H(H(H))))))(H(H(H(H(H(H(H))))))))))	1	8.04752	10.1937	4.06176	0.00159	0.44158	0.00130231	0	0.00130231	1/sp|P87167|BUT2_SCHPO	1/215
fissionyeast_NGP_DDA_6h_3.16197.16197.3.0.dta	fissionyeast_NGP_DDA_6h_3	16197	4500.4	1255.83	3	JLSADIPAK		15 2 0 0	(N(N(H(H(H(H(H(H(H))))))(H(H(H(H(H(H(H(H)))))))))))	1	63.1636	43.7402	99.2356	0.00563	1.49404	2.29515e-68	0	2.29515e-68	1/sp|P87167|BUT2_SCHPO	1/215
fissionyeast_NGP_DDA_6h_3.16198.16198.3.0.dta	fissionyeast_NGP_DDA_6h_3	16198	4500.68	1343.18	3	JDTQFYIK		16 2 0 0	(N(N(H(H(H(H(H(H(H))))))(H(H(H(H(H))))(H(H(H(H))))))))	1	44.319	31.6009	67.9383	0.0058	1.44043	6.35615e-47	0	6.35615e-47	1/sp|Q9USU5|GAS2_SCHPO	1/34
fissionyeast_NGP_DDA_6h_3.16200.16200.3.0.dta	fissionyeast_NGP_DDA_6h_3	16200	4501.29	1309.85	3	JLSADIPAK		16 2 0 0	(N(N(H(H(H(H(H(H(H(H)))))))(H(H(H))(H(H(H(H(H)))))))))	1	42.3275	26.8953	70.9873	0.00719	1.8305	2.88555e-49	0	2.88555e-49	1/sp|P87167|BUT2_SCHPO	1/215
fissionyeast_NGP_DDA_6h_3.16203.16203.2.0.dta	fissionyeast_NGP_DDA_6h_3	16203	4502.12	1721.18	2	JLSADIPAK		13 2 0 0	(N(N(H(H(H(H(H(H(H))))))(H(H(H(H(H(H)))))))))	1	5.62737	6.98411	3.10772	0.00204	0.59297	0.00488036	0.000952381	0.00583141	1/sp|P87167|BUT2_SCHPO	1/215
fissionyeast_NGP_DDA_6h_3.16208.16208.3.0.dta	fissionyeast_NGP_DDA_6h_3	16208	4503.35	1201.81	3	JLSADIPAK		14 2 0 0	(N(N(H(H(H(H(H(H)))))(H(H(H))(H(H(H(H(H)))))))))	1	58.1089	43.2245	85.7515	0.00483	1.33962	1.89497e-59	0	1.89497e-59	1/sp|P87167|BUT2_SCHPO	1/215
fissionyeast_NGP_DDA_6h_3.16209.16209.3.0.dta	fissionyeast_NGP_DDA_6h_3	16209	4503.63	1468.57	3	HSYNPJGTIPECPSR	12,Carbamidomethyl[C];	14 2 0 0	(N(N(H(H(H(H(H(H(H))))))(H(H(H(H)))(H(H(H)))))))	6	17.3461	14.3933	22.8298	0.00637	1.44588	7.217e-16	0	7.217e-16	1/sp|Q9USU5|GAS2_SCHPO	1/344
fissionyeast_NGP_DDA_6h_3.16211.16211.3.0.dta	fissionyeast_NGP_DDA_6h_3	16211	4504.24	1576.6	3	HSYNPJGTIPECPSR	12,Carbamidomethyl[C];	16 2 0 0	(N(N(H(H(H(H(H(H(H(H)))))))(H(H(H(H(H(H(H(H)))))))))))	6	9.25282	12.7878	2.68794	0.00535	1.13062	0.00884578	0	0.00884578	1/sp|Q9USU5|GAS2_SCHPO	1/344
fissionyeast_NGP_DDA_6h_3.16242.16242.3.0.dta	fissionyeast_NGP_DDA_6h_3	16242	4512.48	1522.58	3	HSYNPJGTIPECPSR	12,Carbamidomethyl[C];	15 2 0 0	(N(N(H(H(H(H(H(H(H))))))(H(H(H(H(H(H(H(H)))))))))))	6	5.54974	6.95913	2.93231	0.00762	1.66803	0.00658207	0.000952381	0.00753263	1/sp|Q9USU5|GAS2_SCHPO	1/344
fissionyeast_NGP_DDA_6h_3.16245.16245.2.0.dta	fissionyeast_NGP_DDA_6h_3	16245	4513.35	1346.56	2	JDTQFYIK		4 5 0 0	(N(N(H(H)(N)(H(N)(N(H))))))	1	14.649	7.9461	27.0971	-0.00086	-0.32059	8.26794e-19	0	8.26794e-19	1/sp|Q9USU5|GAS2_SCHPO	1/34
fissionyeast_NGP_DDA_6h_3.16252.16252.3.0.dta	fissionyeast_NGP_DDA_6h_3	16252	4515.15	1147.79	3	JLSADIPAK		13 2 0 0	(N(N(H(H(H(H(H(H)))))(H(H)(H(H(H(H(H)))))))))	1	31.5439	21.4892	50.2169	0.00366	1.06256	9.06522e-35	0	9.06522e-35	1/sp|P87167|BUT2_SCHPO	1/215
fissionyeast_NGP_DDA_6h_3.16263.16263.3.0.dta	fissionyeast_NGP_DDA_6h_3	16263	4518.1	1255.83	3	JLSADIPAK		15 2 0 0	(N(N(H(H(H(H(H(H(H))))))(H(H(H(H(H(H(H(H)))))))))))	1	54.4917	32.066	96.1393	0.00594	1.5769	2.44314e-66	0	2.44314e-66	1/sp|P87167|BUT2_SCHPO	1/215
fissionyeast_NGP_DDA_6h_3.16285.16285.3.0.dta	fissionyeast_NGP_DDA_6h_3	16285	4524.06	1201.81	3	JLSADIPAK		14 2 0 0	(N(N(H(H(H(H(H(H)))))(H(H(H))(H(H(H(H(H)))))))))	1	64.1069	42.2219	104.751	0.00474	1.31631	4.2595e-72	0	4.2595e-72	1/sp|P87167|BUT2_SCHPO	1/215
fissionyeast_NGP_DDA_6h_3.16298.16298.2.0.dta	fissionyeast_NGP_DDA_6h_3	16298	4527.61	1721.18	2	JLSADIPAK		13 2 0 0	(N(N(H(H(H(H(H(H)))))(H(H(H(H(H(H(H))))))))))	1	14.979	13.7419	17.2764	0.00154	0.44826	4.37608e-12	0	4.37608e-12	1/sp|P87167|BUT2_SCHPO	1/215
fissionyeast_NGP_DDA_6h_3.16320.16320.3.0.dta	fissionyeast_NGP_DDA_6h_3	16320	4533.49	1147.79	3	JLSADIPAK		13 2 0 0	(N(N(H(H(H(H(H))))(H(H(H(H(H(H(H(H)))))))))))	1	49.9035	39.5488	69.1338	0.00321	0.93354	7.25727e-48	0	7.25727e-48	1/sp|P87167|BUT2_SCHPO	1/215
fissionyeast_NGP_DDA_6h_3.16364.16364.2.0.dta	fissionyeast_NGP_DDA_6h_3	16364	4545.27	1721.18	2	JLSADIPAK		13 2 0 0	(N(N(H(H(H(H(H))))(H(H(H(H(H(H(H(H)))))))))))	1	32.6172	31.2845	35.0924	0.00241	0.69933	2.53798e-24	0	2.53798e-24	1/sp|P87167|BUT2_SCHPO	1/215
fissionyeast_NGP_DDA_6h_3.16385.16385.3.0.dta	fissionyeast_NGP_DDA_6h_3	16385	4550.84	1201.81	3	JLSADIPAK		14 2 0 0	(N(N(H(H(H(H(H(H)))))(H(H(H))(H(H(H(H(H)))))))))	1	57.2088	38.7891	91.4167	0.00342	0.94916	4.23129e-63	0	4.23129e-63	1/sp|P87167|BUT2_SCHPO	1/215
fissionyeast_NGP_DDA_6h_3.16395.16395.3.0.dta	fissionyeast_NGP_DDA_6h_3	16395	4553.51	1147.79	3	JLSADIPAK		13 2 0 0	(N(N(H(H(H(H(H))))(H(H(H(H(H(H(H(H)))))))))))	1	55.8897	43.7244	78.4824	0.00445	1.29444	2.59453e-54	0	2.59453e-54	1/sp|P87167|BUT2_SCHPO	1/215
fissionyeast_NGP_DDA_6h_3.16400.16400.2.0.dta	fissionyeast_NGP_DDA_6h_3	16400	4554.94	1640.16	2	JLSADIPAK		12 2 0 0	(N(N(H(H(H(H(H))))(H(H)(H(H(H))(H(H)))))))	1	20.0166	15.1515	29.0517	0.00307	0.9362	3.94436e-20	0	3.94436e-20	1/sp|P87167|BUT2_SCHPO	1/215
fissionyeast_NGP_DDA_6h_3.16418.16418.3.0.dta	fissionyeast_NGP_DDA_6h_3	16418	4559.67	1093.77	3	JLSADIPAK		12 2 0 0	(N(N(H(H(H(H(H))))(H(H(H(H)))(H(H(H)))))))	1	45.2736	35.5858	63.2653	0.00492	1.49912	9.61404e-44	0	9.61404e-44	1/sp|P87167|BUT2_SCHPO	1/215
fissionyeast_NGP_DDA_6h_3.16429.16429.2.0.dta	fissionyeast_NGP_DDA_6h_3	16429	4562.62	1721.18	2	JLSADIPAK		13 2 0 0	(N(N(H(H(H(H))(H(H(H))))(H(H(H(H(H(H)))))))))	1	40.4097	31.6339	56.7075	0.00303	0.88007	2.93358e-39	0	2.93358e-39	1/sp|P87167|BUT2_SCHPO	1/215
fissionyeast_NGP_DDA_6h_3.16440.16440.3.0.dta	fissionyeast_NGP_DDA_6h_3	16440	4565.58	1255.83	3	JLSADIPAK		15 2 0 0	(N(N(H(H(H(H(H(H(H))))))(H(H(H(H(H(H(H(H)))))))))))	1	32.037	13.362	66.719	0.00649	1.7235	3.06506e-46	0	3.06506e-46	1/sp|P87167|BUT2_SCHPO	1/215
fissionyeast_NGP_DDA_6h_3.16462.16462.3.0.dta	fissionyeast_NGP_DDA_6h_3	16462	4571.76	1147.79	3	JLSADIPAK		13 2 0 0	(N(N(H(H(H(H))(H(H(H))))(H(H(H(H(H(H)))))))))	1	62.5962	42.526	99.8696	0.0049	1.42346	4.91544e-69	0	4.91544e-69	1/sp|P87167|BUT2_SCHPO	1/215
fissionyeast_NGP_DDA_6h_3.16473.16473.2.0.dta	fissionyeast_NGP_DDA_6h_3	16473	4574.71	1640.16	2	JLSADIPAK		12 2 0 0	(N(N(H(H(H(H(H))))(H(H(H(H)))(H(H(H)))))))	1	38.0492	25.5298	61.2996	0.00312	0.95083	1.65923e-42	0	1.65923e-42	1/sp|P87167|BUT2_SCHPO	1/215
fissionyeast_NGP_DDA_6h_3.16494.16494.3.0.dta	fissionyeast_NGP_DDA_6h_3	16494	4580.29	1093.77	3	JLSADIPAK		12 2 0 0	(N(N(H(H(H(H(H))))(H(H(H(H)))(H(H(H)))))))	1	46.4701	41.6245	55.4689	0.00476	1.45155	2.35451e-38	0	2.35451e-38	1/sp|P87167|BUT2_SCHPO	1/215
fissionyeast_NGP_DDA_6h_3.16505.16505.2.0.dta	fissionyeast_NGP_DDA_6h_3	16505	4583.3	1721.18	2	JLSADIPAK		13 2 0 0	(N(N(H(H(H(H(H))))(H(H(H(H(H(H(H(H)))))))))))	1	34.455	22.1487	57.3095	0.0029	0.84346	1.15656e-39	0	1.15656e-39	1/sp|P87167|BUT2_SCHPO	1/215
fissionyeast_NGP_DDA_6h_3.16528.16528.3.0.dta	fissionyeast_NGP_DDA_6h_3	16528	4589.67	1255.83	3	JLSADIPAK		15 2 0 0	(N(N(H(H(H(H(H(H(H))))))(H(H)(H(H(H(H(H(H))))))))))	1	20.8792	9.9548	41.1675	0.00149	0.39697	2.07526e-28	0	2.07526e-28	1/sp|P87167|BUT2_SCHPO	1/215
fissionyeast_NGP_DDA_6h_3.16529.16529.2.0.dta	fissionyeast_NGP_DDA_6h_3	16529	4589.95	1802.21	2	JLSADIPAK		14 2 0 0	(N(N(H(H(H(H(H(H(H))))))(H(H(H(H(H(H(H))))))))))	1	6.6045	6.72847	6.37428	-0.00132	-0.36654	5.60627e-05	0.000952381	0.00100842	1/sp|P87167|BUT2_SCHPO	1/215
fissionyeast_NGP_DDA_6h_3.16537.16537.2.0.dta	fissionyeast_NGP_DDA_6h_3	16537	4592.02	1640.16	2	JLSADIPAK		12 2 0 0	(N(N(H(H(H(H(H))))(H(H(H(H)))(H(H(H)))))))	1	39.6502	28.0239	61.242	0.00286	0.87155	1.84753e-42	0	1.84753e-42	1/sp|P87167|BUT2_SCHPO	1/215
fissionyeast_NGP_DDA_6h_3.16549.16549.3.0.dta	fissionyeast_NGP_DDA_6h_3	16549	4595.25	1147.79	3	JLSADIPAK		13 2 0 0	(N(N(H(H(H(H(H))))(H(H(H(H(H(H(H(H)))))))))))	1	49.908	33.4824	80.4126	0.00345	1.00241	1.24688e-55	0	1.24688e-55	1/sp|P87167|BUT2_SCHPO	1/215
fissionyeast_NGP_DDA_6h_3.16562.16562.3.0.dta	fissionyeast_NGP_DDA_6h_3	16562	4598.79	1309.84	3	JLSADIPAK		16 2 0 0	(N(N(H(H(H(H(H(H(H(H)))))))(H(H(H(H(H(H(H(H)))))))))))	1	5.98552	7.05233	4.00431	0.00395	1.00479	0.00138911	0.000952381	0.00234123	1/sp|P87167|BUT2_SCHPO	1/215
fissionyeast_NGP_DDA_6h_3.16571.16571.2.0.dta	fissionyeast_NGP_DDA_6h_3	16571	4601.14	1559.13	2	JLSADIPAK		11 2 0 0	(N(N(H(H(H(H(H))))(H(H(H))(H(H(H)))))))	1	18.4638	9.80387	34.5466	0.00331	1.06296	6.75606e-24	0	6.75606e-24	1/sp|P87167|BUT2_SCHPO	1/215
fissionyeast_NGP_DDA_6h_3.16593.16593.3.0.dta	fissionyeast_NGP_DDA_6h_3	16593	4607.03	1093.77	3	JLSADIPAK		12 2 0 0	(N(N(H(H(H))(H(H(H(H(H))))(H(H(H(H))))))))	1	45.346	32.6109	68.997	0.00403	1.22833	9.10436e-48	0	9.10436e-48	1/sp|P87167|BUT2_SCHPO	1/215
fissionyeast_NGP_DDA_6h_3.16594.16594.2.0.dta	fissionyeast_NGP_DDA_6h_3	16594	4607.36	1721.18	2	JLSADIPAK		13 2 0 0	(N(N(H(H)(H(H(H(H(H(H)))))(H(H(H(H(H)))))))))	1	12.5503	12.9189	11.8657	0.00312	0.9068	1.59299e-08	0	1.59299e-08	1/sp|P87167|BUT2_SCHPO	1/215
fissionyeast_NGP_DDA_6h_3.16598.16598.3.0.dta	fissionyeast_NGP_DDA_6h_3	16598	4608.47	1252.49	3	HSYNPJGTIPECPSR	12,Carbamidomethyl[C];	10 2 0 0	(N(N(H(H(H(H(H))))(H(H(H(H(H))))))))	6	8.55649	10.6613	4.64749	0.00278	0.73944	0.000564064	0	0.000564064	1/sp|Q9USU5|GAS2_SCHPO	1/344
fissionyeast_NGP_DDA_6h_3.16607.16607.3.0.dta	fissionyeast_NGP_DDA_6h_3	16607	4610.87	1039.76	3	JLSADIPAK		11 2 0 0	(N(N(H(H(H(H)))(H(H(H(H(H(H(H))))))))))	1	22.9918	16.2296	35.5502	0.00139	0.4451	8.56446e-25	0	8.56446e-25	1/sp|P87167|BUT2_SCHPO	1/215
fissionyeast_NGP_DDA_6h_3.16625.16625.3.0.dta	fissionyeast_NGP_DDA_6h_3	16625	4615.61	1147.79	3	JLSADIPAK		13 2 0 0	(N(N(H(H(H(H(H(H)))))(H(H)(H(H(H(H(H)))))))))	1	35.3586	17.9656	67.6597	0.0032	0.93092	9.35369e-47	0	9.35369e-47	1/sp|P87167|BUT2_SCHPO	1/215
fissionyeast_NGP_DDA_6h_3.16626.16626.2.0.dta	fissionyeast_NGP_DDA_6h_3	16626	4615.89	1640.16	2	JLSADIPAK		12 2 0 0	(N(N(H(H(H(H)))(H(H(H(H(H(H(H(H)))))))))))	1	19.1611	19.2107	19.069	0.00274	0.83556	3.32494e-13	0	3.32494e-13	1/sp|P87167|BUT2_SCHPO	1/215
fissionyeast_NGP_DDA_6h_3.16629.16629.3.0.dta	fissionyeast_NGP_DDA_6h_3	16629	4616.78	1255.83	3	JLSADIPAK		15 2 0 0	(N(N(H(H(H(H(H(H(H))))))(H(H)(H(H(H(H(H(H))))))))))	1	9.93941	5.50314	18.1782	0.00081	0.21452	1.28656e-12	0.00869565	0.00869565	1/sp|P87167|BUT2_SCHPO	1/215
fissionyeast_NGP_DDA_6h_3.16638.16638.2.0.dta	fissionyeast_NGP_DDA_6h_3	16638	4619.16	1559.13	2	JLSADIPAK		11 2 0 0	(N(N(H(H(H(H)))(H(H(H(H)))(H(H(H)))))))	1	17.0157	19.3775	12.6296	0.00267	0.85701	4.99404e-09	0	4.99404e-09	1/sp|P87167|BUT2_SCHPO	1/215
fissionyeast_NGP_DDA_6h_3.16682.16682.3.0.dta	fissionyeast_NGP_DDA_6h_3	16682	4631.05	1093.77	3	JLSADIPAK		12 2 0 0	(N(N(H(H(H(H(H))))(H(H(H(H)))(H(H(H)))))))	1	25.352	11.5004	51.0765	0.00406	1.23839	2.7328e-35	0	2.7328e-35	1/sp|P87167|BUT2_SCHPO	1/215
fissionyeast_NGP_DDA_6h_3.16683.16683.3.0.dta	fissionyeast_NGP_DDA_6h_3	16683	4631.32	1201.81	3	JLSADIPAK		14 2 0 0	(N(N(H(H(H(H(H))))(H(H(H(H(H(H(H(H(H))))))))))))	1	18.781	12.7928	29.9019	0.00486	1.34961	1.04426e-20	0	1.04426e-20	1/sp|P87167|BUT2_SCHPO	1/215
fissionyeast_NGP_DDA_6h_3.16691.16691.3.0.dta	fissionyeast_NGP_DDA_6h_3	16691	4633.4	1147.79	3	JLSADIPAK		13 2 0 0	(N(N(H(H(H(H(H(H)))))(H(H)(H(H(H(H(H)))))))))	1	30.0304	14.8206	58.2772	0.00246	0.71473	2.20358e-40	0	2.20358e-40	1/sp|P87167|BUT2_SCHPO	1/215
fissionyeast_NGP_DDA_6h_3.16692.16692.2.0.dta	fissionyeast_NGP_DDA_6h_3	16692	4633.68	1640.16	2	JLSADIPAK		12 2 0 0	(N(N(H(H(H(H(H(H)))))(H(H(H(H(H(H)))))))))	1	8.17064	7.65319	9.13161	0.00273	0.83251	1.25607e-06	0	1.25607e-06	1/sp|P87167|BUT2_SCHPO	1/215
fissionyeast_NGP_DDA_6h_3.16693.16693.3.0.dta	fissionyeast_NGP_DDA_6h_3	16693	4634.01	1039.76	3	JLSADIPAK		11 2 0 0	(N(N(H(H(H(H(H))))(H(H(H))(H(H(H)))))))	1	16.7258	7.86318	33.1849	0.00268	0.86085	5.22615e-23	0	5.22615e-23	1/sp|P87167|BUT2_SCHPO	1/215
fissionyeast_NGP_DDA_6h_3.16694.16694.3.0.dta	fissionyeast_NGP_DDA_6h_3	16694	4634.28	1252.49	3	HSYNPJGTIPECPSR	12,Carbamidomethyl[C];	10 2 0 0	(N(N(H(H(H))(H(H(H))(H(H(H(H))))))))	6	16.4913	14.2467	20.6597	0.00519	1.3809	2.15002e-14	0	2.15002e-14	1/sp|Q9USU5|GAS2_SCHPO	1/344
fissionyeast_NGP_DDA_6h_3.16705.16705.2.0.dta	fissionyeast_NGP_DDA_6h_3	16705	4637.24	1559.13	2	JLSADIPAK		11 2 0 0	(N(N(H(H(H(H(H(H)))))(H(H(H(H(H))))))))	1	8.86749	10.6954	5.4728	0.00149	0.47911	0.0001742	0	0.0001742	1/sp|P87167|BUT2_SCHPO	1/215
fissionyeast_NGP_DDA_6h_3.16716.16716.3.0.dta	fissionyeast_NGP_DDA_6h_3	16716	4640.21	1198.48	3	HSYNPJGTIPECPSR	12,Carbamidomethyl[C];	9 2 0 0	(N(N(H(H(H(H(H))))(H(H(H(H)))))))	6	13.0132	14.7914	9.71089	0.0045	1.25351	4.72054e-07	0	4.72054e-07	1/sp|Q9USU5|GAS2_SCHPO	1/344
fissionyeast_NGP_DDA_6h_3.16748.16748.3.0.dta	fissionyeast_NGP_DDA_6h_3	16748	4648.85	1093.77	3	JLSADIPAK		12 2 0 0	(N(N(H(H(H(H(H))))(H(H(H(H(H(H(H))))))))))	1	21.6108	11.1013	41.1285	0.00379	1.15423	2.21703e-28	0	2.21703e-28	1/sp|P87167|BUT2_SCHPO	1/215
fissionyeast_NGP_DDA_6h_3.16760.16760.3.0.dta	fissionyeast_NGP_DDA_6h_3	16760	4652.08	1039.76	3	JLSADIPAK		11 2 0 0	(N(N(H(H(H(H(H(H)))))(H(H(H(H(H))))))))	1	5.4704	5.42859	5.54804	0.00264	0.84834	0.000151273	0.00869565	0.00884427	1/sp|P87167|BUT2_SCHPO	1/215
fissionyeast_NGP_DDA_6h_3.16780.16780.3.0.dta	fissionyeast_NGP_DDA_6h_3	16780	4657.37	1201.81	3	JLSADIPAK		14 2 0 0	(N(N(H(H(H(H(H(H(H))))))(H(H(H(H(H(H(H))))))))))	1	11.487	10.0448	14.1653	0.00067	0.18488	4.63095e-10	0	4.63095e-10	1/sp|P87167|BUT2_SCHPO	1/215
fissionyeast_NGP_DDA_6h_3.16792.16792.2.0.dta	fissionyeast_NGP_DDA_6h_3	16792	4660.66	1559.13	2	JLSADIPAK		11 2 0 0	(N(N(H(H(H(H(H(H)))))(H(H(H(H(H))))))))	1	5.75887	5.77633	5.72646	-0.00105	-0.33828	0.000127783	0.00623886	0.00636593	1/sp|P87167|BUT2_SCHPO	1/215
fissionyeast_NGP_DDA_6h_3.16801.16801.3.0.dta	fissionyeast_NGP_DDA_6h_3	16801	4663.01	1147.48	3	LYESEJQTHLITK		9 2 0 0	(N(N(H(H(H)(H(H)))(H(H)(H(H))))))	6	27.5917	12.8281	55.0098	0.00443	1.28744	4.95544e-38	0	4.95544e-38	1/sp|O74323|SEC11_SCHPO	1/114
fissionyeast_NGP_DDA_6h_3.16823.16823.3.0.dta	fissionyeast_NGP_DDA_6h_3	16823	4668.91	1198.48	3	HSYNPJGTIPECPSR	12,Carbamidomethyl[C];	9 2 0 0	(N(N(H(H(H)(H))(H(H)(H(H(H)))))))	6	33.7655	22.2479	55.1554	0.0042	1.16751	3.62945e-38	0	3.62945e-38	1/sp|Q9USU5|GAS2_SCHPO	1/344
fissionyeast_NGP_DDA_6h_3.16824.16824.3.0.dta	fissionyeast_NGP_DDA_6h_3	16824	4669.19	1093.77	3	JLSADIPAK		12 2 0 0	(N(N(H(H(H(H(H))))(H(H(H(H)))(H(H(H)))))))	1	16.7207	8.53092	31.9304	0.0025	0.76085	3.53549e-22	0	3.53549e-22	1/sp|P87167|BUT2_SCHPO	1/215
fissionyeast_NGP_DDA_6h_3.16878.16878.3.0.dta	fissionyeast_NGP_DDA_6h_3	16878	4683.73	1147.48	3	LYESEJQTHLITK		9 2 0 0	(N(N(H(H(H(H)))(H(H(H(H(H))))))))	6	73.5182	54.3678	109.083	0.00445	1.29267	1.34631e-74	0	1.34631e-74	1/sp|O74323|SEC11_SCHPO	1/114
fissionyeast_NGP_DDA_6h_3.16902.16902.3.0.dta	fissionyeast_NGP_DDA_6h_3	16902	4690.25	1198.48	3	HSYNPJGTIPECPSR	12,Carbamidomethyl[C];	9 2 0 0	(N(N(H(H(H)(H(H)))(H(H)(H(H))))))	6	24.8476	16.0988	41.0954	0.00467	1.29859	2.36592e-28	0	2.36592e-28	1/sp|Q9USU5|GAS2_SCHPO	1/344
fissionyeast_NGP_DDA_6h_3.16915.16915.3.0.dta	fissionyeast_NGP_DDA_6h_3	16915	4693.75	1039.76	3	JLSADIPAK		11 2 0 0	(N(N(H(H(H(H(H))))(H(H)(H(H(H(H))))))))	1	13.3637	9.7061	20.1563	0.00304	0.97442	5.91796e-14	0	5.91796e-14	1/sp|P87167|BUT2_SCHPO	1/215
fissionyeast_NGP_DDA_6h_3.16916.16916.3.0.dta	fissionyeast_NGP_DDA_6h_3	16916	4694.03	1093.77	3	JLSADIPAK		12 2 0 0	(N(N(H(H(H(H(H(H)))))(H(H(H))(H(H(H)))))))	1	9.12702	9.41418	8.59372	-0.0017	-0.51808	2.55985e-06	0	2.55985e-06	1/sp|P87167|BUT2_SCHPO	1/215
fissionyeast_NGP_DDA_6h_3.16944.16944.3.0.dta	fissionyeast_NGP_DDA_6h_3	16944	4701.44	1147.48	3	LYESEJQTHLITK		9 2 0 0	(N(N(H(H(H))(H(H(H))(H(H(H)))))))	6	65.959	42.4864	109.551	0.00402	1.16972	4.48651e-75	0	4.48651e-75	1/sp|O74323|SEC11_SCHPO	1/114
fissionyeast_NGP_DDA_6h_3.16988.16988.3.0.dta	fissionyeast_NGP_DDA_6h_3	16988	4713.27	1093.47	3	LYESEJQTHLITK		8 2 0 0	(N(N(H(H(H))(H(H(H(H(H))))))))	6	82.7615	73.8992	99.2201	0.0038	1.15965	3.26774e-68	0	3.26774e-68	1/sp|O74323|SEC11_SCHPO	1/114
fissionyeast_NGP_DDA_6h_3.17013.17013.2.0.dta	fissionyeast_NGP_DDA_6h_3	17013	4720.05	1478.1	2	JLSADIPAK		10 2 0 0	(N(N(H(H(H))(H(H(H))(H(H(H(H))))))))	1	7.37126	6.98039	8.09715	0.00268	0.90855	4.95157e-06	0.000952381	0.000957331	1/sp|P87167|BUT2_SCHPO	1/215
fissionyeast_NGP_DDA_6h_3.17021.17021.3.0.dta	fissionyeast_NGP_DDA_6h_3	17021	4722.12	1147.48	3	LYESEJQTHLITK		9 2 0 0	(N(N(H(H(H(H)))(H(H)(H(H)(H))))))	6	56.3142	33.3542	98.9541	0.00414	1.2046	5.80523e-68	0	5.80523e-68	1/sp|O74323|SEC11_SCHPO	1/114
fissionyeast_NGP_DDA_6h_3.17064.17064.3.0.dta	fissionyeast_NGP_DDA_6h_3	17064	4733.89	1093.47	3	LYESEJQTHLITK		8 2 0 0	(N(N(H(H(H)(H))(H(H(H(H)))))))	6	85.6688	75.8602	103.885	0.00413	1.26031	2.76175e-71	0	2.76175e-71	1/sp|O74323|SEC11_SCHPO	1/114
fissionyeast_NGP_DDA_6h_3.17086.17086.3.0.dta	fissionyeast_NGP_DDA_6h_3	17086	4739.81	1147.48	3	LYESEJQTHLITK		9 2 0 0	(N(N(H(H(H(H)))(H(H(H(H(H))))))))	6	32.6896	13.6658	68.0196	0.00411	1.19414	5.84333e-47	0	5.84333e-47	1/sp|O74323|SEC11_SCHPO	1/114
fissionyeast_NGP_DDA_6h_3.17130.17130.3.0.dta	fissionyeast_NGP_DDA_6h_3	17130	4751.64	1093.47	3	LYESEJQTHLITK		8 2 0 0	(N(N(H(H(H)(H))(H(H)(H(H))))))	6	77.5048	67.069	96.8855	0.0042	1.28045	1.13021e-66	0	1.13021e-66	1/sp|O74323|SEC11_SCHPO	1/114
fissionyeast_NGP_DDA_6h_3.17164.17164.3.0.dta	fissionyeast_NGP_DDA_6h_3	17164	4760.8	1147.48	3	LYESEJQTHLITK		9 2 0 0	(N(N(H(H(H(H)))(H(H(H(H(H))))))))	6	22.7625	11.3064	44.0381	0.0033	0.95783	1.90161e-30	0	1.90161e-30	1/sp|O74323|SEC11_SCHPO	1/114
fissionyeast_NGP_DDA_6h_3.17207.17207.3.0.dta	fissionyeast_NGP_DDA_6h_3	17207	4772.51	1093.47	3	LYESEJQTHLITK		8 2 0 0	(N(N(H(H(H(H)))(H(H)(H)(H)))))	6	50.639	31.8363	85.5583	0.00399	1.2173	2.62771e-59	0	2.62771e-59	1/sp|O74323|SEC11_SCHPO	1/114
fissionyeast_NGP_DDA_6h_3.17271.17271.3.0.dta	fissionyeast_NGP_DDA_6h_3	17271	4790.04	1093.47	3	LYESEJQTHLITK		8 2 0 0	(N(N(H(H(H(H)))(H(H)(H)(H)))))	6	26.3244	14.4556	48.3665	0.00434	1.32437	1.47787e-33	0	1.47787e-33	1/sp|O74323|SEC11_SCHPO	1/114
fissionyeast_NGP_DDA_6h_3.17304.17304.3.0.dta	fissionyeast_NGP_DDA_6h_3	17304	4798.9	1178.46	3	YFJYTQSEQEAAHDK		8 2 0 0	(N(N(H(H(H(H)))(H(H)(H(H))))))	3	41.9111	32.7486	58.9271	0.00473	1.33917	5.16334e-41	0	5.16334e-41	1/sp|O13875|YE1A_SCHPO	1/537
fissionyeast_NGP_DDA_6h_3.17345.17345.3.0.dta	fissionyeast_NGP_DDA_6h_3	17345	4809.99	1093.47	3	LYESEJQTHLITK		8 2 0 0	(N(N(H(H(H(H)))(H(H(H(H)))))))	6	16.456	8.60718	31.0325	0.00414	1.26397	1.68256e-21	0	1.68256e-21	1/sp|O74323|SEC11_SCHPO	1/114
fissionyeast_NGP_DDA_6h_3.17348.17348.3.0.dta	fissionyeast_NGP_DDA_6h_3	17348	4810.69	894.067	3	LDDSFLDEGFILJK		4 2 0 0	(N(N(H(H)(H(H)))))	13	7.42875	6.07899	9.93543	0.00956	3.56637	3.34938e-07	0.00541516	0.0054155	1/sp|Q10147|TCPB_SCHPO	1/217
fissionyeast_NGP_DDA_6h_3.17392.17392.3.0.dta	fissionyeast_NGP_DDA_6h_3	17392	4822.49	1178.46	3	YFJYTQSEQEAAHDK		8 2 0 0	(N(N(H(H(H(H)))(H(H)(H(H))))))	3	47.7334	31.4537	77.9672	0.00403	1.14049	6.71562e-54	0	6.71562e-54	1/sp|O13875|YE1A_SCHPO	1/537
fissionyeast_NGP_DDA_6h_3.17394.17394.2.0.dta	fissionyeast_NGP_DDA_6h_3	17394	4823.09	1447.07	2	JDTQFYIK		9 2 0 0	(N(N(H(H(H(H(H))))(H(H(H(H)))))))	1	17.4077	8.67156	33.6321	0.00361	1.24618	2.36978e-23	0	2.36978e-23	1/sp|Q9USU5|GAS2_SCHPO	1/34
fissionyeast_NGP_DDA_6h_3.17723.17723.3.0.dta	fissionyeast_NGP_DDA_6h_3	17723	4911.39	1510.94	3	IIYNHJSSISDIR		16 2 0 0	(N(N(H(H(H(H(H))))(H(H(H(H(H))))(H(H(H(H(H(H))))))))))	6	30.0043	13.817	60.0664	0.00561	1.23761	1.10945e-41	0	1.10945e-41	1/sp|Q9P778|DPP5_SCHPO	1/126
fissionyeast_NGP_DDA_6h_3.17728.17728.3.0.dta	fissionyeast_NGP_DDA_6h_3	17728	4912.78	1456.92	3	IIYNHJSSISDIR		15 2 0 0	(N(N(H(H(H(H(H(H(H))))))(H(H(H(H(H(H(H(H)))))))))))	6	14.7927	6.22593	30.7025	0.00551	1.26072	2.99459e-21	0.00457038	0.00457038	1/sp|Q9P778|DPP5_SCHPO	1/126
fissionyeast_NGP_DDA_6h_3.17941.17941.3.0.dta	fissionyeast_NGP_DDA_6h_3	17941	4970.5	1348.89	3	IIYNHJSSISDIR		13 2 0 0	(N(N(H(H(H(H(H(H)))))(H(H)(H(H(H(H(H)))))))))	6	31.8241	19.0512	55.5453	0.01139	2.81672	1.83643e-38	0	1.83643e-38	1/sp|Q9P778|DPP5_SCHPO	1/126
fissionyeast_NGP_DDA_6h_3.18212.18212.3.0.dta	fissionyeast_NGP_DDA_6h_3	18212	5043.48	1030.09	3	QSIALYAJDTK		9 2 0 0	(N(N(H(H(H)(H))(H(H(H))(H(H))))))	8	22.3125	17.3185	31.587	0.00332	1.07645	7.59343e-22	0	7.59343e-22	1/sp|P87113|ERG2_SCHPO	1/50
fissionyeast_NGP_DDA_6h_3.18234.18234.2.0.dta	fissionyeast_NGP_DDA_6h_3	18234	5049.37	1544.64	2	QSIALYAJDTK		9 2 0 0	(N(N(H(H(H))(H(H)(H(H(H(H))))))))	8	56.862	53.3247	63.4314	0.0034	1.10138	5.98709e-44	0	5.98709e-44	1/sp|P87113|ERG2_SCHPO	1/50
fissionyeast_NGP_DDA_6h_3.18279.18279.3.0.dta	fissionyeast_NGP_DDA_6h_3	18279	5061.43	1030.09	3	QSIALYAJDTK		9 2 0 0	(N(N(H(H(H)(H))(H(H(H(H(H))))))))	8	48.9549	40.8885	63.9353	0.00241	0.7792	2.33492e-44	0	2.33492e-44	1/sp|P87113|ERG2_SCHPO	1/50
fissionyeast_NGP_DDA_6h_3.18300.18300.2.0.dta	fissionyeast_NGP_DDA_6h_3	18300	5067.05	1544.64	2	QSIALYAJDTK		9 2 0 0	(N(N(H(H(H(H)))(H(H(H(H(H))))))))	8	44.9467	45.6971	43.553	0.0035	1.13312	3.58924e-30	0	3.58924e-30	1/sp|P87113|ERG2_SCHPO	1/50
fissionyeast_NGP_DDA_6h_3.18476.18476.3.0.dta	fissionyeast_NGP_DDA_6h_3	18476	5114.7	976.075	3	QSIALYAJDTK		8 2 0 0	(N(N(H(H(H(H)))(H(H)(H)(H)))))	8	18.6399	12.97	29.1696	0.00275	0.94005	3.23771e-20	0	3.23771e-20	1/sp|P87113|ERG2_SCHPO	1/50
fissionyeast_NGP_DDA_6h_3.18498.18498.2.0.dta	fissionyeast_NGP_DDA_6h_3	18498	5120.58	1463.61	2	QSIALYAJDTK		8 2 0 0	(N(N(H(H(H(H)))(H(H)(H(H))))))	8	62.9465	63.5628	61.8019	0.00429	1.46565	7.39064e-43	0	7.39064e-43	1/sp|P87113|ERG2_SCHPO	1/50
fissionyeast_NGP_DDA_6h_3.18564.18564.2.0.dta	fissionyeast_NGP_DDA_6h_3	18564	5138.25	1463.61	2	QSIALYAJDTK		8 2 0 0	(N(N(H(H(H(H)))(H(H)(H(H))))))	8	71.2651	74.3761	65.4874	0.00396	1.35219	1.98984e-45	0	1.98984e-45	1/sp|P87113|ERG2_SCHPO	1/50
fissionyeast_NGP_DDA_6h_3.18577.18577.3.0.dta	fissionyeast_NGP_DDA_6h_3	18577	5141.79	976.075	3	QSIALYAJDTK		8 2 0 0	(N(N(H(H(H(H)))(H(H)(H)(H)))))	8	36.9364	38.3558	34.3005	0.00396	1.35424	1.00135e-23	0	1.00135e-23	1/sp|P87113|ERG2_SCHPO	1/50
fissionyeast_NGP_DDA_6h_3.18629.18629.2.0.dta	fissionyeast_NGP_DDA_6h_3	18629	5155.76	1463.61	2	QSIALYAJDTK		8 2 0 0	(N(N(H(H(H))(H(H)(H(H(H)))))))	8	61.34	61.5136	61.0175	0.0037	1.26471	2.11898e-42	0	2.11898e-42	1/sp|P87113|ERG2_SCHPO	1/50
fissionyeast_NGP_DDA_6h_3.18676.18676.3.0.dta	fissionyeast_NGP_DDA_6h_3	18676	5168.4	976.075	3	QSIALYAJDTK		8 2 0 0	(N(N(H(H(H(H)))(H(H)(H)(H)))))	8	11.8699	6.07423	22.6332	0.00346	1.182	8.82021e-16	0.00541516	0.00541516	1/sp|P87113|ERG2_SCHPO	1/50
fissionyeast_NGP_DDA_6h_3.18695.18695.2.0.dta	fissionyeast_NGP_DDA_6h_3	18695	5173.43	1463.61	2	QSIALYAJDTK		8 2 0 0	(N(N(H(H(H(H)))(H(H)(H(H))))))	8	30.911	19.9352	51.2946	0.00361	1.23463	1.32712e-35	0	1.32712e-35	1/sp|P87113|ERG2_SCHPO	1/50
fissionyeast_NGP_DDA_6h_3.18762.18762.2.0.dta	fissionyeast_NGP_DDA_6h_3	18762	5191.45	1463.61	2	QSIALYAJDTK		8 2 0 0	(N(N(H(H(H(H)))(H(H(H(H)))))))	8	25.7021	15.6009	44.4615	0.00349	1.19431	1.04557e-30	0	1.04557e-30	1/sp|P87113|ERG2_SCHPO	1/50
fissionyeast_NGP_DDA_6h_3.18826.18826.2.0.dta	fissionyeast_NGP_DDA_6h_3	18826	5208.78	1463.61	2	QSIALYAJDTK		8 2 0 0	(N(N(H(H(H(H)))(H(H)(H)(H)))))	8	33.8028	27.6136	45.2972	0.00368	1.25787	2.23244e-31	0	2.23244e-31	1/sp|P87113|ERG2_SCHPO	1/50
fissionyeast_NGP_DDA_6h_3.18893.18893.2.0.dta	fissionyeast_NGP_DDA_6h_3	18893	5226.97	1463.61	2	QSIALYAJDTK		8 2 0 0	(N(N(H(H(H(H)))(H(H(H(H)))))))	8	22.2488	15.5458	34.6974	0.00376	1.28521	5.52158e-24	0	5.52158e-24	1/sp|P87113|ERG2_SCHPO	1/50
fissionyeast_NGP_DDA_6h_3.19023.19023.3.0.dta	fissionyeast_NGP_DDA_6h_3	19023	5261.92	1219.85	3	SIIQNJGTFGVSHTR		10 2 0 0	(N(N(H(H(H(H(H))))(H(H(H))(H(H))))))	6	45.6444	25.6397	82.7959	0.00547	1.49498	2.5184e-57	0	2.5184e-57	1/sp|Q8WZK2|MCD4_SCHPO	1/86
fissionyeast_NGP_DDA_6h_3.19077.19077.2.0.dta	fissionyeast_NGP_DDA_6h_3	19077	5276.36	1382.58	2	QSIALYAJDTK		7 2 0 0	(N(N(H(H(H))(H(H(H(H)))))))	8	50.4021	46.4478	57.7459	0.00371	1.34299	4.65574e-40	0	4.65574e-40	1/sp|P87113|ERG2_SCHPO	1/50
fissionyeast_NGP_DDA_6h_3.19110.19110.3.0.dta	fissionyeast_NGP_DDA_6h_3	19110	5285.2	1219.85	3	SIIQNJGTFGVSHTR		10 2 0 0	(N(N(H(H(H(H(H))))(H(H(H))(H(H))))))	6	44.3517	23.8087	82.503	0.00451	1.23415	5.68608e-57	0	5.68608e-57	1/sp|Q8WZK2|MCD4_SCHPO	1/86
fissionyeast_NGP_DDA_6h_3.19143.19143.2.0.dta	fissionyeast_NGP_DDA_6h_3	19143	5294.03	1382.58	2	QSIALYAJDTK		7 2 0 0	(N(N(H(H(H(H)))(H(H(H))))))	8	56.3117	57.7227	53.6913	0.0037	1.34009	3.44584e-37	0	3.44584e-37	1/sp|P87113|ERG2_SCHPO	1/50
fissionyeast_NGP_DDA_6h_3.19154.19154.3.0.dta	fissionyeast_NGP_DDA_6h_3	19154	5296.98	1165.83	3	SIIQNJGTFGVSHTR		9 2 0 0	(N(N(H(H(H))(H(H(H))(H(H(H)))))))	6	71.8977	54.6785	103.876	0.00476	1.36072	3.59497e-71	0	3.59497e-71	1/sp|Q8WZK2|MCD4_SCHPO	1/86
fissionyeast_NGP_DDA_6h_3.19210.19210.2.0.dta	fissionyeast_NGP_DDA_6h_3	19210	5312.09	1382.58	2	QSIALYAJDTK		7 2 0 0	(N(N(H(H(H)(H))(H(H(H))))))	8	30.7825	21.6946	47.6602	0.0034	1.23011	5.42868e-33	0	5.42868e-33	1/sp|P87113|ERG2_SCHPO	1/50
fissionyeast_NGP_DDA_6h_3.19231.19231.3.0.dta	fissionyeast_NGP_DDA_6h_3	19231	5317.71	1165.83	3	SIIQNJGTFGVSHTR		9 2 0 0	(N(N(H(H(H)(H))(H(H(H))(H(H))))))	6	80.6259	64.4622	110.644	0.00436	1.24658	1.29425e-75	0	1.29425e-75	1/sp|Q8WZK2|MCD4_SCHPO	1/86
fissionyeast_NGP_DDA_6h_3.19298.19298.3.0.dta	fissionyeast_NGP_DDA_6h_3	19298	5335.69	1165.83	3	SIIQNJGTFGVSHTR		9 2 0 0	(N(N(H(H(H)(H(H)))(H(H)(H(H))))))	6	58.0301	35.9333	99.067	0.00414	1.18306	4.4526e-68	0	4.4526e-68	1/sp|Q8WZK2|MCD4_SCHPO	1/86
fissionyeast_NGP_DDA_6h_3.19308.19308.3.0.dta	fissionyeast_NGP_DDA_6h_3	19308	5338.39	1111.81	3	SIIQNJGTFGVSHTR		8 2 0 0	(N(N(H(H(H(H)))(H(H)(H)(H)))))	6	56.9231	36.2097	95.3907	0.00389	1.16841	9.09048e-66	0	9.09048e-66	1/sp|Q8WZK2|MCD4_SCHPO	1/86
fissionyeast_NGP_DDA_6h_3.19374.19374.3.0.dta	fissionyeast_NGP_DDA_6h_3	19374	5356.12	1111.81	3	SIIQNJGTFGVSHTR		8 2 0 0	(N(N(H(H(H(H)))(H(H)(H)(H)))))	6	66.5548	49.3236	98.5554	0.00375	1.12611	8.33154e-68	0	8.33154e-68	1/sp|Q8WZK2|MCD4_SCHPO	1/86
fissionyeast_NGP_DDA_6h_3.19375.19375.3.0.dta	fissionyeast_NGP_DDA_6h_3	19375	5356.4	1165.83	3	SIIQNJGTFGVSHTR		9 2 0 0	(N(N(H(H(H)(H(H)))(H(H)(H(H))))))	6	21.9255	8.09102	47.618	0.00373	1.06806	7.5387e-33	0	7.5387e-33	1/sp|Q8WZK2|MCD4_SCHPO	1/86
fissionyeast_NGP_DDA_6h_3.19440.19440.3.0.dta	fissionyeast_NGP_DDA_6h_3	19440	5373.87	1111.81	3	SIIQNJGTFGVSHTR		8 2 0 0	(N(N(H(H(H(H)))(H(H)(H)(H)))))	6	54.5231	34.0108	92.6175	0.00374	1.12071	6.65044e-64	0	6.65044e-64	1/sp|Q8WZK2|MCD4_SCHPO	1/86
fissionyeast_NGP_DDA_6h_3.19506.19506.3.0.dta	fissionyeast_NGP_DDA_6h_3	19506	5391.63	1111.81	3	SIIQNJGTFGVSHTR		8 2 0 0	(N(N(H(H(H(H)))(H(H)(H)(H)))))	6	39.5065	16.2676	82.6642	0.00361	1.08381	3.68294e-57	0	3.68294e-57	1/sp|Q8WZK2|MCD4_SCHPO	1/86
fissionyeast_NGP_DDA_6h_3.19563.19563.3.0.dta	fissionyeast_NGP_DDA_6h_3	19563	5407.29	1057.79	3	SIIQNJGTFGVSHTR		7 2 0 0	(N(N(H(H(H))(H(H(H(H)))))))	6	24.6133	13.1883	45.8311	0.00188	0.59319	1.01256e-31	0	1.01256e-31	1/sp|Q8WZK2|MCD4_SCHPO	1/86
fissionyeast_NGP_DDA_6h_3.19582.19582.2.0.dta	fissionyeast_NGP_DDA_6h_3	19582	5412.3	1365.56	2	FJVSASIK		9 2 0 0	(N(N(H(H(H))(H(H(H))(H(H(H)))))))	2	35.0623	19.858	63.2989	0.00267	0.97848	8.07349e-44	0	8.07349e-44	1/sp|Q9USV0|HRD3_SCHPO	1/48
fissionyeast_NGP_DDA_6h_3.19583.19583.3.0.dta	fissionyeast_NGP_DDA_6h_3	19583	5412.63	1111.81	3	SIIQNJGTFGVSHTR		8 2 0 0	(N(N(H(H(H(H)))(H(H(H(H)))))))	6	10.7468	6.73513	18.197	0.00374	1.12341	1.25107e-12	0.000952381	0.000952381	1/sp|Q8WZK2|MCD4_SCHPO	1/86
fissionyeast_NGP_DDA_6h_3.19637.19637.3.0.dta	fissionyeast_NGP_DDA_6h_3	19637	5427.06	1057.79	3	SIIQNJGTFGVSHTR		7 2 0 0	(N(N(H(H(H))(H(H(H(H)))))))	6	44.6386	29.0905	73.5135	0.00182	0.57333	9.63009e-51	0	9.63009e-51	1/sp|Q8WZK2|MCD4_SCHPO	1/86
fissionyeast_NGP_DDA_6h_3.19680.19680.2.0.dta	fissionyeast_NGP_DDA_6h_3	19680	5438.57	1284.54	2	FJVSASIK		8 2 0 0	(N(N(H(H)(H(H)(H(H(H(H))))))))	2	51.9164	39.1561	75.6139	0.00377	1.46834	2.28755e-52	0	2.28755e-52	1/sp|Q9USV0|HRD3_SCHPO	1/48
fissionyeast_NGP_DDA_6h_3.19748.19748.2.0.dta	fissionyeast_NGP_DDA_6h_3	19748	5456.9	1284.54	2	FJVSASIK		8 2 0 0	(N(N(H(H(H(H)))(H(H(H(H)))))))	2	30.6954	13.2729	63.0514	0.00402	1.56569	1.346e-43	0	1.346e-43	1/sp|Q9USV0|HRD3_SCHPO	1/48
fissionyeast_NGP_DDA_6h_3.19813.19813.2.0.dta	fissionyeast_NGP_DDA_6h_3	19813	5474.26	1453.63	2	AJMTRLIQEK		8 2 0 0	(N(N(H(H(H(H)))(H(H)(H)(H)))))	2	15.1355	5.45301	33.1172	0.01023	3.52166	6.48689e-23	0.00869565	0.00869565	1/sp|Q10309|YD56_SCHPO	1/752
fissionyeast_NGP_DDA_6h_3.20152.20152.2.0.dta	fissionyeast_NGP_DDA_6h_3	20152	5565.64	1574.63	2	TJGTLYGLSDSR		9 2 0 0	(N(N(H(H(H(H(H))))(H(H(H(H)))))))	2	17.0001	12.9802	24.4656	0.00426	1.35261	5.19564e-17	0	5.19564e-17	1/sp|Q9US04|GGT1_SCHPO	1/612
fissionyeast_NGP_DDA_6h_3.20337.20337.2.0.dta	fissionyeast_NGP_DDA_6h_3	20337	5615.54	1493.61	2	TJGTLYGLSDSR		8 2 0 0	(N(N(H(H(H(H)))(H(H)(H)(H)))))	2	21.9069	10.2334	43.5861	0.00389	1.30393	2.89565e-30	0	2.89565e-30	1/sp|Q9US04|GGT1_SCHPO	1/612
fissionyeast_NGP_DDA_6h_3.20381.20381.3.0.dta	fissionyeast_NGP_DDA_6h_3	20381	5627.31	996.074	3	TJGTLYGLSDSR		8 2 0 0	(N(N(H(H(H(H)))(H(H)(H(H))))))	2	13.4809	7.37524	24.8199	0.004	1.33909	2.79634e-17	0	2.79634e-17	1/sp|Q9US04|GGT1_SCHPO	1/612
fissionyeast_NGP_DDA_6h_3.20403.20403.2.0.dta	fissionyeast_NGP_DDA_6h_3	20403	5633.21	1493.61	2	TJGTLYGLSDSR		8 2 0 0	(N(N(H(H(H(H)))(H(H)(H)(H)))))	2	23.5045	13.0314	42.9547	0.00378	1.26508	9.03794e-30	0	9.03794e-30	1/sp|Q9US04|GGT1_SCHPO	1/612
fissionyeast_NGP_DDA_6h_3.20469.20469.2.0.dta	fissionyeast_NGP_DDA_6h_3	20469	5650.93	1493.61	2	TJGTLYGLSDSR		8 2 0 0	(N(N(H(H(H(H)))(H(H)(H)(H)))))	2	17.3348	9.98918	30.9766	0.00388	1.29857	1.98477e-21	0	1.98477e-21	1/sp|Q9US04|GGT1_SCHPO	1/612
fissionyeast_NGP_DDA_6h_3.20763.20763.3.0.dta	fissionyeast_NGP_DDA_6h_3	20763	5730.08	1240.17	3	HPNJGTSFFSNSLNR		10 2 0 0	(N(N(H(H(H))(H(H(H(H(H(H(H))))))))))	4	15.6181	8.52373	28.7935	0.00571	1.53475	4.90332e-20	0	4.90332e-20	1/sp|O13704|YEU5_SCHPO	1/227
fissionyeast_NGP_DDA_6h_3.20931.20931.3.0.dta	fissionyeast_NGP_DDA_6h_3	20931	5775.08	1186.15	3	HPNJGTSFFSNSLNR		9 2 0 0	(N(N(H(H(H(H)))(H(H(H(H(H))))))))	4	13.851	5.36151	29.6171	0.0051	1.43413	1.83026e-20	0.00951557	0.00951557	1/sp|O13704|YEU5_SCHPO	1/227
fissionyeast_NGP_DDA_6h_3.20997.20997.3.0.dta	fissionyeast_NGP_DDA_6h_3	20997	5792.75	1186.15	3	HPNJGTSFFSNSLNR		9 2 0 0	(N(N(H(H)(H(H)(H(H(H(H(H)))))))))	4	31.3139	18.365	55.3617	0.00472	1.327	2.56686e-38	0	2.56686e-38	1/sp|O13704|YEU5_SCHPO	1/227
fissionyeast_NGP_DDA_6h_3.21281.21281.2.0.dta	fissionyeast_NGP_DDA_6h_3	21281	5869.15	1401.07	2	FEJETFIAK		8 2 0 0	(N(N(H(H(H(H)))(H(H)(H)(H)))))	3	43.7998	33.1362	63.6034	0.00301	1.07378	5.37694e-44	0	5.37694e-44	1/sp|Q9P7D0|YOFJ_SCHPO	1/287
fissionyeast_NGP_DDA_6h_3.21346.21346.2.0.dta	fissionyeast_NGP_DDA_6h_3	21346	5886.81	1401.07	2	FEJETFIAK		8 2 0 0	(N(N(H(H(H(H)))(H(H(H(H)))))))	3	18.2032	7.98074	37.1877	0.00417	1.4879	8.93186e-26	0	8.93186e-26	1/sp|Q9P7D0|YOFJ_SCHPO	1/287
fissionyeast_NGP_DDA_6h_3.23545.23545.3.0.dta	fissionyeast_NGP_DDA_6h_3	23545	6479	1517.62	3	EGLINJGTSIHAGLR		16 2 0 0	(N(N(H(H(H(H(H(H(H(H)))))))(H(H(H))(H(H(H(H(H)))))))))	6	22.5049	10.0609	45.615	0.00516	1.13393	1.38675e-31	0	1.38675e-31	1/sp|O42887|SPEB2_SCHPO	1/269
fissionyeast_NGP_DDA_6h_3.23708.23708.3.0.dta	fissionyeast_NGP_DDA_6h_3	23708	6522.85	1517.62	3	EGLINJGTSIHAGLR		16 2 0 0	(N(N(H(H(H(H(H(H(H(H)))))))(H(H(H))(H(H(H(H(H)))))))))	6	21.4749	12.4405	38.2532	0.00595	1.30797	1.86656e-26	0	1.86656e-26	1/sp|O42887|SPEB2_SCHPO	1/269
fissionyeast_NGP_DDA_6h_3.23720.23720.3.0.dta	fissionyeast_NGP_DDA_6h_3	23720	6526.06	1409.58	3	EGLINJGTSIHAGLR		14 2 0 0	(N(N(H(H(H)(H(H(H))))(H(H(H(H)))(H(H(H(H))))))))	6	9.72051	7.48971	13.8634	0.00624	1.47613	6.37138e-10	0	6.37138e-10	1/sp|O42887|SPEB2_SCHPO	1/269
fissionyeast_NGP_DDA_6h_3.23842.23842.2.0.dta	fissionyeast_NGP_DDA_6h_3	23842	6559.08	1647.15	2	DAJNTQFQFTSR		9 2 0 0	(N(N(H(H(H(H(H))))(H(H(H(H)))))))	3	7.79072	7.12492	9.02718	0.00229	0.69577	1.48948e-06	0.000952381	0.00095387	1/sp|Q9C0Y4|AGLU_SCHPO	1/116
fissionyeast_NGP_DDA_6h_3.23850.23850.3.0.dta	fissionyeast_NGP_DDA_6h_3	23850	6561.15	1098.43	3	DAJNTQFQFTSR		9 2 0 0	(N(N(H(H(H(H)))(H(H)(H(H)(H))))))	3	55.093	44.836	74.1418	0.00401	1.21683	2.4774e-51	0	2.4774e-51	1/sp|Q9C0Y4|AGLU_SCHPO	1/116
fissionyeast_NGP_DDA_6h_3.23927.23927.3.0.dta	fissionyeast_NGP_DDA_6h_3	23927	6581.78	1355.56	3	EGLINJGTSIHAGLR		13 2 0 0	(N(N(H(H(H(H(H(H)))))(H(H(H))(H(H(H(H))))))))	6	74.1759	45.4907	127.448	0.00645	1.58651	4.75558e-86	0	4.75558e-86	1/sp|O42887|SPEB2_SCHPO	1/269
fissionyeast_NGP_DDA_6h_3.23938.23938.3.0.dta	fissionyeast_NGP_DDA_6h_3	23938	6584.74	1098.43	3	DAJNTQFQFTSR		9 2 0 0	(N(N(H(H(H(H(H))))(H(H(H(H)))))))	3	78.5618	70.3457	93.8202	0.00441	1.33798	1.71817e-64	0	1.71817e-64	1/sp|Q9C0Y4|AGLU_SCHPO	1/116
fissionyeast_NGP_DDA_6h_3.23939.23939.2.0.dta	fissionyeast_NGP_DDA_6h_3	23939	6585.01	1647.15	2	DAJNTQFQFTSR		9 2 0 0	(N(N(H(H(H)(H))(H(H)(H(H(H)))))))	3	53.9975	45.1762	70.3797	0.00254	0.77107	6.03882e-49	0	6.03882e-49	1/sp|Q9C0Y4|AGLU_SCHPO	1/116
fissionyeast_NGP_DDA_6h_3.23984.23984.2.0.dta	fissionyeast_NGP_DDA_6h_3	23984	6597.11	1566.12	2	DAJNTQFQFTSR		8 2 0 0	(N(N(H(H(H(H)))(H(H)(H(H))))))	3	9.95739	9.362	11.0631	0.00364	1.1621	5.34185e-08	0	5.34185e-08	1/sp|Q9C0Y4|AGLU_SCHPO	1/116
fissionyeast_NGP_DDA_6h_3.24003.24003.3.0.dta	fissionyeast_NGP_DDA_6h_3	24003	6602.47	1044.42	3	DAJNTQFQFTSR		8 2 0 0	(N(N(H(H(H(H)))(H(H)(H)(H)))))	3	33.5836	24.4034	50.6324	0.00383	1.22309	4.67908e-35	0	4.67908e-35	1/sp|Q9C0Y4|AGLU_SCHPO	1/116
fissionyeast_NGP_DDA_6h_3.24004.24004.2.0.dta	fissionyeast_NGP_DDA_6h_3	24004	6602.74	1647.15	2	DAJNTQFQFTSR		9 2 0 0	(N(N(H(H(H)(H(H)))(H(H)(H(H))))))	3	22.4533	10.1718	45.2618	0.00283	0.85913	2.47109e-31	0	2.47109e-31	1/sp|Q9C0Y4|AGLU_SCHPO	1/116
fissionyeast_NGP_DDA_6h_3.24015.24015.3.0.dta	fissionyeast_NGP_DDA_6h_3	24015	6605.69	1098.43	3	DAJNTQFQFTSR		9 2 0 0	(N(N(H(H(H))(H(H(H(H(H(H)))))))))	3	43.7062	31.3564	66.6414	0.00432	1.31065	3.82397e-46	0	3.82397e-46	1/sp|Q9C0Y4|AGLU_SCHPO	1/116
fissionyeast_NGP_DDA_6h_3.24050.24050.3.0.dta	fissionyeast_NGP_DDA_6h_3	24050	6615.1	1301.55	3	EGLINJGTSIHAGLR		12 2 0 0	(N(N(H(H(H(H(H(H)))))(H(H(H))(H(H(H)))))))	6	30.2574	10.9457	66.1219	0.00568	1.45622	9.0509e-46	0	9.0509e-46	1/sp|O42887|SPEB2_SCHPO	1/269
fissionyeast_NGP_DDA_6h_3.24069.24069.2.0.dta	fissionyeast_NGP_DDA_6h_3	24069	6620.11	1566.12	2	DAJNTQFQFTSR		8 2 0 0	(N(N(H(H(H(H)))(H(H(H(H)))))))	3	30.1851	18.1376	52.5589	0.00342	1.0912	2.32074e-36	0	2.32074e-36	1/sp|Q9C0Y4|AGLU_SCHPO	1/116
fissionyeast_NGP_DDA_6h_3.24080.24080.3.0.dta	fissionyeast_NGP_DDA_6h_3	24080	6623.04	1098.43	3	DAJNTQFQFTSR		9 2 0 0	(N(N(H(H(H(H(H))))(H(H(H(H)))))))	3	20.5736	13.096	34.4605	0.00282	0.85609	7.40202e-24	0	7.40202e-24	1/sp|Q9C0Y4|AGLU_SCHPO	1/116
fissionyeast_NGP_DDA_6h_3.24081.24081.2.0.dta	fissionyeast_NGP_DDA_6h_3	24081	6623.32	1520.64	2	JNTIDSLSIAK		9 2 0 0	(N(N(H(H(H(H(H))))(H(H(H(H)))))))	1	10.0279	11.9629	6.43424	0.00374	1.23028	4.90393e-05	0	4.90393e-05	1/sp|O94472|PBN1_SCHPO	1/36
fissionyeast_NGP_DDA_6h_3.24092.24092.3.0.dta	fissionyeast_NGP_DDA_6h_3	24092	6626.26	1014.09	3	JNTIDSLSIAK		9 2 0 0	(N(N(H(H(H)(H))(H(H(H(H(H))))))))	1	13.5958	6.83346	26.1543	0.00182	0.59777	3.62206e-18	0.000952381	0.000952381	1/sp|O94472|PBN1_SCHPO	1/36
fissionyeast_NGP_DDA_6h_3.24113.24113.3.0.dta	fissionyeast_NGP_DDA_6h_3	24113	6631.85	1044.42	3	DAJNTQFQFTSR		8 2 0 0	(N(N(H(H(H(H)))(H(H)(H)(H)))))	3	22.5736	15.3115	36.0602	0.00376	1.20202	5.04716e-25	0	5.04716e-25	1/sp|Q9C0Y4|AGLU_SCHPO	1/116
fissionyeast_NGP_DDA_6h_3.24114.24114.3.0.dta	fissionyeast_NGP_DDA_6h_3	24114	6632.13	1355.56	3	EGLINJGTSIHAGLR		13 2 0 0	(N(N(H(H(H(H(H))))(H(H(H(H(H(H(H(H)))))))))))	6	40.3298	21.4919	75.3145	0.00607	1.49425	3.70403e-52	0	3.70403e-52	1/sp|O42887|SPEB2_SCHPO	1/269
fissionyeast_NGP_DDA_6h_3.24125.24125.3.0.dta	fissionyeast_NGP_DDA_6h_3	24125	6635.08	1301.55	3	EGLINJGTSIHAGLR		12 2 0 0	(N(N(H(H(H))(H(H(H(H(H(H(H(H(H))))))))))))	6	14.5703	7.46417	27.7675	0.00651	1.66761	2.83184e-19	0	2.83184e-19	1/sp|O42887|SPEB2_SCHPO	1/269
fissionyeast_NGP_DDA_6h_3.24147.24147.2.0.dta	fissionyeast_NGP_DDA_6h_3	24147	6640.96	1523.13	2	LGJETFLPK		10 2 0 0	(N(N(H(H(H(H(H))))(H(H(H))(H(H))))))	3	23.0221	7.26016	52.2942	0.00338	1.1099	3.27247e-36	0	3.27247e-36	1/sp|P36581|CALX_SCHPO	1/418
fissionyeast_NGP_DDA_6h_3.24148.24148.3.0.dta	fissionyeast_NGP_DDA_6h_3	24148	6641.27	1247.53	3	EGLINJGTSIHAGLR		11 2 0 0	(N(N(H(H(H(H(H))))(H(H(H))(H(H(H)))))))	6	29.373	9.69589	65.9163	0.00419	1.11975	1.23729e-45	0	1.23729e-45	1/sp|O42887|SPEB2_SCHPO	1/269
fissionyeast_NGP_DDA_6h_3.24182.24182.2.0.dta	fissionyeast_NGP_DDA_6h_3	24182	6650.56	1442.1	2	LGJETFLPK		9 2 0 0	(N(N(H(H)(H(H)(H(H(H(H(H)))))))))	3	21.7878	13.0283	38.0553	0.00342	1.18458	2.48445e-26	0	2.48445e-26	1/sp|P36581|CALX_SCHPO	1/418
fissionyeast_NGP_DDA_6h_3.24256.24256.2.0.dta	fissionyeast_NGP_DDA_6h_3	24256	6670.6	1442.1	2	LGJETFLPK		9 2 0 0	(N(N(H(H(H)(H))(H(H)(H(H(H)))))))	3	51.0888	36.8744	77.4868	0.00378	1.31221	1.29752e-53	0	1.29752e-53	1/sp|P36581|CALX_SCHPO	1/418
fissionyeast_NGP_DDA_6h_3.24257.24257.3.0.dta	fissionyeast_NGP_DDA_6h_3	24257	6670.93	1098.43	3	DAJNTQFQFTSR		9 2 0 0	(N(N(H(H(H(H(H))))(H(H(H(H)))))))	3	8.75613	6.30866	13.3015	0.00119	0.36054	1.96772e-09	0.00369344	0.00369345	1/sp|Q9C0Y4|AGLU_SCHPO	1/116
fissionyeast_NGP_DDA_6h_3.24288.24288.3.0.dta	fissionyeast_NGP_DDA_6h_3	24288	6679.19	961.736	3	LGJETFLPK		9 2 0 0	(N(N(H(H(H(H)))(H(H)(H(H)(H))))))	3	51.3616	36.9034	78.2126	0.00297	1.02989	3.79435e-54	0	3.79435e-54	1/sp|P36581|CALX_SCHPO	1/418
fissionyeast_NGP_DDA_6h_3.24321.24321.2.0.dta	fissionyeast_NGP_DDA_6h_3	24321	6688.03	1442.1	2	LGJETFLPK		9 2 0 0	(N(N(H(H(H)(H))(H(H(H(H(H))))))))	3	64.5704	51.5322	88.784	0.00284	0.98549	2.21972e-61	0	2.21972e-61	1/sp|P36581|CALX_SCHPO	1/418
fissionyeast_NGP_DDA_6h_3.24355.24355.3.0.dta	fissionyeast_NGP_DDA_6h_3	24355	6697.14	961.736	3	LGJETFLPK		9 2 0 0	(N(N(H(H)(H(H)(H(H(H(H(H)))))))))	3	69.94	57.0596	93.8607	0.00353	1.22342	1.46673e-64	0	1.46673e-64	1/sp|P36581|CALX_SCHPO	1/418
fissionyeast_NGP_DDA_6h_3.24387.24387.2.0.dta	fissionyeast_NGP_DDA_6h_3	24387	6705.9	1442.1	2	LGJETFLPK		9 2 0 0	(N(N(H(H(H(H)))(H(H)(H(H)(H))))))	3	73.9307	66.6884	87.3808	0.00273	0.94734	2.6588e-60	0	2.6588e-60	1/sp|P36581|CALX_SCHPO	1/418
fissionyeast_NGP_DDA_6h_3.24402.24402.2.0.dta	fissionyeast_NGP_DDA_6h_3	24402	6710	1361.07	2	LGJETFLPK		8 2 0 0	(N(N(H(H(H(H)))(H(H)(H)(H)))))	3	31.8249	15.7743	61.633	0.00318	1.16965	1.01601e-42	0	1.01601e-42	1/sp|P36581|CALX_SCHPO	1/418
fissionyeast_NGP_DDA_6h_3.24420.24420.3.0.dta	fissionyeast_NGP_DDA_6h_3	24420	6714.73	961.736	3	LGJETFLPK		9 2 0 0	(N(N(H(H(H)(H))(H(H)(H(H(H)))))))	3	58.5011	34.0558	103.9	0.00377	1.3077	1.86289e-71	0	1.86289e-71	1/sp|P36581|CALX_SCHPO	1/418
fissionyeast_NGP_DDA_6h_3.24433.24433.3.0.dta	fissionyeast_NGP_DDA_6h_3	24433	6718.27	907.718	3	LGJETFLPK		8 2 0 0	(N(N(H(H(H(H)))(H(H)(H)(H)))))	3	19.1846	10.2921	35.6992	0.00189	0.69632	7.38188e-25	0	7.38188e-25	1/sp|P36581|CALX_SCHPO	1/418
fissionyeast_NGP_DDA_6h_3.24453.24453.2.0.dta	fissionyeast_NGP_DDA_6h_3	24453	6723.55	1442.1	2	LGJETFLPK		9 2 0 0	(N(N(H(H(H(H)))(H(H(H(H(H))))))))	3	66.3858	54.6358	88.2073	0.00314	1.08954	4.73084e-61	0	4.73084e-61	1/sp|P36581|CALX_SCHPO	1/418
fissionyeast_NGP_DDA_6h_3.24456.24456.3.0.dta	fissionyeast_NGP_DDA_6h_3	24456	6724.42	1376.21	3	JVSGAFNVNNMIR	11,Oxidation[M];	14 2 0 0	(N(N(H(H(H(H))(H(H)))(H(H(H(H(H(H(H(H)))))))))))	1	13.1901	10.9026	17.4383	0.00376	0.91194	3.40772e-12	0	3.40772e-12	1/sp|O13960|ECM33_SCHPO	1/92
fissionyeast_NGP_DDA_6h_3.24475.24475.2.0.dta	fissionyeast_NGP_DDA_6h_3	24475	6729.44	1361.07	2	LGJETFLPK		8 2 0 0	(N(N(H(H)(H(H)(H(H(H(H))))))))	3	56.9754	42.2405	84.3402	0.00308	1.13217	1.82791e-58	0	1.82791e-58	1/sp|P36581|CALX_SCHPO	1/418
fissionyeast_NGP_DDA_6h_3.24487.24487.3.0.dta	fissionyeast_NGP_DDA_6h_3	24487	6732.66	961.736	3	LGJETFLPK		9 2 0 0	(N(N(H(H(H)(H))(H(H)(H(H(H)))))))	3	60.7621	48.2621	83.9764	0.00311	1.07983	4.00829e-58	0	4.00829e-58	1/sp|P36581|CALX_SCHPO	1/418
fissionyeast_NGP_DDA_6h_3.24510.24510.3.0.dta	fissionyeast_NGP_DDA_6h_3	24510	6738.86	907.718	3	LGJETFLPK		8 2 0 0	(N(N(H(H(H(H)))(H(H(H(H)))))))	3	53.8087	38.6095	82.0357	0.00216	0.79224	1.10301e-56	0	1.10301e-56	1/sp|P36581|CALX_SCHPO	1/418
fissionyeast_NGP_DDA_6h_3.24519.24519.2.0.dta	fissionyeast_NGP_DDA_6h_3	24519	6741.21	1442.1	2	LGJETFLPK		9 2 0 0	(N(N(H(H(H)(H))(H(H)(H(H(H)))))))	3	49.1415	29.8058	85.0507	0.00361	1.25325	6.65659e-59	0	6.65659e-59	1/sp|P36581|CALX_SCHPO	1/418
fissionyeast_NGP_DDA_6h_3.24541.24541.2.0.dta	fissionyeast_NGP_DDA_6h_3	24541	6747.09	1361.07	2	LGJETFLPK		8 2 0 0	(N(N(H(H(H))(H(H(H(H(H))))))))	3	61.23	49.5275	82.9633	0.00302	1.10939	1.56462e-57	0	1.56462e-57	1/sp|P36581|CALX_SCHPO	1/418
fissionyeast_NGP_DDA_6h_3.24553.24553.3.0.dta	fissionyeast_NGP_DDA_6h_3	24553	6750.3	961.736	3	LGJETFLPK		9 2 0 0	(N(N(H(H(H))(H(H)(H(H(H(H))))))))	3	44.2833	24.0893	81.7866	0.00246	0.85404	1.33917e-56	0	1.33917e-56	1/sp|P36581|CALX_SCHPO	1/418
fissionyeast_NGP_DDA_6h_3.24584.24584.2.0.dta	fissionyeast_NGP_DDA_6h_3	24584	6758.75	1442.1	2	LGJETFLPK		9 2 0 0	(N(N(H(H(H))(H(H(H))(H(H(H)))))))	3	52.5956	38.1537	79.4162	0.00391	1.35522	4.46091e-55	0	4.46091e-55	1/sp|P36581|CALX_SCHPO	1/418
fissionyeast_NGP_DDA_6h_3.24585.24585.3.0.dta	fissionyeast_NGP_DDA_6h_3	24585	6759.03	907.718	3	LGJETFLPK		8 2 0 0	(N(N(H(H(H(H)))(H(H(H(H)))))))	3	60.9143	50.1256	80.9507	0.00268	0.98407	3.74122e-56	0	3.74122e-56	1/sp|P36581|CALX_SCHPO	1/418
fissionyeast_NGP_DDA_6h_3.24606.24606.2.0.dta	fissionyeast_NGP_DDA_6h_3	24606	6764.65	1361.07	2	LGJETFLPK		8 2 0 0	(N(N(H(H(H(H)))(H(H(H(H)))))))	3	56.1415	44.025	78.6437	0.00313	1.15055	1.8075e-54	0	1.8075e-54	1/sp|P36581|CALX_SCHPO	1/418
fissionyeast_NGP_DDA_6h_3.24617.24617.3.0.dta	fissionyeast_NGP_DDA_6h_3	24617	6767.6	961.736	3	LGJETFLPK		9 2 0 0	(N(N(H(H(H)(H(H)))(H(H)(H(H))))))	3	34.3175	15.1819	69.855	0.00209	0.72398	1.74995e-48	0	1.74995e-48	1/sp|P36581|CALX_SCHPO	1/418
fissionyeast_NGP_DDA_6h_3.24642.24642.3.0.dta	fissionyeast_NGP_DDA_6h_3	24642	6774.36	1376.21	3	JVSGAFNVNNMIR	11,Oxidation[M];	14 2 0 0	(N(N(H(H(H(H(H(H(H))))))(H(H(H))(H(H(H(H))))))))	1	9.48865	6.26435	15.4766	0.00338	0.81961	6.74445e-11	0.00369344	0.00369344	1/sp|O13960|ECM33_SCHPO	1/92
fissionyeast_NGP_DDA_6h_3.24650.24650.2.0.dta	fissionyeast_NGP_DDA_6h_3	24650	6776.44	1442.1	2	LGJETFLPK		9 2 0 0	(N(N(H(H(H))(H(H(H))(H(H(H)))))))	3	51.4516	37.8941	76.6299	0.00371	1.28655	5.94997e-53	0	5.94997e-53	1/sp|P36581|CALX_SCHPO	1/418
fissionyeast_NGP_DDA_6h_3.24651.24651.3.0.dta	fissionyeast_NGP_DDA_6h_3	24651	6776.71	907.718	3	LGJETFLPK		8 2 0 0	(N(N(H(H(H(H)))(H(H)(H(H))))))	3	34.6951	20.2388	61.5426	0.00193	0.71066	1.34036e-42	0	1.34036e-42	1/sp|P36581|CALX_SCHPO	1/418
fissionyeast_NGP_DDA_6h_3.24672.24672.2.0.dta	fissionyeast_NGP_DDA_6h_3	24672	6782.32	1361.07	2	LGJETFLPK		8 2 0 0	(N(N(H(H(H(H)))(H(H)(H)(H)))))	3	52.0806	39.6495	75.167	0.00359	1.32033	5.62657e-52	0	5.62657e-52	1/sp|P36581|CALX_SCHPO	1/418
fissionyeast_NGP_DDA_6h_3.24674.24674.3.0.dta	fissionyeast_NGP_DDA_6h_3	24674	6782.92	1322.19	3	JVSGAFNVNNMIR	11,Oxidation[M];	13 2 0 0	(N(N(H(H(H(H)))(H(H(H))(H(H(H(H(H(H))))))))))	1	36.1837	35.3631	37.7077	0.00418	1.05349	3.70411e-26	0	3.70411e-26	1/sp|O13960|ECM33_SCHPO	1/92
fissionyeast_NGP_DDA_6h_3.24683.24683.3.0.dta	fissionyeast_NGP_DDA_6h_3	24683	6785.27	961.736	3	LGJETFLPK		9 2 0 0	(N(N(H(H(H)(H(H)))(H(H)(H(H))))))	3	27.0692	6.66203	64.9682	0.00213	0.73958	5.22992e-45	0.00188679	0.00188679	1/sp|P36581|CALX_SCHPO	1/418
fissionyeast_NGP_DDA_6h_3.24716.24716.2.0.dta	fissionyeast_NGP_DDA_6h_3	24716	6794.11	1442.1	2	LGJETFLPK		9 2 0 0	(N(N(H(H(H(H)))(H(H)(H(H)(H))))))	3	52.4957	37.2321	80.8425	0.0038	1.31707	4.78105e-56	0	4.78105e-56	1/sp|P36581|CALX_SCHPO	1/418
fissionyeast_NGP_DDA_6h_3.24732.24732.3.0.dta	fissionyeast_NGP_DDA_6h_3	24732	6798.49	1085.47	3	EGLINJGTSIHAGLR		8 2 0 0	(N(N(H(H(H(H)))(H(H)(H)(H)))))	6	28.7484	14.9923	54.2955	0.00366	1.12334	1.26762e-37	0	1.26762e-37	1/sp|O42887|SPEB2_SCHPO	1/269
fissionyeast_NGP_DDA_6h_3.24738.24738.2.0.dta	fissionyeast_NGP_DDA_6h_3	24738	6800.02	1361.07	2	LGJETFLPK		8 2 0 0	(N(N(H(H(H(H)))(H(H(H(H)))))))	3	45.4871	34.0457	66.7352	0.00379	1.39383	2.3595e-46	0	2.3595e-46	1/sp|P36581|CALX_SCHPO	1/418
fissionyeast_NGP_DDA_6h_3.24760.24760.3.0.dta	fissionyeast_NGP_DDA_6h_3	24760	6805.92	1322.19	3	JVSGAFNVNNMIR	11,Oxidation[M];	13 2 0 0	(N(N(H(H(H(H(H))))(H(H(H(H(H(H(H(H)))))))))))	1	37.3992	35.2775	41.3396	0.00426	1.07393	1.47141e-28	0	1.47141e-28	1/sp|O13960|ECM33_SCHPO	1/92
fissionyeast_NGP_DDA_6h_3.24771.24771.3.0.dta	fissionyeast_NGP_DDA_6h_3	24771	6809.28	961.736	3	LGJETFLPK		9 2 0 0	(N(N(H(H(H)(H))(H(H)(H(H(H)))))))	3	22.7677	7.26033	51.5671	0.00228	0.79057	7.97678e-36	0	7.97678e-36	1/sp|P36581|CALX_SCHPO	1/418
fissionyeast_NGP_DDA_6h_3.24780.24780.2.0.dta	fissionyeast_NGP_DDA_6h_3	24780	6811.63	1442.1	2	LGJETFLPK		9 2 0 0	(N(N(H(H(H)(H))(H(H)(H(H(H)))))))	3	48.5133	34.7561	74.0624	0.00347	1.20261	2.84967e-51	0	2.84967e-51	1/sp|P36581|CALX_SCHPO	1/418
fissionyeast_NGP_DDA_6h_3.24813.24813.2.0.dta	fissionyeast_NGP_DDA_6h_3	24813	6820.47	1361.07	2	LGJETFLPK		8 2 0 0	(N(N(H(H(H(H)))(H(H)(H(H))))))	3	48.7836	34.1583	75.9447	0.00351	1.28946	1.17249e-52	0	1.17249e-52	1/sp|P36581|CALX_SCHPO	1/418
fissionyeast_NGP_DDA_6h_3.24817.24817.3.0.dta	fissionyeast_NGP_DDA_6h_3	24817	6821.61	1085.47	3	EGLINJGTSIHAGLR		8 2 0 0	(N(N(H(H(H(H)))(H(H)(H)(H)))))	6	13.3833	5.42678	28.1597	0.00351	1.07725	1.50742e-19	0.00869565	0.00869565	1/sp|O42887|SPEB2_SCHPO	1/269
fissionyeast_NGP_DDA_6h_3.24824.24824.3.0.dta	fissionyeast_NGP_DDA_6h_3	24824	6823.41	1322.19	3	JVSGAFNVNNMIR	11,Oxidation[M];	13 2 0 0	(N(N(H(H(H(H(H))))(H(H)(H(H(H))(H(H(H))))))))	1	56.7199	52.6045	64.3628	0.00575	1.44925	1.39733e-44	0	1.39733e-44	1/sp|O13960|ECM33_SCHPO	1/92
fissionyeast_NGP_DDA_6h_3.24836.24836.3.0.dta	fissionyeast_NGP_DDA_6h_3	24836	6826.63	961.736	3	LGJETFLPK		9 2 0 0	(N(N(H(H)(H(H)(H(H(H(H(H)))))))))	3	26.7191	11.4252	55.1221	0.00272	0.94248	4.23618e-38	0	4.23618e-38	1/sp|P36581|CALX_SCHPO	1/418
fissionyeast_NGP_DDA_6h_3.24846.24846.2.0.dta	fissionyeast_NGP_DDA_6h_3	24846	6829.3	1442.1	2	LGJETFLPK		9 2 0 0	(N(N(H(H(H(H)))(H(H)(H(H(H)))))))	3	48.7379	36.317	71.8054	0.00358	1.24215	9.95446e-50	0	9.95446e-50	1/sp|P36581|CALX_SCHPO	1/418
fissionyeast_NGP_DDA_6h_3.24879.24879.2.0.dta	fissionyeast_NGP_DDA_6h_3	24879	6838.14	1361.07	2	LGJETFLPK		8 2 0 0	(N(N(H(H(H(H)))(H(H)(H(H))))))	3	48.0505	34.4604	73.2893	0.00369	1.35634	1.27379e-50	0	1.27379e-50	1/sp|P36581|CALX_SCHPO	1/418
fissionyeast_NGP_DDA_6h_3.24900.24900.3.0.dta	fissionyeast_NGP_DDA_6h_3	24900	6843.95	1322.19	3	JVSGAFNVNNMIR	11,Oxidation[M];	13 2 0 0	(N(N(H(H(H(H))(H(H(H))))(H(H(H(H(H(H)))))))))	1	41.3179	35.0763	52.9095	0.0049	1.23586	1.05504e-36	0	1.05504e-36	1/sp|O13960|ECM33_SCHPO	1/92
fissionyeast_NGP_DDA_6h_3.24902.24902.3.0.dta	fissionyeast_NGP_DDA_6h_3	24902	6844.54	961.736	3	LGJETFLPK		9 2 0 0	(N(N(H(H(H)(H))(H(H(H(H(H))))))))	3	15.5258	6.93425	31.4816	0.00244	0.8478	8.92333e-22	0.000952381	0.000952381	1/sp|P36581|CALX_SCHPO	1/418
fissionyeast_NGP_DDA_6h_3.24911.24911.2.0.dta	fissionyeast_NGP_DDA_6h_3	24911	6846.89	1442.1	2	LGJETFLPK		9 2 0 0	(N(N(H(H(H(H)))(H(H)(H(H(H)))))))	3	44.3937	31.4891	68.3592	0.00366	1.2692	2.77482e-47	0	2.77482e-47	1/sp|P36581|CALX_SCHPO	1/418
fissionyeast_NGP_DDA_6h_3.24944.24944.2.0.dta	fissionyeast_NGP_DDA_6h_3	24944	6855.73	1361.07	2	LGJETFLPK		8 2 0 0	(N(N(H(H(H(H)))(H(H)(H)(H)))))	3	45.5229	32.8217	69.1108	0.00372	1.36737	8.09706e-48	0	8.09706e-48	1/sp|P36581|CALX_SCHPO	1/418
fissionyeast_NGP_DDA_6h_3.24952.24952.2.0.dta	fissionyeast_NGP_DDA_6h_3	24952	6857.99	1361.07	2	LGJETFLPK		8 2 0 0	(N(N(H(H(H(H)))(H(H(H(H)))))))	3	30.1287	19.4649	49.9328	0.00372	1.36737	1.23474e-34	0	1.23474e-34	1/sp|P36581|CALX_SCHPO	1/418
fissionyeast_NGP_DDA_6h_3.24977.24977.2.0.dta	fissionyeast_NGP_DDA_6h_3	24977	6864.86	1442.1	2	LGJETFLPK		9 2 0 0	(N(N(H(H(H)(H))(H(H)(H(H(H)))))))	3	41.5515	25.8443	70.722	0.0039	1.35106	4.84837e-49	0	4.84837e-49	1/sp|P36581|CALX_SCHPO	1/418
fissionyeast_NGP_DDA_6h_3.25010.25010.2.0.dta	fissionyeast_NGP_DDA_6h_3	25010	6873.7	1361.07	2	LGJETFLPK		8 2 0 0	(N(N(H(H(H(H)))(H(H(H(H)))))))	3	38.854	24.1592	66.1444	0.00382	1.40264	8.15473e-46	0	8.15473e-46	1/sp|P36581|CALX_SCHPO	1/418
fissionyeast_NGP_DDA_6h_3.25043.25043.2.0.dta	fissionyeast_NGP_DDA_6h_3	25043	6882.58	1442.1	2	LGJETFLPK		9 2 0 0	(N(N(H(H(H)(H))(H(H)(H(H(H)))))))	3	32.4736	12.5459	69.4822	0.00401	1.39199	4.03476e-48	0	4.03476e-48	1/sp|P36581|CALX_SCHPO	1/418
fissionyeast_NGP_DDA_6h_3.25048.25048.3.0.dta	fissionyeast_NGP_DDA_6h_3	25048	6884.02	1031.46	3	EGLINJGTSIHAGLR		7 2 0 0	(N(N(H(H(H))(H(H(H(H)))))))	6	15.8448	7.47014	31.3977	0.00352	1.13933	9.70974e-22	0	9.70974e-22	1/sp|O42887|SPEB2_SCHPO	1/269
fissionyeast_NGP_DDA_6h_3.25056.25056.3.0.dta	fissionyeast_NGP_DDA_6h_3	25056	6886.13	1322.19	3	JVSGAFNVNNMIR	11,Oxidation[M];	13 2 0 0	(N(N(H(H(H(H))(H(H)))(H(H(H(H(H(H(H))))))))))	1	10.4985	8.33815	14.5107	0.0044	1.10949	2.48703e-10	0	2.48703e-10	1/sp|O13960|ECM33_SCHPO	1/92
fissionyeast_NGP_DDA_6h_3.25076.25076.2.0.dta	fissionyeast_NGP_DDA_6h_3	25076	6891.45	1361.07	2	LGJETFLPK		8 2 0 0	(N(N(H(H(H(H)))(H(H(H(H)))))))	3	36.3718	20.419	65.9985	0.00388	1.42469	1.11362e-45	0	1.11362e-45	1/sp|P36581|CALX_SCHPO	1/418
fissionyeast_NGP_DDA_6h_3.25109.25109.2.0.dta	fissionyeast_NGP_DDA_6h_3	25109	6900.46	1442.1	2	LGJETFLPK		9 2 0 0	(N(N(H(H(H)(H))(H(H)(H(H(H)))))))	3	34.137	15.4123	68.9116	0.00407	1.41071	1.02565e-47	0	1.02565e-47	1/sp|P36581|CALX_SCHPO	1/418
fissionyeast_NGP_DDA_6h_3.25142.25142.2.0.dta	fissionyeast_NGP_DDA_6h_3	25142	6909.31	1361.07	2	LGJETFLPK		8 2 0 0	(N(N(H(H(H(H)))(H(H(H(H)))))))	3	38.9925	24.7291	65.4817	0.00361	1.32621	2.23583e-45	0	2.23583e-45	1/sp|P36581|CALX_SCHPO	1/418
fissionyeast_NGP_DDA_6h_3.25174.25174.2.0.dta	fissionyeast_NGP_DDA_6h_3	25174	6917.97	1442.1	2	LGJETFLPK		9 2 0 0	(N(N(H(H(H)(H))(H(H(H(H(H))))))))	3	34.5767	17.6283	66.0523	0.00339	1.17417	1.00504e-45	0	1.00504e-45	1/sp|P36581|CALX_SCHPO	1/418
fissionyeast_NGP_DDA_6h_3.25207.25207.2.0.dta	fissionyeast_NGP_DDA_6h_3	25207	6926.77	1361.07	2	LGJETFLPK		8 2 0 0	(N(N(H(H(H(H)))(H(H(H(H)))))))	3	39.2573	23.7346	68.0852	0.00327	1.20052	4.50577e-47	0	4.50577e-47	1/sp|P36581|CALX_SCHPO	1/418
fissionyeast_NGP_DDA_6h_3.25240.25240.2.0.dta	fissionyeast_NGP_DDA_6h_3	25240	6935.59	1442.1	2	LGJETFLPK		9 2 0 0	(N(N(H(H(H)(H))(H(H)(H(H(H)))))))	3	36.824	20.7213	66.729	0.00325	1.12631	2.71063e-46	0	2.71063e-46	1/sp|P36581|CALX_SCHPO	1/418
fissionyeast_NGP_DDA_6h_3.25273.25273.2.0.dta	fissionyeast_NGP_DDA_6h_3	25273	6944.39	1361.07	2	LGJETFLPK		8 2 0 0	(N(N(H(H(H(H)))(H(H(H(H)))))))	3	31.7148	14.8188	63.093	0.00328	1.20567	1.23699e-43	0	1.23699e-43	1/sp|P36581|CALX_SCHPO	1/418
fissionyeast_NGP_DDA_6h_3.25307.25307.2.0.dta	fissionyeast_NGP_DDA_6h_3	25307	6953.52	1442.1	2	LGJETFLPK		9 2 0 0	(N(N(H(H(H)(H))(H(H)(H(H(H)))))))	3	33.1	17.1157	62.7852	0.00386	1.33857	2.60567e-43	0	2.60567e-43	1/sp|P36581|CALX_SCHPO	1/418
fissionyeast_NGP_DDA_6h_3.25339.25339.2.0.dta	fissionyeast_NGP_DDA_6h_3	25339	6962.07	1361.07	2	LGJETFLPK		8 2 0 0	(N(N(H(H(H(H)))(H(H(H(H)))))))	3	34.5455	19.7027	62.1107	0.00374	1.37472	5.00568e-43	0	5.00568e-43	1/sp|P36581|CALX_SCHPO	1/418
fissionyeast_NGP_DDA_6h_3.25371.25371.2.0.dta	fissionyeast_NGP_DDA_6h_3	25371	6970.85	1442.1	2	LGJETFLPK		9 2 0 0	(N(N(H(H(H(H)))(H(H)(H(H(H)))))))	3	30.8432	13.1798	63.6466	0.00367	1.27337	4.9159e-44	0	4.9159e-44	1/sp|P36581|CALX_SCHPO	1/418
fissionyeast_NGP_DDA_6h_3.25404.25404.2.0.dta	fissionyeast_NGP_DDA_6h_3	25404	6979.67	1361.07	2	LGJETFLPK		8 2 0 0	(N(N(H(H(H(H)))(H(H)(H)(H)))))	3	28.0397	10.6961	60.2493	0.00383	1.40632	7.6267e-42	0	7.6267e-42	1/sp|P36581|CALX_SCHPO	1/418
fissionyeast_NGP_DDA_6h_3.25437.25437.2.0.dta	fissionyeast_NGP_DDA_6h_3	25437	6988.51	1442.1	2	LGJETFLPK		9 2 0 0	(N(N(H(H)(H(H)(H(H(H(H(H)))))))))	3	27.6439	9.99007	60.4297	0.00333	1.15475	5.86321e-42	0	5.86321e-42	1/sp|P36581|CALX_SCHPO	1/418
fissionyeast_NGP_DDA_6h_3.25470.25470.2.0.dta	fissionyeast_NGP_DDA_6h_3	25470	6997.33	1361.07	2	LGJETFLPK		8 2 0 0	(N(N(H(H(H(H)))(H(H)(H)(H)))))	3	27.4475	12.8987	54.4668	0.00373	1.37251	9.45433e-38	0	9.45433e-38	1/sp|P36581|CALX_SCHPO	1/418
fissionyeast_NGP_DDA_6h_3.25504.25504.2.0.dta	fissionyeast_NGP_DDA_6h_3	25504	7006.41	1442.1	2	LGJETFLPK		9 2 0 0	(N(N(H(H(H)(H(H)))(H(H)(H(H))))))	3	31.8636	14.474	64.1587	0.00285	0.98688	2.0559e-44	0	2.0559e-44	1/sp|P36581|CALX_SCHPO	1/418
fissionyeast_NGP_DDA_6h_3.25536.25536.2.0.dta	fissionyeast_NGP_DDA_6h_3	25536	7015.26	1361.07	2	LGJETFLPK		8 2 0 0	(N(N(H(H(H(H)))(H(H(H(H)))))))	3	29.262	14.722	56.2648	0.00365	1.34091	5.65266e-39	0	5.65266e-39	1/sp|P36581|CALX_SCHPO	1/418
fissionyeast_NGP_DDA_6h_3.25572.25572.2.0.dta	fissionyeast_NGP_DDA_6h_3	25572	7024.96	1442.1	2	LGJETFLPK		9 2 0 0	(N(N(H(H(H)(H))(H(H)(H(H(H)))))))	3	26.7686	8.78961	60.1581	0.00334	1.15891	8.68279e-42	0	8.68279e-42	1/sp|P36581|CALX_SCHPO	1/418
fissionyeast_NGP_DDA_6h_3.25649.25649.2.0.dta	fissionyeast_NGP_DDA_6h_3	25649	7045.65	1442.1	2	LGJETFLPK		9 2 0 0	(N(N(H(H(H)(H))(H(H(H))(H(H))))))	3	26.8822	9.8544	58.5054	0.00299	1.03752	1.08735e-40	0	1.08735e-40	1/sp|P36581|CALX_SCHPO	1/418
fissionyeast_NGP_DDA_6h_3.25678.25678.2.0.dta	fissionyeast_NGP_DDA_6h_3	25678	7053.35	1361.07	2	LGJETFLPK		8 2 0 0	(N(N(H(H(H(H)))(H(H)(H)(H)))))	3	18.3289	6.43859	40.4109	0.00374	1.37325	7.07372e-28	0.00280636	0.00280636	1/sp|P36581|CALX_SCHPO	1/418
fissionyeast_NGP_DDA_6h_3.25725.25725.2.0.dta	fissionyeast_NGP_DDA_6h_3	25725	7066.01	1442.1	2	LGJETFLPK		9 2 0 0	(N(N(H(H(H(H)))(H(H)(H(H)(H))))))	3	16.2729	7.66379	32.2611	0.0035	1.21302	2.41512e-22	0	2.41512e-22	1/sp|P36581|CALX_SCHPO	1/418
fissionyeast_NGP_DDA_6h_3.25799.25799.2.0.dta	fissionyeast_NGP_DDA_6h_3	25799	7086.14	1442.1	2	LGJETFLPK		9 2 0 0	(N(N(H(H)(H(H)(H(H(H(H(H)))))))))	3	19.4617	6.78807	42.9985	0.004	1.38574	8.14845e-30	0.000952381	0.000952381	1/sp|P36581|CALX_SCHPO	1/418
fissionyeast_NGP_DDA_6h_3.25864.25864.2.0.dta	fissionyeast_NGP_DDA_6h_3	25864	7103.55	1442.1	2	LGJETFLPK		9 2 0 0	(N(N(H(H(H(H)))(H(H(H(H(H))))))))	3	21.5254	9.02694	44.7368	0.00334	1.15752	5.20499e-31	0	5.20499e-31	1/sp|P36581|CALX_SCHPO	1/418
fissionyeast_NGP_DDA_6h_3.25928.25928.2.0.dta	fissionyeast_NGP_DDA_6h_3	25928	7121.04	1442.1	2	LGJETFLPK		9 2 0 0	(N(N(H(H)(H(H)(H(H(H(H(H)))))))))	3	18.6249	7.41885	39.4363	0.00329	1.14226	2.91793e-27	0	2.91793e-27	1/sp|P36581|CALX_SCHPO	1/418
fissionyeast_NGP_DDA_6h_3.25996.25996.2.0.dta	fissionyeast_NGP_DDA_6h_3	25996	7139.49	1442.1	2	LGJETFLPK		9 2 0 0	(N(N(H(H(H)(H(H)))(H(H)(H(H))))))	3	19.3176	8.74614	38.9504	0.00326	1.13047	8.18158e-27	0	8.18158e-27	1/sp|P36581|CALX_SCHPO	1/418
fissionyeast_NGP_DDA_6h_3.26061.26061.2.0.dta	fissionyeast_NGP_DDA_6h_3	26061	7156.83	1361.07	2	LGJETFLPK		8 2 0 0	(N(N(H(H(H(H)))(H(H)(H(H))))))	3	17.2781	5.90206	38.4049	0.00311	1.14393	1.41942e-26	0.00623886	0.00623886	1/sp|P36581|CALX_SCHPO	1/418
fissionyeast_NGP_DDA_6h_3.26072.26072.2.0.dta	fissionyeast_NGP_DDA_6h_3	26072	7159.77	1442.1	2	LGJETFLPK		9 2 0 0	(N(N(H(H(H)(H))(H(H(H))(H(H))))))	3	25.051	6.58577	59.3436	0.00352	1.22134	3.21001e-41	0.00188679	0.00188679	1/sp|P36581|CALX_SCHPO	1/418
fissionyeast_NGP_DDA_6h_3.26280.26280.2.0.dta	fissionyeast_NGP_DDA_6h_3	26280	7215.67	1442.1	2	LGJETFLPK		9 2 0 0	(N(N(H(H)(H(H)(H(H(H(H(H)))))))))	3	24.9586	9.44027	53.7784	0.00384	1.33164	2.84027e-37	0	2.84027e-37	1/sp|P36581|CALX_SCHPO	1/418
fissionyeast_NGP_DDA_6h_3.26345.26345.2.0.dta	fissionyeast_NGP_DDA_6h_3	26345	7233.21	1442.1	2	LGJETFLPK		9 2 0 0	(N(N(H(H)(H(H)(H(H(H(H(H)))))))))	3	15.563	7.23445	31.0303	0.00341	1.18388	1.75552e-21	0.000952381	0.000952381	1/sp|P36581|CALX_SCHPO	1/418
fissionyeast_NGP_DDA_6h_3.26729.26729.3.0.dta	fissionyeast_NGP_DDA_6h_3	26729	7336.45	1458.26	3	KQWASISPJITYK		15 2 0 0	(N(N(H(H(H(H(H(H(H))))))(H(H(H(H(H(H(H(H)))))))))))	9	13.417	8.22818	23.0534	0.00758	1.73409	5.01277e-16	0	5.01277e-16	1/sp|Q9USU5|GAS2_SCHPO	1/334
fissionyeast_NGP_DDA_6h_3.27054.27054.3.0.dta	fissionyeast_NGP_DDA_6h_3	27054	7424.31	1128.14	3	JATYTLHWTVSPK		9 2 0 0	(N(N(H(H(H(H)))(H(H)(H(H)(H))))))	1	65.4041	55.9801	82.9058	0.00422	1.24803	2.00229e-57	0	2.00229e-57	1/sp|Q10259|SPC3_SCHPO	1/148
fissionyeast_NGP_DDA_6h_3.27120.27120.3.0.dta	fissionyeast_NGP_DDA_6h_3	27120	7442.03	1128.14	3	JATYTLHWTVSPK		9 2 0 0	(N(N(H(H(H(H)))(H(H)(H(H)(H))))))	1	65.871	59.3726	77.9396	0.00472	1.39527	7.60596e-54	0	7.60596e-54	1/sp|Q10259|SPC3_SCHPO	1/148
fissionyeast_NGP_DDA_6h_3.27197.27197.3.0.dta	fissionyeast_NGP_DDA_6h_3	27197	7462.71	1128.14	3	JATYTLHWTVSPK		9 2 0 0	(N(N(H(H(H(H)))(H(H)(H(H)(H))))))	1	41.5158	36.3204	51.1642	0.00479	1.41566	1.96052e-35	0	1.96052e-35	1/sp|Q10259|SPC3_SCHPO	1/148
fissionyeast_NGP_DDA_6h_3.27263.27263.3.0.dta	fissionyeast_NGP_DDA_6h_3	27263	7480.39	1128.14	3	JATYTLHWTVSPK		9 2 0 0	(N(N(H(H(H)(H(H)))(H(H)(H(H))))))	1	27.8086	20.24	41.8646	0.005	1.47864	5.47053e-29	0	5.47053e-29	1/sp|Q10259|SPC3_SCHPO	1/148
fissionyeast_NGP_DDA_6h_3.27327.27327.3.0.dta	fissionyeast_NGP_DDA_6h_3	27327	7497.95	1074.12	3	JATYTLHWTVSPK		8 2 0 0	(N(N(H(H(H(H)))(H(H(H(H)))))))	1	29.7268	18.5119	50.5544	0.00368	1.14298	6.92494e-35	0	6.92494e-35	1/sp|Q10259|SPC3_SCHPO	1/148
fissionyeast_NGP_DDA_6h_3.27393.27393.3.0.dta	fissionyeast_NGP_DDA_6h_3	27393	7515.62	1074.12	3	JATYTLHWTVSPK		8 2 0 0	(N(N(H(H(H(H)))(H(H)(H)(H)))))	1	49.4838	45.7517	56.4149	0.00368	1.14391	4.68127e-39	0	4.68127e-39	1/sp|Q10259|SPC3_SCHPO	1/148
fissionyeast_NGP_DDA_6h_3.27469.27469.3.0.dta	fissionyeast_NGP_DDA_6h_3	27469	7536.13	1074.12	3	JATYTLHWTVSPK		8 2 0 0	(N(N(H(H(H(H)))(H(H)(H)(H)))))	1	64.8995	58.7732	76.2768	0.0036	1.11782	7.90731e-53	0	7.90731e-53	1/sp|Q10259|SPC3_SCHPO	1/148
fissionyeast_NGP_DDA_6h_3.27524.27524.2.0.dta	fissionyeast_NGP_DDA_6h_3	27524	7550.82	1546.62	2	QFJTSLENFK		9 2 0 0	(N(N(H(H(H)(H))(H(H(H(H(H))))))))	3	24.0578	18.903	33.6312	0.00341	1.10159	2.48745e-23	0	2.48745e-23	1/sp|Q10061|LHS1_SCHPO	1/678
fissionyeast_NGP_DDA_6h_3.27538.27538.3.0.dta	fissionyeast_NGP_DDA_6h_3	27538	7554.65	1031.42	3	QFJTSLENFK		9 2 0 0	(N(N(H(H)(H(H(H(H(H(H(H))))))))))	3	27.2575	21.1851	38.535	-0.00047	-0.15188	1.19792e-26	0	1.19792e-26	1/sp|Q10061|LHS1_SCHPO	1/678
fissionyeast_NGP_DDA_6h_3.27546.27546.3.0.dta	fissionyeast_NGP_DDA_6h_3	27546	7556.75	1074.12	3	JATYTLHWTVSPK		8 2 0 0	(N(N(H(H(H(H)))(H(H)(H)(H)))))	1	58.9868	52.8815	70.3251	0.00306	0.94921	8.53077e-49	0	8.53077e-49	1/sp|Q10259|SPC3_SCHPO	1/148
fissionyeast_NGP_DDA_6h_3.27590.27590.2.0.dta	fissionyeast_NGP_DDA_6h_3	27590	7568.59	1546.62	2	QFJTSLENFK		9 2 0 0	(N(N(H(H(H(H(H))))(H(H(H(H)))))))	3	25.0319	9.8294	53.2653	0.00376	1.21736	6.61002e-37	0	6.61002e-37	1/sp|Q10061|LHS1_SCHPO	1/678
fissionyeast_NGP_DDA_6h_3.27613.27613.3.0.dta	fissionyeast_NGP_DDA_6h_3	27613	7574.82	1031.42	3	QFJTSLENFK		9 2 0 0	(N(N(H(H(H)(H))(H(H(H(H(H))))))))	3	10.2035	5.4232	19.0813	0.00099	0.3206	2.94401e-13	0.00869565	0.00869565	1/sp|Q10061|LHS1_SCHPO	1/678
fissionyeast_NGP_DDA_6h_3.27623.27623.3.0.dta	fissionyeast_NGP_DDA_6h_3	27623	7577.51	1074.12	3	JATYTLHWTVSPK		8 2 0 0	(N(N(H(H(H(H)))(H(H)(H(H))))))	1	39.6939	29.6462	58.3539	0.00231	0.71725	1.59259e-40	0	1.59259e-40	1/sp|Q10259|SPC3_SCHPO	1/148
fissionyeast_NGP_DDA_6h_3.27687.27687.3.0.dta	fissionyeast_NGP_DDA_6h_3	27687	7595.21	1074.12	3	JATYTLHWTVSPK		8 2 0 0	(N(N(H(H(H(H)))(H(H)(H)(H)))))	1	26.4919	11.0628	55.1461	0.0024	0.74613	3.92735e-38	0	3.92735e-38	1/sp|Q10259|SPC3_SCHPO	1/148
fissionyeast_NGP_DDA_6h_3.27749.27749.2.0.dta	fissionyeast_NGP_DDA_6h_3	27749	7612.19	1465.6	2	QFJTSLENFK		8 2 0 0	(N(N(H(H(H(H)))(H(H)(H)(H)))))	3	24.9763	13.4115	46.4539	0.0037	1.26265	3.21887e-32	0	3.21887e-32	1/sp|Q10061|LHS1_SCHPO	1/678
fissionyeast_NGP_DDA_6h_3.27752.27752.3.0.dta	fissionyeast_NGP_DDA_6h_3	27752	7613.05	1020.11	3	JATYTLHWTVSPK		7 2 0 0	(N(N(H(H(H))(H(H(H(H)))))))	1	18.5625	13.2698	28.3918	3e-05	0.00858	1.05896e-19	0	1.05896e-19	1/sp|Q10259|SPC3_SCHPO	1/148
fissionyeast_NGP_DDA_6h_3.27815.27815.2.0.dta	fissionyeast_NGP_DDA_6h_3	27815	7630.06	1465.6	2	QFJTSLENFK		8 2 0 0	(N(N(H(H(H(H)))(H(H)(H)(H)))))	3	22.8887	14.1505	39.1168	0.00413	1.41076	4.93559e-27	0	4.93559e-27	1/sp|Q10061|LHS1_SCHPO	1/678
fissionyeast_NGP_DDA_6h_3.27827.27827.3.0.dta	fissionyeast_NGP_DDA_6h_3	27827	7633.31	1020.11	3	JATYTLHWTVSPK		7 2 0 0	(N(N(H(H(H))(H(H(H(H)))))))	1	20.6566	20.9271	20.1544	-0.00026	-0.08363	6.10912e-14	0	6.10912e-14	1/sp|Q10259|SPC3_SCHPO	1/148
fissionyeast_NGP_DDA_6h_3.27881.27881.2.0.dta	fissionyeast_NGP_DDA_6h_3	27881	7648.56	1465.6	2	QFJTSLENFK		8 2 0 0	(N(N(H(H(H(H)))(H(H)(H)(H)))))	3	32.2929	21.5509	52.2424	0.00445	1.51724	3.87786e-36	0	3.87786e-36	1/sp|Q10061|LHS1_SCHPO	1/678
fissionyeast_NGP_DDA_6h_3.27882.27882.4.0.dta	fissionyeast_NGP_DDA_6h_3	27882	7648.87	1125.46	4	FLTHLNNEVLHDJYTR		13 2 0 0	(N(N(H(H(H(H)))(H(H(H))(H(H(H(H(H(H))))))))))	13	38.3693	8.89686	93.1038	0.0069	1.53365	3.2248e-64	0	3.2248e-64	1/sp|O59747|PDF1_SCHPO	1/223
fissionyeast_NGP_DDA_6h_3.27923.27923.3.0.dta	fissionyeast_NGP_DDA_6h_3	27923	7659.91	977.4	3	QFJTSLENFK		8 2 0 0	(N(N(H(H(H(H)))(H(H)(H(H))))))	3	24.6399	20.0703	33.1262	0.00243	0.83059	6.22457e-23	0	6.22457e-23	1/sp|Q10061|LHS1_SCHPO	1/678
fissionyeast_NGP_DDA_6h_3.27949.27949.3.0.dta	fissionyeast_NGP_DDA_6h_3	27949	7666.99	1037.1	3	LJASNGDVIWR		9 2 0 0	(N(N(H(H(H(H)))(H(H(H(H(H))))))))	2	21.1325	17.8583	27.2132	0.00057	0.18215	6.71233e-19	0	6.71233e-19	1/sp|O13981|EMC1_SCHPO	1/66
fissionyeast_NGP_DDA_6h_3.27956.27956.2.0.dta	fissionyeast_NGP_DDA_6h_3	27956	7668.81	1465.6	2	QFJTSLENFK		8 2 0 0	(N(N(H(H(H(H)))(H(H(H(H)))))))	3	39.1774	27.5443	60.7818	0.00367	1.25309	3.79429e-42	0	3.79429e-42	1/sp|Q10061|LHS1_SCHPO	1/678
fissionyeast_NGP_DDA_6h_3.27957.27957.2.0.dta	fissionyeast_NGP_DDA_6h_3	27957	7669.08	1555.14	2	LJASNGDVIWR		9 2 0 0	(N(N(H(H(H)(H(H)))(H(H)(H(H))))))	2	20.7713	7.6228	45.1899	0.00316	1.01772	2.73872e-31	0	2.73872e-31	1/sp|O13981|EMC1_SCHPO	1/66
fissionyeast_NGP_DDA_6h_3.27979.27979.4.1.dta	fissionyeast_NGP_DDA_6h_3	27979	7675.05	1125.46	4	FLTHLNNEVLHDJYTR		13 2 0 0	(N(N(H(H(H(H(H))))(H(H(H(H(H(H(H(H)))))))))))	13	29.803	9.0108	68.4171	0.00626	1.39139	2.24853e-47	0	2.24853e-47	1/sp|O59747|PDF1_SCHPO	1/223
fissionyeast_NGP_DDA_6h_3.27980.27980.4.0.dta	fissionyeast_NGP_DDA_6h_3	27980	7675.37	1084.95	4	FLTHLNNEVLHDJYTR		12 2 0 0	(N(N(H(H(H(H(H))))(H(H(H(H)))(H(H(H)))))))	13	28.0268	6.26355	68.4442	0.00632	1.45801	1.99878e-47	0.00369344	0.00369344	1/sp|O59747|PDF1_SCHPO	1/223
fissionyeast_NGP_DDA_6h_3.27989.27989.3.0.dta	fissionyeast_NGP_DDA_6h_3	27989	7677.74	977.4	3	QFJTSLENFK		8 2 0 0	(N(N(H(H(H(H)))(H(H)(H(H))))))	3	17.6965	7.67708	36.304	0.00255	0.8695	3.04723e-25	0	3.04723e-25	1/sp|Q10061|LHS1_SCHPO	1/678
fissionyeast_NGP_DDA_6h_3.28023.28023.2.0.dta	fissionyeast_NGP_DDA_6h_3	28023	7686.93	1465.6	2	QFJTSLENFK		8 2 0 0	(N(N(H(H(H))(H(H)(H)(H(H))))))	3	30.0373	18.6004	51.2772	0.00351	1.19917	1.62114e-35	0	1.62114e-35	1/sp|Q10061|LHS1_SCHPO	1/678
fissionyeast_NGP_DDA_6h_3.28034.28034.2.0.dta	fissionyeast_NGP_DDA_6h_3	28034	7689.91	1555.14	2	LJASNGDVIWR		9 2 0 0	(N(N(H(H(H(H)))(H(H)(H(H)(H))))))	2	28.9059	16.2174	52.4704	0.00298	0.95725	2.72888e-36	0	2.72888e-36	1/sp|O13981|EMC1_SCHPO	1/66
fissionyeast_NGP_DDA_6h_3.28035.28035.3.0.dta	fissionyeast_NGP_DDA_6h_3	28035	7690.62	1037.1	3	LJASNGDVIWR		9 2 0 0	(N(N(H(H)(H(H(H))(H(H(H(H))))))))	2	30.5197	19.0854	51.7548	0.00165	0.5295	5.36166e-36	0	5.36166e-36	1/sp|O13981|EMC1_SCHPO	1/66
fissionyeast_NGP_DDA_6h_3.28088.28088.4.0.dta	fissionyeast_NGP_DDA_6h_3	28088	7704.92	1084.95	4	FLTHLNNEVLHDJYTR		12 2 0 0	(N(N(H(H(H(H(H(H)))))(H(H(H))(H(H(H)))))))	13	14.649	5.64265	31.375	0.00836	1.92748	1.05445e-21	0.00705467	0.00705467	1/sp|O59747|PDF1_SCHPO	1/223
fissionyeast_NGP_DDA_6h_3.28112.28112.2.0.dta	fissionyeast_NGP_DDA_6h_3	28112	7711.42	1384.57	2	QFJTSLENFK		7 2 0 0	(N(N(H(H(H)(H))(H(H)(H)))))	3	15.9359	13.889	19.7372	0.00503	1.81827	1.11423e-13	0	1.11423e-13	1/sp|Q10061|LHS1_SCHPO	1/678
fissionyeast_NGP_DDA_6h_3.28185.28185.2.0.dta	fissionyeast_NGP_DDA_6h_3	28185	7731.14	1384.57	2	QFJTSLENFK		7 2 0 0	(N(N(H(H(H)(H))(H(H(H))))))	3	25.3545	14.258	45.9622	0.00582	2.10294	7.42911e-32	0	7.42911e-32	1/sp|Q10061|LHS1_SCHPO	1/678
fissionyeast_NGP_DDA_6h_3.28405.28405.3.0.dta	fissionyeast_NGP_DDA_6h_3	28405	7790.79	1534.92	3	TELAAYLSCJATK	9,Carbamidomethyl[C];	17 2 0 0	(N(N(H(H(H(H(H(H(H))))))(H(H(H(H)))(H(H(H(H(H(H))))))))))	10	16.7485	13.8065	22.2121	0.00434	0.94355	1.69509e-15	0	1.69509e-15	1/sp|Q9USU5|GAS2_SCHPO	1/212
fissionyeast_NGP_DDA_6h_3.28468.28468.3.0.dta	fissionyeast_NGP_DDA_6h_3	28468	7808.12	1058.79	3	JVTIPTNGIPQR		9 2 0 0	(N(N(H(H(H)(H(H)))(H(H)(H(H))))))	1	46.3501	32.5971	71.8913	0.00246	0.77507	7.57781e-50	0	7.57781e-50	1/sp|Q9C0Y4|AGLU_SCHPO	1/37
fissionyeast_NGP_DDA_6h_3.28511.28511.3.0.dta	fissionyeast_NGP_DDA_6h_3	28511	7819.77	1534.93	3	TELAAYLSCJATK	9,Carbamidomethyl[C];	17 2 0 0	(N(N(H(H(H(H(H(H(H(H)))))))(H(H(H(H(H(H(H(H(H))))))))))))	10	10.7068	9.18283	13.5369	0.01157	2.51303	1.25134e-09	0	1.25134e-09	1/sp|Q9USU5|GAS2_SCHPO	1/212
fissionyeast_NGP_DDA_6h_3.28544.28544.3.0.dta	fissionyeast_NGP_DDA_6h_3	28544	7828.8	1058.79	3	JVTIPTNGIPQR		9 2 0 0	(N(N(H(H(H(H)))(H(H)(H(H)(H))))))	1	40.156	28.7176	61.3987	0.00228	0.71742	1.48715e-42	0	1.48715e-42	1/sp|Q9C0Y4|AGLU_SCHPO	1/37
fissionyeast_NGP_DDA_6h_3.28589.28589.3.0.dta	fissionyeast_NGP_DDA_6h_3	28589	7841.16	1004.77	3	JVTIPTNGIPQR		8 2 0 0	(N(N(H(H(H(H)))(H(H(H(H)))))))	1	15.3895	13.0803	19.6779	0.00342	1.13428	1.26403e-13	0	1.26403e-13	1/sp|Q9C0Y4|AGLU_SCHPO	1/37
fissionyeast_NGP_DDA_6h_3.28629.28629.3.0.dta	fissionyeast_NGP_DDA_6h_3	28629	7851.98	1058.79	3	JVTIPTNGIPQR		9 2 0 0	(N(N(H(H(H)(H))(H(H(H(H(H))))))))	1	11.8225	6.45582	21.7891	0.00186	0.58701	3.92065e-15	0.00280636	0.00280636	1/sp|Q9C0Y4|AGLU_SCHPO	1/37
fissionyeast_NGP_DDA_6h_3.28685.28685.3.0.dta	fissionyeast_NGP_DDA_6h_3	28685	7867.03	1266.53	3	KLGNQYYJDTQWLK		10 2 0 0	(N(N(H(H(H(H(H))))(H(H(H(H(H))))))))	8	18.3269	6.37425	40.5246	0.00424	1.11728	4.77011e-28	0.00369344	0.00369344	1/sp|Q10061|LHS1_SCHPO	1/733
fissionyeast_NGP_DDA_6h_3.28728.28728.3.0.dta	fissionyeast_NGP_DDA_6h_3	28728	7878.57	1426.89	3	TELAAYLSCJATK	9,Carbamidomethyl[C];	15 2 0 0	(N(N(H(H(H(H(H(H(H))))))(H(H(H(H)))(H(H(H(H))))))))	10	15.6644	18.135	11.076	0.00654	1.528	5.21889e-08	0	5.21889e-08	1/sp|Q9USU5|GAS2_SCHPO	1/212
fissionyeast_NGP_DDA_6h_3.28803.28803.3.0.dta	fissionyeast_NGP_DDA_6h_3	28803	7899.03	1426.89	3	TELAAYLSCJATK	9,Carbamidomethyl[C];	15 2 0 0	(N(N(H(H(H(H(H)))(H(H(H))))(H(H(H(H(H(H(H))))))))))	10	35.3403	37.3545	31.5997	0.00568	1.32817	7.29602e-22	0	7.29602e-22	1/sp|Q9USU5|GAS2_SCHPO	1/212
fissionyeast_NGP_DDA_6h_3.28913.28913.3.0.dta	fissionyeast_NGP_DDA_6h_3	28913	7928.47	1212.51	3	KLGNQYYJDTQWLK		9 2 0 0	(N(N(H(H)(H(H)(H(H(H(H(H)))))))))	8	23.8149	10.7798	48.0229	0.0043	1.1826	2.91979e-33	0	2.91979e-33	1/sp|Q10061|LHS1_SCHPO	1/733
fissionyeast_NGP_DDA_6h_3.29632.29632.3.0.dta	fissionyeast_NGP_DDA_6h_3	29632	8122.9	1211.52	3	RFNPAJTSITNYEIK		9 2 0 0	(N(N(H(H(H)(H))(H(H(H))(H(H))))))	6	11.2926	6.44889	20.288	0.00359	0.98784	3.98676e-14	0.00280636	0.00280636	1/sp|O94680|PDAT_SCHPO	1/560
fissionyeast_NGP_DDA_6h_3.29764.29764.3.0.dta	fissionyeast_NGP_DDA_6h_3	29764	8158.69	1322.19	3	JVSGAFNVNNMIR	11,Oxidation[M];	13 2 0 0	(N(N(H(H(H(H(H(H)))))(H(H)(H(H(H(H(H)))))))))	1	16.3905	6.08365	35.5317	0.01116	2.81586	1.04253e-24	0.00457038	0.00457038	1/sp|O13960|ECM33_SCHPO	1/92
fissionyeast_NGP_DDA_6h_3.29830.29830.3.0.dta	fissionyeast_NGP_DDA_6h_3	29830	8176.32	1322.19	3	JVSGAFNVNNMIR	11,Oxidation[M];	13 2 0 0	(N(N(H(H(H(H(H))))(H(H)(H(H(H))(H(H(H))))))))	1	7.14737	5.71977	9.79862	0.007	1.76631	4.17766e-07	0.00705467	0.00705509	1/sp|O13960|ECM33_SCHPO	1/92
fissionyeast_NGP_DDA_6h_3.29927.29927.3.0.dta	fissionyeast_NGP_DDA_6h_3	29927	8202.17	1172.82	3	KNPVNFDSVFJQSR		9 2 0 0	(N(N(H(H(H)(H))(H(H)(H(H(H)))))))	11	54.9651	34.5152	92.9436	0.00653	1.85566	5.05809e-64	0	5.05809e-64	1/sp|Q8WZK2|MCD4_SCHPO	1/134
fissionyeast_NGP_DDA_6h_3.29928.29928.3.0.dta	fissionyeast_NGP_DDA_6h_3	29928	8202.45	1322.19	3	JVSGAFNVNNMIR	11,Oxidation[M];	13 2 0 0	(N(N(H(H(H(H(H(H)))))(H(H)(H(H(H(H(H)))))))))	1	14.7312	10.153	23.2336	0.00557	1.40461	3.72769e-16	0	3.72769e-16	1/sp|O13960|ECM33_SCHPO	1/92
fissionyeast_NGP_DDA_6h_3.30001.30001.3.0.dta	fissionyeast_NGP_DDA_6h_3	30001	8222.66	1172.82	3	KNPVNFDSVFJQSR		9 2 0 0	(N(N(H(H(H(H)))(H(H)(H(H)(H))))))	11	53.3784	33.7285	89.8712	0.0054	1.53489	5.63069e-62	0	5.63069e-62	1/sp|Q8WZK2|MCD4_SCHPO	1/134
fissionyeast_NGP_DDA_6h_3.30012.30012.3.0.dta	fissionyeast_NGP_DDA_6h_3	30012	8225.59	1322.19	3	JVSGAFNVNNMIR	11,Oxidation[M];	13 2 0 0	(N(N(H(H(H(H(H))))(H(H(H(H)))(H(H(H(H))))))))	1	20.7533	16.1902	29.2277	0.00969	2.44356	2.79992e-20	0	2.79992e-20	1/sp|O13960|ECM33_SCHPO	1/92
fissionyeast_NGP_DDA_6h_3.30056.30056.3.0.dta	fissionyeast_NGP_DDA_6h_3	30056	8237.42	1381.21	3	HYWJLTSNIYR		14 2 0 0	(N(N(H(H(H(H(H(H)))))(H(H(H))(H(H(H(H(H)))))))))	4	29.3612	9.37816	66.4727	0.00637	1.53906	4.34645e-46	0	4.34645e-46	1/sp|O13968|YE48_SCHPO	1/541
fissionyeast_NGP_DDA_6h_3.30067.30067.3.0.dta	fissionyeast_NGP_DDA_6h_3	30067	8240.37	1172.82	3	KNPVNFDSVFJQSR		9 2 0 0	(N(N(H(H(H(H)))(H(H)(H(H)(H))))))	11	28.7058	7.58211	67.9355	0.00519	1.47602	6.86757e-47	0	6.86757e-47	1/sp|Q8WZK2|MCD4_SCHPO	1/134
fissionyeast_NGP_DDA_6h_3.30078.30078.3.0.dta	fissionyeast_NGP_DDA_6h_3	30078	8243.36	1322.19	3	JVSGAFNVNNMIR	11,Oxidation[M];	13 2 0 0	(N(N(H(H(H(H))(H(H(H))))(H(H(H(H(H(H)))))))))	1	14.8348	6.51535	30.2852	0.00707	1.78371	5.25946e-21	0.00188679	0.00188679	1/sp|O13960|ECM33_SCHPO	1/92
fissionyeast_NGP_DDA_6h_3.30089.30089.3.0.dta	fissionyeast_NGP_DDA_6h_3	30089	8246.37	1118.81	3	KNPVNFDSVFJQSR		8 2 0 0	(N(N(H(H(H(H)))(H(H)(H)(H)))))	11	36.3779	22.1387	62.8222	0.00374	1.11608	2.44394e-43	0	2.44394e-43	1/sp|Q8WZK2|MCD4_SCHPO	1/134
fissionyeast_NGP_DDA_6h_3.30121.30121.3.0.dta	fissionyeast_NGP_DDA_6h_3	30121	8255.17	1381.21	3	HYWJLTSNIYR		14 2 0 0	(N(N(H(H(H(H(H(H(H))))))(H(H(H(H)))(H(H(H)))))))	4	29.6878	8.84325	68.3992	0.00472	1.14067	2.5039e-47	0	2.5039e-47	1/sp|O13968|YE48_SCHPO	1/541
fissionyeast_NGP_DDA_6h_3.30153.30153.3.0.dta	fissionyeast_NGP_DDA_6h_3	30153	8264.19	1118.81	3	KNPVNFDSVFJQSR		8 2 0 0	(N(N(H(H(H(H)))(H(H)(H)(H)))))	11	30.3562	14.4066	59.9769	0.00284	0.84599	1.24975e-41	0	1.24975e-41	1/sp|Q8WZK2|MCD4_SCHPO	1/134
fissionyeast_NGP_DDA_6h_3.30207.30207.3.0.dta	fissionyeast_NGP_DDA_6h_3	30207	8278.7	1381.21	3	HYWJLTSNIYR		14 2 0 0	(N(N(H(H(H(H(H(H(H))))))(H(H(H(H)))(H(H(H)))))))	4	30.4647	12.5328	63.7667	0.00332	0.80094	3.73905e-44	0	3.73905e-44	1/sp|O13968|YE48_SCHPO	1/541
fissionyeast_NGP_DDA_6h_3.30218.30218.3.0.dta	fissionyeast_NGP_DDA_6h_3	30218	8281.64	1322.19	3	JVSGAFNVNNMIR	11,Oxidation[M];	13 2 0 0	(N(N(H(H(H(H))(H(H(H))))(H(H(H(H(H(H)))))))))	1	20.4026	16.351	27.927	0.00676	1.70577	2.45097e-19	0	2.45097e-19	1/sp|O13960|ECM33_SCHPO	1/92
fissionyeast_NGP_DDA_6h_3.30273.30273.3.0.dta	fissionyeast_NGP_DDA_6h_3	30273	8296.34	1381.21	3	HYWJLTSNIYR		14 2 0 0	(N(N(H(H(H(H(H(H)))))(H(H(H))(H(H(H(H(H)))))))))	4	28.8604	10.2956	63.3379	0.00583	1.4065	7.32655e-44	0	7.32655e-44	1/sp|O13968|YE48_SCHPO	1/541
fissionyeast_NGP_DDA_6h_3.30275.30275.4.0.dta	fissionyeast_NGP_DDA_6h_3	30275	8296.93	1040.17	4	DJTTGSHFMHAGLSPEWAYR	9,Oxidation[M];	9 2 0 0	(N(N(H(H(H(H)))(H(H(H(H(H))))))))	2	8.12652	6.79216	10.6046	0.00071	0.17134	1.13826e-07	0.000952381	0.000952495	1/sp|O74480|YQJ7_SCHPO	1/191
fissionyeast_NGP_DDA_6h_3.30284.30284.3.0.dta	fissionyeast_NGP_DDA_6h_3	30284	8299.29	1327.19	3	HYWJLTSNIYR		13 2 0 0	(N(N(H(H(H(H(H(H)))))(H(H(H(H(H(H(H))))))))))	4	39.964	16.9748	82.658	0.00577	1.45007	4.30015e-57	0	4.30015e-57	1/sp|O13968|YE48_SCHPO	1/541
fissionyeast_NGP_DDA_6h_3.30296.30296.3.0.dta	fissionyeast_NGP_DDA_6h_3	30296	8302.53	1064.79	3	KNPVNFDSVFJQSR		7 2 0 0	(N(N(H(H(H))(H(H(H(H)))))))	11	26.8879	15.1623	48.6638	0.00353	1.10678	1.17874e-33	0	1.17874e-33	1/sp|Q8WZK2|MCD4_SCHPO	1/134
fissionyeast_NGP_DDA_6h_3.30319.30319.3.0.dta	fissionyeast_NGP_DDA_6h_3	30319	8308.8	1322.19	3	JVSGAFNVNNMIR	11,Oxidation[M];	13 2 0 0	(N(N(H(H(H(H(H(H)))))(H(H)(H(H(H(H(H)))))))))	1	20.9027	17.6103	27.0172	0.00599	1.50979	9.17367e-19	0	9.17367e-19	1/sp|O13960|ECM33_SCHPO	1/92
fissionyeast_NGP_DDA_6h_3.30370.30370.3.0.dta	fissionyeast_NGP_DDA_6h_3	30370	8322.95	1064.79	3	KNPVNFDSVFJQSR		7 2 0 0	(N(N(H(H(H))(H(H(H(H)))))))	11	49.3745	37.5025	71.4224	0.00352	1.10114	1.71587e-49	0	1.71587e-49	1/sp|Q8WZK2|MCD4_SCHPO	1/134
fissionyeast_NGP_DDA_6h_3.30381.30381.3.0.dta	fissionyeast_NGP_DDA_6h_3	30381	8325.9	1327.19	3	HYWJLTSNIYR		13 2 0 0	(N(N(H(H(H(H(H(H)))))(H(H(H(H(H(H(H))))))))))	4	41.2219	18.6887	83.0694	0.00623	1.56465	1.15954e-57	0	1.15954e-57	1/sp|O13968|YE48_SCHPO	1/541
fissionyeast_NGP_DDA_6h_3.30384.30384.3.0.dta	fissionyeast_NGP_DDA_6h_3	30384	8326.77	1322.19	3	JVSGAFNVNNMIR	11,Oxidation[M];	13 2 0 0	(N(N(H(H(H(H(H(H)))))(H(H(H))(H(H(H(H))))))))	1	19.477	17.4256	23.2868	0.0049	1.23662	3.1994e-16	0	3.1994e-16	1/sp|O13960|ECM33_SCHPO	1/92
fissionyeast_NGP_DDA_6h_3.30437.30437.3.1.dta	fissionyeast_NGP_DDA_6h_3	30437	8340.97	1381.21	3	HYWJLTSNIYR		14 2 0 0	(N(N(H(H(H(H(H))))(H(H(H))(H(H(H(H(H(H))))))))))	4	19.7161	6.26234	44.7015	0.0064	1.54486	6.92543e-31	0.00369344	0.00369344	1/sp|O13968|YE48_SCHPO	1/541
fissionyeast_NGP_DDA_6h_3.30447.30447.3.0.dta	fissionyeast_NGP_DDA_6h_3	30447	8343.63	1064.79	3	KNPVNFDSVFJQSR		7 2 0 0	(N(N(H(H(H))(H(H(H(H)))))))	11	31.9515	16.8773	59.9466	0.00301	0.94326	1.39651e-41	0	1.39651e-41	1/sp|Q8WZK2|MCD4_SCHPO	1/134
fissionyeast_NGP_DDA_6h_3.30480.30480.3.0.dta	fissionyeast_NGP_DDA_6h_3	30480	8352.45	1322.19	3	JVSGAFNVNNMIR	11,Oxidation[M];	13 2 0 0	(N(N(H(H(H(H(H(H)))))(H(H)(H(H(H(H(H)))))))))	1	24.3362	18.4336	35.2981	0.00698	1.76177	1.75639e-24	0	1.75639e-24	1/sp|O13960|ECM33_SCHPO	1/92
fissionyeast_NGP_DDA_6h_3.30535.30535.3.1.dta	fissionyeast_NGP_DDA_6h_3	30535	8367.14	1327.19	3	HYWJLTSNIYR		13 2 0 0	(N(N(H(H(H(H(H))))(H(H(H(H(H(H(H(H)))))))))))	4	23.6123	6.385	55.6058	0.00597	1.49907	1.67749e-38	0.00369344	0.00369344	1/sp|O13968|YE48_SCHPO	1/541
fissionyeast_NGP_DDA_6h_3.30546.30546.3.0.dta	fissionyeast_NGP_DDA_6h_3	30546	8370.07	1322.19	3	JVSGAFNVNNMIR	11,Oxidation[M];	13 2 0 0	(N(N(H(H(H(H(H(H)))))(H(H)(H(H(H(H(H)))))))))	1	22.2949	16.5192	33.0214	0.00736	1.85711	8.19357e-23	0	8.19357e-23	1/sp|O13960|ECM33_SCHPO	1/92
fissionyeast_NGP_DDA_6h_3.30623.30623.3.0.dta	fissionyeast_NGP_DDA_6h_3	30623	8390.62	1322.19	3	JVSGAFNVNNMIR	11,Oxidation[M];	13 2 0 0	(N(N(H(H(H(H))(H(H(H))))(H(H(H(H(H(H)))))))))	1	17.3345	12.7643	25.822	0.00729	1.8382	5.00236e-18	0	5.00236e-18	1/sp|O13960|ECM33_SCHPO	1/92
fissionyeast_NGP_DDA_6h_3.30678.30678.3.1.dta	fissionyeast_NGP_DDA_6h_3	30678	8405.34	1327.19	3	HYWJLTSNIYR		13 2 0 0	(N(N(H(H(H(H))(H(H)))(H(H(H(H(H(H(H))))))))))	4	20.7752	5.43424	49.2654	0.006	1.5066	3.44383e-34	0.00869565	0.00869565	1/sp|O13968|YE48_SCHPO	1/541
fissionyeast_NGP_DDA_6h_3.30701.30701.3.0.dta	fissionyeast_NGP_DDA_6h_3	30701	8411.53	1322.19	3	JVSGAFNVNNMIR	11,Oxidation[M];	13 2 0 0	(N(N(H(H(H(H(H))))(H(H)(H(H(H))(H(H(H))))))))	1	20.3498	14.4523	31.3023	0.00557	1.40461	1.10159e-21	0	1.10159e-21	1/sp|O13960|ECM33_SCHPO	1/92
fissionyeast_NGP_DDA_6h_3.30764.30764.3.0.dta	fissionyeast_NGP_DDA_6h_3	30764	8428.73	1322.19	3	JVSGAFNVNNMIR	11,Oxidation[M];	13 2 0 0	(N(N(H(H(H(H(H(H)))))(H(H)(H(H(H(H(H)))))))))	1	15.8341	10.1291	26.4291	0.00587	1.48179	2.37994e-18	0	2.37994e-18	1/sp|O13960|ECM33_SCHPO	1/92
fissionyeast_NGP_DDA_6h_3.30825.30825.3.1.dta	fissionyeast_NGP_DDA_6h_3	30825	8445.11	1215.83	3	QJSTTEPSYDLQELR		9 2 0 0	(N(N(H(H(H(H(H))))(H(H(H(H)))))))	2	8.41499	10.0334	5.40941	0.00154	0.42172	0.000192208	0	0.000192208	1/sp|Q9UTC8|OS9_SCHPO	1/104
fissionyeast_NGP_DDA_6h_3.30831.30831.3.0.dta	fissionyeast_NGP_DDA_6h_3	30831	8446.63	1322.19	3	JVSGAFNVNNMIR	11,Oxidation[M];	13 2 0 0	(N(N(H(H(H(H))(H(H(H))))(H(H(H(H(H(H)))))))))	1	12.5597	11.4907	14.5451	0.00574	1.44849	2.20502e-10	0	2.20502e-10	1/sp|O13960|ECM33_SCHPO	1/92
fissionyeast_NGP_DDA_6h_3.30832.30832.2.0.dta	fissionyeast_NGP_DDA_6h_3	30832	8446.93	1442.1	2	LGJETFLPK		9 2 0 0	(N(N(H(H)(H(H)(H(H(H(H(H)))))))))	3	24.2595	7.16237	56.0112	0.00374	1.29765	8.86697e-39	0.000952381	0.000952381	1/sp|P36581|CALX_SCHPO	1/418
fissionyeast_NGP_DDA_6h_3.30919.30919.3.0.dta	fissionyeast_NGP_DDA_6h_3	30919	8470.18	1322.19	3	JVSGAFNVNNMIR	11,Oxidation[M];	13 2 0 0	(N(N(H(H(H(H(H))))(H(H(H))(H(H(H(H(H)))))))))	1	12.9946	13.5708	11.9245	0.0056	1.41142	1.42133e-08	0	1.42133e-08	1/sp|O13960|ECM33_SCHPO	1/92
fissionyeast_NGP_DDA_6h_3.30929.30929.3.0.dta	fissionyeast_NGP_DDA_6h_3	30929	8472.85	1161.81	3	QJSTTEPSYDLQELR		8 2 0 0	(N(N(H(H(H(H)))(H(H)(H(H))))))	2	11.5469	10.6474	13.2175	0.00548	1.57282	2.05934e-09	0	2.05934e-09	1/sp|Q9UTC8|OS9_SCHPO	1/104
fissionyeast_NGP_DDA_6h_3.31018.31018.3.0.dta	fissionyeast_NGP_DDA_6h_3	31018	8496.91	1161.81	3	QJSTTEPSYDLQELR		8 2 0 0	(N(N(H(H(H(H)))(H(H(H(H)))))))	2	23.9313	27.8284	16.6938	0.00368	1.05523	1.04698e-11	0	1.04698e-11	1/sp|Q9UTC8|OS9_SCHPO	1/104
fissionyeast_NGP_DDA_6h_3.31227.31227.3.0.dta	fissionyeast_NGP_DDA_6h_3	31227	8553.04	1322.19	3	JVSGAFNVNNMIR	11,Oxidation[M];	13 2 0 0	(N(N(H(H)(H(H(H(H(H(H)))))(H(H(H(H(H)))))))))	1	12.6634	10.7315	16.2513	0.01412	3.56045	1.88017e-11	0	1.88017e-11	1/sp|O13960|ECM33_SCHPO	1/92
fissionyeast_NGP_DDA_6h_3.31520.31520.2.0.dta	fissionyeast_NGP_DDA_6h_3	31520	8631.7	1442.1	2	LGJETFLPK		9 2 0 0	(N(N(H(H)(H(H)(H(H(H(H(H)))))))))	3	17.6282	6.12606	38.9893	0.0039	1.35314	7.47707e-27	0.00457038	0.00457038	1/sp|P36581|CALX_SCHPO	1/418
fissionyeast_NGP_DDA_6h_3.31587.31587.2.0.dta	fissionyeast_NGP_DDA_6h_3	31587	8649.57	1442.1	2	LGJETFLPK		9 2 0 0	(N(N(H(H)(H(H)(H(H(H(H(H)))))))))	3	22.9165	5.99466	54.3427	0.00414	1.4343	1.1511e-37	0.00541516	0.00541516	1/sp|P36581|CALX_SCHPO	1/418
fissionyeast_NGP_DDA_6h_3.31652.31652.2.0.dta	fissionyeast_NGP_DDA_6h_3	31652	8666.89	1442.1	2	LGJETFLPK		9 2 0 0	(N(N(H(H(H)(H(H)))(H(H)(H(H))))))	3	13.5869	6.77936	26.2296	0.00321	1.11452	3.08504e-18	0.000952381	0.000952381	1/sp|P36581|CALX_SCHPO	1/418
fissionyeast_NGP_DDA_6h_3.31663.31663.3.0.dta	fissionyeast_NGP_DDA_6h_3	31663	8669.82	1348.53	3	DVYYTDEVGJITTSHMR	16,Oxidation[M];	10 2 0 0	(N(N(H(H(H(H)))(H(H)(H(H(H(H))))))))	10	52.5623	40.673	74.6425	0.00663	1.64036	9.8966e-52	0	9.8966e-52	1/sp|Q10176|OST1_SCHPO	1/290
fissionyeast_NGP_DDA_6h_3.31666.31666.3.0.dta	fissionyeast_NGP_DDA_6h_3	31666	8670.71	1294.52	3	DVYYTDEVGJITTSHMR	16,Oxidation[M];	9 2 0 0	(N(N(H(H(H(H(H))))(H(H(H(H)))))))	10	7.87999	6.0262	11.3227	0.00502	1.29288	4.03657e-08	0.00541516	0.0054152	1/sp|Q10176|OST1_SCHPO	1/290
fissionyeast_NGP_DDA_6h_3.31729.31729.3.0.dta	fissionyeast_NGP_DDA_6h_3	31729	8687.44	1348.53	3	DVYYTDEVGJITTSHMR	16,Oxidation[M];	10 2 0 0	(N(N(H(H(H(H(H))))(H(H)(H(H(H)))))))	10	16.8343	16.9364	16.6446	0.00596	1.47491	1.17365e-11	0	1.17365e-11	1/sp|Q10176|OST1_SCHPO	1/290
fissionyeast_NGP_DDA_6h_3.31751.31751.3.0.dta	fissionyeast_NGP_DDA_6h_3	31751	8693.32	1294.52	3	DVYYTDEVGJITTSHMR	16,Oxidation[M];	9 2 0 0	(N(N(H(H(H(H)))(H(H)(H(H)(H))))))	10	53.9385	47.8955	65.161	0.00575	1.48147	4.17004e-45	0	4.17004e-45	1/sp|Q10176|OST1_SCHPO	1/290
fissionyeast_NGP_DDA_6h_3.31773.31773.3.0.dta	fissionyeast_NGP_DDA_6h_3	31773	8699.21	1207.81	3	NJESYPIGFTYK		11 2 0 0	(N(N(H(H(H(H(H))))(H(H(H))(H(H(H)))))))	2	11.8189	7.3229	20.1687	0.00311	0.85837	5.53639e-14	0	5.53639e-14	1/sp|Q10061|LHS1_SCHPO	1/555
fissionyeast_NGP_DDA_6h_3.31850.31850.3.0.dta	fissionyeast_NGP_DDA_6h_3	31850	8719.79	1294.52	3	DVYYTDEVGJITTSHMR	16,Oxidation[M];	9 2 0 0	(N(N(H(H(H)(H))(H(H)(H(H(H)))))))	10	42.7027	31.0144	64.4096	0.00611	1.57499	1.25587e-44	0	1.25587e-44	1/sp|Q10176|OST1_SCHPO	1/290
fissionyeast_NGP_DDA_6h_3.31905.31905.3.0.dta	fissionyeast_NGP_DDA_6h_3	31905	8734.87	1153.79	3	NJESYPIGFTYK		10 2 0 0	(N(N(H(H(H(H(H))))(H(H(H))(H(H))))))	2	10.1002	10.9186	8.58044	0.00298	0.86112	2.69741e-06	0	2.69741e-06	1/sp|Q10061|LHS1_SCHPO	1/555
fissionyeast_NGP_DDA_6h_3.31937.31937.3.0.dta	fissionyeast_NGP_DDA_6h_3	31937	8743.75	1294.52	3	DVYYTDEVGJITTSHMR	16,Oxidation[M];	9 2 0 0	(N(N(H(H(H(H)))(H(H(H(H(H))))))))	10	14.0397	5.40734	30.0711	0.00514	1.32457	8.37461e-21	0.00951557	0.00951557	1/sp|Q10176|OST1_SCHPO	1/290
fissionyeast_NGP_DDA_6h_3.31991.31991.2.0.dta	fissionyeast_NGP_DDA_6h_3	31991	8758.23	1442.1	2	LGJETFLPK		9 2 0 0	(N(N(H(H(H)(H))(H(H(H))(H(H))))))	3	23.4667	5.47811	56.8742	0.0033	1.14434	2.04521e-39	0.00869565	0.00869565	1/sp|P36581|CALX_SCHPO	1/418
fissionyeast_NGP_DDA_6h_3.32089.32089.3.0.dta	fissionyeast_NGP_DDA_6h_3	32089	8784.76	1153.79	3	NJESYPIGFTYK		10 2 0 0	(N(N(H(H(H))(H(H(H))(H(H(H(H))))))))	2	12.9765	6.59909	24.8202	0.00604	1.74481	2.64225e-17	0.00188679	0.00188679	1/sp|Q10061|LHS1_SCHPO	1/555
fissionyeast_NGP_DDA_6h_3.32122.32122.2.0.dta	fissionyeast_NGP_DDA_6h_3	32122	8793.58	1442.1	2	LGJETFLPK		9 2 0 0	(N(N(H(H)(H(H)(H(H(H(H(H)))))))))	3	17.0907	6.92344	35.9729	0.0047	1.62853	5.66349e-25	0.000952381	0.000952381	1/sp|P36581|CALX_SCHPO	1/418
fissionyeast_NGP_DDA_6h_3.32179.32179.3.0.dta	fissionyeast_NGP_DDA_6h_3	32179	8808.88	1322.19	3	JVSGAFNVNNMIR	11,Oxidation[M];	13 2 0 0	(N(N(H(H(H(H(H(H(H))))))(H(H(H(H(H(H)))))))))	1	5.12937	5.93402	3.63501	-0.00677	-1.70848	0.00245068	0.00541516	0.00785457	1/sp|O13960|ECM33_SCHPO	1/92
fissionyeast_NGP_DDA_6h_3.32254.32254.3.0.dta	fissionyeast_NGP_DDA_6h_3	32254	8828.86	1099.78	3	NJESYPIGFTYK		9 2 0 0	(N(N(H(H(H(H)))(H(H(H(H(H))))))))	2	12.417	9.06898	18.6348	0.00536	1.62659	5.06049e-13	0	5.06049e-13	1/sp|Q10061|LHS1_SCHPO	1/555
fissionyeast_NGP_DDA_6h_3.32255.32255.3.0.dta	fissionyeast_NGP_DDA_6h_3	32255	8829.14	1322.19	3	JVSGAFNVNNMIR	11,Oxidation[M];	13 2 0 0	(N(N(H(H(H(H(H))))(H(H(H))(H(H(H(H(H)))))))))	1	9.86295	9.83556	9.9138	0.00549	1.38493	3.55887e-07	0	3.55887e-07	1/sp|O13960|ECM33_SCHPO	1/92
fissionyeast_NGP_DDA_6h_3.32276.32276.2.0.dta	fissionyeast_NGP_DDA_6h_3	32276	8835.1	1649.16	2	NJESYPIGFTYK		9 2 0 0	(N(N(H(H)(H(H)(H(H(H(H(H)))))))))	2	11.9606	11.7376	12.3749	0.00351	1.06461	7.3245e-09	0	7.3245e-09	1/sp|Q10061|LHS1_SCHPO	1/555
fissionyeast_NGP_DDA_6h_3.32322.32322.3.0.dta	fissionyeast_NGP_DDA_6h_3	32322	8847.44	1099.78	3	NJESYPIGFTYK		9 2 0 0	(N(N(H(H(H(H(H))))(H(H(H(H)))))))	2	24.3105	24.9895	23.0496	0.00407	1.23354	5.24889e-16	0	5.24889e-16	1/sp|Q10061|LHS1_SCHPO	1/555
fissionyeast_NGP_DDA_6h_3.32332.32332.3.0.dta	fissionyeast_NGP_DDA_6h_3	32332	8850.07	1322.19	3	JVSGAFNVNNMIR	11,Oxidation[M];	13 2 0 0	(N(N(H(H(H(H)))(H(H(H(H)))(H(H(H(H(H)))))))))	1	17.2803	11.2118	28.5502	0.00591	1.49087	7.7278e-20	0	7.7278e-20	1/sp|O13960|ECM33_SCHPO	1/92
fissionyeast_NGP_DDA_6h_3.32342.32342.2.0.dta	fissionyeast_NGP_DDA_6h_3	32342	8852.73	1649.16	2	NJESYPIGFTYK		9 2 0 0	(N(N(H(H(H(H(H))))(H(H(H(H)))))))	2	9.27881	11.8299	4.54103	0.00275	0.83473	0.000628466	0	0.000628466	1/sp|Q10061|LHS1_SCHPO	1/555
fissionyeast_NGP_DDA_6h_3.32396.32396.3.0.dta	fissionyeast_NGP_DDA_6h_3	32396	8867.35	1099.78	3	NJESYPIGFTYK		9 2 0 0	(N(N(H(H(H(H)))(H(H(H))(H(H))))))	2	13.2716	10.6053	18.2233	0.00325	0.98697	1.14931e-12	0	1.14931e-12	1/sp|Q10061|LHS1_SCHPO	1/555
fissionyeast_NGP_DDA_6h_3.32398.32398.2.0.dta	fissionyeast_NGP_DDA_6h_3	32398	8867.93	1442.1	2	LGJETFLPK		9 2 0 0	(N(N(H(H)(H(H(H))(H(H(H(H))))))))	3	23.4597	6.55755	54.8495	0.00328	1.13741	6.23533e-38	0.00188679	0.00188679	1/sp|P36581|CALX_SCHPO	1/418
fissionyeast_NGP_DDA_6h_3.32429.32429.3.0.dta	fissionyeast_NGP_DDA_6h_3	32429	8876.16	1322.19	3	JVSGAFNVNNMIR	11,Oxidation[M];	13 2 0 0	(N(N(H(H(H(H(H))))(H(H)(H(H(H(H(H(H))))))))))	1	11.9042	6.29452	22.3221	0.00619	1.562	1.28857e-15	0.00369344	0.00369344	1/sp|O13960|ECM33_SCHPO	1/92
fissionyeast_NGP_DDA_6h_3.32496.32496.3.0.dta	fissionyeast_NGP_DDA_6h_3	32496	8894.39	1322.19	3	JVSGAFNVNNMIR	11,Oxidation[M];	13 2 0 0	(N(N(H(H(H(H))(H(H(H))))(H(H(H(H(H(H)))))))))	1	22.5876	26.1137	16.0392	0.00571	1.44017	2.61396e-11	0	2.61396e-11	1/sp|O13960|ECM33_SCHPO	1/92
fissionyeast_NGP_DDA_6h_3.32540.32540.2.0.dta	fissionyeast_NGP_DDA_6h_3	32540	8906.16	1568.13	2	NJESYPIGFTYK		8 2 0 0	(N(N(H(H(H(H)))(H(H(H(H)))))))	2	6.15057	8.02525	2.66904	0.00319	1.01867	0.00903986	0	0.00903986	1/sp|Q10061|LHS1_SCHPO	1/555
fissionyeast_NGP_DDA_6h_3.32572.32572.3.0.dta	fissionyeast_NGP_DDA_6h_3	32572	8914.66	1322.19	3	JVSGAFNVNNMIR	11,Oxidation[M];	13 2 0 0	(N(N(H(H(H(H))(H(H(H))))(H(H(H(H(H(H)))))))))	1	27.1313	24.0883	32.7825	0.00272	0.68574	1.21687e-22	0	1.21687e-22	1/sp|O13960|ECM33_SCHPO	1/92
fissionyeast_NGP_DDA_6h_3.32637.32637.3.0.dta	fissionyeast_NGP_DDA_6h_3	32637	8932	1322.19	3	JVSGAFNVNNMIR	11,Oxidation[M];	13 2 0 0	(N(N(H(H(H))(H(H(H(H(H))))(H(H(H(H(H)))))))))	1	23.5415	19.0446	31.8929	0.00399	1.00734	4.07208e-22	0	4.07208e-22	1/sp|O13960|ECM33_SCHPO	1/92
fissionyeast_NGP_DDA_6h_3.32737.32737.3.0.dta	fissionyeast_NGP_DDA_6h_3	32737	8958.94	1322.19	3	JVSGAFNVNNMIR	11,Oxidation[M];	13 2 0 0	(N(N(H(H(H(H))(H(H(H))))(H(H(H(H(H(H)))))))))	1	23.8615	18.0107	34.7272	0.00298	0.75081	5.29859e-24	0	5.29859e-24	1/sp|O13960|ECM33_SCHPO	1/92
fissionyeast_NGP_DDA_6h_3.32813.32813.3.0.dta	fissionyeast_NGP_DDA_6h_3	32813	8979.19	1322.19	3	JVSGAFNVNNMIR	11,Oxidation[M];	13 2 0 0	(N(N(H(H(H(H(H(H)))))(H(H)(H(H(H(H(H)))))))))	1	36.316	33.9504	40.7092	0.00235	0.5919	3.43379e-28	0	3.43379e-28	1/sp|O13960|ECM33_SCHPO	1/92
fissionyeast_NGP_DDA_6h_3.32878.32878.3.0.dta	fissionyeast_NGP_DDA_6h_3	32878	8997.1	1322.19	3	JVSGAFNVNNMIR	11,Oxidation[M];	13 2 0 0	(N(N(H(H(H(H)))(H(H(H(H)))(H(H(H(H(H)))))))))	1	18.2834	11.8116	30.3026	0.0061	1.53854	5.01544e-21	0	5.01544e-21	1/sp|O13960|ECM33_SCHPO	1/92
fissionyeast_NGP_DDA_6h_3.32945.32945.3.0.dta	fissionyeast_NGP_DDA_6h_3	32945	9015	1322.19	3	JVSGAFNVNNMIR	11,Oxidation[M];	13 2 0 0	(N(N(H(H(H(H(H(H)))))(H(H)(H(H(H(H(H)))))))))	1	21.4225	14.2883	34.6717	0.00761	1.92068	6.20069e-24	0	6.20069e-24	1/sp|O13960|ECM33_SCHPO	1/92
fissionyeast_NGP_DDA_6h_3.32977.32977.3.0.dta	fissionyeast_NGP_DDA_6h_3	32977	9023.53	1376.21	3	JVSGAFNVNNMIR	11,Oxidation[M];	14 2 0 0	(N(N(H(H(H(H(H(H(H))))))(H(H(H))(H(H(H(H))))))))	1	17.8302	16.4803	20.3373	0.00819	1.98424	3.21919e-14	0	3.21919e-14	1/sp|O13960|ECM33_SCHPO	1/92
fissionyeast_NGP_DDA_6h_3.33010.33010.3.0.dta	fissionyeast_NGP_DDA_6h_3	33010	9032.42	1322.19	3	JVSGAFNVNNMIR	11,Oxidation[M];	13 2 0 0	(N(N(H(H(H(H(H(H)))))(H(H)(H(H(H(H(H)))))))))	1	28.2007	30.9369	23.1191	0.00584	1.47195	4.12341e-16	0	4.12341e-16	1/sp|O13960|ECM33_SCHPO	1/92
fissionyeast_NGP_DDA_6h_3.33021.33021.2.0.dta	fissionyeast_NGP_DDA_6h_3	33021	9035.36	1442.1	2	LGJETFLPK		9 2 0 0	(N(N(H(H)(H(H)(H(H(H(H(H)))))))))	3	18.6069	7.23068	39.7342	0.00308	1.06804	2.03555e-27	0.000952381	0.000952381	1/sp|P36581|CALX_SCHPO	1/418
fissionyeast_NGP_DDA_6h_3.33130.33130.3.0.dta	fissionyeast_NGP_DDA_6h_3	33130	9064.8	1322.19	3	JVSGAFNVNNMIR	11,Oxidation[M];	13 2 0 0	(N(N(H(H(H(H))(H(H(H))))(H(H(H(H(H(H)))))))))	1	24.0569	20.6031	30.4711	0.00551	1.39098	3.90556e-21	0	3.90556e-21	1/sp|O13960|ECM33_SCHPO	1/92
fissionyeast_NGP_DDA_6h_3.33185.33185.3.0.dta	fissionyeast_NGP_DDA_6h_3	33185	9079.57	1178.16	3	QIIDSNFKRDJR		10 2 0 0	(N(N(H(H(H(H(H))))(H(H)(H(H(H)))))))	11	30.4187	7.88	72.2764	-0.00665	-1.88312	3.2168e-50	0	3.2168e-50	1/sp|O14014|RGA3_SCHPO	1/120
fissionyeast_NGP_DDA_6h_3.33197.33197.3.0.dta	fissionyeast_NGP_DDA_6h_3	33197	9082.8	1322.19	3	JVSGAFNVNNMIR	11,Oxidation[M];	13 2 0 0	(N(N(H(H(H(H(H(H)))))(H(H)(H(H(H(H(H)))))))))	1	26.7048	23.0467	33.4985	0.00406	1.02474	2.8751e-23	0	2.8751e-23	1/sp|O13960|ECM33_SCHPO	1/92
fissionyeast_NGP_DDA_6h_3.33293.33293.3.0.dta	fissionyeast_NGP_DDA_6h_3	33293	9108.92	1322.19	3	JVSGAFNVNNMIR	11,Oxidation[M];	13 2 0 0	(N(N(H(H(H(H(H(H)))))(H(H)(H(H(H(H(H)))))))))	1	23.7893	18.8459	32.9701	0.00581	1.46514	9.4852e-23	0	9.4852e-23	1/sp|O13960|ECM33_SCHPO	1/92
fissionyeast_NGP_DDA_6h_3.33340.33340.3.0.dta	fissionyeast_NGP_DDA_6h_3	33340	9121.58	1376.21	3	JVSGAFNVNNMIR	11,Oxidation[M];	14 2 0 0	(N(N(H(H(H(H(H(H(H))))))(H(H(H(H(H(H(H))))))))))	1	7.89838	8.17262	7.38908	0.00226	0.54699	1.62087e-05	0	1.62087e-05	1/sp|O13960|ECM33_SCHPO	1/92
fissionyeast_NGP_DDA_6h_3.33372.33372.3.0.dta	fissionyeast_NGP_DDA_6h_3	33372	9130.17	1322.19	3	JVSGAFNVNNMIR	11,Oxidation[M];	13 2 0 0	(N(N(H(H(H(H))(H(H(H))))(H(H(H(H(H(H)))))))))	1	27.2737	23.9367	33.4709	0.00523	1.3191	3.02684e-23	0	3.02684e-23	1/sp|O13960|ECM33_SCHPO	1/92
fissionyeast_NGP_DDA_6h_3.33534.33534.3.0.dta	fissionyeast_NGP_DDA_6h_3	33534	9173.69	1322.19	3	JVSGAFNVNNMIR	11,Oxidation[M];	13 2 0 0	(N(N(H(H(H(H(H(H)))))(H(H(H(H(H(H(H))))))))))	1	8.04615	6.24198	11.3968	0.00858	2.16434	3.49447e-08	0.00369344	0.00369348	1/sp|O13960|ECM33_SCHPO	1/92
fissionyeast_NGP_DDA_6h_3.33602.33602.3.0.dta	fissionyeast_NGP_DDA_6h_3	33602	9191.99	1322.19	3	JVSGAFNVNNMIR	11,Oxidation[M];	13 2 0 0	(N(N(H(H(H(H))(H(H(H))))(H(H(H(H(H(H)))))))))	1	24.3326	16.6951	38.5166	0.00669	1.68837	1.26714e-26	0	1.26714e-26	1/sp|O13960|ECM33_SCHPO	1/92
fissionyeast_NGP_DDA_6h_3.33709.33709.3.0.dta	fissionyeast_NGP_DDA_6h_3	33709	9220.83	1322.19	3	JVSGAFNVNNMIR	11,Oxidation[M];	13 2 0 0	(N(N(H(H(H(H(H(H)))))(H(H(H(H)))(H(H(H)))))))	1	15.8545	13.4197	20.3763	0.00534	1.34634	2.92584e-14	0	2.92584e-14	1/sp|O13960|ECM33_SCHPO	1/92
fissionyeast_NGP_DDA_6h_3.34049.34049.3.0.dta	fissionyeast_NGP_DDA_6h_3	34049	9312.31	1322.19	3	JVSGAFNVNNMIR	11,Oxidation[M];	13 2 0 0	(N(N(H(H(H(H(H(H)))))(H(H(H(H(H(H(H))))))))))	1	9.41935	8.24692	11.5967	0.00562	1.41747	2.49745e-08	0	2.49745e-08	1/sp|O13960|ECM33_SCHPO	1/92
fissionyeast_NGP_DDA_6h_3.34116.34116.3.0.dta	fissionyeast_NGP_DDA_6h_3	34116	9330.2	1322.19	3	JVSGAFNVNNMIR	11,Oxidation[M];	13 2 0 0	(N(N(H(H(H(H(H))))(H(H(H))(H(H(H(H(H)))))))))	1	13.8939	10.0837	20.9702	0.0051	1.28656	1.29501e-14	0	1.29501e-14	1/sp|O13960|ECM33_SCHPO	1/92
fissionyeast_NGP_DDA_6h_3.34310.34310.3.0.dta	fissionyeast_NGP_DDA_6h_3	34310	9382.11	1322.19	3	JVSGAFNVNNMIR	11,Oxidation[M];	13 2 0 0	(N(N(H(H(H(H(H(H)))))(H(H)(H(H(H(H(H)))))))))	1	13.8799	11.6731	17.9782	0.008	2.01829	1.8531e-12	0	1.8531e-12	1/sp|O13960|ECM33_SCHPO	1/92
fissionyeast_NGP_DDA_6h_3.34379.34379.3.0.dta	fissionyeast_NGP_DDA_6h_3	34379	9400.5	1322.19	3	JVSGAFNVNNMIR	11,Oxidation[M];	13 2 0 0	(N(N(H(H(H(H(H))))(H(H)(H(H(H(H(H(H))))))))))	1	7.46774	5.53261	11.0616	0.00708	1.78674	5.46499e-08	0.00788782	0.00788787	1/sp|O13960|ECM33_SCHPO	1/92
fissionyeast_NGP_DDA_6h_3.34467.34467.3.0.dta	fissionyeast_NGP_DDA_6h_3	34467	9424.03	1322.19	3	JVSGAFNVNNMIR	11,Oxidation[M];	13 2 0 0	(N(N(H(H(H(H(H(H)))))(H(H)(H(H(H(H(H)))))))))	1	16.8232	12.1044	25.5865	0.00757	1.90857	6.24325e-18	0	6.24325e-18	1/sp|O13960|ECM33_SCHPO	1/92
fissionyeast_NGP_DDA_6h_3.34533.34533.3.0.dta	fissionyeast_NGP_DDA_6h_3	34533	9441.64	1322.19	3	JVSGAFNVNNMIR	11,Oxidation[M];	13 2 0 0	(N(N(H(H(H(H(H(H)))))(H(H)(H(H(H(H(H)))))))))	1	19.8372	17.5288	24.1242	0.00754	1.90252	1.04313e-16	0	1.04313e-16	1/sp|O13960|ECM33_SCHPO	1/92
fissionyeast_NGP_DDA_6h_3.34567.34567.3.0.dta	fissionyeast_NGP_DDA_6h_3	34567	9450.72	1294.52	3	DVYYTDEVGJITTSHMR	16,Oxidation[M];	9 2 0 0	(N(N(H(H(H(H(H))))(H(H(H(H)))))))	10	8.39349	5.87921	13.0629	0.00551	1.41963	2.66773e-09	0.00623886	0.00623886	1/sp|Q10176|OST1_SCHPO	1/290
fissionyeast_NGP_DDA_6h_3.34643.34643.3.0.dta	fissionyeast_NGP_DDA_6h_3	34643	9470.98	1322.19	3	JVSGAFNVNNMIR	11,Oxidation[M];	13 2 0 0	(N(N(H(H(H(H(H))))(H(H)(H(H(H(H(H(H))))))))))	1	23.1408	14.5613	39.074	0.00492	1.24116	5.53435e-27	0	5.53435e-27	1/sp|O13960|ECM33_SCHPO	1/92
fissionyeast_NGP_DDA_6h_3.34687.34687.3.0.dta	fissionyeast_NGP_DDA_6h_3	34687	9482.72	1294.52	3	DVYYTDEVGJITTSHMR	16,Oxidation[M];	9 2 0 0	(N(N(H(H(H(H)))(H(H(H(H(H))))))))	10	12.4588	6.72169	23.1135	0.00301	0.77582	4.33814e-16	0.000952381	0.000952381	1/sp|Q10176|OST1_SCHPO	1/290
fissionyeast_NGP_DDA_6h_3.34742.34742.3.0.dta	fissionyeast_NGP_DDA_6h_3	34742	9497.41	1322.19	3	JVSGAFNVNNMIR	11,Oxidation[M];	13 2 0 0	(N(N(H(H(H(H(H))))(H(H)(H(H(H(H(H(H))))))))))	1	9.39224	6.48402	14.7932	0.00779	1.96457	1.60651e-10	0.00280636	0.00280636	1/sp|O13960|ECM33_SCHPO	1/92
fissionyeast_NGP_DDA_6h_3.34838.34838.3.0.dta	fissionyeast_NGP_DDA_6h_3	34838	9523.74	1322.19	3	JVSGAFNVNNMIR	11,Oxidation[M];	13 2 0 0	(N(N(H(H(H(H)))(H(H(H(H)))(H(H(H(H(H)))))))))	1	11.6541	8.17162	18.1216	0.00578	1.45833	1.43652e-12	0	1.43652e-12	1/sp|O13960|ECM33_SCHPO	1/92
fissionyeast_NGP_DDA_6h_3.34882.34882.3.0.dta	fissionyeast_NGP_DDA_6h_3	34882	9535.48	1294.52	3	DVYYTDEVGJITTSHMR	16,Oxidation[M];	9 2 0 0	(N(N(H(H(H(H)))(H(H(H(H(H))))))))	10	15.8554	10.7104	25.4104	0.00564	1.4521	8.36498e-18	0	8.36498e-18	1/sp|Q10176|OST1_SCHPO	1/290
fissionyeast_NGP_DDA_6h_3.34926.34926.3.0.dta	fissionyeast_NGP_DDA_6h_3	34926	9547.23	1322.19	3	JVSGAFNVNNMIR	11,Oxidation[M];	13 2 0 0	(N(N(H(H(H(H(H(H)))))(H(H)(H(H(H(H(H)))))))))	1	17.175	8.423	33.4287	0.00411	1.0376	3.18909e-23	0	3.18909e-23	1/sp|O13960|ECM33_SCHPO	1/92
fissionyeast_NGP_DDA_6h_3.34959.34959.3.0.dta	fissionyeast_NGP_DDA_6h_3	34959	9556.03	1294.52	3	DVYYTDEVGJITTSHMR	16,Oxidation[M];	9 2 0 0	(N(N(H(H(H)(H(H)))(H(H(H(H)))))))	10	9.10975	5.57944	15.6661	0.00559	1.4405	4.87208e-11	0.00788782	0.00788782	1/sp|Q10176|OST1_SCHPO	1/290
fissionyeast_NGP_DDA_6h_3.34992.34992.3.0.dta	fissionyeast_NGP_DDA_6h_3	34992	9564.85	1322.19	3	JVSGAFNVNNMIR	11,Oxidation[M];	13 2 0 0	(N(N(H(H(H(H(H))))(H(H(H(H(H(H(H(H)))))))))))	1	10.9768	7.5437	17.3526	0.00435	1.09663	3.74925e-12	0	3.74925e-12	1/sp|O13960|ECM33_SCHPO	1/92
fissionyeast_NGP_DDA_6h_3.35114.35114.3.1.dta	fissionyeast_NGP_DDA_6h_3	35114	9597.41	1322.19	3	JVSGAFNVNNMIR	11,Oxidation[M];	13 2 0 0	(N(N(H(H(H(H(H(H)))))(H(H(H(H)))(H(H(H)))))))	1	9.62863	7.36424	13.8339	0.00642	1.62027	7.31334e-10	0	7.31334e-10	1/sp|O13960|ECM33_SCHPO	1/92
fissionyeast_NGP_DDA_6h_3.35116.35116.3.0.dta	fissionyeast_NGP_DDA_6h_3	35116	9598	1294.52	3	DVYYTDEVGJITTSHMR	16,Oxidation[M];	9 2 0 0	(N(N(H(H(H)(H))(H(H(H))(H(H))))))	10	11.4398	9.66729	14.7316	0.0048	1.23723	1.71024e-10	0	1.71024e-10	1/sp|Q10176|OST1_SCHPO	1/290
fissionyeast_NGP_DDA_6h_3.35145.35145.3.0.dta	fissionyeast_NGP_DDA_6h_3	35145	9605.86	1370.88	3	JVSGAFNVNNMIR		14 2 0 0	(N(N(H(H(H(H(H))))(H(H(H))(H(H(H(H(H(H))))))))))	1	35.4379	34.0232	38.0653	0.00702	1.70758	2.34672e-26	0	2.34672e-26	1/sp|O13960|ECM33_SCHPO	1/92
fissionyeast_NGP_DDA_6h_3.35179.35179.3.1.dta	fissionyeast_NGP_DDA_6h_3	35179	9614.98	1322.19	3	JVSGAFNVNNMIR	11,Oxidation[M];	13 2 0 0	(N(N(H(H(H(H)))(H(H(H))(H(H(H))(H(H(H))))))))	1	17.0789	16.9626	17.295	0.00529	1.33423	4.24395e-12	0	4.24395e-12	1/sp|O13960|ECM33_SCHPO	1/92
fissionyeast_NGP_DDA_6h_3.35266.35266.3.0.dta	fissionyeast_NGP_DDA_6h_3	35266	9638.23	1316.86	3	JVSGAFNVNNMIR		13 2 0 0	(N(N(H(H(H(H(H(H)))))(H(H)(H(H(H(H(H)))))))))	1	34.2925	26.8252	48.1602	0.00612	1.55035	2.35645e-33	0	2.35645e-33	1/sp|O13960|ECM33_SCHPO	1/92
fissionyeast_NGP_DDA_6h_3.35355.35355.3.0.dta	fissionyeast_NGP_DDA_6h_3	35355	9662.28	1370.88	3	JVSGAFNVNNMIR		14 2 0 0	(N(N(H(H(H(H(H(H(H))))))(H(H(H(H(H(H(H))))))))))	1	5.67862	5.3477	6.29319	0.0147	3.57518	6.24613e-05	0.00951557	0.00957695	1/sp|O13960|ECM33_SCHPO	1/92
fissionyeast_NGP_DDA_6h_3.35375.35375.3.0.dta	fissionyeast_NGP_DDA_6h_3	35375	9667.58	1316.86	3	JVSGAFNVNNMIR		13 2 0 0	(N(N(H(H(H(H(H))))(H(H(H))(H(H(H(H(H)))))))))	1	79.9041	73.2274	92.3035	0.00728	1.84286	1.2813e-63	0	1.2813e-63	1/sp|O13960|ECM33_SCHPO	1/92
fissionyeast_NGP_DDA_6h_3.35507.35507.3.0.dta	fissionyeast_NGP_DDA_6h_3	35507	9702.91	1316.86	3	JVSGAFNVNNMIR		13 2 0 0	(N(N(H(H(H(H(H))))(H(H(H(H(H(H(H(H)))))))))))	1	61.8659	57.5222	69.9327	0.00586	1.48349	1.48114e-48	0	1.48114e-48	1/sp|O13960|ECM33_SCHPO	1/92
fissionyeast_NGP_DDA_6h_3.35532.35532.3.0.dta	fissionyeast_NGP_DDA_6h_3	35532	9709.66	1262.84	3	JVSGAFNVNNMIR		12 2 0 0	(N(N(H(H(H(H(H(H)))))(H(H(H))(H(H(H)))))))	1	6.23317	5.68132	7.25803	0.00609	1.60862	1.9398e-05	0.00705467	0.00707396	1/sp|O13960|ECM33_SCHPO	1/92
fissionyeast_NGP_DDA_6h_3.35584.35584.3.0.dta	fissionyeast_NGP_DDA_6h_3	35584	9723.5	1316.86	3	JVSGAFNVNNMIR		13 2 0 0	(N(N(H(H(H(H))(H(H(H))))(H(H(H(H(H(H)))))))))	1	35.4386	30.7913	44.0695	0.00566	1.43334	1.73777e-30	0	1.73777e-30	1/sp|O13960|ECM33_SCHPO	1/92
fissionyeast_NGP_DDA_6h_3.35683.35683.3.0.dta	fissionyeast_NGP_DDA_6h_3	35683	9750.05	1316.86	3	JVSGAFNVNNMIR		13 2 0 0	(N(N(H(H(H(H(H(H)))))(H(H)(H(H(H(H(H)))))))))	1	23.669	12.1732	45.0184	0.00696	1.76384	3.67504e-31	0	3.67504e-31	1/sp|O13960|ECM33_SCHPO	1/92
fissionyeast_NGP_DDA_6h_3.35760.35760.3.0.dta	fissionyeast_NGP_DDA_6h_3	35760	9770.96	1316.86	3	JVSGAFNVNNMIR		13 2 0 0	(N(N(H(H(H(H(H))))(H(H)(H(H(H))(H(H(H))))))))	1	22.3623	17.1263	32.0862	0.00477	1.20693	2.89882e-22	0	2.89882e-22	1/sp|O13960|ECM33_SCHPO	1/92
fissionyeast_NGP_DDA_6h_3.35825.35825.3.0.dta	fissionyeast_NGP_DDA_6h_3	35825	9788.3	1316.86	3	JVSGAFNVNNMIR		13 2 0 0	(N(N(H(H(H(H(H(H)))))(H(H(H(H(H(H(H))))))))))	1	12.5267	11.3725	14.6702	0.00591	1.49564	1.87486e-10	0	1.87486e-10	1/sp|O13960|ECM33_SCHPO	1/92
fissionyeast_NGP_DDA_6h_3.36000.36000.3.0.dta	fissionyeast_NGP_DDA_6h_3	36000	9835.3	1316.86	3	JVSGAFNVNNMIR		13 2 0 0	(N(N(H(H(H)(H(H(H))))(H(H(H(H)))(H(H(H)))))))	1	12.6464	11.3666	15.0231	0.0117	2.96351	1.05528e-10	0	1.05528e-10	1/sp|O13960|ECM33_SCHPO	1/92
fissionyeast_NGP_DDA_6h_3.36153.36153.3.0.dta	fissionyeast_NGP_DDA_6h_3	36153	9876.54	1381.22	3	DJTTGSHFMHAGLSPEWAYR		9 2 0 0	(N(N(H(H(H(H(H))))(H(H(H(H)))))))	2	16.3961	18.5999	12.3034	0.00486	1.17353	7.68326e-09	0	7.68326e-09	1/sp|O74480|YQJ7_SCHPO	1/191
fissionyeast_NGP_DDA_6h_3.36167.36167.4.1.dta	fissionyeast_NGP_DDA_6h_3	36167	9880.37	1036.17	4	DJTTGSHFMHAGLSPEWAYR		9 2 0 0	(N(N(H(H(H))(H(H(H))(H(H(H)))))))	2	16.651	8.63035	31.5465	0.00258	0.62375	8.21969e-22	0	8.21969e-22	1/sp|O74480|YQJ7_SCHPO	1/191
fissionyeast_NGP_DDA_6h_3.36966.36966.3.0.dta	fissionyeast_NGP_DDA_6h_3	36966	10094.7	1581	3	KLVDATQGGPJITFSSIR		15 2 0 0	(N(N(H(H(H(H(H(H)))))(H(H(H(H)))(H(H(H(H(H)))))))))	11	8.00642	5.90924	11.9012	0.00518	1.09276	1.52205e-08	0.00623886	0.00623887	1/sp|O13857|PLB2_SCHPO	1/266
fissionyeast_NGP_DDA_6h_3.36999.36999.3.0.dta	fissionyeast_NGP_DDA_6h_3	36999	10103.5	1635.02	3	KLVDATQGGPJITFSSIR		16 2 0 0	(N(N(H(H(H(H(H(H(H(H)))))))(H(H(H(H)))(H(H(H(H))))))))	11	6.66253	5.56016	8.70977	0.00497	1.01393	2.09292e-06	0.00788782	0.00788989	1/sp|O13857|PLB2_SCHPO	1/266
fissionyeast_NGP_DDA_6h_3.37100.37100.3.0.dta	fissionyeast_NGP_DDA_6h_3	37100	10130.6	1275.17	3	SPEFFJDSLVR		13 2 0 0	(N(N(H(H(H(H(H(H)))))(H(H)(H(H(H(H(H)))))))))	6	15.2919	5.62638	33.2421	0.00523	1.36803	4.53162e-23	0.00705467	0.00705467	1/sp|O13968|YE48_SCHPO	1/118
fissionyeast_NGP_DDA_6h_3.37109.37109.3.0.dta	fissionyeast_NGP_DDA_6h_3	37109	10132.9	1526.98	3	KLVDATQGGPJITFSSIR		14 2 0 0	(N(N(H(H(H(H(H(H(H))))))(H(H(H(H)))(H(H(H)))))))	11	15.6386	13.5106	19.5906	0.00576	1.25711	1.39345e-13	0	1.39345e-13	1/sp|O13857|PLB2_SCHPO	1/266
fissionyeast_NGP_DDA_6h_3.37162.37162.3.0.dta	fissionyeast_NGP_DDA_6h_3	37162	10147.5	1581	3	KLVDATQGGPJITFSSIR		15 2 0 0	(N(N(H(H(H(H))(H(H)))(H(H(H(H(H(H(H(H(H))))))))))))	11	22.1396	21.2097	23.8666	0.00559	1.17819	1.66244e-16	0	1.66244e-16	1/sp|O13857|PLB2_SCHPO	1/266
fissionyeast_NGP_DDA_6h_3.37163.37163.3.0.dta	fissionyeast_NGP_DDA_6h_3	37163	10147.8	1250.18	3	SSSSLITDSAAGATAFSCAJK	18,Carbamidomethyl[C];	8 2 0 0	(N(N(H(H(H(H)))(H(H)(H(H))))))	20	15.9148	20.5703	7.26883	0.00476	1.26924	1.89763e-05	0	1.89763e-05	1/sp|O60109|PPB_SCHPO	1/126
fissionyeast_NGP_DDA_6h_3.37184.37184.3.0.dta	fissionyeast_NGP_DDA_6h_3	37184	10153.4	1526.98	3	KLVDATQGGPJITFSSIR		14 2 0 0	(N(N(H(H(H(H(H(H(H))))))(H(H(H(H)))(H(H(H)))))))	11	19.0283	14.3615	27.6951	0.00824	1.80025	3.29593e-19	0	3.29593e-19	1/sp|O13857|PLB2_SCHPO	1/266
fissionyeast_NGP_DDA_6h_3.37206.37206.3.0.dta	fissionyeast_NGP_DDA_6h_3	37206	10159.3	1275.17	3	SPEFFJDSLVR		13 2 0 0	(N(N(H(H(H(H))(H(H(H))))(H(H(H(H(H(H)))))))))	6	41.6407	24.5228	73.4309	0.00535	1.39941	1.05857e-50	0	1.05857e-50	1/sp|O13968|YE48_SCHPO	1/118
fissionyeast_NGP_DDA_6h_3.37271.37271.3.0.dta	fissionyeast_NGP_DDA_6h_3	37271	10176.8	1275.17	3	SPEFFJDSLVR		13 2 0 0	(N(N(H(H(H(H(H))))(H(H(H(H(H(H(H(H)))))))))))	6	39.5626	17.7462	80.0789	0.00516	1.34998	1.58515e-55	0	1.58515e-55	1/sp|O13968|YE48_SCHPO	1/118
fissionyeast_NGP_DDA_6h_3.37272.37272.3.0.dta	fissionyeast_NGP_DDA_6h_3	37272	10177	1472.96	3	KLVDATQGGPJITFSSIR		13 2 0 0	(N(N(H(H(H(H(H(H)))))(H(H(H(H)))(H(H(H)))))))	11	10.4705	8.94462	13.3044	0.0051	1.15571	1.88431e-09	0	1.88431e-09	1/sp|O13857|PLB2_SCHPO	1/266
fissionyeast_NGP_DDA_6h_3.37382.37382.3.0.dta	fissionyeast_NGP_DDA_6h_3	37382	10206.5	1093.45	3	EGFQILLJR		11 2 0 0	(N(N(H(H(H(H(H))))(H(H)(H(H(H(H))))))))	8	24.1197	6.84348	56.2041	0.00492	1.49969	6.72718e-39	0.000952381	0.000952381	1/sp|O60109|PPB_SCHPO	1/241
fissionyeast_NGP_DDA_6h_3.37482.37482.3.0.dta	fissionyeast_NGP_DDA_6h_3	37482	10233.5	1418.95	3	KLVDATQGGPJITFSSIR		12 2 0 0	(N(N(H(H(H(H(H))))(H(H(H(H)))(H(H(H)))))))	11	13.6116	10.3861	19.6019	0.00693	1.62758	1.34905e-13	0	1.34905e-13	1/sp|O13857|PLB2_SCHPO	1/266
fissionyeast_NGP_DDA_6h_3.37483.37483.3.0.dta	fissionyeast_NGP_DDA_6h_3	37483	10233.7	1169.81	3	LGNQYYJDTQWLK		9 2 0 0	(N(N(H(H(H(H(H))))(H(H(H(H)))))))	7	18.4177	13.7506	27.0852	0.0028	0.79727	8.69578e-19	0	8.69578e-19	1/sp|Q10061|LHS1_SCHPO	1/733
fissionyeast_NGP_DDA_6h_3.37573.37573.3.0.dta	fissionyeast_NGP_DDA_6h_3	37573	10257.8	1343.2	3	DVYYTDEVGJITTSHMR		10 2 0 0	(N(N(H(H(H))(H(H(H))(H(H(H(H))))))))	10	6.54299	6.66768	6.31144	0.00359	0.89258	6.06509e-05	0.00188679	0.00194741	1/sp|Q10176|OST1_SCHPO	1/290
fissionyeast_NGP_DDA_6h_3.37583.37583.3.0.dta	fissionyeast_NGP_DDA_6h_3	37583	10260.5	1418.95	3	KLVDATQGGPJITFSSIR		12 2 0 0	(N(N(H(H(H(H(H))))(H(H(H(H)))(H(H(H)))))))	11	12.5325	10.4548	16.3911	0.00552	1.29619	1.49594e-11	0	1.49594e-11	1/sp|O13857|PLB2_SCHPO	1/266
fissionyeast_NGP_DDA_6h_3.37590.37590.3.0.dta	fissionyeast_NGP_DDA_6h_3	37590	10262.3	1169.81	3	LGNQYYJDTQWLK		9 2 0 0	(N(N(H(H(H)(H(H)))(H(H(H(H)))))))	7	38.7896	32.8588	49.8041	0.00413	1.17704	1.687e-34	0	1.687e-34	1/sp|Q10061|LHS1_SCHPO	1/733
fissionyeast_NGP_DDA_6h_3.37656.37656.3.0.dta	fissionyeast_NGP_DDA_6h_3	37656	10279.9	1343.2	3	DVYYTDEVGJITTSHMR		10 2 0 0	(N(N(H(H(H(H(H))))(H(H)(H(H(H)))))))	10	41.8175	35.0997	54.2935	0.00572	1.42143	1.38403e-37	0	1.38403e-37	1/sp|Q10176|OST1_SCHPO	1/290
fissionyeast_NGP_DDA_6h_3.37731.37731.3.0.dta	fissionyeast_NGP_DDA_6h_3	37731	10300.2	1289.19	3	DVYYTDEVGJITTSHMR		9 2 0 0	(N(N(H(H(H)(H))(H(H)(H(H(H)))))))	10	37.8626	24.3338	62.9875	0.00629	1.62833	1.69452e-43	0	1.69452e-43	1/sp|Q10176|OST1_SCHPO	1/290
fissionyeast_NGP_DDA_6h_3.37753.37753.3.0.dta	fissionyeast_NGP_DDA_6h_3	37753	10306.1	1343.2	3	DVYYTDEVGJITTSHMR		10 2 0 0	(N(N(H(H(H(H(H))))(H(H)(H(H(H)))))))	10	55.9264	47.7843	71.0475	0.00633	1.57189	2.43303e-49	0	2.43303e-49	1/sp|Q10176|OST1_SCHPO	1/290
fissionyeast_NGP_DDA_6h_3.37830.37830.3.0.dta	fissionyeast_NGP_DDA_6h_3	37830	10326.7	1289.19	3	DVYYTDEVGJITTSHMR		9 2 0 0	(N(N(H(H)(H(H)(H(H(H(H(H)))))))))	10	70.1364	67.4812	75.0676	0.00605	1.56391	6.40143e-52	0	6.40143e-52	1/sp|Q10176|OST1_SCHPO	1/290
fissionyeast_NGP_DDA_6h_3.37864.37864.3.0.dta	fissionyeast_NGP_DDA_6h_3	37864	10336	1159.48	3	FNPAJTSITNYEIK		9 2 0 0	(N(N(H(H(H)(H))(H(H(H(H(H))))))))	5	26.7168	25.8529	28.3213	0.00399	1.14668	1.22887e-19	0	1.22887e-19	1/sp|O94680|PDAT_SCHPO	1/560
fissionyeast_NGP_DDA_6h_3.37918.37918.3.0.dta	fissionyeast_NGP_DDA_6h_3	37918	10350.4	1289.19	3	DVYYTDEVGJITTSHMR		9 2 0 0	(N(N(H(H(H)(H))(H(H)(H(H(H)))))))	10	49.8388	41.7442	64.8716	0.00519	1.3435	7.0514e-45	0	7.0514e-45	1/sp|Q10176|OST1_SCHPO	1/290
fissionyeast_NGP_DDA_6h_3.37952.37952.3.0.dta	fissionyeast_NGP_DDA_6h_3	37952	10359.5	1235.17	3	DVYYTDEVGJITTSHMR		8 2 0 0	(N(N(H(H(H(H)))(H(H(H(H)))))))	10	31.9091	23.2441	48.001	0.00442	1.19395	3.5045e-33	0	3.5045e-33	1/sp|Q10176|OST1_SCHPO	1/290
fissionyeast_NGP_DDA_6h_3.38017.38017.3.0.dta	fissionyeast_NGP_DDA_6h_3	38017	10377.1	1235.17	3	DVYYTDEVGJITTSHMR		8 2 0 0	(N(N(H(H(H(H)))(H(H(H(H)))))))	10	8.78219	7.14564	11.8215	0.00439	1.18423	1.66948e-08	0.000952381	0.000952398	1/sp|Q10176|OST1_SCHPO	1/290
fissionyeast_NGP_DDA_6h_3.38060.38060.2.0.dta	fissionyeast_NGP_DDA_6h_3	38060	10388.6	1477.63	2	EGFQILLJR		9 2 0 0	(N(N(H(H(H(H)))(H(H)(H(H)(H))))))	8	16.3339	6.72249	34.1837	0.00435	1.47258	1.23675e-23	0.000952381	0.000952381	1/sp|O60109|PPB_SCHPO	1/241
fissionyeast_NGP_DDA_6h_3.38082.38082.3.0.dta	fissionyeast_NGP_DDA_6h_3	38082	10394.5	1256.89	3	KLVDATQGGPJITFSSIR		9 2 0 0	(N(N(H(H(H))(H(H(H))(H(H(H)))))))	11	37.8161	23.0003	65.3311	0.00538	1.42713	3.06572e-45	0	3.06572e-45	1/sp|O13857|PLB2_SCHPO	1/266
fissionyeast_NGP_DDA_6h_3.38171.38171.3.0.dta	fissionyeast_NGP_DDA_6h_3	38171	10418.4	1256.89	3	KLVDATQGGPJITFSSIR		9 2 0 0	(N(N(H(H)(H(H(H(H(H(H(H))))))))))	11	10.4448	9.64069	11.9382	0.00764	2.02734	1.35593e-08	0	1.35593e-08	1/sp|O13857|PLB2_SCHPO	1/266
fissionyeast_NGP_DDA_6h_3.38338.38338.3.0.dta	fissionyeast_NGP_DDA_6h_3	38338	10463.4	1094.43	3	FJLTDLECSR	8,Carbamidomethyl[C];	10 2 0 0	(N(N(H(H(H(H(H))))(H(H(H(H(H))))))))	2	11.8827	7.6186	19.8017	0.00499	1.51982	9.10408e-14	0	9.10408e-14	3/sp|P0CU13|YI46_SCHPO/sp|Q9P7U4|YI75_SCHPO/sp|P0CU12|YHEF_SCHPO	3/20/21/20
fissionyeast_NGP_DDA_6h_3.38548.38548.2.0.dta	fissionyeast_NGP_DDA_6h_3	38548	10520.1	1560.11	2	FJLTDLECSR	8,Carbamidomethyl[C];	9 2 0 0	(N(N(H(H(H(H(H))))(H(H(H(H)))))))	2	16.8735	5.39529	38.1902	0.00068	0.21652	2.08223e-26	0.00951557	0.00951557	3/sp|P0CU13|YI46_SCHPO/sp|Q9P7U4|YI75_SCHPO/sp|P0CU12|YHEF_SCHPO	3/20/21/20
fissionyeast_NGP_DDA_6h_3.38620.38620.2.0.dta	fissionyeast_NGP_DDA_6h_3	38620	10539.3	1560.11	2	FJLTDLECSR	8,Carbamidomethyl[C];	9 2 0 0	(N(N(H(H(H(H(H))))(H(H(H(H)))))))	2	7.59898	8.24706	6.39539	0.00207	0.66407	5.38527e-05	0	5.38527e-05	3/sp|P0CU13|YI46_SCHPO/sp|Q9P7U4|YI75_SCHPO/sp|P0CU12|YHEF_SCHPO	3/20/21/20
fissionyeast_NGP_DDA_6h_3.38697.38697.2.0.dta	fissionyeast_NGP_DDA_6h_3	38697	10560.3	1560.11	2	FJLTDLECSR	8,Carbamidomethyl[C];	9 2 0 0	(N(N(H(H(H(H(H))))(H(H(H(H)))))))	2	9.71404	7.24737	14.295	0.00177	0.56596	3.43416e-10	0	3.43416e-10	3/sp|P0CU13|YI46_SCHPO/sp|Q9P7U4|YI75_SCHPO/sp|P0CU12|YHEF_SCHPO	3/20/21/20
fissionyeast_NGP_DDA_6h_3.38740.38740.4.0.dta	fissionyeast_NGP_DDA_6h_3	38740	10571.8	1174.99	4	LFPHGIYNFJFSAPNKR		14 2 0 0	(N(N(H(H(H(H(H(H)))))(H(H(H))(H(H(H(H(H)))))))))	10	48.8053	27.1926	88.9432	0.00528	1.12312	1.69307e-61	0	1.69307e-61	1/sp|P87167|BUT2_SCHPO	1/236
fissionyeast_NGP_DDA_6h_3.38751.38751.4.0.dta	fissionyeast_NGP_DDA_6h_3	38751	10574.7	1215.5	4	LFPHGIYNFJFSAPNKR		15 2 0 0	(N(N(H(H(H(H(H(H(H))))))(H(H)(H(H(H(H(H(H))))))))))	10	54.9567	26.889	107.082	0.00511	1.05202	1.79385e-73	0	1.79385e-73	1/sp|P87167|BUT2_SCHPO	1/236
fissionyeast_NGP_DDA_6h_3.38784.38784.2.0.dta	fissionyeast_NGP_DDA_6h_3	38784	10583.6	1560.11	2	FJLTDLECSR	8,Carbamidomethyl[C];	9 2 0 0	(N(N(H(H)(H(H)(H(H(H(H(H)))))))))	2	25.5288	8.50013	57.1534	0.00312	1.00069	1.38737e-39	0	1.38737e-39	3/sp|P0CU13|YI46_SCHPO/sp|Q9P7U4|YI75_SCHPO/sp|P0CU12|YHEF_SCHPO	3/20/21/20
fissionyeast_NGP_DDA_6h_3.38834.38834.4.0.dta	fissionyeast_NGP_DDA_6h_3	38834	10597.2	1174.99	4	LFPHGIYNFJFSAPNKR		14 2 0 0	(N(N(H(H(H(H(H(H)))))(H(H(H))(H(H(H(H(H)))))))))	10	66.5943	41.9345	112.391	0.00726	1.54637	9.35101e-77	0	9.35101e-77	1/sp|P87167|BUT2_SCHPO	1/236
fissionyeast_NGP_DDA_6h_3.38835.38835.4.0.dta	fissionyeast_NGP_DDA_6h_3	38835	10597.5	1215.5	4	LFPHGIYNFJFSAPNKR		15 2 0 0	(N(N(H(H(H(H(H(H(H))))))(H(H(H(H(H(H(H(H)))))))))))	10	60.7329	35.3178	107.932	0.005	1.0298	4.95412e-74	0	4.95412e-74	1/sp|P87167|BUT2_SCHPO	1/236
fissionyeast_NGP_DDA_6h_3.38836.38836.3.0.dta	fissionyeast_NGP_DDA_6h_3	38836	10597.8	1566.32	3	LFPHGIYNFJFSAPNKR		14 2 0 0	(N(N(H(H(H(H(H(H)))))(H(H(H))(H(H(H(H(H)))))))))	10	67.3211	60.6151	79.7751	0.00606	1.29067	2.944e-55	0	2.944e-55	1/sp|P87167|BUT2_SCHPO	1/236
fissionyeast_NGP_DDA_6h_3.38926.38926.4.0.dta	fissionyeast_NGP_DDA_6h_3	38926	10621.9	1256.02	4	LFPHGIYNFJFSAPNKR		16 2 0 0	(N(N(H(H(H(H)))(H(H(H(H(H(H)))))(H(H(H(H(H(H))))))))))	10	31.7089	10.6884	70.7469	0.0066	1.31454	4.16542e-49	0	4.16542e-49	1/sp|P87167|BUT2_SCHPO	1/236
fissionyeast_NGP_DDA_6h_3.38981.38981.3.0.dta	fissionyeast_NGP_DDA_6h_3	38981	10636.7	1512.3	3	LFPHGIYNFJFSAPNKR		13 2 0 0	(N(N(H(H(H(H(H(H)))))(H(H(H(H(H(H(H))))))))))	10	25.0629	27.5358	20.4704	0.00807	1.77857	2.6588e-14	0	2.6588e-14	1/sp|P87167|BUT2_SCHPO	1/236
fissionyeast_NGP_DDA_6h_3.39067.39067.4.0.dta	fissionyeast_NGP_DDA_6h_3	39067	10660.3	1093.96	4	LFPHGIYNFJFSAPNKR		12 2 0 0	(N(N(H(H(H(H(H(H)))))(H(H(H))(H(H(H)))))))	10	37.4179	13.2328	82.333	0.00438	1.00211	8.44443e-57	0	8.44443e-57	1/sp|P87167|BUT2_SCHPO	1/236
fissionyeast_NGP_DDA_6h_3.39078.39078.4.0.dta	fissionyeast_NGP_DDA_6h_3	39078	10663.3	1215.5	4	LFPHGIYNFJFSAPNKR		15 2 0 0	(N(N(H(H(H(H(H(H(H))))))(H(H(H(H)))(H(H(H(H))))))))	10	41.4753	17.1375	86.6741	0.0053	1.08989	5.65917e-60	0	5.65917e-60	1/sp|P87167|BUT2_SCHPO	1/236
fissionyeast_NGP_DDA_6h_3.39090.39090.3.0.dta	fissionyeast_NGP_DDA_6h_3	39090	10666.6	1458.28	3	LFPHGIYNFJFSAPNKR		12 2 0 0	(N(N(H(H(H)(H))(H(H(H(H(H(H(H(H)))))))))))	10	16.8346	16.4772	17.4984	0.00605	1.38333	3.20588e-12	0	3.20588e-12	1/sp|P87167|BUT2_SCHPO	1/236
fissionyeast_NGP_DDA_6h_3.39118.39118.4.0.dta	fissionyeast_NGP_DDA_6h_3	39118	10674.2	1174.99	4	LFPHGIYNFJFSAPNKR		14 2 0 0	(N(N(H(H(H(H(H(H)))))(H(H(H))(H(H(H(H(H)))))))))	10	67.4682	43.8815	111.272	0.00702	1.49442	6.87245e-76	0	6.87245e-76	1/sp|P87167|BUT2_SCHPO	1/236
fissionyeast_NGP_DDA_6h_3.39119.39119.3.0.dta	fissionyeast_NGP_DDA_6h_3	39119	10674.5	1566.32	3	LFPHGIYNFJFSAPNKR		14 2 0 0	(N(N(H(H(H(H(H(H(H))))))(H(H(H))(H(H(H(H))))))))	10	52.2258	39.8329	75.2411	0.00628	1.33794	4.30289e-52	0	4.30289e-52	1/sp|P87167|BUT2_SCHPO	1/236
fissionyeast_NGP_DDA_6h_3.39120.39120.3.0.dta	fissionyeast_NGP_DDA_6h_3	39120	10674.8	1512.3	3	LFPHGIYNFJFSAPNKR		13 2 0 0	(N(N(H(H(H(H(H))))(H(H(H(H(H(H(H(H)))))))))))	10	51.6923	46.8755	60.6378	0.00615	1.35585	4.68588e-42	0	4.68588e-42	1/sp|P87167|BUT2_SCHPO	1/236
fissionyeast_NGP_DDA_6h_3.39174.39174.4.0.dta	fissionyeast_NGP_DDA_6h_3	39174	10689.5	1134.48	4	LFPHGIYNFJFSAPNKR		13 2 0 0	(N(N(H(H(H(H(H(H)))))(H(H(H(H)))(H(H(H)))))))	10	65.2266	45.071	102.658	0.00564	1.24339	9.53412e-71	0	9.53412e-71	1/sp|P87167|BUT2_SCHPO	1/236
fissionyeast_NGP_DDA_6h_3.39209.39209.4.0.dta	fissionyeast_NGP_DDA_6h_3	39209	10698.8	1215.5	4	LFPHGIYNFJFSAPNKR		15 2 0 0	(N(N(H(H(H(H(H(H)))))(H(H(H(H(H(H(H(H(H))))))))))))	10	33.1426	15.6334	65.6596	0.00519	1.06849	1.74453e-45	0	1.74453e-45	1/sp|P87167|BUT2_SCHPO	1/236
fissionyeast_NGP_DDA_6h_3.39211.39211.3.0.dta	fissionyeast_NGP_DDA_6h_3	39211	10699.4	1273.53	3	SWNAILHCSJJSSDLLER	8,Carbamidomethyl[C];	8 2 0 0	(N(N(H(H(H(H)))(H(H)(H)(H)))))	10	12.0666	7.42285	20.6906	0.01228	3.21528	1.97247e-14	0	1.97247e-14	1/sp|Q10109|LEM2_SCHPO	1/439
fissionyeast_NGP_DDA_6h_3.39295.39295.3.0.dta	fissionyeast_NGP_DDA_6h_3	39295	10722.2	1379.93	3	ITLVDJNTWJNTHIATVGK		10 2 0 0	(N(N(H(H(H))(H(H(H(H(H(H(H))))))))))	6	25.2929	14.3757	45.5677	0.00702	1.69679	1.67723e-31	0	1.67723e-31	1/sp|O94335|STT3_SCHPO	1/569
fissionyeast_NGP_DDA_6h_3.39296.39296.3.0.dta	fissionyeast_NGP_DDA_6h_3	39296	10722.5	1273.53	3	SWNAILHCSJJSSDLLER	8,Carbamidomethyl[C];	8 2 0 0	(N(N(H(H(H(H)))(H(H)(H(H))))))	10	15.77	13.6014	19.7975	0.00798	2.09104	9.75779e-14	0	9.75779e-14	1/sp|Q10109|LEM2_SCHPO	1/439
fissionyeast_NGP_DDA_6h_3.39306.39306.3.0.dta	fissionyeast_NGP_DDA_6h_3	39306	10725.2	1566.32	3	LFPHGIYNFJFSAPNKR		14 2 0 0	(N(N(H(H(H(H(H(H(H))))))(H(H(H(H)))(H(H(H)))))))	10	19.6531	20.9473	17.2496	0.00728	1.55063	4.65006e-12	0	4.65006e-12	1/sp|P87167|BUT2_SCHPO	1/236
fissionyeast_NGP_DDA_6h_3.39371.39371.3.0.dta	fissionyeast_NGP_DDA_6h_3	39371	10742.8	1512.3	3	LFPHGIYNFJFSAPNKR		13 2 0 0	(N(N(H(H(H(H))(H(H(H))))(H(H(H(H(H(H)))))))))	10	19.4781	18.5754	21.1544	0.00639	1.4101	9.94892e-15	0	9.94892e-15	1/sp|P87167|BUT2_SCHPO	1/236
fissionyeast_NGP_DDA_6h_3.39404.39404.4.0.dta	fissionyeast_NGP_DDA_6h_3	39404	10751.7	1134.48	4	LFPHGIYNFJFSAPNKR		13 2 0 0	(N(N(H(H(H(H(H))))(H(H(H(H(H(H(H(H)))))))))))	10	47.4943	25.7706	87.8383	0.00483	1.0661	1.03941e-60	0	1.03941e-60	1/sp|P87167|BUT2_SCHPO	1/236
fissionyeast_NGP_DDA_6h_3.39437.39437.3.0.dta	fissionyeast_NGP_DDA_6h_3	39437	10760.6	1325.91	3	ITLVDJNTWJNTHIATVGK		9 2 0 0	(N(N(H(H(H)(H))(H(H(H(H(H))))))))	6	39.4053	30.8801	55.2376	0.00525	1.31985	3.06532e-38	0	3.06532e-38	1/sp|O94335|STT3_SCHPO	1/569
fissionyeast_NGP_DDA_6h_3.39438.39438.3.0.dta	fissionyeast_NGP_DDA_6h_3	39438	10760.9	1566.32	3	LFPHGIYNFJFSAPNKR		14 2 0 0	(N(N(H(H(H(H(H(H(H))))))(H(H(H(H(H(H(H))))))))))	10	12.7517	16.5203	5.7529	0.00556	1.18337	0.000118565	0	0.000118565	1/sp|P87167|BUT2_SCHPO	1/236
fissionyeast_NGP_DDA_6h_3.39448.39448.3.0.dta	fissionyeast_NGP_DDA_6h_3	39448	10763.6	1458.28	3	LFPHGIYNFJFSAPNKR		12 2 0 0	(N(N(H(H(H(H(H))))(H(H(H(H)))(H(H(H)))))))	10	41.0226	41.1174	40.8465	0.00659	1.50682	2.94564e-28	0	2.94564e-28	1/sp|P87167|BUT2_SCHPO	1/236
fissionyeast_NGP_DDA_6h_3.39449.39449.3.0.dta	fissionyeast_NGP_DDA_6h_3	39449	10763.9	1512.3	3	LFPHGIYNFJFSAPNKR		13 2 0 0	(N(N(H(H(H(H(H(H(H))))))(H(H(H(H(H(H)))))))))	10	5.74549	6.67942	4.01105	0.00595	1.31219	0.00137785	0.00188679	0.00326389	1/sp|P87167|BUT2_SCHPO	1/236
fissionyeast_NGP_DDA_6h_3.39490.39490.4.0.dta	fissionyeast_NGP_DDA_6h_3	39490	10775	1093.96	4	LFPHGIYNFJFSAPNKR		12 2 0 0	(N(N(H(H(H))(H(H(H(H(H(H(H(H(H))))))))))))	10	66.3299	44.6504	106.592	0.0052	1.18872	3.58837e-73	0	3.58837e-73	1/sp|P87167|BUT2_SCHPO	1/236
fissionyeast_NGP_DDA_6h_3.39525.39525.3.0.dta	fissionyeast_NGP_DDA_6h_3	39525	10784.2	1458.28	3	LFPHGIYNFJFSAPNKR		12 2 0 0	(N(N(H(H(H(H(H(H)))))(H(H(H))(H(H(H)))))))	10	41.8342	33.3742	57.5456	0.00658	1.50476	7.11546e-40	0	7.11546e-40	1/sp|P87167|BUT2_SCHPO	1/236
fissionyeast_NGP_DDA_6h_3.39527.39527.4.0.dta	fissionyeast_NGP_DDA_6h_3	39527	10784.8	1215.5	4	LFPHGIYNFJFSAPNKR		15 2 0 0	(N(N(H(H(H(H(H(H(H(H)))))))(H(H(H(H(H(H(H))))))))))	10	12.0265	6.00043	23.2177	0.0062	1.27676	3.91026e-16	0.00541516	0.00541516	1/sp|P87167|BUT2_SCHPO	1/236
fissionyeast_NGP_DDA_6h_3.39536.39536.4.0.dta	fissionyeast_NGP_DDA_6h_3	39536	10787.2	1134.48	4	LFPHGIYNFJFSAPNKR		13 2 0 0	(N(N(H(H(H(H(H(H)))))(H(H(H(H(H(H(H))))))))))	10	32.7537	21.3233	53.9816	0.00467	1.03082	2.09555e-37	0	2.09555e-37	1/sp|P87167|BUT2_SCHPO	1/236
fissionyeast_NGP_DDA_6h_3.39537.39537.3.0.dta	fissionyeast_NGP_DDA_6h_3	39537	10787.5	1155.8	3	LGVGJATFETDDFSK		9 2 0 0	(N(N(H(H(H(H(H))))(H(H(H(H)))))))	5	15.6745	9.60236	26.9514	0.00424	1.22219	1.22674e-18	0	1.22674e-18	1/sp|Q09140|UGGG_SCHPO	1/880
fissionyeast_NGP_DDA_6h_3.39569.39569.4.0.dta	fissionyeast_NGP_DDA_6h_3	39569	10796	1174.99	4	LFPHGIYNFJFSAPNKR		14 2 0 0	(N(N(H(H(H(H(H(H)))))(H(H(H))(H(H(H(H(H)))))))))	10	47.1721	25.4835	87.451	0.0066	1.40415	1.8058e-60	0	1.8058e-60	1/sp|P87167|BUT2_SCHPO	1/236
fissionyeast_NGP_DDA_6h_3.39580.39580.3.0.dta	fissionyeast_NGP_DDA_6h_3	39580	10799	1566.32	3	LFPHGIYNFJFSAPNKR		14 2 0 0	(N(N(H(H(H(H(H(H(H))))))(H(H(H(H(H(H(H))))))))))	10	10.4426	11.9733	7.60007	0.00661	1.40756	1.28402e-05	0	1.28402e-05	1/sp|P87167|BUT2_SCHPO	1/236
fissionyeast_NGP_DDA_6h_3.39613.39613.4.0.dta	fissionyeast_NGP_DDA_6h_3	39613	10807.8	1134.48	4	LFPHGIYNFJFSAPNKR		13 2 0 0	(N(N(H(H(H(H)))(H(H(H(H)))(H(H(H(H(H)))))))))	10	36.1465	16.0126	73.538	0.00513	1.13049	8.79115e-51	0	8.79115e-51	1/sp|P87167|BUT2_SCHPO	1/236
fissionyeast_NGP_DDA_6h_3.39624.39624.3.0.dta	fissionyeast_NGP_DDA_6h_3	39624	10810.8	1458.28	3	LFPHGIYNFJFSAPNKR		12 2 0 0	(N(N(H(H(H(H(H))))(H(H(H(H(H(H(H))))))))))	10	17.9431	19.9479	14.2199	0.00513	1.17203	4.05896e-10	0	4.05896e-10	1/sp|P87167|BUT2_SCHPO	1/236
fissionyeast_NGP_DDA_6h_3.39635.39635.3.0.dta	fissionyeast_NGP_DDA_6h_3	39635	10813.7	1271.9	3	ITLVDJNTWJNTHIATVGK		8 2 0 0	(N(N(H(H)(H(H)(H(H(H(H))))))))	10	45.7629	39.5822	57.2415	0.00508	1.33173	1.26378e-39	0	1.26378e-39	1/sp|O94335|STT3_SCHPO	1/573
fissionyeast_NGP_DDA_6h_3.39690.39690.3.0.dta	fissionyeast_NGP_DDA_6h_3	39690	10828.5	1458.28	3	LFPHGIYNFJFSAPNKR		12 2 0 0	(N(N(H(H(H(H(H(H)))))(H(H)(H(H(H(H))))))))	10	9.1309	7.44852	12.2553	0.00695	1.58915	8.84431e-09	0	8.84431e-09	1/sp|P87167|BUT2_SCHPO	1/236
fissionyeast_NGP_DDA_6h_3.39712.39712.3.0.dta	fissionyeast_NGP_DDA_6h_3	39712	10834.4	1379.93	3	ITLVDJNTWJNTHIATVGK		10 2 0 0	(N(N(H(H(H(H(H))))(H(H(H(H(H))))))))	6	8.41551	6.94973	11.1377	0.00725	1.75189	4.62855e-08	0.000952381	0.000952427	1/sp|O94335|STT3_SCHPO	1/569
fissionyeast_NGP_DDA_6h_3.39734.39734.4.0.dta	fissionyeast_NGP_DDA_6h_3	39734	10840.3	1093.96	4	LFPHGIYNFJFSAPNKR		12 2 0 0	(N(N(H(H(H(H(H))))(H(H(H(H)))(H(H(H)))))))	10	53.9528	35.9842	87.3229	0.00404	0.92345	3.12165e-60	0	3.12165e-60	1/sp|P87167|BUT2_SCHPO	1/236
fissionyeast_NGP_DDA_6h_3.39735.39735.4.0.dta	fissionyeast_NGP_DDA_6h_3	39735	10840.6	1134.48	4	LFPHGIYNFJFSAPNKR		13 2 0 0	(N(N(H(H(H(H(H(H)))))(H(H(H(H(H(H(H))))))))))	10	40.5342	15.3466	87.311	0.00417	0.91968	3.58383e-60	0	3.58383e-60	1/sp|P87167|BUT2_SCHPO	1/236
fissionyeast_NGP_DDA_6h_3.39778.39778.3.0.dta	fissionyeast_NGP_DDA_6h_3	39778	10852.1	1458.28	3	LFPHGIYNFJFSAPNKR		12 2 0 0	(N(N(H(H(H(H(H))))(H(H(H(H(H(H(H))))))))))	10	7.8303	7.79547	7.89497	0.00604	1.38127	7.17336e-06	0	7.17336e-06	1/sp|P87167|BUT2_SCHPO	1/236
fissionyeast_NGP_DDA_6h_3.39811.39811.4.0.dta	fissionyeast_NGP_DDA_6h_3	39811	10860.9	1174.99	4	LFPHGIYNFJFSAPNKR		14 2 0 0	(N(N(H(H(H(H(H(H)))))(H(H(H))(H(H(H(H(H)))))))))	10	41.6107	23.4435	75.3499	0.00394	0.83868	3.16824e-52	0	3.16824e-52	1/sp|P87167|BUT2_SCHPO	1/236
fissionyeast_NGP_DDA_6h_3.39822.39822.4.0.dta	fissionyeast_NGP_DDA_6h_3	39822	10863.9	1093.96	4	LFPHGIYNFJFSAPNKR		12 2 0 0	(N(N(H(H(H(H(H(H)))))(H(H(H))(H(H(H)))))))	10	44.4513	23.0972	84.1088	0.0042	0.96095	3.18441e-58	0	3.18441e-58	1/sp|P87167|BUT2_SCHPO	1/236
fissionyeast_NGP_DDA_6h_3.39824.39824.2.0.dta	fissionyeast_NGP_DDA_6h_3	39824	10864.5	1652.17	2	LGVGJATFETDDFSK		8 2 0 0	(N(N(H(H(H(H)))(H(H)(H)(H)))))	5	11.6702	8.02594	18.4382	0.00171	0.51699	7.68783e-13	0	7.68783e-13	1/sp|Q09140|UGGG_SCHPO	1/880
fissionyeast_NGP_DDA_6h_3.39844.39844.3.0.dta	fissionyeast_NGP_DDA_6h_3	39844	10869.7	1101.78	3	LGVGJATFETDDFSK		8 2 0 0	(N(N(H(H(H(H)))(H(H(H(H)))))))	5	18.7627	11.1412	32.9169	0.00612	1.8514	1.0528e-22	0	1.0528e-22	1/sp|Q09140|UGGG_SCHPO	1/880
fissionyeast_NGP_DDA_6h_3.39877.39877.3.0.dta	fissionyeast_NGP_DDA_6h_3	39877	10878.6	1325.91	3	ITLVDJNTWJNTHIATVGK		9 2 0 0	(N(N(H(H(H)(H(H)))(H(H)(H(H))))))	6	22.1917	12.3105	40.5425	0.00483	1.21421	4.07242e-28	0	4.07242e-28	1/sp|O94335|STT3_SCHPO	1/569
fissionyeast_NGP_DDA_6h_3.39901.39901.4.0.dta	fissionyeast_NGP_DDA_6h_3	39901	10885	1093.96	4	LFPHGIYNFJFSAPNKR		12 2 0 0	(N(N(H(H(H(H(H))))(H(H(H(H)))(H(H(H)))))))	10	42.6795	22.1576	80.7917	0.00409	0.93442	5.89497e-56	0	5.89497e-56	1/sp|P87167|BUT2_SCHPO	1/236
fissionyeast_NGP_DDA_6h_3.39910.39910.3.0.dta	fissionyeast_NGP_DDA_6h_3	39910	10887.4	1101.79	3	LGVGJATFETDDFSK		8 2 0 0	(N(N(H(H(H(H)))(H(H)(H)(H)))))	5	13.4273	9.57882	20.5744	0.01027	3.10921	2.53834e-14	0	2.53834e-14	1/sp|Q09140|UGGG_SCHPO	1/880
fissionyeast_NGP_DDA_6h_3.39975.39975.4.0.dta	fissionyeast_NGP_DDA_6h_3	39975	10905.1	1134.48	4	LFPHGIYNFJFSAPNKR		13 2 0 0	(N(N(H(H(H(H(H(H(H))))))(H(H(H(H(H(H)))))))))	10	15.3238	5.67455	33.2438	0.00316	0.6974	4.31443e-23	0.00705467	0.00705467	1/sp|P87167|BUT2_SCHPO	1/236
fissionyeast_NGP_DDA_6h_3.39997.39997.4.0.dta	fissionyeast_NGP_DDA_6h_3	39997	10911.1	1174.99	4	LFPHGIYNFJFSAPNKR		14 2 0 0	(N(N(H(H(H(H(H(H(H))))))(H(H(H))(H(H(H(H))))))))	10	32.6872	20.1779	55.9186	0.00539	1.14696	9.74642e-39	0	9.74642e-39	1/sp|P87167|BUT2_SCHPO	1/236
fissionyeast_NGP_DDA_6h_3.40085.40085.4.0.dta	fissionyeast_NGP_DDA_6h_3	40085	10934.6	1174.99	4	LFPHGIYNFJFSAPNKR		14 2 0 0	(N(N(H(H(H(H(H(H)))))(H(H(H(H)))(H(H(H(H))))))))	10	29.3666	19.7614	47.2047	0.00758	1.6145	1.18253e-32	0	1.18253e-32	1/sp|P87167|BUT2_SCHPO	1/236
fissionyeast_NGP_DDA_6h_3.40130.40130.4.0.dta	fissionyeast_NGP_DDA_6h_3	40130	10946.7	1093.96	4	LFPHGIYNFJFSAPNKR		12 2 0 0	(N(N(H(H(H(H(H(H)))))(H(H(H(H(H(H)))))))))	10	16.8559	7.7057	33.8491	0.00356	0.81368	2.05136e-23	0	2.05136e-23	1/sp|P87167|BUT2_SCHPO	1/236
fissionyeast_NGP_DDA_6h_3.40173.40173.2.0.dta	fissionyeast_NGP_DDA_6h_3	40173	10958.2	1539.63	2	JYTVSDVLFR		9 2 0 0	(N(N(H(H(H)(H(H)))(H(H(H(H)))))))	1	21.7314	17.2909	29.9779	0.00254	0.82494	9.14617e-21	0	9.14617e-21	1/sp|O13875|YE1A_SCHPO	1/300
fissionyeast_NGP_DDA_6h_3.40220.40220.3.0.dta	fissionyeast_NGP_DDA_6h_3	40220	10970.9	1026.76	3	JYTVSDVLFR		9 2 0 0	(N(N(H(H(H(H(H))))(H(H(H(H)))))))	1	8.6122	7.91482	9.90733	3e-05	0.00889	3.63028e-07	0	3.63028e-07	1/sp|O13875|YE1A_SCHPO	1/300
fissionyeast_NGP_DDA_6h_3.40240.40240.4.0.dta	fissionyeast_NGP_DDA_6h_3	40240	10976.2	1093.96	4	LFPHGIYNFJFSAPNKR		12 2 0 0	(N(N(H(H)(H(H(H(H(H))))(H(H(H(H(H)))))))))	10	20.2967	11.3471	36.9175	0.0042	0.96095	1.45434e-25	0	1.45434e-25	1/sp|P87167|BUT2_SCHPO	1/236
fissionyeast_NGP_DDA_6h_3.40328.40328.4.0.dta	fissionyeast_NGP_DDA_6h_3	40328	10999.8	1093.96	4	LFPHGIYNFJFSAPNKR		12 2 0 0	(N(N(H(H(H(H(H))))(H(H)(H(H(H))(H(H)))))))	10	14.5952	5.80619	30.9175	0.00307	0.70116	2.32053e-21	0.00623886	0.00623886	1/sp|P87167|BUT2_SCHPO	1/236
fissionyeast_NGP_DDA_6h_3.40427.40427.4.0.dta	fissionyeast_NGP_DDA_6h_3	40427	11026.6	1174.99	4	LFPHGIYNFJFSAPNKR		14 2 0 0	(N(N(H(H(H(H(H(H(H))))))(H(H(H(H(H(H(H))))))))))	10	8.46705	7.60819	10.0621	0.00698	1.48505	2.65749e-07	0	2.65749e-07	1/sp|P87167|BUT2_SCHPO	1/236
fissionyeast_NGP_DDA_6h_3.40752.40752.3.0.dta	fissionyeast_NGP_DDA_6h_3	40752	11114.1	1325.91	3	ITLVDJNTWJNTHIATVGK		9 2 0 0	(N(N(H(H(H(H(H))))(H(H(H(H)))))))	6	12.7576	9.45493	18.8912	0.00549	1.38173	4.31513e-13	0	4.31513e-13	1/sp|O94335|STT3_SCHPO	1/569
fissionyeast_NGP_DDA_6h_3.40830.40830.2.0.dta	fissionyeast_NGP_DDA_6h_3	40830	11135	1569.18	2	GFPLNAJASLIR		9 2 0 0	(N(N(H(H(H(H(H))))(H(H(H(H)))))))	7	9.70411	8.80537	11.3732	0.00354	1.12718	3.72152e-08	0	3.72152e-08	1/sp|Q10449|MU157_SCHPO	1/282
fissionyeast_NGP_DDA_6h_3.41049.41049.2.0.dta	fissionyeast_NGP_DDA_6h_3	41049	11193.8	1488.15	2	GFPLNAJASLIR		8 2 0 0	(N(N(H(H(H(H)))(H(H)(H(H))))))	7	10.2827	6.34923	17.5878	0.00421	1.41559	2.83182e-12	0.00369344	0.00369344	1/sp|Q10449|MU157_SCHPO	1/282
fissionyeast_NGP_DDA_6h_3.41126.41126.3.0.dta	fissionyeast_NGP_DDA_6h_3	41126	11214.3	1148.48	3	HEYFCVYPJASLIK	5,Carbamidomethyl[C];	8 2 0 0	(N(N(H(H(H(H)))(H(H(H(H)))))))	9	31.8172	27.2367	40.3238	0.00413	1.19933	7.54723e-28	0	7.54723e-28	1/sp|Q9UTC8|OS9_SCHPO	1/97
fissionyeast_NGP_DDA_6h_3.41191.41191.3.0.dta	fissionyeast_NGP_DDA_6h_3	41191	11231.8	1148.48	3	HEYFCVYPJASLIK	5,Carbamidomethyl[C];	8 2 0 0	(N(N(H(H(H(H)))(H(H(H(H)))))))	9	66.0555	64.3973	69.135	0.0044	1.27774	6.44262e-48	0	6.44262e-48	1/sp|Q9UTC8|OS9_SCHPO	1/97
fissionyeast_NGP_DDA_6h_3.41257.41257.3.0.dta	fissionyeast_NGP_DDA_6h_3	41257	11249.4	1148.48	3	HEYFCVYPJASLIK	5,Carbamidomethyl[C];	8 2 0 0	(N(N(H(H(H(H)))(H(H)(H)(H)))))	9	50.6943	46.213	59.0168	0.00391	1.1366	4.41165e-41	0	4.41165e-41	1/sp|Q9UTC8|OS9_SCHPO	1/97
fissionyeast_NGP_DDA_6h_3.41324.41324.3.0.dta	fissionyeast_NGP_DDA_6h_3	41324	11267.3	1148.48	3	HEYFCVYPJASLIK	5,Carbamidomethyl[C];	8 2 0 0	(N(N(H(H(H(H)))(H(H)(H)(H)))))	9	52.7254	47.0595	63.2478	0.00384	1.11569	1.04131e-43	0	1.04131e-43	1/sp|Q9UTC8|OS9_SCHPO	1/97
fissionyeast_NGP_DDA_6h_3.41390.41390.3.0.dta	fissionyeast_NGP_DDA_6h_3	41390	11284.9	1148.48	3	HEYFCVYPJASLIK	5,Carbamidomethyl[C];	8 2 0 0	(N(N(H(H(H(H)))(H(H(H(H)))))))	9	33.999	27.5191	46.033	0.00348	1.01027	4.38251e-32	0	4.38251e-32	1/sp|Q9UTC8|OS9_SCHPO	1/97
fissionyeast_NGP_DDA_6h_3.41455.41455.3.0.dta	fissionyeast_NGP_DDA_6h_3	41455	11302.3	1148.48	3	HEYFCVYPJASLIK	5,Carbamidomethyl[C];	8 2 0 0	(N(N(H(H(H(H)))(H(H(H(H)))))))	9	12.8209	12.2605	13.8618	0.00394	1.14357	6.55678e-10	0	6.55678e-10	1/sp|Q9UTC8|OS9_SCHPO	1/97
fissionyeast_NGP_DDA_6h_3.41521.41521.3.0.dta	fissionyeast_NGP_DDA_6h_3	41521	11319.9	1148.48	3	HEYFCVYPJASLIK	5,Carbamidomethyl[C];	8 2 0 0	(N(N(H(H(H(H)))(H(H)(H)(H)))))	9	13.6097	11.7568	17.0507	0.00489	1.42062	6.17169e-12	0	6.17169e-12	1/sp|Q9UTC8|OS9_SCHPO	1/97
fissionyeast_NGP_DDA_6h_3.41619.41619.3.2.dta	fissionyeast_NGP_DDA_6h_3	41619	11346.5	1094.46	3	HEYFCVYPJASLIK	5,Carbamidomethyl[C];	7 2 0 0	(N(N(H(H(H))(H(H(H(H)))))))	9	9.15647	8.0482	11.2147	0.00466	1.42021	4.31149e-08	0	4.31149e-08	1/sp|Q9UTC8|OS9_SCHPO	1/97
fissionyeast_NGP_DDA_6h_3.41658.41658.3.0.dta	fissionyeast_NGP_DDA_6h_3	41658	11357	1817.72	3	YHELFJASTYNIYTAAQQR		17 2 0 0	(N(N(H(H(H(H(H(H(H(H)))))))(H(H(H(H(H(H(H(H(H))))))))))))	6	16.8639	24.4902	2.70075	0.00545	0.99977	0.00870074	0	0.00870074	1/sp|P08091|PPA1_SCHPO	1/151
fissionyeast_NGP_DDA_6h_3.41936.41936.4.1.dta	fissionyeast_NGP_DDA_6h_3	41936	11431.8	1282.52	4	YHELFJASTYNIYTAAQQR		15 2 0 0	(N(N(H(H(H(H(H))))(H(H(H(H)))(H(H(H(H(H(H))))))))))	6	25.9443	27.9276	22.2609	0.00806	1.57182	1.52512e-15	0	1.52512e-15	1/sp|P08091|PPA1_SCHPO	1/151
fissionyeast_NGP_DDA_6h_3.41988.41988.3.0.dta	fissionyeast_NGP_DDA_6h_3	41988	11446	1709.69	3	YHELFJASTYNIYTAAQQR		15 2 0 0	(N(N(H(H(H(H(H(H(H))))))(H(H(H(H(H(H(H(H)))))))))))	6	77.3396	74.2069	83.1573	0.00329	0.64087	8.13112e-58	0	8.13112e-58	1/sp|P08091|PPA1_SCHPO	1/151
fissionyeast_NGP_DDA_6h_3.42024.42024.4.0.dta	fissionyeast_NGP_DDA_6h_3	42024	11455.6	1242	4	YHELFJASTYNIYTAAQQR		14 2 0 0	(N(N(H(H(H(H(H(H(H))))))(H(H(H(H(H(H(H))))))))))	6	21.1513	30.3259	4.11293	0.00282	0.56762	0.00121347	0	0.00121347	1/sp|P08091|PPA1_SCHPO	1/151
fissionyeast_NGP_DDA_6h_3.42032.42032.3.0.dta	fissionyeast_NGP_DDA_6h_3	42032	11457.9	1655.67	3	YHELFJASTYNIYTAAQQR		14 2 0 0	(N(N(H(H(H(H(H(H(H))))))(H(H(H))(H(H(H(H))))))))	6	58.0664	73.0045	30.3242	0.00432	0.87074	4.54666e-21	0	4.54666e-21	1/sp|P08091|PPA1_SCHPO	1/151
fissionyeast_NGP_DDA_6h_3.42100.42100.4.0.dta	fissionyeast_NGP_DDA_6h_3	42100	11476	1282.52	4	YHELFJASTYNIYTAAQQR		15 2 0 0	(N(N(H(H(H(H))(H(H)))(H(H(H(H(H(H(H(H(H))))))))))))	6	49.9901	44.1093	60.9117	0.00674	1.31436	2.74879e-42	0	2.74879e-42	1/sp|P08091|PPA1_SCHPO	1/151
fissionyeast_NGP_DDA_6h_3.42187.42187.4.0.dta	fissionyeast_NGP_DDA_6h_3	42187	11499.4	1282.52	4	YHELFJASTYNIYTAAQQR		15 2 0 0	(N(N(H(H(H(H(H(H)))))(H(H(H(H(H))))(H(H(H(H))))))))	6	33.5534	33.8225	33.0537	0.00609	1.18719	7.59989e-23	0	7.59989e-23	1/sp|P08091|PPA1_SCHPO	1/151
fissionyeast_NGP_DDA_6h_3.42189.42189.3.0.dta	fissionyeast_NGP_DDA_6h_3	42189	11500	1192.16	3	ISQJDTDSIVEAVYR		9 2 0 0	(N(N(H(H(H))(H(H)(H(H(H(H))))))))	4	28.7655	25.4216	34.9757	0.00344	0.9636	3.352e-24	0	3.352e-24	1/sp|O74480|YQJ7_SCHPO	1/315
fissionyeast_NGP_DDA_6h_3.42264.42264.4.0.dta	fissionyeast_NGP_DDA_6h_3	42264	11520.1	1242	4	YHELFJASTYNIYTAAQQR		14 2 0 0	(N(N(H(H(H(H(H(H(H))))))(H(H(H(H)))(H(H(H)))))))	6	41.7736	36.1172	52.2784	0.00561	1.12915	3.56662e-36	0	3.56662e-36	1/sp|P08091|PPA1_SCHPO	1/151
fissionyeast_NGP_DDA_6h_3.42275.42275.4.0.dta	fissionyeast_NGP_DDA_6h_3	42275	11523	1201.49	4	YHELFJASTYNIYTAAQQR		13 2 0 0	(N(N(H(H)(H(H(H(H(H))))(H(H(H(H(H(H))))))))))	6	43.8625	42.9389	45.5779	0.00862	1.79507	1.53101e-31	0	1.53101e-31	1/sp|P08091|PPA1_SCHPO	1/151
fissionyeast_NGP_DDA_6h_3.42287.42287.3.0.dta	fissionyeast_NGP_DDA_6h_3	42287	11526.2	1192.16	3	ISQJDTDSIVEAVYR		9 2 0 0	(N(N(H(H)(H(H)(H(H(H(H(H)))))))))	4	34.6068	32.1928	39.09	0.00221	0.61866	5.23166e-27	0	5.23166e-27	1/sp|O74480|YQJ7_SCHPO	1/315
fissionyeast_NGP_DDA_6h_3.42340.42340.3.0.dta	fissionyeast_NGP_DDA_6h_3	42340	11540.6	1138.14	3	ISQJDTDSIVEAVYR		8 2 0 0	(N(N(H(H(H(H)))(H(H)(H)(H)))))	4	38.3092	40.751	33.7744	0.00332	0.97403	2.14502e-23	0	2.14502e-23	1/sp|O74480|YQJ7_SCHPO	1/315
fissionyeast_NGP_DDA_6h_3.42341.42341.4.0.dta	fissionyeast_NGP_DDA_6h_3	42341	11540.9	1242	4	YHELFJASTYNIYTAAQQR		14 2 0 0	(N(N(H(H(H(H(H(H(H))))))(H(H(H(H)))(H(H(H)))))))	6	15.2554	21.8849	2.94347	0.00892	1.79702	0.00628202	0	0.00628202	1/sp|P08091|PPA1_SCHPO	1/151
fissionyeast_NGP_DDA_6h_3.42352.42352.3.0.dta	fissionyeast_NGP_DDA_6h_3	42352	11543.8	1192.16	3	ISQJDTDSIVEAVYR		9 2 0 0	(N(N(H(H(H)(H))(H(H(H(H(H))))))))	4	33.4928	25.006	49.254	0.00335	0.93758	3.83282e-34	0	3.83282e-34	1/sp|O74480|YQJ7_SCHPO	1/315
fissionyeast_NGP_DDA_6h_3.42406.42406.4.0.dta	fissionyeast_NGP_DDA_6h_3	42406	11558.3	1201.49	4	YHELFJASTYNIYTAAQQR		13 2 0 0	(N(N(H(H(H(H(H(H(H))))))(H(H(H(H(H(H)))))))))	6	31.7931	43.9186	9.27422	0.00392	0.81568	9.45041e-07	0	9.45041e-07	1/sp|P08091|PPA1_SCHPO	1/151
fissionyeast_NGP_DDA_6h_3.42417.42417.3.0.dta	fissionyeast_NGP_DDA_6h_3	42417	11561.2	1138.14	3	ISQJDTDSIVEAVYR		8 2 0 0	(N(N(H(H(H(H)))(H(H)(H)(H)))))	4	42.7034	44.1868	39.9484	0.00274	0.80348	1.31694e-27	0	1.31694e-27	1/sp|O74480|YQJ7_SCHPO	1/315
fissionyeast_NGP_DDA_6h_3.42420.42420.3.0.dta	fissionyeast_NGP_DDA_6h_3	42420	11562.1	1192.16	3	ISQJDTDSIVEAVYR		9 2 0 0	(N(N(H(H(H(H)))(H(H(H(H(H))))))))	4	17.0005	17.2797	16.4818	0.00197	0.55151	1.36275e-11	0	1.36275e-11	1/sp|O74480|YQJ7_SCHPO	1/315
fissionyeast_NGP_DDA_6h_3.42428.42428.3.0.dta	fissionyeast_NGP_DDA_6h_3	42428	11564.2	1709.69	3	YHELFJASTYNIYTAAQQR		15 2 0 0	(N(N(H(H(H(H(H(H(H))))))(H(H(H(H(H(H(H(H)))))))))))	6	35.1888	42.7085	21.2235	0.00331	0.64497	9.09513e-15	0	9.09513e-15	1/sp|P08091|PPA1_SCHPO	1/151
fissionyeast_NGP_DDA_6h_3.42429.42429.2.0.dta	fissionyeast_NGP_DDA_6h_3	42429	11564.4	1706.71	2	ISQJDTDSIVEAVYR		8 2 0 0	(N(N(H(H(H(H)))(H(H)(H(H))))))	4	13.5748	17.4628	6.35414	0.00365	1.06868	5.83224e-05	0	5.83224e-05	1/sp|O74480|YQJ7_SCHPO	1/315
fissionyeast_NGP_DDA_6h_3.42481.42481.3.0.dta	fissionyeast_NGP_DDA_6h_3	42481	11578.5	1601.65	3	YHELFJASTYNIYTAAQQR		13 2 0 0	(N(N(H(H(H(H(H))))(H(H(H(H(H(H(H(H)))))))))))	6	55.2892	51.6417	62.063	0.00479	0.99806	5.52003e-43	0	5.52003e-43	1/sp|P08091|PPA1_SCHPO	1/151
fissionyeast_NGP_DDA_6h_3.42493.42493.3.0.dta	fissionyeast_NGP_DDA_6h_3	42493	11581.7	1138.14	3	ISQJDTDSIVEAVYR		8 2 0 0	(N(N(H(H(H(H)))(H(H(H(H)))))))	4	30.995	29.6942	33.4108	0.00319	0.93447	3.51769e-23	0	3.51769e-23	1/sp|O74480|YQJ7_SCHPO	1/315
fissionyeast_NGP_DDA_6h_3.42526.42526.3.0.dta	fissionyeast_NGP_DDA_6h_3	42526	11590.5	1493.62	3	YHELFJASTYNIYTAAQQR		11 2 0 0	(N(N(H(H(H(H(H(H)))))(H(H(H(H(H))))))))	6	13.0111	17.6475	4.40057	0.00739	1.64942	0.000815581	0	0.000815581	1/sp|P08091|PPA1_SCHPO	1/151
fissionyeast_NGP_DDA_6h_3.42559.42559.3.0.dta	fissionyeast_NGP_DDA_6h_3	42559	11599.3	1138.14	3	ISQJDTDSIVEAVYR		8 2 0 0	(N(N(H(H(H(H)))(H(H)(H(H))))))	4	22.2455	21.6533	23.3453	0.00434	1.27118	2.55828e-16	0	2.55828e-16	1/sp|O74480|YQJ7_SCHPO	1/315
fissionyeast_NGP_DDA_6h_3.42570.42570.3.0.dta	fissionyeast_NGP_DDA_6h_3	42570	11602.3	1547.63	3	YHELFJASTYNIYTAAQQR		12 2 0 0	(N(N(H(H(H(H(H(H)))))(H(H(H))(H(H(H)))))))	6	60.8367	56.201	69.4459	0.00499	1.07416	4.53489e-48	0	4.53489e-48	1/sp|P08091|PPA1_SCHPO	1/151
fissionyeast_NGP_DDA_6h_3.42600.42600.3.0.dta	fissionyeast_NGP_DDA_6h_3	42600	11610.4	1601.65	3	YHELFJASTYNIYTAAQQR		13 2 0 0	(N(N(H(H(H(H(H(H)))))(H(H(H(H(H(H(H))))))))))	6	40.867	46.1115	31.1272	0.00657	1.36784	1.26497e-21	0	1.26497e-21	1/sp|P08091|PPA1_SCHPO	1/151
fissionyeast_NGP_DDA_6h_3.42615.42615.3.0.dta	fissionyeast_NGP_DDA_6h_3	42615	11614.4	1493.62	3	YHELFJASTYNIYTAAQQR		11 2 0 0	(N(N(H(H(H(H(H(H)))))(H(H(H(H(H))))))))	6	29.9305	36.9873	16.8252	0.0072	1.60656	8.21377e-12	0	8.21377e-12	1/sp|P08091|PPA1_SCHPO	1/151
fissionyeast_NGP_DDA_6h_3.42632.42632.3.0.dta	fissionyeast_NGP_DDA_6h_3	42632	11619	1655.67	3	YHELFJASTYNIYTAAQQR		14 2 0 0	(N(N(H(H(H(H(H(H(H))))))(H(H(H(H(H(H(H))))))))))	6	27.0418	37.7725	7.11326	0.00304	0.61152	2.16937e-05	0	2.16937e-05	1/sp|P08091|PPA1_SCHPO	1/151
fissionyeast_NGP_DDA_6h_3.42677.42677.3.0.dta	fissionyeast_NGP_DDA_6h_3	42677	11631	1547.63	3	YHELFJASTYNIYTAAQQR		12 2 0 0	(N(N(H(H(H(H)))(H(H(H(H(H(H(H(H)))))))))))	6	45.4028	51.6159	33.8643	0.00542	1.16725	1.96832e-23	0	1.96832e-23	1/sp|P08091|PPA1_SCHPO	1/151
fissionyeast_NGP_DDA_6h_3.42678.42678.3.0.dta	fissionyeast_NGP_DDA_6h_3	42678	11631.3	1601.65	3	YHELFJASTYNIYTAAQQR		13 2 0 0	(N(N(H(H(H(H(H))))(H(H(H(H(H(H(H(H)))))))))))	6	32.4442	35.073	27.5619	0.00598	1.24541	4.38655e-19	0	4.38655e-19	1/sp|P08091|PPA1_SCHPO	1/151
fissionyeast_NGP_DDA_6h_3.42681.42681.3.0.dta	fissionyeast_NGP_DDA_6h_3	42681	11632	1138.15	3	ISQJDTDSIVEAVYR		8 2 0 0	(N(N(H(H(H(H)))(H(H(H(H)))))))	4	17.2413	16.8883	17.8967	0.00667	1.95515	2.00639e-12	0	2.00639e-12	1/sp|O74480|YQJ7_SCHPO	1/315
fissionyeast_NGP_DDA_6h_3.42690.42690.3.0.dta	fissionyeast_NGP_DDA_6h_3	42690	11634.5	1493.62	3	YHELFJASTYNIYTAAQQR		11 2 0 0	(N(N(H(H(H(H(H))))(H(H)(H(H(H(H))))))))	6	39.179	41.4505	34.9606	0.00551	1.23079	3.64714e-24	0	3.64714e-24	1/sp|P08091|PPA1_SCHPO	1/151
fissionyeast_NGP_DDA_6h_3.42712.42712.3.0.dta	fissionyeast_NGP_DDA_6h_3	42712	11640.4	1471.95	3	MEJITSNEVSLHIASADSAPGFDK	1,Oxidation[M];	9 2 0 0	(N(N(H(H(H(H)))(H(H(H(H(H))))))))	3	31.3512	35.1555	24.2863	0.00539	1.22125	7.96812e-17	0	7.96812e-17	1/sp|O94702|ERMP1_SCHPO	1/617
fissionyeast_NGP_DDA_6h_3.42763.42763.3.0.dta	fissionyeast_NGP_DDA_6h_3	42763	11654.2	1655.67	3	YHELFJASTYNIYTAAQQR		14 2 0 0	(N(N(H(H(H(H(H(H)))))(H(H(H(H)))(H(H(H(H))))))))	6	27.3643	35.6991	11.8853	0.00311	0.62723	1.55698e-08	0	1.55698e-08	1/sp|P08091|PPA1_SCHPO	1/151
fissionyeast_NGP_DDA_6h_3.42764.42764.3.0.dta	fissionyeast_NGP_DDA_6h_3	42764	11654.5	1601.65	3	YHELFJASTYNIYTAAQQR		13 2 0 0	(N(N(H(H(H(H(H(H)))))(H(H)(H(H(H(H(H)))))))))	6	23.6907	26.0183	19.3679	0.00574	1.19482	1.72002e-13	0	1.72002e-13	1/sp|P08091|PPA1_SCHPO	1/151
fissionyeast_NGP_DDA_6h_3.42767.42767.3.0.dta	fissionyeast_NGP_DDA_6h_3	42767	11655.1	1381.58	3	SIIHDTLJSSYSDIENLNSR		9 2 0 0	(N(N(H(H(H))(H(H(H(H(H(H)))))))))	8	44.0105	34.3202	62.007	0.00828	1.99949	6.60985e-43	0	6.60985e-43	1/sp|Q9Y7P1|ERO12_SCHPO	1/49
fissionyeast_NGP_DDA_6h_3.42778.42778.3.0.dta	fissionyeast_NGP_DDA_6h_3	42778	11658.1	1471.95	3	MEJITSNEVSLHIASADSAPGFDK	1,Oxidation[M];	9 2 0 0	(N(N(H(H(H(H(H))))(H(H(H(H)))))))	3	6.87143	6.00253	8.48511	0.00655	1.4836	2.94731e-06	0.00541516	0.0054181	1/sp|O94702|ERMP1_SCHPO	1/617
fissionyeast_NGP_DDA_6h_3.42822.42822.3.0.dta	fissionyeast_NGP_DDA_6h_3	42822	11670	1493.62	3	YHELFJASTYNIYTAAQQR		11 2 0 0	(N(N(H(H(H(H)))(H(H(H))(H(H(H(H))))))))	6	35.9312	35.4586	36.809	0.00474	1.05731	1.54409e-25	0	1.54409e-25	1/sp|P08091|PPA1_SCHPO	1/151
fissionyeast_NGP_DDA_6h_3.42833.42833.3.0.dta	fissionyeast_NGP_DDA_6h_3	42833	11673	1381.58	3	SIIHDTLJSSYSDIENLNSR		9 2 0 0	(N(N(H(H(H(H)))(H(H)(H(H(H)))))))	8	40.4735	38.2184	44.6616	0.00777	1.87494	8.1245e-31	0	8.1245e-31	1/sp|Q9Y7P1|ERO12_SCHPO	1/49
fissionyeast_NGP_DDA_6h_3.42844.42844.3.0.dta	fissionyeast_NGP_DDA_6h_3	42844	11676	1327.57	3	SIIHDTLJSSYSDIENLNSR		8 2 0 0	(N(N(H(H(H(H)))(H(H(H(H)))))))	8	26.4563	25.3412	28.5272	0.00737	1.85239	8.55716e-20	0	8.55716e-20	1/sp|Q9Y7P1|ERO12_SCHPO	1/49
fissionyeast_NGP_DDA_6h_3.42868.42868.3.0.dta	fissionyeast_NGP_DDA_6h_3	42868	11682.5	1601.65	3	YHELFJASTYNIYTAAQQR		13 2 0 0	(N(N(H(H(H(H(H(H)))))(H(H(H(H(H(H(H))))))))))	6	27.4946	38.9988	6.12947	0.00518	1.07926	8.11029e-05	0	8.11029e-05	1/sp|P08091|PPA1_SCHPO	1/151
fissionyeast_NGP_DDA_6h_3.42869.42869.3.0.dta	fissionyeast_NGP_DDA_6h_3	42869	11682.8	1547.63	3	YHELFJASTYNIYTAAQQR		12 2 0 0	(N(N(H(H(H(H(H(H)))))(H(H(H(H(H(H)))))))))	6	17.0929	22.1449	7.71062	0.0054	1.16337	1.00558e-05	0	1.00558e-05	1/sp|P08091|PPA1_SCHPO	1/151
fissionyeast_NGP_DDA_6h_3.42872.42872.3.0.dta	fissionyeast_NGP_DDA_6h_3	42872	11683.6	1439.6	3	YHELFJASTYNIYTAAQQR		10 2 0 0	(N(N(H(H(H(H(H))))(H(H(H(H(H))))))))	6	11.9721	16.6416	3.30003	0.00373	0.86475	0.00375569	0	0.00375569	1/sp|P08091|PPA1_SCHPO	1/151
fissionyeast_NGP_DDA_6h_3.42921.42921.3.0.dta	fissionyeast_NGP_DDA_6h_3	42921	11696.6	1381.58	3	SIIHDTLJSSYSDIENLNSR		9 2 0 0	(N(N(H(H(H(H)))(H(H(H(H(H))))))))	8	25.4471	26.0637	24.3019	0.01098	2.64978	7.27285e-17	0	7.27285e-17	1/sp|Q9Y7P1|ERO12_SCHPO	1/49
fissionyeast_NGP_DDA_6h_3.42954.42954.3.0.dta	fissionyeast_NGP_DDA_6h_3	42954	11705.6	1601.65	3	YHELFJASTYNIYTAAQQR		13 2 0 0	(N(N(H(H(H(H(H(H(H))))))(H(H(H(H(H(H)))))))))	6	14.7998	20.8015	3.65393	0.00497	1.03554	0.00231937	0	0.00231937	1/sp|P08091|PPA1_SCHPO	1/151
fissionyeast_NGP_DDA_6h_3.43012.43012.3.0.dta	fissionyeast_NGP_DDA_6h_3	43012	11721.2	1515.64	3	SIDVGJHTLVIVDGIR		15 2 0 0	(N(N(H(H(H(H(H(H(H))))))(H(H(H(H)))(H(H(H(H))))))))	6	7.95431	5.90139	11.7669	0.00365	0.80371	1.86952e-08	0.00623886	0.00623888	1/sp|Q9UUH0|YKIC_SCHPO	1/171
fissionyeast_NGP_DDA_6h_3.43154.43154.3.0.dta	fissionyeast_NGP_DDA_6h_3	43154	11759.4	1515.64	3	SIDVGJHTLVIVDGIR		15 2 0 0	(N(N(H(H(H(H(H(H(H))))))(H(H(H(H(H(H(H(H)))))))))))	6	9.71144	10.5141	8.22086	0.00383	0.84331	4.07732e-06	0	4.07732e-06	1/sp|Q9UUH0|YKIC_SCHPO	1/171
fissionyeast_NGP_DDA_6h_3.43163.43163.3.0.dta	fissionyeast_NGP_DDA_6h_3	43163	11761.8	1538.3	3	LVDATQGGPJITFSSIR		15 2 0 0	(N(N(H(H(H(H(H(H(H))))))(H(H)(H(H(H(H(H(H))))))))))	10	18.4465	21.2084	13.3173	0.00503	1.08994	1.8427e-09	0	1.8427e-09	1/sp|O13857|PLB2_SCHPO	1/266
fissionyeast_NGP_DDA_6h_3.43174.43174.3.0.dta	fissionyeast_NGP_DDA_6h_3	43174	11764.7	1461.62	3	SIDVGJHTLVIVDGIR		14 2 0 0	(N(N(H(H(H(H(H(H)))))(H(H(H(H(H(H(H(H)))))))))))	6	16.6016	12.2168	24.7448	0.00626	1.42743	3.13567e-17	0	3.13567e-17	1/sp|Q9UUH0|YKIC_SCHPO	1/171
fissionyeast_NGP_DDA_6h_3.43438.43438.3.0.dta	fissionyeast_NGP_DDA_6h_3	43438	11835.5	1430.26	3	LVDATQGGPJITFSSIR		13 2 0 0	(N(N(H(H(H(H(H))))(H(H)(H(H(H))(H(H(H))))))))	10	36.5776	37.4926	34.8784	0.00536	1.24899	4.13823e-24	0	4.13823e-24	1/sp|O13857|PLB2_SCHPO	1/266
fissionyeast_NGP_DDA_6h_3.44415.44415.3.0.dta	fissionyeast_NGP_DDA_6h_3	44415	12096.9	1214.19	3	LVDATQGGPJITFSSIR		9 2 0 0	(N(N(H(H(H(H)))(H(H)(H(H)(H))))))	10	22.6612	19.3734	28.767	0.00385	1.05708	5.1903e-20	0	5.1903e-20	1/sp|O13857|PLB2_SCHPO	1/266
fissionyeast_NGP_DDA_6h_3.44486.44486.3.0.dta	fissionyeast_NGP_DDA_6h_3	44486	12115.8	1214.19	3	LVDATQGGPJITFSSIR		9 2 0 0	(N(N(H(H(H(H(H))))(H(H(H(H)))))))	10	10.6402	13.9788	4.44005	0.00264	0.72499	0.000778335	0	0.000778335	1/sp|O13857|PLB2_SCHPO	1/266
fissionyeast_NGP_DDA_6h_3.44944.44944.4.0.dta	fissionyeast_NGP_DDA_6h_3	44944	12238.8	1530.38	4	AGHSHTYELAPASPJTSISWIQSYSPR		17 2 0 0	(N(N(H(H(H(H(H(H(H(H)))))))(H(H(H(H(H(H(H(H(H))))))))))))	15	58.8284	85.9566	8.44741	0.00802	1.31044	3.16208e-06	0	3.16208e-06	1/sp|P87167|BUT2_SCHPO	1/364
fissionyeast_NGP_DDA_6h_3.45073.45073.4.0.dta	fissionyeast_NGP_DDA_6h_3	45073	12273.7	1489.86	4	AGHSHTYELAPASPJTSISWIQSYSPR		16 2 0 0	(N(N(H(H(H(H(H(H)))))(H(H(H(H)))(H(H(H(H(H(H))))))))))	15	61.8254	91.3629	6.96998	0.01038	1.74288	2.52316e-05	0	2.52316e-05	1/sp|P87167|BUT2_SCHPO	1/364
fissionyeast_NGP_DDA_6h_3.45074.45074.4.0.dta	fissionyeast_NGP_DDA_6h_3	45074	12274	1449.35	4	AGHSHTYELAPASPJTSISWIQSYSPR		15 2 0 0	(N(N(H(H(H(H(H(H(H))))))(H(H(H(H(H(H(H(H)))))))))))	15	61.6283	82.9216	22.0835	0.00831	1.43394	2.09027e-15	0	2.09027e-15	1/sp|P87167|BUT2_SCHPO	1/364
fissionyeast_NGP_DDA_6h_3.45075.45075.4.0.dta	fissionyeast_NGP_DDA_6h_3	45075	12274.2	1530.38	4	AGHSHTYELAPASPJTSISWIQSYSPR		17 2 0 0	(N(N(H(H(H(H(H(H(H(H)))))))(H(H(H(H(H(H(H(H(H))))))))))))	15	44.0482	62.1887	10.3587	0.00721	1.17838	1.65469e-07	0	1.65469e-07	1/sp|P87167|BUT2_SCHPO	1/364
fissionyeast_NGP_DDA_6h_3.45207.45207.4.0.dta	fissionyeast_NGP_DDA_6h_3	45207	12309.9	1449.35	4	AGHSHTYELAPASPJTSISWIQSYSPR		15 2 0 0	(N(N(H(H(H(H(H(H(H))))))(H(H(H(H)))(H(H(H(H))))))))	15	66.6139	98.5226	7.35503	0.00881	1.52023	1.71539e-05	0	1.71539e-05	1/sp|P87167|BUT2_SCHPO	1/364
fissionyeast_NGP_DDA_6h_3.45239.45239.4.0.dta	fissionyeast_NGP_DDA_6h_3	45239	12318.4	1489.86	4	AGHSHTYELAPASPJTSISWIQSYSPR		16 2 0 0	(N(N(H(H(H(H(H(H(H(H)))))))(H(H(H))(H(H(H(H(H)))))))))	15	62.683	91.3824	9.38409	0.0085	1.42658	6.78518e-07	0	6.78518e-07	1/sp|P87167|BUT2_SCHPO	1/364
fissionyeast_NGP_DDA_6h_3.45240.45240.4.0.dta	fissionyeast_NGP_DDA_6h_3	45240	12318.7	1408.84	4	AGHSHTYELAPASPJTSISWIQSYSPR		14 2 0 0	(N(N(H(H(H(H(H(H)))))(H(H(H(H(H(H(H(H)))))))))))	15	57.3335	84.5409	6.80553	0.0072	1.27766	3.09254e-05	0	3.09254e-05	1/sp|P87167|BUT2_SCHPO	1/364
fissionyeast_NGP_DDA_6h_3.45314.45314.4.0.dta	fissionyeast_NGP_DDA_6h_3	45314	12338.5	1449.35	4	AGHSHTYELAPASPJTSISWIQSYSPR		15 2 0 0	(N(N(H(H(H(H(H(H)))))(H(H(H(H(H(H(H(H(H))))))))))))	15	55.5524	81.5354	7.29838	0.01019	1.75839	1.79433e-05	0	1.79433e-05	1/sp|P87167|BUT2_SCHPO	1/364
fissionyeast_NGP_DDA_6h_3.45315.45315.4.0.dta	fissionyeast_NGP_DDA_6h_3	45315	12338.8	1408.84	4	AGHSHTYELAPASPJTSISWIQSYSPR		14 2 0 0	(N(N(H(H(H(H(H))))(H(H(H(H(H(H(H(H(H))))))))))))	15	59.5968	84.6968	12.9825	0.0094	1.66968	3.11794e-09	0	3.11794e-09	1/sp|P87167|BUT2_SCHPO	1/364
fissionyeast_NGP_DDA_6h_3.45316.45316.4.0.dta	fissionyeast_NGP_DDA_6h_3	45316	12339	1489.86	4	AGHSHTYELAPASPJTSISWIQSYSPR		16 2 0 0	(N(N(H(H(H(H(H(H(H))))))(H(H(H))(H(H(H(H(H(H))))))))))	15	58.446	85.0189	9.0964	0.01129	1.89532	1.36905e-06	0	1.36905e-06	1/sp|P87167|BUT2_SCHPO	1/364
fissionyeast_NGP_DDA_6h_3.45369.45369.4.0.dta	fissionyeast_NGP_DDA_6h_3	45369	12353.4	1368.32	4	AGHSHTYELAPASPJTSISWIQSYSPR		13 2 0 0	(N(N(H(H(H(H(H(H)))))(H(H(H(H)))(H(H(H)))))))	15	46.0863	68.8737	3.76674	0.00894	1.63495	0.00197898	0	0.00197898	1/sp|P87167|BUT2_SCHPO	1/364
fissionyeast_NGP_DDA_6h_3.45569.45569.3.0.dta	fissionyeast_NGP_DDA_6h_3	45569	12407.4	1466.61	3	MEJITSNEVSLHIASADSAPGFDK		9 2 0 0	(N(N(H(H(H(H)))(H(H(H(H(H))))))))	3	18.3255	18.712	17.6076	0.00574	1.30505	2.74779e-12	0	2.74779e-12	1/sp|O94702|ERMP1_SCHPO	1/617
fissionyeast_NGP_DDA_6h_3.45634.45634.3.0.dta	fissionyeast_NGP_DDA_6h_3	45634	12424.9	1466.61	3	MEJITSNEVSLHIASADSAPGFDK		9 2 0 0	(N(N(H(H(H(H(H))))(H(H(H(H)))))))	3	26.1278	33.2712	12.8616	0.00502	1.14065	3.70967e-09	0	3.70967e-09	1/sp|O94702|ERMP1_SCHPO	1/617
fissionyeast_NGP_DDA_6h_3.45710.45710.4.0.dta	fissionyeast_NGP_DDA_6h_3	45710	12445.4	1192.52	4	SDPASLVGNJITIYHPPPHGYLSYK		10 2 0 0	(N(N(H(H(H(H)))(H(H(H(H(H(H)))))))))	10	36.7405	36.3714	37.426	0.00626	1.31253	4.93569e-26	0	4.93569e-26	1/sp|Q9USK8|AGS1_SCHPO	1/1032
fissionyeast_NGP_DDA_6h_3.45783.45783.4.0.dta	fissionyeast_NGP_DDA_6h_3	45783	12465.3	1192.52	4	SDPASLVGNJITIYHPPPHGYLSYK		10 2 0 0	(N(N(H(H(H(H(H))))(H(H)(H(H(H)))))))	10	61.6612	63.4594	58.3215	0.00616	1.29156	1.78786e-40	0	1.78786e-40	1/sp|Q9USK8|AGS1_SCHPO	1/1032
fissionyeast_NGP_DDA_6h_3.45871.45871.4.0.dta	fissionyeast_NGP_DDA_6h_3	45871	12489	1192.52	4	SDPASLVGNJITIYHPPPHGYLSYK		10 2 0 0	(N(N(H(H(H(H(H))))(H(H)(H(H(H)))))))	10	47.9798	49.7516	44.6893	0.00533	1.1187	7.51233e-31	0	7.51233e-31	1/sp|Q9USK8|AGS1_SCHPO	1/1032
fissionyeast_NGP_DDA_6h_3.45924.45924.4.0.dta	fissionyeast_NGP_DDA_6h_3	45924	12503.2	1152.01	4	SDPASLVGNJITIYHPPPHGYLSYK		9 2 0 0	(N(N(H(H(H(H)))(H(H(H))(H(H))))))	10	7.53496	8.12238	6.44402	0.00204	0.44394	4.79995e-05	0	4.79995e-05	1/sp|Q9USK8|AGS1_SCHPO	1/1032
fissionyeast_NGP_DDA_6h_3.45946.45946.4.0.dta	fissionyeast_NGP_DDA_6h_3	45946	12509.1	1192.52	4	SDPASLVGNJITIYHPPPHGYLSYK		10 2 0 0	(N(N(H(H(H))(H(H(H(H(H(H(H))))))))))	10	58.6904	56.566	62.6356	0.00354	0.74279	2.99812e-43	0	2.99812e-43	1/sp|Q9USK8|AGS1_SCHPO	1/1032
fissionyeast_NGP_DDA_6h_3.46078.46078.4.0.dta	fissionyeast_NGP_DDA_6h_3	46078	12544.3	1192.52	4	SDPASLVGNJITIYHPPPHGYLSYK		10 2 0 0	(N(N(H(H(H(H(H))))(H(H)(H(H(H)))))))	10	23.2662	15.7878	37.1545	0.00224	0.46925	9.46477e-26	0	9.46477e-26	1/sp|Q9USK8|AGS1_SCHPO	1/1032
fissionyeast_NGP_DDA_6h_3.46079.46079.4.0.dta	fissionyeast_NGP_DDA_6h_3	46079	12544.6	1152.01	4	SDPASLVGNJITIYHPPPHGYLSYK		9 2 0 0	(N(N(H(H)(H(H)(H(H(H(H(H)))))))))	10	8.89409	6.85634	12.6785	0.00427	0.9269	4.77015e-09	0.000952381	0.000952386	1/sp|Q9USK8|AGS1_SCHPO	1/1032
fissionyeast_NGP_DDA_6h_3.46207.46207.3.0.dta	fissionyeast_NGP_DDA_6h_3	46207	12578.8	1568.3	3	LFPHGIYNFJFSAPNK		15 2 0 0	(N(N(H(H(H(H(H(H(H))))))(H(H(H(H)))(H(H(H(H))))))))	10	8.8558	9.94243	6.83776	0.00372	0.7901	2.99027e-05	0	2.99027e-05	1/sp|P87167|BUT2_SCHPO	1/236
fissionyeast_NGP_DDA_6h_3.46286.46286.3.0.dta	fissionyeast_NGP_DDA_6h_3	46286	12599.9	1568.3	3	LFPHGIYNFJFSAPNK		15 2 0 0	(N(N(H(H(H(H(H))))(H(H(H(H(H))))(H(H(H(H(H)))))))))	10	15.3609	12.8278	20.0651	0.0052	1.10651	6.9462e-14	0	6.9462e-14	1/sp|P87167|BUT2_SCHPO	1/236
fissionyeast_NGP_DDA_6h_3.46309.46309.3.0.dta	fissionyeast_NGP_DDA_6h_3	46309	12606.1	1514.28	3	LFPHGIYNFJFSAPNK		14 2 0 0	(N(N(H(H(H(H(H(H)))))(H(H)(H(H(H(H(H(H))))))))))	10	42.5276	40.3544	46.5636	0.00532	1.17098	2.86294e-32	0	2.86294e-32	1/sp|P87167|BUT2_SCHPO	1/236
fissionyeast_NGP_DDA_6h_3.46361.46361.3.0.dta	fissionyeast_NGP_DDA_6h_3	46361	12619.9	1568.3	3	LFPHGIYNFJFSAPNK		15 2 0 0	(N(N(H(H(H(H(H(H(H(H)))))))(H(H(H(H(H(H(H))))))))))	10	9.8494	10.0062	9.55825	0.00469	0.99679	5.80519e-07	0	5.80519e-07	1/sp|P87167|BUT2_SCHPO	1/236
fissionyeast_NGP_DDA_6h_3.46383.46383.3.0.dta	fissionyeast_NGP_DDA_6h_3	46383	12625.8	1514.28	3	LFPHGIYNFJFSAPNK		14 2 0 0	(N(N(H(H(H(H(H(H)))))(H(H(H))(H(H(H(H(H)))))))))	10	72.5651	59.1553	97.4688	0.00517	1.13794	5.56559e-67	0	5.56559e-67	1/sp|P87167|BUT2_SCHPO	1/236
fissionyeast_NGP_DDA_6h_3.46457.46457.3.0.dta	fissionyeast_NGP_DDA_6h_3	46457	12645.5	1514.28	3	LFPHGIYNFJFSAPNK		14 2 0 0	(N(N(H(H(H(H))(H(H)))(H(H(H(H(H(H(H(H)))))))))))	10	69.1607	55.6336	94.2823	0.0055	1.21062	6.3408e-65	0	6.3408e-65	1/sp|P87167|BUT2_SCHPO	1/236
fissionyeast_NGP_DDA_6h_3.46508.46508.3.0.dta	fissionyeast_NGP_DDA_6h_3	46508	12659.1	1419.24	3	JITSDSSFTFCPTDKDVDWR	11,Carbamidomethyl[C];	9 2 0 0	(N(N(H(H(H(H)))(H(H(H(H(H))))))))	1	15.8339	16.8316	13.9811	0.00533	1.25346	6.01675e-10	0	6.01675e-10	1/sp|O74401|ERO11_SCHPO	1/286
fissionyeast_NGP_DDA_6h_3.46539.46539.3.0.dta	fissionyeast_NGP_DDA_6h_3	46539	12667.4	1514.28	3	LFPHGIYNFJFSAPNK		14 2 0 0	(N(N(H(H(H(H(H(H)))))(H(H(H(H)))(H(H(H(H))))))))	10	61.3992	45.9801	90.0346	0.00549	1.20863	2.97436e-62	0	2.97436e-62	1/sp|P87167|BUT2_SCHPO	1/236
fissionyeast_NGP_DDA_6h_3.46562.46562.3.0.dta	fissionyeast_NGP_DDA_6h_3	46562	12673.6	1460.27	3	LFPHGIYNFJFSAPNK		13 2 0 0	(N(N(H(H(H(H(H(H)))))(H(H(H(H(H(H(H))))))))))	10	26.5256	23.6452	31.8751	0.00458	1.04633	4.44661e-22	0	4.44661e-22	1/sp|P87167|BUT2_SCHPO	1/236
fissionyeast_NGP_DDA_6h_3.46607.46607.3.0.dta	fissionyeast_NGP_DDA_6h_3	46607	12685.6	1419.24	3	JITSDSSFTFCPTDKDVDWR	11,Carbamidomethyl[C];	9 2 0 0	(N(N(H(H(H(H)))(H(H(H(H(H))))))))	1	23.1541	27.1635	15.7079	0.00497	1.16676	4.48057e-11	0	4.48057e-11	1/sp|O74401|ERO11_SCHPO	1/286
fissionyeast_NGP_DDA_6h_3.46609.46609.3.0.dta	fissionyeast_NGP_DDA_6h_3	46609	12686	1365.22	3	JITSDSSFTFCPTDKDVDWR	11,Carbamidomethyl[C];	8 2 0 0	(N(N(H(H(H(H)))(H(H)(H)(H)))))	1	12.7914	12.823	12.7327	0.00407	0.99442	4.06226e-09	0	4.06226e-09	1/sp|O74401|ERO11_SCHPO	1/286
fissionyeast_NGP_DDA_6h_3.46642.46642.3.0.dta	fissionyeast_NGP_DDA_6h_3	46642	12694.8	1460.27	3	LFPHGIYNFJFSAPNK		13 2 0 0	(N(N(H(H(H(H)))(H(H(H(H)))(H(H(H(H(H)))))))))	10	43.4235	37.3379	54.7254	0.00452	1.03262	7.8855e-38	0	7.8855e-38	1/sp|P87167|BUT2_SCHPO	1/236
fissionyeast_NGP_DDA_6h_3.46697.46697.3.0.dta	fissionyeast_NGP_DDA_6h_3	46697	12709.5	1365.22	3	JITSDSSFTFCPTDKDVDWR	11,Carbamidomethyl[C];	8 2 0 0	(N(N(H(H(H(H)))(H(H)(H)(H)))))	1	42.8144	34.7686	57.7567	0.00497	1.21501	4.16966e-40	0	4.16966e-40	1/sp|O74401|ERO11_SCHPO	1/286
fissionyeast_NGP_DDA_6h_3.46741.46741.3.0.dta	fissionyeast_NGP_DDA_6h_3	46741	12721.2	1406.25	3	LFPHGIYNFJFSAPNK		12 2 0 0	(N(N(H(H(H(H(H))))(H(H(H(H)))(H(H(H)))))))	10	50.1249	45.9302	57.9149	0.00513	1.2166	3.68994e-40	0	3.68994e-40	1/sp|P87167|BUT2_SCHPO	1/236
fissionyeast_NGP_DDA_6h_3.46762.46762.3.0.dta	fissionyeast_NGP_DDA_6h_3	46762	12726.9	1365.22	3	JITSDSSFTFCPTDKDVDWR	11,Carbamidomethyl[C];	8 2 0 0	(N(N(H(H(H(H)))(H(H)(H(H))))))	1	23.4409	22.6153	24.9741	0.00425	1.03912	1.39811e-17	0	1.39811e-17	1/sp|O74401|ERO11_SCHPO	1/286
fissionyeast_NGP_DDA_6h_3.46793.46793.3.0.dta	fissionyeast_NGP_DDA_6h_3	46793	12735.3	1460.27	3	LFPHGIYNFJFSAPNK		13 2 0 0	(N(N(H(H(H(H(H(H)))))(H(H)(H(H(H(H(H)))))))))	10	12.4303	11.1447	14.8178	0.00632	1.44233	1.46654e-10	0	1.46654e-10	1/sp|P87167|BUT2_SCHPO	1/236
fissionyeast_NGP_DDA_6h_3.46806.46806.3.0.dta	fissionyeast_NGP_DDA_6h_3	46806	12738.6	1514.28	3	LFPHGIYNFJFSAPNK		14 2 0 0	(N(N(H(H(H(H))(H(H(H))))(H(H(H(H(H(H(H))))))))))	10	8.31607	6.89142	10.9618	0.00482	1.06196	6.28494e-08	0.000952381	0.000952444	1/sp|P87167|BUT2_SCHPO	1/236
fissionyeast_NGP_DDA_6h_3.46859.46859.3.0.dta	fissionyeast_NGP_DDA_6h_3	46859	12752.9	1406.25	3	LFPHGIYNFJFSAPNK		12 2 0 0	(N(N(H(H(H(H(H(H)))))(H(H(H(H(H(H)))))))))	10	59.0748	60.7769	55.9138	0.00607	1.43857	1.0629e-38	0	1.0629e-38	1/sp|P87167|BUT2_SCHPO	1/236
fissionyeast_NGP_DDA_6h_3.46861.46861.3.0.dta	fissionyeast_NGP_DDA_6h_3	46861	12753.3	1460.27	3	LFPHGIYNFJFSAPNK		13 2 0 0	(N(N(H(H(H(H(H(H(H))))))(H(H(H(H(H(H)))))))))	10	6.76195	6.79563	6.69939	0.00665	1.51906	3.42171e-05	0.000952381	0.000986587	1/sp|P87167|BUT2_SCHPO	1/236
fissionyeast_NGP_DDA_6h_3.46911.46911.3.0.dta	fissionyeast_NGP_DDA_6h_3	46911	12766.9	1514.28	3	LFPHGIYNFJFSAPNK		14 2 0 0	(N(N(H(H(H(H(H(H(H))))))(H(H(H))(H(H(H(H))))))))	10	9.20355	9.26136	9.09619	0.00614	1.352	1.39208e-06	0	1.39208e-06	1/sp|P87167|BUT2_SCHPO	1/236
fissionyeast_NGP_DDA_6h_3.46913.46913.3.0.dta	fissionyeast_NGP_DDA_6h_3	46913	12767.4	1365.22	3	JITSDSSFTFCPTDKDVDWR	11,Carbamidomethyl[C];	8 2 0 0	(N(N(H(H(H(H)))(H(H)(H(H))))))	1	10.2613	8.52	13.4953	0.00583	1.42313	1.43725e-09	0	1.43725e-09	1/sp|O74401|ERO11_SCHPO	1/286
fissionyeast_NGP_DDA_6h_3.46970.46970.3.0.dta	fissionyeast_NGP_DDA_6h_3	46970	12782.8	1406.25	3	LFPHGIYNFJFSAPNK		12 2 0 0	(N(N(H(H(H(H))(H(H)))(H(H(H(H(H(H)))))))))	10	38.996	13.7676	85.8486	0.00527	1.25004	1.35059e-59	0	1.35059e-59	1/sp|P87167|BUT2_SCHPO	1/236
fissionyeast_NGP_DDA_6h_3.47036.47036.3.0.dta	fissionyeast_NGP_DDA_6h_3	47036	12800.5	1406.25	3	LFPHGIYNFJFSAPNK		12 2 0 0	(N(N(H(H(H(H(H))))(H(H(H(H)))(H(H(H)))))))	10	14.5825	8.09931	26.6228	0.00569	1.35035	1.59739e-18	0	1.59739e-18	1/sp|P87167|BUT2_SCHPO	1/236
fissionyeast_NGP_DDA_6h_3.47102.47102.3.0.dta	fissionyeast_NGP_DDA_6h_3	47102	12818.5	1406.25	3	LFPHGIYNFJFSAPNK		12 2 0 0	(N(N(H(H(H(H(H))))(H(H(H(H)))(H(H(H)))))))	10	6.01633	5.39401	7.17207	0.00687	1.62924	2.0497e-05	0.00951557	0.00953585	1/sp|P87167|BUT2_SCHPO	1/236
fissionyeast_NGP_DDA_6h_3.47518.47518.3.0.dta	fissionyeast_NGP_DDA_6h_3	47518	12930	1384.9	3	FISDHLFEEECGSJVTYLK	11,Carbamidomethyl[C];	9 2 0 0	(N(N(H(H(H))(H(H)(H(H(H(H))))))))	14	25.701	19.9766	36.332	0.00516	1.24145	2.85333e-25	0	2.85333e-25	1/sp|O13875|YE1A_SCHPO	1/221
fissionyeast_NGP_DDA_6h_3.47649.47649.3.0.dta	fissionyeast_NGP_DDA_6h_3	47649	12965.2	1384.9	3	FISDHLFEEECGSJVTYLK	11,Carbamidomethyl[C];	9 2 0 0	(N(N(H(H(H(H(H))))(H(H(H(H)))))))	14	7.43202	9.03102	4.46245	0.00546	1.31369	0.000724325	0	0.000724325	1/sp|O13875|YE1A_SCHPO	1/221
fissionyeast_NGP_DDA_6h_3.48604.48604.5.0.dta	fissionyeast_NGP_DDA_6h_3	48604	13221	1054.24	5	ALGHFYGJVSVIHFDSHLDTWNPK		13 2 0 0	(N(N(H(H(H(H(H(H)))))(H(H)(H(H(H(H(H)))))))))	8	16.3651	18.1296	13.0884	0.00305	0.57994	2.49211e-09	0	2.49211e-09	1/sp|O42887|SPEB2_SCHPO	1/222
fissionyeast_NGP_DDA_6h_3.51204.51204.4.0.dta	fissionyeast_NGP_DDA_6h_3	51204	13917.7	1100.5	4	AAJDSFLWGPYRPNLYVGIRPK		9 2 0 0	(N(N(H(H(H)(H))(H(H(H))(H(H))))))	3	17.1153	5.85173	38.0335	0.00304	0.69024	2.6266e-26	0.00623886	0.00623886	1/sp|O14255|GCS1_SCHPO	1/39
fissionyeast_NGP_DDA_6h_3.51237.51237.4.0.dta	fissionyeast_NGP_DDA_6h_3	51237	13926.9	1059.98	4	AAJDSFLWGPYRPNLYVGIRPK		8 2 0 0	(N(N(H(H(H(H)))(H(H)(H)(H)))))	3	31.3932	16.5846	58.8949	0.00405	0.95631	5.95201e-41	0	5.95201e-41	1/sp|O14255|GCS1_SCHPO	1/39
fissionyeast_NGP_DDA_6h_3.51270.51270.4.0.dta	fissionyeast_NGP_DDA_6h_3	51270	13935.6	1100.5	4	AAJDSFLWGPYRPNLYVGIRPK		9 2 0 0	(N(N(H(H(H(H)))(H(H(H(H(H))))))))	3	17.8058	5.8502	40.0089	0.00152	0.34562	1.15611e-27	0.00623886	0.00623886	1/sp|O14255|GCS1_SCHPO	1/39
fissionyeast_NGP_DDA_6h_3.51325.51325.4.0.dta	fissionyeast_NGP_DDA_6h_3	51325	13950.3	1059.98	4	AAJDSFLWGPYRPNLYVGIRPK		8 2 0 0	(N(N(H(H(H(H)))(H(H)(H)(H)))))	3	64.6539	51.4328	89.2073	0.00466	1.09886	1.27845e-61	0	1.27845e-61	1/sp|O14255|GCS1_SCHPO	1/39
fissionyeast_NGP_DDA_6h_3.51347.51347.3.0.dta	fissionyeast_NGP_DDA_6h_3	51347	13956.2	1412.98	3	AAJDSFLWGPYRPNLYVGIRPK		8 2 0 0	(N(N(H(H(H(H)))(H(H)(H)(H)))))	3	33.0873	24.7976	48.4823	0.00452	1.06606	1.31417e-33	0	1.31417e-33	1/sp|O14255|GCS1_SCHPO	1/39
fissionyeast_NGP_DDA_6h_3.51356.51356.4.0.dta	fissionyeast_NGP_DDA_6h_3	51356	13958.7	1100.5	4	AAJDSFLWGPYRPNLYVGIRPK		9 2 0 0	(N(N(H(H(H)(H(H)))(H(H(H(H)))))))	3	8.17429	5.59686	12.9609	0.00103	0.23377	3.25573e-09	0.00788782	0.00788782	1/sp|O14255|GCS1_SCHPO	1/39
fissionyeast_NGP_DDA_6h_3.51389.51389.3.0.dta	fissionyeast_NGP_DDA_6h_3	51389	13967.6	1315.21	3	NYGHDEYSLPWJLTEIK		9 2 0 0	(N(N(H(H(H(H(H))))(H(H(H(H)))))))	12	9.21682	11.7672	4.48044	0.00604	1.53041	0.000689345	0	0.000689345	1/sp|Q8WZK2|MCD4_SCHPO	1/315
fissionyeast_NGP_DDA_6h_3.51412.51412.3.0.dta	fissionyeast_NGP_DDA_6h_3	51412	13973.8	1256.9	3	JITVPIGASHDDLIVLAR		9 2 0 0	(N(N(H(H(H(H)))(H(H)(H(H(H)))))))	1	81.4831	85.5819	73.8709	0.00555	1.47381	4.1123e-51	0	4.1123e-51	1/sp|O94559|LES1_SCHPO	1/199
fissionyeast_NGP_DDA_6h_3.51413.51413.3.0.dta	fissionyeast_NGP_DDA_6h_3	51413	13974.1	1412.98	3	AAJDSFLWGPYRPNLYVGIRPK		8 2 0 0	(N(N(H(H(H(H)))(H(H(H(H)))))))	3	17.4433	7.98884	35.0015	0.00538	1.26927	3.06125e-24	0	3.06125e-24	1/sp|O14255|GCS1_SCHPO	1/39
fissionyeast_NGP_DDA_6h_3.51423.51423.4.0.dta	fissionyeast_NGP_DDA_6h_3	51423	13976.8	1059.98	4	AAJDSFLWGPYRPNLYVGIRPK		8 2 0 0	(N(N(H(H(H(H)))(H(H)(H)(H)))))	3	53.8346	44.0645	71.979	0.00522	1.23104	5.52542e-50	0	5.52542e-50	1/sp|O14255|GCS1_SCHPO	1/39
fissionyeast_NGP_DDA_6h_3.51456.51456.3.0.dta	fissionyeast_NGP_DDA_6h_3	51456	13985.6	1315.21	3	NYGHDEYSLPWJLTEIK		9 2 0 0	(N(N(H(H)(H(H)(H(H(H(H(H)))))))))	12	21.6303	12.1741	39.1919	0.00524	1.32806	4.38046e-27	0	4.38046e-27	1/sp|Q8WZK2|MCD4_SCHPO	1/315
fissionyeast_NGP_DDA_6h_3.51489.51489.4.0.dta	fissionyeast_NGP_DDA_6h_3	51489	13994.4	1059.98	4	AAJDSFLWGPYRPNLYVGIRPK		8 2 0 0	(N(N(H(H(H(H)))(H(H)(H)(H)))))	3	52.1815	37.2777	79.86	0.00394	0.92893	2.40788e-55	0	2.40788e-55	1/sp|O14255|GCS1_SCHPO	1/39
fissionyeast_NGP_DDA_6h_3.51495.51495.3.0.dta	fissionyeast_NGP_DDA_6h_3	51495	13996.1	1202.89	3	JITVPIGASHDDLIVLAR		8 2 0 0	(N(N(H(H(H(H)))(H(H)(H)(H)))))	1	22.5586	15.2503	36.1312	0.00404	1.11899	4.21656e-25	0	4.21656e-25	1/sp|O94559|LES1_SCHPO	1/199
fissionyeast_NGP_DDA_6h_3.51520.51520.3.0.dta	fissionyeast_NGP_DDA_6h_3	51520	14002.8	1256.9	3	JITVPIGASHDDLIVLAR		9 2 0 0	(N(N(H(H(H)(H))(H(H(H))(H(H))))))	1	89.0111	92.38	82.7546	0.00563	1.49372	3.06172e-57	0	3.06172e-57	1/sp|O94559|LES1_SCHPO	1/199
fissionyeast_NGP_DDA_6h_3.51542.51542.3.0.dta	fissionyeast_NGP_DDA_6h_3	51542	14008.7	1315.21	3	NYGHDEYSLPWJLTEIK		9 2 0 0	(N(N(H(H(H)(H))(H(H(H(H(H))))))))	12	17.5056	18.459	15.735	0.00525	1.3311	4.23124e-11	0	4.23124e-11	1/sp|Q8WZK2|MCD4_SCHPO	1/315
fissionyeast_NGP_DDA_6h_3.51555.51555.4.0.dta	fissionyeast_NGP_DDA_6h_3	51555	14012	1059.98	4	AAJDSFLWGPYRPNLYVGIRPK		8 2 0 0	(N(N(H(H(H(H)))(H(H)(H)(H)))))	3	45.7289	34.3246	66.9084	0.00406	0.9582	2.00952e-46	0	2.00952e-46	1/sp|O14255|GCS1_SCHPO	1/39
fissionyeast_NGP_DDA_6h_3.51557.51557.4.0.dta	fissionyeast_NGP_DDA_6h_3	51557	14012.6	1019.47	4	AAJDSFLWGPYRPNLYVGIRPK		7 2 0 0	(N(N(H(H(H))(H(H(H(H)))))))	3	15.9861	6.871	32.9141	0.00553	1.35642	1.08847e-22	0.000952381	0.000952381	1/sp|O14255|GCS1_SCHPO	1/39
fissionyeast_NGP_DDA_6h_3.51566.51566.3.0.dta	fissionyeast_NGP_DDA_6h_3	51566	14015	1202.89	3	JITVPIGASHDDLIVLAR		8 2 0 0	(N(N(H(H(H(H)))(H(H(H(H)))))))	1	82.4655	90.1702	68.1568	0.00583	1.6164	4.09309e-47	0	4.09309e-47	1/sp|O94559|LES1_SCHPO	1/199
fissionyeast_NGP_DDA_6h_3.51609.51609.3.0.dta	fissionyeast_NGP_DDA_6h_3	51609	14026.7	1261.19	3	NYGHDEYSLPWJLTEIK		8 2 0 0	(N(N(H(H(H(H)))(H(H(H(H)))))))	12	7.92552	7.34176	9.00964	0.00363	0.96039	1.54105e-06	0	1.54105e-06	1/sp|Q8WZK2|MCD4_SCHPO	1/315
fissionyeast_NGP_DDA_6h_3.51620.51620.4.0.dta	fissionyeast_NGP_DDA_6h_3	51620	14029.6	1059.98	4	AAJDSFLWGPYRPNLYVGIRPK		8 2 0 0	(N(N(H(H(H(H)))(H(H)(H(H))))))	3	25.7984	9.51848	56.0326	0.0043	1.01579	8.11002e-39	0	8.11002e-39	1/sp|O14255|GCS1_SCHPO	1/39
fissionyeast_NGP_DDA_6h_3.51661.51661.3.0.dta	fissionyeast_NGP_DDA_6h_3	51661	14040.7	1202.89	3	JITVPIGASHDDLIVLAR		8 2 0 0	(N(N(H(H(H))(H(H)(H(H(H)))))))	1	91.8205	97.9019	80.5263	0.00677	1.87842	1.04961e-55	0	1.04961e-55	1/sp|O94559|LES1_SCHPO	1/199
fissionyeast_NGP_DDA_6h_3.51662.51662.3.0.dta	fissionyeast_NGP_DDA_6h_3	51662	14041	1256.91	3	JITVPIGASHDDLIVLAR		9 2 0 0	(N(N(H(H(H(H)))(H(H(H(H(H))))))))	1	56.789	58.6678	53.2997	0.00669	1.77631	6.00341e-37	0	6.00341e-37	1/sp|O94559|LES1_SCHPO	1/199
fissionyeast_NGP_DDA_6h_3.51682.51682.3.0.dta	fissionyeast_NGP_DDA_6h_3	51682	14046.3	1261.19	3	NYGHDEYSLPWJLTEIK		8 2 0 0	(N(N(H(H(H(H)))(H(H)(H)(H)))))	12	37.9427	34.8456	43.6947	0.00451	1.19284	2.56068e-30	0	2.56068e-30	1/sp|Q8WZK2|MCD4_SCHPO	1/315
fissionyeast_NGP_DDA_6h_3.51683.51683.4.0.dta	fissionyeast_NGP_DDA_6h_3	51683	14046.6	1019.47	4	AAJDSFLWGPYRPNLYVGIRPK		7 2 0 0	(N(N(H(H(H)(H))(H(H(H))))))	3	15.6843	13.9019	18.9943	0.00243	0.59566	3.85443e-13	0	3.85443e-13	1/sp|O14255|GCS1_SCHPO	1/39
fissionyeast_NGP_DDA_6h_3.51763.51763.3.0.dta	fissionyeast_NGP_DDA_6h_3	51763	14067.8	1256.9	3	JITVPIGASHDDLIVLAR		9 2 0 0	(N(N(H(H(H)(H(H)))(H(H)(H(H))))))	1	32.1111	39.6607	18.0904	0.00383	1.0161	1.59414e-12	0	1.59414e-12	1/sp|O94559|LES1_SCHPO	1/199
fissionyeast_NGP_DDA_6h_3.51765.51765.3.0.dta	fissionyeast_NGP_DDA_6h_3	51765	14068.4	1148.87	3	JITVPIGASHDDLIVLAR		7 2 0 0	(N(N(H(H(H)(H))(H(H(H))))))	1	21.9603	28.1163	10.5276	0.00221	0.64281	1.2666e-07	0	1.2666e-07	1/sp|O94559|LES1_SCHPO	1/199
fissionyeast_NGP_DDA_6h_3.51774.51774.3.0.dta	fissionyeast_NGP_DDA_6h_3	51774	14070.8	1202.89	3	JITVPIGASHDDLIVLAR		8 2 0 0	(N(N(H(H(H(H)))(H(H(H(H)))))))	1	62.0843	62.0018	62.2375	0.00395	1.09653	4.52784e-43	0	4.52784e-43	1/sp|O94559|LES1_SCHPO	1/199
fissionyeast_NGP_DDA_6h_3.51775.51775.3.0.dta	fissionyeast_NGP_DDA_6h_3	51775	14071.1	1261.19	3	NYGHDEYSLPWJLTEIK		8 2 0 0	(N(N(H(H(H(H)))(H(H)(H)(H)))))	12	41.7701	37.0292	50.5746	0.00408	1.08019	5.99265e-35	0	5.99265e-35	1/sp|Q8WZK2|MCD4_SCHPO	1/315
fissionyeast_NGP_DDA_6h_3.51840.51840.3.0.dta	fissionyeast_NGP_DDA_6h_3	51840	14088.7	1202.89	3	JITVPIGASHDDLIVLAR		8 2 0 0	(N(N(H(H(H(H)))(H(H)(H(H))))))	1	54.7146	55.469	53.3135	0.004	1.10818	5.42837e-37	0	5.42837e-37	1/sp|O94559|LES1_SCHPO	1/199
fissionyeast_NGP_DDA_6h_3.51841.51841.3.0.dta	fissionyeast_NGP_DDA_6h_3	51841	14089	1261.19	3	NYGHDEYSLPWJLTEIK		8 2 0 0	(N(N(H(H(H(H)))(H(H)(H)(H)))))	12	27.3684	19.8263	41.3752	0.00378	1.00085	1.36778e-28	0	1.36778e-28	1/sp|Q8WZK2|MCD4_SCHPO	1/315
fissionyeast_NGP_DDA_6h_3.51842.51842.3.0.dta	fissionyeast_NGP_DDA_6h_3	51842	14089.3	1256.9	3	JITVPIGASHDDLIVLAR		9 2 0 0	(N(N(H(H(H)(H))(H(H(H(H(H))))))))	1	29.2522	35.1129	18.368	0.0042	1.11481	9.00263e-13	0	9.00263e-13	1/sp|O94559|LES1_SCHPO	1/199
fissionyeast_NGP_DDA_6h_3.51862.51862.3.0.dta	fissionyeast_NGP_DDA_6h_3	51862	14094.6	1148.87	3	JITVPIGASHDDLIVLAR		7 2 0 0	(N(N(H(H(H))(H(H(H(H)))))))	1	91.3876	100.564	74.3456	0.00479	1.39094	1.60731e-51	0	1.60731e-51	1/sp|O94559|LES1_SCHPO	1/199
fissionyeast_NGP_DDA_6h_3.51905.51905.3.0.dta	fissionyeast_NGP_DDA_6h_3	51905	14106.3	1207.18	3	NYGHDEYSLPWJLTEIK		7 2 0 0	(N(N(H(H(H)(H))(H(H(H))))))	12	11.2662	9.63604	14.2937	0.00246	0.67916	3.53267e-10	0	3.53267e-10	1/sp|Q8WZK2|MCD4_SCHPO	1/315
fissionyeast_NGP_DDA_6h_3.51916.51916.3.0.dta	fissionyeast_NGP_DDA_6h_3	51916	14109.3	1256.9	3	JITVPIGASHDDLIVLAR		9 2 0 0	(N(N(H(H(H(H(H))))(H(H(H(H)))))))	1	6.97359	7.24868	6.46271	0.00456	1.20874	4.69687e-05	0	4.69687e-05	1/sp|O94559|LES1_SCHPO	1/199
fissionyeast_NGP_DDA_6h_3.51936.51936.3.0.dta	fissionyeast_NGP_DDA_6h_3	51936	14114.8	1148.87	3	JITVPIGASHDDLIVLAR		7 2 0 0	(N(N(H(H(H))(H(H(H(H)))))))	1	94.7482	105.906	74.0261	0.00348	1.01122	3.61459e-51	0	3.61459e-51	1/sp|O94559|LES1_SCHPO	1/199
fissionyeast_NGP_DDA_6h_3.51969.51969.3.0.dta	fissionyeast_NGP_DDA_6h_3	51969	14123.6	1202.89	3	JITVPIGASHDDLIVLAR		8 2 0 0	(N(N(H(H(H(H)))(H(H)(H(H))))))	1	10.8667	14.6014	3.93088	0.0017	0.47019	0.00156807	0	0.00156807	1/sp|O94559|LES1_SCHPO	1/199
fissionyeast_NGP_DDA_6h_3.51971.51971.3.0.dta	fissionyeast_NGP_DDA_6h_3	51971	14124	1207.18	3	NYGHDEYSLPWJLTEIK		7 2 0 0	(N(N(H(H(H))(H(H(H(H)))))))	12	25.1593	25.7845	23.9983	0.00353	0.97588	1.24721e-16	0	1.24721e-16	1/sp|Q8WZK2|MCD4_SCHPO	1/315
fissionyeast_NGP_DDA_6h_3.52008.52008.3.0.dta	fissionyeast_NGP_DDA_6h_3	52008	14134.2	1148.87	3	JITVPIGASHDDLIVLAR		7 2 0 0	(N(N(H(H(H))(H(H(H(H)))))))	1	85.3899	94.4808	68.507	0.00418	1.21414	1.75818e-47	0	1.75818e-47	1/sp|O94559|LES1_SCHPO	1/199
fissionyeast_NGP_DDA_6h_3.52010.52010.4.0.dta	fissionyeast_NGP_DDA_6h_3	52010	14134.7	1262.04	4	LJDTYTEVAEVMKDDFVFAASDDKELAK	12,Oxidation[M];	9 2 0 0	(N(N(H(H(H(H)))(H(H(H(H(H))))))))	2	7.71195	6.42755	10.0973	0.00385	0.76219	2.54665e-07	0.00280636	0.00280662	1/sp|Q10057|PDI1_SCHPO	1/161
fissionyeast_NGP_DDA_6h_3.52058.52058.3.0.dta	fissionyeast_NGP_DDA_6h_3	52058	14147.4	1207.18	3	NYGHDEYSLPWJLTEIK		7 2 0 0	(N(N(H(H(H(H)))(H(H(H))))))	12	9.84897	9.75919	10.0157	0.00395	1.09026	2.9554e-07	0	2.9554e-07	1/sp|Q8WZK2|MCD4_SCHPO	1/315
fissionyeast_NGP_DDA_6h_3.52069.52069.3.0.dta	fissionyeast_NGP_DDA_6h_3	52069	14150.4	1202.89	3	JITVPIGASHDDLIVLAR		8 2 0 0	(N(N(H(H(H(H)))(H(H)(H(H))))))	1	18.6403	24.779	7.23993	0.00307	0.85198	2.00366e-05	0	2.00366e-05	1/sp|O94559|LES1_SCHPO	1/199
fissionyeast_NGP_DDA_6h_3.52070.52070.3.0.dta	fissionyeast_NGP_DDA_6h_3	52070	14150.6	1256.9	3	JITVPIGASHDDLIVLAR		9 2 0 0	(N(N(H(H(H)(H(H)))(H(H(H(H)))))))	1	30.8628	32.754	27.3505	0.00104	0.27658	6.02983e-19	0	6.02983e-19	1/sp|O94559|LES1_SCHPO	1/199
fissionyeast_NGP_DDA_6h_3.52080.52080.3.0.dta	fissionyeast_NGP_DDA_6h_3	52080	14153.3	1148.87	3	JITVPIGASHDDLIVLAR		7 2 0 0	(N(N(H(H(H))(H(H(H(H)))))))	1	59.6343	66.2528	47.3427	0.00358	1.03822	9.80279e-33	0	9.80279e-33	1/sp|O94559|LES1_SCHPO	1/199
fissionyeast_NGP_DDA_6h_3.52102.52102.4.0.dta	fissionyeast_NGP_DDA_6h_3	52102	14159.2	1262.04	4	LJDTYTEVAEVMKDDFVFAASDDKELAK	12,Oxidation[M];	9 2 0 0	(N(N(H(H(H(H)))(H(H(H(H(H))))))))	2	13.1265	17.8443	4.36474	0.00606	1.20064	0.000875233	0	0.000875233	1/sp|Q10057|PDI1_SCHPO	1/161
fissionyeast_NGP_DDA_6h_3.52128.52128.3.0.dta	fissionyeast_NGP_DDA_6h_3	52128	14166.2	1295.91	3	YELGLDPQJITVPPLSHK		9 2 0 0	(N(N(H(H(H)(H))(H(H)(H(H(H)))))))	9	54.4758	41.1946	79.1408	0.00594	1.52877	7.05787e-55	0	7.05787e-55	1/sp|O94385|PO152_SCHPO	1/479
fissionyeast_NGP_DDA_6h_3.52146.52146.3.0.dta	fissionyeast_NGP_DDA_6h_3	52146	14170.9	1148.87	3	JITVPIGASHDDLIVLAR		7 2 0 0	(N(N(H(H(H))(H(H(H(H)))))))	1	69.9438	80.7374	49.8985	0.00334	0.96854	1.37198e-34	0	1.37198e-34	1/sp|O94559|LES1_SCHPO	1/199
fissionyeast_NGP_DDA_6h_3.52176.52176.4.0.dta	fissionyeast_NGP_DDA_6h_3	52176	14179	1262.04	4	LJDTYTEVAEVMKDDFVFAASDDKELAK	12,Oxidation[M];	9 2 0 0	(N(N(H(H(H(H)))(H(H(H))(H(H))))))	2	9.61556	9.5181	9.79656	0.00085	0.16756	4.26197e-07	0	4.26197e-07	1/sp|Q10057|PDI1_SCHPO	1/161
fissionyeast_NGP_DDA_6h_3.52189.52189.3.0.dta	fissionyeast_NGP_DDA_6h_3	52189	14182.7	1326.21	3	YNTDPVCAFDJSTVVELSDK	7,Carbamidomethyl[C];	8 2 0 0	(N(N(H(H(H(H)))(H(H(H(H)))))))	11	7.31494	8.7795	4.59504	0.00617	1.55177	0.000597398	0	0.000597398	1/sp|O74551|YCVC_SCHPO	1/53
fissionyeast_NGP_DDA_6h_3.52200.52200.3.0.dta	fissionyeast_NGP_DDA_6h_3	52200	14185.6	1295.91	3	YELGLDPQJITVPPLSHK		9 2 0 0	(N(N(H(H(H)(H))(H(H)(H(H(H)))))))	9	37.8513	22.5676	66.2352	0.00614	1.57896	6.51076e-46	0	6.51076e-46	1/sp|O94385|PO152_SCHPO	1/479
fissionyeast_NGP_DDA_6h_3.52211.52211.3.0.dta	fissionyeast_NGP_DDA_6h_3	52211	14188.5	1148.87	3	JITVPIGASHDDLIVLAR		7 2 0 0	(N(N(H(H(H))(H(H(H(H)))))))	1	32.6387	35.3539	27.596	0.0033	0.95722	4.18757e-19	0	4.18757e-19	1/sp|O94559|LES1_SCHPO	1/199
fissionyeast_NGP_DDA_6h_3.52255.52255.3.0.dta	fissionyeast_NGP_DDA_6h_3	52255	14200.3	1326.21	3	YNTDPVCAFDJSTVVELSDK	7,Carbamidomethyl[C];	8 2 0 0	(N(N(H(H(H(H)))(H(H(H(H)))))))	11	48.9085	58.5762	30.9544	0.00518	1.30357	2.14886e-21	0	2.14886e-21	1/sp|O74551|YCVC_SCHPO	1/53
fissionyeast_NGP_DDA_6h_3.52270.52270.3.0.dta	fissionyeast_NGP_DDA_6h_3	52270	14204.3	1295.91	3	YELGLDPQJITVPPLSHK		9 2 0 0	(N(N(H(H(H(H(H))))(H(H(H(H)))))))	9	52.7966	44.2886	68.5972	0.00501	1.28943	1.53968e-47	0	1.53968e-47	1/sp|O94385|PO152_SCHPO	1/479
fissionyeast_NGP_DDA_6h_3.52277.52277.3.0.dta	fissionyeast_NGP_DDA_6h_3	52277	14206.1	1148.87	3	JITVPIGASHDDLIVLAR		7 2 0 0	(N(N(H(H(H)(H))(H(H(H))))))	1	29.0753	40.9156	7.08625	0.00416	1.20718	2.22058e-05	0	2.22058e-05	1/sp|O94559|LES1_SCHPO	1/199
fissionyeast_NGP_DDA_6h_3.52325.52325.3.0.dta	fissionyeast_NGP_DDA_6h_3	52325	14218.9	1326.21	3	YNTDPVCAFDJSTVVELSDK	7,Carbamidomethyl[C];	8 2 0 0	(N(N(H(H(H(H)))(H(H)(H(H))))))	11	44.5443	51.0882	32.3915	0.00556	1.39787	1.93374e-22	0	1.93374e-22	1/sp|O74551|YCVC_SCHPO	1/53
fissionyeast_NGP_DDA_6h_3.52326.52326.4.0.dta	fissionyeast_NGP_DDA_6h_3	52326	14219.2	1221.53	4	LJDTYTEVAEVMKDDFVFAASDDKELAK	12,Oxidation[M];	8 2 0 0	(N(N(H(H(H(H)))(H(H)(H(H))))))	2	7.30084	7.44191	7.03884	0.01188	2.43387	2.35212e-05	0	2.35212e-05	1/sp|Q10057|PDI1_SCHPO	1/161
fissionyeast_NGP_DDA_6h_3.52350.52350.3.0.dta	fissionyeast_NGP_DDA_6h_3	52350	14225.7	1241.89	3	YELGLDPQJITVPPLSHK		8 2 0 0	(N(N(H(H(H(H)))(H(H)(H)(H)))))	9	35.5082	33.4275	39.3724	0.0055	1.47591	3.2959e-27	0	3.2959e-27	1/sp|O94385|PO152_SCHPO	1/479
fissionyeast_NGP_DDA_6h_3.52358.52358.4.0.dta	fissionyeast_NGP_DDA_6h_3	52358	14227.8	1262.04	4	LJDTYTEVAEVMKDDFVFAASDDKELAK	12,Oxidation[M];	9 2 0 0	(N(N(H(H(H)(H(H)))(H(H(H(H)))))))	2	10.9277	9.10835	14.3066	0.00732	1.45117	3.23865e-10	0	3.23865e-10	1/sp|Q10057|PDI1_SCHPO	1/161
fissionyeast_NGP_DDA_6h_3.52359.52359.3.0.dta	fissionyeast_NGP_DDA_6h_3	52359	14228	1148.87	3	JITVPIGASHDDLIVLAR		7 2 0 0	(N(N(H(H(H(H)))(H(H(H))))))	1	7.40715	9.55437	3.41947	0.00447	1.29862	0.00314241	0	0.00314241	1/sp|O94559|LES1_SCHPO	1/199
fissionyeast_NGP_DDA_6h_3.52425.52425.3.0.dta	fissionyeast_NGP_DDA_6h_3	52425	14246	1241.89	3	YELGLDPQJITVPPLSHK		8 2 0 0	(N(N(H(H(H(H)))(H(H)(H)(H)))))	9	58.6014	48.1468	78.0171	0.00559	1.50169	5.85482e-54	0	5.85482e-54	1/sp|O94385|PO152_SCHPO	1/479
fissionyeast_NGP_DDA_6h_3.52441.52441.3.0.dta	fissionyeast_NGP_DDA_6h_3	52441	14250.2	1148.87	3	JITVPIGASHDDLIVLAR		7 2 0 0	(N(N(H(H(H)(H))(H(H(H))))))	1	14.8599	14.0742	16.319	0.00314	0.91106	1.5999e-11	0	1.5999e-11	1/sp|O94559|LES1_SCHPO	1/199
fissionyeast_NGP_DDA_6h_3.52448.52448.4.0.dta	fissionyeast_NGP_DDA_6h_3	52448	14252.2	1262.04	4	LJDTYTEVAEVMKDDFVFAASDDKELAK	12,Oxidation[M];	9 2 0 0	(N(N(H(H(H)(H))(H(H(H))(H(H))))))	2	20.2829	22.502	16.1616	0.00338	0.66943	2.25126e-11	0	2.25126e-11	1/sp|Q10057|PDI1_SCHPO	1/161
fissionyeast_NGP_DDA_6h_3.52498.52498.3.0.dta	fissionyeast_NGP_DDA_6h_3	52498	14265.4	1241.89	3	YELGLDPQJITVPPLSHK		8 2 0 0	(N(N(H(H(H(H)))(H(H)(H(H))))))	9	14.1577	12.695	16.8741	0.00557	1.49525	7.46055e-12	0	7.46055e-12	1/sp|O94385|PO152_SCHPO	1/479
fissionyeast_NGP_DDA_6h_3.52499.52499.3.0.dta	fissionyeast_NGP_DDA_6h_3	52499	14265.7	1309.22	3	GLAQLSEEEACEVALJVTK	11,Carbamidomethyl[C];	9 2 0 0	(N(N(H(H(H(H(H))))(H(H(H(H)))))))	16	39.218	58.1958	3.97334	0.00845	2.15285	0.00147057	0	0.00147057	1/sp|O74480|YQJ7_SCHPO	1/263
fissionyeast_NGP_DDA_6h_3.52507.52507.3.0.dta	fissionyeast_NGP_DDA_6h_3	52507	14267.8	1202.89	3	JITVPIGASHDDLIVLAR		8 2 0 0	(N(N(H(H(H(H)))(H(H)(H(H))))))	1	7.1982	7.61483	6.42446	0.00315	0.87361	5.00929e-05	0	5.00929e-05	1/sp|O94559|LES1_SCHPO	1/199
fissionyeast_NGP_DDA_6h_3.52533.52533.4.0.dta	fissionyeast_NGP_DDA_6h_3	52533	14274.8	1221.53	4	LJDTYTEVAEVMKDDFVFAASDDKELAK	12,Oxidation[M];	8 2 0 0	(N(N(H(H(H(H)))(H(H)(H)(H)))))	2	9.47727	10.206	8.12398	0.00726	1.48611	4.70165e-06	0	4.70165e-06	1/sp|Q10057|PDI1_SCHPO	1/161
fissionyeast_NGP_DDA_6h_3.52534.52534.3.0.dta	fissionyeast_NGP_DDA_6h_3	52534	14275	1148.87	3	JITVPIGASHDDLIVLAR		7 2 0 0	(N(N(H(H(H)(H))(H(H(H))))))	1	33.3952	41.0692	19.1433	0.00441	1.2812	2.56821e-13	0	2.56821e-13	1/sp|O94559|LES1_SCHPO	1/199
fissionyeast_NGP_DDA_6h_3.52573.52573.3.0.dta	fissionyeast_NGP_DDA_6h_3	52573	14285.6	1309.22	3	GLAQLSEEEACEVALJVTK	11,Carbamidomethyl[C];	9 2 0 0	(N(N(H(H(H(H)))(H(H)(H(H)(H))))))	16	79.798	104.946	33.095	0.00716	1.82501	7.02713e-23	0	7.02713e-23	1/sp|O74480|YQJ7_SCHPO	1/263
fissionyeast_NGP_DDA_6h_3.52656.52656.3.0.dta	fissionyeast_NGP_DDA_6h_3	52656	14308	1309.22	3	GLAQLSEEEACEVALJVTK	11,Carbamidomethyl[C];	9 2 0 0	(N(N(H(H(H)(H))(H(H)(H(H(H)))))))	16	64.2362	82.2919	30.7041	0.00536	1.36496	2.87094e-21	0	2.87094e-21	1/sp|O74480|YQJ7_SCHPO	1/263
fissionyeast_NGP_DDA_6h_3.52732.52732.3.0.dta	fissionyeast_NGP_DDA_6h_3	52732	14328.2	1309.22	3	GLAQLSEEEACEVALJVTK	11,Carbamidomethyl[C];	9 2 0 0	(N(N(H(H(H(H(H))))(H(H(H(H)))))))	16	43.0196	64.6133	2.91712	0.00448	1.14028	0.00675515	0	0.00675515	1/sp|O74480|YQJ7_SCHPO	1/263
fissionyeast_NGP_DDA_6h_3.52802.52802.3.0.dta	fissionyeast_NGP_DDA_6h_3	52802	14347.2	1309.22	3	GLAQLSEEEACEVALJVTK	11,Carbamidomethyl[C];	9 2 0 0	(N(N(H(H(H(H(H))))(H(H(H(H)))))))	16	8.72533	11.4933	3.58487	0.00549	1.39782	0.0026301	0	0.0026301	1/sp|O74480|YQJ7_SCHPO	1/263
fissionyeast_NGP_DDA_6h_3.52909.52909.3.0.dta	fissionyeast_NGP_DDA_6h_3	52909	14375.6	1148.87	3	JITVPIGASHDDLIVLAR		7 2 0 0	(N(N(H(H(H)(H))(H(H(H))))))	1	9.28888	5.65715	16.0335	0.00178	0.5174	2.69341e-11	0.00705467	0.00705467	1/sp|O94559|LES1_SCHPO	1/199
fissionyeast_NGP_DDA_6h_3.52984.52984.3.0.dta	fissionyeast_NGP_DDA_6h_3	52984	14396	1255.21	3	GLAQLSEEEACEVALJVTK	11,Carbamidomethyl[C];	8 2 0 0	(N(N(H(H(H(H)))(H(H)(H(H))))))	16	31.4528	33.4583	27.7282	0.00558	1.48177	3.13476e-19	0	3.13476e-19	1/sp|O74480|YQJ7_SCHPO	1/263
fissionyeast_NGP_DDA_6h_3.53081.53081.3.0.dta	fissionyeast_NGP_DDA_6h_3	53081	14421.9	1255.21	3	GLAQLSEEEACEVALJVTK	11,Carbamidomethyl[C];	8 2 0 0	(N(N(H(H(H(H)))(H(H(H(H)))))))	16	7.22012	9.14537	3.64465	0.00523	1.3901	0.0024128	0	0.0024128	1/sp|O74480|YQJ7_SCHPO	1/263
fissionyeast_NGP_DDA_6h_3.54065.54065.3.0.dta	fissionyeast_NGP_DDA_6h_3	54065	14685.9	1726.35	3	JITALSASEIWSDTDGVDAGR		16 2 0 0	(N(N(H(H(H(H(H(H(H(H)))))))(H(H(H(H(H(H(H(H)))))))))))	1	30.2247	44.882	3.00394	0.00434	0.83838	0.00582106	0	0.00582106	1/sp|P32834|SXA1_SCHPO	1/106
fissionyeast_NGP_DDA_6h_3.54090.54090.3.0.dta	fissionyeast_NGP_DDA_6h_3	54090	14692.5	1197.54	3	IPLJDTVDVTTLPSIK		9 2 0 0	(N(N(H(H(H)(H(H)))(H(H(H(H)))))))	4	19.1205	16.0415	24.8388	0.0033	0.91917	2.48795e-17	0	2.48795e-17	1/sp|O94702|ERMP1_SCHPO	1/682
fissionyeast_NGP_DDA_6h_3.54155.54155.3.0.dta	fissionyeast_NGP_DDA_6h_3	54155	14710.1	1197.54	3	IPLJDTVDVTTLPSIK		9 2 0 0	(N(N(H(H(H)(H))(H(H)(H(H(H)))))))	4	50.9964	44.6212	62.8362	0.00426	1.18653	2.13781e-43	0	2.13781e-43	1/sp|O94702|ERMP1_SCHPO	1/682
fissionyeast_NGP_DDA_6h_3.54221.54221.3.0.dta	fissionyeast_NGP_DDA_6h_3	54221	14727.7	1197.54	3	IPLJDTVDVTTLPSIK		9 2 0 0	(N(N(H(H(H)(H(H)))(H(H(H(H)))))))	4	16.2624	10.4991	26.9656	0.00402	1.12053	1.06892e-18	0	1.06892e-18	1/sp|O94702|ERMP1_SCHPO	1/682
fissionyeast_NGP_DDA_6h_3.54373.54373.2.0.dta	fissionyeast_NGP_DDA_6h_3	54373	14768.7	1714.78	2	IPLJDTVDVTTLPSIK		8 2 0 0	(N(N(H(H(H(H)))(H(H(H(H)))))))	4	8.29945	8.84654	7.28344	0.00283	0.82595	1.83529e-05	0	1.83529e-05	1/sp|O94702|ERMP1_SCHPO	1/682
fissionyeast_NGP_DDA_6h_3.54395.54395.3.0.dta	fissionyeast_NGP_DDA_6h_3	54395	14774.6	1461.98	3	QYNEJVTLYAPLEHINVAIR		10 2 0 0	(N(N(H(H(H(H(H))))(H(H(H(H(H))))))))	5	16.7425	22.6009	5.86271	0.00365	0.83349	0.00011013	0	0.00011013	1/sp|Q9C0Y4|AGLU_SCHPO	1/821
fissionyeast_NGP_DDA_6h_3.54432.54432.3.0.dta	fissionyeast_NGP_DDA_6h_3	54432	14784.6	1143.52	3	IPLJDTVDVTTLPSIK		8 2 0 0	(N(N(H(H(H))(H(H)(H(H(H)))))))	4	57.6737	59.7638	53.7921	0.00416	1.21445	2.57386e-37	0	2.57386e-37	1/sp|O94702|ERMP1_SCHPO	1/682
fissionyeast_NGP_DDA_6h_3.54472.54472.3.0.dta	fissionyeast_NGP_DDA_6h_3	54472	14795.2	1461.98	3	QYNEJVTLYAPLEHINVAIR		10 2 0 0	(N(N(H(H(H(H)))(H(H)(H(H)(H(H)))))))	5	57.6694	64.613	44.7741	0.00365	0.83212	4.65491e-31	0	4.65491e-31	1/sp|Q9C0Y4|AGLU_SCHPO	1/821
fissionyeast_NGP_DDA_6h_3.54505.54505.3.0.dta	fissionyeast_NGP_DDA_6h_3	54505	14804	1143.52	3	IPLJDTVDVTTLPSIK		8 2 0 0	(N(N(H(H(H(H)))(H(H)(H)(H)))))	4	20.6718	15.8298	29.664	0.00352	1.0272	1.61929e-20	0	1.61929e-20	1/sp|O94702|ERMP1_SCHPO	1/682
fissionyeast_NGP_DDA_6h_3.54522.54522.3.0.dta	fissionyeast_NGP_DDA_6h_3	54522	14809	1407.96	3	QYNEJVTLYAPLEHINVAIR		9 2 0 0	(N(N(H(H(H(H(H))))(H(H(H(H)))))))	5	29.936	40.5425	10.2382	0.00527	1.24835	2.09792e-07	0	2.09792e-07	1/sp|Q9C0Y4|AGLU_SCHPO	1/821
fissionyeast_NGP_DDA_6h_3.54636.54636.3.0.dta	fissionyeast_NGP_DDA_6h_3	54636	14839.3	1449.24	3	ANAGFJISLSDYWGR		14 2 0 0	(N(N(H(H(H(H(H(H(H))))))(H(H(H(H)))(H(H(H)))))))	6	6.40698	5.72462	7.67423	0.01004	2.30923	1.04559e-05	0.00705467	0.00706508	1/sp|P78854|PLB1_SCHPO	1/220
fissionyeast_NGP_DDA_6h_3.54666.54666.3.0.dta	fissionyeast_NGP_DDA_6h_3	54666	14847.4	1407.96	3	QYNEJVTLYAPLEHINVAIR		9 2 0 0	(N(N(H(H(H(H)))(H(H(H(H(H))))))))	5	83.5387	88.5051	74.3153	0.00641	1.51837	1.85922e-51	0	1.85922e-51	1/sp|Q9C0Y4|AGLU_SCHPO	1/821
fissionyeast_NGP_DDA_6h_3.54753.54753.3.0.dta	fissionyeast_NGP_DDA_6h_3	54753	14871.1	1407.96	3	QYNEJVTLYAPLEHINVAIR		9 2 0 0	(N(N(H(H(H)(H))(H(H(H))(H(H))))))	5	76.0253	77.0898	74.0483	0.0063	1.49137	3.22694e-51	0	3.22694e-51	1/sp|Q9C0Y4|AGLU_SCHPO	1/821
fissionyeast_NGP_DDA_6h_3.54767.54767.3.0.dta	fissionyeast_NGP_DDA_6h_3	54767	14874.7	1353.94	3	QYNEJVTLYAPLEHINVAIR		8 2 0 0	(N(N(H(H(H(H)))(H(H(H(H)))))))	5	20.3767	24.8149	12.1343	0.00458	1.12734	1.02119e-08	0	1.02119e-08	1/sp|Q9C0Y4|AGLU_SCHPO	1/821
fissionyeast_NGP_DDA_6h_3.54786.54786.3.0.dta	fissionyeast_NGP_DDA_6h_3	54786	14879.9	1449.24	3	ANAGFJISLSDYWGR		14 2 0 0	(N(N(H(H(H(H(H(H(H))))))(H(H(H(H(H(H(H))))))))))	6	10.0141	12.4753	5.4434	0.00607	1.39591	0.000185487	0	0.000185487	1/sp|P78854|PLB1_SCHPO	1/220
fissionyeast_NGP_DDA_6h_3.54866.54866.3.0.dta	fissionyeast_NGP_DDA_6h_3	54866	14901.1	1449.24	3	ANAGFJISLSDYWGR		14 2 0 0	(N(N(H(H(H(H(H(H)))))(H(H(H(H)))(H(H(H(H))))))))	6	15.4052	13.9649	18.08	0.00692	1.59266	1.63487e-12	0	1.63487e-12	1/sp|P78854|PLB1_SCHPO	1/220
fissionyeast_NGP_DDA_6h_3.54898.54898.3.0.dta	fissionyeast_NGP_DDA_6h_3	54898	14909.8	1353.94	3	QYNEJVTLYAPLEHINVAIR		8 2 0 0	(N(N(H(H(H(H)))(H(H)(H(H))))))	5	10.0446	9.2798	11.4649	0.00576	1.41997	2.99426e-08	0	2.99426e-08	1/sp|Q9C0Y4|AGLU_SCHPO	1/821
fissionyeast_NGP_DDA_6h_3.54909.54909.3.0.dta	fissionyeast_NGP_DDA_6h_3	54909	14912.8	1407.96	3	QYNEJVTLYAPLEHINVAIR		9 2 0 0	(N(N(H(H(H)(H))(H(H(H(H(H))))))))	5	38.0463	50.1503	15.5676	0.00438	1.03731	5.75011e-11	0	5.75011e-11	1/sp|Q9C0Y4|AGLU_SCHPO	1/821
fissionyeast_NGP_DDA_6h_3.54951.54951.3.0.dta	fissionyeast_NGP_DDA_6h_3	54951	14924.1	1395.22	3	ANAGFJISLSDYWGR		13 2 0 0	(N(N(H(H(H(H(H(H)))))(H(H)(H(H(H(H(H)))))))))	6	34.9795	33.8661	37.0473	0.00472	1.12716	1.23413e-25	0	1.23413e-25	1/sp|P78854|PLB1_SCHPO	1/220
fissionyeast_NGP_DDA_6h_3.55021.55021.3.0.dta	fissionyeast_NGP_DDA_6h_3	55021	14942.7	1395.22	3	ANAGFJISLSDYWGR		13 2 0 0	(N(N(H(H(H(H(H(H)))))(H(H(H(H(H(H(H))))))))))	6	44.5805	47.2921	39.5447	0.00631	1.50793	2.57686e-27	0	2.57686e-27	1/sp|P78854|PLB1_SCHPO	1/220
fissionyeast_NGP_DDA_6h_3.55095.55095.3.0.dta	fissionyeast_NGP_DDA_6h_3	55095	14962.7	1395.22	3	ANAGFJISLSDYWGR		13 2 0 0	(N(N(H(H(H)(H(H(H))))(H(H(H(H(H(H(H))))))))))	6	41.7664	36.9376	50.7344	0.00555	1.32579	4.26009e-35	0	4.26009e-35	1/sp|P78854|PLB1_SCHPO	1/220
fissionyeast_NGP_DDA_6h_3.55106.55106.3.0.dta	fissionyeast_NGP_DDA_6h_3	55106	14965.6	1341.2	3	ANAGFJISLSDYWGR		12 2 0 0	(N(N(H(H(H(H(H))))(H(H(H(H)))(H(H(H)))))))	6	18.6762	13.8313	27.6739	0.00438	1.08814	3.6259e-19	0	3.6259e-19	1/sp|P78854|PLB1_SCHPO	1/220
fissionyeast_NGP_DDA_6h_3.55183.55183.3.0.dta	fissionyeast_NGP_DDA_6h_3	55183	14986.1	1341.2	3	ANAGFJISLSDYWGR		12 2 0 0	(N(N(H(H(H(H(H))))(H(H(H(H)))(H(H(H)))))))	6	50.2764	48.3214	53.9069	0.00592	1.47307	2.31238e-37	0	2.31238e-37	1/sp|P78854|PLB1_SCHPO	1/220
fissionyeast_NGP_DDA_6h_3.55194.55194.3.0.dta	fissionyeast_NGP_DDA_6h_3	55194	14989.1	1395.22	3	ANAGFJISLSDYWGR		13 2 0 0	(N(N(H(H(H(H(H))))(H(H(H(H(H(H(H(H)))))))))))	6	30.6388	28.0779	35.3948	0.0052	1.24261	1.33749e-24	0	1.33749e-24	1/sp|P78854|PLB1_SCHPO	1/220
fissionyeast_NGP_DDA_6h_3.55249.55249.3.0.dta	fissionyeast_NGP_DDA_6h_3	55249	15003.8	1341.2	3	ANAGFJISLSDYWGR		12 2 0 0	(N(N(H(H(H(H(H(H)))))(H(H(H))(H(H(H)))))))	6	62.3667	56.2632	73.7017	0.00639	1.58869	6.57099e-51	0	6.57099e-51	1/sp|P78854|PLB1_SCHPO	1/220
fissionyeast_NGP_DDA_6h_3.55268.55268.3.0.dta	fissionyeast_NGP_DDA_6h_3	55268	15008.9	1395.22	3	ANAGFJISLSDYWGR		13 2 0 0	(N(N(H(H(H)(H(H(H))))(H(H(H(H(H(H(H))))))))))	6	16.2682	9.76509	28.3453	0.00984	2.35265	1.17012e-19	0	1.17012e-19	1/sp|P78854|PLB1_SCHPO	1/220
fissionyeast_NGP_DDA_6h_3.55358.55358.3.0.dta	fissionyeast_NGP_DDA_6h_3	55358	15033.5	1287.18	3	ANAGFJISLSDYWGR		11 2 0 0	(N(N(H(H(H(H(H))))(H(H)(H(H(H(H))))))))	6	49.4273	49.4288	49.4245	0.00546	1.41507	3.06078e-34	0	3.06078e-34	1/sp|P78854|PLB1_SCHPO	1/220
fissionyeast_NGP_DDA_6h_3.55377.55377.3.0.dta	fissionyeast_NGP_DDA_6h_3	55377	15038.7	1341.2	3	ANAGFJISLSDYWGR		12 2 0 0	(N(N(H(H(H)(H(H)))(H(H(H(H)))(H(H(H)))))))	6	57.414	48.7942	73.4221	0.00664	1.65135	1.15464e-50	0	1.15464e-50	1/sp|P78854|PLB1_SCHPO	1/220
fissionyeast_NGP_DDA_6h_3.55445.55445.3.0.dta	fissionyeast_NGP_DDA_6h_3	55445	15056.9	1287.18	3	ANAGFJISLSDYWGR		11 2 0 0	(N(N(H(H(H)(H(H(H))))(H(H)(H(H(H)))))))	6	66.6593	61.6606	75.9426	0.00545	1.41196	1.37423e-52	0	1.37423e-52	1/sp|P78854|PLB1_SCHPO	1/220
fissionyeast_NGP_DDA_6h_3.55446.55446.3.0.dta	fissionyeast_NGP_DDA_6h_3	55446	15057.2	1341.2	3	ANAGFJISLSDYWGR		12 2 0 0	(N(N(H(H(H(H(H))))(H(H(H(H)))(H(H(H)))))))	6	29.6932	24.6936	38.978	0.00684	1.70059	7.82219e-27	0	7.82219e-27	1/sp|P78854|PLB1_SCHPO	1/220
fissionyeast_NGP_DDA_6h_3.55550.55550.3.0.dta	fissionyeast_NGP_DDA_6h_3	55550	15085.5	1287.18	3	ANAGFJISLSDYWGR		11 2 0 0	(N(N(H(H(H)(H(H)))(H(H(H(H(H(H)))))))))	6	53.0271	50.2447	58.1945	0.00589	1.52544	2.44121e-40	0	2.44121e-40	1/sp|P78854|PLB1_SCHPO	1/220
fissionyeast_NGP_DDA_6h_3.55553.55553.3.0.dta	fissionyeast_NGP_DDA_6h_3	55553	15086.2	1341.2	3	ANAGFJISLSDYWGR		12 2 0 0	(N(N(H(H(H(H(H))))(H(H(H(H(H(H(H))))))))))	6	21.6792	20.0573	24.6913	0.00734	1.82517	3.50555e-17	0	3.50555e-17	1/sp|P78854|PLB1_SCHPO	1/220
fissionyeast_NGP_DDA_6h_3.55641.55641.3.0.dta	fissionyeast_NGP_DDA_6h_3	55641	15109.8	1287.18	3	ANAGFJISLSDYWGR		11 2 0 0	(N(N(H(H(H))(H(H(H(H(H(H(H(H)))))))))))	6	30.8272	30.4312	31.5628	0.00621	1.61017	7.90258e-22	0	7.90258e-22	1/sp|P78854|PLB1_SCHPO	1/220
fissionyeast_NGP_DDA_6h_3.55674.55674.3.0.dta	fissionyeast_NGP_DDA_6h_3	55674	15118.6	1233.17	3	ANAGFJISLSDYWGR		10 2 0 0	(N(N(H(H(H))(H(H(H))(H(H(H(H))))))))	6	11.0247	10.3997	12.1853	0.00617	1.67004	9.49544e-09	0	9.49544e-09	1/sp|P78854|PLB1_SCHPO	1/220
fissionyeast_NGP_DDA_6h_3.55707.55707.3.0.dta	fissionyeast_NGP_DDA_6h_3	55707	15127.4	1287.18	3	ANAGFJISLSDYWGR		11 2 0 0	(N(N(H(H(H)(H(H(H))))(H(H(H))(H(H))))))	6	18.0768	18.7758	16.7786	0.00361	0.93548	8.75006e-12	0	8.75006e-12	1/sp|P78854|PLB1_SCHPO	1/220
fissionyeast_NGP_DDA_6h_3.55837.55837.3.0.dta	fissionyeast_NGP_DDA_6h_3	55837	15162.1	1233.17	3	ANAGFJISLSDYWGR		10 2 0 0	(N(N(H(H(H(H(H))))(H(H(H(H(H))))))))	6	11.2945	13.2658	7.63351	0.00596	1.61081	1.18462e-05	0	1.18462e-05	1/sp|P78854|PLB1_SCHPO	1/220
fissionyeast_NGP_DDA_6h_3.55896.55896.3.0.dta	fissionyeast_NGP_DDA_6h_3	55896	15177.7	1287.18	3	ANAGFJISLSDYWGR		11 2 0 0	(N(N(H(H(H(H(H(H)))))(H(H(H(H(H))))))))	6	8.07691	8.67593	6.96444	0.00268	0.69374	2.58147e-05	0	2.58147e-05	1/sp|P78854|PLB1_SCHPO	1/220
fissionyeast_NGP_DDA_6h_3.56045.56045.3.0.dta	fissionyeast_NGP_DDA_6h_3	56045	15217.5	1179.15	3	ANAGFJISLSDYWGR		9 2 0 0	(N(N(H(H(H(H)))(H(H(H(H(H))))))))	6	21.7306	17.3835	29.8037	0.00398	1.12613	1.24264e-20	0	1.24264e-20	1/sp|P78854|PLB1_SCHPO	1/220
fissionyeast_NGP_DDA_6h_3.56136.56136.3.0.dta	fissionyeast_NGP_DDA_6h_3	56136	15241.9	1179.15	3	ANAGFJISLSDYWGR		9 2 0 0	(N(N(H(H(H(H)))(H(H)(H(H(H)))))))	6	19.9858	17.1724	25.2108	0.00545	1.54192	1.08479e-17	0	1.08479e-17	1/sp|P78854|PLB1_SCHPO	1/220
fissionyeast_NGP_DDA_6h_3.57428.57428.3.0.dta	fissionyeast_NGP_DDA_6h_3	57428	15587.4	1249.88	3	QFVQYGJLTGLDMAVVK		9 2 0 0	(N(N(H(H(H(H(H))))(H(H(H(H)))))))	7	16.6499	23.5886	3.76372	0.00566	1.51039	0.00199485	0	0.00199485	1/sp|O94702|ERMP1_SCHPO	1/291
fissionyeast_NGP_DDA_6h_3.57488.57488.3.0.dta	fissionyeast_NGP_DDA_6h_3	57488	15603.3	1370.88	3	WGYTJITEIMDVR		13 2 0 0	(N(N(H(H(H(H(H))))(H(H(H(H(H(H(H(H)))))))))))	5	24.3096	20.3089	31.7394	0.00173	0.42102	5.72022e-22	0	5.72022e-22	1/sp|Q9C0Y4|AGLU_SCHPO	1/331
fissionyeast_NGP_DDA_6h_3.57617.57617.3.0.dta	fissionyeast_NGP_DDA_6h_3	57617	15638.1	1655.7	3	LLJISLEHLPGQTDIFR		16 2 0 0	(N(N(H(H(H(H(H(H)))))(H(H(H(H)))(H(H(H(H(H(H))))))))))	3	17.7683	18.6496	16.1316	0.0063	1.26913	2.38876e-11	0	2.38876e-11	1/sp|O14124|DPEH1_SCHPO	1/84
fissionyeast_NGP_DDA_6h_3.57623.57623.3.0.dta	fissionyeast_NGP_DDA_6h_3	57623	15639.6	1370.88	3	WGYTJITEIMDVR		13 2 0 0	(N(N(H(H(H(H)))(H(H(H(H)))(H(H(H(H(H)))))))))	5	18.5813	16.7624	21.9594	0.00421	1.02531	2.80133e-15	0	2.80133e-15	1/sp|Q9C0Y4|AGLU_SCHPO	1/331
fissionyeast_NGP_DDA_6h_3.57796.57796.3.0.dta	fissionyeast_NGP_DDA_6h_3	57796	15685.6	1316.86	3	WGYTJITEIMDVR		12 2 0 0	(N(N(H(H(H)(H))(H(H(H(H)))(H(H)(H(H)))))))	5	23.5862	17.4957	34.8971	0.00214	0.54072	3.96933e-24	0	3.96933e-24	1/sp|Q9C0Y4|AGLU_SCHPO	1/331
fissionyeast_NGP_DDA_6h_3.57824.57824.3.0.dta	fissionyeast_NGP_DDA_6h_3	57824	15693.2	1601.68	3	LLJISLEHLPGQTDIFR		15 2 0 0	(N(N(H(H(H(H(H(H(H))))))(H(H(H(H(H(H(H(H)))))))))))	3	10.7986	8.85143	14.4148	0.00579	1.20627	2.88007e-10	0	2.88007e-10	1/sp|O14124|DPEH1_SCHPO	1/84
fissionyeast_NGP_DDA_6h_3.57864.57864.3.0.dta	fissionyeast_NGP_DDA_6h_3	57864	15703.8	1316.86	3	WGYTJITEIMDVR		12 2 0 0	(N(N(H(H(H(H(H(H)))))(H(H(H))(H(H(H)))))))	5	7.1297	6.71675	7.8966	0.00196	0.49589	7.06757e-06	0.000952381	0.000959446	1/sp|Q9C0Y4|AGLU_SCHPO	1/331
fissionyeast_NGP_DDA_6h_3.58054.58054.3.0.dta	fissionyeast_NGP_DDA_6h_3	58054	15755.3	1547.66	3	LLJISLEHLPGQTDIFR		14 2 0 0	(N(N(H(H(H(H(H(H(H))))))(H(H)(H(H(H(H(H)))))))))	3	7.97274	9.43475	5.2576	0.00499	1.07568	0.000222933	0	0.000222933	1/sp|O14124|DPEH1_SCHPO	1/84
fissionyeast_NGP_DDA_6h_3.58057.58057.3.0.dta	fissionyeast_NGP_DDA_6h_3	58057	15756	1262.84	3	WGYTJITEIMDVR		11 2 0 0	(N(N(H(H(H(H(H))))(H(H(H))(H(H(H)))))))	5	22.6404	18.6344	30.0801	0.0028	0.74039	8.03133e-21	0	8.03133e-21	1/sp|Q9C0Y4|AGLU_SCHPO	1/331
fissionyeast_NGP_DDA_6h_3.58097.58097.3.0.dta	fissionyeast_NGP_DDA_6h_3	58097	15766.8	1534.3	3	QYRDDLJLSYVFGCIPK	14,Carbamidomethyl[C];	13 2 0 0	(N(N(H(H(H(H(H))))(H(H(H(H(H(H(H(H)))))))))))	7	21.5333	7.90001	46.8522	0.01023	2.22254	1.81877e-32	0	1.81877e-32	1/sp|Q9US39|YFZ2_SCHPO	1/379
fissionyeast_NGP_DDA_6h_3.58227.58227.3.0.dta	fissionyeast_NGP_DDA_6h_3	58227	15801.8	1547.67	3	LLJISLEHLPGQTDIFR		14 2 0 0	(N(N(H(H(H(H(H(H)))))(H(H(H))(H(H(H(H(H)))))))))	3	64.1547	67.1026	58.6801	0.00908	1.9561	8.04774e-41	0	8.04774e-41	1/sp|O14124|DPEH1_SCHPO	1/84
fissionyeast_NGP_DDA_6h_3.58348.58348.3.0.dta	fissionyeast_NGP_DDA_6h_3	58348	15834	1547.66	3	LLJISLEHLPGQTDIFR		14 2 0 0	(N(N(H(H(H(H(H(H(H))))))(H(H(H(H)))(H(H(H)))))))	3	17.9319	12.7273	27.5977	0.00576	1.24181	3.99921e-19	0	3.99921e-19	1/sp|O14124|DPEH1_SCHPO	1/84
fissionyeast_NGP_DDA_6h_3.58362.58362.3.0.dta	fissionyeast_NGP_DDA_6h_3	58362	15837.7	1493.65	3	LLJISLEHLPGQTDIFR		13 2 0 0	(N(N(H(H)(H(H(H(H(H(H)))))(H(H(H(H(H)))))))))	3	18.6041	5.72601	42.5206	0.00593	1.32345	1.99578e-29	0.00705467	0.00705467	1/sp|O14124|DPEH1_SCHPO	1/84
fissionyeast_NGP_DDA_6h_3.58427.58427.3.3.dta	fissionyeast_NGP_DDA_6h_3	58427	15855.2	1493.65	3	LLJISLEHLPGQTDIFR		13 2 0 0	(N(N(H(H(H(H(H(H)))))(H(H)(H(H(H(H(H)))))))))	3	33.943	34.7338	32.4742	0.00462	1.03075	1.77297e-22	0	1.77297e-22	1/sp|O14124|DPEH1_SCHPO	1/84
fissionyeast_NGP_DDA_6h_3.58496.58496.4.0.dta	fissionyeast_NGP_DDA_6h_3	58496	15873.9	1494.61	4	YVYDSSAGDJITAYVVDTGVSIHHVEFEGR		14 2 0 0	(N(N(H(H(H(H(H(H(H))))))(H(H(H(H(H(H(H))))))))))	10	48.0734	72.5544	2.60877	-0.01212	-2.02777	0.00957832	0	0.00957832	1/sp|P40903|ISP6_SCHPO	1/214
fissionyeast_NGP_DDA_6h_3.58611.58611.3.0.dta	fissionyeast_NGP_DDA_6h_3	58611	15904.9	1154.81	3	WGYTJITEIMDVR		9 2 0 0	(N(N(H(H(H)(H))(H(H(H(H(H))))))))	5	21.9963	14.4181	36.0702	0.00631	1.82311	4.7676e-25	0	4.7676e-25	1/sp|Q9C0Y4|AGLU_SCHPO	1/331
fissionyeast_NGP_DDA_6h_3.58657.58657.4.0.dta	fissionyeast_NGP_DDA_6h_3	58657	15917.4	1494.61	4	YVYDSSAGDJITAYVVDTGVSIHHVEFEGR		14 2 0 0	(N(N(H(H(H(H(H(H)))))(H(H(H(H(H(H(H(H)))))))))))	10	63.9759	95.4226	5.57473	-0.00947	-1.58529	0.00014553	0	0.00014553	1/sp|P40903|ISP6_SCHPO	1/214
fissionyeast_NGP_DDA_6h_3.58658.58658.4.0.dta	fissionyeast_NGP_DDA_6h_3	58658	15917.7	1454.1	4	YVYDSSAGDJITAYVVDTGVSIHHVEFEGR		13 2 0 0	(N(N(H(H(H(H(H(H(H))))))(H(H(H(H(H(H)))))))))	10	65.1051	97.1171	5.65406	0.00813	1.39929	0.000137427	0	0.000137427	1/sp|P40903|ISP6_SCHPO	1/214
fissionyeast_NGP_DDA_6h_3.58663.58663.3.0.dta	fissionyeast_NGP_DDA_6h_3	58663	15919	1439.63	3	LLJISLEHLPGQTDIFR		12 2 0 0	(N(N(H(H(H(H(H(H)))))(H(H(H))(H(H(H)))))))	3	15.6932	8.04668	29.8938	0.00497	1.15201	1.09005e-20	0	1.09005e-20	1/sp|O14124|DPEH1_SCHPO	1/84
fissionyeast_NGP_DDA_6h_3.58677.58677.3.0.dta	fissionyeast_NGP_DDA_6h_3	58677	15922.7	1154.81	3	WGYTJITEIMDVR		9 2 0 0	(N(N(H(H(H)(H(H)))(H(H)(H(H))))))	5	21.1891	13.8552	34.8093	0.00328	0.94713	4.5025e-24	0	4.5025e-24	1/sp|Q9C0Y4|AGLU_SCHPO	1/331
fissionyeast_NGP_DDA_6h_3.58741.58741.4.0.dta	fissionyeast_NGP_DDA_6h_3	58741	15940	1454.1	4	YVYDSSAGDJITAYVVDTGVSIHHVEFEGR		13 2 0 0	(N(N(H(H(H(H))(H(H)))(H(H(H(H(H(H(H))))))))))	10	83.5274	124.125	8.13254	0.00773	1.32911	4.53903e-06	0	4.53903e-06	1/sp|P40903|ISP6_SCHPO	1/214
fissionyeast_NGP_DDA_6h_3.58756.58756.3.0.dta	fissionyeast_NGP_DDA_6h_3	58756	15944	1154.81	3	WGYTJITEIMDVR		9 2 0 0	(N(N(H(H(H(H)))(H(H)(H(H)(H))))))	5	27.2695	24.5653	32.2916	0.00529	1.52766	2.21239e-22	0	2.21239e-22	1/sp|Q9C0Y4|AGLU_SCHPO	1/331
fissionyeast_NGP_DDA_6h_3.58787.58787.3.1.dta	fissionyeast_NGP_DDA_6h_3	58787	15952.6	1385.61	3	LLJISLEHLPGQTDIFR		11 2 0 0	(N(N(H(H(H(H(H))))(H(H)(H(H(H(H))))))))	3	21.8637	7.16541	49.1606	0.00427	1.02784	4.68673e-34	0.000952381	0.000952381	1/sp|O14124|DPEH1_SCHPO	1/84
fissionyeast_NGP_DDA_6h_3.58792.58792.4.0.dta	fissionyeast_NGP_DDA_6h_3	58792	15954	1494.61	4	YVYDSSAGDJITAYVVDTGVSIHHVEFEGR		14 2 0 0	(N(N(H(H(H(H(H(H)))))(H(H(H(H)))(H(H(H(H))))))))	10	33.4933	47.1905	8.05552	-0.00651	-1.08926	5.21043e-06	0	5.21043e-06	1/sp|P40903|ISP6_SCHPO	1/214
fissionyeast_NGP_DDA_6h_3.58794.58794.4.0.dta	fissionyeast_NGP_DDA_6h_3	58794	15954.5	1413.59	4	YVYDSSAGDJITAYVVDTGVSIHHVEFEGR		12 2 0 0	(N(N(H(H(H(H(H(H)))))(H(H(H(H(H(H)))))))))	10	56.8595	84.489	5.54772	0.00603	1.06631	0.000152725	0	0.000152725	1/sp|P40903|ISP6_SCHPO	1/214
fissionyeast_NGP_DDA_6h_3.58811.58811.4.0.dta	fissionyeast_NGP_DDA_6h_3	58811	15958.9	1454.1	4	YVYDSSAGDJITAYVVDTGVSIHHVEFEGR		13 2 0 0	(N(N(H(H(H(H(H))))(H(H(H(H(H(H(H(H)))))))))))	10	85.382	116.566	27.4693	0.00755	1.29815	5.48522e-19	0	5.48522e-19	1/sp|P40903|ISP6_SCHPO	1/214
fissionyeast_NGP_DDA_6h_3.58865.58865.3.0.dta	fissionyeast_NGP_DDA_6h_3	58865	15973.4	1100.79	3	WGYTJITEIMDVR		8 2 0 0	(N(N(H(H(H(H)))(H(H)(H)(H)))))	5	12.1959	6.48781	22.7968	0.00632	1.9161	7.56522e-16	0.00280636	0.00280636	1/sp|Q9C0Y4|AGLU_SCHPO	1/331
fissionyeast_NGP_DDA_6h_3.58904.58904.4.0.dta	fissionyeast_NGP_DDA_6h_3	58904	15983.8	1454.1	4	YVYDSSAGDJITAYVVDTGVSIHHVEFEGR		13 2 0 0	(N(N(H(H(H(H(H(H)))))(H(H(H(H(H(H(H))))))))))	10	67.9725	99.0105	10.3306	0.00622	1.0704	1.76689e-07	0	1.76689e-07	1/sp|P40903|ISP6_SCHPO	1/214
fissionyeast_NGP_DDA_6h_3.58924.58924.4.0.dta	fissionyeast_NGP_DDA_6h_3	58924	15989.1	1413.59	4	YVYDSSAGDJITAYVVDTGVSIHHVEFEGR		12 2 0 0	(N(N(H(H(H(H(H(H)))))(H(H(H))(H(H(H)))))))	10	64.1648	95.9126	5.20459	0.01119	1.98007	0.000250995	0	0.000250995	1/sp|P40903|ISP6_SCHPO	1/214
fissionyeast_NGP_DDA_6h_3.59158.59158.3.0.dta	fissionyeast_NGP_DDA_6h_3	59158	16052	1337.93	3	AAJDSFLWGPYRPNLYVGIR		8 2 0 0	(N(N(H(H(H(H)))(H(H)(H)(H)))))	3	19.7844	7.7603	42.1149	0.00313	0.7814	3.78802e-29	0	3.78802e-29	1/sp|O14255|GCS1_SCHPO	1/39
fissionyeast_NGP_DDA_6h_3.59199.59199.4.0.dta	fissionyeast_NGP_DDA_6h_3	59199	16063.1	1373.08	4	YVYDSSAGDJITAYVVDTGVSIHHVEFEGR		11 2 0 0	(N(N(H(H(H(H(H(H)))))(H(H(H(H(H))))))))	10	54.6491	81.8305	4.16955	0.01461	2.66072	0.00111124	0	0.00111124	1/sp|P40903|ISP6_SCHPO	1/214
fissionyeast_NGP_DDA_6h_3.59224.59224.3.0.dta	fissionyeast_NGP_DDA_6h_3	59224	16069.6	1337.93	3	AAJDSFLWGPYRPNLYVGIR		8 2 0 0	(N(N(H(H(H(H)))(H(H(H(H)))))))	3	29.8418	11.5692	63.7767	0.00562	1.40133	3.37931e-44	0	3.37931e-44	1/sp|O14255|GCS1_SCHPO	1/39
fissionyeast_NGP_DDA_6h_3.59225.59225.3.0.dta	fissionyeast_NGP_DDA_6h_3	59225	16069.9	1415.9	3	SIDCQWMDSVALJLSR	4,Carbamidomethyl[C];	12 2 0 0	(N(N(H(H(H(H(H(H)))))(H(H(H))(H(H(H)))))))	13	5.7051	7.12705	3.06434	0.00449	1.05756	0.00522313	0.000952381	0.00617458	1/sp|P87167|BUT2_SCHPO	1/196
fissionyeast_NGP_DDA_6h_3.59301.59301.3.0.dta	fissionyeast_NGP_DDA_6h_3	59301	16090.2	1415.9	3	SIDCQWMDSVALJLSR	4,Carbamidomethyl[C];	12 2 0 0	(N(N(H(H(H(H(H))))(H(H(H(H)))(H(H(H)))))))	13	32.991	41.0282	18.0647	0.00271	0.63714	1.71756e-12	0	1.71756e-12	1/sp|P87167|BUT2_SCHPO	1/196
fissionyeast_NGP_DDA_6h_3.59317.59317.3.0.dta	fissionyeast_NGP_DDA_6h_3	59317	16094.6	1337.93	3	AAJDSFLWGPYRPNLYVGIR		8 2 0 0	(N(N(H(H(H(H)))(H(H)(H)(H)))))	3	25.7304	11.9627	51.2991	0.00556	1.38637	1.18162e-35	0	1.18162e-35	1/sp|O14255|GCS1_SCHPO	1/39
fissionyeast_NGP_DDA_6h_3.59371.59371.3.0.dta	fissionyeast_NGP_DDA_6h_3	59371	16108.9	1415.9	3	SIDCQWMDSVALJLSR	4,Carbamidomethyl[C];	12 2 0 0	(N(N(H(H(H(H(H(H)))))(H(H(H))(H(H(H)))))))	13	8.91435	10.909	5.21001	0.00615	1.44902	0.000246566	0	0.000246566	1/sp|P87167|BUT2_SCHPO	1/196
fissionyeast_NGP_DDA_6h_3.59749.59749.3.0.dta	fissionyeast_NGP_DDA_6h_3	59749	16209.3	1307.86	3	SIDCQWMDSVALJLSR	4,Carbamidomethyl[C];	10 2 0 0	(N(N(H(H(H(H)))(H(H(H))(H(H)(H))))))	13	13.7124	13.0401	14.9609	0.00559	1.42543	1.16389e-10	0	1.16389e-10	1/sp|P87167|BUT2_SCHPO	1/196
fissionyeast_NGP_DDA_6h_3.59755.59755.4.0.dta	fissionyeast_NGP_DDA_6h_3	59755	16210.9	1454.1	4	YVYDSSAGDJITAYVVDTGVSIHHVEFEGR		13 2 0 0	(N(N(H(H(H(H)))(H(H(H(H(H))))(H(H(H(H))))))))	10	29.4737	41.1405	7.80672	0.00701	1.20526	8.82424e-06	0	8.82424e-06	1/sp|P40903|ISP6_SCHPO	1/214
fissionyeast_NGP_DDA_6h_3.59830.59830.3.0.dta	fissionyeast_NGP_DDA_6h_3	59830	16230.7	1307.86	3	SIDCQWMDSVALJLSR	4,Carbamidomethyl[C];	10 2 0 0	(N(N(H(H(H(H)))(H(H(H(H(H(H)))))))))	13	11.5677	14.2667	6.55514	0.0035	0.89223	4.15666e-05	0	4.15666e-05	1/sp|P87167|BUT2_SCHPO	1/196
fissionyeast_NGP_DDA_6h_3.59896.59896.3.0.dta	fissionyeast_NGP_DDA_6h_3	59896	16248.1	1307.86	3	SIDCQWMDSVALJLSR	4,Carbamidomethyl[C];	10 2 0 0	(N(N(H(H(H(H)))(H(H(H(H(H(H)))))))))	13	7.18497	7.70953	6.21077	0.00338	0.86086	7.20506e-05	0	7.20506e-05	1/sp|P87167|BUT2_SCHPO	1/196
fissionyeast_NGP_DDA_6h_3.59911.59911.3.0.dta	fissionyeast_NGP_DDA_6h_3	59911	16252	1388.96	3	KAJLTFSEINSIILFGGASR		10 2 0 0	(N(N(H(H(H(H(H))))(H(H(H(H(H))))))))	3	8.84372	9.86059	6.95523	0.00667	1.60076	2.64018e-05	0	2.64018e-05	1/sp|Q10061|LHS1_SCHPO	1/359
fissionyeast_NGP_DDA_6h_3.59960.59960.3.0.dta	fissionyeast_NGP_DDA_6h_3	59960	16265.2	1307.86	3	SIDCQWMDSVALJLSR	4,Carbamidomethyl[C];	10 2 0 0	(N(N(H(H(H(H(H))))(H(H(H(H(H))))))))	13	5.0385	5.58904	4.01607	0.00563	1.43538	0.0013667	0.00788782	0.0092362	1/sp|P87167|BUT2_SCHPO	1/196
fissionyeast_NGP_DDA_6h_3.60241.60241.3.0.dta	fissionyeast_NGP_DDA_6h_3	60241	16340	1334.94	3	KAJLTFSEINSIILFGGASR		9 2 0 0	(N(N(H(H(H(H)))(H(H(H(H(H))))))))	3	16.5268	23.4791	3.61527	0.00353	0.88072	0.00250909	0	0.00250909	1/sp|Q10061|LHS1_SCHPO	1/359
fissionyeast_NGP_DDA_6h_3.60307.60307.3.0.dta	fissionyeast_NGP_DDA_6h_3	60307	16357.6	1334.94	3	KAJLTFSEINSIILFGGASR		9 2 0 0	(N(N(H(H(H)(H(H)))(H(H(H(H)))))))	3	14.3386	16.5112	10.3036	0.00477	1.19176	1.84464e-07	0	1.84464e-07	1/sp|Q10061|LHS1_SCHPO	1/359
fissionyeast_NGP_DDA_6h_3.60381.60381.3.0.dta	fissionyeast_NGP_DDA_6h_3	60381	16377.4	1334.94	3	KAJLTFSEINSIILFGGASR		9 2 0 0	(N(N(H(H(H(H(H))))(H(H(H(H)))))))	3	6.26829	6.82962	5.22584	0.00583	1.45707	0.000237815	0.000952381	0.0011901	1/sp|Q10061|LHS1_SCHPO	1/359
fissionyeast_NGP_DDA_6h_3.60453.60453.3.0.dta	fissionyeast_NGP_DDA_6h_3	60453	16396.4	1334.94	3	KAJLTFSEINSIILFGGASR		9 2 0 0	(N(N(H(H(H(H)))(H(H(H(H(H))))))))	3	15.5761	7.24251	31.0527	0.00468	1.16927	1.46681e-21	0	1.46681e-21	1/sp|Q10061|LHS1_SCHPO	1/359
fissionyeast_NGP_DDA_6h_3.60745.60745.3.0.dta	fissionyeast_NGP_DDA_6h_3	60745	16473.8	1280.92	3	KAJLTFSEINSIILFGGASR		8 2 0 0	(N(N(H(H(H(H)))(H(H)(H(H))))))	3	6.7096	7.7792	4.72319	0.00514	1.33797	0.000520265	0	0.000520265	1/sp|Q10061|LHS1_SCHPO	1/359
fissionyeast_NGP_DDA_6h_3.61002.61002.3.0.dta	fissionyeast_NGP_DDA_6h_3	61002	16541.8	1346.58	3	YQQSGLPLGIIFYJSTESR		9 2 0 0	(N(N(H(H(H(H(H))))(H(H(H(H)))))))	14	46.6328	58.7306	24.1654	0.00569	1.41029	9.98131e-17	0	9.98131e-17	1/sp|Q10057|PDI1_SCHPO	1/257
fissionyeast_NGP_DDA_6h_3.61083.61083.3.0.dta	fissionyeast_NGP_DDA_6h_3	61083	16563.2	1346.58	3	YQQSGLPLGIIFYJSTESR		9 2 0 0	(N(N(H(H(H(H(H))))(H(H(H(H)))))))	14	61.9459	76.4968	34.9227	0.00526	1.3033	3.80507e-24	0	3.80507e-24	1/sp|Q10057|PDI1_SCHPO	1/257
fissionyeast_NGP_DDA_6h_3.61149.61149.3.0.dta	fissionyeast_NGP_DDA_6h_3	61149	16581.1	1346.58	3	YQQSGLPLGIIFYJSTESR		9 2 0 0	(N(N(H(H(H(H)))(H(H)(H(H)(H))))))	14	24.8781	27.3195	20.3442	0.00538	1.33227	3.07183e-14	0	3.07183e-14	1/sp|Q10057|PDI1_SCHPO	1/257
fissionyeast_NGP_DDA_6h_3.61225.61225.3.0.dta	fissionyeast_NGP_DDA_6h_3	61225	16601.3	1346.58	3	YQQSGLPLGIIFYJSTESR		9 2 0 0	(N(N(H(H(H(H(H))))(H(H(H(H)))))))	14	7.34593	8.53374	5.14	0.00648	1.60495	0.000286163	0	0.000286163	1/sp|Q10057|PDI1_SCHPO	1/257
fissionyeast_NGP_DDA_6h_3.61440.61440.3.0.dta	fissionyeast_NGP_DDA_6h_3	61440	16658	1292.56	3	YQQSGLPLGIIFYJSTESR		8 2 0 0	(N(N(H(H(H(H)))(H(H(H(H)))))))	14	20.2982	26.979	7.89106	0.00489	1.26166	7.27956e-06	0	7.27956e-06	1/sp|Q10057|PDI1_SCHPO	1/257
fissionyeast_NGP_DDA_6h_3.61513.61513.3.0.dta	fissionyeast_NGP_DDA_6h_3	61513	16677.1	1292.56	3	YQQSGLPLGIIFYJSTESR		8 2 0 0	(N(N(H(H(H(H)))(H(H)(H)(H)))))	14	44.5472	57.8732	19.7987	0.0055	1.42034	9.43087e-14	0	9.43087e-14	1/sp|Q10057|PDI1_SCHPO	1/257
fissionyeast_NGP_DDA_6h_3.61574.61574.3.0.dta	fissionyeast_NGP_DDA_6h_3	61574	16693.1	1292.56	3	YQQSGLPLGIIFYJSTESR		8 2 0 0	(N(N(H(H(H(H)))(H(H)(H)(H)))))	14	48.99	54.9061	38.003	0.00475	1.22528	2.77529e-26	0	2.77529e-26	1/sp|Q10057|PDI1_SCHPO	1/257
fissionyeast_NGP_DDA_6h_3.61641.61641.3.0.dta	fissionyeast_NGP_DDA_6h_3	61641	16710.7	1292.56	3	YQQSGLPLGIIFYJSTESR		8 2 0 0	(N(N(H(H(H(H)))(H(H)(H)(H)))))	14	18.7862	16.4727	23.0828	0.00483	1.24695	4.77772e-16	0	4.77772e-16	1/sp|Q10057|PDI1_SCHPO	1/257
fissionyeast_NGP_DDA_6h_3.64575.64575.3.0.dta	fissionyeast_NGP_DDA_6h_3	64575	17481.7	1694.04	3	SVAILDGVGVJNTFGVISYR		16 2 0 0	(N(N(H(H(H(H(H(H(H(H)))))))(H(H(H(H(H(H(H(H)))))))))))	11	26.3606	38.8969	3.079	0.00615	1.21067	0.00510727	0	0.00510727	1/sp|P87167|BUT2_SCHPO	1/51
fissionyeast_NGP_DDA_6h_3.64642.64642.3.0.dta	fissionyeast_NGP_DDA_6h_3	64642	17499.6	1694.04	3	SVAILDGVGVJNTFGVISYR		16 2 0 0	(N(N(H(H(H(H(H(H(H(H)))))))(H(H(H(H(H(H(H(H)))))))))))	11	28.3141	40.3312	5.99681	0.00391	0.77013	9.06983e-05	0	9.06983e-05	1/sp|P87167|BUT2_SCHPO	1/51
fissionyeast_NGP_DDA_6h_3.64715.64715.3.0.dta	fissionyeast_NGP_DDA_6h_3	64715	17519	1694.04	3	SVAILDGVGVJNTFGVISYR		16 2 0 0	(N(N(H(H(H(H(H(H(H(H)))))))(H(H(H(H)))(H(H(H(H))))))))	11	34.9852	48.4803	9.92274	0.00397	0.78076	3.48811e-07	0	3.48811e-07	1/sp|P87167|BUT2_SCHPO	1/51
fissionyeast_NGP_DDA_6h_3.64900.64900.3.0.dta	fissionyeast_NGP_DDA_6h_3	64900	17568.5	1640.03	3	SVAILDGVGVJNTFGVISYR		15 2 0 0	(N(N(H(H(H(H(H(H(H))))))(H(H(H(H(H(H(H(H)))))))))))	11	27.976	38.7235	8.01621	0.01091	2.2179	5.75512e-06	0	5.75512e-06	1/sp|P87167|BUT2_SCHPO	1/51
fissionyeast_NGP_DDA_6h_3.64974.64974.3.0.dta	fissionyeast_NGP_DDA_6h_3	64974	17588.1	1640.03	3	SVAILDGVGVJNTFGVISYR		15 2 0 0	(N(N(H(H(H(H(H(H(H(H)))))))(H(H(H(H(H(H(H))))))))))	11	26.716	36.9291	7.7488	0.00796	1.61888	9.67458e-06	0	9.67458e-06	1/sp|P87167|BUT2_SCHPO	1/51
fissionyeast_NGP_DDA_6h_3.65686.65686.4.0.dta	fissionyeast_NGP_DDA_6h_3	65686	17777.2	1262.04	4	LJDTYTEVAEVMKDDFVFAASDDKELAK	12,Oxidation[M];	9 2 0 0	(N(N(H(H(H(H)))(H(H)(H(H)(H))))))	2	15.148	14.6379	16.0954	0.00606	1.20143	2.46143e-11	0	2.46143e-11	1/sp|Q10057|PDI1_SCHPO	1/161
fissionyeast_NGP_DDA_6h_3.66687.66687.4.0.dta	fissionyeast_NGP_DDA_6h_3	66687	18039.6	1476.11	4	YQYJETAGEGVTAYVIDTGINIEHQDFQGR		13 2 0 0	(N(N(H(H(H(H)))(H(H(H(H(H(H(H(H(H))))))))))))	4	28.3763	41.2235	4.51721	0.0056	0.94869	0.000650086	0	0.000650086	1/sp|Q9UTS0|PSP3_SCHPO	1/192
fissionyeast_NGP_DDA_6h_3.67004.67004.4.0.dta	fissionyeast_NGP_DDA_6h_3	67004	18123.4	1298.55	4	LJDTYTEVAEVMKDDFVFAASDDKELAK		10 2 0 0	(N(N(H(H)(H(H(H(H)))(H(H(H(H))))))))	2	17.9568	24.6634	5.50167	0.00776	1.49579	0.00016322	0	0.00016322	1/sp|Q10057|PDI1_SCHPO	1/161
fissionyeast_NGP_DDA_6h_3.67076.67076.4.0.dta	fissionyeast_NGP_DDA_6h_3	67076	18142.4	1298.55	4	LJDTYTEVAEVMKDDFVFAASDDKELAK		10 2 0 0	(N(N(H(H(H(H(H))))(H(H(H))(H(H))))))	2	30.565	37.0329	18.5532	0.0082	1.57978	5.85428e-13	0	5.85428e-13	1/sp|Q10057|PDI1_SCHPO	1/161
fissionyeast_NGP_DDA_6h_3.67144.67144.4.0.dta	fissionyeast_NGP_DDA_6h_3	67144	18160.3	1298.55	4	LJDTYTEVAEVMKDDFVFAASDDKELAK		10 2 0 0	(N(N(H(H(H(H(H))))(H(H(H))(H(H))))))	2	67.4377	91.051	23.5844	0.00908	1.7493	1.91568e-16	0	1.91568e-16	1/sp|Q10057|PDI1_SCHPO	1/161
fissionyeast_NGP_DDA_6h_3.67184.67184.4.0.dta	fissionyeast_NGP_DDA_6h_3	67184	18170.9	1258.04	4	LJDTYTEVAEVMKDDFVFAASDDKELAK		9 2 0 0	(N(N(H(H(H)(H))(H(H(H(H(H))))))))	2	18.8275	25.5238	6.39168	0.00497	0.98871	5.43974e-05	0	5.43974e-05	1/sp|Q10057|PDI1_SCHPO	1/161
fissionyeast_NGP_DDA_6h_3.67213.67213.4.0.dta	fissionyeast_NGP_DDA_6h_3	67213	18178.6	1298.55	4	LJDTYTEVAEVMKDDFVFAASDDKELAK		10 2 0 0	(N(N(H(H)(H(H)(H(H(H(H(H(H))))))))))	2	62.0234	84.7964	19.7307	0.00801	1.54279	1.15024e-13	0	1.15024e-13	1/sp|Q10057|PDI1_SCHPO	1/161
fissionyeast_NGP_DDA_6h_3.67254.67254.4.0.dta	fissionyeast_NGP_DDA_6h_3	67254	18189.5	1258.04	4	LJDTYTEVAEVMKDDFVFAASDDKELAK		9 2 0 0	(N(N(H(H(H)(H(H)))(H(H)(H(H))))))	2	44.1466	56.4781	21.2453	0.00812	1.61466	8.71108e-15	0	8.71108e-15	1/sp|Q10057|PDI1_SCHPO	1/161
fissionyeast_NGP_DDA_6h_3.67255.67255.3.0.dta	fissionyeast_NGP_DDA_6h_3	67255	18189.8	1575.34	3	LSJVTTATFDGISNVFIGNLK		13 2 0 0	(N(N(H(H(H(H))(H(H(H))))(H(H(H(H(H(H)))))))))	3	47.3223	66.375	11.9387	0.00666	1.41059	1.32359e-08	0	1.32359e-08	1/sp|O13960|ECM33_SCHPO	1/203
fissionyeast_NGP_DDA_6h_3.67294.67294.4.0.dta	fissionyeast_NGP_DDA_6h_3	67294	18200.1	1298.55	4	LJDTYTEVAEVMKDDFVFAASDDKELAK		10 2 0 0	(N(N(H(H(H(H(H))))(H(H(H))(H(H))))))	2	42.8712	55.0831	20.1918	0.0073	1.40641	5.16632e-14	0	5.16632e-14	1/sp|Q10057|PDI1_SCHPO	1/161
fissionyeast_NGP_DDA_6h_3.67325.67325.4.0.dta	fissionyeast_NGP_DDA_6h_3	67325	18208.3	1258.04	4	LJDTYTEVAEVMKDDFVFAASDDKELAK		9 2 0 0	(N(N(H(H)(H(H(H(H(H(H(H))))))))))	2	54.0788	66.0449	31.8562	0.00698	1.38719	4.64061e-22	0	4.64061e-22	1/sp|Q10057|PDI1_SCHPO	1/161
fissionyeast_NGP_DDA_6h_3.67362.67362.4.0.dta	fissionyeast_NGP_DDA_6h_3	67362	18218.1	1298.55	4	LJDTYTEVAEVMKDDFVFAASDDKELAK		10 2 0 0	(N(N(H(H(H(H)))(H(H)(H(H(H(H))))))))	2	40.9717	54.0808	16.6264	0.00568	1.09511	1.20735e-11	0	1.20735e-11	1/sp|Q10057|PDI1_SCHPO	1/161
fissionyeast_NGP_DDA_6h_3.67391.67391.4.0.dta	fissionyeast_NGP_DDA_6h_3	67391	18225.8	1258.04	4	LJDTYTEVAEVMKDDFVFAASDDKELAK		9 2 0 0	(N(N(H(H(H(H)))(H(H)(H(H(H)))))))	2	53.8602	63.9556	35.1116	0.00794	1.57967	2.41535e-24	0	2.41535e-24	1/sp|Q10057|PDI1_SCHPO	1/161
fissionyeast_NGP_DDA_6h_3.67453.67453.4.0.dta	fissionyeast_NGP_DDA_6h_3	67453	18242.1	1258.04	4	LJDTYTEVAEVMKDDFVFAASDDKELAK		9 2 0 0	(N(N(H(H(H)(H))(H(H(H(H(H))))))))	2	55.6861	65.2657	37.8955	0.00695	1.38242	3.26514e-26	0	3.26514e-26	1/sp|Q10057|PDI1_SCHPO	1/161
fissionyeast_NGP_DDA_6h_3.67481.67481.4.0.dta	fissionyeast_NGP_DDA_6h_3	67481	18249.5	1217.53	4	LJDTYTEVAEVMKDDFVFAASDDKELAK		8 2 0 0	(N(N(H(H(H(H)))(H(H)(H)(H)))))	2	53.8341	60.3665	41.7026	0.00517	1.06178	6.07544e-29	0	6.07544e-29	1/sp|Q10057|PDI1_SCHPO	1/161
fissionyeast_NGP_DDA_6h_3.67521.67521.4.0.dta	fissionyeast_NGP_DDA_6h_3	67521	18259.9	1258.04	4	LJDTYTEVAEVMKDDFVFAASDDKELAK		9 2 0 0	(N(N(H(H(H(H(H))))(H(H(H(H)))))))	2	48.7146	63.1131	21.9745	0.0071	1.41264	2.55276e-15	0	2.55276e-15	1/sp|Q10057|PDI1_SCHPO	1/161
fissionyeast_NGP_DDA_6h_3.67550.67550.4.0.dta	fissionyeast_NGP_DDA_6h_3	67550	18267.4	1217.53	4	LJDTYTEVAEVMKDDFVFAASDDKELAK		8 2 0 0	(N(N(H(H(H(H)))(H(H)(H)(H)))))	2	50.1277	61.2656	29.443	0.00616	1.2656	2.17587e-20	0	2.17587e-20	1/sp|Q10057|PDI1_SCHPO	1/161
fissionyeast_NGP_DDA_6h_3.67595.67595.4.0.dta	fissionyeast_NGP_DDA_6h_3	67595	18279.4	1258.04	4	LJDTYTEVAEVMKDDFVFAASDDKELAK		9 2 0 0	(N(N(H(H(H(H(H))))(H(H(H(H)))))))	2	17.9965	20.3179	13.6853	0.00738	1.46832	9.60257e-10	0	9.60257e-10	1/sp|Q10057|PDI1_SCHPO	1/161
fissionyeast_NGP_DDA_6h_3.67623.67623.4.0.dta	fissionyeast_NGP_DDA_6h_3	67623	18286.8	1217.53	4	LJDTYTEVAEVMKDDFVFAASDDKELAK		8 2 0 0	(N(N(H(H(H(H)))(H(H)(H(H))))))	2	52.2263	62.6232	32.9178	0.00576	1.1826	1.01722e-22	0	1.01722e-22	1/sp|Q10057|PDI1_SCHPO	1/161
fissionyeast_NGP_DDA_6h_3.67658.67658.4.0.dta	fissionyeast_NGP_DDA_6h_3	67658	18295.8	1258.04	4	LJDTYTEVAEVMKDDFVFAASDDKELAK		9 2 0 0	(N(N(H(H(H(H)))(H(H)(H(H(H)))))))	2	24.0777	30.1616	12.7791	0.00633	1.25834	3.96461e-09	0	3.96461e-09	1/sp|Q10057|PDI1_SCHPO	1/161
fissionyeast_NGP_DDA_6h_3.67699.67699.4.0.dta	fissionyeast_NGP_DDA_6h_3	67699	18306.7	1217.53	4	LJDTYTEVAEVMKDDFVFAASDDKELAK		8 2 0 0	(N(N(H(H(H(H)))(H(H)(H)(H)))))	2	36.5281	37.3049	35.0856	0.00715	1.46942	2.66167e-24	0	2.66167e-24	1/sp|Q10057|PDI1_SCHPO	1/161
fissionyeast_NGP_DDA_6h_3.67767.67767.4.0.dta	fissionyeast_NGP_DDA_6h_3	67767	18324.2	1217.53	4	LJDTYTEVAEVMKDDFVFAASDDKELAK		8 2 0 0	(N(N(H(H(H(H)))(H(H)(H)(H)))))	2	19.3202	18.8077	20.2719	0.00586	1.20396	4.46568e-14	0	4.46568e-14	1/sp|Q10057|PDI1_SCHPO	1/161
fissionyeast_NGP_DDA_6h_3.67827.67827.4.0.dta	fissionyeast_NGP_DDA_6h_3	67827	18339.7	1217.53	4	LJDTYTEVAEVMKDDFVFAASDDKELAK		8 2 0 0	(N(N(H(H(H(H)))(H(H)(H(H))))))	2	9.8895	10.2866	9.15204	0.00652	1.34039	1.12588e-06	0	1.12588e-06	1/sp|Q10057|PDI1_SCHPO	1/161
fissionyeast_NGP_DDA_6h_3.69153.69153.3.0.dta	fissionyeast_NGP_DDA_6h_3	69153	18684.4	1629.04	3	HPSFPLSNNGELIGEFTLSJITDVEK		10 2 0 0	(N(N(H(H(H(H)))(H(H(H))(H(H)(H))))))	20	23.205	30.67	9.34153	0.00883	1.80813	7.90867e-07	0	7.90867e-07	1/sp|Q10061|LHS1_SCHPO	1/488
fissionyeast_NGP_DDA_6h_3.69287.69287.3.1.dta	fissionyeast_NGP_DDA_6h_3	69287	18719.7	1629.37	3	LSJVTTATFDGISNVFIGNLK		14 2 0 0	(N(N(H(H(H(H(H(H(H))))))(H(H(H(H(H(H(H))))))))))	3	26.0541	37.4115	4.9618	0.01812	3.70874	0.00035901	0	0.00035901	1/sp|O13960|ECM33_SCHPO	1/203
fissionyeast_NGP_DDA_6h_3.69362.69362.3.0.dta	fissionyeast_NGP_DDA_6h_3	69362	18739.3	1629.36	3	LSJVTTATFDGISNVFIGNLK		14 2 0 0	(N(N(H(H(H(H)))(H(H(H(H(H))))(H(H(H(H(H)))))))))	3	80.6408	92.7286	58.1922	0.00635	1.30006	2.67857e-40	0	2.67857e-40	1/sp|O13960|ECM33_SCHPO	1/203
fissionyeast_NGP_DDA_6h_3.69430.69430.3.0.dta	fissionyeast_NGP_DDA_6h_3	69430	18756.9	1629.36	3	LSJVTTATFDGISNVFIGNLK		14 2 0 0	(N(N(H(H(H(H(H(H)))))(H(H(H(H)))(H(H(H(H))))))))	3	85.6836	97.9929	62.8236	0.00683	1.39769	2.29113e-43	0	2.29113e-43	1/sp|O13960|ECM33_SCHPO	1/203
fissionyeast_NGP_DDA_6h_3.69438.69438.4.0.dta	fissionyeast_NGP_DDA_6h_3	69438	18759	1222.28	4	LSJVTTATFDGISNVFIGNLK		14 2 0 0	(N(N(H(H(H(H))(H(H(H))))(H(H(H(H(H(H(H))))))))))	3	11.4932	12.5858	9.464	0.0166	3.39827	6.19581e-07	0	6.19581e-07	1/sp|O13960|ECM33_SCHPO	1/203
fissionyeast_NGP_DDA_6h_3.69505.69505.3.0.dta	fissionyeast_NGP_DDA_6h_3	69505	18776.5	1629.36	3	LSJVTTATFDGISNVFIGNLK		14 2 0 0	(N(N(H(H(H(H(H))))(H(H(H))(H(H(H(H(H(H))))))))))	3	73.7589	83.7053	55.287	0.00709	1.45172	2.80636e-38	0	2.80636e-38	1/sp|O13960|ECM33_SCHPO	1/203
fissionyeast_NGP_DDA_6h_3.69568.69568.3.0.dta	fissionyeast_NGP_DDA_6h_3	69568	18793	1629.36	3	LSJVTTATFDGISNVFIGNLK		14 2 0 0	(N(N(H(H(H(H(H(H(H))))))(H(H(H(H)))(H(H(H)))))))	3	48.999	67.6388	14.3822	0.00732	1.49838	3.05251e-10	0	3.05251e-10	1/sp|O13960|ECM33_SCHPO	1/203
fissionyeast_NGP_DDA_6h_3.69593.69593.3.0.dta	fissionyeast_NGP_DDA_6h_3	69593	18799.6	1575.34	3	LSJVTTATFDGISNVFIGNLK		13 2 0 0	(N(N(H(H(H(H(H(H)))))(H(H)(H(H(H(H(H)))))))))	3	77.3597	98.3494	38.3788	0.00659	1.39598	1.58697e-26	0	1.58697e-26	1/sp|O13960|ECM33_SCHPO	1/203
fissionyeast_NGP_DDA_6h_3.69637.69637.3.0.dta	fissionyeast_NGP_DDA_6h_3	69637	18811.2	1629.36	3	LSJVTTATFDGISNVFIGNLK		14 2 0 0	(N(N(H(H(H(H(H(H(H))))))(H(H(H))(H(H(H(H))))))))	3	35.2158	52.2137	3.6481	0.00682	1.39523	0.00237528	0	0.00237528	1/sp|O13960|ECM33_SCHPO	1/203
fissionyeast_NGP_DDA_6h_3.69672.69672.3.0.dta	fissionyeast_NGP_DDA_6h_3	69672	18820.5	1575.34	3	LSJVTTATFDGISNVFIGNLK		13 2 0 0	(N(N(H(H(H(H(H))))(H(H)(H(H(H(H(H(H))))))))))	3	93.3264	120.618	42.6418	0.00458	0.96986	1.51971e-29	0	1.51971e-29	1/sp|O13960|ECM33_SCHPO	1/203
fissionyeast_NGP_DDA_6h_3.69674.69674.4.1.dta	fissionyeast_NGP_DDA_6h_3	69674	18821.1	1181.76	4	LSJVTTATFDGISNVFIGNLK		13 2 0 0	(N(N(H(H(H(H)))(H(H(H(H)))(H(H(H(H(H)))))))))	3	61.7606	72.8185	41.2244	0.00649	1.37333	1.9415e-28	0	1.9415e-28	1/sp|O13960|ECM33_SCHPO	1/203
fissionyeast_NGP_DDA_6h_3.69742.69742.3.0.dta	fissionyeast_NGP_DDA_6h_3	69742	18838.9	1575.34	3	LSJVTTATFDGISNVFIGNLK		13 2 0 0	(N(N(H(H(H(H))(H(H(H))))(H(H(H(H(H(H)))))))))	3	94.0734	105.572	72.719	0.0042	0.88857	2.13842e-50	0	2.13842e-50	1/sp|O13960|ECM33_SCHPO	1/203
fissionyeast_NGP_DDA_6h_3.69749.69749.4.2.dta	fissionyeast_NGP_DDA_6h_3	69749	18840.8	1181.76	4	LSJVTTATFDGISNVFIGNLK		13 2 0 0	(N(N(H(H(H(H(H(H)))))(H(H(H(H)))(H(H(H)))))))	3	18.4462	25.4235	5.48836	0.00409	0.86529	0.000167869	0	0.000167869	1/sp|O13960|ECM33_SCHPO	1/203
fissionyeast_NGP_DDA_6h_3.69814.69814.3.0.dta	fissionyeast_NGP_DDA_6h_3	69814	18858	1575.34	3	LSJVTTATFDGISNVFIGNLK		13 2 0 0	(N(N(H(H(H(H(H(H)))))(H(H(H(H(H(H(H))))))))))	3	94.5663	114.916	56.7742	0.00472	0.99907	2.68329e-39	0	2.68329e-39	1/sp|O13960|ECM33_SCHPO	1/203
fissionyeast_NGP_DDA_6h_3.69882.69882.3.0.dta	fissionyeast_NGP_DDA_6h_3	69882	18876	1575.34	3	LSJVTTATFDGISNVFIGNLK		13 2 0 0	(N(N(H(H(H(H(H))))(H(H)(H(H(H))(H(H(H))))))))	3	89.91	100.719	69.8371	0.0055	1.16355	2.02454e-48	0	2.02454e-48	1/sp|O13960|ECM33_SCHPO	1/203
fissionyeast_NGP_DDA_6h_3.69883.69883.3.0.dta	fissionyeast_NGP_DDA_6h_3	69883	18876.3	1629.36	3	LSJVTTATFDGISNVFIGNLK		14 2 0 0	(N(N(H(H(H(H(H(H(H))))))(H(H(H(H)))(H(H(H)))))))	3	7.23106	9.64001	2.75731	0.01246	2.55015	0.0081266	0	0.0081266	1/sp|O13960|ECM33_SCHPO	1/203
fissionyeast_NGP_DDA_6h_3.69954.69954.3.0.dta	fissionyeast_NGP_DDA_6h_3	69954	18894.9	1575.34	3	LSJVTTATFDGISNVFIGNLK		13 2 0 0	(N(N(H(H(H(H(H))))(H(H(H(H(H(H(H(H)))))))))))	3	71.6317	87.8038	41.5979	0.00453	0.95843	7.41661e-29	0	7.41661e-29	1/sp|O13960|ECM33_SCHPO	1/203
fissionyeast_NGP_DDA_6h_3.69996.69996.3.0.dta	fissionyeast_NGP_DDA_6h_3	69996	18906.1	1521.33	3	LSJVTTATFDGISNVFIGNLK		12 2 0 0	(N(N(H(H(H(H(H))))(H(H(H(H(H(H(H))))))))))	3	44.2082	64.5193	6.48746	0.00392	0.85951	4.44571e-05	0	4.44571e-05	1/sp|O13960|ECM33_SCHPO	1/203
fissionyeast_NGP_DDA_6h_3.70057.70057.3.0.dta	fissionyeast_NGP_DDA_6h_3	70057	18921.9	1521.33	3	LSJVTTATFDGISNVFIGNLK		12 2 0 0	(N(N(H(H(H(H(H))))(H(H)(H(H(H(H(H)))))))))	3	26.0921	38.1358	3.72517	0.00545	1.19358	0.0021417	0	0.0021417	1/sp|O13960|ECM33_SCHPO	1/203
fissionyeast_NGP_DDA_6h_3.70099.70099.3.0.dta	fissionyeast_NGP_DDA_6h_3	70099	18932.7	1575.34	3	LSJVTTATFDGISNVFIGNLK		13 2 0 0	(N(N(H(H(H(H(H(H)))))(H(H)(H(H(H(H(H)))))))))	3	31.3732	42.3941	10.906	0.0053	1.12227	6.73133e-08	0	6.73133e-08	1/sp|O13960|ECM33_SCHPO	1/203
fissionyeast_NGP_DDA_6h_3.70162.70162.3.0.dta	fissionyeast_NGP_DDA_6h_3	70162	18949.3	1575.34	3	LSJVTTATFDGISNVFIGNLK		13 2 0 0	(N(N(H(H(H(H(H(H)))))(H(H)(H(H(H(H(H)))))))))	3	38.4113	49.8631	17.1436	0.0055	1.16419	5.11567e-12	0	5.11567e-12	1/sp|O13960|ECM33_SCHPO	1/203
fissionyeast_NGP_DDA_6h_3.70227.70227.3.0.dta	fissionyeast_NGP_DDA_6h_3	70227	18966.6	1575.34	3	LSJVTTATFDGISNVFIGNLK		13 2 0 0	(N(N(H(H)(H(H(H(H(H(H)))))(H(H(H(H(H)))))))))	3	32.3235	46.3881	6.20353	0.00421	0.89048	7.27193e-05	0	7.27193e-05	1/sp|O13960|ECM33_SCHPO	1/203
fissionyeast_NGP_DDA_6h_3.70296.70296.3.0.dta	fissionyeast_NGP_DDA_6h_3	70296	18984.5	1575.34	3	LSJVTTATFDGISNVFIGNLK		13 2 0 0	(N(N(H(H)(H(H(H(H(H(H)))))(H(H(H(H(H)))))))))	3	10.0848	12.5777	5.45497	0.00587	1.24293	0.00018222	0	0.00018222	1/sp|O13960|ECM33_SCHPO	1/203
fissionyeast_NGP_DDA_6h_3.70469.70469.3.0.dta	fissionyeast_NGP_DDA_6h_3	70469	19029.2	1441.98	3	IIDWGHSGEIGNLLLSEYJVTYK		8 2 0 0	(N(N(H(H(H(H)))(H(H)(H(H))))))	19	28.7359	38.379	10.8272	0.00556	1.2849	7.91312e-08	0	7.91312e-08	1/sp|O74480|YQJ7_SCHPO	1/185
fissionyeast_NGP_DDA_6h_3.70501.70501.3.0.dta	fissionyeast_NGP_DDA_6h_3	70501	19037.4	1575.34	3	LSJVTTATFDGISNVFIGNLK		13 2 0 0	(N(N(H(H(H(H(H(H)))))(H(H(H))(H(H(H(H))))))))	3	17.1071	20.0332	11.6729	0.00716	1.51537	2.18555e-08	0	2.18555e-08	1/sp|O13960|ECM33_SCHPO	1/203
fissionyeast_NGP_DDA_6h_3.70541.70541.3.0.dta	fissionyeast_NGP_DDA_6h_3	70541	19047.9	1441.98	3	IIDWGHSGEIGNLLLSEYJVTYK		8 2 0 0	(N(N(H(H(H(H)))(H(H)(H)(H)))))	19	41.1419	43.2314	37.2613	0.00495	1.14475	6.97879e-26	0	6.97879e-26	1/sp|O74480|YQJ7_SCHPO	1/185
fissionyeast_NGP_DDA_6h_3.70609.70609.3.0.dta	fissionyeast_NGP_DDA_6h_3	70609	19065.7	1441.98	3	IIDWGHSGEIGNLLLSEYJVTYK		8 2 0 0	(N(N(H(H(H(H)))(H(H)(H)(H)))))	19	24.3066	33.6638	6.9289	0.00608	1.40701	2.73017e-05	0	2.73017e-05	1/sp|O74480|YQJ7_SCHPO	1/185
fissionyeast_NGP_DDA_6h_3.70675.70675.3.0.dta	fissionyeast_NGP_DDA_6h_3	70675	19082.7	1441.98	3	IIDWGHSGEIGNLLLSEYJVTYK		8 2 0 0	(N(N(H(H(H(H)))(H(H(H(H)))))))	19	15.5529	20.8322	5.74863	0.00493	1.14059	0.000119704	0	0.000119704	1/sp|O74480|YQJ7_SCHPO	1/185
fissionyeast_NGP_DDA_6h_3.71259.71259.3.0.dta	fissionyeast_NGP_DDA_6h_3	71259	19234.5	1441.97	3	IIDWGHSGEIGNLLLSEYJVTYK		8 2 0 0	(N(N(H(H(H(H)))(H(H)(H)(H)))))	19	9.86347	12.4402	5.07819	0.00448	1.03651	0.000303672	0	0.000303672	1/sp|O74480|YQJ7_SCHPO	1/185
fissionyeast_NGP_DDA_6h_3.75924.75924.3.0.dta	fissionyeast_NGP_DDA_6h_3	75924	20454.6	1657.06	3	TVLADPTFYJNTDHVEQLLSLEYADEIR		8 2 0 0	(N(N(H(H(H(H)))(H(H)(H(H))))))	10	16.719	21.6308	7.59708	0.00162	0.32657	1.29858e-05	0	1.29858e-05	1/sp|Q9US04|GGT1_SCHPO	1/397
fissionyeast_NGP_DDA_6h_3.76176.76176.3.0.dta	fissionyeast_NGP_DDA_6h_3	76176	20522.1	1445.6	3	SEFDGILPGEFVESJSTWWNR		9 2 0 0	(N(N(H(H)(H(H)(H(H(H(H(H)))))))))	15	22.9947	22.8551	23.2541	0.0064	1.47698	3.37255e-16	0	3.37255e-16	1/sp|Q9P7Q9|ALG9_SCHPO	1/462
fissionyeast_NGP_DDA_6h_3.76213.76213.3.0.dta	fissionyeast_NGP_DDA_6h_3	76213	20531.9	1391.58	3	SEFDGILPGEFVESJSTWWNR		8 2 0 0	(N(N(H(H(H(H)))(H(H)(H(H))))))	15	21.5263	24.5547	15.9022	0.00528	1.26531	3.55795e-11	0	3.55795e-11	1/sp|Q9P7Q9|ALG9_SCHPO	1/462
fissionyeast_NGP_DDA_6h_3.76278.76278.3.0.dta	fissionyeast_NGP_DDA_6h_3	76278	20549.1	1637.69	3	TLGDTTYGFPJVSLSSITSQEWYR		11 2 0 0	(N(N(H(H(H)(H(H)))(H(H(H(H(H(H)))))))))	11	26.5128	35.2189	10.3444	0.0044	0.89523	1.69168e-07	0	1.69168e-07	1/sp|P78854|PLB1_SCHPO	1/244
fissionyeast_NGP_DDA_6h_3.76333.76333.3.0.dta	fissionyeast_NGP_DDA_6h_3	76333	20563.8	1583.67	3	TLGDTTYGFPJVSLSSITSQEWYR		10 2 0 0	(N(N(H(H(H)(H(H)))(H(H(H))(H(H))))))	11	62.2292	84.5576	20.7621	0.00273	0.57442	1.72279e-14	0	1.72279e-14	1/sp|P78854|PLB1_SCHPO	1/244
fissionyeast_NGP_DDA_6h_3.76376.76376.3.0.dta	fissionyeast_NGP_DDA_6h_3	76376	20575.4	1529.65	3	TLGDTTYGFPJVSLSSITSQEWYR		9 2 0 0	(N(N(H(H(H)(H))(H(H)(H(H(H)))))))	11	59.2528	78.2863	23.9048	0.00795	1.73391	1.53259e-16	0	1.53259e-16	1/sp|P78854|PLB1_SCHPO	1/244
fissionyeast_NGP_DDA_6h_3.76464.76464.3.0.dta	fissionyeast_NGP_DDA_6h_3	76464	20599	1529.65	3	TLGDTTYGFPJVSLSSITSQEWYR		9 2 0 0	(N(N(H(H(H(H(H))))(H(H(H(H)))))))	11	33.3246	48.5847	4.98427	0.00707	1.54228	0.000350031	0	0.000350031	1/sp|P78854|PLB1_SCHPO	1/244
fissionyeast_NGP_DDA_6h_3.76466.76466.3.0.dta	fissionyeast_NGP_DDA_6h_3	76466	20599.4	1652.72	3	FAFVHQWNDAFSFYILJASDGSVISQK		9 2 0 0	(N(N(H(H(H(H(H))))(H(H(H(H)))))))	17	21.722	30.5351	5.35488	0.01081	2.1806	0.000199333	0	0.000199333	1/sp|O13981|EMC1_SCHPO	1/502
fissionyeast_NGP_DDA_6h_3.76477.76477.3.0.dta	fissionyeast_NGP_DDA_6h_3	76477	20602.3	1583.67	3	TLGDTTYGFPJVSLSSITSQEWYR		10 2 0 0	(N(N(H(H(H(H(H))))(H(H(H))(H(H))))))	11	26.7767	37.4523	6.95071	0.00725	1.52705	2.66978e-05	0	2.66978e-05	1/sp|P78854|PLB1_SCHPO	1/244
fissionyeast_NGP_DDA_6h_3.76715.76715.3.0.dta	fissionyeast_NGP_DDA_6h_3	76715	20665.7	1583.67	3	TLGDTTYGFPJVSLSSITSQEWYR		10 2 0 0	(N(N(H(H(H(H)))(H(H(H(H(H(H)))))))))	11	13.5703	19.2931	2.94224	0.00572	1.2055	0.00636751	0	0.00636751	1/sp|P78854|PLB1_SCHPO	1/244
fissionyeast_NGP_DDA_6h_3.76854.76854.3.0.dta	fissionyeast_NGP_DDA_6h_3	76854	20703.3	1796.06	3	TQELEJFTIPIFLSEFGCNK	18,Carbamidomethyl[C];	16 2 0 0	(N(N(H(H(H(H))(H(H(H))))(H(H(H(H(H(H(H(H(H))))))))))))	6	54.9285	74.6954	18.2187	0.00385	0.7143	1.1828e-12	0	1.1828e-12	1/sp|Q9USU5|GAS2_SCHPO	1/254
fissionyeast_NGP_DDA_6h_3.77032.77032.3.0.dta	fissionyeast_NGP_DDA_6h_3	77032	20750.7	1516.66	3	LFTIAEJDTAJFTPLTFTTYLK		10 2 0 0	(N(N(H(H(H))(H(H(H(H)))(H(H(H)))))))	7	31.7451	45.3549	6.46978	0.00017	0.03736	4.54536e-05	0	4.54536e-05	3/sp|P0CU13|YI46_SCHPO/sp|Q9P7U4|YI75_SCHPO/sp|P0CU12|YHEF_SCHPO	3/88/89/88
fissionyeast_NGP_DDA_6h_3.77065.77065.3.0.dta	fissionyeast_NGP_DDA_6h_3	77065	20759.5	1462.65	3	LFTIAEJDTAJFTPLTFTTYLK		9 2 0 0	(N(N(H(H(H(H(H))))(H(H(H(H)))))))	7	78.4387	109.538	20.6824	0.00393	0.89568	2.05974e-14	0	2.05974e-14	3/sp|P0CU13|YI46_SCHPO/sp|Q9P7U4|YI75_SCHPO/sp|P0CU12|YHEF_SCHPO	3/88/89/88
fissionyeast_NGP_DDA_6h_3.77161.77161.3.0.dta	fissionyeast_NGP_DDA_6h_3	77161	20785.4	1765.47	3	YQQSGLPLGIIFYJSTESRDELYDVFQPLAK		8 2 0 0	(N(N(H(H(H(H)))(H(H)(H(H))))))	14	36.8642	50.8655	10.8617	0.00305	0.57642	7.22372e-08	0	7.22372e-08	1/sp|Q10057|PDI1_SCHPO	1/257
fissionyeast_NGP_DDA_6h_3.77165.77165.4.0.dta	fissionyeast_NGP_DDA_6h_3	77165	20786.5	1324.35	4	YQQSGLPLGIIFYJSTESRDELYDVFQPLAK		8 2 0 0	(N(N(H(H(H(H)))(H(H(H(H)))))))	14	55.8308	84.4876	2.61114	0.00303	0.57208	0.00952911	0	0.00952911	1/sp|Q10057|PDI1_SCHPO	1/257
fissionyeast_NGP_DDA_6h_3.77460.77460.3.0.dta	fissionyeast_NGP_DDA_6h_3	77460	20865	1462.65	3	LFTIAEJDTAJFTPLTFTTYLK		9 2 0 0	(N(N(H(H(H(H)))(H(H(H(H(H))))))))	7	21.6207	30.0833	5.90439	0.00742	1.69117	0.000102356	0	0.000102356	3/sp|P0CU13|YI46_SCHPO/sp|Q9P7U4|YI75_SCHPO/sp|P0CU12|YHEF_SCHPO	3/88/89/88
fissionyeast_NGP_DDA_6h_3.78098.78098.3.0.dta	fissionyeast_NGP_DDA_6h_3	78098	21035.5	1365.93	3	LSEMVETALDVLLJATNEDTSK		8 2 0 0	(N(N(H(H(H(H)))(H(H)(H)(H)))))	14	31.2177	41.5815	11.9707	0.00633	1.54618	1.29125e-08	0	1.29125e-08	1/sp|O60109|PPB_SCHPO	1/291
fissionyeast_NGP_DDA_6h_3.78284.78284.3.0.dta	fissionyeast_NGP_DDA_6h_3	78284	21085.2	1559.69	3	DTPPLVIYLPNVPYNYFTJISTDR		9 2 0 0	(N(N(H(H(H(H)))(H(H)(H(H(H)))))))	19	36.0045	53.2562	3.96569	0.00538	1.1508	0.00148245	0	0.00148245	1/sp|P78854|PLB1_SCHPO	1/523
fissionyeast_NGP_DDA_6h_3.78341.78341.3.0.dta	fissionyeast_NGP_DDA_6h_3	78341	21100.4	1505.67	3	DTPPLVIYLPNVPYNYFTJISTDR		8 2 0 0	(N(N(H(H(H(H)))(H(H)(H(H))))))	19	39.6204	59.3154	3.0438	0.00483	1.07039	0.0053802	0	0.0053802	1/sp|P78854|PLB1_SCHPO	1/523
fissionyeast_NGP_DDA_6h_2_201211010726.224.224.2.0.dta	fissionyeast_NGP_DDA_6h_2_201211010726	224	65.5298	1317.99	2	JASCYR	4,Carbamidomethyl[C];	9 2 0 0	(N(N(H(H)(H(H)(H(H(H(H(H)))))))))	1	29.4431	10.8092	64.0488	0.00372	1.41268	3.22223e-44	0.00103842	0.00103842	1/sp|O59866|OSTB_SCHPO	1/289
fissionyeast_NGP_DDA_6h_2_201211010726.347.347.2.0.dta	fissionyeast_NGP_DDA_6h_2_201211010726	347	98.0499	1317.99	2	JASCYR	4,Carbamidomethyl[C];	9 2 0 0	(N(N(H(H(H(H)))(H(H)(H(H(H)))))))	1	28.3844	7.29913	67.5428	0.00383	1.45519	2.08562e-46	0.00103842	0.00103842	1/sp|O59866|OSTB_SCHPO	1/289
fissionyeast_NGP_DDA_6h_2_201211010726.407.407.2.0.dta	fissionyeast_NGP_DDA_6h_2_201211010726	407	114.009	1317.99	2	JASCYR	4,Carbamidomethyl[C];	9 2 0 0	(N(N(H(H(H)(H))(H(H(H))(H(H))))))	1	30.9416	10.4647	68.9703	0.00373	1.41496	2.3379e-47	0.00103842	0.00103842	1/sp|O59866|OSTB_SCHPO	1/289
fissionyeast_NGP_DDA_6h_2_201211010726.456.456.2.0.dta	fissionyeast_NGP_DDA_6h_2_201211010726	456	126.824	1236.96	2	JASCYR	4,Carbamidomethyl[C];	8 2 0 0	(N(N(H(H(H(H)))(H(H(H(H)))))))	1	24.731	6.97181	57.7123	0.00373	1.50745	1.48882e-39	0.00103842	0.00103842	1/sp|O59866|OSTB_SCHPO	1/289
fissionyeast_NGP_DDA_6h_2_201211010726.473.473.2.0.dta	fissionyeast_NGP_DDA_6h_2_201211010726	473	131.248	1317.99	2	JASCYR	4,Carbamidomethyl[C];	9 2 0 0	(N(N(H(H(H(H)))(H(H)(H(H(H)))))))	1	28.2937	7.84635	66.2673	0.00381	1.44456	1.35678e-45	0.00103842	0.00103842	1/sp|O59866|OSTB_SCHPO	1/289
fissionyeast_NGP_DDA_6h_2_201211010726.533.533.2.0.dta	fissionyeast_NGP_DDA_6h_2_201211010726	533	147.336	1317.99	2	JASCYR	4,Carbamidomethyl[C];	9 2 0 0	(N(N(H(H(H(H)))(H(H)(H(H(H)))))))	1	31.3915	10.9603	69.335	0.00395	1.49845	1.47601e-47	0.00103842	0.00103842	1/sp|O59866|OSTB_SCHPO	1/289
fissionyeast_NGP_DDA_6h_2_201211010726.599.599.2.0.dta	fissionyeast_NGP_DDA_6h_2_201211010726	599	165.112	1317.99	2	JASCYR	4,Carbamidomethyl[C];	9 2 0 0	(N(N(H(H(H)(H))(H(H)(H(H(H)))))))	1	32.2154	11.707	70.3025	0.00402	1.52654	2.74802e-48	0.00103842	0.00103842	1/sp|O59866|OSTB_SCHPO	1/289
fissionyeast_NGP_DDA_6h_2_201211010726.650.650.2.0.dta	fissionyeast_NGP_DDA_6h_2_201211010726	650	178.68	1236.96	2	JASCYR	4,Carbamidomethyl[C];	8 2 0 0	(N(N(H(H(H(H)))(H(H(H(H)))))))	1	24.2108	7.01124	56.1527	0.00363	1.46944	1.24753e-38	0.00103842	0.00103842	1/sp|O59866|OSTB_SCHPO	1/289
fissionyeast_NGP_DDA_6h_2_201211010726.665.665.2.0.dta	fissionyeast_NGP_DDA_6h_2_201211010726	665	182.654	1317.99	2	JASCYR	4,Carbamidomethyl[C];	9 2 0 0	(N(N(H(H(H)(H(H)))(H(H(H(H)))))))	1	32.6091	11.7989	71.2567	0.00383	1.45215	3.87216e-49	0.00103842	0.00103842	1/sp|O59866|OSTB_SCHPO	1/289
fissionyeast_NGP_DDA_6h_2_201211010726.733.733.2.0.dta	fissionyeast_NGP_DDA_6h_2_201211010726	733	200.803	1317.99	2	JASCYR	4,Carbamidomethyl[C];	9 2 0 0	(N(N(H(H(H)(H))(H(H)(H(H(H)))))))	1	29.9731	10.4841	66.1669	0.00386	1.46657	1.52826e-45	0.00103842	0.00103842	1/sp|O59866|OSTB_SCHPO	1/289
fissionyeast_NGP_DDA_6h_2_201211010726.862.862.3.0.dta	fissionyeast_NGP_DDA_6h_2_201211010726	862	236.196	1012.74	3	JTTAGJHTVTR		9 2 0 0	(N(N(H(H(H)(H(H)))(H(H(H(H)))))))	1	25.0175	12.0082	49.1775	0.00414	1.36366	5.43503e-34	0.00103842	0.00103842	1/sp|P78854|PLB1_SCHPO	1/494
fissionyeast_NGP_DDA_6h_2_201211010726.911.911.3.0.dta	fissionyeast_NGP_DDA_6h_2_201211010726	911	249.306	999.071	3	SJATKPQCPK	8,Carbamidomethyl[C];	9 2 0 0	(N(N(H(H(H)(H(H)))(H(H)(H(H))))))	2	41.5708	20.7002	80.3306	0.00218	0.72929	3.58489e-55	0	3.58489e-55	1/sp|O14103|ROT1_SCHPO	1/83
fissionyeast_NGP_DDA_6h_2_201211010726.922.922.3.0.dta	fissionyeast_NGP_DDA_6h_2_201211010726	922	252.266	1161.12	3	SJATKPQCPK	8,Carbamidomethyl[C];	12 2 0 0	(N(N(H(H(H(H(H))))(H(H(H(H)))(H(H(H)))))))	2	21.9905	7.40973	49.0691	0.00402	1.15445	7.76473e-34	0.00103842	0.00103842	1/sp|O14103|ROT1_SCHPO	1/83
fissionyeast_NGP_DDA_6h_2_201211010726.944.944.3.0.dta	fissionyeast_NGP_DDA_6h_2_201211010726	944	258.181	1107.11	3	SJATKPQCPK	8,Carbamidomethyl[C];	11 2 0 0	(N(N(H(H(H(H(H))))(H(H(H(H(H(H)))))))))	2	38.7946	13.4674	85.831	0.00344	1.03711	8.19384e-59	0.00103842	0.00103842	1/sp|O14103|ROT1_SCHPO	1/83
fissionyeast_NGP_DDA_6h_2_201211010726.945.945.3.0.dta	fissionyeast_NGP_DDA_6h_2_201211010726	945	258.459	945.053	3	SJATKPQCPK	8,Carbamidomethyl[C];	8 2 0 0	(N(N(H(H(H(H)))(H(H)(H(H))))))	2	25.0168	7.58072	57.398	0.00127	0.44678	2.04417e-39	0.00103842	0.00103842	1/sp|O14103|ROT1_SCHPO	1/83
fissionyeast_NGP_DDA_6h_2_201211010726.965.965.3.0.dta	fissionyeast_NGP_DDA_6h_2_201211010726	965	264.112	1269.16	3	SJATKPQCPK	8,Carbamidomethyl[C];	14 2 0 0	(N(N(H(H(H(H(H(H(H))))))(H(H(H(H)))(H(H(H)))))))	2	21.7053	4.86028	52.9888	0.00427	1.12107	2.09433e-36	0.0099728	0.0099728	1/sp|O14103|ROT1_SCHPO	1/83
fissionyeast_NGP_DDA_6h_2_201211010726.1185.1185.2.0.dta	fissionyeast_NGP_DDA_6h_2_201211010726	1185	323.875	1196.47	2	NMVJTTR	2,Oxidation[M];	7 2 0 0	(N(N(H(H(H(H)))(H(H(H))))))	4	23.7847	7.43732	54.1443	0.0039	1.63099	2.39139e-37	0.00103842	0.00103842	1/sp|Q9HGN7|SEC63_SCHPO	1/135
fissionyeast_NGP_DDA_6h_2_201211010726.1195.1195.2.0.dta	fissionyeast_NGP_DDA_6h_2_201211010726	1195	326.556	1263.52	2	LISSJK		9 2 0 0	(N(N(H(H(H)(H))(H(H(H))(H(H))))))	5	53.7426	34.0041	90.3997	0.00292	1.15571	9.19546e-62	0	9.19546e-62	1/sp|O94694|YG1A_SCHPO	1/54
fissionyeast_NGP_DDA_6h_2_201211010726.1206.1206.3.0.dta	fissionyeast_NGP_DDA_6h_2_201211010726	1206	329.507	1142.42	3	NFJDSSTK		13 2 0 0	(N(N(H(H(H(H(H))))(H(H)(H(H(H))(H(H(H))))))))	3	50.1501	27.3148	92.5584	0.00269	0.78641	2.88857e-63	0	2.88857e-63	1/sp|P78854|PLB1_SCHPO	1/348
fissionyeast_NGP_DDA_6h_2_201211010726.1476.1476.3.0.dta	fissionyeast_NGP_DDA_6h_2_201211010726	1476	402.396	1212.44	3	FJCTTR	3,Carbamidomethyl[C];	15 2 0 0	(N(N(H(H(H(H(H(H)))))(H(H(H(H)))(H(H(H(H(H)))))))))	2	42.2265	7.84507	106.078	0.00519	1.42733	5.09723e-72	0.00103842	0.00103842	1/sp|P87167|BUT2_SCHPO	1/333
fissionyeast_NGP_DDA_6h_2_201211010726.1519.1519.3.0.dta	fissionyeast_NGP_DDA_6h_2_201211010726	1519	413.885	1158.42	3	FJCTTR	3,Carbamidomethyl[C];	14 2 0 0	(N(N(H(H(H(H(H(H)))))(H(H(H))(H(H(H(H(H)))))))))	2	38.9663	7.14163	98.0691	0.00327	0.94183	8.66262e-67	0.00103842	0.00103842	1/sp|P87167|BUT2_SCHPO	1/333
fissionyeast_NGP_DDA_6h_2_201211010726.1573.1573.2.0.dta	fissionyeast_NGP_DDA_6h_2_201211010726	1573	428.68	1656.11	2	FJCTTR	3,Carbamidomethyl[C];	13 2 0 0	(N(N(H(H(H(H(H))))(H(H(H(H(H(H(H(H)))))))))))	2	31.5214	6.61448	77.7772	0.00261	0.78782	1.76012e-53	0.00204708	0.00204708	1/sp|P87167|BUT2_SCHPO	1/333
fissionyeast_NGP_DDA_6h_2_201211010726.1584.1584.2.0.dta	fissionyeast_NGP_DDA_6h_2_201211010726	1584	431.626	1575.08	2	FJCTTR	3,Carbamidomethyl[C];	12 2 0 0	(N(N(H(H(H(H))(H(H)))(H(H(H(H(H(H)))))))))	2	33.3188	9.73323	77.1207	0.00353	1.11969	6.4389e-53	0.00103842	0.00103842	1/sp|P87167|BUT2_SCHPO	1/333
fissionyeast_NGP_DDA_6h_2_201211010726.1596.1596.3.0.dta	fissionyeast_NGP_DDA_6h_2_201211010726	1596	434.848	1158.42	3	FJCTTR	3,Carbamidomethyl[C];	14 2 0 0	(N(N(H(H(H(H(H(H)))))(H(H(H))(H(H(H(H(H)))))))))	2	41.7883	7.56175	105.352	0.00429	1.23377	1.50818e-71	0.00103842	0.00103842	1/sp|P87167|BUT2_SCHPO	1/333
fissionyeast_NGP_DDA_6h_2_201211010726.1846.1846.3.0.dta	fissionyeast_NGP_DDA_6h_2_201211010726	1846	502.257	950.059	3	IJHTTIER		9 2 0 0	(N(N(H(H(H)(H))(H(H)(H(H(H)))))))	2	41.047	12.7812	93.5407	0.0029	1.01868	4.35137e-64	0.00103842	0.00103842	1/sp|Q9UT11|YLW3_SCHPO	1/46
fissionyeast_NGP_DDA_6h_2_201211010726.1858.1858.3.0.dta	fissionyeast_NGP_DDA_6h_2_201211010726	1858	505.485	896.042	3	IJHTTIER		8 2 0 0	(N(N(H(H(H(H)))(H(H)(H)(H)))))	2	36.5588	7.8092	89.9509	0.00291	1.08439	1.69837e-61	0.00103842	0.00103842	1/sp|Q9UT11|YLW3_SCHPO	1/46
fissionyeast_NGP_DDA_6h_2_201211010726.1909.1909.2.0.dta	fissionyeast_NGP_DDA_6h_2_201211010726	1909	519.248	1343.56	2	IJHTTIER		8 2 0 0	(N(N(H(H)(H(H(H(H(H(H)))))))))	2	54.2655	40.3282	80.1492	0.00378	1.40716	4.46811e-55	0	4.46811e-55	1/sp|Q9UT11|YLW3_SCHPO	1/46
fissionyeast_NGP_DDA_6h_2_201211010726.1923.1923.3.0.dta	fissionyeast_NGP_DDA_6h_2_201211010726	1923	522.903	896.042	3	IJHTTIER		8 2 0 0	(N(N(H(H)(H(H)(H(H(H(H))))))))	2	60.317	35.1732	107.013	0.00285	1.05982	1.33695e-72	0	1.33695e-72	1/sp|Q9UT11|YLW3_SCHPO	1/46
fissionyeast_NGP_DDA_6h_2_201211010726.1978.1978.2.0.dta	fissionyeast_NGP_DDA_6h_2_201211010726	1978	537.655	1343.56	2	IJHTTIER		8 2 0 0	(N(N(H(H(H(H)))(H(H)(H(H))))))	2	25.3889	7.10308	59.3483	0.00347	1.29175	4.7944e-41	0.00103842	0.00103842	1/sp|Q9UT11|YLW3_SCHPO	1/46
fissionyeast_NGP_DDA_6h_2_201211010726.1989.1989.3.0.dta	fissionyeast_NGP_DDA_6h_2_201211010726	1989	540.623	896.042	3	IJHTTIER		8 2 0 0	(N(N(H(H)(H(H(H))(H(H(H)))))))	2	68.9143	46.3175	110.88	0.0021	0.78284	7.39048e-75	0	7.39048e-75	1/sp|Q9UT11|YLW3_SCHPO	1/46
fissionyeast_NGP_DDA_6h_2_201211010726.2000.2000.3.0.dta	fissionyeast_NGP_DDA_6h_2_201211010726	2000	543.671	842.024	3	IJHTTIER		7 2 0 0	(N(N(H(H(H))(H(H(H(H)))))))	2	56.1126	31.7055	101.44	0.00109	0.43233	7.73087e-69	0	7.73087e-69	1/sp|Q9UT11|YLW3_SCHPO	1/46
fissionyeast_NGP_DDA_6h_2_201211010726.2001.2001.2.0.dta	fissionyeast_NGP_DDA_6h_2_201211010726	2001	543.949	1262.53	2	IJHTTIER		7 2 0 0	(N(N(H(H(H))(H(H(H(H)))))))	2	40.438	22.7339	73.3171	0.00314	1.24451	1.93953e-50	0	1.93953e-50	1/sp|Q9UT11|YLW3_SCHPO	1/46
fissionyeast_NGP_DDA_6h_2_201211010726.2017.2017.2.0.dta	fissionyeast_NGP_DDA_6h_2_201211010726	2017	548.488	1379.52	2	JGTMCDITK	5,Carbamidomethyl[C];4,Oxidation[M];	8 2 0 0	(N(N(H(H(H(H)))(H(H(H(H)))))))	1	18.3443	7.08552	39.2535	0.00505	1.8313	5.5299e-27	0.00103842	0.00103842	1/sp|Q9UTC8|OS9_SCHPO	1/204
fissionyeast_NGP_DDA_6h_2_201211010726.3645.3645.3.0.dta	fissionyeast_NGP_DDA_6h_2_201211010726	3645	1042.82	1113.13	3	HATSJGTVETLNTK		9 2 0 0	(N(N(H(H(H)(H(H)))(H(H(H(H)))))))	5	10.8568	5.83882	20.1759	0.00505	1.51387	5.02768e-14	0.00395257	0.00395257	1/sp|O13898|PMT1_SCHPO	1/443
fissionyeast_NGP_DDA_6h_2_201211010726.3878.3878.3.0.dta	fissionyeast_NGP_DDA_6h_2_201211010726	3878	1105.71	1113.13	3	HATSJGTVETLNTK		9 2 0 0	(N(N(H(H(H)(H(H)))(H(H)(H(H))))))	5	18.4818	8.48441	37.0485	0.00569	1.70624	1.48661e-25	0.00103842	0.00103842	1/sp|O13898|PMT1_SCHPO	1/443
fissionyeast_NGP_DDA_6h_2_201211010726.3938.3938.3.0.dta	fissionyeast_NGP_DDA_6h_2_201211010726	3938	1121.52	1113.13	3	HATSJGTVETLNTK		9 2 0 0	(N(N(H(H(H)(H))(H(H(H))(H(H))))))	5	33.1697	19.879	57.8524	0.00554	1.6586	1.09701e-39	0	1.09701e-39	1/sp|O13898|PMT1_SCHPO	1/443
fissionyeast_NGP_DDA_6h_2_201211010726.3999.3999.3.0.dta	fissionyeast_NGP_DDA_6h_2_201211010726	3999	1137.32	1113.13	3	HATSJGTVETLNTK		9 2 0 0	(N(N(H(H(H)(H))(H(H)(H(H(H)))))))	5	36.4286	23.4663	60.5015	0.00533	1.59657	1.23967e-41	0	1.23967e-41	1/sp|O13898|PMT1_SCHPO	1/443
fissionyeast_NGP_DDA_6h_2_201211010726.4058.4058.3.0.dta	fissionyeast_NGP_DDA_6h_2_201211010726	4058	1152.66	1113.13	3	HATSJGTVETLNTK		9 2 0 0	(N(N(H(H(H(H)))(H(H)(H(H)(H))))))	5	45.0371	36.5023	60.8875	0.00584	1.74939	6.18356e-42	0	6.18356e-42	1/sp|O13898|PMT1_SCHPO	1/443
fissionyeast_NGP_DDA_6h_2_201211010726.4121.4121.3.0.dta	fissionyeast_NGP_DDA_6h_2_201211010726	4121	1169.03	1113.13	3	HATSJGTVETLNTK		9 2 0 0	(N(N(H(H(H(H)))(H(H(H(H(H))))))))	5	45.6631	36.1885	63.2589	0.0057	1.70804	2.0139e-43	0	2.0139e-43	1/sp|O13898|PMT1_SCHPO	1/443
fissionyeast_NGP_DDA_6h_2_201211010726.4182.4182.3.0.dta	fissionyeast_NGP_DDA_6h_2_201211010726	4182	1185.11	1113.13	3	HATSJGTVETLNTK		9 2 0 0	(N(N(H(H(H)(H))(H(H(H))(H(H))))))	5	58.6199	43.9797	85.809	0.00536	1.60646	9.84721e-59	0	9.84721e-59	1/sp|O13898|PMT1_SCHPO	1/443
fissionyeast_NGP_DDA_6h_2_201211010726.4193.4193.3.0.dta	fissionyeast_NGP_DDA_6h_2_201211010726	4193	1188.04	1059.11	3	HATSJGTVETLNTK		8 2 0 0	(N(N(H(H(H(H)))(H(H)(H)(H)))))	5	18.493	11.1056	32.2126	0.00445	1.40105	2.79516e-22	0.00103842	0.00103842	1/sp|O13898|PMT1_SCHPO	1/443
fissionyeast_NGP_DDA_6h_2_201211010726.4244.4244.3.0.dta	fissionyeast_NGP_DDA_6h_2_201211010726	4244	1201.81	1113.13	3	HATSJGTVETLNTK		9 2 0 0	(N(N(H(H(H)(H))(H(H)(H(H(H)))))))	5	67.2146	60.6425	79.4198	0.00559	1.67568	1.76726e-54	0	1.76726e-54	1/sp|O13898|PMT1_SCHPO	1/443
fissionyeast_NGP_DDA_6h_2_201211010726.4259.4259.3.0.dta	fissionyeast_NGP_DDA_6h_2_201211010726	4259	1205.81	1059.11	3	HATSJGTVETLNTK		8 2 0 0	(N(N(H(H(H(H)))(H(H)(H)(H)))))	5	33.4787	23.2144	52.5411	0.00454	1.43034	3.2994e-36	0	3.2994e-36	1/sp|O13898|PMT1_SCHPO	1/443
fissionyeast_NGP_DDA_6h_2_201211010726.4309.4309.3.0.dta	fissionyeast_NGP_DDA_6h_2_201211010726	4309	1219.07	1113.13	3	HATSJGTVETLNTK		9 2 0 0	(N(N(H(H(H)(H))(H(H(H))(H(H))))))	5	62.3396	51.2009	83.0257	0.00526	1.5759	4.64561e-57	0	4.64561e-57	1/sp|O13898|PMT1_SCHPO	1/443
fissionyeast_NGP_DDA_6h_2_201211010726.4324.4324.3.0.dta	fissionyeast_NGP_DDA_6h_2_201211010726	4324	1223.04	1059.11	3	HATSJGTVETLNTK		8 2 0 0	(N(N(H(H(H(H)))(H(H)(H)(H)))))	5	57.8028	51.8225	68.909	0.00449	1.41428	2.59561e-47	0	2.59561e-47	1/sp|O13898|PMT1_SCHPO	1/443
fissionyeast_NGP_DDA_6h_2_201211010726.4374.4374.3.0.dta	fissionyeast_NGP_DDA_6h_2_201211010726	4374	1236.35	1113.13	3	HATSJGTVETLNTK		9 2 0 0	(N(N(H(H(H)(H))(H(H(H))(H(H))))))	5	54.9255	40.8893	80.9925	0.0046	1.37904	1.12209e-55	0	1.12209e-55	1/sp|O13898|PMT1_SCHPO	1/443
fissionyeast_NGP_DDA_6h_2_201211010726.4399.4399.3.0.dta	fissionyeast_NGP_DDA_6h_2_201211010726	4399	1243.19	1059.11	3	HATSJGTVETLNTK		8 2 0 0	(N(N(H(H(H(H)))(H(H)(H)(H)))))	5	74.8696	76.9809	70.9488	0.00461	1.45302	5.08931e-49	0	5.08931e-49	1/sp|O13898|PMT1_SCHPO	1/443
fissionyeast_NGP_DDA_6h_2_201211010726.4451.4451.3.0.dta	fissionyeast_NGP_DDA_6h_2_201211010726	4451	1257.12	1113.13	3	HATSJGTVETLNTK		9 2 0 0	(N(N(H(H(H)(H))(H(H)(H(H(H)))))))	5	48.9757	40.6427	64.4513	0.00448	1.34308	2.20768e-44	0	2.20768e-44	1/sp|O13898|PMT1_SCHPO	1/443
fissionyeast_NGP_DDA_6h_2_201211010726.4469.4469.3.0.dta	fissionyeast_NGP_DDA_6h_2_201211010726	4469	1261.89	1059.11	3	HATSJGTVETLNTK		8 2 0 0	(N(N(H(H(H))(H(H(H))(H(H))))))	5	59.9549	54.3432	70.3765	0.00501	1.57678	2.12571e-48	0	2.12571e-48	1/sp|O13898|PMT1_SCHPO	1/443
fissionyeast_NGP_DDA_6h_2_201211010726.4523.4523.3.0.dta	fissionyeast_NGP_DDA_6h_2_201211010726	4523	1276.48	1113.13	3	HATSJGTVETLNTK		9 2 0 0	(N(N(H(H(H(H)))(H(H)(H(H)(H))))))	5	44.7933	34.8266	63.3028	0.0047	1.4078	1.86189e-43	0	1.86189e-43	1/sp|O13898|PMT1_SCHPO	1/443
fissionyeast_NGP_DDA_6h_2_201211010726.4541.4541.3.0.dta	fissionyeast_NGP_DDA_6h_2_201211010726	4541	1281.27	1059.11	3	HATSJGTVETLNTK		8 2 0 0	(N(N(H(H(H)(H))(H(H)(H(H))))))	5	71.1362	66.1527	80.3911	0.0044	1.38594	2.91789e-55	0	2.91789e-55	1/sp|O13898|PMT1_SCHPO	1/443
fissionyeast_NGP_DDA_6h_2_201211010726.4595.4595.3.0.dta	fissionyeast_NGP_DDA_6h_2_201211010726	4595	1295.9	1113.13	3	HATSJGTVETLNTK		9 2 0 0	(N(N(H(H(H)(H(H)))(H(H)(H(H))))))	5	32.2814	18.8297	57.263	0.00391	1.17049	2.85578e-39	0	2.85578e-39	1/sp|O13898|PMT1_SCHPO	1/443
fissionyeast_NGP_DDA_6h_2_201211010726.4614.4614.3.0.dta	fissionyeast_NGP_DDA_6h_2_201211010726	4614	1301.1	1059.11	3	HATSJGTVETLNTK		8 2 0 0	(N(N(H(H(H(H)))(H(H)(H)(H)))))	5	66.8722	69.7419	61.5428	0.00431	1.35665	2.05627e-42	0	2.05627e-42	1/sp|O13898|PMT1_SCHPO	1/443
fissionyeast_NGP_DDA_6h_2_201211010726.4682.4682.3.0.dta	fissionyeast_NGP_DDA_6h_2_201211010726	4682	1319.51	1059.11	3	HATSJGTVETLNTK		8 2 0 0	(N(N(H(H(H(H)))(H(H)(H)(H)))))	5	54.4947	44.1223	73.7578	0.00379	1.19415	8.85062e-51	0	8.85062e-51	1/sp|O13898|PMT1_SCHPO	1/443
fissionyeast_NGP_DDA_6h_2_201211010726.4743.4743.3.0.dta	fissionyeast_NGP_DDA_6h_2_201211010726	4743	1335.95	1208.8	3	LGNJLTR		15 2 0 0	(N(N(H(H(H(H(H(H(H))))))(H(H(H(H(H(H(H(H)))))))))))	4	37.9068	5.28483	98.4904	0.00568	1.56682	4.30906e-67	0.00660377	0.00660377	2/sp|Q9URX4|YFZB_SCHPO/sp|Q9C0Y4|AGLU_SCHPO	2/225/209
fissionyeast_NGP_DDA_6h_2_201211010726.4744.4744.3.0.dta	fissionyeast_NGP_DDA_6h_2_201211010726	4744	1336.22	1113.13	3	HATSJGTVETLNTK		9 2 0 0	(N(N(H(H(H)(H))(H(H(H(H(H))))))))	5	17.8748	6.02246	39.8863	0.00384	1.15072	1.88928e-27	0.00395257	0.00395257	1/sp|O13898|PMT1_SCHPO	1/443
fissionyeast_NGP_DDA_6h_2_201211010726.4757.4757.3.0.dta	fissionyeast_NGP_DDA_6h_2_201211010726	4757	1339.73	1059.11	3	HATSJGTVETLNTK		8 2 0 0	(N(N(H(H(H))(H(H(H(H(H))))))))	5	45.4891	34.8097	65.3223	0.00344	1.08266	4.55161e-45	0	4.55161e-45	1/sp|O13898|PMT1_SCHPO	1/443
fissionyeast_NGP_DDA_6h_2_201211010726.4822.4822.3.0.dta	fissionyeast_NGP_DDA_6h_2_201211010726	4822	1357.17	1113.13	3	HATSJGTVETLNTK		9 2 0 0	(N(N(H(H)(H(H)(H(H(H(H(H)))))))))	5	19.9366	6.54589	44.8051	0.00398	1.19117	8.30129e-31	0.00204708	0.00204708	1/sp|O13898|PMT1_SCHPO	1/443
fissionyeast_NGP_DDA_6h_2_201211010726.4834.4834.3.0.dta	fissionyeast_NGP_DDA_6h_2_201211010726	4834	1360.4	1059.11	3	HATSJGTVETLNTK		8 2 0 0	(N(N(H(H(H(H)))(H(H)(H)(H)))))	5	27.8081	14.1558	53.1623	0.00371	1.16769	1.54397e-36	0	1.54397e-36	1/sp|O13898|PMT1_SCHPO	1/443
fissionyeast_NGP_DDA_6h_2_201211010726.4915.4915.3.0.dta	fissionyeast_NGP_DDA_6h_2_201211010726	4915	1382.11	1059.11	3	HATSJGTVETLNTK		8 2 0 0	(N(N(H(H(H(H)))(H(H)(H)(H)))))	5	23.1158	16.534	35.3393	0.00398	1.25272	2.54634e-24	0	2.54634e-24	1/sp|O13898|PMT1_SCHPO	1/443
fissionyeast_NGP_DDA_6h_2_201211010726.4988.4988.3.0.dta	fissionyeast_NGP_DDA_6h_2_201211010726	4988	1401.8	1059.11	3	HATSJGTVETLNTK		8 2 0 0	(N(N(H(H(H(H)))(H(H)(H)(H)))))	5	25.8967	15.2835	45.6069	0.0041	1.2924	1.99102e-31	0	1.99102e-31	1/sp|O13898|PMT1_SCHPO	1/443
fissionyeast_NGP_DDA_6h_2_201211010726.5055.5055.3.0.dta	fissionyeast_NGP_DDA_6h_2_201211010726	5055	1420.04	1059.11	3	HATSJGTVETLNTK		8 2 0 0	(N(N(H(H(H(H)))(H(H)(H)(H)))))	5	13.4712	7.08672	25.328	0.00329	1.03637	1.6966e-17	0.00103842	0.00103842	1/sp|O13898|PMT1_SCHPO	1/443
fissionyeast_NGP_DDA_6h_2_201211010726.5165.5165.2.0.dta	fissionyeast_NGP_DDA_6h_2_201211010726	5165	1449.63	1326.54	2	LGNJLTR		9 2 0 0	(N(N(H(H(H)(H))(H(H(H))(H(H))))))	4	42.504	15.7783	92.1376	0.00302	1.14	7.1515e-63	0	7.1515e-63	2/sp|Q9URX4|YFZB_SCHPO/sp|Q9C0Y4|AGLU_SCHPO	2/225/209
fissionyeast_NGP_DDA_6h_2_201211010726.5168.5168.2.0.dta	fissionyeast_NGP_DDA_6h_2_201211010726	5168	1450.49	1344.04	2	JTSYPIK		9 2 0 0	(N(N(H(H(H)(H(H)))(H(H(H(H)))))))	1	25.4214	9.68534	54.6456	0.00359	1.33765	8.05536e-38	0.00103842	0.00103842	1/sp|O94694|YG1A_SCHPO	1/119
fissionyeast_NGP_DDA_6h_2_201211010726.5187.5187.2.0.dta	fissionyeast_NGP_DDA_6h_2_201211010726	5187	1455.52	1245.52	2	LGNJLTR		8 2 0 0	(N(N(H(H(H(H)))(H(H)(H(H))))))	4	29.8976	5.97152	74.3319	0.00351	1.41075	3.68649e-51	0.00395257	0.00395257	2/sp|Q9URX4|YFZB_SCHPO/sp|Q9C0Y4|AGLU_SCHPO	2/225/209
fissionyeast_NGP_DDA_6h_2_201211010726.5231.5231.2.0.dta	fissionyeast_NGP_DDA_6h_2_201211010726	5231	1467.64	1326.54	2	LGNJLTR		9 2 0 0	(N(N(H(H(H)(H(H)))(H(H)(H(H))))))	4	52.6079	28.4455	97.481	0.0029	1.094	1.82159e-66	0	1.82159e-66	2/sp|Q9URX4|YFZB_SCHPO/sp|Q9C0Y4|AGLU_SCHPO	2/225/209
fissionyeast_NGP_DDA_6h_2_201211010726.5255.5255.2.0.dta	fissionyeast_NGP_DDA_6h_2_201211010726	5255	1474.13	1425.07	2	JTSYPIK		10 2 0 0	(N(N(H(H(H))(H(H(H))(H(H(H(H))))))))	1	11.5419	5.93963	21.9462	0.0037	1.29757	2.8347e-15	0.00395257	0.00395257	1/sp|O94694|YG1A_SCHPO	1/119
fissionyeast_NGP_DDA_6h_2_201211010726.5264.5264.2.0.dta	fissionyeast_NGP_DDA_6h_2_201211010726	5264	1476.48	1344.04	2	JTSYPIK		9 2 0 0	(N(N(H(H)(H(H(H(H)))(H(H(H)))))))	1	56.3608	43.8066	79.6757	0.00367	1.36593	8.81607e-55	0	8.81607e-55	1/sp|O94694|YG1A_SCHPO	1/119
fissionyeast_NGP_DDA_6h_2_201211010726.5297.5297.2.0.dta	fissionyeast_NGP_DDA_6h_2_201211010726	5297	1485.33	1326.54	2	LGNJLTR		9 2 0 0	(N(N(H(H(H(H)))(H(H(H(H(H))))))))	4	52.0388	28.1769	96.3537	0.00308	1.16187	6.94585e-66	0	6.94585e-66	2/sp|Q9URX4|YFZB_SCHPO/sp|Q9C0Y4|AGLU_SCHPO	2/225/209
fissionyeast_NGP_DDA_6h_2_201211010726.5298.5298.2.0.dta	fissionyeast_NGP_DDA_6h_2_201211010726	5298	1485.61	1263.01	2	JTSYPIK		8 2 0 0	(N(N(H(H(H(H)))(H(H(H(H)))))))	1	40.1509	27.6366	63.3918	0.00371	1.46763	1.59413e-43	0	1.59413e-43	1/sp|O94694|YG1A_SCHPO	1/119
fissionyeast_NGP_DDA_6h_2_201211010726.5352.5352.2.0.dta	fissionyeast_NGP_DDA_6h_2_201211010726	5352	1500.13	1344.04	2	JTSYPIK		9 2 0 0	(N(N(H(H(H(H)))(H(H)(H(H)(H))))))	1	38.1073	22.1591	67.7253	0.00371	1.37933	1.49956e-46	0	1.49956e-46	1/sp|O94694|YG1A_SCHPO	1/119
fissionyeast_NGP_DDA_6h_2_201211010726.5363.5363.2.0.dta	fissionyeast_NGP_DDA_6h_2_201211010726	5363	1503.08	1263.01	2	JTSYPIK		8 2 0 0	(N(N(H(H(H(H)))(H(H(H(H)))))))	1	57.8044	46.0505	79.633	0.00368	1.45733	1.25067e-54	0	1.25067e-54	1/sp|O94694|YG1A_SCHPO	1/119
fissionyeast_NGP_DDA_6h_2_201211010726.5364.5364.2.0.dta	fissionyeast_NGP_DDA_6h_2_201211010726	5364	1503.35	1326.54	2	LGNJLTR		9 2 0 0	(N(N(H(H(H)(H))(H(H(H(H(H))))))))	4	40.5962	15.1078	87.932	0.00349	1.3142	1.8011e-60	0	1.8011e-60	2/sp|Q9URX4|YFZB_SCHPO/sp|Q9C0Y4|AGLU_SCHPO	2/225/209
fissionyeast_NGP_DDA_6h_2_201211010726.5428.5428.2.0.dta	fissionyeast_NGP_DDA_6h_2_201211010726	5428	1520.79	1263.01	2	JTSYPIK		8 2 0 0	(N(N(H(H(H))(H(H(H))(H(H))))))	1	49.563	37.3645	72.2175	0.00376	1.48981	7.67488e-50	0	7.67488e-50	1/sp|O94694|YG1A_SCHPO	1/119
fissionyeast_NGP_DDA_6h_2_201211010726.5440.5440.2.0.dta	fissionyeast_NGP_DDA_6h_2_201211010726	5440	1524.03	1344.04	2	JTSYPIK		9 2 0 0	(N(N(H(H(H(H)))(H(H)(H(H)(H))))))	1	19.9708	10.9208	36.7781	0.0033	1.22824	2.77539e-25	0.00103842	0.00103842	1/sp|O94694|YG1A_SCHPO	1/119
fissionyeast_NGP_DDA_6h_2_201211010726.5495.5495.2.0.dta	fissionyeast_NGP_DDA_6h_2_201211010726	5495	1538.84	1263.01	2	JTSYPIK		8 2 0 0	(N(N(H(H(H(H)))(H(H)(H)(H)))))	1	21.1677	9.50835	42.8208	0.00355	1.40664	1.88391e-29	0.00103842	0.00103842	1/sp|O94694|YG1A_SCHPO	1/119
fissionyeast_NGP_DDA_6h_2_201211010726.5532.5532.3.0.dta	fissionyeast_NGP_DDA_6h_2_201211010726	5532	1548.87	1126.46	3	HPJGTAHSLNFR		10 2 0 0	(N(N(H(H(H(H(H))))(H(H(H))(H(H))))))	3	36.7914	17.9803	71.7262	0.00535	1.58465	1.92903e-49	0	1.92903e-49	1/sp|Q9US04|GGT1_SCHPO	1/156
fissionyeast_NGP_DDA_6h_2_201211010726.5533.5533.3.0.dta	fissionyeast_NGP_DDA_6h_2_201211010726	5533	1549.15	1072.44	3	HPJGTAHSLNFR		9 2 0 0	(N(N(H(H(H(H)))(H(H(H(H(H))))))))	3	47.6193	23.4478	92.5093	0.00505	1.57104	3.71127e-63	0	3.71127e-63	1/sp|Q9US04|GGT1_SCHPO	1/156
fissionyeast_NGP_DDA_6h_2_201211010726.5571.5571.3.0.dta	fissionyeast_NGP_DDA_6h_2_201211010726	5571	1559.31	1018.42	3	HPJGTAHSLNFR		8 2 0 0	(N(N(H(H(H(H)))(H(H)(H(H))))))	3	21.5308	6.68627	49.0993	0.00436	1.42726	6.19299e-34	0.00103842	0.00103842	1/sp|Q9US04|GGT1_SCHPO	1/156
fissionyeast_NGP_DDA_6h_2_201211010726.5582.5582.4.0.dta	fissionyeast_NGP_DDA_6h_2_201211010726	5582	1562.56	764.068	4	HPJGTAHSLNFR		8 2 0 0	(N(N(H(H(H(H)))(H(H)(H)(H)))))	3	20.2027	6.03573	46.5129	0.00351	1.15117	4.83732e-32	0.00395257	0.00395257	1/sp|Q9US04|GGT1_SCHPO	1/156
fissionyeast_NGP_DDA_6h_2_201211010726.5592.5592.4.0.dta	fissionyeast_NGP_DDA_6h_2_201211010726	5592	1565.24	804.582	4	HPJGTAHSLNFR		9 2 0 0	(N(N(H(H(H)(H(H)))(H(H)(H(H))))))	3	51.2748	27.4871	95.4518	0.00392	1.21773	2.00624e-65	0	2.00624e-65	1/sp|Q9US04|GGT1_SCHPO	1/156
fissionyeast_NGP_DDA_6h_2_201211010726.5647.5647.4.0.dta	fissionyeast_NGP_DDA_6h_2_201211010726	5647	1580.12	764.068	4	HPJGTAHSLNFR		8 2 0 0	(N(N(H(H(H(H)))(H(H)(H(H))))))	3	28.3806	9.84557	62.8027	0.0039	1.27693	3.32258e-43	0.00103842	0.00103842	1/sp|Q9US04|GGT1_SCHPO	1/156
fissionyeast_NGP_DDA_6h_2_201211010726.5652.5652.3.0.dta	fissionyeast_NGP_DDA_6h_2_201211010726	5652	1581.76	1018.42	3	HPJGTAHSLNFR		8 2 0 0	(N(N(H(H(H(H)))(H(H)(H)(H)))))	3	33.9293	15.1276	68.8468	0.00488	1.59921	3.13392e-47	0	3.13392e-47	1/sp|Q9US04|GGT1_SCHPO	1/156
fissionyeast_NGP_DDA_6h_2_201211010726.7778.7778.3.0.dta	fissionyeast_NGP_DDA_6h_2_201211010726	7778	2156.59	1240.15	3	JVTNPDFDRK		13 2 0 0	(N(N(H(H(H(H(H))))(H(H(H(H(H(H(H(H)))))))))))	1	28.0247	10.4252	60.7095	0.00681	1.83051	7.00845e-42	0.00103842	0.00103842	1/sp|O60172|PPA3_SCHPO	1/324
fissionyeast_NGP_DDA_6h_2_201211010726.8028.8028.2.0.dta	fissionyeast_NGP_DDA_6h_2_201211010726	8028	2223.83	1552.12	2	EIAPGJVSK		11 2 0 0	(N(N(H(H(H(H(H(H)))))(H(H(H(H(H))))))))	6	13.0335	5.42637	27.1609	0.00417	1.34424	8.1575e-19	0.00568182	0.00568182	1/sp|O14194|GGT2_SCHPO	1/153
fissionyeast_NGP_DDA_6h_2_201211010726.8046.8046.3.0.dta	fissionyeast_NGP_DDA_6h_2_201211010726	8046	2228.73	1024.08	3	JVTNPDFDRK		9 2 0 0	(N(N(H(H(H(H(H))))(H(H(H(H)))))))	1	9.55478	5.32086	17.4178	0.00334	1.08668	4.26633e-12	0.00568182	0.00568182	1/sp|O60172|PPA3_SCHPO	1/324
fissionyeast_NGP_DDA_6h_2_201211010726.8131.8131.3.0.dta	fissionyeast_NGP_DDA_6h_2_201211010726	8131	2251.6	1024.08	3	JVTNPDFDRK		9 2 0 0	(N(N(H(H(H(H)))(H(H(H(H(H))))))))	1	32.2556	11.5092	70.7846	0.00291	0.94793	1.3457e-48	0.00103842	0.00103842	1/sp|O60172|PPA3_SCHPO	1/324
fissionyeast_NGP_DDA_6h_2_201211010726.8264.8264.2.0.dta	fissionyeast_NGP_DDA_6h_2_201211010726	8264	2287.24	1401.08	2	IITYNAJK		9 2 0 0	(N(N(H(H(H)(H(H)))(H(H)(H(H))))))	7	20.8569	6.57247	47.385	0.00412	1.47131	1.36458e-32	0.00204708	0.00204708	1/sp|O13857|PLB2_SCHPO	1/483
fissionyeast_NGP_DDA_6h_2_201211010726.8329.8329.2.0.dta	fissionyeast_NGP_DDA_6h_2_201211010726	8329	2304.65	1401.08	2	IITYNAJK		9 2 0 0	(N(N(H(H(H(H)))(H(H)(H(H)(H))))))	7	48.6103	38.3022	67.7539	0.00389	1.38849	1.34125e-46	0	1.34125e-46	1/sp|O13857|PLB2_SCHPO	1/483
fissionyeast_NGP_DDA_6h_2_201211010726.9476.9476.3.0.dta	fissionyeast_NGP_DDA_6h_2_201211010726	9476	2613.46	1043.78	3	KGVLQATJMTYGK	9,Oxidation[M];	8 2 0 0	(N(N(H(H(H(H)))(H(H)(H)(H)))))	8	44.604	31.6874	68.592	0.00532	1.7003	4.52041e-47	0	4.52041e-47	1/sp|O59866|OSTB_SCHPO	1/275
fissionyeast_NGP_DDA_6h_2_201211010726.9553.9553.3.0.dta	fissionyeast_NGP_DDA_6h_2_201211010726	9553	2634.06	1043.78	3	KGVLQATJMTYGK	9,Oxidation[M];	8 2 0 0	(N(N(H(H(H(H)))(H(H)(H)(H)))))	8	50.8333	38.057	74.5606	0.00448	1.43092	2.48634e-51	0	2.48634e-51	1/sp|O59866|OSTB_SCHPO	1/275
fissionyeast_NGP_DDA_6h_2_201211010726.9619.9619.3.0.dta	fissionyeast_NGP_DDA_6h_2_201211010726	9619	2651.77	1043.78	3	KGVLQATJMTYGK	9,Oxidation[M];	8 2 0 0	(N(N(H(H(H(H)))(H(H)(H)(H)))))	8	32.3092	15.5274	63.4753	0.00684	2.18539	1.23487e-43	0	1.23487e-43	1/sp|O59866|OSTB_SCHPO	1/275
fissionyeast_NGP_DDA_6h_2_201211010726.9696.9696.3.0.dta	fissionyeast_NGP_DDA_6h_2_201211010726	9696	2672.42	1077.12	3	INPNNVIHJSSR		9 2 0 0	(N(N(H(H(H(H)))(H(H(H(H(H))))))))	9	39.9108	17.1495	82.1816	0.00462	1.42982	1.29315e-56	0	1.29315e-56	1/sp|O94385|PO152_SCHPO	1/143
fissionyeast_NGP_DDA_6h_2_201211010726.9740.9740.3.0.dta	fissionyeast_NGP_DDA_6h_2_201211010726	9740	2684.23	1023.1	3	INPNNVIHJSSR		8 2 0 0	(N(N(H(H)(H(H(H))(H(H(H)))))))	9	34.7989	10.0748	80.715	0.00292	0.95257	1.75165e-55	0.00103842	0.00103842	1/sp|O94385|PO152_SCHPO	1/143
fissionyeast_NGP_DDA_6h_2_201211010726.9805.9805.3.0.dta	fissionyeast_NGP_DDA_6h_2_201211010726	9805	2701.82	1023.1	3	INPNNVIHJSSR		8 2 0 0	(N(N(H(H(H(H)))(H(H)(H)(H)))))	9	51.1059	26.3918	97.0037	0.00323	1.05331	3.65437e-66	0	3.65437e-66	1/sp|O94385|PO152_SCHPO	1/143
fissionyeast_NGP_DDA_6h_2_201211010726.9871.9871.3.0.dta	fissionyeast_NGP_DDA_6h_2_201211010726	9871	2719.54	1023.1	3	INPNNVIHJSSR		8 2 0 0	(N(N(H(H(H(H)))(H(H)(H)(H)))))	9	42.153	16.4903	89.8122	0.00328	1.06896	2.11755e-61	0	2.11755e-61	1/sp|O94385|PO152_SCHPO	1/143
fissionyeast_NGP_DDA_6h_2_201211010726.9948.9948.2.0.dta	fissionyeast_NGP_DDA_6h_2_201211010726	9948	2740.22	1328.51	2	JVTDDDFK		8 2 0 0	(N(N(H(H(H(H)))(H(H)(H(H))))))	1	42.486	34.7896	56.7793	0.00328	1.23373	5.0786e-39	0	5.0786e-39	1/sp|O94680|PDAT_SCHPO	1/438
fissionyeast_NGP_DDA_6h_2_201211010726.10047.10047.2.0.dta	fissionyeast_NGP_DDA_6h_2_201211010726	10047	2766.92	1328.51	2	JVTDDDFK		8 2 0 0	(N(N(H(H(H(H)))(H(H(H(H)))))))	1	13.9214	10.9221	19.4915	0.00303	1.14186	1.75549e-13	0.00103842	0.00103842	1/sp|O94680|PDAT_SCHPO	1/438
fissionyeast_NGP_DDA_6h_2_201211010726.10355.10355.3.0.dta	fissionyeast_NGP_DDA_6h_2_201211010726	10355	2850.06	1360.19	3	VHLECFGSSSSNJK	5,Carbamidomethyl[C];	13 2 0 0	(N(N(H(H(H(H(H))))(H(H(H(H(H(H(H(H)))))))))))	13	25.68	7.15729	60.0794	0.00503	1.23368	2.49899e-41	0.00103842	0.00103842	1/sp|O13912|YDW6_SCHPO	1/256
fissionyeast_NGP_DDA_6h_2_201211010726.10366.10366.2.0.dta	fissionyeast_NGP_DDA_6h_2_201211010726	10366	2853.02	1492.6	2	VQASJWTGTR		9 2 0 0	(N(N(H(H(H)(H))(H(H)(H(H(H)))))))	5	29.2671	14.8404	56.0597	0.00271	0.90757	1.58428e-38	0	1.58428e-38	1/sp|Q9USK8|AGS1_SCHPO	1/907
fissionyeast_NGP_DDA_6h_2_201211010726.10389.10389.3.0.dta	fissionyeast_NGP_DDA_6h_2_201211010726	10389	2859.25	1030.78	3	JVSKEPPSVIR		9 2 0 0	(N(N(H(H(H(H)))(H(H(H(H(H))))))))	1	27.017	9.15857	60.1825	0.00371	1.20031	2.0957e-41	0.00103842	0.00103842	1/sp|Q9P7D0|YOFJ_SCHPO	1/133
fissionyeast_NGP_DDA_6h_2_201211010726.10453.10453.3.0.dta	fissionyeast_NGP_DDA_6h_2_201211010726	10453	2876.34	1030.78	3	JVSKEPPSVIR		9 2 0 0	(N(N(H(H(H)(H(H)))(H(H)(H(H))))))	1	26.5537	9.73368	57.791	0.00334	1.08188	1.24357e-39	0.00103842	0.00103842	1/sp|Q9P7D0|YOFJ_SCHPO	1/133
fissionyeast_NGP_DDA_6h_2_201211010726.10541.10541.2.0.dta	fissionyeast_NGP_DDA_6h_2_201211010726	10541	2900.15	1617.63	2	JLTFAR		13 2 0 0	(N(N(H(H(H(H(H))))(H(H(H(H(H(H(H(H)))))))))))	1	31.8486	7.54612	76.9817	0.00302	0.93519	8.38534e-53	0.00103842	0.00103842	1/sp|O60123|KEX1_SCHPO	1/416
fissionyeast_NGP_DDA_6h_2_201211010726.10583.10583.2.0.dta	fissionyeast_NGP_DDA_6h_2_201211010726	10583	2911.48	1573.63	2	VQASJWTGTR		10 2 0 0	(N(N(H(H(H(H(H))))(H(H)(H(H(H)))))))	5	36.9212	17.4668	73.0508	0.00335	1.06442	3.42951e-50	0	3.42951e-50	1/sp|Q9USK8|AGS1_SCHPO	1/907
fissionyeast_NGP_DDA_6h_2_201211010726.10589.10589.2.0.dta	fissionyeast_NGP_DDA_6h_2_201211010726	10589	2913.19	1247.48	2	JVTDDDFK		7 2 0 0	(N(N(H(H(H(H)))(H(H(H))))))	1	11.146	5.06868	22.4324	0.00512	2.05466	1.25539e-15	0.00831025	0.00831025	1/sp|O94680|PDAT_SCHPO	1/438
fissionyeast_NGP_DDA_6h_2_201211010726.10617.10617.3.0.dta	fissionyeast_NGP_DDA_6h_2_201211010726	10617	2920.62	1049.42	3	VQASJWTGTR		10 2 0 0	(N(N(H(H(H))(H(H(H(H)))(H(H(H)))))))	5	20.3379	6.49171	46.0523	0.0033	1.05012	7.89855e-32	0.00204708	0.00204708	1/sp|Q9USK8|AGS1_SCHPO	1/907
fissionyeast_NGP_DDA_6h_2_201211010726.10682.10682.2.0.dta	fissionyeast_NGP_DDA_6h_2_201211010726	10682	2938.01	1455.57	2	JLTFAR		11 2 0 0	(N(N(H(H(H)(H(H(H))))(H(H)(H(H(H)))))))	1	35.1915	11.2401	79.6727	0.00372	1.2788	1.06168e-54	0.00103842	0.00103842	1/sp|O60123|KEX1_SCHPO	1/416
fissionyeast_NGP_DDA_6h_2_201211010726.10747.10747.2.0.dta	fissionyeast_NGP_DDA_6h_2_201211010726	10747	2955.59	1455.58	2	JLTFAR		11 2 0 0	(N(N(H(H(H(H(H))))(H(H)(H(H(H(H))))))))	1	33.3093	10.9083	74.9112	0.00379	1.30354	1.73837e-51	0.00103842	0.00103842	1/sp|O60123|KEX1_SCHPO	1/416
fissionyeast_NGP_DDA_6h_2_201211010726.11604.11604.3.0.dta	fissionyeast_NGP_DDA_6h_2_201211010726	11604	3186.23	1011.43	3	NNIJISHLSR		9 2 0 0	(N(N(H(H(H)(H(H)))(H(H)(H(H))))))	4	21.5222	5.47397	51.3261	0.0035	1.15273	1.91533e-35	0.00568182	0.00568182	1/sp|O94472|PBN1_SCHPO	1/56
fissionyeast_NGP_DDA_6h_2_201211010726.11743.11743.3.0.dta	fissionyeast_NGP_DDA_6h_2_201211010726	11743	3223.49	1043.78	3	KGVLQATJMTYGK	9,Oxidation[M];	8 2 0 0	(N(N(H(H(H(H)))(H(H)(H)(H)))))	8	20.3668	6.85213	45.4656	0.00328	1.04936	2.45806e-31	0.00103842	0.00103842	1/sp|O59866|OSTB_SCHPO	1/275
fissionyeast_NGP_DDA_6h_2_201211010726.11820.11820.3.0.dta	fissionyeast_NGP_DDA_6h_2_201211010726	11820	3244.13	1043.78	3	KGVLQATJMTYGK	9,Oxidation[M];	8 2 0 0	(N(N(H(H(H(H)))(H(H)(H)(H)))))	8	23.0526	14.7518	38.4684	0.00309	0.98609	1.43231e-26	0	1.43231e-26	1/sp|O59866|OSTB_SCHPO	1/275
fissionyeast_NGP_DDA_6h_2_201211010726.11885.11885.3.0.dta	fissionyeast_NGP_DDA_6h_2_201211010726	11885	3261.49	1335.86	3	VYAVJASLNHDK		14 2 0 0	(N(N(H(H(H(H(H(H)))))(H(H(H))(H(H(H(H(H)))))))))	5	45.6688	24.138	85.6545	0.00539	1.34667	1.36409e-58	0	1.36409e-58	1/sp|Q9USU5|GAS2_SCHPO	1/90
fissionyeast_NGP_DDA_6h_2_201211010726.11951.11951.3.0.dta	fissionyeast_NGP_DDA_6h_2_201211010726	11951	3279.51	1335.86	3	VYAVJASLNHDK		14 2 0 0	(N(N(H(H(H(H(H(H)))))(H(H(H))(H(H(H(H(H)))))))))	5	58.2504	39.2805	93.4801	0.00565	1.41108	6.46821e-64	0	6.46821e-64	1/sp|Q9USU5|GAS2_SCHPO	1/90
fissionyeast_NGP_DDA_6h_2_201211010726.11974.11974.3.0.dta	fissionyeast_NGP_DDA_6h_2_201211010726	11974	3285.75	1544.26	3	JYSEDASTSLHGQTAGR		15 2 0 0	(N(N(H(H(H(H(H(H)))))(H(H(H(H(H(H(H(H(H))))))))))))	1	25.3277	31.6955	13.5017	0.00592	1.27879	1.03161e-09	0	1.03161e-09	1/sp|Q9USK8|AGS1_SCHPO	1/785
fissionyeast_NGP_DDA_6h_2_201211010726.11975.11975.3.0.dta	fissionyeast_NGP_DDA_6h_2_201211010726	11975	3286.03	1490.24	3	JYSEDASTSLHGQTAGR		14 2 0 0	(N(N(H(H(H(H(H(H)))))(H(H(H))(H(H(H(H(H)))))))))	1	45.0149	50.7404	34.3818	0.00567	1.26865	1.08379e-23	0	1.08379e-23	1/sp|Q9USK8|AGS1_SCHPO	1/785
fissionyeast_NGP_DDA_6h_2_201211010726.11983.11983.3.0.dta	fissionyeast_NGP_DDA_6h_2_201211010726	11983	3288.1	1043.78	3	KGVLQATJMTYGK	9,Oxidation[M];	8 2 0 0	(N(N(H(H(H(H)))(H(H)(H)(H)))))	8	28.728	14.2511	55.6137	0.0028	0.89502	2.62528e-38	0	2.62528e-38	1/sp|O59866|OSTB_SCHPO	1/275
fissionyeast_NGP_DDA_6h_2_201211010726.12005.12005.3.0.dta	fissionyeast_NGP_DDA_6h_2_201211010726	12005	3294.16	1281.85	3	VYAVJASLNHDK		13 2 0 0	(N(N(H(H(H(H(H))))(H(H(H(H(H(H(H(H)))))))))))	5	72.7312	53.5389	108.374	0.00546	1.42126	2.97778e-73	0	2.97778e-73	1/sp|Q9USU5|GAS2_SCHPO	1/90
fissionyeast_NGP_DDA_6h_2_201211010726.12015.12015.3.0.dta	fissionyeast_NGP_DDA_6h_2_201211010726	12015	3296.93	1436.22	3	JYSEDASTSLHGQTAGR		13 2 0 0	(N(N(H(H(H(H(H(H)))))(H(H(H(H(H(H(H))))))))))	1	18.2922	20.0119	15.0984	0.00645	1.49806	1.14656e-10	0	1.14656e-10	1/sp|Q9USK8|AGS1_SCHPO	1/785
fissionyeast_NGP_DDA_6h_2_201211010726.12026.12026.3.1.dta	fissionyeast_NGP_DDA_6h_2_201211010726	12026	3299.9	1294.83	3	WTPVSTJSTSK		14 2 0 0	(N(N(H(H(H(H(H(H(H))))))(H(H(H(H(H(H(H))))))))))	7	9.28704	5.39786	16.5098	-0.0092	-2.37059	1.78813e-11	0.00568182	0.00568182	1/sp|O13968|YE48_SCHPO	1/555
fissionyeast_NGP_DDA_6h_2_201211010726.12040.12040.3.0.dta	fissionyeast_NGP_DDA_6h_2_201211010726	12040	3303.73	1240.82	3	WTPVSTJSTSK		13 2 0 0	(N(N(H(H(H(H(H))))(H(H(H(H(H(H(H(H)))))))))))	7	38.8101	20.1593	73.4473	0.00542	1.45779	1.36237e-50	0	1.36237e-50	1/sp|O13968|YE48_SCHPO	1/555
fissionyeast_NGP_DDA_6h_2_201211010726.12047.12047.3.0.dta	fissionyeast_NGP_DDA_6h_2_201211010726	12047	3305.52	1382.21	3	JYSEDASTSLHGQTAGR		12 2 0 0	(N(N(H(H(H(H(H(H)))))(H(H(H))(H(H(H)))))))	1	33.3442	27.2311	44.6969	0.00441	1.06285	9.87535e-31	0	9.87535e-31	1/sp|Q9USK8|AGS1_SCHPO	1/785
fissionyeast_NGP_DDA_6h_2_201211010726.12059.12059.3.0.dta	fissionyeast_NGP_DDA_6h_2_201211010726	12059	3308.76	1043.78	3	KGVLQATJMTYGK	9,Oxidation[M];	8 2 0 0	(N(N(H(H(H(H)))(H(H)(H)(H)))))	8	34.8673	20.3239	61.8766	0.00286	0.91419	1.14514e-42	0	1.14514e-42	1/sp|O59866|OSTB_SCHPO	1/275
fissionyeast_NGP_DDA_6h_2_201211010726.12060.12060.3.0.dta	fissionyeast_NGP_DDA_6h_2_201211010726	12060	3309.08	1186.8	3	WTPVSTJSTSK		12 2 0 0	(N(N(H(H(H(H(H))))(H(H(H(H)))(H(H(H)))))))	7	16.188	5.78382	35.51	-0.00084	-0.23717	2.23599e-24	0.00486381	0.00486381	1/sp|O13968|YE48_SCHPO	1/555
fissionyeast_NGP_DDA_6h_2_201211010726.12093.12093.3.0.dta	fissionyeast_NGP_DDA_6h_2_201211010726	12093	3317.94	1490.24	3	JYSEDASTSLHGQTAGR		14 2 0 0	(N(N(H(H(H(H(H(H(H))))))(H(H(H(H(H(H(H))))))))))	1	14.5914	17.8463	8.54659	0.00485	1.0847	2.8955e-06	0	2.8955e-06	1/sp|Q9USK8|AGS1_SCHPO	1/785
fissionyeast_NGP_DDA_6h_2_201211010726.12094.12094.3.0.dta	fissionyeast_NGP_DDA_6h_2_201211010726	12094	3318.22	1328.19	3	JYSEDASTSLHGQTAGR		11 2 0 0	(N(N(H(H(H(H)))(H(H(H(H)))(H(H(H)))))))	1	20.5009	15.4564	29.8692	0.00367	0.9214	1.48962e-20	0	1.48962e-20	1/sp|Q9USK8|AGS1_SCHPO	1/785
fissionyeast_NGP_DDA_6h_2_201211010726.12124.12124.3.0.dta	fissionyeast_NGP_DDA_6h_2_201211010726	12124	3326.4	1043.78	3	KGVLQATJMTYGK	9,Oxidation[M];	8 2 0 0	(N(N(H(H(H(H)))(H(H)(H(H))))))	8	30.5157	16.0902	57.3058	0.003	0.95829	2.50916e-39	0	2.50916e-39	1/sp|O59866|OSTB_SCHPO	1/275
fissionyeast_NGP_DDA_6h_2_201211010726.12135.12135.3.0.dta	fissionyeast_NGP_DDA_6h_2_201211010726	12135	3329.35	1382.21	3	JYSEDASTSLHGQTAGR		12 2 0 0	(N(N(H(H(H(H(H))))(H(H(H(H)))(H(H(H)))))))	1	37.3049	37.6432	36.6765	0.00547	1.31908	2.98547e-25	0	2.98547e-25	1/sp|Q9USK8|AGS1_SCHPO	1/785
fissionyeast_NGP_DDA_6h_2_201211010726.12146.12146.3.0.dta	fissionyeast_NGP_DDA_6h_2_201211010726	12146	3332.32	1436.22	3	JYSEDASTSLHGQTAGR		13 2 0 0	(N(N(H(H(H(H(H(H)))))(H(H(H(H)))(H(H(H)))))))	1	34.0985	31.063	39.7358	0.00617	1.43189	2.77648e-27	0	2.77648e-27	1/sp|Q9USK8|AGS1_SCHPO	1/785
fissionyeast_NGP_DDA_6h_2_201211010726.12157.12157.3.0.dta	fissionyeast_NGP_DDA_6h_2_201211010726	12157	3335.29	1240.82	3	WTPVSTJSTSK		13 2 0 0	(N(N(H(H(H(H(H))))(H(H(H(H(H(H(H(H)))))))))))	7	43.647	25.8657	76.6694	0.00583	1.56826	1.01564e-52	0	1.01564e-52	1/sp|O13968|YE48_SCHPO	1/555
fissionyeast_NGP_DDA_6h_2_201211010726.12168.12168.3.0.dta	fissionyeast_NGP_DDA_6h_2_201211010726	12168	3338.25	1281.85	3	VYAVJASLNHDK		13 2 0 0	(N(N(H(H(H(H(H(H)))))(H(H)(H(H(H(H(H)))))))))	5	17.8541	4.91014	41.8927	0.00457	1.18944	6.66083e-29	0.0099728	0.0099728	1/sp|Q9USU5|GAS2_SCHPO	1/90
fissionyeast_NGP_DDA_6h_2_201211010726.12170.12170.3.0.dta	fissionyeast_NGP_DDA_6h_2_201211010726	12170	3338.85	1328.19	3	JYSEDASTSLHGQTAGR		11 2 0 0	(N(N(H(H(H(H(H))))(H(H(H))(H(H(H)))))))	1	30.9325	34.6311	24.0637	0.0051	1.28147	1.25298e-16	0	1.25298e-16	1/sp|Q9USK8|AGS1_SCHPO	1/785
fissionyeast_NGP_DDA_6h_2_201211010726.12191.12191.3.0.dta	fissionyeast_NGP_DDA_6h_2_201211010726	12191	3344.42	1043.78	3	KGVLQATJMTYGK	9,Oxidation[M];	8 2 0 0	(N(N(H(H(H(H)))(H(H)(H)(H)))))	8	22.1806	8.93698	46.7758	0.00377	1.20563	3.14476e-32	0.00103842	0.00103842	1/sp|O59866|OSTB_SCHPO	1/275
fissionyeast_NGP_DDA_6h_2_201211010726.12201.12201.3.0.dta	fissionyeast_NGP_DDA_6h_2_201211010726	12201	3347.1	1132.78	3	WTPVSTJSTSK		11 2 0 0	(N(N(H(H(H(H(H))))(H(H)(H(H(H(H))))))))	7	39.9045	20.9115	75.1771	0.00389	1.14609	8.38342e-52	0	8.38342e-52	1/sp|O13968|YE48_SCHPO	1/555
fissionyeast_NGP_DDA_6h_2_201211010726.12212.12212.2.0.dta	fissionyeast_NGP_DDA_6h_2_201211010726	12212	3350.05	1698.67	2	WTPVSTJSTSK		11 2 0 0	(N(N(H(H(H)(H))(H(H(H(H(H(H(H))))))))))	7	17.6309	7.60641	36.2479	0.00305	0.89876	5.2085e-25	0.00103842	0.00103842	1/sp|O13968|YE48_SCHPO	1/555
fissionyeast_NGP_DDA_6h_2_201211010726.12234.12234.3.0.dta	fissionyeast_NGP_DDA_6h_2_201211010726	12234	3355.95	1186.8	3	WTPVSTJSTSK		12 2 0 0	(N(N(H(H(H(H(H))))(H(H(H(H)))(H(H(H)))))))	7	17.9217	6.00265	40.057	0.00293	0.82427	1.45951e-27	0.00395257	0.00395257	1/sp|O13968|YE48_SCHPO	1/555
fissionyeast_NGP_DDA_6h_2_201211010726.12238.12238.3.0.dta	fissionyeast_NGP_DDA_6h_2_201211010726	12238	3357.11	1274.17	3	JYSEDASTSLHGQTAGR		10 2 0 0	(N(N(H(H(H(H(H))))(H(H(H))(H(H))))))	1	15.428	16.8524	12.7826	0.0072	1.88534	4.03274e-09	0	4.03274e-09	1/sp|Q9USK8|AGS1_SCHPO	1/785
fissionyeast_NGP_DDA_6h_2_201211010726.12249.12249.3.0.dta	fissionyeast_NGP_DDA_6h_2_201211010726	12249	3360.07	1328.19	3	JYSEDASTSLHGQTAGR		11 2 0 0	(N(N(H(H(H(H(H))))(H(H(H(H(H(H)))))))))	1	14.3939	19.9382	4.09738	0.00542	1.36131	0.00121621	0	0.00121621	1/sp|Q9USK8|AGS1_SCHPO	1/785
fissionyeast_NGP_DDA_6h_2_201211010726.12250.12250.3.0.dta	fissionyeast_NGP_DDA_6h_2_201211010726	12250	3360.34	1119.79	3	VYAVJASLNHDK		10 2 0 0	(N(N(H(H(H(H(H))))(H(H)(H(H(H)))))))	5	16.0794	6.02746	34.7473	0.00416	1.23964	8.37456e-24	0.00395257	0.00395257	1/sp|Q9USU5|GAS2_SCHPO	1/90
fissionyeast_NGP_DDA_6h_2_201211010726.12267.12267.3.0.dta	fissionyeast_NGP_DDA_6h_2_201211010726	12267	3364.81	1043.78	3	KGVLQATJMTYGK	9,Oxidation[M];	8 2 0 0	(N(N(H(H(H(H)))(H(H)(H)(H)))))	8	16.2966	7.0816	33.4101	0.00378	1.20754	5.26388e-23	0.00103842	0.00103842	1/sp|O59866|OSTB_SCHPO	1/275
fissionyeast_NGP_DDA_6h_2_201211010726.12336.12336.3.0.dta	fissionyeast_NGP_DDA_6h_2_201211010726	12336	3383.79	1220.15	3	JYSEDASTSLHGQTAGR		9 2 0 0	(N(N(H(H(H)(H))(H(H(H(H(H))))))))	1	24.3763	26.2057	20.9788	0.00632	1.72761	1.59355e-14	0	1.59355e-14	1/sp|Q9USK8|AGS1_SCHPO	1/785
fissionyeast_NGP_DDA_6h_2_201211010726.12337.12337.3.0.dta	fissionyeast_NGP_DDA_6h_2_201211010726	12337	3384.06	1043.78	3	KGVLQATJMTYGK	9,Oxidation[M];	8 2 0 0	(N(N(H(H(H(H)))(H(H)(H(H))))))	8	14.5609	5.87277	30.696	0.00334	1.06758	3.48131e-21	0.00395257	0.00395257	1/sp|O59866|OSTB_SCHPO	1/275
fissionyeast_NGP_DDA_6h_2_201211010726.12377.12377.3.0.dta	fissionyeast_NGP_DDA_6h_2_201211010726	12377	3394.69	1065.78	3	VYAVJASLNHDK		9 2 0 0	(N(N(H(H(H)(H(H)))(H(H(H(H)))))))	5	36.3708	18.9341	68.7531	0.00404	1.26478	3.73924e-47	0	3.73924e-47	1/sp|Q9USU5|GAS2_SCHPO	1/90
fissionyeast_NGP_DDA_6h_2_201211010726.12435.12435.3.0.dta	fissionyeast_NGP_DDA_6h_2_201211010726	12435	3410.32	1043.78	3	KGVLQATJMTYGK	9,Oxidation[M];	8 2 0 0	(N(N(H(H(H(H)))(H(H(H(H)))))))	8	9.19445	4.96625	17.0468	0.00404	1.28999	7.34698e-12	0.00914077	0.00914077	1/sp|O59866|OSTB_SCHPO	1/275
fissionyeast_NGP_DDA_6h_2_201211010726.12443.12443.3.0.dta	fissionyeast_NGP_DDA_6h_2_201211010726	12443	3412.39	1065.78	3	VYAVJASLNHDK		9 2 0 0	(N(N(H(H(H)(H(H)))(H(H)(H(H))))))	5	64.0579	52.2832	85.9252	0.00377	1.18122	6.55712e-59	0	6.55712e-59	1/sp|Q9USU5|GAS2_SCHPO	1/90
fissionyeast_NGP_DDA_6h_2_201211010726.12510.12510.3.0.dta	fissionyeast_NGP_DDA_6h_2_201211010726	12510	3430.41	1043.78	3	KGVLQATJMTYGK	9,Oxidation[M];	8 2 0 0	(N(N(H(H(H(H)))(H(H(H(H)))))))	8	15.3335	4.87499	34.7566	0.00481	1.53637	7.99143e-24	0.0099728	0.0099728	1/sp|O59866|OSTB_SCHPO	1/275
fissionyeast_NGP_DDA_6h_2_201211010726.12522.12522.3.0.dta	fissionyeast_NGP_DDA_6h_2_201211010726	12522	3433.69	1065.78	3	VYAVJASLNHDK		9 2 0 0	(N(N(H(H)(H(H)(H(H(H(H(H)))))))))	5	25.7126	11.5566	52.0024	0.00356	1.11456	6.7434e-36	0.00103842	0.00103842	1/sp|Q9USU5|GAS2_SCHPO	1/90
fissionyeast_NGP_DDA_6h_2_201211010726.12575.12575.3.0.dta	fissionyeast_NGP_DDA_6h_2_201211010726	12575	3447.91	1346.89	3	RSEVTPJTSLAQCPK	13,Carbamidomethyl[C];	12 2 0 0	(N(N(H(H)(H(H(H(H(H))))(H(H(H(H(H)))))))))	7	34.512	16.7694	67.4626	0.00533	1.32076	2.73999e-46	0	2.73999e-46	1/sp|Q9C0Y2|YKL1_SCHPO	1/44
fissionyeast_NGP_DDA_6h_2_201211010726.12597.12597.3.0.dta	fissionyeast_NGP_DDA_6h_2_201211010726	12597	3453.84	1466.91	3	VVGTJATYVGEK		17 2 0 0	(N(N(H(H(H(H(H)))(H(H(H))))(H(H(H(H(H(H(H(H(H))))))))))))	5	37.7669	22.8965	65.3834	0.00538	1.22352	3.9079e-45	0	3.9079e-45	3/sp|P0CU13|YI46_SCHPO/sp|Q9P7U4|YI75_SCHPO/sp|P0CU12|YHEF_SCHPO	3/45/46/45
fissionyeast_NGP_DDA_6h_2_201211010726.12601.12601.2.1.dta	fissionyeast_NGP_DDA_6h_2_201211010726	12601	3455	1455.59	2	WTPVSTJSTSK		8 2 0 0	(N(N(H(H(H(H)))(H(H)(H(H))))))	7	7.61967	5.03404	12.4216	0.0015	0.51433	6.57283e-09	0.00914077	0.00914077	1/sp|O13968|YE48_SCHPO	1/555
fissionyeast_NGP_DDA_6h_2_201211010726.12633.12633.3.0.dta	fissionyeast_NGP_DDA_6h_2_201211010726	12633	3463.61	1400.9	3	RSEVTPJTSLAQCPK	13,Carbamidomethyl[C];	13 2 0 0	(N(N(H(H(H(H(H(H)))))(H(H)(H(H(H(H(H)))))))))	7	18.4566	10.4534	33.3197	0.00657	1.56489	5.92381e-23	0.00103842	0.00103842	1/sp|Q9C0Y2|YKL1_SCHPO	1/44
fissionyeast_NGP_DDA_6h_2_201211010726.12675.12675.2.0.dta	fissionyeast_NGP_DDA_6h_2_201211010726	12675	3474.84	1455.59	2	WTPVSTJSTSK		8 2 0 0	(N(N(H(H(H(H)))(H(H)(H(H))))))	7	17.0606	8.32058	33.292	0.00366	1.25724	6.61324e-23	0.00103842	0.00103842	1/sp|O13968|YE48_SCHPO	1/555
fissionyeast_NGP_DDA_6h_2_201211010726.12719.12719.3.0.dta	fissionyeast_NGP_DDA_6h_2_201211010726	12719	3487.29	1400.9	3	RSEVTPJTSLAQCPK	13,Carbamidomethyl[C];	13 2 0 0	(N(N(H(H(H(H(H(H)))))(H(H(H(H(H(H(H))))))))))	7	8.01027	9.62162	5.01777	0.007	1.6663	0.000314052	0.00103842	0.00135247	1/sp|Q9C0Y2|YKL1_SCHPO	1/44
fissionyeast_NGP_DDA_6h_2_201211010726.12759.12759.3.0.dta	fissionyeast_NGP_DDA_6h_2_201211010726	12759	3498.07	1466.91	3	VVGTJATYVGEK		17 2 0 0	(N(N(H(H(H(H(H(H(H))))))(H(H(H(H)))(H(H(H(H(H(H))))))))))	5	12.3425	6.92285	22.4075	0.00533	1.21261	1.32453e-15	0.00103842	0.00103842	3/sp|P0CU13|YI46_SCHPO/sp|Q9P7U4|YI75_SCHPO/sp|P0CU12|YHEF_SCHPO	3/45/46/45
fissionyeast_NGP_DDA_6h_2_201211010726.12792.12792.3.0.dta	fissionyeast_NGP_DDA_6h_2_201211010726	12792	3506.9	1358.87	3	VVGTJATYVGEK		15 2 0 0	(N(N(H(H(H(H(H))))(H(H(H(H)))(H(H(H(H(H(H))))))))))	5	34.7816	19.2476	63.6304	0.00757	1.8573	8.36274e-44	0	8.36274e-44	3/sp|P0CU13|YI46_SCHPO/sp|Q9P7U4|YI75_SCHPO/sp|P0CU12|YHEF_SCHPO	3/45/46/45
fissionyeast_NGP_DDA_6h_2_201211010726.12859.12859.3.0.dta	fissionyeast_NGP_DDA_6h_2_201211010726	12859	3524.85	1358.87	3	VVGTJATYVGEK		15 2 0 0	(N(N(H(H(H(H(H))))(H(H(H(H(H))))(H(H(H(H(H)))))))))	5	75.9988	63.5138	99.1852	0.00591	1.45015	9.78662e-68	0	9.78662e-68	3/sp|P0CU13|YI46_SCHPO/sp|Q9P7U4|YI75_SCHPO/sp|P0CU12|YHEF_SCHPO	3/45/46/45
fissionyeast_NGP_DDA_6h_2_201211010726.12891.12891.3.0.dta	fissionyeast_NGP_DDA_6h_2_201211010726	12891	3533.4	1304.85	3	VVGTJATYVGEK		14 2 0 0	(N(N(H(H(H(H(H(H)))))(H(H(H))(H(H(H(H(H)))))))))	5	61.2622	44.2976	92.7679	0.00446	1.14049	2.09367e-63	0	2.09367e-63	3/sp|P0CU13|YI46_SCHPO/sp|Q9P7U4|YI75_SCHPO/sp|P0CU12|YHEF_SCHPO	3/45/46/45
fissionyeast_NGP_DDA_6h_2_201211010726.12894.12894.3.0.dta	fissionyeast_NGP_DDA_6h_2_201211010726	12894	3534.28	1238.85	3	RSEVTPJTSLAQCPK	13,Carbamidomethyl[C];	10 2 0 0	(N(N(H(H)(H(H(H))(H(H(H(H(H)))))))))	7	20.8327	13.2411	34.9313	0.00272	0.73305	5.89274e-24	0.00103842	0.00103842	1/sp|Q9C0Y2|YKL1_SCHPO	1/44
fissionyeast_NGP_DDA_6h_2_201211010726.12924.12924.3.0.dta	fissionyeast_NGP_DDA_6h_2_201211010726	12924	3542.04	1412.89	3	VVGTJATYVGEK		16 2 0 0	(N(N(H(H(H(H(H(H(H(H)))))))(H(H(H))(H(H(H(H(H)))))))))	5	35.0211	22.3276	58.5947	0.00536	1.26523	2.589e-40	0	2.589e-40	3/sp|P0CU13|YI46_SCHPO/sp|Q9P7U4|YI75_SCHPO/sp|P0CU12|YHEF_SCHPO	3/45/46/45
fissionyeast_NGP_DDA_6h_2_201211010726.12935.12935.3.0.dta	fissionyeast_NGP_DDA_6h_2_201211010726	12935	3544.98	1358.87	3	VVGTJATYVGEK		15 2 0 0	(N(N(H(H(H(H(H(H)))))(H(H(H(H(H))))(H(H(H(H))))))))	5	78.3024	67.4854	98.3911	0.00584	1.43395	5.98316e-67	0	5.98316e-67	3/sp|P0CU13|YI46_SCHPO/sp|Q9P7U4|YI75_SCHPO/sp|P0CU12|YHEF_SCHPO	3/45/46/45
fissionyeast_NGP_DDA_6h_2_201211010726.12971.12971.3.0.dta	fissionyeast_NGP_DDA_6h_2_201211010726	12971	3554.68	1250.84	3	VVGTJATYVGEK		13 2 0 0	(N(N(H(H(H(H(H(H)))))(H(H)(H(H(H(H(H)))))))))	5	20.1437	11.0075	37.1109	0.00605	1.61276	1.25372e-25	0.00103842	0.00103842	3/sp|P0CU13|YI46_SCHPO/sp|Q9P7U4|YI75_SCHPO/sp|P0CU12|YHEF_SCHPO	3/45/46/45
fissionyeast_NGP_DDA_6h_2_201211010726.12991.12991.3.0.dta	fissionyeast_NGP_DDA_6h_2_201211010726	12991	3559.98	1412.89	3	VVGTJATYVGEK		16 2 0 0	(N(N(H(H(H(H(H(H(H(H)))))))(H(H(H))(H(H(H(H(H)))))))))	5	28.5077	18.1441	47.7543	0.00689	1.62566	6.42322e-33	0	6.42322e-33	3/sp|P0CU13|YI46_SCHPO/sp|Q9P7U4|YI75_SCHPO/sp|P0CU12|YHEF_SCHPO	3/45/46/45
fissionyeast_NGP_DDA_6h_2_201211010726.13046.13046.3.0.dta	fissionyeast_NGP_DDA_6h_2_201211010726	13046	3574.69	1358.87	3	VVGTJATYVGEK		15 2 0 0	(N(N(H(H(H(H(H))))(H(H(H(H)))(H(H(H(H(H(H))))))))))	5	25.7319	18.672	38.8429	0.00454	1.11441	1.09483e-26	0	1.09483e-26	3/sp|P0CU13|YI46_SCHPO/sp|Q9P7U4|YI75_SCHPO/sp|P0CU12|YHEF_SCHPO	3/45/46/45
fissionyeast_NGP_DDA_6h_2_201211010726.13067.13067.3.0.dta	fissionyeast_NGP_DDA_6h_2_201211010726	13067	3580.28	1250.84	3	VVGTJATYVGEK		13 2 0 0	(N(N(H(H(H(H))(H(H(H))))(H(H(H(H(H(H)))))))))	5	85.6626	81.1714	94.0035	0.00628	1.67355	2.32607e-64	0	2.32607e-64	3/sp|P0CU13|YI46_SCHPO/sp|Q9P7U4|YI75_SCHPO/sp|P0CU12|YHEF_SCHPO	3/45/46/45
fissionyeast_NGP_DDA_6h_2_201211010726.13080.13080.3.0.dta	fissionyeast_NGP_DDA_6h_2_201211010726	13080	3583.81	1412.89	3	VVGTJATYVGEK		16 2 0 0	(N(N(H(H(H(H(H(H(H(H)))))))(H(H(H))(H(H(H(H(H)))))))))	5	10.9891	5.35889	21.4453	0.00014	0.03383	8.11033e-15	0.00568182	0.00568182	3/sp|P0CU13|YI46_SCHPO/sp|Q9P7U4|YI75_SCHPO/sp|P0CU12|YHEF_SCHPO	3/45/46/45
fissionyeast_NGP_DDA_6h_2_201211010726.13089.13089.3.0.dta	fissionyeast_NGP_DDA_6h_2_201211010726	13089	3586.15	1304.85	3	VVGTJATYVGEK		14 2 0 0	(N(N(H(H(H(H(H))))(H(H(H))(H(H(H(H(H(H))))))))))	5	34.6578	14.5905	71.9256	0.004	1.02164	1.29103e-49	0	1.29103e-49	3/sp|P0CU13|YI46_SCHPO/sp|Q9P7U4|YI75_SCHPO/sp|P0CU12|YHEF_SCHPO	3/45/46/45
fissionyeast_NGP_DDA_6h_2_201211010726.13166.13166.3.0.dta	fissionyeast_NGP_DDA_6h_2_201211010726	13166	3606.76	1304.85	3	VVGTJATYVGEK		14 2 0 0	(N(N(H(H(H(H(H(H)))))(H(H(H(H)))(H(H(H(H))))))))	5	9.79043	5.5031	17.7526	-0.00819	-2.0922	2.49302e-12	0.00568182	0.00568182	3/sp|P0CU13|YI46_SCHPO/sp|Q9P7U4|YI75_SCHPO/sp|P0CU12|YHEF_SCHPO	3/45/46/45
fissionyeast_NGP_DDA_6h_2_201211010726.13167.13167.3.0.dta	fissionyeast_NGP_DDA_6h_2_201211010726	13167	3607.03	1358.87	3	VVGTJATYVGEK		15 2 0 0	(N(N(H(H(H(H(H(H(H))))))(H(H(H(H(H(H(H(H)))))))))))	5	14.4079	7.88374	26.5241	0.00496	1.21822	2.06526e-18	0.00103842	0.00103842	3/sp|P0CU13|YI46_SCHPO/sp|Q9P7U4|YI75_SCHPO/sp|P0CU12|YHEF_SCHPO	3/45/46/45
fissionyeast_NGP_DDA_6h_2_201211010726.13210.13210.3.0.dta	fissionyeast_NGP_DDA_6h_2_201211010726	13210	3618.56	1250.84	3	VVGTJATYVGEK		13 2 0 0	(N(N(H(H(H(H(H(H)))))(H(H)(H(H(H(H(H)))))))))	5	34.7235	24.4875	53.7332	0.00649	1.72954	6.54736e-37	0	6.54736e-37	3/sp|P0CU13|YI46_SCHPO/sp|Q9P7U4|YI75_SCHPO/sp|P0CU12|YHEF_SCHPO	3/45/46/45
fissionyeast_NGP_DDA_6h_2_201211010726.13266.13266.3.0.dta	fissionyeast_NGP_DDA_6h_2_201211010726	13266	3633.63	1196.82	3	VVGTJATYVGEK		12 2 0 0	(N(N(H(H(H(H(H))))(H(H(H(H)))(H(H(H)))))))	5	15.4437	5.52611	33.862	0.01041	2.90016	2.22603e-23	0.00568182	0.00568182	3/sp|P0CU13|YI46_SCHPO/sp|Q9P7U4|YI75_SCHPO/sp|P0CU12|YHEF_SCHPO	3/45/46/45
fissionyeast_NGP_DDA_6h_2_201211010726.13277.13277.3.0.dta	fissionyeast_NGP_DDA_6h_2_201211010726	13277	3636.58	1250.84	3	VVGTJATYVGEK		13 2 0 0	(N(N(H(H(H(H(H(H)))))(H(H)(H(H(H(H(H)))))))))	5	18.4931	14.5021	25.905	0.0102	2.71981	6.5052e-18	0	6.5052e-18	3/sp|P0CU13|YI46_SCHPO/sp|Q9P7U4|YI75_SCHPO/sp|P0CU12|YHEF_SCHPO	3/45/46/45
fissionyeast_NGP_DDA_6h_2_201211010726.13594.13594.3.0.dta	fissionyeast_NGP_DDA_6h_2_201211010726	13594	3721.79	1043.78	3	KGVLQATJMTYGK	9,Oxidation[M];	8 2 0 0	(N(N(H(H(H(H)))(H(H)(H)(H)))))	8	24.82	13.9296	45.0449	0.0053	1.69455	5.81063e-31	0.00103842	0.00103842	1/sp|O59866|OSTB_SCHPO	1/275
fissionyeast_NGP_DDA_6h_2_201211010726.13627.13627.3.0.dta	fissionyeast_NGP_DDA_6h_2_201211010726	13627	3730.62	1057.42	3	JYSHGLAWTEK		9 2 0 0	(N(N(H(H(H)(H(H)))(H(H)(H(H))))))	1	43.5551	34.7726	59.8656	0.00308	0.97007	2.80568e-41	0	2.80568e-41	1/sp|O94680|PDAT_SCHPO	1/451
fissionyeast_NGP_DDA_6h_2_201211010726.13673.13673.3.0.dta	fissionyeast_NGP_DDA_6h_2_201211010726	13673	3743	1043.78	3	KGVLQATJMTYGK	9,Oxidation[M];	8 2 0 0	(N(N(H(H(H(H)))(H(H)(H(H))))))	8	10.4932	5.79033	19.2271	0.0063	2.01475	2.6992e-13	0.00486381	0.00486381	1/sp|O59866|OSTB_SCHPO	1/275
fissionyeast_NGP_DDA_6h_2_201211010726.13793.13793.2.0.dta	fissionyeast_NGP_DDA_6h_2_201211010726	13793	3775.07	1470.62	2	VVGTJATYVGEK		8 2 0 0	(N(N(H(H(H(H)))(H(H(H(H)))))))	5	19.5946	7.9536	41.2137	0.00316	1.07536	2.31554e-28	0.00103842	0.00103842	3/sp|P0CU13|YI46_SCHPO/sp|Q9P7U4|YI75_SCHPO/sp|P0CU12|YHEF_SCHPO	3/45/46/45
fissionyeast_NGP_DDA_6h_2_201211010726.13836.13836.3.0.dta	fissionyeast_NGP_DDA_6h_2_201211010726	13836	3786.57	1043.78	3	KGVLQATJMTYGK	9,Oxidation[M];	8 2 0 0	(N(N(H(H(H(H)))(H(H(H(H)))))))	8	20.1592	8.41349	41.9725	0.00393	1.25644	5.97313e-29	0.00103842	0.00103842	1/sp|O59866|OSTB_SCHPO	1/275
fissionyeast_NGP_DDA_6h_2_201211010726.13989.13989.3.0.dta	fissionyeast_NGP_DDA_6h_2_201211010726	13989	3827.67	1043.78	3	KGVLQATJMTYGK	9,Oxidation[M];	8 2 0 0	(N(N(H(H(H(H)))(H(H)(H)(H)))))	8	29.1555	13.1452	58.889	0.00314	1.00335	1.43458e-40	0.00103842	0.00103842	1/sp|O59866|OSTB_SCHPO	1/275
fissionyeast_NGP_DDA_6h_2_201211010726.14133.14133.3.0.dta	fissionyeast_NGP_DDA_6h_2_201211010726	14133	3866.3	1043.78	3	KGVLQATJMTYGK	9,Oxidation[M];	8 2 0 0	(N(N(H(H(H(H)))(H(H)(H)(H)))))	8	16.0365	5.70702	35.2199	0.00352	1.12414	3.98679e-24	0.00486381	0.00486381	1/sp|O59866|OSTB_SCHPO	1/275
fissionyeast_NGP_DDA_6h_2_201211010726.14283.14283.3.0.dta	fissionyeast_NGP_DDA_6h_2_201211010726	14283	3907.52	929.077	3	LJTSEELPFTKK		6 2 0 0	(N(N(H(H(H))(H(H(H))))))	2	12.422	7.17332	22.1697	-0.01108	-3.97719	1.76631e-15	0.00103842	0.00103842	1/sp|Q10435|YDE1_SCHPO	1/42
fissionyeast_NGP_DDA_6h_2_201211010726.14295.14295.3.0.dta	fissionyeast_NGP_DDA_6h_2_201211010726	14295	3910.9	1107.09	3	ETJNSDAGYTEPYR		8 2 0 0	(N(N(H(H(H(H)))(H(H(H(H)))))))	3	23.4516	19.4841	30.8197	0.00587	1.7687	2.99346e-21	0	2.99346e-21	1/sp|Q9US55|GLU2A_SCHPO	1/262
fissionyeast_NGP_DDA_6h_2_201211010726.14296.14296.2.0.dta	fissionyeast_NGP_DDA_6h_2_201211010726	14296	3911.17	1660.14	2	ETJNSDAGYTEPYR		8 2 0 0	(N(N(H(H(H(H)))(H(H)(H(H))))))	3	8.00837	6.82238	10.2109	0.00233	0.70341	2.00487e-07	0.00103842	0.00103862	1/sp|Q9US55|GLU2A_SCHPO	1/262
fissionyeast_NGP_DDA_6h_2_201211010726.14315.14315.3.0.dta	fissionyeast_NGP_DDA_6h_2_201211010726	14315	3916.42	1026.08	3	JATDAAHAVWR		9 2 0 0	(N(N(H(H(H)(H))(H(H(H))(H(H))))))	1	13.8623	6.81573	26.9489	0.00292	0.94771	1.01806e-18	0.00103842	0.00103842	1/sp|O60172|PPA3_SCHPO	1/221
fissionyeast_NGP_DDA_6h_2_201211010726.14402.14402.3.1.dta	fissionyeast_NGP_DDA_6h_2_201211010726	14402	3940.12	1107.09	3	ETJNSDAGYTEPYR		8 2 0 0	(N(N(H(H(H(H)))(H(H)(H)(H)))))	3	8.82597	7.76684	10.7929	0.0023	0.69226	1.00415e-07	0.00103842	0.00103852	1/sp|Q9US55|GLU2A_SCHPO	1/262
fissionyeast_NGP_DDA_6h_2_201211010726.14486.14486.3.0.dta	fissionyeast_NGP_DDA_6h_2_201211010726	14486	3962.83	1132.13	3	VYGSQGJSTVLSR		10 2 0 0	(N(N(H(H(H)(H(H)))(H(H(H(H(H))))))))	7	54.6802	46.6602	69.5743	0.00357	1.0529	1.11352e-47	0	1.11352e-47	1/sp|Q9USK8|AGS1_SCHPO	1/1016
fissionyeast_NGP_DDA_6h_2_201211010726.14487.14487.2.0.dta	fissionyeast_NGP_DDA_6h_2_201211010726	14487	3963.11	1697.69	2	VYGSQGJSTVLSR		10 2 0 0	(N(N(H(H(H(H)))(H(H)(H(H)(H(H)))))))	7	30.5292	16.2395	57.0673	0.00159	0.46811	3.7215e-39	0	3.7215e-39	1/sp|Q9USK8|AGS1_SCHPO	1/1016
fissionyeast_NGP_DDA_6h_2_201211010726.14661.14661.2.0.dta	fissionyeast_NGP_DDA_6h_2_201211010726	14661	4010.02	1312.09	2	LJTSEELPFTKK		5 2 0 0	(N(N(H(H(H))(H(H)))))	2	6.23128	5.32948	7.90605	-0.01044	-3.98065	6.72595e-06	0.00568182	0.00568853	1/sp|Q10435|YDE1_SCHPO	1/42
fissionyeast_NGP_DDA_6h_2_201211010726.14728.14728.2.0.dta	fissionyeast_NGP_DDA_6h_2_201211010726	14728	4028.04	1312.09	2	LJTSEELPFTKK		5 2 0 0	(N(N(H(H(H))(H(H)))))	2	8.47835	8.2283	8.94271	-0.01014	-3.86552	1.65246e-06	0.00103842	0.00104007	1/sp|Q10435|YDE1_SCHPO	1/42
fissionyeast_NGP_DDA_6h_2_201211010726.15326.15326.3.0.dta	fissionyeast_NGP_DDA_6h_2_201211010726	15326	4189.9	1038.45	3	KGVLQATJMTYGK		8 2 0 0	(N(N(H(H(H(H)))(H(H(H(H)))))))	8	60.1036	50.7651	77.4466	0.00291	0.93366	2.31877e-53	0	2.31877e-53	1/sp|O59866|OSTB_SCHPO	1/275
fissionyeast_NGP_DDA_6h_2_201211010726.15329.15329.3.2.dta	fissionyeast_NGP_DDA_6h_2_201211010726	15329	4190.78	1043.78	3	KGVLQATJMTYGK	9,Oxidation[M];	8 2 0 0	(N(N(H(H(H(H)))(H(H)(H(H))))))	8	15.9614	12.1144	23.106	0.00231	0.73684	5.01494e-16	0.00103842	0.00103842	1/sp|O59866|OSTB_SCHPO	1/275
fissionyeast_NGP_DDA_6h_2_201211010726.15391.15391.3.0.dta	fissionyeast_NGP_DDA_6h_2_201211010726	15391	4207.47	1038.45	3	KGVLQATJMTYGK		8 2 0 0	(N(N(H(H(H(H)))(H(H)(H)(H)))))	8	65.5366	59.7401	76.3015	0.00283	0.90957	1.54417e-52	0	1.54417e-52	1/sp|O59866|OSTB_SCHPO	1/275
fissionyeast_NGP_DDA_6h_2_201211010726.15446.15446.3.0.dta	fissionyeast_NGP_DDA_6h_2_201211010726	15446	4222.17	1630.62	3	HSYNPJGTIPECPSR	12,Carbamidomethyl[C];	17 2 0 0	(N(N(H(H(H(H(H(H(H(H)))))))(H(H(H(H)))(H(H(H(H(H)))))))))	6	47.2372	35.1324	69.7175	0.00581	1.18836	8.4899e-48	0	8.4899e-48	1/sp|Q9USU5|GAS2_SCHPO	1/344
fissionyeast_NGP_DDA_6h_2_201211010726.15503.15503.3.0.dta	fissionyeast_NGP_DDA_6h_2_201211010726	15503	4237.52	1363.86	3	JLSADIPAK		17 2 0 0	(N(N(H(H(H(H(H(H)))))(H(H(H(H(H))))(H(H(H(H(H(H))))))))))	1	18.2431	11.7204	30.3566	0.00807	1.97231	6.11427e-21	0.00103842	0.00103842	1/sp|P87167|BUT2_SCHPO	1/215
fissionyeast_NGP_DDA_6h_2_201211010726.15514.15514.3.0.dta	fissionyeast_NGP_DDA_6h_2_201211010726	15514	4240.47	1038.45	3	KGVLQATJMTYGK		8 2 0 0	(N(N(H(H(H(H)))(H(H)(H)(H)))))	8	14.257	6.04995	29.4986	0.0022	0.70625	2.37659e-20	0.00395257	0.00395257	1/sp|O59866|OSTB_SCHPO	1/275
fissionyeast_NGP_DDA_6h_2_201211010726.15568.15568.3.0.dta	fissionyeast_NGP_DDA_6h_2_201211010726	15568	4254.94	1363.86	3	JLSADIPAK		17 2 0 0	(N(N(H(H(H)(H(H(H(H(H))))))(H(H(H(H(H(H(H(H(H))))))))))))	1	39.5293	22.6585	70.8606	0.00588	1.4368	7.7758e-49	0	7.7758e-49	1/sp|P87167|BUT2_SCHPO	1/215
fissionyeast_NGP_DDA_6h_2_201211010726.15623.15623.3.0.dta	fissionyeast_NGP_DDA_6h_2_201211010726	15623	4269.77	1309.84	3	JLSADIPAK		16 2 0 0	(N(N(H(H(H(H(H(H(H(H)))))))(H(H(H))(H(H(H(H(H)))))))))	1	24.8998	13.4387	46.1848	0.00592	1.5074	6.91989e-32	0.00103842	0.00103842	1/sp|P87167|BUT2_SCHPO	1/215
fissionyeast_NGP_DDA_6h_2_201211010726.15677.15677.3.0.dta	fissionyeast_NGP_DDA_6h_2_201211010726	15677	4284.28	1522.58	3	HSYNPJGTIPECPSR	12,Carbamidomethyl[C];	15 2 0 0	(N(N(H(H(H(H(H(H)))))(H(H(H))(H(H(H(H(H(H))))))))))	6	33.4941	27.8957	43.891	0.00644	1.41112	3.89023e-30	0	3.89023e-30	1/sp|Q9USU5|GAS2_SCHPO	1/344
fissionyeast_NGP_DDA_6h_2_201211010726.15689.15689.3.0.dta	fissionyeast_NGP_DDA_6h_2_201211010726	15689	4287.5	1309.84	3	JLSADIPAK		16 2 0 0	(N(N(H(H(H(H(H))))(H(H(H(H(H))))(H(H(H(H(H(H))))))))))	1	39.032	25.1979	64.724	0.00433	1.1018	9.23784e-45	0	9.23784e-45	1/sp|P87167|BUT2_SCHPO	1/215
fissionyeast_NGP_DDA_6h_2_201211010726.15712.15712.3.0.dta	fissionyeast_NGP_DDA_6h_2_201211010726	15712	4293.71	1363.86	3	JLSADIPAK		17 2 0 0	(N(N(H(H(H(H(H(H(H(H)))))))(H(H(H(H)))(H(H(H(H(H)))))))))	1	33.3696	15.0724	67.3501	0.01145	2.79978	3.01772e-46	0	3.01772e-46	1/sp|P87167|BUT2_SCHPO	1/215
fissionyeast_NGP_DDA_6h_2_201211010726.15765.15765.3.0.dta	fissionyeast_NGP_DDA_6h_2_201211010726	15765	4307.88	1522.58	3	HSYNPJGTIPECPSR	12,Carbamidomethyl[C];	15 2 0 0	(N(N(H(H(H(H(H(H(H))))))(H(H(H(H(H(H(H(H)))))))))))	6	47.479	38.3815	64.3744	0.00519	1.1358	2.75386e-44	0	2.75386e-44	1/sp|Q9USU5|GAS2_SCHPO	1/344
fissionyeast_NGP_DDA_6h_2_201211010726.15786.15786.3.0.dta	fissionyeast_NGP_DDA_6h_2_201211010726	15786	4313.71	1343.18	3	JDTQFYIK		16 2 0 0	(N(N(H(H(H(H(H(H(H(H)))))))(H(H(H))(H(H(H(H(H)))))))))	1	28.7787	13.2146	57.6833	0.01322	3.28325	1.66506e-39	0.00103842	0.00103842	1/sp|Q9USU5|GAS2_SCHPO	1/34
fissionyeast_NGP_DDA_6h_2_201211010726.15787.15787.3.0.dta	fissionyeast_NGP_DDA_6h_2_201211010726	15787	4313.99	1255.83	3	JLSADIPAK		15 2 0 0	(N(N(H(H(H(H))(H(H(H(H)))))(H(H(H(H(H(H(H))))))))))	1	44.8297	31.3293	69.9017	0.00383	1.01761	5.02226e-48	0	5.02226e-48	1/sp|P87167|BUT2_SCHPO	1/215
fissionyeast_NGP_DDA_6h_2_201211010726.15818.15818.3.0.dta	fissionyeast_NGP_DDA_6h_2_201211010726	15818	4322.54	1309.84	3	JLSADIPAK		16 2 0 0	(N(N(H(H(H(H(H(H(H(H)))))))(H(H(H))(H(H(H(H(H)))))))))	1	52.7927	41.4799	73.8022	0.00529	1.34623	7.28581e-51	0	7.28581e-51	1/sp|P87167|BUT2_SCHPO	1/215
fissionyeast_NGP_DDA_6h_2_201211010726.15829.15829.3.0.dta	fissionyeast_NGP_DDA_6h_2_201211010726	15829	4325.49	1576.6	3	HSYNPJGTIPECPSR	12,Carbamidomethyl[C];	16 2 0 0	(N(N(H(H(H(H(H(H(H))))))(H(H(H))(H(H(H(H(H(H))))))))))	6	13.91	11.9241	17.598	0.01029	2.17699	3.01076e-12	0.00103842	0.00103842	1/sp|Q9USU5|GAS2_SCHPO	1/344
fissionyeast_NGP_DDA_6h_2_201211010726.15831.15831.3.0.dta	fissionyeast_NGP_DDA_6h_2_201211010726	15831	4326.1	1468.57	3	HSYNPJGTIPECPSR	12,Carbamidomethyl[C];	14 2 0 0	(N(N(H(H(H(H(H))))(H(H(H(H)))(H(H(H(H(H)))))))))	6	17.6444	14.5451	23.4003	0.00651	1.4779	3.63943e-16	0	3.63943e-16	1/sp|Q9USU5|GAS2_SCHPO	1/344
fissionyeast_NGP_DDA_6h_2_201211010726.15840.15840.3.0.dta	fissionyeast_NGP_DDA_6h_2_201211010726	15840	4328.45	1201.81	3	JLSADIPAK		14 2 0 0	(N(N(H(H(H(H(H(H(H))))))(H(H(H(H)))(H(H(H)))))))	1	28.941	13.8393	56.987	0.00293	0.81262	3.98931e-39	0.00103842	0.00103842	1/sp|P87167|BUT2_SCHPO	1/215
fissionyeast_NGP_DDA_6h_2_201211010726.15873.15873.3.0.dta	fissionyeast_NGP_DDA_6h_2_201211010726	15873	4337.31	1255.83	3	JLSADIPAK		15 2 0 0	(N(N(H(H(H(H(H(H(H))))))(H(H(H(H(H(H(H(H)))))))))))	1	55.0801	40.5889	81.9925	0.00544	1.44385	2.27525e-56	0	2.27525e-56	1/sp|P87167|BUT2_SCHPO	1/215
fissionyeast_NGP_DDA_6h_2_201211010726.15906.15906.3.0.dta	fissionyeast_NGP_DDA_6h_2_201211010726	15906	4346.18	1201.81	3	JLSADIPAK		14 2 0 0	(N(N(H(H(H(H(H(H)))))(H(H(H))(H(H(H(H(H)))))))))	1	51.4124	38.6633	75.0893	0.00455	1.26219	1.2333e-51	0	1.2333e-51	1/sp|P87167|BUT2_SCHPO	1/215
fissionyeast_NGP_DDA_6h_2_201211010726.15929.15929.3.0.dta	fissionyeast_NGP_DDA_6h_2_201211010726	15929	4352.37	1309.84	3	JLSADIPAK		16 2 0 0	(N(N(H(H(H(H(H(H(H(H)))))))(H(H(H))(H(H(H(H(H)))))))))	1	40.9884	29.2687	62.7534	0.00607	1.54483	3.6584e-43	0	3.6584e-43	1/sp|P87167|BUT2_SCHPO	1/215
fissionyeast_NGP_DDA_6h_2_201211010726.15976.15976.3.0.dta	fissionyeast_NGP_DDA_6h_2_201211010726	15976	4365.21	1414.55	3	HSYNPJGTIPECPSR	12,Carbamidomethyl[C];	13 2 0 0	(N(N(H(H(H(H(H(H(H))))))(H(H(H(H(H(H)))))))))	6	8.46938	5.43737	14.1003	0.00801	1.88787	4.92402e-10	0.00568182	0.00568182	1/sp|Q9USU5|GAS2_SCHPO	1/344
fissionyeast_NGP_DDA_6h_2_201211010726.15982.15982.3.0.dta	fissionyeast_NGP_DDA_6h_2_201211010726	15982	4366.73	1201.81	3	JLSADIPAK		14 2 0 0	(N(N(H(H(H(H(H(H)))))(H(H(H))(H(H(H(H(H)))))))))	1	52.8241	35.7101	84.6071	0.00381	1.05822	3.89313e-58	0	3.89313e-58	1/sp|P87167|BUT2_SCHPO	1/215
fissionyeast_NGP_DDA_6h_2_201211010726.15993.15993.3.0.dta	fissionyeast_NGP_DDA_6h_2_201211010726	15993	4369.69	1147.79	3	JLSADIPAK		13 2 0 0	(N(N(H(H(H(H(H))))(H(H)(H(H(H(H(H(H))))))))))	1	31.6839	17.2472	58.495	0.00329	0.95533	2.85003e-40	0	2.85003e-40	1/sp|P87167|BUT2_SCHPO	1/215
fissionyeast_NGP_DDA_6h_2_201211010726.16008.16008.2.0.dta	fissionyeast_NGP_DDA_6h_2_201211010726	16008	4373.8	1721.18	2	JLSADIPAK		13 2 0 0	(N(N(H(H(H(H(H(H(H))))))(H(H(H(H(H(H)))))))))	1	5.06454	6.19729	2.96088	0.001	0.29077	0.00586854	0.00395257	0.0097992	1/sp|P87167|BUT2_SCHPO	1/215
fissionyeast_NGP_DDA_6h_2_201211010726.16048.16048.3.0.dta	fissionyeast_NGP_DDA_6h_2_201211010726	16048	4384.47	1201.81	3	JLSADIPAK		14 2 0 0	(N(N(H(H(H(H(H(H)))))(H(H(H))(H(H(H(H(H)))))))))	1	58.0973	43.877	84.5065	0.0039	1.08236	6.27294e-58	0	6.27294e-58	1/sp|P87167|BUT2_SCHPO	1/215
fissionyeast_NGP_DDA_6h_2_201211010726.16059.16059.3.0.dta	fissionyeast_NGP_DDA_6h_2_201211010726	16059	4387.43	1147.79	3	JLSADIPAK		13 2 0 0	(N(N(H(H(H(H(H))))(H(H(H(H(H(H(H(H)))))))))))	1	50.183	39.4026	70.2037	0.00382	1.11137	3.1128e-48	0	3.1128e-48	1/sp|P87167|BUT2_SCHPO	1/215
fissionyeast_NGP_DDA_6h_2_201211010726.16060.16060.3.0.dta	fissionyeast_NGP_DDA_6h_2_201211010726	16060	4387.71	1309.84	3	JLSADIPAK		16 2 0 0	(N(N(H(H(H(H(H(H(H(H)))))))(H(H(H))(H(H(H(H(H)))))))))	1	35.6901	16.1983	71.8892	0.00311	0.79092	1.56958e-49	0	1.56958e-49	1/sp|P87167|BUT2_SCHPO	1/215
fissionyeast_NGP_DDA_6h_2_201211010726.16070.16070.2.0.dta	fissionyeast_NGP_DDA_6h_2_201211010726	16070	4390.38	1802.21	2	JLSADIPAK		14 2 0 0	(N(N(H(H(H(H(H(H(H))))))(H(H(H(H(H(H(H))))))))))	1	20.2562	19.245	22.1343	0.0032	0.88783	1.97526e-15	0	1.97526e-15	1/sp|P87167|BUT2_SCHPO	1/215
fissionyeast_NGP_DDA_6h_2_201211010726.16083.16083.3.0.dta	fissionyeast_NGP_DDA_6h_2_201211010726	16083	4393.94	1255.83	3	JLSADIPAK		15 2 0 0	(N(N(H(H(H(H(H(H(H))))))(H(H(H(H(H(H(H(H)))))))))))	1	53.9258	39.6332	80.4692	0.00485	1.28929	2.30294e-55	0	2.30294e-55	1/sp|P87167|BUT2_SCHPO	1/215
fissionyeast_NGP_DDA_6h_2_201211010726.16093.16093.2.0.dta	fissionyeast_NGP_DDA_6h_2_201211010726	16093	4396.57	1721.18	2	JLSADIPAK		13 2 0 0	(N(N(H(H(H(H(H))))(H(H(H(H(H(H(H(H)))))))))))	1	33.5314	27.9518	43.8935	0.00202	0.58774	3.59549e-30	0	3.59549e-30	1/sp|P87167|BUT2_SCHPO	1/215
fissionyeast_NGP_DDA_6h_2_201211010726.16108.16108.3.0.dta	fissionyeast_NGP_DDA_6h_2_201211010726	16108	4400.68	1093.77	3	JLSADIPAK		12 2 0 0	(N(N(H(H(H(H(H))))(H(H(H(H(H(H(H))))))))))	1	19.0064	12.4747	31.1366	0.00255	0.77732	1.94796e-21	0.00103842	0.00103842	1/sp|P87167|BUT2_SCHPO	1/215
fissionyeast_NGP_DDA_6h_2_201211010726.16125.16125.3.0.dta	fissionyeast_NGP_DDA_6h_2_201211010726	16125	4405.15	1147.79	3	JLSADIPAK		13 2 0 0	(N(N(H(H(H(H(H))))(H(H(H(H(H(H(H(H)))))))))))	1	56.6583	44.6283	78.9999	0.00384	1.11486	2.27846e-54	0	2.27846e-54	1/sp|P87167|BUT2_SCHPO	1/215
fissionyeast_NGP_DDA_6h_2_201211010726.16139.16139.3.0.dta	fissionyeast_NGP_DDA_6h_2_201211010726	16139	4408.98	1309.84	3	JLSADIPAK		16 2 0 0	(N(N(H(H(H(H(H(H(H(H)))))))(H(H)(H(H(H(H(H(H))))))))))	1	13.8217	10.1094	20.7161	0.00489	1.24617	2.62123e-14	0.00103842	0.00103842	1/sp|P87167|BUT2_SCHPO	1/215
fissionyeast_NGP_DDA_6h_2_201211010726.16140.16140.2.0.dta	fissionyeast_NGP_DDA_6h_2_201211010726	16140	4409.25	1640.16	2	JLSADIPAK		12 2 0 0	(N(N(H(H(H(H(H(H)))))(H(H)(H(H(H(H))))))))	1	17.5701	13.5344	25.0651	0.00188	0.57392	2.99472e-17	0.00103842	0.00103842	1/sp|P87167|BUT2_SCHPO	1/215
fissionyeast_NGP_DDA_6h_2_201211010726.16159.16159.3.0.dta	fissionyeast_NGP_DDA_6h_2_201211010726	16159	4414.54	1255.83	3	JLSADIPAK		15 2 0 0	(N(N(H(H(H(H(H(H)))))(H(H(H(H(H))))(H(H(H(H))))))))	1	41.7337	20.231	81.6671	0.00358	0.94989	3.96053e-56	0	3.96053e-56	1/sp|P87167|BUT2_SCHPO	1/215
fissionyeast_NGP_DDA_6h_2_201211010726.16170.16170.2.0.dta	fissionyeast_NGP_DDA_6h_2_201211010726	16170	4417.48	1721.18	2	JLSADIPAK		13 2 0 0	(N(N(H(H(H(H(H(H)))))(H(H(H))(H(H(H(H))))))))	1	32.1774	33.3612	29.979	0.00295	0.85741	1.31039e-20	0	1.31039e-20	1/sp|P87167|BUT2_SCHPO	1/215
fissionyeast_NGP_DDA_6h_2_201211010726.16190.16190.3.0.dta	fissionyeast_NGP_DDA_6h_2_201211010726	16190	4422.78	1201.81	3	JLSADIPAK		14 2 0 0	(N(N(H(H(H(H(H(H)))))(H(H(H))(H(H(H(H(H)))))))))	1	44.3528	24.3546	81.4924	0.00337	0.93584	6.88119e-56	0	6.88119e-56	1/sp|P87167|BUT2_SCHPO	1/215
fissionyeast_NGP_DDA_6h_2_201211010726.16224.16224.3.0.dta	fissionyeast_NGP_DDA_6h_2_201211010726	16224	4431.92	1147.79	3	JLSADIPAK		13 2 0 0	(N(N(H(H(H(H(H))))(H(H(H(H(H(H(H(H)))))))))))	1	62.7865	45.3273	95.2106	0.00371	1.07738	5.09192e-65	0	5.09192e-65	1/sp|P87167|BUT2_SCHPO	1/215
fissionyeast_NGP_DDA_6h_2_201211010726.16226.16226.2.0.dta	fissionyeast_NGP_DDA_6h_2_201211010726	16226	4432.52	1640.16	2	JLSADIPAK		12 2 0 0	(N(N(H(H(H(H(H))))(H(H(H(H)))(H(H(H)))))))	1	36.5666	30.4746	47.8804	0.00267	0.81483	5.18419e-33	0	5.18419e-33	1/sp|P87167|BUT2_SCHPO	1/215
fissionyeast_NGP_DDA_6h_2_201211010726.16246.16246.3.0.dta	fissionyeast_NGP_DDA_6h_2_201211010726	16246	4437.84	1093.77	3	JLSADIPAK		12 2 0 0	(N(N(H(H(H))(H(H(H(H(H))))(H(H(H(H))))))))	1	62.5808	46.7074	92.06	0.00245	0.74805	8.63474e-63	0	8.63474e-63	1/sp|P87167|BUT2_SCHPO	1/215
fissionyeast_NGP_DDA_6h_2_201211010726.16252.16252.3.0.dta	fissionyeast_NGP_DDA_6h_2_201211010726	16252	4439.55	1309.84	3	JLSADIPAK		16 2 0 0	(N(N(H(H(H(H(H(H(H(H)))))))(H(H(H(H(H(H(H(H)))))))))))	1	14.332	9.5583	23.1975	0.00428	1.08958	4.35493e-16	0.00103842	0.00103842	1/sp|P87167|BUT2_SCHPO	1/215
fissionyeast_NGP_DDA_6h_2_201211010726.16267.16267.3.0.dta	fissionyeast_NGP_DDA_6h_2_201211010726	16267	4443.45	1252.49	3	HSYNPJGTIPECPSR	12,Carbamidomethyl[C];	10 2 0 0	(N(N(H(H(H))(H(H(H))(H(H(H(H))))))))	6	19.3955	16.4595	24.8481	0.00383	1.02063	3.53241e-17	0	3.53241e-17	1/sp|Q9USU5|GAS2_SCHPO	1/344
fissionyeast_NGP_DDA_6h_2_201211010726.16268.16268.3.0.dta	fissionyeast_NGP_DDA_6h_2_201211010726	16268	4443.73	1255.83	3	JLSADIPAK		15 2 0 0	(N(N(H(H(H(H(H))))(H(H(H(H)))(H(H(H(H(H(H))))))))))	1	24.6406	8.14145	55.282	0.00144	0.38343	3.6161e-38	0.00103842	0.00103842	1/sp|P87167|BUT2_SCHPO	1/215
fissionyeast_NGP_DDA_6h_2_201211010726.16273.16273.3.0.dta	fissionyeast_NGP_DDA_6h_2_201211010726	16273	4445.16	1039.75	3	JLSADIPAK		11 2 0 0	(N(N(H(H(H(H(H(H)))))(H(H(H(H(H))))))))	1	9.60607	5.37201	17.4693	0.00066	0.21124	3.55814e-12	0.00568182	0.00568182	1/sp|P87167|BUT2_SCHPO	1/215
fissionyeast_NGP_DDA_6h_2_201211010726.16312.16312.2.0.dta	fissionyeast_NGP_DDA_6h_2_201211010726	16312	4455.54	1640.16	2	JLSADIPAK		12 2 0 0	(N(N(H(H(H(H(H))))(H(H(H(H)))(H(H(H)))))))	1	37.5587	21.417	67.5363	0.00281	0.85691	2.29461e-46	0	2.29461e-46	1/sp|P87167|BUT2_SCHPO	1/215
fissionyeast_NGP_DDA_6h_2_201211010726.16323.16323.3.0.dta	fissionyeast_NGP_DDA_6h_2_201211010726	16323	4458.5	1201.8	3	JLSADIPAK		14 2 0 0	(N(N(H(H(H(H(H(H(H))))))(H(H(H))(H(H(H(H))))))))	1	29.2039	20.2746	45.7869	-0.00947	-2.62913	1.43068e-31	0	1.43068e-31	1/sp|P87167|BUT2_SCHPO	1/215
fissionyeast_NGP_DDA_6h_2_201211010726.16333.16333.3.0.dta	fissionyeast_NGP_DDA_6h_2_201211010726	16333	4461.38	1093.77	3	JLSADIPAK		12 2 0 0	(N(N(H(H(H(H(H))))(H(H(H(H)))(H(H(H)))))))	1	42.8279	28.5251	69.3903	0.00302	0.92186	1.34271e-47	0	1.34271e-47	1/sp|P87167|BUT2_SCHPO	1/215
fissionyeast_NGP_DDA_6h_2_201211010726.16336.16336.3.0.dta	fissionyeast_NGP_DDA_6h_2_201211010726	16336	4462.27	1255.83	3	JLSADIPAK		15 2 0 0	(N(N(H(H(H(H(H))))(H(H(H(H(H))))(H(H(H(H(H)))))))))	1	18.7297	12.4261	30.4364	0.00268	0.71167	5.51719e-21	0.00103842	0.00103842	1/sp|P87167|BUT2_SCHPO	1/215
fissionyeast_NGP_DDA_6h_2_201211010726.16337.16337.2.0.dta	fissionyeast_NGP_DDA_6h_2_201211010726	16337	4462.55	1721.18	2	JLSADIPAK		13 2 0 0	(N(N(H(H(H(H(H(H(H))))))(H(H(H(H(H(H)))))))))	1	12.7918	13.4866	11.5014	0.00275	0.79987	3.13386e-08	0.00103842	0.00103845	1/sp|P87167|BUT2_SCHPO	1/215
fissionyeast_NGP_DDA_6h_2_201211010726.16345.16345.2.0.dta	fissionyeast_NGP_DDA_6h_2_201211010726	16345	4464.82	1559.13	2	JLSADIPAK		11 2 0 0	(N(N(H(H(H(H(H))))(H(H(H))(H(H(H)))))))	1	15.0717	13.9624	17.1317	0.00162	0.51889	6.53876e-12	0.00103842	0.00103842	1/sp|P87167|BUT2_SCHPO	1/215
fissionyeast_NGP_DDA_6h_2_201211010726.16366.16366.3.0.dta	fissionyeast_NGP_DDA_6h_2_201211010726	16366	4470.44	1198.48	3	HSYNPJGTIPECPSR	12,Carbamidomethyl[C];	9 2 0 0	(N(N(H(H(H(H)))(H(H(H(H(H))))))))	6	32.1733	18.3101	57.9194	0.00364	1.01307	8.31292e-40	0	8.31292e-40	1/sp|Q9USU5|GAS2_SCHPO	1/344
fissionyeast_NGP_DDA_6h_2_201211010726.16380.16380.2.0.dta	fissionyeast_NGP_DDA_6h_2_201211010726	16380	4474.29	1640.16	2	JLSADIPAK		12 2 0 0	(N(N(H(H(H(H(H(H)))))(H(H)(H(H(H(H))))))))	1	11.9909	9.28245	17.021	0.00305	0.9301	7.98243e-12	0.00103842	0.00103842	1/sp|P87167|BUT2_SCHPO	1/215
fissionyeast_NGP_DDA_6h_2_201211010726.16381.16381.3.0.dta	fissionyeast_NGP_DDA_6h_2_201211010726	16381	4474.57	1039.76	3	JLSADIPAK		11 2 0 0	(N(N(H(H(H(H(H))))(H(H(H))(H(H(H)))))))	1	30.5894	21.0083	48.3828	0.00207	0.66453	1.65527e-33	0	1.65527e-33	1/sp|P87167|BUT2_SCHPO	1/215
fissionyeast_NGP_DDA_6h_2_201211010726.16388.16388.3.0.dta	fissionyeast_NGP_DDA_6h_2_201211010726	16388	4476.36	1201.8	3	JLSADIPAK		14 2 0 0	(N(N(H(H(H)(H(H(H))))(H(H(H(H(H(H(H(H)))))))))))	1	25.8889	17.9158	40.6959	-0.00936	-2.59666	4.31354e-28	0	4.31354e-28	1/sp|P87167|BUT2_SCHPO	1/215
fissionyeast_NGP_DDA_6h_2_201211010726.16411.16411.3.0.dta	fissionyeast_NGP_DDA_6h_2_201211010726	16411	4482.54	1093.77	3	JLSADIPAK		12 2 0 0	(N(N(H(H(H(H(H))))(H(H(H(H)))(H(H(H)))))))	1	38.0736	22.4443	67.0994	0.00262	0.79928	5.42323e-46	0	5.42323e-46	1/sp|P87167|BUT2_SCHPO	1/215
fissionyeast_NGP_DDA_6h_2_201211010726.16413.16413.2.0.dta	fissionyeast_NGP_DDA_6h_2_201211010726	16413	4483.15	1559.13	2	JLSADIPAK		11 2 0 0	(N(N(H(H(H(H(H))))(H(H(H))(H(H(H)))))))	1	17.0477	17.7154	15.8075	0.00117	0.37581	4.05359e-11	0	4.05359e-11	1/sp|P87167|BUT2_SCHPO	1/215
fissionyeast_NGP_DDA_6h_2_201211010726.16423.16423.3.0.dta	fissionyeast_NGP_DDA_6h_2_201211010726	16423	4485.83	1147.48	3	LYESEJQTHLITK		9 2 0 0	(N(N(H(H(H(H)))(H(H)(H(H(H)))))))	6	48.9291	28.9819	85.974	0.00443	1.28831	5.11951e-59	0	5.11951e-59	1/sp|O74323|SEC11_SCHPO	1/114
fissionyeast_NGP_DDA_6h_2_201211010726.16423.16423.3.1.dta	fissionyeast_NGP_DDA_6h_2_201211010726	16423	4485.83	1147.79	3	JLSADIPAK		13 2 0 0	(N(N(H(H(H(H(H))))(H(H(H))(H(H(H(H(H)))))))))	1	20.8286	16.2271	29.3743	-0.00135	-0.39239	2.76905e-20	0	2.76905e-20	1/sp|P87167|BUT2_SCHPO	1/215
fissionyeast_NGP_DDA_6h_2_201211010726.16430.16430.2.0.dta	fissionyeast_NGP_DDA_6h_2_201211010726	16430	4487.77	1721.18	2	JLSADIPAK		13 2 0 0	(N(N(H(H(H(H(H(H(H))))))(H(H(H(H(H(H)))))))))	1	5.2317	5.42957	4.86421	-0.00632	-1.8363	0.000411627	0.00568182	0.00608699	1/sp|P87167|BUT2_SCHPO	1/215
fissionyeast_NGP_DDA_6h_2_201211010726.16434.16434.3.0.dta	fissionyeast_NGP_DDA_6h_2_201211010726	16434	4488.79	1255.83	3	JLSADIPAK		15 2 0 0	(N(N(H(H(H(H(H(H(H(H)))))))(H(H(H(H(H(H(H))))))))))	1	7.00255	6.87796	7.23393	0.00326	0.86623	1.80036e-05	0.00103842	0.00105643	1/sp|P87167|BUT2_SCHPO	1/215
fissionyeast_NGP_DDA_6h_2_201211010726.16476.16476.3.0.dta	fissionyeast_NGP_DDA_6h_2_201211010726	16476	4500.06	1093.77	3	JLSADIPAK		12 2 0 0	(N(N(H(H(H(H(H))))(H(H(H(H)))(H(H(H)))))))	1	20.562	11.2453	37.8646	0.00236	0.71969	4.92551e-26	0.00103842	0.00103842	1/sp|P87167|BUT2_SCHPO	1/215
fissionyeast_NGP_DDA_6h_2_201211010726.16478.16478.3.0.dta	fissionyeast_NGP_DDA_6h_2_201211010726	16478	4500.69	1039.76	3	JLSADIPAK		11 2 0 0	(N(N(H(H(H(H(H))))(H(H(H))(H(H(H)))))))	1	14.6246	9.43413	24.2641	0.0028	0.89839	8.25808e-17	0.00103842	0.00103842	1/sp|P87167|BUT2_SCHPO	1/215
fissionyeast_NGP_DDA_6h_2_201211010726.16487.16487.3.0.dta	fissionyeast_NGP_DDA_6h_2_201211010726	16487	4503.04	1147.48	3	LYESEJQTHLITK		9 2 0 0	(N(N(H(H(H))(H(H(H))(H(H(H)))))))	6	88.9995	75.6158	113.855	0.0041	1.19152	2.43483e-76	0	2.43483e-76	1/sp|O74323|SEC11_SCHPO	1/114
fissionyeast_NGP_DDA_6h_2_201211010726.16498.16498.2.0.dta	fissionyeast_NGP_DDA_6h_2_201211010726	16498	4506.1	1640.16	2	JLSADIPAK		12 2 0 0	(N(N(H(H(H(H(H(H)))))(H(H(H(H(H(H)))))))))	1	7.78557	9.61573	4.3867	0.00314	0.95693	0.000781789	0.00103842	0.00182021	1/sp|P87167|BUT2_SCHPO	1/215
fissionyeast_NGP_DDA_6h_2_201211010726.16513.16513.2.0.dta	fissionyeast_NGP_DDA_6h_2_201211010726	16513	4510.34	1559.13	2	JLSADIPAK		11 2 0 0	(N(N(H(H(H(H(H(H)))))(H(H(H(H(H))))))))	1	6.73097	8.1546	4.08708	0.0017	0.54455	0.00122747	0.00103842	0.00226589	1/sp|P87167|BUT2_SCHPO	1/215
fissionyeast_NGP_DDA_6h_2_201211010726.16539.16539.3.0.dta	fissionyeast_NGP_DDA_6h_2_201211010726	16539	4517.39	1093.47	3	LYESEJQTHLITK		8 2 0 0	(N(N(H(H(H(H)))(H(H)(H)(H)))))	6	27.8518	11.7448	57.7649	0.00349	1.0654	1.32298e-39	0.00103842	0.00103842	1/sp|O74323|SEC11_SCHPO	1/114
fissionyeast_NGP_DDA_6h_2_201211010726.16539.16539.3.1.dta	fissionyeast_NGP_DDA_6h_2_201211010726	16539	4517.39	1093.77	3	JLSADIPAK		12 2 0 0	(N(N(H(H(H(H(H(H)))))(H(H(H))(H(H(H)))))))	1	13.7449	12.165	16.6789	0.00345	1.05177	1.31329e-11	0.00103842	0.00103842	1/sp|P87167|BUT2_SCHPO	1/215
fissionyeast_NGP_DDA_6h_2_201211010726.16564.16564.3.0.dta	fissionyeast_NGP_DDA_6h_2_201211010726	16564	4524.18	1178.46	3	YFJYTQSEQEAAHDK		8 2 0 0	(N(N(H(H(H(H)))(H(H(H(H)))))))	3	33.8574	30.624	39.8623	0.00373	1.05644	2.04903e-27	0	2.04903e-27	1/sp|O13875|YE1A_SCHPO	1/537
fissionyeast_NGP_DDA_6h_2_201211010726.16568.16568.3.0.dta	fissionyeast_NGP_DDA_6h_2_201211010726	16568	4525.29	1039.75	3	JLSADIPAK		11 2 0 0	(N(N(H(H(H(H(H(H)))))(H(H(H(H(H))))))))	1	7.00982	7.37606	6.32966	6e-05	0.0178	5.40861e-05	0.00103842	0.00109251	1/sp|P87167|BUT2_SCHPO	1/215
fissionyeast_NGP_DDA_6h_2_201211010726.16583.16583.3.0.dta	fissionyeast_NGP_DDA_6h_2_201211010726	16583	4529.21	1147.48	3	LYESEJQTHLITK		9 2 0 0	(N(N(H(H(H)(H(H)))(H(H)(H(H))))))	6	68.9776	49.4825	105.183	0.00364	1.05724	2.58628e-71	0	2.58628e-71	1/sp|O74323|SEC11_SCHPO	1/114
fissionyeast_NGP_DDA_6h_2_201211010726.16588.16588.2.0.dta	fissionyeast_NGP_DDA_6h_2_201211010726	16588	4530.64	1559.13	2	JLSADIPAK		11 2 0 0	(N(N(H(H(H(H(H(H)))))(H(H(H(H(H))))))))	1	5.04926	5.42439	4.35258	0.0029	0.92886	0.000857081	0.00568182	0.00651217	1/sp|P87167|BUT2_SCHPO	1/215
fissionyeast_NGP_DDA_6h_2_201211010726.16605.16605.3.0.dta	fissionyeast_NGP_DDA_6h_2_201211010726	16605	4535.12	1093.47	3	LYESEJQTHLITK		8 2 0 0	(N(N(H(H(H)(H))(H(H(H(H)))))))	6	82.7568	72.6189	101.584	0.00398	1.21364	3.97942e-69	0	3.97942e-69	1/sp|O74323|SEC11_SCHPO	1/114
fissionyeast_NGP_DDA_6h_2_201211010726.16638.16638.3.0.dta	fissionyeast_NGP_DDA_6h_2_201211010726	16638	4543.99	1178.46	3	YFJYTQSEQEAAHDK		8 2 0 0	(N(N(H(H(H(H)))(H(H)(H)(H)))))	3	54.078	47.2459	66.7661	0.00405	1.14729	8.67766e-46	0	8.67766e-46	1/sp|O13875|YE1A_SCHPO	1/537
fissionyeast_NGP_DDA_6h_2_201211010726.16650.16650.3.0.dta	fissionyeast_NGP_DDA_6h_2_201211010726	16650	4547.21	1201.81	3	JLSADIPAK		14 2 0 0	(N(N(H(H(H(H(H))))(H(H(H))(H(H(H(H(H(H))))))))))	1	17.9771	12.8289	27.538	-0.00265	-0.73425	3.7388e-19	0.00103842	0.00103842	1/sp|P87167|BUT2_SCHPO	1/215
fissionyeast_NGP_DDA_6h_2_201211010726.16664.16664.2.0.dta	fissionyeast_NGP_DDA_6h_2_201211010726	16664	4551.03	1478.1	2	JLSADIPAK		10 2 0 0	(N(N(H(H(H))(H(H(H))(H(H(H(H))))))))	1	9.00664	9.5545	7.9892	0.00293	0.99247	6.07168e-06	0.00103842	0.00104449	1/sp|P87167|BUT2_SCHPO	1/215
fissionyeast_NGP_DDA_6h_2_201211010726.16671.16671.3.0.dta	fissionyeast_NGP_DDA_6h_2_201211010726	16671	4552.82	1093.47	3	LYESEJQTHLITK		8 2 0 0	(N(N(H(H(H))(H(H(H(H(H))))))))	6	89.6044	82.6837	102.457	0.00418	1.27496	7.44557e-70	0	7.44557e-70	1/sp|O74323|SEC11_SCHPO	1/114
fissionyeast_NGP_DDA_6h_2_201211010726.16693.16693.3.0.dta	fissionyeast_NGP_DDA_6h_2_201211010726	16693	4558.72	1147.48	3	LYESEJQTHLITK		9 2 0 0	(N(N(H(H(H)(H(H)))(H(H)(H(H))))))	6	35.427	12.0142	78.908	0.0044	1.27785	2.86283e-54	0.00103842	0.00103842	1/sp|O74323|SEC11_SCHPO	1/114
fissionyeast_NGP_DDA_6h_2_201211010726.16704.16704.3.0.dta	fissionyeast_NGP_DDA_6h_2_201211010726	16704	4561.66	1178.46	3	YFJYTQSEQEAAHDK		8 2 0 0	(N(N(H(H(H(H)))(H(H)(H(H))))))	3	38.3354	26.1693	60.9296	0.004	1.132	4.96944e-42	0	4.96944e-42	1/sp|O13875|YE1A_SCHPO	1/537
fissionyeast_NGP_DDA_6h_2_201211010726.16737.16737.3.0.dta	fissionyeast_NGP_DDA_6h_2_201211010726	16737	4570.52	1093.47	3	LYESEJQTHLITK		8 2 0 0	(N(N(H(H(H(H)))(H(H)(H)(H)))))	6	55.9128	40.3256	84.8604	0.00377	1.14867	2.84649e-58	0	2.84649e-58	1/sp|O74323|SEC11_SCHPO	1/114
fissionyeast_NGP_DDA_6h_2_201211010726.16793.16793.3.0.dta	fissionyeast_NGP_DDA_6h_2_201211010726	16793	4585.55	1147.48	3	LYESEJQTHLITK		9 2 0 0	(N(N(H(H(H(H)))(H(H)(H(H)(H))))))	6	27.8604	16.5594	48.8481	0.00359	1.04416	1.06265e-33	0	1.06265e-33	1/sp|O74323|SEC11_SCHPO	1/114
fissionyeast_NGP_DDA_6h_2_201211010726.16793.16793.3.1.dta	fissionyeast_NGP_DDA_6h_2_201211010726	16793	4585.55	1147.79	3	JLSADIPAK		13 2 0 0	(N(N(H(H(H(H(H(H(H))))))(H(H(H(H(H(H)))))))))	1	9.41049	10.3386	7.68679	0.00032	0.09404	9.17313e-06	0.00103842	0.00104759	1/sp|P87167|BUT2_SCHPO	1/215
fissionyeast_NGP_DDA_6h_2_201211010726.16804.16804.3.0.dta	fissionyeast_NGP_DDA_6h_2_201211010726	16804	4588.5	1093.47	3	LYESEJQTHLITK		8 2 0 0	(N(N(H(H(H(H)))(H(H)(H)(H)))))	6	54.7058	38.7911	84.2618	0.00295	0.89977	9.35234e-58	0	9.35234e-58	1/sp|O74323|SEC11_SCHPO	1/114
fissionyeast_NGP_DDA_6h_2_201211010726.16870.16870.3.0.dta	fissionyeast_NGP_DDA_6h_2_201211010726	16870	4606.45	1039.45	3	LYESEJQTHLITK		7 2 0 0	(N(N(H(H(H))(H(H(H(H)))))))	6	16.0028	8.30436	30.2998	0.0036	1.15431	7.37922e-21	0.00103842	0.00103842	1/sp|O74323|SEC11_SCHPO	1/114
fissionyeast_NGP_DDA_6h_2_201211010726.16879.16879.3.0.dta	fissionyeast_NGP_DDA_6h_2_201211010726	16879	4608.81	1093.47	3	LYESEJQTHLITK		8 2 0 0	(N(N(H(H(H(H)))(H(H(H(H)))))))	6	32.8107	13.0047	69.5933	0.00343	1.0471	1.02156e-47	0.00103842	0.00103842	1/sp|O74323|SEC11_SCHPO	1/114
fissionyeast_NGP_DDA_6h_2_201211010726.16934.16934.3.0.dta	fissionyeast_NGP_DDA_6h_2_201211010726	16934	4623.81	1039.45	3	LYESEJQTHLITK		7 2 0 0	(N(N(H(H(H))(H(H(H(H)))))))	6	24.0711	14.7047	41.4658	0.00386	1.23807	1.77938e-28	0	1.77938e-28	1/sp|O74323|SEC11_SCHPO	1/114
fissionyeast_NGP_DDA_6h_2_201211010726.16967.16967.3.0.dta	fissionyeast_NGP_DDA_6h_2_201211010726	16967	4632.66	1093.47	3	LYESEJQTHLITK		8 2 0 0	(N(N(H(H(H(H)))(H(H(H(H)))))))	6	15.7736	7.52734	31.0881	0.00459	1.40032	2.14315e-21	0.00103842	0.00103842	1/sp|O74323|SEC11_SCHPO	1/114
fissionyeast_NGP_DDA_6h_2_201211010726.17033.17033.3.0.dta	fissionyeast_NGP_DDA_6h_2_201211010726	17033	4650.32	1093.47	3	LYESEJQTHLITK		8 2 0 0	(N(N(H(H(H(H)))(H(H(H(H)))))))	6	14.9011	6.13638	31.1783	0.00329	1.00501	1.76744e-21	0.00395257	0.00395257	1/sp|O74323|SEC11_SCHPO	1/114
fissionyeast_NGP_DDA_6h_2_201211010726.17131.17131.3.0.dta	fissionyeast_NGP_DDA_6h_2_201211010726	17131	4676.61	1093.47	3	LYESEJQTHLITK		8 2 0 0	(N(N(H(H(H(H)))(H(H(H(H)))))))	6	16.5234	11.0236	26.7371	0.00429	1.3079	1.67624e-18	0.00103842	0.00103842	1/sp|O74323|SEC11_SCHPO	1/114
fissionyeast_NGP_DDA_6h_2_201211010726.17185.17185.3.0.dta	fissionyeast_NGP_DDA_6h_2_201211010726	17185	4691.1	1510.94	3	IIYNHJSSISDIR		16 2 0 0	(N(N(H(H(H(H(H))))(H(H(H(H(H))))(H(H(H(H(H(H))))))))))	6	23.7705	6.22384	56.3572	0.00386	0.85092	7.96137e-39	0.00395257	0.00395257	1/sp|Q9P778|DPP5_SCHPO	1/126
fissionyeast_NGP_DDA_6h_2_201211010726.17393.17393.3.0.dta	fissionyeast_NGP_DDA_6h_2_201211010726	17393	4747.14	1456.92	3	IIYNHJSSISDIR		15 2 0 0	(N(N(H(H(H(H(H))))(H(H(H(H)))(H(H(H(H(H(H))))))))))	6	15.0795	6.27735	31.4263	0.00512	1.17214	9.02908e-22	0.00395257	0.00395257	1/sp|Q9P778|DPP5_SCHPO	1/126
fissionyeast_NGP_DDA_6h_2_201211010726.17404.17404.3.0.dta	fissionyeast_NGP_DDA_6h_2_201211010726	17404	4750.09	1402.9	3	IIYNHJSSISDIR		14 2 0 0	(N(N(H(H(H(H(H(H)))))(H(H(H))(H(H(H(H(H)))))))))	6	25.517	10.0732	54.1983	0.0065	1.54449	2.14734e-37	0.00103842	0.00103842	1/sp|Q9P778|DPP5_SCHPO	1/126
fissionyeast_NGP_DDA_6h_2_201211010726.17450.17450.3.0.dta	fissionyeast_NGP_DDA_6h_2_201211010726	17450	4762.49	1348.89	3	IIYNHJSSISDIR		13 2 0 0	(N(N(H(H(H(H(H(H)))))(H(H)(H(H(H(H(H)))))))))	6	10.4272	5.8755	18.8804	0.01063	2.62833	3.99385e-13	0.00395257	0.00395257	1/sp|Q9P778|DPP5_SCHPO	1/126
fissionyeast_NGP_DDA_6h_2_201211010726.17504.17504.3.0.dta	fissionyeast_NGP_DDA_6h_2_201211010726	17504	4777.17	1402.9	3	IIYNHJSSISDIR		14 2 0 0	(N(N(H(H(H(H(H(H(H))))))(H(H(H(H)))(H(H(H)))))))	6	5.93103	5.05666	7.55486	0.00747	1.77627	1.12212e-05	0.00914077	0.00915194	1/sp|Q9P778|DPP5_SCHPO	1/126
fissionyeast_NGP_DDA_6h_2_201211010726.17546.17546.3.0.dta	fissionyeast_NGP_DDA_6h_2_201211010726	17546	4788.4	1348.89	3	IIYNHJSSISDIR		13 2 0 0	(N(N(H(H(H))(H(H(H(H(H))))(H(H(H(H(H)))))))))	6	16.5861	7.4494	33.5544	0.01091	2.69731	3.91961e-23	0.00103842	0.00103842	1/sp|Q9P778|DPP5_SCHPO	1/126
fissionyeast_NGP_DDA_6h_2_201211010726.17798.17798.3.0.dta	fissionyeast_NGP_DDA_6h_2_201211010726	17798	4856.26	1030.09	3	QSIALYAJDTK		9 2 0 0	(N(N(H(H)(H(H(H(H)))(H(H(H)))))))	8	14.8237	7.05055	29.2597	0.00396	1.28142	3.35066e-20	0.00103842	0.00103842	1/sp|P87113|ERG2_SCHPO	1/50
fissionyeast_NGP_DDA_6h_2_201211010726.17864.17864.3.0.dta	fissionyeast_NGP_DDA_6h_2_201211010726	17864	4873.94	1030.09	3	QSIALYAJDTK		9 2 0 0	(N(N(H(H(H)(H))(H(H(H(H(H))))))))	8	32.9744	32.5984	33.6726	0.00373	1.20662	3.24583e-23	0	3.24583e-23	1/sp|P87113|ERG2_SCHPO	1/50
fissionyeast_NGP_DDA_6h_2_201211010726.17886.17886.2.0.dta	fissionyeast_NGP_DDA_6h_2_201211010726	17886	4879.84	1544.64	2	QSIALYAJDTK		9 2 0 0	(N(N(H(H(H))(H(H)(H(H(H(H))))))))	8	46.9635	38.6752	62.3558	0.00313	1.01266	5.70799e-43	0	5.70799e-43	1/sp|P87113|ERG2_SCHPO	1/50
fissionyeast_NGP_DDA_6h_2_201211010726.18041.18041.2.0.dta	fissionyeast_NGP_DDA_6h_2_201211010726	18041	4921.77	1463.61	2	QSIALYAJDTK		8 2 0 0	(N(N(H(H(H(H)))(H(H(H(H)))))))	8	28.8502	18.1742	48.677	0.00385	1.31665	1.2115e-33	0	1.2115e-33	1/sp|P87113|ERG2_SCHPO	1/50
fissionyeast_NGP_DDA_6h_2_201211010726.18054.18054.3.0.dta	fissionyeast_NGP_DDA_6h_2_201211010726	18054	4925.27	976.075	3	QSIALYAJDTK		8 2 0 0	(N(N(H(H(H(H)))(H(H)(H)(H)))))	8	8.14584	5.81402	12.4764	0.00252	0.86214	6.07679e-09	0.00486381	0.00486382	1/sp|P87113|ERG2_SCHPO	1/50
fissionyeast_NGP_DDA_6h_2_201211010726.18115.18115.2.0.dta	fissionyeast_NGP_DDA_6h_2_201211010726	18115	4941.69	1463.61	2	QSIALYAJDTK		8 2 0 0	(N(N(H(H(H))(H(H)(H)(H(H))))))	8	66.49	67.8871	63.8954	0.00323	1.10272	5.96604e-44	0	5.96604e-44	1/sp|P87113|ERG2_SCHPO	1/50
fissionyeast_NGP_DDA_6h_2_201211010726.18128.18128.3.0.dta	fissionyeast_NGP_DDA_6h_2_201211010726	18128	4945.23	976.075	3	QSIALYAJDTK		8 2 0 0	(N(N(H(H(H(H)))(H(H(H(H)))))))	8	51.3229	50.8446	52.2113	0.00225	0.76987	4.70401e-36	0	4.70401e-36	1/sp|P87113|ERG2_SCHPO	1/50
fissionyeast_NGP_DDA_6h_2_201211010726.18181.18181.2.0.dta	fissionyeast_NGP_DDA_6h_2_201211010726	18181	4959.36	1463.61	2	QSIALYAJDTK		8 2 0 0	(N(N(H(H(H))(H(H(H(H(H))))))))	8	63.2031	63.83	62.0388	0.00301	1.02754	7.73159e-43	0	7.73159e-43	1/sp|P87113|ERG2_SCHPO	1/50
fissionyeast_NGP_DDA_6h_2_201211010726.18194.18194.3.0.dta	fissionyeast_NGP_DDA_6h_2_201211010726	18194	4962.9	976.075	3	QSIALYAJDTK		8 2 0 0	(N(N(H(H(H(H)))(H(H)(H(H))))))	8	19.6876	16.0907	26.3676	0.00204	0.69708	2.84086e-18	0	2.84086e-18	1/sp|P87113|ERG2_SCHPO	1/50
fissionyeast_NGP_DDA_6h_2_201211010726.18247.18247.2.0.dta	fissionyeast_NGP_DDA_6h_2_201211010726	18247	4977.02	1463.61	2	QSIALYAJDTK		8 2 0 0	(N(N(H(H(H(H)))(H(H)(H(H))))))	8	20.9711	15.4568	31.2119	0.00451	1.54083	1.59725e-21	0	1.59725e-21	1/sp|P87113|ERG2_SCHPO	1/50
fissionyeast_NGP_DDA_6h_2_201211010726.18312.18312.2.0.dta	fissionyeast_NGP_DDA_6h_2_201211010726	18312	4994.71	1463.61	2	QSIALYAJDTK		8 2 0 0	(N(N(H(H(H(H)))(H(H(H(H)))))))	8	23.5479	10.707	47.3953	0.00577	1.9721	1.24899e-32	0.00103842	0.00103842	1/sp|P87113|ERG2_SCHPO	1/50
fissionyeast_NGP_DDA_6h_2_201211010726.18379.18379.2.0.dta	fissionyeast_NGP_DDA_6h_2_201211010726	18379	5012.65	1463.61	2	QSIALYAJDTK		8 2 0 0	(N(N(H(H(H(H)))(H(H)(H(H))))))	8	38.104	29.3346	54.3899	0.00485	1.6577	1.72711e-37	0	1.72711e-37	1/sp|P87113|ERG2_SCHPO	1/50
fissionyeast_NGP_DDA_6h_2_201211010726.18444.18444.2.0.dta	fissionyeast_NGP_DDA_6h_2_201211010726	18444	5030.08	1463.61	2	QSIALYAJDTK		8 2 0 0	(N(N(H(H(H(H)))(H(H(H(H)))))))	8	9.68956	5.09889	18.2151	0.00435	1.48615	1.00622e-12	0.00831025	0.00831025	1/sp|P87113|ERG2_SCHPO	1/50
fissionyeast_NGP_DDA_6h_2_201211010726.18455.18455.3.0.dta	fissionyeast_NGP_DDA_6h_2_201211010726	18455	5033.03	1219.85	3	SIIQNJGTFGVSHTR		10 2 0 0	(N(N(H(H(H(H)))(H(H)(H(H(H(H))))))))	6	47.7237	18.7221	101.584	0.00503	1.37605	5.73132e-69	0	5.73132e-69	1/sp|Q8WZK2|MCD4_SCHPO	1/86
fissionyeast_NGP_DDA_6h_2_201211010726.18520.18520.3.0.dta	fissionyeast_NGP_DDA_6h_2_201211010726	18520	5050.73	1219.85	3	SIIQNJGTFGVSHTR		10 2 0 0	(N(N(H(H(H(H)))(H(H)(H(H)(H(H)))))))	6	37.8576	13.6173	82.8753	0.00527	1.44085	7.18989e-57	0.00103842	0.00103842	1/sp|Q8WZK2|MCD4_SCHPO	1/86
fissionyeast_NGP_DDA_6h_2_201211010726.18564.18564.3.0.dta	fissionyeast_NGP_DDA_6h_2_201211010726	18564	5062.57	1165.83	3	SIIQNJGTFGVSHTR		9 2 0 0	(N(N(H(H(H(H)))(H(H)(H(H)(H))))))	6	57.3038	39.9134	89.6004	0.00314	0.89898	3.09193e-61	0	3.09193e-61	1/sp|Q8WZK2|MCD4_SCHPO	1/86
fissionyeast_NGP_DDA_6h_2_201211010726.18587.18587.3.0.dta	fissionyeast_NGP_DDA_6h_2_201211010726	18587	5068.73	1219.85	3	SIIQNJGTFGVSHTR		10 2 0 0	(N(N(H(H(H(H(H))))(H(H)(H(H(H)))))))	6	15.5876	7.48515	30.635	0.00399	1.09061	3.67951e-21	0.00103842	0.00103842	1/sp|Q8WZK2|MCD4_SCHPO	1/86
fissionyeast_NGP_DDA_6h_2_201211010726.18619.18619.2.0.dta	fissionyeast_NGP_DDA_6h_2_201211010726	18619	5077.3	1382.58	2	QSIALYAJDTK		7 2 0 0	(N(N(H(H(H)(H))(H(H(H))))))	8	47.5239	44.3016	53.5082	0.00379	1.37265	7.21225e-37	0	7.21225e-37	1/sp|P87113|ERG2_SCHPO	1/50
fissionyeast_NGP_DDA_6h_2_201211010726.18630.18630.3.0.dta	fissionyeast_NGP_DDA_6h_2_201211010726	18630	5080.25	1165.83	3	SIIQNJGTFGVSHTR		9 2 0 0	(N(N(H(H(H)(H))(H(H)(H(H(H)))))))	6	81.7018	67.1784	108.674	0.00378	1.08007	1.65854e-73	0	1.65854e-73	1/sp|Q8WZK2|MCD4_SCHPO	1/86
fissionyeast_NGP_DDA_6h_2_201211010726.18684.18684.2.0.dta	fissionyeast_NGP_DDA_6h_2_201211010726	18684	5095.08	1382.58	2	QSIALYAJDTK		7 2 0 0	(N(N(H(H(H)(H))(H(H(H))))))	8	28.8238	18.3731	48.2324	0.00391	1.41389	3.08118e-33	0	3.08118e-33	1/sp|P87113|ERG2_SCHPO	1/50
fissionyeast_NGP_DDA_6h_2_201211010726.18727.18727.3.0.dta	fissionyeast_NGP_DDA_6h_2_201211010726	18727	5106.87	1111.81	3	SIIQNJGTFGVSHTR		8 2 0 0	(N(N(H(H(H(H)))(H(H)(H)(H)))))	6	47.2594	26.6026	85.622	0.00352	1.05501	1.57418e-58	0	1.57418e-58	1/sp|Q8WZK2|MCD4_SCHPO	1/86
fissionyeast_NGP_DDA_6h_2_201211010726.18804.18804.3.0.dta	fissionyeast_NGP_DDA_6h_2_201211010726	18804	5127.55	1111.81	3	SIIQNJGTFGVSHTR		8 2 0 0	(N(N(H(H(H(H)))(H(H)(H)(H)))))	6	62.3693	44.8734	94.8617	0.00332	0.99471	9.70918e-65	0	9.70918e-65	1/sp|Q8WZK2|MCD4_SCHPO	1/86
fissionyeast_NGP_DDA_6h_2_201211010726.18840.18840.3.0.dta	fissionyeast_NGP_DDA_6h_2_201211010726	18840	5137.34	1165.83	3	SIIQNJGTFGVSHTR		9 2 0 0	(N(N(H(H(H(H)))(H(H(H(H(H))))))))	6	13.4582	5.16947	28.8516	0.00333	0.95134	6.72512e-20	0.00831025	0.00831025	1/sp|Q8WZK2|MCD4_SCHPO	1/86
fissionyeast_NGP_DDA_6h_2_201211010726.18869.18869.3.0.dta	fissionyeast_NGP_DDA_6h_2_201211010726	18869	5145.24	1111.81	3	SIIQNJGTFGVSHTR		8 2 0 0	(N(N(H(H(H(H)))(H(H)(H)(H)))))	6	45.8847	23.734	87.0219	0.00342	1.02531	1.0417e-59	0	1.0417e-59	1/sp|Q8WZK2|MCD4_SCHPO	1/86
fissionyeast_NGP_DDA_6h_2_201211010726.18935.18935.3.0.dta	fissionyeast_NGP_DDA_6h_2_201211010726	18935	5162.94	1111.81	3	SIIQNJGTFGVSHTR		8 2 0 0	(N(N(H(H(H(H)))(H(H)(H)(H)))))	6	44.9395	21.6193	88.2483	0.00317	0.94972	1.04732e-60	0	1.04732e-60	1/sp|Q8WZK2|MCD4_SCHPO	1/86
fissionyeast_NGP_DDA_6h_2_201211010726.19012.19012.2.0.dta	fissionyeast_NGP_DDA_6h_2_201211010726	19012	5183.61	1329.07	2	LJTSEELPFTK		6 2 0 0	(N(N(H(H(H))(H(H(H))))))	2	7.89851	5.47582	12.3978	-0.01002	-3.76962	6.92279e-09	0.00568182	0.00568183	1/sp|Q10435|YDE1_SCHPO	1/42
fissionyeast_NGP_DDA_6h_2_201211010726.19015.19015.3.0.dta	fissionyeast_NGP_DDA_6h_2_201211010726	19015	5184.49	1111.81	3	SIIQNJGTFGVSHTR		8 2 0 0	(N(N(H(H(H(H)))(H(H)(H)(H)))))	6	13.8209	6.48105	27.4519	0.00367	1.10181	4.24394e-19	0.00204708	0.00204708	1/sp|Q8WZK2|MCD4_SCHPO	1/86
fissionyeast_NGP_DDA_6h_2_201211010726.19056.19056.3.0.dta	fissionyeast_NGP_DDA_6h_2_201211010726	19056	5195.56	1057.79	3	SIIQNJGTFGVSHTR		7 2 0 0	(N(N(H(H(H(H)))(H(H(H))))))	6	48.7005	30.0555	83.327	0.00282	0.88833	2.63182e-57	0	2.63182e-57	1/sp|Q8WZK2|MCD4_SCHPO	1/86
fissionyeast_NGP_DDA_6h_2_201211010726.19078.19078.2.0.dta	fissionyeast_NGP_DDA_6h_2_201211010726	19078	5201.45	1329.07	2	JATEQVEVVK		7 2 0 0	(N(N(H(H(H))(H(H(H(H)))))))	1	5.68428	5.31344	6.373	0.00511	1.92435	5.00787e-05	0.00568182	0.00573173	1/sp|A9ZLL8|LSD90_SCHPO	1/376
fissionyeast_NGP_DDA_6h_2_201211010726.19111.19111.2.0.dta	fissionyeast_NGP_DDA_6h_2_201211010726	19111	5210.29	1365.56	2	FJVSASIK		9 2 0 0	(N(N(H(H(H(H)))(H(H)(H(H)(H))))))	2	28.4461	10.9626	60.9155	0.00312	1.14258	5.56436e-42	0.00103842	0.00103842	1/sp|Q9USV0|HRD3_SCHPO	1/48
fissionyeast_NGP_DDA_6h_2_201211010726.19156.19156.3.0.dta	fissionyeast_NGP_DDA_6h_2_201211010726	19156	5222.35	1057.79	3	SIIQNJGTFGVSHTR		7 2 0 0	(N(N(H(H(H(H)))(H(H(H))))))	6	23.217	11.9711	44.1021	0.00209	0.65752	2.28658e-30	0.00103842	0.00103842	1/sp|Q8WZK2|MCD4_SCHPO	1/86
fissionyeast_NGP_DDA_6h_2_201211010726.19188.19188.2.0.dta	fissionyeast_NGP_DDA_6h_2_201211010726	19188	5230.93	1284.54	2	FJVSASIK		8 2 0 0	(N(N(H(H(H(H)))(H(H)(H)(H)))))	2	41.3955	26.5069	69.046	0.00359	1.39903	2.10292e-47	0	2.10292e-47	1/sp|Q9USV0|HRD3_SCHPO	1/48
fissionyeast_NGP_DDA_6h_2_201211010726.19253.19253.2.0.dta	fissionyeast_NGP_DDA_6h_2_201211010726	19253	5248.57	1284.54	2	FJVSASIK		8 2 0 0	(N(N(H(H(H(H)))(H(H)(H)(H)))))	2	36.5295	19.976	67.2717	0.00372	1.44809	3.8944e-46	0	3.8944e-46	1/sp|Q9USV0|HRD3_SCHPO	1/48
fissionyeast_NGP_DDA_6h_2_201211010726.19319.19319.2.0.dta	fissionyeast_NGP_DDA_6h_2_201211010726	19319	5266.2	1284.54	2	FJVSASIK		8 2 0 0	(N(N(H(H(H(H)))(H(H(H(H)))))))	2	17.6574	7.43005	36.651	0.0037	1.44186	3.20357e-25	0.00103842	0.00103842	1/sp|Q9USV0|HRD3_SCHPO	1/48
fissionyeast_NGP_DDA_6h_2_201211010726.19702.19702.3.0.dta	fissionyeast_NGP_DDA_6h_2_201211010726	19702	5369.53	996.073	3	TJGTLYGLSDSR		8 2 0 0	(N(N(H(H(H(H)))(H(H)(H(H))))))	2	15.3442	9.91997	25.4179	0.00197	0.65896	1.42685e-17	0.00103842	0.00103842	1/sp|Q9US04|GGT1_SCHPO	1/612
fissionyeast_NGP_DDA_6h_2_201211010726.19723.19723.2.0.dta	fissionyeast_NGP_DDA_6h_2_201211010726	19723	5375.15	1493.61	2	TJGTLYGLSDSR		8 2 0 0	(N(N(H(H(H(H)))(H(H)(H)(H)))))	2	31.0116	17.9845	55.2046	0.00353	1.18136	4.07066e-38	0	4.07066e-38	1/sp|Q9US04|GGT1_SCHPO	1/612
fissionyeast_NGP_DDA_6h_2_201211010726.19736.19736.4.0.dta	fissionyeast_NGP_DDA_6h_2_201211010726	19736	5378.68	907.901	4	PVYVTJVTIEHVQHK		9 2 0 0	(N(N(H(H(H(H)))(H(H(H(H(H))))))))	6	8.59755	7.33437	10.9435	0.00288	0.7949	8.01341e-08	0.00103842	0.0010385	1/sp|Q09825|SAD1_SCHPO	1/395
fissionyeast_NGP_DDA_6h_2_201211010726.19767.19767.3.0.dta	fissionyeast_NGP_DDA_6h_2_201211010726	19767	5386.94	996.073	3	TJGTLYGLSDSR		8 2 0 0	(N(N(H(H(H(H)))(H(H)(H(H))))))	2	13.2199	6.97732	24.8134	0.00193	0.6449	3.68899e-17	0.00103842	0.00103842	1/sp|Q9US04|GGT1_SCHPO	1/612
fissionyeast_NGP_DDA_6h_2_201211010726.19789.19789.2.0.dta	fissionyeast_NGP_DDA_6h_2_201211010726	19789	5392.83	1493.61	2	TJGTLYGLSDSR		8 2 0 0	(N(N(H(H(H(H)))(H(H)(H)(H)))))	2	22.7597	10.311	45.8787	0.00363	1.21686	1.28214e-31	0.00103842	0.00103842	1/sp|Q9US04|GGT1_SCHPO	1/612
fissionyeast_NGP_DDA_6h_2_201211010726.19975.19975.3.0.dta	fissionyeast_NGP_DDA_6h_2_201211010726	19975	5443.37	1240.17	3	HPNJGTSFFSNSLNR		10 2 0 0	(N(N(H(H(H(H(H))))(H(H)(H(H(H)))))))	4	13.0266	5.55338	26.9055	0.00545	1.46698	1.25817e-18	0.00486381	0.00486381	1/sp|O13704|YEU5_SCHPO	1/227
fissionyeast_NGP_DDA_6h_2_201211010726.20281.20281.3.0.dta	fissionyeast_NGP_DDA_6h_2_201211010726	20281	5525.87	1186.15	3	HPNJGTSFFSNSLNR		9 2 0 0	(N(N(H(H)(H(H(H(H)))(H(H(H)))))))	4	18.4173	8.60254	36.6447	0.00509	1.4316	3.42326e-25	0.00103842	0.00103842	1/sp|O13704|YEU5_SCHPO	1/227
fissionyeast_NGP_DDA_6h_2_201211010726.20762.20762.2.0.dta	fissionyeast_NGP_DDA_6h_2_201211010726	20762	5655.29	1401.07	2	FEJETFIAK		8 2 0 0	(N(N(H(H(H(H)))(H(H)(H)(H)))))	3	30.5786	24.7619	41.381	0.00402	1.43578	1.93058e-28	0	1.93058e-28	1/sp|Q9P7D0|YOFJ_SCHPO	1/287
fissionyeast_NGP_DDA_6h_2_201211010726.20826.20826.2.0.dta	fissionyeast_NGP_DDA_6h_2_201211010726	20826	5672.67	1401.07	2	FEJETFIAK		8 2 0 0	(N(N(H(H(H(H)))(H(H)(H)(H)))))	3	33.0508	20.5523	56.2622	0.00408	1.45791	9.57731e-39	0	9.57731e-39	1/sp|Q9P7D0|YOFJ_SCHPO	1/287
fissionyeast_NGP_DDA_6h_2_201211010726.23083.23083.3.0.dta	fissionyeast_NGP_DDA_6h_2_201211010726	23083	6279.54	1152.45	3	DAJNTQFQFTSR		10 2 0 0	(N(N(H(H(H(H(H))))(H(H(H(H(H))))))))	3	10.9444	6.98357	18.3002	0.0037	1.06963	9.28727e-13	0.00103842	0.00103842	1/sp|Q9C0Y4|AGLU_SCHPO	1/116
fissionyeast_NGP_DDA_6h_2_201211010726.23143.23143.3.0.dta	fissionyeast_NGP_DDA_6h_2_201211010726	23143	6295.77	1517.62	3	EGLINJGTSIHAGLR		16 2 0 0	(N(N(H(H(H)(H(H(H(H)))))(H(H(H(H(H(H(H(H(H))))))))))))	6	46.9281	23.4846	90.4661	0.00558	1.22622	5.63666e-62	0	5.63666e-62	1/sp|O42887|SPEB2_SCHPO	1/269
fissionyeast_NGP_DDA_6h_2_201211010726.23170.23170.3.0.dta	fissionyeast_NGP_DDA_6h_2_201211010726	23170	6302.92	1098.43	3	DAJNTQFQFTSR		9 2 0 0	(N(N(H(H(H(H)))(H(H(H(H(H))))))))	3	14.8886	13.5052	17.4578	0.00383	1.16399	3.90697e-12	0.00103842	0.00103842	1/sp|Q9C0Y4|AGLU_SCHPO	1/116
fissionyeast_NGP_DDA_6h_2_201211010726.23201.23201.2.0.dta	fissionyeast_NGP_DDA_6h_2_201211010726	23201	6311.14	1647.15	2	DAJNTQFQFTSR		9 2 0 0	(N(N(H(H(H)(H(H)))(H(H)(H(H))))))	3	15.7289	7.21522	31.54	0.00191	0.58099	6.28214e-22	0.00103842	0.00103842	1/sp|Q9C0Y4|AGLU_SCHPO	1/116
fissionyeast_NGP_DDA_6h_2_201211010726.23234.23234.3.0.dta	fissionyeast_NGP_DDA_6h_2_201211010726	23234	6319.98	1463.6	3	EGLINJGTSIHAGLR		15 2 0 0	(N(N(H(H(H(H(H(H(H))))))(H(H(H))(H(H(H(H(H)))))))))	6	10.7772	9.66253	12.8474	0.00733	1.6692	3.6503e-09	0.00103842	0.00103843	1/sp|O42887|SPEB2_SCHPO	1/269
fissionyeast_NGP_DDA_6h_2_201211010726.23246.23246.3.0.dta	fissionyeast_NGP_DDA_6h_2_201211010726	23246	6323.21	1098.43	3	DAJNTQFQFTSR		9 2 0 0	(N(N(H(H(H(H)))(H(H)(H(H)(H))))))	3	74.9398	73.6835	77.2729	0.00462	1.40266	4.87269e-53	0	4.87269e-53	1/sp|Q9C0Y4|AGLU_SCHPO	1/116
fissionyeast_NGP_DDA_6h_2_201211010726.23248.23248.3.0.dta	fissionyeast_NGP_DDA_6h_2_201211010726	23248	6323.8	1409.58	3	EGLINJGTSIHAGLR		14 2 0 0	(N(N(H(H(H(H(H(H(H))))))(H(H(H(H(H(H(H))))))))))	6	14.7909	11.5433	20.822	0.00655	1.54995	2.02252e-14	0.00103842	0.00103842	1/sp|O42887|SPEB2_SCHPO	1/269
fissionyeast_NGP_DDA_6h_2_201211010726.23267.23267.2.0.dta	fissionyeast_NGP_DDA_6h_2_201211010726	23267	6328.83	1647.15	2	DAJNTQFQFTSR		9 2 0 0	(N(N(H(H(H(H)))(H(H)(H(H)(H))))))	3	38.2969	27.7247	57.931	0.00234	0.70974	7.03664e-40	0	7.03664e-40	1/sp|Q9C0Y4|AGLU_SCHPO	1/116
fissionyeast_NGP_DDA_6h_2_201211010726.23310.23310.3.0.dta	fissionyeast_NGP_DDA_6h_2_201211010726	23310	6340.45	1098.43	3	DAJNTQFQFTSR		9 2 0 0	(N(N(H(H(H)(H(H)))(H(H)(H(H))))))	3	80.5531	73.878	92.9496	0.00441	1.33798	1.50553e-63	0	1.50553e-63	1/sp|Q9C0Y4|AGLU_SCHPO	1/116
fissionyeast_NGP_DDA_6h_2_201211010726.23354.23354.2.0.dta	fissionyeast_NGP_DDA_6h_2_201211010726	23354	6352.31	1647.15	2	DAJNTQFQFTSR		9 2 0 0	(N(N(H(H(H)(H))(H(H)(H(H(H)))))))	3	38.0323	26.9474	58.6187	0.0024	0.72735	2.36649e-40	0	2.36649e-40	1/sp|Q9C0Y4|AGLU_SCHPO	1/116
fissionyeast_NGP_DDA_6h_2_201211010726.23367.23367.2.0.dta	fissionyeast_NGP_DDA_6h_2_201211010726	23367	6355.9	1566.12	2	DAJNTQFQFTSR		8 2 0 0	(N(N(H(H(H(H)))(H(H)(H(H))))))	3	11.1785	9.22897	14.7991	0.00353	1.12697	1.61873e-10	0.00103842	0.00103842	1/sp|Q9C0Y4|AGLU_SCHPO	1/116
fissionyeast_NGP_DDA_6h_2_201211010726.23388.23388.3.0.dta	fissionyeast_NGP_DDA_6h_2_201211010726	23388	6361.58	1044.42	3	DAJNTQFQFTSR		8 2 0 0	(N(N(H(H(H(H)))(H(H)(H)(H)))))	3	34.1424	20.3392	59.7769	0.00318	1.01711	3.15851e-41	0	3.15851e-41	1/sp|Q9C0Y4|AGLU_SCHPO	1/116
fissionyeast_NGP_DDA_6h_2_201211010726.23398.23398.3.0.dta	fissionyeast_NGP_DDA_6h_2_201211010726	23398	6364.32	1098.43	3	DAJNTQFQFTSR		9 2 0 0	(N(N(H(H(H)(H))(H(H)(H(H(H)))))))	3	41.0624	26.7897	67.5689	0.00331	1.00549	1.87706e-46	0	1.87706e-46	1/sp|Q9C0Y4|AGLU_SCHPO	1/116
fissionyeast_NGP_DDA_6h_2_201211010726.23400.23400.3.0.dta	fissionyeast_NGP_DDA_6h_2_201211010726	23400	6364.95	1409.58	3	EGLINJGTSIHAGLR		14 2 0 0	(N(N(H(H(H(H(H))))(H(H(H))(H(H(H(H(H(H))))))))))	6	24.5196	11.342	48.9923	0.00546	1.29159	9.50015e-34	0.00103842	0.00103842	1/sp|O42887|SPEB2_SCHPO	1/269
fissionyeast_NGP_DDA_6h_2_201211010726.23431.23431.2.0.dta	fissionyeast_NGP_DDA_6h_2_201211010726	23431	6373.21	1566.12	2	DAJNTQFQFTSR		8 2 0 0	(N(N(H(H(H(H)))(H(H)(H)(H)))))	3	32.5611	20.6959	54.5966	0.00323	1.03052	1.14993e-37	0	1.14993e-37	1/sp|Q9C0Y4|AGLU_SCHPO	1/116
fissionyeast_NGP_DDA_6h_2_201211010726.23464.23464.3.0.dta	fissionyeast_NGP_DDA_6h_2_201211010726	23464	6382.04	1044.42	3	DAJNTQFQFTSR		8 2 0 0	(N(N(H(H(H(H)))(H(H)(H)(H)))))	3	50.0476	43.6146	61.9946	0.0031	0.98932	8.84748e-43	0	8.84748e-43	1/sp|Q9C0Y4|AGLU_SCHPO	1/116
fissionyeast_NGP_DDA_6h_2_201211010726.23465.23465.3.0.dta	fissionyeast_NGP_DDA_6h_2_201211010726	23465	6382.31	1098.43	3	DAJNTQFQFTSR		9 2 0 0	(N(N(H(H(H)(H(H)))(H(H(H(H)))))))	3	18.6929	16.0582	23.586	0.00319	0.96723	2.27151e-16	0	2.27151e-16	1/sp|Q9C0Y4|AGLU_SCHPO	1/116
fissionyeast_NGP_DDA_6h_2_201211010726.23496.23496.2.0.dta	fissionyeast_NGP_DDA_6h_2_201211010726	23496	6390.92	1566.12	2	DAJNTQFQFTSR		8 2 0 0	(N(N(H(H(H(H)))(H(H)(H)(H)))))	3	18.5535	12.32	30.1299	0.00348	1.11291	1.11365e-20	0.00103842	0.00103842	1/sp|Q9C0Y4|AGLU_SCHPO	1/116
fissionyeast_NGP_DDA_6h_2_201211010726.23541.23541.3.0.dta	fissionyeast_NGP_DDA_6h_2_201211010726	23541	6403.01	1044.42	3	DAJNTQFQFTSR		8 2 0 0	(N(N(H(H(H(H)))(H(H(H(H)))))))	3	11.5959	9.64035	15.2276	0.0047	1.50094	9.64591e-11	0.00103842	0.00103842	1/sp|Q9C0Y4|AGLU_SCHPO	1/116
fissionyeast_NGP_DDA_6h_2_201211010726.23570.23570.3.0.dta	fissionyeast_NGP_DDA_6h_2_201211010726	23570	6410.89	1014.09	3	JNTIDSLSIAK		9 2 0 0	(N(N(H(H(H)(H(H)))(H(H)(H(H))))))	1	15.4747	9.91739	25.7953	0.00207	0.68065	7.43642e-18	0.00103842	0.00103842	1/sp|O94472|PBN1_SCHPO	1/36
fissionyeast_NGP_DDA_6h_2_201211010726.23595.23595.2.0.dta	fissionyeast_NGP_DDA_6h_2_201211010726	23595	6417.46	1520.64	2	JNTIDSLSIAK		9 2 0 0	(N(N(H(H(H)(H(H)))(H(H(H(H)))))))	1	19.4772	15.0149	27.7644	0.00328	1.07766	2.92072e-19	0	2.92072e-19	1/sp|O94472|PBN1_SCHPO	1/36
fissionyeast_NGP_DDA_6h_2_201211010726.23609.23609.3.0.dta	fissionyeast_NGP_DDA_6h_2_201211010726	23609	6421.28	1098.43	3	DAJNTQFQFTSR		9 2 0 0	(N(N(H(H(H(H(H))))(H(H(H(H)))))))	3	5.25023	6.53788	2.85888	0.00257	0.7814	0.00678015	0.00204708	0.00882131	1/sp|Q9C0Y4|AGLU_SCHPO	1/116
fissionyeast_NGP_DDA_6h_2_201211010726.23661.23661.3.0.dta	fissionyeast_NGP_DDA_6h_2_201211010726	23661	6435.12	1301.55	3	EGLINJGTSIHAGLR		12 2 0 0	(N(N(H(H(H(H(H(H)))))(H(H(H))(H(H(H)))))))	6	23.7563	9.06436	51.0413	0.00518	1.32631	2.53873e-35	0.00103842	0.00103842	1/sp|O42887|SPEB2_SCHPO	1/269
fissionyeast_NGP_DDA_6h_2_201211010726.23683.23683.3.0.dta	fissionyeast_NGP_DDA_6h_2_201211010726	23683	6441.21	1247.53	3	EGLINJGTSIHAGLR		11 2 0 0	(N(N(H(H(H(H(H))))(H(H(H))(H(H(H)))))))	6	29.316	12.4994	60.5468	0.0059	1.5761	1.01433e-41	0.00103842	0.00103842	1/sp|O42887|SPEB2_SCHPO	1/269
fissionyeast_NGP_DDA_6h_2_201211010726.23727.23727.2.0.dta	fissionyeast_NGP_DDA_6h_2_201211010726	23727	6452.98	1442.1	2	LGJETFLPK		9 2 0 0	(N(N(H(H(H(H)))(H(H)(H(H)(H))))))	3	30.3878	13.3213	62.0827	0.00356	1.23452	6.68689e-43	0.00103842	0.00103842	1/sp|P36581|CALX_SCHPO	1/418
fissionyeast_NGP_DDA_6h_2_201211010726.23728.23728.3.0.dta	fissionyeast_NGP_DDA_6h_2_201211010726	23728	6453.3	1355.56	3	EGLINJGTSIHAGLR		13 2 0 0	(N(N(H(H(H(H(H(H)))))(H(H(H(H(H(H(H))))))))))	6	9.5087	6.91665	14.3225	0.00593	1.45956	3.28287e-10	0.00103842	0.00103842	1/sp|O42887|SPEB2_SCHPO	1/269
fissionyeast_NGP_DDA_6h_2_201211010726.23748.23748.3.0.dta	fissionyeast_NGP_DDA_6h_2_201211010726	23748	6458.62	1247.53	3	EGLINJGTSIHAGLR		11 2 0 0	(N(N(H(H(H(H(H))))(H(H(H))(H(H(H)))))))	6	15.1301	7.45569	29.3825	0.00527	1.40848	2.63497e-20	0.00103842	0.00103842	1/sp|O42887|SPEB2_SCHPO	1/269
fissionyeast_NGP_DDA_6h_2_201211010726.23783.23783.3.0.dta	fissionyeast_NGP_DDA_6h_2_201211010726	23783	6468.11	961.736	3	LGJETFLPK		9 2 0 0	(N(N(H(H(H(H)))(H(H)(H(H)(H))))))	3	37.6399	20.1409	70.1382	0.00339	1.17556	3.51516e-48	0	3.51516e-48	1/sp|P36581|CALX_SCHPO	1/418
fissionyeast_NGP_DDA_6h_2_201211010726.23803.23803.2.0.dta	fissionyeast_NGP_DDA_6h_2_201211010726	23803	6473.4	1442.1	2	LGJETFLPK		9 2 0 0	(N(N(H(H(H)(H))(H(H(H(H(H))))))))	3	57.4755	42.0274	86.1646	0.00303	1.05139	3.75625e-59	0	3.75625e-59	1/sp|P36581|CALX_SCHPO	1/418
fissionyeast_NGP_DDA_6h_2_201211010726.23829.23829.3.0.dta	fissionyeast_NGP_DDA_6h_2_201211010726	23829	6480.45	1015.75	3	LGJETFLPK		10 2 0 0	(N(N(H(H(H(H(H))))(H(H(H(H(H))))))))	3	10.7401	4.90698	21.5729	0.00389	1.27672	6.3786e-15	0.0099728	0.0099728	1/sp|P36581|CALX_SCHPO	1/418
fissionyeast_NGP_DDA_6h_2_201211010726.23859.23859.3.0.dta	fissionyeast_NGP_DDA_6h_2_201211010726	23859	6488.42	961.736	3	LGJETFLPK		9 2 0 0	(N(N(H(H(H)(H))(H(H)(H(H(H)))))))	3	65.9113	48.9385	97.4324	0.00397	1.37534	2.44664e-66	0	2.44664e-66	1/sp|P36581|CALX_SCHPO	1/418
fissionyeast_NGP_DDA_6h_2_201211010726.23869.23869.2.0.dta	fissionyeast_NGP_DDA_6h_2_201211010726	23869	6491.08	1442.1	2	LGJETFLPK		9 2 0 0	(N(N(H(H(H(H)))(H(H)(H(H)(H))))))	3	65.3246	54.9956	84.5071	0.00258	0.89462	5.09675e-58	0	5.09675e-58	1/sp|P36581|CALX_SCHPO	1/418
fissionyeast_NGP_DDA_6h_2_201211010726.23923.23923.3.0.dta	fissionyeast_NGP_DDA_6h_2_201211010726	23923	6505.82	961.736	3	LGJETFLPK		9 2 0 0	(N(N(H(H(H)(H))(H(H(H(H(H))))))))	3	72.0698	55.7206	102.433	0.00389	1.35036	1.36872e-69	0	1.36872e-69	1/sp|P36581|CALX_SCHPO	1/418
fissionyeast_NGP_DDA_6h_2_201211010726.23934.23934.2.0.dta	fissionyeast_NGP_DDA_6h_2_201211010726	23934	6508.75	1442.1	2	LGJETFLPK		9 2 0 0	(N(N(H(H(H))(H(H(H))(H(H(H)))))))	3	59.8602	44.2287	88.8902	0.00276	0.95774	5.79719e-61	0	5.79719e-61	1/sp|P36581|CALX_SCHPO	1/418
fissionyeast_NGP_DDA_6h_2_201211010726.23937.23937.3.0.dta	fissionyeast_NGP_DDA_6h_2_201211010726	23937	6509.58	1376.21	3	JVSGAFNVNNMIR	11,Oxidation[M];	14 2 0 0	(N(N(H(H(H(H(H(H(H))))))(H(H(H(H)))(H(H(H)))))))	1	12.0751	8.70615	18.3318	-0.00291	-0.70634	8.93821e-13	0.00103842	0.00103842	1/sp|O13960|ECM33_SCHPO	1/92
fissionyeast_NGP_DDA_6h_2_201211010726.23945.23945.2.1.dta	fissionyeast_NGP_DDA_6h_2_201211010726	23945	6511.66	1361.07	2	LGJETFLPK		8 2 0 0	(N(N(H(H(H(H)))(H(H)(H)(H)))))	3	28.7229	14.7723	54.6312	0.00323	1.18582	1.03072e-37	0	1.03072e-37	1/sp|P36581|CALX_SCHPO	1/418
fissionyeast_NGP_DDA_6h_2_201211010726.23957.23957.3.0.dta	fissionyeast_NGP_DDA_6h_2_201211010726	23957	6514.88	907.718	3	LGJETFLPK		8 2 0 0	(N(N(H(H(H(H)))(H(H)(H(H))))))	3	14.695	4.93776	32.8156	0.00204	0.75145	1.24302e-22	0.00914077	0.00914077	1/sp|P36581|CALX_SCHPO	1/418
fissionyeast_NGP_DDA_6h_2_201211010726.23989.23989.3.0.dta	fissionyeast_NGP_DDA_6h_2_201211010726	23989	6523.44	961.736	3	LGJETFLPK		9 2 0 0	(N(N(H(H(H)(H))(H(H(H(H(H))))))))	3	55.6276	34.2231	95.3788	0.00366	1.2692	3.38509e-65	0	3.38509e-65	1/sp|P36581|CALX_SCHPO	1/418
fissionyeast_NGP_DDA_6h_2_201211010726.23994.23994.3.0.dta	fissionyeast_NGP_DDA_6h_2_201211010726	23994	6524.87	1247.53	3	EGLINJGTSIHAGLR		11 2 0 0	(N(N(H(H(H(H(H))))(H(H(H))(H(H(H)))))))	6	6.23163	5.30127	7.95946	0.00409	1.09248	6.43682e-06	0.00660377	0.0066102	1/sp|O42887|SPEB2_SCHPO	1/269
fissionyeast_NGP_DDA_6h_2_201211010726.24011.24011.2.0.dta	fissionyeast_NGP_DDA_6h_2_201211010726	24011	6529.33	1361.07	2	LGJETFLPK		8 2 0 0	(N(N(H(H(H(H)))(H(H)(H(H))))))	3	53.0837	38.0715	80.9636	0.00308	1.13217	1.37617e-55	0	1.37617e-55	1/sp|P36581|CALX_SCHPO	1/418
fissionyeast_NGP_DDA_6h_2_201211010726.24012.24012.2.0.dta	fissionyeast_NGP_DDA_6h_2_201211010726	24012	6529.61	1442.1	2	LGJETFLPK		9 2 0 0	(N(N(H(H(H)(H))(H(H(H(H(H))))))))	3	56.9998	41.1052	86.5185	0.00318	1.10342	2.13155e-59	0	2.13155e-59	1/sp|P36581|CALX_SCHPO	1/418
fissionyeast_NGP_DDA_6h_2_201211010726.24022.24022.3.0.dta	fissionyeast_NGP_DDA_6h_2_201211010726	24022	6532.28	907.718	3	LGJETFLPK		8 2 0 0	(N(N(H(H(H(H)))(H(H)(H)(H)))))	3	56.9905	40.4714	87.6688	0.00227	0.83413	4.44114e-60	0	4.44114e-60	1/sp|P36581|CALX_SCHPO	1/418
fissionyeast_NGP_DDA_6h_2_201211010726.24055.24055.3.0.dta	fissionyeast_NGP_DDA_6h_2_201211010726	24055	6541.11	961.736	3	LGJETFLPK		9 2 0 0	(N(N(H(H(H(H)))(H(H)(H(H)(H))))))	3	49.7375	35.5123	76.1555	0.0031	1.07359	2.27665e-52	0	2.27665e-52	1/sp|P36581|CALX_SCHPO	1/418
fissionyeast_NGP_DDA_6h_2_201211010726.24076.24076.2.0.dta	fissionyeast_NGP_DDA_6h_2_201211010726	24076	6547.07	1361.07	2	LGJETFLPK		8 2 0 0	(N(N(H(H(H(H)))(H(H(H(H)))))))	3	65.4767	55.4971	84.0101	0.00308	1.13364	1.18547e-57	0	1.18547e-57	1/sp|P36581|CALX_SCHPO	1/418
fissionyeast_NGP_DDA_6h_2_201211010726.24077.24077.2.0.dta	fissionyeast_NGP_DDA_6h_2_201211010726	24077	6547.35	1442.1	2	LGJETFLPK		9 2 0 0	(N(N(H(H(H(H)))(H(H)(H(H(H)))))))	3	63.5979	51.6654	85.7583	0.00356	1.23313	1.16018e-58	0	1.16018e-58	1/sp|P36581|CALX_SCHPO	1/418
fissionyeast_NGP_DDA_6h_2_201211010726.24088.24088.3.0.dta	fissionyeast_NGP_DDA_6h_2_201211010726	24088	6550.3	907.718	3	LGJETFLPK		8 2 0 0	(N(N(H(H(H(H)))(H(H)(H(H))))))	3	61.8573	47.115	89.2358	0.00215	0.79003	4.09047e-61	0	4.09047e-61	1/sp|P36581|CALX_SCHPO	1/418
fissionyeast_NGP_DDA_6h_2_201211010726.24099.24099.3.0.dta	fissionyeast_NGP_DDA_6h_2_201211010726	24099	6553.24	1376.21	3	JVSGAFNVNNMIR	11,Oxidation[M];	14 2 0 0	(N(N(H(H(H(H(H))))(H(H(H(H)))(H(H(H(H(H)))))))))	1	19.0359	14.4819	27.4935	0.0014	0.33907	3.98322e-19	0	3.98322e-19	1/sp|O13960|ECM33_SCHPO	1/92
fissionyeast_NGP_DDA_6h_2_201211010726.24120.24120.3.0.dta	fissionyeast_NGP_DDA_6h_2_201211010726	24120	6558.85	961.736	3	LGJETFLPK		9 2 0 0	(N(N(H(H(H(H)))(H(H(H(H(H))))))))	3	37.8031	22.7014	65.8492	0.00253	0.87901	2.43658e-45	0	2.43658e-45	1/sp|P36581|CALX_SCHPO	1/418
fissionyeast_NGP_DDA_6h_2_201211010726.24142.24142.2.0.dta	fissionyeast_NGP_DDA_6h_2_201211010726	24142	6564.75	1361.07	2	LGJETFLPK		8 2 0 0	(N(N(H(H)(H(H)(H(H(H(H))))))))	3	51.7829	35.9572	81.1734	0.00331	1.21522	8.75166e-56	0	8.75166e-56	1/sp|P36581|CALX_SCHPO	1/418
fissionyeast_NGP_DDA_6h_2_201211010726.24143.24143.2.0.dta	fissionyeast_NGP_DDA_6h_2_201211010726	24143	6565.03	1442.1	2	LGJETFLPK		9 2 0 0	(N(N(H(H(H))(H(H(H))(H(H(H)))))))	3	65.1518	57.2043	79.9114	0.00368	1.27684	6.99249e-55	0	6.99249e-55	1/sp|P36581|CALX_SCHPO	1/418
fissionyeast_NGP_DDA_6h_2_201211010726.24148.24148.3.0.dta	fissionyeast_NGP_DDA_6h_2_201211010726	24148	6566.46	1322.19	3	JVSGAFNVNNMIR	11,Oxidation[M];	13 2 0 0	(N(N(H(H(H(H(H))))(H(H(H(H(H(H(H(H)))))))))))	1	37.1526	29.1638	51.989	0.00542	1.36753	7.48738e-36	0	7.48738e-36	1/sp|O13960|ECM33_SCHPO	1/92
fissionyeast_NGP_DDA_6h_2_201211010726.24154.24154.3.0.dta	fissionyeast_NGP_DDA_6h_2_201211010726	24154	6567.98	907.718	3	LGJETFLPK		8 2 0 0	(N(N(H(H(H(H)))(H(H(H(H)))))))	3	45.5836	34.9895	65.2584	0.00208	0.76468	5.26075e-45	0	5.26075e-45	1/sp|P36581|CALX_SCHPO	1/418
fissionyeast_NGP_DDA_6h_2_201211010726.24198.24198.3.0.dta	fissionyeast_NGP_DDA_6h_2_201211010726	24198	6580.07	961.736	3	LGJETFLPK		9 2 0 0	(N(N(H(H)(H(H)(H(H(H(H(H)))))))))	3	32.1126	16.0663	61.9129	0.00233	0.80826	1.01148e-42	0	1.01148e-42	1/sp|P36581|CALX_SCHPO	1/418
fissionyeast_NGP_DDA_6h_2_201211010726.24205.24205.3.0.dta	fissionyeast_NGP_DDA_6h_2_201211010726	24205	6582.01	1376.21	3	JVSGAFNVNNMIR	11,Oxidation[M];	14 2 0 0	(N(N(H(H(H(H(H(H)))))(H(H(H(H)))(H(H(H(H))))))))	1	11.0025	10.2426	12.4137	0.00923	2.23578	6.74572e-09	0.00103842	0.00103843	1/sp|O13960|ECM33_SCHPO	1/92
fissionyeast_NGP_DDA_6h_2_201211010726.24207.24207.2.0.dta	fissionyeast_NGP_DDA_6h_2_201211010726	24207	6582.43	1361.07	2	LGJETFLPK		8 2 0 0	(N(N(H(H)(H(H(H(H(H(H)))))))))	3	59.7866	50.458	77.1111	0.00367	1.34899	7.31425e-53	0	7.31425e-53	1/sp|P36581|CALX_SCHPO	1/418
fissionyeast_NGP_DDA_6h_2_201211010726.24208.24208.2.0.dta	fissionyeast_NGP_DDA_6h_2_201211010726	24208	6582.71	1442.1	2	LGJETFLPK		9 2 0 0	(N(N(H(H(H)(H))(H(H(H(H(H))))))))	3	50.0506	33.9674	79.9194	0.00369	1.27961	5.73338e-55	0	5.73338e-55	1/sp|P36581|CALX_SCHPO	1/418
fissionyeast_NGP_DDA_6h_2_201211010726.24220.24220.3.0.dta	fissionyeast_NGP_DDA_6h_2_201211010726	24220	6586.04	907.718	3	LGJETFLPK		8 2 0 0	(N(N(H(H(H(H)))(H(H)(H)(H)))))	3	27.9147	11.7186	57.9931	0.00153	0.56072	6.40539e-40	0.00103842	0.00103842	1/sp|P36581|CALX_SCHPO	1/418
fissionyeast_NGP_DDA_6h_2_201211010726.24229.24229.3.0.dta	fissionyeast_NGP_DDA_6h_2_201211010726	24229	6588.4	1322.19	3	JVSGAFNVNNMIR	11,Oxidation[M];	13 2 0 0	(N(N(H(H(H(H(H))))(H(H(H(H(H(H(H(H)))))))))))	1	54.1433	48.4512	64.7143	0.00606	1.52946	1.09072e-44	0	1.09072e-44	1/sp|O13960|ECM33_SCHPO	1/92
fissionyeast_NGP_DDA_6h_2_201211010726.24260.24260.3.0.dta	fissionyeast_NGP_DDA_6h_2_201211010726	24260	6597.22	961.736	3	LGJETFLPK		9 2 0 0	(N(N(H(H(H)(H(H)))(H(H)(H(H))))))	3	32.7509	14.426	66.783	0.00212	0.73646	8.0155e-46	0	8.0155e-46	1/sp|P36581|CALX_SCHPO	1/418
fissionyeast_NGP_DDA_6h_2_201211010726.24262.24262.3.0.dta	fissionyeast_NGP_DDA_6h_2_201211010726	24262	6597.82	1085.47	3	EGLINJGTSIHAGLR		8 2 0 0	(N(N(H(H(H(H)))(H(H)(H)(H)))))	6	33.3563	15.3924	66.7178	0.00471	1.44598	9.38986e-46	0	9.38986e-46	1/sp|O42887|SPEB2_SCHPO	1/269
fissionyeast_NGP_DDA_6h_2_201211010726.24271.24271.2.0.dta	fissionyeast_NGP_DDA_6h_2_201211010726	24271	6600.18	1361.07	2	LGJETFLPK		8 2 0 0	(N(N(H(H(H(H)))(H(H)(H(H))))))	3	55.0646	42.6345	78.1491	0.00354	1.30048	8.9074e-54	0	8.9074e-54	1/sp|P36581|CALX_SCHPO	1/418
fissionyeast_NGP_DDA_6h_2_201211010726.24272.24272.2.0.dta	fissionyeast_NGP_DDA_6h_2_201211010726	24272	6600.45	1442.1	2	LGJETFLPK		9 2 0 0	(N(N(H(H(H(H)))(H(H)(H(H)(H))))))	3	47.6486	31.6986	77.2701	0.00352	1.22134	5.56439e-53	0	5.56439e-53	1/sp|P36581|CALX_SCHPO	1/418
fissionyeast_NGP_DDA_6h_2_201211010726.24283.24283.3.0.dta	fissionyeast_NGP_DDA_6h_2_201211010726	24283	6603.4	907.718	3	LGJETFLPK		8 2 0 0	(N(N(H(H(H(H)))(H(H(H(H)))))))	3	24.932	10.3086	52.0897	0.00132	0.48355	5.34192e-36	0.00103842	0.00103842	1/sp|P36581|CALX_SCHPO	1/418
fissionyeast_NGP_DDA_6h_2_201211010726.24329.24329.3.0.dta	fissionyeast_NGP_DDA_6h_2_201211010726	24329	6615.77	1085.47	3	EGLINJGTSIHAGLR		8 2 0 0	(N(N(H(H(H(H)))(H(H)(H)(H)))))	6	26.3388	16.5572	44.5046	0.00506	1.55383	1.20503e-30	0	1.20503e-30	1/sp|O42887|SPEB2_SCHPO	1/269
fissionyeast_NGP_DDA_6h_2_201211010726.24337.24337.2.0.dta	fissionyeast_NGP_DDA_6h_2_201211010726	24337	6617.84	1442.1	2	LGJETFLPK		9 2 0 0	(N(N(H(H(H)(H))(H(H)(H(H(H)))))))	3	45.3155	32.1167	69.8275	0.00334	1.15891	6.28495e-48	0	6.28495e-48	1/sp|P36581|CALX_SCHPO	1/418
fissionyeast_NGP_DDA_6h_2_201211010726.24348.24348.2.0.dta	fissionyeast_NGP_DDA_6h_2_201211010726	24348	6620.79	1361.07	2	LGJETFLPK		8 2 0 0	(N(N(H(H(H(H)))(H(H)(H(H))))))	3	52.8107	41.1692	74.4306	0.00346	1.27329	3.04182e-51	0	3.04182e-51	1/sp|P36581|CALX_SCHPO	1/418
fissionyeast_NGP_DDA_6h_2_201211010726.24381.24381.3.0.dta	fissionyeast_NGP_DDA_6h_2_201211010726	24381	6629.61	1322.19	3	JVSGAFNVNNMIR	11,Oxidation[M];	13 2 0 0	(N(N(H(H(H(H(H(H)))))(H(H)(H(H(H(H(H)))))))))	1	34.0367	28.9967	43.3966	0.00501	1.2631	6.81092e-30	0	6.81092e-30	1/sp|O13960|ECM33_SCHPO	1/92
fissionyeast_NGP_DDA_6h_2_201211010726.24403.24403.2.0.dta	fissionyeast_NGP_DDA_6h_2_201211010726	24403	6635.5	1442.1	2	LGJETFLPK		9 2 0 0	(N(N(H(H(H)(H))(H(H)(H(H(H)))))))	3	47.4259	32.3349	75.452	0.00365	1.26712	5.19641e-52	0	5.19641e-52	1/sp|P36581|CALX_SCHPO	1/418
fissionyeast_NGP_DDA_6h_2_201211010726.24408.24408.3.0.dta	fissionyeast_NGP_DDA_6h_2_201211010726	24408	6636.93	1085.47	3	EGLINJGTSIHAGLR		8 2 0 0	(N(N(H(H(H(H)))(H(H)(H(H))))))	6	11.4725	5.37314	22.7999	0.00444	1.36485	7.27434e-16	0.00568182	0.00568182	1/sp|O42887|SPEB2_SCHPO	1/269
fissionyeast_NGP_DDA_6h_2_201211010726.24414.24414.2.0.dta	fissionyeast_NGP_DDA_6h_2_201211010726	24414	6638.45	1361.07	2	LGJETFLPK		8 2 0 0	(N(N(H(H(H))(H(H(H))(H(H))))))	3	49.6368	38.4017	70.502	0.00372	1.36737	1.58086e-48	0	1.58086e-48	1/sp|P36581|CALX_SCHPO	1/418
fissionyeast_NGP_DDA_6h_2_201211010726.24468.24468.2.0.dta	fissionyeast_NGP_DDA_6h_2_201211010726	24468	6652.99	1442.1	2	LGJETFLPK		9 2 0 0	(N(N(H(H(H(H)))(H(H)(H(H)(H))))))	3	46.6787	34.0503	70.1316	0.00346	1.19984	3.91773e-48	0	3.91773e-48	1/sp|P36581|CALX_SCHPO	1/418
fissionyeast_NGP_DDA_6h_2_201211010726.24479.24479.2.0.dta	fissionyeast_NGP_DDA_6h_2_201211010726	24479	6655.93	1361.07	2	LGJETFLPK		8 2 0 0	(N(N(H(H(H(H)))(H(H(H(H)))))))	3	45.4982	33.7378	67.3391	0.00343	1.26153	3.29814e-46	0	3.29814e-46	1/sp|P36581|CALX_SCHPO	1/418
fissionyeast_NGP_DDA_6h_2_201211010726.24484.24484.3.0.dta	fissionyeast_NGP_DDA_6h_2_201211010726	24484	6657.36	1322.19	3	JVSGAFNVNNMIR	11,Oxidation[M];	13 2 0 0	(N(N(H(H(H))(H(H(H(H(H))))(H(H(H(H(H)))))))))	1	12.6625	8.38408	20.6082	0.00376	0.94756	2.83021e-14	0.00103842	0.00103842	1/sp|O13960|ECM33_SCHPO	1/92
fissionyeast_NGP_DDA_6h_2_201211010726.24534.24534.2.0.dta	fissionyeast_NGP_DDA_6h_2_201211010726	24534	6670.59	1442.1	2	LGJETFLPK		9 2 0 0	(N(N(H(H(H(H)))(H(H)(H(H(H)))))))	3	35.3988	16.9062	69.7422	0.00351	1.21857	7.01474e-48	0	7.01474e-48	1/sp|P36581|CALX_SCHPO	1/418
fissionyeast_NGP_DDA_6h_2_201211010726.24537.24537.3.0.dta	fissionyeast_NGP_DDA_6h_2_201211010726	24537	6671.46	1031.46	3	EGLINJGTSIHAGLR		7 2 0 0	(N(N(H(H(H))(H(H(H(H)))))))	6	19.008	9.37478	36.8982	0.00456	1.47306	1.93247e-25	0.00103842	0.00103842	1/sp|O42887|SPEB2_SCHPO	1/269
fissionyeast_NGP_DDA_6h_2_201211010726.24545.24545.2.0.dta	fissionyeast_NGP_DDA_6h_2_201211010726	24545	6673.53	1361.07	2	LGJETFLPK		8 2 0 0	(N(N(H(H(H(H)))(H(H(H(H)))))))	3	45.3353	33.5695	67.186	0.00348	1.27843	4.24755e-46	0	4.24755e-46	1/sp|P36581|CALX_SCHPO	1/418
fissionyeast_NGP_DDA_6h_2_201211010726.24570.24570.2.0.dta	fissionyeast_NGP_DDA_6h_2_201211010726	24570	6680.28	1280.05	2	LGJETFLPK		7 2 0 0	(N(N(H(H(H))(H(H(H(H)))))))	3	12.4607	6.72893	23.1055	0.00399	1.55924	5.24405e-16	0.00103842	0.00103842	1/sp|P36581|CALX_SCHPO	1/418
fissionyeast_NGP_DDA_6h_2_201211010726.24599.24599.2.0.dta	fissionyeast_NGP_DDA_6h_2_201211010726	24599	6688.16	1442.1	2	LGJETFLPK		9 2 0 0	(N(N(H(H(H(H)))(H(H)(H(H(H)))))))	3	32.7761	13.7575	68.0962	0.00368	1.27684	7.09879e-47	0.00103842	0.00103842	1/sp|P36581|CALX_SCHPO	1/418
fissionyeast_NGP_DDA_6h_2_201211010726.24611.24611.2.0.dta	fissionyeast_NGP_DDA_6h_2_201211010726	24611	6691.39	1361.07	2	LGJETFLPK		8 2 0 0	(N(N(H(H(H(H)))(H(H(H(H)))))))	3	33.0662	25.2966	47.4956	0.00377	1.38427	1.03635e-32	0	1.03635e-32	1/sp|P36581|CALX_SCHPO	1/418
fissionyeast_NGP_DDA_6h_2_201211010726.24663.24663.2.0.dta	fissionyeast_NGP_DDA_6h_2_201211010726	24663	6705.67	1442.1	2	LGJETFLPK		9 2 0 0	(N(N(H(H(H(H)))(H(H)(H(H)(H))))))	3	37.3966	20.7723	68.2701	0.00315	1.09232	6.1918e-47	0	6.1918e-47	1/sp|P36581|CALX_SCHPO	1/418
fissionyeast_NGP_DDA_6h_2_201211010726.24674.24674.2.0.dta	fissionyeast_NGP_DDA_6h_2_201211010726	24674	6708.62	1361.07	2	LGJETFLPK		8 2 0 0	(N(N(H(H(H(H)))(H(H(H(H)))))))	3	33.7983	19.4182	60.5041	0.00363	1.33429	1.1271e-41	0	1.1271e-41	1/sp|P36581|CALX_SCHPO	1/418
fissionyeast_NGP_DDA_6h_2_201211010726.24729.24729.2.0.dta	fissionyeast_NGP_DDA_6h_2_201211010726	24729	6723.3	1442.1	2	LGJETFLPK		9 2 0 0	(N(N(H(H(H)(H))(H(H)(H(H(H)))))))	3	34.0269	15.8459	67.7917	0.00343	1.18943	1.18887e-46	0	1.18887e-46	1/sp|P36581|CALX_SCHPO	1/418
fissionyeast_NGP_DDA_6h_2_201211010726.24740.24740.2.0.dta	fissionyeast_NGP_DDA_6h_2_201211010726	24740	6726.24	1361.07	2	LGJETFLPK		8 2 0 0	(N(N(H(H(H(H)))(H(H(H(H)))))))	3	29.9782	13.5094	60.563	0.00363	1.33503	9.0857e-42	0.00103842	0.00103842	1/sp|P36581|CALX_SCHPO	1/418
fissionyeast_NGP_DDA_6h_2_201211010726.24794.24794.2.0.dta	fissionyeast_NGP_DDA_6h_2_201211010726	24794	6740.82	1442.1	2	LGJETFLPK		9 2 0 0	(N(N(H(H(H)(H(H)))(H(H)(H(H))))))	3	31.2801	13.391	64.5028	0.00373	1.29279	1.71966e-44	0.00103842	0.00103842	1/sp|P36581|CALX_SCHPO	1/418
fissionyeast_NGP_DDA_6h_2_201211010726.24816.24816.2.0.dta	fissionyeast_NGP_DDA_6h_2_201211010726	24816	6746.69	1361.07	2	LGJETFLPK		8 2 0 0	(N(N(H(H(H(H)))(H(H)(H)(H)))))	3	24.3026	13.5581	44.2568	0.00336	1.2358	1.67734e-30	0.00103842	0.00103842	1/sp|P36581|CALX_SCHPO	1/418
fissionyeast_NGP_DDA_6h_2_201211010726.24859.24859.2.0.dta	fissionyeast_NGP_DDA_6h_2_201211010726	24859	6758.56	1442.1	2	LGJETFLPK		9 2 0 0	(N(N(H(H(H)(H))(H(H(H))(H(H))))))	3	28.1985	9.23651	63.4135	0.00341	1.18111	1.4698e-43	0.00103842	0.00103842	1/sp|P36581|CALX_SCHPO	1/418
fissionyeast_NGP_DDA_6h_2_201211010726.24881.24881.2.0.dta	fissionyeast_NGP_DDA_6h_2_201211010726	24881	6764.43	1361.07	2	LGJETFLPK		8 2 0 0	(N(N(H(H(H(H)))(H(H)(H(H))))))	3	24.7139	7.18687	57.2642	0.00301	1.10718	2.68275e-39	0.00103842	0.00103842	1/sp|P36581|CALX_SCHPO	1/418
fissionyeast_NGP_DDA_6h_2_201211010726.24925.24925.2.0.dta	fissionyeast_NGP_DDA_6h_2_201211010726	24925	6776.18	1442.1	2	LGJETFLPK		9 2 0 0	(N(N(H(H(H)(H))(H(H(H(H(H))))))))	3	24.3286	7.26204	56.0236	0.00329	1.14157	1.70629e-38	0.00103842	0.00103842	1/sp|P36581|CALX_SCHPO	1/418
fissionyeast_NGP_DDA_6h_2_201211010726.24947.24947.2.0.dta	fissionyeast_NGP_DDA_6h_2_201211010726	24947	6782.05	1361.07	2	LGJETFLPK		8 2 0 0	(N(N(H(H(H(H)))(H(H)(H(H))))))	3	24.3341	7.18345	56.1852	0.00359	1.31886	1.14716e-38	0.00103842	0.00103842	1/sp|P36581|CALX_SCHPO	1/418
fissionyeast_NGP_DDA_6h_2_201211010726.24992.24992.2.0.dta	fissionyeast_NGP_DDA_6h_2_201211010726	24992	6794.08	1442.1	2	LGJETFLPK		9 2 0 0	(N(N(H(H(H)(H(H)))(H(H)(H(H))))))	3	21.7756	10.8568	42.0533	0.00382	1.32609	5.36652e-29	0.00103842	0.00103842	1/sp|P36581|CALX_SCHPO	1/418
fissionyeast_NGP_DDA_6h_2_201211010726.25013.25013.2.0.dta	fissionyeast_NGP_DDA_6h_2_201211010726	25013	6799.69	1361.07	2	LGJETFLPK		8 2 0 0	(N(N(H(H(H(H)))(H(H)(H(H))))))	3	17.8979	7.24613	37.6798	0.00385	1.4144	6.14025e-26	0.00103842	0.00103842	1/sp|P36581|CALX_SCHPO	1/418
fissionyeast_NGP_DDA_6h_2_201211010726.25057.25057.2.0.dta	fissionyeast_NGP_DDA_6h_2_201211010726	25057	6811.71	1442.1	2	LGJETFLPK		9 2 0 0	(N(N(H(H(H(H)))(H(H)(H(H(H)))))))	3	27.9208	10.5278	60.2221	0.00469	1.62575	1.55391e-41	0.00103842	0.00103842	1/sp|P36581|CALX_SCHPO	1/418
fissionyeast_NGP_DDA_6h_2_201211010726.25102.25102.2.0.dta	fissionyeast_NGP_DDA_6h_2_201211010726	25102	6824.02	1361.08	2	LGJETFLPK		8 2 0 0	(N(N(H(H(H(H)))(H(H)(H)(H)))))	3	23.6715	10.4473	48.2309	0.00473	1.73706	3.38201e-33	0.00103842	0.00103842	1/sp|P36581|CALX_SCHPO	1/418
fissionyeast_NGP_DDA_6h_2_201211010726.25122.25122.2.0.dta	fissionyeast_NGP_DDA_6h_2_201211010726	25122	6829.31	1442.1	2	LGJETFLPK		9 2 0 0	(N(N(H(H(H)(H))(H(H(H))(H(H))))))	3	22.9926	7.5785	51.6187	0.00452	1.56679	1.19119e-35	0.00103842	0.00103842	1/sp|P36581|CALX_SCHPO	1/418
fissionyeast_NGP_DDA_6h_2_201211010726.25177.25177.2.0.dta	fissionyeast_NGP_DDA_6h_2_201211010726	25177	6844.31	1361.07	2	LGJETFLPK		8 2 0 0	(N(N(H(H(H(H)))(H(H)(H(H))))))	3	19.0705	5.1063	45.004	0.00349	1.28284	6.31987e-31	0.00831025	0.00831025	1/sp|P36581|CALX_SCHPO	1/418
fissionyeast_NGP_DDA_6h_2_201211010726.25186.25186.2.0.dta	fissionyeast_NGP_DDA_6h_2_201211010726	25186	6846.8	1442.1	2	LGJETFLPK		9 2 0 0	(N(N(H(H(H(H)))(H(H(H(H(H))))))))	3	26.7983	9.62126	58.6984	0.00372	1.29001	1.95579e-40	0.00103842	0.00103842	1/sp|P36581|CALX_SCHPO	1/418
fissionyeast_NGP_DDA_6h_2_201211010726.25240.25240.2.0.dta	fissionyeast_NGP_DDA_6h_2_201211010726	25240	6861.64	1361.07	2	LGJETFLPK		8 2 0 0	(N(N(H(H(H(H)))(H(H)(H(H))))))	3	22.9921	6.65804	53.3269	0.0038	1.39676	9.60768e-37	0.00204708	0.00204708	1/sp|P36581|CALX_SCHPO	1/418
fissionyeast_NGP_DDA_6h_2_201211010726.25251.25251.2.0.dta	fissionyeast_NGP_DDA_6h_2_201211010726	25251	6864.58	1442.1	2	LGJETFLPK		9 2 0 0	(N(N(H(H(H)(H(H)))(H(H)(H(H))))))	3	23.4964	6.78389	54.5341	0.00406	1.40725	1.28151e-37	0.00103842	0.00103842	1/sp|P36581|CALX_SCHPO	1/418
fissionyeast_NGP_DDA_6h_2_201211010726.25318.25318.2.0.dta	fissionyeast_NGP_DDA_6h_2_201211010726	25318	6882.49	1442.1	2	LGJETFLPK		9 2 0 0	(N(N(H(H(H)(H))(H(H(H))(H(H))))))	3	23.7233	5.23211	58.0641	0.00355	1.23036	5.271e-40	0.00748363	0.00748363	1/sp|P36581|CALX_SCHPO	1/418
fissionyeast_NGP_DDA_6h_2_201211010726.25383.25383.2.0.dta	fissionyeast_NGP_DDA_6h_2_201211010726	25383	6899.85	1442.1	2	LGJETFLPK		9 2 0 0	(N(N(H(H(H)(H))(H(H(H))(H(H))))))	3	25.1387	7.49124	57.9126	0.00333	1.15475	8.95312e-40	0.00103842	0.00103842	1/sp|P36581|CALX_SCHPO	1/418
fissionyeast_NGP_DDA_6h_2_201211010726.25437.25437.2.0.dta	fissionyeast_NGP_DDA_6h_2_201211010726	25437	6914.57	1361.07	2	LGJETFLPK		8 2 0 0	(N(N(H(H(H(H)))(H(H)(H(H))))))	3	16.9089	6.76029	35.7564	0.00401	1.47467	1.38533e-24	0.00103842	0.00103842	1/sp|P36581|CALX_SCHPO	1/418
fissionyeast_NGP_DDA_6h_2_201211010726.25449.25449.2.0.dta	fissionyeast_NGP_DDA_6h_2_201211010726	25449	6917.79	1442.1	2	LGJETFLPK		9 2 0 0	(N(N(H(H(H(H(H))))(H(H(H(H)))))))	3	23.4549	4.89702	57.9196	0.00352	1.22134	7.67643e-40	0.0099728	0.0099728	1/sp|P36581|CALX_SCHPO	1/418
fissionyeast_NGP_DDA_6h_2_201211010726.25503.25503.2.0.dta	fissionyeast_NGP_DDA_6h_2_201211010726	25503	6932.2	1361.07	2	LGJETFLPK		8 2 0 0	(N(N(H(H(H(H)))(H(H)(H(H))))))	3	23.1906	7.157	52.9674	0.00347	1.27476	2.24822e-36	0.00103842	0.00103842	1/sp|P36581|CALX_SCHPO	1/418
fissionyeast_NGP_DDA_6h_2_201211010726.25514.25514.2.0.dta	fissionyeast_NGP_DDA_6h_2_201211010726	25514	6935.14	1442.1	2	LGJETFLPK		9 2 0 0	(N(N(H(H)(H(H)(H(H(H(H(H)))))))))	3	22.4987	5.28917	54.4593	0.00271	0.93832	1.56235e-37	0.00660377	0.00660377	1/sp|P36581|CALX_SCHPO	1/418
fissionyeast_NGP_DDA_6h_2_201211010726.25580.25580.2.0.dta	fissionyeast_NGP_DDA_6h_2_201211010726	25580	6952.77	1442.1	2	LGJETFLPK		9 2 0 0	(N(N(H(H(H)(H))(H(H(H))(H(H))))))	3	16.4923	4.85357	38.107	0.00316	1.09509	3.13435e-26	0.0099728	0.0099728	1/sp|P36581|CALX_SCHPO	1/418
fissionyeast_NGP_DDA_6h_2_201211010726.25591.25591.3.0.dta	fissionyeast_NGP_DDA_6h_2_201211010726	25591	6955.71	1302.23	3	RAVLJQTSLCENPPADVR	10,Carbamidomethyl[C];	9 2 0 0	(N(N(H(H(H)(H(H)))(H(H)(H(H))))))	5	7.06504	7.62009	6.03423	0.00445	1.13899	8.45014e-05	0.00103842	0.00112292	1/sp|O13663|GPI13_SCHPO	1/54
fissionyeast_NGP_DDA_6h_2_201211010726.25699.25699.2.0.dta	fissionyeast_NGP_DDA_6h_2_201211010726	25699	6984.95	1361.07	2	LGJETFLPK		8 2 0 0	(N(N(H(H(H(H)))(H(H)(H(H))))))	3	16.3133	7.14271	33.3445	0.00342	1.25859	5.58779e-23	0.00103842	0.00103842	1/sp|P36581|CALX_SCHPO	1/418
fissionyeast_NGP_DDA_6h_2_201211010726.25776.25776.2.0.dta	fissionyeast_NGP_DDA_6h_2_201211010726	25776	7005.49	1442.1	2	LGJETFLPK		9 2 0 0	(N(N(H(H)(H(H)(H(H(H(H(H)))))))))	3	19.3517	9.25074	38.1108	0.00341	1.18319	2.8972e-26	0.00103842	0.00103842	1/sp|P36581|CALX_SCHPO	1/418
fissionyeast_NGP_DDA_6h_2_201211010726.26063.26063.3.0.dta	fissionyeast_NGP_DDA_6h_2_201211010726	26063	7082.53	1458.26	3	KQWASISPJITYK		15 2 0 0	(N(N(H(H(H)(H(H(H(H)))))(H(H(H(H(H(H(H(H)))))))))))	9	8.46569	6.13389	12.7962	0.0039	0.89092	3.9337e-09	0.00395257	0.00395257	1/sp|Q9USU5|GAS2_SCHPO	1/334
fissionyeast_NGP_DDA_6h_2_201211010726.26127.26127.3.0.dta	fissionyeast_NGP_DDA_6h_2_201211010726	26127	7099.74	1458.26	3	KQWASISPJITYK		15 2 0 0	(N(N(H(H(H(H(H(H(H))))))(H(H(H(H(H(H(H(H)))))))))))	9	15.9691	8.97319	28.9615	0.00364	0.83329	5.62767e-20	0.00103842	0.00103842	1/sp|Q9USU5|GAS2_SCHPO	1/334
fissionyeast_NGP_DDA_6h_2_201211010726.26477.26477.3.0.dta	fissionyeast_NGP_DDA_6h_2_201211010726	26477	7193.61	1128.14	3	JATYTLHWTVSPK		9 2 0 0	(N(N(H(H(H(H)))(H(H)(H(H)(H))))))	1	82.9991	78.9976	90.4303	0.00371	1.09814	7.40493e-62	0	7.40493e-62	1/sp|Q10259|SPC3_SCHPO	1/148
fissionyeast_NGP_DDA_6h_2_201211010726.26554.26554.3.0.dta	fissionyeast_NGP_DDA_6h_2_201211010726	26554	7214.44	1128.14	3	JATYTLHWTVSPK		9 2 0 0	(N(N(H(H(H(H)))(H(H)(H(H)(H))))))	1	56.292	52.9137	62.566	0.00385	1.13894	4.53453e-43	0	4.53453e-43	1/sp|Q10259|SPC3_SCHPO	1/148
fissionyeast_NGP_DDA_6h_2_201211010726.26618.26618.3.0.dta	fissionyeast_NGP_DDA_6h_2_201211010726	26618	7231.97	1074.12	3	JATYTLHWTVSPK		8 2 0 0	(N(N(H(H(H(H)))(H(H)(H(H))))))	1	17.7764	6.65199	38.4359	0.00432	1.34047	1.71356e-26	0.00204708	0.00204708	1/sp|Q10259|SPC3_SCHPO	1/148
fissionyeast_NGP_DDA_6h_2_201211010726.26628.26628.3.0.dta	fissionyeast_NGP_DDA_6h_2_201211010726	26628	7234.64	1128.14	3	JATYTLHWTVSPK		9 2 0 0	(N(N(H(H(H)(H(H)))(H(H)(H(H))))))	1	27.2601	10.5098	58.3679	0.00424	1.25247	3.43586e-40	0.00103842	0.00103842	1/sp|Q10259|SPC3_SCHPO	1/148
fissionyeast_NGP_DDA_6h_2_201211010726.26684.26684.3.0.dta	fissionyeast_NGP_DDA_6h_2_201211010726	26684	7249.67	1074.12	3	JATYTLHWTVSPK		8 2 0 0	(N(N(H(H(H(H)))(H(H)(H)(H)))))	1	39.3449	29.4306	57.7571	0.00358	1.11037	1.403e-39	0	1.403e-39	1/sp|Q10259|SPC3_SCHPO	1/148
fissionyeast_NGP_DDA_6h_2_201211010726.26751.26751.2.0.dta	fissionyeast_NGP_DDA_6h_2_201211010726	26751	7267.61	1546.62	2	QFJTSLENFK		9 2 0 0	(N(N(H(H(H(H(H))))(H(H(H(H)))))))	3	8.73732	7.69035	10.6817	0.00401	1.29627	1.13692e-07	0.00103842	0.00103854	1/sp|Q10061|LHS1_SCHPO	1/678
[truncated: 1,479 more rows]

## Sheet: Precursors
FullPeptideName	GlycanComposition	Charge	Sequence	ProteinName	ProteinGlycoSite	fissionyeast_NGP_DDA_6h_1_201210180855.raw	fissionyeast_NGP_DDA_6h_2_201211010726.raw	fissionyeast_NGP_DDA_6h_3.raw
[truncated: 461 more rows]

[truncated: 2 more sheets: Site-Glycans, Glycosites]
