# Supplementary material for: GproDIA enables data-independent acquisition glycoproteomics with comprehensive statistical control
Source: Nat Commun. 2021 Oct 18;12:6073. doi: 10.1038/s41467-021-26246-3 (PMC8523693; doi:10.1038/s41467-021-26246-3)
Supplement: Supplementary file 7 — Supplementary Data 5 [file 41467_2021_26246_MOESM7_ESM.xlsx]

## Sheet: PeakGroups
Run	RT	AssayRT	DeltaRT	Sequence	FullPeptideName	GlycanStruct	GlycanComposition	GlycanSite	Charge	PrecursorMZ	Intensity	PrecursorIntensity	ProteinName	ProteinGlycoSite	GlobalGlycopeptideQValue
fissionyeast_NGP_DIA_1.mzML	2173.96	2204.2	-30.2435	AAJDSFLWGPYRPNLYVGIR	AAJDSFLWGPYRPNLYVGIR	(N(N(H(H(H(H)))(H(H)(H)(H)))))	H(8)N(2)	3	3	1337.93	1728090	7.13809e+06	sp|O14255|GCS1_SCHPO	39	0.000154469
fissionyeast_NGP_DIA_2.mzML	2208.07	2244.57	-36.5032	AAJDSFLWGPYRPNLYVGIR	AAJDSFLWGPYRPNLYVGIR	(N(N(H(H(H(H)))(H(H)(H)(H)))))	H(8)N(2)	3	3	1337.93	1471310	7.01314e+06	sp|O14255|GCS1_SCHPO	39	0.000154469
fissionyeast_NGP_DIA_3.mzML	2210.23	2244.94	-34.7057	AAJDSFLWGPYRPNLYVGIR	AAJDSFLWGPYRPNLYVGIR	(N(N(H(H(H(H)))(H(H)(H)(H)))))	H(8)N(2)	3	3	1337.93	1359420	6.82671e+06	sp|O14255|GCS1_SCHPO	39	0.000154469
fissionyeast_NGP_DIA_4.mzML	2178.88	2216.12	-37.2378	AAJDSFLWGPYRPNLYVGIR	AAJDSFLWGPYRPNLYVGIR	(N(N(H(H(H(H)))(H(H)(H)(H)))))	H(8)N(2)	3	3	1337.93	903914	3.47166e+06	sp|O14255|GCS1_SCHPO	39	0.000154469
fissionyeast_NGP_DIA_1.mzML	1911.45	1966.24	-54.7863	AAJDSFLWGPYRPNLYVGIRPK	AAJDSFLWGPYRPNLYVGIRPK	(N(N(H(H(H))(H(H(H(H)))))))	H(7)N(2)	3	4	1019.47	379690	2.30651e+06	sp|O14255|GCS1_SCHPO	39	0.00083084
fissionyeast_NGP_DIA_2.mzML	1920.5	1983.01	-62.5144	AAJDSFLWGPYRPNLYVGIRPK	AAJDSFLWGPYRPNLYVGIRPK	(N(N(H(H(H))(H(H(H(H)))))))	H(7)N(2)	3	4	1019.47	487632	1.44166e+06	sp|O14255|GCS1_SCHPO	39	0.00083084
fissionyeast_NGP_DIA_4.mzML	1904.26	1962.99	-58.7303	AAJDSFLWGPYRPNLYVGIRPK	AAJDSFLWGPYRPNLYVGIRPK	(N(N(H(H(H))(H(H(H(H)))))))	H(7)N(2)	3	4	1019.47	383050	1.97514e+06	sp|O14255|GCS1_SCHPO	39	0.00083084
fissionyeast_NGP_DIA_1.mzML	1905.37	1956.35	-50.9766	AAJDSFLWGPYRPNLYVGIRPK	AAJDSFLWGPYRPNLYVGIRPK	(N(N(H(H(H(H)))(H(H)(H)(H)))))	H(8)N(2)	3	3	1412.98	681500	6739043	sp|O14255|GCS1_SCHPO	39	5.77413e-05
fissionyeast_NGP_DIA_2.mzML	1912.54	1972.14	-59.5993	AAJDSFLWGPYRPNLYVGIRPK	AAJDSFLWGPYRPNLYVGIRPK	(N(N(H(H(H(H)))(H(H)(H)(H)))))	H(8)N(2)	3	3	1412.98	762896	6.97303e+06	sp|O14255|GCS1_SCHPO	39	5.77413e-05
fissionyeast_NGP_DIA_3.mzML	1923.83	1983.75	-59.9242	AAJDSFLWGPYRPNLYVGIRPK	AAJDSFLWGPYRPNLYVGIRPK	(N(N(H(H(H(H)))(H(H)(H)(H)))))	H(8)N(2)	3	3	1412.98	853414	7.97744e+06	sp|O14255|GCS1_SCHPO	39	5.77413e-05
fissionyeast_NGP_DIA_1.mzML	1906.25	1958.02	-51.7651	AAJDSFLWGPYRPNLYVGIRPK	AAJDSFLWGPYRPNLYVGIRPK	(N(N(H(H(H(H)))(H(H)(H)(H)))))	H(8)N(2)	3	4	1059.98	4428760	2.63539e+07	sp|O14255|GCS1_SCHPO	39	5.77413e-05
fissionyeast_NGP_DIA_2.mzML	1912.67	1973.98	-61.3126	AAJDSFLWGPYRPNLYVGIRPK	AAJDSFLWGPYRPNLYVGIRPK	(N(N(H(H(H(H)))(H(H)(H)(H)))))	H(8)N(2)	3	4	1059.98	6046270	2.56807e+07	sp|O14255|GCS1_SCHPO	39	5.77413e-05
fissionyeast_NGP_DIA_3.mzML	1924.94	1985.62	-60.6819	AAJDSFLWGPYRPNLYVGIRPK	AAJDSFLWGPYRPNLYVGIRPK	(N(N(H(H(H(H)))(H(H)(H)(H)))))	H(8)N(2)	3	4	1059.98	4851320	1.9781e+07	sp|O14255|GCS1_SCHPO	39	5.77413e-05
fissionyeast_NGP_DIA_4.mzML	1896.76	1953.87	-57.1088	AAJDSFLWGPYRPNLYVGIRPK	AAJDSFLWGPYRPNLYVGIRPK	(N(N(H(H(H(H)))(H(H)(H)(H)))))	H(8)N(2)	3	4	1059.98	5641270	2.12699e+07	sp|O14255|GCS1_SCHPO	39	5.77413e-05
fissionyeast_NGP_DIA_1.mzML	1901.61	1954.09	-52.4822	AAJDSFLWGPYRPNLYVGIRPK	AAJDSFLWGPYRPNLYVGIRPK	(N(N(H(H(H(H)))(H(H(H(H(H))))))))	H(9)N(2)	3	4	1100.5	409055	2.35206e+06	sp|O14255|GCS1_SCHPO	39	0.00563711
fissionyeast_NGP_DIA_2.mzML	1909.34	1969.65	-60.3052	AAJDSFLWGPYRPNLYVGIRPK	AAJDSFLWGPYRPNLYVGIRPK	(N(N(H(H(H(H)))(H(H(H(H(H))))))))	H(9)N(2)	3	4	1100.5	508585	2.90536e+06	sp|O14255|GCS1_SCHPO	39	0.00563711
fissionyeast_NGP_DIA_3.mzML	1920.47	1981.2	-60.7278	AAJDSFLWGPYRPNLYVGIRPK	AAJDSFLWGPYRPNLYVGIRPK	(N(N(H(H(H(H)))(H(H(H(H(H))))))))	H(9)N(2)	3	4	1100.5	257392	1.80925e+06	sp|O14255|GCS1_SCHPO	39	0.00563711
fissionyeast_NGP_DIA_4.mzML	1892.83	1949.51	-56.678	AAJDSFLWGPYRPNLYVGIRPK	AAJDSFLWGPYRPNLYVGIRPK	(N(N(H(H(H(H)))(H(H(H(H(H))))))))	H(9)N(2)	3	4	1100.5	279366	1.52168e+06	sp|O14255|GCS1_SCHPO	39	0.00563711
fissionyeast_NGP_DIA_1.mzML	1698.44	1826.13	-127.69	AGHSHTYELAPASPJTSISWIQSYSPR	AGHSHTYELAPASPJTSISWIQSYSPR	(N(N(H(H(H))(H(H(H(H(H))))(H(H(H(H))))))))	H(12)N(2)	15	4	1327.81	625029	1.76453e+06	sp|P87167|BUT2_SCHPO	364	0.00176108
fissionyeast_NGP_DIA_2.mzML	1713.89	1839.55	-125.657	AGHSHTYELAPASPJTSISWIQSYSPR	AGHSHTYELAPASPJTSISWIQSYSPR	(N(N(H(H(H))(H(H(H(H(H))))(H(H(H(H))))))))	H(12)N(2)	15	4	1327.81	525071	2.06722e+06	sp|P87167|BUT2_SCHPO	364	0.00176108
fissionyeast_NGP_DIA_3.mzML	1708.54	1833.99	-125.455	AGHSHTYELAPASPJTSISWIQSYSPR	AGHSHTYELAPASPJTSISWIQSYSPR	(N(N(H(H(H))(H(H(H(H(H))))(H(H(H(H))))))))	H(12)N(2)	15	4	1327.81	545827	1.83326e+06	sp|P87167|BUT2_SCHPO	364	0.00176108
fissionyeast_NGP_DIA_4.mzML	1689.42	1822.18	-132.757	AGHSHTYELAPASPJTSISWIQSYSPR	AGHSHTYELAPASPJTSISWIQSYSPR	(N(N(H(H(H))(H(H(H(H(H))))(H(H(H(H))))))))	H(12)N(2)	15	4	1327.81	583855	1.44567e+06	sp|P87167|BUT2_SCHPO	364	0.00176108
fissionyeast_NGP_DIA_1.mzML	1696.42	1803.51	-107.087	AGHSHTYELAPASPJTSISWIQSYSPR	AGHSHTYELAPASPJTSISWIQSYSPR	(N(N(H(H(H(H(H))))(H(H(H(H(H(H(H(H)))))))))))	H(13)N(2)	15	4	1368.32	3034450	1.21457e+07	sp|P87167|BUT2_SCHPO	364	0.000251205
fissionyeast_NGP_DIA_2.mzML	1711.43	1822.03	-110.604	AGHSHTYELAPASPJTSISWIQSYSPR	AGHSHTYELAPASPJTSISWIQSYSPR	(N(N(H(H(H(H(H))))(H(H(H(H(H(H(H(H)))))))))))	H(13)N(2)	15	4	1368.32	3076520	1.1038e+07	sp|P87167|BUT2_SCHPO	364	0.000251205
fissionyeast_NGP_DIA_3.mzML	1707.04	1809.85	-102.812	AGHSHTYELAPASPJTSISWIQSYSPR	AGHSHTYELAPASPJTSISWIQSYSPR	(N(N(H(H(H(H(H))))(H(H(H(H(H(H(H(H)))))))))))	H(13)N(2)	15	4	1368.32	2954610	1.00787e+07	sp|P87167|BUT2_SCHPO	364	0.000251205
fissionyeast_NGP_DIA_4.mzML	1684.75	1801.03	-116.275	AGHSHTYELAPASPJTSISWIQSYSPR	AGHSHTYELAPASPJTSISWIQSYSPR	(N(N(H(H(H(H(H))))(H(H(H(H(H(H(H(H)))))))))))	H(13)N(2)	15	4	1368.32	3223500	1.01378e+07	sp|P87167|BUT2_SCHPO	364	0.000251205
fissionyeast_NGP_DIA_1.mzML	1694.27	1798.59	-104.317	AGHSHTYELAPASPJTSISWIQSYSPR	AGHSHTYELAPASPJTSISWIQSYSPR	(N(N(H(H(H(H(H(H)))))(H(H)(H(H(H(H(H(H))))))))))	H(14)N(2)	15	4	1408.84	8168140	3.32624e+07	sp|P87167|BUT2_SCHPO	364	0.000771183
fissionyeast_NGP_DIA_2.mzML	1708.5	1818.13	-109.634	AGHSHTYELAPASPJTSISWIQSYSPR	AGHSHTYELAPASPJTSISWIQSYSPR	(N(N(H(H(H(H(H(H)))))(H(H)(H(H(H(H(H(H))))))))))	H(14)N(2)	15	4	1408.84	7817200	2.85207e+07	sp|P87167|BUT2_SCHPO	364	0.000771183
fissionyeast_NGP_DIA_3.mzML	1704.98	1804.73	-99.7534	AGHSHTYELAPASPJTSISWIQSYSPR	AGHSHTYELAPASPJTSISWIQSYSPR	(N(N(H(H(H(H(H(H)))))(H(H)(H(H(H(H(H(H))))))))))	H(14)N(2)	15	4	1408.84	7448760	2.67286e+07	sp|P87167|BUT2_SCHPO	364	0.000771183
fissionyeast_NGP_DIA_4.mzML	1679.63	1796.35	-116.722	AGHSHTYELAPASPJTSISWIQSYSPR	AGHSHTYELAPASPJTSISWIQSYSPR	(N(N(H(H(H(H(H(H)))))(H(H)(H(H(H(H(H(H))))))))))	H(14)N(2)	15	4	1408.84	9278680	2.69764e+07	sp|P87167|BUT2_SCHPO	364	0.000771183
fissionyeast_NGP_DIA_1.mzML	1693.34	1824.07	-130.728	AGHSHTYELAPASPJTSISWIQSYSPR	AGHSHTYELAPASPJTSISWIQSYSPR	(N(N(H(H(H(H(H(H(H))))))(H(H(H(H(H(H(H))))))))))	H(14)N(2)	15	5	1127.27	2441560	1.17528e+06	sp|P87167|BUT2_SCHPO	364	0.00051521
fissionyeast_NGP_DIA_2.mzML	1707.51	1837.96	-130.453	AGHSHTYELAPASPJTSISWIQSYSPR	AGHSHTYELAPASPJTSISWIQSYSPR	(N(N(H(H(H(H(H(H(H))))))(H(H(H(H(H(H(H))))))))))	H(14)N(2)	15	5	1127.27	2372990	1.01758e+06	sp|P87167|BUT2_SCHPO	364	0.00051521
fissionyeast_NGP_DIA_3.mzML	1706.2	1831.76	-125.559	AGHSHTYELAPASPJTSISWIQSYSPR	AGHSHTYELAPASPJTSISWIQSYSPR	(N(N(H(H(H(H(H(H(H))))))(H(H(H(H(H(H(H))))))))))	H(14)N(2)	15	5	1127.27	2275240	1.23563e+06	sp|P87167|BUT2_SCHPO	364	0.00051521
fissionyeast_NGP_DIA_1.mzML	1690.96	1796.99	-106.027	AGHSHTYELAPASPJTSISWIQSYSPR	AGHSHTYELAPASPJTSISWIQSYSPR	(N(N(H(H(H(H(H(H(H))))))(H(H(H(H(H(H(H(H)))))))))))	H(15)N(2)	15	4	1449.35	11669700	4.96122e+07	sp|P87167|BUT2_SCHPO	364	0.000450766
fissionyeast_NGP_DIA_2.mzML	1704.02	1816.86	-112.838	AGHSHTYELAPASPJTSISWIQSYSPR	AGHSHTYELAPASPJTSISWIQSYSPR	(N(N(H(H(H(H(H(H(H))))))(H(H(H(H(H(H(H(H)))))))))))	H(15)N(2)	15	4	1449.35	11724500	4.555e+07	sp|P87167|BUT2_SCHPO	364	0.000450766
fissionyeast_NGP_DIA_3.mzML	1701.54	1803.09	-101.547	AGHSHTYELAPASPJTSISWIQSYSPR	AGHSHTYELAPASPJTSISWIQSYSPR	(N(N(H(H(H(H(H(H(H))))))(H(H(H(H(H(H(H(H)))))))))))	H(15)N(2)	15	4	1449.35	9752270	3.60179e+07	sp|P87167|BUT2_SCHPO	364	0.000450766
fissionyeast_NGP_DIA_4.mzML	1674.59	1794.82	-120.235	AGHSHTYELAPASPJTSISWIQSYSPR	AGHSHTYELAPASPJTSISWIQSYSPR	(N(N(H(H(H(H(H(H(H))))))(H(H(H(H(H(H(H(H)))))))))))	H(15)N(2)	15	4	1449.35	12441500	4.01135e+07	sp|P87167|BUT2_SCHPO	364	0.000450766
fissionyeast_NGP_DIA_1.mzML	1690.07	1833.49	-143.42	AGHSHTYELAPASPJTSISWIQSYSPR	AGHSHTYELAPASPJTSISWIQSYSPR	(N(N(H(H(H(H(H(H(H(H)))))))(H(H(H(H(H(H(H))))))))))	H(15)N(2)	15	5	1159.68	2953340	1.26502e+06	sp|P87167|BUT2_SCHPO	364	0.00122254
fissionyeast_NGP_DIA_2.mzML	1704.3	1845.22	-140.919	AGHSHTYELAPASPJTSISWIQSYSPR	AGHSHTYELAPASPJTSISWIQSYSPR	(N(N(H(H(H(H(H(H(H(H)))))))(H(H(H(H(H(H(H))))))))))	H(15)N(2)	15	5	1159.68	3264300	1.87386e+06	sp|P87167|BUT2_SCHPO	364	0.00122254
fissionyeast_NGP_DIA_3.mzML	1701.9	1842.04	-140.142	AGHSHTYELAPASPJTSISWIQSYSPR	AGHSHTYELAPASPJTSISWIQSYSPR	(N(N(H(H(H(H(H(H(H(H)))))))(H(H(H(H(H(H(H))))))))))	H(15)N(2)	15	5	1159.68	3082600	1.64879e+06	sp|P87167|BUT2_SCHPO	364	0.00122254
fissionyeast_NGP_DIA_1.mzML	1686.34	1788.67	-102.332	AGHSHTYELAPASPJTSISWIQSYSPR	AGHSHTYELAPASPJTSISWIQSYSPR	(N(N(H(H(H(H(H(H(H(H)))))))(H(H(H(H(H(H(H(H)))))))))))	H(16)N(2)	15	4	1489.86	10780400	4.2731e+07	sp|P87167|BUT2_SCHPO	364	0.000117936
fissionyeast_NGP_DIA_3.mzML	1698.37	1794.59	-96.2217	AGHSHTYELAPASPJTSISWIQSYSPR	AGHSHTYELAPASPJTSISWIQSYSPR	(N(N(H(H(H(H(H(H(H(H)))))))(H(H(H(H(H(H(H(H)))))))))))	H(16)N(2)	15	4	1489.86	9452020	38867107	sp|P87167|BUT2_SCHPO	364	0.000117936
fissionyeast_NGP_DIA_4.mzML	1669.46	1786.83	-117.365	AGHSHTYELAPASPJTSISWIQSYSPR	AGHSHTYELAPASPJTSISWIQSYSPR	(N(N(H(H(H(H(H(H(H(H)))))))(H(H(H(H(H(H(H(H)))))))))))	H(16)N(2)	15	4	1489.86	10281800	4.38668e+07	sp|P87167|BUT2_SCHPO	364	0.000117936
fissionyeast_NGP_DIA_2.mzML	1726.84	1810.1	-83.2577	AGHSHTYELAPASPJTSISWIQSYSPR	AGHSHTYELAPASPJTSISWIQSYSPR	(N(N(H(H(H(H(H(H(H(H)))))))(H(H(H(H(H(H(H(H)))))))))))	H(16)N(2)	15	4	1489.86	274063	1.03782e+06	sp|P87167|BUT2_SCHPO	364	0.000117936
fissionyeast_NGP_DIA_1.mzML	1688.89	1829.93	-141.042	AGHSHTYELAPASPJTSISWIQSYSPR	AGHSHTYELAPASPJTSISWIQSYSPR	(N(N(H(H(H(H(H(H(H(H)))))))(H(H(H(H(H(H(H(H)))))))))))	H(16)N(2)	15	5	1192.09	2637400	1.55192e+06	sp|P87167|BUT2_SCHPO	364	0.000117936
fissionyeast_NGP_DIA_2.mzML	1700.76	1842.47	-141.707	AGHSHTYELAPASPJTSISWIQSYSPR	AGHSHTYELAPASPJTSISWIQSYSPR	(N(N(H(H(H(H(H(H(H(H)))))))(H(H(H(H(H(H(H(H)))))))))))	H(16)N(2)	15	5	1192.09	3577200	2.11064e+06	sp|P87167|BUT2_SCHPO	364	0.000117936
fissionyeast_NGP_DIA_3.mzML	1699.39	1838.14	-138.748	AGHSHTYELAPASPJTSISWIQSYSPR	AGHSHTYELAPASPJTSISWIQSYSPR	(N(N(H(H(H(H(H(H(H(H)))))))(H(H(H(H(H(H(H(H)))))))))))	H(16)N(2)	15	5	1192.09	2419410	1.72049e+06	sp|P87167|BUT2_SCHPO	364	0.000117936
fissionyeast_NGP_DIA_4.mzML	1669.11	1825.69	-156.58	AGHSHTYELAPASPJTSISWIQSYSPR	AGHSHTYELAPASPJTSISWIQSYSPR	(N(N(H(H(H(H(H(H(H(H)))))))(H(H(H(H(H(H(H(H)))))))))))	H(16)N(2)	15	5	1192.09	2532770	1.28807e+06	sp|P87167|BUT2_SCHPO	364	0.000117936
fissionyeast_NGP_DIA_1.mzML	1683	1780.09	-97.091	AGHSHTYELAPASPJTSISWIQSYSPR	AGHSHTYELAPASPJTSISWIQSYSPR	(N(N(H(H(H(H(H(H(H(H)))))))(H(H(H(H(H(H(H(H(H))))))))))))	H(17)N(2)	15	4	1530.38	4772690	1.4258e+07	sp|P87167|BUT2_SCHPO	364	0.000367812
fissionyeast_NGP_DIA_2.mzML	1692.2	1802.88	-110.685	AGHSHTYELAPASPJTSISWIQSYSPR	AGHSHTYELAPASPJTSISWIQSYSPR	(N(N(H(H(H(H(H(H(H(H)))))))(H(H(H(H(H(H(H(H(H))))))))))))	H(17)N(2)	15	4	1530.38	5899970	1.81577e+07	sp|P87167|BUT2_SCHPO	364	0.000367812
fissionyeast_NGP_DIA_3.mzML	1694.49	1786.02	-91.5274	AGHSHTYELAPASPJTSISWIQSYSPR	AGHSHTYELAPASPJTSISWIQSYSPR	(N(N(H(H(H(H(H(H(H(H)))))))(H(H(H(H(H(H(H(H(H))))))))))))	H(17)N(2)	15	4	1530.38	4625680	1.69225e+07	sp|P87167|BUT2_SCHPO	364	0.000367812
fissionyeast_NGP_DIA_4.mzML	1664.78	1778.43	-113.654	AGHSHTYELAPASPJTSISWIQSYSPR	AGHSHTYELAPASPJTSISWIQSYSPR	(N(N(H(H(H(H(H(H(H(H)))))))(H(H(H(H(H(H(H(H(H))))))))))))	H(17)N(2)	15	4	1530.38	4678420	1.73389e+07	sp|P87167|BUT2_SCHPO	364	0.000367812
fissionyeast_NGP_DIA_1.mzML	1680.32	1829.37	-149.053	AGHSHTYELAPASPJTSISWIQSYSPR	AGHSHTYELAPASPJTSISWIQSYSPR	(N(N(H(H(H(H(H(H(H(H)))))))(H(H(H(H(H))))(H(H(H(H))))))))	H(17)N(2)	15	5	1224.5	1113870	852377	sp|P87167|BUT2_SCHPO	364	0.000233377
fissionyeast_NGP_DIA_2.mzML	1690.96	1842.04	-151.081	AGHSHTYELAPASPJTSISWIQSYSPR	AGHSHTYELAPASPJTSISWIQSYSPR	(N(N(H(H(H(H(H(H(H(H)))))))(H(H(H(H(H))))(H(H(H(H))))))))	H(17)N(2)	15	5	1224.5	1594750	792193	sp|P87167|BUT2_SCHPO	364	0.000233377
fissionyeast_NGP_DIA_1.mzML	2690.89	2645.3	45.5944	AJLTFSEINSIILFGGASR	AJLTFSEINSIILFGGASR	(N(N(H(H(H(H(H))))(H(H(H(H)))))))	H(9)N(2)	2	3	1292.24	1256470	996222	sp|Q10061|LHS1_SCHPO	359	1.5025e-05
fissionyeast_NGP_DIA_2.mzML	2715.56	2664.23	51.3263	AJLTFSEINSIILFGGASR	AJLTFSEINSIILFGGASR	(N(N(H(H(H(H(H))))(H(H(H(H)))))))	H(9)N(2)	2	3	1292.24	1190050	794668	sp|Q10061|LHS1_SCHPO	359	1.5025e-05
fissionyeast_NGP_DIA_3.mzML	2718.56	2672.02	46.5429	AJLTFSEINSIILFGGASR	AJLTFSEINSIILFGGASR	(N(N(H(H(H(H(H))))(H(H(H(H)))))))	H(9)N(2)	2	3	1292.24	1367040	829578	sp|Q10061|LHS1_SCHPO	359	1.5025e-05
fissionyeast_NGP_DIA_4.mzML	2687.22	2643.16	44.0623	AJLTFSEINSIILFGGASR	AJLTFSEINSIILFGGASR	(N(N(H(H(H(H(H))))(H(H(H(H)))))))	H(9)N(2)	2	3	1292.24	1189220	740184	sp|Q10061|LHS1_SCHPO	359	1.5025e-05
fissionyeast_NGP_DIA_1.mzML	1086.42	968.79	117.63	AJMTRLIQEK	AJMTRLIQEK	(N(N(H(H(H))(H(H(H(H)))))))	H(7)N(2)	2	2	1372.6	427304	2.0392e+06	sp|Q10309|YD56_SCHPO	752	0.000487155
fissionyeast_NGP_DIA_2.mzML	1101.41	1066.86	34.5513	AJMTRLIQEK	AJMTRLIQEK	(N(N(H(H(H))(H(H(H(H)))))))	H(7)N(2)	2	2	1372.6	451779	1.44919e+06	sp|Q10309|YD56_SCHPO	752	0.000487155
fissionyeast_NGP_DIA_3.mzML	1105.76	988.999	116.761	AJMTRLIQEK	AJMTRLIQEK	(N(N(H(H(H))(H(H(H(H)))))))	H(7)N(2)	2	2	1372.6	278249	1.35432e+06	sp|Q10309|YD56_SCHPO	752	0.000487155
fissionyeast_NGP_DIA_4.mzML	1088.34	1073.37	14.9654	AJMTRLIQEK	AJMTRLIQEK	(N(N(H(H(H))(H(H(H(H)))))))	H(7)N(2)	2	2	1372.6	414052	1.7382e+06	sp|Q10309|YD56_SCHPO	752	0.000487155
fissionyeast_NGP_DIA_1.mzML	1077	1093.89	-16.8949	AJMTRLIQEK	AJMTRLIQEK	(N(N(H(H(H(H)))(H(H)(H)(H)))))	H(8)N(2)	2	2	1453.63	956226	4.27674e+06	sp|Q10309|YD56_SCHPO	752	0.000291192
fissionyeast_NGP_DIA_2.mzML	1092.26	1084.87	7.39195	AJMTRLIQEK	AJMTRLIQEK	(N(N(H(H(H(H)))(H(H)(H)(H)))))	H(8)N(2)	2	2	1453.63	992298	3.84127e+06	sp|Q10309|YD56_SCHPO	752	0.000291192
fissionyeast_NGP_DIA_3.mzML	1097.62	1115.39	-17.7707	AJMTRLIQEK	AJMTRLIQEK	(N(N(H(H(H(H)))(H(H)(H)(H)))))	H(8)N(2)	2	2	1453.63	859275	3.788e+06	sp|Q10309|YD56_SCHPO	752	0.000291192
fissionyeast_NGP_DIA_4.mzML	1079.1	1065.03	14.0693	AJMTRLIQEK	AJMTRLIQEK	(N(N(H(H(H(H)))(H(H)(H)(H)))))	H(8)N(2)	2	2	1453.63	889799	3.7098e+06	sp|Q10309|YD56_SCHPO	752	0.000291192
fissionyeast_NGP_DIA_1.mzML	1077.54	1001.81	75.7332	AJMTRLIQEK	AJMTRLIQEK	(N(N(H(H)(H(H(H))(H(H(H)))))))	H(8)N(2)	2	3	969.419	1702370	947326	sp|Q10309|YD56_SCHPO	752	0.00650906
fissionyeast_NGP_DIA_2.mzML	1092.25	1067.73	24.519	AJMTRLIQEK	AJMTRLIQEK	(N(N(H(H)(H(H(H))(H(H(H)))))))	H(8)N(2)	2	3	969.419	1462060	1.09026e+06	sp|Q10309|YD56_SCHPO	752	0.00650906
fissionyeast_NGP_DIA_3.mzML	1097.6	1022.99	74.6117	AJMTRLIQEK	AJMTRLIQEK	(N(N(H(H)(H(H(H))(H(H(H)))))))	H(8)N(2)	2	3	969.419	1379980	1.12813e+06	sp|Q10309|YD56_SCHPO	752	0.00650906
fissionyeast_NGP_DIA_4.mzML	1079.52	1066.34	13.1838	AJMTRLIQEK	AJMTRLIQEK	(N(N(H(H)(H(H(H))(H(H(H)))))))	H(8)N(2)	2	3	969.419	1341490	642869	sp|Q10309|YD56_SCHPO	752	0.00650906
fissionyeast_NGP_DIA_1.mzML	1778.85	1891.56	-112.706	ALGHFYGJVSVIHFDSHLDTWNPK	ALGHFYGJVSVIHFDSHLDTWNPK	(N(N(H(H(H(H(H))))(H(H)(H(H(H))(H(H(H))))))))	H(13)N(2)	8	4	1317.55	279609	1.66034e+06	sp|O42887|SPEB2_SCHPO	222	0.00403099
fissionyeast_NGP_DIA_2.mzML	1808.67	1895.66	-86.9885	ALGHFYGJVSVIHFDSHLDTWNPK	ALGHFYGJVSVIHFDSHLDTWNPK	(N(N(H(H(H(H(H))))(H(H)(H(H(H))(H(H(H))))))))	H(13)N(2)	8	4	1317.55	168243	1.10196e+06	sp|O42887|SPEB2_SCHPO	222	0.00403099
fissionyeast_NGP_DIA_1.mzML	1771.13	1760.78	10.3536	ALGHFYGJVSVIHFDSHLDTWNPK	ALGHFYGJVSVIHFDSHLDTWNPK	(N(N(H(H(H(H(H))))(H(H(H(H(H(H)))))(H(H(H(H(H)))))))))	H(16)N(2)	8	5	1151.48	146580	323803	sp|O42887|SPEB2_SCHPO	222	0.00827001
fissionyeast_NGP_DIA_1.mzML	2165.53	2073.31	92.2162	ANAGFJISLSDYWGR	ANAGFJISLSDYWGR	(N(N(H(H(H(H(H))))(H(H(H(H(H))))))))	H(10)N(2)	6	3	1233.17	3247390	3.29915e+06	sp|P78854|PLB1_SCHPO	220	0.000296413
fissionyeast_NGP_DIA_2.mzML	2193.59	2096.5	97.0879	ANAGFJISLSDYWGR	ANAGFJISLSDYWGR	(N(N(H(H(H(H(H))))(H(H(H(H(H))))))))	H(10)N(2)	6	3	1233.17	2858490	3.3881e+06	sp|P78854|PLB1_SCHPO	220	0.000296413
fissionyeast_NGP_DIA_3.mzML	2197.25	2095.55	101.697	ANAGFJISLSDYWGR	ANAGFJISLSDYWGR	(N(N(H(H(H(H(H))))(H(H(H(H(H))))))))	H(10)N(2)	6	3	1233.17	2548970	3.98057e+06	sp|P78854|PLB1_SCHPO	220	0.000296413
fissionyeast_NGP_DIA_4.mzML	2163.32	2018.67	144.652	ANAGFJISLSDYWGR	ANAGFJISLSDYWGR	(N(N(H(H(H(H(H))))(H(H(H(H(H))))))))	H(10)N(2)	6	3	1233.17	2540930	2.46249e+06	sp|P78854|PLB1_SCHPO	220	0.000296413
fissionyeast_NGP_DIA_1.mzML	2156.91	2067.12	89.7929	ANAGFJISLSDYWGR	ANAGFJISLSDYWGR	(N(N(H(H(H(H(H))))(H(H)(H(H(H(H))))))))	H(11)N(2)	6	3	1287.18	2736290	1.16602e+07	sp|P78854|PLB1_SCHPO	220	1.44967e-05
fissionyeast_NGP_DIA_2.mzML	2184.64	2090.21	94.4317	ANAGFJISLSDYWGR	ANAGFJISLSDYWGR	(N(N(H(H(H(H(H))))(H(H)(H(H(H(H))))))))	H(11)N(2)	6	3	1287.18	1814820	1.17097e+07	sp|P78854|PLB1_SCHPO	220	1.44967e-05
fissionyeast_NGP_DIA_3.mzML	2188.86	2089.14	99.7212	ANAGFJISLSDYWGR	ANAGFJISLSDYWGR	(N(N(H(H(H(H(H))))(H(H)(H(H(H(H))))))))	H(11)N(2)	6	3	1287.18	2745610	1.26264e+07	sp|P78854|PLB1_SCHPO	220	1.44967e-05
fissionyeast_NGP_DIA_4.mzML	2150.7	2011.52	139.175	ANAGFJISLSDYWGR	ANAGFJISLSDYWGR	(N(N(H(H(H(H(H))))(H(H)(H(H(H(H))))))))	H(11)N(2)	6	3	1287.18	2021710	1.03675e+07	sp|P78854|PLB1_SCHPO	220	1.44967e-05
fissionyeast_NGP_DIA_1.mzML	2148.78	2060.09	88.6878	ANAGFJISLSDYWGR	ANAGFJISLSDYWGR	(N(N(H(H(H(H(H))))(H(H(H(H)))(H(H(H)))))))	H(12)N(2)	6	3	1341.2	14021400	1.204e+07	sp|P78854|PLB1_SCHPO	220	0.000496408
fissionyeast_NGP_DIA_2.mzML	2175.31	2082.96	92.3477	ANAGFJISLSDYWGR	ANAGFJISLSDYWGR	(N(N(H(H(H(H(H))))(H(H(H(H)))(H(H(H)))))))	H(12)N(2)	6	3	1341.2	14816700	1.44692e+07	sp|P78854|PLB1_SCHPO	220	0.000496408
fissionyeast_NGP_DIA_4.mzML	2140.74	2004.46	136.278	ANAGFJISLSDYWGR	ANAGFJISLSDYWGR	(N(N(H(H(H(H(H))))(H(H(H(H)))(H(H(H)))))))	H(12)N(2)	6	3	1341.2	14976500	1.31076e+07	sp|P78854|PLB1_SCHPO	220	0.000496408
fissionyeast_NGP_DIA_3.mzML	2179.73	2081.97	97.7587	ANAGFJISLSDYWGR	ANAGFJISLSDYWGR	(N(N(H(H(H(H(H))))(H(H(H(H)))(H(H(H)))))))	H(12)N(2)	6	3	1341.2	13580700	1.70588e+07	sp|P78854|PLB1_SCHPO	220	0.000496408
fissionyeast_NGP_DIA_1.mzML	2139.23	2064.11	75.1185	ANAGFJISLSDYWGR	ANAGFJISLSDYWGR	(N(N(H(H(H(H(H(H)))))(H(H)(H(H(H(H(H)))))))))	H(13)N(2)	6	3	1395.22	11501900	1.02427e+07	sp|P78854|PLB1_SCHPO	220	0.000433314
fissionyeast_NGP_DIA_2.mzML	2167.28	2087.12	80.158	ANAGFJISLSDYWGR	ANAGFJISLSDYWGR	(N(N(H(H(H(H(H(H)))))(H(H)(H(H(H(H(H)))))))))	H(13)N(2)	6	3	1395.22	10195800	1.03349e+07	sp|P78854|PLB1_SCHPO	220	0.000433314
fissionyeast_NGP_DIA_3.mzML	2172.14	2086.06	86.078	ANAGFJISLSDYWGR	ANAGFJISLSDYWGR	(N(N(H(H(H(H(H(H)))))(H(H)(H(H(H(H(H)))))))))	H(13)N(2)	6	3	1395.22	9545080	1.22383e+07	sp|P78854|PLB1_SCHPO	220	0.000433314
fissionyeast_NGP_DIA_4.mzML	2132.88	2008.36	124.518	ANAGFJISLSDYWGR	ANAGFJISLSDYWGR	(N(N(H(H(H(H(H(H)))))(H(H)(H(H(H(H(H)))))))))	H(13)N(2)	6	3	1395.22	10617800	9.09397e+06	sp|P78854|PLB1_SCHPO	220	0.000433314
fissionyeast_NGP_DIA_1.mzML	2131.29	2056.34	74.9468	ANAGFJISLSDYWGR	ANAGFJISLSDYWGR	(N(N(H(H(H(H(H(H(H))))))(H(H(H(H(H(H(H))))))))))	H(14)N(2)	6	3	1449.24	5641450	5.66159e+06	sp|P78854|PLB1_SCHPO	220	0.00010098
fissionyeast_NGP_DIA_2.mzML	2156.68	2079.05	77.6323	ANAGFJISLSDYWGR	ANAGFJISLSDYWGR	(N(N(H(H(H(H(H(H(H))))))(H(H(H(H(H(H(H))))))))))	H(14)N(2)	6	3	1449.24	5585700	4.34994e+06	sp|P78854|PLB1_SCHPO	220	0.00010098
fissionyeast_NGP_DIA_3.mzML	2163.17	2078.21	84.9554	ANAGFJISLSDYWGR	ANAGFJISLSDYWGR	(N(N(H(H(H(H(H(H(H))))))(H(H(H(H(H(H(H))))))))))	H(14)N(2)	6	3	1449.24	4842440	6.72822e+06	sp|P78854|PLB1_SCHPO	220	0.00010098
fissionyeast_NGP_DIA_4.mzML	2126.65	2001.23	125.418	ANAGFJISLSDYWGR	ANAGFJISLSDYWGR	(N(N(H(H(H(H(H(H(H))))))(H(H(H(H(H(H(H))))))))))	H(14)N(2)	6	3	1449.24	4962700	3.16334e+06	sp|P78854|PLB1_SCHPO	220	0.00010098
fissionyeast_NGP_DIA_1.mzML	2176.24	2087.75	88.4925	ANAGFJISLSDYWGR	ANAGFJISLSDYWGR	(N(N(H(H)(H(H)(H(H(H(H(H)))))))))	H(9)N(2)	6	3	1179.15	4525350	3.65897e+06	sp|P78854|PLB1_SCHPO	220	5.54611e-05
fissionyeast_NGP_DIA_2.mzML	2204.7	2110.94	93.7638	ANAGFJISLSDYWGR	ANAGFJISLSDYWGR	(N(N(H(H)(H(H)(H(H(H(H(H)))))))))	H(9)N(2)	6	3	1179.15	4247900	3.60718e+06	sp|P78854|PLB1_SCHPO	220	5.54611e-05
fissionyeast_NGP_DIA_3.mzML	2208.5	2110.82	97.6816	ANAGFJISLSDYWGR	ANAGFJISLSDYWGR	(N(N(H(H)(H(H)(H(H(H(H(H)))))))))	H(9)N(2)	6	3	1179.15	3992810	4.45102e+06	sp|P78854|PLB1_SCHPO	220	5.54611e-05
fissionyeast_NGP_DIA_4.mzML	2178.52	2038.06	140.456	ANAGFJISLSDYWGR	ANAGFJISLSDYWGR	(N(N(H(H)(H(H)(H(H(H(H(H)))))))))	H(9)N(2)	6	3	1179.15	3023190	2.56355e+06	sp|P78854|PLB1_SCHPO	220	5.54611e-05
fissionyeast_NGP_DIA_1.mzML	1403.96	1331.61	72.3464	AVLJQTSLCENPPADVR	AVLJQTSLC[160]ENPPADVR	(N(N(H(H(H(H)))(H(H(H(H(H))))))))	H(9)N(2)	4	3	1250.19	1632670	1.90153e+06	sp|O13663|GPI13_SCHPO	54	6.02358e-06
fissionyeast_NGP_DIA_2.mzML	1404.35	1351.14	53.2087	AVLJQTSLCENPPADVR	AVLJQTSLC[160]ENPPADVR	(N(N(H(H(H(H)))(H(H(H(H(H))))))))	H(9)N(2)	4	3	1250.19	1378950	1.67189e+06	sp|O13663|GPI13_SCHPO	54	6.02358e-06
fissionyeast_NGP_DIA_3.mzML	1419.46	1353.97	65.4924	AVLJQTSLCENPPADVR	AVLJQTSLC[160]ENPPADVR	(N(N(H(H(H(H)))(H(H(H(H(H))))))))	H(9)N(2)	4	3	1250.19	1604840	1.58923e+06	sp|O13663|GPI13_SCHPO	54	6.02358e-06
fissionyeast_NGP_DIA_4.mzML	1401.04	1335.94	65.104	AVLJQTSLCENPPADVR	AVLJQTSLC[160]ENPPADVR	(N(N(H(H(H(H)))(H(H(H(H(H))))))))	H(9)N(2)	4	3	1250.19	1131040	2.00453e+06	sp|O13663|GPI13_SCHPO	54	6.02358e-06
fissionyeast_NGP_DIA_1.mzML	1769.79	1857.09	-87.3036	AWYIHGCYJGSATSYPTVDLSPAQR	AWYIHGC[160]YJGSATSYPTVDLSPAQR	(N(N(H(H(H(H(H))))(H(H(H))(H(H))))))	H(10)N(2)	9	3	1614.33	409951	3.37306e+06	sp|Q9USK8|AGS1_SCHPO	532	0.000894591
fissionyeast_NGP_DIA_2.mzML	1787.63	1863.89	-76.2617	AWYIHGCYJGSATSYPTVDLSPAQR	AWYIHGC[160]YJGSATSYPTVDLSPAQR	(N(N(H(H(H(H(H))))(H(H(H))(H(H))))))	H(10)N(2)	9	3	1614.33	524354	3.04367e+06	sp|Q9USK8|AGS1_SCHPO	532	0.000894591
fissionyeast_NGP_DIA_3.mzML	1778.46	1868.34	-89.8773	AWYIHGCYJGSATSYPTVDLSPAQR	AWYIHGC[160]YJGSATSYPTVDLSPAQR	(N(N(H(H(H(H(H))))(H(H(H))(H(H))))))	H(10)N(2)	9	3	1614.33	537152	3.15628e+06	sp|Q9USK8|AGS1_SCHPO	532	0.000894591
fissionyeast_NGP_DIA_4.mzML	1768.75	1850.68	-81.9285	AWYIHGCYJGSATSYPTVDLSPAQR	AWYIHGC[160]YJGSATSYPTVDLSPAQR	(N(N(H(H(H(H(H))))(H(H(H))(H(H))))))	H(10)N(2)	9	3	1614.33	450543	3407447	sp|Q9USK8|AGS1_SCHPO	532	0.000894591
fissionyeast_NGP_DIA_1.mzML	1774.81	1811.72	-36.9056	AWYIHGCYJGSATSYPTVDLSPAQR	AWYIHGC[160]YJGSATSYPTVDLSPAQR	(N(N(H(H(H(H)))(H(H(H(H(H))))))))	H(9)N(2)	9	3	1560.31	576288	3.13312e+06	sp|Q9USK8|AGS1_SCHPO	532	6.84817e-06
fissionyeast_NGP_DIA_2.mzML	1794.91	1828.45	-33.5355	AWYIHGCYJGSATSYPTVDLSPAQR	AWYIHGC[160]YJGSATSYPTVDLSPAQR	(N(N(H(H(H(H)))(H(H(H(H(H))))))))	H(9)N(2)	9	3	1560.31	472072	3.05852e+06	sp|Q9USK8|AGS1_SCHPO	532	6.84817e-06
fissionyeast_NGP_DIA_3.mzML	1786.15	1818.51	-32.3569	AWYIHGCYJGSATSYPTVDLSPAQR	AWYIHGC[160]YJGSATSYPTVDLSPAQR	(N(N(H(H(H(H)))(H(H(H(H(H))))))))	H(9)N(2)	9	3	1560.31	383505	2.53406e+06	sp|Q9USK8|AGS1_SCHPO	532	6.84817e-06
fissionyeast_NGP_DIA_4.mzML	1774.69	1808.76	-34.068	AWYIHGCYJGSATSYPTVDLSPAQR	AWYIHGC[160]YJGSATSYPTVDLSPAQR	(N(N(H(H(H(H)))(H(H(H(H(H))))))))	H(9)N(2)	9	3	1560.31	461219	1.8648e+06	sp|Q9USK8|AGS1_SCHPO	532	6.84817e-06
fissionyeast_NGP_DIA_1.mzML	1235.29	1232.79	2.50212	DAJNTQFQFTSR	DAJNTQFQFTSR	(N(N(H(H(H(H(H))))(H(H(H(H(H))))))))	H(10)N(2)	3	3	1152.45	765545	3.14454e+06	sp|Q9C0Y4|AGLU_SCHPO	116	2.87798e-05
fissionyeast_NGP_DIA_2.mzML	1245.44	1239.15	6.28951	DAJNTQFQFTSR	DAJNTQFQFTSR	(N(N(H(H(H(H(H))))(H(H(H(H(H))))))))	H(10)N(2)	3	3	1152.45	695754	3.00147e+06	sp|Q9C0Y4|AGLU_SCHPO	116	2.87798e-05
fissionyeast_NGP_DIA_3.mzML	1245.81	1239.79	6.01892	DAJNTQFQFTSR	DAJNTQFQFTSR	(N(N(H(H(H(H(H))))(H(H(H(H(H))))))))	H(10)N(2)	3	3	1152.45	701943	1.86243e+06	sp|Q9C0Y4|AGLU_SCHPO	116	2.87798e-05
fissionyeast_NGP_DIA_4.mzML	1235.79	1231.21	4.57582	DAJNTQFQFTSR	DAJNTQFQFTSR	(N(N(H(H(H(H(H))))(H(H(H(H(H))))))))	H(10)N(2)	3	3	1152.45	714027	2.86099e+06	sp|Q9C0Y4|AGLU_SCHPO	116	2.87798e-05
fissionyeast_NGP_DIA_1.mzML	1222.06	1113.64	108.416	DAJNTQFQFTSR	DAJNTQFQFTSR	(N(N(H(H(H(H(H))))(H(H(H(H(H(H)))))))))	H(11)N(2)	3	3	1206.47	406211	1.34018e+06	sp|Q9C0Y4|AGLU_SCHPO	116	0.000197602
fissionyeast_NGP_DIA_2.mzML	1231.65	1133.58	98.0662	DAJNTQFQFTSR	DAJNTQFQFTSR	(N(N(H(H(H(H(H))))(H(H(H(H(H(H)))))))))	H(11)N(2)	3	3	1206.47	299338	1.2189e+06	sp|Q9C0Y4|AGLU_SCHPO	116	0.000197602
fissionyeast_NGP_DIA_3.mzML	1231.65	1129.06	102.59	DAJNTQFQFTSR	DAJNTQFQFTSR	(N(N(H(H(H(H(H))))(H(H(H(H(H(H)))))))))	H(11)N(2)	3	3	1206.47	278751	862296	sp|Q9C0Y4|AGLU_SCHPO	116	0.000197602
fissionyeast_NGP_DIA_4.mzML	1220.88	1122.35	98.5299	DAJNTQFQFTSR	DAJNTQFQFTSR	(N(N(H(H(H(H(H))))(H(H(H(H(H(H)))))))))	H(11)N(2)	3	3	1206.47	421467	1.03775e+06	sp|Q9C0Y4|AGLU_SCHPO	116	0.000197602
fissionyeast_NGP_DIA_1.mzML	1192.93	1123.04	69.8913	DAJNTQFQFTSR	DAJNTQFQFTSR	(N(N(H(H(H(H(H(H)))))(H(H(H))(H(H(H(H(H)))))))))	H(14)N(2)	3	3	1368.52	250256	451652	sp|Q9C0Y4|AGLU_SCHPO	116	0.00530063
fissionyeast_NGP_DIA_3.mzML	1203.27	1137.78	65.4939	DAJNTQFQFTSR	DAJNTQFQFTSR	(N(N(H(H(H(H(H(H)))))(H(H(H))(H(H(H(H(H)))))))))	H(14)N(2)	3	3	1368.52	251035	561763	sp|Q9C0Y4|AGLU_SCHPO	116	0.00530063
fissionyeast_NGP_DIA_4.mzML	1195.81	1130.85	64.9568	DAJNTQFQFTSR	DAJNTQFQFTSR	(N(N(H(H(H(H(H(H)))))(H(H(H))(H(H(H(H(H)))))))))	H(14)N(2)	3	3	1368.52	181955	547790	sp|Q9C0Y4|AGLU_SCHPO	116	0.00530063
fissionyeast_NGP_DIA_1.mzML	1184.87	1117.56	67.3088	DAJNTQFQFTSR	DAJNTQFQFTSR	(N(N(H(H(H(H(H))))(H(H(H(H)))(H(H(H(H(H(H))))))))))	H(15)N(2)	3	3	1422.54	639418	824442	sp|Q9C0Y4|AGLU_SCHPO	116	2.56521e-05
fissionyeast_NGP_DIA_2.mzML	1200.13	1137.31	62.8178	DAJNTQFQFTSR	DAJNTQFQFTSR	(N(N(H(H(H(H(H))))(H(H(H(H)))(H(H(H(H(H(H))))))))))	H(15)N(2)	3	3	1422.54	358482	554003	sp|Q9C0Y4|AGLU_SCHPO	116	2.56521e-05
fissionyeast_NGP_DIA_3.mzML	1197.55	1132.66	64.8889	DAJNTQFQFTSR	DAJNTQFQFTSR	(N(N(H(H(H(H(H))))(H(H(H(H)))(H(H(H(H(H(H))))))))))	H(15)N(2)	3	3	1422.54	500602	446616	sp|Q9C0Y4|AGLU_SCHPO	116	2.56521e-05
fissionyeast_NGP_DIA_4.mzML	1186.14	1126.12	60.0218	DAJNTQFQFTSR	DAJNTQFQFTSR	(N(N(H(H(H(H(H))))(H(H(H(H)))(H(H(H(H(H(H))))))))))	H(15)N(2)	3	3	1422.54	274509	533875	sp|Q9C0Y4|AGLU_SCHPO	116	2.56521e-05
fissionyeast_NGP_DIA_1.mzML	1168.98	1111.92	57.0604	DAJNTQFQFTSR	DAJNTQFQFTSR	(N(N(H(H(H(H(H)))(H(H(H))))(H(H(H(H(H(H(H(H(H))))))))))))	H(17)N(2)	3	3	1530.58	1270800	1.84153e+06	sp|Q9C0Y4|AGLU_SCHPO	116	1.65102e-05
fissionyeast_NGP_DIA_2.mzML	1183.74	1131.85	51.8928	DAJNTQFQFTSR	DAJNTQFQFTSR	(N(N(H(H(H(H(H)))(H(H(H))))(H(H(H(H(H(H(H(H(H))))))))))))	H(17)N(2)	3	3	1530.58	1085100	1.79691e+06	sp|Q9C0Y4|AGLU_SCHPO	116	1.65102e-05
fissionyeast_NGP_DIA_3.mzML	1183.36	1127.5	55.8626	DAJNTQFQFTSR	DAJNTQFQFTSR	(N(N(H(H(H(H(H)))(H(H(H))))(H(H(H(H(H(H(H(H(H))))))))))))	H(17)N(2)	3	3	1530.58	1038280	1.0158e+06	sp|Q9C0Y4|AGLU_SCHPO	116	1.65102e-05
fissionyeast_NGP_DIA_4.mzML	1170.88	1120.55	50.3336	DAJNTQFQFTSR	DAJNTQFQFTSR	(N(N(H(H(H(H(H)))(H(H(H))))(H(H(H(H(H(H(H(H(H))))))))))))	H(17)N(2)	3	3	1530.58	1175040	1.36707e+06	sp|Q9C0Y4|AGLU_SCHPO	116	1.65102e-05
fissionyeast_NGP_DIA_1.mzML	1159.77	1104.65	55.1197	DAJNTQFQFTSR	DAJNTQFQFTSR	(N(N(H(H(H(H(H(H(H))))))(H(H(H(H(H(H)))))(H(H(H(H(H)))))))))	H(18)N(2)	3	3	1584.59	1213290	1.57133e+06	sp|Q9C0Y4|AGLU_SCHPO	116	4.2746e-06
fissionyeast_NGP_DIA_2.mzML	1174.77	1123.06	51.7149	DAJNTQFQFTSR	DAJNTQFQFTSR	(N(N(H(H(H(H(H(H(H))))))(H(H(H(H(H(H)))))(H(H(H(H(H)))))))))	H(18)N(2)	3	3	1584.59	1106340	1.46638e+06	sp|Q9C0Y4|AGLU_SCHPO	116	4.2746e-06
fissionyeast_NGP_DIA_3.mzML	1175.62	1121.12	54.4999	DAJNTQFQFTSR	DAJNTQFQFTSR	(N(N(H(H(H(H(H(H(H))))))(H(H(H(H(H(H)))))(H(H(H(H(H)))))))))	H(18)N(2)	3	3	1584.59	800093	975189	sp|Q9C0Y4|AGLU_SCHPO	116	4.2746e-06
fissionyeast_NGP_DIA_4.mzML	1162.47	1111.09	51.385	DAJNTQFQFTSR	DAJNTQFQFTSR	(N(N(H(H(H(H(H(H(H))))))(H(H(H(H(H(H)))))(H(H(H(H(H)))))))))	H(18)N(2)	3	3	1584.59	1059220	1.20072e+06	sp|Q9C0Y4|AGLU_SCHPO	116	4.2746e-06
fissionyeast_NGP_DIA_1.mzML	1150.64	1102.1	48.5426	DAJNTQFQFTSR	DAJNTQFQFTSR	(N(N(H(H(H(H(H(H(H(H)))))))(H(H(H(H(H))))(H(H(H(H(H(H))))))))))	H(19)N(2)	3	3	1638.61	593524	515737	sp|Q9C0Y4|AGLU_SCHPO	116	1.10809e-05
fissionyeast_NGP_DIA_2.mzML	1165.99	1118.84	47.1543	DAJNTQFQFTSR	DAJNTQFQFTSR	(N(N(H(H(H(H(H(H(H(H)))))))(H(H(H(H(H))))(H(H(H(H(H(H))))))))))	H(19)N(2)	3	3	1638.61	535137	687492	sp|Q9C0Y4|AGLU_SCHPO	116	1.10809e-05
fissionyeast_NGP_DIA_3.mzML	1167.14	1119.05	48.0938	DAJNTQFQFTSR	DAJNTQFQFTSR	(N(N(H(H(H(H(H(H(H(H)))))))(H(H(H(H(H))))(H(H(H(H(H(H))))))))))	H(19)N(2)	3	3	1638.61	378932	493894	sp|Q9C0Y4|AGLU_SCHPO	116	1.10809e-05
fissionyeast_NGP_DIA_4.mzML	1152.55	1106.32	46.2314	DAJNTQFQFTSR	DAJNTQFQFTSR	(N(N(H(H(H(H(H(H(H(H)))))))(H(H(H(H(H))))(H(H(H(H(H(H))))))))))	H(19)N(2)	3	3	1638.61	448402	700683	sp|Q9C0Y4|AGLU_SCHPO	116	1.10809e-05
fissionyeast_NGP_DIA_1.mzML	1177.73	1205.66	-27.9285	DAJNTQFQFTSR	DAJNTQFQFTSR	(N(N(H(H(H))(H(H(H(H)))))))	H(7)N(2)	3	2	1485.09	657103	0	sp|Q9C0Y4|AGLU_SCHPO	116	3.90634e-05
fissionyeast_NGP_DIA_2.mzML	1192.12	1216.94	-24.8158	DAJNTQFQFTSR	DAJNTQFQFTSR	(N(N(H(H(H))(H(H(H(H)))))))	H(7)N(2)	3	2	1485.09	494931	0	sp|Q9C0Y4|AGLU_SCHPO	116	3.90634e-05
fissionyeast_NGP_DIA_3.mzML	1190.63	1214.45	-23.8214	DAJNTQFQFTSR	DAJNTQFQFTSR	(N(N(H(H(H))(H(H(H(H)))))))	H(7)N(2)	3	2	1485.09	666098	13510.9	sp|Q9C0Y4|AGLU_SCHPO	116	3.90634e-05
fissionyeast_NGP_DIA_4.mzML	1180.13	1205.51	-25.3826	DAJNTQFQFTSR	DAJNTQFQFTSR	(N(N(H(H(H))(H(H(H(H)))))))	H(7)N(2)	3	2	1485.09	503470	0	sp|Q9C0Y4|AGLU_SCHPO	116	3.90634e-05
fissionyeast_NGP_DIA_1.mzML	1250.06	1240.81	9.25408	DAJNTQFQFTSR	DAJNTQFQFTSR	(N(N(H(H(H(H)))(H(H)(H)(H)))))	H(8)N(2)	3	2	1566.12	727662	3.42434e+06	sp|Q9C0Y4|AGLU_SCHPO	116	3.30373e-06
fissionyeast_NGP_DIA_2.mzML	1259.67	1248.82	10.8491	DAJNTQFQFTSR	DAJNTQFQFTSR	(N(N(H(H(H(H)))(H(H)(H)(H)))))	H(8)N(2)	3	2	1566.12	766170	3.88072e+06	sp|Q9C0Y4|AGLU_SCHPO	116	3.30373e-06
fissionyeast_NGP_DIA_3.mzML	1260.45	1249.73	10.7175	DAJNTQFQFTSR	DAJNTQFQFTSR	(N(N(H(H(H(H)))(H(H)(H)(H)))))	H(8)N(2)	3	2	1566.12	774139	4.53093e+06	sp|Q9C0Y4|AGLU_SCHPO	116	3.30373e-06
fissionyeast_NGP_DIA_4.mzML	1250.9	1240.68	10.2182	DAJNTQFQFTSR	DAJNTQFQFTSR	(N(N(H(H(H(H)))(H(H)(H)(H)))))	H(8)N(2)	3	2	1566.12	666483	3.96e+06	sp|Q9C0Y4|AGLU_SCHPO	116	3.30373e-06
fissionyeast_NGP_DIA_1.mzML	1251.31	1241.58	9.73478	DAJNTQFQFTSR	DAJNTQFQFTSR	(N(N(H(H(H(H)))(H(H)(H)(H)))))	H(8)N(2)	3	3	1044.42	1084750	4.26526e+06	sp|Q9C0Y4|AGLU_SCHPO	116	3.30373e-06
fissionyeast_NGP_DIA_2.mzML	1260.73	1249.78	10.9543	DAJNTQFQFTSR	DAJNTQFQFTSR	(N(N(H(H(H(H)))(H(H)(H)(H)))))	H(8)N(2)	3	3	1044.42	872049	4.96014e+06	sp|Q9C0Y4|AGLU_SCHPO	116	3.30373e-06
fissionyeast_NGP_DIA_3.mzML	1262.62	1250.72	11.9048	DAJNTQFQFTSR	DAJNTQFQFTSR	(N(N(H(H(H(H)))(H(H)(H)(H)))))	H(8)N(2)	3	3	1044.42	453032	3.11457e+06	sp|Q9C0Y4|AGLU_SCHPO	116	3.30373e-06
fissionyeast_NGP_DIA_4.mzML	1251.18	1241.62	9.55694	DAJNTQFQFTSR	DAJNTQFQFTSR	(N(N(H(H(H(H)))(H(H)(H)(H)))))	H(8)N(2)	3	3	1044.42	733790	3.51124e+06	sp|Q9C0Y4|AGLU_SCHPO	116	3.30373e-06
fissionyeast_NGP_DIA_1.mzML	1244.54	1204.88	39.6627	DAJNTQFQFTSR	DAJNTQFQFTSR	(N(N(H(H(H)(H))(H(H)(H(H(H)))))))	H(9)N(2)	3	2	1647.15	1760450	1.27482e+07	sp|Q9C0Y4|AGLU_SCHPO	116	5.08698e-06
fissionyeast_NGP_DIA_2.mzML	1253.9	1216.4	37.501	DAJNTQFQFTSR	DAJNTQFQFTSR	(N(N(H(H(H)(H))(H(H)(H(H(H)))))))	H(9)N(2)	3	2	1647.15	1553380	1.284e+07	sp|Q9C0Y4|AGLU_SCHPO	116	5.08698e-06
fissionyeast_NGP_DIA_3.mzML	1254.77	1213.85	40.9225	DAJNTQFQFTSR	DAJNTQFQFTSR	(N(N(H(H(H)(H))(H(H)(H(H(H)))))))	H(9)N(2)	3	2	1647.15	1583370	1.46742e+07	sp|Q9C0Y4|AGLU_SCHPO	116	5.08698e-06
fissionyeast_NGP_DIA_4.mzML	1245.7	1204.83	40.8697	DAJNTQFQFTSR	DAJNTQFQFTSR	(N(N(H(H(H)(H))(H(H)(H(H(H)))))))	H(9)N(2)	3	2	1647.15	1376220	1.22093e+07	sp|Q9C0Y4|AGLU_SCHPO	116	5.08698e-06
fissionyeast_NGP_DIA_1.mzML	1244.79	1237.97	6.82071	DAJNTQFQFTSR	DAJNTQFQFTSR	(N(N(H(H(H)(H(H)))(H(H)(H(H))))))	H(9)N(2)	3	3	1098.43	10866000	3.29441e+07	sp|Q9C0Y4|AGLU_SCHPO	116	0.00024217
fissionyeast_NGP_DIA_2.mzML	1254.34	1245.37	8.96898	DAJNTQFQFTSR	DAJNTQFQFTSR	(N(N(H(H(H)(H(H)))(H(H)(H(H))))))	H(9)N(2)	3	3	1098.43	10286400	3.16307e+07	sp|Q9C0Y4|AGLU_SCHPO	116	0.00024217
fissionyeast_NGP_DIA_3.mzML	1255.38	1246.2	9.18234	DAJNTQFQFTSR	DAJNTQFQFTSR	(N(N(H(H(H)(H(H)))(H(H)(H(H))))))	H(9)N(2)	3	3	1098.43	9324820	2.16196e+07	sp|Q9C0Y4|AGLU_SCHPO	116	0.00024217
fissionyeast_NGP_DIA_4.mzML	1245.57	1237.3	8.2665	DAJNTQFQFTSR	DAJNTQFQFTSR	(N(N(H(H(H)(H(H)))(H(H)(H(H))))))	H(9)N(2)	3	3	1098.43	9324960	2.70695e+07	sp|Q9C0Y4|AGLU_SCHPO	116	0.00024217
fissionyeast_NGP_DIA_1.mzML	1457.79	1510.43	-52.6435	DJTTGSHFMHAGLSPEWAYR	DJTTGSHFMHAGLSPEWAYR	(N(N(H(H(H(H)))(H(H(H(H)))))))	H(8)N(2)	2	4	995.655	347926	664301	sp|O74480|YQJ7_SCHPO	191	0.000878116
fissionyeast_NGP_DIA_2.mzML	1468.81	1552.42	-83.6148	DJTTGSHFMHAGLSPEWAYR	DJTTGSHFMHAGLSPEWAYR	(N(N(H(H(H(H)))(H(H(H(H)))))))	H(8)N(2)	2	4	995.655	297917	654329	sp|O74480|YQJ7_SCHPO	191	0.000878116
fissionyeast_NGP_DIA_3.mzML	1489.32	1557.02	-67.6986	DJTTGSHFMHAGLSPEWAYR	DJTTGSHFMHAGLSPEWAYR	(N(N(H(H(H(H)))(H(H(H(H)))))))	H(8)N(2)	2	4	995.655	294206	730041	sp|O74480|YQJ7_SCHPO	191	0.000878116
fissionyeast_NGP_DIA_4.mzML	1464.06	1527.41	-63.3518	DJTTGSHFMHAGLSPEWAYR	DJTTGSHFMHAGLSPEWAYR	(N(N(H(H(H(H)))(H(H(H(H)))))))	H(8)N(2)	2	4	995.655	234364	769584	sp|O74480|YQJ7_SCHPO	191	0.000878116
fissionyeast_NGP_DIA_1.mzML	1453.69	1501.58	-47.8865	DJTTGSHFMHAGLSPEWAYR	DJTTGSHFMHAGLSPEWAYR	(N(N(H(H(H(H(H))))(H(H(H(H)))))))	H(9)N(2)	2	3	1381.22	655899	4.57041e+06	sp|O74480|YQJ7_SCHPO	191	5.94339e-05
fissionyeast_NGP_DIA_2.mzML	1462.29	1540.52	-78.2308	DJTTGSHFMHAGLSPEWAYR	DJTTGSHFMHAGLSPEWAYR	(N(N(H(H(H(H(H))))(H(H(H(H)))))))	H(9)N(2)	2	3	1381.22	707183	6.26034e+06	sp|O74480|YQJ7_SCHPO	191	5.94339e-05
fissionyeast_NGP_DIA_3.mzML	1485.41	1546.73	-61.3227	DJTTGSHFMHAGLSPEWAYR	DJTTGSHFMHAGLSPEWAYR	(N(N(H(H(H(H(H))))(H(H(H(H)))))))	H(9)N(2)	2	3	1381.22	484154	4.01905e+06	sp|O74480|YQJ7_SCHPO	191	5.94339e-05
fissionyeast_NGP_DIA_4.mzML	1459.68	1516.19	-56.51	DJTTGSHFMHAGLSPEWAYR	DJTTGSHFMHAGLSPEWAYR	(N(N(H(H(H(H(H))))(H(H(H(H)))))))	H(9)N(2)	2	3	1381.22	588194	4.94398e+06	sp|O74480|YQJ7_SCHPO	191	5.94339e-05
fissionyeast_NGP_DIA_1.mzML	1452.65	1507.83	-55.1828	DJTTGSHFMHAGLSPEWAYR	DJTTGSHFMHAGLSPEWAYR	(N(N(H(H(H))(H(H(H(H(H(H)))))))))	H(9)N(2)	2	4	1036.17	438831	1.96841e+06	sp|O74480|YQJ7_SCHPO	191	0.00010463
fissionyeast_NGP_DIA_2.mzML	1462.37	1548.27	-85.9036	DJTTGSHFMHAGLSPEWAYR	DJTTGSHFMHAGLSPEWAYR	(N(N(H(H(H))(H(H(H(H(H(H)))))))))	H(9)N(2)	2	4	1036.17	529938	1.96189e+06	sp|O74480|YQJ7_SCHPO	191	0.00010463
fissionyeast_NGP_DIA_3.mzML	1484.73	1553.92	-69.1947	DJTTGSHFMHAGLSPEWAYR	DJTTGSHFMHAGLSPEWAYR	(N(N(H(H(H))(H(H(H(H(H(H)))))))))	H(9)N(2)	2	4	1036.17	322482	1.8201e+06	sp|O74480|YQJ7_SCHPO	191	0.00010463
fissionyeast_NGP_DIA_4.mzML	1459.48	1523.54	-64.057	DJTTGSHFMHAGLSPEWAYR	DJTTGSHFMHAGLSPEWAYR	(N(N(H(H(H))(H(H(H(H(H(H)))))))))	H(9)N(2)	2	4	1036.17	364129	1.56213e+06	sp|O74480|YQJ7_SCHPO	191	0.00010463
fissionyeast_NGP_DIA_1.mzML	2365.18	2361.11	4.07035	DTLSYFJISNLEPSER	DTLSYFJISNLEPSER	(N(N(H(H(H(H(H(H(H))))))(H(H(H))(H(H(H(H))))))))	H(14)N(2)	7	3	1520.6	1034120	707039	sp|O60160|OMH1_SCHPO	52	1.595e-05
fissionyeast_NGP_DIA_2.mzML	2390.78	2387.34	3.44283	DTLSYFJISNLEPSER	DTLSYFJISNLEPSER	(N(N(H(H(H(H(H(H(H))))))(H(H(H))(H(H(H(H))))))))	H(14)N(2)	7	3	1520.6	740499	480567	sp|O60160|OMH1_SCHPO	52	1.595e-05
fissionyeast_NGP_DIA_3.mzML	2385.92	2383.24	2.68323	DTLSYFJISNLEPSER	DTLSYFJISNLEPSER	(N(N(H(H(H(H(H(H(H))))))(H(H(H))(H(H(H(H))))))))	H(14)N(2)	7	3	1520.6	780592	373538	sp|O60160|OMH1_SCHPO	52	1.595e-05
fissionyeast_NGP_DIA_4.mzML	2368.82	2365.32	3.504	DTLSYFJISNLEPSER	DTLSYFJISNLEPSER	(N(N(H(H(H(H(H(H(H))))))(H(H(H))(H(H(H(H))))))))	H(14)N(2)	7	3	1520.6	724189	627242	sp|O60160|OMH1_SCHPO	52	1.595e-05
fissionyeast_NGP_DIA_1.mzML	3217.83	2985.98	231.851	DTPPLVIYLPNVPYNYFTJISTDR	DTPPLVIYLPNVPYNYFTJISTDR	(N(N(H(H(H(H(H))))(H(H(H(H)))))))	H(9)N(2)	19	4	1170.02	2282870	3.76792e+06	sp|P78854|PLB1_SCHPO	523	3.10917e-05
fissionyeast_NGP_DIA_2.mzML	3222.82	3015.26	207.562	DTPPLVIYLPNVPYNYFTJISTDR	DTPPLVIYLPNVPYNYFTJISTDR	(N(N(H(H(H(H(H))))(H(H(H(H)))))))	H(9)N(2)	19	4	1170.02	2092200	5.75612e+06	sp|P78854|PLB1_SCHPO	523	3.10917e-05
fissionyeast_NGP_DIA_3.mzML	3219.42	2996.96	222.457	DTPPLVIYLPNVPYNYFTJISTDR	DTPPLVIYLPNVPYNYFTJISTDR	(N(N(H(H(H(H(H))))(H(H(H(H)))))))	H(9)N(2)	19	4	1170.02	2197150	1.70272e+06	sp|P78854|PLB1_SCHPO	523	3.10917e-05
fissionyeast_NGP_DIA_4.mzML	3213.83	2973.77	240.059	DTPPLVIYLPNVPYNYFTJISTDR	DTPPLVIYLPNVPYNYFTJISTDR	(N(N(H(H(H(H(H))))(H(H(H(H)))))))	H(9)N(2)	19	4	1170.02	2085890	1.97833e+06	sp|P78854|PLB1_SCHPO	523	3.10917e-05
fissionyeast_NGP_DIA_1.mzML	1503.18	1540.51	-37.3255	DVYYTDEVGJITTSHMR	DVYYTDEVGJITTSHMR	(N(N(H(H(H(H(H))))(H(H)(H(H(H)))))))	H(10)N(2)	10	3	1343.2	2114770	1.30991e+07	sp|Q10176|OST1_SCHPO	290	6.53194e-06
fissionyeast_NGP_DIA_2.mzML	1538.7	1582.65	-43.9509	DVYYTDEVGJITTSHMR	DVYYTDEVGJITTSHMR	(N(N(H(H(H(H(H))))(H(H)(H(H(H)))))))	H(10)N(2)	10	3	1343.2	3469830	1.62981e+07	sp|Q10176|OST1_SCHPO	290	6.53194e-06
fissionyeast_NGP_DIA_3.mzML	1546.61	1580.42	-33.8083	DVYYTDEVGJITTSHMR	DVYYTDEVGJITTSHMR	(N(N(H(H(H(H(H))))(H(H)(H(H(H)))))))	H(10)N(2)	10	3	1343.2	3033760	1.36492e+07	sp|Q10176|OST1_SCHPO	290	6.53194e-06
fissionyeast_NGP_DIA_4.mzML	1517.97	1558.21	-40.2422	DVYYTDEVGJITTSHMR	DVYYTDEVGJITTSHMR	(N(N(H(H(H(H(H))))(H(H)(H(H(H)))))))	H(10)N(2)	10	3	1343.2	2838320	1.28702e+07	sp|Q10176|OST1_SCHPO	290	6.53194e-06
fissionyeast_NGP_DIA_1.mzML	1509.56	1552.29	-42.735	DVYYTDEVGJITTSHMR	DVYYTDEVGJITTSHMR	(N(N(H(H(H(H)))(H(H(H(H)))))))	H(8)N(2)	10	3	1235.17	417721	3.75978e+06	sp|Q10176|OST1_SCHPO	290	2.95436e-06
fissionyeast_NGP_DIA_2.mzML	1549.75	1591.78	-42.0343	DVYYTDEVGJITTSHMR	DVYYTDEVGJITTSHMR	(N(N(H(H(H(H)))(H(H(H(H)))))))	H(8)N(2)	10	3	1235.17	360667	3.65892e+06	sp|Q10176|OST1_SCHPO	290	2.95436e-06
fissionyeast_NGP_DIA_3.mzML	1555.51	1588.56	-33.0503	DVYYTDEVGJITTSHMR	DVYYTDEVGJITTSHMR	(N(N(H(H(H(H)))(H(H(H(H)))))))	H(8)N(2)	10	3	1235.17	308691	3.43263e+06	sp|Q10176|OST1_SCHPO	290	2.95436e-06
fissionyeast_NGP_DIA_4.mzML	1526.39	1568.05	-41.662	DVYYTDEVGJITTSHMR	DVYYTDEVGJITTSHMR	(N(N(H(H(H(H)))(H(H(H(H)))))))	H(8)N(2)	10	3	1235.17	419058	3.54047e+06	sp|Q10176|OST1_SCHPO	290	2.95436e-06
fissionyeast_NGP_DIA_1.mzML	1506.73	1572.01	-65.2827	DVYYTDEVGJITTSHMR	DVYYTDEVGJITTSHMR	(N(N(H(H(H)(H))(H(H)(H(H(H)))))))	H(9)N(2)	10	3	1289.19	3949040	2.52332e+07	sp|Q10176|OST1_SCHPO	290	1.21813e-05
fissionyeast_NGP_DIA_2.mzML	1545.09	1609	-63.9138	DVYYTDEVGJITTSHMR	DVYYTDEVGJITTSHMR	(N(N(H(H(H)(H))(H(H)(H(H(H)))))))	H(9)N(2)	10	3	1289.19	4488570	2.79385e+07	sp|Q10176|OST1_SCHPO	290	1.21813e-05
fissionyeast_NGP_DIA_3.mzML	1551.9	1606.65	-54.7493	DVYYTDEVGJITTSHMR	DVYYTDEVGJITTSHMR	(N(N(H(H(H)(H))(H(H)(H(H(H)))))))	H(9)N(2)	10	3	1289.19	4051740	2.46648e+07	sp|Q10176|OST1_SCHPO	290	1.21813e-05
fissionyeast_NGP_DIA_4.mzML	1522.23	1585.67	-63.4379	DVYYTDEVGJITTSHMR	DVYYTDEVGJITTSHMR	(N(N(H(H(H)(H))(H(H)(H(H(H)))))))	H(9)N(2)	10	3	1289.19	3820160	2.42758e+07	sp|Q10176|OST1_SCHPO	290	1.21813e-05
fissionyeast_NGP_DIA_1.mzML	1363.08	1317.17	45.9118	DVYYTDEVGJITTSHMR	DVYYTDEVGJITTSHM[147]R	(N(N(H(H(H(H)))(H(H)(H(H(H(H))))))))	H(10)N(2)	10	3	1348.53	530743	3.03834e+06	sp|Q10176|OST1_SCHPO	290	5.39687e-05
fissionyeast_NGP_DIA_2.mzML	1364.47	1318.44	46.0274	DVYYTDEVGJITTSHMR	DVYYTDEVGJITTSHM[147]R	(N(N(H(H(H(H)))(H(H)(H(H(H(H))))))))	H(10)N(2)	10	3	1348.53	452039	3.04142e+06	sp|Q10176|OST1_SCHPO	290	5.39687e-05
fissionyeast_NGP_DIA_3.mzML	1374.28	1325.1	49.177	DVYYTDEVGJITTSHMR	DVYYTDEVGJITTSHM[147]R	(N(N(H(H(H(H)))(H(H)(H(H(H(H))))))))	H(10)N(2)	10	3	1348.53	558116	2.69597e+06	sp|Q10176|OST1_SCHPO	290	5.39687e-05
fissionyeast_NGP_DIA_4.mzML	1363.85	1317.57	46.2763	DVYYTDEVGJITTSHMR	DVYYTDEVGJITTSHM[147]R	(N(N(H(H(H(H)))(H(H)(H(H(H(H))))))))	H(10)N(2)	10	3	1348.53	504428	2.55788e+06	sp|Q10176|OST1_SCHPO	290	5.39687e-05
fissionyeast_NGP_DIA_1.mzML	1367.66	1305.28	62.3844	DVYYTDEVGJITTSHMR	DVYYTDEVGJITTSHM[147]R	(N(N(H(H(H)(H))(H(H)(H(H(H)))))))	H(9)N(2)	10	3	1294.52	1371280	5.62362e+06	sp|Q10176|OST1_SCHPO	290	5.35819e-06
fissionyeast_NGP_DIA_2.mzML	1369.08	1306.69	62.3926	DVYYTDEVGJITTSHMR	DVYYTDEVGJITTSHM[147]R	(N(N(H(H(H)(H))(H(H)(H(H(H)))))))	H(9)N(2)	10	3	1294.52	1336610	5.81512e+06	sp|Q10176|OST1_SCHPO	290	5.35819e-06
fissionyeast_NGP_DIA_3.mzML	1377.81	1312.52	65.2887	DVYYTDEVGJITTSHMR	DVYYTDEVGJITTSHM[147]R	(N(N(H(H(H)(H))(H(H)(H(H(H)))))))	H(9)N(2)	10	3	1294.52	1235310	5.56066e+06	sp|Q10176|OST1_SCHPO	290	5.35819e-06
fissionyeast_NGP_DIA_4.mzML	1368.51	1305.51	63.0038	DVYYTDEVGJITTSHMR	DVYYTDEVGJITTSHM[147]R	(N(N(H(H(H)(H))(H(H)(H(H(H)))))))	H(9)N(2)	10	3	1294.52	1245640	5.79565e+06	sp|Q10176|OST1_SCHPO	290	5.35819e-06
fissionyeast_NGP_DIA_1.mzML	1680.26	1551.35	128.906	EGFQILLJR	EGFQILLJR	(N(N(H(H(H(H)))(H(H)(H(H)(H(H)))))))	H(10)N(2)	8	2	1558.65	1426730	6.00276e+06	sp|O60109|PPB_SCHPO	241	0.00201976
fissionyeast_NGP_DIA_2.mzML	1696.95	1591.04	105.911	EGFQILLJR	EGFQILLJR	(N(N(H(H(H(H)))(H(H)(H(H)(H(H)))))))	H(10)N(2)	8	2	1558.65	1370450	6.97817e+06	sp|O60109|PPB_SCHPO	241	0.00201976
fissionyeast_NGP_DIA_3.mzML	1702.3	1587.87	114.432	EGFQILLJR	EGFQILLJR	(N(N(H(H(H(H)))(H(H)(H(H)(H(H)))))))	H(10)N(2)	8	2	1558.65	937907	5.53455e+06	sp|O60109|PPB_SCHPO	241	0.00201976
fissionyeast_NGP_DIA_4.mzML	1675.44	1567.25	108.186	EGFQILLJR	EGFQILLJR	(N(N(H(H(H(H)))(H(H)(H(H)(H(H)))))))	H(10)N(2)	8	2	1558.65	1396700	4.94106e+06	sp|O60109|PPB_SCHPO	241	0.00201976
fissionyeast_NGP_DIA_1.mzML	1147.88	1210.48	-62.597	EGLINJGTSIHAGLR	EGLINJGTSIHAGLR	(N(N(H(H(H(H(H))))(H(H(H))(H(H(H)))))))	H(11)N(2)	6	3	1247.53	366304	2.42625e+06	sp|O42887|SPEB2_SCHPO	269	5.15751e-06
fissionyeast_NGP_DIA_2.mzML	1162.67	1220.09	-57.4176	EGLINJGTSIHAGLR	EGLINJGTSIHAGLR	(N(N(H(H(H(H(H))))(H(H(H))(H(H(H)))))))	H(11)N(2)	6	3	1247.53	348327	1.74944e+06	sp|O42887|SPEB2_SCHPO	269	5.15751e-06
fissionyeast_NGP_DIA_3.mzML	1160.31	1218.16	-57.8519	EGLINJGTSIHAGLR	EGLINJGTSIHAGLR	(N(N(H(H(H(H(H))))(H(H(H))(H(H(H)))))))	H(11)N(2)	6	3	1247.53	246261	2.13013e+06	sp|O42887|SPEB2_SCHPO	269	5.15751e-06
fissionyeast_NGP_DIA_4.mzML	1151.6	1209.61	-58.0103	EGLINJGTSIHAGLR	EGLINJGTSIHAGLR	(N(N(H(H(H(H(H))))(H(H(H))(H(H(H)))))))	H(11)N(2)	6	3	1247.53	217427	1.93761e+06	sp|O42887|SPEB2_SCHPO	269	5.15751e-06
fissionyeast_NGP_DIA_1.mzML	1141.84	1207.88	-66.0428	EGLINJGTSIHAGLR	EGLINJGTSIHAGLR	(N(N(H(H(H(H(H(H)))))(H(H(H))(H(H(H)))))))	H(12)N(2)	6	3	1301.55	357902	2.24151e+06	sp|O42887|SPEB2_SCHPO	269	2.45562e-05
fissionyeast_NGP_DIA_2.mzML	1156.73	1218.42	-61.6893	EGLINJGTSIHAGLR	EGLINJGTSIHAGLR	(N(N(H(H(H(H(H(H)))))(H(H(H))(H(H(H)))))))	H(12)N(2)	6	3	1301.55	332584	1.71643e+06	sp|O42887|SPEB2_SCHPO	269	2.45562e-05
fissionyeast_NGP_DIA_3.mzML	1156.39	1216.16	-59.7701	EGLINJGTSIHAGLR	EGLINJGTSIHAGLR	(N(N(H(H(H(H(H(H)))))(H(H(H))(H(H(H)))))))	H(12)N(2)	6	3	1301.55	256922	1.56223e+06	sp|O42887|SPEB2_SCHPO	269	2.45562e-05
fissionyeast_NGP_DIA_4.mzML	1143.87	1207.41	-63.544	EGLINJGTSIHAGLR	EGLINJGTSIHAGLR	(N(N(H(H(H(H(H(H)))))(H(H(H))(H(H(H)))))))	H(12)N(2)	6	3	1301.55	303570	1.74527e+06	sp|O42887|SPEB2_SCHPO	269	2.45562e-05
fissionyeast_NGP_DIA_1.mzML	1138.05	1209.58	-71.5294	EGLINJGTSIHAGLR	EGLINJGTSIHAGLR	(N(N(H(H(H(H(H))))(H(H(H(H(H(H(H(H)))))))))))	H(13)N(2)	6	3	1355.56	3553320	1.87425e+07	sp|O42887|SPEB2_SCHPO	269	3.21274e-05
fissionyeast_NGP_DIA_2.mzML	1152.71	1219.51	-66.8013	EGLINJGTSIHAGLR	EGLINJGTSIHAGLR	(N(N(H(H(H(H(H))))(H(H(H(H(H(H(H(H)))))))))))	H(13)N(2)	6	3	1355.56	3104080	1.58849e+07	sp|O42887|SPEB2_SCHPO	269	3.21274e-05
fissionyeast_NGP_DIA_3.mzML	1152.35	1217.46	-65.114	EGLINJGTSIHAGLR	EGLINJGTSIHAGLR	(N(N(H(H(H(H(H))))(H(H(H(H(H(H(H(H)))))))))))	H(13)N(2)	6	3	1355.56	2830940	1.5756e+07	sp|O42887|SPEB2_SCHPO	269	3.21274e-05
fissionyeast_NGP_DIA_4.mzML	1139.32	1208.85	-69.5316	EGLINJGTSIHAGLR	EGLINJGTSIHAGLR	(N(N(H(H(H(H(H))))(H(H(H(H(H(H(H(H)))))))))))	H(13)N(2)	6	3	1355.56	3207450	1.66824e+07	sp|O42887|SPEB2_SCHPO	269	3.21274e-05
fissionyeast_NGP_DIA_1.mzML	1131.63	1240.07	-108.444	EGLINJGTSIHAGLR	EGLINJGTSIHAGLR	(N(N(H(H(H(H(H))))(H(H(H))(H(H(H(H(H(H))))))))))	H(14)N(2)	6	3	1409.58	832951	4.12812e+06	sp|O42887|SPEB2_SCHPO	269	4.55588e-06
fissionyeast_NGP_DIA_2.mzML	1145.93	1247.93	-101.998	EGLINJGTSIHAGLR	EGLINJGTSIHAGLR	(N(N(H(H(H(H(H))))(H(H(H))(H(H(H(H(H(H))))))))))	H(14)N(2)	6	3	1409.58	880752	4.06135e+06	sp|O42887|SPEB2_SCHPO	269	4.55588e-06
fissionyeast_NGP_DIA_3.mzML	1145.82	1248.82	-103.005	EGLINJGTSIHAGLR	EGLINJGTSIHAGLR	(N(N(H(H(H(H(H))))(H(H(H))(H(H(H(H(H(H))))))))))	H(14)N(2)	6	3	1409.58	870017	3.78755e+06	sp|O42887|SPEB2_SCHPO	269	4.55588e-06
fissionyeast_NGP_DIA_4.mzML	1132.47	1239.81	-107.341	EGLINJGTSIHAGLR	EGLINJGTSIHAGLR	(N(N(H(H(H(H(H))))(H(H(H))(H(H(H(H(H(H))))))))))	H(14)N(2)	6	3	1409.58	869069	3.7173e+06	sp|O42887|SPEB2_SCHPO	269	4.55588e-06
fissionyeast_NGP_DIA_1.mzML	1128.21	1236.24	-108.03	EGLINJGTSIHAGLR	EGLINJGTSIHAGLR	(N(N(H(H(H(H(H(H(H))))))(H(H(H))(H(H(H(H(H)))))))))	H(15)N(2)	6	3	1463.6	199715	1.90177e+06	sp|O42887|SPEB2_SCHPO	269	0.000845868
fissionyeast_NGP_DIA_2.mzML	1142.61	1243.29	-100.682	EGLINJGTSIHAGLR	EGLINJGTSIHAGLR	(N(N(H(H(H(H(H(H(H))))))(H(H(H))(H(H(H(H(H)))))))))	H(15)N(2)	6	3	1463.6	186626	1.61069e+06	sp|O42887|SPEB2_SCHPO	269	0.000845868
fissionyeast_NGP_DIA_3.mzML	1141.28	1244.06	-102.776	EGLINJGTSIHAGLR	EGLINJGTSIHAGLR	(N(N(H(H(H(H(H(H(H))))))(H(H(H))(H(H(H(H(H)))))))))	H(15)N(2)	6	3	1463.6	179014	1.92923e+06	sp|O42887|SPEB2_SCHPO	269	0.000845868
fissionyeast_NGP_DIA_4.mzML	1128.57	1235.27	-106.699	EGLINJGTSIHAGLR	EGLINJGTSIHAGLR	(N(N(H(H(H(H(H(H(H))))))(H(H(H))(H(H(H(H(H)))))))))	H(15)N(2)	6	3	1463.6	184985	1.43084e+06	sp|O42887|SPEB2_SCHPO	269	0.000845868
fissionyeast_NGP_DIA_1.mzML	1124.61	1234.17	-109.564	EGLINJGTSIHAGLR	EGLINJGTSIHAGLR	(N(N(H(H(H)(H(H(H(H)))))(H(H(H(H(H(H(H(H(H))))))))))))	H(16)N(2)	6	3	1517.62	651489	5.03324e+06	sp|O42887|SPEB2_SCHPO	269	5.54894e-06
fissionyeast_NGP_DIA_2.mzML	1138.35	1240.82	-102.473	EGLINJGTSIHAGLR	EGLINJGTSIHAGLR	(N(N(H(H(H)(H(H(H(H)))))(H(H(H(H(H(H(H(H(H))))))))))))	H(16)N(2)	6	3	1517.62	656581	4.065e+06	sp|O42887|SPEB2_SCHPO	269	5.54894e-06
fissionyeast_NGP_DIA_3.mzML	1137.87	1241.51	-103.642	EGLINJGTSIHAGLR	EGLINJGTSIHAGLR	(N(N(H(H(H)(H(H(H(H)))))(H(H(H(H(H(H(H(H(H))))))))))))	H(16)N(2)	6	3	1517.62	523231	4.66048e+06	sp|O42887|SPEB2_SCHPO	269	5.54894e-06
fissionyeast_NGP_DIA_4.mzML	1125.14	1232.85	-107.706	EGLINJGTSIHAGLR	EGLINJGTSIHAGLR	(N(N(H(H(H)(H(H(H(H)))))(H(H(H(H(H(H(H(H(H))))))))))))	H(16)N(2)	6	3	1517.62	550776	3.77328e+06	sp|O42887|SPEB2_SCHPO	269	5.54894e-06
fissionyeast_NGP_DIA_1.mzML	1165.96	1257.38	-91.4226	EGLINJGTSIHAGLR	EGLINJGTSIHAGLR	(N(N(H(H(H(H)))(H(H)(H)(H)))))	H(8)N(2)	6	3	1085.47	347338	1.6057e+06	sp|O42887|SPEB2_SCHPO	269	1.044e-05
fissionyeast_NGP_DIA_2.mzML	1181.23	1266.64	-85.4062	EGLINJGTSIHAGLR	EGLINJGTSIHAGLR	(N(N(H(H(H(H)))(H(H)(H)(H)))))	H(8)N(2)	6	3	1085.47	350212	1.62766e+06	sp|O42887|SPEB2_SCHPO	269	1.044e-05
fissionyeast_NGP_DIA_3.mzML	1179.19	1268.06	-88.8726	EGLINJGTSIHAGLR	EGLINJGTSIHAGLR	(N(N(H(H(H(H)))(H(H)(H)(H)))))	H(8)N(2)	6	3	1085.47	280180	1.12067e+06	sp|O42887|SPEB2_SCHPO	269	1.044e-05
fissionyeast_NGP_DIA_4.mzML	1169.42	1258.05	-88.6276	EGLINJGTSIHAGLR	EGLINJGTSIHAGLR	(N(N(H(H(H(H)))(H(H)(H)(H)))))	H(8)N(2)	6	3	1085.47	380104	1.38976e+06	sp|O42887|SPEB2_SCHPO	269	1.044e-05
fissionyeast_NGP_DIA_1.mzML	698.738	652.215	46.5235	EIAPGJVSK	EIAPGJVSK	(N(N(H(H(H(H(H(H)))))(H(H(H(H(H))))))))	H(11)N(2)	6	2	1552.12	360403	1.48448e+06	sp|O14194|GGT2_SCHPO	153	0.00477213
fissionyeast_NGP_DIA_2.mzML	701.168	659.198	41.9699	EIAPGJVSK	EIAPGJVSK	(N(N(H(H(H(H(H(H)))))(H(H(H(H(H))))))))	H(11)N(2)	6	2	1552.12	412445	1.51648e+06	sp|O14194|GGT2_SCHPO	153	0.00477213
fissionyeast_NGP_DIA_1.mzML	698.195	588.826	109.369	EIAPGJVSK	EIAPGJVSK	(N(N(H(H(H(H(H))))(H(H(H))(H(H(H)))))))	H(11)N(2)	6	3	1035.08	1135790	542975	sp|O14194|GGT2_SCHPO	153	0.00250683
fissionyeast_NGP_DIA_3.mzML	698.546	595.587	102.959	EIAPGJVSK	EIAPGJVSK	(N(N(H(H(H(H(H))))(H(H(H))(H(H(H)))))))	H(11)N(2)	6	3	1035.08	721020	248669	sp|O14194|GGT2_SCHPO	153	0.00250683
fissionyeast_NGP_DIA_4.mzML	697.491	583.935	113.556	EIAPGJVSK	EIAPGJVSK	(N(N(H(H(H(H(H))))(H(H(H))(H(H(H)))))))	H(11)N(2)	6	3	1035.08	819731	528320	sp|O14194|GGT2_SCHPO	153	0.00250683
fissionyeast_NGP_DIA_1.mzML	685.894	663.239	22.6549	EIAPGJVSK	EIAPGJVSK	(N(N(H(H(H(H(H(H)))))(H(H)(H(H(H(H(H)))))))))	H(13)N(2)	6	3	1143.12	1628930	2.24146e+06	sp|O14194|GGT2_SCHPO	153	0.000160729
fissionyeast_NGP_DIA_2.mzML	691.206	674.531	16.6754	EIAPGJVSK	EIAPGJVSK	(N(N(H(H(H(H(H(H)))))(H(H)(H(H(H(H(H)))))))))	H(13)N(2)	6	3	1143.12	1658720	2.5139e+06	sp|O14194|GGT2_SCHPO	153	0.000160729
fissionyeast_NGP_DIA_3.mzML	689.532	676.287	13.2454	EIAPGJVSK	EIAPGJVSK	(N(N(H(H(H(H(H(H)))))(H(H)(H(H(H(H(H)))))))))	H(13)N(2)	6	3	1143.12	558925	1.41938e+06	sp|O14194|GGT2_SCHPO	153	0.000160729
fissionyeast_NGP_DIA_4.mzML	685.799	669.117	16.6815	EIAPGJVSK	EIAPGJVSK	(N(N(H(H(H(H(H(H)))))(H(H)(H(H(H(H(H)))))))))	H(13)N(2)	6	3	1143.12	1482320	2.32257e+06	sp|O14194|GGT2_SCHPO	153	0.000160729
fissionyeast_NGP_DIA_1.mzML	880.951	920.191	-39.2402	ETJNSDAGYTEPYR	ETJNSDAGYTEPYR	(N(N(H(H(H(H)))(H(H(H))))))	H(7)N(2)	3	3	1053.08	591955	581005	sp|Q9US55|GLU2A_SCHPO	262	0.00242089
fissionyeast_NGP_DIA_2.mzML	883.709	929.41	-45.701	ETJNSDAGYTEPYR	ETJNSDAGYTEPYR	(N(N(H(H(H(H)))(H(H(H))))))	H(7)N(2)	3	3	1053.08	602465	639827	sp|Q9US55|GLU2A_SCHPO	262	0.00242089
fissionyeast_NGP_DIA_4.mzML	881.549	917.09	-35.5407	ETJNSDAGYTEPYR	ETJNSDAGYTEPYR	(N(N(H(H(H(H)))(H(H(H))))))	H(7)N(2)	3	3	1053.08	515036	512911	sp|Q9US55|GLU2A_SCHPO	262	0.00242089
fissionyeast_NGP_DIA_1.mzML	870.5	904.173	-33.6729	ETJNSDAGYTEPYR	ETJNSDAGYTEPYR	(N(N(H(H(H(H)))(H(H(H(H)))))))	H(8)N(2)	3	3	1107.09	4388090	4.28795e+06	sp|Q9US55|GLU2A_SCHPO	262	1.27553e-05
fissionyeast_NGP_DIA_2.mzML	872.897	912.519	-39.6216	ETJNSDAGYTEPYR	ETJNSDAGYTEPYR	(N(N(H(H(H(H)))(H(H(H(H)))))))	H(8)N(2)	3	3	1107.09	3977710	3.63865e+06	sp|Q9US55|GLU2A_SCHPO	262	1.27553e-05
fissionyeast_NGP_DIA_3.mzML	890.613	927.52	-36.9066	ETJNSDAGYTEPYR	ETJNSDAGYTEPYR	(N(N(H(H(H(H)))(H(H(H(H)))))))	H(8)N(2)	3	3	1107.09	5245970	5.52389e+06	sp|Q9US55|GLU2A_SCHPO	262	1.27553e-05
fissionyeast_NGP_DIA_4.mzML	871.264	903.387	-32.1228	ETJNSDAGYTEPYR	ETJNSDAGYTEPYR	(N(N(H(H(H(H)))(H(H(H(H)))))))	H(8)N(2)	3	3	1107.09	3629180	4.35631e+06	sp|Q9US55|GLU2A_SCHPO	262	1.27553e-05
fissionyeast_NGP_DIA_1.mzML	864.497	896.218	-31.721	ETJNSDAGYTEPYR	ETJNSDAGYTEPYR	(N(N(H(H(H(H)))(H(H(H(H(H))))))))	H(9)N(2)	3	3	1161.11	2000960	1.37116e+06	sp|Q9US55|GLU2A_SCHPO	262	8.8197e-06
fissionyeast_NGP_DIA_2.mzML	865.855	903.667	-37.8123	ETJNSDAGYTEPYR	ETJNSDAGYTEPYR	(N(N(H(H(H(H)))(H(H(H(H(H))))))))	H(9)N(2)	3	3	1161.11	1946550	1.50528e+06	sp|Q9US55|GLU2A_SCHPO	262	8.8197e-06
fissionyeast_NGP_DIA_3.mzML	882.255	919.724	-37.469	ETJNSDAGYTEPYR	ETJNSDAGYTEPYR	(N(N(H(H(H(H)))(H(H(H(H(H))))))))	H(9)N(2)	3	3	1161.11	2265530	1.92418e+06	sp|Q9US55|GLU2A_SCHPO	262	8.8197e-06
fissionyeast_NGP_DIA_4.mzML	866.717	896.522	-29.8053	ETJNSDAGYTEPYR	ETJNSDAGYTEPYR	(N(N(H(H(H(H)))(H(H(H(H(H))))))))	H(9)N(2)	3	3	1161.11	1645970	1.29527e+06	sp|Q9US55|GLU2A_SCHPO	262	8.8197e-06
fissionyeast_NGP_DIA_1.mzML	2046.86	2062.69	-15.828	FAYIGDNMDLAFTJHTDWK	FAYIGDNMDLAFTJHTDWK	(N(N(H(H(H(H(H))))(H(H(H(H)))(H(H(H)))))))	H(12)N(2)	14	3	1537.27	151242	1.47975e+06	sp|P87167|BUT2_SCHPO	120	0.000979012
fissionyeast_NGP_DIA_2.mzML	2065.96	2085.66	-19.6998	FAYIGDNMDLAFTJHTDWK	FAYIGDNMDLAFTJHTDWK	(N(N(H(H(H(H(H))))(H(H(H(H)))(H(H(H)))))))	H(12)N(2)	14	3	1537.27	165830	1.58598e+06	sp|P87167|BUT2_SCHPO	120	0.000979012
fissionyeast_NGP_DIA_3.mzML	2072.71	2084.61	-11.8954	FAYIGDNMDLAFTJHTDWK	FAYIGDNMDLAFTJHTDWK	(N(N(H(H(H(H(H))))(H(H(H(H)))(H(H(H)))))))	H(12)N(2)	14	3	1537.27	169821	1.84834e+06	sp|P87167|BUT2_SCHPO	120	0.000979012
fissionyeast_NGP_DIA_4.mzML	2045.52	2006.94	38.5826	FAYIGDNMDLAFTJHTDWK	FAYIGDNMDLAFTJHTDWK	(N(N(H(H(H(H(H))))(H(H(H(H)))(H(H(H)))))))	H(12)N(2)	14	3	1537.27	119698	2.05848e+06	sp|P87167|BUT2_SCHPO	120	0.000979012
fissionyeast_NGP_DIA_2.mzML	2060.53	2084.73	-24.1996	FAYIGDNMDLAFTJHTDWK	FAYIGDNMDLAFTJHTDWK	(N(N(H(H(H(H))(H(H(H))))(H(H(H(H(H(H)))))))))	H(13)N(2)	14	3	1591.29	121761	1.52737e+06	sp|P87167|BUT2_SCHPO	120	0.00215758
fissionyeast_NGP_DIA_4.mzML	2037.97	2006.06	31.9077	FAYIGDNMDLAFTJHTDWK	FAYIGDNMDLAFTJHTDWK	(N(N(H(H(H(H))(H(H(H))))(H(H(H(H(H(H)))))))))	H(13)N(2)	14	3	1591.29	169467	2.1556e+06	sp|P87167|BUT2_SCHPO	120	0.00215758
fissionyeast_NGP_DIA_1.mzML	2022.14	2063.51	-41.3698	FAYIGDNMDLAFTJHTDWK	FAYIGDNMDLAFTJHTDWK	(N(N(H(H(H(H(H(H(H))))))(H(H(H(H(H(H(H(H)))))))))))	H(15)N(2)	14	4	1274.75	391341	378398	sp|P87167|BUT2_SCHPO	120	0.00185503
fissionyeast_NGP_DIA_2.mzML	2041.07	2086.5	-45.4294	FAYIGDNMDLAFTJHTDWK	FAYIGDNMDLAFTJHTDWK	(N(N(H(H(H(H(H(H(H))))))(H(H(H(H(H(H(H(H)))))))))))	H(15)N(2)	14	4	1274.75	324026	626543	sp|P87167|BUT2_SCHPO	120	0.00185503
fissionyeast_NGP_DIA_3.mzML	2048.32	2085.44	-37.1233	FAYIGDNMDLAFTJHTDWK	FAYIGDNMDLAFTJHTDWK	(N(N(H(H(H(H(H(H(H))))))(H(H(H(H(H(H(H(H)))))))))))	H(15)N(2)	14	4	1274.75	407251	714928	sp|P87167|BUT2_SCHPO	120	0.00185503
fissionyeast_NGP_DIA_4.mzML	2020.99	2007.75	13.2444	FAYIGDNMDLAFTJHTDWK	FAYIGDNMDLAFTJHTDWK	(N(N(H(H(H(H(H(H(H))))))(H(H(H(H(H(H(H(H)))))))))))	H(15)N(2)	14	4	1274.75	364443	628469	sp|P87167|BUT2_SCHPO	120	0.00185503
fissionyeast_NGP_DIA_1.mzML	2015.52	1993.38	22.1374	FAYIGDNMDLAFTJHTDWK	FAYIGDNMDLAFTJHTDWK	(N(N(H(H(H(H(H(H(H(H)))))))(H(H(H))(H(H(H(H(H)))))))))	H(16)N(2)	14	4	1315.26	442755	211661	sp|P87167|BUT2_SCHPO	120	0.00124557
fissionyeast_NGP_DIA_2.mzML	2033.56	2012.92	20.6443	FAYIGDNMDLAFTJHTDWK	FAYIGDNMDLAFTJHTDWK	(N(N(H(H(H(H(H(H(H(H)))))))(H(H(H))(H(H(H(H(H)))))))))	H(16)N(2)	14	4	1315.26	403594	359295	sp|P87167|BUT2_SCHPO	120	0.00124557
fissionyeast_NGP_DIA_4.mzML	2013.36	1992.39	20.9718	FAYIGDNMDLAFTJHTDWK	FAYIGDNMDLAFTJHTDWK	(N(N(H(H(H(H(H(H(H(H)))))))(H(H(H))(H(H(H(H(H)))))))))	H(16)N(2)	14	4	1315.26	517431	479985	sp|P87167|BUT2_SCHPO	120	0.00124557
fissionyeast_NGP_DIA_2.mzML	2044.69	2077.2	-32.5053	FAYIGDNMDLAFTJHTDWK	FAYIGDNMDLAFTJHTDWK	(N(N(H(H(H)(H))(H(H(H))))))	H(7)N(2)	14	3	1267.19	246037	228994	sp|P87167|BUT2_SCHPO	120	0.0021229
fissionyeast_NGP_DIA_3.mzML	2045.72	2076.47	-30.7491	FAYIGDNMDLAFTJHTDWK	FAYIGDNMDLAFTJHTDWK	(N(N(H(H(H)(H))(H(H(H))))))	H(7)N(2)	14	3	1267.19	334987	95713	sp|P87167|BUT2_SCHPO	120	0.0021229
fissionyeast_NGP_DIA_4.mzML	2023.03	1999.85	23.1807	FAYIGDNMDLAFTJHTDWK	FAYIGDNMDLAFTJHTDWK	(N(N(H(H(H)(H))(H(H(H))))))	H(7)N(2)	14	3	1267.19	250056	62812.1	sp|P87167|BUT2_SCHPO	120	0.0021229
fissionyeast_NGP_DIA_1.mzML	1119.89	1113.66	6.22846	FEJETFIAK	FEJETFIAK	(N(N(H(H(H(H)))(H(H)(H)(H)))))	H(8)N(2)	3	2	1401.07	1909410	4.90119e+06	sp|Q9P7D0|YOFJ_SCHPO	287	1.40286e-05
fissionyeast_NGP_DIA_2.mzML	1134.53	1133.61	0.919876	FEJETFIAK	FEJETFIAK	(N(N(H(H(H(H)))(H(H)(H)(H)))))	H(8)N(2)	3	2	1401.07	1614480	4.91978e+06	sp|Q9P7D0|YOFJ_SCHPO	287	1.40286e-05
fissionyeast_NGP_DIA_3.mzML	1135.04	1129.08	5.96307	FEJETFIAK	FEJETFIAK	(N(N(H(H(H(H)))(H(H)(H)(H)))))	H(8)N(2)	3	2	1401.07	1619670	5.2385e+06	sp|Q9P7D0|YOFJ_SCHPO	287	1.40286e-05
fissionyeast_NGP_DIA_4.mzML	1119.91	1122.37	-2.46029	FEJETFIAK	FEJETFIAK	(N(N(H(H(H(H)))(H(H)(H)(H)))))	H(8)N(2)	3	2	1401.07	1577120	4.26015e+06	sp|Q9P7D0|YOFJ_SCHPO	287	1.40286e-05
fissionyeast_NGP_DIA_1.mzML	1240.97	1275.84	-34.8734	FFKJDTQFYIK	FFKJDTQFYIK	(N(N(H(H(H(H(H(H(H(H)))))))(H(H(H))(H(H(H(H(H)))))))))	H(16)N(2)	4	3	1483.92	845225	7.58592e+06	sp|Q9USU5|GAS2_SCHPO	34	0.000123232
fissionyeast_NGP_DIA_2.mzML	1247.15	1286.2	-39.0523	FFKJDTQFYIK	FFKJDTQFYIK	(N(N(H(H(H(H(H(H(H(H)))))))(H(H(H))(H(H(H(H(H)))))))))	H(16)N(2)	4	3	1483.92	741545	8053426	sp|Q9USU5|GAS2_SCHPO	34	0.000123232
fissionyeast_NGP_DIA_3.mzML	1249.43	1284.88	-35.4464	FFKJDTQFYIK	FFKJDTQFYIK	(N(N(H(H(H(H(H(H(H(H)))))))(H(H(H))(H(H(H(H(H)))))))))	H(16)N(2)	4	3	1483.92	756761	7.20762e+06	sp|Q9USU5|GAS2_SCHPO	34	0.000123232
fissionyeast_NGP_DIA_4.mzML	1239.86	1276.84	-36.9773	FFKJDTQFYIK	FFKJDTQFYIK	(N(N(H(H(H(H(H(H(H(H)))))))(H(H(H))(H(H(H(H(H)))))))))	H(16)N(2)	4	3	1483.92	642673	6.40307e+06	sp|Q9USU5|GAS2_SCHPO	34	0.000123232
fissionyeast_NGP_DIA_1.mzML	1235.26	1272.19	-36.9286	FFKJDTQFYIK	FFKJDTQFYIK	(N(N(H(H(H(H(H(H(H(H)))))))(H(H(H(H)))(H(H(H(H(H)))))))))	H(17)N(2)	4	3	1537.94	396398	3.04119e+06	sp|Q9USU5|GAS2_SCHPO	34	0.00234228
fissionyeast_NGP_DIA_2.mzML	1240.88	1282.38	-41.5012	FFKJDTQFYIK	FFKJDTQFYIK	(N(N(H(H(H(H(H(H(H(H)))))))(H(H(H(H)))(H(H(H(H(H)))))))))	H(17)N(2)	4	3	1537.94	330813	2.22259e+06	sp|Q9USU5|GAS2_SCHPO	34	0.00234228
fissionyeast_NGP_DIA_1.mzML	561.998	536.595	25.4027	FIQDAQJSSK	FIQDAQJSSK	(N(N(H(H(H(H(H))))(H(H)(H(H(H)))))))	H(10)N(2)	7	3	1055.42	2720860	1.86597e+06	sp|O13704|YEU5_SCHPO	164	1.32305e-05
fissionyeast_NGP_DIA_2.mzML	573.828	540.097	33.7309	FIQDAQJSSK	FIQDAQJSSK	(N(N(H(H(H(H(H))))(H(H)(H(H(H)))))))	H(10)N(2)	7	3	1055.42	2456800	2.1311e+06	sp|O13704|YEU5_SCHPO	164	1.32305e-05
fissionyeast_NGP_DIA_3.mzML	575.994	539.001	36.9927	FIQDAQJSSK	FIQDAQJSSK	(N(N(H(H(H(H(H))))(H(H)(H(H(H)))))))	H(10)N(2)	7	3	1055.42	2003580	1.11502e+06	sp|O13704|YEU5_SCHPO	164	1.32305e-05
fissionyeast_NGP_DIA_4.mzML	557.699	535.75	21.9494	FIQDAQJSSK	FIQDAQJSSK	(N(N(H(H(H(H(H))))(H(H)(H(H(H)))))))	H(10)N(2)	7	3	1055.42	2351080	1.69397e+06	sp|O13704|YEU5_SCHPO	164	1.32305e-05
fissionyeast_NGP_DIA_1.mzML	568.082	537.207	30.8746	FIQDAQJSSK	FIQDAQJSSK	(N(N(H(H(H(H)))(H(H)(H(H)(H))))))	H(9)N(2)	7	3	1001.4	892382	636566	sp|O13704|YEU5_SCHPO	164	1.41865e-05
fissionyeast_NGP_DIA_2.mzML	578.604	540.906	37.6978	FIQDAQJSSK	FIQDAQJSSK	(N(N(H(H(H(H)))(H(H)(H(H)(H))))))	H(9)N(2)	7	3	1001.4	815199	749021	sp|O13704|YEU5_SCHPO	164	1.41865e-05
fissionyeast_NGP_DIA_3.mzML	579.909	539.847	40.0619	FIQDAQJSSK	FIQDAQJSSK	(N(N(H(H(H(H)))(H(H)(H(H)(H))))))	H(9)N(2)	7	3	1001.4	578290	408834	sp|O13704|YEU5_SCHPO	164	1.41865e-05
fissionyeast_NGP_DIA_4.mzML	564.488	536.271	28.2165	FIQDAQJSSK	FIQDAQJSSK	(N(N(H(H(H(H)))(H(H)(H(H)(H))))))	H(9)N(2)	7	3	1001.4	789500	565352	sp|O13704|YEU5_SCHPO	164	1.41865e-05
fissionyeast_NGP_DIA_1.mzML	1822.55	1861.19	-38.6422	FISDHLFEEECGSJVTYLK	FISDHLFEEEC[160]GSJVTYLK	(N(N(H(H(H))(H(H)(H(H(H(H))))))))	H(9)N(2)	14	3	1384.9	1677550	5.58317e+06	sp|O13875|YE1A_SCHPO	221	2.18182e-05
fissionyeast_NGP_DIA_2.mzML	1839.83	1867.29	-27.4632	FISDHLFEEECGSJVTYLK	FISDHLFEEEC[160]GSJVTYLK	(N(N(H(H(H))(H(H)(H(H(H(H))))))))	H(9)N(2)	14	3	1384.9	1199900	5.13871e+06	sp|O13875|YE1A_SCHPO	221	2.18182e-05
fissionyeast_NGP_DIA_3.mzML	1830.71	1872.97	-42.2585	FISDHLFEEECGSJVTYLK	FISDHLFEEEC[160]GSJVTYLK	(N(N(H(H(H))(H(H)(H(H(H(H))))))))	H(9)N(2)	14	3	1384.9	1416230	5.79992e+06	sp|O13875|YE1A_SCHPO	221	2.18182e-05
fissionyeast_NGP_DIA_4.mzML	1817.71	1854.45	-36.7422	FISDHLFEEECGSJVTYLK	FISDHLFEEEC[160]GSJVTYLK	(N(N(H(H(H))(H(H)(H(H(H(H))))))))	H(9)N(2)	14	3	1384.9	1567110	5.8198e+06	sp|O13875|YE1A_SCHPO	221	2.18182e-05
fissionyeast_NGP_DIA_1.mzML	1697.34	1575.98	121.361	FJLTDLECSR	FJLTDLEC[160]SR	(N(N(H(H(H(H(H))))(H(H(H(H)))))))	H(9)N(2)	2	2	1560.11	566475	3.9181e+06	sp|P0CU13|YI46_SCHPO/sp|Q9P7U4|YI75_SCHPO/sp|P0CU12|YHEF_SCHPO	20/21/20	1.61381e-05
fissionyeast_NGP_DIA_2.mzML	1714.97	1612.95	102.015	FJLTDLECSR	FJLTDLEC[160]SR	(N(N(H(H(H(H(H))))(H(H(H(H)))))))	H(9)N(2)	2	2	1560.11	658280	4.17211e+06	sp|P0CU13|YI46_SCHPO/sp|Q9P7U4|YI75_SCHPO/sp|P0CU12|YHEF_SCHPO	20/21/20	1.61381e-05
fissionyeast_NGP_DIA_3.mzML	1717.23	1611.46	105.772	FJLTDLECSR	FJLTDLEC[160]SR	(N(N(H(H(H(H(H))))(H(H(H(H)))))))	H(9)N(2)	2	2	1560.11	674066	4.1549e+06	sp|P0CU13|YI46_SCHPO/sp|Q9P7U4|YI75_SCHPO/sp|P0CU12|YHEF_SCHPO	20/21/20	1.61381e-05
fissionyeast_NGP_DIA_4.mzML	1691.05	1589.52	101.527	FJLTDLECSR	FJLTDLEC[160]SR	(N(N(H(H(H(H(H))))(H(H(H(H)))))))	H(9)N(2)	2	2	1560.11	846661	3.4018e+06	sp|P0CU13|YI46_SCHPO/sp|Q9P7U4|YI75_SCHPO/sp|P0CU12|YHEF_SCHPO	20/21/20	1.61381e-05
fissionyeast_NGP_DIA_1.mzML	1697.46	1581.29	116.166	FJLTDLECSR	FJLTDLEC[160]SR	(N(N(H(H(H(H(H))))(H(H(H(H)))))))	H(9)N(2)	2	3	1040.41	1367790	1.69627e+06	sp|P0CU13|YI46_SCHPO/sp|Q9P7U4|YI75_SCHPO/sp|P0CU12|YHEF_SCHPO	20/21/20	1.61381e-05
fissionyeast_NGP_DIA_2.mzML	1715.87	1618.42	97.4516	FJLTDLECSR	FJLTDLEC[160]SR	(N(N(H(H(H(H(H))))(H(H(H(H)))))))	H(9)N(2)	2	3	1040.41	1626690	1.65978e+06	sp|P0CU13|YI46_SCHPO/sp|Q9P7U4|YI75_SCHPO/sp|P0CU12|YHEF_SCHPO	20/21/20	1.61381e-05
fissionyeast_NGP_DIA_3.mzML	1717.64	1618.45	99.1947	FJLTDLECSR	FJLTDLEC[160]SR	(N(N(H(H(H(H(H))))(H(H(H(H)))))))	H(9)N(2)	2	3	1040.41	1690790	2.17665e+06	sp|P0CU13|YI46_SCHPO/sp|Q9P7U4|YI75_SCHPO/sp|P0CU12|YHEF_SCHPO	20/21/20	1.61381e-05
fissionyeast_NGP_DIA_4.mzML	1691.05	1594.76	96.2887	FJLTDLECSR	FJLTDLEC[160]SR	(N(N(H(H(H(H(H))))(H(H(H(H)))))))	H(9)N(2)	2	3	1040.41	1638550	1.82753e+06	sp|P0CU13|YI46_SCHPO/sp|Q9P7U4|YI75_SCHPO/sp|P0CU12|YHEF_SCHPO	20/21/20	1.61381e-05
fissionyeast_NGP_DIA_1.mzML	1099.96	1098.3	1.65824	FJVSASIK	FJVSASIK	(N(N(H(H(H(H)))(H(H)(H)(H)))))	H(8)N(2)	2	2	1284.54	3354880	7.46601e+06	sp|Q9USV0|HRD3_SCHPO	48	5.89676e-06
fissionyeast_NGP_DIA_2.mzML	1114.38	1107.06	7.31757	FJVSASIK	FJVSASIK	(N(N(H(H(H(H)))(H(H)(H)(H)))))	H(8)N(2)	2	2	1284.54	2544930	5.00563e+06	sp|Q9USV0|HRD3_SCHPO	48	5.89676e-06
fissionyeast_NGP_DIA_3.mzML	1117.49	1116.76	0.729428	FJVSASIK	FJVSASIK	(N(N(H(H(H(H)))(H(H)(H)(H)))))	H(8)N(2)	2	2	1284.54	2665030	6.16391e+06	sp|Q9USV0|HRD3_SCHPO	48	5.89676e-06
fissionyeast_NGP_DIA_4.mzML	1100.74	1092.19	8.5521	FJVSASIK	FJVSASIK	(N(N(H(H(H(H)))(H(H)(H)(H)))))	H(8)N(2)	2	2	1284.54	3167440	7.32543e+06	sp|Q9USV0|HRD3_SCHPO	48	5.89676e-06
fissionyeast_NGP_DIA_1.mzML	1094.76	1097.51	-2.7462	FJVSASIK	FJVSASIK	(N(N(H(H(H)(H))(H(H(H(H(H))))))))	H(9)N(2)	2	2	1365.56	1032610	2.70466e+06	sp|Q9USV0|HRD3_SCHPO	48	1.26105e-05
fissionyeast_NGP_DIA_2.mzML	1108.97	1100.73	8.23816	FJVSASIK	FJVSASIK	(N(N(H(H(H)(H))(H(H(H(H(H))))))))	H(9)N(2)	2	2	1365.56	866290	2.41924e+06	sp|Q9USV0|HRD3_SCHPO	48	1.26105e-05
fissionyeast_NGP_DIA_3.mzML	1112.53	1116.83	-4.29986	FJVSASIK	FJVSASIK	(N(N(H(H(H)(H))(H(H(H(H(H))))))))	H(9)N(2)	2	2	1365.56	577995	1.77908e+06	sp|Q9USV0|HRD3_SCHPO	48	1.26105e-05
fissionyeast_NGP_DIA_4.mzML	1095.63	1084.32	11.3057	FJVSASIK	FJVSASIK	(N(N(H(H(H)(H))(H(H(H(H(H))))))))	H(9)N(2)	2	2	1365.56	992822	2.40592e+06	sp|Q9USV0|HRD3_SCHPO	48	1.26105e-05
fissionyeast_NGP_DIA_1.mzML	1234.39	1339.79	-105.398	FLTHLNNEVLHDJYTR	FLTHLNNEVLHDJYTR	(N(N(H(H(H(H)))(H(H(H(H)))(H(H(H)))))))	H(11)N(2)	13	4	1044.44	415920	2.49483e+06	sp|O59747|PDF1_SCHPO	223	0.000301722
fissionyeast_NGP_DIA_2.mzML	1240.36	1345.22	-104.865	FLTHLNNEVLHDJYTR	FLTHLNNEVLHDJYTR	(N(N(H(H(H(H)))(H(H(H(H)))(H(H(H)))))))	H(11)N(2)	13	4	1044.44	474990	2.05636e+06	sp|O59747|PDF1_SCHPO	223	0.000301722
fissionyeast_NGP_DIA_1.mzML	1231.8	1314.04	-82.2401	FLTHLNNEVLHDJYTR	FLTHLNNEVLHDJYTR	(N(N(H(H(H(H(H))))(H(H(H(H)))(H(H(H)))))))	H(12)N(2)	13	3	1446.26	422151	4.2818e+06	sp|O59747|PDF1_SCHPO	223	4.54703e-05
fissionyeast_NGP_DIA_2.mzML	1235.97	1322.81	-86.8391	FLTHLNNEVLHDJYTR	FLTHLNNEVLHDJYTR	(N(N(H(H(H(H(H))))(H(H(H(H)))(H(H(H)))))))	H(12)N(2)	13	3	1446.26	503996	3.11913e+06	sp|O59747|PDF1_SCHPO	223	4.54703e-05
fissionyeast_NGP_DIA_3.mzML	1237.34	1324.83	-87.489	FLTHLNNEVLHDJYTR	FLTHLNNEVLHDJYTR	(N(N(H(H(H(H(H))))(H(H(H(H)))(H(H(H)))))))	H(12)N(2)	13	3	1446.26	419451	3.54841e+06	sp|O59747|PDF1_SCHPO	223	4.54703e-05
fissionyeast_NGP_DIA_4.mzML	1228.51	1313.51	-84.9994	FLTHLNNEVLHDJYTR	FLTHLNNEVLHDJYTR	(N(N(H(H(H(H(H))))(H(H(H(H)))(H(H(H)))))))	H(12)N(2)	13	3	1446.26	416957	3.12019e+06	sp|O59747|PDF1_SCHPO	223	4.54703e-05
fissionyeast_NGP_DIA_1.mzML	1232.23	1312.59	-80.3609	FLTHLNNEVLHDJYTR	FLTHLNNEVLHDJYTR	(N(N(H(H(H(H(H(H)))))(H(H(H(H(H(H)))))))))	H(12)N(2)	13	4	1084.95	281424	2.94213e+06	sp|O59747|PDF1_SCHPO	223	0.00372047
fissionyeast_NGP_DIA_2.mzML	1235.68	1321.51	-85.8322	FLTHLNNEVLHDJYTR	FLTHLNNEVLHDJYTR	(N(N(H(H(H(H(H(H)))))(H(H(H(H(H(H)))))))))	H(12)N(2)	13	4	1084.95	281371	2.04341e+06	sp|O59747|PDF1_SCHPO	223	0.00372047
fissionyeast_NGP_DIA_3.mzML	1236.02	1323.18	-87.1616	FLTHLNNEVLHDJYTR	FLTHLNNEVLHDJYTR	(N(N(H(H(H(H(H(H)))))(H(H(H(H(H(H)))))))))	H(12)N(2)	13	4	1084.95	155221	1.92043e+06	sp|O59747|PDF1_SCHPO	223	0.00372047
fissionyeast_NGP_DIA_4.mzML	1231.01	1312.15	-81.141	FLTHLNNEVLHDJYTR	FLTHLNNEVLHDJYTR	(N(N(H(H(H(H(H(H)))))(H(H(H(H(H(H)))))))))	H(12)N(2)	13	4	1084.95	220349	1.90456e+06	sp|O59747|PDF1_SCHPO	223	0.00372047
fissionyeast_NGP_DIA_1.mzML	1228.19	1331.57	-103.384	FLTHLNNEVLHDJYTR	FLTHLNNEVLHDJYTR	(N(N(H(H(H(H(H))))(H(H(H(H(H(H(H(H)))))))))))	H(13)N(2)	13	3	1500.28	462848	6.3878e+06	sp|O59747|PDF1_SCHPO	223	0.00295165
fissionyeast_NGP_DIA_2.mzML	1231.39	1338.11	-106.724	FLTHLNNEVLHDJYTR	FLTHLNNEVLHDJYTR	(N(N(H(H(H(H(H))))(H(H(H(H(H(H(H(H)))))))))))	H(13)N(2)	13	3	1500.28	488191	4.54318e+06	sp|O59747|PDF1_SCHPO	223	0.00295165
fissionyeast_NGP_DIA_3.mzML	1232.95	1344.65	-111.696	FLTHLNNEVLHDJYTR	FLTHLNNEVLHDJYTR	(N(N(H(H(H(H(H))))(H(H(H(H(H(H(H(H)))))))))))	H(13)N(2)	13	3	1500.28	570146	5.33826e+06	sp|O59747|PDF1_SCHPO	223	0.00295165
fissionyeast_NGP_DIA_4.mzML	1226.35	1330.25	-103.898	FLTHLNNEVLHDJYTR	FLTHLNNEVLHDJYTR	(N(N(H(H(H(H(H))))(H(H(H(H(H(H(H(H)))))))))))	H(13)N(2)	13	3	1500.28	388484	4.72167e+06	sp|O59747|PDF1_SCHPO	223	0.00295165
fissionyeast_NGP_DIA_1.mzML	1228.99	1311.06	-82.0677	FLTHLNNEVLHDJYTR	FLTHLNNEVLHDJYTR	(N(N(H(H(H(H(H))))(H(H(H(H(H(H(H(H)))))))))))	H(13)N(2)	13	4	1125.46	546165	4.49857e+06	sp|O59747|PDF1_SCHPO	223	0.00295165
fissionyeast_NGP_DIA_2.mzML	1234.89	1320.15	-85.2571	FLTHLNNEVLHDJYTR	FLTHLNNEVLHDJYTR	(N(N(H(H(H(H(H))))(H(H(H(H(H(H(H(H)))))))))))	H(13)N(2)	13	4	1125.46	440032	3.14625e+06	sp|O59747|PDF1_SCHPO	223	0.00295165
fissionyeast_NGP_DIA_3.mzML	1234.43	1321.43	-87.002	FLTHLNNEVLHDJYTR	FLTHLNNEVLHDJYTR	(N(N(H(H(H(H(H))))(H(H(H(H(H(H(H(H)))))))))))	H(13)N(2)	13	4	1125.46	316806	3.01673e+06	sp|O59747|PDF1_SCHPO	223	0.00295165
fissionyeast_NGP_DIA_4.mzML	1224.77	1310.72	-85.952	FLTHLNNEVLHDJYTR	FLTHLNNEVLHDJYTR	(N(N(H(H(H(H(H))))(H(H(H(H(H(H(H(H)))))))))))	H(13)N(2)	13	4	1125.46	522804	2.80704e+06	sp|O59747|PDF1_SCHPO	223	0.00295165
fissionyeast_NGP_DIA_1.mzML	1544.8	1547.28	-2.47535	FNPAJTSITNYEIK	FNPAJTSITNYEIK	(N(N(H(H(H)(H))(H(H(H(H(H))))))))	H(9)N(2)	5	3	1159.48	1060110	2261147	sp|O94680|PDAT_SCHPO	560	5.01336e-06
fissionyeast_NGP_DIA_2.mzML	1580.09	1587.85	-7.75504	FNPAJTSITNYEIK	FNPAJTSITNYEIK	(N(N(H(H(H)(H))(H(H(H(H(H))))))))	H(9)N(2)	5	3	1159.48	998260	1.94634e+06	sp|O94680|PDAT_SCHPO	560	5.01336e-06
fissionyeast_NGP_DIA_3.mzML	1580.95	1584.97	-4.01734	FNPAJTSITNYEIK	FNPAJTSITNYEIK	(N(N(H(H(H)(H))(H(H(H(H(H))))))))	H(9)N(2)	5	3	1159.48	1106000	2.35298e+06	sp|O94680|PDAT_SCHPO	560	5.01336e-06
fissionyeast_NGP_DIA_4.mzML	1556.48	1563.84	-7.35795	FNPAJTSITNYEIK	FNPAJTSITNYEIK	(N(N(H(H(H)(H))(H(H(H(H(H))))))))	H(9)N(2)	5	3	1159.48	997443	2.29142e+06	sp|O94680|PDAT_SCHPO	560	5.01336e-06
fissionyeast_NGP_DIA_1.mzML	2094.2	2147.77	-53.5698	FVLFSQESPFLJWTSHHLQR	FVLFSQESPFLJWTSHHLQR	(N(N(H(H(H(H)))(H(H(H(H(H))))))))	H(9)N(2)	12	4	1085.23	532687	4.26989e+06	sp|Q9Y7P1|ERO12_SCHPO	546	4.47779e-05
fissionyeast_NGP_DIA_2.mzML	2121.15	2174.14	-52.9897	FVLFSQESPFLJWTSHHLQR	FVLFSQESPFLJWTSHHLQR	(N(N(H(H(H(H)))(H(H(H(H(H))))))))	H(9)N(2)	12	4	1085.23	558996	3.30432e+06	sp|Q9Y7P1|ERO12_SCHPO	546	4.47779e-05
fissionyeast_NGP_DIA_3.mzML	2128.52	2178.56	-50.0382	FVLFSQESPFLJWTSHHLQR	FVLFSQESPFLJWTSHHLQR	(N(N(H(H(H(H)))(H(H(H(H(H))))))))	H(9)N(2)	12	4	1085.23	698157	4.8841e+06	sp|Q9Y7P1|ERO12_SCHPO	546	4.47779e-05
fissionyeast_NGP_DIA_4.mzML	2095	2139.09	-44.0861	FVLFSQESPFLJWTSHHLQR	FVLFSQESPFLJWTSHHLQR	(N(N(H(H(H(H)))(H(H(H(H(H))))))))	H(9)N(2)	12	4	1085.23	479145	3.86428e+06	sp|Q9Y7P1|ERO12_SCHPO	546	4.47779e-05
fissionyeast_NGP_DIA_1.mzML	1709.93	1657.9	52.0342	GFPLNAJASLIR	GFPLNAJASLIR	(N(N(H(H(H(H(H))))(H(H(H(H)))))))	H(9)N(2)	7	2	1569.18	548006	3.35571e+06	sp|Q10449|MU157_SCHPO	282	0.0005058
fissionyeast_NGP_DIA_2.mzML	1726.31	1675.7	50.609	GFPLNAJASLIR	GFPLNAJASLIR	(N(N(H(H(H(H(H))))(H(H(H(H)))))))	H(9)N(2)	7	2	1569.18	491114	3.26654e+06	sp|Q10449|MU157_SCHPO	282	0.0005058
fissionyeast_NGP_DIA_3.mzML	1726.13	1682.26	43.8664	GFPLNAJASLIR	GFPLNAJASLIR	(N(N(H(H(H(H(H))))(H(H(H(H)))))))	H(9)N(2)	7	2	1569.18	492027	3.06668e+06	sp|Q10449|MU157_SCHPO	282	0.0005058
fissionyeast_NGP_DIA_4.mzML	1701.07	1656.26	44.8142	GFPLNAJASLIR	GFPLNAJASLIR	(N(N(H(H(H(H(H))))(H(H(H(H)))))))	H(9)N(2)	7	2	1569.18	303088	3.45418e+06	sp|Q10449|MU157_SCHPO	282	0.0005058
fissionyeast_NGP_DIA_2.mzML	1724.98	1579.61	145.371	GFPLNAJASLIR	GFPLNAJASLIR	(N(N(H(H(H(H)))(H(H)(H(H(H)))))))	H(9)N(2)	7	3	1046.45	466441	1.70231e+06	sp|Q10449|MU157_SCHPO	282	1.38699e-05
fissionyeast_NGP_DIA_3.mzML	1724.82	1577.84	146.977	GFPLNAJASLIR	GFPLNAJASLIR	(N(N(H(H(H(H)))(H(H)(H(H(H)))))))	H(9)N(2)	7	3	1046.45	390259	1.50719e+06	sp|Q10449|MU157_SCHPO	282	1.38699e-05
fissionyeast_NGP_DIA_1.mzML	2004.66	2022.41	-17.7525	GLAQLSEEEACEVALJVTK	GLAQLSEEEAC[160]EVALJVTK	(N(N(H(H(H(H)))(H(H)(H(H))))))	H(8)N(2)	16	3	1255.21	2803970	4.19171e+06	sp|O74480|YQJ7_SCHPO	263	8.51863e-05
fissionyeast_NGP_DIA_2.mzML	2022.77	2041.8	-19.034	GLAQLSEEEACEVALJVTK	GLAQLSEEEAC[160]EVALJVTK	(N(N(H(H(H(H)))(H(H)(H(H))))))	H(8)N(2)	16	3	1255.21	2826270	3.34327e+06	sp|O74480|YQJ7_SCHPO	263	8.51863e-05
fissionyeast_NGP_DIA_3.mzML	2028.16	2045.79	-17.6282	GLAQLSEEEACEVALJVTK	GLAQLSEEEAC[160]EVALJVTK	(N(N(H(H(H(H)))(H(H)(H(H))))))	H(8)N(2)	16	3	1255.21	2642600	3.86082e+06	sp|O74480|YQJ7_SCHPO	263	8.51863e-05
fissionyeast_NGP_DIA_4.mzML	2003.16	1993.54	9.61847	GLAQLSEEEACEVALJVTK	GLAQLSEEEAC[160]EVALJVTK	(N(N(H(H(H(H)))(H(H)(H(H))))))	H(8)N(2)	16	3	1255.21	2367530	3.26282e+06	sp|O74480|YQJ7_SCHPO	263	8.51863e-05
fissionyeast_NGP_DIA_1.mzML	1989.82	1987.05	2.76868	GLAQLSEEEACEVALJVTK	GLAQLSEEEAC[160]EVALJVTK	(N(N(H(H(H)(H))(H(H)(H(H(H)))))))	H(9)N(2)	16	3	1309.22	2569010	1.14501e+07	sp|O74480|YQJ7_SCHPO	263	7.81462e-06
fissionyeast_NGP_DIA_2.mzML	2008.76	2005.98	2.77696	GLAQLSEEEACEVALJVTK	GLAQLSEEEAC[160]EVALJVTK	(N(N(H(H(H)(H))(H(H)(H(H(H)))))))	H(9)N(2)	16	3	1309.22	2241830	8.81683e+06	sp|O74480|YQJ7_SCHPO	263	7.81462e-06
fissionyeast_NGP_DIA_3.mzML	2015.89	2013.53	2.36381	GLAQLSEEEACEVALJVTK	GLAQLSEEEAC[160]EVALJVTK	(N(N(H(H(H)(H))(H(H)(H(H(H)))))))	H(9)N(2)	16	3	1309.22	1879560	1.02234e+07	sp|O74480|YQJ7_SCHPO	263	7.81462e-06
fissionyeast_NGP_DIA_4.mzML	1990.36	1985.99	4.36966	GLAQLSEEEACEVALJVTK	GLAQLSEEEAC[160]EVALJVTK	(N(N(H(H(H)(H))(H(H)(H(H(H)))))))	H(9)N(2)	16	3	1309.22	2019980	1.08804e+07	sp|O74480|YQJ7_SCHPO	263	7.81462e-06
fissionyeast_NGP_DIA_1.mzML	2031.9	1924.83	107.074	GVAYQPAVDAEETSTIVDPLAEVNYKJCTEDAK	GVAYQPAVDAEETSTIVDPLAEVNYKJC[160]TEDAK	(N(N(H(H(H(H(H))))(H(H)(H(H(H(H))))))))	H(11)N(2)	27	4	1447.36	497104	797137	sp|Q9USU5|GAS2_SCHPO	68	0.002304
fissionyeast_NGP_DIA_2.mzML	2056.32	1936.42	119.895	GVAYQPAVDAEETSTIVDPLAEVNYKJCTEDAK	GVAYQPAVDAEETSTIVDPLAEVNYKJC[160]TEDAK	(N(N(H(H(H(H(H))))(H(H)(H(H(H(H))))))))	H(11)N(2)	27	4	1447.36	383199	420241	sp|Q9USU5|GAS2_SCHPO	68	0.002304
fissionyeast_NGP_DIA_3.mzML	2061.21	1946.44	114.769	GVAYQPAVDAEETSTIVDPLAEVNYKJCTEDAK	GVAYQPAVDAEETSTIVDPLAEVNYKJC[160]TEDAK	(N(N(H(H(H(H(H))))(H(H)(H(H(H(H))))))))	H(11)N(2)	27	4	1447.36	415234	524736	sp|Q9USU5|GAS2_SCHPO	68	0.002304
fissionyeast_NGP_DIA_1.mzML	2024.4	1911.64	112.762	GVAYQPAVDAEETSTIVDPLAEVNYKJCTEDAK	GVAYQPAVDAEETSTIVDPLAEVNYKJC[160]TEDAK	(N(N(H(H(H))(H(H(H(H(H))))(H(H(H(H(H)))))))))	H(13)N(2)	27	5	1222.91	400668	39171.7	sp|Q9USU5|GAS2_SCHPO	68	0.000756626
fissionyeast_NGP_DIA_2.mzML	2042.91	1920.21	122.697	GVAYQPAVDAEETSTIVDPLAEVNYKJCTEDAK	GVAYQPAVDAEETSTIVDPLAEVNYKJC[160]TEDAK	(N(N(H(H(H))(H(H(H(H(H))))(H(H(H(H(H)))))))))	H(13)N(2)	27	5	1222.91	259448	51300	sp|Q9USU5|GAS2_SCHPO	68	0.000756626
fissionyeast_NGP_DIA_3.mzML	2049.62	1930.72	118.896	GVAYQPAVDAEETSTIVDPLAEVNYKJCTEDAK	GVAYQPAVDAEETSTIVDPLAEVNYKJC[160]TEDAK	(N(N(H(H(H))(H(H(H(H(H))))(H(H(H(H(H)))))))))	H(13)N(2)	27	5	1222.91	325315	189686	sp|Q9USU5|GAS2_SCHPO	68	0.000756626
fissionyeast_NGP_DIA_4.mzML	2027.02	1903.05	123.973	GVAYQPAVDAEETSTIVDPLAEVNYKJCTEDAK	GVAYQPAVDAEETSTIVDPLAEVNYKJC[160]TEDAK	(N(N(H(H(H))(H(H(H(H(H))))(H(H(H(H(H)))))))))	H(13)N(2)	27	5	1222.91	249990	242722	sp|Q9USU5|GAS2_SCHPO	68	0.000756626
fissionyeast_NGP_DIA_1.mzML	2020.03	1971.62	48.413	GVAYQPAVDAEETSTIVDPLAEVNYKJCTEDAK	GVAYQPAVDAEETSTIVDPLAEVNYKJC[160]TEDAK	(N(N(H(H(H(H(H(H)))))(H(H(H(H)))(H(H(H(H))))))))	H(14)N(2)	27	4	1568.9	365212	494970	sp|Q9USU5|GAS2_SCHPO	68	0.000176917
fissionyeast_NGP_DIA_2.mzML	2040.96	1988.92	52.0411	GVAYQPAVDAEETSTIVDPLAEVNYKJCTEDAK	GVAYQPAVDAEETSTIVDPLAEVNYKJC[160]TEDAK	(N(N(H(H(H(H(H(H)))))(H(H(H(H)))(H(H(H(H))))))))	H(14)N(2)	27	4	1568.9	481342	449564	sp|Q9USU5|GAS2_SCHPO	68	0.000176917
fissionyeast_NGP_DIA_3.mzML	2043.4	2000.02	43.3809	GVAYQPAVDAEETSTIVDPLAEVNYKJCTEDAK	GVAYQPAVDAEETSTIVDPLAEVNYKJC[160]TEDAK	(N(N(H(H(H(H(H(H)))))(H(H(H(H)))(H(H(H(H))))))))	H(14)N(2)	27	4	1568.9	511498	605750	sp|Q9USU5|GAS2_SCHPO	68	0.000176917
fissionyeast_NGP_DIA_4.mzML	2021.69	1968.93	52.7612	GVAYQPAVDAEETSTIVDPLAEVNYKJCTEDAK	GVAYQPAVDAEETSTIVDPLAEVNYKJC[160]TEDAK	(N(N(H(H(H(H(H(H)))))(H(H(H(H)))(H(H(H(H))))))))	H(14)N(2)	27	4	1568.9	302837	497757	sp|Q9USU5|GAS2_SCHPO	68	0.000176917
fissionyeast_NGP_DIA_1.mzML	1199.64	1192.94	6.70333	GVLQATJMTYGK	GVLQATJMTYGK	(N(N(H(H(H(H)))(H(H(H(H)))))))	H(8)N(2)	7	2	1493.12	507278	5.63533e+06	sp|O59866|OSTB_SCHPO	275	0.00909614
fissionyeast_NGP_DIA_2.mzML	1212.39	1206.82	5.5702	GVLQATJMTYGK	GVLQATJMTYGK	(N(N(H(H(H(H)))(H(H(H(H)))))))	H(8)N(2)	7	2	1493.12	383024	5.21877e+06	sp|O59866|OSTB_SCHPO	275	0.00909614
fissionyeast_NGP_DIA_3.mzML	1209.76	1204.17	5.59138	GVLQATJMTYGK	GVLQATJMTYGK	(N(N(H(H(H(H)))(H(H(H(H)))))))	H(8)N(2)	7	2	1493.12	613108	5.88437e+06	sp|O59866|OSTB_SCHPO	275	0.00909614
fissionyeast_NGP_DIA_4.mzML	1200.14	1193.57	6.57015	GVLQATJMTYGK	GVLQATJMTYGK	(N(N(H(H(H(H)))(H(H(H(H)))))))	H(8)N(2)	7	2	1493.12	433901	4.79834e+06	sp|O59866|OSTB_SCHPO	275	0.00909614
fissionyeast_NGP_DIA_1.mzML	1200.23	1163.62	36.6058	GVLQATJMTYGK	GVLQATJMTYGK	(N(N(H(H(H(H)))(H(H(H(H)))))))	H(8)N(2)	7	3	995.748	608622	1.83629e+06	sp|O59866|OSTB_SCHPO	275	0.00909614
fissionyeast_NGP_DIA_3.mzML	1210.05	1176.87	33.1798	GVLQATJMTYGK	GVLQATJMTYGK	(N(N(H(H(H(H)))(H(H(H(H)))))))	H(8)N(2)	7	3	995.748	287169	1.01742e+06	sp|O59866|OSTB_SCHPO	275	0.00909614
fissionyeast_NGP_DIA_4.mzML	1200.04	1163.29	36.7453	GVLQATJMTYGK	GVLQATJMTYGK	(N(N(H(H(H(H)))(H(H(H(H)))))))	H(8)N(2)	7	3	995.748	300719	1.38978e+06	sp|O59866|OSTB_SCHPO	275	0.00909614
fissionyeast_NGP_DIA_1.mzML	546.031	594.709	-48.6777	HATSJGTVETLNTK	HATSJGTVETLNTK	(N(N(H(H(H(H)))(H(H)(H(H)(H(H)))))))	H(10)N(2)	5	3	1167.15	926047	1.97278e+06	sp|O13898|PMT1_SCHPO	443	1.30713e-05
fissionyeast_NGP_DIA_2.mzML	557.146	598.335	-41.1893	HATSJGTVETLNTK	HATSJGTVETLNTK	(N(N(H(H(H(H)))(H(H)(H(H)(H(H)))))))	H(10)N(2)	5	3	1167.15	1056660	1.6639e+06	sp|O13898|PMT1_SCHPO	443	1.30713e-05
fissionyeast_NGP_DIA_3.mzML	560.852	599.779	-38.9267	HATSJGTVETLNTK	HATSJGTVETLNTK	(N(N(H(H(H(H)))(H(H)(H(H)(H(H)))))))	H(10)N(2)	5	3	1167.15	921195	1.30339e+06	sp|O13898|PMT1_SCHPO	443	1.30713e-05
fissionyeast_NGP_DIA_4.mzML	540.768	590.332	-49.5642	HATSJGTVETLNTK	HATSJGTVETLNTK	(N(N(H(H(H(H)))(H(H)(H(H)(H(H)))))))	H(10)N(2)	5	3	1167.15	660758	1.38591e+06	sp|O13898|PMT1_SCHPO	443	1.30713e-05
fissionyeast_NGP_DIA_1.mzML	549.683	614.609	-64.9263	HATSJGTVETLNTK	HATSJGTVETLNTK	(N(N(H(H(H(H)))(H(H)(H)(H)))))	H(8)N(2)	5	2	1588.16	393343	2.65252e+06	sp|O13898|PMT1_SCHPO	443	4.16395e-06
fissionyeast_NGP_DIA_2.mzML	562.548	612.413	-49.8645	HATSJGTVETLNTK	HATSJGTVETLNTK	(N(N(H(H(H(H)))(H(H)(H)(H)))))	H(8)N(2)	5	2	1588.16	357145	2.12223e+06	sp|O13898|PMT1_SCHPO	443	4.16395e-06
fissionyeast_NGP_DIA_3.mzML	564.779	613.644	-48.865	HATSJGTVETLNTK	HATSJGTVETLNTK	(N(N(H(H(H(H)))(H(H)(H)(H)))))	H(8)N(2)	5	2	1588.16	373303	2.25249e+06	sp|O13898|PMT1_SCHPO	443	4.16395e-06
fissionyeast_NGP_DIA_4.mzML	542.881	612.635	-69.7538	HATSJGTVETLNTK	HATSJGTVETLNTK	(N(N(H(H(H(H)))(H(H)(H)(H)))))	H(8)N(2)	5	2	1588.16	355075	2.26288e+06	sp|O13898|PMT1_SCHPO	443	4.16395e-06
fissionyeast_NGP_DIA_1.mzML	550.531	538.138	12.3933	HATSJGTVETLNTK	HATSJGTVETLNTK	(N(N(H(H(H(H)))(H(H)(H)(H)))))	H(8)N(2)	5	3	1059.11	14050500	2.94791e+07	sp|O13898|PMT1_SCHPO	443	4.16395e-06
fissionyeast_NGP_DIA_2.mzML	562.845	542.143	20.7025	HATSJGTVETLNTK	HATSJGTVETLNTK	(N(N(H(H(H(H)))(H(H)(H)(H)))))	H(8)N(2)	5	3	1059.11	15079500	2.8897e+07	sp|O13898|PMT1_SCHPO	443	4.16395e-06
fissionyeast_NGP_DIA_3.mzML	565.123	541.143	23.9802	HATSJGTVETLNTK	HATSJGTVETLNTK	(N(N(H(H(H(H)))(H(H)(H)(H)))))	H(8)N(2)	5	3	1059.11	11936300	2.38827e+07	sp|O13898|PMT1_SCHPO	443	4.16395e-06
fissionyeast_NGP_DIA_4.mzML	543.23	537.064	6.16638	HATSJGTVETLNTK	HATSJGTVETLNTK	(N(N(H(H(H(H)))(H(H)(H)(H)))))	H(8)N(2)	5	3	1059.11	11482800	2.12145e+07	sp|O13898|PMT1_SCHPO	443	4.16395e-06
fissionyeast_NGP_DIA_1.mzML	548.092	535.279	12.8132	HATSJGTVETLNTK	HATSJGTVETLNTK	(N(N(H(H(H)(H))(H(H(H))(H(H))))))	H(9)N(2)	5	3	1113.13	14013400	3.49742e+07	sp|O13898|PMT1_SCHPO	443	4.65696e-06
fissionyeast_NGP_DIA_2.mzML	560.001	538.367	21.6338	HATSJGTVETLNTK	HATSJGTVETLNTK	(N(N(H(H(H)(H))(H(H(H))(H(H))))))	H(9)N(2)	5	3	1113.13	14690800	3.36086e+07	sp|O13898|PMT1_SCHPO	443	4.65696e-06
fissionyeast_NGP_DIA_3.mzML	562.673	537.202	25.4712	HATSJGTVETLNTK	HATSJGTVETLNTK	(N(N(H(H(H)(H))(H(H(H))(H(H))))))	H(9)N(2)	5	3	1113.13	12986000	2.86047e+07	sp|O13898|PMT1_SCHPO	443	4.65696e-06
fissionyeast_NGP_DIA_4.mzML	541.446	534.622	6.82359	HATSJGTVETLNTK	HATSJGTVETLNTK	(N(N(H(H(H)(H))(H(H(H))(H(H))))))	H(9)N(2)	5	3	1113.13	11121900	2.50731e+07	sp|O13898|PMT1_SCHPO	443	4.65696e-06
fissionyeast_NGP_DIA_1.mzML	1643.46	1685.8	-42.3394	HEYFCVYPJASLIK	HEYFC[160]VYPJASLIK	(N(N(H(H(H(H)))(H(H)(H)(H)))))	H(8)N(2)	9	3	1148.48	4556210	2.01475e+07	sp|Q9UTC8|OS9_SCHPO	97	1.80588e-05
fissionyeast_NGP_DIA_2.mzML	1664.46	1699.91	-35.4458	HEYFCVYPJASLIK	HEYFC[160]VYPJASLIK	(N(N(H(H(H(H)))(H(H)(H)(H)))))	H(8)N(2)	9	3	1148.48	3446410	1.52546e+07	sp|Q9UTC8|OS9_SCHPO	97	1.80588e-05
fissionyeast_NGP_DIA_3.mzML	1670.5	1705.87	-35.3711	HEYFCVYPJASLIK	HEYFC[160]VYPJASLIK	(N(N(H(H(H(H)))(H(H)(H)(H)))))	H(8)N(2)	9	3	1148.48	3564320	1.63765e+07	sp|Q9UTC8|OS9_SCHPO	97	1.80588e-05
fissionyeast_NGP_DIA_4.mzML	1641.43	1678.49	-37.0577	HEYFCVYPJASLIK	HEYFC[160]VYPJASLIK	(N(N(H(H(H(H)))(H(H)(H)(H)))))	H(8)N(2)	9	3	1148.48	3433150	1.34686e+07	sp|Q9UTC8|OS9_SCHPO	97	1.80588e-05
fissionyeast_NGP_DIA_1.mzML	575.14	564.803	10.3365	HPJGTAHSLNFR	HPJGTAHSLNFR	(N(N(H(H(H(H(H))))(H(H(H))(H(H))))))	H(10)N(2)	3	3	1126.46	357842	1.20021e+06	sp|Q9US04|GGT1_SCHPO	156	0.000341917
fissionyeast_NGP_DIA_2.mzML	586.054	576.086	9.96779	HPJGTAHSLNFR	HPJGTAHSLNFR	(N(N(H(H(H(H(H))))(H(H(H))(H(H))))))	H(10)N(2)	3	3	1126.46	347112	1.40911e+06	sp|Q9US04|GGT1_SCHPO	156	0.000341917
fissionyeast_NGP_DIA_3.mzML	586.632	577.575	9.0566	HPJGTAHSLNFR	HPJGTAHSLNFR	(N(N(H(H(H(H(H))))(H(H(H))(H(H))))))	H(10)N(2)	3	3	1126.46	252413	1.33138e+06	sp|Q9US04|GGT1_SCHPO	156	0.000341917
fissionyeast_NGP_DIA_1.mzML	582.255	564.871	17.3842	HPJGTAHSLNFR	HPJGTAHSLNFR	(N(N(H(H(H(H)))(H(H)(H)(H)))))	H(8)N(2)	3	3	1018.42	1044060	1.95734e+06	sp|Q9US04|GGT1_SCHPO	156	1.82814e-05
fissionyeast_NGP_DIA_2.mzML	590.787	576.154	14.6335	HPJGTAHSLNFR	HPJGTAHSLNFR	(N(N(H(H(H(H)))(H(H)(H)(H)))))	H(8)N(2)	3	3	1018.42	992383	1.82523e+06	sp|Q9US04|GGT1_SCHPO	156	1.82814e-05
fissionyeast_NGP_DIA_3.mzML	591.461	577.646	13.8151	HPJGTAHSLNFR	HPJGTAHSLNFR	(N(N(H(H(H(H)))(H(H)(H)(H)))))	H(8)N(2)	3	3	1018.42	960091	1.64849e+06	sp|Q9US04|GGT1_SCHPO	156	1.82814e-05
fissionyeast_NGP_DIA_4.mzML	577.04	560.008	17.0322	HPJGTAHSLNFR	HPJGTAHSLNFR	(N(N(H(H(H(H)))(H(H)(H)(H)))))	H(8)N(2)	3	3	1018.42	866788	1.55411e+06	sp|Q9US04|GGT1_SCHPO	156	1.82814e-05
fissionyeast_NGP_DIA_2.mzML	592.348	576.183	16.1645	HPJGTAHSLNFR	HPJGTAHSLNFR	(N(N(H(H(H(H)))(H(H)(H)(H)))))	H(8)N(2)	3	4	764.068	224149	265374	sp|Q9US04|GGT1_SCHPO	156	1.82814e-05
fissionyeast_NGP_DIA_3.mzML	592.184	577.677	14.5066	HPJGTAHSLNFR	HPJGTAHSLNFR	(N(N(H(H(H(H)))(H(H)(H)(H)))))	H(8)N(2)	3	4	764.068	130300	170355	sp|Q9US04|GGT1_SCHPO	156	1.82814e-05
fissionyeast_NGP_DIA_4.mzML	576.556	560.036	16.52	HPJGTAHSLNFR	HPJGTAHSLNFR	(N(N(H(H(H(H)))(H(H)(H)(H)))))	H(8)N(2)	3	4	764.068	104719	201300	sp|Q9US04|GGT1_SCHPO	156	1.82814e-05
fissionyeast_NGP_DIA_1.mzML	578.799	564.835	13.964	HPJGTAHSLNFR	HPJGTAHSLNFR	(N(N(H(H(H(H)))(H(H(H(H(H))))))))	H(9)N(2)	3	3	1072.44	1506770	4.43948e+06	sp|Q9US04|GGT1_SCHPO	156	3.09317e-06
fissionyeast_NGP_DIA_2.mzML	588.167	576.118	12.0486	HPJGTAHSLNFR	HPJGTAHSLNFR	(N(N(H(H(H(H)))(H(H(H(H(H))))))))	H(9)N(2)	3	3	1072.44	1436340	4.58992e+06	sp|Q9US04|GGT1_SCHPO	156	3.09317e-06
fissionyeast_NGP_DIA_3.mzML	589.361	577.609	11.7519	HPJGTAHSLNFR	HPJGTAHSLNFR	(N(N(H(H(H(H)))(H(H(H(H(H))))))))	H(9)N(2)	3	3	1072.44	1115340	4.2248e+06	sp|Q9US04|GGT1_SCHPO	156	3.09317e-06
fissionyeast_NGP_DIA_4.mzML	572.077	559.976	12.101	HPJGTAHSLNFR	HPJGTAHSLNFR	(N(N(H(H(H(H)))(H(H(H(H(H))))))))	H(9)N(2)	3	3	1072.44	1229200	4.08467e+06	sp|Q9US04|GGT1_SCHPO	156	3.09317e-06
fissionyeast_NGP_DIA_1.mzML	578.441	566.643	11.7984	HPJGTAHSLNFR	HPJGTAHSLNFR	(N(N(H(H(H)(H(H)))(H(H)(H(H))))))	H(9)N(2)	3	4	804.582	453054	498129	sp|Q9US04|GGT1_SCHPO	156	7.24106e-05
fissionyeast_NGP_DIA_2.mzML	587.721	577.855	9.86562	HPJGTAHSLNFR	HPJGTAHSLNFR	(N(N(H(H(H)(H(H)))(H(H)(H(H))))))	H(9)N(2)	3	4	804.582	696137	524630	sp|Q9US04|GGT1_SCHPO	156	7.24106e-05
fissionyeast_NGP_DIA_3.mzML	588.9	579.416	9.48376	HPJGTAHSLNFR	HPJGTAHSLNFR	(N(N(H(H(H)(H(H)))(H(H)(H(H))))))	H(9)N(2)	3	4	804.582	495884	409172	sp|Q9US04|GGT1_SCHPO	156	7.24106e-05
fissionyeast_NGP_DIA_4.mzML	572.647	561.659	10.9885	HPJGTAHSLNFR	HPJGTAHSLNFR	(N(N(H(H(H)(H(H)))(H(H)(H(H))))))	H(9)N(2)	3	4	804.582	444836	423464	sp|Q9US04|GGT1_SCHPO	156	7.24106e-05
fissionyeast_NGP_DIA_1.mzML	1052.99	1101.18	-48.1909	HPNJGTSFFSNSLNR	HPNJGTSFFSNSLNR	(N(N(H(H(H))(H(H(H(H(H(H(H))))))))))	H(10)N(2)	4	3	1240.17	809233	2.735e+06	sp|O13704|YEU5_SCHPO	227	0.00032402
fissionyeast_NGP_DIA_2.mzML	1069.74	1116.98	-47.2448	HPNJGTSFFSNSLNR	HPNJGTSFFSNSLNR	(N(N(H(H(H))(H(H(H(H(H(H(H))))))))))	H(10)N(2)	4	3	1240.17	625976	2.1487e+06	sp|O13704|YEU5_SCHPO	227	0.00032402
fissionyeast_NGP_DIA_3.mzML	1074.95	1118.35	-43.4011	HPNJGTSFFSNSLNR	HPNJGTSFFSNSLNR	(N(N(H(H(H))(H(H(H(H(H(H(H))))))))))	H(10)N(2)	4	3	1240.17	617240	2.42898e+06	sp|O13704|YEU5_SCHPO	227	0.00032402
fissionyeast_NGP_DIA_4.mzML	1055.6	1104.17	-48.5725	HPNJGTSFFSNSLNR	HPNJGTSFFSNSLNR	(N(N(H(H(H))(H(H(H(H(H(H(H))))))))))	H(10)N(2)	4	3	1240.17	636588	2.06615e+06	sp|O13704|YEU5_SCHPO	227	0.00032402
fissionyeast_NGP_DIA_1.mzML	1059.36	1123.95	-64.5914	HPNJGTSFFSNSLNR	HPNJGTSFFSNSLNR	(N(N(H(H(H(H)))(H(H(H(H(H))))))))	H(9)N(2)	4	3	1186.15	1283350	4.26158e+06	sp|O13704|YEU5_SCHPO	227	0.000688637
fissionyeast_NGP_DIA_2.mzML	1076.62	1142.87	-66.2507	HPNJGTSFFSNSLNR	HPNJGTSFFSNSLNR	(N(N(H(H(H(H)))(H(H(H(H(H))))))))	H(9)N(2)	4	3	1186.15	1120220	2.96194e+06	sp|O13704|YEU5_SCHPO	227	0.000688637
fissionyeast_NGP_DIA_3.mzML	1082.05	1138.63	-56.5812	HPNJGTSFFSNSLNR	HPNJGTSFFSNSLNR	(N(N(H(H(H(H)))(H(H(H(H(H))))))))	H(9)N(2)	4	3	1186.15	985187	3.13914e+06	sp|O13704|YEU5_SCHPO	227	0.000688637
fissionyeast_NGP_DIA_4.mzML	1062.77	1131.6	-68.8282	HPNJGTSFFSNSLNR	HPNJGTSFFSNSLNR	(N(N(H(H(H(H)))(H(H(H(H(H))))))))	H(9)N(2)	4	3	1186.15	947412	3.02881e+06	sp|O13704|YEU5_SCHPO	227	0.000688637
fissionyeast_NGP_DIA_1.mzML	2426.07	2573.53	-147.463	HPSFPLSNNGELIGEFTLSJITDVEK	HPSFPLSNNGELIGEFTLSJITDVEK	(N(N(H(H(H(H)))(H(H(H))(H(H)(H))))))	H(10)N(2)	20	3	1629.04	898979	4.17968e+06	sp|Q10061|LHS1_SCHPO	488	0.00466811
fissionyeast_NGP_DIA_2.mzML	2444.98	2589.63	-144.649	HPSFPLSNNGELIGEFTLSJITDVEK	HPSFPLSNNGELIGEFTLSJITDVEK	(N(N(H(H(H(H)))(H(H(H))(H(H)(H))))))	H(10)N(2)	20	3	1629.04	577157	5.15312e+06	sp|Q10061|LHS1_SCHPO	488	0.00466811
fissionyeast_NGP_DIA_3.mzML	2439.79	2595.25	-155.462	HPSFPLSNNGELIGEFTLSJITDVEK	HPSFPLSNNGELIGEFTLSJITDVEK	(N(N(H(H(H(H)))(H(H(H))(H(H)(H))))))	H(10)N(2)	20	3	1629.04	691627	3.06944e+06	sp|Q10061|LHS1_SCHPO	488	0.00466811
fissionyeast_NGP_DIA_4.mzML	2424.64	2570.85	-146.208	HPSFPLSNNGELIGEFTLSJITDVEK	HPSFPLSNNGELIGEFTLSJITDVEK	(N(N(H(H(H(H)))(H(H(H))(H(H)(H))))))	H(10)N(2)	20	3	1629.04	542823	2.7921e+06	sp|Q10061|LHS1_SCHPO	488	0.00466811
fissionyeast_NGP_DIA_1.mzML	2432.05	2355.08	76.9669	HPSFPLSNNGELIGEFTLSJITDVEK	HPSFPLSNNGELIGEFTLSJITDVEK	(N(N(H(H(H(H(H))))(H(H(H(H)))))))	H(9)N(2)	20	3	1575.02	525629	4.00319e+06	sp|Q10061|LHS1_SCHPO	488	8.03716e-05
fissionyeast_NGP_DIA_2.mzML	2452.15	2382.15	69.9984	HPSFPLSNNGELIGEFTLSJITDVEK	HPSFPLSNNGELIGEFTLSJITDVEK	(N(N(H(H(H(H(H))))(H(H(H(H)))))))	H(9)N(2)	20	3	1575.02	521021	4.55226e+06	sp|Q10061|LHS1_SCHPO	488	8.03716e-05
fissionyeast_NGP_DIA_3.mzML	2446.67	2378.01	68.6574	HPSFPLSNNGELIGEFTLSJITDVEK	HPSFPLSNNGELIGEFTLSJITDVEK	(N(N(H(H(H(H(H))))(H(H(H(H)))))))	H(9)N(2)	20	3	1575.02	551187	3.47617e+06	sp|Q10061|LHS1_SCHPO	488	8.03716e-05
fissionyeast_NGP_DIA_4.mzML	2431.81	2359.84	71.969	HPSFPLSNNGELIGEFTLSJITDVEK	HPSFPLSNNGELIGEFTLSJITDVEK	(N(N(H(H(H(H(H))))(H(H(H(H)))))))	H(9)N(2)	20	3	1575.02	419810	2.65297e+06	sp|Q10061|LHS1_SCHPO	488	8.03716e-05
fissionyeast_NGP_DIA_1.mzML	867.381	994.026	-126.645	HSYNPJGTIPECPSR	HSYNPJGTIPEC[160]PSR	(N(N(H(H(H))(H(H(H))(H(H(H(H))))))))	H(10)N(2)	6	3	1252.49	445247	1.47114e+06	sp|Q9USU5|GAS2_SCHPO	344	9.37658e-05
fissionyeast_NGP_DIA_2.mzML	870.374	996.371	-125.997	HSYNPJGTIPECPSR	HSYNPJGTIPEC[160]PSR	(N(N(H(H(H))(H(H(H))(H(H(H(H))))))))	H(10)N(2)	6	3	1252.49	401172	1.4925e+06	sp|Q9USU5|GAS2_SCHPO	344	9.37658e-05
fissionyeast_NGP_DIA_3.mzML	891.544	1012.74	-121.198	HSYNPJGTIPECPSR	HSYNPJGTIPEC[160]PSR	(N(N(H(H(H))(H(H(H))(H(H(H(H))))))))	H(10)N(2)	6	3	1252.49	502505	1.74369e+06	sp|Q9USU5|GAS2_SCHPO	344	9.37658e-05
fissionyeast_NGP_DIA_4.mzML	868.857	974.971	-106.114	HSYNPJGTIPECPSR	HSYNPJGTIPEC[160]PSR	(N(N(H(H(H))(H(H(H))(H(H(H(H))))))))	H(10)N(2)	6	3	1252.49	384950	1.37647e+06	sp|Q9USU5|GAS2_SCHPO	344	9.37658e-05
fissionyeast_NGP_DIA_1.mzML	855.535	976.194	-120.659	HSYNPJGTIPECPSR	HSYNPJGTIPEC[160]PSR	(N(N(H(H(H(H(H(H(H))))))(H(H(H(H(H(H)))))))))	H(13)N(2)	6	3	1414.55	501528	1.3355e+06	sp|Q9USU5|GAS2_SCHPO	344	4.29354e-05
fissionyeast_NGP_DIA_2.mzML	858.436	986.307	-127.871	HSYNPJGTIPECPSR	HSYNPJGTIPEC[160]PSR	(N(N(H(H(H(H(H(H(H))))))(H(H(H(H(H(H)))))))))	H(13)N(2)	6	3	1414.55	604910	1.23355e+06	sp|Q9USU5|GAS2_SCHPO	344	4.29354e-05
fissionyeast_NGP_DIA_3.mzML	871.242	993.911	-122.669	HSYNPJGTIPECPSR	HSYNPJGTIPEC[160]PSR	(N(N(H(H(H(H(H(H(H))))))(H(H(H(H(H(H)))))))))	H(13)N(2)	6	3	1414.55	510248	1.26782e+06	sp|Q9USU5|GAS2_SCHPO	344	4.29354e-05
fissionyeast_NGP_DIA_4.mzML	858.109	968.645	-110.536	HSYNPJGTIPECPSR	HSYNPJGTIPEC[160]PSR	(N(N(H(H(H(H(H(H(H))))))(H(H(H(H(H(H)))))))))	H(13)N(2)	6	3	1414.55	494747	1.35569e+06	sp|Q9USU5|GAS2_SCHPO	344	4.29354e-05
fissionyeast_NGP_DIA_1.mzML	851.586	956.958	-105.372	HSYNPJGTIPECPSR	HSYNPJGTIPEC[160]PSR	(N(N(H(H(H(H(H(H(H))))))(H(H(H(H)))(H(H(H)))))))	H(14)N(2)	6	3	1468.57	1255980	4171798	sp|Q9USU5|GAS2_SCHPO	344	7.72787e-06
fissionyeast_NGP_DIA_2.mzML	855.665	967.147	-111.482	HSYNPJGTIPECPSR	HSYNPJGTIPEC[160]PSR	(N(N(H(H(H(H(H(H(H))))))(H(H(H(H)))(H(H(H)))))))	H(14)N(2)	6	3	1468.57	1158540	4.05408e+06	sp|Q9USU5|GAS2_SCHPO	344	7.72787e-06
fissionyeast_NGP_DIA_3.mzML	867.714	973.628	-105.914	HSYNPJGTIPECPSR	HSYNPJGTIPEC[160]PSR	(N(N(H(H(H(H(H(H(H))))))(H(H(H(H)))(H(H(H)))))))	H(14)N(2)	6	3	1468.57	1247360	3.9198e+06	sp|Q9USU5|GAS2_SCHPO	344	7.72787e-06
fissionyeast_NGP_DIA_4.mzML	854.807	948.745	-93.9376	HSYNPJGTIPECPSR	HSYNPJGTIPEC[160]PSR	(N(N(H(H(H(H(H(H(H))))))(H(H(H(H)))(H(H(H)))))))	H(14)N(2)	6	3	1468.57	1258680	3.7921e+06	sp|Q9USU5|GAS2_SCHPO	344	7.72787e-06
fissionyeast_NGP_DIA_1.mzML	849.252	970.039	-120.787	HSYNPJGTIPECPSR	HSYNPJGTIPEC[160]PSR	(N(N(H(H(H(H(H(H(H))))))(H(H(H(H(H(H(H(H)))))))))))	H(15)N(2)	6	3	1522.58	4320850	1.49397e+07	sp|Q9USU5|GAS2_SCHPO	344	9.65735e-06
fissionyeast_NGP_DIA_2.mzML	851.435	980.306	-128.871	HSYNPJGTIPECPSR	HSYNPJGTIPEC[160]PSR	(N(N(H(H(H(H(H(H(H))))))(H(H(H(H(H(H(H(H)))))))))))	H(15)N(2)	6	3	1522.58	3967980	1.40738e+07	sp|Q9USU5|GAS2_SCHPO	344	9.65735e-06
fissionyeast_NGP_DIA_3.mzML	863.673	987.397	-123.724	HSYNPJGTIPECPSR	HSYNPJGTIPEC[160]PSR	(N(N(H(H(H(H(H(H(H))))))(H(H(H(H(H(H(H(H)))))))))))	H(15)N(2)	6	3	1522.58	4265220	1.55238e+07	sp|Q9USU5|GAS2_SCHPO	344	9.65735e-06
fissionyeast_NGP_DIA_4.mzML	851.666	962.447	-110.781	HSYNPJGTIPECPSR	HSYNPJGTIPEC[160]PSR	(N(N(H(H(H(H(H(H(H))))))(H(H(H(H(H(H(H(H)))))))))))	H(15)N(2)	6	3	1522.58	3913310	1.38457e+07	sp|Q9USU5|GAS2_SCHPO	344	9.65735e-06
fissionyeast_NGP_DIA_1.mzML	840.31	961.612	-121.302	HSYNPJGTIPECPSR	HSYNPJGTIPEC[160]PSR	(N(N(H(H(H(H(H(H(H(H)))))))(H(H(H(H)))(H(H(H(H(H)))))))))	H(17)N(2)	6	3	1630.62	5974780	1.98337e+07	sp|Q9USU5|GAS2_SCHPO	344	1.14949e-05
fissionyeast_NGP_DIA_2.mzML	842.309	971.836	-129.527	HSYNPJGTIPECPSR	HSYNPJGTIPEC[160]PSR	(N(N(H(H(H(H(H(H(H(H)))))))(H(H(H(H)))(H(H(H(H(H)))))))))	H(17)N(2)	6	3	1630.62	6846830	2.0131e+07	sp|Q9USU5|GAS2_SCHPO	344	1.14949e-05
fissionyeast_NGP_DIA_3.mzML	854.385	978.269	-123.884	HSYNPJGTIPECPSR	HSYNPJGTIPEC[160]PSR	(N(N(H(H(H(H(H(H(H(H)))))))(H(H(H(H)))(H(H(H(H(H)))))))))	H(17)N(2)	6	3	1630.62	5851230	1.84782e+07	sp|Q9USU5|GAS2_SCHPO	344	1.14949e-05
fissionyeast_NGP_DIA_4.mzML	843.248	953.333	-110.085	HSYNPJGTIPECPSR	HSYNPJGTIPEC[160]PSR	(N(N(H(H(H(H(H(H(H(H)))))))(H(H(H(H)))(H(H(H(H(H)))))))))	H(17)N(2)	6	3	1630.62	5447550	1.70561e+07	sp|Q9USU5|GAS2_SCHPO	344	1.14949e-05
fissionyeast_NGP_DIA_1.mzML	840.751	956.665	-115.914	HSYNPJGTIPECPSR	HSYNPJGTIPEC[160]PSR	(N(N(H(H(H)(H(H(H(H(H))))))(H(H(H(H(H(H(H(H(H))))))))))))	H(17)N(2)	6	4	1223.22	538315	307824	sp|Q9USU5|GAS2_SCHPO	344	1.00882e-05
fissionyeast_NGP_DIA_2.mzML	841.792	966.851	-125.059	HSYNPJGTIPECPSR	HSYNPJGTIPEC[160]PSR	(N(N(H(H(H)(H(H(H(H(H))))))(H(H(H(H(H(H(H(H(H))))))))))))	H(17)N(2)	6	4	1223.22	616671	352848	sp|Q9USU5|GAS2_SCHPO	344	1.00882e-05
fissionyeast_NGP_DIA_3.mzML	855.282	973.348	-118.066	HSYNPJGTIPECPSR	HSYNPJGTIPEC[160]PSR	(N(N(H(H(H)(H(H(H(H(H))))))(H(H(H(H(H(H(H(H(H))))))))))))	H(17)N(2)	6	4	1223.22	700746	651294	sp|Q9USU5|GAS2_SCHPO	344	1.00882e-05
fissionyeast_NGP_DIA_4.mzML	843.308	948.467	-105.159	HSYNPJGTIPECPSR	HSYNPJGTIPEC[160]PSR	(N(N(H(H(H)(H(H(H(H(H))))))(H(H(H(H(H(H(H(H(H))))))))))))	H(17)N(2)	6	4	1223.22	515016	614191	sp|Q9USU5|GAS2_SCHPO	344	1.00882e-05
fissionyeast_NGP_DIA_1.mzML	867.351	922.42	-55.0693	HSYNPJGTIPECPSR	HSYNPJGTIPEC[160]PSR	(N(N(H(H(H(H(H(H(H(H(H))))))))(H(H(H))(H(H(H(H(H(H))))))))))	H(18)N(2)	6	4	1263.73	414260	0	sp|Q9USU5|GAS2_SCHPO	344	0.00379605
fissionyeast_NGP_DIA_3.mzML	891.544	943.744	-52.2002	HSYNPJGTIPECPSR	HSYNPJGTIPEC[160]PSR	(N(N(H(H(H(H(H(H(H(H(H))))))))(H(H(H))(H(H(H(H(H(H))))))))))	H(18)N(2)	6	4	1263.73	424185	0	sp|Q9USU5|GAS2_SCHPO	344	0.00379605
fissionyeast_NGP_DIA_4.mzML	869.058	918.994	-49.936	HSYNPJGTIPECPSR	HSYNPJGTIPEC[160]PSR	(N(N(H(H(H(H(H(H(H(H(H))))))))(H(H(H))(H(H(H(H(H(H))))))))))	H(18)N(2)	6	4	1263.73	346092	0	sp|Q9USU5|GAS2_SCHPO	344	0.00379605
fissionyeast_NGP_DIA_1.mzML	872.483	987.093	-114.61	HSYNPJGTIPECPSR	HSYNPJGTIPEC[160]PSR	(N(N(H(H(H(H)))(H(H)(H(H)(H))))))	H(9)N(2)	6	3	1198.48	1233360	3.47008e+06	sp|Q9USU5|GAS2_SCHPO	344	6.68905e-06
fissionyeast_NGP_DIA_2.mzML	876.993	992.583	-115.59	HSYNPJGTIPECPSR	HSYNPJGTIPEC[160]PSR	(N(N(H(H(H(H)))(H(H)(H(H)(H))))))	H(9)N(2)	6	3	1198.48	1253470	3.67309e+06	sp|Q9USU5|GAS2_SCHPO	344	6.68905e-06
fissionyeast_NGP_DIA_3.mzML	899.761	1005.38	-105.619	HSYNPJGTIPECPSR	HSYNPJGTIPEC[160]PSR	(N(N(H(H(H(H)))(H(H)(H(H)(H))))))	H(9)N(2)	6	3	1198.48	1204610	3.59547e+06	sp|Q9USU5|GAS2_SCHPO	344	6.68905e-06
fissionyeast_NGP_DIA_4.mzML	874.288	972.806	-98.5176	HSYNPJGTIPECPSR	HSYNPJGTIPEC[160]PSR	(N(N(H(H(H(H)))(H(H)(H(H)(H))))))	H(9)N(2)	6	3	1198.48	1112110	3.30613e+06	sp|Q9USU5|GAS2_SCHPO	344	6.68905e-06
fissionyeast_NGP_DIA_1.mzML	1359.32	1254.57	104.748	HYWJLTSNIYR	HYWJLTSNIYR	(N(N(H(H(H(H(H))))(H(H(H(H)))(H(H(H)))))))	H(12)N(2)	4	3	1273.18	1202270	3.7113e+06	sp|O13968|YE48_SCHPO	541	0.00155215
fissionyeast_NGP_DIA_2.mzML	1362.04	1258.78	103.258	HYWJLTSNIYR	HYWJLTSNIYR	(N(N(H(H(H(H(H))))(H(H(H(H)))(H(H(H)))))))	H(12)N(2)	4	3	1273.18	1082210	3.73333e+06	sp|O13968|YE48_SCHPO	541	0.00155215
fissionyeast_NGP_DIA_3.mzML	1370.36	1260.67	109.685	HYWJLTSNIYR	HYWJLTSNIYR	(N(N(H(H(H(H(H))))(H(H(H(H)))(H(H(H)))))))	H(12)N(2)	4	3	1273.18	994575	3.09513e+06	sp|O13968|YE48_SCHPO	541	0.00155215
fissionyeast_NGP_DIA_1.mzML	1356.35	1360.97	-4.62015	HYWJLTSNIYR	HYWJLTSNIYR	(N(N(H(H(H(H(H(H)))))(H(H(H(H(H(H(H))))))))))	H(13)N(2)	4	3	1327.19	10835300	2.96004e+07	sp|O13968|YE48_SCHPO	541	0.0027844
fissionyeast_NGP_DIA_2.mzML	1359.02	1363.85	-4.82921	HYWJLTSNIYR	HYWJLTSNIYR	(N(N(H(H(H(H(H(H)))))(H(H(H(H(H(H(H))))))))))	H(13)N(2)	4	3	1327.19	10326600	2.84095e+07	sp|O13968|YE48_SCHPO	541	0.0027844
fissionyeast_NGP_DIA_3.mzML	1369.17	1373.47	-4.30092	HYWJLTSNIYR	HYWJLTSNIYR	(N(N(H(H(H(H(H(H)))))(H(H(H(H(H(H(H))))))))))	H(13)N(2)	4	3	1327.19	10569900	2.70735e+07	sp|O13968|YE48_SCHPO	541	0.0027844
fissionyeast_NGP_DIA_4.mzML	1355.99	1361.27	-5.28121	HYWJLTSNIYR	HYWJLTSNIYR	(N(N(H(H(H(H(H(H)))))(H(H(H(H(H(H(H))))))))))	H(13)N(2)	4	3	1327.19	10533200	2.69051e+07	sp|O13968|YE48_SCHPO	541	0.0027844
fissionyeast_NGP_DIA_1.mzML	1348.72	1356.92	-8.20456	HYWJLTSNIYR	HYWJLTSNIYR	(N(N(H(H(H(H(H(H(H))))))(H(H(H(H)))(H(H(H)))))))	H(14)N(2)	4	3	1381.21	3946800	1.67189e+07	sp|O13968|YE48_SCHPO	541	0.00141612
fissionyeast_NGP_DIA_2.mzML	1351.9	1360.31	-8.41347	HYWJLTSNIYR	HYWJLTSNIYR	(N(N(H(H(H(H(H(H(H))))))(H(H(H(H)))(H(H(H)))))))	H(14)N(2)	4	3	1381.21	3400840	1.37435e+07	sp|O13968|YE48_SCHPO	541	0.00141612
fissionyeast_NGP_DIA_3.mzML	1362.48	1369.71	-7.23188	HYWJLTSNIYR	HYWJLTSNIYR	(N(N(H(H(H(H(H(H(H))))))(H(H(H(H)))(H(H(H)))))))	H(14)N(2)	4	3	1381.21	2762400	1.26218e+07	sp|O13968|YE48_SCHPO	541	0.00141612
fissionyeast_NGP_DIA_4.mzML	1348.44	1356.88	-8.44075	HYWJLTSNIYR	HYWJLTSNIYR	(N(N(H(H(H(H(H(H(H))))))(H(H(H(H)))(H(H(H)))))))	H(14)N(2)	4	3	1381.21	3455460	1.38453e+07	sp|O13968|YE48_SCHPO	541	0.00141612
fissionyeast_NGP_DIA_1.mzML	1342.17	1279.96	62.2139	HYWJLTSNIYR	HYWJLTSNIYR	(N(N(H(H(H(H(H(H(H))))))(H(H(H(H(H(H(H(H)))))))))))	H(15)N(2)	4	3	1435.23	898690	5.57194e+06	sp|O13968|YE48_SCHPO	541	0.00126866
fissionyeast_NGP_DIA_3.mzML	1356.9	1286.14	70.7609	HYWJLTSNIYR	HYWJLTSNIYR	(N(N(H(H(H(H(H(H(H))))))(H(H(H(H(H(H(H(H)))))))))))	H(15)N(2)	4	3	1435.23	723201	4.45714e+06	sp|O13968|YE48_SCHPO	541	0.00126866
fissionyeast_NGP_DIA_4.mzML	1345.96	1279.85	66.1079	HYWJLTSNIYR	HYWJLTSNIYR	(N(N(H(H(H(H(H(H(H))))))(H(H(H(H(H(H(H(H)))))))))))	H(15)N(2)	4	3	1435.23	667898	4.97902e+06	sp|O13968|YE48_SCHPO	541	0.00126866
fissionyeast_NGP_DIA_1.mzML	2477.23	2509.85	-32.6177	IIDWGHSGEIGNLLLSEYJVTYK	IIDWGHSGEIGNLLLSEYJVTYK	(N(N(H(H(H(H)))(H(H(H(H)))))))	H(8)N(2)	19	3	1441.98	4381990	2.35042e+07	sp|O74480|YQJ7_SCHPO	185	1.06819e-05
fissionyeast_NGP_DIA_2.mzML	2492.26	2525.26	-32.9962	IIDWGHSGEIGNLLLSEYJVTYK	IIDWGHSGEIGNLLLSEYJVTYK	(N(N(H(H(H(H)))(H(H(H(H)))))))	H(8)N(2)	19	3	1441.98	4035990	2.63959e+07	sp|O74480|YQJ7_SCHPO	185	1.06819e-05
fissionyeast_NGP_DIA_3.mzML	2491.62	2527.25	-35.6303	IIDWGHSGEIGNLLLSEYJVTYK	IIDWGHSGEIGNLLLSEYJVTYK	(N(N(H(H(H(H)))(H(H(H(H)))))))	H(8)N(2)	19	3	1441.98	4532100	2.66201e+07	sp|O74480|YQJ7_SCHPO	185	1.06819e-05
fissionyeast_NGP_DIA_4.mzML	2475.21	2507.09	-31.8786	IIDWGHSGEIGNLLLSEYJVTYK	IIDWGHSGEIGNLLLSEYJVTYK	(N(N(H(H(H(H)))(H(H(H(H)))))))	H(8)N(2)	19	3	1441.98	3634940	2.36965e+07	sp|O74480|YQJ7_SCHPO	185	1.06819e-05
fissionyeast_NGP_DIA_1.mzML	2477.72	2502.54	-24.8248	IIDWGHSGEIGNLLLSEYJVTYK	IIDWGHSGEIGNLLLSEYJVTYK	(N(N(H(H(H(H)))(H(H(H(H)))))))	H(8)N(2)	19	4	1081.73	756273	1.64077e+06	sp|O74480|YQJ7_SCHPO	185	1.06819e-05
fissionyeast_NGP_DIA_2.mzML	2492.29	2518.05	-25.7572	IIDWGHSGEIGNLLLSEYJVTYK	IIDWGHSGEIGNLLLSEYJVTYK	(N(N(H(H(H(H)))(H(H(H(H)))))))	H(8)N(2)	19	4	1081.73	1171520	1.95753e+06	sp|O74480|YQJ7_SCHPO	185	1.06819e-05
fissionyeast_NGP_DIA_3.mzML	2492.07	2519.6	-27.5255	IIDWGHSGEIGNLLLSEYJVTYK	IIDWGHSGEIGNLLLSEYJVTYK	(N(N(H(H(H(H)))(H(H(H(H)))))))	H(8)N(2)	19	4	1081.73	867708	1.07658e+06	sp|O74480|YQJ7_SCHPO	185	1.06819e-05
fissionyeast_NGP_DIA_4.mzML	2476.6	2499.86	-23.2586	IIDWGHSGEIGNLLLSEYJVTYK	IIDWGHSGEIGNLLLSEYJVTYK	(N(N(H(H(H(H)))(H(H(H(H)))))))	H(8)N(2)	19	4	1081.73	854952	1.21354e+06	sp|O74480|YQJ7_SCHPO	185	1.06819e-05
fissionyeast_NGP_DIA_1.mzML	698.097	684.189	13.9076	IITYNAJK	IITYNAJK	(N(N(H(H(H(H(H)))(H(H(H))))(H(H(H(H(H(H(H(H(H))))))))))))	H(17)N(2)	7	3	1366.53	1359150	678180	sp|O13857|PLB2_SCHPO	483	0.00859501
fissionyeast_NGP_DIA_2.mzML	699.615	697.908	1.7074	IITYNAJK	IITYNAJK	(N(N(H(H(H(H(H)))(H(H(H))))(H(H(H(H(H(H(H(H(H))))))))))))	H(17)N(2)	7	3	1366.53	1322310	723924	sp|O13857|PLB2_SCHPO	483	0.00859501
fissionyeast_NGP_DIA_3.mzML	699.719	700.821	-1.10176	IITYNAJK	IITYNAJK	(N(N(H(H(H(H(H)))(H(H(H))))(H(H(H(H(H(H(H(H(H))))))))))))	H(17)N(2)	7	3	1366.53	1158890	433048	sp|O13857|PLB2_SCHPO	483	0.00859501
fissionyeast_NGP_DIA_4.mzML	695.717	688.746	6.9713	IITYNAJK	IITYNAJK	(N(N(H(H(H(H(H)))(H(H(H))))(H(H(H(H(H(H(H(H(H))))))))))))	H(17)N(2)	7	3	1366.53	1169230	632661	sp|O13857|PLB2_SCHPO	483	0.00859501
fissionyeast_NGP_DIA_1.mzML	687.51	676.054	11.4558	IITYNAJK	IITYNAJK	(N(N(H(H(H(H(H(H(H(H(H))))))))(H(H(H))(H(H(H(H(H(H))))))))))	H(18)N(2)	7	3	1420.55	1424170	855875	sp|O13857|PLB2_SCHPO	483	0.00677476
fissionyeast_NGP_DIA_2.mzML	690.881	689.703	1.17828	IITYNAJK	IITYNAJK	(N(N(H(H(H(H(H(H(H(H(H))))))))(H(H(H))(H(H(H(H(H(H))))))))))	H(18)N(2)	7	3	1420.55	1561960	998100	sp|O13857|PLB2_SCHPO	483	0.00677476
fissionyeast_NGP_DIA_3.mzML	691.54	692.278	-0.737768	IITYNAJK	IITYNAJK	(N(N(H(H(H(H(H(H(H(H(H))))))))(H(H(H))(H(H(H(H(H(H))))))))))	H(18)N(2)	7	3	1420.55	1481600	449964	sp|O13857|PLB2_SCHPO	483	0.00677476
fissionyeast_NGP_DIA_4.mzML	684.113	681.369	2.74388	IITYNAJK	IITYNAJK	(N(N(H(H(H(H(H(H(H(H(H))))))))(H(H(H))(H(H(H(H(H(H))))))))))	H(18)N(2)	7	3	1420.55	1413600	859567	sp|O13857|PLB2_SCHPO	483	0.00677476
fissionyeast_NGP_DIA_1.mzML	742.049	665.034	77.0148	IITYNAJK	IITYNAJK	(N(N(H(H(H(H)))(H(H)(H(H)(H))))))	H(9)N(2)	7	2	1401.08	1108950	3.32424e+06	sp|O13857|PLB2_SCHPO	483	0.000163924
fissionyeast_NGP_DIA_2.mzML	741.47	676.845	64.625	IITYNAJK	IITYNAJK	(N(N(H(H(H(H)))(H(H)(H(H)(H))))))	H(9)N(2)	7	2	1401.08	1274920	3.82774e+06	sp|O13857|PLB2_SCHPO	483	0.000163924
fissionyeast_NGP_DIA_3.mzML	742.569	678.738	63.8306	IITYNAJK	IITYNAJK	(N(N(H(H(H(H)))(H(H)(H(H)(H))))))	H(9)N(2)	7	2	1401.08	1321390	4.08838e+06	sp|O13857|PLB2_SCHPO	483	0.000163924
fissionyeast_NGP_DIA_4.mzML	736.116	670.89	65.2258	IITYNAJK	IITYNAJK	(N(N(H(H(H(H)))(H(H)(H(H)(H))))))	H(9)N(2)	7	2	1401.08	1232340	3.51658e+06	sp|O13857|PLB2_SCHPO	483	0.000163924
fissionyeast_NGP_DIA_1.mzML	945.154	965.564	-20.4105	IIYNHJSSISDIR	IIYNHJSSISDIR	(N(N(H(H(H(H(H(H)))))(H(H(H(H)))(H(H(H(H))))))))	H(14)N(2)	6	3	1402.9	884992	3.73245e+06	sp|Q9P778|DPP5_SCHPO	126	0.00364933
fissionyeast_NGP_DIA_2.mzML	957.211	1063.14	-105.93	IIYNHJSSISDIR	IIYNHJSSISDIR	(N(N(H(H(H(H(H(H)))))(H(H(H(H)))(H(H(H(H))))))))	H(14)N(2)	6	3	1402.9	742614	3.15914e+06	sp|Q9P778|DPP5_SCHPO	126	0.00364933
fissionyeast_NGP_DIA_3.mzML	961.543	985.635	-24.0916	IIYNHJSSISDIR	IIYNHJSSISDIR	(N(N(H(H(H(H(H(H)))))(H(H(H(H)))(H(H(H(H))))))))	H(14)N(2)	6	3	1402.9	871802	3.07333e+06	sp|Q9P778|DPP5_SCHPO	126	0.00364933
fissionyeast_NGP_DIA_4.mzML	933.549	1068.78	-135.231	IIYNHJSSISDIR	IIYNHJSSISDIR	(N(N(H(H(H(H(H(H)))))(H(H(H(H)))(H(H(H(H))))))))	H(14)N(2)	6	3	1402.9	805643	2.87457e+06	sp|Q9P778|DPP5_SCHPO	126	0.00364933
fissionyeast_NGP_DIA_1.mzML	941.058	966.944	-25.8862	IIYNHJSSISDIR	IIYNHJSSISDIR	(N(N(H(H(H(H(H(H(H))))))(H(H(H(H(H(H(H(H)))))))))))	H(15)N(2)	6	3	1456.92	1117150	4.77121e+06	sp|Q9P778|DPP5_SCHPO	126	0.00173073
fissionyeast_NGP_DIA_2.mzML	953.319	1059.77	-106.447	IIYNHJSSISDIR	IIYNHJSSISDIR	(N(N(H(H(H(H(H(H(H))))))(H(H(H(H(H(H(H(H)))))))))))	H(15)N(2)	6	3	1456.92	874563	4.11158e+06	sp|Q9P778|DPP5_SCHPO	126	0.00173073
fissionyeast_NGP_DIA_3.mzML	958.466	987.014	-28.5485	IIYNHJSSISDIR	IIYNHJSSISDIR	(N(N(H(H(H(H(H(H(H))))))(H(H(H(H(H(H(H(H)))))))))))	H(15)N(2)	6	3	1456.92	1005750	3.55605e+06	sp|Q9P778|DPP5_SCHPO	126	0.00173073
fissionyeast_NGP_DIA_4.mzML	931.192	1063.55	-132.353	IIYNHJSSISDIR	IIYNHJSSISDIR	(N(N(H(H(H(H(H(H(H))))))(H(H(H(H(H(H(H(H)))))))))))	H(15)N(2)	6	3	1456.92	891589	3.33672e+06	sp|Q9P778|DPP5_SCHPO	126	0.00173073
fissionyeast_NGP_DIA_1.mzML	937.433	1007.51	-70.0813	IIYNHJSSISDIR	IIYNHJSSISDIR	(N(N(H(H(H(H(H))))(H(H(H(H(H))))(H(H(H(H(H(H))))))))))	H(16)N(2)	6	3	1510.94	1140220	4.32565e+06	sp|Q9P778|DPP5_SCHPO	126	1.17712e-05
fissionyeast_NGP_DIA_2.mzML	949.272	1022.55	-73.2759	IIYNHJSSISDIR	IIYNHJSSISDIR	(N(N(H(H(H(H(H))))(H(H(H(H(H))))(H(H(H(H(H(H))))))))))	H(16)N(2)	6	3	1510.94	1061110	3.73983e+06	sp|Q9P778|DPP5_SCHPO	126	1.17712e-05
fissionyeast_NGP_DIA_3.mzML	955.391	1027.98	-72.5869	IIYNHJSSISDIR	IIYNHJSSISDIR	(N(N(H(H(H(H(H))))(H(H(H(H(H))))(H(H(H(H(H(H))))))))))	H(16)N(2)	6	3	1510.94	941959	3.26702e+06	sp|Q9P778|DPP5_SCHPO	126	1.17712e-05
fissionyeast_NGP_DIA_4.mzML	927.94	1001.73	-73.7861	IIYNHJSSISDIR	IIYNHJSSISDIR	(N(N(H(H(H(H(H))))(H(H(H(H(H))))(H(H(H(H(H(H))))))))))	H(16)N(2)	6	3	1510.94	987041	3.23684e+06	sp|Q9P778|DPP5_SCHPO	126	1.17712e-05
fissionyeast_NGP_DIA_1.mzML	533.726	428.772	104.954	IJHTTIER	IJHTTIER	(N(N(H(H(H))(H(H(H(H)))))))	H(7)N(2)	2	2	1262.53	1001860	2.16048e+06	sp|Q9UT11|YLW3_SCHPO	46	3.20999e-06
fissionyeast_NGP_DIA_2.mzML	535.069	428.173	106.896	IJHTTIER	IJHTTIER	(N(N(H(H(H))(H(H(H(H)))))))	H(7)N(2)	2	2	1262.53	1081540	2.75972e+06	sp|Q9UT11|YLW3_SCHPO	46	3.20999e-06
fissionyeast_NGP_DIA_3.mzML	534.365	427.387	106.978	IJHTTIER	IJHTTIER	(N(N(H(H(H))(H(H(H(H)))))))	H(7)N(2)	2	2	1262.53	1526080	2.0272e+06	sp|Q9UT11|YLW3_SCHPO	46	3.20999e-06
fissionyeast_NGP_DIA_4.mzML	532.089	429.248	102.841	IJHTTIER	IJHTTIER	(N(N(H(H(H))(H(H(H(H)))))))	H(7)N(2)	2	2	1262.53	842906	1.66164e+06	sp|Q9UT11|YLW3_SCHPO	46	3.20999e-06
fissionyeast_NGP_DIA_1.mzML	532.291	444.332	87.9595	IJHTTIER	IJHTTIER	(N(N(H(H(H))(H(H(H(H)))))))	H(7)N(2)	2	3	842.024	1544880	1.53966e+06	sp|Q9UT11|YLW3_SCHPO	46	3.20999e-06
fissionyeast_NGP_DIA_2.mzML	533.931	443.328	90.6027	IJHTTIER	IJHTTIER	(N(N(H(H(H))(H(H(H(H)))))))	H(7)N(2)	2	3	842.024	1793720	2.31513e+06	sp|Q9UT11|YLW3_SCHPO	46	3.20999e-06
fissionyeast_NGP_DIA_3.mzML	535.087	440.09	94.9972	IJHTTIER	IJHTTIER	(N(N(H(H(H))(H(H(H(H)))))))	H(7)N(2)	2	3	842.024	943243	1.8815e+06	sp|Q9UT11|YLW3_SCHPO	46	3.20999e-06
fissionyeast_NGP_DIA_4.mzML	533.055	440.314	92.7414	IJHTTIER	IJHTTIER	(N(N(H(H(H))(H(H(H(H)))))))	H(7)N(2)	2	3	842.024	1461970	1.84751e+06	sp|Q9UT11|YLW3_SCHPO	46	3.20999e-06
fissionyeast_NGP_DIA_2.mzML	531.707	425.081	106.626	IJHTTIER	IJHTTIER	(N(N(H(H)(H(H(H(H(H(H)))))))))	H(8)N(2)	2	2	1343.56	1114870	4.03513e+06	sp|Q9UT11|YLW3_SCHPO	46	0.00195198
fissionyeast_NGP_DIA_3.mzML	532.949	424.706	108.243	IJHTTIER	IJHTTIER	(N(N(H(H)(H(H(H(H(H(H)))))))))	H(8)N(2)	2	2	1343.56	1291510	2.98756e+06	sp|Q9UT11|YLW3_SCHPO	46	0.00195198
fissionyeast_NGP_DIA_4.mzML	530.852	426.713	104.139	IJHTTIER	IJHTTIER	(N(N(H(H)(H(H(H(H(H(H)))))))))	H(8)N(2)	2	2	1343.56	885635	2.27883e+06	sp|Q9UT11|YLW3_SCHPO	46	0.00195198
fissionyeast_NGP_DIA_1.mzML	531.542	443.858	87.6842	IJHTTIER	IJHTTIER	(N(N(H(H(H(H)))(H(H)(H)(H)))))	H(8)N(2)	2	3	896.042	3197100	4.08073e+06	sp|Q9UT11|YLW3_SCHPO	46	0.000361152
fissionyeast_NGP_DIA_2.mzML	531.267	442.865	88.4016	IJHTTIER	IJHTTIER	(N(N(H(H(H(H)))(H(H)(H)(H)))))	H(8)N(2)	2	3	896.042	3693190	6.46011e+06	sp|Q9UT11|YLW3_SCHPO	46	0.000361152
fissionyeast_NGP_DIA_3.mzML	532.272	439.707	92.5651	IJHTTIER	IJHTTIER	(N(N(H(H(H(H)))(H(H)(H)(H)))))	H(8)N(2)	2	3	896.042	2127430	4.13731e+06	sp|Q9UT11|YLW3_SCHPO	46	0.000361152
fissionyeast_NGP_DIA_4.mzML	531.487	439.991	91.4963	IJHTTIER	IJHTTIER	(N(N(H(H(H(H)))(H(H)(H)(H)))))	H(8)N(2)	2	3	896.042	2231990	3.52303e+06	sp|Q9UT11|YLW3_SCHPO	46	0.000361152
fissionyeast_NGP_DIA_1.mzML	2150.54	2122.63	27.9077	ILKJDSVESYDWLIEYGSQSPTSEVTDR	ILKJDSVESYDWLIEYGSQSPTSEVTDR	(N(N(H(H(H))(H(H(H(H)))))))	H(7)N(2)	4	3	1591.36	180156	1.93937e+06	sp|Q10061|LHS1_SCHPO	632	6.43898e-05
fissionyeast_NGP_DIA_2.mzML	2182.31	2146.11	36.2023	ILKJDSVESYDWLIEYGSQSPTSEVTDR	ILKJDSVESYDWLIEYGSQSPTSEVTDR	(N(N(H(H(H))(H(H(H(H)))))))	H(7)N(2)	4	3	1591.36	139010	1.8516e+06	sp|Q10061|LHS1_SCHPO	632	6.43898e-05
fissionyeast_NGP_DIA_3.mzML	2184.26	2149.34	34.9214	ILKJDSVESYDWLIEYGSQSPTSEVTDR	ILKJDSVESYDWLIEYGSQSPTSEVTDR	(N(N(H(H(H))(H(H(H(H)))))))	H(7)N(2)	4	3	1591.36	171395	1.20537e+06	sp|Q10061|LHS1_SCHPO	632	6.43898e-05
fissionyeast_NGP_DIA_4.mzML	2142.42	2095.24	47.1825	ILKJDSVESYDWLIEYGSQSPTSEVTDR	ILKJDSVESYDWLIEYGSQSPTSEVTDR	(N(N(H(H(H))(H(H(H(H)))))))	H(7)N(2)	4	3	1591.36	224900	2.57474e+06	sp|Q10061|LHS1_SCHPO	632	6.43898e-05
fissionyeast_NGP_DIA_1.mzML	2149.88	2060.69	89.1933	ILKJDSVESYDWLIEYGSQSPTSEVTDR	ILKJDSVESYDWLIEYGSQSPTSEVTDR	(N(N(H(H(H)(H))(H(H)(H)))))	H(7)N(2)	4	4	1193.77	373029	442409	sp|Q10061|LHS1_SCHPO	632	3.80531e-05
fissionyeast_NGP_DIA_2.mzML	2180.39	2083.59	96.8031	ILKJDSVESYDWLIEYGSQSPTSEVTDR	ILKJDSVESYDWLIEYGSQSPTSEVTDR	(N(N(H(H(H)(H))(H(H)(H)))))	H(7)N(2)	4	4	1193.77	363676	352662	sp|Q10061|LHS1_SCHPO	632	3.80531e-05
fissionyeast_NGP_DIA_3.mzML	2185.19	2082.57	102.616	ILKJDSVESYDWLIEYGSQSPTSEVTDR	ILKJDSVESYDWLIEYGSQSPTSEVTDR	(N(N(H(H(H)(H))(H(H)(H)))))	H(7)N(2)	4	4	1193.77	459821	472461	sp|Q10061|LHS1_SCHPO	632	3.80531e-05
fissionyeast_NGP_DIA_4.mzML	2143.48	2005.02	138.458	ILKJDSVESYDWLIEYGSQSPTSEVTDR	ILKJDSVESYDWLIEYGSQSPTSEVTDR	(N(N(H(H(H)(H))(H(H)(H)))))	H(7)N(2)	4	4	1193.77	522206	400916	sp|Q10061|LHS1_SCHPO	632	3.80531e-05
fissionyeast_NGP_DIA_1.mzML	2143.19	2057.44	85.7481	ILKJDSVESYDWLIEYGSQSPTSEVTDR	ILKJDSVESYDWLIEYGSQSPTSEVTDR	(N(N(H(H(H(H)))(H(H(H(H)))))))	H(8)N(2)	4	3	1645.38	143859	2.30949e+06	sp|Q10061|LHS1_SCHPO	632	0.00139123
fissionyeast_NGP_DIA_2.mzML	2173.01	2080.2	92.8141	ILKJDSVESYDWLIEYGSQSPTSEVTDR	ILKJDSVESYDWLIEYGSQSPTSEVTDR	(N(N(H(H(H(H)))(H(H(H(H)))))))	H(8)N(2)	4	3	1645.38	178704	2.79599e+06	sp|Q10061|LHS1_SCHPO	632	0.00139123
fissionyeast_NGP_DIA_3.mzML	2176.47	2079.32	97.1546	ILKJDSVESYDWLIEYGSQSPTSEVTDR	ILKJDSVESYDWLIEYGSQSPTSEVTDR	(N(N(H(H(H(H)))(H(H(H(H)))))))	H(8)N(2)	4	3	1645.38	189513	2.45393e+06	sp|Q10061|LHS1_SCHPO	632	0.00139123
fissionyeast_NGP_DIA_4.mzML	2130.17	2002.14	128.033	ILKJDSVESYDWLIEYGSQSPTSEVTDR	ILKJDSVESYDWLIEYGSQSPTSEVTDR	(N(N(H(H(H(H)))(H(H(H(H)))))))	H(8)N(2)	4	3	1645.38	149643	3.22868e+06	sp|Q10061|LHS1_SCHPO	632	0.00139123
fissionyeast_NGP_DIA_1.mzML	2144.7	2086.32	58.3785	ILKJDSVESYDWLIEYGSQSPTSEVTDR	ILKJDSVESYDWLIEYGSQSPTSEVTDR	(N(N(H(H(H(H)))(H(H)(H)(H)))))	H(8)N(2)	4	4	1234.28	567431	329499	sp|Q10061|LHS1_SCHPO	632	5.83993e-06
fissionyeast_NGP_DIA_2.mzML	2173.68	2109.51	64.1672	ILKJDSVESYDWLIEYGSQSPTSEVTDR	ILKJDSVESYDWLIEYGSQSPTSEVTDR	(N(N(H(H(H(H)))(H(H)(H)(H)))))	H(8)N(2)	4	4	1234.28	655632	772640	sp|Q10061|LHS1_SCHPO	632	5.83993e-06
fissionyeast_NGP_DIA_3.mzML	2177.1	2109.29	67.8079	ILKJDSVESYDWLIEYGSQSPTSEVTDR	ILKJDSVESYDWLIEYGSQSPTSEVTDR	(N(N(H(H(H(H)))(H(H)(H)(H)))))	H(8)N(2)	4	4	1234.28	857244	1.05319e+06	sp|Q10061|LHS1_SCHPO	632	5.83993e-06
fissionyeast_NGP_DIA_4.mzML	2133.05	2035.99	97.0562	ILKJDSVESYDWLIEYGSQSPTSEVTDR	ILKJDSVESYDWLIEYGSQSPTSEVTDR	(N(N(H(H(H(H)))(H(H)(H)(H)))))	H(8)N(2)	4	4	1234.28	1111200	896718	sp|Q10061|LHS1_SCHPO	632	5.83993e-06
fissionyeast_NGP_DIA_2.mzML	728.19	750.348	-22.1585	INPNNVIHJSSR	INPNNVIHJSSR	(N(N(H(H(H(H)))(H(H)(H(H)(H(H)))))))	H(10)N(2)	9	3	1131.14	498513	3.04144e+06	sp|O94385|PO152_SCHPO	143	0.00575541
fissionyeast_NGP_DIA_3.mzML	722.271	751.666	-29.3946	INPNNVIHJSSR	INPNNVIHJSSR	(N(N(H(H(H(H)))(H(H)(H(H)(H(H)))))))	H(10)N(2)	9	3	1131.14	145043	1.122e+06	sp|O94385|PO152_SCHPO	143	0.00575541
fissionyeast_NGP_DIA_4.mzML	723.458	741.527	-18.0693	INPNNVIHJSSR	INPNNVIHJSSR	(N(N(H(H(H(H)))(H(H)(H(H)(H(H)))))))	H(10)N(2)	9	3	1131.14	358975	2.85528e+06	sp|O94385|PO152_SCHPO	143	0.00575541
fissionyeast_NGP_DIA_1.mzML	754.281	740.147	14.1342	INPNNVIHJSSR	INPNNVIHJSSR	(N(N(H(H(H)(H))(H(H(H))))))	H(7)N(2)	9	3	969.083	1164080	1.237e+06	sp|O94385|PO152_SCHPO	143	0.00208829
fissionyeast_NGP_DIA_4.mzML	753.522	735.774	17.7476	INPNNVIHJSSR	INPNNVIHJSSR	(N(N(H(H(H)(H))(H(H(H))))))	H(7)N(2)	9	3	969.083	855583	1.04593e+06	sp|O94385|PO152_SCHPO	143	0.00208829
fissionyeast_NGP_DIA_1.mzML	743.4	734.401	8.99925	INPNNVIHJSSR	INPNNVIHJSSR	(N(N(H(H(H(H)))(H(H)(H)(H)))))	H(8)N(2)	9	3	1023.1	3415770	7.79966e+06	sp|O94385|PO152_SCHPO	143	4.17504e-05
fissionyeast_NGP_DIA_2.mzML	741.66	738.053	3.60716	INPNNVIHJSSR	INPNNVIHJSSR	(N(N(H(H(H(H)))(H(H)(H)(H)))))	H(8)N(2)	9	3	1023.1	2885880	6.61118e+06	sp|O94385|PO152_SCHPO	143	4.17504e-05
fissionyeast_NGP_DIA_3.mzML	745.086	740.757	4.32919	INPNNVIHJSSR	INPNNVIHJSSR	(N(N(H(H(H(H)))(H(H)(H)(H)))))	H(8)N(2)	9	3	1023.1	2624950	7.25752e+06	sp|O94385|PO152_SCHPO	143	4.17504e-05
fissionyeast_NGP_DIA_4.mzML	736.837	731.035	5.8018	INPNNVIHJSSR	INPNNVIHJSSR	(N(N(H(H(H(H)))(H(H)(H)(H)))))	H(8)N(2)	9	3	1023.1	3683310	6.54554e+06	sp|O94385|PO152_SCHPO	143	4.17504e-05
fissionyeast_NGP_DIA_1.mzML	1513.68	1512.3	1.38371	INWMLPGEJTTKPSIK	INWMLPGEJTTKPSIK	(N(N(H(H(H)(H(H)))(H(H)(H(H))))))	H(9)N(2)	9	3	1231.87	127417	1.15348e+06	sp|Q9USP5|GPI8_SCHPO	307	0.000220555
fissionyeast_NGP_DIA_1.mzML	2097.89	2061.91	35.9767	IPLJDTVDVTTLPSIK	IPLJDTVDVTTLPSIK	(N(N(H(H(H))(H(H(H(H)))))))	H(7)N(2)	4	3	1089.5	3001110	2.72179e+06	sp|O94702|ERMP1_SCHPO	682	3.3571e-05
fissionyeast_NGP_DIA_2.mzML	2121.01	2084.85	36.1627	IPLJDTVDVTTLPSIK	IPLJDTVDVTTLPSIK	(N(N(H(H(H))(H(H(H(H)))))))	H(7)N(2)	4	3	1089.5	2813310	2.6948e+06	sp|O94702|ERMP1_SCHPO	682	3.3571e-05
fissionyeast_NGP_DIA_3.mzML	2128.87	2083.82	45.0521	IPLJDTVDVTTLPSIK	IPLJDTVDVTTLPSIK	(N(N(H(H(H))(H(H(H(H)))))))	H(7)N(2)	4	3	1089.5	3035560	3.24477e+06	sp|O94702|ERMP1_SCHPO	682	3.3571e-05
fissionyeast_NGP_DIA_4.mzML	2096.75	2006.18	90.5714	IPLJDTVDVTTLPSIK	IPLJDTVDVTTLPSIK	(N(N(H(H(H))(H(H(H(H)))))))	H(7)N(2)	4	3	1089.5	2875340	2.21096e+06	sp|O94702|ERMP1_SCHPO	682	3.3571e-05
fissionyeast_NGP_DIA_1.mzML	2085.42	2065.24	20.1811	IPLJDTVDVTTLPSIK	IPLJDTVDVTTLPSIK	(N(N(H(H(H(H)))(H(H)(H)(H)))))	H(8)N(2)	4	3	1143.52	2319480	1.46602e+07	sp|O94702|ERMP1_SCHPO	682	2.81757e-05
fissionyeast_NGP_DIA_2.mzML	2109.25	2088.29	20.9584	IPLJDTVDVTTLPSIK	IPLJDTVDVTTLPSIK	(N(N(H(H(H(H)))(H(H)(H)(H)))))	H(8)N(2)	4	3	1143.52	2384950	1.40808e+07	sp|O94702|ERMP1_SCHPO	682	2.81757e-05
fissionyeast_NGP_DIA_3.mzML	2117.53	2087.21	30.3161	IPLJDTVDVTTLPSIK	IPLJDTVDVTTLPSIK	(N(N(H(H(H(H)))(H(H)(H)(H)))))	H(8)N(2)	4	3	1143.52	3200380	1.6853e+07	sp|O94702|ERMP1_SCHPO	682	2.81757e-05
fissionyeast_NGP_DIA_4.mzML	2087.86	2009.52	78.3365	IPLJDTVDVTTLPSIK	IPLJDTVDVTTLPSIK	(N(N(H(H(H(H)))(H(H)(H)(H)))))	H(8)N(2)	4	3	1143.52	1897650	1.10516e+07	sp|O94702|ERMP1_SCHPO	682	2.81757e-05
fissionyeast_NGP_DIA_1.mzML	2077.45	2058.94	18.5068	IPLJDTVDVTTLPSIK	IPLJDTVDVTTLPSIK	(N(N(H(H(H(H)))(H(H)(H(H)(H))))))	H(9)N(2)	4	3	1197.54	6602910	5.28309e+06	sp|O94702|ERMP1_SCHPO	682	9.33358e-06
fissionyeast_NGP_DIA_2.mzML	2100.13	2081.77	18.3612	IPLJDTVDVTTLPSIK	IPLJDTVDVTTLPSIK	(N(N(H(H(H(H)))(H(H)(H(H)(H))))))	H(9)N(2)	4	3	1197.54	7536340	6.43013e+06	sp|O94702|ERMP1_SCHPO	682	9.33358e-06
fissionyeast_NGP_DIA_3.mzML	2107.81	2080.82	26.9903	IPLJDTVDVTTLPSIK	IPLJDTVDVTTLPSIK	(N(N(H(H(H(H)))(H(H)(H(H)(H))))))	H(9)N(2)	4	3	1197.54	8423570	6.2248e+06	sp|O94702|ERMP1_SCHPO	682	9.33358e-06
fissionyeast_NGP_DIA_4.mzML	2078.93	2003.43	75.504	IPLJDTVDVTTLPSIK	IPLJDTVDVTTLPSIK	(N(N(H(H(H(H)))(H(H)(H(H)(H))))))	H(9)N(2)	4	3	1197.54	6118720	4.51459e+06	sp|O94702|ERMP1_SCHPO	682	9.33358e-06
fissionyeast_NGP_DIA_1.mzML	1726.92	1681.84	45.0844	ISQJDTDSIVEAVYR	ISQJDTDSIVEAVYR	(N(N(H(H(H))(H(H)(H(H(H(H(H)))))))))	H(10)N(2)	4	3	1246.18	484642	522991	sp|O74480|YQJ7_SCHPO	315	1.69383e-05
fissionyeast_NGP_DIA_2.mzML	1744.88	1696.14	48.7353	ISQJDTDSIVEAVYR	ISQJDTDSIVEAVYR	(N(N(H(H(H))(H(H)(H(H(H(H(H)))))))))	H(10)N(2)	4	3	1246.18	460555	450751	sp|O74480|YQJ7_SCHPO	315	1.69383e-05
fissionyeast_NGP_DIA_3.mzML	1739.95	1702.47	37.4816	ISQJDTDSIVEAVYR	ISQJDTDSIVEAVYR	(N(N(H(H(H))(H(H)(H(H(H(H(H)))))))))	H(10)N(2)	4	3	1246.18	414102	396638	sp|O74480|YQJ7_SCHPO	315	1.69383e-05
fissionyeast_NGP_DIA_4.mzML	1718.37	1675.16	43.2069	ISQJDTDSIVEAVYR	ISQJDTDSIVEAVYR	(N(N(H(H(H))(H(H)(H(H(H(H(H)))))))))	H(10)N(2)	4	3	1246.18	434934	392404	sp|O74480|YQJ7_SCHPO	315	1.69383e-05
fissionyeast_NGP_DIA_1.mzML	1740.9	1673.27	67.6266	ISQJDTDSIVEAVYR	ISQJDTDSIVEAVYR	(N(N(H(H(H)(H))(H(H(H))))))	H(7)N(2)	4	3	1084.13	501020	406848	sp|O74480|YQJ7_SCHPO	315	0.00113375
fissionyeast_NGP_DIA_2.mzML	1759.44	1688.41	71.0263	ISQJDTDSIVEAVYR	ISQJDTDSIVEAVYR	(N(N(H(H(H)(H))(H(H(H))))))	H(7)N(2)	4	3	1084.13	564861	604898	sp|O74480|YQJ7_SCHPO	315	0.00113375
fissionyeast_NGP_DIA_3.mzML	1765.83	1695.13	70.7014	ISQJDTDSIVEAVYR	ISQJDTDSIVEAVYR	(N(N(H(H(H)(H))(H(H(H))))))	H(7)N(2)	4	3	1084.13	445320	561096	sp|O74480|YQJ7_SCHPO	315	0.00113375
fissionyeast_NGP_DIA_4.mzML	1737.47	1668.23	69.2443	ISQJDTDSIVEAVYR	ISQJDTDSIVEAVYR	(N(N(H(H(H)(H))(H(H(H))))))	H(7)N(2)	4	3	1084.13	480102	465510	sp|O74480|YQJ7_SCHPO	315	0.00113375
fissionyeast_NGP_DIA_1.mzML	1736.67	1718.23	18.4438	ISQJDTDSIVEAVYR	ISQJDTDSIVEAVYR	(N(N(H(H(H(H)))(H(H)(H)(H)))))	H(8)N(2)	4	3	1138.14	7074230	1.03874e+07	sp|O74480|YQJ7_SCHPO	315	1.37102e-05
fissionyeast_NGP_DIA_2.mzML	1757.89	1736.44	21.4468	ISQJDTDSIVEAVYR	ISQJDTDSIVEAVYR	(N(N(H(H(H(H)))(H(H)(H)(H)))))	H(8)N(2)	4	3	1138.14	5763280	1.02588e+07	sp|O74480|YQJ7_SCHPO	315	1.37102e-05
fissionyeast_NGP_DIA_3.mzML	1751.04	1732.49	18.5466	ISQJDTDSIVEAVYR	ISQJDTDSIVEAVYR	(N(N(H(H(H(H)))(H(H)(H)(H)))))	H(8)N(2)	4	3	1138.14	6592550	1.02985e+07	sp|O74480|YQJ7_SCHPO	315	1.37102e-05
fissionyeast_NGP_DIA_4.mzML	1731.49	1711.14	20.345	ISQJDTDSIVEAVYR	ISQJDTDSIVEAVYR	(N(N(H(H(H(H)))(H(H)(H)(H)))))	H(8)N(2)	4	3	1138.14	6261420	8.84857e+06	sp|O74480|YQJ7_SCHPO	315	1.37102e-05
fissionyeast_NGP_DIA_1.mzML	1731.36	1706.06	25.3024	ISQJDTDSIVEAVYR	ISQJDTDSIVEAVYR	(N(N(H(H(H)(H))(H(H(H(H(H))))))))	H(9)N(2)	4	3	1192.16	4319560	6.55251e+06	sp|O74480|YQJ7_SCHPO	315	4.70658e-06
fissionyeast_NGP_DIA_2.mzML	1752.08	1721.36	30.7158	ISQJDTDSIVEAVYR	ISQJDTDSIVEAVYR	(N(N(H(H(H)(H))(H(H(H(H(H))))))))	H(9)N(2)	4	3	1192.16	3682530	6.12985e+06	sp|O74480|YQJ7_SCHPO	315	4.70658e-06
fissionyeast_NGP_DIA_3.mzML	1746.54	1723.02	23.5206	ISQJDTDSIVEAVYR	ISQJDTDSIVEAVYR	(N(N(H(H(H)(H))(H(H(H(H(H))))))))	H(9)N(2)	4	3	1192.16	3922220	6.10811e+06	sp|O74480|YQJ7_SCHPO	315	4.70658e-06
fissionyeast_NGP_DIA_4.mzML	1725.72	1697.38	28.3356	ISQJDTDSIVEAVYR	ISQJDTDSIVEAVYR	(N(N(H(H(H)(H))(H(H(H(H(H))))))))	H(9)N(2)	4	3	1192.16	3600310	5.11431e+06	sp|O74480|YQJ7_SCHPO	315	4.70658e-06
fissionyeast_NGP_DIA_1.mzML	1539	1617	-78.0031	ITLVDJNTWJNTHIATVGK	ITLVDJNTWJNTHIATVGK	(N(N(H(H(H(H)))(H(H(H))(H(H(H)))))))	H(10)N(2)	10	3	1379.93	4183920	2.2989e+07	sp|O94335|STT3_SCHPO	573	3.46155e-06
fissionyeast_NGP_DIA_2.mzML	1576.29	1646.87	-70.5839	ITLVDJNTWJNTHIATVGK	ITLVDJNTWJNTHIATVGK	(N(N(H(H(H(H)))(H(H(H))(H(H(H)))))))	H(10)N(2)	10	3	1379.93	3850500	2.39362e+07	sp|O94335|STT3_SCHPO	573	3.46155e-06
fissionyeast_NGP_DIA_3.mzML	1575.84	1651.87	-76.0311	ITLVDJNTWJNTHIATVGK	ITLVDJNTWJNTHIATVGK	(N(N(H(H(H(H)))(H(H(H))(H(H(H)))))))	H(10)N(2)	10	3	1379.93	3632820	2.24921e+07	sp|O94335|STT3_SCHPO	573	3.46155e-06
fissionyeast_NGP_DIA_4.mzML	1550.01	1625	-74.9883	ITLVDJNTWJNTHIATVGK	ITLVDJNTWJNTHIATVGK	(N(N(H(H(H(H)))(H(H(H))(H(H(H)))))))	H(10)N(2)	10	3	1379.93	3671140	2.09783e+07	sp|O94335|STT3_SCHPO	573	3.46155e-06
fissionyeast_NGP_DIA_2.mzML	1590.82	1507.24	83.5751	ITLVDJNTWJNTHIATVGK	ITLVDJNTWJNTHIATVGK	(N(N(H(H(H))(H(H(H(H)))))))	H(7)N(2)	10	3	1217.88	157147	1.32687e+06	sp|O94335|STT3_SCHPO	573	0.00519348
fissionyeast_NGP_DIA_3.mzML	1588.13	1513.73	74.4041	ITLVDJNTWJNTHIATVGK	ITLVDJNTWJNTHIATVGK	(N(N(H(H(H))(H(H(H(H)))))))	H(7)N(2)	10	3	1217.88	119391	1.64322e+06	sp|O94335|STT3_SCHPO	573	0.00519348
fissionyeast_NGP_DIA_4.mzML	1568.17	1484.43	83.7415	ITLVDJNTWJNTHIATVGK	ITLVDJNTWJNTHIATVGK	(N(N(H(H(H))(H(H(H(H)))))))	H(7)N(2)	10	3	1217.88	90217.1	1.23408e+06	sp|O94335|STT3_SCHPO	573	0.00519348
fissionyeast_NGP_DIA_1.mzML	1548.68	1626.16	-77.4812	ITLVDJNTWJNTHIATVGK	ITLVDJNTWJNTHIATVGK	(N(N(H(H(H(H)))(H(H)(H)(H)))))	H(8)N(2)	6	3	1271.9	1849080	1.63923e+07	sp|O94335|STT3_SCHPO	569	5.60802e-06
fissionyeast_NGP_DIA_2.mzML	1584.22	1653	-68.7771	ITLVDJNTWJNTHIATVGK	ITLVDJNTWJNTHIATVGK	(N(N(H(H(H(H)))(H(H)(H)(H)))))	H(8)N(2)	6	3	1271.9	2197020	1.93893e+07	sp|O94335|STT3_SCHPO	569	5.60802e-06
fissionyeast_NGP_DIA_3.mzML	1582.62	1658.18	-75.5632	ITLVDJNTWJNTHIATVGK	ITLVDJNTWJNTHIATVGK	(N(N(H(H(H(H)))(H(H)(H)(H)))))	H(8)N(2)	6	3	1271.9	2077880	1.73619e+07	sp|O94335|STT3_SCHPO	569	5.60802e-06
fissionyeast_NGP_DIA_4.mzML	1559.38	1631.99	-72.6062	ITLVDJNTWJNTHIATVGK	ITLVDJNTWJNTHIATVGK	(N(N(H(H(H(H)))(H(H)(H)(H)))))	H(8)N(2)	6	3	1271.9	2143480	1.76333e+07	sp|O94335|STT3_SCHPO	569	5.60802e-06
fissionyeast_NGP_DIA_1.mzML	1544.71	1632.17	-87.4629	ITLVDJNTWJNTHIATVGK	ITLVDJNTWJNTHIATVGK	(N(N(H(H(H(H(H))))(H(H(H(H)))))))	H(9)N(2)	10	3	1325.91	8594680	5.43653e+07	sp|O94335|STT3_SCHPO	573	1.57628e-05
fissionyeast_NGP_DIA_2.mzML	1580.03	1657.04	-77.0099	ITLVDJNTWJNTHIATVGK	ITLVDJNTWJNTHIATVGK	(N(N(H(H(H(H(H))))(H(H(H(H)))))))	H(9)N(2)	10	3	1325.91	8807090	5.65933e+07	sp|O94335|STT3_SCHPO	573	1.57628e-05
fissionyeast_NGP_DIA_3.mzML	1579.51	1662.39	-82.885	ITLVDJNTWJNTHIATVGK	ITLVDJNTWJNTHIATVGK	(N(N(H(H(H(H(H))))(H(H(H(H)))))))	H(9)N(2)	10	3	1325.91	8191210	5.03974e+07	sp|O94335|STT3_SCHPO	573	1.57628e-05
fissionyeast_NGP_DIA_4.mzML	1554.77	1636.56	-81.7923	ITLVDJNTWJNTHIATVGK	ITLVDJNTWJNTHIATVGK	(N(N(H(H(H(H(H))))(H(H(H(H)))))))	H(9)N(2)	10	3	1325.91	8183620	5.33304e+07	sp|O94335|STT3_SCHPO	573	1.57628e-05
fissionyeast_NGP_DIA_3.mzML	1579.31	1657.89	-78.5838	ITLVDJNTWJNTHIATVGK	ITLVDJNTWJNTHIATVGK	(N(N(H(H(H(H(H))))(H(H(H(H)))))))	H(9)N(2)	10	4	994.687	267810	572641	sp|O94335|STT3_SCHPO	573	1.57628e-05
fissionyeast_NGP_DIA_1.mzML	876.058	905.182	-29.1235	JATDAAHAVWR	JATDAAHAVWR	(N(N(H(H(H)(H))(H(H(H))(H(H))))))	H(9)N(2)	1	3	1026.08	311029	1.81564e+06	sp|O60172|PPA3_SCHPO	221	0.000861919
fissionyeast_NGP_DIA_3.mzML	894.135	928.474	-34.3391	JATDAAHAVWR	JATDAAHAVWR	(N(N(H(H(H)(H))(H(H(H))(H(H))))))	H(9)N(2)	1	3	1026.08	273850	1.63216e+06	sp|O60172|PPA3_SCHPO	221	0.000861919
fissionyeast_NGP_DIA_4.mzML	875.3	904.254	-28.9537	JATDAAHAVWR	JATDAAHAVWR	(N(N(H(H(H)(H))(H(H(H))(H(H))))))	H(9)N(2)	1	3	1026.08	215697	1.49602e+06	sp|O60172|PPA3_SCHPO	221	0.000861919
fissionyeast_NGP_DIA_2.mzML	1299.68	1316.74	-17.0636	JATYTLHWTVSPK	JATYTLHWTVSPK	(N(N(H(H(H))(H(H(H(H)))))))	H(7)N(2)	1	3	1020.1	796402	1.95375e+06	sp|Q10259|SPC3_SCHPO	148	0.000911003
fissionyeast_NGP_DIA_4.mzML	1289.99	1307.18	-17.1885	JATYTLHWTVSPK	JATYTLHWTVSPK	(N(N(H(H(H))(H(H(H(H)))))))	H(7)N(2)	1	3	1020.1	695828	1.79469e+06	sp|Q10259|SPC3_SCHPO	148	0.000911003
fissionyeast_NGP_DIA_1.mzML	1282.03	1301.65	-19.6242	JATYTLHWTVSPK	JATYTLHWTVSPK	(N(N(H(H(H(H)))(H(H)(H)(H)))))	H(8)N(2)	1	3	1074.12	2766380	1.04512e+07	sp|Q10259|SPC3_SCHPO	148	6.31269e-06
fissionyeast_NGP_DIA_3.mzML	1290.31	1310.88	-20.5744	JATYTLHWTVSPK	JATYTLHWTVSPK	(N(N(H(H(H(H)))(H(H)(H)(H)))))	H(8)N(2)	1	3	1074.12	2231660	8.78393e+06	sp|Q10259|SPC3_SCHPO	148	6.31269e-06
fissionyeast_NGP_DIA_1.mzML	1274.41	1309.6	-35.1866	JATYTLHWTVSPK	JATYTLHWTVSPK	(N(N(H(H(H(H)))(H(H)(H(H)(H))))))	H(9)N(2)	1	3	1128.14	2375120	1.02512e+07	sp|Q10259|SPC3_SCHPO	148	0.00011319
fissionyeast_NGP_DIA_1.mzML	1008.26	994.401	13.8589	JDTQFYIK	JDTQFYIK	(N(N(H(H(H(H))(H(H)))(H(H(H(H(H(H(H))))))))))	H(13)N(2)	1	3	1181.12	2415880	3.30791e+06	sp|Q9USU5|GAS2_SCHPO	34	0.000106541
fissionyeast_NGP_DIA_2.mzML	1020.92	1067.98	-47.0629	JDTQFYIK	JDTQFYIK	(N(N(H(H(H(H))(H(H)))(H(H(H(H(H(H(H))))))))))	H(13)N(2)	1	3	1181.12	2410870	3.04332e+06	sp|Q9USU5|GAS2_SCHPO	34	0.000106541
fissionyeast_NGP_DIA_3.mzML	1027.2	1015.36	11.8375	JDTQFYIK	JDTQFYIK	(N(N(H(H(H(H))(H(H)))(H(H(H(H(H(H(H))))))))))	H(13)N(2)	1	3	1181.12	2603020	3.31724e+06	sp|Q9USU5|GAS2_SCHPO	34	0.000106541
fissionyeast_NGP_DIA_4.mzML	1002.92	1068.56	-65.6434	JDTQFYIK	JDTQFYIK	(N(N(H(H(H(H))(H(H)))(H(H(H(H(H(H(H))))))))))	H(13)N(2)	1	3	1181.12	2057370	1.7639e+06	sp|Q9USU5|GAS2_SCHPO	34	0.000106541
fissionyeast_NGP_DIA_1.mzML	996.873	987.41	9.46337	JDTQFYIK	JDTQFYIK	(N(N(H(H(H(H(H(H(H(H)))))))(H(H(H(H(H(H(H))))))))))	H(15)N(2)	1	3	1289.16	1890640	1.75089e+06	sp|Q9USU5|GAS2_SCHPO	34	1.98629e-05
fissionyeast_NGP_DIA_2.mzML	1008.1	992.746	15.3538	JDTQFYIK	JDTQFYIK	(N(N(H(H(H(H(H(H(H(H)))))))(H(H(H(H(H(H(H))))))))))	H(15)N(2)	1	3	1289.16	2127710	2.21359e+06	sp|Q9USU5|GAS2_SCHPO	34	1.98629e-05
fissionyeast_NGP_DIA_3.mzML	1014.15	1005.72	8.43085	JDTQFYIK	JDTQFYIK	(N(N(H(H(H(H(H(H(H(H)))))))(H(H(H(H(H(H(H))))))))))	H(15)N(2)	1	3	1289.16	2107860	2.56084e+06	sp|Q9USU5|GAS2_SCHPO	34	1.98629e-05
fissionyeast_NGP_DIA_4.mzML	990.834	972.9	17.9342	JDTQFYIK	JDTQFYIK	(N(N(H(H(H(H(H(H(H(H)))))))(H(H(H(H(H(H(H))))))))))	H(15)N(2)	1	3	1289.16	1806410	1.5119e+06	sp|Q9USU5|GAS2_SCHPO	34	1.98629e-05
fissionyeast_NGP_DIA_1.mzML	991.898	956.572	35.3263	JDTQFYIK	JDTQFYIK	(N(N(H(H(H(H(H(H(H))))))(H(H(H(H(H))))(H(H(H(H))))))))	H(16)N(2)	1	3	1343.18	10952500	1.24996e+07	sp|Q9USU5|GAS2_SCHPO	34	0.00179214
fissionyeast_NGP_DIA_2.mzML	1002.5	966.756	35.744	JDTQFYIK	JDTQFYIK	(N(N(H(H(H(H(H(H(H))))))(H(H(H(H(H))))(H(H(H(H))))))))	H(16)N(2)	1	3	1343.18	11677400	1.29788e+07	sp|Q9USU5|GAS2_SCHPO	34	0.00179214
fissionyeast_NGP_DIA_3.mzML	1009.43	973.258	36.1715	JDTQFYIK	JDTQFYIK	(N(N(H(H(H(H(H(H(H))))))(H(H(H(H(H))))(H(H(H(H))))))))	H(16)N(2)	1	3	1343.18	11463100	1.70548e+07	sp|Q9USU5|GAS2_SCHPO	34	0.00179214
fissionyeast_NGP_DIA_4.mzML	986.08	948.379	37.7006	JDTQFYIK	JDTQFYIK	(N(N(H(H(H(H(H(H(H))))))(H(H(H(H(H))))(H(H(H(H))))))))	H(16)N(2)	1	3	1343.18	10574500	6.78153e+06	sp|Q9USU5|GAS2_SCHPO	34	0.00179214
fissionyeast_NGP_DIA_1.mzML	983.978	972.416	11.5617	JDTQFYIK	JDTQFYIK	(N(N(H(H(H(H(H(H(H(H)))))))(H(H(H))(H(H(H(H(H(H))))))))))	H(17)N(2)	1	3	1397.19	4672680	4.62881e+06	sp|Q9USU5|GAS2_SCHPO	34	0.00264297
fissionyeast_NGP_DIA_2.mzML	994.108	982.733	11.3748	JDTQFYIK	JDTQFYIK	(N(N(H(H(H(H(H(H(H(H)))))))(H(H(H))(H(H(H(H(H(H))))))))))	H(17)N(2)	1	3	1397.19	5167350	4.4845e+06	sp|Q9USU5|GAS2_SCHPO	34	0.00264297
fissionyeast_NGP_DIA_3.mzML	1001.62	989.963	11.6569	JDTQFYIK	JDTQFYIK	(N(N(H(H(H(H(H(H(H(H)))))))(H(H(H))(H(H(H(H(H(H))))))))))	H(17)N(2)	1	3	1397.19	4959390	5.1253e+06	sp|Q9USU5|GAS2_SCHPO	34	0.00264297
fissionyeast_NGP_DIA_4.mzML	977.538	965.068	12.4697	JDTQFYIK	JDTQFYIK	(N(N(H(H(H(H(H(H(H(H)))))))(H(H(H))(H(H(H(H(H(H))))))))))	H(17)N(2)	1	3	1397.19	4940330	3.51351e+06	sp|Q9USU5|GAS2_SCHPO	34	0.00264297
fissionyeast_NGP_DIA_1.mzML	1039.94	1004.61	35.3251	JDTQFYIK	JDTQFYIK	(N(N(H(H(H(H(H))))(H(H(H(H)))))))	H(9)N(2)	1	2	1447.07	454803	2.15863e+06	sp|Q9USU5|GAS2_SCHPO	34	3.28348e-05
fissionyeast_NGP_DIA_2.mzML	1053.44	1003.86	49.5765	JDTQFYIK	JDTQFYIK	(N(N(H(H(H(H(H))))(H(H(H(H)))))))	H(9)N(2)	1	2	1447.07	477386	1.82984e+06	sp|Q9USU5|GAS2_SCHPO	34	3.28348e-05
fissionyeast_NGP_DIA_4.mzML	1037.89	980.206	57.6841	JDTQFYIK	JDTQFYIK	(N(N(H(H(H(H(H))))(H(H(H(H)))))))	H(9)N(2)	1	2	1447.07	565870	2.01906e+06	sp|Q9USU5|GAS2_SCHPO	34	3.28348e-05
fissionyeast_NGP_DIA_1.mzML	728.999	678.57	50.4286	JGTMCDITK	JGTMC[160]DITK	(N(N(H(H(H(H)))(H(H(H(H)))))))	H(8)N(2)	1	2	1371.52	502406	1.99099e+06	sp|Q9UTC8|OS9_SCHPO	204	1.52114e-05
fissionyeast_NGP_DIA_2.mzML	728.029	692.337	35.6921	JGTMCDITK	JGTMC[160]DITK	(N(N(H(H(H(H)))(H(H(H(H)))))))	H(8)N(2)	1	2	1371.52	785871	2.33416e+06	sp|Q9UTC8|OS9_SCHPO	204	1.52114e-05
fissionyeast_NGP_DIA_3.mzML	727.402	695.031	32.3714	JGTMCDITK	JGTMC[160]DITK	(N(N(H(H(H(H)))(H(H(H(H)))))))	H(8)N(2)	1	2	1371.52	587690	2.37947e+06	sp|Q9UTC8|OS9_SCHPO	204	1.52114e-05
fissionyeast_NGP_DIA_4.mzML	722.934	683.678	39.2559	JGTMCDITK	JGTMC[160]DITK	(N(N(H(H(H(H)))(H(H(H(H)))))))	H(8)N(2)	1	2	1371.52	549055	1.76292e+06	sp|Q9UTC8|OS9_SCHPO	204	1.52114e-05
fissionyeast_NGP_DIA_1.mzML	2106.76	2061.51	45.2534	JITALSASEIWSDTDGVDAGR	JITALSASEIWSDTDGVDAGR	(N(N(H(H(H(H(H(H(H))))))(H(H(H(H(H(H)))))))))	H(13)N(2)	1	3	1564.3	3197200	1.02484e+06	sp|P32834|SXA1_SCHPO	106	3.31916e-05
fissionyeast_NGP_DIA_2.mzML	2128.58	2084.43	44.1516	JITALSASEIWSDTDGVDAGR	JITALSASEIWSDTDGVDAGR	(N(N(H(H(H(H(H(H(H))))))(H(H(H(H(H(H)))))))))	H(13)N(2)	1	3	1564.3	3194660	1.51847e+06	sp|P32834|SXA1_SCHPO	106	3.31916e-05
fissionyeast_NGP_DIA_3.mzML	2135.39	2083.41	51.9816	JITALSASEIWSDTDGVDAGR	JITALSASEIWSDTDGVDAGR	(N(N(H(H(H(H(H(H(H))))))(H(H(H(H(H(H)))))))))	H(13)N(2)	1	3	1564.3	3009190	1.64262e+06	sp|P32834|SXA1_SCHPO	106	3.31916e-05
fissionyeast_NGP_DIA_4.mzML	2103.92	2005.79	98.129	JITALSASEIWSDTDGVDAGR	JITALSASEIWSDTDGVDAGR	(N(N(H(H(H(H(H(H(H))))))(H(H(H(H(H(H)))))))))	H(13)N(2)	1	3	1564.3	3028950	1.22407e+06	sp|P32834|SXA1_SCHPO	106	3.31916e-05
fissionyeast_NGP_DIA_1.mzML	2082.9	1962.53	120.375	JITALSASEIWSDTDGVDAGR	JITALSASEIWSDTDGVDAGR	(N(N(H(H(H(H(H(H(H))))))(H(H(H(H(H))))(H(H(H(H))))))))	H(16)N(2)	1	4	1295.02	2199610	217182	sp|P32834|SXA1_SCHPO	106	2.78899e-05
fissionyeast_NGP_DIA_2.mzML	2105.91	1978.94	126.972	JITALSASEIWSDTDGVDAGR	JITALSASEIWSDTDGVDAGR	(N(N(H(H(H(H(H(H(H))))))(H(H(H(H(H))))(H(H(H(H))))))))	H(16)N(2)	1	4	1295.02	2081570	316927	sp|P32834|SXA1_SCHPO	106	2.78899e-05
fissionyeast_NGP_DIA_3.mzML	2111.28	1990.57	120.71	JITALSASEIWSDTDGVDAGR	JITALSASEIWSDTDGVDAGR	(N(N(H(H(H(H(H(H(H))))))(H(H(H(H(H))))(H(H(H(H))))))))	H(16)N(2)	1	4	1295.02	1972450	399305	sp|P32834|SXA1_SCHPO	106	2.78899e-05
fissionyeast_NGP_DIA_4.mzML	2082.04	1958.89	123.154	JITALSASEIWSDTDGVDAGR	JITALSASEIWSDTDGVDAGR	(N(N(H(H(H(H(H(H(H))))))(H(H(H(H(H))))(H(H(H(H))))))))	H(16)N(2)	1	4	1295.02	1324220	96988.8	sp|P32834|SXA1_SCHPO	106	2.78899e-05
fissionyeast_NGP_DIA_1.mzML	1303.38	1245.01	58.3676	JITDSMEFNPK	JITDSMEFNPK	(N(N(H(H(H(H(H(H)))))(H(H(H(H(H(H(H))))))))))	H(13)N(2)	1	3	1270.15	1557630	1.56645e+06	sp|P78817|YFE6_SCHPO	186	8.72124e-06
fissionyeast_NGP_DIA_2.mzML	1313.56	1253.86	59.699	JITDSMEFNPK	JITDSMEFNPK	(N(N(H(H(H(H(H(H)))))(H(H(H(H(H(H(H))))))))))	H(13)N(2)	1	3	1270.15	1531120	1.30717e+06	sp|P78817|YFE6_SCHPO	186	8.72124e-06
fissionyeast_NGP_DIA_3.mzML	1311.45	1254.93	56.5185	JITDSMEFNPK	JITDSMEFNPK	(N(N(H(H(H(H(H(H)))))(H(H(H(H(H(H(H))))))))))	H(13)N(2)	1	3	1270.15	1447010	1.01838e+06	sp|P78817|YFE6_SCHPO	186	8.72124e-06
fissionyeast_NGP_DIA_4.mzML	1305.54	1245.62	59.9183	JITDSMEFNPK	JITDSMEFNPK	(N(N(H(H(H(H(H(H)))))(H(H(H(H(H(H(H))))))))))	H(13)N(2)	1	3	1270.15	1599650	997776	sp|P78817|YFE6_SCHPO	186	8.72124e-06
fissionyeast_NGP_DIA_1.mzML	1795.55	1834.92	-39.3658	JITSDSSFTFCPTDKDVDWR	JITSDSSFTFC[160]PTDKDVDWR	(N(N(H(H(H(H)))(H(H)(H(H))))))	H(8)N(2)	1	3	1365.22	1559420	7.36514e+06	sp|O74401|ERO11_SCHPO	286	0.00105191
fissionyeast_NGP_DIA_2.mzML	1816.73	1846.32	-29.5872	JITSDSSFTFCPTDKDVDWR	JITSDSSFTFC[160]PTDKDVDWR	(N(N(H(H(H(H)))(H(H)(H(H))))))	H(8)N(2)	1	3	1365.22	1525460	6.16125e+06	sp|O74401|ERO11_SCHPO	286	0.00105191
fissionyeast_NGP_DIA_3.mzML	1806.17	1843.61	-37.4432	JITSDSSFTFCPTDKDVDWR	JITSDSSFTFC[160]PTDKDVDWR	(N(N(H(H(H(H)))(H(H)(H(H))))))	H(8)N(2)	1	3	1365.22	1603790	5.23402e+06	sp|O74401|ERO11_SCHPO	286	0.00105191
fissionyeast_NGP_DIA_4.mzML	1793.66	1830.28	-36.6228	JITSDSSFTFCPTDKDVDWR	JITSDSSFTFC[160]PTDKDVDWR	(N(N(H(H(H(H)))(H(H)(H(H))))))	H(8)N(2)	1	3	1365.22	1579570	5.54431e+06	sp|O74401|ERO11_SCHPO	286	0.00105191
fissionyeast_NGP_DIA_1.mzML	1790.66	1833.33	-42.665	JITSDSSFTFCPTDKDVDWR	JITSDSSFTFC[160]PTDKDVDWR	(N(N(H(H(H(H)))(H(H(H(H(H))))))))	H(9)N(2)	1	3	1419.24	1126270	5.2273e+06	sp|O74401|ERO11_SCHPO	286	1.48368e-05
fissionyeast_NGP_DIA_2.mzML	1812.56	1845.08	-32.5237	JITSDSSFTFCPTDKDVDWR	JITSDSSFTFC[160]PTDKDVDWR	(N(N(H(H(H(H)))(H(H(H(H(H))))))))	H(9)N(2)	1	3	1419.24	1084510	4.74528e+06	sp|O74401|ERO11_SCHPO	286	1.48368e-05
fissionyeast_NGP_DIA_3.mzML	1802.49	1841.87	-39.3777	JITSDSSFTFCPTDKDVDWR	JITSDSSFTFC[160]PTDKDVDWR	(N(N(H(H(H(H)))(H(H(H(H(H))))))))	H(9)N(2)	1	3	1419.24	1040290	3.95221e+06	sp|O74401|ERO11_SCHPO	286	1.48368e-05
fissionyeast_NGP_DIA_4.mzML	1787.72	1828.82	-41.1024	JITSDSSFTFCPTDKDVDWR	JITSDSSFTFC[160]PTDKDVDWR	(N(N(H(H(H(H)))(H(H(H(H(H))))))))	H(9)N(2)	1	3	1419.24	973425	4.02866e+06	sp|O74401|ERO11_SCHPO	286	1.48368e-05
fissionyeast_NGP_DIA_1.mzML	1978.98	1986.47	-7.48584	JITVPIGASHDDLIVLAR	JITVPIGASHDDLIVLAR	(N(N(H(H(H))(H(H(H(H)))))))	H(7)N(2)	1	3	1148.87	11249800	7.05477e+07	sp|O94559|LES1_SCHPO	199	2.23573e-05
fissionyeast_NGP_DIA_2.mzML	1996.63	2005.32	-8.6939	JITVPIGASHDDLIVLAR	JITVPIGASHDDLIVLAR	(N(N(H(H(H))(H(H(H(H)))))))	H(7)N(2)	1	3	1148.87	9039660	5.15521e+07	sp|O94559|LES1_SCHPO	199	2.23573e-05
fissionyeast_NGP_DIA_3.mzML	2006.74	2013.05	-6.31372	JITVPIGASHDDLIVLAR	JITVPIGASHDDLIVLAR	(N(N(H(H(H))(H(H(H(H)))))))	H(7)N(2)	1	3	1148.87	8428520	4.19177e+07	sp|O94559|LES1_SCHPO	199	2.23573e-05
fissionyeast_NGP_DIA_4.mzML	1977.46	1985.29	-7.8315	JITVPIGASHDDLIVLAR	JITVPIGASHDDLIVLAR	(N(N(H(H(H))(H(H(H(H)))))))	H(7)N(2)	1	3	1148.87	12287500	5.87621e+07	sp|O94559|LES1_SCHPO	199	2.23573e-05
fissionyeast_NGP_DIA_1.mzML	1977.55	1983.65	-6.09798	JITVPIGASHDDLIVLAR	JITVPIGASHDDLIVLAR	(N(N(H(H(H))(H(H(H(H)))))))	H(7)N(2)	1	4	861.903	1055970	1.03606e+06	sp|O94559|LES1_SCHPO	199	2.23573e-05
fissionyeast_NGP_DIA_2.mzML	1997.18	2002.18	-5.00112	JITVPIGASHDDLIVLAR	JITVPIGASHDDLIVLAR	(N(N(H(H(H))(H(H(H(H)))))))	H(7)N(2)	1	4	861.903	861686	1.0371e+06	sp|O94559|LES1_SCHPO	199	2.23573e-05
fissionyeast_NGP_DIA_4.mzML	1977.22	1982.05	-4.82911	JITVPIGASHDDLIVLAR	JITVPIGASHDDLIVLAR	(N(N(H(H(H))(H(H(H(H)))))))	H(7)N(2)	1	4	861.903	1269990	606469	sp|O94559|LES1_SCHPO	199	2.23573e-05
fissionyeast_NGP_DIA_1.mzML	1969.9	1975.23	-5.32842	JITVPIGASHDDLIVLAR	JITVPIGASHDDLIVLAR	(N(N(H(H(H(H)))(H(H(H(H)))))))	H(8)N(2)	1	3	1202.89	12069600	4.82648e+07	sp|O94559|LES1_SCHPO	199	1.13551e-05
fissionyeast_NGP_DIA_2.mzML	1987.21	1992.89	-5.68201	JITVPIGASHDDLIVLAR	JITVPIGASHDDLIVLAR	(N(N(H(H(H(H)))(H(H(H(H)))))))	H(8)N(2)	1	3	1202.89	12684300	3.90049e+07	sp|O94559|LES1_SCHPO	199	1.13551e-05
fissionyeast_NGP_DIA_3.mzML	1996.69	2003.5	-6.81444	JITVPIGASHDDLIVLAR	JITVPIGASHDDLIVLAR	(N(N(H(H(H(H)))(H(H(H(H)))))))	H(8)N(2)	1	3	1202.89	10157600	4.94031e+07	sp|O94559|LES1_SCHPO	199	1.13551e-05
fissionyeast_NGP_DIA_4.mzML	1966.77	1972.89	-6.11594	JITVPIGASHDDLIVLAR	JITVPIGASHDDLIVLAR	(N(N(H(H(H(H)))(H(H(H(H)))))))	H(8)N(2)	1	3	1202.89	9958880	4.8684e+07	sp|O94559|LES1_SCHPO	199	1.13551e-05
fissionyeast_NGP_DIA_1.mzML	1965.24	1974.03	-8.78839	JITVPIGASHDDLIVLAR	JITVPIGASHDDLIVLAR	(N(N(H(H(H)(H))(H(H)(H(H(H)))))))	H(9)N(2)	1	3	1256.9	12196600	4.20775e+07	sp|O94559|LES1_SCHPO	199	1.12182e-05
fissionyeast_NGP_DIA_2.mzML	1982.45	1991.56	-9.11152	JITVPIGASHDDLIVLAR	JITVPIGASHDDLIVLAR	(N(N(H(H(H)(H))(H(H)(H(H(H)))))))	H(9)N(2)	1	3	1256.9	10532400	4.12351e+07	sp|O94559|LES1_SCHPO	199	1.12182e-05
fissionyeast_NGP_DIA_3.mzML	1991.18	2002.36	-11.1796	JITVPIGASHDDLIVLAR	JITVPIGASHDDLIVLAR	(N(N(H(H(H)(H))(H(H)(H(H(H)))))))	H(9)N(2)	1	3	1256.9	10278700	3.73371e+07	sp|O94559|LES1_SCHPO	199	1.12182e-05
fissionyeast_NGP_DIA_4.mzML	1962.58	1971.56	-8.98179	JITVPIGASHDDLIVLAR	JITVPIGASHDDLIVLAR	(N(N(H(H(H)(H))(H(H)(H(H(H)))))))	H(9)N(2)	1	3	1256.9	8729840	4.20108e+07	sp|O94559|LES1_SCHPO	199	1.12182e-05
fissionyeast_NGP_DIA_1.mzML	1964.93	1973.26	-8.32608	JITVPIGASHDDLIVLAR	JITVPIGASHDDLIVLAR	(N(N(H(H(H(H(H))))(H(H(H(H)))))))	H(9)N(2)	1	4	942.929	969549	504805	sp|O94559|LES1_SCHPO	199	6.33919e-05
fissionyeast_NGP_DIA_2.mzML	1982.15	1990.72	-8.56792	JITVPIGASHDDLIVLAR	JITVPIGASHDDLIVLAR	(N(N(H(H(H(H(H))))(H(H(H(H)))))))	H(9)N(2)	1	4	942.929	757750	373569	sp|O94559|LES1_SCHPO	199	6.33919e-05
fissionyeast_NGP_DIA_3.mzML	1991.71	2001.62	-9.90913	JITVPIGASHDDLIVLAR	JITVPIGASHDDLIVLAR	(N(N(H(H(H(H(H))))(H(H(H(H)))))))	H(9)N(2)	1	4	942.929	692118	531064	sp|O94559|LES1_SCHPO	199	6.33919e-05
fissionyeast_NGP_DIA_4.mzML	1961.23	1970.73	-9.49936	JITVPIGASHDDLIVLAR	JITVPIGASHDDLIVLAR	(N(N(H(H(H(H(H))))(H(H(H(H)))))))	H(9)N(2)	1	4	942.929	786837	473969	sp|O94559|LES1_SCHPO	199	6.33919e-05
fissionyeast_NGP_DIA_1.mzML	930.218	1010.01	-79.7944	JLSADIPAK	JLSADIPAK	(N(N(H(H(H))(H(H(H))(H(H(H(H))))))))	H(10)N(2)	1	2	1478.1	3096180	33026.9	sp|P87167|BUT2_SCHPO	215	0.000663571
fissionyeast_NGP_DIA_2.mzML	938.513	1016.52	-78.0091	JLSADIPAK	JLSADIPAK	(N(N(H(H(H))(H(H(H))(H(H(H(H))))))))	H(10)N(2)	1	2	1478.1	3285910	0	sp|P87167|BUT2_SCHPO	215	0.000663571
fissionyeast_NGP_DIA_3.mzML	949.795	1030.31	-80.5196	JLSADIPAK	JLSADIPAK	(N(N(H(H(H))(H(H(H))(H(H(H(H))))))))	H(10)N(2)	1	2	1478.1	2891630	0	sp|P87167|BUT2_SCHPO	215	0.000663571
fissionyeast_NGP_DIA_4.mzML	926.211	993.501	-67.2902	JLSADIPAK	JLSADIPAK	(N(N(H(H(H))(H(H(H))(H(H(H(H))))))))	H(10)N(2)	1	2	1478.1	2677160	1694.24	sp|P87167|BUT2_SCHPO	215	0.000663571
fissionyeast_NGP_DIA_1.mzML	989.742	952.519	37.2232	JLSADIPAK	JLSADIPAK	(N(N(H(H(H(H(H))))(H(H(H))(H(H))))))	H(10)N(2)	1	3	985.737	472266	511509	sp|P87167|BUT2_SCHPO	215	0.00103306
fissionyeast_NGP_DIA_2.mzML	1002.15	962.636	39.5141	JLSADIPAK	JLSADIPAK	(N(N(H(H(H(H(H))))(H(H(H))(H(H))))))	H(10)N(2)	1	3	985.737	590148	515962	sp|P87167|BUT2_SCHPO	215	0.00103306
fissionyeast_NGP_DIA_3.mzML	1006.25	969.498	36.7519	JLSADIPAK	JLSADIPAK	(N(N(H(H(H(H(H))))(H(H(H))(H(H))))))	H(10)N(2)	1	3	985.737	548530	780942	sp|P87167|BUT2_SCHPO	215	0.00103306
fissionyeast_NGP_DIA_4.mzML	982.818	944.652	38.1664	JLSADIPAK	JLSADIPAK	(N(N(H(H(H(H(H))))(H(H(H))(H(H))))))	H(10)N(2)	1	3	985.737	414598	289364	sp|P87167|BUT2_SCHPO	215	0.00103306
fissionyeast_NGP_DIA_1.mzML	980.969	1001.53	-20.565	JLSADIPAK	JLSADIPAK	(N(N(H(H(H(H(H))))(H(H(H))(H(H(H)))))))	H(11)N(2)	1	3	1039.76	4890620	3.02699e+06	sp|P87167|BUT2_SCHPO	215	0.000142862
fissionyeast_NGP_DIA_2.mzML	992.099	1001.27	-9.16723	JLSADIPAK	JLSADIPAK	(N(N(H(H(H(H(H))))(H(H(H))(H(H(H)))))))	H(11)N(2)	1	3	1039.76	5007520	3.13582e+06	sp|P87167|BUT2_SCHPO	215	0.000142862
fissionyeast_NGP_DIA_3.mzML	999.128	1020.77	-21.6459	JLSADIPAK	JLSADIPAK	(N(N(H(H(H(H(H))))(H(H(H))(H(H(H)))))))	H(11)N(2)	1	3	1039.76	4948070	3.39672e+06	sp|P87167|BUT2_SCHPO	215	0.000142862
fissionyeast_NGP_DIA_4.mzML	974.342	978.191	-3.84908	JLSADIPAK	JLSADIPAK	(N(N(H(H(H(H(H))))(H(H(H))(H(H(H)))))))	H(11)N(2)	1	3	1039.76	4311750	2.25369e+06	sp|P87167|BUT2_SCHPO	215	0.000142862
fissionyeast_NGP_DIA_1.mzML	974.658	981.396	-6.73753	JLSADIPAK	JLSADIPAK	(N(N(H(H(H(H(H))))(H(H(H(H)))(H(H(H)))))))	H(12)N(2)	1	2	1640.16	5160860	1.50831e+07	sp|P87167|BUT2_SCHPO	215	4.41535e-05
fissionyeast_NGP_DIA_2.mzML	984.953	989.534	-4.58084	JLSADIPAK	JLSADIPAK	(N(N(H(H(H(H(H))))(H(H(H(H)))(H(H(H)))))))	H(12)N(2)	1	2	1640.16	5110330	1.35303e+07	sp|P87167|BUT2_SCHPO	215	4.41535e-05
fissionyeast_NGP_DIA_3.mzML	992.233	999.367	-7.13394	JLSADIPAK	JLSADIPAK	(N(N(H(H(H(H(H))))(H(H(H(H)))(H(H(H)))))))	H(12)N(2)	1	2	1640.16	4359240	1.21183e+07	sp|P87167|BUT2_SCHPO	215	4.41535e-05
fissionyeast_NGP_DIA_4.mzML	967.364	971.004	-3.63998	JLSADIPAK	JLSADIPAK	(N(N(H(H(H(H(H))))(H(H(H(H)))(H(H(H)))))))	H(12)N(2)	1	2	1640.16	5528980	1.39917e+07	sp|P87167|BUT2_SCHPO	215	4.41535e-05
fissionyeast_NGP_DIA_1.mzML	975.033	965.29	9.74277	JLSADIPAK	JLSADIPAK	(N(N(H(H(H(H(H))))(H(H(H(H)))(H(H(H)))))))	H(12)N(2)	1	3	1093.77	3989980	1.51053e+07	sp|P87167|BUT2_SCHPO	215	4.41535e-05
fissionyeast_NGP_DIA_2.mzML	985.521	975.523	9.99817	JLSADIPAK	JLSADIPAK	(N(N(H(H(H(H(H))))(H(H(H(H)))(H(H(H)))))))	H(12)N(2)	1	3	1093.77	4863770	1.58315e+07	sp|P87167|BUT2_SCHPO	215	4.41535e-05
fissionyeast_NGP_DIA_3.mzML	992.842	982.179	10.6626	JLSADIPAK	JLSADIPAK	(N(N(H(H(H(H(H))))(H(H(H(H)))(H(H(H)))))))	H(12)N(2)	1	3	1093.77	5942870	1.85013e+07	sp|P87167|BUT2_SCHPO	215	4.41535e-05
fissionyeast_NGP_DIA_4.mzML	968.041	957.21	10.8307	JLSADIPAK	JLSADIPAK	(N(N(H(H(H(H(H))))(H(H(H(H)))(H(H(H)))))))	H(12)N(2)	1	3	1093.77	3808210	1.16038e+07	sp|P87167|BUT2_SCHPO	215	4.41535e-05
fissionyeast_NGP_DIA_1.mzML	970.025	991.057	-21.0323	JLSADIPAK	JLSADIPAK	(N(N(H(H(H(H(H))))(H(H(H(H(H(H(H(H)))))))))))	H(13)N(2)	1	3	1147.79	28947100	3.52922e+07	sp|P87167|BUT2_SCHPO	215	0.00779996
fissionyeast_NGP_DIA_2.mzML	980.571	994.707	-14.1357	JLSADIPAK	JLSADIPAK	(N(N(H(H(H(H(H))))(H(H(H(H(H(H(H(H)))))))))))	H(13)N(2)	1	3	1147.79	30210600	3.76148e+07	sp|P87167|BUT2_SCHPO	215	0.00779996
fissionyeast_NGP_DIA_3.mzML	987.314	1009.58	-22.2698	JLSADIPAK	JLSADIPAK	(N(N(H(H(H(H(H))))(H(H(H(H(H(H(H(H)))))))))))	H(13)N(2)	1	3	1147.79	30544900	4.73279e+07	sp|P87167|BUT2_SCHPO	215	0.00779996
fissionyeast_NGP_DIA_4.mzML	962.353	974.004	-11.6507	JLSADIPAK	JLSADIPAK	(N(N(H(H(H(H(H))))(H(H(H(H(H(H(H(H)))))))))))	H(13)N(2)	1	3	1147.79	27877600	2.94283e+07	sp|P87167|BUT2_SCHPO	215	0.00779996
fissionyeast_NGP_DIA_1.mzML	964.552	959.468	5.08358	JLSADIPAK	JLSADIPAK	(N(N(H(H(H(H(H(H)))))(H(H(H))(H(H(H(H(H)))))))))	H(14)N(2)	1	3	1201.81	44069700	4.27085e+07	sp|P87167|BUT2_SCHPO	215	0.00419637
fissionyeast_NGP_DIA_2.mzML	974.47	969.681	4.789	JLSADIPAK	JLSADIPAK	(N(N(H(H(H(H(H(H)))))(H(H(H))(H(H(H(H(H)))))))))	H(14)N(2)	1	3	1201.81	43437100	4.17962e+07	sp|P87167|BUT2_SCHPO	215	0.00419637
fissionyeast_NGP_DIA_3.mzML	981.419	976.088	5.33149	JLSADIPAK	JLSADIPAK	(N(N(H(H(H(H(H(H)))))(H(H(H))(H(H(H(H(H)))))))))	H(14)N(2)	1	3	1201.81	43159200	6.08395e+07	sp|P87167|BUT2_SCHPO	215	0.00419637
fissionyeast_NGP_DIA_4.mzML	956.523	951.176	5.34685	JLSADIPAK	JLSADIPAK	(N(N(H(H(H(H(H(H)))))(H(H(H))(H(H(H(H(H)))))))))	H(14)N(2)	1	3	1201.81	38233200	3.32018e+07	sp|P87167|BUT2_SCHPO	215	0.00419637
fissionyeast_NGP_DIA_1.mzML	958.909	956.535	2.37362	JLSADIPAK	JLSADIPAK	(N(N(H(H(H(H(H(H(H))))))(H(H(H(H(H(H(H(H)))))))))))	H(15)N(2)	1	3	1255.83	42941300	3.42045e+07	sp|P87167|BUT2_SCHPO	215	0.00587335
fissionyeast_NGP_DIA_2.mzML	969.263	966.719	2.54395	JLSADIPAK	JLSADIPAK	(N(N(H(H(H(H(H(H(H))))))(H(H(H(H(H(H(H(H)))))))))))	H(15)N(2)	1	3	1255.83	42426000	3.66191e+07	sp|P87167|BUT2_SCHPO	215	0.00587335
fissionyeast_NGP_DIA_3.mzML	975.908	973.224	2.68375	JLSADIPAK	JLSADIPAK	(N(N(H(H(H(H(H(H(H))))))(H(H(H(H(H(H(H(H)))))))))))	H(15)N(2)	1	3	1255.83	42212300	4.94668e+07	sp|P87167|BUT2_SCHPO	215	0.00587335
fissionyeast_NGP_DIA_4.mzML	950.689	948.344	2.34491	JLSADIPAK	JLSADIPAK	(N(N(H(H(H(H(H(H(H))))))(H(H(H(H(H(H(H(H)))))))))))	H(15)N(2)	1	3	1255.83	40087700	3.23011e+07	sp|P87167|BUT2_SCHPO	215	0.00587335
fissionyeast_NGP_DIA_1.mzML	953.176	948.468	4.708	JLSADIPAK	JLSADIPAK	(N(N(H(H(H(H(H(H(H(H)))))))(H(H(H))(H(H(H(H(H)))))))))	H(16)N(2)	1	3	1309.84	10375400	3.01368e+07	sp|P87167|BUT2_SCHPO	215	0.00268951
fissionyeast_NGP_DIA_2.mzML	963.306	958.494	4.81248	JLSADIPAK	JLSADIPAK	(N(N(H(H(H(H(H(H(H(H)))))))(H(H(H))(H(H(H(H(H)))))))))	H(16)N(2)	1	3	1309.84	9758360	3.3258e+07	sp|P87167|BUT2_SCHPO	215	0.00268951
fissionyeast_NGP_DIA_3.mzML	970.093	965.907	4.186	JLSADIPAK	JLSADIPAK	(N(N(H(H(H(H(H(H(H(H)))))))(H(H(H))(H(H(H(H(H)))))))))	H(16)N(2)	1	3	1309.84	12775900	3.65276e+07	sp|P87167|BUT2_SCHPO	215	0.00268951
fissionyeast_NGP_DIA_4.mzML	945.493	941.081	4.4118	JLSADIPAK	JLSADIPAK	(N(N(H(H(H(H(H(H(H(H)))))))(H(H(H))(H(H(H(H(H)))))))))	H(16)N(2)	1	3	1309.84	8711620	2.74942e+07	sp|P87167|BUT2_SCHPO	215	0.00268951
fissionyeast_NGP_DIA_1.mzML	944.895	941.962	2.93329	JLSADIPAK	JLSADIPAK	(N(N(H(H(H(H(H(H(H(H)))))))(H(H(H(H)))(H(H(H(H(H)))))))))	H(17)N(2)	1	3	1363.86	19632600	1.21131e+07	sp|P87167|BUT2_SCHPO	215	0.00498118
fissionyeast_NGP_DIA_2.mzML	954.478	951.811	2.66721	JLSADIPAK	JLSADIPAK	(N(N(H(H(H(H(H(H(H(H)))))))(H(H(H(H)))(H(H(H(H(H)))))))))	H(17)N(2)	1	3	1363.86	18940900	1.14529e+07	sp|P87167|BUT2_SCHPO	215	0.00498118
fissionyeast_NGP_DIA_3.mzML	962.378	960.318	2.06004	JLSADIPAK	JLSADIPAK	(N(N(H(H(H(H(H(H(H(H)))))))(H(H(H(H)))(H(H(H(H(H)))))))))	H(17)N(2)	1	3	1363.86	17544200	1.36684e+07	sp|P87167|BUT2_SCHPO	215	0.00498118
fissionyeast_NGP_DIA_4.mzML	937.796	935.512	2.28402	JLSADIPAK	JLSADIPAK	(N(N(H(H(H(H(H(H(H(H)))))))(H(H(H(H)))(H(H(H(H(H)))))))))	H(17)N(2)	1	3	1363.86	16635700	9.85022e+06	sp|P87167|BUT2_SCHPO	215	0.00498118
fissionyeast_NGP_DIA_1.mzML	936.58	955.062	-18.4818	JLSADIPAK	JLSADIPAK	(N(N(H(H(H(H(H(H(H(H(H))))))))(H(H(H(H(H))))(H(H(H(H))))))))	H(18)N(2)	1	3	1417.88	7510240	4.64455e+06	sp|P87167|BUT2_SCHPO	215	0.000785902
fissionyeast_NGP_DIA_2.mzML	945.558	965.225	-19.6669	JLSADIPAK	JLSADIPAK	(N(N(H(H(H(H(H(H(H(H(H))))))))(H(H(H(H(H))))(H(H(H(H))))))))	H(18)N(2)	1	3	1417.88	7170600	3.6062e+06	sp|P87167|BUT2_SCHPO	215	0.000785902
fissionyeast_NGP_DIA_3.mzML	955.643	971.833	-16.1902	JLSADIPAK	JLSADIPAK	(N(N(H(H(H(H(H(H(H(H(H))))))))(H(H(H(H(H))))(H(H(H(H))))))))	H(18)N(2)	1	3	1417.88	6712630	4.48646e+06	sp|P87167|BUT2_SCHPO	215	0.000785902
fissionyeast_NGP_DIA_4.mzML	931.321	946.967	-15.6456	JLSADIPAK	JLSADIPAK	(N(N(H(H(H(H(H(H(H(H(H))))))))(H(H(H(H(H))))(H(H(H(H))))))))	H(18)N(2)	1	3	1417.88	6054120	2.99192e+06	sp|P87167|BUT2_SCHPO	215	0.000785902
fissionyeast_NGP_DIA_1.mzML	930.218	880.395	49.8229	JLSADIPAK	JLSADIPAK	(N(N(H(H(H(H(H(H(H(H)))))))(H(H(H(H(H))))(H(H(H(H(H(H))))))))))	H(19)N(2)	1	3	1471.9	4010770	1.9674e+06	sp|P87167|BUT2_SCHPO	215	0.00019048
fissionyeast_NGP_DIA_2.mzML	938.205	885.212	52.9926	JLSADIPAK	JLSADIPAK	(N(N(H(H(H(H(H(H(H(H)))))))(H(H(H(H(H))))(H(H(H(H(H(H))))))))))	H(19)N(2)	1	3	1471.9	4319330	2.01218e+06	sp|P87167|BUT2_SCHPO	215	0.00019048
fissionyeast_NGP_DIA_3.mzML	949.795	902.776	47.019	JLSADIPAK	JLSADIPAK	(N(N(H(H(H(H(H(H(H(H)))))))(H(H(H(H(H))))(H(H(H(H(H(H))))))))))	H(19)N(2)	1	3	1471.9	3807590	2.09384e+06	sp|P87167|BUT2_SCHPO	215	0.00019048
fissionyeast_NGP_DIA_4.mzML	926.211	882.64	43.5713	JLSADIPAK	JLSADIPAK	(N(N(H(H(H(H(H(H(H(H)))))))(H(H(H(H(H))))(H(H(H(H(H(H))))))))))	H(19)N(2)	1	3	1471.9	3445720	1.1237e+06	sp|P87167|BUT2_SCHPO	215	0.00019048
fissionyeast_NGP_DIA_1.mzML	857.563	766.492	91.0714	JLTFAR	JLTFAR	(N(N(H(H(H(H(H))))(H(H)(H(H(H(H))))))))	H(11)N(2)	1	2	1455.57	4558470	8.79402e+06	sp|O60123|KEX1_SCHPO	416	2.42829e-05
fissionyeast_NGP_DIA_2.mzML	857.509	769.232	88.2773	JLTFAR	JLTFAR	(N(N(H(H(H(H(H))))(H(H)(H(H(H(H))))))))	H(11)N(2)	1	2	1455.57	4872300	9.74888e+06	sp|O60123|KEX1_SCHPO	416	2.42829e-05
fissionyeast_NGP_DIA_3.mzML	867.239	768.158	99.0808	JLTFAR	JLTFAR	(N(N(H(H(H(H(H))))(H(H)(H(H(H(H))))))))	H(11)N(2)	1	2	1455.57	4391510	8.31384e+06	sp|O60123|KEX1_SCHPO	416	2.42829e-05
fissionyeast_NGP_DIA_4.mzML	857.974	762.192	95.7818	JLTFAR	JLTFAR	(N(N(H(H(H(H(H))))(H(H)(H(H(H(H))))))))	H(11)N(2)	1	2	1455.57	4238480	9.10394e+06	sp|O60123|KEX1_SCHPO	416	2.42829e-05
fissionyeast_NGP_DIA_1.mzML	846.769	745.486	101.283	JLTFAR	JLTFAR	(N(N(H(H(H(H(H))))(H(H(H(H(H(H(H(H)))))))))))	H(13)N(2)	1	2	1617.63	2362290	6.16009e+06	sp|O60123|KEX1_SCHPO	416	0.000151562
fissionyeast_NGP_DIA_2.mzML	846.04	748.656	97.3843	JLTFAR	JLTFAR	(N(N(H(H(H(H(H))))(H(H(H(H(H(H(H(H)))))))))))	H(13)N(2)	1	2	1617.63	2302630	6.32456e+06	sp|O60123|KEX1_SCHPO	416	0.000151562
fissionyeast_NGP_DIA_3.mzML	855.931	750.216	105.715	JLTFAR	JLTFAR	(N(N(H(H(H(H(H))))(H(H(H(H(H(H(H(H)))))))))))	H(13)N(2)	1	2	1617.63	1703490	4.96684e+06	sp|O60123|KEX1_SCHPO	416	0.000151562
fissionyeast_NGP_DIA_4.mzML	848.098	740.377	107.721	JLTFAR	JLTFAR	(N(N(H(H(H(H(H))))(H(H(H(H(H(H(H(H)))))))))))	H(13)N(2)	1	2	1617.63	1958030	5.48648e+06	sp|O60123|KEX1_SCHPO	416	0.000151562
fissionyeast_NGP_DIA_1.mzML	846.919	846.351	0.567814	JLTFAR	JLTFAR	(N(N(H(H(H(H(H))))(H(H(H(H(H(H(H(H)))))))))))	H(13)N(2)	1	3	1078.75	2797510	1.43623e+06	sp|O60123|KEX1_SCHPO	416	0.000151562
fissionyeast_NGP_DIA_2.mzML	845.932	844.331	1.60057	JLTFAR	JLTFAR	(N(N(H(H(H(H(H))))(H(H(H(H(H(H(H(H)))))))))))	H(13)N(2)	1	3	1078.75	3189500	1.52239e+06	sp|O60123|KEX1_SCHPO	416	0.000151562
fissionyeast_NGP_DIA_3.mzML	856.556	861.255	-4.69866	JLTFAR	JLTFAR	(N(N(H(H(H(H(H))))(H(H(H(H(H(H(H(H)))))))))))	H(13)N(2)	1	3	1078.75	2597530	1.59009e+06	sp|O60123|KEX1_SCHPO	416	0.000151562
fissionyeast_NGP_DIA_4.mzML	848.216	850.501	-2.28502	JLTFAR	JLTFAR	(N(N(H(H(H(H(H))))(H(H(H(H(H(H(H(H)))))))))))	H(13)N(2)	1	3	1078.75	2519860	1.64819e+06	sp|O60123|KEX1_SCHPO	416	0.000151562
fissionyeast_NGP_DIA_1.mzML	1238.47	1244.54	-6.07499	JNTIDSLSIAK	JNTIDSLSIAK	(N(N(H(H(H)(H(H)))(H(H(H(H)))))))	H(9)N(2)	1	2	1520.64	479200	4.34695e+06	sp|O94472|PBN1_SCHPO	36	0.00115464
fissionyeast_NGP_DIA_2.mzML	1247.17	1253.33	-6.1619	JNTIDSLSIAK	JNTIDSLSIAK	(N(N(H(H(H)(H(H)))(H(H(H(H)))))))	H(9)N(2)	1	2	1520.64	545622	4.0725e+06	sp|O94472|PBN1_SCHPO	36	0.00115464
fissionyeast_NGP_DIA_3.mzML	1247.76	1254.38	-6.61569	JNTIDSLSIAK	JNTIDSLSIAK	(N(N(H(H(H)(H(H)))(H(H(H(H)))))))	H(9)N(2)	1	2	1520.64	653515	4.59734e+06	sp|O94472|PBN1_SCHPO	36	0.00115464
fissionyeast_NGP_DIA_4.mzML	1238.44	1245.1	-6.66435	JNTIDSLSIAK	JNTIDSLSIAK	(N(N(H(H(H)(H(H)))(H(H(H(H)))))))	H(9)N(2)	1	2	1520.64	531714	3.0683e+06	sp|O94472|PBN1_SCHPO	36	0.00115464
fissionyeast_NGP_DIA_1.mzML	1238.44	1244.02	-5.58217	JNTIDSLSIAK	JNTIDSLSIAK	(N(N(H(H(H)(H(H)))(H(H)(H(H))))))	H(9)N(2)	1	3	1014.09	1590870	1.80856e+06	sp|O94472|PBN1_SCHPO	36	6.04075e-05
fissionyeast_NGP_DIA_2.mzML	1246.94	1252.73	-5.79344	JNTIDSLSIAK	JNTIDSLSIAK	(N(N(H(H(H)(H(H)))(H(H)(H(H))))))	H(9)N(2)	1	3	1014.09	1687350	1.27356e+06	sp|O94472|PBN1_SCHPO	36	6.04075e-05
fissionyeast_NGP_DIA_3.mzML	1247.6	1253.75	-6.15305	JNTIDSLSIAK	JNTIDSLSIAK	(N(N(H(H(H)(H(H)))(H(H)(H(H))))))	H(9)N(2)	1	3	1014.09	1484970	590994	sp|O94472|PBN1_SCHPO	36	6.04075e-05
fissionyeast_NGP_DIA_4.mzML	1238.27	1244.51	-6.23824	JNTIDSLSIAK	JNTIDSLSIAK	(N(N(H(H(H)(H(H)))(H(H)(H(H))))))	H(9)N(2)	1	3	1014.09	1421170	1.24917e+06	sp|O94472|PBN1_SCHPO	36	6.04075e-05
fissionyeast_NGP_DIA_1.mzML	620.149	553.94	66.2089	JTSYPIK	JTSYPIK	(N(N(H(H(H(H)))(H(H)(H(H)(H(H)))))))	H(10)N(2)	1	2	1425.07	1099680	1.78289e+06	sp|O94694|YG1A_SCHPO	119	0.00146738
fissionyeast_NGP_DIA_2.mzML	616.751	563.273	53.4783	JTSYPIK	JTSYPIK	(N(N(H(H(H(H)))(H(H)(H(H)(H(H)))))))	H(10)N(2)	1	2	1425.07	1023610	1.61782e+06	sp|O94694|YG1A_SCHPO	119	0.00146738
fissionyeast_NGP_DIA_3.mzML	617.201	563.798	53.4025	JTSYPIK	JTSYPIK	(N(N(H(H(H(H)))(H(H)(H(H)(H(H)))))))	H(10)N(2)	1	2	1425.07	1060760	2.07226e+06	sp|O94694|YG1A_SCHPO	119	0.00146738
fissionyeast_NGP_DIA_4.mzML	617.179	550.408	66.7714	JTSYPIK	JTSYPIK	(N(N(H(H(H(H)))(H(H)(H(H)(H(H)))))))	H(10)N(2)	1	2	1425.07	1055400	1.73646e+06	sp|O94694|YG1A_SCHPO	119	0.00146738
fissionyeast_NGP_DIA_2.mzML	616.855	596.401	20.4544	JTSYPIK	JTSYPIK	(N(N(H(H(H(H(H))))(H(H(H))(H(H))))))	H(10)N(2)	1	3	950.38	320094	351199	sp|O94694|YG1A_SCHPO	119	0.000996879
fissionyeast_NGP_DIA_1.mzML	629.244	557.405	71.8386	JTSYPIK	JTSYPIK	(N(N(H(H(H(H)))(H(H)(H)(H)))))	H(8)N(2)	1	2	1263.01	6647020	1.55111e+07	sp|O94694|YG1A_SCHPO	119	1.85039e-05
fissionyeast_NGP_DIA_2.mzML	624.598	567.665	56.9334	JTSYPIK	JTSYPIK	(N(N(H(H(H(H)))(H(H)(H)(H)))))	H(8)N(2)	1	2	1263.01	7085380	1.73362e+07	sp|O94694|YG1A_SCHPO	119	1.85039e-05
fissionyeast_NGP_DIA_3.mzML	623.296	568.556	54.7396	JTSYPIK	JTSYPIK	(N(N(H(H(H(H)))(H(H)(H)(H)))))	H(8)N(2)	1	2	1263.01	6440980	1.76853e+07	sp|O94694|YG1A_SCHPO	119	1.85039e-05
fissionyeast_NGP_DIA_4.mzML	626.508	553.378	73.1303	JTSYPIK	JTSYPIK	(N(N(H(H(H(H)))(H(H)(H)(H)))))	H(8)N(2)	1	2	1263.01	8126650	1.57035e+07	sp|O94694|YG1A_SCHPO	119	1.85039e-05
fissionyeast_NGP_DIA_2.mzML	624.019	592.144	31.8748	JTSYPIK	JTSYPIK	(N(N(H(H(H(H)))(H(H(H(H)))))))	H(8)N(2)	1	3	842.345	568928	468557	sp|O94694|YG1A_SCHPO	119	0.000675611
fissionyeast_NGP_DIA_4.mzML	626.812	580.592	46.2199	JTSYPIK	JTSYPIK	(N(N(H(H(H(H)))(H(H(H(H)))))))	H(8)N(2)	1	3	842.345	357560	250268	sp|O94694|YG1A_SCHPO	119	0.000675611
fissionyeast_NGP_DIA_1.mzML	625.43	558.827	66.6029	JTSYPIK	JTSYPIK	(N(N(H(H(H(H)))(H(H)(H(H)(H))))))	H(9)N(2)	1	2	1344.04	7581810	1.99913e+07	sp|O94694|YG1A_SCHPO	119	0.000544302
fissionyeast_NGP_DIA_2.mzML	621.072	569.403	51.6688	JTSYPIK	JTSYPIK	(N(N(H(H(H(H)))(H(H)(H(H)(H))))))	H(9)N(2)	1	2	1344.04	8349220	1.88904e+07	sp|O94694|YG1A_SCHPO	119	0.000544302
fissionyeast_NGP_DIA_3.mzML	620.557	570.436	50.1209	JTSYPIK	JTSYPIK	(N(N(H(H(H(H)))(H(H)(H(H)(H))))))	H(9)N(2)	1	2	1344.04	7222470	1.97424e+07	sp|O94694|YG1A_SCHPO	119	0.000544302
fissionyeast_NGP_DIA_4.mzML	622.793	554.611	68.1815	JTSYPIK	JTSYPIK	(N(N(H(H(H(H)))(H(H)(H(H)(H))))))	H(9)N(2)	1	2	1344.04	8914950	1.85868e+07	sp|O94694|YG1A_SCHPO	119	0.000544302
fissionyeast_NGP_DIA_1.mzML	625.051	580.263	44.7884	JTSYPIK	JTSYPIK	(N(N(H(H(H(H(H))))(H(H(H(H)))))))	H(9)N(2)	1	3	896.362	1413950	784421	sp|O94694|YG1A_SCHPO	119	7.26989e-06
fissionyeast_NGP_DIA_2.mzML	620.911	588.174	32.737	JTSYPIK	JTSYPIK	(N(N(H(H(H(H(H))))(H(H(H(H)))))))	H(9)N(2)	1	3	896.362	2173240	1.25988e+06	sp|O94694|YG1A_SCHPO	119	7.26989e-06
fissionyeast_NGP_DIA_3.mzML	620.143	589.484	30.6588	JTSYPIK	JTSYPIK	(N(N(H(H(H(H(H))))(H(H(H(H)))))))	H(9)N(2)	1	3	896.362	880198	383444	sp|O94694|YG1A_SCHPO	119	7.26989e-06
fissionyeast_NGP_DIA_4.mzML	622.484	574.942	47.5416	JTSYPIK	JTSYPIK	(N(N(H(H(H(H(H))))(H(H(H(H)))))))	H(9)N(2)	1	3	896.362	1700670	859826	sp|O94694|YG1A_SCHPO	119	7.26989e-06
fissionyeast_NGP_DIA_1.mzML	288.347	381.551	-93.2036	JTTAGJHTVTR	JTTAGJHTVTR	(N(N(H(H(H)(H(H)))(H(H(H(H)))))))	H(9)N(2)	1	3	1012.74	799938	3.06725e+06	sp|P78854|PLB1_SCHPO	494	0.00152266
fissionyeast_NGP_DIA_2.mzML	287.066	384.37	-97.3041	JTTAGJHTVTR	JTTAGJHTVTR	(N(N(H(H(H)(H(H)))(H(H(H(H)))))))	H(9)N(2)	1	3	1012.74	906841	2.95856e+06	sp|P78854|PLB1_SCHPO	494	0.00152266
fissionyeast_NGP_DIA_3.mzML	284.468	385.224	-100.756	JTTAGJHTVTR	JTTAGJHTVTR	(N(N(H(H(H)(H(H)))(H(H(H(H)))))))	H(9)N(2)	1	3	1012.74	828518	2.00667e+06	sp|P78854|PLB1_SCHPO	494	0.00152266
fissionyeast_NGP_DIA_4.mzML	274.119	381.091	-106.972	JTTAGJHTVTR	JTTAGJHTVTR	(N(N(H(H(H)(H(H)))(H(H(H(H)))))))	H(9)N(2)	1	3	1012.74	423342	1.98454e+06	sp|P78854|PLB1_SCHPO	494	0.00152266
fissionyeast_NGP_DIA_1.mzML	1533.93	1489.38	44.5466	JVSGAFNVNNMIR	JVSGAFNVNNMIR	(N(N(H(H(H(H(H))))(H(H)(H(H(H(H))))))))	H(11)N(2)	1	3	1208.82	2972940	1.93306e+06	sp|O13960|ECM33_SCHPO	92	5.48715e-06
fissionyeast_NGP_DIA_2.mzML	1567.05	1526.37	40.6794	JVSGAFNVNNMIR	JVSGAFNVNNMIR	(N(N(H(H(H(H(H))))(H(H)(H(H(H(H))))))))	H(11)N(2)	1	3	1208.82	2406410	1.70845e+06	sp|O13960|ECM33_SCHPO	92	5.48715e-06
fissionyeast_NGP_DIA_3.mzML	1571.1	1532.88	38.2187	JVSGAFNVNNMIR	JVSGAFNVNNMIR	(N(N(H(H(H(H(H))))(H(H)(H(H(H(H))))))))	H(11)N(2)	1	3	1208.82	2184350	2.9842e+06	sp|O13960|ECM33_SCHPO	92	5.48715e-06
fissionyeast_NGP_DIA_4.mzML	1545.14	1502.7	42.4445	JVSGAFNVNNMIR	JVSGAFNVNNMIR	(N(N(H(H(H(H(H))))(H(H)(H(H(H(H))))))))	H(11)N(2)	1	3	1208.82	2546040	1.23596e+06	sp|O13960|ECM33_SCHPO	92	5.48715e-06
fissionyeast_NGP_DIA_1.mzML	1525.8	1454.69	71.1052	JVSGAFNVNNMIR	JVSGAFNVNNMIR	(N(N(H(H(H(H(H(H)))))(H(H(H))(H(H(H)))))))	H(12)N(2)	1	3	1262.84	528690	2.8709e+06	sp|O13960|ECM33_SCHPO	92	1.1906e-05
fissionyeast_NGP_DIA_2.mzML	1560.03	1487.35	72.6812	JVSGAFNVNNMIR	JVSGAFNVNNMIR	(N(N(H(H(H(H(H(H)))))(H(H(H))(H(H(H)))))))	H(12)N(2)	1	3	1262.84	289343	2.56067e+06	sp|O13960|ECM33_SCHPO	92	1.1906e-05
fissionyeast_NGP_DIA_3.mzML	1564.87	1493.6	71.2713	JVSGAFNVNNMIR	JVSGAFNVNNMIR	(N(N(H(H(H(H(H(H)))))(H(H(H))(H(H(H)))))))	H(12)N(2)	1	3	1262.84	306924	2.32458e+06	sp|O13960|ECM33_SCHPO	92	1.1906e-05
fissionyeast_NGP_DIA_4.mzML	1539.08	1465.43	73.6512	JVSGAFNVNNMIR	JVSGAFNVNNMIR	(N(N(H(H(H(H(H(H)))))(H(H(H))(H(H(H)))))))	H(12)N(2)	1	3	1262.84	284913	2.311e+06	sp|O13960|ECM33_SCHPO	92	1.1906e-05
fissionyeast_NGP_DIA_1.mzML	1521.28	1505.97	15.3091	JVSGAFNVNNMIR	JVSGAFNVNNMIR	(N(N(H(H(H(H(H))))(H(H(H(H(H(H(H(H)))))))))))	H(13)N(2)	1	3	1316.86	37662500	4.304e+07	sp|O13960|ECM33_SCHPO	92	0.000564315
fissionyeast_NGP_DIA_2.mzML	1552.88	1545.87	7.00653	JVSGAFNVNNMIR	JVSGAFNVNNMIR	(N(N(H(H(H(H(H))))(H(H(H(H(H(H(H(H)))))))))))	H(13)N(2)	1	3	1316.86	29541900	3.67965e+07	sp|O13960|ECM33_SCHPO	92	0.000564315
fissionyeast_NGP_DIA_3.mzML	1559.69	1551.78	7.91238	JVSGAFNVNNMIR	JVSGAFNVNNMIR	(N(N(H(H(H(H(H))))(H(H(H(H(H(H(H(H)))))))))))	H(13)N(2)	1	3	1316.86	24873900	4.84757e+07	sp|O13960|ECM33_SCHPO	92	0.000564315
fissionyeast_NGP_DIA_4.mzML	1533.4	1521.27	12.1279	JVSGAFNVNNMIR	JVSGAFNVNNMIR	(N(N(H(H(H(H(H))))(H(H(H(H(H(H(H(H)))))))))))	H(13)N(2)	1	3	1316.86	26365400	3.1606e+07	sp|O13960|ECM33_SCHPO	92	0.000564315
fissionyeast_NGP_DIA_1.mzML	1513.43	1412.4	101.028	JVSGAFNVNNMIR	JVSGAFNVNNMIR	(N(N(H(H(H(H(H))))(H(H(H))(H(H(H(H(H(H))))))))))	H(14)N(2)	1	3	1370.88	8289670	1.38909e+07	sp|O13960|ECM33_SCHPO	92	3.39626e-05
fissionyeast_NGP_DIA_2.mzML	1541.95	1440.46	101.488	JVSGAFNVNNMIR	JVSGAFNVNNMIR	(N(N(H(H(H(H(H))))(H(H(H))(H(H(H(H(H(H))))))))))	H(14)N(2)	1	3	1370.88	10409500	1.43303e+07	sp|O13960|ECM33_SCHPO	92	3.39626e-05
fissionyeast_NGP_DIA_3.mzML	1550.11	1445.74	104.367	JVSGAFNVNNMIR	JVSGAFNVNNMIR	(N(N(H(H(H(H(H))))(H(H(H))(H(H(H(H(H(H))))))))))	H(14)N(2)	1	3	1370.88	8355480	1.68013e+07	sp|O13960|ECM33_SCHPO	92	3.39626e-05
fissionyeast_NGP_DIA_4.mzML	1524.52	1420.7	103.815	JVSGAFNVNNMIR	JVSGAFNVNNMIR	(N(N(H(H(H(H(H))))(H(H(H))(H(H(H(H(H(H))))))))))	H(14)N(2)	1	3	1370.88	7468880	1.05295e+07	sp|O13960|ECM33_SCHPO	92	3.39626e-05
fissionyeast_NGP_DIA_1.mzML	1509.87	1257.98	251.885	JVSGAFNVNNMIR	JVSGAFNVNNMIR	(N(N(H(H(H(H(H))))(H(H(H(H)))(H(H(H(H(H(H))))))))))	H(15)N(2)	1	3	1424.89	1686180	2.03806e+06	sp|O13960|ECM33_SCHPO	92	1.53956e-05
fissionyeast_NGP_DIA_2.mzML	1533.33	1268.02	265.305	JVSGAFNVNNMIR	JVSGAFNVNNMIR	(N(N(H(H(H(H(H))))(H(H(H(H)))(H(H(H(H(H(H))))))))))	H(15)N(2)	1	3	1424.89	1908950	1.77623e+06	sp|O13960|ECM33_SCHPO	92	1.53956e-05
fissionyeast_NGP_DIA_3.mzML	1542.58	1268.7	273.878	JVSGAFNVNNMIR	JVSGAFNVNNMIR	(N(N(H(H(H(H(H))))(H(H(H(H)))(H(H(H(H(H(H))))))))))	H(15)N(2)	1	3	1424.89	1988410	2.2145e+06	sp|O13960|ECM33_SCHPO	92	1.53956e-05
fissionyeast_NGP_DIA_4.mzML	1519.43	1258.78	260.647	JVSGAFNVNNMIR	JVSGAFNVNNMIR	(N(N(H(H(H(H(H))))(H(H(H(H)))(H(H(H(H(H(H))))))))))	H(15)N(2)	1	3	1424.89	1880220	2.05913e+06	sp|O13960|ECM33_SCHPO	92	1.53956e-05
fissionyeast_NGP_DIA_1.mzML	1203.36	1241.43	-38.075	JVSGAFNVNNMIR	JVSGAFNVNNM[147]IR	(N(N(H(H(H(H(H(H)))))(H(H)(H(H(H(H(H)))))))))	H(13)N(2)	1	3	1322.19	15481700	1.90078e+07	sp|O13960|ECM33_SCHPO	92	0.000237751
fissionyeast_NGP_DIA_2.mzML	1215.7	1249.61	-33.9068	JVSGAFNVNNMIR	JVSGAFNVNNM[147]IR	(N(N(H(H(H(H(H(H)))))(H(H)(H(H(H(H(H)))))))))	H(13)N(2)	1	3	1322.19	11549500	1.60476e+07	sp|O13960|ECM33_SCHPO	92	0.000237751
fissionyeast_NGP_DIA_3.mzML	1212.8	1250.54	-37.7364	JVSGAFNVNNMIR	JVSGAFNVNNM[147]IR	(N(N(H(H(H(H(H(H)))))(H(H)(H(H(H(H(H)))))))))	H(13)N(2)	1	3	1322.19	13190600	1.24589e+07	sp|O13960|ECM33_SCHPO	92	0.000237751
fissionyeast_NGP_DIA_4.mzML	1204.43	1241.45	-37.0179	JVSGAFNVNNMIR	JVSGAFNVNNM[147]IR	(N(N(H(H(H(H(H(H)))))(H(H)(H(H(H(H(H)))))))))	H(13)N(2)	1	3	1322.19	12146500	1.43543e+07	sp|O13960|ECM33_SCHPO	92	0.000237751
fissionyeast_NGP_DIA_1.mzML	1193.74	1240.08	-46.3361	JVSGAFNVNNMIR	JVSGAFNVNNM[147]IR	(N(N(H(H(H(H(H))))(H(H(H(H)))(H(H(H(H(H)))))))))	H(14)N(2)	1	3	1376.21	4275620	4.53696e+06	sp|O13960|ECM33_SCHPO	92	0.000312653
fissionyeast_NGP_DIA_2.mzML	1208.85	1247.92	-39.0685	JVSGAFNVNNMIR	JVSGAFNVNNM[147]IR	(N(N(H(H(H(H(H))))(H(H(H(H)))(H(H(H(H(H)))))))))	H(14)N(2)	1	3	1376.21	3315440	4.14171e+06	sp|O13960|ECM33_SCHPO	92	0.000312653
fissionyeast_NGP_DIA_3.mzML	1205.06	1248.81	-43.7519	JVSGAFNVNNMIR	JVSGAFNVNNM[147]IR	(N(N(H(H(H(H(H))))(H(H(H(H)))(H(H(H(H(H)))))))))	H(14)N(2)	1	3	1376.21	3801690	2.56351e+06	sp|O13960|ECM33_SCHPO	92	0.000312653
fissionyeast_NGP_DIA_4.mzML	1197.53	1239.81	-42.2756	JVSGAFNVNNMIR	JVSGAFNVNNM[147]IR	(N(N(H(H(H(H(H))))(H(H(H(H)))(H(H(H(H(H)))))))))	H(14)N(2)	1	3	1376.21	2860330	3.71069e+06	sp|O13960|ECM33_SCHPO	92	0.000312653
fissionyeast_NGP_DIA_1.mzML	752.518	741.59	10.9284	JVSKEPPSVIR	JVSKEPPSVIR	(N(N(H(H(H)(H(H)))(H(H)(H(H))))))	H(9)N(2)	1	3	1030.78	749828	1.97495e+06	sp|Q9P7D0|YOFJ_SCHPO	133	0.000354577
fissionyeast_NGP_DIA_2.mzML	754.791	744.141	10.6502	JVSKEPPSVIR	JVSKEPPSVIR	(N(N(H(H(H)(H(H)))(H(H)(H(H))))))	H(9)N(2)	1	3	1030.78	767099	1.69122e+06	sp|Q9P7D0|YOFJ_SCHPO	133	0.000354577
fissionyeast_NGP_DIA_3.mzML	755.528	746.299	9.22948	JVSKEPPSVIR	JVSKEPPSVIR	(N(N(H(H(H)(H(H)))(H(H)(H(H))))))	H(9)N(2)	1	3	1030.78	726364	2.12328e+06	sp|Q9P7D0|YOFJ_SCHPO	133	0.000354577
fissionyeast_NGP_DIA_4.mzML	748.839	736.982	11.8568	JVSKEPPSVIR	JVSKEPPSVIR	(N(N(H(H(H)(H(H)))(H(H)(H(H))))))	H(9)N(2)	1	3	1030.78	778714	1.80113e+06	sp|Q9P7D0|YOFJ_SCHPO	133	0.000354577
fissionyeast_NGP_DIA_1.mzML	774.782	733.328	41.4537	JVTDDDFK	JVTDDDFK	(N(N(H(H(H(H)))(H(H(H(H)))))))	H(8)N(2)	1	2	1328.51	1134820	4.31768e+06	sp|O94680|PDAT_SCHPO	438	4.61596e-05
fissionyeast_NGP_DIA_2.mzML	776.27	737.222	39.0481	JVTDDDFK	JVTDDDFK	(N(N(H(H(H(H)))(H(H(H(H)))))))	H(8)N(2)	1	2	1328.51	1027630	4.25504e+06	sp|O94680|PDAT_SCHPO	438	4.61596e-05
fissionyeast_NGP_DIA_3.mzML	778.739	739.982	38.757	JVTDDDFK	JVTDDDFK	(N(N(H(H(H(H)))(H(H(H(H)))))))	H(8)N(2)	1	2	1328.51	1638950	5.02629e+06	sp|O94680|PDAT_SCHPO	438	4.61596e-05
fissionyeast_NGP_DIA_4.mzML	772.578	730.157	42.4209	JVTDDDFK	JVTDDDFK	(N(N(H(H(H(H)))(H(H(H(H)))))))	H(8)N(2)	1	2	1328.51	1304150	4.70419e+06	sp|O94680|PDAT_SCHPO	438	4.61596e-05
fissionyeast_NGP_DIA_1.mzML	1318.28	1309.82	8.45903	JVTIPTNGIPQR	JVTIPTNGIPQR	(N(N(H(H(H)(H(H)))(H(H)(H(H))))))	H(9)N(2)	1	3	1058.79	6158220	6.34662e+06	sp|Q9C0Y4|AGLU_SCHPO	37	7.73801e-05
fissionyeast_NGP_DIA_2.mzML	1327.1	1319.04	8.06061	JVTIPTNGIPQR	JVTIPTNGIPQR	(N(N(H(H(H)(H(H)))(H(H)(H(H))))))	H(9)N(2)	1	3	1058.79	4719530	5.38949e+06	sp|Q9C0Y4|AGLU_SCHPO	37	7.73801e-05
fissionyeast_NGP_DIA_3.mzML	1326.78	1320.03	6.75128	JVTIPTNGIPQR	JVTIPTNGIPQR	(N(N(H(H(H)(H(H)))(H(H)(H(H))))))	H(9)N(2)	1	3	1058.79	5541280	3.33763e+06	sp|Q9C0Y4|AGLU_SCHPO	37	7.73801e-05
fissionyeast_NGP_DIA_4.mzML	1319.12	1309.56	9.55686	JVTIPTNGIPQR	JVTIPTNGIPQR	(N(N(H(H(H)(H(H)))(H(H)(H(H))))))	H(9)N(2)	1	3	1058.79	4366010	4.2928e+06	sp|Q9C0Y4|AGLU_SCHPO	37	7.73801e-05
fissionyeast_NGP_DIA_1.mzML	635.148	642.56	-7.41233	JVTNPDFDRK	JVTNPDFDRK	(N(N(H(H(H(H(H))))(H(H(H(H(H(H(H(H)))))))))))	H(13)N(2)	1	3	1240.15	253654	907148	sp|O60172|PPA3_SCHPO	324	0.00149417
fissionyeast_NGP_DIA_4.mzML	622.138	647.145	-25.0072	JVTNPDFDRK	JVTNPDFDRK	(N(N(H(H(H(H(H))))(H(H(H(H(H(H(H(H)))))))))))	H(13)N(2)	1	3	1240.15	144191	1.03876e+06	sp|O60172|PPA3_SCHPO	324	0.00149417
fissionyeast_NGP_DIA_3.mzML	616.872	727.234	-110.362	JVTNPDFDRK	JVTNPDFDRK	(N(N(H(H(H(H(H(H)))))(H(H(H))(H(H(H(H(H)))))))))	H(14)N(2)	1	3	1294.17	119266	627692	sp|O60172|PPA3_SCHPO	324	0.00691869
fissionyeast_NGP_DIA_2.mzML	613.978	677.443	-63.4654	JVTNPDFDRK	JVTNPDFDRK	(N(N(H(H(H(H(H(H(H(H)))))))(H(H(H))(H(H(H(H(H)))))))))	H(16)N(2)	1	3	1402.2	169747	925144	sp|O60172|PPA3_SCHPO	324	0.00107202
fissionyeast_NGP_DIA_3.mzML	612.194	679.372	-67.1776	JVTNPDFDRK	JVTNPDFDRK	(N(N(H(H(H(H(H(H(H(H)))))))(H(H(H))(H(H(H(H(H)))))))))	H(16)N(2)	1	3	1402.2	180905	874224	sp|O60172|PPA3_SCHPO	324	0.00107202
fissionyeast_NGP_DIA_4.mzML	611.258	671.353	-60.0946	JVTNPDFDRK	JVTNPDFDRK	(N(N(H(H(H(H(H(H(H(H)))))))(H(H(H))(H(H(H(H(H)))))))))	H(16)N(2)	1	3	1402.2	258222	1.06007e+06	sp|O60172|PPA3_SCHPO	324	0.00107202
fissionyeast_NGP_DIA_1.mzML	674.567	656.446	18.1211	JVTNPDFDRK	JVTNPDFDRK	(N(N(H(H(H(H)))(H(H(H(H(H))))))))	H(9)N(2)	1	3	1024.08	437721	993721	sp|O60172|PPA3_SCHPO	324	0.00134138
fissionyeast_NGP_DIA_2.mzML	680.131	665.281	14.8495	JVTNPDFDRK	JVTNPDFDRK	(N(N(H(H(H(H)))(H(H(H(H(H))))))))	H(9)N(2)	1	3	1024.08	482146	1.43239e+06	sp|O60172|PPA3_SCHPO	324	0.00134138
fissionyeast_NGP_DIA_3.mzML	684.979	666.479	18.4998	JVTNPDFDRK	JVTNPDFDRK	(N(N(H(H(H(H)))(H(H(H(H(H))))))))	H(9)N(2)	1	3	1024.08	352051	1.24837e+06	sp|O60172|PPA3_SCHPO	324	0.00134138
fissionyeast_NGP_DIA_4.mzML	674.701	662.223	12.4783	JVTNPDFDRK	JVTNPDFDRK	(N(N(H(H(H(H)))(H(H(H(H(H))))))))	H(9)N(2)	1	3	1024.08	341057	878573	sp|O60172|PPA3_SCHPO	324	0.00134138
fissionyeast_NGP_DIA_1.mzML	747.439	826.403	-78.9641	JYSEDASTSLHGQTAGR	JYSEDASTSLHGQTAGR	(N(N(H(H(H(H(H))))(H(H(H(H(H(H)))))))))	H(11)N(2)	1	3	1328.19	475685	2.372e+06	sp|Q9USK8|AGS1_SCHPO	785	6.16889e-06
fissionyeast_NGP_DIA_2.mzML	751.263	823.824	-72.5609	JYSEDASTSLHGQTAGR	JYSEDASTSLHGQTAGR	(N(N(H(H(H(H(H))))(H(H(H(H(H(H)))))))))	H(11)N(2)	1	3	1328.19	637679	2.36757e+06	sp|Q9USK8|AGS1_SCHPO	785	6.16889e-06
fissionyeast_NGP_DIA_3.mzML	752.335	838.076	-85.7409	JYSEDASTSLHGQTAGR	JYSEDASTSLHGQTAGR	(N(N(H(H(H(H(H))))(H(H(H(H(H(H)))))))))	H(11)N(2)	1	3	1328.19	544669	2.30525e+06	sp|Q9USK8|AGS1_SCHPO	785	6.16889e-06
fissionyeast_NGP_DIA_4.mzML	744.102	829.132	-85.0304	JYSEDASTSLHGQTAGR	JYSEDASTSLHGQTAGR	(N(N(H(H(H(H(H))))(H(H(H(H(H(H)))))))))	H(11)N(2)	1	3	1328.19	628550	2.00323e+06	sp|Q9USK8|AGS1_SCHPO	785	6.16889e-06
fissionyeast_NGP_DIA_1.mzML	745.221	824.717	-79.4965	JYSEDASTSLHGQTAGR	JYSEDASTSLHGQTAGR	(N(N(H(H(H(H(H(H)))))(H(H(H))(H(H(H)))))))	H(12)N(2)	1	3	1382.21	1031650	4.34629e+06	sp|Q9USK8|AGS1_SCHPO	785	7.17733e-06
fissionyeast_NGP_DIA_2.mzML	748.677	822.115	-73.4379	JYSEDASTSLHGQTAGR	JYSEDASTSLHGQTAGR	(N(N(H(H(H(H(H(H)))))(H(H(H))(H(H(H)))))))	H(12)N(2)	1	3	1382.21	1149770	3.90214e+06	sp|Q9USK8|AGS1_SCHPO	785	7.17733e-06
fissionyeast_NGP_DIA_3.mzML	750.028	836.517	-86.4886	JYSEDASTSLHGQTAGR	JYSEDASTSLHGQTAGR	(N(N(H(H(H(H(H(H)))))(H(H(H))(H(H(H)))))))	H(12)N(2)	1	3	1382.21	1021420	4.02451e+06	sp|Q9USK8|AGS1_SCHPO	785	7.17733e-06
fissionyeast_NGP_DIA_4.mzML	741.252	827.271	-86.0194	JYSEDASTSLHGQTAGR	JYSEDASTSLHGQTAGR	(N(N(H(H(H(H(H(H)))))(H(H(H))(H(H(H)))))))	H(12)N(2)	1	3	1382.21	1112160	3.38639e+06	sp|Q9USK8|AGS1_SCHPO	785	7.17733e-06
fissionyeast_NGP_DIA_1.mzML	742.938	822.32	-79.3824	JYSEDASTSLHGQTAGR	JYSEDASTSLHGQTAGR	(N(N(H(H(H(H(H))))(H(H(H(H(H(H(H(H)))))))))))	H(13)N(2)	1	3	1436.22	1233050	4.85139e+06	sp|Q9USK8|AGS1_SCHPO	785	9.12297e-06
fissionyeast_NGP_DIA_2.mzML	744.888	819.632	-74.7437	JYSEDASTSLHGQTAGR	JYSEDASTSLHGQTAGR	(N(N(H(H(H(H(H))))(H(H(H(H(H(H(H(H)))))))))))	H(13)N(2)	1	3	1436.22	1294190	5.28385e+06	sp|Q9USK8|AGS1_SCHPO	785	9.12297e-06
fissionyeast_NGP_DIA_3.mzML	747.171	834.445	-87.2739	JYSEDASTSLHGQTAGR	JYSEDASTSLHGQTAGR	(N(N(H(H(H(H(H))))(H(H(H(H(H(H(H(H)))))))))))	H(13)N(2)	1	3	1436.22	1242360	5.111e+06	sp|Q9USK8|AGS1_SCHPO	785	9.12297e-06
fissionyeast_NGP_DIA_4.mzML	737.487	824.622	-87.1352	JYSEDASTSLHGQTAGR	JYSEDASTSLHGQTAGR	(N(N(H(H(H(H(H))))(H(H(H(H(H(H(H(H)))))))))))	H(13)N(2)	1	3	1436.22	1175200	4.52939e+06	sp|Q9USK8|AGS1_SCHPO	785	9.12297e-06
fissionyeast_NGP_DIA_1.mzML	740.032	820.944	-80.9118	JYSEDASTSLHGQTAGR	JYSEDASTSLHGQTAGR	(N(N(H(H(H(H(H(H)))))(H(H(H))(H(H(H(H(H)))))))))	H(14)N(2)	1	3	1490.24	909095	4.48264e+06	sp|Q9USK8|AGS1_SCHPO	785	2.1567e-05
fissionyeast_NGP_DIA_2.mzML	740.957	818.188	-77.2311	JYSEDASTSLHGQTAGR	JYSEDASTSLHGQTAGR	(N(N(H(H(H(H(H(H)))))(H(H(H))(H(H(H(H(H)))))))))	H(14)N(2)	1	3	1490.24	996583	4.96889e+06	sp|Q9USK8|AGS1_SCHPO	785	2.1567e-05
fissionyeast_NGP_DIA_3.mzML	744.256	833.307	-89.0507	JYSEDASTSLHGQTAGR	JYSEDASTSLHGQTAGR	(N(N(H(H(H(H(H(H)))))(H(H(H))(H(H(H(H(H)))))))))	H(14)N(2)	1	3	1490.24	1017780	4.76679e+06	sp|Q9USK8|AGS1_SCHPO	785	2.1567e-05
fissionyeast_NGP_DIA_4.mzML	732.758	823.1	-90.342	JYSEDASTSLHGQTAGR	JYSEDASTSLHGQTAGR	(N(N(H(H(H(H(H(H)))))(H(H(H))(H(H(H(H(H)))))))))	H(14)N(2)	1	3	1490.24	635276	4.48078e+06	sp|Q9USK8|AGS1_SCHPO	785	2.1567e-05
fissionyeast_NGP_DIA_1.mzML	737.474	820.917	-83.4431	JYSEDASTSLHGQTAGR	JYSEDASTSLHGQTAGR	(N(N(H(H(H(H(H(H)))))(H(H(H(H(H(H(H(H(H))))))))))))	H(15)N(2)	1	3	1544.26	718490	3.12222e+06	sp|Q9USK8|AGS1_SCHPO	785	2.64746e-05
fissionyeast_NGP_DIA_2.mzML	737.298	818.159	-80.8614	JYSEDASTSLHGQTAGR	JYSEDASTSLHGQTAGR	(N(N(H(H(H(H(H(H)))))(H(H(H(H(H(H(H(H(H))))))))))))	H(15)N(2)	1	3	1544.26	698564	3.2902e+06	sp|Q9USK8|AGS1_SCHPO	785	2.64746e-05
fissionyeast_NGP_DIA_3.mzML	740.805	833.285	-92.4797	JYSEDASTSLHGQTAGR	JYSEDASTSLHGQTAGR	(N(N(H(H(H(H(H(H)))))(H(H(H(H(H(H(H(H(H))))))))))))	H(15)N(2)	1	3	1544.26	822727	3.35235e+06	sp|Q9USK8|AGS1_SCHPO	785	2.64746e-05
fissionyeast_NGP_DIA_4.mzML	729.622	823.07	-93.4477	JYSEDASTSLHGQTAGR	JYSEDASTSLHGQTAGR	(N(N(H(H(H(H(H(H)))))(H(H(H(H(H(H(H(H(H))))))))))))	H(15)N(2)	1	3	1544.26	775763	3.23671e+06	sp|Q9USK8|AGS1_SCHPO	785	2.64746e-05
fissionyeast_NGP_DIA_2.mzML	759.845	825.29	-65.4452	JYSEDASTSLHGQTAGR	JYSEDASTSLHGQTAGR	(N(N(H(H(H(H)))(H(H(H(H)))))))	H(8)N(2)	1	3	1166.13	204524	766989	sp|Q9USK8|AGS1_SCHPO	785	0.00487578
fissionyeast_NGP_DIA_3.mzML	761.497	839.526	-78.0294	JYSEDASTSLHGQTAGR	JYSEDASTSLHGQTAGR	(N(N(H(H(H(H)))(H(H(H(H)))))))	H(8)N(2)	1	3	1166.13	236140	870519	sp|Q9USK8|AGS1_SCHPO	785	0.00487578
fissionyeast_NGP_DIA_4.mzML	755.661	830.761	-75.1001	JYSEDASTSLHGQTAGR	JYSEDASTSLHGQTAGR	(N(N(H(H(H(H)))(H(H(H(H)))))))	H(8)N(2)	1	3	1166.13	315924	837143	sp|Q9USK8|AGS1_SCHPO	785	0.00487578
fissionyeast_NGP_DIA_1.mzML	753.29	833.692	-80.4022	JYSEDASTSLHGQTAGR	JYSEDASTSLHGQTAGR	(N(N(H(H(H(H)))(H(H)(H(H(H)))))))	H(9)N(2)	1	3	1220.15	332471	1.47865e+06	sp|Q9USK8|AGS1_SCHPO	785	0.00246375
fissionyeast_NGP_DIA_3.mzML	757.686	845.913	-88.2272	JYSEDASTSLHGQTAGR	JYSEDASTSLHGQTAGR	(N(N(H(H(H(H)))(H(H)(H(H(H)))))))	H(9)N(2)	1	3	1220.15	268763	1.51214e+06	sp|Q9USK8|AGS1_SCHPO	785	0.00246375
fissionyeast_NGP_DIA_4.mzML	752.143	837.158	-85.0151	JYSEDASTSLHGQTAGR	JYSEDASTSLHGQTAGR	(N(N(H(H(H(H)))(H(H)(H(H(H)))))))	H(9)N(2)	1	3	1220.15	299169	1.40708e+06	sp|Q9USK8|AGS1_SCHPO	785	0.00246375
fissionyeast_NGP_DIA_1.mzML	887.603	871.567	16.0357	JYSHGLAWTEK	JYSHGLAWTEK	(N(N(H(H(H(H)))(H(H)(H)(H)))))	H(8)N(2)	1	3	1003.41	510849	1.16511e+06	sp|O94680|PDAT_SCHPO	451	0.00283963
fissionyeast_NGP_DIA_3.mzML	907.887	892.519	15.368	JYSHGLAWTEK	JYSHGLAWTEK	(N(N(H(H(H(H)))(H(H)(H)(H)))))	H(8)N(2)	1	3	1003.41	376814	1.19893e+06	sp|O94680|PDAT_SCHPO	451	0.00283963
fissionyeast_NGP_DIA_4.mzML	887.469	874.688	12.7814	JYSHGLAWTEK	JYSHGLAWTEK	(N(N(H(H(H(H)))(H(H)(H)(H)))))	H(8)N(2)	1	3	1003.41	413550	1.1284e+06	sp|O94680|PDAT_SCHPO	451	0.00283963
fissionyeast_NGP_DIA_1.mzML	882.495	874.999	7.49559	JYSHGLAWTEK	JYSHGLAWTEK	(N(N(H(H(H)(H(H)))(H(H)(H(H))))))	H(9)N(2)	1	3	1057.42	1823880	4.8476e+06	sp|O94680|PDAT_SCHPO	451	3.53471e-06
fissionyeast_NGP_DIA_2.mzML	884.527	878.712	5.8147	JYSHGLAWTEK	JYSHGLAWTEK	(N(N(H(H(H)(H(H)))(H(H)(H(H))))))	H(9)N(2)	1	3	1057.42	2071510	4.86561e+06	sp|O94680|PDAT_SCHPO	451	3.53471e-06
fissionyeast_NGP_DIA_3.mzML	901.604	896.57	5.03414	JYSHGLAWTEK	JYSHGLAWTEK	(N(N(H(H(H)(H(H)))(H(H)(H(H))))))	H(9)N(2)	1	3	1057.42	1889740	4.491e+06	sp|O94680|PDAT_SCHPO	451	3.53471e-06
fissionyeast_NGP_DIA_4.mzML	881.466	877.802	3.6641	JYSHGLAWTEK	JYSHGLAWTEK	(N(N(H(H(H)(H(H)))(H(H)(H(H))))))	H(9)N(2)	1	3	1057.42	1843400	4.00422e+06	sp|O94680|PDAT_SCHPO	451	3.53471e-06
fissionyeast_NGP_DIA_1.mzML	1727.44	1632.3	95.1449	JYTVSDVLFR	JYTVSDVLFR	(N(N(H(H(H)(H(H)))(H(H(H(H)))))))	H(9)N(2)	1	2	1539.63	592847	6.60588e+06	sp|O13875|YE1A_SCHPO	300	0.00198577
fissionyeast_NGP_DIA_2.mzML	1745.75	1657.12	88.6302	JYTVSDVLFR	JYTVSDVLFR	(N(N(H(H(H)(H(H)))(H(H(H(H)))))))	H(9)N(2)	1	2	1539.63	598603	5.17931e+06	sp|O13875|YE1A_SCHPO	300	0.00198577
fissionyeast_NGP_DIA_3.mzML	1744.55	1662.47	82.0775	JYTVSDVLFR	JYTVSDVLFR	(N(N(H(H(H)(H(H)))(H(H(H(H)))))))	H(9)N(2)	1	2	1539.63	594408	6.09963e+06	sp|O13875|YE1A_SCHPO	300	0.00198577
fissionyeast_NGP_DIA_4.mzML	1722.3	1636.65	85.6498	JYTVSDVLFR	JYTVSDVLFR	(N(N(H(H(H)(H(H)))(H(H(H(H)))))))	H(9)N(2)	1	2	1539.63	528747	3.73617e+06	sp|O13875|YE1A_SCHPO	300	0.00198577
fissionyeast_NGP_DIA_1.mzML	1727.82	1634.26	93.5573	JYTVSDVLFR	JYTVSDVLFR	(N(N(H(H(H(H(H))))(H(H(H(H)))))))	H(9)N(2)	1	3	1026.76	924424	757521	sp|O13875|YE1A_SCHPO	300	0.00111321
fissionyeast_NGP_DIA_2.mzML	1746.56	1658.45	88.1051	JYTVSDVLFR	JYTVSDVLFR	(N(N(H(H(H(H(H))))(H(H(H(H)))))))	H(9)N(2)	1	3	1026.76	858586	521667	sp|O13875|YE1A_SCHPO	300	0.00111321
fissionyeast_NGP_DIA_3.mzML	1744.77	1663.89	80.882	JYTVSDVLFR	JYTVSDVLFR	(N(N(H(H(H(H(H))))(H(H(H(H)))))))	H(9)N(2)	1	3	1026.76	798888	902679	sp|O13875|YE1A_SCHPO	300	0.00111321
fissionyeast_NGP_DIA_4.mzML	1722.1	1638.15	83.9463	JYTVSDVLFR	JYTVSDVLFR	(N(N(H(H(H(H(H))))(H(H(H(H)))))))	H(9)N(2)	1	3	1026.76	746224	487608	sp|O13875|YE1A_SCHPO	300	0.00111321
fissionyeast_NGP_DIA_1.mzML	2228.46	2250.94	-22.4826	KAJLTFSEINSIILFGGASR	KAJLTFSEINSIILFGGASR	(N(N(H(H(H(H(H))))(H(H(H(H(H))))))))	H(10)N(2)	3	3	1388.96	333608	1.37609e+06	sp|Q10061|LHS1_SCHPO	359	7.90166e-06
fissionyeast_NGP_DIA_2.mzML	2256.66	2291.56	-34.9047	KAJLTFSEINSIILFGGASR	KAJLTFSEINSIILFGGASR	(N(N(H(H(H(H(H))))(H(H(H(H(H))))))))	H(10)N(2)	3	3	1388.96	144095	1.29173e+06	sp|Q10061|LHS1_SCHPO	359	7.90166e-06
fissionyeast_NGP_DIA_3.mzML	2256.68	2289.45	-32.7671	KAJLTFSEINSIILFGGASR	KAJLTFSEINSIILFGGASR	(N(N(H(H(H(H(H))))(H(H(H(H(H))))))))	H(10)N(2)	3	3	1388.96	326154	1.37136e+06	sp|Q10061|LHS1_SCHPO	359	7.90166e-06
fissionyeast_NGP_DIA_4.mzML	2228.97	2264.22	-35.2456	KAJLTFSEINSIILFGGASR	KAJLTFSEINSIILFGGASR	(N(N(H(H(H(H(H))))(H(H(H(H(H))))))))	H(10)N(2)	3	3	1388.96	280452	1.0249e+06	sp|Q10061|LHS1_SCHPO	359	7.90166e-06
fissionyeast_NGP_DIA_1.mzML	2252.19	2213.09	39.1005	KAJLTFSEINSIILFGGASR	KAJLTFSEINSIILFGGASR	(N(N(H(H(H(H)))(H(H)(H(H))))))	H(8)N(2)	3	3	1280.92	511074	2.30649e+06	sp|Q10061|LHS1_SCHPO	359	4.22077e-06
fissionyeast_NGP_DIA_2.mzML	2275.5	2254.18	21.3208	KAJLTFSEINSIILFGGASR	KAJLTFSEINSIILFGGASR	(N(N(H(H(H(H)))(H(H)(H(H))))))	H(8)N(2)	3	3	1280.92	644297	2.2511e+06	sp|Q10061|LHS1_SCHPO	359	4.22077e-06
fissionyeast_NGP_DIA_3.mzML	2274.46	2253.99	20.4729	KAJLTFSEINSIILFGGASR	KAJLTFSEINSIILFGGASR	(N(N(H(H(H(H)))(H(H)(H(H))))))	H(8)N(2)	3	3	1280.92	507107	2.61514e+06	sp|Q10061|LHS1_SCHPO	359	4.22077e-06
fissionyeast_NGP_DIA_4.mzML	2248.33	2225.8	22.5254	KAJLTFSEINSIILFGGASR	KAJLTFSEINSIILFGGASR	(N(N(H(H(H(H)))(H(H)(H(H))))))	H(8)N(2)	3	3	1280.92	539877	1.67905e+06	sp|Q10061|LHS1_SCHPO	359	4.22077e-06
fissionyeast_NGP_DIA_1.mzML	2243.05	2207.94	35.1112	KAJLTFSEINSIILFGGASR	KAJLTFSEINSIILFGGASR	(N(N(H(H(H)(H))(H(H)(H(H(H)))))))	H(9)N(2)	3	3	1334.94	779007	3.24718e+06	sp|Q10061|LHS1_SCHPO	359	5.29035e-06
fissionyeast_NGP_DIA_2.mzML	2268.46	2248.66	19.7977	KAJLTFSEINSIILFGGASR	KAJLTFSEINSIILFGGASR	(N(N(H(H(H)(H))(H(H)(H(H(H)))))))	H(9)N(2)	3	3	1334.94	943951	3.26339e+06	sp|Q10061|LHS1_SCHPO	359	5.29035e-06
fissionyeast_NGP_DIA_3.mzML	2266.35	2248.78	17.572	KAJLTFSEINSIILFGGASR	KAJLTFSEINSIILFGGASR	(N(N(H(H(H)(H))(H(H)(H(H(H)))))))	H(9)N(2)	3	3	1334.94	964121	3.28331e+06	sp|Q10061|LHS1_SCHPO	359	5.29035e-06
fissionyeast_NGP_DIA_4.mzML	2238.47	2220.22	18.2466	KAJLTFSEINSIILFGGASR	KAJLTFSEINSIILFGGASR	(N(N(H(H(H)(H))(H(H)(H(H(H)))))))	H(9)N(2)	3	3	1334.94	877034	3.37384e+06	sp|Q10061|LHS1_SCHPO	359	5.29035e-06
fissionyeast_NGP_DIA_1.mzML	1025.21	1240.23	-215.02	KFFKJDTQFYIK	KFFKJDTQFYIK	(N(N(H(H(H(H(H(H(H(H)))))))(H(H(H))(H(H(H(H(H)))))))))	H(16)N(2)	5	3	1526.62	419728	3.6776e+06	sp|Q9USU5|GAS2_SCHPO	34	0.00259744
fissionyeast_NGP_DIA_4.mzML	1019.16	1239.99	-220.83	KFFKJDTQFYIK	KFFKJDTQFYIK	(N(N(H(H(H(H(H(H(H(H)))))))(H(H(H))(H(H(H(H(H)))))))))	H(16)N(2)	5	3	1526.62	286666	3.30102e+06	sp|Q9USU5|GAS2_SCHPO	34	0.00259744
fissionyeast_NGP_DIA_1.mzML	913.993	997.95	-83.9569	KGVLQATJMTYGK	KGVLQATJMTYGK	(N(N(H(H(H(H)))(H(H)(H)(H)))))	H(8)N(2)	8	2	1557.17	350437	4.29176e+06	sp|O59866|OSTB_SCHPO	275	5.24723e-05
fissionyeast_NGP_DIA_2.mzML	920.958	998.761	-77.8027	KGVLQATJMTYGK	KGVLQATJMTYGK	(N(N(H(H(H(H)))(H(H)(H)(H)))))	H(8)N(2)	8	2	1557.17	235702	4.1922e+06	sp|O59866|OSTB_SCHPO	275	5.24723e-05
fissionyeast_NGP_DIA_3.mzML	933.998	1016.93	-82.9305	KGVLQATJMTYGK	KGVLQATJMTYGK	(N(N(H(H(H(H)))(H(H)(H)(H)))))	H(8)N(2)	8	2	1557.17	284581	3.33603e+06	sp|O59866|OSTB_SCHPO	275	5.24723e-05
fissionyeast_NGP_DIA_4.mzML	910.939	976.459	-65.5199	KGVLQATJMTYGK	KGVLQATJMTYGK	(N(N(H(H(H(H)))(H(H)(H)(H)))))	H(8)N(2)	8	2	1557.17	352455	3.39617e+06	sp|O59866|OSTB_SCHPO	275	5.24723e-05
fissionyeast_NGP_DIA_1.mzML	914.3	935.581	-21.2808	KGVLQATJMTYGK	KGVLQATJMTYGK	(N(N(H(H(H(H)))(H(H(H(H)))))))	H(8)N(2)	8	3	1038.45	9855170	2.59808e+07	sp|O59866|OSTB_SCHPO	275	2.34578e-05
fissionyeast_NGP_DIA_2.mzML	921.351	945.242	-23.8908	KGVLQATJMTYGK	KGVLQATJMTYGK	(N(N(H(H(H(H)))(H(H(H(H)))))))	H(8)N(2)	8	3	1038.45	9955960	2.18495e+07	sp|O59866|OSTB_SCHPO	275	2.34578e-05
fissionyeast_NGP_DIA_3.mzML	934.296	954.926	-20.6302	KGVLQATJMTYGK	KGVLQATJMTYGK	(N(N(H(H(H(H)))(H(H(H(H)))))))	H(8)N(2)	8	3	1038.45	9331060	2.37745e+07	sp|O59866|OSTB_SCHPO	275	2.34578e-05
fissionyeast_NGP_DIA_4.mzML	911.048	930.135	-19.087	KGVLQATJMTYGK	KGVLQATJMTYGK	(N(N(H(H(H(H)))(H(H(H(H)))))))	H(8)N(2)	8	3	1038.45	7948700	1.87926e+07	sp|O59866|OSTB_SCHPO	275	2.34578e-05
fissionyeast_NGP_DIA_1.mzML	739.516	729.141	10.3754	KGVLQATJMTYGK	KGVLQATJM[147]TYGK	(N(N(H(H(H(H)))(H(H)(H)(H)))))	H(8)N(2)	8	3	1043.78	2305760	6.07014e+06	sp|O59866|OSTB_SCHPO	275	0.000944306
fissionyeast_NGP_DIA_2.mzML	735.703	734.049	1.6536	KGVLQATJMTYGK	KGVLQATJM[147]TYGK	(N(N(H(H(H(H)))(H(H)(H)(H)))))	H(8)N(2)	8	3	1043.78	2051720	5.36105e+06	sp|O59866|OSTB_SCHPO	275	0.000944306
fissionyeast_NGP_DIA_3.mzML	739.175	736.993	2.18169	KGVLQATJMTYGK	KGVLQATJM[147]TYGK	(N(N(H(H(H(H)))(H(H)(H)(H)))))	H(8)N(2)	8	3	1043.78	1850480	5.05277e+06	sp|O59866|OSTB_SCHPO	275	0.000944306
fissionyeast_NGP_DIA_4.mzML	730.545	726.73	3.81506	KGVLQATJMTYGK	KGVLQATJM[147]TYGK	(N(N(H(H(H(H)))(H(H)(H)(H)))))	H(8)N(2)	8	3	1043.78	2015490	5.29369e+06	sp|O59866|OSTB_SCHPO	275	0.000944306
fissionyeast_NGP_DIA_1.mzML	1288.89	1316.22	-27.3267	KLGNQYYJDTQWLK	KLGNQYYJDTQWLK	(N(N(H(H(H(H(H))))(H(H(H(H(H))))))))	H(10)N(2)	8	3	1266.53	354447	2.44897e+06	sp|Q10061|LHS1_SCHPO	733	3.95699e-05
fissionyeast_NGP_DIA_2.mzML	1300.42	1324.73	-24.3126	KLGNQYYJDTQWLK	KLGNQYYJDTQWLK	(N(N(H(H(H(H(H))))(H(H(H(H(H))))))))	H(10)N(2)	8	3	1266.53	379321	2.54526e+06	sp|Q10061|LHS1_SCHPO	733	3.95699e-05
fissionyeast_NGP_DIA_4.mzML	1290.57	1315.56	-24.9907	KLGNQYYJDTQWLK	KLGNQYYJDTQWLK	(N(N(H(H(H(H(H))))(H(H(H(H(H))))))))	H(10)N(2)	8	3	1266.53	355083	2.4788e+06	sp|Q10061|LHS1_SCHPO	733	3.95699e-05
fissionyeast_NGP_DIA_1.mzML	1294.12	1322.78	-28.6553	KLGNQYYJDTQWLK	KLGNQYYJDTQWLK	(N(N(H(H)(H(H)(H(H(H(H(H)))))))))	H(9)N(2)	8	3	1212.51	1123220	4.79843e+06	sp|Q10061|LHS1_SCHPO	733	0.000201238
fissionyeast_NGP_DIA_2.mzML	1305.64	1330.48	-24.8445	KLGNQYYJDTQWLK	KLGNQYYJDTQWLK	(N(N(H(H)(H(H)(H(H(H(H(H)))))))))	H(9)N(2)	8	3	1212.51	1219890	5.36691e+06	sp|Q10061|LHS1_SCHPO	733	0.000201238
fissionyeast_NGP_DIA_3.mzML	1303.04	1334.8	-31.761	KLGNQYYJDTQWLK	KLGNQYYJDTQWLK	(N(N(H(H)(H(H)(H(H(H(H(H)))))))))	H(9)N(2)	8	3	1212.51	993093	4.73674e+06	sp|Q10061|LHS1_SCHPO	733	0.000201238
fissionyeast_NGP_DIA_4.mzML	1296.55	1321.76	-25.2094	KLGNQYYJDTQWLK	KLGNQYYJDTQWLK	(N(N(H(H)(H(H)(H(H(H(H(H)))))))))	H(9)N(2)	8	3	1212.51	1185190	4.258e+06	sp|Q10061|LHS1_SCHPO	733	0.000201238
fissionyeast_NGP_DIA_1.mzML	1496.02	1547.26	-51.2383	KLVDATQGGPJITFSSIR	KLVDATQGGPJITFSSIR	(N(N(H(H(H(H(H))))(H(H(H(H)))(H(H(H)))))))	H(12)N(2)	11	3	1418.95	628829	1.75323e+06	sp|O13857|PLB2_SCHPO	266	4.44855e-06
fissionyeast_NGP_DIA_2.mzML	1523.92	1587.83	-63.9144	KLVDATQGGPJITFSSIR	KLVDATQGGPJITFSSIR	(N(N(H(H(H(H(H))))(H(H(H(H)))(H(H(H)))))))	H(12)N(2)	11	3	1418.95	638802	1.88446e+06	sp|O13857|PLB2_SCHPO	266	4.44855e-06
fissionyeast_NGP_DIA_3.mzML	1533.66	1584.96	-51.2988	KLVDATQGGPJITFSSIR	KLVDATQGGPJITFSSIR	(N(N(H(H(H(H(H))))(H(H(H(H)))(H(H(H)))))))	H(12)N(2)	11	3	1418.95	582879	1.97938e+06	sp|O13857|PLB2_SCHPO	266	4.44855e-06
fissionyeast_NGP_DIA_4.mzML	1507.16	1563.83	-56.6655	KLVDATQGGPJITFSSIR	KLVDATQGGPJITFSSIR	(N(N(H(H(H(H(H))))(H(H(H(H)))(H(H(H)))))))	H(12)N(2)	11	3	1418.95	448274	1.84862e+06	sp|O13857|PLB2_SCHPO	266	4.44855e-06
fissionyeast_NGP_DIA_1.mzML	1491.62	1567.79	-76.1711	KLVDATQGGPJITFSSIR	KLVDATQGGPJITFSSIR	(N(N(H(H(H(H(H))))(H(H(H(H(H(H(H(H)))))))))))	H(13)N(2)	11	3	1472.96	1554670	6.23032e+06	sp|O13857|PLB2_SCHPO	266	1.33913e-05
fissionyeast_NGP_DIA_2.mzML	1517.94	1605.01	-87.0677	KLVDATQGGPJITFSSIR	KLVDATQGGPJITFSSIR	(N(N(H(H(H(H(H))))(H(H(H(H(H(H(H(H)))))))))))	H(13)N(2)	11	3	1472.96	1859090	6.64441e+06	sp|O13857|PLB2_SCHPO	266	1.33913e-05
fissionyeast_NGP_DIA_3.mzML	1526.9	1602.05	-75.1515	KLVDATQGGPJITFSSIR	KLVDATQGGPJITFSSIR	(N(N(H(H(H(H(H))))(H(H(H(H(H(H(H(H)))))))))))	H(13)N(2)	11	3	1472.96	1797550	5.95085e+06	sp|O13857|PLB2_SCHPO	266	1.33913e-05
fissionyeast_NGP_DIA_4.mzML	1501.52	1581.72	-80.1962	KLVDATQGGPJITFSSIR	KLVDATQGGPJITFSSIR	(N(N(H(H(H(H(H))))(H(H(H(H(H(H(H(H)))))))))))	H(13)N(2)	11	3	1472.96	1489480	5.02111e+06	sp|O13857|PLB2_SCHPO	266	1.33913e-05
fissionyeast_NGP_DIA_1.mzML	1488.49	1515.99	-27.4966	KLVDATQGGPJITFSSIR	KLVDATQGGPJITFSSIR	(N(N(H(H(H(H(H(H(H))))))(H(H(H(H)))(H(H(H)))))))	H(14)N(2)	11	3	1526.98	1368480	5.3159e+06	sp|O13857|PLB2_SCHPO	266	4.3889e-06
fissionyeast_NGP_DIA_2.mzML	1512.4	1562.24	-49.844	KLVDATQGGPJITFSSIR	KLVDATQGGPJITFSSIR	(N(N(H(H(H(H(H(H(H))))))(H(H(H(H)))(H(H(H)))))))	H(14)N(2)	11	3	1526.98	1430440	5.75298e+06	sp|O13857|PLB2_SCHPO	266	4.3889e-06
fissionyeast_NGP_DIA_3.mzML	1521.46	1564.04	-42.5833	KLVDATQGGPJITFSSIR	KLVDATQGGPJITFSSIR	(N(N(H(H(H(H(H(H(H))))))(H(H(H(H)))(H(H(H)))))))	H(14)N(2)	11	3	1526.98	1442380	5.15117e+06	sp|O13857|PLB2_SCHPO	266	4.3889e-06
fissionyeast_NGP_DIA_4.mzML	1496.4	1536.46	-40.0572	KLVDATQGGPJITFSSIR	KLVDATQGGPJITFSSIR	(N(N(H(H(H(H(H(H(H))))))(H(H(H(H)))(H(H(H)))))))	H(14)N(2)	11	3	1526.98	1176690	4.5367e+06	sp|O13857|PLB2_SCHPO	266	4.3889e-06
fissionyeast_NGP_DIA_1.mzML	1484.92	1515.79	-30.8727	KLVDATQGGPJITFSSIR	KLVDATQGGPJITFSSIR	(N(N(H(H(H(H))(H(H)))(H(H(H(H(H(H(H(H(H))))))))))))	H(15)N(2)	11	3	1581	2012330	5.93822e+06	sp|O13857|PLB2_SCHPO	266	2.51011e-05
fissionyeast_NGP_DIA_2.mzML	1507.49	1561.9	-54.4122	KLVDATQGGPJITFSSIR	KLVDATQGGPJITFSSIR	(N(N(H(H(H(H))(H(H)))(H(H(H(H(H(H(H(H(H))))))))))))	H(15)N(2)	11	3	1581	2019550	8.1556e+06	sp|O13857|PLB2_SCHPO	266	2.51011e-05
fissionyeast_NGP_DIA_3.mzML	1516.42	1563.8	-47.3794	KLVDATQGGPJITFSSIR	KLVDATQGGPJITFSSIR	(N(N(H(H(H(H))(H(H)))(H(H(H(H(H(H(H(H(H))))))))))))	H(15)N(2)	11	3	1581	1840970	7.37797e+06	sp|O13857|PLB2_SCHPO	266	2.51011e-05
fissionyeast_NGP_DIA_4.mzML	1492.08	1536.14	-44.0614	KLVDATQGGPJITFSSIR	KLVDATQGGPJITFSSIR	(N(N(H(H(H(H))(H(H)))(H(H(H(H(H(H(H(H(H))))))))))))	H(15)N(2)	11	3	1581	1893130	6.36222e+06	sp|O13857|PLB2_SCHPO	266	2.51011e-05
fissionyeast_NGP_DIA_1.mzML	1480.73	1540.58	-59.8532	KLVDATQGGPJITFSSIR	KLVDATQGGPJITFSSIR	(N(N(H(H(H(H(H(H(H))))))(H(H(H(H(H(H(H(H(H))))))))))))	H(16)N(2)	11	3	1635.02	1572760	5111612	sp|O13857|PLB2_SCHPO	266	1.91814e-05
fissionyeast_NGP_DIA_2.mzML	1501.12	1582.7	-81.5837	KLVDATQGGPJITFSSIR	KLVDATQGGPJITFSSIR	(N(N(H(H(H(H(H(H(H))))))(H(H(H(H(H(H(H(H(H))))))))))))	H(16)N(2)	11	3	1635.02	1573280	5.83548e+06	sp|O13857|PLB2_SCHPO	266	1.91814e-05
fissionyeast_NGP_DIA_3.mzML	1510.67	1580.47	-69.8028	KLVDATQGGPJITFSSIR	KLVDATQGGPJITFSSIR	(N(N(H(H(H(H(H(H(H))))))(H(H(H(H(H(H(H(H(H))))))))))))	H(16)N(2)	11	3	1635.02	1607040	6.0318e+06	sp|O13857|PLB2_SCHPO	266	1.91814e-05
fissionyeast_NGP_DIA_4.mzML	1487.25	1558.28	-71.0289	KLVDATQGGPJITFSSIR	KLVDATQGGPJITFSSIR	(N(N(H(H(H(H(H(H(H))))))(H(H(H(H(H(H(H(H(H))))))))))))	H(16)N(2)	11	3	1635.02	1600050	5.73037e+06	sp|O13857|PLB2_SCHPO	266	1.91814e-05
fissionyeast_NGP_DIA_1.mzML	1480.46	1252.19	228.268	KLVDATQGGPJITFSSIR	KLVDATQGGPJITFSSIR	(N(N(H(H(H(H(H(H(H(H)))))))(H(H(H))(H(H(H(H(H)))))))))	H(16)N(2)	11	4	1226.51	347870	506298	sp|O13857|PLB2_SCHPO	266	7.12011e-05
fissionyeast_NGP_DIA_3.mzML	1511.39	1258.46	252.931	KLVDATQGGPJITFSSIR	KLVDATQGGPJITFSSIR	(N(N(H(H(H(H(H(H(H(H)))))))(H(H(H))(H(H(H(H(H)))))))))	H(16)N(2)	11	4	1226.51	531214	900706	sp|O13857|PLB2_SCHPO	266	7.12011e-05
fissionyeast_NGP_DIA_4.mzML	1487.15	1251.92	235.226	KLVDATQGGPJITFSSIR	KLVDATQGGPJITFSSIR	(N(N(H(H(H(H(H(H(H(H)))))))(H(H(H))(H(H(H(H(H)))))))))	H(16)N(2)	11	4	1226.51	244633	340560	sp|O13857|PLB2_SCHPO	266	7.12011e-05
fissionyeast_NGP_DIA_1.mzML	1508.32	1586.59	-78.2684	KLVDATQGGPJITFSSIR	KLVDATQGGPJITFSSIR	(N(N(H(H(H)(H))(H(H(H(H(H))))))))	H(9)N(2)	11	3	1256.89	549963	1.91073e+06	sp|O13857|PLB2_SCHPO	266	1.20391e-05
fissionyeast_NGP_DIA_2.mzML	1546.95	1623.75	-76.8023	KLVDATQGGPJITFSSIR	KLVDATQGGPJITFSSIR	(N(N(H(H(H)(H))(H(H(H(H(H))))))))	H(9)N(2)	11	3	1256.89	527393	1.99777e+06	sp|O13857|PLB2_SCHPO	266	1.20391e-05
fissionyeast_NGP_DIA_4.mzML	1523.49	1599.93	-76.4437	KLVDATQGGPJITFSSIR	KLVDATQGGPJITFSSIR	(N(N(H(H(H)(H))(H(H(H(H(H))))))))	H(9)N(2)	11	3	1256.89	449383	1.75182e+06	sp|O13857|PLB2_SCHPO	266	1.20391e-05
fissionyeast_NGP_DIA_1.mzML	1360.76	1360.8	-0.0374125	KNPVNFDSVFJQSR	KNPVNFDSVFJQSR	(N(N(H(H(H))(H(H(H(H)))))))	H(7)N(2)	11	3	1064.79	1551100	4.20288e+06	sp|Q8WZK2|MCD4_SCHPO	134	3.07467e-05
fissionyeast_NGP_DIA_2.mzML	1363.8	1363.71	0.0916598	KNPVNFDSVFJQSR	KNPVNFDSVFJQSR	(N(N(H(H(H))(H(H(H(H)))))))	H(7)N(2)	11	3	1064.79	1377560	3.82803e+06	sp|Q8WZK2|MCD4_SCHPO	134	3.07467e-05
fissionyeast_NGP_DIA_3.mzML	1373.42	1373.32	0.0968986	KNPVNFDSVFJQSR	KNPVNFDSVFJQSR	(N(N(H(H(H))(H(H(H(H)))))))	H(7)N(2)	11	3	1064.79	1316220	3.34181e+06	sp|Q8WZK2|MCD4_SCHPO	134	3.07467e-05
fissionyeast_NGP_DIA_4.mzML	1361.62	1361.08	0.539236	KNPVNFDSVFJQSR	KNPVNFDSVFJQSR	(N(N(H(H(H))(H(H(H(H)))))))	H(7)N(2)	11	3	1064.79	1169080	3.0934e+06	sp|Q8WZK2|MCD4_SCHPO	134	3.07467e-05
fissionyeast_NGP_DIA_1.mzML	1353.99	1353.71	0.281775	KNPVNFDSVFJQSR	KNPVNFDSVFJQSR	(N(N(H(H(H(H)))(H(H)(H)(H)))))	H(8)N(2)	11	3	1118.81	864140	3.26495e+06	sp|Q8WZK2|MCD4_SCHPO	134	1.73837e-05
fissionyeast_NGP_DIA_2.mzML	1357.56	1357.46	0.102332	KNPVNFDSVFJQSR	KNPVNFDSVFJQSR	(N(N(H(H(H(H)))(H(H)(H)(H)))))	H(8)N(2)	11	3	1118.81	826415	3.41107e+06	sp|Q8WZK2|MCD4_SCHPO	134	1.73837e-05
fissionyeast_NGP_DIA_3.mzML	1367.74	1366.67	1.07271	KNPVNFDSVFJQSR	KNPVNFDSVFJQSR	(N(N(H(H(H(H)))(H(H)(H)(H)))))	H(8)N(2)	11	3	1118.81	806429	2.99516e+06	sp|Q8WZK2|MCD4_SCHPO	134	1.73837e-05
fissionyeast_NGP_DIA_4.mzML	1354.13	1353.42	0.70969	KNPVNFDSVFJQSR	KNPVNFDSVFJQSR	(N(N(H(H(H(H)))(H(H)(H)(H)))))	H(8)N(2)	11	3	1118.81	800759	2.98508e+06	sp|Q8WZK2|MCD4_SCHPO	134	1.73837e-05
fissionyeast_NGP_DIA_1.mzML	1349.2	1356.43	-7.22821	KNPVNFDSVFJQSR	KNPVNFDSVFJQSR	(N(N(H(H(H(H)))(H(H)(H(H)(H))))))	H(9)N(2)	11	3	1172.83	1536180	7.22134e+06	sp|Q8WZK2|MCD4_SCHPO	134	0.00188665
fissionyeast_NGP_DIA_2.mzML	1352.91	1358.22	-5.30982	KNPVNFDSVFJQSR	KNPVNFDSVFJQSR	(N(N(H(H(H(H)))(H(H)(H(H)(H))))))	H(9)N(2)	11	3	1172.83	1476260	6.91547e+06	sp|Q8WZK2|MCD4_SCHPO	134	0.00188665
fissionyeast_NGP_DIA_3.mzML	1363.64	1367.51	-3.86729	KNPVNFDSVFJQSR	KNPVNFDSVFJQSR	(N(N(H(H(H(H)))(H(H)(H(H)(H))))))	H(9)N(2)	11	3	1172.83	1339410	5.92501e+06	sp|Q8WZK2|MCD4_SCHPO	134	0.00188665
fissionyeast_NGP_DIA_4.mzML	1349.08	1357.17	-8.0946	KNPVNFDSVFJQSR	KNPVNFDSVFJQSR	(N(N(H(H(H(H)))(H(H)(H(H)(H))))))	H(9)N(2)	11	3	1172.83	1543670	6.43898e+06	sp|Q8WZK2|MCD4_SCHPO	134	0.00188665
fissionyeast_NGP_DIA_2.mzML	1244.46	1326.06	-81.5998	KQWASISPJITYK	KQWASISPJITYK	(N(N(H(H(H(H(H))))(H(H(H))(H(H(H(H(H(H))))))))))	H(14)N(2)	9	3	1404.25	339849	1.01837e+06	sp|Q9USU5|GAS2_SCHPO	334	0.00552323
fissionyeast_NGP_DIA_3.mzML	1246.88	1329.04	-82.1576	KQWASISPJITYK	KQWASISPJITYK	(N(N(H(H(H(H(H))))(H(H(H))(H(H(H(H(H(H))))))))))	H(14)N(2)	9	3	1404.25	218589	1.02332e+06	sp|Q9USU5|GAS2_SCHPO	334	0.00552323
fissionyeast_NGP_DIA_4.mzML	1238.31	1316.98	-78.6656	KQWASISPJITYK	KQWASISPJITYK	(N(N(H(H(H(H(H))))(H(H(H))(H(H(H(H(H(H))))))))))	H(14)N(2)	9	3	1404.25	232275	974202	sp|Q9USU5|GAS2_SCHPO	334	0.00552323
fissionyeast_NGP_DIA_1.mzML	1235.14	1300.91	-65.7652	KQWASISPJITYK	KQWASISPJITYK	(N(N(H(H(H(H(H(H(H))))))(H(H(H(H(H(H(H(H)))))))))))	H(15)N(2)	9	3	1458.26	504894	2.91986e+06	sp|Q9USU5|GAS2_SCHPO	334	3.38758e-06
fissionyeast_NGP_DIA_2.mzML	1241.27	1310.9	-69.6309	KQWASISPJITYK	KQWASISPJITYK	(N(N(H(H(H(H(H(H(H))))))(H(H(H(H(H(H(H(H)))))))))))	H(15)N(2)	9	3	1458.26	571326	2.35312e+06	sp|Q9USU5|GAS2_SCHPO	334	3.38758e-06
fissionyeast_NGP_DIA_3.mzML	1242.24	1310.06	-67.8215	KQWASISPJITYK	KQWASISPJITYK	(N(N(H(H(H(H(H(H(H))))))(H(H(H(H(H(H(H(H)))))))))))	H(15)N(2)	9	3	1458.26	591804	2.4677e+06	sp|Q9USU5|GAS2_SCHPO	334	3.38758e-06
fissionyeast_NGP_DIA_4.mzML	1234.19	1301.2	-67.0081	KQWASISPJITYK	KQWASISPJITYK	(N(N(H(H(H(H(H(H(H))))))(H(H(H(H(H(H(H(H)))))))))))	H(15)N(2)	9	3	1458.26	542128	2.22615e+06	sp|Q9USU5|GAS2_SCHPO	334	3.38758e-06
fissionyeast_NGP_DIA_1.mzML	1231.24	1275.82	-44.5848	KQWASISPJITYK	KQWASISPJITYK	(N(N(H(H(H(H(H(H(H(H)))))))(H(H(H(H)))(H(H(H(H))))))))	H(16)N(2)	9	3	1512.28	2307130	1.24524e+07	sp|Q9USU5|GAS2_SCHPO	334	2.08149e-05
fissionyeast_NGP_DIA_2.mzML	1236.78	1286.18	-49.3974	KQWASISPJITYK	KQWASISPJITYK	(N(N(H(H(H(H(H(H(H(H)))))))(H(H(H(H)))(H(H(H(H))))))))	H(16)N(2)	9	3	1512.28	2246550	9.23554e+06	sp|Q9USU5|GAS2_SCHPO	334	2.08149e-05
fissionyeast_NGP_DIA_3.mzML	1238.16	1284.85	-46.6884	KQWASISPJITYK	KQWASISPJITYK	(N(N(H(H(H(H(H(H(H(H)))))))(H(H(H(H)))(H(H(H(H))))))))	H(16)N(2)	9	3	1512.28	2272450	9.78316e+06	sp|Q9USU5|GAS2_SCHPO	334	2.08149e-05
fissionyeast_NGP_DIA_4.mzML	1229.59	1276.82	-47.2251	KQWASISPJITYK	KQWASISPJITYK	(N(N(H(H(H(H(H(H(H(H)))))))(H(H(H(H)))(H(H(H(H))))))))	H(16)N(2)	9	3	1512.28	2086220	9.18085e+06	sp|Q9USU5|GAS2_SCHPO	334	2.08149e-05
fissionyeast_NGP_DIA_1.mzML	1223.76	1304.55	-80.7917	KQWASISPJITYK	KQWASISPJITYK	(N(N(H(H(H(H(H)))(H(H(H))))(H(H(H(H(H(H(H(H(H))))))))))))	H(17)N(2)	9	3	1566.3	664053	3.30753e+06	sp|Q9USU5|GAS2_SCHPO	334	4.1033e-06
fissionyeast_NGP_DIA_2.mzML	1230.13	1314.27	-84.1354	KQWASISPJITYK	KQWASISPJITYK	(N(N(H(H(H(H(H)))(H(H(H))))(H(H(H(H(H(H(H(H(H))))))))))))	H(17)N(2)	9	3	1566.3	537594	2.64437e+06	sp|Q9USU5|GAS2_SCHPO	334	4.1033e-06
fissionyeast_NGP_DIA_3.mzML	1229.19	1314.1	-84.9077	KQWASISPJITYK	KQWASISPJITYK	(N(N(H(H(H(H(H)))(H(H(H))))(H(H(H(H(H(H(H(H(H))))))))))))	H(17)N(2)	9	3	1566.3	562545	2.33315e+06	sp|Q9USU5|GAS2_SCHPO	334	4.1033e-06
fissionyeast_NGP_DIA_4.mzML	1220.54	1304.62	-84.0839	KQWASISPJITYK	KQWASISPJITYK	(N(N(H(H(H(H(H)))(H(H(H))))(H(H(H(H(H(H(H(H(H))))))))))))	H(17)N(2)	9	3	1566.3	555948	2.35038e+06	sp|Q9USU5|GAS2_SCHPO	334	4.1033e-06
fissionyeast_NGP_DIA_1.mzML	1326.99	1316.01	10.9822	LDDJNTFQLNPGR	LDDJNTFQLNPGR	(N(N(H(H(H(H(H(H)))))(H(H(H(H)))(H(H(H(H(H(H))))))))))	H(16)N(2)	4	3	1501.58	1299200	3.76756e+06	sp|O60123|KEX1_SCHPO	104	0.000128727
fissionyeast_NGP_DIA_2.mzML	1334.66	1324.55	10.1112	LDDJNTFQLNPGR	LDDJNTFQLNPGR	(N(N(H(H(H(H(H(H)))))(H(H(H(H)))(H(H(H(H(H(H))))))))))	H(16)N(2)	4	3	1501.58	897383	3.86926e+06	sp|O60123|KEX1_SCHPO	104	0.000128727
fissionyeast_NGP_DIA_3.mzML	1340.21	1327.08	13.1296	LDDJNTFQLNPGR	LDDJNTFQLNPGR	(N(N(H(H(H(H(H(H)))))(H(H(H(H)))(H(H(H(H(H(H))))))))))	H(16)N(2)	4	3	1501.58	604886	2.72285e+06	sp|O60123|KEX1_SCHPO	104	0.000128727
fissionyeast_NGP_DIA_4.mzML	1326.83	1315.36	11.469	LDDJNTFQLNPGR	LDDJNTFQLNPGR	(N(N(H(H(H(H(H(H)))))(H(H(H(H)))(H(H(H(H(H(H))))))))))	H(16)N(2)	4	3	1501.58	1322510	1.83351e+06	sp|O60123|KEX1_SCHPO	104	0.000128727
fissionyeast_NGP_DIA_1.mzML	864.61	1002.19	-137.581	LDDSFLDEGFILJK	LDDSFLDEGFILJK	(N(N(H(H)(H(H)))))	H(4)N(2)	13	3	894.067	607927	2.24252e+06	sp|Q10147|TCPB_SCHPO	217	0.000374671
fissionyeast_NGP_DIA_2.mzML	868.873	1001.78	-132.904	LDDSFLDEGFILJK	LDDSFLDEGFILJK	(N(N(H(H)(H(H)))))	H(4)N(2)	13	3	894.067	692721	2.41693e+06	sp|Q10147|TCPB_SCHPO	217	0.000374671
fissionyeast_NGP_DIA_3.mzML	890.473	1021.48	-131.008	LDDSFLDEGFILJK	LDDSFLDEGFILJK	(N(N(H(H)(H(H)))))	H(4)N(2)	13	3	894.067	854732	2.93395e+06	sp|Q10147|TCPB_SCHPO	217	0.000374671
fissionyeast_NGP_DIA_4.mzML	867.518	978.568	-111.05	LDDSFLDEGFILJK	LDDSFLDEGFILJK	(N(N(H(H)(H(H)))))	H(4)N(2)	13	3	894.067	603911	2.27895e+06	sp|Q10147|TCPB_SCHPO	217	0.000374671
fissionyeast_NGP_DIA_1.mzML	1804.07	1837.49	-33.421	LFPHGIYNFJFSAPNK	LFPHGIYNFJFSAPNK	(N(N(H(H(H(H(H))))(H(H(H(H)))(H(H(H)))))))	H(12)N(2)	10	3	1406.25	3641110	2.10635e+07	sp|P87167|BUT2_SCHPO	236	7.63958e-06
fissionyeast_NGP_DIA_2.mzML	1824.19	1848.31	-24.1187	LFPHGIYNFJFSAPNK	LFPHGIYNFJFSAPNK	(N(N(H(H(H(H(H))))(H(H(H(H)))(H(H(H)))))))	H(12)N(2)	10	3	1406.25	3116130	1.69892e+07	sp|P87167|BUT2_SCHPO	236	7.63958e-06
fissionyeast_NGP_DIA_3.mzML	1814.55	1846.45	-31.8951	LFPHGIYNFJFSAPNK	LFPHGIYNFJFSAPNK	(N(N(H(H(H(H(H))))(H(H(H(H)))(H(H(H)))))))	H(12)N(2)	10	3	1406.25	3065280	1.73206e+07	sp|P87167|BUT2_SCHPO	236	7.63958e-06
fissionyeast_NGP_DIA_4.mzML	1801.37	1832.65	-31.2811	LFPHGIYNFJFSAPNK	LFPHGIYNFJFSAPNK	(N(N(H(H(H(H(H))))(H(H(H(H)))(H(H(H)))))))	H(12)N(2)	10	3	1406.25	3245720	1.09332e+07	sp|P87167|BUT2_SCHPO	236	7.63958e-06
fissionyeast_NGP_DIA_1.mzML	1797.85	1833.27	-35.4242	LFPHGIYNFJFSAPNK	LFPHGIYNFJFSAPNK	(N(N(H(H(H(H(H))))(H(H(H(H(H(H(H(H)))))))))))	H(13)N(2)	10	3	1460.27	2384490	1.65964e+07	sp|P87167|BUT2_SCHPO	236	1.02015e-05
fissionyeast_NGP_DIA_2.mzML	1819.13	1845.05	-25.9232	LFPHGIYNFJFSAPNK	LFPHGIYNFJFSAPNK	(N(N(H(H(H(H(H))))(H(H(H(H(H(H(H(H)))))))))))	H(13)N(2)	10	3	1460.27	2033040	1.41536e+07	sp|P87167|BUT2_SCHPO	236	1.02015e-05
fissionyeast_NGP_DIA_3.mzML	1809.23	1841.8	-32.5742	LFPHGIYNFJFSAPNK	LFPHGIYNFJFSAPNK	(N(N(H(H(H(H(H))))(H(H(H(H(H(H(H(H)))))))))))	H(13)N(2)	10	3	1460.27	2060610	1.22363e+07	sp|P87167|BUT2_SCHPO	236	1.02015e-05
fissionyeast_NGP_DIA_4.mzML	1795.41	1828.77	-33.3631	LFPHGIYNFJFSAPNK	LFPHGIYNFJFSAPNK	(N(N(H(H(H(H(H))))(H(H(H(H(H(H(H(H)))))))))))	H(13)N(2)	10	3	1460.27	2005760	8591370	sp|P87167|BUT2_SCHPO	236	1.02015e-05
fissionyeast_NGP_DIA_1.mzML	1790.69	1831.18	-40.4917	LFPHGIYNFJFSAPNK	LFPHGIYNFJFSAPNK	(N(N(H(H(H(H(H(H)))))(H(H(H(H)))(H(H(H(H))))))))	H(14)N(2)	10	3	1514.28	6913490	4.4698e+07	sp|P87167|BUT2_SCHPO	236	7.88259e-05
fissionyeast_NGP_DIA_2.mzML	1813.05	1843.44	-30.3876	LFPHGIYNFJFSAPNK	LFPHGIYNFJFSAPNK	(N(N(H(H(H(H(H(H)))))(H(H(H(H)))(H(H(H(H))))))))	H(14)N(2)	10	3	1514.28	5886600	4.08658e+07	sp|P87167|BUT2_SCHPO	236	7.88259e-05
fissionyeast_NGP_DIA_3.mzML	1803.36	1839.51	-36.1513	LFPHGIYNFJFSAPNK	LFPHGIYNFJFSAPNK	(N(N(H(H(H(H(H(H)))))(H(H(H(H)))(H(H(H(H))))))))	H(14)N(2)	10	3	1514.28	5759830	3.33783e+07	sp|P87167|BUT2_SCHPO	236	7.88259e-05
fissionyeast_NGP_DIA_4.mzML	1788.02	1826.85	-38.8255	LFPHGIYNFJFSAPNK	LFPHGIYNFJFSAPNK	(N(N(H(H(H(H(H(H)))))(H(H(H(H)))(H(H(H(H))))))))	H(14)N(2)	10	3	1514.28	6211140	3.27338e+07	sp|P87167|BUT2_SCHPO	236	7.88259e-05
fissionyeast_NGP_DIA_1.mzML	1790.38	1827.85	-37.4672	LFPHGIYNFJFSAPNK	LFPHGIYNFJFSAPNK	(N(N(H(H(H(H(H(H(H))))))(H(H(H(H(H(H(H))))))))))	H(14)N(2)	10	4	1135.96	750397	1.33911e+06	sp|P87167|BUT2_SCHPO	236	4.50402e-06
fissionyeast_NGP_DIA_2.mzML	1812.65	1840.87	-28.2197	LFPHGIYNFJFSAPNK	LFPHGIYNFJFSAPNK	(N(N(H(H(H(H(H(H(H))))))(H(H(H(H(H(H(H))))))))))	H(14)N(2)	10	4	1135.96	684963	1.25786e+06	sp|P87167|BUT2_SCHPO	236	4.50402e-06
fissionyeast_NGP_DIA_4.mzML	1788.07	1823.76	-35.6933	LFPHGIYNFJFSAPNK	LFPHGIYNFJFSAPNK	(N(N(H(H(H(H(H(H(H))))))(H(H(H(H(H(H(H))))))))))	H(14)N(2)	10	4	1135.96	621849	1.08611e+06	sp|P87167|BUT2_SCHPO	236	4.50402e-06
fissionyeast_NGP_DIA_1.mzML	1785.81	1825.58	-39.7707	LFPHGIYNFJFSAPNK	LFPHGIYNFJFSAPNK	(N(N(H(H(H(H(H(H(H(H)))))))(H(H(H(H(H(H(H))))))))))	H(15)N(2)	10	3	1568.3	1555240	8.08897e+06	sp|P87167|BUT2_SCHPO	236	7.09168e-06
fissionyeast_NGP_DIA_2.mzML	1807.42	1839.12	-31.7029	LFPHGIYNFJFSAPNK	LFPHGIYNFJFSAPNK	(N(N(H(H(H(H(H(H(H(H)))))))(H(H(H(H(H(H(H))))))))))	H(15)N(2)	10	3	1568.3	1211490	7.30611e+06	sp|P87167|BUT2_SCHPO	236	7.09168e-06
fissionyeast_NGP_DIA_3.mzML	1798.58	1833.4	-34.816	LFPHGIYNFJFSAPNK	LFPHGIYNFJFSAPNK	(N(N(H(H(H(H(H(H(H(H)))))))(H(H(H(H(H(H(H))))))))))	H(15)N(2)	10	3	1568.3	1309450	6.3753e+06	sp|P87167|BUT2_SCHPO	236	7.09168e-06
fissionyeast_NGP_DIA_4.mzML	1783.53	1821.67	-38.1368	LFPHGIYNFJFSAPNK	LFPHGIYNFJFSAPNK	(N(N(H(H(H(H(H(H(H(H)))))))(H(H(H(H(H(H(H))))))))))	H(15)N(2)	10	3	1568.3	1247180	7.00767e+06	sp|P87167|BUT2_SCHPO	236	7.09168e-06
fissionyeast_NGP_DIA_3.mzML	1564.53	1717.78	-153.248	LFPHGIYNFJFSAPNKR	LFPHGIYNFJFSAPNKR	(N(N(H(H)(H(H(H(H(H(H(H(H(H))))))))))))	H(11)N(2)	10	3	1404.26	296979	1.9087e+06	sp|P87167|BUT2_SCHPO	236	0.000606562
fissionyeast_NGP_DIA_4.mzML	1537.09	1691.04	-153.946	LFPHGIYNFJFSAPNKR	LFPHGIYNFJFSAPNKR	(N(N(H(H)(H(H(H(H(H(H(H(H(H))))))))))))	H(11)N(2)	10	3	1404.26	331915	2.44132e+06	sp|P87167|BUT2_SCHPO	236	0.000606562
fissionyeast_NGP_DIA_1.mzML	1516.78	1602.05	-85.267	LFPHGIYNFJFSAPNKR	LFPHGIYNFJFSAPNKR	(N(N(H(H(H(H(H))))(H(H(H(H)))(H(H(H)))))))	H(12)N(2)	10	3	1458.28	2703230	4.24909e+07	sp|P87167|BUT2_SCHPO	236	1.032e-05
fissionyeast_NGP_DIA_2.mzML	1563.69	1636.53	-72.84	LFPHGIYNFJFSAPNKR	LFPHGIYNFJFSAPNKR	(N(N(H(H(H(H(H))))(H(H(H(H)))(H(H(H)))))))	H(12)N(2)	10	3	1458.28	4081770	4.67178e+07	sp|P87167|BUT2_SCHPO	236	1.032e-05
fissionyeast_NGP_DIA_3.mzML	1564.31	1640.9	-76.5873	LFPHGIYNFJFSAPNKR	LFPHGIYNFJFSAPNKR	(N(N(H(H(H(H(H))))(H(H(H(H)))(H(H(H)))))))	H(12)N(2)	10	3	1458.28	2647210	2.93533e+07	sp|P87167|BUT2_SCHPO	236	1.032e-05
fissionyeast_NGP_DIA_4.mzML	1535.9	1613.32	-77.42	LFPHGIYNFJFSAPNKR	LFPHGIYNFJFSAPNKR	(N(N(H(H(H(H(H))))(H(H(H(H)))(H(H(H)))))))	H(12)N(2)	10	3	1458.28	2992390	3.53621e+07	sp|P87167|BUT2_SCHPO	236	1.032e-05
fissionyeast_NGP_DIA_1.mzML	1516.58	1621.02	-104.444	LFPHGIYNFJFSAPNKR	LFPHGIYNFJFSAPNKR	(N(N(H(H(H(H(H))))(H(H(H(H)))(H(H(H)))))))	H(12)N(2)	10	4	1093.96	5488280	3.3466e+07	sp|P87167|BUT2_SCHPO	236	1.032e-05
fissionyeast_NGP_DIA_2.mzML	1563.35	1649.56	-86.2138	LFPHGIYNFJFSAPNKR	LFPHGIYNFJFSAPNKR	(N(N(H(H(H(H(H))))(H(H(H(H)))(H(H(H)))))))	H(12)N(2)	10	4	1093.96	5825950	3.54433e+07	sp|P87167|BUT2_SCHPO	236	1.032e-05
fissionyeast_NGP_DIA_3.mzML	1564.58	1654.65	-90.0727	LFPHGIYNFJFSAPNKR	LFPHGIYNFJFSAPNKR	(N(N(H(H(H(H(H))))(H(H(H(H)))(H(H(H)))))))	H(12)N(2)	10	4	1093.96	5229140	3.62561e+07	sp|P87167|BUT2_SCHPO	236	1.032e-05
fissionyeast_NGP_DIA_4.mzML	1536.67	1628.08	-91.4082	LFPHGIYNFJFSAPNKR	LFPHGIYNFJFSAPNKR	(N(N(H(H(H(H(H))))(H(H(H(H)))(H(H(H)))))))	H(12)N(2)	10	4	1093.96	4058860	2.6389e+07	sp|P87167|BUT2_SCHPO	236	1.032e-05
fissionyeast_NGP_DIA_1.mzML	1512.71	1601.28	-88.5687	LFPHGIYNFJFSAPNKR	LFPHGIYNFJFSAPNKR	(N(N(H(H(H(H(H(H)))))(H(H(H(H)))(H(H(H)))))))	H(13)N(2)	10	3	1512.3	1702850	3.01835e+07	sp|P87167|BUT2_SCHPO	236	5.66762e-06
fissionyeast_NGP_DIA_2.mzML	1560.1	1635.97	-75.8725	LFPHGIYNFJFSAPNKR	LFPHGIYNFJFSAPNKR	(N(N(H(H(H(H(H(H)))))(H(H(H(H)))(H(H(H)))))))	H(13)N(2)	10	3	1512.3	1874750	2.93308e+07	sp|P87167|BUT2_SCHPO	236	5.66762e-06
fissionyeast_NGP_DIA_3.mzML	1562.02	1640.28	-78.2584	LFPHGIYNFJFSAPNKR	LFPHGIYNFJFSAPNKR	(N(N(H(H(H(H(H(H)))))(H(H(H(H)))(H(H(H)))))))	H(13)N(2)	10	3	1512.3	1383430	1.71077e+07	sp|P87167|BUT2_SCHPO	236	5.66762e-06
fissionyeast_NGP_DIA_4.mzML	1531.84	1612.7	-80.857	LFPHGIYNFJFSAPNKR	LFPHGIYNFJFSAPNKR	(N(N(H(H(H(H(H(H)))))(H(H(H(H)))(H(H(H)))))))	H(13)N(2)	10	3	1512.3	1568060	2.34735e+07	sp|P87167|BUT2_SCHPO	236	5.66762e-06
fissionyeast_NGP_DIA_1.mzML	1513.15	1599.93	-86.783	LFPHGIYNFJFSAPNKR	LFPHGIYNFJFSAPNKR	(N(N(H(H(H(H(H))))(H(H(H(H(H(H(H(H)))))))))))	H(13)N(2)	10	4	1134.48	3166330	2.46966e+07	sp|P87167|BUT2_SCHPO	236	0.000265712
fissionyeast_NGP_DIA_2.mzML	1559.07	1634.98	-75.9137	LFPHGIYNFJFSAPNKR	LFPHGIYNFJFSAPNKR	(N(N(H(H(H(H(H))))(H(H(H(H(H(H(H(H)))))))))))	H(13)N(2)	10	4	1134.48	2802000	2.50209e+07	sp|P87167|BUT2_SCHPO	236	0.000265712
fissionyeast_NGP_DIA_3.mzML	1561.79	1639.17	-77.3809	LFPHGIYNFJFSAPNKR	LFPHGIYNFJFSAPNKR	(N(N(H(H(H(H(H))))(H(H(H(H(H(H(H(H)))))))))))	H(13)N(2)	10	4	1134.48	2614680	2.43412e+07	sp|P87167|BUT2_SCHPO	236	0.000265712
fissionyeast_NGP_DIA_4.mzML	1531.88	1611.61	-79.7306	LFPHGIYNFJFSAPNKR	LFPHGIYNFJFSAPNKR	(N(N(H(H(H(H(H))))(H(H(H(H(H(H(H(H)))))))))))	H(13)N(2)	10	4	1134.48	2169510	1.96611e+07	sp|P87167|BUT2_SCHPO	236	0.000265712
fissionyeast_NGP_DIA_1.mzML	1509.45	1583.4	-73.9525	LFPHGIYNFJFSAPNKR	LFPHGIYNFJFSAPNKR	(N(N(H(H(H(H(H(H)))))(H(H(H))(H(H(H(H(H)))))))))	H(14)N(2)	10	3	1566.32	4751350	7.62918e+07	sp|P87167|BUT2_SCHPO	236	2.48272e-05
fissionyeast_NGP_DIA_2.mzML	1555.12	1620.58	-65.4648	LFPHGIYNFJFSAPNKR	LFPHGIYNFJFSAPNKR	(N(N(H(H(H(H(H(H)))))(H(H(H))(H(H(H(H(H)))))))))	H(14)N(2)	10	3	1566.32	4917970	7.59113e+07	sp|P87167|BUT2_SCHPO	236	2.48272e-05
fissionyeast_NGP_DIA_3.mzML	1558.39	1621.29	-62.9013	LFPHGIYNFJFSAPNKR	LFPHGIYNFJFSAPNKR	(N(N(H(H(H(H(H(H)))))(H(H(H))(H(H(H(H(H)))))))))	H(14)N(2)	10	3	1566.32	3029770	4.84416e+07	sp|P87167|BUT2_SCHPO	236	2.48272e-05
fissionyeast_NGP_DIA_4.mzML	1527.82	1596.85	-69.0298	LFPHGIYNFJFSAPNKR	LFPHGIYNFJFSAPNKR	(N(N(H(H(H(H(H(H)))))(H(H(H))(H(H(H(H(H)))))))))	H(14)N(2)	10	3	1566.32	4248920	6.95062e+07	sp|P87167|BUT2_SCHPO	236	2.48272e-05
fissionyeast_NGP_DIA_1.mzML	1509.55	1596.94	-87.3851	LFPHGIYNFJFSAPNKR	LFPHGIYNFJFSAPNKR	(N(N(H(H(H(H(H(H)))))(H(H(H))(H(H(H(H(H)))))))))	H(14)N(2)	10	4	1174.99	9195890	72788805	sp|P87167|BUT2_SCHPO	236	2.48272e-05
fissionyeast_NGP_DIA_2.mzML	1554.7	1632.7	-78.004	LFPHGIYNFJFSAPNKR	LFPHGIYNFJFSAPNKR	(N(N(H(H(H(H(H(H)))))(H(H(H))(H(H(H(H(H)))))))))	H(14)N(2)	10	4	1174.99	10121500	7.17206e+07	sp|P87167|BUT2_SCHPO	236	2.48272e-05
fissionyeast_NGP_DIA_3.mzML	1558.3	1636.57	-78.2701	LFPHGIYNFJFSAPNKR	LFPHGIYNFJFSAPNKR	(N(N(H(H(H(H(H(H)))))(H(H(H))(H(H(H(H(H)))))))))	H(14)N(2)	10	4	1174.99	9870560	7.31803e+07	sp|P87167|BUT2_SCHPO	236	2.48272e-05
fissionyeast_NGP_DIA_4.mzML	1527.19	1609.14	-81.9543	LFPHGIYNFJFSAPNKR	LFPHGIYNFJFSAPNKR	(N(N(H(H(H(H(H(H)))))(H(H(H))(H(H(H(H(H)))))))))	H(14)N(2)	10	4	1174.99	10075700	6.5187e+07	sp|P87167|BUT2_SCHPO	236	2.48272e-05
fissionyeast_NGP_DIA_1.mzML	1507.39	1682.89	-175.5	LFPHGIYNFJFSAPNKR	LFPHGIYNFJFSAPNKR	(N(N(H(H(H(H(H(H(H(H)))))))(H(H(H(H(H(H(H))))))))))	H(15)N(2)	10	3	1620.34	1137060	1.29256e+07	sp|P87167|BUT2_SCHPO	236	8.34029e-06
fissionyeast_NGP_DIA_2.mzML	1551.43	1697.13	-145.7	LFPHGIYNFJFSAPNKR	LFPHGIYNFJFSAPNKR	(N(N(H(H(H(H(H(H(H(H)))))))(H(H(H(H(H(H(H))))))))))	H(15)N(2)	10	3	1620.34	1041090	1.3152e+07	sp|P87167|BUT2_SCHPO	236	8.34029e-06
fissionyeast_NGP_DIA_3.mzML	1555.31	1703.37	-148.06	LFPHGIYNFJFSAPNKR	LFPHGIYNFJFSAPNKR	(N(N(H(H(H(H(H(H(H(H)))))))(H(H(H(H(H(H(H))))))))))	H(15)N(2)	10	3	1620.34	770661	8.62644e+06	sp|P87167|BUT2_SCHPO	236	8.34029e-06
fissionyeast_NGP_DIA_4.mzML	1524.49	1676.04	-151.553	LFPHGIYNFJFSAPNKR	LFPHGIYNFJFSAPNKR	(N(N(H(H(H(H(H(H(H(H)))))))(H(H(H(H(H(H(H))))))))))	H(15)N(2)	10	3	1620.34	1067400	1.22542e+07	sp|P87167|BUT2_SCHPO	236	8.34029e-06
fissionyeast_NGP_DIA_1.mzML	1507.61	1583.38	-75.7717	LFPHGIYNFJFSAPNKR	LFPHGIYNFJFSAPNKR	(N(N(H(H(H(H(H(H(H))))))(H(H(H(H(H(H(H(H)))))))))))	H(15)N(2)	10	4	1215.5	1545200	1.33264e+07	sp|P87167|BUT2_SCHPO	236	2.62025e-05
fissionyeast_NGP_DIA_2.mzML	1550.23	1620.55	-70.3238	LFPHGIYNFJFSAPNKR	LFPHGIYNFJFSAPNKR	(N(N(H(H(H(H(H(H(H))))))(H(H(H(H(H(H(H(H)))))))))))	H(15)N(2)	10	4	1215.5	1581980	1.53103e+07	sp|P87167|BUT2_SCHPO	236	2.62025e-05
fissionyeast_NGP_DIA_3.mzML	1555.17	1621.26	-66.0855	LFPHGIYNFJFSAPNKR	LFPHGIYNFJFSAPNKR	(N(N(H(H(H(H(H(H(H))))))(H(H(H(H(H(H(H(H)))))))))))	H(15)N(2)	10	4	1215.5	1709280	1.59492e+07	sp|P87167|BUT2_SCHPO	236	2.62025e-05
fissionyeast_NGP_DIA_4.mzML	1523.99	1596.83	-72.8408	LFPHGIYNFJFSAPNKR	LFPHGIYNFJFSAPNKR	(N(N(H(H(H(H(H(H(H))))))(H(H(H(H(H(H(H(H)))))))))))	H(15)N(2)	10	4	1215.5	1594630	1.35231e+07	sp|P87167|BUT2_SCHPO	236	2.62025e-05
fissionyeast_NGP_DIA_1.mzML	1506.08	1594.5	-88.4246	LFPHGIYNFJFSAPNKR	LFPHGIYNFJFSAPNKR	(N(N(H(H(H(H(H(H)))))(H(H(H(H(H))))(H(H(H(H(H)))))))))	H(16)N(2)	10	4	1256.02	938906	5.86402e+06	sp|P87167|BUT2_SCHPO	236	4.03646e-06
fissionyeast_NGP_DIA_2.mzML	1548.76	1630.77	-82.0128	LFPHGIYNFJFSAPNKR	LFPHGIYNFJFSAPNKR	(N(N(H(H(H(H(H(H)))))(H(H(H(H(H))))(H(H(H(H(H)))))))))	H(16)N(2)	10	4	1256.02	821570	6.33483e+06	sp|P87167|BUT2_SCHPO	236	4.03646e-06
fissionyeast_NGP_DIA_3.mzML	1554.32	1634.31	-79.99	LFPHGIYNFJFSAPNKR	LFPHGIYNFJFSAPNKR	(N(N(H(H(H(H(H(H)))))(H(H(H(H(H))))(H(H(H(H(H)))))))))	H(16)N(2)	10	4	1256.02	1135170	6.98716e+06	sp|P87167|BUT2_SCHPO	236	4.03646e-06
fissionyeast_NGP_DIA_4.mzML	1522.22	1607.09	-84.8651	LFPHGIYNFJFSAPNKR	LFPHGIYNFJFSAPNKR	(N(N(H(H(H(H(H(H)))))(H(H(H(H(H))))(H(H(H(H(H)))))))))	H(16)N(2)	10	4	1256.02	918947	5.81982e+06	sp|P87167|BUT2_SCHPO	236	4.03646e-06
fissionyeast_NGP_DIA_1.mzML	2889.13	2845.01	44.1166	LFTIAEJDTAJFTPLTFTTYLK	LFTIAEJDTAJFTPLTFTTYLK	(N(N(H(H(H))(H(H(H(H)))(H(H(H)))))))	H(10)N(2)	7	3	1516.66	5138460	5.00708e+06	sp|P0CU13|YI46_SCHPO/sp|Q9P7U4|YI75_SCHPO/sp|P0CU12|YHEF_SCHPO	88/89/88	5.47166e-05
fissionyeast_NGP_DIA_2.mzML	2920.44	2870.64	49.8002	LFTIAEJDTAJFTPLTFTTYLK	LFTIAEJDTAJFTPLTFTTYLK	(N(N(H(H(H))(H(H(H(H)))(H(H(H)))))))	H(10)N(2)	7	3	1516.66	4948370	6.08164e+06	sp|P0CU13|YI46_SCHPO/sp|Q9P7U4|YI75_SCHPO/sp|P0CU12|YHEF_SCHPO	88/89/88	5.47166e-05
fissionyeast_NGP_DIA_3.mzML	2913.71	2865.72	47.9863	LFTIAEJDTAJFTPLTFTTYLK	LFTIAEJDTAJFTPLTFTTYLK	(N(N(H(H(H))(H(H(H(H)))(H(H(H)))))))	H(10)N(2)	7	3	1516.66	4855020	4.11415e+06	sp|P0CU13|YI46_SCHPO/sp|Q9P7U4|YI75_SCHPO/sp|P0CU12|YHEF_SCHPO	88/89/88	5.47166e-05
fissionyeast_NGP_DIA_4.mzML	2883.59	2838.05	45.5412	LFTIAEJDTAJFTPLTFTTYLK	LFTIAEJDTAJFTPLTFTTYLK	(N(N(H(H(H))(H(H(H(H)))(H(H(H)))))))	H(10)N(2)	7	3	1516.66	5071250	3.1502e+06	sp|P0CU13|YI46_SCHPO/sp|Q9P7U4|YI75_SCHPO/sp|P0CU12|YHEF_SCHPO	88/89/88	5.47166e-05
fissionyeast_NGP_DIA_1.mzML	2907.64	2718.3	189.337	LFTIAEJDTAJFTPLTFTTYLK	LFTIAEJDTAJFTPLTFTTYLK	(N(N(H(H(H(H)))(H(H)(H)(H)))))	H(8)N(2)	7	3	1408.63	21444500	2.94694e+07	sp|P0CU13|YI46_SCHPO/sp|Q9P7U4|YI75_SCHPO/sp|P0CU12|YHEF_SCHPO	88/89/88	0.000131495
fissionyeast_NGP_DIA_2.mzML	2938.3	2740.41	197.891	LFTIAEJDTAJFTPLTFTTYLK	LFTIAEJDTAJFTPLTFTTYLK	(N(N(H(H(H(H)))(H(H)(H)(H)))))	H(8)N(2)	7	3	1408.63	17500600	3.24501e+07	sp|P0CU13|YI46_SCHPO/sp|Q9P7U4|YI75_SCHPO/sp|P0CU12|YHEF_SCHPO	88/89/88	0.000131495
fissionyeast_NGP_DIA_3.mzML	2929.69	2746.54	183.151	LFTIAEJDTAJFTPLTFTTYLK	LFTIAEJDTAJFTPLTFTTYLK	(N(N(H(H(H(H)))(H(H)(H)(H)))))	H(8)N(2)	7	3	1408.63	14432800	2.80157e+07	sp|P0CU13|YI46_SCHPO/sp|Q9P7U4|YI75_SCHPO/sp|P0CU12|YHEF_SCHPO	88/89/88	0.000131495
fissionyeast_NGP_DIA_4.mzML	2904.89	2715.69	189.195	LFTIAEJDTAJFTPLTFTTYLK	LFTIAEJDTAJFTPLTFTTYLK	(N(N(H(H(H(H)))(H(H)(H)(H)))))	H(8)N(2)	7	3	1408.63	15762800	2.62778e+07	sp|P0CU13|YI46_SCHPO/sp|Q9P7U4|YI75_SCHPO/sp|P0CU12|YHEF_SCHPO	88/89/88	0.000131495
fissionyeast_NGP_DIA_1.mzML	2899.76	2846.13	53.6312	LFTIAEJDTAJFTPLTFTTYLK	LFTIAEJDTAJFTPLTFTTYLK	(N(N(H(H(H(H(H))))(H(H(H(H)))))))	H(9)N(2)	7	3	1462.65	74026200	1.06446e+08	sp|P0CU13|YI46_SCHPO/sp|Q9P7U4|YI75_SCHPO/sp|P0CU12|YHEF_SCHPO	88/89/88	8.43164e-06
fissionyeast_NGP_DIA_2.mzML	2931.31	2871.78	59.5329	LFTIAEJDTAJFTPLTFTTYLK	LFTIAEJDTAJFTPLTFTTYLK	(N(N(H(H(H(H(H))))(H(H(H(H)))))))	H(9)N(2)	7	3	1462.65	66146100	1.22041e+08	sp|P0CU13|YI46_SCHPO/sp|Q9P7U4|YI75_SCHPO/sp|P0CU12|YHEF_SCHPO	88/89/88	8.43164e-06
fissionyeast_NGP_DIA_3.mzML	2923.26	2866.76	56.5017	LFTIAEJDTAJFTPLTFTTYLK	LFTIAEJDTAJFTPLTFTTYLK	(N(N(H(H(H(H(H))))(H(H(H(H)))))))	H(9)N(2)	7	3	1462.65	63749300	1.09656e+08	sp|P0CU13|YI46_SCHPO/sp|Q9P7U4|YI75_SCHPO/sp|P0CU12|YHEF_SCHPO	88/89/88	8.43164e-06
fissionyeast_NGP_DIA_4.mzML	2896.66	2839.12	57.5372	LFTIAEJDTAJFTPLTFTTYLK	LFTIAEJDTAJFTPLTFTTYLK	(N(N(H(H(H(H(H))))(H(H(H(H)))))))	H(9)N(2)	7	3	1462.65	71191100	1.13193e+08	sp|P0CU13|YI46_SCHPO/sp|Q9P7U4|YI75_SCHPO/sp|P0CU12|YHEF_SCHPO	88/89/88	8.43164e-06
fissionyeast_NGP_DIA_1.mzML	2897.69	2875.59	22.1007	LFTIAEJDTAJFTPLTFTTYLK	LFTIAEJDTAJFTPLTFTTYLK	(N(N(H(H(H(H(H))))(H(H(H(H)))))))	H(9)N(2)	7	4	1097.24	3484820	2.95606e+06	sp|P0CU13|YI46_SCHPO/sp|Q9P7U4|YI75_SCHPO/sp|P0CU12|YHEF_SCHPO	88/89/88	8.43164e-06
fissionyeast_NGP_DIA_2.mzML	2930.33	2901.94	28.3909	LFTIAEJDTAJFTPLTFTTYLK	LFTIAEJDTAJFTPLTFTTYLK	(N(N(H(H(H(H(H))))(H(H(H(H)))))))	H(9)N(2)	7	4	1097.24	4189740	3.47042e+06	sp|P0CU13|YI46_SCHPO/sp|Q9P7U4|YI75_SCHPO/sp|P0CU12|YHEF_SCHPO	88/89/88	8.43164e-06
fissionyeast_NGP_DIA_3.mzML	2921.52	2893.91	27.6121	LFTIAEJDTAJFTPLTFTTYLK	LFTIAEJDTAJFTPLTFTTYLK	(N(N(H(H(H(H(H))))(H(H(H(H)))))))	H(9)N(2)	7	4	1097.24	3461580	4.63689e+06	sp|P0CU13|YI46_SCHPO/sp|Q9P7U4|YI75_SCHPO/sp|P0CU12|YHEF_SCHPO	88/89/88	8.43164e-06
fissionyeast_NGP_DIA_4.mzML	2895.15	2867.38	27.7659	LFTIAEJDTAJFTPLTFTTYLK	LFTIAEJDTAJFTPLTFTTYLK	(N(N(H(H(H(H(H))))(H(H(H(H)))))))	H(9)N(2)	7	4	1097.24	3252900	3.49296e+06	sp|P0CU13|YI46_SCHPO/sp|Q9P7U4|YI75_SCHPO/sp|P0CU12|YHEF_SCHPO	88/89/88	8.43164e-06
fissionyeast_NGP_DIA_2.mzML	1253.15	1220.07	33.0839	LGJETFLPK	LGJETFLPK	(N(N(H(H(H(H(H))))(H(H(H))(H(H))))))	H(10)N(2)	3	2	1523.13	2658650	4.20252e+06	sp|P36581|CALX_SCHPO	418	0.00811095
fissionyeast_NGP_DIA_3.mzML	1253.01	1218.14	34.865	LGJETFLPK	LGJETFLPK	(N(N(H(H(H(H(H))))(H(H(H))(H(H))))))	H(10)N(2)	3	2	1523.13	2882930	4.25122e+06	sp|P36581|CALX_SCHPO	418	0.00811095
fissionyeast_NGP_DIA_4.mzML	1243.64	1209.59	34.0544	LGJETFLPK	LGJETFLPK	(N(N(H(H(H(H(H))))(H(H(H))(H(H))))))	H(10)N(2)	3	2	1523.13	2326140	3.59038e+06	sp|P36581|CALX_SCHPO	418	0.00811095
fissionyeast_NGP_DIA_1.mzML	1238.99	1248.67	-9.67997	LGJETFLPK	LGJETFLPK	(N(N(H(H(H(H(H))))(H(H(H(H(H))))))))	H(10)N(2)	3	3	1015.75	1058230	1.66824e+06	sp|P36581|CALX_SCHPO	418	0.00131715
fissionyeast_NGP_DIA_2.mzML	1247.76	1257.56	-9.7999	LGJETFLPK	LGJETFLPK	(N(N(H(H(H(H(H))))(H(H(H(H(H))))))))	H(10)N(2)	3	3	1015.75	1115280	1.48192e+06	sp|P36581|CALX_SCHPO	418	0.00131715
fissionyeast_NGP_DIA_3.mzML	1248.57	1259	-10.4305	LGJETFLPK	LGJETFLPK	(N(N(H(H(H(H(H))))(H(H(H(H(H))))))))	H(10)N(2)	3	3	1015.75	1061830	804423	sp|P36581|CALX_SCHPO	418	0.00131715
fissionyeast_NGP_DIA_4.mzML	1239.53	1249.24	-9.70574	LGJETFLPK	LGJETFLPK	(N(N(H(H(H(H(H))))(H(H(H(H(H))))))))	H(10)N(2)	3	3	1015.75	883962	1.1799e+06	sp|P36581|CALX_SCHPO	418	0.00131715
fissionyeast_NGP_DIA_2.mzML	1262.43	1247.67	14.7553	LGJETFLPK	LGJETFLPK	(N(N(H(H(H(H)))(H(H(H(H)))))))	H(8)N(2)	3	3	907.718	7640240	1.46415e+07	sp|P36581|CALX_SCHPO	418	0.0021923
fissionyeast_NGP_DIA_3.mzML	1263.62	1248.57	15.0479	LGJETFLPK	LGJETFLPK	(N(N(H(H(H(H)))(H(H(H(H)))))))	H(8)N(2)	3	3	907.718	4532920	6.30014e+06	sp|P36581|CALX_SCHPO	418	0.0021923
fissionyeast_NGP_DIA_4.mzML	1253.93	1239.56	14.3677	LGJETFLPK	LGJETFLPK	(N(N(H(H(H(H)))(H(H(H(H)))))))	H(8)N(2)	3	3	907.718	5502950	9.09857e+06	sp|P36581|CALX_SCHPO	418	0.0021923
fissionyeast_NGP_DIA_1.mzML	562.642	536.81	25.832	LGNJLTR	LGNJLTR	(N(N(H(H(H(H(H(H(H(H)))))))(H(H(H))(H(H(H(H(H)))))))))	H(16)N(2)	4	3	1262.82	9198870	1.43882e+07	sp|Q9URX4|YFZB_SCHPO/sp|Q9C0Y4|AGLU_SCHPO	225/209	0.00749753
fissionyeast_NGP_DIA_2.mzML	574.574	540.381	34.1929	LGNJLTR	LGNJLTR	(N(N(H(H(H(H(H(H(H(H)))))))(H(H(H))(H(H(H(H(H)))))))))	H(16)N(2)	4	3	1262.82	9716620	1.57392e+07	sp|Q9URX4|YFZB_SCHPO/sp|Q9C0Y4|AGLU_SCHPO	225/209	0.00749753
fissionyeast_NGP_DIA_3.mzML	576.144	539.298	36.8455	LGNJLTR	LGNJLTR	(N(N(H(H(H(H(H(H(H(H)))))))(H(H(H))(H(H(H(H(H)))))))))	H(16)N(2)	4	3	1262.82	6640960	1.09535e+07	sp|Q9URX4|YFZB_SCHPO/sp|Q9C0Y4|AGLU_SCHPO	225/209	0.00749753
fissionyeast_NGP_DIA_4.mzML	557.052	535.933	21.1192	LGNJLTR	LGNJLTR	(N(N(H(H(H(H(H(H(H(H)))))))(H(H(H))(H(H(H(H(H)))))))))	H(16)N(2)	4	3	1262.82	8959710	1.42786e+07	sp|Q9URX4|YFZB_SCHPO/sp|Q9C0Y4|AGLU_SCHPO	225/209	0.00749753
fissionyeast_NGP_DIA_1.mzML	596.691	541.674	55.0168	LGNJLTR	LGNJLTR	(N(N(H(H(H(H(H(H(H(H)))))))(H(H(H(H)))(H(H(H(H(H)))))))))	H(17)N(2)	4	3	1316.84	26672500	30472	sp|Q9URX4|YFZB_SCHPO/sp|Q9C0Y4|AGLU_SCHPO	225/209	0.00540994
fissionyeast_NGP_DIA_2.mzML	599.805	546.881	52.9244	LGNJLTR	LGNJLTR	(N(N(H(H(H(H(H(H(H(H)))))))(H(H(H(H)))(H(H(H(H(H)))))))))	H(17)N(2)	4	3	1316.84	25388100	50700.8	sp|Q9URX4|YFZB_SCHPO/sp|Q9C0Y4|AGLU_SCHPO	225/209	0.00540994
fissionyeast_NGP_DIA_3.mzML	601.59	546.149	55.4405	LGNJLTR	LGNJLTR	(N(N(H(H(H(H(H(H(H(H)))))))(H(H(H(H)))(H(H(H(H(H)))))))))	H(17)N(2)	4	3	1316.84	24890100	76349.7	sp|Q9URX4|YFZB_SCHPO/sp|Q9C0Y4|AGLU_SCHPO	225/209	0.00540994
fissionyeast_NGP_DIA_4.mzML	595.141	540.058	55.0826	LGNJLTR	LGNJLTR	(N(N(H(H(H(H(H(H(H(H)))))))(H(H(H(H)))(H(H(H(H(H)))))))))	H(17)N(2)	4	3	1316.84	29087500	22522.8	sp|Q9URX4|YFZB_SCHPO/sp|Q9C0Y4|AGLU_SCHPO	225/209	0.00540994
fissionyeast_NGP_DIA_1.mzML	600.777	554.576	46.201	LGNJLTR	LGNJLTR	(N(N(H(H(H(H)))(H(H)(H(H))))))	H(8)N(2)	4	2	1245.52	2710280	6.28281e+06	sp|Q9URX4|YFZB_SCHPO/sp|Q9C0Y4|AGLU_SCHPO	225/209	0.00664171
fissionyeast_NGP_DIA_4.mzML	599.181	550.949	48.2323	LGNJLTR	LGNJLTR	(N(N(H(H(H(H)))(H(H)(H(H))))))	H(8)N(2)	4	2	1245.52	2421340	5.50025e+06	sp|Q9URX4|YFZB_SCHPO/sp|Q9C0Y4|AGLU_SCHPO	225/209	0.00664171
fissionyeast_NGP_DIA_2.mzML	574.649	564.092	10.5565	LGNJLTR	LGNJLTR	(N(N(H(H(H(H)))(H(H)(H(H))))))	H(8)N(2)	4	2	1245.52	9614310	117150	sp|Q9URX4|YFZB_SCHPO/sp|Q9C0Y4|AGLU_SCHPO	225/209	0.00664171
fissionyeast_NGP_DIA_3.mzML	576.144	564.687	11.4569	LGNJLTR	LGNJLTR	(N(N(H(H(H(H)))(H(H)(H(H))))))	H(8)N(2)	4	2	1245.52	6660540	30263.7	sp|Q9URX4|YFZB_SCHPO/sp|Q9C0Y4|AGLU_SCHPO	225/209	0.00664171
fissionyeast_NGP_DIA_1.mzML	596.691	557.047	39.6437	LGNJLTR	LGNJLTR	(N(N(H(H(H)(H))(H(H(H))(H(H))))))	H(9)N(2)	4	2	1326.54	29750000	9.35281e+07	sp|Q9URX4|YFZB_SCHPO/sp|Q9C0Y4|AGLU_SCHPO	225/209	0.00358008
fissionyeast_NGP_DIA_2.mzML	599.801	567.221	32.5805	LGNJLTR	LGNJLTR	(N(N(H(H(H)(H))(H(H(H))(H(H))))))	H(9)N(2)	4	2	1326.54	27825500	9.93294e+07	sp|Q9URX4|YFZB_SCHPO/sp|Q9C0Y4|AGLU_SCHPO	225/209	0.00358008
fissionyeast_NGP_DIA_3.mzML	601.59	568.076	33.5144	LGNJLTR	LGNJLTR	(N(N(H(H(H)(H))(H(H(H))(H(H))))))	H(9)N(2)	4	2	1326.54	28250500	1.0535e+08	sp|Q9URX4|YFZB_SCHPO/sp|Q9C0Y4|AGLU_SCHPO	225/209	0.00358008
fissionyeast_NGP_DIA_4.mzML	595.11	553.068	42.042	LGNJLTR	LGNJLTR	(N(N(H(H(H)(H))(H(H(H))(H(H))))))	H(9)N(2)	4	2	1326.54	31180100	9.16432e+07	sp|Q9URX4|YFZB_SCHPO/sp|Q9C0Y4|AGLU_SCHPO	225/209	0.00358008
fissionyeast_NGP_DIA_1.mzML	596.855	557.438	39.4165	LGNJLTR	LGNJLTR	(N(N(H(H(H(H)))(H(H)(H(H)(H))))))	H(9)N(2)	4	3	884.698	3190190	1.40232e+06	sp|Q9URX4|YFZB_SCHPO/sp|Q9C0Y4|AGLU_SCHPO	225/209	0.000815739
fissionyeast_NGP_DIA_2.mzML	599.374	567.707	31.6674	LGNJLTR	LGNJLTR	(N(N(H(H(H(H)))(H(H)(H(H)(H))))))	H(9)N(2)	4	3	884.698	2688430	1.36949e+06	sp|Q9URX4|YFZB_SCHPO/sp|Q9C0Y4|AGLU_SCHPO	225/209	0.000815739
fissionyeast_NGP_DIA_3.mzML	601.133	568.602	32.5314	LGNJLTR	LGNJLTR	(N(N(H(H(H(H)))(H(H)(H(H)(H))))))	H(9)N(2)	4	3	884.698	1943060	526573	sp|Q9URX4|YFZB_SCHPO/sp|Q9C0Y4|AGLU_SCHPO	225/209	0.000815739
fissionyeast_NGP_DIA_4.mzML	594.818	553.406	41.4118	LGNJLTR	LGNJLTR	(N(N(H(H(H(H)))(H(H)(H(H)(H))))))	H(9)N(2)	4	3	884.698	2217770	1.01366e+06	sp|Q9URX4|YFZB_SCHPO/sp|Q9C0Y4|AGLU_SCHPO	225/209	0.000815739
fissionyeast_NGP_DIA_1.mzML	1548.76	1540.19	8.56899	LGNQYYJDTQWLK	LGNQYYJDTQWLK	(N(N(H(H(H(H)))(H(H)(H(H)(H(H)))))))	H(10)N(2)	7	3	1223.83	1250150	1.51217e+06	sp|Q10061|LHS1_SCHPO	733	7.00027e-05
fissionyeast_NGP_DIA_2.mzML	1583.14	1582.41	0.731033	LGNQYYJDTQWLK	LGNQYYJDTQWLK	(N(N(H(H(H(H)))(H(H)(H(H)(H(H)))))))	H(10)N(2)	7	3	1223.83	1191630	1.82487e+06	sp|Q10061|LHS1_SCHPO	733	7.00027e-05
fissionyeast_NGP_DIA_3.mzML	1582.76	1580.21	2.55053	LGNQYYJDTQWLK	LGNQYYJDTQWLK	(N(N(H(H(H(H)))(H(H)(H(H)(H(H)))))))	H(10)N(2)	7	3	1223.83	1202770	1.90248e+06	sp|Q10061|LHS1_SCHPO	733	7.00027e-05
fissionyeast_NGP_DIA_4.mzML	1560.72	1557.95	2.7674	LGNQYYJDTQWLK	LGNQYYJDTQWLK	(N(N(H(H(H(H)))(H(H)(H(H)(H(H)))))))	H(10)N(2)	7	3	1223.83	1143500	1.72718e+06	sp|Q10061|LHS1_SCHPO	733	7.00027e-05
fissionyeast_NGP_DIA_1.mzML	1556.02	1530.69	25.3307	LGNQYYJDTQWLK	LGNQYYJDTQWLK	(N(N(H(H(H)(H(H)))(H(H(H(H)))))))	H(9)N(2)	7	3	1169.81	2154120	2.76114e+06	sp|Q10061|LHS1_SCHPO	733	6.61168e-06
fissionyeast_NGP_DIA_2.mzML	1589.08	1575.14	13.944	LGNQYYJDTQWLK	LGNQYYJDTQWLK	(N(N(H(H(H)(H(H)))(H(H(H(H)))))))	H(9)N(2)	7	3	1169.81	2343900	3.43129e+06	sp|Q10061|LHS1_SCHPO	733	6.61168e-06
fissionyeast_NGP_DIA_3.mzML	1589.47	1574.12	15.3516	LGNQYYJDTQWLK	LGNQYYJDTQWLK	(N(N(H(H(H)(H(H)))(H(H(H(H)))))))	H(9)N(2)	7	3	1169.81	2528620	4.52597e+06	sp|Q10061|LHS1_SCHPO	733	6.61168e-06
fissionyeast_NGP_DIA_4.mzML	1568.68	1550.05	18.6345	LGNQYYJDTQWLK	LGNQYYJDTQWLK	(N(N(H(H(H)(H(H)))(H(H(H(H)))))))	H(9)N(2)	7	3	1169.81	2366590	2.64107e+06	sp|Q10061|LHS1_SCHPO	733	6.61168e-06
fissionyeast_NGP_DIA_1.mzML	1643.41	1632.22	11.1946	LGVGJATFETDDFSK	LGVGJATFETDDFSK	(N(N(H(H(H(H)))(H(H)(H)(H)))))	H(8)N(2)	5	3	1101.78	3052460	4.95003e+06	sp|Q09140|UGGG_SCHPO	880	7.45628e-06
fissionyeast_NGP_DIA_2.mzML	1664.95	1657.07	7.88073	LGVGJATFETDDFSK	LGVGJATFETDDFSK	(N(N(H(H(H(H)))(H(H)(H)(H)))))	H(8)N(2)	5	3	1101.78	1913580	4.42223e+06	sp|Q09140|UGGG_SCHPO	880	7.45628e-06
fissionyeast_NGP_DIA_3.mzML	1671.07	1662.42	8.64549	LGVGJATFETDDFSK	LGVGJATFETDDFSK	(N(N(H(H(H(H)))(H(H)(H)(H)))))	H(8)N(2)	5	3	1101.78	1530990	4.87618e+06	sp|Q09140|UGGG_SCHPO	880	7.45628e-06
fissionyeast_NGP_DIA_4.mzML	1642.61	1636.59	6.0169	LGVGJATFETDDFSK	LGVGJATFETDDFSK	(N(N(H(H(H(H)))(H(H)(H)(H)))))	H(8)N(2)	5	3	1101.78	1849370	3.12412e+06	sp|Q09140|UGGG_SCHPO	880	7.45628e-06
fissionyeast_NGP_DIA_1.mzML	1629.65	1618.37	11.2778	LGVGJATFETDDFSK	LGVGJATFETDDFSK	(N(N(H(H)(H(H)(H(H(H(H(H)))))))))	H(9)N(2)	5	3	1155.8	1521590	3.32532e+06	sp|Q09140|UGGG_SCHPO	880	5.72512e-06
fissionyeast_NGP_DIA_2.mzML	1655.37	1647.79	7.57696	LGVGJATFETDDFSK	LGVGJATFETDDFSK	(N(N(H(H)(H(H)(H(H(H(H(H)))))))))	H(9)N(2)	5	3	1155.8	1315710	4.44625e+06	sp|Q09140|UGGG_SCHPO	880	5.72512e-06
fissionyeast_NGP_DIA_3.mzML	1659.78	1652.82	6.9625	LGVGJATFETDDFSK	LGVGJATFETDDFSK	(N(N(H(H)(H(H)(H(H(H(H(H)))))))))	H(9)N(2)	5	3	1155.8	1315780	3.97816e+06	sp|Q09140|UGGG_SCHPO	880	5.72512e-06
fissionyeast_NGP_DIA_4.mzML	1631.4	1626.05	5.34802	LGVGJATFETDDFSK	LGVGJATFETDDFSK	(N(N(H(H)(H(H)(H(H(H(H(H)))))))))	H(9)N(2)	5	3	1155.8	1318770	3.86126e+06	sp|Q09140|UGGG_SCHPO	880	5.72512e-06
fissionyeast_NGP_DIA_1.mzML	339.969	254.603	85.3655	LISSJK	LISSJK	(N(N(H(H(H(H)))(H(H)(H(H))))))	H(8)N(2)	5	2	1182.49	1075430	2.16178e+06	sp|O94694|YG1A_SCHPO	54	0.000216579
fissionyeast_NGP_DIA_2.mzML	337.281	250.695	86.5857	LISSJK	LISSJK	(N(N(H(H(H(H)))(H(H)(H(H))))))	H(8)N(2)	5	2	1182.49	889783	3.47381e+06	sp|O94694|YG1A_SCHPO	54	0.000216579
fissionyeast_NGP_DIA_3.mzML	336.428	250.279	86.1485	LISSJK	LISSJK	(N(N(H(H(H(H)))(H(H)(H(H))))))	H(8)N(2)	5	2	1182.49	879918	2.61713e+06	sp|O94694|YG1A_SCHPO	54	0.000216579
fissionyeast_NGP_DIA_4.mzML	337.312	242.102	95.21	LISSJK	LISSJK	(N(N(H(H(H(H)))(H(H)(H(H))))))	H(8)N(2)	5	2	1182.49	1035320	2.43108e+06	sp|O94694|YG1A_SCHPO	54	0.000216579
fissionyeast_NGP_DIA_1.mzML	341.112	396.918	-55.8063	LISSJK	LISSJK	(N(N(H(H(H)(H))(H(H(H))(H(H))))))	H(9)N(2)	5	2	1263.52	2716900	8.21181e+06	sp|O94694|YG1A_SCHPO	54	0.000381503
fissionyeast_NGP_DIA_2.mzML	337.507	398.429	-60.9224	LISSJK	LISSJK	(N(N(H(H(H)(H))(H(H(H))(H(H))))))	H(9)N(2)	5	2	1263.52	2673510	1.36986e+07	sp|O94694|YG1A_SCHPO	54	0.000381503
fissionyeast_NGP_DIA_3.mzML	337.333	399.567	-62.2337	LISSJK	LISSJK	(N(N(H(H(H)(H))(H(H(H))(H(H))))))	H(9)N(2)	5	2	1263.52	2861910	1.0822e+07	sp|O94694|YG1A_SCHPO	54	0.000381503
fissionyeast_NGP_DIA_4.mzML	338.024	398.683	-60.6594	LISSJK	LISSJK	(N(N(H(H(H)(H))(H(H(H))(H(H))))))	H(9)N(2)	5	2	1263.52	4444390	9.36344e+06	sp|O94694|YG1A_SCHPO	54	0.000381503
fissionyeast_NGP_DIA_2.mzML	1358.95	1338.48	20.4654	LJASNGDVIWR	LJASNGDVIWR	(N(N(H(H(H(H)))(H(H)(H(H))))))	H(8)N(2)	2	2	1474.11	166722	869773	sp|O13981|EMC1_SCHPO	66	0.00387336
fissionyeast_NGP_DIA_1.mzML	1347.98	1296.79	51.1857	LJASNGDVIWR	LJASNGDVIWR	(N(N(H(H(H(H)))(H(H)(H(H)(H))))))	H(9)N(2)	2	2	1555.14	888845	5.3182e+06	sp|O13981|EMC1_SCHPO	66	2.90846e-06
fissionyeast_NGP_DIA_2.mzML	1353.36	1307.05	46.3087	LJASNGDVIWR	LJASNGDVIWR	(N(N(H(H(H(H)))(H(H)(H(H)(H))))))	H(9)N(2)	2	2	1555.14	892172	4.12313e+06	sp|O13981|EMC1_SCHPO	66	2.90846e-06
fissionyeast_NGP_DIA_3.mzML	1361.88	1305.59	56.2892	LJASNGDVIWR	LJASNGDVIWR	(N(N(H(H(H(H)))(H(H)(H(H)(H))))))	H(9)N(2)	2	2	1555.14	751454	5.1806e+06	sp|O13981|EMC1_SCHPO	66	2.90846e-06
fissionyeast_NGP_DIA_4.mzML	1347.67	1297.32	50.354	LJASNGDVIWR	LJASNGDVIWR	(N(N(H(H(H(H)))(H(H)(H(H)(H))))))	H(9)N(2)	2	2	1555.14	920262	4.30554e+06	sp|O13981|EMC1_SCHPO	66	2.90846e-06
fissionyeast_NGP_DIA_1.mzML	1347.39	1296.88	50.5132	LJASNGDVIWR	LJASNGDVIWR	(N(N(H(H)(H(H(H))(H(H(H(H))))))))	H(9)N(2)	2	3	1037.1	1729540	1.68891e+06	sp|O13981|EMC1_SCHPO	66	3.71269e-06
fissionyeast_NGP_DIA_2.mzML	1353.53	1307.12	46.4051	LJASNGDVIWR	LJASNGDVIWR	(N(N(H(H)(H(H(H))(H(H(H(H))))))))	H(9)N(2)	2	3	1037.1	1018530	2.10389e+06	sp|O13981|EMC1_SCHPO	66	3.71269e-06
fissionyeast_NGP_DIA_3.mzML	1361.42	1305.67	55.7461	LJASNGDVIWR	LJASNGDVIWR	(N(N(H(H)(H(H(H))(H(H(H(H))))))))	H(9)N(2)	2	3	1037.1	1060200	1.14339e+06	sp|O13981|EMC1_SCHPO	66	3.71269e-06
fissionyeast_NGP_DIA_4.mzML	1347.81	1297.39	50.423	LJASNGDVIWR	LJASNGDVIWR	(N(N(H(H)(H(H(H))(H(H(H(H))))))))	H(9)N(2)	2	3	1037.1	1708590	1.35997e+06	sp|O13981|EMC1_SCHPO	66	3.71269e-06
fissionyeast_NGP_DIA_1.mzML	1600.47	1596.7	3.7703	LJDTYTEVAEVMK	LJDTYTEVAEVMK	(N(N(H(H(H)(H(H)))(H(H)(H(H))))))	H(9)N(2)	2	3	1126.46	2060060	2.17058e+06	sp|Q10057|PDI1_SCHPO	161	3.61717e-05
fissionyeast_NGP_DIA_2.mzML	1635.85	1632.52	3.33409	LJDTYTEVAEVMK	LJDTYTEVAEVMK	(N(N(H(H(H)(H(H)))(H(H)(H(H))))))	H(9)N(2)	2	3	1126.46	1476010	1.84584e+06	sp|Q10057|PDI1_SCHPO	161	3.61717e-05
fissionyeast_NGP_DIA_3.mzML	1638.74	1636.35	2.38623	LJDTYTEVAEVMK	LJDTYTEVAEVMK	(N(N(H(H(H)(H(H)))(H(H)(H(H))))))	H(9)N(2)	2	3	1126.46	1714450	2.29098e+06	sp|Q10057|PDI1_SCHPO	161	3.61717e-05
fissionyeast_NGP_DIA_4.mzML	1611.3	1608.94	2.36437	LJDTYTEVAEVMK	LJDTYTEVAEVMK	(N(N(H(H(H)(H(H)))(H(H)(H(H))))))	H(9)N(2)	2	3	1126.46	1546640	1.67506e+06	sp|Q10057|PDI1_SCHPO	161	3.61717e-05
fissionyeast_NGP_DIA_1.mzML	2371.95	2513	-141.046	LJDTYTEVAEVMKDDFVFAASDDKELAK	LJDTYTEVAEVMKDDFVFAASDDKELAK	(N(N(H(H)(H(H)(H(H(H(H(H(H))))))))))	H(10)N(2)	2	4	1298.55	4381700	4.21067e+07	sp|Q10057|PDI1_SCHPO	161	4.00813e-05
fissionyeast_NGP_DIA_2.mzML	2393.74	2528.38	-134.638	LJDTYTEVAEVMKDDFVFAASDDKELAK	LJDTYTEVAEVMKDDFVFAASDDKELAK	(N(N(H(H)(H(H)(H(H(H(H(H(H))))))))))	H(10)N(2)	2	4	1298.55	3583960	3.52055e+07	sp|Q10057|PDI1_SCHPO	161	4.00813e-05
fissionyeast_NGP_DIA_3.mzML	2383.23	2530.56	-147.326	LJDTYTEVAEVMKDDFVFAASDDKELAK	LJDTYTEVAEVMKDDFVFAASDDKELAK	(N(N(H(H)(H(H)(H(H(H(H(H(H))))))))))	H(10)N(2)	2	4	1298.55	2379970	3.76941e+07	sp|Q10057|PDI1_SCHPO	161	4.00813e-05
fissionyeast_NGP_DIA_1.mzML	2387.09	2549.86	-162.774	LJDTYTEVAEVMKDDFVFAASDDKELAK	LJDTYTEVAEVMKDDFVFAASDDKELAK	(N(N(H(H(H)(H))(H(H(H))))))	H(7)N(2)	2	4	1177.01	587082	3.98225e+06	sp|Q10057|PDI1_SCHPO	161	0.000651543
fissionyeast_NGP_DIA_1.mzML	2381.84	2534.34	-152.505	LJDTYTEVAEVMKDDFVFAASDDKELAK	LJDTYTEVAEVMKDDFVFAASDDKELAK	(N(N(H(H(H(H)))(H(H)(H)(H)))))	H(8)N(2)	2	4	1217.53	6763550	3.54861e+07	sp|Q10057|PDI1_SCHPO	161	3.57207e-05
fissionyeast_NGP_DIA_2.mzML	2401.4	2549.72	-148.32	LJDTYTEVAEVMKDDFVFAASDDKELAK	LJDTYTEVAEVMKDDFVFAASDDKELAK	(N(N(H(H(H(H)))(H(H)(H)(H)))))	H(8)N(2)	2	4	1217.53	6315600	36834962	sp|Q10057|PDI1_SCHPO	161	3.57207e-05
fissionyeast_NGP_DIA_3.mzML	2393.54	2553.19	-159.647	LJDTYTEVAEVMKDDFVFAASDDKELAK	LJDTYTEVAEVMKDDFVFAASDDKELAK	(N(N(H(H(H(H)))(H(H)(H)(H)))))	H(8)N(2)	2	4	1217.53	6518920	3.79892e+07	sp|Q10057|PDI1_SCHPO	161	3.57207e-05
fissionyeast_NGP_DIA_4.mzML	2384.63	2531.49	-146.862	LJDTYTEVAEVMKDDFVFAASDDKELAK	LJDTYTEVAEVMKDDFVFAASDDKELAK	(N(N(H(H(H(H)))(H(H)(H)(H)))))	H(8)N(2)	2	4	1217.53	5578390	2.6834e+07	sp|Q10057|PDI1_SCHPO	161	3.57207e-05
fissionyeast_NGP_DIA_1.mzML	2374.53	2420.06	-45.5275	LJDTYTEVAEVMKDDFVFAASDDKELAK	LJDTYTEVAEVMKDDFVFAASDDKELAK	(N(N(H(H(H(H(H))))(H(H(H(H)))))))	H(9)N(2)	2	4	1258.04	6789700	5.82639e+07	sp|Q10057|PDI1_SCHPO	161	2.31858e-05
fissionyeast_NGP_DIA_2.mzML	2394.55	2439.7	-45.1487	LJDTYTEVAEVMKDDFVFAASDDKELAK	LJDTYTEVAEVMKDDFVFAASDDKELAK	(N(N(H(H(H(H(H))))(H(H(H(H)))))))	H(9)N(2)	2	4	1258.04	7060480	5.325e+07	sp|Q10057|PDI1_SCHPO	161	2.31858e-05
fissionyeast_NGP_DIA_3.mzML	2387.79	2436.98	-49.193	LJDTYTEVAEVMKDDFVFAASDDKELAK	LJDTYTEVAEVMKDDFVFAASDDKELAK	(N(N(H(H(H(H(H))))(H(H(H(H)))))))	H(9)N(2)	2	4	1258.04	6555820	5.57798e+07	sp|Q10057|PDI1_SCHPO	161	2.31858e-05
fissionyeast_NGP_DIA_4.mzML	2377.94	2420.01	-42.0662	LJDTYTEVAEVMKDDFVFAASDDKELAK	LJDTYTEVAEVMKDDFVFAASDDKELAK	(N(N(H(H(H(H(H))))(H(H(H(H)))))))	H(9)N(2)	2	4	1258.04	6536810	4.52061e+07	sp|Q10057|PDI1_SCHPO	161	2.31858e-05
fissionyeast_NGP_DIA_1.mzML	1911.54	1978.01	-66.4747	LJDTYTEVAEVMKDDFVFAASDDKELAK	LJDTYTEVAEVM[147]KDDFVFAASDDKELAK	(N(N(H(H(H(H)))(H(H(H))(H(H)(H))))))	H(10)N(2)	2	4	1302.55	846442	4.45698e+06	sp|Q10057|PDI1_SCHPO	161	0.000639526
fissionyeast_NGP_DIA_2.mzML	1920.56	1995.95	-75.3905	LJDTYTEVAEVMKDDFVFAASDDKELAK	LJDTYTEVAEVM[147]KDDFVFAASDDKELAK	(N(N(H(H(H(H)))(H(H(H))(H(H)(H))))))	H(10)N(2)	2	4	1302.55	789607	4.69013e+06	sp|Q10057|PDI1_SCHPO	161	0.000639526
fissionyeast_NGP_DIA_3.mzML	1932.19	2006.04	-73.8521	LJDTYTEVAEVMKDDFVFAASDDKELAK	LJDTYTEVAEVM[147]KDDFVFAASDDKELAK	(N(N(H(H(H(H)))(H(H(H))(H(H)(H))))))	H(10)N(2)	2	4	1302.55	653680	4.82798e+06	sp|Q10057|PDI1_SCHPO	161	0.000639526
fissionyeast_NGP_DIA_4.mzML	1903.49	1975.91	-72.4178	LJDTYTEVAEVMKDDFVFAASDDKELAK	LJDTYTEVAEVM[147]KDDFVFAASDDKELAK	(N(N(H(H(H(H)))(H(H(H))(H(H)(H))))))	H(10)N(2)	2	4	1302.55	717682	3.96158e+06	sp|Q10057|PDI1_SCHPO	161	0.000639526
fissionyeast_NGP_DIA_1.mzML	1920.2	1986.78	-66.5817	LJDTYTEVAEVMKDDFVFAASDDKELAK	LJDTYTEVAEVM[147]KDDFVFAASDDKELAK	(N(N(H(H(H(H)))(H(H)(H(H))))))	H(8)N(2)	2	4	1221.53	539386	3.93597e+06	sp|Q10057|PDI1_SCHPO	161	0.000468746
fissionyeast_NGP_DIA_2.mzML	1934.31	2005.67	-71.3634	LJDTYTEVAEVMKDDFVFAASDDKELAK	LJDTYTEVAEVM[147]KDDFVFAASDDKELAK	(N(N(H(H(H(H)))(H(H)(H(H))))))	H(8)N(2)	2	4	1221.53	573415	4.62881e+06	sp|Q10057|PDI1_SCHPO	161	0.000468746
fissionyeast_NGP_DIA_3.mzML	1943.06	2013.31	-70.2463	LJDTYTEVAEVMKDDFVFAASDDKELAK	LJDTYTEVAEVM[147]KDDFVFAASDDKELAK	(N(N(H(H(H(H)))(H(H)(H(H))))))	H(8)N(2)	2	4	1221.53	678792	4.53752e+06	sp|Q10057|PDI1_SCHPO	161	0.000468746
fissionyeast_NGP_DIA_4.mzML	1914.2	1985.66	-71.463	LJDTYTEVAEVMKDDFVFAASDDKELAK	LJDTYTEVAEVM[147]KDDFVFAASDDKELAK	(N(N(H(H(H(H)))(H(H)(H(H))))))	H(8)N(2)	2	4	1221.53	641338	3.96554e+06	sp|Q10057|PDI1_SCHPO	161	0.000468746
fissionyeast_NGP_DIA_1.mzML	1916.5	1991.3	-74.8044	LJDTYTEVAEVMKDDFVFAASDDKELAK	LJDTYTEVAEVM[147]KDDFVFAASDDKELAK	(N(N(H(H(H(H)))(H(H(H(H(H))))))))	H(9)N(2)	2	4	1262.04	797613	6.14745e+06	sp|Q10057|PDI1_SCHPO	161	0.00300811
fissionyeast_NGP_DIA_2.mzML	1926.49	2010.7	-84.2105	LJDTYTEVAEVMKDDFVFAASDDKELAK	LJDTYTEVAEVM[147]KDDFVFAASDDKELAK	(N(N(H(H(H(H)))(H(H(H(H(H))))))))	H(9)N(2)	2	4	1262.04	913859	6.10445e+06	sp|Q10057|PDI1_SCHPO	161	0.00300811
fissionyeast_NGP_DIA_3.mzML	1936	2017.05	-81.0501	LJDTYTEVAEVMKDDFVFAASDDKELAK	LJDTYTEVAEVM[147]KDDFVFAASDDKELAK	(N(N(H(H(H(H)))(H(H(H(H(H))))))))	H(9)N(2)	2	4	1262.04	859099	6.47991e+06	sp|Q10057|PDI1_SCHPO	161	0.00300811
fissionyeast_NGP_DIA_4.mzML	1908.7	1990.67	-81.9743	LJDTYTEVAEVMKDDFVFAASDDKELAK	LJDTYTEVAEVM[147]KDDFVFAASDDKELAK	(N(N(H(H(H(H)))(H(H(H(H(H))))))))	H(9)N(2)	2	4	1262.04	748806	5.45598e+06	sp|Q10057|PDI1_SCHPO	161	0.00300811
fissionyeast_NGP_DIA_2.mzML	535.478	385.122	150.356	LJSSGLK	LJSSGLK	(N(N(H(H(H)(H))(H(H)(H(H(H)))))))	H(9)N(2)	2	2	1292.03	1173680	3.31347e+06	sp|O74992|YJZI_SCHPO	112	0.00351055
fissionyeast_NGP_DIA_3.mzML	535.884	386.003	149.881	LJSSGLK	LJSSGLK	(N(N(H(H(H)(H))(H(H)(H(H(H)))))))	H(9)N(2)	2	2	1292.03	1178810	3.2799e+06	sp|O74992|YJZI_SCHPO	112	0.00351055
fissionyeast_NGP_DIA_1.mzML	816.946	926.975	-110.029	LJTSEELPFTKK	LJTSEELPFTKK	(N(N(H(H(H))(H(H)))))	H(5)N(2)	2	2	1312.09	1438070	1.33676e+07	sp|Q10435|YDE1_SCHPO	42	0.0033081
fissionyeast_NGP_DIA_2.mzML	810.442	936.377	-125.935	LJTSEELPFTKK	LJTSEELPFTKK	(N(N(H(H(H))(H(H)))))	H(5)N(2)	2	2	1312.09	1759230	1.48746e+07	sp|Q10435|YDE1_SCHPO	42	0.0033081
fissionyeast_NGP_DIA_3.mzML	834.327	947.645	-113.318	LJTSEELPFTKK	LJTSEELPFTKK	(N(N(H(H(H))(H(H)))))	H(5)N(2)	2	2	1312.09	1119510	1.03645e+07	sp|Q10435|YDE1_SCHPO	42	0.0033081
fissionyeast_NGP_DIA_4.mzML	823.315	922.879	-99.564	LJTSEELPFTKK	LJTSEELPFTKK	(N(N(H(H(H))(H(H)))))	H(5)N(2)	2	2	1312.09	778036	7.73906e+06	sp|Q10435|YDE1_SCHPO	42	0.0033081
fissionyeast_NGP_DIA_1.mzML	2159.39	2166.98	-7.58791	LLJISLEHLPGQTDIFR	LLJISLEHLPGQTDIFR	(N(N(H(H(H(H(H))))(H(H(H(H)))(H(H(H)))))))	H(12)N(2)	3	3	1439.63	893414	4.3337e+06	sp|O14124|DPEH1_SCHPO	84	4.81627e-06
fissionyeast_NGP_DIA_2.mzML	2190.67	2198.41	-7.7354	LLJISLEHLPGQTDIFR	LLJISLEHLPGQTDIFR	(N(N(H(H(H(H(H))))(H(H(H(H)))(H(H(H)))))))	H(12)N(2)	3	3	1439.63	1236480	4.74204e+06	sp|O14124|DPEH1_SCHPO	84	4.81627e-06
fissionyeast_NGP_DIA_3.mzML	2194.41	2201.68	-7.26608	LLJISLEHLPGQTDIFR	LLJISLEHLPGQTDIFR	(N(N(H(H(H(H(H))))(H(H(H(H)))(H(H(H)))))))	H(12)N(2)	3	3	1439.63	1243660	6.29627e+06	sp|O14124|DPEH1_SCHPO	84	4.81627e-06
fissionyeast_NGP_DIA_4.mzML	2156.4	2170.15	-13.7452	LLJISLEHLPGQTDIFR	LLJISLEHLPGQTDIFR	(N(N(H(H(H(H(H))))(H(H(H(H)))(H(H(H)))))))	H(12)N(2)	3	3	1439.63	1516770	4.16781e+06	sp|O14124|DPEH1_SCHPO	84	4.81627e-06
fissionyeast_NGP_DIA_1.mzML	2154.54	2186.75	-32.211	LLJISLEHLPGQTDIFR	LLJISLEHLPGQTDIFR	(N(N(H(H(H(H(H))))(H(H(H(H(H(H(H(H)))))))))))	H(13)N(2)	3	3	1493.65	1955710	9.00203e+06	sp|O14124|DPEH1_SCHPO	84	5.69789e-05
fissionyeast_NGP_DIA_2.mzML	2183.7	2224.31	-40.6109	LLJISLEHLPGQTDIFR	LLJISLEHLPGQTDIFR	(N(N(H(H(H(H(H))))(H(H(H(H(H(H(H(H)))))))))))	H(13)N(2)	3	3	1493.65	2206210	1.12972e+07	sp|O14124|DPEH1_SCHPO	84	5.69789e-05
fissionyeast_NGP_DIA_3.mzML	2188.03	2225.92	-37.8887	LLJISLEHLPGQTDIFR	LLJISLEHLPGQTDIFR	(N(N(H(H(H(H(H))))(H(H(H(H(H(H(H(H)))))))))))	H(13)N(2)	3	3	1493.65	2612260	1.41903e+07	sp|O14124|DPEH1_SCHPO	84	5.69789e-05
fissionyeast_NGP_DIA_4.mzML	2146.62	2195.97	-49.3516	LLJISLEHLPGQTDIFR	LLJISLEHLPGQTDIFR	(N(N(H(H(H(H(H))))(H(H(H(H(H(H(H(H)))))))))))	H(13)N(2)	3	3	1493.65	3021930	1.01164e+07	sp|O14124|DPEH1_SCHPO	84	5.69789e-05
fissionyeast_NGP_DIA_1.mzML	2146.51	2192.11	-45.6014	LLJISLEHLPGQTDIFR	LLJISLEHLPGQTDIFR	(N(N(H(H(H(H(H(H)))))(H(H(H))(H(H(H(H(H)))))))))	H(14)N(2)	3	3	1547.67	1209200	6.06121e+06	sp|O14124|DPEH1_SCHPO	84	5.95362e-06
fissionyeast_NGP_DIA_2.mzML	2175.57	2230.76	-55.1908	LLJISLEHLPGQTDIFR	LLJISLEHLPGQTDIFR	(N(N(H(H(H(H(H(H)))))(H(H(H))(H(H(H(H(H)))))))))	H(14)N(2)	3	3	1547.67	1597000	8.87535e+06	sp|O14124|DPEH1_SCHPO	84	5.95362e-06
fissionyeast_NGP_DIA_3.mzML	2179.6	2231.96	-52.3582	LLJISLEHLPGQTDIFR	LLJISLEHLPGQTDIFR	(N(N(H(H(H(H(H(H)))))(H(H(H))(H(H(H(H(H)))))))))	H(14)N(2)	3	3	1547.67	1452580	7.23067e+06	sp|O14124|DPEH1_SCHPO	84	5.95362e-06
fissionyeast_NGP_DIA_4.mzML	2136.89	2202.34	-65.4508	LLJISLEHLPGQTDIFR	LLJISLEHLPGQTDIFR	(N(N(H(H(H(H(H(H)))))(H(H(H))(H(H(H(H(H)))))))))	H(14)N(2)	3	3	1547.67	2323170	5.49898e+06	sp|O14124|DPEH1_SCHPO	84	5.95362e-06
fissionyeast_NGP_DIA_1.mzML	2135.31	2179.75	-44.4443	LLJISLEHLPGQTDIFR	LLJISLEHLPGQTDIFR	(N(N(H(H(H(H(H(H(H))))))(H(H(H(H(H(H(H(H)))))))))))	H(15)N(2)	3	3	1601.68	912009	3.97675e+06	sp|O14124|DPEH1_SCHPO	84	0.000574641
fissionyeast_NGP_DIA_2.mzML	2167	2215.52	-48.517	LLJISLEHLPGQTDIFR	LLJISLEHLPGQTDIFR	(N(N(H(H(H(H(H(H(H))))))(H(H(H(H(H(H(H(H)))))))))))	H(15)N(2)	3	3	1601.68	831277	2.13712e+06	sp|O14124|DPEH1_SCHPO	84	0.000574641
fissionyeast_NGP_DIA_3.mzML	2170.72	2217.69	-46.9676	LLJISLEHLPGQTDIFR	LLJISLEHLPGQTDIFR	(N(N(H(H(H(H(H(H(H))))))(H(H(H(H(H(H(H(H)))))))))))	H(15)N(2)	3	3	1601.68	763642	3802896	sp|O14124|DPEH1_SCHPO	84	0.000574641
fissionyeast_NGP_DIA_4.mzML	2128.62	2187.35	-58.7334	LLJISLEHLPGQTDIFR	LLJISLEHLPGQTDIFR	(N(N(H(H(H(H(H(H(H))))))(H(H(H(H(H(H(H(H)))))))))))	H(15)N(2)	3	3	1601.68	729885	5.09309e+06	sp|O14124|DPEH1_SCHPO	84	0.000574641
fissionyeast_NGP_DIA_1.mzML	2189.18	2192.1	-2.92423	LLJISLEHLPGQTDIFR	LLJISLEHLPGQTDIFR	(N(N(H(H(H(H)))(H(H)(H(H))))))	H(8)N(2)	3	3	1223.56	282128	1.41897e+06	sp|O14124|DPEH1_SCHPO	84	0.0016405
fissionyeast_NGP_DIA_2.mzML	2220.55	2230.75	-10.1962	LLJISLEHLPGQTDIFR	LLJISLEHLPGQTDIFR	(N(N(H(H(H(H)))(H(H)(H(H))))))	H(8)N(2)	3	3	1223.56	101929	1.61976e+06	sp|O14124|DPEH1_SCHPO	84	0.0016405
fissionyeast_NGP_DIA_3.mzML	2224.41	2231.95	-7.54443	LLJISLEHLPGQTDIFR	LLJISLEHLPGQTDIFR	(N(N(H(H(H(H)))(H(H)(H(H))))))	H(8)N(2)	3	3	1223.56	171632	5.17658e+06	sp|O14124|DPEH1_SCHPO	84	0.0016405
fissionyeast_NGP_DIA_4.mzML	2190.82	2202.33	-11.508	LLJISLEHLPGQTDIFR	LLJISLEHLPGQTDIFR	(N(N(H(H(H(H)))(H(H)(H(H))))))	H(8)N(2)	3	3	1223.56	98430.2	843353	sp|O14124|DPEH1_SCHPO	84	0.0016405
fissionyeast_NGP_DIA_1.mzML	2043.64	1903.41	140.225	LMVDHILPEVLVNEJR	LMVDHILPEVLVNEJR	(N(N(H(H(H(H))(H(H(H))))(H(H(H(H(H(H)))))))))	H(13)N(2)	15	3	1468.62	707332	1.32226e+06	sp|Q9US39|YFZ2_SCHPO	421	0.00312316
fissionyeast_NGP_DIA_4.mzML	2045.06	1894.66	150.397	LMVDHILPEVLVNEJR	LMVDHILPEVLVNEJR	(N(N(H(H(H(H))(H(H(H))))(H(H(H(H(H(H)))))))))	H(13)N(2)	15	3	1468.62	549180	1.39554e+06	sp|Q9US39|YFZ2_SCHPO	421	0.00312316
fissionyeast_NGP_DIA_1.mzML	1541.1	1499.89	41.2093	LRPIJDTYDAPFAIGCK	LRPIJDTYDAPFAIGC[160]K	(N(N(H(H(H(H(H(H)))))(H(H(H(H)))(H(H(H)))))))	H(13)N(2)	5	3	1488.61	367779	2.05117e+06	sp|Q96WW1|OMH5_SCHPO	60	4.68443e-05
fissionyeast_NGP_DIA_2.mzML	1576.13	1538.54	37.5868	LRPIJDTYDAPFAIGCK	LRPIJDTYDAPFAIGC[160]K	(N(N(H(H(H(H(H(H)))))(H(H(H(H)))(H(H(H)))))))	H(13)N(2)	5	3	1488.61	328851	2.11521e+06	sp|Q96WW1|OMH5_SCHPO	60	4.68443e-05
fissionyeast_NGP_DIA_3.mzML	1575.92	1544.82	31.1029	LRPIJDTYDAPFAIGCK	LRPIJDTYDAPFAIGC[160]K	(N(N(H(H(H(H(H(H)))))(H(H(H(H)))(H(H(H)))))))	H(13)N(2)	5	3	1488.61	311951	1.77892e+06	sp|Q96WW1|OMH5_SCHPO	60	4.68443e-05
fissionyeast_NGP_DIA_4.mzML	1550.97	1514.3	36.6719	LRPIJDTYDAPFAIGCK	LRPIJDTYDAPFAIGC[160]K	(N(N(H(H(H(H(H(H)))))(H(H(H(H)))(H(H(H)))))))	H(13)N(2)	5	3	1488.61	357726	1.79846e+06	sp|Q96WW1|OMH5_SCHPO	60	4.68443e-05
fissionyeast_NGP_DIA_1.mzML	1531.17	1474.54	56.627	LRPIJDTYDAPFAIGCK	LRPIJDTYDAPFAIGC[160]K	(N(N(H(H(H(H(H))))(H(H(H))(H(H(H(H(H(H))))))))))	H(14)N(2)	5	3	1542.63	231932	1.56307e+06	sp|Q96WW1|OMH5_SCHPO	60	0.000617346
fissionyeast_NGP_DIA_3.mzML	1570.67	1516.06	54.607	LRPIJDTYDAPFAIGCK	LRPIJDTYDAPFAIGC[160]K	(N(N(H(H(H(H(H))))(H(H(H))(H(H(H(H(H(H))))))))))	H(14)N(2)	5	3	1542.63	233185	1.64785e+06	sp|Q96WW1|OMH5_SCHPO	60	0.000617346
fissionyeast_NGP_DIA_4.mzML	1545.3	1486.63	58.6654	LRPIJDTYDAPFAIGCK	LRPIJDTYDAPFAIGC[160]K	(N(N(H(H(H(H(H))))(H(H(H))(H(H(H(H(H(H))))))))))	H(14)N(2)	5	3	1542.63	260721	1.61462e+06	sp|Q96WW1|OMH5_SCHPO	60	0.000617346
fissionyeast_NGP_DIA_1.mzML	2534.76	2652.95	-118.189	LSJVTTATFDGISNVFIGNLK	LSJVTTATFDGISNVFIGNLK	(N(N(H(H(H))(H(H(H(H(H(H(H(H)))))))))))	H(11)N(2)	3	3	1467.31	3780720	5.87831e+06	sp|O13960|ECM33_SCHPO	203	4.96642e-05
fissionyeast_NGP_DIA_2.mzML	2553.55	2672.25	-118.696	LSJVTTATFDGISNVFIGNLK	LSJVTTATFDGISNVFIGNLK	(N(N(H(H(H))(H(H(H(H(H(H(H(H)))))))))))	H(11)N(2)	3	3	1467.31	3547830	5.53242e+06	sp|O13960|ECM33_SCHPO	203	4.96642e-05
fissionyeast_NGP_DIA_3.mzML	2552.09	2680.05	-127.963	LSJVTTATFDGISNVFIGNLK	LSJVTTATFDGISNVFIGNLK	(N(N(H(H(H))(H(H(H(H(H(H(H(H)))))))))))	H(11)N(2)	3	3	1467.31	4498900	5.18224e+06	sp|O13960|ECM33_SCHPO	203	4.96642e-05
fissionyeast_NGP_DIA_4.mzML	2531.7	2650.84	-119.137	LSJVTTATFDGISNVFIGNLK	LSJVTTATFDGISNVFIGNLK	(N(N(H(H(H))(H(H(H(H(H(H(H(H)))))))))))	H(11)N(2)	3	3	1467.31	3266930	5.40683e+06	sp|O13960|ECM33_SCHPO	203	4.96642e-05
fissionyeast_NGP_DIA_1.mzML	2526.19	2600.05	-73.8622	LSJVTTATFDGISNVFIGNLK	LSJVTTATFDGISNVFIGNLK	(N(N(H(H(H(H(H))))(H(H(H(H(H(H(H))))))))))	H(12)N(2)	3	3	1521.33	4446920	1.08761e+07	sp|O13960|ECM33_SCHPO	203	0.0001028
fissionyeast_NGP_DIA_2.mzML	2542.58	2617.04	-74.4628	LSJVTTATFDGISNVFIGNLK	LSJVTTATFDGISNVFIGNLK	(N(N(H(H(H(H(H))))(H(H(H(H(H(H(H))))))))))	H(12)N(2)	3	3	1521.33	4854410	1.01815e+07	sp|O13960|ECM33_SCHPO	203	0.0001028
fissionyeast_NGP_DIA_3.mzML	2542.03	2623.8	-81.7709	LSJVTTATFDGISNVFIGNLK	LSJVTTATFDGISNVFIGNLK	(N(N(H(H(H(H(H))))(H(H(H(H(H(H(H))))))))))	H(12)N(2)	3	3	1521.33	4488410	8.99689e+06	sp|O13960|ECM33_SCHPO	203	0.0001028
fissionyeast_NGP_DIA_4.mzML	2523.41	2597.59	-74.1797	LSJVTTATFDGISNVFIGNLK	LSJVTTATFDGISNVFIGNLK	(N(N(H(H(H(H(H))))(H(H(H(H(H(H(H))))))))))	H(12)N(2)	3	3	1521.33	3152390	7.93954e+06	sp|O13960|ECM33_SCHPO	203	0.0001028
fissionyeast_NGP_DIA_2.mzML	2482.84	2637.12	-154.277	LSJVTTATFDGISNVFIGNLK	LSJVTTATFDGISNVFIGNLK	(N(N(H(H(H(H(H(H)))))(H(H)(H(H(H(H(H)))))))))	H(13)N(2)	3	3	1575.34	1489400	6.85102e+06	sp|O13960|ECM33_SCHPO	203	6.65409e-05
fissionyeast_NGP_DIA_4.mzML	2515.42	2617.05	-101.635	LSJVTTATFDGISNVFIGNLK	LSJVTTATFDGISNVFIGNLK	(N(N(H(H(H(H(H(H)))))(H(H)(H(H(H(H(H)))))))))	H(13)N(2)	3	3	1575.34	12425400	9.01308e+07	sp|O13960|ECM33_SCHPO	203	6.65409e-05
fissionyeast_NGP_DIA_1.mzML	2464.68	2619.35	-154.667	LSJVTTATFDGISNVFIGNLK	LSJVTTATFDGISNVFIGNLK	(N(N(H(H(H(H(H(H)))))(H(H)(H(H(H(H(H)))))))))	H(13)N(2)	3	3	1575.34	1315630	6.21032e+06	sp|O13960|ECM33_SCHPO	203	6.65409e-05
fissionyeast_NGP_DIA_3.mzML	2482.66	2644.48	-161.819	LSJVTTATFDGISNVFIGNLK	LSJVTTATFDGISNVFIGNLK	(N(N(H(H(H(H(H(H)))))(H(H)(H(H(H(H(H)))))))))	H(13)N(2)	3	3	1575.34	857461	5.76897e+06	sp|O13960|ECM33_SCHPO	203	6.65409e-05
fissionyeast_NGP_DIA_1.mzML	2518.32	2589.87	-71.547	LSJVTTATFDGISNVFIGNLK	LSJVTTATFDGISNVFIGNLK	(N(N(H(H(H(H)))(H(H(H(H)))(H(H(H(H(H)))))))))	H(13)N(2)	3	4	1181.76	10973100	7.58627e+06	sp|O13960|ECM33_SCHPO	203	8.19102e-05
fissionyeast_NGP_DIA_2.mzML	2533.99	2606.48	-72.4948	LSJVTTATFDGISNVFIGNLK	LSJVTTATFDGISNVFIGNLK	(N(N(H(H(H(H)))(H(H(H(H)))(H(H(H(H(H)))))))))	H(13)N(2)	3	4	1181.76	8653870	8.02582e+06	sp|O13960|ECM33_SCHPO	203	8.19102e-05
fissionyeast_NGP_DIA_3.mzML	2535.28	2612.85	-77.5657	LSJVTTATFDGISNVFIGNLK	LSJVTTATFDGISNVFIGNLK	(N(N(H(H(H(H)))(H(H(H(H)))(H(H(H(H(H)))))))))	H(13)N(2)	3	4	1181.76	6625930	2.03409e+06	sp|O13960|ECM33_SCHPO	203	8.19102e-05
fissionyeast_NGP_DIA_4.mzML	2516.27	2587.32	-71.0451	LSJVTTATFDGISNVFIGNLK	LSJVTTATFDGISNVFIGNLK	(N(N(H(H(H(H)))(H(H(H(H)))(H(H(H(H(H)))))))))	H(13)N(2)	3	4	1181.76	8729680	1.04139e+07	sp|O13960|ECM33_SCHPO	203	8.19102e-05
fissionyeast_NGP_DIA_1.mzML	2509.94	2607.55	-97.606	LSJVTTATFDGISNVFIGNLK	LSJVTTATFDGISNVFIGNLK	(N(N(H(H(H(H(H))))(H(H(H))(H(H(H(H(H(H))))))))))	H(14)N(2)	3	3	1629.36	10687300	2.4641e+07	sp|O13960|ECM33_SCHPO	203	7.60839e-05
fissionyeast_NGP_DIA_2.mzML	2524.37	2624.83	-100.459	LSJVTTATFDGISNVFIGNLK	LSJVTTATFDGISNVFIGNLK	(N(N(H(H(H(H(H))))(H(H(H))(H(H(H(H(H(H))))))))))	H(14)N(2)	3	3	1629.36	15725600	3.6982e+07	sp|O13960|ECM33_SCHPO	203	7.60839e-05
fissionyeast_NGP_DIA_3.mzML	2526.24	2631.85	-105.608	LSJVTTATFDGISNVFIGNLK	LSJVTTATFDGISNVFIGNLK	(N(N(H(H(H(H(H))))(H(H(H))(H(H(H(H(H(H))))))))))	H(14)N(2)	3	3	1629.36	14242700	3.13556e+07	sp|O13960|ECM33_SCHPO	203	7.60839e-05
fissionyeast_NGP_DIA_4.mzML	2506.75	2605.15	-98.4036	LSJVTTATFDGISNVFIGNLK	LSJVTTATFDGISNVFIGNLK	(N(N(H(H(H(H(H))))(H(H(H))(H(H(H(H(H(H))))))))))	H(14)N(2)	3	3	1629.36	11462000	3.40113e+07	sp|O13960|ECM33_SCHPO	203	7.60839e-05
fissionyeast_NGP_DIA_1.mzML	2509.27	2486.26	23.0071	LSJVTTATFDGISNVFIGNLK	LSJVTTATFDGISNVFIGNLK	(N(N(H(H(H(H(H(H)))))(H(H(H(H)))(H(H(H(H))))))))	H(14)N(2)	3	4	1222.27	3716390	4.01321e+06	sp|O13960|ECM33_SCHPO	203	0.000204891
fissionyeast_NGP_DIA_2.mzML	2523.67	2502.13	21.5392	LSJVTTATFDGISNVFIGNLK	LSJVTTATFDGISNVFIGNLK	(N(N(H(H(H(H(H(H)))))(H(H(H(H)))(H(H(H(H))))))))	H(14)N(2)	3	4	1222.27	4276720	3.76535e+06	sp|O13960|ECM33_SCHPO	203	0.000204891
fissionyeast_NGP_DIA_3.mzML	2525.71	2502.71	22.9982	LSJVTTATFDGISNVFIGNLK	LSJVTTATFDGISNVFIGNLK	(N(N(H(H(H(H(H(H)))))(H(H(H(H)))(H(H(H(H))))))))	H(14)N(2)	3	4	1222.27	2788710	1.40042e+06	sp|O13960|ECM33_SCHPO	203	0.000204891
fissionyeast_NGP_DIA_4.mzML	2506.57	2483.82	22.7505	LSJVTTATFDGISNVFIGNLK	LSJVTTATFDGISNVFIGNLK	(N(N(H(H(H(H(H(H)))))(H(H(H(H)))(H(H(H(H))))))))	H(14)N(2)	3	4	1222.27	3754940	3.46373e+06	sp|O13960|ECM33_SCHPO	203	0.000204891
fissionyeast_NGP_DIA_1.mzML	2508.33	2468.41	39.923	LSJVTTATFDGISNVFIGNLK	LSJVTTATFDGISNVFIGNLK	(N(N(H(H(H(H(H(H(H))))))(H(H(H(H)))(H(H(H(H))))))))	H(15)N(2)	3	4	1262.79	242538	402417	sp|O13960|ECM33_SCHPO	203	0.000212577
fissionyeast_NGP_DIA_4.mzML	2506.68	2466.38	40.3	LSJVTTATFDGISNVFIGNLK	LSJVTTATFDGISNVFIGNLK	(N(N(H(H(H(H(H(H(H))))))(H(H(H(H)))(H(H(H(H))))))))	H(15)N(2)	3	4	1262.79	151947	671330	sp|O13960|ECM33_SCHPO	203	0.000212577
fissionyeast_NGP_DIA_1.mzML	1745.11	1744.82	0.28994	LVDATQGGPJITFSSIR	LVDATQGGPJITFSSIR	(N(N(H(H(H(H(H))))(H(H(H))(H(H(H(H))))))))	H(12)N(2)	10	3	1376.25	1119270	725439	sp|O13857|PLB2_SCHPO	266	4.87658e-06
fissionyeast_NGP_DIA_2.mzML	1766.76	1769.1	-2.33842	LVDATQGGPJITFSSIR	LVDATQGGPJITFSSIR	(N(N(H(H(H(H(H))))(H(H(H))(H(H(H(H))))))))	H(12)N(2)	10	3	1376.25	1056050	1.06802e+06	sp|O13857|PLB2_SCHPO	266	4.87658e-06
fissionyeast_NGP_DIA_3.mzML	1758.88	1753.33	5.55459	LVDATQGGPJITFSSIR	LVDATQGGPJITFSSIR	(N(N(H(H(H(H(H))))(H(H(H))(H(H(H(H))))))))	H(12)N(2)	10	3	1376.25	1060080	884378	sp|O13857|PLB2_SCHPO	266	4.87658e-06
fissionyeast_NGP_DIA_4.mzML	1741.93	1741.97	-0.0394892	LVDATQGGPJITFSSIR	LVDATQGGPJITFSSIR	(N(N(H(H(H(H(H))))(H(H(H))(H(H(H(H))))))))	H(12)N(2)	10	3	1376.25	996483	661616	sp|O13857|PLB2_SCHPO	266	4.87658e-06
fissionyeast_NGP_DIA_1.mzML	1738.83	1734.64	4.18512	LVDATQGGPJITFSSIR	LVDATQGGPJITFSSIR	(N(N(H(H(H(H(H))))(H(H)(H(H(H))(H(H(H))))))))	H(13)N(2)	10	3	1430.26	651451	2.68471e+06	sp|O13857|PLB2_SCHPO	266	1.24678e-05
fissionyeast_NGP_DIA_2.mzML	1760.19	1757.45	2.74298	LVDATQGGPJITFSSIR	LVDATQGGPJITFSSIR	(N(N(H(H(H(H(H))))(H(H)(H(H(H))(H(H(H))))))))	H(13)N(2)	10	3	1430.26	667329	2.92358e+06	sp|O13857|PLB2_SCHPO	266	1.24678e-05
fissionyeast_NGP_DIA_3.mzML	1751.67	1744.93	6.7434	LVDATQGGPJITFSSIR	LVDATQGGPJITFSSIR	(N(N(H(H(H(H(H))))(H(H)(H(H(H))(H(H(H))))))))	H(13)N(2)	10	3	1430.26	562221	2.62403e+06	sp|O13857|PLB2_SCHPO	266	1.24678e-05
fissionyeast_NGP_DIA_4.mzML	1734.47	1730.59	3.88101	LVDATQGGPJITFSSIR	LVDATQGGPJITFSSIR	(N(N(H(H(H(H(H))))(H(H)(H(H(H))(H(H(H))))))))	H(13)N(2)	10	3	1430.26	526945	1.78367e+06	sp|O13857|PLB2_SCHPO	266	1.24678e-05
fissionyeast_NGP_DIA_1.mzML	1732.66	1745.9	-13.2368	LVDATQGGPJITFSSIR	LVDATQGGPJITFSSIR	(N(N(H(H(H(H(H(H(H))))))(H(H(H))(H(H(H(H))))))))	H(14)N(2)	10	3	1484.28	1871660	3.73964e+06	sp|O13857|PLB2_SCHPO	266	6.76736e-06
fissionyeast_NGP_DIA_2.mzML	1754.39	1770.26	-15.8741	LVDATQGGPJITFSSIR	LVDATQGGPJITFSSIR	(N(N(H(H(H(H(H(H(H))))))(H(H(H))(H(H(H(H))))))))	H(14)N(2)	10	3	1484.28	1516190	2.81868e+06	sp|O13857|PLB2_SCHPO	266	6.76736e-06
fissionyeast_NGP_DIA_3.mzML	1746.69	1754.25	-7.56061	LVDATQGGPJITFSSIR	LVDATQGGPJITFSSIR	(N(N(H(H(H(H(H(H(H))))))(H(H(H))(H(H(H(H))))))))	H(14)N(2)	10	3	1484.28	1716580	2.98726e+06	sp|O13857|PLB2_SCHPO	266	6.76736e-06
fissionyeast_NGP_DIA_4.mzML	1728.04	1743.14	-15.102	LVDATQGGPJITFSSIR	LVDATQGGPJITFSSIR	(N(N(H(H(H(H(H(H(H))))))(H(H(H))(H(H(H(H))))))))	H(14)N(2)	10	3	1484.28	1552780	2.77927e+06	sp|O13857|PLB2_SCHPO	266	6.76736e-06
fissionyeast_NGP_DIA_1.mzML	1728.01	1727.03	0.977957	LVDATQGGPJITFSSIR	LVDATQGGPJITFSSIR	(N(N(H(H(H(H(H(H(H))))))(H(H)(H(H(H(H(H(H))))))))))	H(15)N(2)	10	3	1538.3	3038610	5.56684e+06	sp|O13857|PLB2_SCHPO	266	6.45857e-06
fissionyeast_NGP_DIA_2.mzML	1747.76	1747.92	-0.158003	LVDATQGGPJITFSSIR	LVDATQGGPJITFSSIR	(N(N(H(H(H(H(H(H(H))))))(H(H)(H(H(H(H(H(H))))))))))	H(15)N(2)	10	3	1538.3	3042090	4.18932e+06	sp|O13857|PLB2_SCHPO	266	6.45857e-06
fissionyeast_NGP_DIA_3.mzML	1741.76	1739.06	2.70458	LVDATQGGPJITFSSIR	LVDATQGGPJITFSSIR	(N(N(H(H(H(H(H(H(H))))))(H(H)(H(H(H(H(H(H))))))))))	H(15)N(2)	10	3	1538.3	2904580	4.79161e+06	sp|O13857|PLB2_SCHPO	266	6.45857e-06
fissionyeast_NGP_DIA_4.mzML	1722.09	1721.73	0.362836	LVDATQGGPJITFSSIR	LVDATQGGPJITFSSIR	(N(N(H(H(H(H(H(H(H))))))(H(H)(H(H(H(H(H(H))))))))))	H(15)N(2)	10	3	1538.3	2740450	3.63481e+06	sp|O13857|PLB2_SCHPO	266	6.45857e-06
fissionyeast_NGP_DIA_1.mzML	1721.74	1603.02	118.725	LVDATQGGPJITFSSIR	LVDATQGGPJITFSSIR	(N(N(H(H(H(H(H(H(H))))))(H(H(H(H(H))))(H(H(H(H))))))))	H(16)N(2)	10	3	1592.31	2854340	4.81858e+06	sp|O13857|PLB2_SCHPO	266	1.6325e-05
fissionyeast_NGP_DIA_2.mzML	1739.63	1637.23	102.396	LVDATQGGPJITFSSIR	LVDATQGGPJITFSSIR	(N(N(H(H(H(H(H(H(H))))))(H(H(H(H(H))))(H(H(H(H))))))))	H(16)N(2)	10	3	1592.31	3139970	4.58732e+06	sp|O13857|PLB2_SCHPO	266	1.6325e-05
fissionyeast_NGP_DIA_3.mzML	1735.35	1641.67	93.6821	LVDATQGGPJITFSSIR	LVDATQGGPJITFSSIR	(N(N(H(H(H(H(H(H(H))))))(H(H(H(H(H))))(H(H(H(H))))))))	H(16)N(2)	10	3	1592.31	2649080	4.89754e+06	sp|O13857|PLB2_SCHPO	266	1.6325e-05
fissionyeast_NGP_DIA_4.mzML	1714.46	1614.1	100.363	LVDATQGGPJITFSSIR	LVDATQGGPJITFSSIR	(N(N(H(H(H(H(H(H(H))))))(H(H(H(H(H))))(H(H(H(H))))))))	H(16)N(2)	10	3	1592.31	2549220	3.39149e+06	sp|O13857|PLB2_SCHPO	266	1.6325e-05
fissionyeast_NGP_DIA_1.mzML	2123.98	1988.61	135.367	LVVGNLYASVDSJGTTIFK	LVVGNLYASVDSJGTTIFK	(N(N(H(H(H(H)))(H(H(H(H)))(H(H(H(H(H)))))))))	H(13)N(2)	13	3	1504.31	952165	1.74378e+06	sp|O42663|YF89_SCHPO	96	4.23387e-05
fissionyeast_NGP_DIA_2.mzML	2150.22	2007.74	142.481	LVVGNLYASVDSJGTTIFK	LVVGNLYASVDSJGTTIFK	(N(N(H(H(H(H)))(H(H(H(H)))(H(H(H(H(H)))))))))	H(13)N(2)	13	3	1504.31	815515	1.08666e+06	sp|O42663|YF89_SCHPO	96	4.23387e-05
fissionyeast_NGP_DIA_3.mzML	2159.58	2014.81	144.769	LVVGNLYASVDSJGTTIFK	LVVGNLYASVDSJGTTIFK	(N(N(H(H(H(H)))(H(H(H(H)))(H(H(H(H(H)))))))))	H(13)N(2)	13	3	1504.31	761927	1.38526e+06	sp|O42663|YF89_SCHPO	96	4.23387e-05
fissionyeast_NGP_DIA_4.mzML	2120.11	1987.83	132.276	LVVGNLYASVDSJGTTIFK	LVVGNLYASVDSJGTTIFK	(N(N(H(H(H(H)))(H(H(H(H)))(H(H(H(H(H)))))))))	H(13)N(2)	13	3	1504.31	502913	803815	sp|O42663|YF89_SCHPO	96	4.23387e-05
fissionyeast_NGP_DIA_2.mzML	915.092	974.455	-59.3634	LYESEJQTHLITK	LYESEJQTHLITK	(N(N(H(H(H))(H(H(H(H(H(H(H))))))))))	H(10)N(2)	6	3	1201.5	278669	1.50019e+06	sp|O74323|SEC11_SCHPO	114	0.00892679
fissionyeast_NGP_DIA_1.mzML	913.64	971.632	-57.9918	LYESEJQTHLITK	LYESEJQTHLITK	(N(N(H(H(H(H)))(H(H(H(H)))))))	H(8)N(2)	6	2	1639.7	167742	1.30412e+06	sp|O74323|SEC11_SCHPO	114	0.00720549
fissionyeast_NGP_DIA_2.mzML	923.872	981.93	-58.0578	LYESEJQTHLITK	LYESEJQTHLITK	(N(N(H(H(H(H)))(H(H(H(H)))))))	H(8)N(2)	6	2	1639.7	99077.1	1.19946e+06	sp|O74323|SEC11_SCHPO	114	0.00720549
fissionyeast_NGP_DIA_3.mzML	936.545	989.128	-52.5831	LYESEJQTHLITK	LYESEJQTHLITK	(N(N(H(H(H(H)))(H(H(H(H)))))))	H(8)N(2)	6	2	1639.7	126175	971259	sp|O74323|SEC11_SCHPO	114	0.00720549
fissionyeast_NGP_DIA_1.mzML	915.428	1004.16	-88.7281	LYESEJQTHLITK	LYESEJQTHLITK	(N(N(H(H(H(H)))(H(H)(H)(H)))))	H(8)N(2)	6	3	1093.47	8217630	3.54653e+07	sp|O74323|SEC11_SCHPO	114	0.000125983
fissionyeast_NGP_DIA_2.mzML	924.647	1003.44	-78.797	LYESEJQTHLITK	LYESEJQTHLITK	(N(N(H(H(H(H)))(H(H)(H)(H)))))	H(8)N(2)	6	3	1093.47	8622160	3.40452e+07	sp|O74323|SEC11_SCHPO	114	0.000125983
fissionyeast_NGP_DIA_3.mzML	937.868	1023.61	-85.7386	LYESEJQTHLITK	LYESEJQTHLITK	(N(N(H(H(H(H)))(H(H)(H)(H)))))	H(8)N(2)	6	3	1093.47	8029810	3.09884e+07	sp|O74323|SEC11_SCHPO	114	0.000125983
fissionyeast_NGP_DIA_4.mzML	913.133	979.865	-66.7315	LYESEJQTHLITK	LYESEJQTHLITK	(N(N(H(H(H(H)))(H(H)(H)(H)))))	H(8)N(2)	6	3	1093.47	7330750	2.75458e+07	sp|O74323|SEC11_SCHPO	114	0.000125983
fissionyeast_NGP_DIA_1.mzML	910.572	1001.03	-90.4609	LYESEJQTHLITK	LYESEJQTHLITK	(N(N(H(H(H(H)))(H(H(H(H(H))))))))	H(9)N(2)	6	3	1147.48	4841550	2.72698e+07	sp|O74323|SEC11_SCHPO	114	6.38518e-06
fissionyeast_NGP_DIA_2.mzML	918.858	1000.89	-82.0319	LYESEJQTHLITK	LYESEJQTHLITK	(N(N(H(H(H(H)))(H(H(H(H(H))))))))	H(9)N(2)	6	3	1147.48	4879930	2.6086e+07	sp|O74323|SEC11_SCHPO	114	6.38518e-06
fissionyeast_NGP_DIA_3.mzML	932.885	1020.24	-87.3503	LYESEJQTHLITK	LYESEJQTHLITK	(N(N(H(H(H(H)))(H(H(H(H(H))))))))	H(9)N(2)	6	3	1147.48	4591350	2.71551e+07	sp|O74323|SEC11_SCHPO	114	6.38518e-06
fissionyeast_NGP_DIA_4.mzML	908.41	977.918	-69.5079	LYESEJQTHLITK	LYESEJQTHLITK	(N(N(H(H(H(H)))(H(H(H(H(H))))))))	H(9)N(2)	6	3	1147.48	4125540	2.24755e+07	sp|O74323|SEC11_SCHPO	114	6.38518e-06
fissionyeast_NGP_DIA_1.mzML	1724.22	1642.23	81.9873	MEJITSNEVSLHIASADSAPGFDK	MEJITSNEVSLHIASADSAPGFDK	(N(N(H(H(H(H)))(H(H)(H(H(H(H))))))))	H(10)N(2)	3	3	1520.63	175442	2.38624e+06	sp|O94702|ERMP1_SCHPO	617	0.00997802
fissionyeast_NGP_DIA_2.mzML	1745.34	1664.01	81.3278	MEJITSNEVSLHIASADSAPGFDK	MEJITSNEVSLHIASADSAPGFDK	(N(N(H(H(H(H)))(H(H)(H(H(H(H))))))))	H(10)N(2)	3	3	1520.63	224178	1.72315e+06	sp|O94702|ERMP1_SCHPO	617	0.00997802
fissionyeast_NGP_DIA_3.mzML	1735.88	1669.85	66.0347	MEJITSNEVSLHIASADSAPGFDK	MEJITSNEVSLHIASADSAPGFDK	(N(N(H(H(H(H)))(H(H)(H(H(H(H))))))))	H(10)N(2)	3	3	1520.63	237505	2.06405e+06	sp|O94702|ERMP1_SCHPO	617	0.00997802
fissionyeast_NGP_DIA_4.mzML	1718.52	1644.27	74.2492	MEJITSNEVSLHIASADSAPGFDK	MEJITSNEVSLHIASADSAPGFDK	(N(N(H(H(H(H)))(H(H)(H(H(H(H))))))))	H(10)N(2)	3	3	1520.63	165015	1.83511e+06	sp|O94702|ERMP1_SCHPO	617	0.00997802
fissionyeast_NGP_DIA_1.mzML	1730.07	1647.36	82.7058	MEJITSNEVSLHIASADSAPGFDK	MEJITSNEVSLHIASADSAPGFDK	(N(N(H(H(H(H)))(H(H)(H)(H)))))	H(8)N(2)	3	3	1412.6	508308	3.70072e+06	sp|O94702|ERMP1_SCHPO	617	3.8843e-06
fissionyeast_NGP_DIA_2.mzML	1753.78	1667.72	86.0579	MEJITSNEVSLHIASADSAPGFDK	MEJITSNEVSLHIASADSAPGFDK	(N(N(H(H(H(H)))(H(H)(H)(H)))))	H(8)N(2)	3	3	1412.6	544616	3.32745e+06	sp|O94702|ERMP1_SCHPO	617	3.8843e-06
fissionyeast_NGP_DIA_3.mzML	1741.46	1673.83	67.6288	MEJITSNEVSLHIASADSAPGFDK	MEJITSNEVSLHIASADSAPGFDK	(N(N(H(H(H(H)))(H(H)(H)(H)))))	H(8)N(2)	3	3	1412.6	557386	3.0095e+06	sp|O94702|ERMP1_SCHPO	617	3.8843e-06
fissionyeast_NGP_DIA_4.mzML	1726.11	1648.2	77.9075	MEJITSNEVSLHIASADSAPGFDK	MEJITSNEVSLHIASADSAPGFDK	(N(N(H(H(H(H)))(H(H)(H)(H)))))	H(8)N(2)	3	3	1412.6	514812	3.01517e+06	sp|O94702|ERMP1_SCHPO	617	3.8843e-06
fissionyeast_NGP_DIA_1.mzML	1727.3	1802.3	-74.9996	MEJITSNEVSLHIASADSAPGFDK	MEJITSNEVSLHIASADSAPGFDK	(N(N(H(H(H(H(H))))(H(H(H(H)))))))	H(9)N(2)	3	3	1466.61	1469380	9.8446e+06	sp|O94702|ERMP1_SCHPO	617	3.14359e-05
fissionyeast_NGP_DIA_2.mzML	1750.48	1821.08	-70.6012	MEJITSNEVSLHIASADSAPGFDK	MEJITSNEVSLHIASADSAPGFDK	(N(N(H(H(H(H(H))))(H(H(H(H)))))))	H(9)N(2)	3	3	1466.61	1278870	7.90457e+06	sp|O94702|ERMP1_SCHPO	617	3.14359e-05
fissionyeast_NGP_DIA_3.mzML	1740.11	1808.6	-68.4866	MEJITSNEVSLHIASADSAPGFDK	MEJITSNEVSLHIASADSAPGFDK	(N(N(H(H(H(H(H))))(H(H(H(H)))))))	H(9)N(2)	3	3	1466.61	1135040	8.15242e+06	sp|O94702|ERMP1_SCHPO	617	3.14359e-05
fissionyeast_NGP_DIA_4.mzML	1723.57	1799.88	-76.3079	MEJITSNEVSLHIASADSAPGFDK	MEJITSNEVSLHIASADSAPGFDK	(N(N(H(H(H(H(H))))(H(H(H(H)))))))	H(9)N(2)	3	3	1466.61	1021630	6.93231e+06	sp|O94702|ERMP1_SCHPO	617	3.14359e-05
fissionyeast_NGP_DIA_1.mzML	1725.26	1660.82	64.4449	MEJITSNEVSLHIASADSAPGFDK	MEJITSNEVSLHIASADSAPGFDK	(N(N(H(H(H(H)))(H(H(H(H(H))))))))	H(9)N(2)	3	4	1100.21	625625	502983	sp|O94702|ERMP1_SCHPO	617	0.00273645
fissionyeast_NGP_DIA_2.mzML	1750.19	1678.01	72.1768	MEJITSNEVSLHIASADSAPGFDK	MEJITSNEVSLHIASADSAPGFDK	(N(N(H(H(H(H)))(H(H(H(H(H))))))))	H(9)N(2)	3	4	1100.21	657501	376016	sp|O94702|ERMP1_SCHPO	617	0.00273645
fissionyeast_NGP_DIA_4.mzML	1722.59	1658.51	64.0802	MEJITSNEVSLHIASADSAPGFDK	MEJITSNEVSLHIASADSAPGFDK	(N(N(H(H(H(H)))(H(H(H(H(H))))))))	H(9)N(2)	3	4	1100.21	556782	389213	sp|O94702|ERMP1_SCHPO	617	0.00273645
fissionyeast_NGP_DIA_1.mzML	1954.88	1898.85	56.0296	MEMJQTETLIPAAR	n[43]MEMJQTETLIPAAR	(N(N(H(H(H(H(H))))(H(H(H(H)))))))	H(9)N(2)	4	3	1171.14	4255310	135948	sp|O13820|ERG5_SCHPO	4	0.00843249
fissionyeast_NGP_DIA_2.mzML	1970.44	1903.85	66.5873	MEMJQTETLIPAAR	n[43]MEMJQTETLIPAAR	(N(N(H(H(H(H(H))))(H(H(H(H)))))))	H(9)N(2)	4	3	1171.14	2535590	25595.1	sp|O13820|ERG5_SCHPO	4	0.00843249
fissionyeast_NGP_DIA_3.mzML	1973.01	1916.04	56.9652	MEMJQTETLIPAAR	n[43]MEMJQTETLIPAAR	(N(N(H(H(H(H(H))))(H(H(H(H)))))))	H(9)N(2)	4	3	1171.14	2283940	27055.1	sp|O13820|ERG5_SCHPO	4	0.00843249
fissionyeast_NGP_DIA_4.mzML	1941.55	1890.1	51.4548	MEMJQTETLIPAAR	n[43]MEMJQTETLIPAAR	(N(N(H(H(H(H(H))))(H(H(H(H)))))))	H(9)N(2)	4	3	1171.14	1907140	44683.6	sp|O13820|ERG5_SCHPO	4	0.00843249
fissionyeast_NGP_DIA_3.mzML	1972.79	1968.43	4.36094	MEMJQTETLIPAAR	n[43]M[147]EMJQTETLIPAAR	(N(N(H(H(H(H(H))))(H(H(H(H)))))))	H(9)N(2)	4	3	1176.48	732994	344379	sp|O13820|ERG5_SCHPO	4	0.00637625
fissionyeast_NGP_DIA_1.mzML	1954.88	1943.11	11.7709	MEMJQTETLIPAAR	n[43]M[147]EMJQTETLIPAAR	(N(N(H(H(H(H(H))))(H(H(H(H)))))))	H(9)N(2)	4	3	1176.48	3601220	1.49673e+06	sp|O13820|ERG5_SCHPO	4	0.00637625
fissionyeast_NGP_DIA_2.mzML	1970.6	1957.42	13.178	MEMJQTETLIPAAR	n[43]M[147]EMJQTETLIPAAR	(N(N(H(H(H(H(H))))(H(H(H(H)))))))	H(9)N(2)	4	3	1176.48	2917130	757824	sp|O13820|ERG5_SCHPO	4	0.00637625
fissionyeast_NGP_DIA_1.mzML	2557.61	2553.69	3.91807	MJTTSEVIVGTGFQAIR	n[43]MJTTSEVIVGTGFQAIR	(N(N(H(H(H(H)))(H(H(H(H)))))))	H(8)N(2)	2	3	1190.18	1651540	4.28597e+06	sp|Q9UUH4|MSMO_SCHPO	2	3.03992e-05
fissionyeast_NGP_DIA_2.mzML	2574.46	2569.32	5.1399	MJTTSEVIVGTGFQAIR	n[43]MJTTSEVIVGTGFQAIR	(N(N(H(H(H(H)))(H(H(H(H)))))))	H(8)N(2)	2	3	1190.18	1470050	3.72724e+06	sp|Q9UUH4|MSMO_SCHPO	2	3.03992e-05
fissionyeast_NGP_DIA_3.mzML	2577.73	2573.9	3.83024	MJTTSEVIVGTGFQAIR	n[43]MJTTSEVIVGTGFQAIR	(N(N(H(H(H(H)))(H(H(H(H)))))))	H(8)N(2)	2	3	1190.18	1034870	2.9822e+06	sp|Q9UUH4|MSMO_SCHPO	2	3.03992e-05
fissionyeast_NGP_DIA_4.mzML	2552.69	2550.88	1.81212	MJTTSEVIVGTGFQAIR	n[43]MJTTSEVIVGTGFQAIR	(N(N(H(H(H(H)))(H(H(H(H)))))))	H(8)N(2)	2	3	1190.18	1619010	4.05881e+06	sp|Q9UUH4|MSMO_SCHPO	2	3.03992e-05
fissionyeast_NGP_DIA_1.mzML	340.815	375.327	-34.5118	NFJDSSTK	NFJDSSTK	(N(N(H(H(H(H(H))))(H(H(H))(H(H(H)))))))	H(11)N(2)	3	2	1551.08	327853	2.12961e+06	sp|P78854|PLB1_SCHPO	348	0.000157552
fissionyeast_NGP_DIA_2.mzML	337.93	378.632	-40.7016	NFJDSSTK	NFJDSSTK	(N(N(H(H(H(H(H))))(H(H(H))(H(H(H)))))))	H(11)N(2)	3	2	1551.08	349056	3.15843e+06	sp|P78854|PLB1_SCHPO	348	0.000157552
fissionyeast_NGP_DIA_3.mzML	336.696	379.249	-42.5532	NFJDSSTK	NFJDSSTK	(N(N(H(H(H(H(H))))(H(H(H))(H(H(H)))))))	H(11)N(2)	3	2	1551.08	391160	4.71646e+06	sp|P78854|PLB1_SCHPO	348	0.000157552
fissionyeast_NGP_DIA_4.mzML	338.035	373.731	-35.6956	NFJDSSTK	NFJDSSTK	(N(N(H(H(H(H(H))))(H(H(H))(H(H(H)))))))	H(11)N(2)	3	2	1551.08	307424	1.81971e+06	sp|P78854|PLB1_SCHPO	348	0.000157552
fissionyeast_NGP_DIA_1.mzML	340.725	380.24	-39.5147	NFJDSSTK	NFJDSSTK	(N(N(H(H(H(H(H))))(H(H(H(H)))(H(H(H)))))))	H(12)N(2)	3	2	1632.1	342608	1.4335e+06	sp|P78854|PLB1_SCHPO	348	0.00117682
fissionyeast_NGP_DIA_2.mzML	337.171	383.164	-45.9935	NFJDSSTK	NFJDSSTK	(N(N(H(H(H(H(H))))(H(H(H(H)))(H(H(H)))))))	H(12)N(2)	3	2	1632.1	371102	1.94853e+06	sp|P78854|PLB1_SCHPO	348	0.00117682
fissionyeast_NGP_DIA_3.mzML	336.92	383.974	-47.0538	NFJDSSTK	NFJDSSTK	(N(N(H(H(H(H(H))))(H(H(H(H)))(H(H(H)))))))	H(12)N(2)	3	2	1632.1	319786	1.91573e+06	sp|P78854|PLB1_SCHPO	348	0.00117682
fissionyeast_NGP_DIA_4.mzML	338.343	379.549	-41.2058	NFJDSSTK	NFJDSSTK	(N(N(H(H(H(H(H))))(H(H(H(H)))(H(H(H)))))))	H(12)N(2)	3	2	1632.1	346301	1.48387e+06	sp|P78854|PLB1_SCHPO	348	0.00117682
fissionyeast_NGP_DIA_1.mzML	342.217	399.316	-57.0992	NFJDSSTK	NFJDSSTK	(N(N(H(H(H(H(H))))(H(H(H(H)))(H(H(H)))))))	H(12)N(2)	3	3	1088.41	694691	391549	sp|P78854|PLB1_SCHPO	348	0.00117682
fissionyeast_NGP_DIA_2.mzML	338.633	400.62	-61.9873	NFJDSSTK	NFJDSSTK	(N(N(H(H(H(H(H))))(H(H(H(H)))(H(H(H)))))))	H(12)N(2)	3	3	1088.41	613913	454027	sp|P78854|PLB1_SCHPO	348	0.00117682
fissionyeast_NGP_DIA_3.mzML	337.795	401.752	-63.9568	NFJDSSTK	NFJDSSTK	(N(N(H(H(H(H(H))))(H(H(H(H)))(H(H(H)))))))	H(12)N(2)	3	3	1088.41	574629	508192	sp|P78854|PLB1_SCHPO	348	0.00117682
fissionyeast_NGP_DIA_4.mzML	339.208	401.322	-62.114	NFJDSSTK	NFJDSSTK	(N(N(H(H(H(H(H))))(H(H(H(H)))(H(H(H)))))))	H(12)N(2)	3	3	1088.41	650859	127438	sp|P78854|PLB1_SCHPO	348	0.00117682
fissionyeast_NGP_DIA_1.mzML	341.885	397.405	-55.5203	NFJDSSTK	NFJDSSTK	(N(N(H(H(H(H(H))))(H(H)(H(H(H))(H(H(H))))))))	H(13)N(2)	3	3	1142.42	3233950	8.62221e+06	sp|P78854|PLB1_SCHPO	348	9.02374e-05
fissionyeast_NGP_DIA_2.mzML	338.674	398.875	-60.2006	NFJDSSTK	NFJDSSTK	(N(N(H(H(H(H(H))))(H(H)(H(H(H))(H(H(H))))))))	H(13)N(2)	3	3	1142.42	2542940	1.01491e+07	sp|P78854|PLB1_SCHPO	348	9.02374e-05
fissionyeast_NGP_DIA_3.mzML	338.493	400.012	-61.5186	NFJDSSTK	NFJDSSTK	(N(N(H(H(H(H(H))))(H(H)(H(H(H))(H(H(H))))))))	H(13)N(2)	3	3	1142.42	4859360	1.54086e+07	sp|P78854|PLB1_SCHPO	348	9.02374e-05
fissionyeast_NGP_DIA_4.mzML	339.367	399.223	-59.8555	NFJDSSTK	NFJDSSTK	(N(N(H(H(H(H(H))))(H(H)(H(H(H))(H(H(H))))))))	H(13)N(2)	3	3	1142.42	2696260	7.23793e+06	sp|P78854|PLB1_SCHPO	348	9.02374e-05
fissionyeast_NGP_DIA_1.mzML	343.471	397.299	-53.8284	NFJDSSTK	NFJDSSTK	(N(N(H(H(H(H(H(H)))))(H(H(H))(H(H(H(H(H)))))))))	H(14)N(2)	3	3	1196.44	15097500	1.07215e+07	sp|P78854|PLB1_SCHPO	348	0.00318281
fissionyeast_NGP_DIA_2.mzML	339.865	398.777	-58.9119	NFJDSSTK	NFJDSSTK	(N(N(H(H(H(H(H(H)))))(H(H(H))(H(H(H(H(H)))))))))	H(14)N(2)	3	3	1196.44	11566200	1.39074e+07	sp|P78854|PLB1_SCHPO	348	0.00318281
fissionyeast_NGP_DIA_3.mzML	339.447	399.915	-60.4678	NFJDSSTK	NFJDSSTK	(N(N(H(H(H(H(H(H)))))(H(H(H))(H(H(H(H(H)))))))))	H(14)N(2)	3	3	1196.44	11831900	2.45517e+07	sp|P78854|PLB1_SCHPO	348	0.00318281
fissionyeast_NGP_DIA_4.mzML	340.533	399.105	-58.572	NFJDSSTK	NFJDSSTK	(N(N(H(H(H(H(H(H)))))(H(H(H))(H(H(H(H(H)))))))))	H(14)N(2)	3	3	1196.44	14486400	9.71266e+06	sp|P78854|PLB1_SCHPO	348	0.00318281
fissionyeast_NGP_DIA_1.mzML	343.56	393.775	-50.2151	NFJDSSTK	NFJDSSTK	(N(N(H(H(H(H(H(H(H))))))(H(H(H(H)))(H(H(H(H))))))))	H(15)N(2)	3	3	1250.46	1626420	1.1042e+06	sp|P78854|PLB1_SCHPO	348	0.0009274
fissionyeast_NGP_DIA_3.mzML	339.197	396.68	-57.4827	NFJDSSTK	NFJDSSTK	(N(N(H(H(H(H(H(H(H))))))(H(H(H(H)))(H(H(H(H))))))))	H(15)N(2)	3	3	1250.46	1228510	2.23103e+06	sp|P78854|PLB1_SCHPO	348	0.0009274
fissionyeast_NGP_DIA_4.mzML	340.084	395.173	-55.0889	NFJDSSTK	NFJDSSTK	(N(N(H(H(H(H(H(H(H))))))(H(H(H(H)))(H(H(H(H))))))))	H(15)N(2)	3	3	1250.46	1491260	890826	sp|P78854|PLB1_SCHPO	348	0.0009274
fissionyeast_NGP_DIA_1.mzML	340.932	413.739	-72.8067	NFJDSSTK	NFJDSSTK	(N(N(H(H(H)(H))(H(H(H(H(H))))))))	H(9)N(2)	3	2	1389.03	436163	2.11978e+06	sp|P78854|PLB1_SCHPO	348	0.00612122
fissionyeast_NGP_DIA_2.mzML	337.658	413.901	-76.2425	NFJDSSTK	NFJDSSTK	(N(N(H(H(H)(H))(H(H(H(H(H))))))))	H(9)N(2)	3	2	1389.03	390246	2812928	sp|P78854|PLB1_SCHPO	348	0.00612122
fissionyeast_NGP_DIA_3.mzML	336.654	414.599	-77.9449	NFJDSSTK	NFJDSSTK	(N(N(H(H(H)(H))(H(H(H(H(H))))))))	H(9)N(2)	3	2	1389.03	402478	3.41157e+06	sp|P78854|PLB1_SCHPO	348	0.00612122
fissionyeast_NGP_DIA_1.mzML	1619.23	1585.92	33.3093	NFWQVGJSSLPAR	NFWQVGJSSLPAR	(N(N(H(H(H(H)))(H(H)(H)(H)))))	H(8)N(2)	7	3	1060.11	245273	496767	sp|O42841|YFH2_SCHPO	140	0.00961911
fissionyeast_NGP_DIA_1.mzML	1444.35	1265.22	179.125	NJESYPIGFTYK	NJESYPIGFTYK	(N(N(H(H(H(H(H))))(H(H)(H(H(H)))))))	H(10)N(2)	2	3	1153.79	4832380	3902928	sp|Q10061|LHS1_SCHPO	555	2.53777e-05
fissionyeast_NGP_DIA_2.mzML	1446.73	1268.27	178.458	NJESYPIGFTYK	NJESYPIGFTYK	(N(N(H(H(H(H(H))))(H(H)(H(H(H)))))))	H(10)N(2)	2	3	1153.79	6209950	3.37501e+06	sp|Q10061|LHS1_SCHPO	555	2.53777e-05
fissionyeast_NGP_DIA_3.mzML	1468.95	1271.12	197.827	NJESYPIGFTYK	NJESYPIGFTYK	(N(N(H(H(H(H(H))))(H(H)(H(H(H)))))))	H(10)N(2)	2	3	1153.79	4070670	3.91073e+06	sp|Q10061|LHS1_SCHPO	555	2.53777e-05
fissionyeast_NGP_DIA_4.mzML	1446.4	1264.97	181.434	NJESYPIGFTYK	NJESYPIGFTYK	(N(N(H(H(H(H(H))))(H(H)(H(H(H)))))))	H(10)N(2)	2	3	1153.79	4068110	2.70828e+06	sp|Q10061|LHS1_SCHPO	555	2.53777e-05
fissionyeast_NGP_DIA_1.mzML	1437.87	1280.49	157.376	NJESYPIGFTYK	NJESYPIGFTYK	(N(N(H(H(H(H(H))))(H(H(H))(H(H(H)))))))	H(11)N(2)	2	3	1207.81	3425960	164544	sp|Q10061|LHS1_SCHPO	555	8.91971e-06
fissionyeast_NGP_DIA_2.mzML	1437.02	1282.64	154.377	NJESYPIGFTYK	NJESYPIGFTYK	(N(N(H(H(H(H(H))))(H(H(H))(H(H(H)))))))	H(11)N(2)	2	3	1207.81	4847040	1.00771e+06	sp|Q10061|LHS1_SCHPO	555	8.91971e-06
fissionyeast_NGP_DIA_3.mzML	1459.73	1286.69	173.038	NJESYPIGFTYK	NJESYPIGFTYK	(N(N(H(H(H(H(H))))(H(H(H))(H(H(H)))))))	H(11)N(2)	2	3	1207.81	3950280	2.488e+06	sp|Q10061|LHS1_SCHPO	555	8.91971e-06
fissionyeast_NGP_DIA_4.mzML	1437.87	1280.4	157.474	NJESYPIGFTYK	NJESYPIGFTYK	(N(N(H(H(H(H(H))))(H(H(H))(H(H(H)))))))	H(11)N(2)	2	3	1207.81	3509550	881558	sp|Q10061|LHS1_SCHPO	555	8.91971e-06
fissionyeast_NGP_DIA_1.mzML	1459.24	1250.37	208.872	NJESYPIGFTYK	NJESYPIGFTYK	(N(N(H(H(H(H)))(H(H)(H(H))))))	H(8)N(2)	2	2	1568.13	305777	2.14343e+06	sp|Q10061|LHS1_SCHPO	555	9.98157e-06
fissionyeast_NGP_DIA_2.mzML	1465.75	1255.43	210.318	NJESYPIGFTYK	NJESYPIGFTYK	(N(N(H(H(H(H)))(H(H)(H(H))))))	H(8)N(2)	2	2	1568.13	374552	2.21594e+06	sp|Q10061|LHS1_SCHPO	555	9.98157e-06
fissionyeast_NGP_DIA_3.mzML	1485.97	1256.84	229.128	NJESYPIGFTYK	NJESYPIGFTYK	(N(N(H(H(H(H)))(H(H)(H(H))))))	H(8)N(2)	2	2	1568.13	280587	1.72062e+06	sp|Q10061|LHS1_SCHPO	555	9.98157e-06
fissionyeast_NGP_DIA_4.mzML	1461.59	1250.13	211.456	NJESYPIGFTYK	NJESYPIGFTYK	(N(N(H(H(H(H)))(H(H)(H(H))))))	H(8)N(2)	2	2	1568.13	356936	2.42712e+06	sp|Q10061|LHS1_SCHPO	555	9.98157e-06
fissionyeast_NGP_DIA_1.mzML	1453.18	1275.91	177.265	NJESYPIGFTYK	NJESYPIGFTYK	(N(N(H(H(H(H(H))))(H(H(H(H)))))))	H(9)N(2)	2	3	1099.78	2857970	2.93131e+06	sp|Q10061|LHS1_SCHPO	555	3.75706e-05
fissionyeast_NGP_DIA_2.mzML	1457.93	1278.28	179.647	NJESYPIGFTYK	NJESYPIGFTYK	(N(N(H(H(H(H(H))))(H(H(H(H)))))))	H(9)N(2)	2	3	1099.78	3402420	2.39266e+06	sp|Q10061|LHS1_SCHPO	555	3.75706e-05
fissionyeast_NGP_DIA_3.mzML	1478.97	1281.98	196.986	NJESYPIGFTYK	NJESYPIGFTYK	(N(N(H(H(H(H(H))))(H(H(H(H)))))))	H(9)N(2)	2	3	1099.78	2454020	3.30899e+06	sp|Q10061|LHS1_SCHPO	555	3.75706e-05
fissionyeast_NGP_DIA_4.mzML	1455.35	1275.77	179.584	NJESYPIGFTYK	NJESYPIGFTYK	(N(N(H(H(H(H(H))))(H(H(H(H)))))))	H(9)N(2)	2	3	1099.78	2609740	1.99286e+06	sp|Q10061|LHS1_SCHPO	555	3.75706e-05
fissionyeast_NGP_DIA_1.mzML	594.447	544.223	50.224	NJISLSK	NJISLSK	(N(N(H(H(H(H(H))))(H(H(H))(H(H(H)))))))	H(11)N(2)	2	2	1482.59	1007390	2.08078e+06	sp|O14194|GGT2_SCHPO	396	0.000524602
fissionyeast_NGP_DIA_2.mzML	598.488	550.32	48.1679	NJISLSK	NJISLSK	(N(N(H(H(H(H(H))))(H(H(H))(H(H(H)))))))	H(11)N(2)	2	2	1482.59	843780	2.31653e+06	sp|O14194|GGT2_SCHPO	396	0.000524602
fissionyeast_NGP_DIA_3.mzML	600.04	549.82	50.2198	NJISLSK	NJISLSK	(N(N(H(H(H(H(H))))(H(H(H))(H(H(H)))))))	H(11)N(2)	2	2	1482.59	996566	2.54296e+06	sp|O14194|GGT2_SCHPO	396	0.000524602
fissionyeast_NGP_DIA_4.mzML	592.795	542.207	50.5875	NJISLSK	NJISLSK	(N(N(H(H(H(H(H))))(H(H(H))(H(H(H)))))))	H(11)N(2)	2	2	1482.59	1067500	1.95289e+06	sp|O14194|GGT2_SCHPO	396	0.000524602
fissionyeast_NGP_DIA_1.mzML	593.563	545.345	48.2185	NJISLSK	NJISLSK	(N(N(H(H(H(H(H))))(H(H(H))(H(H(H)))))))	H(11)N(2)	2	3	988.729	231911	365212	sp|O14194|GGT2_SCHPO	396	0.000524602
fissionyeast_NGP_DIA_2.mzML	597.064	551.835	45.2292	NJISLSK	NJISLSK	(N(N(H(H(H(H(H))))(H(H(H))(H(H(H)))))))	H(11)N(2)	2	3	988.729	182516	596357	sp|O14194|GGT2_SCHPO	396	0.000524602
fissionyeast_NGP_DIA_3.mzML	599.959	551.444	48.5154	NJISLSK	NJISLSK	(N(N(H(H(H(H(H))))(H(H(H))(H(H(H)))))))	H(11)N(2)	2	3	988.729	163413	413703	sp|O14194|GGT2_SCHPO	396	0.000524602
fissionyeast_NGP_DIA_4.mzML	591.111	543.15	47.9606	NJISLSK	NJISLSK	(N(N(H(H(H(H(H))))(H(H(H))(H(H(H)))))))	H(11)N(2)	2	3	988.729	191100	330057	sp|O14194|GGT2_SCHPO	396	0.000524602
fissionyeast_NGP_DIA_1.mzML	589.473	535.812	53.6612	NJISLSK	NJISLSK	(N(N(H(H(H(H(H(H)))))(H(H(H(H)))(H(H(H)))))))	H(13)N(2)	2	2	1644.64	681578	1.48403e+06	sp|O14194|GGT2_SCHPO	396	0.00875857
fissionyeast_NGP_DIA_2.mzML	594.659	539.066	55.5929	NJISLSK	NJISLSK	(N(N(H(H(H(H(H(H)))))(H(H(H(H)))(H(H(H)))))))	H(13)N(2)	2	2	1644.64	542228	1.48586e+06	sp|O14194|GGT2_SCHPO	396	0.00875857
fissionyeast_NGP_DIA_4.mzML	587.617	535.079	52.5377	NJISLSK	NJISLSK	(N(N(H(H(H(H(H(H)))))(H(H(H(H)))(H(H(H)))))))	H(13)N(2)	2	2	1644.64	600868	1.33403e+06	sp|O14194|GGT2_SCHPO	396	0.00875857
fissionyeast_NGP_DIA_1.mzML	589.001	535.193	53.808	NJISLSK	NJISLSK	(N(N(H(H(H(H(H(H)))))(H(H)(H(H(H(H(H)))))))))	H(13)N(2)	2	3	1096.76	2549640	1.30571e+06	sp|O14194|GGT2_SCHPO	396	5.32182e-05
fissionyeast_NGP_DIA_2.mzML	594.371	538.256	56.1152	NJISLSK	NJISLSK	(N(N(H(H(H(H(H(H)))))(H(H)(H(H(H(H(H)))))))))	H(13)N(2)	2	3	1096.76	2312460	1.82654e+06	sp|O14194|GGT2_SCHPO	396	5.32182e-05
fissionyeast_NGP_DIA_3.mzML	596.107	537.086	59.021	NJISLSK	NJISLSK	(N(N(H(H(H(H(H(H)))))(H(H)(H(H(H(H(H)))))))))	H(13)N(2)	2	3	1096.76	2017540	982607	sp|O14194|GGT2_SCHPO	396	5.32182e-05
fissionyeast_NGP_DIA_4.mzML	587.969	534.549	53.42	NJISLSK	NJISLSK	(N(N(H(H(H(H(H(H)))))(H(H)(H(H(H(H(H)))))))))	H(13)N(2)	2	3	1096.76	2043760	1.28505e+06	sp|O14194|GGT2_SCHPO	396	5.32182e-05
fissionyeast_NGP_DIA_1.mzML	578.379	530.043	48.3361	NJISLSK	NJISLSK	(N(N(H(H(H(H(H(H(H(H)))))))(H(H(H))(H(H(H(H(H)))))))))	H(16)N(2)	2	3	1258.82	396226	384652	sp|O14194|GGT2_SCHPO	396	2.97234e-05
fissionyeast_NGP_DIA_2.mzML	588.149	531.659	56.4904	NJISLSK	NJISLSK	(N(N(H(H(H(H(H(H(H(H)))))))(H(H(H))(H(H(H(H(H)))))))))	H(16)N(2)	2	3	1258.82	462552	702323	sp|O14194|GGT2_SCHPO	396	2.97234e-05
fissionyeast_NGP_DIA_3.mzML	587.714	530.341	57.3725	NJISLSK	NJISLSK	(N(N(H(H(H(H(H(H(H(H)))))))(H(H(H))(H(H(H(H(H)))))))))	H(16)N(2)	2	3	1258.82	182693	357152	sp|O14194|GGT2_SCHPO	396	2.97234e-05
fissionyeast_NGP_DIA_4.mzML	576.909	530.082	46.8271	NJISLSK	NJISLSK	(N(N(H(H(H(H(H(H(H(H)))))))(H(H(H))(H(H(H(H(H)))))))))	H(16)N(2)	2	3	1258.82	454225	410280	sp|O14194|GGT2_SCHPO	396	2.97234e-05
fissionyeast_NGP_DIA_1.mzML	534.109	447.398	86.7112	NMVJTTR	NMVJTTR	(N(N(H(H(H))(H(H(H(H)))))))	H(7)N(2)	4	2	1188.47	1236210	3.39077e+06	sp|Q9HGN7|SEC63_SCHPO	135	0.00706231
fissionyeast_NGP_DIA_2.mzML	537.117	446.317	90.8	NMVJTTR	NMVJTTR	(N(N(H(H(H))(H(H(H(H)))))))	H(7)N(2)	4	2	1188.47	1274110	5.24048e+06	sp|Q9HGN7|SEC63_SCHPO	135	0.00706231
fissionyeast_NGP_DIA_3.mzML	538.004	442.567	95.4375	NMVJTTR	NMVJTTR	(N(N(H(H(H))(H(H(H(H)))))))	H(7)N(2)	4	2	1188.47	2201120	5.26333e+06	sp|Q9HGN7|SEC63_SCHPO	135	0.00706231
fissionyeast_NGP_DIA_4.mzML	533.785	442.4	91.3849	NMVJTTR	NMVJTTR	(N(N(H(H(H))(H(H(H(H)))))))	H(7)N(2)	4	2	1188.47	844043	1.09346e+06	sp|Q9HGN7|SEC63_SCHPO	135	0.00706231
fissionyeast_NGP_DIA_1.mzML	705.371	827.75	-122.379	NMVJTTREEVEK	NMVJTTREEVEK	(N(N(H(H(H)(H))(H(H(H))))))	H(7)N(2)	4	3	997.415	1318550	2.6929e+06	sp|Q9HGN7|SEC63_SCHPO	135	0.00764603
fissionyeast_NGP_DIA_2.mzML	704.388	825.164	-120.776	NMVJTTREEVEK	NMVJTTREEVEK	(N(N(H(H(H)(H))(H(H(H))))))	H(7)N(2)	4	3	997.415	1081590	2.4259e+06	sp|Q9HGN7|SEC63_SCHPO	135	0.00764603
fissionyeast_NGP_DIA_3.mzML	703.062	839.397	-136.335	NMVJTTREEVEK	NMVJTTREEVEK	(N(N(H(H(H)(H))(H(H(H))))))	H(7)N(2)	4	3	997.415	1000770	2.025e+06	sp|Q9HGN7|SEC63_SCHPO	135	0.00764603
fissionyeast_NGP_DIA_1.mzML	1991.46	1976.73	14.7262	NYGHDEYSLPWJLTEIK	NYGHDEYSLPWJLTEIK	(N(N(H(H(H))(H(H(H(H)))))))	H(7)N(2)	12	3	1207.18	1006230	4.01751e+06	sp|Q8WZK2|MCD4_SCHPO	315	4.6063e-06
fissionyeast_NGP_DIA_2.mzML	2011.14	1994.55	16.5941	NYGHDEYSLPWJLTEIK	NYGHDEYSLPWJLTEIK	(N(N(H(H(H))(H(H(H(H)))))))	H(7)N(2)	12	3	1207.18	941403	3.77985e+06	sp|Q8WZK2|MCD4_SCHPO	315	4.6063e-06
fissionyeast_NGP_DIA_3.mzML	2017.73	2004.89	12.844	NYGHDEYSLPWJLTEIK	NYGHDEYSLPWJLTEIK	(N(N(H(H(H))(H(H(H(H)))))))	H(7)N(2)	12	3	1207.18	810703	3.85046e+06	sp|Q8WZK2|MCD4_SCHPO	315	4.6063e-06
fissionyeast_NGP_DIA_4.mzML	1991.93	1974.52	17.4099	NYGHDEYSLPWJLTEIK	NYGHDEYSLPWJLTEIK	(N(N(H(H(H))(H(H(H(H)))))))	H(7)N(2)	12	3	1207.18	777309	4.60462e+06	sp|Q8WZK2|MCD4_SCHPO	315	4.6063e-06
fissionyeast_NGP_DIA_1.mzML	1982.18	1981.78	0.402791	NYGHDEYSLPWJLTEIK	NYGHDEYSLPWJLTEIK	(N(N(H(H(H(H)))(H(H)(H)(H)))))	H(8)N(2)	12	3	1261.19	1719510	1.12207e+07	sp|Q8WZK2|MCD4_SCHPO	315	6.09437e-06
fissionyeast_NGP_DIA_2.mzML	2000.33	2000.1	0.226419	NYGHDEYSLPWJLTEIK	NYGHDEYSLPWJLTEIK	(N(N(H(H(H(H)))(H(H)(H)(H)))))	H(8)N(2)	12	3	1261.19	1958580	8.67272e+06	sp|Q8WZK2|MCD4_SCHPO	315	6.09437e-06
fissionyeast_NGP_DIA_3.mzML	2009.04	2009.25	-0.211223	NYGHDEYSLPWJLTEIK	NYGHDEYSLPWJLTEIK	(N(N(H(H(H(H)))(H(H)(H)(H)))))	H(8)N(2)	12	3	1261.19	1582350	8.22718e+06	sp|Q8WZK2|MCD4_SCHPO	315	6.09437e-06
fissionyeast_NGP_DIA_4.mzML	1979.56	1979.98	-0.420549	NYGHDEYSLPWJLTEIK	NYGHDEYSLPWJLTEIK	(N(N(H(H(H(H)))(H(H)(H)(H)))))	H(8)N(2)	12	3	1261.19	1683250	1.08285e+07	sp|Q8WZK2|MCD4_SCHPO	315	6.09437e-06
fissionyeast_NGP_DIA_1.mzML	1971.99	1959.04	12.9486	NYGHDEYSLPWJLTEIK	NYGHDEYSLPWJLTEIK	(N(N(H(H(H)(H))(H(H(H))(H(H))))))	H(9)N(2)	12	3	1315.21	555302	6.91055e+06	sp|Q8WZK2|MCD4_SCHPO	315	2.84768e-05
fissionyeast_NGP_DIA_2.mzML	1991.09	1975.1	15.9863	NYGHDEYSLPWJLTEIK	NYGHDEYSLPWJLTEIK	(N(N(H(H(H)(H))(H(H(H))(H(H))))))	H(9)N(2)	12	3	1315.21	636613	4.22803e+06	sp|Q8WZK2|MCD4_SCHPO	315	2.84768e-05
fissionyeast_NGP_DIA_3.mzML	1999.84	1986.75	13.0886	NYGHDEYSLPWJLTEIK	NYGHDEYSLPWJLTEIK	(N(N(H(H(H)(H))(H(H(H))(H(H))))))	H(9)N(2)	12	3	1315.21	483478	4.00555e+06	sp|Q8WZK2|MCD4_SCHPO	315	2.84768e-05
fissionyeast_NGP_DIA_4.mzML	1969.44	1955.01	14.4304	NYGHDEYSLPWJLTEIK	NYGHDEYSLPWJLTEIK	(N(N(H(H(H)(H))(H(H(H))(H(H))))))	H(9)N(2)	12	3	1315.21	697716	5.13305e+06	sp|Q8WZK2|MCD4_SCHPO	315	2.84768e-05
fissionyeast_NGP_DIA_1.mzML	1343.42	1331.81	11.6071	QFJTSLENFK	QFJTSLENFK	(N(N(H(H(H))(H(H(H(H)))))))	H(7)N(2)	3	2	1384.57	544262	5.29876e+06	sp|Q10061|LHS1_SCHPO	678	2.37343e-05
fissionyeast_NGP_DIA_2.mzML	1348.74	1338.32	10.4229	QFJTSLENFK	QFJTSLENFK	(N(N(H(H(H))(H(H(H(H)))))))	H(7)N(2)	3	2	1384.57	563990	4.22153e+06	sp|Q10061|LHS1_SCHPO	678	2.37343e-05
fissionyeast_NGP_DIA_3.mzML	1357.87	1344.91	12.9577	QFJTSLENFK	QFJTSLENFK	(N(N(H(H(H))(H(H(H(H)))))))	H(7)N(2)	3	2	1384.57	491395	4.38775e+06	sp|Q10061|LHS1_SCHPO	678	2.37343e-05
fissionyeast_NGP_DIA_4.mzML	1342.93	1330.49	12.4422	QFJTSLENFK	QFJTSLENFK	(N(N(H(H(H))(H(H(H(H)))))))	H(7)N(2)	3	2	1384.57	468724	4.41874e+06	sp|Q10061|LHS1_SCHPO	678	2.37343e-05
fissionyeast_NGP_DIA_1.mzML	1335.99	1326.69	9.30416	QFJTSLENFK	QFJTSLENFK	(N(N(H(H(H(H)))(H(H)(H)(H)))))	H(8)N(2)	3	2	1465.6	3004000	1.9602e+07	sp|Q10061|LHS1_SCHPO	678	7.3626e-05
fissionyeast_NGP_DIA_2.mzML	1342.95	1333.88	9.07109	QFJTSLENFK	QFJTSLENFK	(N(N(H(H(H(H)))(H(H)(H)(H)))))	H(8)N(2)	3	2	1465.6	2866140	1.97325e+07	sp|Q10061|LHS1_SCHPO	678	7.3626e-05
fissionyeast_NGP_DIA_3.mzML	1349.92	1339.22	10.7038	QFJTSLENFK	QFJTSLENFK	(N(N(H(H(H(H)))(H(H)(H)(H)))))	H(8)N(2)	3	2	1465.6	2956630	1.69532e+07	sp|Q10061|LHS1_SCHPO	678	7.3626e-05
fissionyeast_NGP_DIA_4.mzML	1335.52	1325.49	10.0281	QFJTSLENFK	QFJTSLENFK	(N(N(H(H(H(H)))(H(H)(H)(H)))))	H(8)N(2)	3	2	1465.6	2793750	1.8081e+07	sp|Q10061|LHS1_SCHPO	678	7.3626e-05
fissionyeast_NGP_DIA_1.mzML	1335.75	1293.46	42.2856	QFJTSLENFK	QFJTSLENFK	(N(N(H(H(H(H)))(H(H)(H(H))))))	H(8)N(2)	3	3	977.4	3362900	4.06232e+06	sp|Q10061|LHS1_SCHPO	678	0.000280762
fissionyeast_NGP_DIA_2.mzML	1343.23	1303.89	39.341	QFJTSLENFK	QFJTSLENFK	(N(N(H(H(H(H)))(H(H)(H(H))))))	H(8)N(2)	3	3	977.4	2500960	3.38473e+06	sp|Q10061|LHS1_SCHPO	678	0.000280762
fissionyeast_NGP_DIA_3.mzML	1350.75	1302.07	48.6817	QFJTSLENFK	QFJTSLENFK	(N(N(H(H(H(H)))(H(H)(H(H))))))	H(8)N(2)	3	3	977.4	2503020	2.49001e+06	sp|Q10061|LHS1_SCHPO	678	0.000280762
fissionyeast_NGP_DIA_4.mzML	1335.41	1294.15	41.2597	QFJTSLENFK	QFJTSLENFK	(N(N(H(H(H(H)))(H(H)(H(H))))))	H(8)N(2)	3	3	977.4	3050670	3.60383e+06	sp|Q10061|LHS1_SCHPO	678	0.000280762
fissionyeast_NGP_DIA_1.mzML	1326.17	1283.72	42.4495	QFJTSLENFK	QFJTSLENFK	(N(N(H(H(H(H(H))))(H(H(H(H)))))))	H(9)N(2)	3	2	1546.62	1207970	9.50709e+06	sp|Q10061|LHS1_SCHPO	678	9.73818e-05
fissionyeast_NGP_DIA_2.mzML	1334.62	1294.27	40.3451	QFJTSLENFK	QFJTSLENFK	(N(N(H(H(H(H(H))))(H(H(H(H)))))))	H(9)N(2)	3	2	1546.62	1280330	1.1105e+07	sp|Q10061|LHS1_SCHPO	678	9.73818e-05
fissionyeast_NGP_DIA_3.mzML	1338.74	1292.27	46.4696	QFJTSLENFK	QFJTSLENFK	(N(N(H(H(H(H(H))))(H(H(H(H)))))))	H(9)N(2)	3	2	1546.62	1525280	1.19052e+07	sp|Q10061|LHS1_SCHPO	678	9.73818e-05
fissionyeast_NGP_DIA_4.mzML	1326.96	1284.68	42.2808	QFJTSLENFK	QFJTSLENFK	(N(N(H(H(H(H(H))))(H(H(H(H)))))))	H(9)N(2)	3	2	1546.62	1386270	9.31406e+06	sp|Q10061|LHS1_SCHPO	678	9.73818e-05
fissionyeast_NGP_DIA_1.mzML	1325.82	1282.27	43.5462	QFJTSLENFK	QFJTSLENFK	(N(N(H(H)(H(H(H(H(H(H(H))))))))))	H(9)N(2)	3	3	1031.42	3350580	4.35256e+06	sp|Q10061|LHS1_SCHPO	678	4.89641e-05
fissionyeast_NGP_DIA_2.mzML	1335.09	1292.81	42.2813	QFJTSLENFK	QFJTSLENFK	(N(N(H(H)(H(H(H(H(H(H(H))))))))))	H(9)N(2)	3	3	1031.42	2459270	3.2995e+06	sp|Q10061|LHS1_SCHPO	678	4.89641e-05
fissionyeast_NGP_DIA_3.mzML	1338.78	1290.87	47.9053	QFJTSLENFK	QFJTSLENFK	(N(N(H(H)(H(H(H(H(H(H(H))))))))))	H(9)N(2)	3	3	1031.42	2665960	1.87686e+06	sp|Q10061|LHS1_SCHPO	678	4.89641e-05
fissionyeast_NGP_DIA_4.mzML	1326.37	1283.24	43.1268	QFJTSLENFK	QFJTSLENFK	(N(N(H(H)(H(H(H(H(H(H(H))))))))))	H(9)N(2)	3	3	1031.42	2601300	2.98281e+06	sp|Q10061|LHS1_SCHPO	678	4.89641e-05
fissionyeast_NGP_DIA_1.mzML	2174.11	2031.24	142.873	QFVQYGJLTGLDMAVVK	QFVQYGJLTGLDMAVVK	(N(N(H(H(H(H)))(H(H(H(H)))))))	H(8)N(2)	7	3	1195.86	1913330	3.51099e+06	sp|O94702|ERMP1_SCHPO	291	2.99283e-06
fissionyeast_NGP_DIA_2.mzML	2205.51	2051.23	154.283	QFVQYGJLTGLDMAVVK	QFVQYGJLTGLDMAVVK	(N(N(H(H(H(H)))(H(H(H(H)))))))	H(8)N(2)	7	3	1195.86	1919360	2.9461e+06	sp|O94702|ERMP1_SCHPO	291	2.99283e-06
fissionyeast_NGP_DIA_3.mzML	2208.05	2054.09	153.96	QFVQYGJLTGLDMAVVK	QFVQYGJLTGLDMAVVK	(N(N(H(H(H(H)))(H(H(H(H)))))))	H(8)N(2)	7	3	1195.86	1901690	3.62083e+06	sp|O94702|ERMP1_SCHPO	291	2.99283e-06
fissionyeast_NGP_DIA_4.mzML	2177.54	1991.93	185.605	QFVQYGJLTGLDMAVVK	QFVQYGJLTGLDMAVVK	(N(N(H(H(H(H)))(H(H(H(H)))))))	H(8)N(2)	7	3	1195.86	1443190	2.58648e+06	sp|O94702|ERMP1_SCHPO	291	2.99283e-06
fissionyeast_NGP_DIA_1.mzML	2168.62	2168.6	0.0155028	QFVQYGJLTGLDMAVVK	QFVQYGJLTGLDMAVVK	(N(N(H(H(H(H(H))))(H(H(H(H)))))))	H(9)N(2)	7	3	1249.88	5097900	5.64213e+06	sp|O94702|ERMP1_SCHPO	291	1.43423e-05
fissionyeast_NGP_DIA_2.mzML	2198.89	2200.56	-1.67169	QFVQYGJLTGLDMAVVK	QFVQYGJLTGLDMAVVK	(N(N(H(H(H(H(H))))(H(H(H(H)))))))	H(9)N(2)	7	3	1249.88	4850000	5.63827e+06	sp|O94702|ERMP1_SCHPO	291	1.43423e-05
fissionyeast_NGP_DIA_3.mzML	2202.48	2203.7	-1.22277	QFVQYGJLTGLDMAVVK	QFVQYGJLTGLDMAVVK	(N(N(H(H(H(H(H))))(H(H(H(H)))))))	H(9)N(2)	7	3	1249.88	5098540	7.50789e+06	sp|O94702|ERMP1_SCHPO	291	1.43423e-05
fissionyeast_NGP_DIA_4.mzML	2170.9	2172.58	-1.67645	QFVQYGJLTGLDMAVVK	QFVQYGJLTGLDMAVVK	(N(N(H(H(H(H(H))))(H(H(H(H)))))))	H(9)N(2)	7	3	1249.88	4325120	5.7325e+06	sp|O94702|ERMP1_SCHPO	291	1.43423e-05
fissionyeast_NGP_DIA_1.mzML	1393.4	1351.66	41.7409	QJSTTEPSYDLQELR	QJSTTEPSYDLQELR	(N(N(H(H(H(H)))(H(H(H(H)))))))	H(8)N(2)	2	3	1161.81	1681030	4.24991e+06	sp|Q9UTC8|OS9_SCHPO	104	9.44275e-06
fissionyeast_NGP_DIA_2.mzML	1397.03	1353.24	43.7908	QJSTTEPSYDLQELR	QJSTTEPSYDLQELR	(N(N(H(H(H(H)))(H(H(H(H)))))))	H(8)N(2)	2	3	1161.81	1582840	2.95604e+06	sp|Q9UTC8|OS9_SCHPO	104	9.44275e-06
fissionyeast_NGP_DIA_3.mzML	1407.77	1362.21	45.5596	QJSTTEPSYDLQELR	QJSTTEPSYDLQELR	(N(N(H(H(H(H)))(H(H(H(H)))))))	H(8)N(2)	2	3	1161.81	1543570	2.95224e+06	sp|Q9UTC8|OS9_SCHPO	104	9.44275e-06
fissionyeast_NGP_DIA_4.mzML	1393.89	1352.4	41.4866	QJSTTEPSYDLQELR	QJSTTEPSYDLQELR	(N(N(H(H(H(H)))(H(H(H(H)))))))	H(8)N(2)	2	3	1161.81	1280370	2.86241e+06	sp|Q9UTC8|OS9_SCHPO	104	9.44275e-06
fissionyeast_NGP_DIA_1.mzML	1390.86	1357.96	32.9035	QJSTTEPSYDLQELR	QJSTTEPSYDLQELR	(N(N(H(H(H(H(H))))(H(H(H(H)))))))	H(9)N(2)	2	3	1215.83	173189	1.69429e+06	sp|Q9UTC8|OS9_SCHPO	104	0.00395038
fissionyeast_NGP_DIA_1.mzML	1453.35	1360.54	92.805	QLESDPCTSJFSVYTR	QLESDPC[160]TSJFSVYTR	(N(N(H(H)(H(H(H(H(H(H(H))))))))))	H(9)N(2)	10	3	1256.83	1363010	1.42847e+06	sp|O14103|ROT1_SCHPO	129	2.72589e-06
fissionyeast_NGP_DIA_2.mzML	1460.14	1363.5	96.6417	QLESDPCTSJFSVYTR	QLESDPC[160]TSJFSVYTR	(N(N(H(H)(H(H(H(H(H(H(H))))))))))	H(9)N(2)	10	3	1256.83	1609500	920362	sp|O14103|ROT1_SCHPO	129	2.72589e-06
fissionyeast_NGP_DIA_3.mzML	1482.62	1373.1	109.523	QLESDPCTSJFSVYTR	QLESDPC[160]TSJFSVYTR	(N(N(H(H)(H(H(H(H(H(H(H))))))))))	H(9)N(2)	10	3	1256.83	1252260	1.10444e+06	sp|O14103|ROT1_SCHPO	129	2.72589e-06
fissionyeast_NGP_DIA_4.mzML	1457.86	1360.81	97.0547	QLESDPCTSJFSVYTR	QLESDPC[160]TSJFSVYTR	(N(N(H(H)(H(H(H(H(H(H(H))))))))))	H(9)N(2)	10	3	1256.83	1246530	992391	sp|O14103|ROT1_SCHPO	129	2.72589e-06
fissionyeast_NGP_DIA_1.mzML	1052.1	1089.76	-37.6557	QSIALYAJDTK	QSIALYAJDTK	(N(N(H(H(H))(H(H(H(H)))))))	H(7)N(2)	8	2	1382.58	2952610	1.1607e+07	sp|P87113|ERG2_SCHPO	50	1.67232e-05
fissionyeast_NGP_DIA_2.mzML	1068	1079.23	-11.231	QSIALYAJDTK	QSIALYAJDTK	(N(N(H(H(H))(H(H(H(H)))))))	H(7)N(2)	8	2	1382.58	2739390	8.48905e+06	sp|P87113|ERG2_SCHPO	50	1.67232e-05
fissionyeast_NGP_DIA_3.mzML	1074.48	1111.95	-37.4699	QSIALYAJDTK	QSIALYAJDTK	(N(N(H(H(H))(H(H(H(H)))))))	H(7)N(2)	8	2	1382.58	2550190	8.92781e+06	sp|P87113|ERG2_SCHPO	50	1.67232e-05
fissionyeast_NGP_DIA_4.mzML	1053.63	1058.9	-5.27364	QSIALYAJDTK	QSIALYAJDTK	(N(N(H(H(H))(H(H(H(H)))))))	H(7)N(2)	8	2	1382.58	2675440	9.29699e+06	sp|P87113|ERG2_SCHPO	50	1.67232e-05
fissionyeast_NGP_DIA_1.mzML	1052.03	967.372	84.6582	QSIALYAJDTK	QSIALYAJDTK	(N(N(H(H(H))(H(H(H(H)))))))	H(7)N(2)	8	3	922.057	817255	872223	sp|P87113|ERG2_SCHPO	50	1.67232e-05
fissionyeast_NGP_DIA_2.mzML	1068.19	1059.16	9.02557	QSIALYAJDTK	QSIALYAJDTK	(N(N(H(H(H))(H(H(H(H)))))))	H(7)N(2)	8	3	922.057	684712	877791	sp|P87113|ERG2_SCHPO	50	1.67232e-05
fissionyeast_NGP_DIA_3.mzML	1074.62	987.447	87.1731	QSIALYAJDTK	QSIALYAJDTK	(N(N(H(H(H))(H(H(H(H)))))))	H(7)N(2)	8	3	922.057	694471	1.33434e+06	sp|P87113|ERG2_SCHPO	50	1.67232e-05
fissionyeast_NGP_DIA_4.mzML	1054.7	1062.57	-7.86702	QSIALYAJDTK	QSIALYAJDTK	(N(N(H(H(H))(H(H(H(H)))))))	H(7)N(2)	8	3	922.057	496178	839235	sp|P87113|ERG2_SCHPO	50	1.67232e-05
fissionyeast_NGP_DIA_1.mzML	1030.66	1016.16	14.5048	QSIALYAJDTK	QSIALYAJDTK	(N(N(H(H(H))(H(H)(H(H(H(H))))))))	H(9)N(2)	8	2	1544.64	3556740	1.72131e+07	sp|P87113|ERG2_SCHPO	50	0.000148638
fissionyeast_NGP_DIA_2.mzML	1044.3	1067.33	-23.0328	QSIALYAJDTK	QSIALYAJDTK	(N(N(H(H(H))(H(H)(H(H(H(H))))))))	H(9)N(2)	8	2	1544.64	3381840	1.47938e+07	sp|P87113|ERG2_SCHPO	50	0.000148638
fissionyeast_NGP_DIA_3.mzML	1052.75	1037.79	14.9602	QSIALYAJDTK	QSIALYAJDTK	(N(N(H(H(H))(H(H)(H(H(H(H))))))))	H(9)N(2)	8	2	1544.64	2988770	1.19764e+07	sp|P87113|ERG2_SCHPO	50	0.000148638
fissionyeast_NGP_DIA_4.mzML	1026.68	1062.17	-35.4944	QSIALYAJDTK	QSIALYAJDTK	(N(N(H(H(H))(H(H)(H(H(H(H))))))))	H(9)N(2)	8	2	1544.64	3998590	1.51935e+07	sp|P87113|ERG2_SCHPO	50	0.000148638
fissionyeast_NGP_DIA_1.mzML	1030.35	966.088	64.2623	QSIALYAJDTK	QSIALYAJDTK	(N(N(H(H(H)(H))(H(H(H(H(H))))))))	H(9)N(2)	8	3	1030.09	6102040	4.19343e+06	sp|P87113|ERG2_SCHPO	50	0.0059959
fissionyeast_NGP_DIA_2.mzML	1044.79	1061.26	-16.4661	QSIALYAJDTK	QSIALYAJDTK	(N(N(H(H(H)(H))(H(H(H(H(H))))))))	H(9)N(2)	8	3	1030.09	7459570	4.89076e+06	sp|P87113|ERG2_SCHPO	50	0.0059959
fissionyeast_NGP_DIA_3.mzML	1052.41	986.158	66.2523	QSIALYAJDTK	QSIALYAJDTK	(N(N(H(H(H)(H))(H(H(H(H(H))))))))	H(9)N(2)	8	3	1030.09	6202600	4.69522e+06	sp|P87113|ERG2_SCHPO	50	0.0059959
fissionyeast_NGP_DIA_4.mzML	1026.44	1065.92	-39.4782	QSIALYAJDTK	QSIALYAJDTK	(N(N(H(H(H)(H))(H(H(H(H(H))))))))	H(9)N(2)	8	3	1030.09	7255980	3.2022e+06	sp|P87113|ERG2_SCHPO	50	0.0059959
fissionyeast_NGP_DIA_1.mzML	1528.41	1462.97	65.44	QWASISPJITYK	QWASISPJITYK	(N(N(H(H(H(H(H(H)))))(H(H(H(H)))(H(H(H(H))))))))	H(14)N(2)	8	3	1361.55	1307220	2.08781e+06	sp|Q9USU5|GAS2_SCHPO	334	4.35428e-05
fissionyeast_NGP_DIA_2.mzML	1564.6	1496.58	68.0184	QWASISPJITYK	QWASISPJITYK	(N(N(H(H(H(H(H(H)))))(H(H(H(H)))(H(H(H(H))))))))	H(14)N(2)	8	3	1361.55	1009930	1.53519e+06	sp|Q9USU5|GAS2_SCHPO	334	4.35428e-05
fissionyeast_NGP_DIA_3.mzML	1568.43	1502.96	65.4685	QWASISPJITYK	QWASISPJITYK	(N(N(H(H(H(H(H(H)))))(H(H(H(H)))(H(H(H(H))))))))	H(14)N(2)	8	3	1361.55	924603	1.50941e+06	sp|Q9USU5|GAS2_SCHPO	334	4.35428e-05
fissionyeast_NGP_DIA_4.mzML	1541.31	1474.25	67.0577	QWASISPJITYK	QWASISPJITYK	(N(N(H(H(H(H(H(H)))))(H(H(H(H)))(H(H(H(H))))))))	H(14)N(2)	8	3	1361.55	1035490	1.68376e+06	sp|Q9USU5|GAS2_SCHPO	334	4.35428e-05
fissionyeast_NGP_DIA_1.mzML	1524.25	1254.53	269.718	QWASISPJITYK	QWASISPJITYK	(N(N(H(H(H(H(H))))(H(H(H(H)))(H(H(H(H(H(H))))))))))	H(15)N(2)	8	3	1415.57	1900860	1.51903e+06	sp|Q9USU5|GAS2_SCHPO	334	0.000348106
fissionyeast_NGP_DIA_2.mzML	1554.24	1263.84	290.398	QWASISPJITYK	QWASISPJITYK	(N(N(H(H(H(H(H))))(H(H(H(H)))(H(H(H(H(H(H))))))))))	H(15)N(2)	8	3	1415.57	1384620	1.66757e+06	sp|Q9USU5|GAS2_SCHPO	334	0.000348106
fissionyeast_NGP_DIA_3.mzML	1556.32	1264.48	291.843	QWASISPJITYK	QWASISPJITYK	(N(N(H(H(H(H(H))))(H(H(H(H)))(H(H(H(H(H(H))))))))))	H(15)N(2)	8	3	1415.57	186307	708612	sp|Q9USU5|GAS2_SCHPO	334	0.000348106
fissionyeast_NGP_DIA_4.mzML	1540.26	1255.12	285.135	QWASISPJITYK	QWASISPJITYK	(N(N(H(H(H(H(H))))(H(H(H(H)))(H(H(H(H(H(H))))))))))	H(15)N(2)	8	3	1415.57	1289870	1.41565e+06	sp|Q9USU5|GAS2_SCHPO	334	0.000348106
fissionyeast_NGP_DIA_1.mzML	1518.57	1515.56	3.00865	QWASISPJITYK	QWASISPJITYK	(N(N(H(H(H(H(H(H(H(H)))))))(H(H(H))(H(H(H(H(H)))))))))	H(16)N(2)	8	3	1469.58	4600190	7.04843e+06	sp|Q9USU5|GAS2_SCHPO	334	0.00428672
fissionyeast_NGP_DIA_2.mzML	1554.25	1561.42	-7.16598	QWASISPJITYK	QWASISPJITYK	(N(N(H(H(H(H(H(H(H(H)))))))(H(H(H))(H(H(H(H(H)))))))))	H(16)N(2)	8	3	1469.58	4656970	5.35931e+06	sp|Q9USU5|GAS2_SCHPO	334	0.00428672
fissionyeast_NGP_DIA_3.mzML	1560.77	1563.45	-2.68387	QWASISPJITYK	QWASISPJITYK	(N(N(H(H(H(H(H(H(H(H)))))))(H(H(H))(H(H(H(H(H)))))))))	H(16)N(2)	8	3	1469.58	3234420	9.09176e+06	sp|Q9USU5|GAS2_SCHPO	334	0.00428672
fissionyeast_NGP_DIA_4.mzML	1532.71	1535.71	-2.99773	QWASISPJITYK	QWASISPJITYK	(N(N(H(H(H(H(H(H(H(H)))))))(H(H(H))(H(H(H(H(H)))))))))	H(16)N(2)	8	3	1469.58	3655180	4.11817e+06	sp|Q9USU5|GAS2_SCHPO	334	0.00428672
fissionyeast_NGP_DIA_2.mzML	1544.83	1437.9	106.934	QWASISPJITYK	QWASISPJITYK	(N(N(H(H(H(H(H)))(H(H(H(H)))))(H(H(H(H(H(H(H(H)))))))))))	H(17)N(2)	8	3	1523.6	204020	2.51034e+06	sp|Q9USU5|GAS2_SCHPO	334	0.000170343
fissionyeast_NGP_DIA_3.mzML	1549.12	1443.11	106.01	QWASISPJITYK	QWASISPJITYK	(N(N(H(H(H(H(H)))(H(H(H(H)))))(H(H(H(H(H(H(H(H)))))))))))	H(17)N(2)	8	3	1523.6	340274	2.20651e+06	sp|Q9USU5|GAS2_SCHPO	334	0.000170343
fissionyeast_NGP_DIA_4.mzML	1525.83	1418.25	107.576	QWASISPJITYK	QWASISPJITYK	(N(N(H(H(H(H(H)))(H(H(H(H)))))(H(H(H(H(H(H(H(H)))))))))))	H(17)N(2)	8	3	1523.6	174522	1.58064e+06	sp|Q9USU5|GAS2_SCHPO	334	0.000170343
fissionyeast_NGP_DIA_1.mzML	1496.62	1456.02	40.5969	QWASISPJITYK	QWASISPJITYK	(N(N(H(H(H(H(H(H(H(H)))))))(H(H(H(H(H(H)))))(H(H(H(H(H)))))))))	H(19)N(2)	8	3	1631.63	198989	227387	sp|Q9USU5|GAS2_SCHPO	334	8.35207e-05
fissionyeast_NGP_DIA_2.mzML	1519.91	1488.84	31.0739	QWASISPJITYK	QWASISPJITYK	(N(N(H(H(H(H(H(H(H(H)))))))(H(H(H(H(H(H)))))(H(H(H(H(H)))))))))	H(19)N(2)	8	3	1631.63	254695	276348	sp|Q9USU5|GAS2_SCHPO	334	8.35207e-05
fissionyeast_NGP_DIA_3.mzML	1530.52	1495.1	35.4154	QWASISPJITYK	QWASISPJITYK	(N(N(H(H(H(H(H(H(H(H)))))))(H(H(H(H(H(H)))))(H(H(H(H(H)))))))))	H(19)N(2)	8	3	1631.63	245150	279277	sp|Q9USU5|GAS2_SCHPO	334	8.35207e-05
fissionyeast_NGP_DIA_4.mzML	1506.12	1466.84	39.2762	QWASISPJITYK	QWASISPJITYK	(N(N(H(H(H(H(H(H(H(H)))))))(H(H(H(H(H(H)))))(H(H(H(H(H)))))))))	H(19)N(2)	8	3	1631.63	192873	84278.1	sp|Q9USU5|GAS2_SCHPO	334	8.35207e-05
fissionyeast_NGP_DIA_1.mzML	2027.52	2074.02	-46.5048	QYNEJVTLYAPLEHINVAIR	QYNEJVTLYAPLEHINVAIR	(N(N(H(H(H(H)))(H(H)(H(H)(H(H)))))))	H(10)N(2)	5	3	1461.98	1794260	1.02819e+07	sp|Q9C0Y4|AGLU_SCHPO	821	7.98768e-06
fissionyeast_NGP_DIA_2.mzML	2052.96	2097.21	-44.2537	QYNEJVTLYAPLEHINVAIR	QYNEJVTLYAPLEHINVAIR	(N(N(H(H(H(H)))(H(H)(H(H)(H(H)))))))	H(10)N(2)	5	3	1461.98	1496710	1.42686e+07	sp|Q9C0Y4|AGLU_SCHPO	821	7.98768e-06
fissionyeast_NGP_DIA_3.mzML	2051.47	2096.29	-44.8242	QYNEJVTLYAPLEHINVAIR	QYNEJVTLYAPLEHINVAIR	(N(N(H(H(H(H)))(H(H)(H(H)(H(H)))))))	H(10)N(2)	5	3	1461.98	1934990	1.00618e+07	sp|Q9C0Y4|AGLU_SCHPO	821	7.98768e-06
fissionyeast_NGP_DIA_4.mzML	2031.99	2019.54	12.4477	QYNEJVTLYAPLEHINVAIR	QYNEJVTLYAPLEHINVAIR	(N(N(H(H(H(H)))(H(H)(H(H)(H(H)))))))	H(10)N(2)	5	3	1461.98	600650	6.57014e+06	sp|Q9C0Y4|AGLU_SCHPO	821	7.98768e-06
fissionyeast_NGP_DIA_1.mzML	2028.25	1984.67	43.5817	QYNEJVTLYAPLEHINVAIR	QYNEJVTLYAPLEHINVAIR	(N(N(H(H(H))(H(H(H))(H(H(H(H))))))))	H(10)N(2)	5	4	1096.73	217409	286116	sp|Q9C0Y4|AGLU_SCHPO	821	5.106e-05
fissionyeast_NGP_DIA_3.mzML	2052.53	2011.6	40.9306	QYNEJVTLYAPLEHINVAIR	QYNEJVTLYAPLEHINVAIR	(N(N(H(H(H))(H(H(H))(H(H(H(H))))))))	H(10)N(2)	5	4	1096.73	353535	357683	sp|Q9C0Y4|AGLU_SCHPO	821	5.106e-05
fissionyeast_NGP_DIA_1.mzML	2031.15	1992.61	38.5432	QYNEJVTLYAPLEHINVAIR	QYNEJVTLYAPLEHINVAIR	(N(N(H(H(H(H(H))))(H(H)(H(H(H(H))))))))	H(11)N(2)	5	3	1515.99	231931	692911	sp|Q9C0Y4|AGLU_SCHPO	821	0.000329764
fissionyeast_NGP_DIA_3.mzML	2056.01	2018.17	37.8381	QYNEJVTLYAPLEHINVAIR	QYNEJVTLYAPLEHINVAIR	(N(N(H(H(H(H(H))))(H(H)(H(H(H(H))))))))	H(11)N(2)	5	3	1515.99	256750	90707.3	sp|Q9C0Y4|AGLU_SCHPO	821	0.000329764
fissionyeast_NGP_DIA_1.mzML	2037.12	2084.84	-47.722	QYNEJVTLYAPLEHINVAIR	QYNEJVTLYAPLEHINVAIR	(N(N(H(H(H(H)))(H(H(H(H)))))))	H(8)N(2)	5	3	1353.94	674951	4.18675e+06	sp|Q9C0Y4|AGLU_SCHPO	821	5.78249e-06
fissionyeast_NGP_DIA_2.mzML	2059.62	2108.04	-48.4157	QYNEJVTLYAPLEHINVAIR	QYNEJVTLYAPLEHINVAIR	(N(N(H(H(H(H)))(H(H(H(H)))))))	H(8)N(2)	5	3	1353.94	670983	4.53111e+06	sp|Q9C0Y4|AGLU_SCHPO	821	5.78249e-06
fissionyeast_NGP_DIA_3.mzML	2063.83	2107.71	-43.8809	QYNEJVTLYAPLEHINVAIR	QYNEJVTLYAPLEHINVAIR	(N(N(H(H(H(H)))(H(H(H(H)))))))	H(8)N(2)	5	3	1353.94	586636	4.89128e+06	sp|Q9C0Y4|AGLU_SCHPO	821	5.78249e-06
fissionyeast_NGP_DIA_4.mzML	2038.62	2033.88	4.73946	QYNEJVTLYAPLEHINVAIR	QYNEJVTLYAPLEHINVAIR	(N(N(H(H(H(H)))(H(H(H(H)))))))	H(8)N(2)	5	3	1353.94	393658	2.0586e+06	sp|Q9C0Y4|AGLU_SCHPO	821	5.78249e-06
fissionyeast_NGP_DIA_1.mzML	2033.77	2081.13	-47.3601	QYNEJVTLYAPLEHINVAIR	QYNEJVTLYAPLEHINVAIR	(N(N(H(H(H(H)))(H(H(H(H(H))))))))	H(9)N(2)	5	3	1407.96	9200660	1.23675e+08	sp|Q9C0Y4|AGLU_SCHPO	821	2.90944e-05
fissionyeast_NGP_DIA_2.mzML	2056.3	2104.33	-48.0346	QYNEJVTLYAPLEHINVAIR	QYNEJVTLYAPLEHINVAIR	(N(N(H(H(H(H)))(H(H(H(H(H))))))))	H(9)N(2)	5	3	1407.96	8681860	1.10945e+08	sp|Q9C0Y4|AGLU_SCHPO	821	2.90944e-05
fissionyeast_NGP_DIA_3.mzML	2059.58	2103.76	-44.18	QYNEJVTLYAPLEHINVAIR	QYNEJVTLYAPLEHINVAIR	(N(N(H(H(H(H)))(H(H(H(H(H))))))))	H(9)N(2)	5	3	1407.96	9513810	104187845	sp|Q9C0Y4|AGLU_SCHPO	821	2.90944e-05
fissionyeast_NGP_DIA_4.mzML	2036.43	2028.74	7.69004	QYNEJVTLYAPLEHINVAIR	QYNEJVTLYAPLEHINVAIR	(N(N(H(H(H(H)))(H(H(H(H(H))))))))	H(9)N(2)	5	3	1407.96	5380120	5.02935e+07	sp|Q9C0Y4|AGLU_SCHPO	821	2.90944e-05
fissionyeast_NGP_DIA_1.mzML	2034.55	2015.19	19.3635	QYNEJVTLYAPLEHINVAIR	QYNEJVTLYAPLEHINVAIR	(N(N(H(H(H)(H))(H(H(H(H(H))))))))	H(9)N(2)	5	4	1056.22	3280530	4.64919e+06	sp|Q9C0Y4|AGLU_SCHPO	821	8.16325e-06
fissionyeast_NGP_DIA_2.mzML	2057.48	2034.55	22.9252	QYNEJVTLYAPLEHINVAIR	QYNEJVTLYAPLEHINVAIR	(N(N(H(H(H)(H))(H(H(H(H(H))))))))	H(9)N(2)	5	4	1056.22	4103350	6.44417e+06	sp|Q9C0Y4|AGLU_SCHPO	821	8.16325e-06
fissionyeast_NGP_DIA_3.mzML	2059.69	2038.93	20.7619	QYNEJVTLYAPLEHINVAIR	QYNEJVTLYAPLEHINVAIR	(N(N(H(H(H)(H))(H(H(H(H(H))))))))	H(9)N(2)	5	4	1056.22	5491690	7.30637e+06	sp|Q9C0Y4|AGLU_SCHPO	821	8.16325e-06
fissionyeast_NGP_DIA_4.mzML	2036.93	1995.13	41.8049	QYNEJVTLYAPLEHINVAIR	QYNEJVTLYAPLEHINVAIR	(N(N(H(H(H)(H))(H(H(H(H(H))))))))	H(9)N(2)	5	4	1056.22	1056700	1.58549e+06	sp|Q9C0Y4|AGLU_SCHPO	821	8.16325e-06
fissionyeast_NGP_DIA_1.mzML	766.218	849.092	-82.8742	RSEVTPJTSLAQCPK	RSEVTPJTSLAQC[160]PK	(N(N(H(H)(H(H(H))(H(H(H(H(H)))))))))	H(10)N(2)	7	3	1238.85	303623	2.14863e+06	sp|Q9C0Y2|YKL1_SCHPO	44	0.000208575
fissionyeast_NGP_DIA_2.mzML	768.769	847.47	-78.7009	RSEVTPJTSLAQCPK	RSEVTPJTSLAQC[160]PK	(N(N(H(H)(H(H(H))(H(H(H(H(H)))))))))	H(10)N(2)	7	3	1238.85	261484	1.95171e+06	sp|Q9C0Y2|YKL1_SCHPO	44	0.000208575
fissionyeast_NGP_DIA_3.mzML	769.427	864.687	-95.2595	RSEVTPJTSLAQCPK	RSEVTPJTSLAQC[160]PK	(N(N(H(H)(H(H(H))(H(H(H(H(H)))))))))	H(10)N(2)	7	3	1238.85	392473	2.43625e+06	sp|Q9C0Y2|YKL1_SCHPO	44	0.000208575
fissionyeast_NGP_DIA_4.mzML	764.836	853.27	-88.4337	RSEVTPJTSLAQCPK	RSEVTPJTSLAQC[160]PK	(N(N(H(H)(H(H(H))(H(H(H(H(H)))))))))	H(10)N(2)	7	3	1238.85	248384	1.88997e+06	sp|Q9C0Y2|YKL1_SCHPO	44	0.000208575
fissionyeast_NGP_DIA_1.mzML	764.64	821.444	-56.8039	RSEVTPJTSLAQCPK	RSEVTPJTSLAQC[160]PK	(N(N(H(H(H(H)))(H(H(H(H)))(H(H(H)))))))	H(11)N(2)	7	3	1292.87	397130	3.9254e+06	sp|Q9C0Y2|YKL1_SCHPO	44	4.75525e-05
fissionyeast_NGP_DIA_2.mzML	766.283	818.714	-52.431	RSEVTPJTSLAQCPK	RSEVTPJTSLAQC[160]PK	(N(N(H(H(H(H)))(H(H(H(H)))(H(H(H)))))))	H(11)N(2)	7	3	1292.87	404558	3.51258e+06	sp|Q9C0Y2|YKL1_SCHPO	44	4.75525e-05
fissionyeast_NGP_DIA_3.mzML	766.605	833.717	-67.1121	RSEVTPJTSLAQCPK	RSEVTPJTSLAQC[160]PK	(N(N(H(H(H(H)))(H(H(H(H)))(H(H(H)))))))	H(11)N(2)	7	3	1292.87	454246	4176052	sp|Q9C0Y2|YKL1_SCHPO	44	4.75525e-05
fissionyeast_NGP_DIA_4.mzML	760.58	823.654	-63.0735	RSEVTPJTSLAQCPK	RSEVTPJTSLAQC[160]PK	(N(N(H(H(H(H)))(H(H(H(H)))(H(H(H)))))))	H(11)N(2)	7	3	1292.87	334070	3.65856e+06	sp|Q9C0Y2|YKL1_SCHPO	44	4.75525e-05
fissionyeast_NGP_DIA_1.mzML	758.139	838.694	-80.5554	RSEVTPJTSLAQCPK	RSEVTPJTSLAQC[160]PK	(N(N(H(H)(H(H(H(H(H))))(H(H(H(H(H)))))))))	H(12)N(2)	7	3	1346.89	950465	6.18467e+06	sp|Q9C0Y2|YKL1_SCHPO	44	5.22445e-06
fissionyeast_NGP_DIA_2.mzML	761.212	835.971	-74.7586	RSEVTPJTSLAQCPK	RSEVTPJTSLAQC[160]PK	(N(N(H(H)(H(H(H(H(H))))(H(H(H(H(H)))))))))	H(12)N(2)	7	3	1346.89	839808	5.71808e+06	sp|Q9C0Y2|YKL1_SCHPO	44	5.22445e-06
fissionyeast_NGP_DIA_3.mzML	761.071	851.837	-90.7661	RSEVTPJTSLAQCPK	RSEVTPJTSLAQC[160]PK	(N(N(H(H)(H(H(H(H(H))))(H(H(H(H(H)))))))))	H(12)N(2)	7	3	1346.89	1073740	6.37034e+06	sp|Q9C0Y2|YKL1_SCHPO	44	5.22445e-06
fissionyeast_NGP_DIA_4.mzML	756.29	842.543	-86.253	RSEVTPJTSLAQCPK	RSEVTPJTSLAQC[160]PK	(N(N(H(H)(H(H(H(H(H))))(H(H(H(H(H)))))))))	H(12)N(2)	7	3	1346.89	866773	5.67005e+06	sp|Q9C0Y2|YKL1_SCHPO	44	5.22445e-06
fissionyeast_NGP_DIA_1.mzML	756.477	840.564	-84.0874	RSEVTPJTSLAQCPK	RSEVTPJTSLAQC[160]PK	(N(N(H(H(H(H(H(H)))))(H(H)(H(H(H(H(H)))))))))	H(13)N(2)	7	3	1400.9	561048	3.98109e+06	sp|Q9C0Y2|YKL1_SCHPO	44	2.84634e-06
fissionyeast_NGP_DIA_2.mzML	759.099	837.949	-78.8499	RSEVTPJTSLAQCPK	RSEVTPJTSLAQC[160]PK	(N(N(H(H(H(H(H(H)))))(H(H)(H(H(H(H(H)))))))))	H(13)N(2)	7	3	1400.9	416061	3.29456e+06	sp|Q9C0Y2|YKL1_SCHPO	44	2.84634e-06
fissionyeast_NGP_DIA_3.mzML	758.326	854.105	-95.7794	RSEVTPJTSLAQCPK	RSEVTPJTSLAQC[160]PK	(N(N(H(H(H(H(H(H)))))(H(H)(H(H(H(H(H)))))))))	H(13)N(2)	7	3	1400.9	495339	3.97178e+06	sp|Q9C0Y2|YKL1_SCHPO	44	2.84634e-06
fissionyeast_NGP_DIA_4.mzML	754.586	844.517	-89.9313	RSEVTPJTSLAQCPK	RSEVTPJTSLAQC[160]PK	(N(N(H(H(H(H(H(H)))))(H(H)(H(H(H(H(H)))))))))	H(13)N(2)	7	3	1400.9	437275	3.73613e+06	sp|Q9C0Y2|YKL1_SCHPO	44	2.84634e-06
fissionyeast_NGP_DIA_1.mzML	1700.77	1716.63	-15.8602	SDPASLVGNJITIYHPPPHGYLSYK	SDPASLVGNJITIYHPPPHGYLSYK	(N(N(H(H(H(H(H))))(H(H)(H(H(H)))))))	H(10)N(2)	10	3	1589.69	369101	4.46669e+06	sp|Q9USK8|AGS1_SCHPO	1032	3.24825e-05
fissionyeast_NGP_DIA_2.mzML	1714.51	1734.39	-19.878	SDPASLVGNJITIYHPPPHGYLSYK	SDPASLVGNJITIYHPPPHGYLSYK	(N(N(H(H(H(H(H))))(H(H)(H(H(H)))))))	H(10)N(2)	10	3	1589.69	302667	4.31483e+06	sp|Q9USK8|AGS1_SCHPO	1032	3.24825e-05
fissionyeast_NGP_DIA_3.mzML	1711.93	1731.29	-19.3632	SDPASLVGNJITIYHPPPHGYLSYK	SDPASLVGNJITIYHPPPHGYLSYK	(N(N(H(H(H(H(H))))(H(H)(H(H(H)))))))	H(10)N(2)	10	3	1589.69	186380	4.40334e+06	sp|Q9USK8|AGS1_SCHPO	1032	3.24825e-05
fissionyeast_NGP_DIA_4.mzML	1689.84	1709.24	-19.3962	SDPASLVGNJITIYHPPPHGYLSYK	SDPASLVGNJITIYHPPPHGYLSYK	(N(N(H(H(H(H(H))))(H(H)(H(H(H)))))))	H(10)N(2)	10	3	1589.69	292287	3.39805e+06	sp|Q9USK8|AGS1_SCHPO	1032	3.24825e-05
fissionyeast_NGP_DIA_1.mzML	1702.01	1807.13	-105.124	SDPASLVGNJITIYHPPPHGYLSYK	SDPASLVGNJITIYHPPPHGYLSYK	(N(N(H(H(H(H(H))))(H(H)(H(H(H)))))))	H(10)N(2)	10	4	1192.52	1887110	1.23353e+07	sp|Q9USK8|AGS1_SCHPO	1032	3.24825e-05
fissionyeast_NGP_DIA_2.mzML	1714.19	1824.88	-110.692	SDPASLVGNJITIYHPPPHGYLSYK	SDPASLVGNJITIYHPPPHGYLSYK	(N(N(H(H(H(H(H))))(H(H)(H(H(H)))))))	H(10)N(2)	10	4	1192.52	2155020	1.40151e+07	sp|Q9USK8|AGS1_SCHPO	1032	3.24825e-05
fissionyeast_NGP_DIA_3.mzML	1710.08	1813.66	-103.585	SDPASLVGNJITIYHPPPHGYLSYK	SDPASLVGNJITIYHPPPHGYLSYK	(N(N(H(H(H(H(H))))(H(H)(H(H(H)))))))	H(10)N(2)	10	4	1192.52	1867170	1.24172e+07	sp|Q9USK8|AGS1_SCHPO	1032	3.24825e-05
fissionyeast_NGP_DIA_4.mzML	1692.28	1804.46	-112.176	SDPASLVGNJITIYHPPPHGYLSYK	SDPASLVGNJITIYHPPPHGYLSYK	(N(N(H(H(H(H(H))))(H(H)(H(H(H)))))))	H(10)N(2)	10	4	1192.52	1921630	1.09643e+07	sp|Q9USK8|AGS1_SCHPO	1032	3.24825e-05
fissionyeast_NGP_DIA_1.mzML	1705.53	1820.63	-115.099	SDPASLVGNJITIYHPPPHGYLSYK	SDPASLVGNJITIYHPPPHGYLSYK	(N(N(H(H(H(H(H))))(H(H(H(H)))))))	H(9)N(2)	10	4	1152.01	135610	1.63626e+06	sp|Q9USK8|AGS1_SCHPO	1032	0.00161097
fissionyeast_NGP_DIA_3.mzML	1711.48	1828.05	-116.566	SDPASLVGNJITIYHPPPHGYLSYK	SDPASLVGNJITIYHPPPHGYLSYK	(N(N(H(H(H(H(H))))(H(H(H(H)))))))	H(9)N(2)	10	4	1152.01	119426	1.76607e+06	sp|Q9USK8|AGS1_SCHPO	1032	0.00161097
fissionyeast_NGP_DIA_4.mzML	1692.7	1817.08	-124.38	SDPASLVGNJITIYHPPPHGYLSYK	SDPASLVGNJITIYHPPPHGYLSYK	(N(N(H(H(H(H(H))))(H(H(H(H)))))))	H(9)N(2)	10	4	1152.01	115746	1.28141e+06	sp|Q9USK8|AGS1_SCHPO	1032	0.00161097
fissionyeast_NGP_DIA_1.mzML	1883.16	1855.18	27.9788	SDTJSTSSGFSVGEAISSGYSLK	SDTJSTSSGFSVGEAISSGYSLK	(N(N(H(H(H(H)))(H(H(H(H(H(H)))))))))	H(10)N(2)	4	3	1436.58	848240	1.26805e+06	sp|O42665|YF8B_SCHPO	106	0.000140041
fissionyeast_NGP_DIA_2.mzML	1897.6	1862.33	35.2726	SDTJSTSSGFSVGEAISSGYSLK	SDTJSTSSGFSVGEAISSGYSLK	(N(N(H(H(H(H)))(H(H(H(H(H(H)))))))))	H(10)N(2)	4	3	1436.58	728618	926712	sp|O42665|YF8B_SCHPO	106	0.000140041
fissionyeast_NGP_DIA_3.mzML	1898.2	1866.18	32.024	SDTJSTSSGFSVGEAISSGYSLK	SDTJSTSSGFSVGEAISSGYSLK	(N(N(H(H(H(H)))(H(H(H(H(H(H)))))))))	H(10)N(2)	4	3	1436.58	1069380	666383	sp|O42665|YF8B_SCHPO	106	0.000140041
fissionyeast_NGP_DIA_4.mzML	1882.15	1848.91	33.2356	SDTJSTSSGFSVGEAISSGYSLK	SDTJSTSSGFSVGEAISSGYSLK	(N(N(H(H(H(H)))(H(H(H(H(H(H)))))))))	H(10)N(2)	4	3	1436.58	665938	995959	sp|O42665|YF8B_SCHPO	106	0.000140041
fissionyeast_NGP_DIA_1.mzML	1891.23	1870.34	20.8886	SDTJSTSSGFSVGEAISSGYSLK	SDTJSTSSGFSVGEAISSGYSLK	(N(N(H(H(H(H)))(H(H(H(H(H))))))))	H(9)N(2)	4	3	1382.57	525806	2.13601e+06	sp|O42665|YF8B_SCHPO	106	1.78341e-05
fissionyeast_NGP_DIA_2.mzML	1903.6	1875.17	28.4346	SDTJSTSSGFSVGEAISSGYSLK	SDTJSTSSGFSVGEAISSGYSLK	(N(N(H(H(H(H)))(H(H(H(H(H))))))))	H(9)N(2)	4	3	1382.57	451582	2.27945e+06	sp|O42665|YF8B_SCHPO	106	1.78341e-05
fissionyeast_NGP_DIA_3.mzML	1905.39	1883.35	22.036	SDTJSTSSGFSVGEAISSGYSLK	SDTJSTSSGFSVGEAISSGYSLK	(N(N(H(H(H(H)))(H(H(H(H(H))))))))	H(9)N(2)	4	3	1382.57	398779	1.64705e+06	sp|O42665|YF8B_SCHPO	106	1.78341e-05
fissionyeast_NGP_DIA_4.mzML	1887.08	1862.92	24.157	SDTJSTSSGFSVGEAISSGYSLK	SDTJSTSSGFSVGEAISSGYSLK	(N(N(H(H(H(H)))(H(H(H(H(H))))))))	H(9)N(2)	4	3	1382.57	538419	1.80175e+06	sp|O42665|YF8B_SCHPO	106	1.78341e-05
fissionyeast_NGP_DIA_1.mzML	2716.48	2812.78	-96.2976	SEFDGILPGEFVESJSTWWNR	SEFDGILPGEFVESJSTWWNR	(N(N(H(H(H(H)))(H(H)(H(H))))))	H(8)N(2)	15	3	1391.58	2091600	3.34076e+06	sp|Q9P7Q9|ALG9_SCHPO	462	2.0331e-05
fissionyeast_NGP_DIA_2.mzML	2738.27	2837.64	-99.3733	SEFDGILPGEFVESJSTWWNR	SEFDGILPGEFVESJSTWWNR	(N(N(H(H(H(H)))(H(H)(H(H))))))	H(8)N(2)	15	3	1391.58	2091950	2.53277e+06	sp|Q9P7Q9|ALG9_SCHPO	462	2.0331e-05
fissionyeast_NGP_DIA_3.mzML	2744.18	2836.01	-91.8278	SEFDGILPGEFVESJSTWWNR	SEFDGILPGEFVESJSTWWNR	(N(N(H(H(H(H)))(H(H)(H(H))))))	H(8)N(2)	15	3	1391.58	1643990	2.98887e+06	sp|Q9P7Q9|ALG9_SCHPO	462	2.0331e-05
fissionyeast_NGP_DIA_4.mzML	2711.98	2807.14	-95.1591	SEFDGILPGEFVESJSTWWNR	SEFDGILPGEFVESJSTWWNR	(N(N(H(H(H(H)))(H(H)(H(H))))))	H(8)N(2)	15	3	1391.58	1859440	2.92212e+06	sp|Q9P7Q9|ALG9_SCHPO	462	2.0331e-05
fissionyeast_NGP_DIA_1.mzML	2709.67	2811.98	-102.306	SEFDGILPGEFVESJSTWWNR	SEFDGILPGEFVESJSTWWNR	(N(N(H(H)(H(H)(H(H(H(H(H)))))))))	H(9)N(2)	15	3	1445.6	1169550	2.52562e+06	sp|Q9P7Q9|ALG9_SCHPO	462	2.40094e-05
fissionyeast_NGP_DIA_2.mzML	2731.84	2836.82	-104.98	SEFDGILPGEFVESJSTWWNR	SEFDGILPGEFVESJSTWWNR	(N(N(H(H)(H(H)(H(H(H(H(H)))))))))	H(9)N(2)	15	3	1445.6	892213	1.79603e+06	sp|Q9P7Q9|ALG9_SCHPO	462	2.40094e-05
fissionyeast_NGP_DIA_3.mzML	2737.4	2835.28	-97.8794	SEFDGILPGEFVESJSTWWNR	SEFDGILPGEFVESJSTWWNR	(N(N(H(H)(H(H)(H(H(H(H(H)))))))))	H(9)N(2)	15	3	1445.6	905076	2151988	sp|Q9P7Q9|ALG9_SCHPO	462	2.40094e-05
fissionyeast_NGP_DIA_4.mzML	2705.75	2806.37	-100.623	SEFDGILPGEFVESJSTWWNR	SEFDGILPGEFVESJSTWWNR	(N(N(H(H)(H(H)(H(H(H(H(H)))))))))	H(9)N(2)	15	3	1445.6	1296540	1.49215e+06	sp|Q9P7Q9|ALG9_SCHPO	462	2.40094e-05
fissionyeast_NGP_DIA_1.mzML	911.833	915.17	-3.33674	SEVTPJTSLAQCPK	SEVTPJTSLAQC[160]PK	(N(N(H(H(H)(H(H(H))))(H(H)(H(H(H)))))))	H(11)N(2)	6	3	1240.83	460205	499225	sp|Q9C0Y2|YKL1_SCHPO	44	8.62587e-06
fissionyeast_NGP_DIA_2.mzML	924.461	924.24	0.221224	SEVTPJTSLAQCPK	SEVTPJTSLAQC[160]PK	(N(N(H(H(H)(H(H(H))))(H(H)(H(H(H)))))))	H(11)N(2)	6	3	1240.83	453107	519888	sp|Q9C0Y2|YKL1_SCHPO	44	8.62587e-06
fissionyeast_NGP_DIA_3.mzML	937.086	937.528	-0.442027	SEVTPJTSLAQCPK	SEVTPJTSLAQC[160]PK	(N(N(H(H(H)(H(H(H))))(H(H)(H(H(H)))))))	H(11)N(2)	6	3	1240.83	367778	650253	sp|Q9C0Y2|YKL1_SCHPO	44	8.62587e-06
fissionyeast_NGP_DIA_4.mzML	911.101	912.805	-1.70371	SEVTPJTSLAQCPK	SEVTPJTSLAQC[160]PK	(N(N(H(H(H)(H(H(H))))(H(H)(H(H(H)))))))	H(11)N(2)	6	3	1240.83	316360	546550	sp|Q9C0Y2|YKL1_SCHPO	44	8.62587e-06
fissionyeast_NGP_DIA_1.mzML	907.06	871.72	35.3396	SEVTPJTSLAQCPK	SEVTPJTSLAQC[160]PK	(N(N(H(H(H(H(H))))(H(H(H(H(H(H(H))))))))))	H(12)N(2)	6	3	1294.85	667578	817219	sp|Q9C0Y2|YKL1_SCHPO	44	7.01041e-06
fissionyeast_NGP_DIA_2.mzML	918.449	874.728	43.7211	SEVTPJTSLAQCPK	SEVTPJTSLAQC[160]PK	(N(N(H(H(H(H(H))))(H(H(H(H(H(H(H))))))))))	H(12)N(2)	6	3	1294.85	695377	957099	sp|Q9C0Y2|YKL1_SCHPO	44	7.01041e-06
fissionyeast_NGP_DIA_3.mzML	930.972	892.701	38.2708	SEVTPJTSLAQCPK	SEVTPJTSLAQC[160]PK	(N(N(H(H(H(H(H))))(H(H(H(H(H(H(H))))))))))	H(12)N(2)	6	3	1294.85	644508	1.35073e+06	sp|Q9C0Y2|YKL1_SCHPO	44	7.01041e-06
fissionyeast_NGP_DIA_4.mzML	906.668	874.827	31.8412	SEVTPJTSLAQCPK	SEVTPJTSLAQC[160]PK	(N(N(H(H(H(H(H))))(H(H(H(H(H(H(H))))))))))	H(12)N(2)	6	3	1294.85	491232	890043	sp|Q9C0Y2|YKL1_SCHPO	44	7.01041e-06
fissionyeast_NGP_DIA_1.mzML	2284.77	2220.93	63.8372	SIDCQWMDSVALJLSR	SIDC[160]QWMDSVALJLSR	(N(N(H(H(H(H(H))))(H(H(H(H(H))))))))	H(10)N(2)	13	3	1307.86	626914	5.96807e+06	sp|P87167|BUT2_SCHPO	196	2.26339e-05
fissionyeast_NGP_DIA_2.mzML	2310.91	2262.34	48.5692	SIDCQWMDSVALJLSR	SIDC[160]QWMDSVALJLSR	(N(N(H(H(H(H(H))))(H(H(H(H(H))))))))	H(10)N(2)	13	3	1307.86	782588	5.75176e+06	sp|P87167|BUT2_SCHPO	196	2.26339e-05
fissionyeast_NGP_DIA_3.mzML	2307.4	2261.69	45.7063	SIDCQWMDSVALJLSR	SIDC[160]QWMDSVALJLSR	(N(N(H(H(H(H(H))))(H(H(H(H(H))))))))	H(10)N(2)	13	3	1307.86	819137	6.40038e+06	sp|P87167|BUT2_SCHPO	196	2.26339e-05
fissionyeast_NGP_DIA_4.mzML	2280.69	2234.1	46.5888	SIDCQWMDSVALJLSR	SIDC[160]QWMDSVALJLSR	(N(N(H(H(H(H(H))))(H(H(H(H(H))))))))	H(10)N(2)	13	3	1307.86	633581	5.12957e+06	sp|P87167|BUT2_SCHPO	196	2.26339e-05
fissionyeast_NGP_DIA_1.mzML	2272.72	2159.78	112.94	SIDCQWMDSVALJLSR	SIDC[160]QWMDSVALJLSR	(N(N(H(H(H(H)))(H(H(H(H)))(H(H(H)))))))	H(11)N(2)	13	3	1361.88	2683040	2.77593e+06	sp|P87167|BUT2_SCHPO	196	0.00017363
fissionyeast_NGP_DIA_2.mzML	2299.66	2189.32	110.336	SIDCQWMDSVALJLSR	SIDC[160]QWMDSVALJLSR	(N(N(H(H(H(H)))(H(H(H(H)))(H(H(H)))))))	H(11)N(2)	13	3	1361.88	2636640	2.95443e+06	sp|P87167|BUT2_SCHPO	196	0.00017363
fissionyeast_NGP_DIA_3.mzML	2298.49	2193.02	105.469	SIDCQWMDSVALJLSR	SIDC[160]QWMDSVALJLSR	(N(N(H(H(H(H)))(H(H(H(H)))(H(H(H)))))))	H(11)N(2)	13	3	1361.88	2124280	3.22228e+06	sp|P87167|BUT2_SCHPO	196	0.00017363
fissionyeast_NGP_DIA_4.mzML	2272.42	2158.5	113.922	SIDCQWMDSVALJLSR	SIDC[160]QWMDSVALJLSR	(N(N(H(H(H(H)))(H(H(H(H)))(H(H(H)))))))	H(11)N(2)	13	3	1361.88	2212700	2.65485e+06	sp|P87167|BUT2_SCHPO	196	0.00017363
fissionyeast_NGP_DIA_1.mzML	2263.41	2228.62	34.7871	SIDCQWMDSVALJLSR	SIDC[160]QWMDSVALJLSR	(N(N(H(H(H(H(H))))(H(H(H(H)))(H(H(H)))))))	H(12)N(2)	13	3	1415.9	8682310	1.13133e+07	sp|P87167|BUT2_SCHPO	196	0.000459693
fissionyeast_NGP_DIA_2.mzML	2287.78	2270.11	17.6737	SIDCQWMDSVALJLSR	SIDC[160]QWMDSVALJLSR	(N(N(H(H(H(H(H))))(H(H(H(H)))(H(H(H)))))))	H(12)N(2)	13	3	1415.9	9137840	1.43921e+07	sp|P87167|BUT2_SCHPO	196	0.000459693
fissionyeast_NGP_DIA_3.mzML	2288.14	2269.05	19.0932	SIDCQWMDSVALJLSR	SIDC[160]QWMDSVALJLSR	(N(N(H(H(H(H(H))))(H(H(H(H)))(H(H(H)))))))	H(12)N(2)	13	3	1415.9	7308390	1.41556e+07	sp|P87167|BUT2_SCHPO	196	0.000459693
fissionyeast_NGP_DIA_4.mzML	2261.12	2242.04	19.077	SIDCQWMDSVALJLSR	SIDC[160]QWMDSVALJLSR	(N(N(H(H(H(H(H))))(H(H(H(H)))(H(H(H)))))))	H(12)N(2)	13	3	1415.9	7301190	1.16694e+07	sp|P87167|BUT2_SCHPO	196	0.000459693
fissionyeast_NGP_DIA_1.mzML	2255.72	2142.03	113.693	SIDCQWMDSVALJLSR	SIDC[160]QWMDSVALJLSR	(N(N(H(H(H(H(H(H)))))(H(H(H(H(H(H(H))))))))))	H(13)N(2)	13	3	1469.91	3391010	3.34125e+06	sp|P87167|BUT2_SCHPO	196	0.000110895
fissionyeast_NGP_DIA_2.mzML	2278.33	2167.33	111.003	SIDCQWMDSVALJLSR	SIDC[160]QWMDSVALJLSR	(N(N(H(H(H(H(H(H)))))(H(H(H(H(H(H(H))))))))))	H(13)N(2)	13	3	1469.91	3603080	3.82829e+06	sp|P87167|BUT2_SCHPO	196	0.000110895
fissionyeast_NGP_DIA_3.mzML	2278.01	2171.77	106.244	SIDCQWMDSVALJLSR	SIDC[160]QWMDSVALJLSR	(N(N(H(H(H(H(H(H)))))(H(H(H(H(H(H(H))))))))))	H(13)N(2)	13	3	1469.91	3270730	4.92375e+06	sp|P87167|BUT2_SCHPO	196	0.000110895
fissionyeast_NGP_DIA_4.mzML	2250.59	2129.33	121.257	SIDCQWMDSVALJLSR	SIDC[160]QWMDSVALJLSR	(N(N(H(H(H(H(H(H)))))(H(H(H(H(H(H(H))))))))))	H(13)N(2)	13	3	1469.91	3800020	3.3803e+06	sp|P87167|BUT2_SCHPO	196	0.000110895
fissionyeast_NGP_DIA_1.mzML	2247.98	2150.98	97.0049	SIDCQWMDSVALJLSR	SIDC[160]QWMDSVALJLSR	(N(N(H(H(H(H(H))))(H(H(H))(H(H(H(H(H(H))))))))))	H(14)N(2)	13	3	1523.93	455247	2.99763e+06	sp|P87167|BUT2_SCHPO	196	0.000137203
fissionyeast_NGP_DIA_2.mzML	2272.07	2178.11	93.9551	SIDCQWMDSVALJLSR	SIDC[160]QWMDSVALJLSR	(N(N(H(H(H(H(H))))(H(H(H))(H(H(H(H(H(H))))))))))	H(14)N(2)	13	3	1523.93	660634	3.82919e+06	sp|P87167|BUT2_SCHPO	196	0.000137203
fissionyeast_NGP_DIA_3.mzML	2267.92	2182.4	85.5181	SIDCQWMDSVALJLSR	SIDC[160]QWMDSVALJLSR	(N(N(H(H(H(H(H))))(H(H(H))(H(H(H(H(H(H))))))))))	H(14)N(2)	13	3	1523.93	750767	4.42086e+06	sp|P87167|BUT2_SCHPO	196	0.000137203
fissionyeast_NGP_DIA_4.mzML	2240.9	2144.35	96.5478	SIDCQWMDSVALJLSR	SIDC[160]QWMDSVALJLSR	(N(N(H(H(H(H(H))))(H(H(H))(H(H(H(H(H(H))))))))))	H(14)N(2)	13	3	1523.93	516160	2.87142e+06	sp|P87167|BUT2_SCHPO	196	0.000137203
fissionyeast_NGP_DIA_1.mzML	1932.09	1930.83	1.26095	SIDCQWMDSVALJLSR	SIDC[160]QWM[147]DSVALJLSR	(N(N(H(H(H(H(H(H)))))(H(H(H))(H(H(H)))))))	H(12)N(2)	13	3	1421.23	1440710	1.62705e+06	sp|P87167|BUT2_SCHPO	196	8.8481e-05
fissionyeast_NGP_DIA_2.mzML	1947	1943.44	3.56007	SIDCQWMDSVALJLSR	SIDC[160]QWM[147]DSVALJLSR	(N(N(H(H(H(H(H(H)))))(H(H(H))(H(H(H)))))))	H(12)N(2)	13	3	1421.23	1263800	1.29861e+06	sp|P87167|BUT2_SCHPO	196	8.8481e-05
fissionyeast_NGP_DIA_3.mzML	1952.7	1953.7	-1.00097	SIDCQWMDSVALJLSR	SIDC[160]QWM[147]DSVALJLSR	(N(N(H(H(H(H(H(H)))))(H(H(H))(H(H(H)))))))	H(12)N(2)	13	3	1421.23	1265830	1.0861e+06	sp|P87167|BUT2_SCHPO	196	8.8481e-05
fissionyeast_NGP_DIA_4.mzML	1926.95	1923.68	3.27312	SIDCQWMDSVALJLSR	SIDC[160]QWM[147]DSVALJLSR	(N(N(H(H(H(H(H(H)))))(H(H(H))(H(H(H)))))))	H(12)N(2)	13	3	1421.23	1200480	1.50989e+06	sp|P87167|BUT2_SCHPO	196	8.8481e-05
fissionyeast_NGP_DIA_1.mzML	1715	1727.33	-12.3345	SIDVGJHTLVIVDGIR	SIDVGJHTLVIVDGIR	(N(N(H(H(H(H(H(H)))))(H(H(H(H(H(H(H(H)))))))))))	H(14)N(2)	6	3	1461.62	369259	2.06424e+06	sp|Q9UUH0|YKIC_SCHPO	171	0.000425252
fissionyeast_NGP_DIA_2.mzML	1733.01	1748.3	-15.2943	SIDVGJHTLVIVDGIR	SIDVGJHTLVIVDGIR	(N(N(H(H(H(H(H(H)))))(H(H(H(H(H(H(H(H)))))))))))	H(14)N(2)	6	3	1461.62	343326	2.53096e+06	sp|Q9UUH0|YKIC_SCHPO	171	0.000425252
fissionyeast_NGP_DIA_3.mzML	1728.47	1739.29	-10.8155	SIDVGJHTLVIVDGIR	SIDVGJHTLVIVDGIR	(N(N(H(H(H(H(H(H)))))(H(H(H(H(H(H(H(H)))))))))))	H(14)N(2)	6	3	1461.62	477630	1.48602e+06	sp|Q9UUH0|YKIC_SCHPO	171	0.000425252
fissionyeast_NGP_DIA_4.mzML	1708.37	1722.08	-13.7114	SIDVGJHTLVIVDGIR	SIDVGJHTLVIVDGIR	(N(N(H(H(H(H(H(H)))))(H(H(H(H(H(H(H(H)))))))))))	H(14)N(2)	6	3	1461.62	345150	2.8021e+06	sp|Q9UUH0|YKIC_SCHPO	171	0.000425252
fissionyeast_NGP_DIA_1.mzML	1711.82	1726.8	-14.9755	SIDVGJHTLVIVDGIR	SIDVGJHTLVIVDGIR	(N(N(H(H(H(H(H(H(H))))))(H(H(H(H(H(H(H(H)))))))))))	H(15)N(2)	6	3	1515.64	341328	1.81743e+06	sp|Q9UUH0|YKIC_SCHPO	171	8.52876e-06
fissionyeast_NGP_DIA_2.mzML	1725.92	1747.61	-21.6867	SIDVGJHTLVIVDGIR	SIDVGJHTLVIVDGIR	(N(N(H(H(H(H(H(H(H))))))(H(H(H(H(H(H(H(H)))))))))))	H(15)N(2)	6	3	1515.64	373421	2.32414e+06	sp|Q9UUH0|YKIC_SCHPO	171	8.52876e-06
fissionyeast_NGP_DIA_3.mzML	1723.9	1738.88	-14.9837	SIDVGJHTLVIVDGIR	SIDVGJHTLVIVDGIR	(N(N(H(H(H(H(H(H(H))))))(H(H(H(H(H(H(H(H)))))))))))	H(15)N(2)	6	3	1515.64	357194	2.04499e+06	sp|Q9UUH0|YKIC_SCHPO	171	8.52876e-06
fissionyeast_NGP_DIA_4.mzML	1701.8	1721.45	-19.6491	SIDVGJHTLVIVDGIR	SIDVGJHTLVIVDGIR	(N(N(H(H(H(H(H(H(H))))))(H(H(H(H(H(H(H(H)))))))))))	H(15)N(2)	6	3	1515.64	321126	2090454	sp|Q9UUH0|YKIC_SCHPO	171	8.52876e-06
fissionyeast_NGP_DIA_1.mzML	1704.7	1649.02	55.6787	SIDVGJHTLVIVDGIR	SIDVGJHTLVIVDGIR	(N(N(H(H(H(H(H(H(H(H)))))))(H(H(H))(H(H(H(H(H)))))))))	H(16)N(2)	6	3	1569.65	237195	724282	sp|Q9UUH0|YKIC_SCHPO	171	0.00447254
fissionyeast_NGP_DIA_3.mzML	1718.73	1675.14	43.5941	SIDVGJHTLVIVDGIR	SIDVGJHTLVIVDGIR	(N(N(H(H(H(H(H(H(H(H)))))))(H(H(H))(H(H(H(H(H)))))))))	H(16)N(2)	6	3	1569.65	261930	2.00014e+06	sp|Q9UUH0|YKIC_SCHPO	171	0.00447254
fissionyeast_NGP_DIA_2.mzML	1714.36	1657.78	56.5848	SIDVGJHTLVIVDGIR	SIDVGJHTLVIVDGIR	(N(N(H(H(H(H(H(H(H(H)))))))(H(H(H(H)))(H(H(H(H(H)))))))))	H(17)N(2)	6	3	1623.67	193083	1.2443e+06	sp|Q9UUH0|YKIC_SCHPO	171	0.00926505
fissionyeast_NGP_DIA_1.mzML	1653.12	1726.77	-73.6498	SIIHDTLJSSYSDIENLNSR	SIIHDTLJSSYSDIENLNSR	(N(N(H(H(H(H)))(H(H(H(H)))))))	H(8)N(2)	8	3	1327.57	2103510	6.54329e+06	sp|Q9Y7P1|ERO12_SCHPO	49	9.19839e-05
fissionyeast_NGP_DIA_2.mzML	1660.3	1747.58	-87.2812	SIIHDTLJSSYSDIENLNSR	SIIHDTLJSSYSDIENLNSR	(N(N(H(H(H(H)))(H(H(H(H)))))))	H(8)N(2)	8	3	1327.57	1534330	4.62347e+06	sp|Q9Y7P1|ERO12_SCHPO	49	9.19839e-05
fissionyeast_NGP_DIA_3.mzML	1674.24	1738.86	-64.6235	SIIHDTLJSSYSDIENLNSR	SIIHDTLJSSYSDIENLNSR	(N(N(H(H(H(H)))(H(H(H(H)))))))	H(8)N(2)	8	3	1327.57	2194220	4.07672e+06	sp|Q9Y7P1|ERO12_SCHPO	49	9.19839e-05
fissionyeast_NGP_DIA_4.mzML	1648.13	1721.43	-73.2958	SIIHDTLJSSYSDIENLNSR	SIIHDTLJSSYSDIENLNSR	(N(N(H(H(H(H)))(H(H(H(H)))))))	H(8)N(2)	8	3	1327.57	1371940	4.63253e+06	sp|Q9Y7P1|ERO12_SCHPO	49	9.19839e-05
fissionyeast_NGP_DIA_2.mzML	1661.01	1734.79	-73.7765	SIIHDTLJSSYSDIENLNSR	SIIHDTLJSSYSDIENLNSR	(N(N(H(H(H))(H(H(H(H(H(H)))))))))	H(9)N(2)	8	3	1381.58	426770	2255813	sp|Q9Y7P1|ERO12_SCHPO	49	0.000120461
fissionyeast_NGP_DIA_3.mzML	1670.64	1731.52	-60.8809	SIIHDTLJSSYSDIENLNSR	SIIHDTLJSSYSDIENLNSR	(N(N(H(H(H))(H(H(H(H(H(H)))))))))	H(9)N(2)	8	3	1381.58	496206	1.5937e+06	sp|Q9Y7P1|ERO12_SCHPO	49	0.000120461
fissionyeast_NGP_DIA_4.mzML	1637.46	1709.61	-72.1451	SIIHDTLJSSYSDIENLNSR	SIIHDTLJSSYSDIENLNSR	(N(N(H(H(H))(H(H(H(H(H(H)))))))))	H(9)N(2)	8	3	1381.58	269230	1.6708e+06	sp|Q9Y7P1|ERO12_SCHPO	49	0.000120461
fissionyeast_NGP_DIA_1.mzML	997.744	1083.17	-85.4261	SIIQNJGTFGVSHTR	SIIQNJGTFGVSHTR	(N(N(H(H(H(H(H))))(H(H(H))(H(H))))))	H(10)N(2)	6	3	1219.85	807602	4.05285e+06	sp|Q8WZK2|MCD4_SCHPO	86	3.05001e-06
fissionyeast_NGP_DIA_2.mzML	1010.61	1074.6	-63.9901	SIIQNJGTFGVSHTR	SIIQNJGTFGVSHTR	(N(N(H(H(H(H(H))))(H(H(H))(H(H))))))	H(10)N(2)	6	3	1219.85	765376	3.98477e+06	sp|Q8WZK2|MCD4_SCHPO	86	3.05001e-06
fissionyeast_NGP_DIA_3.mzML	1015.78	1105.82	-90.0435	SIIQNJGTFGVSHTR	SIIQNJGTFGVSHTR	(N(N(H(H(H(H(H))))(H(H(H))(H(H))))))	H(10)N(2)	6	3	1219.85	793340	3.949e+06	sp|Q8WZK2|MCD4_SCHPO	86	3.05001e-06
fissionyeast_NGP_DIA_4.mzML	990.15	1054.66	-64.514	SIIQNJGTFGVSHTR	SIIQNJGTFGVSHTR	(N(N(H(H(H(H(H))))(H(H(H))(H(H))))))	H(10)N(2)	6	3	1219.85	629860	3.84792e+06	sp|Q8WZK2|MCD4_SCHPO	86	3.05001e-06
fissionyeast_NGP_DIA_1.mzML	1014.26	1097.63	-83.3743	SIIQNJGTFGVSHTR	SIIQNJGTFGVSHTR	(N(N(H(H(H))(H(H(H(H)))))))	H(7)N(2)	6	3	1057.79	675433	3.27768e+06	sp|Q8WZK2|MCD4_SCHPO	86	1.05604e-05
fissionyeast_NGP_DIA_2.mzML	1028.33	1101.98	-73.6521	SIIQNJGTFGVSHTR	SIIQNJGTFGVSHTR	(N(N(H(H(H))(H(H(H(H)))))))	H(7)N(2)	6	3	1057.79	698760	2.99264e+06	sp|Q8WZK2|MCD4_SCHPO	86	1.05604e-05
fissionyeast_NGP_DIA_3.mzML	1034.19	1116.79	-82.5997	SIIQNJGTFGVSHTR	SIIQNJGTFGVSHTR	(N(N(H(H(H))(H(H(H(H)))))))	H(7)N(2)	6	3	1057.79	785083	3.28097e+06	sp|Q8WZK2|MCD4_SCHPO	86	1.05604e-05
fissionyeast_NGP_DIA_4.mzML	1006.9	1085.88	-78.9808	SIIQNJGTFGVSHTR	SIIQNJGTFGVSHTR	(N(N(H(H(H))(H(H(H(H)))))))	H(7)N(2)	6	3	1057.79	630794	2.66793e+06	sp|Q8WZK2|MCD4_SCHPO	86	1.05604e-05
fissionyeast_NGP_DIA_1.mzML	1007.83	1095.29	-87.4576	SIIQNJGTFGVSHTR	SIIQNJGTFGVSHTR	(N(N(H(H(H(H)))(H(H)(H)(H)))))	H(8)N(2)	6	3	1111.81	2680720	1.14183e+07	sp|Q8WZK2|MCD4_SCHPO	86	1.1634e-05
fissionyeast_NGP_DIA_2.mzML	1022.13	1088.22	-66.091	SIIQNJGTFGVSHTR	SIIQNJGTFGVSHTR	(N(N(H(H(H(H)))(H(H)(H)(H)))))	H(8)N(2)	6	3	1111.81	2544400	1.06473e+07	sp|Q8WZK2|MCD4_SCHPO	86	1.1634e-05
fissionyeast_NGP_DIA_3.mzML	1028.37	1116.34	-87.97	SIIQNJGTFGVSHTR	SIIQNJGTFGVSHTR	(N(N(H(H(H(H)))(H(H)(H)(H)))))	H(8)N(2)	6	3	1111.81	2678190	1.08829e+07	sp|Q8WZK2|MCD4_SCHPO	86	1.1634e-05
fissionyeast_NGP_DIA_4.mzML	1001.15	1068.95	-67.7953	SIIQNJGTFGVSHTR	SIIQNJGTFGVSHTR	(N(N(H(H(H(H)))(H(H)(H)(H)))))	H(8)N(2)	6	3	1111.81	2264970	8.64937e+06	sp|Q8WZK2|MCD4_SCHPO	86	1.1634e-05
fissionyeast_NGP_DIA_1.mzML	1001.98	1092.98	-91.005	SIIQNJGTFGVSHTR	SIIQNJGTFGVSHTR	(N(N(H(H(H)(H))(H(H)(H(H(H)))))))	H(9)N(2)	6	3	1165.83	2915700	1.45583e+07	sp|Q8WZK2|MCD4_SCHPO	86	6.24103e-06
fissionyeast_NGP_DIA_2.mzML	1015.51	1083.24	-67.7267	SIIQNJGTFGVSHTR	SIIQNJGTFGVSHTR	(N(N(H(H(H)(H))(H(H)(H(H(H)))))))	H(9)N(2)	6	3	1165.83	2986460	1.45951e+07	sp|Q8WZK2|MCD4_SCHPO	86	6.24103e-06
fissionyeast_NGP_DIA_3.mzML	1020.32	1114.69	-94.3652	SIIQNJGTFGVSHTR	SIIQNJGTFGVSHTR	(N(N(H(H(H)(H))(H(H)(H(H(H)))))))	H(9)N(2)	6	3	1165.83	3142500	1.38829e+07	sp|Q8WZK2|MCD4_SCHPO	86	6.24103e-06
fissionyeast_NGP_DIA_4.mzML	994.685	1063.19	-68.5025	SIIQNJGTFGVSHTR	SIIQNJGTFGVSHTR	(N(N(H(H(H)(H))(H(H)(H(H(H)))))))	H(9)N(2)	6	3	1165.83	2593310	1.16628e+07	sp|Q8WZK2|MCD4_SCHPO	86	6.24103e-06
fissionyeast_NGP_DIA_1.mzML	306.092	385.36	-79.2678	SJATKPQCPK	SJATKPQC[160]PK	(N(N(H(H(H(H(H))))(H(H(H(H(H(H)))))))))	H(11)N(2)	2	3	1107.11	1042830	2.10024e+06	sp|O14103|ROT1_SCHPO	83	0.000186972
fissionyeast_NGP_DIA_2.mzML	302.914	387.865	-84.9505	SJATKPQCPK	SJATKPQC[160]PK	(N(N(H(H(H(H(H))))(H(H(H(H(H(H)))))))))	H(11)N(2)	2	3	1107.11	869394	2.01139e+06	sp|O14103|ROT1_SCHPO	83	0.000186972
fissionyeast_NGP_DIA_3.mzML	299.584	388.834	-89.2495	SJATKPQCPK	SJATKPQC[160]PK	(N(N(H(H(H(H(H))))(H(H(H(H(H(H)))))))))	H(11)N(2)	2	3	1107.11	909085	1.74735e+06	sp|O14103|ROT1_SCHPO	83	0.000186972
fissionyeast_NGP_DIA_4.mzML	296.134	385.541	-89.4065	SJATKPQCPK	SJATKPQC[160]PK	(N(N(H(H(H(H(H))))(H(H(H(H(H(H)))))))))	H(11)N(2)	2	3	1107.11	695330	1.77064e+06	sp|O14103|ROT1_SCHPO	83	0.000186972
fissionyeast_NGP_DIA_2.mzML	304.574	394.713	-90.1387	SJATKPQCPK	SJATKPQC[160]PK	(N(N(H(H(H(H(H))))(H(H(H(H)))(H(H(H)))))))	H(12)N(2)	2	3	1161.12	727347	1.89564e+06	sp|O14103|ROT1_SCHPO	83	0.000595852
fissionyeast_NGP_DIA_3.mzML	300.927	395.825	-94.8976	SJATKPQCPK	SJATKPQC[160]PK	(N(N(H(H(H(H(H))))(H(H(H(H)))(H(H(H)))))))	H(12)N(2)	2	3	1161.12	641713	1.73013e+06	sp|O14103|ROT1_SCHPO	83	0.000595852
fissionyeast_NGP_DIA_4.mzML	298.652	394.129	-95.4766	SJATKPQCPK	SJATKPQC[160]PK	(N(N(H(H(H(H(H))))(H(H(H(H)))(H(H(H)))))))	H(12)N(2)	2	3	1161.12	681896	1.72752e+06	sp|O14103|ROT1_SCHPO	83	0.000595852
fissionyeast_NGP_DIA_1.mzML	307.196	390.905	-83.7087	SJATKPQCPK	SJATKPQC[160]PK	(N(N(H(H(H(H(H))))(H(H(H(H(H(H(H(H)))))))))))	H(13)N(2)	2	3	1215.14	1131690	2.39786e+06	sp|O14103|ROT1_SCHPO	83	0.000477882
fissionyeast_NGP_DIA_2.mzML	302.587	392.937	-90.3497	SJATKPQCPK	SJATKPQC[160]PK	(N(N(H(H(H(H(H))))(H(H(H(H(H(H(H(H)))))))))))	H(13)N(2)	2	3	1215.14	1051400	2.56659e+06	sp|O14103|ROT1_SCHPO	83	0.000477882
fissionyeast_NGP_DIA_4.mzML	297.101	391.923	-94.8218	SJATKPQCPK	SJATKPQC[160]PK	(N(N(H(H(H(H(H))))(H(H(H(H(H(H(H(H)))))))))))	H(13)N(2)	2	3	1215.14	843527	2.13871e+06	sp|O14103|ROT1_SCHPO	83	0.000477882
fissionyeast_NGP_DIA_1.mzML	319.455	386.38	-66.9254	SJATKPQCPK	SJATKPQC[160]PK	(N(N(H(H(H(H(H(H(H))))))(H(H(H(H)))(H(H(H)))))))	H(14)N(2)	2	3	1269.16	661614	3.16007e+06	sp|O14103|ROT1_SCHPO	83	0.0041119
fissionyeast_NGP_DIA_2.mzML	319.137	388.8	-69.6634	SJATKPQCPK	SJATKPQC[160]PK	(N(N(H(H(H(H(H(H(H))))))(H(H(H(H)))(H(H(H)))))))	H(14)N(2)	2	3	1269.16	532881	3.08534e+06	sp|O14103|ROT1_SCHPO	83	0.0041119
fissionyeast_NGP_DIA_3.mzML	321.612	389.794	-68.182	SJATKPQCPK	SJATKPQC[160]PK	(N(N(H(H(H(H(H(H(H))))))(H(H(H(H)))(H(H(H)))))))	H(14)N(2)	2	3	1269.16	556990	2.95047e+06	sp|O14103|ROT1_SCHPO	83	0.0041119
fissionyeast_NGP_DIA_4.mzML	317.351	386.725	-69.3737	SJATKPQCPK	SJATKPQC[160]PK	(N(N(H(H(H(H(H(H(H))))))(H(H(H(H)))(H(H(H)))))))	H(14)N(2)	2	3	1269.16	408905	2.46749e+06	sp|O14103|ROT1_SCHPO	83	0.0041119
fissionyeast_NGP_DIA_1.mzML	305.822	392.709	-86.8873	SJATKPQCPK	SJATKPQC[160]PK	(N(N(H(H(H)(H(H)))(H(H)(H(H))))))	H(9)N(2)	2	3	999.071	2587170	3.75241e+06	sp|O14103|ROT1_SCHPO	83	0.000108616
fissionyeast_NGP_DIA_2.mzML	302.572	394.586	-92.0137	SJATKPQCPK	SJATKPQC[160]PK	(N(N(H(H(H)(H(H)))(H(H)(H(H))))))	H(9)N(2)	2	3	999.071	2528070	3.81198e+06	sp|O14103|ROT1_SCHPO	83	0.000108616
fissionyeast_NGP_DIA_3.mzML	299.976	395.695	-95.7189	SJATKPQCPK	SJATKPQC[160]PK	(N(N(H(H(H)(H(H)))(H(H)(H(H))))))	H(9)N(2)	2	3	999.071	2270620	3.37231e+06	sp|O14103|ROT1_SCHPO	83	0.000108616
fissionyeast_NGP_DIA_4.mzML	295.085	393.971	-98.8856	SJATKPQCPK	SJATKPQC[160]PK	(N(N(H(H(H)(H(H)))(H(H)(H(H))))))	H(9)N(2)	2	3	999.071	2440230	3.48321e+06	sp|O14103|ROT1_SCHPO	83	0.000108616
fissionyeast_NGP_DIA_3.mzML	1669.67	1670.03	-0.364499	SNSJGTYFMTSLANVNR	SNSJGTYFMTSLANVNR	(N(N(H(H(H(H(H(H)))))(H(H(H(H(H(H)))))))))	H(12)N(2)	4	3	1409.55	180678	986049	sp|O42930|VPS10_SCHPO	986	0.00167035
fissionyeast_NGP_DIA_1.mzML	1593.47	1517.28	76.1915	SPEFFJDSLVR	SPEFFJDSLVR	(N(N(H(H(H(H(H))))(H(H(H(H(H(H(H(H)))))))))))	H(13)N(2)	6	3	1275.17	12306000	8.34598e+06	sp|O13968|YE48_SCHPO	118	0.000224798
fissionyeast_NGP_DIA_2.mzML	1629.85	1563.92	65.9323	SPEFFJDSLVR	SPEFFJDSLVR	(N(N(H(H(H(H(H))))(H(H(H(H(H(H(H(H)))))))))))	H(13)N(2)	6	3	1275.17	6824890	6.18552e+06	sp|O13968|YE48_SCHPO	118	0.000224798
fissionyeast_NGP_DIA_3.mzML	1633.02	1565.27	67.7531	SPEFFJDSLVR	SPEFFJDSLVR	(N(N(H(H(H(H(H))))(H(H(H(H(H(H(H(H)))))))))))	H(13)N(2)	6	3	1275.17	7562430	8.52591e+06	sp|O13968|YE48_SCHPO	118	0.000224798
fissionyeast_NGP_DIA_4.mzML	1606.1	1538.09	68.0102	SPEFFJDSLVR	SPEFFJDSLVR	(N(N(H(H(H(H(H))))(H(H(H(H(H(H(H(H)))))))))))	H(13)N(2)	6	3	1275.17	7194260	5.55993e+06	sp|O13968|YE48_SCHPO	118	0.000224798
fissionyeast_NGP_DIA_1.mzML	1581.47	1532.27	49.2045	SPEFFJDSLVR	SPEFFJDSLVR	(N(N(H(H(H(H(H(H(H))))))(H(H(H(H)))(H(H(H)))))))	H(14)N(2)	6	3	1329.19	6550620	3.60061e+06	sp|O13968|YE48_SCHPO	118	6.54251e-05
fissionyeast_NGP_DIA_2.mzML	1616.25	1576.35	39.8982	SPEFFJDSLVR	SPEFFJDSLVR	(N(N(H(H(H(H(H(H(H))))))(H(H(H(H)))(H(H(H)))))))	H(14)N(2)	6	3	1329.19	4441890	3.82237e+06	sp|O13968|YE48_SCHPO	118	6.54251e-05
fissionyeast_NGP_DIA_3.mzML	1619	1575.12	43.8757	SPEFFJDSLVR	SPEFFJDSLVR	(N(N(H(H(H(H(H(H(H))))))(H(H(H(H)))(H(H(H)))))))	H(14)N(2)	6	3	1329.19	4584840	4.19199e+06	sp|O13968|YE48_SCHPO	118	6.54251e-05
fissionyeast_NGP_DIA_4.mzML	1596.47	1551.37	45.1021	SPEFFJDSLVR	SPEFFJDSLVR	(N(N(H(H(H(H(H(H(H))))))(H(H(H(H)))(H(H(H)))))))	H(14)N(2)	6	3	1329.19	3773470	2.70935e+06	sp|O13968|YE48_SCHPO	118	6.54251e-05
fissionyeast_NGP_DIA_1.mzML	1570.26	1512.02	58.2416	SPEFFJDSLVR	SPEFFJDSLVR	(N(N(H(H(H(H(H))))(H(H(H(H(H))))(H(H(H(H(H)))))))))	H(15)N(2)	6	3	1383.2	838195	3.42713e+06	sp|O13968|YE48_SCHPO	118	0.00053443
fissionyeast_NGP_DIA_2.mzML	1602.18	1554.97	47.2144	SPEFFJDSLVR	SPEFFJDSLVR	(N(N(H(H(H(H(H))))(H(H(H(H(H))))(H(H(H(H(H)))))))))	H(15)N(2)	6	3	1383.2	1093190	4.15019e+06	sp|O13968|YE48_SCHPO	118	0.00053443
fissionyeast_NGP_DIA_3.mzML	1603.23	1558.81	44.4202	SPEFFJDSLVR	SPEFFJDSLVR	(N(N(H(H(H(H(H))))(H(H(H(H(H))))(H(H(H(H(H)))))))))	H(15)N(2)	6	3	1383.2	1681350	5.3229e+06	sp|O13968|YE48_SCHPO	118	0.00053443
fissionyeast_NGP_DIA_4.mzML	1582.21	1529.79	52.4197	SPEFFJDSLVR	SPEFFJDSLVR	(N(N(H(H(H(H(H))))(H(H(H(H(H))))(H(H(H(H(H)))))))))	H(15)N(2)	6	3	1383.2	801223	1.9629e+06	sp|O13968|YE48_SCHPO	118	0.00053443
fissionyeast_NGP_DIA_3.mzML	1571.64	1564.31	7.33238	SPEFFJDSLVR	SPEFFJDSLVR	(N(N(H(H(H(H(H(H(H(H)))))))(H(H(H(H(H))))(H(H(H(H(H(H))))))))))	H(19)N(2)	6	3	1599.27	198157	808704	sp|O13968|YE48_SCHPO	118	0.00979696
fissionyeast_NGP_DIA_1.mzML	1121.68	1151.6	-29.9249	SQDKVTJITDSQPAPYMK	SQDKVTJITDSQPAPYMK	(N(N(H(H(H(H)))(H(H)(H)(H)))))	H(8)N(2)	7	3	1242.53	325827	1.19647e+06	sp|O94559|LES1_SCHPO	232	0.00129294
fissionyeast_NGP_DIA_3.mzML	1146.35	1165.16	-18.8074	SQDKVTJITDSQPAPYMK	SQDKVTJITDSQPAPYMK	(N(N(H(H(H(H)))(H(H)(H)(H)))))	H(8)N(2)	7	3	1242.53	256852	1.20568e+06	sp|O94559|LES1_SCHPO	232	0.00129294
fissionyeast_NGP_DIA_4.mzML	1131.57	1152.72	-21.1477	SQDKVTJITDSQPAPYMK	SQDKVTJITDSQPAPYMK	(N(N(H(H(H(H)))(H(H)(H)(H)))))	H(8)N(2)	7	3	1242.53	286053	1.00156e+06	sp|O94559|LES1_SCHPO	232	0.00129294
fissionyeast_NGP_DIA_1.mzML	1127.38	1151.23	-23.8462	SQDKVTJITDSQPAPYMK	SQDKVTJITDSQPAPYMK	(N(N(H(H)(H(H(H(H(H(H(H))))))))))	H(9)N(2)	7	3	1296.54	217005	1.02148e+06	sp|O94559|LES1_SCHPO	232	0.00344197
fissionyeast_NGP_DIA_2.mzML	1140.04	1165.08	-25.0436	SQDKVTJITDSQPAPYMK	SQDKVTJITDSQPAPYMK	(N(N(H(H)(H(H(H(H(H(H(H))))))))))	H(9)N(2)	7	3	1296.54	189933	915637	sp|O94559|LES1_SCHPO	232	0.00344197
fissionyeast_NGP_DIA_3.mzML	1140.2	1164.79	-24.5945	SQDKVTJITDSQPAPYMK	SQDKVTJITDSQPAPYMK	(N(N(H(H)(H(H(H(H(H(H(H))))))))))	H(9)N(2)	7	3	1296.54	180042	947491	sp|O94559|LES1_SCHPO	232	0.00344197
fissionyeast_NGP_DIA_4.mzML	1127.52	1152.42	-24.8963	SQDKVTJITDSQPAPYMK	SQDKVTJITDSQPAPYMK	(N(N(H(H)(H(H(H(H(H(H(H))))))))))	H(9)N(2)	7	3	1296.54	115862	642225	sp|O94559|LES1_SCHPO	232	0.00344197
fissionyeast_NGP_DIA_1.mzML	1520.55	1515.79	4.75581	SSSSLITDSAAGATAFSCAJK	SSSSLITDSAAGATAFSC[160]AJK	(N(N(H(H(H(H)))(H(H)(H(H))))))	H(8)N(2)	20	3	1250.18	1002530	1.2421e+06	sp|O60109|PPB_SCHPO	126	1.09453e-05
fissionyeast_NGP_DIA_2.mzML	1557.85	1561.91	-4.06431	SSSSLITDSAAGATAFSCAJK	SSSSLITDSAAGATAFSC[160]AJK	(N(N(H(H(H(H)))(H(H)(H(H))))))	H(8)N(2)	20	3	1250.18	964280	1.52056e+06	sp|O60109|PPB_SCHPO	126	1.09453e-05
fissionyeast_NGP_DIA_3.mzML	1563.28	1563.8	-0.521329	SSSSLITDSAAGATAFSCAJK	SSSSLITDSAAGATAFSC[160]AJK	(N(N(H(H(H(H)))(H(H)(H(H))))))	H(8)N(2)	20	3	1250.18	804043	1.58709e+06	sp|O60109|PPB_SCHPO	126	1.09453e-05
fissionyeast_NGP_DIA_4.mzML	1535.67	1536.16	-0.486517	SSSSLITDSAAGATAFSCAJK	SSSSLITDSAAGATAFSC[160]AJK	(N(N(H(H(H(H)))(H(H)(H(H))))))	H(8)N(2)	20	3	1250.18	828728	1.13218e+06	sp|O60109|PPB_SCHPO	126	1.09453e-05
fissionyeast_NGP_DIA_1.mzML	1513.77	1515.45	-1.68109	SSSSLITDSAAGATAFSCAJK	SSSSLITDSAAGATAFSC[160]AJK	(N(N(H(H(H(H(H))))(H(H(H(H)))))))	H(9)N(2)	20	3	1304.2	1585480	2.6246e+06	sp|O60109|PPB_SCHPO	126	0.000270732
fissionyeast_NGP_DIA_2.mzML	1549.95	1561.16	-11.2107	SSSSLITDSAAGATAFSCAJK	SSSSLITDSAAGATAFSC[160]AJK	(N(N(H(H(H(H(H))))(H(H(H(H)))))))	H(9)N(2)	20	3	1304.2	1327470	1.72555e+06	sp|O60109|PPB_SCHPO	126	0.000270732
fissionyeast_NGP_DIA_3.mzML	1556.52	1563.28	-6.76294	SSSSLITDSAAGATAFSCAJK	SSSSLITDSAAGATAFSC[160]AJK	(N(N(H(H(H(H(H))))(H(H(H(H)))))))	H(9)N(2)	20	3	1304.2	1044620	2.48309e+06	sp|O60109|PPB_SCHPO	126	0.000270732
fissionyeast_NGP_DIA_4.mzML	1528.88	1535.49	-6.60914	SSSSLITDSAAGATAFSCAJK	SSSSLITDSAAGATAFSC[160]AJK	(N(N(H(H(H(H(H))))(H(H(H(H)))))))	H(9)N(2)	20	3	1304.2	1229440	1.60245e+06	sp|O60109|PPB_SCHPO	126	0.000270732
fissionyeast_NGP_DIA_1.mzML	2401.68	2383.01	18.6724	SVAILDGVGVJNTFGVISYR	SVAILDGVGVJNTFGVISYR	(N(N(H(H(H(H(H(H)))))(H(H(H(H(H(H(H))))))))))	H(13)N(2)	11	3	1531.99	1790600	1.73889e+06	sp|P87167|BUT2_SCHPO	51	6.23913e-05
fissionyeast_NGP_DIA_2.mzML	2424.54	2406.43	18.1109	SVAILDGVGVJNTFGVISYR	SVAILDGVGVJNTFGVISYR	(N(N(H(H(H(H(H(H)))))(H(H(H(H(H(H(H))))))))))	H(13)N(2)	11	3	1531.99	1573910	2.71657e+06	sp|P87167|BUT2_SCHPO	51	6.23913e-05
fissionyeast_NGP_DIA_3.mzML	2418.89	2402.63	16.255	SVAILDGVGVJNTFGVISYR	SVAILDGVGVJNTFGVISYR	(N(N(H(H(H(H(H(H)))))(H(H(H(H(H(H(H))))))))))	H(13)N(2)	11	3	1531.99	1583440	1.29562e+06	sp|P87167|BUT2_SCHPO	51	6.23913e-05
fissionyeast_NGP_DIA_4.mzML	2406.14	2385.38	20.7585	SVAILDGVGVJNTFGVISYR	SVAILDGVGVJNTFGVISYR	(N(N(H(H(H(H(H(H)))))(H(H(H(H(H(H(H))))))))))	H(13)N(2)	11	3	1531.99	1211000	1.90933e+06	sp|P87167|BUT2_SCHPO	51	6.23913e-05
fissionyeast_NGP_DIA_1.mzML	2395.42	2372.94	22.4753	SVAILDGVGVJNTFGVISYR	SVAILDGVGVJNTFGVISYR	(N(N(H(H(H(H(H(H(H))))))(H(H(H(H)))(H(H(H)))))))	H(14)N(2)	11	3	1586.01	6070430	6.31927e+06	sp|P87167|BUT2_SCHPO	51	5.85495e-05
fissionyeast_NGP_DIA_2.mzML	2417.12	2397.6	19.5199	SVAILDGVGVJNTFGVISYR	SVAILDGVGVJNTFGVISYR	(N(N(H(H(H(H(H(H(H))))))(H(H(H(H)))(H(H(H)))))))	H(14)N(2)	11	3	1586.01	6356740	6.93533e+06	sp|P87167|BUT2_SCHPO	51	5.85495e-05
fissionyeast_NGP_DIA_3.mzML	2410.87	2393.63	17.2379	SVAILDGVGVJNTFGVISYR	SVAILDGVGVJNTFGVISYR	(N(N(H(H(H(H(H(H(H))))))(H(H(H(H)))(H(H(H)))))))	H(14)N(2)	11	3	1586.01	6628710	4.7385e+06	sp|P87167|BUT2_SCHPO	51	5.85495e-05
fissionyeast_NGP_DIA_4.mzML	2398.78	2376.12	22.6565	SVAILDGVGVJNTFGVISYR	SVAILDGVGVJNTFGVISYR	(N(N(H(H(H(H(H(H(H))))))(H(H(H(H)))(H(H(H)))))))	H(14)N(2)	11	3	1586.01	4708890	6.16382e+06	sp|P87167|BUT2_SCHPO	51	5.85495e-05
fissionyeast_NGP_DIA_1.mzML	2386.66	2444.48	-57.8156	SVAILDGVGVJNTFGVISYR	SVAILDGVGVJNTFGVISYR	(N(N(H(H(H(H(H(H(H))))))(H(H(H(H(H(H(H(H)))))))))))	H(15)N(2)	11	3	1640.03	5911140	5.98939e+06	sp|P87167|BUT2_SCHPO	51	3.66225e-05
fissionyeast_NGP_DIA_2.mzML	2408.34	2462.28	-53.9435	SVAILDGVGVJNTFGVISYR	SVAILDGVGVJNTFGVISYR	(N(N(H(H(H(H(H(H(H))))))(H(H(H(H(H(H(H(H)))))))))))	H(15)N(2)	11	3	1640.03	5759610	5.34031e+06	sp|P87167|BUT2_SCHPO	51	3.66225e-05
fissionyeast_NGP_DIA_3.mzML	2401.99	2460.61	-58.6188	SVAILDGVGVJNTFGVISYR	SVAILDGVGVJNTFGVISYR	(N(N(H(H(H(H(H(H(H))))))(H(H(H(H(H(H(H(H)))))))))))	H(15)N(2)	11	3	1640.03	6240790	3.90186e+06	sp|P87167|BUT2_SCHPO	51	3.66225e-05
fissionyeast_NGP_DIA_4.mzML	2389.25	2443.26	-54.0099	SVAILDGVGVJNTFGVISYR	SVAILDGVGVJNTFGVISYR	(N(N(H(H(H(H(H(H(H))))))(H(H(H(H(H(H(H(H)))))))))))	H(15)N(2)	11	3	1640.03	5389350	2.86762e+06	sp|P87167|BUT2_SCHPO	51	3.66225e-05
fissionyeast_NGP_DIA_1.mzML	2377.28	2181.88	195.403	SVAILDGVGVJNTFGVISYR	SVAILDGVGVJNTFGVISYR	(N(N(H(H(H(H(H(H)))))(H(H(H(H(H))))(H(H(H(H(H)))))))))	H(16)N(2)	11	4	1270.78	994717	889713	sp|P87167|BUT2_SCHPO	51	8.25263e-06
fissionyeast_NGP_DIA_2.mzML	2400.6	2218.24	182.364	SVAILDGVGVJNTFGVISYR	SVAILDGVGVJNTFGVISYR	(N(N(H(H(H(H(H(H)))))(H(H(H(H(H))))(H(H(H(H(H)))))))))	H(16)N(2)	11	4	1270.78	946807	580033	sp|P87167|BUT2_SCHPO	51	8.25263e-06
fissionyeast_NGP_DIA_3.mzML	2394.17	2220.23	173.936	SVAILDGVGVJNTFGVISYR	SVAILDGVGVJNTFGVISYR	(N(N(H(H(H(H(H(H)))))(H(H(H(H(H))))(H(H(H(H(H)))))))))	H(16)N(2)	11	4	1270.78	1035010	158913	sp|P87167|BUT2_SCHPO	51	8.25263e-06
fissionyeast_NGP_DIA_4.mzML	2380.47	2190	190.465	SVAILDGVGVJNTFGVISYR	SVAILDGVGVJNTFGVISYR	(N(N(H(H(H(H(H(H)))))(H(H(H(H(H))))(H(H(H(H(H)))))))))	H(16)N(2)	11	4	1270.78	717901	700279	sp|P87167|BUT2_SCHPO	51	8.25263e-06
fissionyeast_NGP_DIA_1.mzML	1555.66	1596.55	-40.8858	SWNAILHCSJJSSDLLER	SWNAILHC[160]SJJSSDLLER	(N(N(H(H(H(H)))(H(H)(H(H))))))	H(8)N(2)	10	3	1273.53	695701	2.80249e+06	sp|Q10109|LEM2_SCHPO	439	2.10638e-05
fissionyeast_NGP_DIA_2.mzML	1592.34	1632.4	-40.0635	SWNAILHCSJJSSDLLER	SWNAILHC[160]SJJSSDLLER	(N(N(H(H(H(H)))(H(H)(H(H))))))	H(8)N(2)	10	3	1273.53	777524	2.98142e+06	sp|Q10109|LEM2_SCHPO	439	2.10638e-05
fissionyeast_NGP_DIA_3.mzML	1589.49	1636.22	-46.7303	SWNAILHCSJJSSDLLER	SWNAILHC[160]SJJSSDLLER	(N(N(H(H(H(H)))(H(H)(H(H))))))	H(8)N(2)	10	3	1273.53	627647	2.98847e+06	sp|Q10109|LEM2_SCHPO	439	2.10638e-05
fissionyeast_NGP_DIA_4.mzML	1568.81	1608.82	-40.0055	SWNAILHCSJJSSDLLER	SWNAILHC[160]SJJSSDLLER	(N(N(H(H(H(H)))(H(H)(H(H))))))	H(8)N(2)	10	3	1273.53	718769	2.59406e+06	sp|Q10109|LEM2_SCHPO	439	2.10638e-05
fissionyeast_NGP_DIA_2.mzML	1586.63	1642.13	-55.4996	SWNAILHCSJJSSDLLER	SWNAILHC[160]SJJSSDLLER	(N(N(H(H(H(H)))(H(H(H(H(H))))))))	H(9)N(2)	10	3	1327.54	547657	2.11849e+06	sp|Q10109|LEM2_SCHPO	439	0.000961529
fissionyeast_NGP_DIA_3.mzML	1583.73	1646.92	-63.1929	SWNAILHCSJJSSDLLER	SWNAILHC[160]SJJSSDLLER	(N(N(H(H(H(H)))(H(H(H(H(H))))))))	H(9)N(2)	10	3	1327.54	495358	1.87791e+06	sp|Q10109|LEM2_SCHPO	439	0.000961529
fissionyeast_NGP_DIA_4.mzML	1560.57	1619.59	-59.0229	SWNAILHCSJJSSDLLER	SWNAILHC[160]SJJSSDLLER	(N(N(H(H(H(H)))(H(H(H(H(H))))))))	H(9)N(2)	10	3	1327.54	597634	1.79341e+06	sp|Q10109|LEM2_SCHPO	439	0.000961529
fissionyeast_NGP_DIA_1.mzML	2635.37	2792.85	-157.48	TEEFSJMTVPMIFSEFGCIEVRPR	TEEFSJMTVPMIFSEFGC[160]IEVRPR	(N(N(H(H(H(H))(H(H(H))))(H(H(H(H(H(H)))))))))	H(13)N(2)	6	4	1348.05	3051300	3.58908e+06	sp|Q9P378|GAS1_SCHPO	249	4.33044e-06
fissionyeast_NGP_DIA_2.mzML	2652.5	2817.21	-164.714	TEEFSJMTVPMIFSEFGCIEVRPR	TEEFSJMTVPMIFSEFGC[160]IEVRPR	(N(N(H(H(H(H))(H(H(H))))(H(H(H(H(H(H)))))))))	H(13)N(2)	6	4	1348.05	2904060	3.14962e+06	sp|Q9P378|GAS1_SCHPO	249	4.33044e-06
fissionyeast_NGP_DIA_3.mzML	2665.99	2817.54	-151.547	TEEFSJMTVPMIFSEFGCIEVRPR	TEEFSJMTVPMIFSEFGC[160]IEVRPR	(N(N(H(H(H(H))(H(H(H))))(H(H(H(H(H(H)))))))))	H(13)N(2)	6	4	1348.05	2128620	2.34584e+06	sp|Q9P378|GAS1_SCHPO	249	4.33044e-06
fissionyeast_NGP_DIA_4.mzML	2628.75	2787.99	-159.24	TEEFSJMTVPMIFSEFGCIEVRPR	TEEFSJMTVPMIFSEFGC[160]IEVRPR	(N(N(H(H(H(H))(H(H(H))))(H(H(H(H(H(H)))))))))	H(13)N(2)	6	4	1348.05	2855370	2.57698e+06	sp|Q9P378|GAS1_SCHPO	249	4.33044e-06
fissionyeast_NGP_DIA_1.mzML	2635.9	2651.11	-15.2119	TEEFSJMTVPMIFSEFGCIEVRPR	TEEFSJMTVPMIFSEFGC[160]IEVRPR	(N(N(H(H(H(H(H(H)))))(H(H(H(H(H(H(H))))))))))	H(13)N(2)	6	5	1078.64	328048	522031	sp|Q9P378|GAS1_SCHPO	249	0.00028598
fissionyeast_NGP_DIA_2.mzML	2653.47	2670.31	-16.8419	TEEFSJMTVPMIFSEFGCIEVRPR	TEEFSJMTVPMIFSEFGC[160]IEVRPR	(N(N(H(H(H(H(H(H)))))(H(H(H(H(H(H(H))))))))))	H(13)N(2)	6	5	1078.64	383426	135937	sp|Q9P378|GAS1_SCHPO	249	0.00028598
fissionyeast_NGP_DIA_3.mzML	2666.08	2678.12	-12.0418	TEEFSJMTVPMIFSEFGCIEVRPR	TEEFSJMTVPMIFSEFGC[160]IEVRPR	(N(N(H(H(H(H(H(H)))))(H(H(H(H(H(H(H))))))))))	H(13)N(2)	6	5	1078.64	184387	133390	sp|Q9P378|GAS1_SCHPO	249	0.00028598
fissionyeast_NGP_DIA_4.mzML	2628.42	2648.99	-20.57	TEEFSJMTVPMIFSEFGCIEVRPR	TEEFSJMTVPMIFSEFGC[160]IEVRPR	(N(N(H(H(H(H(H(H)))))(H(H(H(H(H(H(H))))))))))	H(13)N(2)	6	5	1078.64	366988	128443	sp|Q9P378|GAS1_SCHPO	249	0.00028598
fissionyeast_NGP_DIA_1.mzML	2626.33	2643.29	-16.9642	TEEFSJMTVPMIFSEFGCIEVRPR	TEEFSJMTVPMIFSEFGC[160]IEVRPR	(N(N(H(H(H(H(H))))(H(H(H(H(H))))(H(H(H(H))))))))	H(14)N(2)	6	4	1388.57	705172	1.50211e+06	sp|Q9P378|GAS1_SCHPO	249	0.000335844
fissionyeast_NGP_DIA_2.mzML	2646.62	2662.13	-15.5128	TEEFSJMTVPMIFSEFGCIEVRPR	TEEFSJMTVPMIFSEFGC[160]IEVRPR	(N(N(H(H(H(H(H))))(H(H(H(H(H))))(H(H(H(H))))))))	H(14)N(2)	6	4	1388.57	500871	1.08649e+06	sp|Q9P378|GAS1_SCHPO	249	0.000335844
fissionyeast_NGP_DIA_3.mzML	2658.69	2669.9	-11.2135	TEEFSJMTVPMIFSEFGCIEVRPR	TEEFSJMTVPMIFSEFGC[160]IEVRPR	(N(N(H(H(H(H(H))))(H(H(H(H(H))))(H(H(H(H))))))))	H(14)N(2)	6	4	1388.57	474921	723773	sp|Q9P378|GAS1_SCHPO	249	0.000335844
fissionyeast_NGP_DIA_4.mzML	2624.84	2641.15	-16.3056	TEEFSJMTVPMIFSEFGCIEVRPR	TEEFSJMTVPMIFSEFGC[160]IEVRPR	(N(N(H(H(H(H(H))))(H(H(H(H(H))))(H(H(H(H))))))))	H(14)N(2)	6	4	1388.57	567987	887845	sp|Q9P378|GAS1_SCHPO	249	0.000335844
fissionyeast_NGP_DIA_1.mzML	2616.37	2724.32	-107.955	TEEFSJMTVPMIFSEFGCIEVRPR	TEEFSJMTVPMIFSEFGC[160]IEVRPR	(N(N(H(H(H(H(H(H(H(H)))))))(H(H(H(H(H(H(H(H)))))))))))	H(16)N(2)	6	4	1469.59	308009	680456	sp|Q9P378|GAS1_SCHPO	249	0.000554134
fissionyeast_NGP_DIA_2.mzML	2639.25	2746.66	-107.408	TEEFSJMTVPMIFSEFGCIEVRPR	TEEFSJMTVPMIFSEFGC[160]IEVRPR	(N(N(H(H(H(H(H(H(H(H)))))))(H(H(H(H(H(H(H(H)))))))))))	H(16)N(2)	6	4	1469.59	249567	226282	sp|Q9P378|GAS1_SCHPO	249	0.000554134
fissionyeast_NGP_DIA_3.mzML	2645.46	2752.44	-106.981	TEEFSJMTVPMIFSEFGCIEVRPR	TEEFSJMTVPMIFSEFGC[160]IEVRPR	(N(N(H(H(H(H(H(H(H(H)))))))(H(H(H(H(H(H(H(H)))))))))))	H(16)N(2)	6	4	1469.59	163353	342851	sp|Q9P378|GAS1_SCHPO	249	0.000554134
fissionyeast_NGP_DIA_4.mzML	2619.8	2721.59	-101.791	TEEFSJMTVPMIFSEFGCIEVRPR	TEEFSJMTVPMIFSEFGC[160]IEVRPR	(N(N(H(H(H(H(H(H(H(H)))))))(H(H(H(H(H(H(H(H)))))))))))	H(16)N(2)	6	4	1469.59	181060	233029	sp|Q9P378|GAS1_SCHPO	249	0.000554134
fissionyeast_NGP_DIA_1.mzML	2444.83	2517.4	-72.5655	TEEFSJMTVPMIFSEFGCIEVRPR	TEEFSJM[147]TVPMIFSEFGC[160]IEVRPR	(N(N(H(H(H(H(H(H)))))(H(H(H(H)))(H(H(H)))))))	H(13)N(2)	6	4	1352.05	385752	410838	sp|Q9P378|GAS1_SCHPO	249	0.000193986
fissionyeast_NGP_DIA_2.mzML	2463.69	2532.75	-69.0554	TEEFSJMTVPMIFSEFGCIEVRPR	TEEFSJM[147]TVPMIFSEFGC[160]IEVRPR	(N(N(H(H(H(H(H(H)))))(H(H(H(H)))(H(H(H)))))))	H(13)N(2)	6	4	1352.05	491237	660433	sp|Q9P378|GAS1_SCHPO	249	0.000193986
fissionyeast_NGP_DIA_3.mzML	2457.23	2535.2	-77.9697	TEEFSJMTVPMIFSEFGCIEVRPR	TEEFSJM[147]TVPMIFSEFGC[160]IEVRPR	(N(N(H(H(H(H(H(H)))))(H(H(H(H)))(H(H(H)))))))	H(13)N(2)	6	4	1352.05	437231	522168	sp|Q9P378|GAS1_SCHPO	249	0.000193986
fissionyeast_NGP_DIA_4.mzML	2530.39	2514.59	15.8044	TEEFSJMTVPMIFSEFGCIEVRPR	TEEFSJM[147]TVPMIFSEFGC[160]IEVRPR	(N(N(H(H(H(H(H(H)))))(H(H(H(H)))(H(H(H)))))))	H(13)N(2)	6	4	1352.05	347584	871859	sp|Q9P378|GAS1_SCHPO	249	0.000193986
fissionyeast_NGP_DIA_1.mzML	1361.47	1362	-0.528231	TELAAYLSCJATK	TELAAYLSC[160]JATK	(N(N(H(H(H(H(H(H)))))(H(H(H))(H(H(H(H))))))))	H(13)N(2)	10	3	1318.85	567247	989486	sp|Q9USU5|GAS2_SCHPO	212	0.000246598
fissionyeast_NGP_DIA_2.mzML	1365.88	1364.54	1.3364	TELAAYLSCJATK	TELAAYLSC[160]JATK	(N(N(H(H(H(H(H(H)))))(H(H(H))(H(H(H(H))))))))	H(13)N(2)	10	3	1318.85	610089	816359	sp|Q9USU5|GAS2_SCHPO	212	0.000246598
fissionyeast_NGP_DIA_3.mzML	1374.21	1374.22	-0.00770591	TELAAYLSCJATK	TELAAYLSC[160]JATK	(N(N(H(H(H(H(H(H)))))(H(H(H))(H(H(H(H))))))))	H(13)N(2)	10	3	1318.85	588011	656995	sp|Q9USU5|GAS2_SCHPO	212	0.000246598
fissionyeast_NGP_DIA_4.mzML	1360.89	1362.49	-1.59926	TELAAYLSCJATK	TELAAYLSC[160]JATK	(N(N(H(H(H(H(H(H)))))(H(H(H))(H(H(H(H))))))))	H(13)N(2)	10	3	1318.85	494429	809150	sp|Q9USU5|GAS2_SCHPO	212	0.000246598
fissionyeast_NGP_DIA_1.mzML	1356.83	1330.73	26.0991	TELAAYLSCJATK	TELAAYLSC[160]JATK	(N(N(H(H(H))(H(H(H(H(H(H)))))(H(H(H(H(H)))))))))	H(14)N(2)	10	3	1372.87	1420780	1.97908e+06	sp|Q9USU5|GAS2_SCHPO	212	2.29108e-05
fissionyeast_NGP_DIA_2.mzML	1360.59	1337.38	23.2109	TELAAYLSCJATK	TELAAYLSC[160]JATK	(N(N(H(H(H))(H(H(H(H(H(H)))))(H(H(H(H(H)))))))))	H(14)N(2)	10	3	1372.87	1376560	1.95091e+06	sp|Q9USU5|GAS2_SCHPO	212	2.29108e-05
fissionyeast_NGP_DIA_3.mzML	1369.66	1343.72	25.9402	TELAAYLSCJATK	TELAAYLSC[160]JATK	(N(N(H(H(H))(H(H(H(H(H(H)))))(H(H(H(H(H)))))))))	H(14)N(2)	10	3	1372.87	1400210	717925	sp|Q9USU5|GAS2_SCHPO	212	2.29108e-05
fissionyeast_NGP_DIA_4.mzML	1356.91	1329.42	27.4876	TELAAYLSCJATK	TELAAYLSC[160]JATK	(N(N(H(H(H))(H(H(H(H(H(H)))))(H(H(H(H(H)))))))))	H(14)N(2)	10	3	1372.87	1203260	1.68771e+06	sp|Q9USU5|GAS2_SCHPO	212	2.29108e-05
fissionyeast_NGP_DIA_1.mzML	1352.43	1319.65	32.7804	TELAAYLSCJATK	TELAAYLSC[160]JATK	(N(N(H(H(H(H(H)))(H(H(H))))(H(H(H(H(H(H(H))))))))))	H(15)N(2)	10	3	1426.89	1658300	6.48964e+06	sp|Q9USU5|GAS2_SCHPO	212	2.76035e-05
fissionyeast_NGP_DIA_2.mzML	1356.93	1327.76	29.1738	TELAAYLSCJATK	TELAAYLSC[160]JATK	(N(N(H(H(H(H(H)))(H(H(H))))(H(H(H(H(H(H(H))))))))))	H(15)N(2)	10	3	1426.89	1351480	5.65282e+06	sp|Q9USU5|GAS2_SCHPO	212	2.76035e-05
fissionyeast_NGP_DIA_3.mzML	1366.44	1331.24	35.2028	TELAAYLSCJATK	TELAAYLSC[160]JATK	(N(N(H(H(H(H(H)))(H(H(H))))(H(H(H(H(H(H(H))))))))))	H(15)N(2)	10	3	1426.89	1256500	4.16385e+06	sp|Q9USU5|GAS2_SCHPO	212	2.76035e-05
fissionyeast_NGP_DIA_4.mzML	1352.63	1318.79	33.8375	TELAAYLSCJATK	TELAAYLSC[160]JATK	(N(N(H(H(H(H(H)))(H(H(H))))(H(H(H(H(H(H(H))))))))))	H(15)N(2)	10	3	1426.89	1681970	5.82015e+06	sp|Q9USU5|GAS2_SCHPO	212	2.76035e-05
fissionyeast_NGP_DIA_1.mzML	1346.93	1342.94	3.98733	TELAAYLSCJATK	TELAAYLSC[160]JATK	(N(N(H(H(H(H(H))))(H(H(H(H(H))))(H(H(H(H(H(H))))))))))	H(16)N(2)	10	3	1480.91	9946800	25635713	sp|Q9USU5|GAS2_SCHPO	212	0.00182362
fissionyeast_NGP_DIA_2.mzML	1352.08	1347.97	4.10657	TELAAYLSCJATK	TELAAYLSC[160]JATK	(N(N(H(H(H(H(H))))(H(H(H(H(H))))(H(H(H(H(H(H))))))))))	H(16)N(2)	10	3	1480.91	8652680	1.54102e+07	sp|Q9USU5|GAS2_SCHPO	212	0.00182362
fissionyeast_NGP_DIA_3.mzML	1361.28	1356.55	4.73214	TELAAYLSCJATK	TELAAYLSC[160]JATK	(N(N(H(H(H(H(H))))(H(H(H(H(H))))(H(H(H(H(H(H))))))))))	H(16)N(2)	10	3	1480.91	8399370	1.21941e+07	sp|Q9USU5|GAS2_SCHPO	212	0.00182362
fissionyeast_NGP_DIA_4.mzML	1346.79	1341.79	4.99792	TELAAYLSCJATK	TELAAYLSC[160]JATK	(N(N(H(H(H(H(H))))(H(H(H(H(H))))(H(H(H(H(H(H))))))))))	H(16)N(2)	10	3	1480.91	8212690	2.10682e+07	sp|Q9USU5|GAS2_SCHPO	212	0.00182362
fissionyeast_NGP_DIA_1.mzML	1338.35	1307.91	30.4358	TELAAYLSCJATK	TELAAYLSC[160]JATK	(N(N(H(H(H(H(H(H(H))))))(H(H(H(H)))(H(H(H(H(H(H))))))))))	H(17)N(2)	10	3	1534.92	2945640	5.75375e+06	sp|Q9USU5|GAS2_SCHPO	212	0.00072858
fissionyeast_NGP_DIA_2.mzML	1345.31	1317.32	27.9875	TELAAYLSCJATK	TELAAYLSC[160]JATK	(N(N(H(H(H(H(H(H(H))))))(H(H(H(H)))(H(H(H(H(H(H))))))))))	H(17)N(2)	10	3	1534.92	2792420	3.52248e+06	sp|Q9USU5|GAS2_SCHPO	212	0.00072858
fissionyeast_NGP_DIA_3.mzML	1353.08	1317.88	35.2025	TELAAYLSCJATK	TELAAYLSC[160]JATK	(N(N(H(H(H(H(H(H(H))))))(H(H(H(H)))(H(H(H(H(H(H))))))))))	H(17)N(2)	10	3	1534.92	2655790	2609232	sp|Q9USU5|GAS2_SCHPO	212	0.00072858
fissionyeast_NGP_DIA_4.mzML	1338.65	1307.78	30.8722	TELAAYLSCJATK	TELAAYLSC[160]JATK	(N(N(H(H(H(H(H(H(H))))))(H(H(H(H)))(H(H(H(H(H(H))))))))))	H(17)N(2)	10	3	1534.92	2908890	5.36625e+06	sp|Q9USU5|GAS2_SCHPO	212	0.00072858
fissionyeast_NGP_DIA_3.mzML	581.349	528.284	53.065	TGLQJQTK	TGLQJQTK	(N(N(H(H)(H))))	H(3)N(2)	5	2	891.4	134962	1.02153e+06	sp|O74436|SRP68_SCHPO	241	0.00289499
fissionyeast_NGP_DIA_4.mzML	565.97	528.628	37.3424	TGLQJQTK	TGLQJQTK	(N(N(H(H)(H))))	H(3)N(2)	5	2	891.4	159375	789766	sp|O74436|SRP68_SCHPO	241	0.00289499
fissionyeast_NGP_DIA_1.mzML	539.767	494.248	45.5185	TIQJISK	TIQJISK	(N(N(H(H(H(H(H(H(H))))))(H(H(H(H)))(H(H(H)))))))	H(14)N(2)	4	3	1160.13	1511930	1.28424e+06	sp|Q9UTH5|PLB6_SCHPO	178	0.000275752
fissionyeast_NGP_DIA_2.mzML	546.998	491.605	55.3933	TIQJISK	TIQJISK	(N(N(H(H(H(H(H(H(H))))))(H(H(H(H)))(H(H(H)))))))	H(14)N(2)	4	3	1160.13	2067130	1.54447e+06	sp|Q9UTH5|PLB6_SCHPO	178	0.000275752
fissionyeast_NGP_DIA_3.mzML	551.101	487.918	63.183	TIQJISK	TIQJISK	(N(N(H(H(H(H(H(H(H))))))(H(H(H(H)))(H(H(H)))))))	H(14)N(2)	4	3	1160.13	2169580	1.50075e+06	sp|Q9UTH5|PLB6_SCHPO	178	0.000275752
fissionyeast_NGP_DIA_1.mzML	538.008	453.918	84.0902	TIQJISK	TIQJISK	(N(N(H(H(H(H(H(H(H(H)))))))(H(H(H))(H(H(H(H(H)))))))))	H(16)N(2)	4	3	1268.16	1949140	907372	sp|Q9UTH5|PLB6_SCHPO	178	0.000417435
fissionyeast_NGP_DIA_2.mzML	543.53	452.639	90.8914	TIQJISK	TIQJISK	(N(N(H(H(H(H(H(H(H(H)))))))(H(H(H))(H(H(H(H(H)))))))))	H(16)N(2)	4	3	1268.16	2267820	1.45099e+06	sp|Q9UTH5|PLB6_SCHPO	178	0.000417435
fissionyeast_NGP_DIA_3.mzML	546.891	447.868	99.0234	TIQJISK	TIQJISK	(N(N(H(H(H(H(H(H(H(H)))))))(H(H(H))(H(H(H(H(H)))))))))	H(16)N(2)	4	3	1268.16	2590430	1.25228e+06	sp|Q9UTH5|PLB6_SCHPO	178	0.000417435
fissionyeast_NGP_DIA_4.mzML	535.884	446.972	88.912	TIQJISK	TIQJISK	(N(N(H(H(H(H(H(H(H(H)))))))(H(H(H))(H(H(H(H(H)))))))))	H(16)N(2)	4	3	1268.16	1229650	679627	sp|Q9UTH5|PLB6_SCHPO	178	0.000417435
fissionyeast_NGP_DIA_1.mzML	1300.3	1272.38	27.9229	TJACTJYTCFDYSSTTAR	TJAC[160]TJYTC[160]FDYSSTTAR	(N(N(H(H(H(H(H))))(H(H(H))(H(H(H)))))))	H(11)N(2)	2	3	1441.21	905202	1.25894e+06	sp|P32834|SXA1_SCHPO	134	4.93729e-06
fissionyeast_NGP_DIA_2.mzML	1311.55	1282.57	28.9762	TJACTJYTCFDYSSTTAR	TJAC[160]TJYTC[160]FDYSSTTAR	(N(N(H(H(H(H(H))))(H(H(H))(H(H(H)))))))	H(11)N(2)	2	3	1441.21	840982	1.12019e+06	sp|P32834|SXA1_SCHPO	134	4.93729e-06
fissionyeast_NGP_DIA_3.mzML	1307.52	1281.72	25.8041	TJACTJYTCFDYSSTTAR	TJAC[160]TJYTC[160]FDYSSTTAR	(N(N(H(H(H(H(H))))(H(H(H))(H(H(H)))))))	H(11)N(2)	2	3	1441.21	734466	993394	sp|P32834|SXA1_SCHPO	134	4.93729e-06
fissionyeast_NGP_DIA_4.mzML	1301.8	1273.35	28.455	TJACTJYTCFDYSSTTAR	TJAC[160]TJYTC[160]FDYSSTTAR	(N(N(H(H(H(H(H))))(H(H(H))(H(H(H)))))))	H(11)N(2)	2	3	1441.21	757505	1.04085e+06	sp|P32834|SXA1_SCHPO	134	4.93729e-06
fissionyeast_NGP_DIA_1.mzML	1287.09	1345	-57.9062	TJACTJYTCFDYSSTTAR	TJAC[160]TJYTC[160]FDYSSTTAR	(N(N(H(H(H(H(H(H(H))))))(H(H(H(H(H(H(H))))))))))	H(14)N(2)	2	3	1603.26	4636140	1.04139e+07	sp|P32834|SXA1_SCHPO	134	9.76304e-06
fissionyeast_NGP_DIA_2.mzML	1297.5	1349.78	-52.2838	TJACTJYTCFDYSSTTAR	TJAC[160]TJYTC[160]FDYSSTTAR	(N(N(H(H(H(H(H(H(H))))))(H(H(H(H(H(H(H))))))))))	H(14)N(2)	2	3	1603.26	4692030	1.17174e+07	sp|P32834|SXA1_SCHPO	134	9.76304e-06
fissionyeast_NGP_DIA_3.mzML	1295.68	1358.52	-62.8413	TJACTJYTCFDYSSTTAR	TJAC[160]TJYTC[160]FDYSSTTAR	(N(N(H(H(H(H(H(H(H))))))(H(H(H(H(H(H(H))))))))))	H(14)N(2)	2	3	1603.26	3462940	7.08315e+06	sp|P32834|SXA1_SCHPO	134	9.76304e-06
fissionyeast_NGP_DIA_4.mzML	1287.67	1343.98	-56.3091	TJACTJYTCFDYSSTTAR	TJAC[160]TJYTC[160]FDYSSTTAR	(N(N(H(H(H(H(H(H(H))))))(H(H(H(H(H(H(H))))))))))	H(14)N(2)	2	3	1603.26	4428990	8.79967e+06	sp|P32834|SXA1_SCHPO	134	9.76304e-06
fissionyeast_NGP_DIA_2.mzML	931.526	834.183	97.3428	TJDTLDAIK	TJDTLDAIK	(N(N(H(H(H(H)))(H(H)(H(H)(H))))))	H(9)N(2)	2	2	1428.08	478740	1.24614e+06	sp|O74401|ERO11_SCHPO	421	0.00624708
fissionyeast_NGP_DIA_3.mzML	943.349	849.764	93.5845	TJDTLDAIK	TJDTLDAIK	(N(N(H(H(H(H)))(H(H)(H(H)(H))))))	H(9)N(2)	2	2	1428.08	497839	1.39637e+06	sp|O74401|ERO11_SCHPO	421	0.00624708
fissionyeast_NGP_DIA_4.mzML	921.817	840.7	81.1172	TJDTLDAIK	TJDTLDAIK	(N(N(H(H(H(H)))(H(H)(H(H)(H))))))	H(9)N(2)	2	2	1428.08	432925	1.33498e+06	sp|O74401|ERO11_SCHPO	421	0.00624708
fissionyeast_NGP_DIA_1.mzML	1109.2	1108.38	0.82353	TJGTLYGLSDSR	TJGTLYGLSDSR	(N(N(H(H(H(H)))(H(H)(H)(H)))))	H(8)N(2)	2	2	1493.61	217818	3.78031e+06	sp|Q9US04|GGT1_SCHPO	612	3.61257e-06
fissionyeast_NGP_DIA_2.mzML	1122.06	1127.92	-5.86302	TJGTLYGLSDSR	TJGTLYGLSDSR	(N(N(H(H(H(H)))(H(H)(H)(H)))))	H(8)N(2)	2	2	1493.61	279682	3.38764e+06	sp|Q9US04|GGT1_SCHPO	612	3.61257e-06
fissionyeast_NGP_DIA_3.mzML	1124.81	1124.33	0.478002	TJGTLYGLSDSR	TJGTLYGLSDSR	(N(N(H(H(H(H)))(H(H)(H)(H)))))	H(8)N(2)	2	2	1493.61	451289	4.20134e+06	sp|Q9US04|GGT1_SCHPO	612	3.61257e-06
fissionyeast_NGP_DIA_4.mzML	1107.84	1116.41	-8.56743	TJGTLYGLSDSR	TJGTLYGLSDSR	(N(N(H(H(H(H)))(H(H)(H)(H)))))	H(8)N(2)	2	2	1493.61	218739	3.47205e+06	sp|Q9US04|GGT1_SCHPO	612	3.61257e-06
fissionyeast_NGP_DIA_1.mzML	1099.26	1096.93	2.32583	TJGTLYGLSDSR	TJGTLYGLSDSR	(N(N(H(H(H(H(H))))(H(H(H(H)))))))	H(9)N(2)	2	2	1574.63	339856	1.51278e+06	sp|Q9US04|GGT1_SCHPO	612	0.00136627
fissionyeast_NGP_DIA_2.mzML	1109.38	1095.87	13.5131	TJGTLYGLSDSR	TJGTLYGLSDSR	(N(N(H(H(H(H(H))))(H(H(H(H)))))))	H(9)N(2)	2	2	1574.63	173849	1.46342e+06	sp|Q9US04|GGT1_SCHPO	612	0.00136627
fissionyeast_NGP_DIA_3.mzML	1118.68	1116.94	1.74281	TJGTLYGLSDSR	TJGTLYGLSDSR	(N(N(H(H(H(H(H))))(H(H(H(H)))))))	H(9)N(2)	2	2	1574.63	217801	1.02906e+06	sp|Q9US04|GGT1_SCHPO	612	0.00136627
fissionyeast_NGP_DIA_4.mzML	1096.91	1078.26	18.6458	TJGTLYGLSDSR	TJGTLYGLSDSR	(N(N(H(H(H(H(H))))(H(H(H(H)))))))	H(9)N(2)	2	2	1574.63	317761	1.4333e+06	sp|Q9US04|GGT1_SCHPO	612	0.00136627
fissionyeast_NGP_DIA_1.mzML	1097.46	1099.71	-2.24577	TJGTLYGLSDSR	TJGTLYGLSDSR	(N(N(H(H(H(H)))(H(H)(H(H)(H))))))	H(9)N(2)	2	3	1050.09	969264	893650	sp|Q9US04|GGT1_SCHPO	612	0.000318342
fissionyeast_NGP_DIA_3.mzML	1116.16	1117.35	-1.19163	TJGTLYGLSDSR	TJGTLYGLSDSR	(N(N(H(H(H(H)))(H(H)(H(H)(H))))))	H(9)N(2)	2	3	1050.09	623585	507660	sp|Q9US04|GGT1_SCHPO	612	0.000318342
fissionyeast_NGP_DIA_4.mzML	1099.29	1099.64	-0.346915	TJGTLYGLSDSR	TJGTLYGLSDSR	(N(N(H(H(H(H)))(H(H)(H(H)(H))))))	H(9)N(2)	2	3	1050.09	676735	567077	sp|Q9US04|GGT1_SCHPO	612	0.000318342
fissionyeast_NGP_DIA_2.mzML	2716.12	2840.78	-124.657	TLGDTTYGFPJVSLSSITSQEWYR	TLGDTTYGFPJVSLSSITSQEWYR	(N(N(H(H(H)(H(H)))(H(H(H(H(H(H)))))))))	H(11)N(2)	11	3	1637.69	5548500	1.07387e+07	sp|P78854|PLB1_SCHPO	244	0.00109265
fissionyeast_NGP_DIA_3.mzML	2718.32	2838.84	-120.522	TLGDTTYGFPJVSLSSITSQEWYR	TLGDTTYGFPJVSLSSITSQEWYR	(N(N(H(H(H)(H(H)))(H(H(H(H(H(H)))))))))	H(11)N(2)	11	3	1637.69	5619370	1.24293e+07	sp|P78854|PLB1_SCHPO	244	0.00109265
fissionyeast_NGP_DIA_1.mzML	2714.34	2815.84	-101.497	TLGDTTYGFPJVSLSSITSQEWYR	TLGDTTYGFPJVSLSSITSQEWYR	(N(N(H(H(H)(H(H)))(H(H(H(H(H(H)))))))))	H(11)N(2)	11	3	1637.69	391035	549765	sp|P78854|PLB1_SCHPO	244	0.00109265
fissionyeast_NGP_DIA_4.mzML	2710.67	2810.08	-99.411	TLGDTTYGFPJVSLSSITSQEWYR	TLGDTTYGFPJVSLSSITSQEWYR	(N(N(H(H(H)(H(H)))(H(H(H(H(H(H)))))))))	H(11)N(2)	11	3	1637.69	421181	410228	sp|P78854|PLB1_SCHPO	244	0.00109265
fissionyeast_NGP_DIA_1.mzML	2693.38	2592.58	100.798	TLGDTTYGFPJVSLSSITSQEWYR	TLGDTTYGFPJVSLSSITSQEWYR	(N(N(H(H(H(H))(H(H)))(H(H(H))(H(H))))))	H(11)N(2)	11	4	1228.52	940233	669002	sp|P78854|PLB1_SCHPO	244	0.000255924
fissionyeast_NGP_DIA_2.mzML	2715.49	2609.29	106.203	TLGDTTYGFPJVSLSSITSQEWYR	TLGDTTYGFPJVSLSSITSQEWYR	(N(N(H(H(H(H))(H(H)))(H(H(H))(H(H))))))	H(11)N(2)	11	4	1228.52	936531	608834	sp|P78854|PLB1_SCHPO	244	0.000255924
fissionyeast_NGP_DIA_3.mzML	2717.75	2615.77	101.979	TLGDTTYGFPJVSLSSITSQEWYR	TLGDTTYGFPJVSLSSITSQEWYR	(N(N(H(H(H(H))(H(H)))(H(H(H))(H(H))))))	H(11)N(2)	11	4	1228.52	1335180	774215	sp|P78854|PLB1_SCHPO	244	0.000255924
fissionyeast_NGP_DIA_4.mzML	2685.6	2590.05	95.5457	TLGDTTYGFPJVSLSSITSQEWYR	TLGDTTYGFPJVSLSSITSQEWYR	(N(N(H(H(H(H))(H(H)))(H(H(H))(H(H))))))	H(11)N(2)	11	4	1228.52	920985	481320	sp|P78854|PLB1_SCHPO	244	0.000255924
fissionyeast_NGP_DIA_1.mzML	2680.36	2630.33	50.0345	TLGDTTYGFPJVSLSSITSQEWYR	TLGDTTYGFPJVSLSSITSQEWYR	(N(N(H(H(H(H(H(H)))))(H(H(H))(H(H(H)))))))	H(12)N(2)	11	4	1269.03	1696940	867459	sp|P78854|PLB1_SCHPO	244	1.76093e-05
fissionyeast_NGP_DIA_2.mzML	2707.87	2648.58	59.2895	TLGDTTYGFPJVSLSSITSQEWYR	TLGDTTYGFPJVSLSSITSQEWYR	(N(N(H(H(H(H(H(H)))))(H(H(H))(H(H(H)))))))	H(12)N(2)	11	4	1269.03	1368250	707921	sp|P78854|PLB1_SCHPO	244	1.76093e-05
fissionyeast_NGP_DIA_3.mzML	2708.48	2656.18	52.2992	TLGDTTYGFPJVSLSSITSQEWYR	TLGDTTYGFPJVSLSSITSQEWYR	(N(N(H(H(H(H(H(H)))))(H(H(H))(H(H(H)))))))	H(12)N(2)	11	4	1269.03	1800050	959585	sp|P78854|PLB1_SCHPO	244	1.76093e-05
fissionyeast_NGP_DIA_4.mzML	2677.4	2628.11	49.2888	TLGDTTYGFPJVSLSSITSQEWYR	TLGDTTYGFPJVSLSSITSQEWYR	(N(N(H(H(H(H(H(H)))))(H(H(H))(H(H(H)))))))	H(12)N(2)	11	4	1269.03	1455450	605276	sp|P78854|PLB1_SCHPO	244	1.76093e-05
fissionyeast_NGP_DIA_1.mzML	2714.82	2711.86	2.95656	TLGDTTYGFPJVSLSSITSQEWYR	TLGDTTYGFPJVSLSSITSQEWYR	(N(N(H(H(H(H)))(H(H(H(H)))))))	H(8)N(2)	11	3	1475.63	133100	2.18e+06	sp|P78854|PLB1_SCHPO	244	0.000388457
fissionyeast_NGP_DIA_2.mzML	2738.11	2733.72	4.39057	TLGDTTYGFPJVSLSSITSQEWYR	TLGDTTYGFPJVSLSSITSQEWYR	(N(N(H(H(H(H)))(H(H(H(H)))))))	H(8)N(2)	11	3	1475.63	125401	1.59049e+06	sp|P78854|PLB1_SCHPO	244	0.000388457
fissionyeast_NGP_DIA_3.mzML	2743.41	2740.18	3.22857	TLGDTTYGFPJVSLSSITSQEWYR	TLGDTTYGFPJVSLSSITSQEWYR	(N(N(H(H(H(H)))(H(H(H(H)))))))	H(8)N(2)	11	3	1475.63	168787	1.62939e+06	sp|P78854|PLB1_SCHPO	244	0.000388457
fissionyeast_NGP_DIA_4.mzML	2708.6	2709.36	-0.762365	TLGDTTYGFPJVSLSSITSQEWYR	TLGDTTYGFPJVSLSSITSQEWYR	(N(N(H(H(H(H)))(H(H(H(H)))))))	H(8)N(2)	11	3	1475.63	83902.1	1.48107e+06	sp|P78854|PLB1_SCHPO	244	0.000388457
fissionyeast_NGP_DIA_1.mzML	2797.61	2818.2	-20.592	TLGDTTYGFPJVSLSSITSQEWYR	TLGDTTYGFPJVSLSSITSQEWYR	(N(N(H(H(H(H(H))))(H(H(H(H)))))))	H(9)N(2)	11	3	1529.65	422278	2.0404e+06	sp|P78854|PLB1_SCHPO	244	0.00306443
fissionyeast_NGP_DIA_3.mzML	2828.37	2841.03	-12.6609	TLGDTTYGFPJVSLSSITSQEWYR	TLGDTTYGFPJVSLSSITSQEWYR	(N(N(H(H(H(H(H))))(H(H(H(H)))))))	H(9)N(2)	11	3	1529.65	412334	1.9401e+06	sp|P78854|PLB1_SCHPO	244	0.00306443
fissionyeast_NGP_DIA_4.mzML	2798.15	2812.35	-14.1968	TLGDTTYGFPJVSLSSITSQEWYR	TLGDTTYGFPJVSLSSITSQEWYR	(N(N(H(H(H(H(H))))(H(H(H(H)))))))	H(9)N(2)	11	3	1529.65	511759	1.34553e+06	sp|P78854|PLB1_SCHPO	244	0.00306443
fissionyeast_NGP_DIA_2.mzML	2756.74	2843.2	-86.4586	TLGDTTYGFPJVSLSSITSQEWYR	TLGDTTYGFPJVSLSSITSQEWYR	(N(N(H(H(H(H(H))))(H(H(H(H)))))))	H(9)N(2)	11	3	1529.65	1408830	1.18361e+06	sp|P78854|PLB1_SCHPO	244	0.00306443
fissionyeast_NGP_DIA_1.mzML	2709.71	2608.68	101.034	TLGDTTYGFPJVSLSSITSQEWYR	TLGDTTYGFPJVSLSSITSQEWYR	(N(N(H(H(H(H)))(H(H(H(H(H))))))))	H(9)N(2)	11	4	1147.49	2663340	2.61988e+06	sp|P78854|PLB1_SCHPO	244	0.000409753
fissionyeast_NGP_DIA_2.mzML	2733.54	2626	107.538	TLGDTTYGFPJVSLSSITSQEWYR	TLGDTTYGFPJVSLSSITSQEWYR	(N(N(H(H(H(H)))(H(H(H(H(H))))))))	H(9)N(2)	11	4	1147.49	2345950	2.54294e+06	sp|P78854|PLB1_SCHPO	244	0.000409753
fissionyeast_NGP_DIA_3.mzML	2740.23	2633.06	107.167	TLGDTTYGFPJVSLSSITSQEWYR	TLGDTTYGFPJVSLSSITSQEWYR	(N(N(H(H(H(H)))(H(H(H(H(H))))))))	H(9)N(2)	11	4	1147.49	2689300	3.62991e+06	sp|P78854|PLB1_SCHPO	244	0.000409753
fissionyeast_NGP_DIA_4.mzML	2706.21	2606.29	99.916	TLGDTTYGFPJVSLSSITSQEWYR	TLGDTTYGFPJVSLSSITSQEWYR	(N(N(H(H(H(H)))(H(H(H(H(H))))))))	H(9)N(2)	11	4	1147.49	2513830	1.45156e+06	sp|P78854|PLB1_SCHPO	244	0.000409753
fissionyeast_NGP_DIA_1.mzML	2878.53	2909.8	-31.2719	TQELEJFTIPIFLSEFGCNK	TQELEJFTIPIFLSEFGC[160]NK	(N(N(H(H(H(H(H(H)))))(H(H(H(H(H(H(H))))))))))	H(13)N(2)	6	3	1634.01	1208130	868351	sp|Q9USU5|GAS2_SCHPO	254	7.36182e-06
fissionyeast_NGP_DIA_2.mzML	2909.24	2937.01	-27.7725	TQELEJFTIPIFLSEFGCNK	TQELEJFTIPIFLSEFGC[160]NK	(N(N(H(H(H(H(H(H)))))(H(H(H(H(H(H(H))))))))))	H(13)N(2)	6	3	1634.01	821290	1.17591e+06	sp|Q9USU5|GAS2_SCHPO	254	7.36182e-06
fissionyeast_NGP_DIA_3.mzML	2901.59	2925.65	-24.0626	TQELEJFTIPIFLSEFGCNK	TQELEJFTIPIFLSEFGC[160]NK	(N(N(H(H(H(H(H(H)))))(H(H(H(H(H(H(H))))))))))	H(13)N(2)	6	3	1634.01	950077	1.13624e+06	sp|Q9USU5|GAS2_SCHPO	254	7.36182e-06
fissionyeast_NGP_DIA_4.mzML	2874.92	2900.28	-25.3607	TQELEJFTIPIFLSEFGCNK	TQELEJFTIPIFLSEFGC[160]NK	(N(N(H(H(H(H(H(H)))))(H(H(H(H(H(H(H))))))))))	H(13)N(2)	6	3	1634.01	980934	691060	sp|Q9USU5|GAS2_SCHPO	254	7.36182e-06
fissionyeast_NGP_DIA_1.mzML	2853.86	2834.78	19.0847	TQELEJFTIPIFLSEFGCNK	TQELEJFTIPIFLSEFGC[160]NK	(N(N(H(H(H(H(H(H(H(H)))))))(H(H)(H(H(H(H(H(H))))))))))	H(16)N(2)	6	4	1347.3	1993410	389714	sp|Q9USU5|GAS2_SCHPO	254	3.43603e-05
fissionyeast_NGP_DIA_2.mzML	2882.01	2860.16	21.8508	TQELEJFTIPIFLSEFGCNK	TQELEJFTIPIFLSEFGC[160]NK	(N(N(H(H(H(H(H(H(H(H)))))))(H(H)(H(H(H(H(H(H))))))))))	H(16)N(2)	6	4	1347.3	2440040	506144	sp|Q9USU5|GAS2_SCHPO	254	3.43603e-05
fissionyeast_NGP_DIA_3.mzML	2875.78	2856.3	19.4781	TQELEJFTIPIFLSEFGCNK	TQELEJFTIPIFLSEFGC[160]NK	(N(N(H(H(H(H(H(H(H(H)))))))(H(H)(H(H(H(H(H(H))))))))))	H(16)N(2)	6	4	1347.3	2241690	769017	sp|Q9USU5|GAS2_SCHPO	254	3.43603e-05
fissionyeast_NGP_DIA_4.mzML	2847.32	2828.24	19.0837	TQELEJFTIPIFLSEFGCNK	TQELEJFTIPIFLSEFGC[160]NK	(N(N(H(H(H(H(H(H(H(H)))))))(H(H)(H(H(H(H(H(H))))))))))	H(16)N(2)	6	4	1347.3	2030730	505883	sp|Q9USU5|GAS2_SCHPO	254	3.43603e-05
fissionyeast_NGP_DIA_1.mzML	2925.45	2954.58	-29.1322	TQELEJFTIPIFLSEFGCNK	TQELEJFTIPIFLSEFGC[160]NK	(N(N(H(H(H(H)))(H(H(H(H(H))))))))	H(9)N(2)	6	3	1417.94	413652	340764	sp|Q9USU5|GAS2_SCHPO	254	1.08102e-05
fissionyeast_NGP_DIA_2.mzML	2953.46	2983	-29.5429	TQELEJFTIPIFLSEFGCNK	TQELEJFTIPIFLSEFGC[160]NK	(N(N(H(H(H(H)))(H(H(H(H(H))))))))	H(9)N(2)	6	3	1417.94	496820	333125	sp|Q9USU5|GAS2_SCHPO	254	1.08102e-05
fissionyeast_NGP_DIA_3.mzML	2942.62	2967.57	-24.9533	TQELEJFTIPIFLSEFGCNK	TQELEJFTIPIFLSEFGC[160]NK	(N(N(H(H(H(H)))(H(H(H(H(H))))))))	H(9)N(2)	6	3	1417.94	657747	236715	sp|Q9USU5|GAS2_SCHPO	254	1.08102e-05
fissionyeast_NGP_DIA_4.mzML	2915.95	2943.48	-27.5317	TQELEJFTIPIFLSEFGCNK	TQELEJFTIPIFLSEFGC[160]NK	(N(N(H(H(H(H)))(H(H(H(H(H))))))))	H(9)N(2)	6	3	1417.94	552304	452073	sp|Q9USU5|GAS2_SCHPO	254	1.08102e-05
fissionyeast_NGP_DIA_2.mzML	2060.74	1868.8	191.94	TSWAVSANAFPVTPJTTICSNAVK	TSWAVSANAFPVTPJTTIC[160]SNAVK	(N(N(H(H(H(H(H(H(H))))))(H(H(H(H(H(H(H))))))))))	H(14)N(2)	15	4	1303.55	459414	578364	sp|Q9USU5|GAS2_SCHPO	370	9.5504e-06
fissionyeast_NGP_DIA_4.mzML	2039.72	1856.1	183.624	TSWAVSANAFPVTPJTTICSNAVK	TSWAVSANAFPVTPJTTIC[160]SNAVK	(N(N(H(H(H(H(H(H(H))))))(H(H(H(H(H(H(H))))))))))	H(14)N(2)	15	4	1303.55	570690	503405	sp|Q9USU5|GAS2_SCHPO	370	9.5504e-06
fissionyeast_NGP_DIA_3.mzML	2058	1867.93	190.067	TSWAVSANAFPVTPJTTICSNAVK	TSWAVSANAFPVTPJTTIC[160]SNAVK	(N(N(H(H(H(H(H(H(H))))))(H(H(H(H(H(H(H(H)))))))))))	H(15)N(2)	15	4	1344.06	584780	530087	sp|Q9USU5|GAS2_SCHPO	370	0.00795369
fissionyeast_NGP_DIA_4.mzML	2037.55	1850.35	187.205	TSWAVSANAFPVTPJTTICSNAVK	TSWAVSANAFPVTPJTTIC[160]SNAVK	(N(N(H(H(H(H(H(H(H))))))(H(H(H(H(H(H(H(H)))))))))))	H(15)N(2)	15	4	1344.06	459042	242488	sp|Q9USU5|GAS2_SCHPO	370	0.00795369
fissionyeast_NGP_DIA_1.mzML	2593.78	2577.16	16.6188	TVLADPTFYJNTDHVEQLLSLEYADEIR	TVLADPTFYJNTDHVEQLLSLEYADEIR	(N(N(H(H(H(H)))(H(H(H(H(H))))))))	H(9)N(2)	10	4	1283.56	652943	1.43896e+06	sp|Q9US04|GGT1_SCHPO	397	9.22882e-06
fissionyeast_NGP_DIA_2.mzML	2610.23	2593.36	16.8682	TVLADPTFYJNTDHVEQLLSLEYADEIR	TVLADPTFYJNTDHVEQLLSLEYADEIR	(N(N(H(H(H(H)))(H(H(H(H(H))))))))	H(9)N(2)	10	4	1283.56	545933	855730	sp|Q9US04|GGT1_SCHPO	397	9.22882e-06
fissionyeast_NGP_DIA_3.mzML	2613.07	2599.15	13.9193	TVLADPTFYJNTDHVEQLLSLEYADEIR	TVLADPTFYJNTDHVEQLLSLEYADEIR	(N(N(H(H(H(H)))(H(H(H(H(H))))))))	H(9)N(2)	10	4	1283.56	414757	1.1501e+06	sp|Q9US04|GGT1_SCHPO	397	9.22882e-06
fissionyeast_NGP_DIA_4.mzML	2585.98	2574.5	11.477	TVLADPTFYJNTDHVEQLLSLEYADEIR	TVLADPTFYJNTDHVEQLLSLEYADEIR	(N(N(H(H(H(H)))(H(H(H(H(H))))))))	H(9)N(2)	10	4	1283.56	463342	1.05689e+06	sp|Q9US04|GGT1_SCHPO	397	9.22882e-06
fissionyeast_NGP_DIA_1.mzML	2208.94	2310.34	-101.395	VDVAQLVEPYRJDCIFHDASGACHFFFK	VDVAQLVEPYRJDC[160]IFHDASGAC[160]HFFFK	(N(N(H(H(H(H)))(H(H)(H)(H)))))	H(8)N(2)	12	4	1262.04	599673	3.8299e+06	sp|Q10283|HMDH_SCHPO	117	3.70952e-05
fissionyeast_NGP_DIA_2.mzML	2243.54	2344.04	-100.499	VDVAQLVEPYRJDCIFHDASGACHFFFK	VDVAQLVEPYRJDC[160]IFHDASGAC[160]HFFFK	(N(N(H(H(H(H)))(H(H)(H)(H)))))	H(8)N(2)	12	4	1262.04	361938	3.36978e+06	sp|Q10283|HMDH_SCHPO	117	3.70952e-05
fissionyeast_NGP_DIA_3.mzML	2238.34	2340.2	-101.859	VDVAQLVEPYRJDCIFHDASGACHFFFK	VDVAQLVEPYRJDC[160]IFHDASGAC[160]HFFFK	(N(N(H(H(H(H)))(H(H)(H)(H)))))	H(8)N(2)	12	4	1262.04	305492	3.01912e+06	sp|Q10283|HMDH_SCHPO	117	3.70952e-05
fissionyeast_NGP_DIA_4.mzML	2215.69	2319.47	-103.775	VDVAQLVEPYRJDCIFHDASGACHFFFK	VDVAQLVEPYRJDC[160]IFHDASGAC[160]HFFFK	(N(N(H(H(H(H)))(H(H)(H)(H)))))	H(8)N(2)	12	4	1262.04	232229	2.57659e+06	sp|Q10283|HMDH_SCHPO	117	3.70952e-05
fissionyeast_NGP_DIA_1.mzML	2208.02	2310.4	-102.383	VDVAQLVEPYRJDCIFHDASGACHFFFK	VDVAQLVEPYRJDC[160]IFHDASGAC[160]HFFFK	(N(N(H(H(H(H)))(H(H)(H)(H)))))	H(8)N(2)	12	5	1009.83	768895	3.07758e+06	sp|Q10283|HMDH_SCHPO	117	3.70952e-05
fissionyeast_NGP_DIA_2.mzML	2243.37	2344.11	-100.736	VDVAQLVEPYRJDCIFHDASGACHFFFK	VDVAQLVEPYRJDC[160]IFHDASGAC[160]HFFFK	(N(N(H(H(H(H)))(H(H)(H)(H)))))	H(8)N(2)	12	5	1009.83	611260	3.31475e+06	sp|Q10283|HMDH_SCHPO	117	3.70952e-05
fissionyeast_NGP_DIA_3.mzML	2239.54	2340.26	-100.718	VDVAQLVEPYRJDCIFHDASGACHFFFK	VDVAQLVEPYRJDC[160]IFHDASGAC[160]HFFFK	(N(N(H(H(H(H)))(H(H)(H)(H)))))	H(8)N(2)	12	5	1009.83	937800	3.01983e+06	sp|Q10283|HMDH_SCHPO	117	3.70952e-05
fissionyeast_NGP_DIA_4.mzML	2218.44	2319.53	-101.085	VDVAQLVEPYRJDCIFHDASGACHFFFK	VDVAQLVEPYRJDC[160]IFHDASGAC[160]HFFFK	(N(N(H(H(H(H)))(H(H)(H)(H)))))	H(8)N(2)	12	5	1009.83	472039	1.98098e+06	sp|Q10283|HMDH_SCHPO	117	3.70952e-05
fissionyeast_NGP_DIA_1.mzML	770.975	743.076	27.8989	VHLECFGSSSSNJK	VHLEC[160]FGSSSSNJK	(N(N(H(H(H(H(H))))(H(H(H(H(H(H(H(H)))))))))))	H(13)N(2)	13	3	1360.19	730950	2.44246e+06	sp|O13912|YDW6_SCHPO	256	2.94087e-05
fissionyeast_NGP_DIA_2.mzML	773.299	745.653	27.6456	VHLECFGSSSSNJK	VHLEC[160]FGSSSSNJK	(N(N(H(H(H(H(H))))(H(H(H(H(H(H(H(H)))))))))))	H(13)N(2)	13	3	1360.19	604913	2.7008e+06	sp|O13912|YDW6_SCHPO	256	2.94087e-05
fissionyeast_NGP_DIA_3.mzML	774.107	747.631	26.476	VHLECFGSSSSNJK	VHLEC[160]FGSSSSNJK	(N(N(H(H(H(H(H))))(H(H(H(H(H(H(H(H)))))))))))	H(13)N(2)	13	3	1360.19	992737	2.9258e+06	sp|O13912|YDW6_SCHPO	256	2.94087e-05
fissionyeast_NGP_DIA_4.mzML	768.79	738.247	30.5434	VHLECFGSSSSNJK	VHLEC[160]FGSSSSNJK	(N(N(H(H(H(H(H))))(H(H(H(H(H(H(H(H)))))))))))	H(13)N(2)	13	3	1360.19	717061	2.44261e+06	sp|O13912|YDW6_SCHPO	256	2.94087e-05
fissionyeast_NGP_DIA_1.mzML	767.644	861.437	-93.7925	VHLECFGSSSSNJK	VHLEC[160]FGSSSSNJK	(N(N(H(H(H(H(H(H(H))))))(H(H(H(H)))(H(H(H)))))))	H(14)N(2)	13	3	1414.21	513974	2.1833e+06	sp|O13912|YDW6_SCHPO	256	0.000628236
fissionyeast_NGP_DIA_2.mzML	769.487	862.186	-92.6989	VHLECFGSSSSNJK	VHLEC[160]FGSSSSNJK	(N(N(H(H(H(H(H(H(H))))))(H(H(H(H)))(H(H(H)))))))	H(14)N(2)	13	3	1414.21	476009	1.90114e+06	sp|O13912|YDW6_SCHPO	256	0.000628236
fissionyeast_NGP_DIA_3.mzML	769.953	880.17	-110.217	VHLECFGSSSSNJK	VHLEC[160]FGSSSSNJK	(N(N(H(H(H(H(H(H(H))))))(H(H(H(H)))(H(H(H)))))))	H(14)N(2)	13	3	1414.21	782069	2.17688e+06	sp|O13912|YDW6_SCHPO	256	0.000628236
fissionyeast_NGP_DIA_4.mzML	764.658	865.284	-100.626	VHLECFGSSSSNJK	VHLEC[160]FGSSSSNJK	(N(N(H(H(H(H(H(H(H))))))(H(H(H(H)))(H(H(H)))))))	H(14)N(2)	13	3	1414.21	483292	1.7988e+06	sp|O13912|YDW6_SCHPO	256	0.000628236
fissionyeast_NGP_DIA_1.mzML	763.715	855.218	-91.503	VHLECFGSSSSNJK	VHLEC[160]FGSSSSNJK	(N(N(H(H(H(H(H(H(H))))))(H(H(H(H(H(H(H(H)))))))))))	H(15)N(2)	13	3	1468.22	501808	1.95982e+06	sp|O13912|YDW6_SCHPO	256	8.68395e-05
fissionyeast_NGP_DIA_2.mzML	766.014	854.681	-88.667	VHLECFGSSSSNJK	VHLEC[160]FGSSSSNJK	(N(N(H(H(H(H(H(H(H))))))(H(H(H(H(H(H(H(H)))))))))))	H(15)N(2)	13	3	1468.22	381481	2.00295e+06	sp|O13912|YDW6_SCHPO	256	8.68395e-05
fissionyeast_NGP_DIA_3.mzML	766.358	872.391	-106.033	VHLECFGSSSSNJK	VHLEC[160]FGSSSSNJK	(N(N(H(H(H(H(H(H(H))))))(H(H(H(H(H(H(H(H)))))))))))	H(15)N(2)	13	3	1468.22	611631	2.28897e+06	sp|O13912|YDW6_SCHPO	256	8.68395e-05
fissionyeast_NGP_DIA_4.mzML	760.599	859.319	-98.7196	VHLECFGSSSSNJK	VHLEC[160]FGSSSSNJK	(N(N(H(H(H(H(H(H(H))))))(H(H(H(H(H(H(H(H)))))))))))	H(15)N(2)	13	3	1468.22	580095	1.89702e+06	sp|O13912|YDW6_SCHPO	256	8.68395e-05
fissionyeast_NGP_DIA_2.mzML	762.311	843.118	-80.8072	VHLECFGSSSSNJK	VHLEC[160]FGSSSSNJK	(N(N(H(H(H(H(H(H(H(H)))))))(H(H(H))(H(H(H(H(H)))))))))	H(16)N(2)	13	3	1522.24	437815	2.25794e+06	sp|O13912|YDW6_SCHPO	256	1.71618e-05
fissionyeast_NGP_DIA_3.mzML	763.377	859.914	-96.5366	VHLECFGSSSSNJK	VHLEC[160]FGSSSSNJK	(N(N(H(H(H(H(H(H(H(H)))))))(H(H(H))(H(H(H(H(H)))))))))	H(16)N(2)	13	3	1522.24	536400	2.57554e+06	sp|O13912|YDW6_SCHPO	256	1.71618e-05
fissionyeast_NGP_DIA_4.mzML	757.736	849.404	-91.6675	VHLECFGSSSSNJK	VHLEC[160]FGSSSSNJK	(N(N(H(H(H(H(H(H(H(H)))))))(H(H(H))(H(H(H(H(H)))))))))	H(16)N(2)	13	3	1522.24	463683	2.14718e+06	sp|O13912|YDW6_SCHPO	256	1.71618e-05
fissionyeast_NGP_DIA_1.mzML	850.714	929.666	-78.9523	VLNSDYSFJHTK	VLNSDYSFJHTK	(N(N(H(H(H(H(H(H)))))(H(H)(H(H(H(H(H)))))))))	H(13)N(2)	9	3	1313.18	534390	3.89631e+06	sp|O14031|PGT1_SCHPO	464	0.00013435
fissionyeast_NGP_DIA_2.mzML	851.175	939.148	-87.9734	VLNSDYSFJHTK	VLNSDYSFJHTK	(N(N(H(H(H(H(H(H)))))(H(H)(H(H(H(H(H)))))))))	H(13)N(2)	9	3	1313.18	570669	3.48779e+06	sp|O14031|PGT1_SCHPO	464	0.00013435
fissionyeast_NGP_DIA_3.mzML	864.221	949.933	-85.7124	VLNSDYSFJHTK	VLNSDYSFJHTK	(N(N(H(H(H(H(H(H)))))(H(H)(H(H(H(H(H)))))))))	H(13)N(2)	9	3	1313.18	565338	4.49457e+06	sp|O14031|PGT1_SCHPO	464	0.00013435
fissionyeast_NGP_DIA_4.mzML	851.53	925.157	-73.6266	VLNSDYSFJHTK	VLNSDYSFJHTK	(N(N(H(H(H(H(H(H)))))(H(H)(H(H(H(H(H)))))))))	H(13)N(2)	9	3	1313.18	564098	5.48901e+06	sp|O14031|PGT1_SCHPO	464	0.00013435
fissionyeast_NGP_DIA_1.mzML	838.968	863.22	-24.2518	VLNSDYSFJHTK	VLNSDYSFJHTK	(N(N(H(H(H(H(H(H(H))))))(H(H(H(H(H))))(H(H(H(H))))))))	H(16)N(2)	9	3	1475.23	1005520	8.413e+06	sp|O14031|PGT1_SCHPO	464	0.000800827
fissionyeast_NGP_DIA_2.mzML	838.462	864.357	-25.895	VLNSDYSFJHTK	VLNSDYSFJHTK	(N(N(H(H(H(H(H(H(H))))))(H(H(H(H(H))))(H(H(H(H))))))))	H(16)N(2)	9	3	1475.23	964091	8.21808e+06	sp|O14031|PGT1_SCHPO	464	0.000800827
fissionyeast_NGP_DIA_3.mzML	852.116	882.38	-30.2635	VLNSDYSFJHTK	VLNSDYSFJHTK	(N(N(H(H(H(H(H(H(H))))))(H(H(H(H(H))))(H(H(H(H))))))))	H(16)N(2)	9	3	1475.23	950286	7.56309e+06	sp|O14031|PGT1_SCHPO	464	0.000800827
fissionyeast_NGP_DIA_4.mzML	841.312	866.965	-25.6531	VLNSDYSFJHTK	VLNSDYSFJHTK	(N(N(H(H(H(H(H(H(H))))))(H(H(H(H(H))))(H(H(H(H))))))))	H(16)N(2)	9	3	1475.23	927807	6.85711e+06	sp|O14031|PGT1_SCHPO	464	0.000800827
fissionyeast_NGP_DIA_1.mzML	833.076	902.88	-69.8037	VLNSDYSFJHTK	VLNSDYSFJHTK	(N(N(H(H(H(H))(H(H(H(H)))))(H(H(H(H(H(H(H(H(H))))))))))))	H(17)N(2)	9	3	1529.25	430115	5.18765e+06	sp|O14031|PGT1_SCHPO	464	0.00735035
fissionyeast_NGP_DIA_2.mzML	832.003	911.1	-79.0969	VLNSDYSFJHTK	VLNSDYSFJHTK	(N(N(H(H(H(H))(H(H(H(H)))))(H(H(H(H(H(H(H(H(H))))))))))))	H(17)N(2)	9	3	1529.25	514498	5.38883e+06	sp|O14031|PGT1_SCHPO	464	0.00735035
fissionyeast_NGP_DIA_3.mzML	846.986	926.285	-79.299	VLNSDYSFJHTK	VLNSDYSFJHTK	(N(N(H(H(H(H))(H(H(H(H)))))(H(H(H(H(H(H(H(H(H))))))))))))	H(17)N(2)	9	3	1529.25	306550	4.76713e+06	sp|O14031|PGT1_SCHPO	464	0.00735035
fissionyeast_NGP_DIA_1.mzML	777.643	746.822	30.8205	VQASJWTGTR	VQASJWTGTR	(N(N(H(H(H)(H))(H(H(H(H(H(H)))))))))	H(10)N(2)	5	2	1573.63	1663760	7.91582e+06	sp|Q9USK8|AGS1_SCHPO	907	7.48594e-05
fissionyeast_NGP_DIA_2.mzML	778.64	750.413	28.2272	VQASJWTGTR	VQASJWTGTR	(N(N(H(H(H)(H))(H(H(H(H(H(H)))))))))	H(10)N(2)	5	2	1573.63	1426940	6.00248e+06	sp|Q9USK8|AGS1_SCHPO	907	7.48594e-05
fissionyeast_NGP_DIA_3.mzML	780.1	751.721	28.3794	VQASJWTGTR	VQASJWTGTR	(N(N(H(H(H)(H))(H(H(H(H(H(H)))))))))	H(10)N(2)	5	2	1573.63	1928540	6.89699e+06	sp|Q9USK8|AGS1_SCHPO	907	7.48594e-05
fissionyeast_NGP_DIA_4.mzML	774.343	741.57	32.7727	VQASJWTGTR	VQASJWTGTR	(N(N(H(H(H)(H))(H(H(H(H(H(H)))))))))	H(10)N(2)	5	2	1573.63	1533470	5.55636e+06	sp|Q9USK8|AGS1_SCHPO	907	7.48594e-05
fissionyeast_NGP_DIA_1.mzML	777.667	754.439	23.2279	VQASJWTGTR	VQASJWTGTR	(N(N(H(H(H))(H(H(H(H)))(H(H(H)))))))	H(10)N(2)	5	3	1049.42	3230380	3.03591e+06	sp|Q9USK8|AGS1_SCHPO	907	0.000115543
fissionyeast_NGP_DIA_2.mzML	778.728	758.349	20.3794	VQASJWTGTR	VQASJWTGTR	(N(N(H(H(H))(H(H(H(H)))(H(H(H)))))))	H(10)N(2)	5	3	1049.42	2825960	2.60747e+06	sp|Q9USK8|AGS1_SCHPO	907	0.000115543
fissionyeast_NGP_DIA_3.mzML	780.424	757.993	22.4305	VQASJWTGTR	VQASJWTGTR	(N(N(H(H(H))(H(H(H(H)))(H(H(H)))))))	H(10)N(2)	5	3	1049.42	4803410	2.58687e+06	sp|Q9USK8|AGS1_SCHPO	907	0.000115543
fissionyeast_NGP_DIA_4.mzML	774.518	749.259	25.2591	VQASJWTGTR	VQASJWTGTR	(N(N(H(H(H))(H(H(H(H)))(H(H(H)))))))	H(10)N(2)	5	3	1049.42	3765190	3.6596e+06	sp|Q9USK8|AGS1_SCHPO	907	0.000115543
fissionyeast_NGP_DIA_1.mzML	778.571	744.317	34.2544	VQASJWTGTR	VQASJWTGTR	(N(N(H(H(H)(H))(H(H)(H(H(H)))))))	H(9)N(2)	5	2	1492.6	680568	3.69922e+06	sp|Q9USK8|AGS1_SCHPO	907	1.46504e-05
fissionyeast_NGP_DIA_2.mzML	779.194	747.101	32.0931	VQASJWTGTR	VQASJWTGTR	(N(N(H(H(H)(H))(H(H)(H(H(H)))))))	H(9)N(2)	5	2	1492.6	692112	2.68751e+06	sp|Q9USK8|AGS1_SCHPO	907	1.46504e-05
fissionyeast_NGP_DIA_3.mzML	781.161	748.886	32.2751	VQASJWTGTR	VQASJWTGTR	(N(N(H(H(H)(H))(H(H)(H(H(H)))))))	H(9)N(2)	5	2	1492.6	895622	3.23979e+06	sp|Q9USK8|AGS1_SCHPO	907	1.46504e-05
fissionyeast_NGP_DIA_4.mzML	774.937	739.328	35.6087	VQASJWTGTR	VQASJWTGTR	(N(N(H(H(H)(H))(H(H)(H(H(H)))))))	H(9)N(2)	5	2	1492.6	811187	2.61087e+06	sp|Q9USK8|AGS1_SCHPO	907	1.46504e-05
fissionyeast_NGP_DIA_1.mzML	777.953	813.896	-35.9426	VQASJWTGTR	VQASJWTGTR	(N(N(H(H(H))(H(H(H))(H(H(H)))))))	H(9)N(2)	5	3	995.402	212643	587150	sp|Q9USK8|AGS1_SCHPO	907	0.000701683
fissionyeast_NGP_DIA_4.mzML	776.113	815.268	-39.1553	VQASJWTGTR	VQASJWTGTR	(N(N(H(H(H))(H(H(H))(H(H(H)))))))	H(9)N(2)	5	3	995.402	278114	889206	sp|Q9USK8|AGS1_SCHPO	907	0.000701683
fissionyeast_NGP_DIA_1.mzML	1334.65	1336.26	-1.61188	VQCADFFACGJSSVR	VQC[160]ADFFAC[160]GJSSVR	(N(N(H(H(H(H(H(H(H))))))(H(H(H(H)))(H(H(H(H))))))))	H(15)N(2)	11	3	1518.9	837711	874710	sp|O13692|GAS5_SCHPO	216	0.00144161
fissionyeast_NGP_DIA_2.mzML	1341.55	1342.16	-0.614832	VQCADFFACGJSSVR	VQC[160]ADFFAC[160]GJSSVR	(N(N(H(H(H(H(H(H(H))))))(H(H(H(H)))(H(H(H(H))))))))	H(15)N(2)	11	3	1518.9	747759	605105	sp|O13692|GAS5_SCHPO	216	0.00144161
fissionyeast_NGP_DIA_3.mzML	1349.43	1349.71	-0.280747	VQCADFFACGJSSVR	VQC[160]ADFFAC[160]GJSSVR	(N(N(H(H(H(H(H(H(H))))))(H(H(H(H)))(H(H(H(H))))))))	H(15)N(2)	11	3	1518.9	648820	334801	sp|O13692|GAS5_SCHPO	216	0.00144161
fissionyeast_NGP_DIA_4.mzML	1334.36	1334.9	-0.542708	VQCADFFACGJSSVR	VQC[160]ADFFAC[160]GJSSVR	(N(N(H(H(H(H(H(H(H))))))(H(H(H(H)))(H(H(H(H))))))))	H(15)N(2)	11	3	1518.9	709012	870442	sp|O13692|GAS5_SCHPO	216	0.00144161
fissionyeast_NGP_DIA_1.mzML	1327.78	1348.83	-21.0482	VQCADFFACGJSSVR	VQC[160]ADFFAC[160]GJSSVR	(N(N(H(H(H(H(H(H(H(H)))))))(H(H(H(H)))(H(H(H(H))))))))	H(16)N(2)	11	3	1572.92	412584	2.18608e+06	sp|O13692|GAS5_SCHPO	216	7.54889e-06
fissionyeast_NGP_DIA_2.mzML	1335.49	1353.16	-17.6688	VQCADFFACGJSSVR	VQC[160]ADFFAC[160]GJSSVR	(N(N(H(H(H(H(H(H(H(H)))))))(H(H(H(H)))(H(H(H(H))))))))	H(16)N(2)	11	3	1572.92	362224	2.074e+06	sp|O13692|GAS5_SCHPO	216	7.54889e-06
fissionyeast_NGP_DIA_4.mzML	1327.26	1348.13	-20.871	VQCADFFACGJSSVR	VQC[160]ADFFAC[160]GJSSVR	(N(N(H(H(H(H(H(H(H(H)))))))(H(H(H(H)))(H(H(H(H))))))))	H(16)N(2)	11	3	1572.92	469773	1.95846e+06	sp|O13692|GAS5_SCHPO	216	7.54889e-06
fissionyeast_NGP_DIA_1.mzML	1239.37	1176.23	63.1413	VTJITDSQPAPYMK	VTJITDSQPAPYMK	(N(N(H(H(H(H)))(H(H(H))))))	H(7)N(2)	3	3	1035.77	933665	1.23813e+06	sp|O94559|LES1_SCHPO	232	8.07208e-06
fissionyeast_NGP_DIA_2.mzML	1245.72	1189.81	55.9125	VTJITDSQPAPYMK	VTJITDSQPAPYMK	(N(N(H(H(H(H)))(H(H(H))))))	H(7)N(2)	3	3	1035.77	1042320	1018785	sp|O94559|LES1_SCHPO	232	8.07208e-06
fissionyeast_NGP_DIA_3.mzML	1248.48	1189	59.4822	VTJITDSQPAPYMK	VTJITDSQPAPYMK	(N(N(H(H(H(H)))(H(H(H))))))	H(7)N(2)	3	3	1035.77	971601	910525	sp|O94559|LES1_SCHPO	232	8.07208e-06
fissionyeast_NGP_DIA_4.mzML	1239.49	1175.97	63.5165	VTJITDSQPAPYMK	VTJITDSQPAPYMK	(N(N(H(H(H(H)))(H(H(H))))))	H(7)N(2)	3	3	1035.77	876861	832972	sp|O94559|LES1_SCHPO	232	8.07208e-06
fissionyeast_NGP_DIA_1.mzML	1226.61	1148.91	77.7023	VTJITDSQPAPYMK	VTJITDSQPAPYMK	(N(N(H(H(H(H)))(H(H)(H)(H)))))	H(8)N(2)	3	2	1634.18	222336	1.32847e+06	sp|O94559|LES1_SCHPO	232	0.00944186
fissionyeast_NGP_DIA_2.mzML	1232.05	1163.1	68.9522	VTJITDSQPAPYMK	VTJITDSQPAPYMK	(N(N(H(H(H(H)))(H(H)(H)(H)))))	H(8)N(2)	3	2	1634.18	192224	1.43558e+06	sp|O94559|LES1_SCHPO	232	0.00944186
fissionyeast_NGP_DIA_3.mzML	1233.23	1162.55	70.6819	VTJITDSQPAPYMK	VTJITDSQPAPYMK	(N(N(H(H(H(H)))(H(H)(H)(H)))))	H(8)N(2)	3	2	1634.18	236585	1.35711e+06	sp|O94559|LES1_SCHPO	232	0.00944186
fissionyeast_NGP_DIA_4.mzML	1225.03	1150.58	74.4486	VTJITDSQPAPYMK	VTJITDSQPAPYMK	(N(N(H(H(H(H)))(H(H)(H)(H)))))	H(8)N(2)	3	2	1634.18	214800	1.05935e+06	sp|O94559|LES1_SCHPO	232	0.00944186
fissionyeast_NGP_DIA_1.mzML	1227.33	1125.21	102.115	VTJITDSQPAPYMK	VTJITDSQPAPYMK	(N(N(H(H(H(H)))(H(H(H(H)))))))	H(8)N(2)	3	3	1089.79	3424470	5.30191e+06	sp|O94559|LES1_SCHPO	232	4.75981e-06
fissionyeast_NGP_DIA_2.mzML	1233.81	1143.92	89.8882	VTJITDSQPAPYMK	VTJITDSQPAPYMK	(N(N(H(H(H(H)))(H(H(H(H)))))))	H(8)N(2)	3	3	1089.79	3455530	4.27884e+06	sp|O94559|LES1_SCHPO	232	4.75981e-06
fissionyeast_NGP_DIA_3.mzML	1234.34	1139.83	94.5102	VTJITDSQPAPYMK	VTJITDSQPAPYMK	(N(N(H(H(H(H)))(H(H(H(H)))))))	H(8)N(2)	3	3	1089.79	2810760	2.60968e+06	sp|O94559|LES1_SCHPO	232	4.75981e-06
fissionyeast_NGP_DIA_4.mzML	1225.92	1132.62	93.3001	VTJITDSQPAPYMK	VTJITDSQPAPYMK	(N(N(H(H(H(H)))(H(H(H(H)))))))	H(8)N(2)	3	3	1089.79	3285560	3.7513e+06	sp|O94559|LES1_SCHPO	232	4.75981e-06
fissionyeast_NGP_DIA_1.mzML	1222.87	1166.91	55.9645	VTJITDSQPAPYMK	VTJITDSQPAPYMK	(N(N(H(H)(H(H(H(H)))(H(H(H)))))))	H(9)N(2)	3	3	1143.81	886212	4.20385e+06	sp|O94559|LES1_SCHPO	232	9.02216e-06
fissionyeast_NGP_DIA_2.mzML	1229.27	1180	49.2666	VTJITDSQPAPYMK	VTJITDSQPAPYMK	(N(N(H(H)(H(H(H(H)))(H(H(H)))))))	H(9)N(2)	3	3	1143.81	567629	3.79146e+06	sp|O94559|LES1_SCHPO	232	9.02216e-06
fissionyeast_NGP_DIA_3.mzML	1229.94	1180.05	49.8869	VTJITDSQPAPYMK	VTJITDSQPAPYMK	(N(N(H(H)(H(H(H(H)))(H(H(H)))))))	H(9)N(2)	3	3	1143.81	298226	1.96655e+06	sp|O94559|LES1_SCHPO	232	9.02216e-06
fissionyeast_NGP_DIA_4.mzML	1220.65	1166.46	54.1856	VTJITDSQPAPYMK	VTJITDSQPAPYMK	(N(N(H(H)(H(H(H(H)))(H(H(H)))))))	H(9)N(2)	3	3	1143.81	671875	3.19236e+06	sp|O94559|LES1_SCHPO	232	9.02216e-06
fissionyeast_NGP_DIA_1.mzML	854.472	856.992	-2.52045	VVGTJATYVGEK	VVGTJATYVGEK	(N(N(H(H(H))(H(H(H(H(H(H(H))))))))))	H(10)N(2)	5	3	1088.78	1288560	733051	sp|P0CU13|YI46_SCHPO/sp|Q9P7U4|YI75_SCHPO/sp|P0CU12|YHEF_SCHPO	45/46/45	5.42414e-06
fissionyeast_NGP_DIA_2.mzML	854.67	856.809	-2.13905	VVGTJATYVGEK	VVGTJATYVGEK	(N(N(H(H(H))(H(H(H(H(H(H(H))))))))))	H(10)N(2)	5	3	1088.78	1094610	822883	sp|P0CU13|YI46_SCHPO/sp|Q9P7U4|YI75_SCHPO/sp|P0CU12|YHEF_SCHPO	45/46/45	5.42414e-06
fissionyeast_NGP_DIA_3.mzML	867.552	874.62	-7.06759	VVGTJATYVGEK	VVGTJATYVGEK	(N(N(H(H(H))(H(H(H(H(H(H(H))))))))))	H(10)N(2)	5	3	1088.78	1375160	1.12002e+06	sp|P0CU13|YI46_SCHPO/sp|Q9P7U4|YI75_SCHPO/sp|P0CU12|YHEF_SCHPO	45/46/45	5.42414e-06
fissionyeast_NGP_DIA_4.mzML	857.02	861.038	-4.01832	VVGTJATYVGEK	VVGTJATYVGEK	(N(N(H(H(H))(H(H(H(H(H(H(H))))))))))	H(10)N(2)	5	3	1088.78	1202900	863217	sp|P0CU13|YI46_SCHPO/sp|Q9P7U4|YI75_SCHPO/sp|P0CU12|YHEF_SCHPO	45/46/45	5.42414e-06
fissionyeast_NGP_DIA_1.mzML	842.947	860.097	-17.1504	VVGTJATYVGEK	VVGTJATYVGEK	(N(N(H(H(H(H(H))))(H(H(H(H)))(H(H(H)))))))	H(12)N(2)	5	3	1196.82	3339720	5.27138e+06	sp|P0CU13|YI46_SCHPO/sp|Q9P7U4|YI75_SCHPO/sp|P0CU12|YHEF_SCHPO	45/46/45	5.17641e-05
fissionyeast_NGP_DIA_2.mzML	841.902	860.561	-18.6586	VVGTJATYVGEK	VVGTJATYVGEK	(N(N(H(H(H(H(H))))(H(H(H(H)))(H(H(H)))))))	H(12)N(2)	5	3	1196.82	3172810	5.09206e+06	sp|P0CU13|YI46_SCHPO/sp|Q9P7U4|YI75_SCHPO/sp|P0CU12|YHEF_SCHPO	45/46/45	5.17641e-05
fissionyeast_NGP_DIA_3.mzML	855.509	878.505	-22.9958	VVGTJATYVGEK	VVGTJATYVGEK	(N(N(H(H(H(H(H))))(H(H(H(H)))(H(H(H)))))))	H(12)N(2)	5	3	1196.82	2916370	5.80876e+06	sp|P0CU13|YI46_SCHPO/sp|Q9P7U4|YI75_SCHPO/sp|P0CU12|YHEF_SCHPO	45/46/45	5.17641e-05
fissionyeast_NGP_DIA_4.mzML	845.944	864.013	-18.069	VVGTJATYVGEK	VVGTJATYVGEK	(N(N(H(H(H(H(H))))(H(H(H(H)))(H(H(H)))))))	H(12)N(2)	5	3	1196.82	2575310	5.49313e+06	sp|P0CU13|YI46_SCHPO/sp|Q9P7U4|YI75_SCHPO/sp|P0CU12|YHEF_SCHPO	45/46/45	5.17641e-05
fissionyeast_NGP_DIA_1.mzML	839.431	853.855	-14.4242	VVGTJATYVGEK	VVGTJATYVGEK	(N(N(H(H(H(H(H))))(H(H(H(H(H(H(H(H)))))))))))	H(13)N(2)	5	3	1250.84	28876900	4.47754e+07	sp|P0CU13|YI46_SCHPO/sp|Q9P7U4|YI75_SCHPO/sp|P0CU12|YHEF_SCHPO	45/46/45	0.00191858
fissionyeast_NGP_DIA_2.mzML	837.619	853.058	-15.4393	VVGTJATYVGEK	VVGTJATYVGEK	(N(N(H(H(H(H(H))))(H(H(H(H(H(H(H(H)))))))))))	H(13)N(2)	5	3	1250.84	31192600	4.66275e+07	sp|P0CU13|YI46_SCHPO/sp|Q9P7U4|YI75_SCHPO/sp|P0CU12|YHEF_SCHPO	45/46/45	0.00191858
fissionyeast_NGP_DIA_3.mzML	852.177	870.677	-18.5003	VVGTJATYVGEK	VVGTJATYVGEK	(N(N(H(H(H(H(H))))(H(H(H(H(H(H(H(H)))))))))))	H(13)N(2)	5	3	1250.84	26717600	5.44885e+07	sp|P0CU13|YI46_SCHPO/sp|Q9P7U4|YI75_SCHPO/sp|P0CU12|YHEF_SCHPO	45/46/45	0.00191858
fissionyeast_NGP_DIA_4.mzML	842.449	857.989	-15.5405	VVGTJATYVGEK	VVGTJATYVGEK	(N(N(H(H(H(H(H))))(H(H(H(H(H(H(H(H)))))))))))	H(13)N(2)	5	3	1250.84	25724200	5.18465e+07	sp|P0CU13|YI46_SCHPO/sp|Q9P7U4|YI75_SCHPO/sp|P0CU12|YHEF_SCHPO	45/46/45	0.00191858
fissionyeast_NGP_DIA_1.mzML	833.835	834.465	-0.630056	VVGTJATYVGEK	VVGTJATYVGEK	(N(N(H(H(H(H(H(H)))))(H(H(H(H)))(H(H(H(H))))))))	H(14)N(2)	5	3	1304.85	16663300	2.50649e+07	sp|P0CU13|YI46_SCHPO/sp|Q9P7U4|YI75_SCHPO/sp|P0CU12|YHEF_SCHPO	45/46/45	9.91795e-05
fissionyeast_NGP_DIA_2.mzML	831.12	831.673	-0.552807	VVGTJATYVGEK	VVGTJATYVGEK	(N(N(H(H(H(H(H(H)))))(H(H(H(H)))(H(H(H(H))))))))	H(14)N(2)	5	3	1304.85	19139500	2.59003e+07	sp|P0CU13|YI46_SCHPO/sp|Q9P7U4|YI75_SCHPO/sp|P0CU12|YHEF_SCHPO	45/46/45	9.91795e-05
fissionyeast_NGP_DIA_3.mzML	846.439	846.813	-0.374108	VVGTJATYVGEK	VVGTJATYVGEK	(N(N(H(H(H(H(H(H)))))(H(H(H(H)))(H(H(H(H))))))))	H(14)N(2)	5	3	1304.85	14783300	3.11423e+07	sp|P0CU13|YI46_SCHPO/sp|Q9P7U4|YI75_SCHPO/sp|P0CU12|YHEF_SCHPO	45/46/45	9.91795e-05
fissionyeast_NGP_DIA_4.mzML	837.075	838	-0.924868	VVGTJATYVGEK	VVGTJATYVGEK	(N(N(H(H(H(H(H(H)))))(H(H(H(H)))(H(H(H(H))))))))	H(14)N(2)	5	3	1304.85	13109700	3.10819e+07	sp|P0CU13|YI46_SCHPO/sp|Q9P7U4|YI75_SCHPO/sp|P0CU12|YHEF_SCHPO	45/46/45	9.91795e-05
fissionyeast_NGP_DIA_1.mzML	830.006	848.145	-18.1388	VVGTJATYVGEK	VVGTJATYVGEK	(N(N(H(H(H(H(H))))(H(H(H(H)))(H(H(H(H(H(H))))))))))	H(15)N(2)	5	3	1358.87	10540100	5.05997e+07	sp|P0CU13|YI46_SCHPO/sp|Q9P7U4|YI75_SCHPO/sp|P0CU12|YHEF_SCHPO	45/46/45	0.000402428
fissionyeast_NGP_DIA_2.mzML	827.043	846.377	-19.3338	VVGTJATYVGEK	VVGTJATYVGEK	(N(N(H(H(H(H(H))))(H(H(H(H)))(H(H(H(H(H(H))))))))))	H(15)N(2)	5	3	1358.87	12814100	4.93405e+07	sp|P0CU13|YI46_SCHPO/sp|Q9P7U4|YI75_SCHPO/sp|P0CU12|YHEF_SCHPO	45/46/45	0.000402428
fissionyeast_NGP_DIA_3.mzML	842.964	863.498	-20.5336	VVGTJATYVGEK	VVGTJATYVGEK	(N(N(H(H(H(H(H))))(H(H(H(H)))(H(H(H(H(H(H))))))))))	H(15)N(2)	5	3	1358.87	13700000	6.12775e+07	sp|P0CU13|YI46_SCHPO/sp|Q9P7U4|YI75_SCHPO/sp|P0CU12|YHEF_SCHPO	45/46/45	0.000402428
fissionyeast_NGP_DIA_4.mzML	833.896	852.317	-18.4206	VVGTJATYVGEK	VVGTJATYVGEK	(N(N(H(H(H(H(H))))(H(H(H(H)))(H(H(H(H(H(H))))))))))	H(15)N(2)	5	3	1358.87	15111300	5.73907e+07	sp|P0CU13|YI46_SCHPO/sp|Q9P7U4|YI75_SCHPO/sp|P0CU12|YHEF_SCHPO	45/46/45	0.000402428
fissionyeast_NGP_DIA_1.mzML	825.388	841.978	-16.5901	VVGTJATYVGEK	VVGTJATYVGEK	(N(N(H(H(H(H(H(H(H(H)))))))(H(H(H))(H(H(H(H(H)))))))))	H(16)N(2)	5	3	1412.89	37470300	6.99732e+07	sp|P0CU13|YI46_SCHPO/sp|Q9P7U4|YI75_SCHPO/sp|P0CU12|YHEF_SCHPO	45/46/45	0.00222934
fissionyeast_NGP_DIA_2.mzML	821.322	839.475	-18.1527	VVGTJATYVGEK	VVGTJATYVGEK	(N(N(H(H(H(H(H(H(H(H)))))))(H(H(H))(H(H(H(H(H)))))))))	H(16)N(2)	5	3	1412.89	40904500	6.45653e+07	sp|P0CU13|YI46_SCHPO/sp|Q9P7U4|YI75_SCHPO/sp|P0CU12|YHEF_SCHPO	45/46/45	0.00222934
fissionyeast_NGP_DIA_3.mzML	838.831	855.836	-17.0048	VVGTJATYVGEK	VVGTJATYVGEK	(N(N(H(H(H(H(H(H(H(H)))))))(H(H(H))(H(H(H(H(H)))))))))	H(16)N(2)	5	3	1412.89	32193100	7.23743e+07	sp|P0CU13|YI46_SCHPO/sp|Q9P7U4|YI75_SCHPO/sp|P0CU12|YHEF_SCHPO	45/46/45	0.00222934
fissionyeast_NGP_DIA_4.mzML	830.052	845.998	-15.9457	VVGTJATYVGEK	VVGTJATYVGEK	(N(N(H(H(H(H(H(H(H(H)))))))(H(H(H))(H(H(H(H(H)))))))))	H(16)N(2)	5	3	1412.89	30260900	7.49375e+07	sp|P0CU13|YI46_SCHPO/sp|Q9P7U4|YI75_SCHPO/sp|P0CU12|YHEF_SCHPO	45/46/45	0.00222934
fissionyeast_NGP_DIA_1.mzML	818.152	841.255	-23.1032	VVGTJATYVGEK	VVGTJATYVGEK	(N(N(H(H(H(H(H(H(H))))))(H(H(H(H(H))))(H(H(H(H(H)))))))))	H(17)N(2)	5	3	1466.91	9570040	1.42891e+07	sp|P0CU13|YI46_SCHPO/sp|Q9P7U4|YI75_SCHPO/sp|P0CU12|YHEF_SCHPO	45/46/45	4.826e-05
fissionyeast_NGP_DIA_2.mzML	812.74	838.691	-25.9509	VVGTJATYVGEK	VVGTJATYVGEK	(N(N(H(H(H(H(H(H(H))))))(H(H(H(H(H))))(H(H(H(H(H)))))))))	H(17)N(2)	5	3	1466.91	10061300	1.33672e+07	sp|P0CU13|YI46_SCHPO/sp|Q9P7U4|YI75_SCHPO/sp|P0CU12|YHEF_SCHPO	45/46/45	4.826e-05
fissionyeast_NGP_DIA_3.mzML	831.679	854.949	-23.2705	VVGTJATYVGEK	VVGTJATYVGEK	(N(N(H(H(H(H(H(H(H))))))(H(H(H(H(H))))(H(H(H(H(H)))))))))	H(17)N(2)	5	3	1466.91	8447260	1.32876e+07	sp|P0CU13|YI46_SCHPO/sp|Q9P7U4|YI75_SCHPO/sp|P0CU12|YHEF_SCHPO	45/46/45	4.826e-05
fissionyeast_NGP_DIA_4.mzML	823.028	845.242	-22.2137	VVGTJATYVGEK	VVGTJATYVGEK	(N(N(H(H(H(H(H(H(H))))))(H(H(H(H(H))))(H(H(H(H(H)))))))))	H(17)N(2)	5	3	1466.91	8094990	1.7598e+07	sp|P0CU13|YI46_SCHPO/sp|Q9P7U4|YI75_SCHPO/sp|P0CU12|YHEF_SCHPO	45/46/45	4.826e-05
fissionyeast_NGP_DIA_1.mzML	864.56	862.299	2.26139	VVGTJATYVGEK	VVGTJATYVGEK	(N(N(H(H(H(H)))(H(H(H(H)))))))	H(8)N(2)	5	2	1470.62	500244	1.45244e+06	sp|P0CU13|YI46_SCHPO/sp|Q9P7U4|YI75_SCHPO/sp|P0CU12|YHEF_SCHPO	45/46/45	0.00255201
fissionyeast_NGP_DIA_2.mzML	812.74	863.235	-50.4954	VVGTJATYVGEK	VVGTJATYVGEK	(N(N(H(H(H(H)))(H(H(H(H)))))))	H(8)N(2)	5	2	1470.62	9428030	21178.5	sp|P0CU13|YI46_SCHPO/sp|Q9P7U4|YI75_SCHPO/sp|P0CU12|YHEF_SCHPO	45/46/45	0.00255201
fissionyeast_NGP_DIA_3.mzML	831.679	881.241	-49.5616	VVGTJATYVGEK	VVGTJATYVGEK	(N(N(H(H(H(H)))(H(H(H(H)))))))	H(8)N(2)	5	2	1470.62	8024800	55036.1	sp|P0CU13|YI46_SCHPO/sp|Q9P7U4|YI75_SCHPO/sp|P0CU12|YHEF_SCHPO	45/46/45	0.00255201
fissionyeast_NGP_DIA_4.mzML	823.028	866.098	-43.0698	VVGTJATYVGEK	VVGTJATYVGEK	(N(N(H(H(H(H)))(H(H(H(H)))))))	H(8)N(2)	5	2	1470.62	7541290	74733.5	sp|P0CU13|YI46_SCHPO/sp|Q9P7U4|YI75_SCHPO/sp|P0CU12|YHEF_SCHPO	45/46/45	0.00255201
fissionyeast_NGP_DIA_1.mzML	859.839	873.803	-13.9635	VVGTJATYVGEK	VVGTJATYVGEK	(N(N(H(H(H(H(H))))(H(H(H(H)))))))	H(9)N(2)	5	2	1551.64	631964	2.12695e+06	sp|P0CU13|YI46_SCHPO/sp|Q9P7U4|YI75_SCHPO/sp|P0CU12|YHEF_SCHPO	45/46/45	0.000441824
fissionyeast_NGP_DIA_3.mzML	873.593	895.166	-21.5731	VVGTJATYVGEK	VVGTJATYVGEK	(N(N(H(H(H(H(H))))(H(H(H(H)))))))	H(9)N(2)	5	2	1551.64	370144	1.9081e+06	sp|P0CU13|YI46_SCHPO/sp|Q9P7U4|YI75_SCHPO/sp|P0CU12|YHEF_SCHPO	45/46/45	0.000441824
fissionyeast_NGP_DIA_4.mzML	862.523	876.721	-14.1975	VVGTJATYVGEK	VVGTJATYVGEK	(N(N(H(H(H(H(H))))(H(H(H(H)))))))	H(9)N(2)	5	2	1551.64	453584	2.44767e+06	sp|P0CU13|YI46_SCHPO/sp|Q9P7U4|YI75_SCHPO/sp|P0CU12|YHEF_SCHPO	45/46/45	0.000441824
fissionyeast_NGP_DIA_2.mzML	860.78	877.26	-16.4803	VVGTJATYVGEK	VVGTJATYVGEK	(N(N(H(H(H(H(H))))(H(H(H(H)))))))	H(9)N(2)	5	2	1551.64	575886	2.40275e+06	sp|P0CU13|YI46_SCHPO/sp|Q9P7U4|YI75_SCHPO/sp|P0CU12|YHEF_SCHPO	45/46/45	0.000441824
fissionyeast_NGP_DIA_1.mzML	810.846	831.679	-20.8333	VYAVJASLNHDK	VYAVJASLNHDK	(N(N(H(H(H(H(H))))(H(H)(H(H(H)))))))	H(10)N(2)	5	3	1119.79	170361	1.39793e+06	sp|Q9USU5|GAS2_SCHPO	90	0.00170041
fissionyeast_NGP_DIA_2.mzML	802.771	828.967	-26.1964	VYAVJASLNHDK	VYAVJASLNHDK	(N(N(H(H(H(H(H))))(H(H)(H(H(H)))))))	H(10)N(2)	5	3	1119.79	154298	1.32714e+06	sp|Q9USU5|GAS2_SCHPO	90	0.00170041
fissionyeast_NGP_DIA_3.mzML	824.174	843.612	-19.4385	VYAVJASLNHDK	VYAVJASLNHDK	(N(N(H(H(H(H(H))))(H(H)(H(H(H)))))))	H(10)N(2)	5	3	1119.79	162609	1.2328e+06	sp|Q9USU5|GAS2_SCHPO	90	0.00170041
fissionyeast_NGP_DIA_4.mzML	812.481	834.954	-22.4728	VYAVJASLNHDK	VYAVJASLNHDK	(N(N(H(H(H(H(H))))(H(H)(H(H(H)))))))	H(10)N(2)	5	3	1119.79	162662	1.07055e+06	sp|Q9USU5|GAS2_SCHPO	90	0.00170041
fissionyeast_NGP_DIA_1.mzML	800.325	821.742	-21.4166	VYAVJASLNHDK	VYAVJASLNHDK	(N(N(H(H(H(H(H))))(H(H(H(H(H(H(H(H)))))))))))	H(13)N(2)	5	3	1281.85	3138840	1.28595e+07	sp|Q9USU5|GAS2_SCHPO	90	9.87327e-06
fissionyeast_NGP_DIA_2.mzML	796.26	819.026	-22.7659	VYAVJASLNHDK	VYAVJASLNHDK	(N(N(H(H(H(H(H))))(H(H(H(H(H(H(H(H)))))))))))	H(13)N(2)	5	3	1281.85	3066820	1.34133e+07	sp|Q9USU5|GAS2_SCHPO	90	9.87327e-06
fissionyeast_NGP_DIA_3.mzML	813.085	833.963	-20.8778	VYAVJASLNHDK	VYAVJASLNHDK	(N(N(H(H(H(H(H))))(H(H(H(H(H(H(H(H)))))))))))	H(13)N(2)	5	3	1281.85	3325010	1.16951e+07	sp|Q9USU5|GAS2_SCHPO	90	9.87327e-06
fissionyeast_NGP_DIA_4.mzML	802.527	823.982	-21.455	VYAVJASLNHDK	VYAVJASLNHDK	(N(N(H(H(H(H(H))))(H(H(H(H(H(H(H(H)))))))))))	H(13)N(2)	5	3	1281.85	3495260	1.23536e+07	sp|Q9USU5|GAS2_SCHPO	90	9.87327e-06
fissionyeast_NGP_DIA_1.mzML	796.667	820.304	-23.6372	VYAVJASLNHDK	VYAVJASLNHDK	(N(N(H(H(H(H(H(H)))))(H(H(H))(H(H(H(H(H)))))))))	H(14)N(2)	5	3	1335.86	759328	6.01841e+06	sp|Q9USU5|GAS2_SCHPO	90	1.87289e-05
fissionyeast_NGP_DIA_2.mzML	793.722	817.515	-23.7933	VYAVJASLNHDK	VYAVJASLNHDK	(N(N(H(H(H(H(H(H)))))(H(H(H))(H(H(H(H(H)))))))))	H(14)N(2)	5	3	1335.86	782613	6.6569e+06	sp|Q9USU5|GAS2_SCHPO	90	1.87289e-05
fissionyeast_NGP_DIA_3.mzML	807.734	832.784	-25.0503	VYAVJASLNHDK	VYAVJASLNHDK	(N(N(H(H(H(H(H(H)))))(H(H(H))(H(H(H(H(H)))))))))	H(14)N(2)	5	3	1335.86	825958	6.07366e+06	sp|Q9USU5|GAS2_SCHPO	90	1.87289e-05
fissionyeast_NGP_DIA_4.mzML	797.848	822.392	-24.544	VYAVJASLNHDK	VYAVJASLNHDK	(N(N(H(H(H(H(H(H)))))(H(H(H))(H(H(H(H(H)))))))))	H(14)N(2)	5	3	1335.86	817691	6.33638e+06	sp|Q9USU5|GAS2_SCHPO	90	1.87289e-05
fissionyeast_NGP_DIA_1.mzML	793.848	817.473	-23.6251	VYAVJASLNHDK	VYAVJASLNHDK	(N(N(H(H(H(H)))(H(H(H(H(H(H)))))(H(H(H(H(H)))))))))	H(15)N(2)	5	3	1389.88	1914250	8.9578e+06	sp|Q9USU5|GAS2_SCHPO	90	2.00969e-05
fissionyeast_NGP_DIA_2.mzML	791.869	814.535	-22.6657	VYAVJASLNHDK	VYAVJASLNHDK	(N(N(H(H(H(H)))(H(H(H(H(H(H)))))(H(H(H(H(H)))))))))	H(15)N(2)	5	3	1389.88	1685770	8.64702e+06	sp|Q9USU5|GAS2_SCHPO	90	2.00969e-05
fissionyeast_NGP_DIA_3.mzML	804.116	830.46	-26.3439	VYAVJASLNHDK	VYAVJASLNHDK	(N(N(H(H(H(H)))(H(H(H(H(H(H)))))(H(H(H(H(H)))))))))	H(15)N(2)	5	3	1389.88	2065290	8.9078e+06	sp|Q9USU5|GAS2_SCHPO	90	2.00969e-05
fissionyeast_NGP_DIA_4.mzML	793.958	819.252	-25.2937	VYAVJASLNHDK	VYAVJASLNHDK	(N(N(H(H(H(H)))(H(H(H(H(H(H)))))(H(H(H(H(H)))))))))	H(15)N(2)	5	3	1389.88	1823150	8.79511e+06	sp|Q9USU5|GAS2_SCHPO	90	2.00969e-05
fissionyeast_NGP_DIA_1.mzML	791.545	815.862	-24.3169	VYAVJASLNHDK	VYAVJASLNHDK	(N(N(H(H(H(H(H(H(H(H)))))))(H(H(H))(H(H(H(H(H)))))))))	H(16)N(2)	5	3	1443.9	13991300	8.1211e+07	sp|Q9USU5|GAS2_SCHPO	90	2.2088e-05
fissionyeast_NGP_DIA_2.mzML	790.353	812.854	-22.5014	VYAVJASLNHDK	VYAVJASLNHDK	(N(N(H(H(H(H(H(H(H(H)))))))(H(H(H))(H(H(H(H(H)))))))))	H(16)N(2)	5	3	1443.9	13357700	6.84118e+07	sp|Q9USU5|GAS2_SCHPO	90	2.2088e-05
fissionyeast_NGP_DIA_3.mzML	799.884	829.088	-29.2045	VYAVJASLNHDK	VYAVJASLNHDK	(N(N(H(H(H(H(H(H(H(H)))))))(H(H(H))(H(H(H(H(H)))))))))	H(16)N(2)	5	3	1443.9	18691600	8.35276e+07	sp|Q9USU5|GAS2_SCHPO	90	2.2088e-05
fissionyeast_NGP_DIA_4.mzML	790.086	817.459	-27.3733	VYAVJASLNHDK	VYAVJASLNHDK	(N(N(H(H(H(H(H(H(H(H)))))))(H(H(H))(H(H(H(H(H)))))))))	H(16)N(2)	5	3	1443.9	17304400	7.54727e+07	sp|Q9USU5|GAS2_SCHPO	90	2.2088e-05
fissionyeast_NGP_DIA_1.mzML	791.029	815.2	-24.1708	VYAVJASLNHDK	VYAVJASLNHDK	(N(N(H(H(H(H(H(H)))))(H(H(H(H(H))))(H(H(H(H(H)))))))))	H(16)N(2)	5	4	1083.18	83508.8	198761	sp|Q9USU5|GAS2_SCHPO	90	0.00101496
fissionyeast_NGP_DIA_4.mzML	791.744	816.722	-24.9783	VYAVJASLNHDK	VYAVJASLNHDK	(N(N(H(H(H(H(H(H)))))(H(H(H(H(H))))(H(H(H(H(H)))))))))	H(16)N(2)	5	4	1083.18	195763	350407	sp|Q9USU5|GAS2_SCHPO	90	0.00101496
fissionyeast_NGP_DIA_1.mzML	787.54	796.956	-9.41574	VYAVJASLNHDK	VYAVJASLNHDK	(N(N(H(H(H(H))(H(H(H(H)))))(H(H(H(H(H(H(H(H(H))))))))))))	H(17)N(2)	5	3	1497.92	4793540	2.82398e+07	sp|Q9USU5|GAS2_SCHPO	90	1.96361e-05
fissionyeast_NGP_DIA_2.mzML	786.881	794.964	-8.0828	VYAVJASLNHDK	VYAVJASLNHDK	(N(N(H(H(H(H))(H(H(H(H)))))(H(H(H(H(H(H(H(H(H))))))))))))	H(17)N(2)	5	3	1497.92	4710090	2.52394e+07	sp|Q9USU5|GAS2_SCHPO	90	1.96361e-05
fissionyeast_NGP_DIA_3.mzML	793.451	807.53	-14.0787	VYAVJASLNHDK	VYAVJASLNHDK	(N(N(H(H(H(H))(H(H(H(H)))))(H(H(H(H(H(H(H(H(H))))))))))))	H(17)N(2)	5	3	1497.92	6056120	3.03463e+07	sp|Q9USU5|GAS2_SCHPO	90	1.96361e-05
fissionyeast_NGP_DIA_4.mzML	785.55	796.226	-10.6758	VYAVJASLNHDK	VYAVJASLNHDK	(N(N(H(H(H(H))(H(H(H(H)))))(H(H(H(H(H(H(H(H(H))))))))))))	H(17)N(2)	5	3	1497.92	5665640	2.81847e+07	sp|Q9USU5|GAS2_SCHPO	90	1.96361e-05
fissionyeast_NGP_DIA_1.mzML	786.212	802.053	-15.8409	VYAVJASLNHDK	VYAVJASLNHDK	(N(N(H(H(H(H(H(H(H(H(H))))))))(H(H(H(H(H))))(H(H(H(H))))))))	H(18)N(2)	5	3	1551.94	206101	2.71237e+06	sp|Q9USU5|GAS2_SCHPO	90	0.00508637
fissionyeast_NGP_DIA_2.mzML	786.604	799.476	-12.8719	VYAVJASLNHDK	VYAVJASLNHDK	(N(N(H(H(H(H(H(H(H(H(H))))))))(H(H(H(H(H))))(H(H(H(H))))))))	H(18)N(2)	5	3	1551.94	224907	2.01417e+06	sp|Q9USU5|GAS2_SCHPO	90	0.00508637
fissionyeast_NGP_DIA_3.mzML	789.766	814.265	-24.4989	VYAVJASLNHDK	VYAVJASLNHDK	(N(N(H(H(H(H(H(H(H(H(H))))))))(H(H(H(H(H))))(H(H(H(H))))))))	H(18)N(2)	5	3	1551.94	202469	2.58191e+06	sp|Q9USU5|GAS2_SCHPO	90	0.00508637
fissionyeast_NGP_DIA_4.mzML	782.417	801.978	-19.5612	VYAVJASLNHDK	VYAVJASLNHDK	(N(N(H(H(H(H(H(H(H(H(H))))))))(H(H(H(H(H))))(H(H(H(H))))))))	H(18)N(2)	5	3	1551.94	246427	2.33523e+06	sp|Q9USU5|GAS2_SCHPO	90	0.00508637
fissionyeast_NGP_DIA_1.mzML	816.672	835.055	-18.3834	VYAVJASLNHDK	VYAVJASLNHDK	(N(N(H(H(H)(H(H)))(H(H)(H(H))))))	H(9)N(2)	5	3	1065.78	908193	3.58574e+06	sp|Q9USU5|GAS2_SCHPO	90	1.29137e-05
fissionyeast_NGP_DIA_2.mzML	809.57	832.257	-22.6873	VYAVJASLNHDK	VYAVJASLNHDK	(N(N(H(H(H)(H(H)))(H(H)(H(H))))))	H(9)N(2)	5	3	1065.78	1036610	3.75608e+06	sp|Q9USU5|GAS2_SCHPO	90	1.29137e-05
fissionyeast_NGP_DIA_3.mzML	829.408	847.505	-18.0966	VYAVJASLNHDK	VYAVJASLNHDK	(N(N(H(H(H)(H(H)))(H(H)(H(H))))))	H(9)N(2)	5	3	1065.78	830382	3.52223e+06	sp|Q9USU5|GAS2_SCHPO	90	1.29137e-05
fissionyeast_NGP_DIA_4.mzML	819.363	838.641	-19.2783	VYAVJASLNHDK	VYAVJASLNHDK	(N(N(H(H(H)(H(H)))(H(H)(H(H))))))	H(9)N(2)	5	3	1065.78	732055	3.16213e+06	sp|Q9USU5|GAS2_SCHPO	90	1.29137e-05
fissionyeast_NGP_DIA_1.mzML	875.462	913.964	-38.5016	VYGSQGJSTVLSR	VYGSQGJSTVLSR	(N(N(H(H(H)(H(H)))(H(H(H(H(H))))))))	H(10)N(2)	7	3	1132.13	7784460	9.2654e+06	sp|Q9USK8|AGS1_SCHPO	1016	1.94077e-05
fissionyeast_NGP_DIA_2.mzML	877.451	922.984	-45.5331	VYGSQGJSTVLSR	VYGSQGJSTVLSR	(N(N(H(H(H)(H(H)))(H(H(H(H(H))))))))	H(10)N(2)	7	3	1132.13	7561090	8.03555e+06	sp|Q9USK8|AGS1_SCHPO	1016	1.94077e-05
fissionyeast_NGP_DIA_3.mzML	895.154	936.472	-41.3185	VYGSQGJSTVLSR	VYGSQGJSTVLSR	(N(N(H(H(H)(H(H)))(H(H(H(H(H))))))))	H(10)N(2)	7	3	1132.13	8202840	9.95547e+06	sp|Q9USK8|AGS1_SCHPO	1016	1.94077e-05
fissionyeast_NGP_DIA_4.mzML	876.368	911.775	-35.4067	VYGSQGJSTVLSR	VYGSQGJSTVLSR	(N(N(H(H(H)(H(H)))(H(H(H(H(H))))))))	H(10)N(2)	7	3	1132.13	7000370	8.41571e+06	sp|Q9USK8|AGS1_SCHPO	1016	1.94077e-05
fissionyeast_NGP_DIA_1.mzML	877.202	892.745	-15.543	VYGSQGJSTVLSR	VYGSQGJSTVLSR	(N(N(H(H(H(H)))(H(H(H(H(H))))))))	H(9)N(2)	7	3	1078.11	1422770	1.09302e+06	sp|Q9USK8|AGS1_SCHPO	1016	2.13148e-05
fissionyeast_NGP_DIA_2.mzML	879.593	899.708	-20.1147	VYGSQGJSTVLSR	VYGSQGJSTVLSR	(N(N(H(H(H(H)))(H(H(H(H(H))))))))	H(9)N(2)	7	3	1078.11	1359820	1.15978e+06	sp|Q9USK8|AGS1_SCHPO	1016	2.13148e-05
fissionyeast_NGP_DIA_3.mzML	898.134	916.169	-18.0346	VYGSQGJSTVLSR	VYGSQGJSTVLSR	(N(N(H(H(H(H)))(H(H(H(H(H))))))))	H(9)N(2)	7	3	1078.11	1209890	1.80743e+06	sp|Q9USK8|AGS1_SCHPO	1016	2.13148e-05
fissionyeast_NGP_DIA_4.mzML	877.847	893.505	-15.6584	VYGSQGJSTVLSR	VYGSQGJSTVLSR	(N(N(H(H(H(H)))(H(H(H(H(H))))))))	H(9)N(2)	7	3	1078.11	1144150	1.10134e+06	sp|Q9USK8|AGS1_SCHPO	1016	2.13148e-05
fissionyeast_NGP_DIA_1.mzML	877.907	889.5	-11.593	WGAIEJGTAR	WGAIEJGTAR	(N(N(H(H(H(H(H))))(H(H(H(H(H(H(H(H)))))))))))	H(13)N(2)	6	3	1196.46	1371690	1.76653e+06	sp|Q9USK8|AGS1_SCHPO	472	0.00437725
fissionyeast_NGP_DIA_2.mzML	878.687	895.96	-17.2728	WGAIEJGTAR	WGAIEJGTAR	(N(N(H(H(H(H(H))))(H(H(H(H(H(H(H(H)))))))))))	H(13)N(2)	6	3	1196.46	1192390	980693	sp|Q9USK8|AGS1_SCHPO	472	0.00437725
fissionyeast_NGP_DIA_3.mzML	895.947	912.763	-16.8161	WGAIEJGTAR	WGAIEJGTAR	(N(N(H(H(H(H(H))))(H(H(H(H(H(H(H(H)))))))))))	H(13)N(2)	6	3	1196.46	1245770	1.86049e+06	sp|Q9USK8|AGS1_SCHPO	472	0.00437725
fissionyeast_NGP_DIA_4.mzML	879.029	890.673	-11.6445	WGAIEJGTAR	WGAIEJGTAR	(N(N(H(H(H(H(H))))(H(H(H(H(H(H(H(H)))))))))))	H(13)N(2)	6	3	1196.46	1024210	759978	sp|Q9USK8|AGS1_SCHPO	472	0.00437725
fissionyeast_NGP_DIA_1.mzML	872.168	886.937	-14.7686	WGAIEJGTAR	WGAIEJGTAR	(N(N(H(H(H(H(H(H)))))(H(H(H))(H(H(H(H(H)))))))))	H(14)N(2)	6	3	1250.48	1872690	1.96498e+06	sp|Q9USK8|AGS1_SCHPO	472	0.000229068
fissionyeast_NGP_DIA_3.mzML	888.227	910.015	-21.7883	WGAIEJGTAR	WGAIEJGTAR	(N(N(H(H(H(H(H(H)))))(H(H(H))(H(H(H(H(H)))))))))	H(14)N(2)	6	3	1250.48	1941440	2.77365e+06	sp|Q9USK8|AGS1_SCHPO	472	0.000229068
fissionyeast_NGP_DIA_4.mzML	872.365	888.425	-16.0602	WGAIEJGTAR	WGAIEJGTAR	(N(N(H(H(H(H(H(H)))))(H(H(H))(H(H(H(H(H)))))))))	H(14)N(2)	6	3	1250.48	1157340	2.3137e+06	sp|Q9USK8|AGS1_SCHPO	472	0.000229068
fissionyeast_NGP_DIA_1.mzML	867.341	887.739	-20.3982	WGAIEJGTAR	WGAIEJGTAR	(N(N(H(H(H(H(H(H)))))(H(H(H(H(H))))(H(H(H(H))))))))	H(15)N(2)	6	3	1304.5	2374920	1.49469e+06	sp|Q9USK8|AGS1_SCHPO	472	0.00018029
fissionyeast_NGP_DIA_2.mzML	867.958	893.907	-25.9489	WGAIEJGTAR	WGAIEJGTAR	(N(N(H(H(H(H(H(H)))))(H(H(H(H(H))))(H(H(H(H))))))))	H(15)N(2)	6	3	1304.5	2445920	1.44062e+06	sp|Q9USK8|AGS1_SCHPO	472	0.00018029
fissionyeast_NGP_DIA_3.mzML	881.547	910.881	-29.3345	WGAIEJGTAR	WGAIEJGTAR	(N(N(H(H(H(H(H(H)))))(H(H(H(H(H))))(H(H(H(H))))))))	H(15)N(2)	6	3	1304.5	2577980	2.14519e+06	sp|Q9USK8|AGS1_SCHPO	472	0.00018029
fissionyeast_NGP_DIA_4.mzML	868.696	889.131	-20.4351	WGAIEJGTAR	WGAIEJGTAR	(N(N(H(H(H(H(H(H)))))(H(H(H(H(H))))(H(H(H(H))))))))	H(15)N(2)	6	3	1304.5	2055890	1.60878e+06	sp|Q9USK8|AGS1_SCHPO	472	0.00018029
fissionyeast_NGP_DIA_1.mzML	2237.08	2287.24	-50.1617	WGYTJITEIMDVR	WGYTJITEIMDVR	(N(N(H(H(H(H(H))))(H(H)(H(H(H)))))))	H(10)N(2)	5	3	1208.82	2524540	949655	sp|Q9C0Y4|AGLU_SCHPO	331	5.62229e-05
fissionyeast_NGP_DIA_2.mzML	2264.74	2324.15	-59.414	WGYTJITEIMDVR	WGYTJITEIMDVR	(N(N(H(H(H(H(H))))(H(H)(H(H(H)))))))	H(10)N(2)	5	3	1208.82	2934710	1.11757e+06	sp|Q9C0Y4|AGLU_SCHPO	331	5.62229e-05
fissionyeast_NGP_DIA_3.mzML	2262.52	2320.81	-58.2947	WGYTJITEIMDVR	WGYTJITEIMDVR	(N(N(H(H(H(H(H))))(H(H)(H(H(H)))))))	H(10)N(2)	5	3	1208.82	3012800	906353	sp|Q9C0Y4|AGLU_SCHPO	331	5.62229e-05
fissionyeast_NGP_DIA_4.mzML	2237.3	2298.41	-61.1097	WGYTJITEIMDVR	WGYTJITEIMDVR	(N(N(H(H(H(H(H))))(H(H)(H(H(H)))))))	H(10)N(2)	5	3	1208.82	2951730	995569	sp|Q9C0Y4|AGLU_SCHPO	331	5.62229e-05
fissionyeast_NGP_DIA_1.mzML	2215.78	2186.79	28.9854	WGYTJITEIMDVR	WGYTJITEIMDVR	(N(N(H(H(H(H(H))))(H(H(H))(H(H(H)))))))	H(11)N(2)	5	3	1262.84	3106380	3.25368e+06	sp|Q9C0Y4|AGLU_SCHPO	331	0.00456819
fissionyeast_NGP_DIA_2.mzML	2246.04	2224.37	21.6729	WGYTJITEIMDVR	WGYTJITEIMDVR	(N(N(H(H(H(H(H))))(H(H(H))(H(H(H)))))))	H(11)N(2)	5	3	1262.84	2868770	3027605	sp|Q9C0Y4|AGLU_SCHPO	331	0.00456819
fissionyeast_NGP_DIA_3.mzML	2248.76	2225.97	22.7878	WGYTJITEIMDVR	WGYTJITEIMDVR	(N(N(H(H(H(H(H))))(H(H(H))(H(H(H)))))))	H(11)N(2)	5	3	1262.84	3259120	3.61865e+06	sp|Q9C0Y4|AGLU_SCHPO	331	0.00456819
fissionyeast_NGP_DIA_4.mzML	2219.77	2196.02	23.7488	WGYTJITEIMDVR	WGYTJITEIMDVR	(N(N(H(H(H(H(H))))(H(H(H))(H(H(H)))))))	H(11)N(2)	5	3	1262.84	2319280	2.37587e+06	sp|Q9C0Y4|AGLU_SCHPO	331	0.00456819
fissionyeast_NGP_DIA_1.mzML	2214.19	2178.93	35.2597	WGYTJITEIMDVR	WGYTJITEIMDVR	(N(N(H(H(H)(H))(H(H(H(H)))(H(H)(H(H)))))))	H(12)N(2)	5	3	1316.86	5990550	2.40412e+06	sp|Q9C0Y4|AGLU_SCHPO	331	0.000307126
fissionyeast_NGP_DIA_2.mzML	2240.83	2214.45	26.3849	WGYTJITEIMDVR	WGYTJITEIMDVR	(N(N(H(H(H)(H))(H(H(H(H)))(H(H)(H(H)))))))	H(12)N(2)	5	3	1316.86	5573460	2.59119e+06	sp|Q9C0Y4|AGLU_SCHPO	331	0.000307126
fissionyeast_NGP_DIA_3.mzML	2251.66	2216.68	34.9766	WGYTJITEIMDVR	WGYTJITEIMDVR	(N(N(H(H(H)(H))(H(H(H(H)))(H(H)(H(H)))))))	H(12)N(2)	5	3	1316.86	4585550	2.3363e+06	sp|Q9C0Y4|AGLU_SCHPO	331	0.000307126
fissionyeast_NGP_DIA_4.mzML	2214.59	2186.31	28.2822	WGYTJITEIMDVR	WGYTJITEIMDVR	(N(N(H(H(H)(H))(H(H(H(H)))(H(H)(H(H)))))))	H(12)N(2)	5	3	1316.86	5019220	1.89185e+06	sp|Q9C0Y4|AGLU_SCHPO	331	0.000307126
fissionyeast_NGP_DIA_1.mzML	2208.64	2148.09	60.5477	WGYTJITEIMDVR	WGYTJITEIMDVR	(N(N(H(H(H(H(H(H)))))(H(H)(H(H(H(H(H)))))))))	H(13)N(2)	5	3	1370.88	9516600	3.87578e+06	sp|Q9C0Y4|AGLU_SCHPO	331	0.00158163
fissionyeast_NGP_DIA_2.mzML	2232.58	2174.55	58.0293	WGYTJITEIMDVR	WGYTJITEIMDVR	(N(N(H(H(H(H(H(H)))))(H(H)(H(H(H(H(H)))))))))	H(13)N(2)	5	3	1370.88	9330180	4.06121e+06	sp|Q9C0Y4|AGLU_SCHPO	331	0.00158163
fissionyeast_NGP_DIA_3.mzML	2239.76	2178.95	60.808	WGYTJITEIMDVR	WGYTJITEIMDVR	(N(N(H(H(H(H(H(H)))))(H(H)(H(H(H(H(H)))))))))	H(13)N(2)	5	3	1370.88	8817810	4.7621e+06	sp|Q9C0Y4|AGLU_SCHPO	331	0.00158163
fissionyeast_NGP_DIA_4.mzML	2207.12	2139.63	67.4941	WGYTJITEIMDVR	WGYTJITEIMDVR	(N(N(H(H(H(H(H(H)))))(H(H)(H(H(H(H(H)))))))))	H(13)N(2)	5	3	1370.88	10130600	3.80003e+06	sp|Q9C0Y4|AGLU_SCHPO	331	0.00158163
fissionyeast_NGP_DIA_1.mzML	2199.86	2195.74	4.11562	WGYTJITEIMDVR	WGYTJITEIMDVR	(N(N(H(H(H(H(H(H)))))(H(H(H))(H(H(H(H(H)))))))))	H(14)N(2)	5	3	1424.9	5680740	1.53643e+06	sp|Q9C0Y4|AGLU_SCHPO	331	9.5575e-05
fissionyeast_NGP_DIA_2.mzML	2226.15	2235.01	-8.86343	WGYTJITEIMDVR	WGYTJITEIMDVR	(N(N(H(H(H(H(H(H)))))(H(H(H))(H(H(H(H(H)))))))))	H(14)N(2)	5	3	1424.9	5263690	1.72572e+06	sp|Q9C0Y4|AGLU_SCHPO	331	9.5575e-05
fissionyeast_NGP_DIA_3.mzML	2228.64	2235.95	-7.3094	WGYTJITEIMDVR	WGYTJITEIMDVR	(N(N(H(H(H(H(H(H)))))(H(H(H))(H(H(H(H(H)))))))))	H(14)N(2)	5	3	1424.9	5108510	1.74286e+06	sp|Q9C0Y4|AGLU_SCHPO	331	9.5575e-05
fissionyeast_NGP_DIA_4.mzML	2199.7	2206.55	-6.85423	WGYTJITEIMDVR	WGYTJITEIMDVR	(N(N(H(H(H(H(H(H)))))(H(H(H))(H(H(H(H(H)))))))))	H(14)N(2)	5	3	1424.9	5645340	1.31189e+06	sp|Q9C0Y4|AGLU_SCHPO	331	9.5575e-05
fissionyeast_NGP_DIA_1.mzML	2256.31	2186.15	70.1642	WGYTJITEIMDVR	WGYTJITEIMDVR	(N(N(H(H(H(H)))(H(H)(H)(H)))))	H(8)N(2)	5	3	1100.79	4211020	2.0151e+06	sp|Q9C0Y4|AGLU_SCHPO	331	0.000395452
fissionyeast_NGP_DIA_2.mzML	2279.25	2223.56	55.6896	WGYTJITEIMDVR	WGYTJITEIMDVR	(N(N(H(H(H(H)))(H(H)(H)(H)))))	H(8)N(2)	5	3	1100.79	4349010	2.76274e+06	sp|Q9C0Y4|AGLU_SCHPO	331	0.000395452
fissionyeast_NGP_DIA_3.mzML	2279.11	2225.22	53.8941	WGYTJITEIMDVR	WGYTJITEIMDVR	(N(N(H(H(H(H)))(H(H)(H)(H)))))	H(8)N(2)	5	3	1100.79	4084860	2.96424e+06	sp|Q9C0Y4|AGLU_SCHPO	331	0.000395452
fissionyeast_NGP_DIA_4.mzML	2251.48	2195.23	56.2481	WGYTJITEIMDVR	WGYTJITEIMDVR	(N(N(H(H(H(H)))(H(H)(H)(H)))))	H(8)N(2)	5	3	1100.79	4125310	2.63412e+06	sp|Q9C0Y4|AGLU_SCHPO	331	0.000395452
fissionyeast_NGP_DIA_1.mzML	2250.22	2177.99	72.2333	WGYTJITEIMDVR	WGYTJITEIMDVR	(N(N(H(H(H)(H(H)))(H(H)(H(H))))))	H(9)N(2)	5	3	1154.81	9541410	4.47935e+06	sp|Q9C0Y4|AGLU_SCHPO	331	0.000742311
fissionyeast_NGP_DIA_2.mzML	2273.66	2213.22	60.443	WGYTJITEIMDVR	WGYTJITEIMDVR	(N(N(H(H(H)(H(H)))(H(H)(H(H))))))	H(9)N(2)	5	3	1154.81	11136600	7.19488e+06	sp|Q9C0Y4|AGLU_SCHPO	331	0.000742311
fissionyeast_NGP_DIA_3.mzML	2272.52	2215.53	56.9868	WGYTJITEIMDVR	WGYTJITEIMDVR	(N(N(H(H(H)(H(H)))(H(H)(H(H))))))	H(9)N(2)	5	3	1154.81	11480400	8.62055e+06	sp|Q9C0Y4|AGLU_SCHPO	331	0.000742311
fissionyeast_NGP_DIA_4.mzML	2245.14	2185.11	60.0272	WGYTJITEIMDVR	WGYTJITEIMDVR	(N(N(H(H(H)(H(H)))(H(H)(H(H))))))	H(9)N(2)	5	3	1154.81	10900700	5.24376e+06	sp|Q9C0Y4|AGLU_SCHPO	331	0.000742311
fissionyeast_NGP_DIA_1.mzML	1798.22	1787.75	10.4655	WGYTJITEIMDVR	WGYTJITEIM[147]DVR	(N(N(H(H(H(H(H(H)))))(H(H)(H(H(H(H(H)))))))))	H(13)N(2)	5	3	1376.21	3683650	968655	sp|Q9C0Y4|AGLU_SCHPO	331	0.000167119
fissionyeast_NGP_DIA_2.mzML	1818.57	1809.33	9.24034	WGYTJITEIMDVR	WGYTJITEIM[147]DVR	(N(N(H(H(H(H(H(H)))))(H(H)(H(H(H(H(H)))))))))	H(13)N(2)	5	3	1376.21	3544230	709962	sp|Q9C0Y4|AGLU_SCHPO	331	0.000167119
fissionyeast_NGP_DIA_4.mzML	1795.88	1785.92	9.95877	WGYTJITEIMDVR	WGYTJITEIM[147]DVR	(N(N(H(H(H(H(H(H)))))(H(H)(H(H(H(H(H)))))))))	H(13)N(2)	5	3	1376.21	4059890	417965	sp|Q9C0Y4|AGLU_SCHPO	331	0.000167119
fissionyeast_NGP_DIA_1.mzML	838.992	827.089	11.9026	WTPVSTJSTSK	WTPVSTJSTSK	(N(N(H(H(H(H(H))))(H(H)(H(H(H(H))))))))	H(11)N(2)	7	3	1132.78	4605320	4.56003e+06	sp|O13968|YE48_SCHPO	555	0.00337414
fissionyeast_NGP_DIA_2.mzML	836.834	824.51	12.3235	WTPVSTJSTSK	WTPVSTJSTSK	(N(N(H(H(H(H(H))))(H(H)(H(H(H(H))))))))	H(11)N(2)	7	3	1132.78	4622890	4.97068e+06	sp|O13968|YE48_SCHPO	555	0.00337414
fissionyeast_NGP_DIA_3.mzML	850.172	838.74	11.4318	WTPVSTJSTSK	WTPVSTJSTSK	(N(N(H(H(H(H(H))))(H(H)(H(H(H(H))))))))	H(11)N(2)	7	3	1132.78	3533060	5.18193e+06	sp|O13968|YE48_SCHPO	555	0.00337414
fissionyeast_NGP_DIA_4.mzML	841.111	829.891	11.2202	WTPVSTJSTSK	WTPVSTJSTSK	(N(N(H(H(H(H(H))))(H(H)(H(H(H(H))))))))	H(11)N(2)	7	3	1132.78	3321740	5.26476e+06	sp|O13968|YE48_SCHPO	555	0.00337414
fissionyeast_NGP_DIA_1.mzML	834.047	827.249	6.79765	WTPVSTJSTSK	WTPVSTJSTSK	(N(N(H(H(H(H(H))))(H(H(H(H)))(H(H(H)))))))	H(12)N(2)	7	3	1186.8	692939	2.84922e+06	sp|O13968|YE48_SCHPO	555	0.000183641
fissionyeast_NGP_DIA_2.mzML	831.927	824.668	7.25902	WTPVSTJSTSK	WTPVSTJSTSK	(N(N(H(H(H(H(H))))(H(H(H(H)))(H(H(H)))))))	H(12)N(2)	7	3	1186.8	624741	2.80098e+06	sp|O13968|YE48_SCHPO	555	0.000183641
fissionyeast_NGP_DIA_3.mzML	845.507	838.898	6.60922	WTPVSTJSTSK	WTPVSTJSTSK	(N(N(H(H(H(H(H))))(H(H(H(H)))(H(H(H)))))))	H(12)N(2)	7	3	1186.8	843858	3.30381e+06	sp|O13968|YE48_SCHPO	555	0.000183641
fissionyeast_NGP_DIA_4.mzML	835.382	830.066	5.3156	WTPVSTJSTSK	WTPVSTJSTSK	(N(N(H(H(H(H(H))))(H(H(H(H)))(H(H(H)))))))	H(12)N(2)	7	3	1186.8	850947	3.57232e+06	sp|O13968|YE48_SCHPO	555	0.000183641
fissionyeast_NGP_DIA_1.mzML	829.794	824.902	4.89235	WTPVSTJSTSK	WTPVSTJSTSK	(N(N(H(H(H(H(H))))(H(H(H(H(H(H(H(H)))))))))))	H(13)N(2)	7	3	1240.82	8537970	1.09979e+07	sp|O13968|YE48_SCHPO	555	0.00324256
fissionyeast_NGP_DIA_2.mzML	827.11	822.303	4.80722	WTPVSTJSTSK	WTPVSTJSTSK	(N(N(H(H(H(H(H))))(H(H(H(H(H(H(H(H)))))))))))	H(13)N(2)	7	3	1240.82	9879220	1.13324e+07	sp|O13968|YE48_SCHPO	555	0.00324256
fissionyeast_NGP_DIA_3.mzML	841.133	836.682	4.45077	WTPVSTJSTSK	WTPVSTJSTSK	(N(N(H(H(H(H(H))))(H(H(H(H(H(H(H(H)))))))))))	H(13)N(2)	7	3	1240.82	7921050	1.37993e+07	sp|O13968|YE48_SCHPO	555	0.00324256
fissionyeast_NGP_DIA_4.mzML	832.633	827.474	5.15879	WTPVSTJSTSK	WTPVSTJSTSK	(N(N(H(H(H(H(H))))(H(H(H(H(H(H(H(H)))))))))))	H(13)N(2)	7	3	1240.82	7074960	11863202	sp|O13968|YE48_SCHPO	555	0.00324256
fissionyeast_NGP_DIA_1.mzML	821.861	811.018	10.8431	WTPVSTJSTSK	WTPVSTJSTSK	(N(N(H(H(H(H(H(H)))))(H(H(H(H)))(H(H(H(H))))))))	H(14)N(2)	7	3	1294.84	2822680	3.64222e+06	sp|O13968|YE48_SCHPO	555	0.000585099
fissionyeast_NGP_DIA_2.mzML	817.506	807.939	9.56654	WTPVSTJSTSK	WTPVSTJSTSK	(N(N(H(H(H(H(H(H)))))(H(H(H(H)))(H(H(H(H))))))))	H(14)N(2)	7	3	1294.84	2670840	3.46775e+06	sp|O13968|YE48_SCHPO	555	0.000585099
fissionyeast_NGP_DIA_3.mzML	834.279	824.55	9.72935	WTPVSTJSTSK	WTPVSTJSTSK	(N(N(H(H(H(H(H(H)))))(H(H(H(H)))(H(H(H(H))))))))	H(14)N(2)	7	3	1294.84	3088100	3.67337e+06	sp|O13968|YE48_SCHPO	555	0.000585099
fissionyeast_NGP_DIA_4.mzML	825.45	812.052	13.3984	WTPVSTJSTSK	WTPVSTJSTSK	(N(N(H(H(H(H(H(H)))))(H(H(H(H)))(H(H(H(H))))))))	H(14)N(2)	7	3	1294.84	2482170	4.49251e+06	sp|O13968|YE48_SCHPO	555	0.000585099
fissionyeast_NGP_DIA_1.mzML	814.83	802.697	12.1333	WTPVSTJSTSK	WTPVSTJSTSK	(N(N(H(H(H(H(H(H(H))))))(H(H(H(H(H(H(H(H)))))))))))	H(15)N(2)	7	3	1348.85	861926	888540	sp|O13968|YE48_SCHPO	555	0.00119963
fissionyeast_NGP_DIA_2.mzML	810.701	800.058	10.6426	WTPVSTJSTSK	WTPVSTJSTSK	(N(N(H(H(H(H(H(H(H))))))(H(H(H(H(H(H(H(H)))))))))))	H(15)N(2)	7	3	1348.85	959867	944483	sp|O13968|YE48_SCHPO	555	0.00119963
fissionyeast_NGP_DIA_3.mzML	827.349	815.076	12.2729	WTPVSTJSTSK	WTPVSTJSTSK	(N(N(H(H(H(H(H(H(H))))))(H(H(H(H(H(H(H(H)))))))))))	H(15)N(2)	7	3	1348.85	948771	993185	sp|O13968|YE48_SCHPO	555	0.00119963
fissionyeast_NGP_DIA_4.mzML	819.076	802.702	16.3735	WTPVSTJSTSK	WTPVSTJSTSK	(N(N(H(H(H(H(H(H(H))))))(H(H(H(H(H(H(H(H)))))))))))	H(15)N(2)	7	3	1348.85	697470	1.12916e+06	sp|O13968|YE48_SCHPO	555	0.00119963
fissionyeast_NGP_DIA_1.mzML	858.731	841.634	17.0973	WTPVSTJSTSK	WTPVSTJSTSK	(N(N(H(H(H(H)))(H(H)(H(H))))))	H(8)N(2)	7	2	1455.59	643318	20796.1	sp|O13968|YE48_SCHPO	555	0.000714928
fissionyeast_NGP_DIA_2.mzML	858.798	839.1	19.6976	WTPVSTJSTSK	WTPVSTJSTSK	(N(N(H(H(H(H)))(H(H)(H(H))))))	H(8)N(2)	7	2	1455.59	875115	2760.48	sp|O13968|YE48_SCHPO	555	0.000714928
fissionyeast_NGP_DIA_3.mzML	870.307	855.412	14.8949	WTPVSTJSTSK	WTPVSTJSTSK	(N(N(H(H(H(H)))(H(H)(H(H))))))	H(8)N(2)	7	2	1455.59	706920	792179	sp|O13968|YE48_SCHPO	555	0.000714928
fissionyeast_NGP_DIA_4.mzML	860.184	845.638	14.5463	WTPVSTJSTSK	WTPVSTJSTSK	(N(N(H(H(H(H)))(H(H)(H(H))))))	H(8)N(2)	7	2	1455.59	670648	11528	sp|O13968|YE48_SCHPO	555	0.000714928
fissionyeast_NGP_DIA_1.mzML	1987.42	2002.02	-14.5964	YELGLDPQJITVPPLSHK	YELGLDPQJITVPPLSHK	(N(N(H(H(H(H)))(H(H)(H)(H)))))	H(8)N(2)	9	3	1241.89	1584040	6.52284e+06	sp|O94385|PO152_SCHPO	479	3.96316e-06
fissionyeast_NGP_DIA_2.mzML	2004.99	2021.66	-16.674	YELGLDPQJITVPPLSHK	YELGLDPQJITVPPLSHK	(N(N(H(H(H(H)))(H(H)(H)(H)))))	H(8)N(2)	9	3	1241.89	1693830	6.62301e+06	sp|O94385|PO152_SCHPO	479	3.96316e-06
fissionyeast_NGP_DIA_3.mzML	2013.76	2026.58	-12.8184	YELGLDPQJITVPPLSHK	YELGLDPQJITVPPLSHK	(N(N(H(H(H(H)))(H(H)(H)(H)))))	H(8)N(2)	9	3	1241.89	1398510	6.29563e+06	sp|O94385|PO152_SCHPO	479	3.96316e-06
fissionyeast_NGP_DIA_4.mzML	1987.28	1995.86	-8.58034	YELGLDPQJITVPPLSHK	YELGLDPQJITVPPLSHK	(N(N(H(H(H(H)))(H(H)(H)(H)))))	H(8)N(2)	9	3	1241.89	1215720	7.24102e+06	sp|O94385|PO152_SCHPO	479	3.96316e-06
fissionyeast_NGP_DIA_1.mzML	1979.67	1988.13	-8.45861	YELGLDPQJITVPPLSHK	YELGLDPQJITVPPLSHK	(N(N(H(H(H))(H(H)(H(H(H(H))))))))	H(9)N(2)	9	3	1295.91	1526250	8.82449e+06	sp|O94385|PO152_SCHPO	479	3.80176e-06
fissionyeast_NGP_DIA_2.mzML	1997.8	2007.19	-9.38678	YELGLDPQJITVPPLSHK	YELGLDPQJITVPPLSHK	(N(N(H(H(H))(H(H)(H(H(H(H))))))))	H(9)N(2)	9	3	1295.91	1368000	6.67985e+06	sp|O94385|PO152_SCHPO	479	3.80176e-06
fissionyeast_NGP_DIA_3.mzML	2007.45	2014.41	-6.95565	YELGLDPQJITVPPLSHK	YELGLDPQJITVPPLSHK	(N(N(H(H(H))(H(H)(H(H(H(H))))))))	H(9)N(2)	9	3	1295.91	1358680	6.64436e+06	sp|O94385|PO152_SCHPO	479	3.80176e-06
fissionyeast_NGP_DIA_4.mzML	1978.38	1987.26	-8.88079	YELGLDPQJITVPPLSHK	YELGLDPQJITVPPLSHK	(N(N(H(H(H))(H(H)(H(H(H(H))))))))	H(9)N(2)	9	3	1295.91	1557290	8.57765e+06	sp|O94385|PO152_SCHPO	479	3.80176e-06
fissionyeast_NGP_DIA_1.mzML	919.036	1002.95	-83.9165	YFJYTQSEQEAAHDK	YFJYTQSEQEAAHDK	(N(N(H(H(H(H)))(H(H)(H(H))))))	H(8)N(2)	3	3	1178.46	1291590	7.03209e+06	sp|O13875|YE1A_SCHPO	537	3.13571e-06
fissionyeast_NGP_DIA_2.mzML	929.305	1002.4	-73.0908	YFJYTQSEQEAAHDK	YFJYTQSEQEAAHDK	(N(N(H(H(H(H)))(H(H)(H(H))))))	H(8)N(2)	3	3	1178.46	1327840	6.61081e+06	sp|O13875|YE1A_SCHPO	537	3.13571e-06
fissionyeast_NGP_DIA_3.mzML	940.547	1022.3	-81.7566	YFJYTQSEQEAAHDK	YFJYTQSEQEAAHDK	(N(N(H(H(H(H)))(H(H)(H(H))))))	H(8)N(2)	3	3	1178.46	982498	5.84555e+06	sp|O13875|YE1A_SCHPO	537	3.13571e-06
fissionyeast_NGP_DIA_4.mzML	915	979.038	-64.0378	YFJYTQSEQEAAHDK	YFJYTQSEQEAAHDK	(N(N(H(H(H(H)))(H(H)(H(H))))))	H(8)N(2)	3	3	1178.46	1004260	5.29349e+06	sp|O13875|YE1A_SCHPO	537	3.13571e-06
fissionyeast_NGP_DIA_1.mzML	1666.79	1719.63	-52.8437	YHELFJASTYNIYTAAQQR	YHELFJASTYNIYTAAQQR	(N(N(H(H(H(H(H))))(H(H(H(H(H))))))))	H(10)N(2)	6	3	1439.6	302513	1.89874e+06	sp|P08091|PPA1_SCHPO	151	6.14027e-05
fissionyeast_NGP_DIA_2.mzML	1675.26	1738.27	-63.0106	YHELFJASTYNIYTAAQQR	YHELFJASTYNIYTAAQQR	(N(N(H(H(H(H(H))))(H(H(H(H(H))))))))	H(10)N(2)	6	3	1439.6	348477	2.25736e+06	sp|P08091|PPA1_SCHPO	151	6.14027e-05
fissionyeast_NGP_DIA_3.mzML	1684.72	1733.55	-48.8268	YHELFJASTYNIYTAAQQR	YHELFJASTYNIYTAAQQR	(N(N(H(H(H(H(H))))(H(H(H(H(H))))))))	H(10)N(2)	6	3	1439.6	246841	1.86503e+06	sp|P08091|PPA1_SCHPO	151	6.14027e-05
fissionyeast_NGP_DIA_4.mzML	1657.31	1712.84	-55.5279	YHELFJASTYNIYTAAQQR	YHELFJASTYNIYTAAQQR	(N(N(H(H(H(H(H))))(H(H(H(H(H))))))))	H(10)N(2)	6	3	1439.6	234420	1.63641e+06	sp|P08091|PPA1_SCHPO	151	6.14027e-05
fissionyeast_NGP_DIA_1.mzML	1658.38	1714.97	-56.5941	YHELFJASTYNIYTAAQQR	YHELFJASTYNIYTAAQQR	(N(N(H(H(H(H(H))))(H(H)(H(H(H(H))))))))	H(11)N(2)	6	3	1493.62	1931890	8.39436e+06	sp|P08091|PPA1_SCHPO	151	1.89536e-05
fissionyeast_NGP_DIA_2.mzML	1670.11	1732.26	-62.1549	YHELFJASTYNIYTAAQQR	YHELFJASTYNIYTAAQQR	(N(N(H(H(H(H(H))))(H(H)(H(H(H(H))))))))	H(11)N(2)	6	3	1493.62	1659620	7.41084e+06	sp|P08091|PPA1_SCHPO	151	1.89536e-05
fissionyeast_NGP_DIA_3.mzML	1676.42	1730.04	-53.6183	YHELFJASTYNIYTAAQQR	YHELFJASTYNIYTAAQQR	(N(N(H(H(H(H(H))))(H(H)(H(H(H(H))))))))	H(11)N(2)	6	3	1493.62	1307310	6.69054e+06	sp|P08091|PPA1_SCHPO	151	1.89536e-05
fissionyeast_NGP_DIA_4.mzML	1649.06	1707.29	-58.2279	YHELFJASTYNIYTAAQQR	YHELFJASTYNIYTAAQQR	(N(N(H(H(H(H(H))))(H(H)(H(H(H(H))))))))	H(11)N(2)	6	3	1493.62	1342470	6.55915e+06	sp|P08091|PPA1_SCHPO	151	1.89536e-05
fissionyeast_NGP_DIA_1.mzML	1649.71	1711.86	-62.1459	YHELFJASTYNIYTAAQQR	YHELFJASTYNIYTAAQQR	(N(N(H(H(H(H(H(H)))))(H(H(H))(H(H(H)))))))	H(12)N(2)	6	3	1547.63	5570310	2.88596e+07	sp|P08091|PPA1_SCHPO	151	6.92804e-06
fissionyeast_NGP_DIA_2.mzML	1662.91	1728.35	-65.4432	YHELFJASTYNIYTAAQQR	YHELFJASTYNIYTAAQQR	(N(N(H(H(H(H(H(H)))))(H(H(H))(H(H(H)))))))	H(12)N(2)	6	3	1547.63	4125100	2.18727e+07	sp|P08091|PPA1_SCHPO	151	6.92804e-06
fissionyeast_NGP_DIA_3.mzML	1670.56	1727.65	-57.0857	YHELFJASTYNIYTAAQQR	YHELFJASTYNIYTAAQQR	(N(N(H(H(H(H(H(H)))))(H(H(H))(H(H(H)))))))	H(12)N(2)	6	3	1547.63	3854710	1.99358e+07	sp|P08091|PPA1_SCHPO	151	6.92804e-06
fissionyeast_NGP_DIA_4.mzML	1643.73	1703.69	-59.9606	YHELFJASTYNIYTAAQQR	YHELFJASTYNIYTAAQQR	(N(N(H(H(H(H(H(H)))))(H(H(H))(H(H(H)))))))	H(12)N(2)	6	3	1547.63	3314860	1.94536e+07	sp|P08091|PPA1_SCHPO	151	6.92804e-06
fissionyeast_NGP_DIA_1.mzML	1645.91	1722.1	-76.1879	YHELFJASTYNIYTAAQQR	YHELFJASTYNIYTAAQQR	(N(N(H(H(H(H(H))))(H(H(H(H)))(H(H(H)))))))	H(12)N(2)	6	4	1160.98	793220	1.893e+06	sp|P08091|PPA1_SCHPO	151	1.35495e-05
fissionyeast_NGP_DIA_2.mzML	1663.94	1741.49	-77.5494	YHELFJASTYNIYTAAQQR	YHELFJASTYNIYTAAQQR	(N(N(H(H(H(H(H))))(H(H(H(H)))(H(H(H)))))))	H(12)N(2)	6	4	1160.98	752827	2.16628e+06	sp|P08091|PPA1_SCHPO	151	1.35495e-05
fissionyeast_NGP_DIA_3.mzML	1670.46	1735.38	-64.9202	YHELFJASTYNIYTAAQQR	YHELFJASTYNIYTAAQQR	(N(N(H(H(H(H(H))))(H(H(H(H)))(H(H(H)))))))	H(12)N(2)	6	4	1160.98	979685	2.40648e+06	sp|P08091|PPA1_SCHPO	151	1.35495e-05
fissionyeast_NGP_DIA_4.mzML	1641.04	1715.81	-74.7738	YHELFJASTYNIYTAAQQR	YHELFJASTYNIYTAAQQR	(N(N(H(H(H(H(H))))(H(H(H(H)))(H(H(H)))))))	H(12)N(2)	6	4	1160.98	498381	1.38241e+06	sp|P08091|PPA1_SCHPO	151	1.35495e-05
fissionyeast_NGP_DIA_1.mzML	1640.46	1709.52	-69.0616	YHELFJASTYNIYTAAQQR	YHELFJASTYNIYTAAQQR	(N(N(H(H(H(H(H))))(H(H(H(H(H(H(H(H)))))))))))	H(13)N(2)	6	3	1601.65	12626700	6.92108e+07	sp|P08091|PPA1_SCHPO	151	3.48113e-05
fissionyeast_NGP_DIA_2.mzML	1658.83	1725.49	-66.6609	YHELFJASTYNIYTAAQQR	YHELFJASTYNIYTAAQQR	(N(N(H(H(H(H(H))))(H(H(H(H(H(H(H(H)))))))))))	H(13)N(2)	6	3	1601.65	9330680	4.86664e+07	sp|P08091|PPA1_SCHPO	151	3.48113e-05
fissionyeast_NGP_DIA_3.mzML	1664.07	1725.81	-61.7355	YHELFJASTYNIYTAAQQR	YHELFJASTYNIYTAAQQR	(N(N(H(H(H(H(H))))(H(H(H(H(H(H(H(H)))))))))))	H(13)N(2)	6	3	1601.65	9131110	5.10203e+07	sp|P08091|PPA1_SCHPO	151	3.48113e-05
fissionyeast_NGP_DIA_4.mzML	1638.05	1701.09	-63.0353	YHELFJASTYNIYTAAQQR	YHELFJASTYNIYTAAQQR	(N(N(H(H(H(H(H))))(H(H(H(H(H(H(H(H)))))))))))	H(13)N(2)	6	3	1601.65	9480460	4.91572e+07	sp|P08091|PPA1_SCHPO	151	3.48113e-05
fissionyeast_NGP_DIA_1.mzML	1640.92	1715.36	-74.4365	YHELFJASTYNIYTAAQQR	YHELFJASTYNIYTAAQQR	(N(N(H(H(H(H(H(H)))))(H(H)(H(H(H(H(H)))))))))	H(13)N(2)	6	4	1201.49	2993490	7.7253e+06	sp|P08091|PPA1_SCHPO	151	2.70275e-05
fissionyeast_NGP_DIA_2.mzML	1658.78	1732.75	-73.9691	YHELFJASTYNIYTAAQQR	YHELFJASTYNIYTAAQQR	(N(N(H(H(H(H(H(H)))))(H(H)(H(H(H(H(H)))))))))	H(13)N(2)	6	4	1201.49	2263950	7.30581e+06	sp|P08091|PPA1_SCHPO	151	2.70275e-05
fissionyeast_NGP_DIA_3.mzML	1665.16	1730.33	-65.1723	YHELFJASTYNIYTAAQQR	YHELFJASTYNIYTAAQQR	(N(N(H(H(H(H(H(H)))))(H(H)(H(H(H(H(H)))))))))	H(13)N(2)	6	4	1201.49	2690740	1.10117e+07	sp|P08091|PPA1_SCHPO	151	2.70275e-05
fissionyeast_NGP_DIA_4.mzML	1637.29	1707.73	-70.4391	YHELFJASTYNIYTAAQQR	YHELFJASTYNIYTAAQQR	(N(N(H(H(H(H(H(H)))))(H(H)(H(H(H(H(H)))))))))	H(13)N(2)	6	4	1201.49	1992080	5.24983e+06	sp|P08091|PPA1_SCHPO	151	2.70275e-05
fissionyeast_NGP_DIA_1.mzML	1634.24	1701.51	-67.2656	YHELFJASTYNIYTAAQQR	YHELFJASTYNIYTAAQQR	(N(N(H(H(H(H(H(H)))))(H(H(H))(H(H(H(H(H)))))))))	H(14)N(2)	6	4	1242	3912490	7.20742e+06	sp|P08091|PPA1_SCHPO	151	2.73156e-05
fissionyeast_NGP_DIA_2.mzML	1655.85	1716.18	-60.3299	YHELFJASTYNIYTAAQQR	YHELFJASTYNIYTAAQQR	(N(N(H(H(H(H(H(H)))))(H(H(H))(H(H(H(H(H)))))))))	H(14)N(2)	6	4	1242	3186890	7.65375e+06	sp|P08091|PPA1_SCHPO	151	2.73156e-05
fissionyeast_NGP_DIA_3.mzML	1660.09	1719.26	-59.1748	YHELFJASTYNIYTAAQQR	YHELFJASTYNIYTAAQQR	(N(N(H(H(H(H(H(H)))))(H(H(H))(H(H(H(H(H)))))))))	H(14)N(2)	6	4	1242	4072190	1.12703e+07	sp|P08091|PPA1_SCHPO	151	2.73156e-05
fissionyeast_NGP_DIA_4.mzML	1631.09	1692.77	-61.6819	YHELFJASTYNIYTAAQQR	YHELFJASTYNIYTAAQQR	(N(N(H(H(H(H(H(H)))))(H(H(H))(H(H(H(H(H)))))))))	H(14)N(2)	6	4	1242	3054870	6.433e+06	sp|P08091|PPA1_SCHPO	151	2.73156e-05
fissionyeast_NGP_DIA_1.mzML	1627.29	1699.01	-71.7152	YHELFJASTYNIYTAAQQR	YHELFJASTYNIYTAAQQR	(N(N(H(H(H(H))(H(H)))(H(H(H(H(H(H(H(H(H))))))))))))	H(15)N(2)	6	4	1282.52	3664570	6.60836e+06	sp|P08091|PPA1_SCHPO	151	0.000145707
[truncated: 72 more rows]

## Sheet: Precursors
FullPeptideName	GlycanComposition	Charge	Sequence	ProteinName	ProteinGlycoSite	fissionyeast_NGP_DIA_1.mzML	fissionyeast_NGP_DIA_2.mzML	fissionyeast_NGP_DIA_3.mzML	fissionyeast_NGP_DIA_4.mzML
[truncated: 539 more rows]

[truncated: 2 more sheets: Site-Glycans, Glycosites]
