# Supplementary material for: GproDIA enables data-independent acquisition glycoproteomics with comprehensive statistical control
Source: Nat Commun. 2021 Oct 18;12:6073. doi: 10.1038/s41467-021-26246-3 (PMC8523693; doi:10.1038/s41467-021-26246-3)
Supplement: Supplementary file 8 — Supplementary Data 6 [file 41467_2021_26246_MOESM8_ESM.xlsx]

## Sheet: PeakGroups
Run	RT	AssayRT	DeltaRT	Sequence	FullPeptideName	GlycanStruct	GlycanComposition	GlycanSite	Charge	PrecursorMZ	Intensity	PrecursorIntensity	ProteinName	ProteinGlycoSite	GlobalGlycopeptideQValue
20200727_Yeast_1hDIA_rep1.mzML	1461.95	1294.68	167.274	AEIFFJK	AEIFFJK	(N(N(H(H(H(H)))(H(H(H(H)))))))	H(8)N(2)	6	2	1286.02	3446280	3.19787e+07	sp|Q99220|OS9_YEAST	380	0.000363782
20200727_Yeast_1hDIA_rep3.mzML	1485.41	1330.82	154.59	AEIFFJK	AEIFFJK	(N(N(H(H(H(H)))(H(H(H(H)))))))	H(8)N(2)	6	2	1286.02	3451170	3.48053e+07	sp|Q99220|OS9_YEAST	380	0.000363782
20200727_Yeast_1hDIA_rep1.mzML	1444.98	1302.71	142.274	AEIFFJK	AEIFFJK	(N(N(H(H(H(H)))(H(H)(H(H)(H))))))	H(9)N(2)	6	2	1367.05	2075890	1.77288e+07	sp|Q99220|OS9_YEAST	380	0.000626096
20200727_Yeast_1hDIA_rep2.mzML	1449.15	1330.05	119.102	AEIFFJK	AEIFFJK	(N(N(H(H(H(H)))(H(H)(H(H)(H))))))	H(9)N(2)	6	2	1367.05	2086430	1.84098e+07	sp|Q99220|OS9_YEAST	380	0.000626096
20200727_Yeast_1hDIA_rep3.mzML	1466.77	1338.18	128.588	AEIFFJK	AEIFFJK	(N(N(H(H(H(H)))(H(H)(H(H)(H))))))	H(9)N(2)	6	2	1367.05	2558820	1.66971e+07	sp|Q99220|OS9_YEAST	380	0.000626096
20200727_Yeast_1hDIA_rep1.mzML	985.6	965.977	19.6231	AEIVPRPSJGTVNK	AEIVPRPSJGTVNK	(N(N(H(H(H(H)))(H(H(H(H)))))))	H(8)N(2)	9	3	1062.13	2817540	1.91549e+07	sp|Q03103|ERO1_YEAST	491	5.76126e-05
20200727_Yeast_1hDIA_rep2.mzML	989.365	972.815	16.5497	AEIVPRPSJGTVNK	AEIVPRPSJGTVNK	(N(N(H(H(H(H)))(H(H(H(H)))))))	H(8)N(2)	9	3	1062.13	2747570	2.00353e+07	sp|Q03103|ERO1_YEAST	491	5.76126e-05
20200727_Yeast_1hDIA_rep3.mzML	1003.01	990.354	12.6556	AEIVPRPSJGTVNK	AEIVPRPSJGTVNK	(N(N(H(H(H(H)))(H(H(H(H)))))))	H(8)N(2)	9	3	1062.13	2473160	18633160	sp|Q03103|ERO1_YEAST	491	5.76126e-05
20200727_Yeast_1hDIA_rep1.mzML	2319.65	2198.48	121.169	AEPILJISNAGPWSR	AEPILJISNAGPWSR	(N(N(H(H(H(H(H))))(H(H)(H(H(H)))))))	H(10)N(2)	6	3	1217.85	12578200	3.52911e+07	sp|P00724|INV2_YEAST	356	6.7337e-05
20200727_Yeast_1hDIA_rep2.mzML	2314.48	2303.99	10.4949	AEPILJISNAGPWSR	AEPILJISNAGPWSR	(N(N(H(H(H(H(H))))(H(H)(H(H(H)))))))	H(10)N(2)	6	3	1217.85	13463300	3.89148e+07	sp|P00724|INV2_YEAST	356	6.7337e-05
20200727_Yeast_1hDIA_rep3.mzML	2334.09	2295.86	38.2268	AEPILJISNAGPWSR	AEPILJISNAGPWSR	(N(N(H(H(H(H(H))))(H(H)(H(H(H)))))))	H(10)N(2)	6	3	1217.85	11266000	3.65073e+07	sp|P00724|INV2_YEAST	356	6.7337e-05
20200727_Yeast_1hDIA_rep1.mzML	2309.43	2165.25	144.182	AEPILJISNAGPWSR	AEPILJISNAGPWSR	(N(N(H(H(H(H(H))))(H(H)(H(H(H(H))))))))	H(11)N(2)	6	3	1271.87	23822400	5.8799e+07	sp|P00724|INV2_YEAST	356	0.000113153
20200727_Yeast_1hDIA_rep2.mzML	2302.42	2303.01	-0.593358	AEPILJISNAGPWSR	AEPILJISNAGPWSR	(N(N(H(H(H(H(H))))(H(H)(H(H(H(H))))))))	H(11)N(2)	6	3	1271.87	24121300	5.80179e+07	sp|P00724|INV2_YEAST	356	0.000113153
20200727_Yeast_1hDIA_rep3.mzML	2324.04	2304.25	19.7889	AEPILJISNAGPWSR	AEPILJISNAGPWSR	(N(N(H(H(H(H(H))))(H(H)(H(H(H(H))))))))	H(11)N(2)	6	3	1271.87	21848800	5.52323e+07	sp|P00724|INV2_YEAST	356	0.000113153
20200727_Yeast_1hDIA_rep1.mzML	2293.62	2265.7	27.9182	AEPILJISNAGPWSR	AEPILJISNAGPWSR	(N(N(H(H(H(H(H))))(H(H(H(H)))(H(H(H)))))))	H(12)N(2)	6	3	1325.88	13927300	4.67359e+07	sp|P00724|INV2_YEAST	356	0.000195218
20200727_Yeast_1hDIA_rep2.mzML	2284.73	2272.14	12.5868	AEPILJISNAGPWSR	AEPILJISNAGPWSR	(N(N(H(H(H(H(H))))(H(H(H(H)))(H(H(H)))))))	H(12)N(2)	6	3	1325.88	15022400	4.50189e+07	sp|P00724|INV2_YEAST	356	0.000195218
20200727_Yeast_1hDIA_rep3.mzML	2306.86	2282.01	24.8512	AEPILJISNAGPWSR	AEPILJISNAGPWSR	(N(N(H(H(H(H(H))))(H(H(H(H)))(H(H(H)))))))	H(12)N(2)	6	3	1325.88	14163400	4.14091e+07	sp|P00724|INV2_YEAST	356	0.000195218
20200727_Yeast_1hDIA_rep1.mzML	2278.21	2240.45	37.7637	AEPILJISNAGPWSR	AEPILJISNAGPWSR	(N(N(H(H(H(H(H))))(H(H(H(H(H(H(H(H)))))))))))	H(13)N(2)	6	3	1379.9	479470	1.34584e+07	sp|P00724|INV2_YEAST	356	3.94042e-05
20200727_Yeast_1hDIA_rep2.mzML	2273.42	2224.01	49.4088	AEPILJISNAGPWSR	AEPILJISNAGPWSR	(N(N(H(H(H(H(H))))(H(H(H(H(H(H(H(H)))))))))))	H(13)N(2)	6	3	1379.9	431622	13124625	sp|P00724|INV2_YEAST	356	3.94042e-05
20200727_Yeast_1hDIA_rep3.mzML	2293.86	2409.65	-115.788	AEPILJISNAGPWSR	AEPILJISNAGPWSR	(N(N(H(H(H(H(H))))(H(H(H(H(H(H(H(H)))))))))))	H(13)N(2)	6	3	1379.9	458117	1.23091e+07	sp|P00724|INV2_YEAST	356	3.94042e-05
20200727_Yeast_1hDIA_rep1.mzML	2266.89	2257.82	9.07143	AEPILJISNAGPWSR	AEPILJISNAGPWSR	(N(N(H(H(H(H(H(H(H))))))(H(H(H(H)))(H(H(H)))))))	H(14)N(2)	6	3	1433.92	966970	1.89951e+06	sp|P00724|INV2_YEAST	356	0.000156529
20200727_Yeast_1hDIA_rep2.mzML	2255.73	2244.09	11.6431	AEPILJISNAGPWSR	AEPILJISNAGPWSR	(N(N(H(H(H(H(H(H(H))))))(H(H(H(H)))(H(H(H)))))))	H(14)N(2)	6	3	1433.92	926022	1.85225e+06	sp|P00724|INV2_YEAST	356	0.000156529
20200727_Yeast_1hDIA_rep3.mzML	2282.38	2281.04	1.34243	AEPILJISNAGPWSR	AEPILJISNAGPWSR	(N(N(H(H(H(H(H(H(H))))))(H(H(H(H)))(H(H(H)))))))	H(14)N(2)	6	3	1433.92	916911	2.00197e+06	sp|P00724|INV2_YEAST	356	0.000156529
20200727_Yeast_1hDIA_rep1.mzML	2339.71	2446.4	-106.693	AEPILJISNAGPWSR	AEPILJISNAGPWSR	(N(N(H(H(H(H)))(H(H)(H(H))))))	H(8)N(2)	6	3	1109.81	6167740	2.42576e+07	sp|P00724|INV2_YEAST	356	2.90791e-05
20200727_Yeast_1hDIA_rep2.mzML	2340.48	2325.57	14.9069	AEPILJISNAGPWSR	AEPILJISNAGPWSR	(N(N(H(H(H(H)))(H(H)(H(H))))))	H(8)N(2)	6	3	1109.81	5885210	2.55666e+07	sp|P00724|INV2_YEAST	356	2.90791e-05
20200727_Yeast_1hDIA_rep3.mzML	2354.42	2342.96	11.4646	AEPILJISNAGPWSR	AEPILJISNAGPWSR	(N(N(H(H(H(H)))(H(H)(H(H))))))	H(8)N(2)	6	3	1109.81	6051280	2.33395e+07	sp|P00724|INV2_YEAST	356	2.90791e-05
20200727_Yeast_1hDIA_rep1.mzML	2331.84	2408.83	-76.9877	AEPILJISNAGPWSR	AEPILJISNAGPWSR	(N(N(H(H(H(H)))(H(H)(H(H(H)))))))	H(9)N(2)	6	3	1163.83	1383930	2.50486e+07	sp|P00724|INV2_YEAST	356	2.15607e-05
20200727_Yeast_1hDIA_rep2.mzML	2330.75	2301.2	29.5487	AEPILJISNAGPWSR	AEPILJISNAGPWSR	(N(N(H(H(H(H)))(H(H)(H(H(H)))))))	H(9)N(2)	6	3	1163.83	841908	2.57018e+07	sp|P00724|INV2_YEAST	356	2.15607e-05
20200727_Yeast_1hDIA_rep3.mzML	2345.91	2322.16	23.7471	AEPILJISNAGPWSR	AEPILJISNAGPWSR	(N(N(H(H(H(H)))(H(H)(H(H(H)))))))	H(9)N(2)	6	3	1163.83	794255	2.43078e+07	sp|P00724|INV2_YEAST	356	2.15607e-05
20200727_Yeast_1hDIA_rep1.mzML	1566.14	1618.23	-52.086	AHHLJYTLVPFDGR	AHHLJYTLVPFDGR	(N(N(H(H(H(H)))(H(H)(H(H)(H(H)))))))	H(10)N(2)	5	3	1222.85	2303780	2.25058e+07	sp|P37302|APE3_YEAST	427	2.27157e-05
20200727_Yeast_1hDIA_rep2.mzML	1571.59	1610.65	-39.0637	AHHLJYTLVPFDGR	AHHLJYTLVPFDGR	(N(N(H(H(H(H)))(H(H)(H(H)(H(H)))))))	H(10)N(2)	5	3	1222.85	1877010	2.0574e+07	sp|P37302|APE3_YEAST	427	2.27157e-05
20200727_Yeast_1hDIA_rep3.mzML	1587.92	1630.1	-42.1757	AHHLJYTLVPFDGR	AHHLJYTLVPFDGR	(N(N(H(H(H(H)))(H(H)(H(H)(H(H)))))))	H(10)N(2)	5	3	1222.85	1865070	2.10736e+07	sp|P37302|APE3_YEAST	427	2.27157e-05
20200727_Yeast_1hDIA_rep1.mzML	1566.89	1590.22	-23.3274	AHHLJYTLVPFDGR	AHHLJYTLVPFDGR	(N(N(H(H(H(H)))(H(H)(H(H)(H(H)))))))	H(10)N(2)	5	4	917.386	1449830	1.11655e+07	sp|P37302|APE3_YEAST	427	2.27157e-05
20200727_Yeast_1hDIA_rep2.mzML	1571.68	1594.34	-22.6633	AHHLJYTLVPFDGR	AHHLJYTLVPFDGR	(N(N(H(H(H(H)))(H(H)(H(H)(H(H)))))))	H(10)N(2)	5	4	917.386	1399340	8.27006e+06	sp|P37302|APE3_YEAST	427	2.27157e-05
20200727_Yeast_1hDIA_rep3.mzML	1587.79	1607.86	-20.0666	AHHLJYTLVPFDGR	AHHLJYTLVPFDGR	(N(N(H(H(H(H)))(H(H)(H(H)(H(H)))))))	H(10)N(2)	5	4	917.386	1035090	6.3206e+06	sp|P37302|APE3_YEAST	427	2.27157e-05
20200727_Yeast_1hDIA_rep1.mzML	1558.76	1622.79	-64.0328	AHHLJYTLVPFDGR	AHHLJYTLVPFDGR	(N(N(H(H(H(H(H))))(H(H)(H(H(H(H))))))))	H(11)N(2)	5	3	1276.86	5222750	5.90364e+07	sp|P37302|APE3_YEAST	427	3.43936e-05
20200727_Yeast_1hDIA_rep2.mzML	1563.81	1613.3	-49.4935	AHHLJYTLVPFDGR	AHHLJYTLVPFDGR	(N(N(H(H(H(H(H))))(H(H)(H(H(H(H))))))))	H(11)N(2)	5	3	1276.86	4318920	4.91519e+07	sp|P37302|APE3_YEAST	427	3.43936e-05
20200727_Yeast_1hDIA_rep3.mzML	1580.32	1633.91	-53.5855	AHHLJYTLVPFDGR	AHHLJYTLVPFDGR	(N(N(H(H(H(H(H))))(H(H)(H(H(H(H))))))))	H(11)N(2)	5	3	1276.86	4638510	5.44704e+07	sp|P37302|APE3_YEAST	427	3.43936e-05
20200727_Yeast_1hDIA_rep1.mzML	1558.55	1624.85	-66.2967	AHHLJYTLVPFDGR	AHHLJYTLVPFDGR	(N(N(H(H(H(H(H))))(H(H)(H(H(H(H))))))))	H(11)N(2)	5	4	957.899	3675190	2.72552e+07	sp|P37302|APE3_YEAST	427	3.43936e-05
20200727_Yeast_1hDIA_rep2.mzML	1563.99	1614.56	-50.5655	AHHLJYTLVPFDGR	AHHLJYTLVPFDGR	(N(N(H(H(H(H(H))))(H(H)(H(H(H(H))))))))	H(11)N(2)	5	4	957.899	3317910	2.1267e+07	sp|P37302|APE3_YEAST	427	3.43936e-05
20200727_Yeast_1hDIA_rep3.mzML	1580.99	1635.64	-54.6456	AHHLJYTLVPFDGR	AHHLJYTLVPFDGR	(N(N(H(H(H(H(H))))(H(H)(H(H(H(H))))))))	H(11)N(2)	5	4	957.899	2707890	2.04913e+07	sp|P37302|APE3_YEAST	427	3.43936e-05
20200727_Yeast_1hDIA_rep1.mzML	1548.33	1570.74	-22.41	AHHLJYTLVPFDGR	AHHLJYTLVPFDGR	(N(N(H(H(H(H(H))))(H(H(H(H)))(H(H(H)))))))	H(12)N(2)	5	3	1330.88	6052980	8.22646e+07	sp|P37302|APE3_YEAST	427	2.89218e-05
20200727_Yeast_1hDIA_rep2.mzML	1555.95	1576.21	-20.258	AHHLJYTLVPFDGR	AHHLJYTLVPFDGR	(N(N(H(H(H(H(H))))(H(H(H(H)))(H(H(H)))))))	H(12)N(2)	5	3	1330.88	4766670	6.64948e+07	sp|P37302|APE3_YEAST	427	2.89218e-05
20200727_Yeast_1hDIA_rep3.mzML	1571.35	1589.04	-17.6947	AHHLJYTLVPFDGR	AHHLJYTLVPFDGR	(N(N(H(H(H(H(H))))(H(H(H(H)))(H(H(H)))))))	H(12)N(2)	5	3	1330.88	5340240	7.55571e+07	sp|P37302|APE3_YEAST	427	2.89218e-05
20200727_Yeast_1hDIA_rep1.mzML	1549.06	1606.4	-57.3427	AHHLJYTLVPFDGR	AHHLJYTLVPFDGR	(N(N(H(H(H(H(H))))(H(H(H(H)))(H(H(H)))))))	H(12)N(2)	5	4	998.412	5112520	4.08999e+07	sp|P37302|APE3_YEAST	427	2.89218e-05
20200727_Yeast_1hDIA_rep2.mzML	1556.37	1604.07	-47.7017	AHHLJYTLVPFDGR	AHHLJYTLVPFDGR	(N(N(H(H(H(H(H))))(H(H(H(H)))(H(H(H)))))))	H(12)N(2)	5	4	998.412	6068560	3.56172e+07	sp|P37302|APE3_YEAST	427	2.89218e-05
20200727_Yeast_1hDIA_rep3.mzML	1571.67	1620.51	-48.8362	AHHLJYTLVPFDGR	AHHLJYTLVPFDGR	(N(N(H(H(H(H(H))))(H(H(H(H)))(H(H(H)))))))	H(12)N(2)	5	4	998.412	4247210	2.7624e+07	sp|P37302|APE3_YEAST	427	2.89218e-05
20200727_Yeast_1hDIA_rep1.mzML	1539.26	1582.22	-42.9619	AHHLJYTLVPFDGR	AHHLJYTLVPFDGR	(N(N(H(H(H(H(H))))(H(H(H(H(H(H(H(H)))))))))))	H(13)N(2)	5	3	1384.9	5030370	5.32986e+07	sp|P37302|APE3_YEAST	427	3.25911e-05
20200727_Yeast_1hDIA_rep2.mzML	1547.6	1586.69	-39.0897	AHHLJYTLVPFDGR	AHHLJYTLVPFDGR	(N(N(H(H(H(H(H))))(H(H(H(H(H(H(H(H)))))))))))	H(13)N(2)	5	3	1384.9	3854220	4.28174e+07	sp|P37302|APE3_YEAST	427	3.25911e-05
20200727_Yeast_1hDIA_rep3.mzML	1564.14	1600.05	-35.9136	AHHLJYTLVPFDGR	AHHLJYTLVPFDGR	(N(N(H(H(H(H(H))))(H(H(H(H(H(H(H(H)))))))))))	H(13)N(2)	5	3	1384.9	4297160	4.32264e+07	sp|P37302|APE3_YEAST	427	3.25911e-05
20200727_Yeast_1hDIA_rep1.mzML	1539.23	1595.44	-56.2103	AHHLJYTLVPFDGR	AHHLJYTLVPFDGR	(N(N(H(H(H(H(H))))(H(H(H(H(H(H(H(H)))))))))))	H(13)N(2)	5	4	1038.93	3030600	2.56021e+07	sp|P37302|APE3_YEAST	427	3.25911e-05
20200727_Yeast_1hDIA_rep2.mzML	1547.56	1598.17	-50.6082	AHHLJYTLVPFDGR	AHHLJYTLVPFDGR	(N(N(H(H(H(H(H))))(H(H(H(H(H(H(H(H)))))))))))	H(13)N(2)	5	4	1038.93	2928900	2.4924e+07	sp|P37302|APE3_YEAST	427	3.25911e-05
20200727_Yeast_1hDIA_rep3.mzML	1564.57	1612.29	-47.7152	AHHLJYTLVPFDGR	AHHLJYTLVPFDGR	(N(N(H(H(H(H(H))))(H(H(H(H(H(H(H(H)))))))))))	H(13)N(2)	5	4	1038.93	2336330	1.65161e+07	sp|P37302|APE3_YEAST	427	3.25911e-05
20200727_Yeast_1hDIA_rep1.mzML	1530.17	1569.23	-39.0637	AHHLJYTLVPFDGR	AHHLJYTLVPFDGR	(N(N(H(H(H(H(H(H)))))(H(H(H))(H(H(H(H(H)))))))))	H(14)N(2)	5	3	1438.92	1970350	23092149	sp|P37302|APE3_YEAST	427	5.69695e-05
20200727_Yeast_1hDIA_rep2.mzML	1538.3	1574.86	-36.5599	AHHLJYTLVPFDGR	AHHLJYTLVPFDGR	(N(N(H(H(H(H(H(H)))))(H(H(H))(H(H(H(H(H)))))))))	H(14)N(2)	5	3	1438.92	1606490	1.96801e+07	sp|P37302|APE3_YEAST	427	5.69695e-05
20200727_Yeast_1hDIA_rep3.mzML	1556.43	1587.64	-31.2063	AHHLJYTLVPFDGR	AHHLJYTLVPFDGR	(N(N(H(H(H(H(H(H)))))(H(H(H))(H(H(H(H(H)))))))))	H(14)N(2)	5	3	1438.92	1766340	19123001	sp|P37302|APE3_YEAST	427	5.69695e-05
20200727_Yeast_1hDIA_rep1.mzML	1531.81	1552.47	-20.6647	AHHLJYTLVPFDGR	AHHLJYTLVPFDGR	(N(N(H(H(H(H(H(H)))))(H(H(H))(H(H(H(H(H)))))))))	H(14)N(2)	5	4	1079.44	1068130	1.45495e+07	sp|P37302|APE3_YEAST	427	5.69695e-05
20200727_Yeast_1hDIA_rep2.mzML	1539.02	1559.38	-20.3564	AHHLJYTLVPFDGR	AHHLJYTLVPFDGR	(N(N(H(H(H(H(H(H)))))(H(H(H))(H(H(H(H(H)))))))))	H(14)N(2)	5	4	1079.44	1155590	1.68225e+07	sp|P37302|APE3_YEAST	427	5.69695e-05
20200727_Yeast_1hDIA_rep3.mzML	1557.84	1573.77	-15.935	AHHLJYTLVPFDGR	AHHLJYTLVPFDGR	(N(N(H(H(H(H(H(H)))))(H(H(H))(H(H(H(H(H)))))))))	H(14)N(2)	5	4	1079.44	940433	1.12968e+07	sp|P37302|APE3_YEAST	427	5.69695e-05
20200727_Yeast_1hDIA_rep2.mzML	1529.79	1569.28	-39.4852	AHHLJYTLVPFDGR	AHHLJYTLVPFDGR	(N(N(H(H(H(H(H(H(H))))))(H(H(H(H(H(H(H(H)))))))))))	H(15)N(2)	5	3	1492.93	419141	6.333e+06	sp|P37302|APE3_YEAST	427	0.00344818
20200727_Yeast_1hDIA_rep3.mzML	1548.24	1582.07	-33.8317	AHHLJYTLVPFDGR	AHHLJYTLVPFDGR	(N(N(H(H(H(H(H(H(H))))))(H(H(H(H(H(H(H(H)))))))))))	H(15)N(2)	5	3	1492.93	434092	7.18218e+06	sp|P37302|APE3_YEAST	427	0.00344818
20200727_Yeast_1hDIA_rep1.mzML	1517.69	1563.05	-45.3635	AHHLJYTLVPFDGR	AHHLJYTLVPFDGR	(N(N(H(H(H(H(H(H(H))))))(H(H(H(H(H(H(H(H)))))))))))	H(15)N(2)	5	3	1492.93	484442	7.68387e+06	sp|P37302|APE3_YEAST	427	0.00344818
20200727_Yeast_1hDIA_rep2.mzML	1596.24	1570.46	25.7784	AHHLJYTLVPFDGR	AHHLJYTLVPFDGR	(N(N(H(H(H(H(H(H(H))))))(H(H(H(H(H(H(H(H)))))))))))	H(15)N(2)	5	4	1119.95	336215	80827.5	sp|P37302|APE3_YEAST	427	0.00344818
20200727_Yeast_1hDIA_rep3.mzML	1612.78	1583.21	29.5672	AHHLJYTLVPFDGR	AHHLJYTLVPFDGR	(N(N(H(H(H(H(H(H(H))))))(H(H(H(H(H(H(H(H)))))))))))	H(15)N(2)	5	4	1119.95	373701	0	sp|P37302|APE3_YEAST	427	0.00344818
20200727_Yeast_1hDIA_rep1.mzML	1549.24	1631.57	-82.3263	AHHLJYTLVPFDGR	AHHLJYTLVPFDGR	(N(N(H(H(H))(H(H(H))))))	H(6)N(2)	5	3	1006.77	2072530	175678	sp|P37302|APE3_YEAST	427	4.22513e-05
20200727_Yeast_1hDIA_rep2.mzML	1556.42	1619.11	-62.6939	AHHLJYTLVPFDGR	AHHLJYTLVPFDGR	(N(N(H(H(H))(H(H(H))))))	H(6)N(2)	5	3	1006.77	2575200	223867	sp|P37302|APE3_YEAST	427	4.22513e-05
20200727_Yeast_1hDIA_rep3.mzML	1571.1	1641.32	-70.2242	AHHLJYTLVPFDGR	AHHLJYTLVPFDGR	(N(N(H(H(H))(H(H(H))))))	H(6)N(2)	5	3	1006.77	2026080	174534	sp|P37302|APE3_YEAST	427	4.22513e-05
20200727_Yeast_1hDIA_rep1.mzML	1594.81	1615.96	-21.1501	AHHLJYTLVPFDGR	AHHLJYTLVPFDGR	(N(N(H(H(H(H)))(H(H)(H)(H)))))	H(8)N(2)	5	4	836.359	556139	1.8415e+06	sp|P37302|APE3_YEAST	427	0.000993437
20200727_Yeast_1hDIA_rep2.mzML	1596.62	1609.39	-12.7667	AHHLJYTLVPFDGR	AHHLJYTLVPFDGR	(N(N(H(H(H(H)))(H(H)(H)(H)))))	H(8)N(2)	5	4	836.359	528385	1.48602e+06	sp|P37302|APE3_YEAST	427	0.000993437
20200727_Yeast_1hDIA_rep3.mzML	1615.62	1628.23	-12.6123	AHHLJYTLVPFDGR	AHHLJYTLVPFDGR	(N(N(H(H(H(H)))(H(H)(H)(H)))))	H(8)N(2)	5	4	836.359	452444	983665	sp|P37302|APE3_YEAST	427	0.000993437
20200727_Yeast_1hDIA_rep1.mzML	591.541	478.499	113.042	AJGSIQK	AJGSIQK	(N(N(H(H(H(H(H))))(H(H)(H(H(H)))))))	H(10)N(2)	2	2	1372.54	781816	6.51428e+06	sp|Q12672|RL21B_YEAST/sp|Q02753|RL21A_YEAST	45/45	4.47067e-05
20200727_Yeast_1hDIA_rep2.mzML	591.063	544.132	46.9306	AJGSIQK	AJGSIQK	(N(N(H(H(H(H(H))))(H(H)(H(H(H)))))))	H(10)N(2)	2	2	1372.54	1171550	4.41576e+06	sp|Q12672|RL21B_YEAST/sp|Q02753|RL21A_YEAST	45/45	4.47067e-05
20200727_Yeast_1hDIA_rep3.mzML	592.821	540.946	51.8755	AJGSIQK	AJGSIQK	(N(N(H(H(H(H(H))))(H(H)(H(H(H)))))))	H(10)N(2)	2	2	1372.54	1014960	4.17678e+06	sp|Q12672|RL21B_YEAST/sp|Q02753|RL21A_YEAST	45/45	4.47067e-05
20200727_Yeast_1hDIA_rep1.mzML	2042.7	2018.57	24.1265	AMLGGAGMIAAMDJR	AMLGGAGMIAAMDJR	(N(N(H(H(H))(H(H(H))(H(H(H(H))))))))	H(10)N(2)	14	3	1169.13	1524390	7017007	sp|Q03674|PLB2_YEAST	125	8.44469e-05
20200727_Yeast_1hDIA_rep2.mzML	2057.2	2034.9	22.3016	AMLGGAGMIAAMDJR	AMLGGAGMIAAMDJR	(N(N(H(H(H))(H(H(H))(H(H(H(H))))))))	H(10)N(2)	14	3	1169.13	1342280	5.88378e+06	sp|Q03674|PLB2_YEAST	125	8.44469e-05
20200727_Yeast_1hDIA_rep3.mzML	2067.62	2045.76	21.863	AMLGGAGMIAAMDJR	AMLGGAGMIAAMDJR	(N(N(H(H(H))(H(H(H))(H(H(H(H))))))))	H(10)N(2)	14	3	1169.13	1383820	6.6422e+06	sp|Q03674|PLB2_YEAST	125	8.44469e-05
20200727_Yeast_1hDIA_rep1.mzML	2170.73	2227.87	-57.1407	AMLSGAGMLAAMDJR	AMLSGAGMLAAMDJR	(N(N(H(H(H))(H(H(H(H)))(H(H(H)))))))	H(10)N(2)	14	3	1179.13	5785220	2.00347e+07	sp|P39105|PLB1_YEAST	123	8.71457e-05
20200727_Yeast_1hDIA_rep2.mzML	2175.31	2214.88	-39.5657	AMLSGAGMLAAMDJR	AMLSGAGMLAAMDJR	(N(N(H(H(H))(H(H(H(H)))(H(H(H)))))))	H(10)N(2)	14	3	1179.13	5237300	2.27637e+07	sp|P39105|PLB1_YEAST	123	8.71457e-05
20200727_Yeast_1hDIA_rep1.mzML	2160.23	2199.97	-39.7415	AMLSGAGMLAAMDJR	AMLSGAGMLAAMDJR	(N(N(H(H(H(H(H))))(H(H)(H(H(H(H))))))))	H(11)N(2)	14	3	1233.15	2622180	9.2193e+06	sp|P39105|PLB1_YEAST	123	0.000118704
20200727_Yeast_1hDIA_rep2.mzML	2165.25	2196.96	-31.7086	AMLSGAGMLAAMDJR	AMLSGAGMLAAMDJR	(N(N(H(H(H(H(H))))(H(H)(H(H(H(H))))))))	H(11)N(2)	14	3	1233.15	2267700	1.06114e+07	sp|P39105|PLB1_YEAST	123	0.000118704
20200727_Yeast_1hDIA_rep3.mzML	2187.22	2070.37	116.846	AMLSGAGMLAAMDJR	AMLSGAGMLAAMDJR	(N(N(H(H(H(H(H))))(H(H)(H(H(H(H))))))))	H(11)N(2)	14	3	1233.15	2056450	8.24492e+06	sp|P39105|PLB1_YEAST	123	0.000118704
20200727_Yeast_1hDIA_rep1.mzML	1936.12	2013.71	-77.5938	AMLSGAGMLAAMDJR	AM[147]LSGAGMLAAMDJR	(N(N(H(H(H(H(H))))(H(H)(H(H(H)))))))	H(10)N(2)	14	3	1184.47	1293900	5.08641e+06	sp|P39105|PLB1_YEAST	123	2.45607e-05
20200727_Yeast_1hDIA_rep2.mzML	1948.8	2030.78	-81.9779	AMLSGAGMLAAMDJR	AM[147]LSGAGMLAAMDJR	(N(N(H(H(H(H(H))))(H(H)(H(H(H)))))))	H(10)N(2)	14	3	1184.47	1124060	3.66602e+06	sp|P39105|PLB1_YEAST	123	2.45607e-05
20200727_Yeast_1hDIA_rep3.mzML	1961.37	2041.66	-80.2859	AMLSGAGMLAAMDJR	AM[147]LSGAGMLAAMDJR	(N(N(H(H(H(H(H))))(H(H)(H(H(H)))))))	H(10)N(2)	14	3	1184.47	1349260	3.62407e+06	sp|P39105|PLB1_YEAST	123	2.45607e-05
20200727_Yeast_1hDIA_rep1.mzML	2407.84	2508.47	-100.631	APYSTALVYJETSVSASVFR	APYSTALVYJETSVSASVFR	(N(N(H(H(H(H)))(H(H)(H(H(H(H))))))))	H(10)N(2)	10	3	1396.93	500167	1.30724e+06	sp|Q12200|NPC1_YEAST	940	5.25764e-05
20200727_Yeast_1hDIA_rep2.mzML	2418.18	2520.89	-102.708	APYSTALVYJETSVSASVFR	APYSTALVYJETSVSASVFR	(N(N(H(H(H(H)))(H(H)(H(H(H(H))))))))	H(10)N(2)	10	3	1396.93	508535	2.44303e+06	sp|Q12200|NPC1_YEAST	940	5.25764e-05
20200727_Yeast_1hDIA_rep3.mzML	2430.08	2536.36	-106.278	APYSTALVYJETSVSASVFR	APYSTALVYJETSVSASVFR	(N(N(H(H(H(H)))(H(H)(H(H(H(H))))))))	H(10)N(2)	10	3	1396.93	442371	2.54308e+06	sp|Q12200|NPC1_YEAST	940	5.25764e-05
20200727_Yeast_1hDIA_rep1.mzML	2245.74	2104.16	141.581	CDTLVGJLTIGGGLK	C[160]DTLVGJLTIGGGLK	(N(N(H(H(H(H(H))))(H(H)(H(H(H)))))))	H(10)N(2)	7	3	1182.17	3877440	7.9323e+06	sp|Q12355|PST1_YEAST	57	2.32064e-05
20200727_Yeast_1hDIA_rep2.mzML	2238.73	2112.18	126.553	CDTLVGJLTIGGGLK	C[160]DTLVGJLTIGGGLK	(N(N(H(H(H(H(H))))(H(H)(H(H(H)))))))	H(10)N(2)	7	3	1182.17	3223660	8.51053e+06	sp|Q12355|PST1_YEAST	57	2.32064e-05
20200727_Yeast_1hDIA_rep3.mzML	2255.47	2139.67	115.801	CDTLVGJLTIGGGLK	C[160]DTLVGJLTIGGGLK	(N(N(H(H(H(H(H))))(H(H)(H(H(H)))))))	H(10)N(2)	7	3	1182.17	3444890	8.26016e+06	sp|Q12355|PST1_YEAST	57	2.32064e-05
20200727_Yeast_1hDIA_rep1.mzML	2239.11	2114.52	124.587	CDTLVGJLTIGGGLK	C[160]DTLVGJLTIGGGLK	(N(N(H(H(H(H(H))))(H(H(H))(H(H(H)))))))	H(11)N(2)	7	3	1236.19	121622	1.8207e+07	sp|Q12355|PST1_YEAST	57	0.00529987
20200727_Yeast_1hDIA_rep3.mzML	2248.35	2183.25	65.102	CDTLVGJLTIGGGLK	C[160]DTLVGJLTIGGGLK	(N(N(H(H(H(H(H))))(H(H(H))(H(H(H)))))))	H(11)N(2)	7	3	1236.19	127405	6.65773e+06	sp|Q12355|PST1_YEAST	57	0.00529987
20200727_Yeast_1hDIA_rep1.mzML	2214.6	2093.38	121.216	CDTLVGJLTIGGGLK	C[160]DTLVGJLTIGGGLK	(N(N(H(H(H(H(H))))(H(H(H(H)))(H(H(H)))))))	H(12)N(2)	7	3	1290.2	1399710	5.17672e+06	sp|Q12355|PST1_YEAST	57	1.90019e-05
20200727_Yeast_1hDIA_rep2.mzML	2208.27	2102.25	106.023	CDTLVGJLTIGGGLK	C[160]DTLVGJLTIGGGLK	(N(N(H(H(H(H(H))))(H(H(H(H)))(H(H(H)))))))	H(12)N(2)	7	3	1290.2	1564970	5.48659e+06	sp|Q12355|PST1_YEAST	57	1.90019e-05
20200727_Yeast_1hDIA_rep3.mzML	2228.17	2102.71	125.456	CDTLVGJLTIGGGLK	C[160]DTLVGJLTIGGGLK	(N(N(H(H(H(H(H))))(H(H(H(H)))(H(H(H)))))))	H(12)N(2)	7	3	1290.2	1336970	4.29699e+06	sp|Q12355|PST1_YEAST	57	1.90019e-05
20200727_Yeast_1hDIA_rep1.mzML	2523.18	2560.34	-37.1623	CNYIFDVVGPLGCJK	C[160]NYIFDVVGPLGC[160]JK	(N(N(H(H(H(H)))(H(H)(H)(H)))))	H(8)N(2)	14	3	1153.47	1462140	3.54609e+06	sp|Q04924|GLU2B_YEAST	688	0.000323077
20200727_Yeast_1hDIA_rep2.mzML	2536.61	2578.75	-42.1414	CNYIFDVVGPLGCJK	C[160]NYIFDVVGPLGC[160]JK	(N(N(H(H(H(H)))(H(H)(H)(H)))))	H(8)N(2)	14	3	1153.47	1697460	3.68124e+06	sp|Q04924|GLU2B_YEAST	688	0.000323077
20200727_Yeast_1hDIA_rep3.mzML	2553.55	2596.38	-42.825	CNYIFDVVGPLGCJK	C[160]NYIFDVVGPLGC[160]JK	(N(N(H(H(H(H)))(H(H)(H)(H)))))	H(8)N(2)	14	3	1153.47	1469270	3.57182e+06	sp|Q04924|GLU2B_YEAST	688	0.000323077
20200727_Yeast_1hDIA_rep3.mzML	2977.16	3264.45	-287.288	DAGFJISLADVWGR	DAGFJISLADVWGR	(N(N(H(H(H))(H(H(H))(H(H(H(H))))))))	H(10)N(2)	5	3	1183.15	314923	1.92813e+06	sp|P39105|PLB1_YEAST	215	0.000703688
20200727_Yeast_1hDIA_rep2.mzML	3286.55	3161.93	124.623	DAGFJISLADVWGR	DAGFJISLADVWGR	(N(N(H(H(H(H(H))))(H(H(H))(H(H(H)))))))	H(11)N(2)	5	3	1237.17	442758	14366.5	sp|P39105|PLB1_YEAST	215	0.000370278
20200727_Yeast_1hDIA_rep3.mzML	3284.01	3167.8	116.209	DAGFJISLADVWGR	DAGFJISLADVWGR	(N(N(H(H(H(H(H))))(H(H(H))(H(H(H)))))))	H(11)N(2)	5	3	1237.17	360983	41048.5	sp|P39105|PLB1_YEAST	215	0.000370278
20200727_Yeast_1hDIA_rep1.mzML	2992.31	3208.58	-216.27	DAGFJISLADVWGR	DAGFJISLADVWGR	(N(N(H(H(H(H)))(H(H)(H)(H)))))	H(8)N(2)	5	2	1612.17	139901	1.99019e+06	sp|P39105|PLB1_YEAST	215	0.000120832
20200727_Yeast_1hDIA_rep2.mzML	2993.61	3212.53	-218.919	DAGFJISLADVWGR	DAGFJISLADVWGR	(N(N(H(H(H(H)))(H(H)(H)(H)))))	H(8)N(2)	5	2	1612.17	107713	1.79893e+06	sp|P39105|PLB1_YEAST	215	0.000120832
20200727_Yeast_1hDIA_rep3.mzML	3007.35	3214.16	-206.814	DAGFJISLADVWGR	DAGFJISLADVWGR	(N(N(H(H(H(H)))(H(H)(H)(H)))))	H(8)N(2)	5	2	1612.17	102355	1.43411e+06	sp|P39105|PLB1_YEAST	215	0.000120832
20200727_Yeast_1hDIA_rep1.mzML	2992.19	3239.05	-246.859	DAGFJISLADVWGR	DAGFJISLADVWGR	(N(N(H(H(H(H)))(H(H)(H)(H)))))	H(8)N(2)	5	3	1075.12	423186	3.15396e+06	sp|P39105|PLB1_YEAST	215	0.000120832
20200727_Yeast_1hDIA_rep2.mzML	2993.64	3249.88	-256.242	DAGFJISLADVWGR	DAGFJISLADVWGR	(N(N(H(H(H(H)))(H(H)(H)(H)))))	H(8)N(2)	5	3	1075.12	372141	2.42492e+06	sp|P39105|PLB1_YEAST	215	0.000120832
20200727_Yeast_1hDIA_rep3.mzML	3009.28	3244.2	-234.918	DAGFJISLADVWGR	DAGFJISLADVWGR	(N(N(H(H(H(H)))(H(H)(H)(H)))))	H(8)N(2)	5	3	1075.12	338590	1.94275e+06	sp|P39105|PLB1_YEAST	215	0.000120832
20200727_Yeast_1hDIA_rep1.mzML	2977.82	3257.69	-279.873	DAGFJISLADVWGR	DAGFJISLADVWGR	(N(N(H(H(H)(H(H)))(H(H)(H(H))))))	H(9)N(2)	5	3	1129.13	1890090	7.61401e+06	sp|P39105|PLB1_YEAST	215	0.00267695
20200727_Yeast_1hDIA_rep3.mzML	2994.1	3263.2	-269.099	DAGFJISLADVWGR	DAGFJISLADVWGR	(N(N(H(H(H)(H(H)))(H(H)(H(H))))))	H(9)N(2)	5	3	1129.13	1388150	6.37478e+06	sp|P39105|PLB1_YEAST	215	0.00267695
20200727_Yeast_1hDIA_rep2.mzML	3005.34	3063.15	-57.8053	DAIJMTLSISPEWLQR	DAIJMTLSISPEWLQR	(N(N(H(H(H(H)))(H(H)(H)(H)))))	H(8)N(2)	4	3	1192.85	211238	667896	sp|P40345|PDAT_YEAST	469	0.000590426
20200727_Yeast_1hDIA_rep3.mzML	3022.56	3070.38	-47.8171	DAIJMTLSISPEWLQR	DAIJMTLSISPEWLQR	(N(N(H(H(H(H)))(H(H)(H)(H)))))	H(8)N(2)	4	3	1192.85	114258	430223	sp|P40345|PDAT_YEAST	469	0.000590426
20200727_Yeast_1hDIA_rep1.mzML	3253.05	3052.14	200.911	DILFDIPEDTPNVLIYNGGGQDLSAFWJDTKK	DILFDIPEDTPNVLIYNGGGQDLSAFWJDTKK	(N(N(H(H)(H(H(H(H(H(H(H(H(H))))))))))))	H(11)N(2)	28	4	1446.88	934452	1.31719e+06	sp|P09232|PRTB_YEAST	594	0.00109242
20200727_Yeast_1hDIA_rep2.mzML	3257.11	3256.51	0.596815	DILFDIPEDTPNVLIYNGGGQDLSAFWJDTKK	DILFDIPEDTPNVLIYNGGGQDLSAFWJDTKK	(N(N(H(H)(H(H(H(H(H(H(H(H(H))))))))))))	H(11)N(2)	28	4	1446.88	1147260	1.61264e+06	sp|P09232|PRTB_YEAST	594	0.00109242
20200727_Yeast_1hDIA_rep3.mzML	3256.13	3065.72	190.411	DILFDIPEDTPNVLIYNGGGQDLSAFWJDTKK	DILFDIPEDTPNVLIYNGGGQDLSAFWJDTKK	(N(N(H(H)(H(H(H(H(H(H(H(H(H))))))))))))	H(11)N(2)	28	4	1446.88	879369	1.35202e+06	sp|P09232|PRTB_YEAST	594	0.00109242
20200727_Yeast_1hDIA_rep1.mzML	2052.52	1880.78	171.736	DITATLJFTK	DITATLJFTK	(N(N(H(H(H(H)))(H(H)(H)(H)))))	H(8)N(2)	7	2	1413.59	2056150	1.79341e+07	sp|P22023|KRE5_YEAST	293	2.59156e-05
20200727_Yeast_1hDIA_rep2.mzML	2066.12	1886.31	179.805	DITATLJFTK	DITATLJFTK	(N(N(H(H(H(H)))(H(H)(H)(H)))))	H(8)N(2)	7	2	1413.59	1806540	1.68482e+07	sp|P22023|KRE5_YEAST	293	2.59156e-05
20200727_Yeast_1hDIA_rep3.mzML	2072.8	1889.95	182.849	DITATLJFTK	DITATLJFTK	(N(N(H(H(H(H)))(H(H)(H)(H)))))	H(8)N(2)	7	2	1413.59	1986870	1.74808e+07	sp|P22023|KRE5_YEAST	293	2.59156e-05
20200727_Yeast_1hDIA_rep1.mzML	1072.63	1123.7	-51.0694	DITNJESCTCEVGDR	DITNJESC[160]TC[160]EVGDR	(N(N(H(H(H))(H(H(H(H(H(H(H))))))))))	H(10)N(2)	5	3	1266.14	1788950	8.30747e+06	sp|P46992|YJR1_YEAST	51	3.48659e-05
20200727_Yeast_1hDIA_rep2.mzML	1065.47	1111.83	-46.3582	DITNJESCTCEVGDR	DITNJESC[160]TC[160]EVGDR	(N(N(H(H(H))(H(H(H(H(H(H(H))))))))))	H(10)N(2)	5	3	1266.14	1979060	6.73593e+06	sp|P46992|YJR1_YEAST	51	3.48659e-05
20200727_Yeast_1hDIA_rep3.mzML	1075.51	1118.14	-42.6334	DITNJESCTCEVGDR	DITNJESC[160]TC[160]EVGDR	(N(N(H(H(H))(H(H(H(H(H(H(H))))))))))	H(10)N(2)	5	3	1266.14	1989630	7.15528e+06	sp|P46992|YJR1_YEAST	51	3.48659e-05
20200727_Yeast_1hDIA_rep1.mzML	2731.06	2918.99	-187.933	DLEWYSPDAVTTTJGTLTLR	DLEWYSPDAVTTTJGTLTLR	(N(N(H(H(H(H)))(H(H)(H(H))))))	H(8)N(2)	14	3	1319.23	538017	1.62086e+06	sp|P33336|SKN1_YEAST	426	0.000205156
20200727_Yeast_1hDIA_rep2.mzML	2738.17	2924.33	-186.158	DLEWYSPDAVTTTJGTLTLR	DLEWYSPDAVTTTJGTLTLR	(N(N(H(H(H(H)))(H(H)(H(H))))))	H(8)N(2)	14	3	1319.23	506589	2.03296e+06	sp|P33336|SKN1_YEAST	426	0.000205156
20200727_Yeast_1hDIA_rep3.mzML	2741.2	2928.7	-187.505	DLEWYSPDAVTTTJGTLTLR	DLEWYSPDAVTTTJGTLTLR	(N(N(H(H(H(H)))(H(H)(H(H))))))	H(8)N(2)	14	3	1319.23	500964	1.35915e+06	sp|P33336|SKN1_YEAST	426	0.000205156
20200727_Yeast_1hDIA_rep2.mzML	2151.56	2361	-209.441	DNYWIEYETJTTHPWR	DNYWIEYETJTTHPWR	(N(N(H(H(H(H)))(H(H)(H(H))))))	H(8)N(2)	10	3	1276.51	3050420	3.88314e+07	sp|P40533|TED1_YEAST	266	2.69198e-05
20200727_Yeast_1hDIA_rep1.mzML	839.592	839.441	0.150538	DYJVSSDR	DYJVSSDR	(N(N(H(H(H(H)))(H(H)(H)(H)))))	H(8)N(2)	3	2	1329.5	789095	5.63583e+06	sp|P48016|ATH1_YEAST	488	0.00545981
20200727_Yeast_1hDIA_rep3.mzML	866.325	861.507	4.81766	DYJVSSDR	DYJVSSDR	(N(N(H(H(H(H)))(H(H)(H)(H)))))	H(8)N(2)	3	2	1329.5	1127750	6.92443e+06	sp|P48016|ATH1_YEAST	488	0.00545981
20200727_Yeast_1hDIA_rep1.mzML	1812.59	1797.79	14.8015	EASGLSDJETEWLK	EASGLSDJETEWLK	(N(N(H(H(H(H(H))))(H(H)(H(H(H)))))))	H(10)N(2)	8	3	1202.48	1207040	3.24199e+06	sp|P39105|PLB1_YEAST	52	2.66991e-05
20200727_Yeast_1hDIA_rep2.mzML	1813.18	1800.3	12.8813	EASGLSDJETEWLK	EASGLSDJETEWLK	(N(N(H(H(H(H(H))))(H(H)(H(H(H)))))))	H(10)N(2)	8	3	1202.48	1110570	3.0362e+06	sp|P39105|PLB1_YEAST	52	2.66991e-05
20200727_Yeast_1hDIA_rep3.mzML	1820.48	1806.44	14.0353	EASGLSDJETEWLK	EASGLSDJETEWLK	(N(N(H(H(H(H(H))))(H(H)(H(H(H)))))))	H(10)N(2)	8	3	1202.48	1225840	3.01801e+06	sp|P39105|PLB1_YEAST	52	2.66991e-05
20200727_Yeast_1hDIA_rep1.mzML	1833.31	1823.24	10.068	EASGLSDJETEWLK	EASGLSDJETEWLK	(N(N(H(H(H(H)))(H(H(H(H)))))))	H(8)N(2)	8	2	1641.16	3125340	76646383	sp|P39105|PLB1_YEAST	52	2.04398e-05
20200727_Yeast_1hDIA_rep2.mzML	1837.02	1825.97	11.0518	EASGLSDJETEWLK	EASGLSDJETEWLK	(N(N(H(H(H(H)))(H(H(H(H)))))))	H(8)N(2)	8	2	1641.16	4002320	79201741	sp|P39105|PLB1_YEAST	52	2.04398e-05
20200727_Yeast_1hDIA_rep3.mzML	1841.47	1831.42	10.0512	EASGLSDJETEWLK	EASGLSDJETEWLK	(N(N(H(H(H(H)))(H(H(H(H)))))))	H(8)N(2)	8	2	1641.16	3872850	7.54195e+07	sp|P39105|PLB1_YEAST	52	2.04398e-05
20200727_Yeast_1hDIA_rep1.mzML	1834.12	1819.19	14.9345	EASGLSDJETEWLK	EASGLSDJETEWLK	(N(N(H(H(H(H)))(H(H)(H)(H)))))	H(8)N(2)	8	3	1094.44	1697210	5.53396e+07	sp|P39105|PLB1_YEAST	52	4.81351e-05
20200727_Yeast_1hDIA_rep2.mzML	1836.42	1821.84	14.5819	EASGLSDJETEWLK	EASGLSDJETEWLK	(N(N(H(H(H(H)))(H(H)(H)(H)))))	H(8)N(2)	8	3	1094.44	1802050	48632289	sp|P39105|PLB1_YEAST	52	4.81351e-05
20200727_Yeast_1hDIA_rep3.mzML	1841.62	1827.41	14.2124	EASGLSDJETEWLK	EASGLSDJETEWLK	(N(N(H(H(H(H)))(H(H)(H)(H)))))	H(8)N(2)	8	3	1094.44	1459240	4.89676e+07	sp|P39105|PLB1_YEAST	52	4.81351e-05
20200727_Yeast_1hDIA_rep1.mzML	1824.55	1811.98	12.5657	EASGLSDJETEWLK	EASGLSDJETEWLK	(N(N(H(H(H(H)))(H(H)(H(H)(H))))))	H(9)N(2)	8	3	1148.46	3130760	1.13542e+07	sp|P39105|PLB1_YEAST	52	4.96997e-05
20200727_Yeast_1hDIA_rep2.mzML	1826.94	1814.53	12.4101	EASGLSDJETEWLK	EASGLSDJETEWLK	(N(N(H(H(H(H)))(H(H)(H(H)(H))))))	H(9)N(2)	8	3	1148.46	3233270	1.20851e+07	sp|P39105|PLB1_YEAST	52	4.96997e-05
20200727_Yeast_1hDIA_rep3.mzML	1832.1	1820.31	11.7895	EASGLSDJETEWLK	EASGLSDJETEWLK	(N(N(H(H(H(H)))(H(H)(H(H)(H))))))	H(9)N(2)	8	3	1148.46	2987990	1.06463e+07	sp|P39105|PLB1_YEAST	52	4.96997e-05
20200727_Yeast_1hDIA_rep1.mzML	1513.51	1558.74	-45.2275	EASGLSDJETEWLKK	EASGLSDJETEWLKK	(N(N(H(H(H(H)))(H(H)(H)(H)))))	H(8)N(2)	8	3	1137.14	701756	1.35248e+07	sp|P39105|PLB1_YEAST	52	0.000111399
20200727_Yeast_1hDIA_rep2.mzML	1526.29	1565.28	-38.9916	EASGLSDJETEWLKK	EASGLSDJETEWLKK	(N(N(H(H(H(H)))(H(H)(H)(H)))))	H(8)N(2)	8	3	1137.14	610017	1.05981e+07	sp|P39105|PLB1_YEAST	52	0.000111399
20200727_Yeast_1hDIA_rep3.mzML	1542.72	1578.58	-35.8555	EASGLSDJETEWLKK	EASGLSDJETEWLKK	(N(N(H(H(H(H)))(H(H)(H)(H)))))	H(8)N(2)	8	3	1137.14	535707	11524572	sp|P39105|PLB1_YEAST	52	0.000111399
20200727_Yeast_1hDIA_rep1.mzML	1738.74	1601.61	137.132	EFSVWLJGTVK	EFSVWLJGTVK	(N(N(H(H(H(H)))(H(H(H(H)))))))	H(8)N(2)	7	2	1491.63	317734	1.22591e+07	sp|P48237|CCM1_YEAST	189	0.00214208
20200727_Yeast_1hDIA_rep2.mzML	1732.11	1601.31	130.803	EFSVWLJGTVK	EFSVWLJGTVK	(N(N(H(H(H(H)))(H(H(H(H)))))))	H(8)N(2)	7	2	1491.63	324436	1.22738e+07	sp|P48237|CCM1_YEAST	189	0.00214208
20200727_Yeast_1hDIA_rep3.mzML	1742.31	1616.8	125.511	EFSVWLJGTVK	EFSVWLJGTVK	(N(N(H(H(H(H)))(H(H(H(H)))))))	H(8)N(2)	7	2	1491.63	360021	9.52097e+06	sp|P48237|CCM1_YEAST	189	0.00214208
20200727_Yeast_1hDIA_rep1.mzML	1800.18	1923.57	-123.388	EHWSYPEWIJQTK	EHWSYPEWIJQTK	(N(N(H(H(H(H)))(H(H)(H)(H)))))	H(8)N(2)	10	3	1140.8	2164110	2.09052e+07	sp|P27809|KRE2_YEAST	197	0.000535907
20200727_Yeast_1hDIA_rep2.mzML	1805.48	1935.19	-129.713	EHWSYPEWIJQTK	EHWSYPEWIJQTK	(N(N(H(H(H(H)))(H(H)(H)(H)))))	H(8)N(2)	10	3	1140.8	1870540	1.63661e+07	sp|P27809|KRE2_YEAST	197	0.000535907
20200727_Yeast_1hDIA_rep1.mzML	1666.29	1589.29	76.9993	ELJESAALLLHNER	ELJESAALLLHNER	(N(N(H(H(H(H)))(H(H)(H)(H)))))	H(8)N(2)	3	3	1104.48	1949290	1.87108e+07	sp|P23797|GPI12_YEAST	110	2.58159e-05
20200727_Yeast_1hDIA_rep2.mzML	1661.35	1593.44	67.9105	ELJESAALLLHNER	ELJESAALLLHNER	(N(N(H(H(H(H)))(H(H)(H)(H)))))	H(8)N(2)	3	3	1104.48	1851590	1.54304e+07	sp|P23797|GPI12_YEAST	110	2.58159e-05
20200727_Yeast_1hDIA_rep3.mzML	1668.93	1606.95	61.9832	ELJESAALLLHNER	ELJESAALLLHNER	(N(N(H(H(H(H)))(H(H)(H)(H)))))	H(8)N(2)	3	3	1104.48	1828970	1.44498e+07	sp|P23797|GPI12_YEAST	110	2.58159e-05
20200727_Yeast_1hDIA_rep1.mzML	993.387	1105.24	-111.849	EYFJETR	EYFJETR	(N(N(H(H(H(H)))(H(H)(H(H))))))	H(8)N(2)	4	2	1331.01	7873020	7.3777e+07	sp|P47065|PT130_YEAST/sp|P53075|SHE10_YEAST	163/379	0.000437724
20200727_Yeast_1hDIA_rep2.mzML	1000.53	1093.54	-93.0109	EYFJETR	EYFJETR	(N(N(H(H(H(H)))(H(H)(H(H))))))	H(8)N(2)	4	2	1331.01	7666150	92871174	sp|P47065|PT130_YEAST/sp|P53075|SHE10_YEAST	163/379	0.000437724
20200727_Yeast_1hDIA_rep3.mzML	1014.49	1101.34	-86.8494	EYFJETR	EYFJETR	(N(N(H(H(H(H)))(H(H)(H(H))))))	H(8)N(2)	4	2	1331.01	7384350	7.2735e+07	sp|P47065|PT130_YEAST/sp|P53075|SHE10_YEAST	163/379	0.000437724
20200727_Yeast_1hDIA_rep1.mzML	983.625	1078.43	-94.801	EYFJETR	EYFJETR	(N(N(H(H(H)(H))(H(H(H(H(H))))))))	H(9)N(2)	4	2	1412.03	4200240	2.27319e+07	sp|P47065|PT130_YEAST/sp|P53075|SHE10_YEAST	163/379	0.000106258
20200727_Yeast_1hDIA_rep2.mzML	991.083	1067.88	-76.7961	EYFJETR	EYFJETR	(N(N(H(H(H)(H))(H(H(H(H(H))))))))	H(9)N(2)	4	2	1412.03	4470350	3.056e+07	sp|P47065|PT130_YEAST/sp|P53075|SHE10_YEAST	163/379	0.000106258
20200727_Yeast_1hDIA_rep3.mzML	1007.94	1077.35	-69.4101	EYFJETR	EYFJETR	(N(N(H(H(H)(H))(H(H(H(H(H))))))))	H(9)N(2)	4	2	1412.03	3781610	2.51526e+07	sp|P47065|PT130_YEAST/sp|P53075|SHE10_YEAST	163/379	0.000106258
20200727_Yeast_1hDIA_rep1.mzML	1862.94	1780.77	82.1677	EYNDLESNTVVSJSTLGVK	EYNDLESNTVVSJSTLGVK	(N(N(H(H(H(H)))(H(H(H(H)))))))	H(8)N(2)	13	3	1257.87	211045	2.06731e+06	sp|P43599|YFI8_YEAST	179	2.75247e-05
20200727_Yeast_1hDIA_rep3.mzML	1868.82	1790.3	78.518	EYNDLESNTVVSJSTLGVK	EYNDLESNTVVSJSTLGVK	(N(N(H(H(H(H)))(H(H(H(H)))))))	H(8)N(2)	13	3	1257.87	164558	1.97942e+06	sp|P43599|YFI8_YEAST	179	2.75247e-05
20200727_Yeast_1hDIA_rep1.mzML	1066.35	1016.15	50.2035	FATJTTLTK	FATJTTLTK	(N(N(H(H(H(H(H))))(H(H)(H(H(H)))))))	H(10)N(2)	4	2	1512.12	1628200	1.78744e+07	sp|P00724|INV2_YEAST	369	2.02942e-05
20200727_Yeast_1hDIA_rep2.mzML	1059.01	1020.9	38.1119	FATJTTLTK	FATJTTLTK	(N(N(H(H(H(H(H))))(H(H)(H(H(H)))))))	H(10)N(2)	4	2	1512.12	1826790	1.95066e+07	sp|P00724|INV2_YEAST	369	2.02942e-05
20200727_Yeast_1hDIA_rep3.mzML	1068.62	1033.76	34.8593	FATJTTLTK	FATJTTLTK	(N(N(H(H(H(H(H))))(H(H)(H(H(H)))))))	H(10)N(2)	4	2	1512.12	1647800	1.65207e+07	sp|P00724|INV2_YEAST	369	2.02942e-05
20200727_Yeast_1hDIA_rep1.mzML	1066.04	1016.13	49.9117	FATJTTLTK	FATJTTLTK	(N(N(H(H(H(H)))(H(H)(H(H)(H(H)))))))	H(10)N(2)	4	3	1008.41	2617960	4.14099e+06	sp|P00724|INV2_YEAST	369	3.00403e-05
20200727_Yeast_1hDIA_rep2.mzML	1059.31	1020.88	38.4298	FATJTTLTK	FATJTTLTK	(N(N(H(H(H(H)))(H(H)(H(H)(H(H)))))))	H(10)N(2)	4	3	1008.41	2147910	3.14303e+06	sp|P00724|INV2_YEAST	369	3.00403e-05
20200727_Yeast_1hDIA_rep3.mzML	1068.3	1033.74	34.5615	FATJTTLTK	FATJTTLTK	(N(N(H(H(H(H)))(H(H)(H(H)(H(H)))))))	H(10)N(2)	4	3	1008.41	2276910	3.25103e+06	sp|P00724|INV2_YEAST	369	3.00403e-05
20200727_Yeast_1hDIA_rep1.mzML	1087.37	1037.93	49.4396	FATJTTLTK	FATJTTLTK	(N(N(H(H(H(H)))(H(H)(H)(H)))))	H(8)N(2)	4	2	1350.06	1063370	8.76884e+06	sp|P00724|INV2_YEAST	369	1.90994e-05
20200727_Yeast_1hDIA_rep2.mzML	1079.95	1036.63	43.3227	FATJTTLTK	FATJTTLTK	(N(N(H(H(H(H)))(H(H)(H)(H)))))	H(8)N(2)	4	2	1350.06	1009920	8.16342e+06	sp|P00724|INV2_YEAST	369	1.90994e-05
20200727_Yeast_1hDIA_rep3.mzML	1087	1049.54	37.4555	FATJTTLTK	FATJTTLTK	(N(N(H(H(H(H)))(H(H)(H)(H)))))	H(8)N(2)	4	2	1350.06	1116230	8.77785e+06	sp|P00724|INV2_YEAST	369	1.90994e-05
20200727_Yeast_1hDIA_rep1.mzML	3229.56	3034.06	195.503	FAWWAAEEEGLLGSNFYAYJLTK	FAWWAAEEEGLLGSNFYAYJLTK	(N(N(H(H(H(H(H))))(H(H(H))(H(H))))))	H(10)N(2)	20	3	1569.66	410435	4.47653e+06	sp|P37302|APE3_YEAST	371	3.15559e-05
20200727_Yeast_1hDIA_rep2.mzML	3238.53	3250.62	-12.0878	FAWWAAEEEGLLGSNFYAYJLTK	FAWWAAEEEGLLGSNFYAYJLTK	(N(N(H(H(H(H(H))))(H(H(H))(H(H))))))	H(10)N(2)	20	3	1569.66	601535	3.45251e+06	sp|P37302|APE3_YEAST	371	3.15559e-05
20200727_Yeast_1hDIA_rep3.mzML	3239.03	3048.29	190.737	FAWWAAEEEGLLGSNFYAYJLTK	FAWWAAEEEGLLGSNFYAYJLTK	(N(N(H(H(H(H(H))))(H(H(H))(H(H))))))	H(10)N(2)	20	3	1569.66	259165	3.22157e+06	sp|P37302|APE3_YEAST	371	3.15559e-05
20200727_Yeast_1hDIA_rep1.mzML	3229.04	2960.35	268.686	FAWWAAEEEGLLGSNFYAYJLTK	FAWWAAEEEGLLGSNFYAYJLTK	(N(N(H(H(H(H(H))))(H(H(H))(H(H))))))	H(10)N(2)	20	4	1177.5	114719	83573.3	sp|P37302|APE3_YEAST	371	3.15559e-05
20200727_Yeast_1hDIA_rep2.mzML	3236.49	3229.06	7.43078	FAWWAAEEEGLLGSNFYAYJLTK	FAWWAAEEEGLLGSNFYAYJLTK	(N(N(H(H(H(H(H))))(H(H(H))(H(H))))))	H(10)N(2)	20	4	1177.5	165086	112103	sp|P37302|APE3_YEAST	371	3.15559e-05
20200727_Yeast_1hDIA_rep3.mzML	3234.5	2977.27	257.227	FAWWAAEEEGLLGSNFYAYJLTK	FAWWAAEEEGLLGSNFYAYJLTK	(N(N(H(H(H(H(H))))(H(H(H))(H(H))))))	H(10)N(2)	20	4	1177.5	127711	262974	sp|P37302|APE3_YEAST	371	3.15559e-05
20200727_Yeast_1hDIA_rep2.mzML	3237.01	3209.86	27.1482	FAWWAAEEEGLLGSNFYAYJLTK	FAWWAAEEEGLLGSNFYAYJLTK	(N(N(H(H(H(H(H))))(H(H(H(H(H(H)))))))))	H(11)N(2)	20	4	1218.01	170935	475368	sp|P37302|APE3_YEAST	371	0.000136899
20200727_Yeast_1hDIA_rep1.mzML	2098.99	2131.66	-32.6683	FFYSNJGSQFYIR	FFYSNJGSQFYIR	(N(N(H(H(H(H(H))))(H(H)(H(H(H)))))))	H(10)N(2)	6	3	1223.82	7361960	3.78236e+07	sp|P22146|GAS1_YEAST	40	0.000257441
20200727_Yeast_1hDIA_rep2.mzML	2107.62	2136.84	-29.2227	FFYSNJGSQFYIR	FFYSNJGSQFYIR	(N(N(H(H(H(H(H))))(H(H)(H(H(H)))))))	H(10)N(2)	6	3	1223.82	7937380	3.88055e+07	sp|P22146|GAS1_YEAST	40	0.000257441
20200727_Yeast_1hDIA_rep3.mzML	2124.7	2226.28	-101.583	FFYSNJGSQFYIR	FFYSNJGSQFYIR	(N(N(H(H(H(H(H))))(H(H)(H(H(H)))))))	H(10)N(2)	6	3	1223.82	7081660	3.34254e+07	sp|P22146|GAS1_YEAST	40	0.000257441
20200727_Yeast_1hDIA_rep1.mzML	2088.36	2114.99	-26.6339	FFYSNJGSQFYIR	FFYSNJGSQFYIR	(N(N(H(H(H(H(H))))(H(H)(H(H(H(H))))))))	H(11)N(2)	6	3	1277.84	1475230	9.34079e+06	sp|P22146|GAS1_YEAST	40	2.12859e-05
20200727_Yeast_1hDIA_rep2.mzML	2098.53	2121.95	-23.4156	FFYSNJGSQFYIR	FFYSNJGSQFYIR	(N(N(H(H(H(H(H))))(H(H)(H(H(H(H))))))))	H(11)N(2)	6	3	1277.84	1439740	9.49319e+06	sp|P22146|GAS1_YEAST	40	2.12859e-05
20200727_Yeast_1hDIA_rep3.mzML	2113.97	2185.1	-71.1328	FFYSNJGSQFYIR	FFYSNJGSQFYIR	(N(N(H(H(H(H(H))))(H(H)(H(H(H(H))))))))	H(11)N(2)	6	3	1277.84	1357460	7.06822e+06	sp|P22146|GAS1_YEAST	40	2.12859e-05
20200727_Yeast_1hDIA_rep1.mzML	2117.16	2161.69	-44.5291	FFYSNJGSQFYIR	FFYSNJGSQFYIR	(N(N(H(H(H(H)))(H(H)(H)(H)))))	H(8)N(2)	6	3	1115.79	775798	2.92974e+07	sp|P22146|GAS1_YEAST	40	4.07922e-05
20200727_Yeast_1hDIA_rep2.mzML	2125.69	2164.12	-38.4279	FFYSNJGSQFYIR	FFYSNJGSQFYIR	(N(N(H(H(H(H)))(H(H)(H)(H)))))	H(8)N(2)	6	3	1115.79	834997	2.75901e+07	sp|P22146|GAS1_YEAST	40	4.07922e-05
20200727_Yeast_1hDIA_rep3.mzML	2144.47	2125.73	18.7361	FFYSNJGSQFYIR	FFYSNJGSQFYIR	(N(N(H(H(H(H)))(H(H)(H)(H)))))	H(8)N(2)	6	3	1115.79	643615	2.76633e+07	sp|P22146|GAS1_YEAST	40	4.07922e-05
20200727_Yeast_1hDIA_rep1.mzML	2106.75	2138.03	-31.282	FFYSNJGSQFYIR	FFYSNJGSQFYIR	(N(N(H(H(H))(H(H(H))(H(H(H)))))))	H(9)N(2)	6	3	1169.81	10953600	6.36887e+07	sp|P22146|GAS1_YEAST	40	3.55574e-05
20200727_Yeast_1hDIA_rep2.mzML	2116.89	2142.57	-25.6792	FFYSNJGSQFYIR	FFYSNJGSQFYIR	(N(N(H(H(H))(H(H(H))(H(H(H)))))))	H(9)N(2)	6	3	1169.81	10359700	6.71698e+07	sp|P22146|GAS1_YEAST	40	3.55574e-05
20200727_Yeast_1hDIA_rep3.mzML	2133.91	2224.63	-90.7237	FFYSNJGSQFYIR	FFYSNJGSQFYIR	(N(N(H(H(H))(H(H(H))(H(H(H)))))))	H(9)N(2)	6	3	1169.81	9833150	6.74369e+07	sp|P22146|GAS1_YEAST	40	3.55574e-05
20200727_Yeast_1hDIA_rep1.mzML	1778.43	1866.98	-88.5491	FHJYTLDWAMDK	FHJYTLDWAMDK	(N(N(H(H(H(H(H))))(H(H)(H(H(H)))))))	H(10)N(2)	3	3	1189.8	1277240	1.71117e+07	sp|P53301|CRH1_YEAST	177	1.89703e-05
20200727_Yeast_1hDIA_rep2.mzML	1782.73	1871.13	-88.4042	FHJYTLDWAMDK	FHJYTLDWAMDK	(N(N(H(H(H(H(H))))(H(H)(H(H(H)))))))	H(10)N(2)	3	3	1189.8	1318120	1.42821e+07	sp|P53301|CRH1_YEAST	177	1.89703e-05
20200727_Yeast_1hDIA_rep3.mzML	1788.47	1874.99	-86.5232	FHJYTLDWAMDK	FHJYTLDWAMDK	(N(N(H(H(H(H(H))))(H(H)(H(H(H)))))))	H(10)N(2)	3	3	1189.8	1384050	1.49458e+07	sp|P53301|CRH1_YEAST	177	1.89703e-05
20200727_Yeast_1hDIA_rep1.mzML	1771.6	1860.55	-88.9476	FHJYTLDWAMDK	FHJYTLDWAMDK	(N(N(H(H(H(H(H))))(H(H)(H(H(H(H))))))))	H(11)N(2)	3	3	1243.81	374507	6.45323e+06	sp|P53301|CRH1_YEAST	177	0.00103246
20200727_Yeast_1hDIA_rep2.mzML	1776.21	1864.23	-88.0211	FHJYTLDWAMDK	FHJYTLDWAMDK	(N(N(H(H(H(H(H))))(H(H)(H(H(H(H))))))))	H(11)N(2)	3	3	1243.81	298334	5.85926e+06	sp|P53301|CRH1_YEAST	177	0.00103246
20200727_Yeast_1hDIA_rep3.mzML	1782.65	1868.29	-85.641	FHJYTLDWAMDK	FHJYTLDWAMDK	(N(N(H(H(H(H(H))))(H(H)(H(H(H(H))))))))	H(11)N(2)	3	3	1243.81	346228	6.7765e+06	sp|P53301|CRH1_YEAST	177	0.00103246
20200727_Yeast_1hDIA_rep1.mzML	1786.77	1868.94	-82.1733	FHJYTLDWAMDK	FHJYTLDWAMDK	(N(N(H(H(H(H)))(H(H(H(H(H))))))))	H(9)N(2)	3	3	1135.78	302015	4.10226e+06	sp|P53301|CRH1_YEAST	177	2.79901e-05
20200727_Yeast_1hDIA_rep2.mzML	1789.98	1873.26	-83.2764	FHJYTLDWAMDK	FHJYTLDWAMDK	(N(N(H(H(H(H)))(H(H(H(H(H))))))))	H(9)N(2)	3	3	1135.78	288157	3.50481e+06	sp|P53301|CRH1_YEAST	177	2.79901e-05
20200727_Yeast_1hDIA_rep3.mzML	1797.96	1877.08	-79.1164	FHJYTLDWAMDK	FHJYTLDWAMDK	(N(N(H(H(H(H)))(H(H(H(H(H))))))))	H(9)N(2)	3	3	1135.78	235431	4.17832e+06	sp|P53301|CRH1_YEAST	177	2.79901e-05
20200727_Yeast_1hDIA_rep1.mzML	1581.86	1674.8	-92.9424	FHJYTLDWAMDK	FHJYTLDWAM[147]DK	(N(N(H(H(H(H)))(H(H(H))(H(H(H)))))))	H(10)N(2)	3	3	1195.13	712228	4.96326e+06	sp|P53301|CRH1_YEAST	177	0.000212086
20200727_Yeast_1hDIA_rep2.mzML	1586.08	1669.88	-83.7964	FHJYTLDWAMDK	FHJYTLDWAM[147]DK	(N(N(H(H(H(H)))(H(H(H))(H(H(H)))))))	H(10)N(2)	3	3	1195.13	557827	4.70062e+06	sp|P53301|CRH1_YEAST	177	0.000212086
20200727_Yeast_1hDIA_rep3.mzML	1602.5	1678.42	-75.9163	FHJYTLDWAMDK	FHJYTLDWAM[147]DK	(N(N(H(H(H(H)))(H(H(H))(H(H(H)))))))	H(10)N(2)	3	3	1195.13	545083	4.79507e+06	sp|P53301|CRH1_YEAST	177	0.000212086
20200727_Yeast_1hDIA_rep1.mzML	1135.05	1161.33	-26.2815	FJETWK	FJETWK	(N(N(H(H(H(H)))(H(H)(H)(H)))))	H(8)N(2)	2	2	1263.99	3374510	5.29347e+07	sp|P38138|GLU2A_YEAST	126	2.05758e-05
20200727_Yeast_1hDIA_rep2.mzML	1127.07	1153.38	-26.3146	FJETWK	FJETWK	(N(N(H(H(H(H)))(H(H)(H)(H)))))	H(8)N(2)	2	2	1263.99	2801820	5.60291e+07	sp|P38138|GLU2A_YEAST	126	2.05758e-05
20200727_Yeast_1hDIA_rep3.mzML	1136.25	1164.13	-27.8816	FJETWK	FJETWK	(N(N(H(H(H(H)))(H(H)(H)(H)))))	H(8)N(2)	2	2	1263.99	3069120	6.58069e+07	sp|P38138|GLU2A_YEAST	126	2.05758e-05
20200727_Yeast_1hDIA_rep1.mzML	1132.54	1159.33	-26.7936	FJETWK	FJETWK	(N(N(H(H(H(H)))(H(H)(H)(H)))))	H(8)N(2)	2	3	842.997	481658	81264.3	sp|P38138|GLU2A_YEAST	126	2.05758e-05
20200727_Yeast_1hDIA_rep3.mzML	1134.23	1161.63	-27.3988	FJETWK	FJETWK	(N(N(H(H(H(H)))(H(H)(H)(H)))))	H(8)N(2)	2	3	842.997	351021	248132	sp|P38138|GLU2A_YEAST	126	2.05758e-05
20200727_Yeast_1hDIA_rep1.mzML	2301.48	2395.82	-94.3437	FJGSTVLLTHVPFYK	FJGSTVLLTHVPFYK	(N(N(H(H(H(H)))(H(H)(H)(H)))))	H(8)N(2)	2	3	1142.51	1338260	1.29781e+07	sp|P40533|TED1_YEAST	307	2.2818e-05
20200727_Yeast_1hDIA_rep2.mzML	2295.38	2333.05	-37.6735	FJGSTVLLTHVPFYK	FJGSTVLLTHVPFYK	(N(N(H(H(H(H)))(H(H)(H)(H)))))	H(8)N(2)	2	3	1142.51	1254560	1.20533e+07	sp|P40533|TED1_YEAST	307	2.2818e-05
20200727_Yeast_1hDIA_rep3.mzML	2318.55	2349.17	-30.6209	FJGSTVLLTHVPFYK	FJGSTVLLTHVPFYK	(N(N(H(H(H(H)))(H(H)(H)(H)))))	H(8)N(2)	2	3	1142.51	1291200	9.36689e+06	sp|P40533|TED1_YEAST	307	2.2818e-05
20200727_Yeast_1hDIA_rep1.mzML	2295.42	2495.01	-199.586	FJGSTVLLTHVPFYK	FJGSTVLLTHVPFYK	(N(N(H(H(H)(H(H)))(H(H)(H(H))))))	H(9)N(2)	2	3	1196.52	1293600	1.34912e+07	sp|P40533|TED1_YEAST	307	3.2076e-05
20200727_Yeast_1hDIA_rep2.mzML	2286.6	2306.64	-20.0422	FJGSTVLLTHVPFYK	FJGSTVLLTHVPFYK	(N(N(H(H(H)(H(H)))(H(H)(H(H))))))	H(9)N(2)	2	3	1196.52	1410900	1.38065e+07	sp|P40533|TED1_YEAST	307	3.2076e-05
20200727_Yeast_1hDIA_rep3.mzML	2310.19	2327.12	-16.931	FJGSTVLLTHVPFYK	FJGSTVLLTHVPFYK	(N(N(H(H(H)(H(H)))(H(H)(H(H))))))	H(9)N(2)	2	3	1196.52	1273410	1.26222e+07	sp|P40533|TED1_YEAST	307	3.2076e-05
20200727_Yeast_1hDIA_rep1.mzML	1073.99	1175.68	-101.691	FKDITNJESCTCEVGDR	FKDITNJESC[160]TC[160]EVGDR	(N(N(H(H(H(H(H))))(H(H)(H(H(H)))))))	H(10)N(2)	7	3	1357.86	2394340	4.3766e+07	sp|P46992|YJR1_YEAST	51	5.56958e-05
20200727_Yeast_1hDIA_rep2.mzML	1065.56	1167.77	-102.21	FKDITNJESCTCEVGDR	FKDITNJESC[160]TC[160]EVGDR	(N(N(H(H(H(H(H))))(H(H)(H(H(H)))))))	H(10)N(2)	7	3	1357.86	2512010	4.23128e+07	sp|P46992|YJR1_YEAST	51	5.56958e-05
20200727_Yeast_1hDIA_rep3.mzML	1073.78	1180.9	-107.118	FKDITNJESCTCEVGDR	FKDITNJESC[160]TC[160]EVGDR	(N(N(H(H(H(H(H))))(H(H)(H(H(H)))))))	H(10)N(2)	7	3	1357.86	2082740	3.9283e+07	sp|P46992|YJR1_YEAST	51	5.56958e-05
20200727_Yeast_1hDIA_rep1.mzML	1067.79	1151.72	-83.9323	FKDITNJESCTCEVGDR	FKDITNJESC[160]TC[160]EVGDR	(N(N(H(H(H(H(H))))(H(H)(H(H(H(H))))))))	H(11)N(2)	7	3	1411.88	897879	1.29588e+07	sp|P46992|YJR1_YEAST	51	0.000139275
20200727_Yeast_1hDIA_rep2.mzML	1059.24	1143.82	-84.5765	FKDITNJESCTCEVGDR	FKDITNJESC[160]TC[160]EVGDR	(N(N(H(H(H(H(H))))(H(H)(H(H(H(H))))))))	H(11)N(2)	7	3	1411.88	915305	1.40454e+07	sp|P46992|YJR1_YEAST	51	0.000139275
20200727_Yeast_1hDIA_rep3.mzML	1069.8	1151.88	-82.0801	FKDITNJESCTCEVGDR	FKDITNJESC[160]TC[160]EVGDR	(N(N(H(H(H(H(H))))(H(H)(H(H(H(H))))))))	H(11)N(2)	7	3	1411.88	822939	1.14201e+07	sp|P46992|YJR1_YEAST	51	0.000139275
20200727_Yeast_1hDIA_rep1.mzML	1060.94	1154.3	-93.3584	FKDITNJESCTCEVGDR	FKDITNJESC[160]TC[160]EVGDR	(N(N(H(H(H(H(H))))(H(H(H(H)))(H(H(H)))))))	H(12)N(2)	7	3	1465.89	173722	3.10978e+06	sp|P46992|YJR1_YEAST	51	0.000974726
20200727_Yeast_1hDIA_rep2.mzML	1052.79	1146.39	-93.6028	FKDITNJESCTCEVGDR	FKDITNJESC[160]TC[160]EVGDR	(N(N(H(H(H(H(H))))(H(H(H(H)))(H(H(H)))))))	H(12)N(2)	7	3	1465.89	187567	4.07049e+06	sp|P46992|YJR1_YEAST	51	0.000974726
20200727_Yeast_1hDIA_rep3.mzML	1062.73	1155.21	-92.4783	FKDITNJESCTCEVGDR	FKDITNJESC[160]TC[160]EVGDR	(N(N(H(H(H(H(H))))(H(H(H(H)))(H(H(H)))))))	H(12)N(2)	7	3	1465.89	170483	3.96397e+06	sp|P46992|YJR1_YEAST	51	0.000974726
20200727_Yeast_1hDIA_rep1.mzML	603.18	572.503	30.6768	FKJVTK	FKJVTK	(N(N(H(H(H(H)))(H(H(H))))))	H(7)N(2)	3	2	1138.99	344764	2.85499e+06	sp|Q03103|ERO1_YEAST	342	2.98724e-05
20200727_Yeast_1hDIA_rep2.mzML	606.542	587.525	19.0174	FKJVTK	FKJVTK	(N(N(H(H(H(H)))(H(H(H))))))	H(7)N(2)	3	2	1138.99	421306	3.68923e+06	sp|Q03103|ERO1_YEAST	342	2.98724e-05
20200727_Yeast_1hDIA_rep3.mzML	603.985	586.513	17.4722	FKJVTK	FKJVTK	(N(N(H(H(H(H)))(H(H(H))))))	H(7)N(2)	3	2	1138.99	453644	2.43234e+06	sp|Q03103|ERO1_YEAST	342	2.98724e-05
20200727_Yeast_1hDIA_rep1.mzML	594.655	554.692	39.9627	FKJVTK	FKJVTK	(N(N(H(H(H(H)))(H(H)(H)(H)))))	H(8)N(2)	3	2	1220.01	2348550	1.67953e+07	sp|Q03103|ERO1_YEAST	342	1.99067e-05
20200727_Yeast_1hDIA_rep2.mzML	598.875	579.307	19.5679	FKJVTK	FKJVTK	(N(N(H(H(H(H)))(H(H)(H)(H)))))	H(8)N(2)	3	2	1220.01	3280900	2.93126e+07	sp|Q03103|ERO1_YEAST	342	1.99067e-05
20200727_Yeast_1hDIA_rep3.mzML	597.84	577.881	19.9587	FKJVTK	FKJVTK	(N(N(H(H(H(H)))(H(H)(H)(H)))))	H(8)N(2)	3	2	1220.01	2793830	1.96133e+07	sp|Q03103|ERO1_YEAST	342	1.99067e-05
20200727_Yeast_1hDIA_rep1.mzML	594.041	544.144	49.8967	FKJVTK	FKJVTK	(N(N(H(H(H(H)))(H(H)(H(H))))))	H(8)N(2)	3	3	813.678	2969420	1.53373e+07	sp|Q03103|ERO1_YEAST	342	2.47507e-05
20200727_Yeast_1hDIA_rep2.mzML	598.811	574.438	24.3732	FKJVTK	FKJVTK	(N(N(H(H(H(H)))(H(H)(H(H))))))	H(8)N(2)	3	3	813.678	3878960	1.82586e+07	sp|Q03103|ERO1_YEAST	342	2.47507e-05
20200727_Yeast_1hDIA_rep3.mzML	597.448	572.768	24.6798	FKJVTK	FKJVTK	(N(N(H(H(H(H)))(H(H)(H(H))))))	H(8)N(2)	3	3	813.678	3446900	1.36381e+07	sp|Q03103|ERO1_YEAST	342	2.47507e-05
20200727_Yeast_1hDIA_rep1.mzML	3262.47	3155.84	106.626	FLFLDVLLPQJISK	FLFLDVLLPQJISK	(N(N(H(H(H(H)))(H(H(H(H(H))))))))	H(9)N(2)	11	3	1171.2	435733	758903	sp|P22023|KRE5_YEAST	1195	2.48468e-05
20200727_Yeast_1hDIA_rep2.mzML	3264.51	3290.37	-25.8576	FLFLDVLLPQJISK	FLFLDVLLPQJISK	(N(N(H(H(H(H)))(H(H(H(H(H))))))))	H(9)N(2)	11	3	1171.2	447184	993339	sp|P22023|KRE5_YEAST	1195	2.48468e-05
20200727_Yeast_1hDIA_rep3.mzML	3265.76	3165.67	100.091	FLFLDVLLPQJISK	FLFLDVLLPQJISK	(N(N(H(H(H(H)))(H(H(H(H(H))))))))	H(9)N(2)	11	3	1171.2	506769	942855	sp|P22023|KRE5_YEAST	1195	2.48468e-05
20200727_Yeast_1hDIA_rep1.mzML	1012.27	1112.59	-100.315	FQCSJDTYVR	FQC[160]SJDTYVR	(N(N(H(H(H)(H))(H(H(H(H)))(H(H(H)))))))	H(11)N(2)	5	3	1160.1	1362960	2.75555e+06	sp|P38693|PPAC_YEAST/sp|P24031|PPA3_YEAST/sp|P00635|PPA5_YEAST/sp|P35842|PPAB_YEAST	390/390/390/390	4.56465e-05
20200727_Yeast_1hDIA_rep2.mzML	1016.76	1100.14	-83.3822	FQCSJDTYVR	FQC[160]SJDTYVR	(N(N(H(H(H)(H))(H(H(H(H)))(H(H(H)))))))	H(11)N(2)	5	3	1160.1	1241410	2.70173e+06	sp|P38693|PPAC_YEAST/sp|P24031|PPA3_YEAST/sp|P00635|PPA5_YEAST/sp|P35842|PPAB_YEAST	390/390/390/390	4.56465e-05
20200727_Yeast_1hDIA_rep3.mzML	1027.35	1107.94	-80.5913	FQCSJDTYVR	FQC[160]SJDTYVR	(N(N(H(H(H)(H))(H(H(H(H)))(H(H(H)))))))	H(11)N(2)	5	3	1160.1	1407520	3.12074e+06	sp|P38693|PPAC_YEAST/sp|P24031|PPA3_YEAST/sp|P00635|PPA5_YEAST/sp|P35842|PPAB_YEAST	390/390/390/390	4.56465e-05
20200727_Yeast_1hDIA_rep1.mzML	995.425	1098.07	-102.64	FQCSJDTYVR	FQC[160]SJDTYVR	(N(N(H(H(H(H(H))))(H(H(H(H(H(H(H(H)))))))))))	H(13)N(2)	5	3	1268.14	919760	1.11652e+06	sp|P38693|PPAC_YEAST/sp|P24031|PPA3_YEAST/sp|P00635|PPA5_YEAST/sp|P35842|PPAB_YEAST	390/390/390/390	2.76806e-05
20200727_Yeast_1hDIA_rep2.mzML	1001.73	1086.69	-84.9608	FQCSJDTYVR	FQC[160]SJDTYVR	(N(N(H(H(H(H(H))))(H(H(H(H(H(H(H(H)))))))))))	H(13)N(2)	5	3	1268.14	854547	1.655e+06	sp|P38693|PPAC_YEAST/sp|P24031|PPA3_YEAST/sp|P00635|PPA5_YEAST/sp|P35842|PPAB_YEAST	390/390/390/390	2.76806e-05
20200727_Yeast_1hDIA_rep3.mzML	1015.9	1094.92	-79.0212	FQCSJDTYVR	FQC[160]SJDTYVR	(N(N(H(H(H(H(H))))(H(H(H(H(H(H(H(H)))))))))))	H(13)N(2)	5	3	1268.14	786697	1.45576e+06	sp|P38693|PPAC_YEAST/sp|P24031|PPA3_YEAST/sp|P00635|PPA5_YEAST/sp|P35842|PPAB_YEAST	390/390/390/390	2.76806e-05
20200727_Yeast_1hDIA_rep1.mzML	2188.04	2128.42	59.6198	FSNJGTFFETEEPIVETK	FSNJGTFFETEEPIVETK	(N(N(H(H(H(H(H))))(H(H(H(H(H))))))))	H(10)N(2)	4	3	1372.56	213153	982215	sp|P33754|SEC66_YEAST	12	0.00239778
20200727_Yeast_1hDIA_rep2.mzML	2184.04	2133.95	50.0859	FSNJGTFFETEEPIVETK	FSNJGTFFETEEPIVETK	(N(N(H(H(H(H(H))))(H(H(H(H(H))))))))	H(10)N(2)	4	3	1372.56	155298	344253	sp|P33754|SEC66_YEAST	12	0.00239778
20200727_Yeast_1hDIA_rep3.mzML	2206.5	2223.03	-16.5255	FSNJGTFFETEEPIVETK	FSNJGTFFETEEPIVETK	(N(N(H(H(H(H(H))))(H(H(H(H(H))))))))	H(10)N(2)	4	3	1372.56	162241	137897	sp|P33754|SEC66_YEAST	12	0.00239778
20200727_Yeast_1hDIA_rep1.mzML	2226.78	2161.6	65.1758	FSNJGTFFETEEPIVETK	FSNJGTFFETEEPIVETK	(N(N(H(H(H))(H(H(H(H)))))))	H(7)N(2)	4	3	1210.51	537403	4.26639e+06	sp|P33754|SEC66_YEAST	12	2.19153e-05
20200727_Yeast_1hDIA_rep2.mzML	2219.97	2164.03	55.9369	FSNJGTFFETEEPIVETK	FSNJGTFFETEEPIVETK	(N(N(H(H(H))(H(H(H(H)))))))	H(7)N(2)	4	3	1210.51	563050	4.53237e+06	sp|P33754|SEC66_YEAST	12	2.19153e-05
20200727_Yeast_1hDIA_rep3.mzML	2238.75	2126.32	112.428	FSNJGTFFETEEPIVETK	FSNJGTFFETEEPIVETK	(N(N(H(H(H))(H(H(H(H)))))))	H(7)N(2)	4	3	1210.51	539313	4.46788e+06	sp|P33754|SEC66_YEAST	12	2.19153e-05
20200727_Yeast_1hDIA_rep1.mzML	2216.04	2151.34	64.7041	FSNJGTFFETEEPIVETK	FSNJGTFFETEEPIVETK	(N(N(H(H(H(H)))(H(H)(H)(H)))))	H(8)N(2)	4	3	1264.53	1972630	5.6156e+06	sp|P33754|SEC66_YEAST	12	2.40802e-05
20200727_Yeast_1hDIA_rep2.mzML	2209.95	2154.63	55.3199	FSNJGTFFETEEPIVETK	FSNJGTFFETEEPIVETK	(N(N(H(H(H(H)))(H(H)(H)(H)))))	H(8)N(2)	4	3	1264.53	2057470	5.82345e+06	sp|P33754|SEC66_YEAST	12	2.40802e-05
20200727_Yeast_1hDIA_rep3.mzML	2230.47	2185.61	44.8583	FSNJGTFFETEEPIVETK	FSNJGTFFETEEPIVETK	(N(N(H(H(H(H)))(H(H)(H)(H)))))	H(8)N(2)	4	3	1264.53	1702760	5.79009e+06	sp|P33754|SEC66_YEAST	12	2.40802e-05
20200727_Yeast_1hDIA_rep1.mzML	2204.64	2138.04	66.5977	FSNJGTFFETEEPIVETK	FSNJGTFFETEEPIVETK	(N(N(H(H(H(H)))(H(H)(H(H)(H))))))	H(9)N(2)	4	3	1318.54	1093070	2.93946e+06	sp|P33754|SEC66_YEAST	12	0.000188858
20200727_Yeast_1hDIA_rep2.mzML	2198.85	2142.59	56.2647	FSNJGTFFETEEPIVETK	FSNJGTFFETEEPIVETK	(N(N(H(H(H(H)))(H(H)(H(H)(H))))))	H(9)N(2)	4	3	1318.54	1073940	1.66547e+06	sp|P33754|SEC66_YEAST	12	0.000188858
20200727_Yeast_1hDIA_rep3.mzML	2221.67	2224.62	-2.94962	FSNJGTFFETEEPIVETK	FSNJGTFFETEEPIVETK	(N(N(H(H(H(H)))(H(H)(H(H)(H))))))	H(9)N(2)	4	3	1318.54	1072550	2.12698e+06	sp|P33754|SEC66_YEAST	12	0.000188858
20200727_Yeast_1hDIA_rep3.mzML	2585.96	2670.75	-84.7942	FSSJETLAIVYSHNAPLNQVVNLR	FSSJETLAIVYSHNAPLNQVVNLR	(N(N(H(H(H(H)))(H(H)(H(H))))))	H(8)N(2)	4	3	1463.66	500989	1.0101e+07	sp|P41543|OST1_YEAST	217	0.00196751
20200727_Yeast_1hDIA_rep1.mzML	2264.37	2260.42	3.94541	FTJESLLWAPYR	FTJESLLWAPYR	(N(N(H(H(H(H)))(H(H)(H)(H)))))	H(8)N(2)	3	2	1600.17	1147040	2.19978e+07	sp|P53008|CWH41_YEAST	42	1.906e-05
20200727_Yeast_1hDIA_rep2.mzML	2257.31	2248.7	8.61248	FTJESLLWAPYR	FTJESLLWAPYR	(N(N(H(H(H(H)))(H(H)(H)(H)))))	H(8)N(2)	3	2	1600.17	1420740	1.75749e+07	sp|P53008|CWH41_YEAST	42	1.906e-05
20200727_Yeast_1hDIA_rep3.mzML	2280.47	2279.83	0.639083	FTJESLLWAPYR	FTJESLLWAPYR	(N(N(H(H(H(H)))(H(H)(H)(H)))))	H(8)N(2)	3	2	1600.17	1410730	1.53407e+07	sp|P53008|CWH41_YEAST	42	1.906e-05
20200727_Yeast_1hDIA_rep1.mzML	2264.52	2264.49	0.0341022	FTJESLLWAPYR	FTJESLLWAPYR	(N(N(H(H(H(H)))(H(H)(H)(H)))))	H(8)N(2)	3	3	1067.12	729948	1.19594e+07	sp|P53008|CWH41_YEAST	42	1.906e-05
20200727_Yeast_1hDIA_rep2.mzML	2256.95	2264.66	-7.70717	FTJESLLWAPYR	FTJESLLWAPYR	(N(N(H(H(H(H)))(H(H)(H)(H)))))	H(8)N(2)	3	3	1067.12	792271	1.27612e+07	sp|P53008|CWH41_YEAST	42	1.906e-05
20200727_Yeast_1hDIA_rep3.mzML	2280.42	2281.82	-1.39747	FTJESLLWAPYR	FTJESLLWAPYR	(N(N(H(H(H(H)))(H(H)(H)(H)))))	H(8)N(2)	3	3	1067.12	560244	8.4895e+06	sp|P53008|CWH41_YEAST	42	1.906e-05
20200727_Yeast_1hDIA_rep1.mzML	1565.19	1531.68	33.5139	FTSDJYSTLVR	FTSDJYSTLVR	(N(N(H(H(H(H)))(H(H)(H)(H)))))	H(8)N(2)	5	3	1002.41	361931	1.14592e+06	sp|P38836|ECM14_YEAST	41	0.00643593
20200727_Yeast_1hDIA_rep1.mzML	2478.99	2613.29	-134.303	FTVEJVTQWQDQLVK	FTVEJVTQWQDQLVK	(N(N(H(H(H(H)))(H(H(H(H)))))))	H(8)N(2)	5	3	1179.84	234598	3.3152e+06	sp|P47069|MPS3_YEAST	278	6.56202e-05
20200727_Yeast_1hDIA_rep2.mzML	2492.9	2630.78	-137.876	FTVEJVTQWQDQLVK	FTVEJVTQWQDQLVK	(N(N(H(H(H(H)))(H(H(H(H)))))))	H(8)N(2)	5	3	1179.84	157338	3.99233e+06	sp|P47069|MPS3_YEAST	278	6.56202e-05
20200727_Yeast_1hDIA_rep3.mzML	2511.1	2645.46	-134.356	FTVEJVTQWQDQLVK	FTVEJVTQWQDQLVK	(N(N(H(H(H(H)))(H(H(H(H)))))))	H(8)N(2)	5	3	1179.84	208229	4.52502e+06	sp|P47069|MPS3_YEAST	278	6.56202e-05
20200727_Yeast_1hDIA_rep1.mzML	1060.01	963.192	96.8177	FVJITK	FVJITK	(N(N(H(H(H(H(H))))(H(H)(H(H(H)))))))	H(10)N(2)	3	2	1374.56	4221670	2.2689e+07	sp|Q12200|NPC1_YEAST	123	0.000481165
20200727_Yeast_1hDIA_rep2.mzML	1056.83	1066.76	-9.92886	FVJITK	FVJITK	(N(N(H(H(H(H(H))))(H(H)(H(H(H)))))))	H(10)N(2)	3	2	1374.56	3911150	2.34834e+07	sp|Q12200|NPC1_YEAST	123	0.000481165
20200727_Yeast_1hDIA_rep3.mzML	1065.89	987.458	78.4323	FVJITK	FVJITK	(N(N(H(H(H(H(H))))(H(H)(H(H(H)))))))	H(10)N(2)	3	2	1374.56	4066840	2.36505e+07	sp|Q12200|NPC1_YEAST	123	0.000481165
20200727_Yeast_1hDIA_rep1.mzML	1090.03	966.377	123.653	FVJITK	FVJITK	(N(N(H(H(H(H)))(H(H)(H)(H)))))	H(8)N(2)	3	2	1212.51	1237860	7.59542e+06	sp|Q12200|NPC1_YEAST	123	6.48268e-05
20200727_Yeast_1hDIA_rep2.mzML	1083.44	973.225	110.215	FVJITK	FVJITK	(N(N(H(H(H(H)))(H(H)(H)(H)))))	H(8)N(2)	3	2	1212.51	1126290	7.38354e+06	sp|Q12200|NPC1_YEAST	123	6.48268e-05
20200727_Yeast_1hDIA_rep3.mzML	1090.84	990.562	100.278	FVJITK	FVJITK	(N(N(H(H(H(H)))(H(H)(H)(H)))))	H(8)N(2)	3	2	1212.51	1346180	7.59144e+06	sp|Q12200|NPC1_YEAST	123	6.48268e-05
20200727_Yeast_1hDIA_rep1.mzML	2102.19	2080.48	21.7094	FYWVQGJTTGIPNAGDETR	FYWVQGJTTGIPNAGDETR	(N(N(H(H(H(H(H))))(H(H)(H(H)(H(H)))))))	H(11)N(2)	7	3	1438.92	4066500	7.07852e+06	sp|P54003|SUR7_YEAST	47	0.000638706
20200727_Yeast_1hDIA_rep2.mzML	2110.46	2090.15	20.3112	FYWVQGJTTGIPNAGDETR	FYWVQGJTTGIPNAGDETR	(N(N(H(H(H(H(H))))(H(H)(H(H)(H(H)))))))	H(11)N(2)	7	3	1438.92	4210460	5.12284e+06	sp|P54003|SUR7_YEAST	47	0.000638706
20200727_Yeast_1hDIA_rep3.mzML	2125.52	2077	48.5222	FYWVQGJTTGIPNAGDETR	FYWVQGJTTGIPNAGDETR	(N(N(H(H(H(H(H))))(H(H)(H(H)(H(H)))))))	H(11)N(2)	7	3	1438.92	4388090	3.74264e+06	sp|P54003|SUR7_YEAST	47	0.000638706
20200727_Yeast_1hDIA_rep1.mzML	2095.45	2091.9	3.55375	FYWVQGJTTGIPNAGDETR	FYWVQGJTTGIPNAGDETR	(N(N(H(H(H(H(H))))(H(H(H(H)))(H(H(H)))))))	H(12)N(2)	7	3	1492.93	1806640	4.60432e+06	sp|P54003|SUR7_YEAST	47	0.00260645
20200727_Yeast_1hDIA_rep2.mzML	2103.49	2100.85	2.63725	FYWVQGJTTGIPNAGDETR	FYWVQGJTTGIPNAGDETR	(N(N(H(H(H(H(H))))(H(H(H(H)))(H(H(H)))))))	H(12)N(2)	7	3	1492.93	1758570	5.26102e+06	sp|P54003|SUR7_YEAST	47	0.00260645
20200727_Yeast_1hDIA_rep3.mzML	2118.6	2098.8	19.798	FYWVQGJTTGIPNAGDETR	FYWVQGJTTGIPNAGDETR	(N(N(H(H(H(H(H))))(H(H(H(H)))(H(H(H)))))))	H(12)N(2)	7	3	1492.93	1920180	3.15643e+06	sp|P54003|SUR7_YEAST	47	0.00260645
20200727_Yeast_1hDIA_rep1.mzML	2658.21	2904.85	-246.637	GEYFNQLSHDPILYQFEQLJSTR	GEYFNQLSHDPILYQFEQLJSTR	(N(N(H(H(H(H)))(H(H)(H(H))))))	H(8)N(2)	20	3	1501.31	87282.1	1.26539e+07	sp|Q04924|GLU2B_YEAST	240	0.00416023
20200727_Yeast_1hDIA_rep3.mzML	2686.31	2914.66	-228.351	GEYFNQLSHDPILYQFEQLJSTR	GEYFNQLSHDPILYQFEQLJSTR	(N(N(H(H(H(H)))(H(H)(H(H))))))	H(8)N(2)	20	3	1501.31	71347.8	1.12828e+07	sp|Q04924|GLU2B_YEAST	240	0.00416023
20200727_Yeast_1hDIA_rep2.mzML	1365.81	1412.46	-46.6466	GGANFDSSSSJFSCNALKK	GGANFDSSSSJFSC[160]NALKK	(N(N(H(H(H))(H(H)))))	H(5)N(2)	11	3	1069.78	344555	4.62507e+06	sp|P38248|ECM33_YEAST	328	0.00469793
20200727_Yeast_1hDIA_rep3.mzML	1368.1	1428.73	-60.6305	GGANFDSSSSJFSCNALKK	GGANFDSSSSJFSC[160]NALKK	(N(N(H(H(H))(H(H)))))	H(5)N(2)	11	3	1069.78	330093	6576639	sp|P38248|ECM33_YEAST	328	0.00469793
20200727_Yeast_1hDIA_rep1.mzML	763.068	732.188	30.8798	GIAVJCSSK	GIAVJC[160]SSK	(N(N(H(H(H(H)))(H(H)(H(H(H(H))))))))	H(10)N(2)	5	2	1481.58	1798490	1.46681e+07	sp|P40169|YNT4_YEAST	74	2.10414e-05
20200727_Yeast_1hDIA_rep2.mzML	774.686	734.872	39.8138	GIAVJCSSK	GIAVJC[160]SSK	(N(N(H(H(H(H)))(H(H)(H(H(H(H))))))))	H(10)N(2)	5	2	1481.58	1945500	1.70111e+07	sp|P40169|YNT4_YEAST	74	2.10414e-05
20200727_Yeast_1hDIA_rep3.mzML	777.928	737.225	40.7034	GIAVJCSSK	GIAVJC[160]SSK	(N(N(H(H(H(H)))(H(H)(H(H(H(H))))))))	H(10)N(2)	5	2	1481.58	1972090	2.03596e+07	sp|P40169|YNT4_YEAST	74	2.10414e-05
20200727_Yeast_1hDIA_rep1.mzML	762.823	730.29	32.5326	GIAVJCSSK	GIAVJC[160]SSK	(N(N(H(H(H(H)))(H(H)(H(H)(H(H)))))))	H(10)N(2)	5	3	988.055	2065500	5.92661e+06	sp|P40169|YNT4_YEAST	74	0.000508098
20200727_Yeast_1hDIA_rep2.mzML	774.162	731.648	42.5143	GIAVJCSSK	GIAVJC[160]SSK	(N(N(H(H(H(H)))(H(H)(H(H)(H(H)))))))	H(10)N(2)	5	3	988.055	1720070	4.87406e+06	sp|P40169|YNT4_YEAST	74	0.000508098
20200727_Yeast_1hDIA_rep3.mzML	777.873	734.473	43.4	GIAVJCSSK	GIAVJC[160]SSK	(N(N(H(H(H(H)))(H(H)(H(H)(H(H)))))))	H(10)N(2)	5	3	988.055	2369900	3.94339e+06	sp|P40169|YNT4_YEAST	74	0.000508098
20200727_Yeast_1hDIA_rep1.mzML	760.497	730.882	29.6151	GIAVJCSSK	GIAVJC[160]SSK	(N(N(H(H(H(H(H))))(H(H)(H(H(H(H))))))))	H(11)N(2)	5	2	1562.6	1164380	9.90181e+06	sp|P40169|YNT4_YEAST	74	2.14683e-05
20200727_Yeast_1hDIA_rep2.mzML	770.751	732.653	38.0976	GIAVJCSSK	GIAVJC[160]SSK	(N(N(H(H(H(H(H))))(H(H)(H(H(H(H))))))))	H(11)N(2)	5	2	1562.6	1137150	9.75913e+06	sp|P40169|YNT4_YEAST	74	2.14683e-05
20200727_Yeast_1hDIA_rep3.mzML	773.998	735.328	38.6702	GIAVJCSSK	GIAVJC[160]SSK	(N(N(H(H(H(H(H))))(H(H)(H(H(H(H))))))))	H(11)N(2)	5	2	1562.6	1345600	1.5639e+07	sp|P40169|YNT4_YEAST	74	2.14683e-05
20200727_Yeast_1hDIA_rep1.mzML	760.058	730.293	29.7655	GIAVJCSSK	GIAVJC[160]SSK	(N(N(H(H(H(H(H))))(H(H)(H(H(H(H))))))))	H(11)N(2)	5	3	1042.07	1726410	6.93375e+06	sp|P40169|YNT4_YEAST	74	2.14683e-05
20200727_Yeast_1hDIA_rep2.mzML	770.533	731.649	38.8844	GIAVJCSSK	GIAVJC[160]SSK	(N(N(H(H(H(H(H))))(H(H)(H(H(H(H))))))))	H(11)N(2)	5	3	1042.07	1572290	3.84997e+06	sp|P40169|YNT4_YEAST	74	2.14683e-05
20200727_Yeast_1hDIA_rep3.mzML	774.105	734.475	39.6301	GIAVJCSSK	GIAVJC[160]SSK	(N(N(H(H(H(H(H))))(H(H)(H(H(H(H))))))))	H(11)N(2)	5	3	1042.07	1916860	4.12177e+06	sp|P40169|YNT4_YEAST	74	2.14683e-05
20200727_Yeast_1hDIA_rep1.mzML	757.267	729.991	27.2758	GIAVJCSSK	GIAVJC[160]SSK	(N(N(H(H(H(H(H))))(H(H(H(H)))(H(H(H)))))))	H(12)N(2)	5	3	1096.09	1306810	1.10314e+07	sp|P40169|YNT4_YEAST	74	0.00160365
20200727_Yeast_1hDIA_rep2.mzML	766.529	731.278	35.2506	GIAVJCSSK	GIAVJC[160]SSK	(N(N(H(H(H(H(H))))(H(H(H(H)))(H(H(H)))))))	H(12)N(2)	5	3	1096.09	1329880	9.97448e+06	sp|P40169|YNT4_YEAST	74	0.00160365
20200727_Yeast_1hDIA_rep3.mzML	768.752	734.091	34.6613	GIAVJCSSK	GIAVJC[160]SSK	(N(N(H(H(H(H(H))))(H(H(H(H)))(H(H(H)))))))	H(12)N(2)	5	3	1096.09	1726760	9.50763e+06	sp|P40169|YNT4_YEAST	74	0.00160365
20200727_Yeast_1hDIA_rep1.mzML	754.282	729.958	24.324	GIAVJCSSK	GIAVJC[160]SSK	(N(N(H(H(H(H(H))))(H(H(H(H(H(H(H(H)))))))))))	H(13)N(2)	5	3	1150.11	479542	1.26638e+07	sp|P40169|YNT4_YEAST	74	0.00130733
20200727_Yeast_1hDIA_rep2.mzML	761.862	731.236	30.6255	GIAVJCSSK	GIAVJC[160]SSK	(N(N(H(H(H(H(H))))(H(H(H(H(H(H(H(H)))))))))))	H(13)N(2)	5	3	1150.11	657521	1.27647e+07	sp|P40169|YNT4_YEAST	74	0.00130733
20200727_Yeast_1hDIA_rep3.mzML	764.263	734.048	30.2152	GIAVJCSSK	GIAVJC[160]SSK	(N(N(H(H(H(H(H))))(H(H(H(H(H(H(H(H)))))))))))	H(13)N(2)	5	3	1150.11	763025	3.79578e+06	sp|P40169|YNT4_YEAST	74	0.00130733
20200727_Yeast_1hDIA_rep1.mzML	2041.42	1870.83	170.59	GIEPNCPINIPLSCSJK	GIEPNC[160]PINIPLSC[160]SJK	(N(N(H(H(H(H(H))))(H(H)(H(H(H)))))))	H(10)N(2)	16	3	1313.88	4934190	2.08319e+07	sp|Q02933|RNY1_YEAST	37	3.53282e-05
20200727_Yeast_1hDIA_rep2.mzML	2056.51	1875.32	181.19	GIEPNCPINIPLSCSJK	GIEPNC[160]PINIPLSC[160]SJK	(N(N(H(H(H(H(H))))(H(H)(H(H(H)))))))	H(10)N(2)	16	3	1313.88	5133200	2.44073e+07	sp|Q02933|RNY1_YEAST	37	3.53282e-05
20200727_Yeast_1hDIA_rep3.mzML	2060.29	1879.09	181.198	GIEPNCPINIPLSCSJK	GIEPNC[160]PINIPLSC[160]SJK	(N(N(H(H(H(H(H))))(H(H)(H(H(H)))))))	H(10)N(2)	16	3	1313.88	5693460	2.62006e+07	sp|Q02933|RNY1_YEAST	37	3.53282e-05
20200727_Yeast_1hDIA_rep1.mzML	2034.42	1850.05	184.374	GIEPNCPINIPLSCSJK	GIEPNC[160]PINIPLSC[160]SJK	(N(N(H(H(H(H(H))))(H(H)(H(H(H(H))))))))	H(11)N(2)	16	3	1367.89	1633970	7.86771e+06	sp|Q02933|RNY1_YEAST	37	0.00830792
20200727_Yeast_1hDIA_rep2.mzML	2048.72	1853.22	195.497	GIEPNCPINIPLSCSJK	GIEPNC[160]PINIPLSC[160]SJK	(N(N(H(H(H(H(H))))(H(H)(H(H(H(H))))))))	H(11)N(2)	16	3	1367.89	1636320	8.18996e+06	sp|Q02933|RNY1_YEAST	37	0.00830792
20200727_Yeast_1hDIA_rep2.mzML	2035.1	1856.33	178.768	GIEPNCPINIPLSCSJK	GIEPNC[160]PINIPLSC[160]SJK	(N(N(H(H(H(H(H))))(H(H(H(H)))(H(H(H)))))))	H(12)N(2)	16	3	1421.91	544242	2.45827e+06	sp|Q02933|RNY1_YEAST	37	0.00971437
20200727_Yeast_1hDIA_rep3.mzML	2038.1	1860.67	177.433	GIEPNCPINIPLSCSJK	GIEPNC[160]PINIPLSC[160]SJK	(N(N(H(H(H(H(H))))(H(H(H(H)))(H(H(H)))))))	H(12)N(2)	16	3	1421.91	479026	2.28275e+06	sp|Q02933|RNY1_YEAST	37	0.00971437
20200727_Yeast_1hDIA_rep1.mzML	1863.9	1834.89	29.0123	GJNTEDFQPFIDSEK	GJNTEDFQPFIDSEK	(N(N(H(H(H(H)))(H(H)(H)(H)))))	H(8)N(2)	2	3	1148.46	437525	2.81034e+06	sp|P38813|BIG1_YEAST	144	9.68419e-05
20200727_Yeast_1hDIA_rep2.mzML	1870.23	1837.77	32.4554	GJNTEDFQPFIDSEK	GJNTEDFQPFIDSEK	(N(N(H(H(H(H)))(H(H)(H)(H)))))	H(8)N(2)	2	3	1148.46	394319	2.98339e+06	sp|P38813|BIG1_YEAST	144	9.68419e-05
20200727_Yeast_1hDIA_rep3.mzML	1871.02	1842.82	28.1988	GJNTEDFQPFIDSEK	GJNTEDFQPFIDSEK	(N(N(H(H(H(H)))(H(H)(H)(H)))))	H(8)N(2)	2	3	1148.46	486965	2.47735e+06	sp|P38813|BIG1_YEAST	144	9.68419e-05
20200727_Yeast_1hDIA_rep1.mzML	1856.82	1829.84	26.9763	GJNTEDFQPFIDSEK	GJNTEDFQPFIDSEK	(N(N(H(H(H(H)))(H(H(H(H(H))))))))	H(9)N(2)	2	3	1202.48	209548	408810	sp|P38813|BIG1_YEAST	144	0.00144674
20200727_Yeast_1hDIA_rep2.mzML	1858.51	1832.67	25.8382	GJNTEDFQPFIDSEK	GJNTEDFQPFIDSEK	(N(N(H(H(H(H)))(H(H(H(H(H))))))))	H(9)N(2)	2	3	1202.48	254337	682377	sp|P38813|BIG1_YEAST	144	0.00144674
20200727_Yeast_1hDIA_rep3.mzML	1864.63	1837.89	26.7403	GJNTEDFQPFIDSEK	GJNTEDFQPFIDSEK	(N(N(H(H(H(H)))(H(H(H(H(H))))))))	H(9)N(2)	2	3	1202.48	319213	794993	sp|P38813|BIG1_YEAST	144	0.00144674
20200727_Yeast_1hDIA_rep1.mzML	1007.95	892.504	115.446	GLJDSINIEK	GLJDSINIEK	(N(N(H(H(H(H)))(H(H)(H(H))))))	H(8)N(2)	3	2	1403.08	4796070	5.16363e+07	sp|Q04002|SCC2_YEAST	125	0.00947357
20200727_Yeast_1hDIA_rep3.mzML	1017.48	916.809	100.671	GLJDSINIEK	GLJDSINIEK	(N(N(H(H(H(H)))(H(H)(H(H))))))	H(8)N(2)	3	2	1403.08	5321660	5.55174e+07	sp|Q04002|SCC2_YEAST	125	0.00947357
20200727_Yeast_1hDIA_rep1.mzML	2204.53	2321.57	-117.036	GLPSWSEJETDIEYLKPGTSYR	GLPSWSEJETDIEYLKPGTSYR	(N(N(H(H(H(H)))(H(H)(H(H)(H(H)))))))	H(10)N(2)	8	3	1523.64	868292	1.62243e+07	sp|P31382|PMT2_YEAST	403	4.1871e-05
20200727_Yeast_1hDIA_rep2.mzML	2200.04	2345.94	-145.902	GLPSWSEJETDIEYLKPGTSYR	GLPSWSEJETDIEYLKPGTSYR	(N(N(H(H(H(H)))(H(H)(H(H)(H(H)))))))	H(10)N(2)	8	3	1523.64	899084	1.29739e+07	sp|P31382|PMT2_YEAST	403	4.1871e-05
20200727_Yeast_1hDIA_rep3.mzML	2223.9	2360.19	-136.289	GLPSWSEJETDIEYLKPGTSYR	GLPSWSEJETDIEYLKPGTSYR	(N(N(H(H(H(H)))(H(H)(H(H)(H(H)))))))	H(10)N(2)	8	3	1523.64	834183	1.40551e+07	sp|P31382|PMT2_YEAST	403	4.1871e-05
20200727_Yeast_1hDIA_rep3.mzML	2242.55	2368.46	-125.914	GLPSWSEJETDIEYLKPGTSYR	GLPSWSEJETDIEYLKPGTSYR	(N(N(H(H(H))(H(H(H(H)))))))	H(7)N(2)	8	3	1361.59	805082	1.29134e+07	sp|P31382|PMT2_YEAST	403	0.000174464
20200727_Yeast_1hDIA_rep1.mzML	2219.19	2303.06	-83.8733	GLPSWSEJETDIEYLKPGTSYR	GLPSWSEJETDIEYLKPGTSYR	(N(N(H(H(H(H)))(H(H)(H)(H)))))	H(8)N(2)	8	3	1415.6	5462240	7.15317e+07	sp|P31382|PMT2_YEAST	403	3.6541e-05
20200727_Yeast_1hDIA_rep2.mzML	2208.45	2360.95	-152.5	GLPSWSEJETDIEYLKPGTSYR	GLPSWSEJETDIEYLKPGTSYR	(N(N(H(H(H(H)))(H(H)(H)(H)))))	H(8)N(2)	8	3	1415.6	5247400	6.95679e+07	sp|P31382|PMT2_YEAST	403	3.6541e-05
20200727_Yeast_1hDIA_rep3.mzML	2234.93	2373.92	-138.993	GLPSWSEJETDIEYLKPGTSYR	GLPSWSEJETDIEYLKPGTSYR	(N(N(H(H(H(H)))(H(H)(H)(H)))))	H(8)N(2)	8	3	1415.6	4916670	5.91352e+07	sp|P31382|PMT2_YEAST	403	3.6541e-05
20200727_Yeast_1hDIA_rep2.mzML	2207.72	2347.82	-140.096	GLPSWSEJETDIEYLKPGTSYR	GLPSWSEJETDIEYLKPGTSYR	(N(N(H(H(H(H)))(H(H(H(H)))))))	H(8)N(2)	8	4	1061.95	448214	1.69717e+06	sp|P31382|PMT2_YEAST	403	0.000854047
20200727_Yeast_1hDIA_rep3.mzML	2233.97	2361.85	-127.876	GLPSWSEJETDIEYLKPGTSYR	GLPSWSEJETDIEYLKPGTSYR	(N(N(H(H(H(H)))(H(H(H(H)))))))	H(8)N(2)	8	4	1061.95	278369	1.18671e+06	sp|P31382|PMT2_YEAST	403	0.000854047
20200727_Yeast_1hDIA_rep1.mzML	2212.14	2307.75	-95.6052	GLPSWSEJETDIEYLKPGTSYR	GLPSWSEJETDIEYLKPGTSYR	(N(N(H(H(H(H)))(H(H(H(H(H))))))))	H(9)N(2)	8	3	1469.62	4048060	5.74464e+07	sp|P31382|PMT2_YEAST	403	6.64235e-05
20200727_Yeast_1hDIA_rep2.mzML	2204.56	2363.5	-158.939	GLPSWSEJETDIEYLKPGTSYR	GLPSWSEJETDIEYLKPGTSYR	(N(N(H(H(H(H)))(H(H(H(H(H))))))))	H(9)N(2)	8	3	1469.62	3966350	5.60362e+07	sp|P31382|PMT2_YEAST	403	6.64235e-05
20200727_Yeast_1hDIA_rep3.mzML	2231.22	2376.36	-145.143	GLPSWSEJETDIEYLKPGTSYR	GLPSWSEJETDIEYLKPGTSYR	(N(N(H(H(H(H)))(H(H(H(H(H))))))))	H(9)N(2)	8	3	1469.62	3652510	4.87508e+07	sp|P31382|PMT2_YEAST	403	6.64235e-05
20200727_Yeast_1hDIA_rep1.mzML	2211.7	2371.89	-160.187	GLPSWSEJETDIEYLKPGTSYR	GLPSWSEJETDIEYLKPGTSYR	(N(N(H(H(H(H)))(H(H)(H(H)(H))))))	H(9)N(2)	8	4	1102.47	766014	3.25809e+06	sp|P31382|PMT2_YEAST	403	2.23106e-05
20200727_Yeast_1hDIA_rep2.mzML	2204.21	2336.62	-132.412	GLPSWSEJETDIEYLKPGTSYR	GLPSWSEJETDIEYLKPGTSYR	(N(N(H(H(H(H)))(H(H)(H(H)(H))))))	H(9)N(2)	8	4	1102.47	1042200	3.58608e+06	sp|P31382|PMT2_YEAST	403	2.23106e-05
20200727_Yeast_1hDIA_rep3.mzML	2231.06	2352.17	-121.114	GLPSWSEJETDIEYLKPGTSYR	GLPSWSEJETDIEYLKPGTSYR	(N(N(H(H(H(H)))(H(H)(H(H)(H))))))	H(9)N(2)	8	4	1102.47	258975	1529978	sp|P31382|PMT2_YEAST	403	2.23106e-05
20200727_Yeast_1hDIA_rep1.mzML	1579.3	1557.62	21.6821	GNYYVJSTFGTPGQR	GNYYVJSTFGTPGQR	(N(N(H(H(H(H)))(H(H)(H)(H)))))	H(8)N(2)	6	3	1121.79	1985100	6.92427e+06	sp|Q06325|YPS7_YEAST	59	2.57157e-05
20200727_Yeast_1hDIA_rep2.mzML	1582.52	1564.21	18.3076	GNYYVJSTFGTPGQR	GNYYVJSTFGTPGQR	(N(N(H(H(H(H)))(H(H)(H)(H)))))	H(8)N(2)	6	3	1121.79	1643070	7.84952e+06	sp|Q06325|YPS7_YEAST	59	2.57157e-05
20200727_Yeast_1hDIA_rep3.mzML	1595.34	1577.72	17.6177	GNYYVJSTFGTPGQR	GNYYVJSTFGTPGQR	(N(N(H(H(H(H)))(H(H)(H)(H)))))	H(8)N(2)	6	3	1121.79	1687840	6.36458e+06	sp|Q06325|YPS7_YEAST	59	2.57157e-05
20200727_Yeast_1hDIA_rep1.mzML	1571.83	1573.47	-1.63722	GNYYVJSTFGTPGQR	GNYYVJSTFGTPGQR	(N(N(H(H(H(H)))(H(H(H(H(H))))))))	H(9)N(2)	6	3	1175.8	163602	1.08097e+06	sp|Q06325|YPS7_YEAST	59	2.60155e-05
20200727_Yeast_1hDIA_rep2.mzML	1573.18	1578.68	-5.50009	GNYYVJSTFGTPGQR	GNYYVJSTFGTPGQR	(N(N(H(H(H(H)))(H(H(H(H(H))))))))	H(9)N(2)	6	3	1175.8	288920	917311	sp|Q06325|YPS7_YEAST	59	2.60155e-05
20200727_Yeast_1hDIA_rep3.mzML	1588.36	1591.63	-3.26713	GNYYVJSTFGTPGQR	GNYYVJSTFGTPGQR	(N(N(H(H(H(H)))(H(H(H(H(H))))))))	H(9)N(2)	6	3	1175.8	221815	1.01489e+06	sp|Q06325|YPS7_YEAST	59	2.60155e-05
20200727_Yeast_1hDIA_rep1.mzML	2098.64	2139.92	-41.2845	GQINFIALJSTMFPHHVR	GQINFIALJSTMFPHHVR	(N(N(H(H(H(H)))(H(H)(H)(H)))))	H(8)N(2)	9	3	1262.22	1209990	2.52124e+07	sp|P32474|EUG1_YEAST	293	3.6786e-05
20200727_Yeast_1hDIA_rep2.mzML	2108.02	2144.28	-36.2587	GQINFIALJSTMFPHHVR	GQINFIALJSTMFPHHVR	(N(N(H(H(H(H)))(H(H)(H)(H)))))	H(8)N(2)	9	3	1262.22	1399660	2.53591e+07	sp|P32474|EUG1_YEAST	293	3.6786e-05
20200727_Yeast_1hDIA_rep3.mzML	2128.99	2222.01	-93.0221	GQINFIALJSTMFPHHVR	GQINFIALJSTMFPHHVR	(N(N(H(H(H(H)))(H(H)(H)(H)))))	H(8)N(2)	9	3	1262.22	1422680	2.04346e+07	sp|P32474|EUG1_YEAST	293	3.6786e-05
20200727_Yeast_1hDIA_rep1.mzML	2099.06	2138.01	-38.9463	GQINFIALJSTMFPHHVR	GQINFIALJSTMFPHHVR	(N(N(H(H(H(H)))(H(H(H(H)))))))	H(8)N(2)	9	4	946.918	1570820	1.71651e+07	sp|P32474|EUG1_YEAST	293	2.71384e-05
20200727_Yeast_1hDIA_rep2.mzML	2107.82	2142.54	-34.7226	GQINFIALJSTMFPHHVR	GQINFIALJSTMFPHHVR	(N(N(H(H(H(H)))(H(H(H(H)))))))	H(8)N(2)	9	4	946.918	1733230	2.17277e+07	sp|P32474|EUG1_YEAST	293	2.71384e-05
20200727_Yeast_1hDIA_rep3.mzML	2128.39	2224.67	-96.2789	GQINFIALJSTMFPHHVR	GQINFIALJSTMFPHHVR	(N(N(H(H(H(H)))(H(H(H(H)))))))	H(8)N(2)	9	4	946.918	1165710	1.27671e+07	sp|P32474|EUG1_YEAST	293	2.71384e-05
20200727_Yeast_1hDIA_rep2.mzML	2104.99	2101.07	3.92319	GQINFIALJSTMFPHHVR	GQINFIALJSTMFPHHVR	(N(N(H(H(H(H)))(H(H)(H(H)(H))))))	H(9)N(2)	9	4	987.432	183483	2.15211e+06	sp|P32474|EUG1_YEAST	293	0.00809174
20200727_Yeast_1hDIA_rep3.mzML	2122.54	2099.37	23.1679	GQINFIALJSTMFPHHVR	GQINFIALJSTMFPHHVR	(N(N(H(H(H(H)))(H(H)(H(H)(H))))))	H(9)N(2)	9	4	987.432	148211	1.47132e+06	sp|P32474|EUG1_YEAST	293	0.00809174
20200727_Yeast_1hDIA_rep1.mzML	1879.67	1901.67	-22.0046	GQINFIALJSTMFPHHVR	GQINFIALJSTM[147]FPHHVR	(N(N(H(H(H(H)))(H(H)(H)(H)))))	H(8)N(2)	9	4	950.917	273015	4.76525e+06	sp|P32474|EUG1_YEAST	293	0.000116692
20200727_Yeast_1hDIA_rep2.mzML	1893.26	1910.05	-16.7869	GQINFIALJSTMFPHHVR	GQINFIALJSTM[147]FPHHVR	(N(N(H(H(H(H)))(H(H)(H)(H)))))	H(8)N(2)	9	4	950.917	185351	2.93859e+06	sp|P32474|EUG1_YEAST	293	0.000116692
20200727_Yeast_1hDIA_rep3.mzML	1897.17	1914.09	-16.9156	GQINFIALJSTMFPHHVR	GQINFIALJSTM[147]FPHHVR	(N(N(H(H(H(H)))(H(H)(H)(H)))))	H(8)N(2)	9	4	950.917	195013	4.15848e+06	sp|P32474|EUG1_YEAST	293	0.000116692
20200727_Yeast_1hDIA_rep1.mzML	2110.27	2099.49	10.7814	GRLDLAASJITGFVSTR	GRLDLAASJITGFVSTR	(N(N(H(H(H(H)))(H(H(H(H)))))))	H(8)N(2)	9	3	1160.85	4867860	3.52579e+07	sp|P39543|SOP4_YEAST	35	3.22475e-05
20200727_Yeast_1hDIA_rep2.mzML	2119.59	2107.91	11.6845	GRLDLAASJITGFVSTR	GRLDLAASJITGFVSTR	(N(N(H(H(H(H)))(H(H(H(H)))))))	H(8)N(2)	9	3	1160.85	4655800	3.37848e+07	sp|P39543|SOP4_YEAST	35	3.22475e-05
20200727_Yeast_1hDIA_rep3.mzML	2136.35	2121.72	14.6273	GRLDLAASJITGFVSTR	GRLDLAASJITGFVSTR	(N(N(H(H(H(H)))(H(H(H(H)))))))	H(8)N(2)	9	3	1160.85	4762660	2.78537e+07	sp|P39543|SOP4_YEAST	35	3.22475e-05
20200727_Yeast_1hDIA_rep1.mzML	610.754	598.505	12.2486	GSAYPJK	GSAYPJK	(N(N(H(H(H(H)))(H(H)(H(H))))))	H(8)N(2)	6	2	1219.98	5381930	3.41234e+07	sp|P36016|LHS1_YEAST	474	0.000293498
20200727_Yeast_1hDIA_rep2.mzML	615.161	599.759	15.4019	GSAYPJK	GSAYPJK	(N(N(H(H(H(H)))(H(H)(H(H))))))	H(8)N(2)	6	2	1219.98	5197370	3.22101e+07	sp|P36016|LHS1_YEAST	474	0.000293498
20200727_Yeast_1hDIA_rep3.mzML	612.143	599.332	12.8105	GSAYPJK	GSAYPJK	(N(N(H(H(H(H)))(H(H)(H(H))))))	H(8)N(2)	6	2	1219.98	5831700	3.48008e+07	sp|P36016|LHS1_YEAST	474	0.000293498
20200727_Yeast_1hDIA_rep1.mzML	1903.14	1978.4	-75.2643	GVAYQADTAJETSGSTVNDPLANYESCSR	GVAYQADTAJETSGSTVNDPLANYESC[160]SR	(N(N(H(H(H(H(H))))(H(H(H))(H(H(H)))))))	H(11)N(2)	10	4	1317.28	2491350	2.08074e+06	sp|P22146|GAS1_YEAST	57	0.000472487
20200727_Yeast_1hDIA_rep2.mzML	1915.77	1997.12	-81.3464	GVAYQADTAJETSGSTVNDPLANYESCSR	GVAYQADTAJETSGSTVNDPLANYESC[160]SR	(N(N(H(H(H(H(H))))(H(H(H))(H(H(H)))))))	H(11)N(2)	10	4	1317.28	2661730	732298	sp|P22146|GAS1_YEAST	57	0.000472487
20200727_Yeast_1hDIA_rep3.mzML	1923.7	2009.28	-85.5826	GVAYQADTAJETSGSTVNDPLANYESCSR	GVAYQADTAJETSGSTVNDPLANYESC[160]SR	(N(N(H(H(H(H(H))))(H(H(H))(H(H(H)))))))	H(11)N(2)	10	4	1317.28	2341380	1.04145e+06	sp|P22146|GAS1_YEAST	57	0.000472487
20200727_Yeast_1hDIA_rep1.mzML	1904.94	1955.73	-50.786	GVAYQADTAJETSGSTVNDPLANYESCSR	GVAYQADTAJETSGSTVNDPLANYESC[160]SR	(N(N(H(H(H(H(H))))(H(H)(H(H(H(H(H)))))))))	H(12)N(2)	10	4	1357.79	490084	1.20176e+06	sp|P22146|GAS1_YEAST	57	0.000578594
20200727_Yeast_1hDIA_rep2.mzML	1915.54	1971.63	-56.093	GVAYQADTAJETSGSTVNDPLANYESCSR	GVAYQADTAJETSGSTVNDPLANYESC[160]SR	(N(N(H(H(H(H(H))))(H(H)(H(H(H(H(H)))))))))	H(12)N(2)	10	4	1357.79	436622	294500	sp|P22146|GAS1_YEAST	57	0.000578594
20200727_Yeast_1hDIA_rep3.mzML	1925.68	1980.91	-55.2329	GVAYQADTAJETSGSTVNDPLANYESCSR	GVAYQADTAJETSGSTVNDPLANYESC[160]SR	(N(N(H(H(H(H(H))))(H(H)(H(H(H(H(H)))))))))	H(12)N(2)	10	4	1357.79	531991	155978	sp|P22146|GAS1_YEAST	57	0.000578594
20200727_Yeast_1hDIA_rep1.mzML	1888.29	1914.47	-26.1806	GVAYQADTAJETSGSTVNDPLANYESCSR	GVAYQADTAJETSGSTVNDPLANYESC[160]SR	(N(N(H(H(H(H(H(H)))))(H(H)(H(H(H(H(H)))))))))	H(13)N(2)	10	4	1398.3	1666380	1072550	sp|P22146|GAS1_YEAST	57	0.000376943
20200727_Yeast_1hDIA_rep2.mzML	1895.95	1924.75	-28.7972	GVAYQADTAJETSGSTVNDPLANYESCSR	GVAYQADTAJETSGSTVNDPLANYESC[160]SR	(N(N(H(H(H(H(H(H)))))(H(H)(H(H(H(H(H)))))))))	H(13)N(2)	10	4	1398.3	1934490	1.75493e+06	sp|P22146|GAS1_YEAST	57	0.000376943
20200727_Yeast_1hDIA_rep3.mzML	1897.92	1929.55	-31.6322	GVAYQADTAJETSGSTVNDPLANYESCSR	GVAYQADTAJETSGSTVNDPLANYESC[160]SR	(N(N(H(H(H(H(H(H)))))(H(H)(H(H(H(H(H)))))))))	H(13)N(2)	10	4	1398.3	1969450	1.41942e+06	sp|P22146|GAS1_YEAST	57	0.000376943
20200727_Yeast_1hDIA_rep1.mzML	1881.43	1908.06	-26.6291	GVAYQADTAJETSGSTVNDPLANYESCSR	GVAYQADTAJETSGSTVNDPLANYESC[160]SR	(N(N(H(H(H(H(H(H(H))))))(H(H(H(H(H(H(H))))))))))	H(14)N(2)	10	4	1438.82	684490	443090	sp|P22146|GAS1_YEAST	57	5.37904e-05
20200727_Yeast_1hDIA_rep2.mzML	1890.24	1917.38	-27.1378	GVAYQADTAJETSGSTVNDPLANYESCSR	GVAYQADTAJETSGSTVNDPLANYESC[160]SR	(N(N(H(H(H(H(H(H(H))))))(H(H(H(H(H(H(H))))))))))	H(14)N(2)	10	4	1438.82	780295	386420	sp|P22146|GAS1_YEAST	57	5.37904e-05
20200727_Yeast_1hDIA_rep3.mzML	1883.88	1921.75	-37.8678	GVAYQADTAJETSGSTVNDPLANYESCSR	GVAYQADTAJETSGSTVNDPLANYESC[160]SR	(N(N(H(H(H(H(H(H(H))))))(H(H(H(H(H(H(H))))))))))	H(14)N(2)	10	4	1438.82	729157	580107	sp|P22146|GAS1_YEAST	57	5.37904e-05
20200727_Yeast_1hDIA_rep1.mzML	2122.07	2087.05	35.0204	GVDYQPGGSSJLTDPLADASVCDR	GVDYQPGGSSJLTDPLADASVC[160]DR	(N(N(H(H(H(H(H))))(H(H)(H(H(H(H))))))))	H(11)N(2)	11	3	1561.62	374884	382039	sp|Q08193|GAS5_YEAST	60	5.08097e-05
20200727_Yeast_1hDIA_rep2.mzML	2125.33	2096.32	29.0051	GVDYQPGGSSJLTDPLADASVCDR	GVDYQPGGSSJLTDPLADASVC[160]DR	(N(N(H(H(H(H(H))))(H(H)(H(H(H(H))))))))	H(11)N(2)	11	3	1561.62	331599	628035	sp|Q08193|GAS5_YEAST	60	5.08097e-05
20200727_Yeast_1hDIA_rep3.mzML	2142.8	2087.92	54.8825	GVDYQPGGSSJLTDPLADASVCDR	GVDYQPGGSSJLTDPLADASVC[160]DR	(N(N(H(H(H(H(H))))(H(H)(H(H(H(H))))))))	H(11)N(2)	11	3	1561.62	389890	1.27616e+06	sp|Q08193|GAS5_YEAST	60	5.08097e-05
20200727_Yeast_1hDIA_rep1.mzML	2109.61	2077.29	32.3246	GVDYQPGGSSJLTDPLADASVCDR	GVDYQPGGSSJLTDPLADASVC[160]DR	(N(N(H(H(H(H(H(H)))))(H(H(H(H(H(H)))))))))	H(12)N(2)	11	3	1615.64	283959	702457	sp|Q08193|GAS5_YEAST	60	2.46555e-05
20200727_Yeast_1hDIA_rep2.mzML	2115.37	2087.14	28.2263	GVDYQPGGSSJLTDPLADASVCDR	GVDYQPGGSSJLTDPLADASVC[160]DR	(N(N(H(H(H(H(H(H)))))(H(H(H(H(H(H)))))))))	H(12)N(2)	11	3	1615.64	334353	1.2075e+06	sp|Q08193|GAS5_YEAST	60	2.46555e-05
20200727_Yeast_1hDIA_rep3.mzML	2131.17	2073.03	58.1406	GVDYQPGGSSJLTDPLADASVCDR	GVDYQPGGSSJLTDPLADASVC[160]DR	(N(N(H(H(H(H(H(H)))))(H(H(H(H(H(H)))))))))	H(12)N(2)	11	3	1615.64	362679	328078	sp|Q08193|GAS5_YEAST	60	2.46555e-05
20200727_Yeast_1hDIA_rep1.mzML	2343.91	2373.36	-29.4531	GVDYQPGGSSJLTDPLADASVCDRDVPVLK	GVDYQPGGSSJLTDPLADASVC[160]DRDVPVLK	(N(N(H(H(H(H(H(H)))))(H(H(H))(H(H(H)))))))	H(12)N(2)	11	4	1374.83	147870	1.02622e+06	sp|Q08193|GAS5_YEAST	60	0.000732106
20200727_Yeast_1hDIA_rep2.mzML	2352.4	2382.09	-29.6947	GVDYQPGGSSJLTDPLADASVCDRDVPVLK	GVDYQPGGSSJLTDPLADASVC[160]DRDVPVLK	(N(N(H(H(H(H(H(H)))))(H(H(H))(H(H(H)))))))	H(12)N(2)	11	4	1374.83	183416	1.45311e+06	sp|Q08193|GAS5_YEAST	60	0.000732106
20200727_Yeast_1hDIA_rep3.mzML	2356.51	2394.61	-38.0982	GVDYQPGGSSJLTDPLADASVCDRDVPVLK	GVDYQPGGSSJLTDPLADASVC[160]DRDVPVLK	(N(N(H(H(H(H(H(H)))))(H(H(H))(H(H(H)))))))	H(12)N(2)	11	4	1374.83	175764	1.29179e+06	sp|Q08193|GAS5_YEAST	60	0.000732106
20200727_Yeast_1hDIA_rep1.mzML	2332.54	2319.65	12.894	GVDYQPGGSSJLTDPLADASVCDRDVPVLK	GVDYQPGGSSJLTDPLADASVC[160]DRDVPVLK	(N(N(H(H(H(H(H(H)))))(H(H(H(H)))(H(H(H)))))))	H(13)N(2)	11	4	1415.35	223641	1.4637e+06	sp|Q08193|GAS5_YEAST	60	0.000517217
20200727_Yeast_1hDIA_rep2.mzML	2341.99	2367.76	-25.7686	GVDYQPGGSSJLTDPLADASVCDRDVPVLK	GVDYQPGGSSJLTDPLADASVC[160]DRDVPVLK	(N(N(H(H(H(H(H(H)))))(H(H(H(H)))(H(H(H)))))))	H(13)N(2)	11	4	1415.35	220177	1.12826e+06	sp|Q08193|GAS5_YEAST	60	0.000517217
20200727_Yeast_1hDIA_rep3.mzML	2347.3	2380.49	-33.1888	GVDYQPGGSSJLTDPLADASVCDRDVPVLK	GVDYQPGGSSJLTDPLADASVC[160]DRDVPVLK	(N(N(H(H(H(H(H(H)))))(H(H(H(H)))(H(H(H)))))))	H(13)N(2)	11	4	1415.35	166220	828515	sp|Q08193|GAS5_YEAST	60	0.000517217
20200727_Yeast_1hDIA_rep1.mzML	1329.4	1292.91	36.4926	GVEPWTDAEJK	GVEPWTDAEJK	(N(N(H(H(H(H)))(H(H(H(H)))))))	H(8)N(2)	10	3	983.389	230839	1.38752e+06	sp|P47190|PMT3_YEAST	398	0.000490084
20200727_Yeast_1hDIA_rep3.mzML	1355.01	1328.9	26.1095	GVEPWTDAEJK	GVEPWTDAEJK	(N(N(H(H(H(H)))(H(H(H(H)))))))	H(8)N(2)	10	3	983.389	120204	1.17889e+06	sp|P47190|PMT3_YEAST	398	0.000490084
20200727_Yeast_1hDIA_rep1.mzML	685.41	730.908	-45.4981	HADPSVYGGNHJNTGDSK	HADPSVYGGNHJNTGDSK	(N(N(H(H(H(H)))(H(H)(H(H))))))	H(8)N(2)	12	4	893.854	346130	878244	sp|Q04438|SPG4_YEAST	27	0.00019843
20200727_Yeast_1hDIA_rep2.mzML	673.465	732.699	-59.2342	HADPSVYGGNHJNTGDSK	HADPSVYGGNHJNTGDSK	(N(N(H(H(H(H)))(H(H)(H(H))))))	H(8)N(2)	12	4	893.854	233801	900389	sp|Q04438|SPG4_YEAST	27	0.00019843
20200727_Yeast_1hDIA_rep3.mzML	676.972	735.366	-58.3944	HADPSVYGGNHJNTGDSK	HADPSVYGGNHJNTGDSK	(N(N(H(H(H(H)))(H(H)(H(H))))))	H(8)N(2)	12	4	893.854	222869	563330	sp|Q04438|SPG4_YEAST	27	0.00019843
20200727_Yeast_1hDIA_rep1.mzML	591.817	509.048	82.7689	HIJVSK	HIJVSK	(N(N(H(H(H(H(H))))(H(H)(H(H(H)))))))	H(10)N(2)	3	2	1362.55	5762780	3.80369e+07	sp|P34231|YKS7_YEAST	61	6.24873e-05
20200727_Yeast_1hDIA_rep2.mzML	593.06	558.235	34.8246	HIJVSK	HIJVSK	(N(N(H(H(H(H(H))))(H(H)(H(H(H)))))))	H(10)N(2)	3	2	1362.55	8156460	6.43437e+07	sp|P34231|YKS7_YEAST	61	6.24873e-05
20200727_Yeast_1hDIA_rep3.mzML	593.366	555.755	37.6109	HIJVSK	HIJVSK	(N(N(H(H(H(H(H))))(H(H)(H(H(H)))))))	H(10)N(2)	3	2	1362.55	7308130	3.91178e+07	sp|P34231|YKS7_YEAST	61	6.24873e-05
20200727_Yeast_1hDIA_rep1.mzML	591.814	537.68	54.1341	HIJVSK	HIJVSK	(N(N(H(H(H(H(H))))(H(H)(H(H(H)))))))	H(10)N(2)	3	3	908.701	8991870	4.81853e+07	sp|P34231|YKS7_YEAST	61	6.24873e-05
20200727_Yeast_1hDIA_rep2.mzML	593.569	571.453	22.1155	HIJVSK	HIJVSK	(N(N(H(H(H(H(H))))(H(H)(H(H(H)))))))	H(10)N(2)	3	3	908.701	13916300	5.20438e+07	sp|P34231|YKS7_YEAST	61	6.24873e-05
20200727_Yeast_1hDIA_rep3.mzML	594.714	569.635	25.0786	HIJVSK	HIJVSK	(N(N(H(H(H(H(H))))(H(H)(H(H(H)))))))	H(10)N(2)	3	3	908.701	9883300	4.63583e+07	sp|P34231|YKS7_YEAST	61	6.24873e-05
20200727_Yeast_1hDIA_rep1.mzML	591.412	525.892	65.5197	HIJVSK	HIJVSK	(N(N(H(H(H(H(H))))(H(H)(H(H(H(H))))))))	H(11)N(2)	3	2	1443.57	1369150	5.81141e+06	sp|P34231|YKS7_YEAST	61	1.89692e-05
20200727_Yeast_1hDIA_rep2.mzML	593.215	566.011	27.2036	HIJVSK	HIJVSK	(N(N(H(H(H(H(H))))(H(H)(H(H(H(H))))))))	H(11)N(2)	3	2	1443.57	2087420	9.3209e+06	sp|P34231|YKS7_YEAST	61	1.89692e-05
20200727_Yeast_1hDIA_rep3.mzML	593.314	563.92	29.3938	HIJVSK	HIJVSK	(N(N(H(H(H(H(H))))(H(H)(H(H(H(H))))))))	H(11)N(2)	3	2	1443.57	1822520	6.77597e+06	sp|P34231|YKS7_YEAST	61	1.89692e-05
20200727_Yeast_1hDIA_rep2.mzML	593.57	571.847	21.7231	HIJVSK	HIJVSK	(N(N(H(H(H(H(H))))(H(H)(H(H(H(H))))))))	H(11)N(2)	3	3	962.718	3135140	1.26316e+07	sp|P34231|YKS7_YEAST	61	1.89692e-05
20200727_Yeast_1hDIA_rep3.mzML	594.103	570.047	24.0555	HIJVSK	HIJVSK	(N(N(H(H(H(H(H))))(H(H)(H(H(H(H))))))))	H(11)N(2)	3	3	962.718	2156800	1.06391e+07	sp|P34231|YKS7_YEAST	61	1.89692e-05
20200727_Yeast_1hDIA_rep1.mzML	590.334	521.364	68.9704	HIJVSK	HIJVSK	(N(N(H(H(H))(H(H(H))))))	H(6)N(2)	3	2	1038.44	566716	540570	sp|P34231|YKS7_YEAST	61	0.00120674
20200727_Yeast_1hDIA_rep2.mzML	593.17	563.921	29.2494	HIJVSK	HIJVSK	(N(N(H(H(H))(H(H(H))))))	H(6)N(2)	3	2	1038.44	392189	656153	sp|P34231|YKS7_YEAST	61	0.00120674
20200727_Yeast_1hDIA_rep3.mzML	592.292	561.725	30.5668	HIJVSK	HIJVSK	(N(N(H(H(H))(H(H(H))))))	H(6)N(2)	3	2	1038.44	317446	690941	sp|P34231|YKS7_YEAST	61	0.00120674
20200727_Yeast_1hDIA_rep1.mzML	591.232	518.471	72.7605	HIJVSK	HIJVSK	(N(N(H(H(H(H)))(H(H)(H(H))))))	H(8)N(2)	3	2	1200.49	4256660	1.99673e+07	sp|P34231|YKS7_YEAST	61	3.35429e-05
20200727_Yeast_1hDIA_rep2.mzML	593.498	562.586	30.9121	HIJVSK	HIJVSK	(N(N(H(H(H(H)))(H(H)(H(H))))))	H(8)N(2)	3	2	1200.49	3946910	2.62953e+07	sp|P34231|YKS7_YEAST	61	3.35429e-05
20200727_Yeast_1hDIA_rep3.mzML	592.767	560.324	32.4432	HIJVSK	HIJVSK	(N(N(H(H(H(H)))(H(H)(H(H))))))	H(8)N(2)	3	2	1200.49	4177630	2.02599e+07	sp|P34231|YKS7_YEAST	61	3.35429e-05
20200727_Yeast_1hDIA_rep1.mzML	592.317	515.977	76.34	HIJVSK	HIJVSK	(N(N(H(H(H(H)))(H(H(H(H)))))))	H(8)N(2)	3	3	800.665	4126320	1.65251e+07	sp|P34231|YKS7_YEAST	61	7.02447e-05
20200727_Yeast_1hDIA_rep2.mzML	592.768	561.434	31.3335	HIJVSK	HIJVSK	(N(N(H(H(H(H)))(H(H(H(H)))))))	H(8)N(2)	3	3	800.665	6847170	1.54583e+07	sp|P34231|YKS7_YEAST	61	7.02447e-05
20200727_Yeast_1hDIA_rep3.mzML	594.387	559.114	35.2734	HIJVSK	HIJVSK	(N(N(H(H(H(H)))(H(H(H(H)))))))	H(8)N(2)	3	3	800.665	3790420	1.55478e+07	sp|P34231|YKS7_YEAST	61	7.02447e-05
20200727_Yeast_1hDIA_rep1.mzML	591.464	527.292	64.1724	HIJVSK	HIJVSK	(N(N(H(H(H(H)))(H(H(H(H(H))))))))	H(9)N(2)	3	2	1281.52	8520600	4.24118e+07	sp|P34231|YKS7_YEAST	61	8.17869e-05
20200727_Yeast_1hDIA_rep2.mzML	593.111	566.658	26.4529	HIJVSK	HIJVSK	(N(N(H(H(H(H)))(H(H(H(H(H))))))))	H(9)N(2)	3	2	1281.52	10875400	6.86395e+07	sp|P34231|YKS7_YEAST	61	8.17869e-05
20200727_Yeast_1hDIA_rep3.mzML	593.191	564.599	28.5923	HIJVSK	HIJVSK	(N(N(H(H(H(H)))(H(H(H(H(H))))))))	H(9)N(2)	3	2	1281.52	9873380	4.87126e+07	sp|P34231|YKS7_YEAST	61	8.17869e-05
20200727_Yeast_1hDIA_rep1.mzML	592.273	516.787	75.4858	HIJVSK	HIJVSK	(N(N(H(H(H(H)))(H(H)(H(H)(H))))))	H(9)N(2)	3	3	854.683	6558070	3.8111e+07	sp|P34231|YKS7_YEAST	61	0.000101411
20200727_Yeast_1hDIA_rep2.mzML	593.304	561.809	31.4954	HIJVSK	HIJVSK	(N(N(H(H(H(H)))(H(H)(H(H)(H))))))	H(9)N(2)	3	3	854.683	10364400	4.27776e+07	sp|P34231|YKS7_YEAST	61	0.000101411
20200727_Yeast_1hDIA_rep3.mzML	594.324	559.507	34.817	HIJVSK	HIJVSK	(N(N(H(H(H(H)))(H(H)(H(H)(H))))))	H(9)N(2)	3	3	854.683	9076900	3.67484e+07	sp|P34231|YKS7_YEAST	61	0.000101411
20200727_Yeast_1hDIA_rep1.mzML	1946.88	1747.82	199.059	HLJSTTLLVPIPR	HLJSTTLLVPIPR	(N(N(H(H(H(H)))(H(H)(H)(H)))))	H(8)N(2)	3	3	1055.15	1916320	8.46517e+06	sp|P25580|PBN1_YEAST	365	2.08016e-05
20200727_Yeast_1hDIA_rep2.mzML	1962.09	1746.83	215.263	HLJSTTLLVPIPR	HLJSTTLLVPIPR	(N(N(H(H(H(H)))(H(H)(H)(H)))))	H(8)N(2)	3	3	1055.15	1519560	8.0717e+06	sp|P25580|PBN1_YEAST	365	2.08016e-05
20200727_Yeast_1hDIA_rep1.mzML	1820.66	1697.45	123.209	HLJSTTLLVPIPRPDTK	HLJSTTLLVPIPRPDTK	(N(N(H(H(H(H)))(H(H)(H)(H)))))	H(8)N(2)	3	3	1202.23	5354430	5.93733e+07	sp|P25580|PBN1_YEAST	365	2.55185e-05
20200727_Yeast_1hDIA_rep2.mzML	1822.81	1688.94	133.871	HLJSTTLLVPIPRPDTK	HLJSTTLLVPIPRPDTK	(N(N(H(H(H(H)))(H(H)(H)(H)))))	H(8)N(2)	3	3	1202.23	6413740	5.29311e+07	sp|P25580|PBN1_YEAST	365	2.55185e-05
20200727_Yeast_1hDIA_rep3.mzML	1823.91	1699.04	124.874	HLJSTTLLVPIPRPDTK	HLJSTTLLVPIPRPDTK	(N(N(H(H(H(H)))(H(H)(H)(H)))))	H(8)N(2)	3	3	1202.23	5677410	3.88748e+07	sp|P25580|PBN1_YEAST	365	2.55185e-05
20200727_Yeast_1hDIA_rep1.mzML	1820.69	1703.28	117.41	HLJSTTLLVPIPRPDTK	HLJSTTLLVPIPRPDTK	(N(N(H(H(H(H)))(H(H)(H)(H)))))	H(8)N(2)	3	4	901.921	6840410	31983291	sp|P25580|PBN1_YEAST	365	2.55185e-05
20200727_Yeast_1hDIA_rep2.mzML	1822.56	1694.45	128.112	HLJSTTLLVPIPRPDTK	HLJSTTLLVPIPRPDTK	(N(N(H(H(H(H)))(H(H)(H)(H)))))	H(8)N(2)	3	4	901.921	4523690	1.91644e+07	sp|P25580|PBN1_YEAST	365	2.55185e-05
20200727_Yeast_1hDIA_rep3.mzML	1824.15	1704.6	119.55	HLJSTTLLVPIPRPDTK	HLJSTTLLVPIPRPDTK	(N(N(H(H(H(H)))(H(H)(H)(H)))))	H(8)N(2)	3	4	901.921	5238450	2.73079e+07	sp|P25580|PBN1_YEAST	365	2.55185e-05
20200727_Yeast_1hDIA_rep1.mzML	763.965	850.175	-86.2099	HSFNGJQSTFK	HSFNGJQSTFK	(N(N(H(H(H(H)))(H(H)(H(H(H(H))))))))	H(10)N(2)	6	3	1098.43	2000850	1.18847e+07	sp|P39105|PLB1_YEAST	513	2.01005e-05
20200727_Yeast_1hDIA_rep3.mzML	781.687	873.034	-91.3471	HSFNGJQSTFK	HSFNGJQSTFK	(N(N(H(H(H(H)))(H(H)(H(H(H(H))))))))	H(10)N(2)	6	3	1098.43	2438830	1.66499e+07	sp|P39105|PLB1_YEAST	513	2.01005e-05
20200727_Yeast_1hDIA_rep1.mzML	761.244	844.698	-83.4545	HSFNGJQSTFK	HSFNGJQSTFK	(N(N(H(H(H(H(H))))(H(H)(H(H(H(H))))))))	H(11)N(2)	6	3	1152.45	2333200	1.7284e+07	sp|P39105|PLB1_YEAST	513	3.33378e-05
20200727_Yeast_1hDIA_rep3.mzML	777.678	867.168	-89.4899	HSFNGJQSTFK	HSFNGJQSTFK	(N(N(H(H(H(H(H))))(H(H)(H(H(H(H))))))))	H(11)N(2)	6	3	1152.45	2983780	2.11442e+07	sp|P39105|PLB1_YEAST	513	3.33378e-05
20200727_Yeast_1hDIA_rep1.mzML	757.972	838.987	-81.0152	HSFNGJQSTFK	HSFNGJQSTFK	(N(N(H(H(H(H(H))))(H(H(H(H)))(H(H(H)))))))	H(12)N(2)	6	3	1206.46	967180	7.19518e+06	sp|P39105|PLB1_YEAST	513	0.00133331
20200727_Yeast_1hDIA_rep3.mzML	771.959	861.018	-89.0588	HSFNGJQSTFK	HSFNGJQSTFK	(N(N(H(H(H(H(H))))(H(H(H(H)))(H(H(H)))))))	H(12)N(2)	6	3	1206.46	1320900	10445490	sp|P39105|PLB1_YEAST	513	0.00133331
20200727_Yeast_1hDIA_rep1.mzML	772.971	859.928	-86.9573	HSFNGJQSTFK	HSFNGJQSTFK	(N(N(H(H(H(H)))(H(H)(H)(H)))))	H(8)N(2)	6	3	990.394	864520	6.27214e+06	sp|P39105|PLB1_YEAST	513	0.000288831
20200727_Yeast_1hDIA_rep3.mzML	800.119	883.367	-83.2479	HSFNGJQSTFK	HSFNGJQSTFK	(N(N(H(H(H(H)))(H(H)(H)(H)))))	H(8)N(2)	6	3	990.394	924526	6.28277e+06	sp|P39105|PLB1_YEAST	513	0.000288831
20200727_Yeast_1hDIA_rep1.mzML	771.309	858.657	-87.3482	HSFNGJQSTFK	HSFNGJQSTFK	(N(N(H(H(H)(H))(H(H)(H(H(H)))))))	H(9)N(2)	6	3	1044.41	1132620	5.67603e+06	sp|P39105|PLB1_YEAST	513	0.000790202
20200727_Yeast_1hDIA_rep3.mzML	794.251	882.03	-87.7791	HSFNGJQSTFK	HSFNGJQSTFK	(N(N(H(H(H)(H))(H(H)(H(H(H)))))))	H(9)N(2)	6	3	1044.41	1169350	7.03504e+06	sp|P39105|PLB1_YEAST	513	0.000790202
20200727_Yeast_1hDIA_rep1.mzML	732.308	769.246	-36.9382	HSFNGJQSTLK	HSFNGJQSTLK	(N(N(H(H(H(H)))(H(H)(H)(H)))))	H(8)N(2)	6	3	979.066	1534640	1.26505e+07	sp|Q03674|PLB2_YEAST	515	8.57896e-05
20200727_Yeast_1hDIA_rep2.mzML	734.714	778.2	-43.4858	HSFNGJQSTLK	HSFNGJQSTLK	(N(N(H(H(H(H)))(H(H)(H)(H)))))	H(8)N(2)	6	3	979.066	1488150	1.34251e+07	sp|Q03674|PLB2_YEAST	515	8.57896e-05
20200727_Yeast_1hDIA_rep3.mzML	737.164	787.416	-50.2517	HSFNGJQSTLK	HSFNGJQSTLK	(N(N(H(H(H(H)))(H(H)(H)(H)))))	H(8)N(2)	6	3	979.066	1718920	1.27031e+07	sp|Q03674|PLB2_YEAST	515	8.57896e-05
20200727_Yeast_1hDIA_rep1.mzML	731.11	768.619	-37.509	HSFNGJQSTLK	HSFNGJQSTLK	(N(N(H(H(H)(H))(H(H)(H(H(H)))))))	H(9)N(2)	6	3	1033.08	593495	4.70264e+06	sp|Q03674|PLB2_YEAST	515	0.00787784
20200727_Yeast_1hDIA_rep2.mzML	731.918	777.908	-45.9902	HSFNGJQSTLK	HSFNGJQSTLK	(N(N(H(H(H)(H))(H(H)(H(H(H)))))))	H(9)N(2)	6	3	1033.08	819191	5.31393e+06	sp|Q03674|PLB2_YEAST	515	0.00787784
20200727_Yeast_1hDIA_rep3.mzML	734.333	786.66	-52.3271	HSFNGJQSTLK	HSFNGJQSTLK	(N(N(H(H(H)(H))(H(H)(H(H(H)))))))	H(9)N(2)	6	3	1033.08	781731	5.98923e+06	sp|Q03674|PLB2_YEAST	515	0.00787784
20200727_Yeast_1hDIA_rep1.mzML	968.109	1009.99	-41.8781	HVLDJISSQJETSK	HVLDJISSQJETSK	(N(N(H(H(H))(H(H(H(H)))))))	H(7)N(2)	10	3	1038.1	453433	3.61468e+06	sp|Q07830|GPI13_YEAST	71	0.00373647
20200727_Yeast_1hDIA_rep2.mzML	974.847	1012.26	-37.4091	HVLDJISSQJETSK	HVLDJISSQJETSK	(N(N(H(H(H))(H(H(H(H)))))))	H(7)N(2)	10	3	1038.1	357573	3.22064e+06	sp|Q07830|GPI13_YEAST	71	0.00373647
20200727_Yeast_1hDIA_rep3.mzML	991.811	1020.49	-28.6751	HVLDJISSQJETSK	HVLDJISSQJETSK	(N(N(H(H(H))(H(H(H(H)))))))	H(7)N(2)	10	3	1038.1	397061	3280216	sp|Q07830|GPI13_YEAST	71	0.00373647
20200727_Yeast_1hDIA_rep1.mzML	959.102	1007.84	-48.7426	HVLDJISSQJETSK	HVLDJISSQJETSK	(N(N(H(H(H(H)))(H(H)(H)(H)))))	H(8)N(2)	10	3	1092.12	2072330	1.70097e+07	sp|Q07830|GPI13_YEAST	71	2.07204e-05
20200727_Yeast_1hDIA_rep2.mzML	965.225	1009.64	-44.4115	HVLDJISSQJETSK	HVLDJISSQJETSK	(N(N(H(H(H(H)))(H(H)(H)(H)))))	H(8)N(2)	10	3	1092.12	2113530	1.74532e+07	sp|Q07830|GPI13_YEAST	71	2.07204e-05
20200727_Yeast_1hDIA_rep3.mzML	981.973	1017.53	-35.5593	HVLDJISSQJETSK	HVLDJISSQJETSK	(N(N(H(H(H(H)))(H(H)(H)(H)))))	H(8)N(2)	10	3	1092.12	2107380	2.053e+07	sp|Q07830|GPI13_YEAST	71	2.07204e-05
20200727_Yeast_1hDIA_rep1.mzML	954.122	998.123	-44.0012	HVLDJISSQJETSK	HVLDJISSQJETSK	(N(N(H(H(H(H)))(H(H)(H(H(H)))))))	H(9)N(2)	10	3	1146.14	889859	5.57768e+06	sp|Q07830|GPI13_YEAST	71	2.00366e-05
20200727_Yeast_1hDIA_rep2.mzML	959.919	1000.34	-40.421	HVLDJISSQJETSK	HVLDJISSQJETSK	(N(N(H(H(H(H)))(H(H)(H(H(H)))))))	H(9)N(2)	10	3	1146.14	1005760	7.03642e+06	sp|Q07830|GPI13_YEAST	71	2.00366e-05
20200727_Yeast_1hDIA_rep3.mzML	976.473	1009.48	-33.0057	HVLDJISSQJETSK	HVLDJISSQJETSK	(N(N(H(H(H(H)))(H(H)(H(H(H)))))))	H(9)N(2)	10	3	1146.14	936367	5.2998e+06	sp|Q07830|GPI13_YEAST	71	2.00366e-05
20200727_Yeast_1hDIA_rep1.mzML	961.208	1004.55	-43.3439	HYJDTLLKQ	HYJDTLLKQ	(N(N(H(H(H(H)))(H(H)(H(H)(H(H)))))))	H(10)N(2)	3	3	1053.43	1355610	8.96833e+06	sp|P38693|PPAC_YEAST/sp|P35842|PPAB_YEAST	461/461	0.00253651
20200727_Yeast_1hDIA_rep2.mzML	967.516	1006.29	-38.7702	HYJDTLLKQ	HYJDTLLKQ	(N(N(H(H(H(H)))(H(H)(H(H)(H(H)))))))	H(10)N(2)	3	3	1053.43	1554810	9.84367e+06	sp|P38693|PPAC_YEAST/sp|P35842|PPAB_YEAST	461/461	0.00253651
20200727_Yeast_1hDIA_rep3.mzML	984.992	1014.39	-29.3961	HYJDTLLKQ	HYJDTLLKQ	(N(N(H(H(H(H)))(H(H)(H(H)(H(H)))))))	H(10)N(2)	3	3	1053.43	1450290	10299764	sp|P38693|PPAC_YEAST/sp|P35842|PPAB_YEAST	461/461	0.00253651
20200727_Yeast_1hDIA_rep2.mzML	963.64	1014.03	-50.3906	HYJDTLLKQ	HYJDTLLKQ	(N(N(H(H(H(H(H))))(H(H)(H(H(H(H))))))))	H(11)N(2)	3	3	1107.44	914894	6.29521e+06	sp|P38693|PPAC_YEAST/sp|P35842|PPAB_YEAST	461/461	0.00441904
20200727_Yeast_1hDIA_rep3.mzML	979.427	1022.98	-43.5544	HYJDTLLKQ	HYJDTLLKQ	(N(N(H(H(H(H(H))))(H(H)(H(H(H(H))))))))	H(11)N(2)	3	3	1107.44	993678	6.91305e+06	sp|P38693|PPAC_YEAST/sp|P35842|PPAB_YEAST	461/461	0.00441904
20200727_Yeast_1hDIA_rep1.mzML	942.23	991.573	-49.3431	HYJDTLLKQ	HYJDTLLKQ	(N(N(H(H(H(H(H))))(H(H(H(H)))(H(H(H)))))))	H(12)N(2)	3	3	1161.46	1436640	6.65407e+06	sp|P38693|PPAC_YEAST/sp|P35842|PPAB_YEAST	461/461	0.000421885
20200727_Yeast_1hDIA_rep2.mzML	951.254	994.582	-43.3284	HYJDTLLKQ	HYJDTLLKQ	(N(N(H(H(H(H(H))))(H(H(H(H)))(H(H(H)))))))	H(12)N(2)	3	3	1161.46	1760360	9.22043e+06	sp|P38693|PPAC_YEAST/sp|P35842|PPAB_YEAST	461/461	0.000421885
20200727_Yeast_1hDIA_rep3.mzML	966.599	1005.11	-38.5084	HYJDTLLKQ	HYJDTLLKQ	(N(N(H(H(H(H(H))))(H(H(H(H)))(H(H(H)))))))	H(12)N(2)	3	3	1161.46	1629330	1.03451e+07	sp|P38693|PPAC_YEAST/sp|P35842|PPAB_YEAST	461/461	0.000421885
20200727_Yeast_1hDIA_rep1.mzML	2268.3	2163.1	105.196	IDADFJATFYSMANK	IDADFJATFYSMANK	(N(N(H(H(H(H(H))))(H(H(H))(H(H))))))	H(10)N(2)	6	3	1245.49	921531	6.18368e+07	sp|P17967|PDI_YEAST	174	0.00317346
20200727_Yeast_1hDIA_rep3.mzML	2282.24	2311.22	-28.9832	IDADFJATFYSMANK	IDADFJATFYSMANK	(N(N(H(H(H(H(H))))(H(H(H))(H(H))))))	H(10)N(2)	6	3	1245.49	526909	4.98483e+07	sp|P17967|PDI_YEAST	174	0.00317346
20200727_Yeast_1hDIA_rep1.mzML	2280.58	2160.26	120.32	IDADFJATFYSMANK	IDADFJATFYSMANK	(N(N(H(H(H(H)))(H(H)(H(H))))))	H(8)N(2)	6	3	1137.45	4853340	3.94268e+07	sp|P17967|PDI_YEAST	174	5.02475e-05
20200727_Yeast_1hDIA_rep2.mzML	2271.69	2302.23	-30.5398	IDADFJATFYSMANK	IDADFJATFYSMANK	(N(N(H(H(H(H)))(H(H)(H(H))))))	H(8)N(2)	6	3	1137.45	4880580	3.34865e+07	sp|P17967|PDI_YEAST	174	5.02475e-05
20200727_Yeast_1hDIA_rep3.mzML	2294.5	2307.29	-12.7921	IDADFJATFYSMANK	IDADFJATFYSMANK	(N(N(H(H(H(H)))(H(H)(H(H))))))	H(8)N(2)	6	3	1137.45	4408700	3.16385e+07	sp|P17967|PDI_YEAST	174	5.02475e-05
20200727_Yeast_1hDIA_rep1.mzML	2272.17	2175.59	96.5814	IDADFJATFYSMANK	IDADFJATFYSMANK	(N(N(H(H(H(H(H))))(H(H(H(H)))))))	H(9)N(2)	6	3	1191.47	1929810	8.45354e+07	sp|P17967|PDI_YEAST	174	2.13753e-05
20200727_Yeast_1hDIA_rep2.mzML	2264.66	2300.17	-35.5066	IDADFJATFYSMANK	IDADFJATFYSMANK	(N(N(H(H(H(H(H))))(H(H(H(H)))))))	H(9)N(2)	6	3	1191.47	1451150	81599236	sp|P17967|PDI_YEAST	174	2.13753e-05
20200727_Yeast_1hDIA_rep3.mzML	2287.13	2314.09	-26.9609	IDADFJATFYSMANK	IDADFJATFYSMANK	(N(N(H(H(H(H(H))))(H(H(H(H)))))))	H(9)N(2)	6	3	1191.47	1239810	66712142	sp|P17967|PDI_YEAST	174	2.13753e-05
20200727_Yeast_1hDIA_rep1.mzML	1969.17	1912.85	56.3228	IDADFJATFYSMANK	IDADFJATFYSM[147]ANK	(N(N(H(H(H(H)))(H(H)(H(H))))))	H(8)N(2)	6	3	1142.79	311979	7.99999e+06	sp|P17967|PDI_YEAST	174	0.000185731
20200727_Yeast_1hDIA_rep2.mzML	1983.69	1922.88	60.8092	IDADFJATFYSMANK	IDADFJATFYSM[147]ANK	(N(N(H(H(H(H)))(H(H)(H(H))))))	H(8)N(2)	6	3	1142.79	338554	7.74394e+06	sp|P17967|PDI_YEAST	174	0.000185731
20200727_Yeast_1hDIA_rep3.mzML	1992.8	1927.56	65.2373	IDADFJATFYSMANK	IDADFJATFYSM[147]ANK	(N(N(H(H(H(H)))(H(H)(H(H))))))	H(8)N(2)	6	3	1142.79	244686	9.13871e+06	sp|P17967|PDI_YEAST	174	0.000185731
20200727_Yeast_1hDIA_rep1.mzML	1959.6	1905.54	54.0603	IDADFJATFYSMANK	IDADFJATFYSM[147]ANK	(N(N(H(H(H(H)))(H(H(H(H(H))))))))	H(9)N(2)	6	3	1196.8	1861330	1.34723e+07	sp|P17967|PDI_YEAST	174	2.26139e-05
20200727_Yeast_1hDIA_rep2.mzML	1973.17	1914.48	58.6883	IDADFJATFYSMANK	IDADFJATFYSM[147]ANK	(N(N(H(H(H(H)))(H(H(H(H(H))))))))	H(9)N(2)	6	3	1196.8	1849320	1.46484e+07	sp|P17967|PDI_YEAST	174	2.26139e-05
20200727_Yeast_1hDIA_rep3.mzML	1982.63	1918.71	63.9205	IDADFJATFYSMANK	IDADFJATFYSM[147]ANK	(N(N(H(H(H(H)))(H(H(H(H(H))))))))	H(9)N(2)	6	3	1196.8	1867400	1.49507e+07	sp|P17967|PDI_YEAST	174	2.26139e-05
20200727_Yeast_1hDIA_rep1.mzML	2057.21	2015.6	41.6112	IISFJLSDAETGK	IISFJLSDAETGK	(N(N(H(H(H(H)))(H(H)(H(H)(H(H)))))))	H(10)N(2)	5	3	1141.14	590608	1.20569e+07	sp|P37302|APE3_YEAST	150	2.65987e-05
20200727_Yeast_1hDIA_rep2.mzML	2072.62	2032.38	40.2387	IISFJLSDAETGK	IISFJLSDAETGK	(N(N(H(H(H(H)))(H(H)(H(H)(H(H)))))))	H(10)N(2)	5	3	1141.14	709765	1.28318e+07	sp|P37302|APE3_YEAST	150	2.65987e-05
20200727_Yeast_1hDIA_rep3.mzML	2081.69	2043.28	38.4094	IISFJLSDAETGK	IISFJLSDAETGK	(N(N(H(H(H(H)))(H(H)(H(H)(H(H)))))))	H(10)N(2)	5	3	1141.14	363591	1.14842e+07	sp|P37302|APE3_YEAST	150	2.65987e-05
20200727_Yeast_1hDIA_rep1.mzML	2046.33	1990.79	55.544	IISFJLSDAETGK	IISFJLSDAETGK	(N(N(H(H(H(H(H))))(H(H)(H(H(H(H))))))))	H(11)N(2)	5	3	1195.16	22533800	56063970	sp|P37302|APE3_YEAST	150	0.00115885
20200727_Yeast_1hDIA_rep2.mzML	2060.22	2009.72	50.4957	IISFJLSDAETGK	IISFJLSDAETGK	(N(N(H(H(H(H(H))))(H(H)(H(H(H(H))))))))	H(11)N(2)	5	3	1195.16	22913300	5.58826e+07	sp|P37302|APE3_YEAST	150	0.00115885
20200727_Yeast_1hDIA_rep3.mzML	2069.42	2020.17	49.2466	IISFJLSDAETGK	IISFJLSDAETGK	(N(N(H(H(H(H(H))))(H(H)(H(H(H(H))))))))	H(11)N(2)	5	3	1195.16	21001900	5.49176e+07	sp|P37302|APE3_YEAST	150	0.00115885
20200727_Yeast_1hDIA_rep1.mzML	2032.74	1998.37	34.368	IISFJLSDAETGK	IISFJLSDAETGK	(N(N(H(H(H(H(H))))(H(H(H(H)))(H(H(H)))))))	H(12)N(2)	5	3	1249.18	27943600	80480360	sp|P37302|APE3_YEAST	150	0.00514481
20200727_Yeast_1hDIA_rep2.mzML	2046.78	2017.1	29.6793	IISFJLSDAETGK	IISFJLSDAETGK	(N(N(H(H(H(H(H))))(H(H(H(H)))(H(H(H)))))))	H(12)N(2)	5	3	1249.18	27967600	8.3192e+07	sp|P37302|APE3_YEAST	150	0.00514481
20200727_Yeast_1hDIA_rep3.mzML	2055.21	2027.36	27.8463	IISFJLSDAETGK	IISFJLSDAETGK	(N(N(H(H(H(H(H))))(H(H(H(H)))(H(H(H)))))))	H(12)N(2)	5	3	1249.18	27942500	9.2008e+07	sp|P37302|APE3_YEAST	150	0.00514481
20200727_Yeast_1hDIA_rep1.mzML	2015.47	1957.89	57.5762	IISFJLSDAETGK	IISFJLSDAETGK	(N(N(H(H(H(H(H))))(H(H(H(H(H(H(H(H)))))))))))	H(13)N(2)	5	3	1303.19	29333200	7.77379e+07	sp|P37302|APE3_YEAST	150	0.000125316
20200727_Yeast_1hDIA_rep2.mzML	2028.9	1974.07	54.8315	IISFJLSDAETGK	IISFJLSDAETGK	(N(N(H(H(H(H(H))))(H(H(H(H(H(H(H(H)))))))))))	H(13)N(2)	5	3	1303.19	31071500	8.06889e+07	sp|P37302|APE3_YEAST	150	0.000125316
20200727_Yeast_1hDIA_rep3.mzML	2056.52	1983.63	72.8867	IISFJLSDAETGK	IISFJLSDAETGK	(N(N(H(H(H(H(H))))(H(H(H(H(H(H(H(H)))))))))))	H(13)N(2)	5	3	1303.19	654780	2.48639e+06	sp|P37302|APE3_YEAST	150	0.000125316
20200727_Yeast_1hDIA_rep1.mzML	2004.21	1937.8	66.4136	IISFJLSDAETGK	IISFJLSDAETGK	(N(N(H(H(H(H(H(H)))))(H(H(H))(H(H(H(H(H)))))))))	H(14)N(2)	5	3	1357.21	457102	1.1882e+07	sp|P37302|APE3_YEAST	150	0.000149108
20200727_Yeast_1hDIA_rep2.mzML	2019.93	1951.42	68.5143	IISFJLSDAETGK	IISFJLSDAETGK	(N(N(H(H(H(H(H(H)))))(H(H(H))(H(H(H(H(H)))))))))	H(14)N(2)	5	3	1357.21	565129	1.22511e+07	sp|P37302|APE3_YEAST	150	0.000149108
20200727_Yeast_1hDIA_rep3.mzML	2029.23	1958.46	70.77	IISFJLSDAETGK	IISFJLSDAETGK	(N(N(H(H(H(H(H(H)))))(H(H(H))(H(H(H(H(H)))))))))	H(14)N(2)	5	3	1357.21	602275	1.36777e+07	sp|P37302|APE3_YEAST	150	0.000149108
20200727_Yeast_1hDIA_rep1.mzML	1986.98	1928.17	58.8052	IISFJLSDAETGK	IISFJLSDAETGK	(N(N(H(H(H(H(H(H(H))))))(H(H(H(H(H(H(H(H)))))))))))	H(15)N(2)	5	3	1411.23	825287	1.74159e+06	sp|P37302|APE3_YEAST	150	2.0882e-05
20200727_Yeast_1hDIA_rep2.mzML	1998.17	1940.46	57.7114	IISFJLSDAETGK	IISFJLSDAETGK	(N(N(H(H(H(H(H(H(H))))))(H(H(H(H(H(H(H(H)))))))))))	H(15)N(2)	5	3	1411.23	599910	1.83571e+06	sp|P37302|APE3_YEAST	150	2.0882e-05
20200727_Yeast_1hDIA_rep3.mzML	2005.36	1946.46	58.8951	IISFJLSDAETGK	IISFJLSDAETGK	(N(N(H(H(H(H(H(H(H))))))(H(H(H(H(H(H(H(H)))))))))))	H(15)N(2)	5	3	1411.23	687200	1.40692e+06	sp|P37302|APE3_YEAST	150	2.0882e-05
20200727_Yeast_1hDIA_rep1.mzML	2444.61	2678.25	-233.64	IJSTEEIEYIELEYR	IJSTEEIEYIELEYR	(N(N(H(H(H(H)))(H(H(H(H)))))))	H(8)N(2)	2	3	1201.84	1294800	3.27143e+06	sp|P39685|PO152_YEAST	280	2.3496e-05
20200727_Yeast_1hDIA_rep2.mzML	2459.77	2687.25	-227.482	IJSTEEIEYIELEYR	IJSTEEIEYIELEYR	(N(N(H(H(H(H)))(H(H(H(H)))))))	H(8)N(2)	2	3	1201.84	1356150	2.36895e+06	sp|P39685|PO152_YEAST	280	2.3496e-05
20200727_Yeast_1hDIA_rep3.mzML	2474.01	2691.67	-217.656	IJSTEEIEYIELEYR	IJSTEEIEYIELEYR	(N(N(H(H(H(H)))(H(H(H(H)))))))	H(8)N(2)	2	3	1201.84	1597890	2.56134e+06	sp|P39685|PO152_YEAST	280	2.3496e-05
20200727_Yeast_1hDIA_rep1.mzML	2239.41	2386.81	-147.4	IKVDDLJATAWDLYR	IKVDDLJATAWDLYR	(N(N(H(H(H(H(H))))(H(H)(H(H(H)))))))	H(10)N(2)	7	3	1273.88	26757100	3.66271e+08	sp|P37302|APE3_YEAST	85	4.00961e-05
20200727_Yeast_1hDIA_rep2.mzML	2232.47	2334.38	-101.905	IKVDDLJATAWDLYR	IKVDDLJATAWDLYR	(N(N(H(H(H(H(H))))(H(H)(H(H(H)))))))	H(10)N(2)	7	3	1273.88	25837100	3.19792e+08	sp|P37302|APE3_YEAST	85	4.00961e-05
20200727_Yeast_1hDIA_rep3.mzML	2256.05	2350.28	-94.231	IKVDDLJATAWDLYR	IKVDDLJATAWDLYR	(N(N(H(H(H(H(H))))(H(H)(H(H(H)))))))	H(10)N(2)	7	3	1273.88	27335600	3.42106e+08	sp|P37302|APE3_YEAST	85	4.00961e-05
20200727_Yeast_1hDIA_rep1.mzML	2233.54	2504.47	-270.927	IKVDDLJATAWDLYR	IKVDDLJATAWDLYR	(N(N(H(H(H(H(H))))(H(H)(H(H(H)))))))	H(10)N(2)	7	4	955.658	231616	7.11623e+06	sp|P37302|APE3_YEAST	85	4.00961e-05
20200727_Yeast_1hDIA_rep2.mzML	2233.12	2313.39	-80.2667	IKVDDLJATAWDLYR	IKVDDLJATAWDLYR	(N(N(H(H(H(H(H))))(H(H)(H(H(H)))))))	H(10)N(2)	7	4	955.658	190808	672493	sp|P37302|APE3_YEAST	85	4.00961e-05
20200727_Yeast_1hDIA_rep1.mzML	2231.5	2423.77	-192.269	IKVDDLJATAWDLYR	IKVDDLJATAWDLYR	(N(N(H(H(H)(H(H(H))))(H(H)(H(H(H)))))))	H(11)N(2)	7	3	1327.89	28156500	4.12192e+08	sp|P37302|APE3_YEAST	85	2.54222e-05
20200727_Yeast_1hDIA_rep2.mzML	2224.42	2328.97	-104.553	IKVDDLJATAWDLYR	IKVDDLJATAWDLYR	(N(N(H(H(H)(H(H(H))))(H(H)(H(H(H)))))))	H(11)N(2)	7	3	1327.89	30114800	409070101	sp|P37302|APE3_YEAST	85	2.54222e-05
20200727_Yeast_1hDIA_rep3.mzML	2248.1	2345.78	-97.6772	IKVDDLJATAWDLYR	IKVDDLJATAWDLYR	(N(N(H(H(H)(H(H(H))))(H(H)(H(H(H)))))))	H(11)N(2)	7	3	1327.89	27826500	3.93654e+08	sp|P37302|APE3_YEAST	85	2.54222e-05
20200727_Yeast_1hDIA_rep1.mzML	2218.39	2494.55	-276.159	IKVDDLJATAWDLYR	IKVDDLJATAWDLYR	(N(N(H(H(H(H(H))))(H(H(H(H)))(H(H(H)))))))	H(12)N(2)	7	3	1381.91	12988400	2.11991e+08	sp|P37302|APE3_YEAST	85	4.14963e-05
20200727_Yeast_1hDIA_rep2.mzML	2213.64	2306.57	-92.9297	IKVDDLJATAWDLYR	IKVDDLJATAWDLYR	(N(N(H(H(H(H(H))))(H(H(H(H)))(H(H(H)))))))	H(12)N(2)	7	3	1381.91	13747200	2.01701e+08	sp|P37302|APE3_YEAST	85	4.14963e-05
20200727_Yeast_1hDIA_rep3.mzML	2235.7	2327.06	-91.3602	IKVDDLJATAWDLYR	IKVDDLJATAWDLYR	(N(N(H(H(H(H(H))))(H(H(H(H)))(H(H(H)))))))	H(12)N(2)	7	3	1381.91	11413300	1.65645e+08	sp|P37302|APE3_YEAST	85	4.14963e-05
20200727_Yeast_1hDIA_rep1.mzML	2224.47	2478.96	-254.491	IKVDDLJATAWDLYR	IKVDDLJATAWDLYR	(N(N(H(H(H(H(H))))(H(H(H(H)))(H(H(H)))))))	H(12)N(2)	7	4	1036.68	161813	2.58848e+06	sp|P37302|APE3_YEAST	85	4.14963e-05
20200727_Yeast_1hDIA_rep2.mzML	2211.04	2304.75	-93.7084	IKVDDLJATAWDLYR	IKVDDLJATAWDLYR	(N(N(H(H(H(H(H))))(H(H(H(H)))(H(H(H)))))))	H(12)N(2)	7	4	1036.68	257061	229795	sp|P37302|APE3_YEAST	85	4.14963e-05
20200727_Yeast_1hDIA_rep1.mzML	2209.38	2205.45	3.92613	IKVDDLJATAWDLYR	IKVDDLJATAWDLYR	(N(N(H(H(H(H(H))))(H(H(H(H(H(H(H(H)))))))))))	H(13)N(2)	7	3	1435.93	1818250	3.26488e+07	sp|P37302|APE3_YEAST	85	1.92335e-05
20200727_Yeast_1hDIA_rep2.mzML	2201.56	2299.37	-97.8148	IKVDDLJATAWDLYR	IKVDDLJATAWDLYR	(N(N(H(H(H(H(H))))(H(H(H(H(H(H(H(H)))))))))))	H(13)N(2)	7	3	1435.93	1659070	2.87444e+07	sp|P37302|APE3_YEAST	85	1.92335e-05
20200727_Yeast_1hDIA_rep3.mzML	2226.18	2317	-90.8182	IKVDDLJATAWDLYR	IKVDDLJATAWDLYR	(N(N(H(H(H(H(H))))(H(H(H(H(H(H(H(H)))))))))))	H(13)N(2)	7	3	1435.93	2277840	2.64137e+07	sp|P37302|APE3_YEAST	85	1.92335e-05
20200727_Yeast_1hDIA_rep1.mzML	2237.2	2473.31	-236.114	IKVDDLJATAWDLYR	IKVDDLJATAWDLYR	(N(N(H(H(H(H(H(H)))))(H(H(H(H(H))))(H(H(H(H))))))))	H(15)N(2)	7	3	1543.96	451830	0	sp|P37302|APE3_YEAST	85	0.00603466
20200727_Yeast_1hDIA_rep2.mzML	2231.01	2304.27	-73.2619	IKVDDLJATAWDLYR	IKVDDLJATAWDLYR	(N(N(H(H(H(H(H(H)))))(H(H(H(H(H))))(H(H(H(H))))))))	H(15)N(2)	7	3	1543.96	271211	205537	sp|P37302|APE3_YEAST	85	0.00603466
20200727_Yeast_1hDIA_rep3.mzML	2255.65	2325.03	-69.3754	IKVDDLJATAWDLYR	IKVDDLJATAWDLYR	(N(N(H(H(H(H(H(H)))))(H(H(H(H(H))))(H(H(H(H))))))))	H(15)N(2)	7	3	1543.96	202958	68512.6	sp|P37302|APE3_YEAST	85	0.00603466
20200727_Yeast_1hDIA_rep1.mzML	2262.58	2320.97	-58.3881	IKVDDLJATAWDLYR	IKVDDLJATAWDLYR	(N(N(H(H(H(H)))(H(H)(H)(H)))))	H(8)N(2)	7	3	1165.84	109243	3.19118e+06	sp|P37302|APE3_YEAST	85	0.00111288
20200727_Yeast_1hDIA_rep2.mzML	2250.8	2368.15	-117.35	IKVDDLJATAWDLYR	IKVDDLJATAWDLYR	(N(N(H(H(H(H)))(H(H)(H)(H)))))	H(8)N(2)	7	3	1165.84	168618	1.69018e+06	sp|P37302|APE3_YEAST	85	0.00111288
20200727_Yeast_1hDIA_rep3.mzML	2276.19	2380.89	-104.695	IKVDDLJATAWDLYR	IKVDDLJATAWDLYR	(N(N(H(H(H(H)))(H(H)(H)(H)))))	H(8)N(2)	7	3	1165.84	106951	2.80163e+06	sp|P37302|APE3_YEAST	85	0.00111288
20200727_Yeast_1hDIA_rep1.mzML	2256.41	2300.08	-43.6745	IKVDDLJATAWDLYR	IKVDDLJATAWDLYR	(N(N(H(H(H))(H(H)(H(H(H(H))))))))	H(9)N(2)	7	3	1219.86	192970	3.70175e+06	sp|P37302|APE3_YEAST	85	0.000261705
20200727_Yeast_1hDIA_rep2.mzML	2243.99	2357.25	-113.257	IKVDDLJATAWDLYR	IKVDDLJATAWDLYR	(N(N(H(H(H))(H(H)(H(H(H(H))))))))	H(9)N(2)	7	3	1219.86	253852	3.03135e+06	sp|P37302|APE3_YEAST	85	0.000261705
20200727_Yeast_1hDIA_rep3.mzML	2266.53	2370.44	-103.906	IKVDDLJATAWDLYR	IKVDDLJATAWDLYR	(N(N(H(H(H))(H(H)(H(H(H(H))))))))	H(9)N(2)	7	3	1219.86	212292	3.63509e+06	sp|P37302|APE3_YEAST	85	0.000261705
20200727_Yeast_1hDIA_rep1.mzML	1556.7	1427.5	129.202	IMJVTTDSLTK	IMJVTTDSLTK	(N(N(H(H(H(H)))(H(H(H(H)))))))	H(8)N(2)	3	2	1463.11	435956	6.75865e+06	sp|P39685|PO152_YEAST	569	1.95072e-05
20200727_Yeast_1hDIA_rep2.mzML	1561.08	1431.69	129.387	IMJVTTDSLTK	IMJVTTDSLTK	(N(N(H(H(H(H)))(H(H(H(H)))))))	H(8)N(2)	3	2	1463.11	606968	6.46504e+06	sp|P39685|PO152_YEAST	569	1.95072e-05
20200727_Yeast_1hDIA_rep3.mzML	1573.61	1451.93	121.679	IMJVTTDSLTK	IMJVTTDSLTK	(N(N(H(H(H(H)))(H(H(H(H)))))))	H(8)N(2)	3	2	1463.11	507182	6.90751e+06	sp|P39685|PO152_YEAST	569	1.95072e-05
20200727_Yeast_1hDIA_rep1.mzML	1544.54	1419.43	125.108	IMJVTTDSLTK	IMJVTTDSLTK	(N(N(H(H(H(H)))(H(H(H))(H(H))))))	H(9)N(2)	3	3	1029.76	490697	1.67455e+06	sp|P39685|PO152_YEAST	569	0.000406425
20200727_Yeast_1hDIA_rep1.mzML	2398.99	2500.66	-101.674	ISSFLSLSJSTADTFHLR	ISSFLSLSJSTADTFHLR	(N(N(H(H(H(H)))(H(H)(H)(H)))))	H(8)N(2)	9	3	1233.54	1292440	1.81555e+07	sp|P38138|GLU2A_YEAST	173	3.05409e-05
20200727_Yeast_1hDIA_rep2.mzML	2401.74	2511.69	-109.955	ISSFLSLSJSTADTFHLR	ISSFLSLSJSTADTFHLR	(N(N(H(H(H(H)))(H(H)(H)(H)))))	H(8)N(2)	9	3	1233.54	1881320	2.22582e+07	sp|P38138|GLU2A_YEAST	173	3.05409e-05
20200727_Yeast_1hDIA_rep3.mzML	2415.07	2526.43	-111.358	ISSFLSLSJSTADTFHLR	ISSFLSLSJSTADTFHLR	(N(N(H(H(H(H)))(H(H)(H)(H)))))	H(8)N(2)	9	3	1233.54	1607520	1.7389e+07	sp|P38138|GLU2A_YEAST	173	3.05409e-05
20200727_Yeast_1hDIA_rep1.mzML	3171.6	3236.68	-65.0818	ITFDDLVWANJISLTDVHSVSFANLQK	ITFDDLVWANJISLTDVHSVSFANLQK	(N(N(H(H(H(H)))(H(H)(H)(H)))))	H(8)N(2)	11	3	1584.05	189250	2.18762e+06	sp|Q12355|PST1_YEAST	210	0.000146649
20200727_Yeast_1hDIA_rep2.mzML	3195.12	3307.09	-111.972	ITFDDLVWANJISLTDVHSVSFANLQK	ITFDDLVWANJISLTDVHSVSFANLQK	(N(N(H(H(H(H)))(H(H)(H)(H)))))	H(8)N(2)	11	3	1584.05	112097	4.6636e+06	sp|Q12355|PST1_YEAST	210	0.000146649
20200727_Yeast_1hDIA_rep3.mzML	3197.64	3243.33	-45.6874	ITFDDLVWANJISLTDVHSVSFANLQK	ITFDDLVWANJISLTDVHSVSFANLQK	(N(N(H(H(H(H)))(H(H)(H)(H)))))	H(8)N(2)	11	3	1584.05	199442	2.17294e+06	sp|Q12355|PST1_YEAST	210	0.000146649
20200727_Yeast_1hDIA_rep1.mzML	918.191	883.421	34.7702	IVGSQJLTK	IVGSQJLTK	(N(N(H(H(H(H)))(H(H)(H(H)(H(H)))))))	H(10)N(2)	6	2	1493.62	676177	6.95963e+06	sp|Q07895|YL001_YEAST	569	0.00136021
20200727_Yeast_1hDIA_rep1.mzML	933.507	897.233	36.2742	IVGSQJLTK	IVGSQJLTK	(N(N(H(H(H)(H))(H(H(H))(H(H))))))	H(9)N(2)	6	2	1412.6	622482	4.61744e+06	sp|Q07895|YL001_YEAST	569	0.000526548
20200727_Yeast_1hDIA_rep3.mzML	956.229	921.572	34.6574	IVGSQJLTK	IVGSQJLTK	(N(N(H(H(H)(H))(H(H(H))(H(H))))))	H(9)N(2)	6	2	1412.6	723384	6.53094e+06	sp|Q07895|YL001_YEAST	569	0.000526548
20200727_Yeast_1hDIA_rep1.mzML	1927.99	1957.84	-29.85	JASGLSTAETDWLK	JASGLSTAETDWLK	(N(N(H(H(H))(H(H(H(H(H(H(H))))))))))	H(10)N(2)	1	3	1173.81	4539830	1.14141e+07	sp|Q03674|PLB2_YEAST	47	2.25122e-05
20200727_Yeast_1hDIA_rep2.mzML	1940.14	1974	-33.8631	JASGLSTAETDWLK	JASGLSTAETDWLK	(N(N(H(H(H))(H(H(H(H(H(H(H))))))))))	H(10)N(2)	1	3	1173.81	3999910	8.9888e+06	sp|Q03674|PLB2_YEAST	47	2.25122e-05
20200727_Yeast_1hDIA_rep3.mzML	1951.18	1983.56	-32.376	JASGLSTAETDWLK	JASGLSTAETDWLK	(N(N(H(H(H))(H(H(H(H(H(H(H))))))))))	H(10)N(2)	1	3	1173.81	3998800	1.01942e+07	sp|Q03674|PLB2_YEAST	47	2.25122e-05
20200727_Yeast_1hDIA_rep1.mzML	1915.88	1962.81	-46.9329	JASGLSTAETDWLK	JASGLSTAETDWLK	(N(N(H(H(H(H(H))))(H(H(H))(H(H(H)))))))	H(11)N(2)	1	3	1227.83	2159880	4.39062e+06	sp|Q03674|PLB2_YEAST	47	2.44644e-05
20200727_Yeast_1hDIA_rep2.mzML	1926.92	1979.59	-52.6722	JASGLSTAETDWLK	JASGLSTAETDWLK	(N(N(H(H(H(H(H))))(H(H(H))(H(H(H)))))))	H(11)N(2)	1	3	1227.83	2398290	4.07662e+06	sp|Q03674|PLB2_YEAST	47	2.44644e-05
20200727_Yeast_1hDIA_rep3.mzML	1935.21	1989.77	-54.5603	JASGLSTAETDWLK	JASGLSTAETDWLK	(N(N(H(H(H(H(H))))(H(H(H))(H(H(H)))))))	H(11)N(2)	1	3	1227.83	2519350	4.40926e+06	sp|Q03674|PLB2_YEAST	47	2.44644e-05
20200727_Yeast_1hDIA_rep1.mzML	1902.26	1946.59	-44.3268	JASGLSTAETDWLK	JASGLSTAETDWLK	(N(N(H(H(H(H(H))))(H(H(H(H)))(H(H(H)))))))	H(12)N(2)	1	3	1281.85	325895	2.09182e+06	sp|Q03674|PLB2_YEAST	47	1.9262e-05
20200727_Yeast_1hDIA_rep2.mzML	1913.25	1961.35	-48.1013	JASGLSTAETDWLK	JASGLSTAETDWLK	(N(N(H(H(H(H(H))))(H(H(H(H)))(H(H(H)))))))	H(12)N(2)	1	3	1281.85	474806	2.12029e+06	sp|Q03674|PLB2_YEAST	47	1.9262e-05
20200727_Yeast_1hDIA_rep3.mzML	1918.85	1969.45	-50.6003	JASGLSTAETDWLK	JASGLSTAETDWLK	(N(N(H(H(H(H(H))))(H(H(H(H)))(H(H(H)))))))	H(12)N(2)	1	3	1281.85	504828	949707	sp|Q03674|PLB2_YEAST	47	1.9262e-05
20200727_Yeast_1hDIA_rep1.mzML	1099.56	1009.35	90.2106	JATGIALGR	JATGIALGR	(N(N(H(H(H(H)))(H(H)(H)(H)))))	H(8)N(2)	1	2	1288.04	3526530	2.47819e+07	sp|P08019|AMYG_YEAST	393	2.34003e-05
20200727_Yeast_1hDIA_rep2.mzML	1092.47	1011.4	81.0676	JATGIALGR	JATGIALGR	(N(N(H(H(H(H)))(H(H)(H)(H)))))	H(8)N(2)	1	2	1288.04	3450210	2.63933e+07	sp|P08019|AMYG_YEAST	393	2.34003e-05
20200727_Yeast_1hDIA_rep3.mzML	1099.6	1019.45	80.1496	JATGIALGR	JATGIALGR	(N(N(H(H(H(H)))(H(H)(H)(H)))))	H(8)N(2)	1	2	1288.04	3283720	2.70792e+07	sp|P08019|AMYG_YEAST	393	2.34003e-05
20200727_Yeast_1hDIA_rep1.mzML	1098.93	1010.68	88.2538	JATGIALGR	JATGIALGR	(N(N(H(H(H(H)))(H(H(H(H)))))))	H(8)N(2)	1	3	859.027	637929	1.83243e+06	sp|P08019|AMYG_YEAST	393	0.00060222
20200727_Yeast_1hDIA_rep2.mzML	1092.38	1013.33	79.0508	JATGIALGR	JATGIALGR	(N(N(H(H(H(H)))(H(H(H(H)))))))	H(8)N(2)	1	3	859.027	429957	1.9402e+06	sp|P08019|AMYG_YEAST	393	0.00060222
20200727_Yeast_1hDIA_rep3.mzML	1099.94	1021.93	78.0104	JATGIALGR	JATGIALGR	(N(N(H(H(H(H)))(H(H(H(H)))))))	H(8)N(2)	1	3	859.027	506149	2.09593e+06	sp|P08019|AMYG_YEAST	393	0.00060222
20200727_Yeast_1hDIA_rep1.mzML	1086.56	1002.45	84.1075	JATGIALGR	JATGIALGR	(N(N(H(H(H)(H))(H(H)(H(H(H)))))))	H(9)N(2)	1	2	1369.07	2877710	1.92305e+07	sp|P08019|AMYG_YEAST	393	2.18264e-05
20200727_Yeast_1hDIA_rep2.mzML	1080.33	1004.3	76.0342	JATGIALGR	JATGIALGR	(N(N(H(H(H)(H))(H(H)(H(H(H)))))))	H(9)N(2)	1	2	1369.07	3021730	1.91958e+07	sp|P08019|AMYG_YEAST	393	2.18264e-05
20200727_Yeast_1hDIA_rep3.mzML	1088.39	1012.68	75.7115	JATGIALGR	JATGIALGR	(N(N(H(H(H)(H))(H(H)(H(H(H)))))))	H(9)N(2)	1	2	1369.07	3114000	2.07993e+07	sp|P08019|AMYG_YEAST	393	2.18264e-05
20200727_Yeast_1hDIA_rep1.mzML	1086.05	1006.44	79.6085	JATGIALGR	JATGIALGR	(N(N(H(H(H(H)))(H(H)(H(H)(H))))))	H(9)N(2)	1	3	913.048	1084270	4.66849e+06	sp|P08019|AMYG_YEAST	393	0.000123051
20200727_Yeast_1hDIA_rep2.mzML	1080.11	1008.16	71.9479	JATGIALGR	JATGIALGR	(N(N(H(H(H(H)))(H(H)(H(H)(H))))))	H(9)N(2)	1	3	913.048	898195	3.21803e+06	sp|P08019|AMYG_YEAST	393	0.000123051
20200727_Yeast_1hDIA_rep3.mzML	1088.42	1016.09	72.3306	JATGIALGR	JATGIALGR	(N(N(H(H(H(H)))(H(H)(H(H)(H))))))	H(9)N(2)	1	3	913.048	809088	5.66772e+06	sp|P08019|AMYG_YEAST	393	0.000123051
20200727_Yeast_1hDIA_rep1.mzML	1099.54	1106.54	-6.99579	JDSYTMIK	JDSYTMIK	(N(N(H(H(H(H)))(H(H(H(H)))))))	H(8)N(2)	1	2	1337.52	1051460	1.11887e+07	sp|Q99316|MPD2_YEAST	43	1.91348e-05
20200727_Yeast_1hDIA_rep2.mzML	1093.97	1094.76	-0.789952	JDSYTMIK	JDSYTMIK	(N(N(H(H(H(H)))(H(H(H(H)))))))	H(8)N(2)	1	2	1337.52	922819	1.09146e+07	sp|Q99316|MPD2_YEAST	43	1.91348e-05
20200727_Yeast_1hDIA_rep3.mzML	1103.17	1102.5	0.66917	JDSYTMIK	JDSYTMIK	(N(N(H(H(H(H)))(H(H(H(H)))))))	H(8)N(2)	1	2	1337.52	979145	1.07216e+07	sp|Q99316|MPD2_YEAST	43	1.91348e-05
20200727_Yeast_1hDIA_rep1.mzML	2182.47	2225.52	-43.0451	JGSVAPFYDPDHWIAK	JGSVAPFYDPDHWIAK	(N(N(H(H(H(H)))(H(H(H))(H(H(H)))))))	H(10)N(2)	1	3	1281.86	167470	3.88538e+06	sp|Q05902|ECM38_YEAST	298	0.000446365
20200727_Yeast_1hDIA_rep1.mzML	1124.73	1014.98	109.752	JISAPLDK	JISAPLDK	(N(N(H(H(H))(H(H(H(H)))))))	H(7)N(2)	1	2	1199.51	435420	3.02987e+06	sp|P38138|GLU2A_YEAST	791	0.00105196
20200727_Yeast_1hDIA_rep2.mzML	1114.97	1019.87	95.0951	JISAPLDK	JISAPLDK	(N(N(H(H(H))(H(H(H(H)))))))	H(7)N(2)	1	2	1199.51	338860	3.76839e+06	sp|P38138|GLU2A_YEAST	791	0.00105196
20200727_Yeast_1hDIA_rep3.mzML	1119.86	1032.46	87.3995	JISAPLDK	JISAPLDK	(N(N(H(H(H))(H(H(H(H)))))))	H(7)N(2)	1	2	1199.51	424368	2.87458e+06	sp|P38138|GLU2A_YEAST	791	0.00105196
20200727_Yeast_1hDIA_rep1.mzML	1108.46	981.971	126.489	JISAPLDK	JISAPLDK	(N(N(H(H(H(H)))(H(H(H(H)))))))	H(8)N(2)	1	2	1280.53	2335500	1.63435e+07	sp|P38138|GLU2A_YEAST	791	8.85023e-05
20200727_Yeast_1hDIA_rep2.mzML	1098.98	986.381	112.599	JISAPLDK	JISAPLDK	(N(N(H(H(H(H)))(H(H(H(H)))))))	H(8)N(2)	1	2	1280.53	2263810	1.79822e+07	sp|P38138|GLU2A_YEAST	791	8.85023e-05
20200727_Yeast_1hDIA_rep3.mzML	1105.29	999.245	106.045	JISAPLDK	JISAPLDK	(N(N(H(H(H(H)))(H(H(H(H)))))))	H(8)N(2)	1	2	1280.53	2085040	1.78123e+07	sp|P38138|GLU2A_YEAST	791	8.85023e-05
20200727_Yeast_1hDIA_rep1.mzML	1095.82	975.567	120.253	JISAPLDK	JISAPLDK	(N(N(H(H(H(H)))(H(H)(H(H)(H))))))	H(9)N(2)	1	2	1361.56	1842100	1.29001e+07	sp|P38138|GLU2A_YEAST	791	2.02322e-05
20200727_Yeast_1hDIA_rep2.mzML	1087.44	980.999	106.441	JISAPLDK	JISAPLDK	(N(N(H(H(H(H)))(H(H)(H(H)(H))))))	H(9)N(2)	1	2	1361.56	1635280	1.47903e+07	sp|P38138|GLU2A_YEAST	791	2.02322e-05
20200727_Yeast_1hDIA_rep3.mzML	1094.4	995.571	98.8295	JISAPLDK	JISAPLDK	(N(N(H(H(H(H)))(H(H)(H(H)(H))))))	H(9)N(2)	1	2	1361.56	1786890	1.39961e+07	sp|P38138|GLU2A_YEAST	791	2.02322e-05
20200727_Yeast_1hDIA_rep1.mzML	1096.22	992.403	103.817	JISAPLDK	JISAPLDK	(N(N(H(H(H(H)))(H(H(H(H(H))))))))	H(9)N(2)	1	3	908.041	1077280	2.35705e+06	sp|P38138|GLU2A_YEAST	791	0.000215561
20200727_Yeast_1hDIA_rep2.mzML	1088.09	995.3	92.7901	JISAPLDK	JISAPLDK	(N(N(H(H(H(H)))(H(H(H(H(H))))))))	H(9)N(2)	1	3	908.041	745342	1.36854e+06	sp|P38138|GLU2A_YEAST	791	0.000215561
20200727_Yeast_1hDIA_rep3.mzML	1094.46	1005.64	88.8202	JISAPLDK	JISAPLDK	(N(N(H(H(H(H)))(H(H(H(H(H))))))))	H(9)N(2)	1	3	908.041	844468	2.09196e+06	sp|P38138|GLU2A_YEAST	791	0.000215561
20200727_Yeast_1hDIA_rep1.mzML	1700.95	1550.22	150.726	JISISILPHSEK	JISISILPHSEK	(N(N(H(H(H(H)))(H(H)(H)(H)))))	H(8)N(2)	1	3	1014.11	1503640	9925961	sp|P48016|ATH1_YEAST	1031	2.06451e-05
20200727_Yeast_1hDIA_rep2.mzML	1692.11	1557.27	134.844	JISISILPHSEK	JISISILPHSEK	(N(N(H(H(H(H)))(H(H)(H)(H)))))	H(8)N(2)	1	3	1014.11	1354770	1.21354e+07	sp|P48016|ATH1_YEAST	1031	2.06451e-05
20200727_Yeast_1hDIA_rep3.mzML	1702.48	1572.03	130.447	JISISILPHSEK	JISISILPHSEK	(N(N(H(H(H(H)))(H(H)(H)(H)))))	H(8)N(2)	1	3	1014.11	1263640	9.92392e+06	sp|P48016|ATH1_YEAST	1031	2.06451e-05
20200727_Yeast_1hDIA_rep1.mzML	984.731	981.022	3.70858	JISNTPPTSDPEK	JISNTPPTSDPEK	(N(N(H(H(H)(H))(H(H(H))))))	H(7)N(2)	1	3	980.741	302204	1.87615e+06	sp|Q07830|GPI13_YEAST	411	0.00354147
20200727_Yeast_1hDIA_rep2.mzML	988.252	985.582	2.66991	JISNTPPTSDPEK	JISNTPPTSDPEK	(N(N(H(H(H)(H))(H(H(H))))))	H(7)N(2)	1	3	980.741	287737	1.92168e+06	sp|Q07830|GPI13_YEAST	411	0.00354147
20200727_Yeast_1hDIA_rep3.mzML	1002.94	998.696	4.24407	JISNTPPTSDPEK	JISNTPPTSDPEK	(N(N(H(H(H)(H))(H(H(H))))))	H(7)N(2)	1	3	980.741	289755	1.61688e+06	sp|Q07830|GPI13_YEAST	411	0.00354147
20200727_Yeast_1hDIA_rep1.mzML	972.405	966.196	6.20894	JISNTPPTSDPEK	JISNTPPTSDPEK	(N(N(H(H(H(H)))(H(H)(H)(H)))))	H(8)N(2)	1	2	1551.63	327349	7.12339e+06	sp|Q07830|GPI13_YEAST	411	3.08802e-05
20200727_Yeast_1hDIA_rep1.mzML	971.892	965.972	5.92029	JISNTPPTSDPEK	JISNTPPTSDPEK	(N(N(H(H(H(H)))(H(H)(H)(H)))))	H(8)N(2)	1	3	1034.76	3667550	7.94095e+06	sp|Q07830|GPI13_YEAST	411	3.08802e-05
20200727_Yeast_1hDIA_rep2.mzML	978.454	972.801	5.65279	JISNTPPTSDPEK	JISNTPPTSDPEK	(N(N(H(H(H(H)))(H(H)(H)(H)))))	H(8)N(2)	1	3	1034.76	3452190	8.38968e+06	sp|Q07830|GPI13_YEAST	411	3.08802e-05
20200727_Yeast_1hDIA_rep3.mzML	994.89	990.352	4.53842	JISNTPPTSDPEK	JISNTPPTSDPEK	(N(N(H(H(H(H)))(H(H)(H)(H)))))	H(8)N(2)	1	3	1034.76	3186050	6390937	sp|Q07830|GPI13_YEAST	411	3.08802e-05
20200727_Yeast_1hDIA_rep1.mzML	830.962	764.775	66.1868	JITGLK	JITGLK	(N(N(H(H(H(H(H))))(H(H)(H(H(H)))))))	H(10)N(2)	1	2	1336.54	3211460	1.72744e+07	sp|P36096|TUL1_YEAST	61	2.29176e-05
20200727_Yeast_1hDIA_rep2.mzML	847.577	775.814	71.7628	JITGLK	JITGLK	(N(N(H(H(H(H(H))))(H(H)(H(H(H)))))))	H(10)N(2)	1	2	1336.54	3019230	1.76793e+07	sp|P36096|TUL1_YEAST	61	2.29176e-05
20200727_Yeast_1hDIA_rep3.mzML	855.31	781.931	73.3785	JITGLK	JITGLK	(N(N(H(H(H(H(H))))(H(H)(H(H(H)))))))	H(10)N(2)	1	2	1336.54	3332820	1.83685e+07	sp|P36096|TUL1_YEAST	61	2.29176e-05
20200727_Yeast_1hDIA_rep1.mzML	830.332	752.124	78.2082	JITGLK	JITGLK	(N(N(H(H(H(H)))(H(H)(H(H)(H(H)))))))	H(10)N(2)	1	3	891.366	598570	681355	sp|P36096|TUL1_YEAST	61	0.00113527
20200727_Yeast_1hDIA_rep2.mzML	846.406	763.899	82.5074	JITGLK	JITGLK	(N(N(H(H(H(H)))(H(H)(H(H)(H(H)))))))	H(10)N(2)	1	3	891.366	469385	788312	sp|P36096|TUL1_YEAST	61	0.00113527
20200727_Yeast_1hDIA_rep3.mzML	854.825	765.308	89.5173	JITGLK	JITGLK	(N(N(H(H(H(H)))(H(H)(H(H)(H(H)))))))	H(10)N(2)	1	3	891.366	584974	1.40826e+06	sp|P36096|TUL1_YEAST	61	0.00113527
20200727_Yeast_1hDIA_rep1.mzML	821.775	747.815	73.9597	JITGLK	JITGLK	(N(N(H(H(H(H(H))))(H(H)(H(H(H(H))))))))	H(11)N(2)	1	2	1417.57	743575	4.55382e+06	sp|P36096|TUL1_YEAST	61	0.0015718
20200727_Yeast_1hDIA_rep2.mzML	837.852	758.439	79.4134	JITGLK	JITGLK	(N(N(H(H(H(H(H))))(H(H)(H(H(H(H))))))))	H(11)N(2)	1	2	1417.57	549224	4.4002e+06	sp|P36096|TUL1_YEAST	61	0.0015718
20200727_Yeast_1hDIA_rep3.mzML	846.248	759.389	86.8595	JITGLK	JITGLK	(N(N(H(H(H(H(H))))(H(H)(H(H(H(H))))))))	H(11)N(2)	1	2	1417.57	724909	3.37047e+06	sp|P36096|TUL1_YEAST	61	0.0015718
20200727_Yeast_1hDIA_rep1.mzML	852.841	779.228	73.6129	JITGLK	JITGLK	(N(N(H(H(H(H)))(H(H)(H)(H)))))	H(8)N(2)	1	2	1174.49	997253	4.53527e+06	sp|P36096|TUL1_YEAST	61	0.000904858
20200727_Yeast_1hDIA_rep2.mzML	870.44	782.495	87.9446	JITGLK	JITGLK	(N(N(H(H(H(H)))(H(H)(H)(H)))))	H(8)N(2)	1	2	1174.49	933928	5.13164e+06	sp|P36096|TUL1_YEAST	61	0.000904858
20200727_Yeast_1hDIA_rep3.mzML	877.876	798.836	79.0404	JITGLK	JITGLK	(N(N(H(H(H(H)))(H(H)(H)(H)))))	H(8)N(2)	1	2	1174.49	1037860	7.09802e+06	sp|P36096|TUL1_YEAST	61	0.000904858
20200727_Yeast_1hDIA_rep1.mzML	845.933	773.62	72.3129	JITGLK	JITGLK	(N(N(H(H(H(H)))(H(H)(H(H)(H))))))	H(9)N(2)	1	2	1255.52	577183	4.65731e+06	sp|P36096|TUL1_YEAST	61	9.40263e-05
20200727_Yeast_1hDIA_rep2.mzML	861.927	780.016	81.9106	JITGLK	JITGLK	(N(N(H(H(H(H)))(H(H)(H(H)(H))))))	H(9)N(2)	1	2	1255.52	720879	5.28645e+06	sp|P36096|TUL1_YEAST	61	9.40263e-05
20200727_Yeast_1hDIA_rep3.mzML	869.694	792.559	77.1348	JITGLK	JITGLK	(N(N(H(H(H(H)))(H(H)(H(H)(H))))))	H(9)N(2)	1	2	1255.52	664649	6.05863e+06	sp|P36096|TUL1_YEAST	61	9.40263e-05
20200727_Yeast_1hDIA_rep2.mzML	2698.3	2926.62	-228.317	JITLAQIDCTENQDLCMEHNIPGFPSLK	JITLAQIDC[160]TENQDLC[160]MEHNIPGFPSLK	(N(N(H(H(H(H)))(H(H(H(H)))))))	H(8)N(2)	1	4	1241.03	2574800	1.50423e+07	sp|P17967|PDI_YEAST	82	0.000222768
20200727_Yeast_1hDIA_rep2.mzML	2685.08	2812.09	-127.005	JITLAQIDCTENQDLCMEHNIPGFPSLK	JITLAQIDC[160]TENQDLC[160]MEHNIPGFPSLK	(N(N(H(H(H(H)))(H(H)(H(H(H)))))))	H(9)N(2)	1	4	1281.54	3854200	1.71753e+07	sp|P17967|PDI_YEAST	82	5.31754e-05
20200727_Yeast_1hDIA_rep2.mzML	2848.5	2841.67	6.82597	JLSIPVFFSEYGCNEVTPR	JLSIPVFFSEYGC[160]NEVTPR	(N(N(H(H(H(H(H))))(H(H)(H(H(H)))))))	H(10)N(2)	1	3	1419.26	5186470	6.52067e+06	sp|P22146|GAS1_YEAST	253	0.000455078
20200727_Yeast_1hDIA_rep2.mzML	2835.98	3031.22	-195.241	JLSIPVFFSEYGCNEVTPR	JLSIPVFFSEYGC[160]NEVTPR	(N(N(H(H(H(H)))(H(H(H(H)))(H(H(H)))))))	H(11)N(2)	1	3	1473.27	9639520	1.55098e+07	sp|P22146|GAS1_YEAST	253	8.05094e-05
20200727_Yeast_1hDIA_rep2.mzML	2828.85	2780.94	47.9148	JLSIPVFFSEYGCNEVTPR	JLSIPVFFSEYGC[160]NEVTPR	(N(N(H(H(H(H(H))))(H(H(H(H)))(H(H(H)))))))	H(12)N(2)	1	3	1527.29	1262250	1.51846e+07	sp|P22146|GAS1_YEAST	253	0.000129927
20200727_Yeast_1hDIA_rep1.mzML	2807.01	2772.82	34.1869	JLSIPVFFSEYGCNEVTPR	JLSIPVFFSEYGC[160]NEVTPR	(N(N(H(H(H(H(H(H)))))(H(H)(H(H(H(H(H)))))))))	H(13)N(2)	1	3	1581.31	11272000	1.4175e+07	sp|P22146|GAS1_YEAST	253	7.34223e-05
20200727_Yeast_1hDIA_rep2.mzML	2805.57	2780.69	24.8838	JLSIPVFFSEYGCNEVTPR	JLSIPVFFSEYGC[160]NEVTPR	(N(N(H(H(H(H(H(H)))))(H(H)(H(H(H(H(H)))))))))	H(13)N(2)	1	3	1581.31	11166500	1.62545e+07	sp|P22146|GAS1_YEAST	253	7.34223e-05
20200727_Yeast_1hDIA_rep3.mzML	2817.75	2782.82	34.9299	JLSIPVFFSEYGCNEVTPR	JLSIPVFFSEYGC[160]NEVTPR	(N(N(H(H(H(H(H(H)))))(H(H)(H(H(H(H(H)))))))))	H(13)N(2)	1	3	1581.31	10792500	1.16137e+07	sp|P22146|GAS1_YEAST	253	7.34223e-05
20200727_Yeast_1hDIA_rep2.mzML	2795.78	2754.97	40.8114	JLSIPVFFSEYGCNEVTPR	JLSIPVFFSEYGC[160]NEVTPR	(N(N(H(H(H(H(H(H(H))))))(H(H(H(H)))(H(H(H)))))))	H(14)N(2)	1	3	1635.32	2290230	972015	sp|P22146|GAS1_YEAST	253	0.000463806
20200727_Yeast_1hDIA_rep2.mzML	3194.48	3168.12	26.3596	JLSIPVFFSEYGCNEVTPR	JLSIPVFFSEYGC[160]NEVTPR	(N(N(H(H(H(H)))(H(H)(H(H))))))	H(8)N(2)	1	3	1311.22	270402	90118.4	sp|P22146|GAS1_YEAST	253	0.000690534
20200727_Yeast_1hDIA_rep1.mzML	1212.08	1166.89	45.1943	JLSMDDVR	JLSMDDVR	(N(N(H(H(H(H)))(H(H)(H)(H)))))	H(8)N(2)	1	2	1326.52	355204	3.30629e+06	sp|P36044|MNN4_YEAST	823	3.17296e-05
20200727_Yeast_1hDIA_rep2.mzML	1204.56	1158.91	45.6505	JLSMDDVR	JLSMDDVR	(N(N(H(H(H(H)))(H(H)(H)(H)))))	H(8)N(2)	1	2	1326.52	454270	4.13579e+06	sp|P36044|MNN4_YEAST	823	3.17296e-05
20200727_Yeast_1hDIA_rep3.mzML	1211.19	1170.88	40.3095	JLSMDDVR	JLSMDDVR	(N(N(H(H(H(H)))(H(H)(H)(H)))))	H(8)N(2)	1	2	1326.52	482642	4.18938e+06	sp|P36044|MNN4_YEAST	823	3.17296e-05
20200727_Yeast_1hDIA_rep1.mzML	3257.65	3206.4	51.2543	JLTDLEYIPPLIVYIPNSR	JLTDLEYIPPLIVYIPNSR	(N(N(H(H(H))(H(H(H(H(H(H(H))))))))))	H(10)N(2)	1	3	1419.64	1614300	1.03207e+06	sp|P39105|PLB1_YEAST	489	6.82744e-05
20200727_Yeast_1hDIA_rep2.mzML	3260.96	3303.58	-42.6177	JLTDLEYIPPLIVYIPNSR	JLTDLEYIPPLIVYIPNSR	(N(N(H(H(H))(H(H(H(H(H(H(H))))))))))	H(10)N(2)	1	3	1419.64	1370160	1.64145e+06	sp|P39105|PLB1_YEAST	489	6.82744e-05
20200727_Yeast_1hDIA_rep3.mzML	3260.23	3214.31	45.9202	JLTDLEYIPPLIVYIPNSR	JLTDLEYIPPLIVYIPNSR	(N(N(H(H(H))(H(H(H(H(H(H(H))))))))))	H(10)N(2)	1	3	1419.64	1503730	978330	sp|P39105|PLB1_YEAST	489	6.82744e-05
20200727_Yeast_1hDIA_rep2.mzML	3262.43	3273.04	-10.6111	JLTDLEYIPPLIVYIPNSR	JLTDLEYIPPLIVYIPNSR	(N(N(H(H(H(H)))(H(H(H(H)))))))	H(8)N(2)	1	3	1311.6	1438440	2.28628e+07	sp|P39105|PLB1_YEAST	489	0.000219167
20200727_Yeast_1hDIA_rep1.mzML	3259.24	3087.63	171.613	JLTDLEYIPPLIVYIPNSR	JLTDLEYIPPLIVYIPNSR	(N(N(H(H(H(H)))(H(H(H(H)))))))	H(8)N(2)	1	4	983.954	130918	71940.8	sp|P39105|PLB1_YEAST	489	0.000219167
20200727_Yeast_1hDIA_rep2.mzML	3261.84	3268.32	-6.48429	JLTDLEYIPPLIVYIPNSR	JLTDLEYIPPLIVYIPNSR	(N(N(H(H(H(H)))(H(H(H(H)))))))	H(8)N(2)	1	4	983.954	378070	280545	sp|P39105|PLB1_YEAST	489	0.000219167
20200727_Yeast_1hDIA_rep3.mzML	3263.23	3099.93	163.302	JLTDLEYIPPLIVYIPNSR	JLTDLEYIPPLIVYIPNSR	(N(N(H(H(H(H)))(H(H(H(H)))))))	H(8)N(2)	1	4	983.954	445708	29997.3	sp|P39105|PLB1_YEAST	489	0.000219167
20200727_Yeast_1hDIA_rep1.mzML	3258.89	3107.98	150.909	JLTDLEYIPPLIVYIPNSR	JLTDLEYIPPLIVYIPNSR	(N(N(H(H(H(H)))(H(H(H(H(H))))))))	H(9)N(2)	1	3	1365.62	1507090	1.10818e+06	sp|P39105|PLB1_YEAST	489	5.19799e-05
20200727_Yeast_1hDIA_rep2.mzML	3262.13	3275.09	-12.9593	JLTDLEYIPPLIVYIPNSR	JLTDLEYIPPLIVYIPNSR	(N(N(H(H(H(H)))(H(H(H(H(H))))))))	H(9)N(2)	1	3	1365.62	1414070	1.18917e+06	sp|P39105|PLB1_YEAST	489	5.19799e-05
20200727_Yeast_1hDIA_rep3.mzML	3261.95	3119.56	142.393	JLTDLEYIPPLIVYIPNSR	JLTDLEYIPPLIVYIPNSR	(N(N(H(H(H(H)))(H(H(H(H(H))))))))	H(9)N(2)	1	3	1365.62	1527020	1.2859e+06	sp|P39105|PLB1_YEAST	489	5.19799e-05
20200727_Yeast_1hDIA_rep1.mzML	3246.96	3190.01	56.9542	JLTDLEYIPPLVVYIPNTK	JLTDLEYIPPLVVYIPNTK	(N(N(H(H(H(H)))(H(H)(H)(H)))))	H(8)N(2)	1	3	1302.27	6370720	8.95735e+06	sp|Q03674|PLB2_YEAST	491	2.84474e-05
20200727_Yeast_1hDIA_rep2.mzML	3246.52	3299.87	-53.3505	JLTDLEYIPPLVVYIPNTK	JLTDLEYIPPLVVYIPNTK	(N(N(H(H(H(H)))(H(H)(H)(H)))))	H(8)N(2)	1	3	1302.27	7258650	1.42571e+07	sp|Q03674|PLB2_YEAST	491	2.84474e-05
20200727_Yeast_1hDIA_rep3.mzML	3245.32	3198.56	46.7631	JLTDLEYIPPLVVYIPNTK	JLTDLEYIPPLVVYIPNTK	(N(N(H(H(H(H)))(H(H)(H)(H)))))	H(8)N(2)	1	3	1302.27	7063550	1.03098e+07	sp|Q03674|PLB2_YEAST	491	2.84474e-05
20200727_Yeast_1hDIA_rep1.mzML	3245.67	3142.15	103.524	JLTDLEYIPPLVVYIPNTK	JLTDLEYIPPLVVYIPNTK	(N(N(H(H(H(H)))(H(H)(H(H))))))	H(8)N(2)	1	4	976.952	54460.4	117955	sp|Q03674|PLB2_YEAST	491	0.00220575
20200727_Yeast_1hDIA_rep2.mzML	3246.98	3286.15	-39.166	JLTDLEYIPPLVVYIPNTK	JLTDLEYIPPLVVYIPNTK	(N(N(H(H(H(H)))(H(H)(H(H))))))	H(8)N(2)	1	4	976.952	231959	228804	sp|Q03674|PLB2_YEAST	491	0.00220575
20200727_Yeast_1hDIA_rep3.mzML	3244.25	3152.48	91.7745	JLTDLEYIPPLVVYIPNTK	JLTDLEYIPPLVVYIPNTK	(N(N(H(H(H(H)))(H(H)(H(H))))))	H(8)N(2)	1	4	976.952	97714	157854	sp|Q03674|PLB2_YEAST	491	0.00220575
20200727_Yeast_1hDIA_rep1.mzML	715.693	693.944	21.7493	JNTFQPK	JNTFQPK	(N(N(H(H(H(H)))(H(H)(H(H)(H(H)))))))	H(10)N(2)	1	2	1438.06	2132550	1.35044e+07	sp|P18962|DAP2_YEAST	79	1.9725e-05
20200727_Yeast_1hDIA_rep2.mzML	712.037	688.244	23.7927	JNTFQPK	JNTFQPK	(N(N(H(H(H(H)))(H(H)(H(H)(H(H)))))))	H(10)N(2)	1	2	1438.06	2995370	2.24894e+07	sp|P18962|DAP2_YEAST	79	1.9725e-05
20200727_Yeast_1hDIA_rep3.mzML	712.912	690.119	22.7926	JNTFQPK	JNTFQPK	(N(N(H(H(H(H)))(H(H)(H(H)(H(H)))))))	H(10)N(2)	1	2	1438.06	2653990	1.91468e+07	sp|P18962|DAP2_YEAST	79	1.9725e-05
20200727_Yeast_1hDIA_rep1.mzML	715.399	690.473	24.926	JNTFQPK	JNTFQPK	(N(N(H(H(H(H(H))))(H(H)(H(H(H)))))))	H(10)N(2)	1	3	959.043	1969470	5.04457e+06	sp|P18962|DAP2_YEAST	79	2.21069e-05
20200727_Yeast_1hDIA_rep2.mzML	712.182	684.309	27.8734	JNTFQPK	JNTFQPK	(N(N(H(H(H(H(H))))(H(H)(H(H(H)))))))	H(10)N(2)	1	3	959.043	2125240	5.32379e+06	sp|P18962|DAP2_YEAST	79	2.21069e-05
20200727_Yeast_1hDIA_rep3.mzML	712.817	686.096	26.7207	JNTFQPK	JNTFQPK	(N(N(H(H(H(H(H))))(H(H)(H(H(H)))))))	H(10)N(2)	1	3	959.043	2165900	6.91002e+06	sp|P18962|DAP2_YEAST	79	2.21069e-05
20200727_Yeast_1hDIA_rep1.mzML	726.36	704.035	22.3246	JNTFQPK	JNTFQPK	(N(N(H(H(H(H)))(H(H(H(H)))))))	H(8)N(2)	1	2	1276.01	1058560	7.50499e+06	sp|P18962|DAP2_YEAST	79	1.90764e-05
20200727_Yeast_1hDIA_rep2.mzML	725.982	699.896	26.0859	JNTFQPK	JNTFQPK	(N(N(H(H(H(H)))(H(H(H(H)))))))	H(8)N(2)	1	2	1276.01	1172390	1.25397e+07	sp|P18962|DAP2_YEAST	79	1.90764e-05
20200727_Yeast_1hDIA_rep3.mzML	727.135	702.026	25.1094	JNTFQPK	JNTFQPK	(N(N(H(H(H(H)))(H(H(H(H)))))))	H(8)N(2)	1	2	1276.01	1423420	1.23153e+07	sp|P18962|DAP2_YEAST	79	1.90764e-05
20200727_Yeast_1hDIA_rep1.mzML	987.015	1089.04	-102.025	JQTIQGDVHGITK	JQTIQGDVHGITK	(N(N(H(H(H)(H(H)))(H(H(H(H(H))))))))	H(10)N(2)	1	3	1146.48	352394	5.59797e+06	sp|Q12465|RAX2_YEAST	677	1.89751e-05
20200727_Yeast_1hDIA_rep2.mzML	992.01	1078.01	-86.0045	JQTIQGDVHGITK	JQTIQGDVHGITK	(N(N(H(H(H)(H(H)))(H(H(H(H(H))))))))	H(10)N(2)	1	3	1146.48	355535	5.4439e+06	sp|Q12465|RAX2_YEAST	677	1.89751e-05
20200727_Yeast_1hDIA_rep3.mzML	1007.85	1086.85	-78.9968	JQTIQGDVHGITK	JQTIQGDVHGITK	(N(N(H(H(H)(H(H)))(H(H(H(H(H))))))))	H(10)N(2)	1	3	1146.48	326099	5.50489e+06	sp|Q12465|RAX2_YEAST	677	1.89751e-05
20200727_Yeast_1hDIA_rep1.mzML	606.635	571.115	35.5201	JQTLTK	JQTLTK	(N(N(H(H)(H(H)(H)))))	H(5)N(2)	1	2	960.912	595655	9.02171e+06	sp|P33775|PMT1_YEAST	743	1.89692e-05
20200727_Yeast_1hDIA_rep2.mzML	611.18	586.884	24.296	JQTLTK	JQTLTK	(N(N(H(H)(H(H)(H)))))	H(5)N(2)	1	2	960.912	530464	8.70083e+06	sp|P33775|PMT1_YEAST	743	1.89692e-05
20200727_Yeast_1hDIA_rep3.mzML	607.149	585.841	21.3084	JQTLTK	JQTLTK	(N(N(H(H)(H(H)(H)))))	H(5)N(2)	1	2	960.912	573777	6.33717e+06	sp|P33775|PMT1_YEAST	743	1.89692e-05
20200727_Yeast_1hDIA_rep1.mzML	602.433	565.968	36.4651	JQTLTK	JQTLTK	(N(N(H(H(H))(H(H(H))))))	H(6)N(2)	1	2	1041.94	232693	4.39394e+06	sp|P33775|PMT1_YEAST	743	0.00246713
20200727_Yeast_1hDIA_rep2.mzML	605.678	584.508	21.1696	JQTLTK	JQTLTK	(N(N(H(H(H))(H(H(H))))))	H(6)N(2)	1	2	1041.94	300265	4.29309e+06	sp|P33775|PMT1_YEAST	743	0.00246713
20200727_Yeast_1hDIA_rep3.mzML	603.664	583.346	20.3184	JQTLTK	JQTLTK	(N(N(H(H(H))(H(H(H))))))	H(6)N(2)	1	2	1041.94	212365	3.98182e+06	sp|P33775|PMT1_YEAST	743	0.00246713
20200727_Yeast_1hDIA_rep1.mzML	3078.53	3251.15	-172.617	JSSSIGYYDLPAIWLLNDHIAR	JSSSIGYYDLPAIWLLNDHIAR	(N(N(H(H(H(H(H))))(H(H(H))(H(H))))))	H(10)N(2)	1	3	1515.66	226844	3.59866e+06	sp|P46992|YJR1_YEAST	219	0.000746342
20200727_Yeast_1hDIA_rep2.mzML	3094.91	3304.49	-209.58	JSSSIGYYDLPAIWLLNDHIAR	JSSSIGYYDLPAIWLLNDHIAR	(N(N(H(H(H(H(H))))(H(H(H))(H(H))))))	H(10)N(2)	1	3	1515.66	262749	4.10449e+06	sp|P46992|YJR1_YEAST	219	0.000746342
20200727_Yeast_1hDIA_rep3.mzML	3108.44	3257.09	-148.646	JSSSIGYYDLPAIWLLNDHIAR	JSSSIGYYDLPAIWLLNDHIAR	(N(N(H(H(H(H(H))))(H(H(H))(H(H))))))	H(10)N(2)	1	3	1515.66	190018	4.50568e+06	sp|P46992|YJR1_YEAST	219	0.000746342
20200727_Yeast_1hDIA_rep3.mzML	1148.74	1119.85	28.888	JSTDJLTELK	JSTDJLTELK	(N(N(H(H(H(H)))(H(H(H(H(H))))))))	H(9)N(2)	1	2	1500.1	349867	5.16555e+06	sp|P22023|KRE5_YEAST	519	0.00428558
20200727_Yeast_1hDIA_rep1.mzML	1150.26	1122.39	27.8705	JSTDJLTELK	JSTDJLTELK	(N(N(H(H(H)(H))(H(H(H(H(H))))))))	H(9)N(2)	1	3	1000.4	892053	1.40207e+06	sp|P22023|KRE5_YEAST	519	0.001873
20200727_Yeast_1hDIA_rep2.mzML	1140.11	1109.91	30.2048	JSTDJLTELK	JSTDJLTELK	(N(N(H(H(H)(H))(H(H(H(H(H))))))))	H(9)N(2)	1	3	1000.4	787517	3105570	sp|P22023|KRE5_YEAST	519	0.001873
20200727_Yeast_1hDIA_rep3.mzML	1148.46	1116.91	31.5522	JSTDJLTELK	JSTDJLTELK	(N(N(H(H(H)(H))(H(H(H(H(H))))))))	H(9)N(2)	1	3	1000.4	906209	2.385e+06	sp|P22023|KRE5_YEAST	519	0.001873
20200727_Yeast_1hDIA_rep1.mzML	1069.03	968.345	100.685	JVSLPTTK	JVSLPTTK	(N(N(H(H(H(H(H))))(H(H(H))(H(H(H)))))))	H(11)N(2)	1	2	1524.62	627299	5.29234e+06	sp|Q03655|GAS3_YEAST	350	7.92438e-05
20200727_Yeast_1hDIA_rep2.mzML	1062.22	974.934	87.2856	JVSLPTTK	JVSLPTTK	(N(N(H(H(H(H(H))))(H(H(H))(H(H(H)))))))	H(11)N(2)	1	2	1524.62	684413	5.56569e+06	sp|Q03655|GAS3_YEAST	350	7.92438e-05
20200727_Yeast_1hDIA_rep3.mzML	1071.31	991.602	79.7075	JVSLPTTK	JVSLPTTK	(N(N(H(H(H(H(H))))(H(H(H))(H(H(H)))))))	H(11)N(2)	1	2	1524.62	648898	6.22052e+06	sp|Q03655|GAS3_YEAST	350	7.92438e-05
20200727_Yeast_1hDIA_rep1.mzML	1070.16	993.837	76.323	JVSLPTTK	JVSLPTTK	(N(N(H(H(H(H(H))))(H(H)(H(H(H(H))))))))	H(11)N(2)	1	3	1016.75	1600240	3.36009e+06	sp|Q03655|GAS3_YEAST	350	0.000556693
20200727_Yeast_1hDIA_rep2.mzML	1063.17	996.552	66.618	JVSLPTTK	JVSLPTTK	(N(N(H(H(H(H(H))))(H(H)(H(H(H(H))))))))	H(11)N(2)	1	3	1016.75	1472570	2.92623e+06	sp|Q03655|GAS3_YEAST	350	0.000556693
20200727_Yeast_1hDIA_rep3.mzML	1072.02	1006.57	65.4471	JVSLPTTK	JVSLPTTK	(N(N(H(H(H(H(H))))(H(H)(H(H(H(H))))))))	H(11)N(2)	1	3	1016.75	1310000	3.84942e+06	sp|Q03655|GAS3_YEAST	350	0.000556693
20200727_Yeast_1hDIA_rep1.mzML	1056.56	965.993	90.5672	JVSLPTTK	JVSLPTTK	(N(N(H(H(H(H(H))))(H(H(H(H)))(H(H(H)))))))	H(12)N(2)	1	2	1605.64	902685	5.89867e+06	sp|Q03655|GAS3_YEAST	350	6.40303e-05
20200727_Yeast_1hDIA_rep2.mzML	1053.37	972.841	80.5287	JVSLPTTK	JVSLPTTK	(N(N(H(H(H(H(H))))(H(H(H(H)))(H(H(H)))))))	H(12)N(2)	1	2	1605.64	966120	5.47153e+06	sp|Q03655|GAS3_YEAST	350	6.40303e-05
20200727_Yeast_1hDIA_rep3.mzML	1061.72	990.365	71.3555	JVSLPTTK	JVSLPTTK	(N(N(H(H(H(H(H))))(H(H(H(H)))(H(H(H)))))))	H(12)N(2)	1	2	1605.64	831882	7.07182e+06	sp|Q03655|GAS3_YEAST	350	6.40303e-05
20200727_Yeast_1hDIA_rep1.mzML	1045.01	964.276	80.7336	JVSLPTTK	JVSLPTTK	(N(N(H(H(H(H(H))))(H(H(H(H(H(H(H(H)))))))))))	H(13)N(2)	1	3	1124.78	3774470	3.03703e+06	sp|Q03655|GAS3_YEAST	350	0.00166931
20200727_Yeast_1hDIA_rep2.mzML	1042.69	1033.97	8.72396	JVSLPTTK	JVSLPTTK	(N(N(H(H(H(H(H))))(H(H(H(H(H(H(H(H)))))))))))	H(13)N(2)	1	3	1124.78	3680310	2.77114e+06	sp|Q03655|GAS3_YEAST	350	0.00166931
20200727_Yeast_1hDIA_rep3.mzML	1051.67	988.537	63.1333	JVSLPTTK	JVSLPTTK	(N(N(H(H(H(H(H))))(H(H(H(H(H(H(H(H)))))))))))	H(13)N(2)	1	3	1124.78	3570980	3.28481e+06	sp|Q03655|GAS3_YEAST	350	0.00166931
20200727_Yeast_1hDIA_rep1.mzML	2064.81	2127.97	-63.165	JWTASITDEVAGEVK	JWTASITDEVAGEVK	(N(N(H(H(H(H)))(H(H(H(H(H(H(H))))))))))	H(11)N(2)	1	3	1270.18	1152470	3.24354e+06	sp|P00729|CBPY_YEAST	479	2.24101e-05
20200727_Yeast_1hDIA_rep2.mzML	2080.92	2133.55	-52.6306	JWTASITDEVAGEVK	JWTASITDEVAGEVK	(N(N(H(H(H(H)))(H(H(H(H(H(H(H))))))))))	H(11)N(2)	1	3	1270.18	930086	2.63729e+06	sp|P00729|CBPY_YEAST	479	2.24101e-05
20200727_Yeast_1hDIA_rep3.mzML	2095.12	2222.37	-127.252	JWTASITDEVAGEVK	JWTASITDEVAGEVK	(N(N(H(H(H(H)))(H(H(H(H(H(H(H))))))))))	H(11)N(2)	1	3	1270.18	1008080	3.05266e+06	sp|P00729|CBPY_YEAST	479	2.24101e-05
20200727_Yeast_1hDIA_rep1.mzML	2050.46	2112.43	-61.9731	JWTASITDEVAGEVK	JWTASITDEVAGEVK	(N(N(H(H(H(H(H))))(H(H(H(H)))(H(H(H)))))))	H(12)N(2)	1	3	1324.2	4618370	6.67521e+06	sp|P00729|CBPY_YEAST	479	7.23554e-05
20200727_Yeast_1hDIA_rep2.mzML	2065.83	2119.65	-53.8215	JWTASITDEVAGEVK	JWTASITDEVAGEVK	(N(N(H(H(H(H(H))))(H(H(H(H)))(H(H(H)))))))	H(12)N(2)	1	3	1324.2	4759960	8.2034e+06	sp|P00729|CBPY_YEAST	479	7.23554e-05
20200727_Yeast_1hDIA_rep3.mzML	2079.22	2174.75	-95.5284	JWTASITDEVAGEVK	JWTASITDEVAGEVK	(N(N(H(H(H(H(H))))(H(H(H(H)))(H(H(H)))))))	H(12)N(2)	1	3	1324.2	4350930	7.72849e+06	sp|P00729|CBPY_YEAST	479	7.23554e-05
20200727_Yeast_1hDIA_rep1.mzML	2037.3	2104.95	-67.6482	JWTASITDEVAGEVK	JWTASITDEVAGEVK	(N(N(H(H(H(H(H))))(H(H)(H(H(H(H(H(H))))))))))	H(13)N(2)	1	3	1378.22	2270700	5.30752e+06	sp|P00729|CBPY_YEAST	479	2.36891e-05
20200727_Yeast_1hDIA_rep2.mzML	2052.79	2112.9	-60.1063	JWTASITDEVAGEVK	JWTASITDEVAGEVK	(N(N(H(H(H(H(H))))(H(H)(H(H(H(H(H(H))))))))))	H(13)N(2)	1	3	1378.22	2682490	7387222	sp|P00729|CBPY_YEAST	479	2.36891e-05
20200727_Yeast_1hDIA_rep3.mzML	2062.89	2142.96	-80.0668	JWTASITDEVAGEVK	JWTASITDEVAGEVK	(N(N(H(H(H(H(H))))(H(H)(H(H(H(H(H(H))))))))))	H(13)N(2)	1	3	1378.22	3432900	7.65944e+06	sp|P00729|CBPY_YEAST	479	2.36891e-05
20200727_Yeast_1hDIA_rep1.mzML	2023.4	2073.66	-50.2552	JWTASITDEVAGEVK	JWTASITDEVAGEVK	(N(N(H(H(H(H(H(H(H))))))(H(H(H(H)))(H(H(H)))))))	H(14)N(2)	1	3	1432.24	1936950	2.92542e+06	sp|P00729|CBPY_YEAST	479	5.63347e-05
20200727_Yeast_1hDIA_rep2.mzML	2039.05	2083.73	-44.6819	JWTASITDEVAGEVK	JWTASITDEVAGEVK	(N(N(H(H(H(H(H(H(H))))))(H(H(H(H)))(H(H(H)))))))	H(14)N(2)	1	3	1432.24	2063760	2.90876e+06	sp|P00729|CBPY_YEAST	479	5.63347e-05
20200727_Yeast_1hDIA_rep3.mzML	2048.54	2069.45	-20.9109	JWTASITDEVAGEVK	JWTASITDEVAGEVK	(N(N(H(H(H(H(H(H(H))))))(H(H(H(H)))(H(H(H)))))))	H(14)N(2)	1	3	1432.24	1865120	3.00007e+06	sp|P00729|CBPY_YEAST	479	5.63347e-05
20200727_Yeast_1hDIA_rep1.mzML	1340.18	1333.87	6.31468	JYSQFLK	JYSQFLK	(N(N(H(H(H(H(H))))(H(H)(H(H(H)))))))	H(10)N(2)	1	2	1463.58	5920010	5.78941e+07	sp|Q12200|NPC1_YEAST	178	8.98796e-05
20200727_Yeast_1hDIA_rep2.mzML	1358.15	1353.5	4.65489	JYSQFLK	JYSQFLK	(N(N(H(H(H(H(H))))(H(H)(H(H(H)))))))	H(10)N(2)	1	2	1463.58	5118850	5.41213e+07	sp|Q12200|NPC1_YEAST	178	8.98796e-05
20200727_Yeast_1hDIA_rep3.mzML	1363.38	1359.45	3.92854	JYSQFLK	JYSQFLK	(N(N(H(H(H(H(H))))(H(H)(H(H(H)))))))	H(10)N(2)	1	2	1463.58	6443070	5.97589e+07	sp|Q12200|NPC1_YEAST	178	8.98796e-05
20200727_Yeast_1hDIA_rep1.mzML	1340.24	1324.69	15.5526	JYSQFLK	JYSQFLK	(N(N(H(H(H(H(H))))(H(H)(H(H(H)))))))	H(10)N(2)	1	3	976.055	2982200	9.9499e+06	sp|Q12200|NPC1_YEAST	178	8.98796e-05
20200727_Yeast_1hDIA_rep2.mzML	1358.15	1346.9	11.2476	JYSQFLK	JYSQFLK	(N(N(H(H(H(H(H))))(H(H)(H(H(H)))))))	H(10)N(2)	1	3	976.055	1176380	2.7986e+06	sp|Q12200|NPC1_YEAST	178	8.98796e-05
20200727_Yeast_1hDIA_rep3.mzML	1363.01	1353.4	9.61462	JYSQFLK	JYSQFLK	(N(N(H(H(H(H(H))))(H(H)(H(H(H)))))))	H(10)N(2)	1	3	976.055	1282960	5.07955e+06	sp|Q12200|NPC1_YEAST	178	8.98796e-05
20200727_Yeast_1hDIA_rep1.mzML	1369.85	1343.48	26.3737	JYSQFLK	JYSQFLK	(N(N(H(H(H(H)))(H(H)(H)(H)))))	H(8)N(2)	1	2	1301.53	583037	6.60225e+06	sp|Q12200|NPC1_YEAST	178	0.00308308
20200727_Yeast_1hDIA_rep2.mzML	1384.44	1360.68	23.7644	JYSQFLK	JYSQFLK	(N(N(H(H(H(H)))(H(H)(H)(H)))))	H(8)N(2)	1	2	1301.53	549555	6.57812e+06	sp|Q12200|NPC1_YEAST	178	0.00308308
20200727_Yeast_1hDIA_rep3.mzML	1392.88	1366.58	26.3031	JYSQFLK	JYSQFLK	(N(N(H(H(H(H)))(H(H)(H)(H)))))	H(8)N(2)	1	2	1301.53	759060	7.63782e+06	sp|Q12200|NPC1_YEAST	178	0.00308308
20200727_Yeast_1hDIA_rep1.mzML	1988.34	2096.7	-108.364	KFJGSTVLLTHVPFYK	KFJGSTVLLTHVPFYK	(N(N(H(H(H))(H(H(H(H)))))))	H(7)N(2)	3	3	1131.19	305268	3.84312e+06	sp|P40533|TED1_YEAST	307	0.00035135
20200727_Yeast_1hDIA_rep2.mzML	2006.84	2105.33	-98.4853	KFJGSTVLLTHVPFYK	KFJGSTVLLTHVPFYK	(N(N(H(H(H))(H(H(H(H)))))))	H(7)N(2)	3	3	1131.19	243216	3.61727e+06	sp|P40533|TED1_YEAST	307	0.00035135
20200727_Yeast_1hDIA_rep3.mzML	2018.79	2112.42	-93.6339	KFJGSTVLLTHVPFYK	KFJGSTVLLTHVPFYK	(N(N(H(H(H))(H(H(H(H)))))))	H(7)N(2)	3	3	1131.19	224773	3.15838e+06	sp|P40533|TED1_YEAST	307	0.00035135
20200727_Yeast_1hDIA_rep1.mzML	1988.53	2097.76	-109.234	KFJGSTVLLTHVPFYK	KFJGSTVLLTHVPFYK	(N(N(H(H(H))(H(H(H(H)))))))	H(7)N(2)	3	4	848.641	250566	1573214	sp|P40533|TED1_YEAST	307	0.00035135
20200727_Yeast_1hDIA_rep2.mzML	2006.88	2106.31	-99.4295	KFJGSTVLLTHVPFYK	KFJGSTVLLTHVPFYK	(N(N(H(H(H))(H(H(H(H)))))))	H(7)N(2)	3	4	848.641	269606	2.11111e+06	sp|P40533|TED1_YEAST	307	0.00035135
20200727_Yeast_1hDIA_rep3.mzML	2017.69	2115.83	-98.1437	KFJGSTVLLTHVPFYK	KFJGSTVLLTHVPFYK	(N(N(H(H(H))(H(H(H(H)))))))	H(7)N(2)	3	4	848.641	216926	1.66282e+06	sp|P40533|TED1_YEAST	307	0.00035135
20200727_Yeast_1hDIA_rep1.mzML	1976.84	2067.77	-90.9297	KFJGSTVLLTHVPFYK	KFJGSTVLLTHVPFYK	(N(N(H(H(H(H)))(H(H)(H)(H)))))	H(8)N(2)	3	3	1185.2	6084740	8.77369e+07	sp|P40533|TED1_YEAST	307	2.42715e-05
20200727_Yeast_1hDIA_rep2.mzML	1997.12	2078.24	-81.1181	KFJGSTVLLTHVPFYK	KFJGSTVLLTHVPFYK	(N(N(H(H(H(H)))(H(H)(H)(H)))))	H(8)N(2)	3	3	1185.2	6302800	8.26307e+07	sp|P40533|TED1_YEAST	307	2.42715e-05
20200727_Yeast_1hDIA_rep3.mzML	2009.1	2065.31	-56.2099	KFJGSTVLLTHVPFYK	KFJGSTVLLTHVPFYK	(N(N(H(H(H(H)))(H(H)(H)(H)))))	H(8)N(2)	3	3	1185.2	5877850	6.96316e+07	sp|P40533|TED1_YEAST	307	2.42715e-05
20200727_Yeast_1hDIA_rep1.mzML	1975.97	2071.53	-95.5638	KFJGSTVLLTHVPFYK	KFJGSTVLLTHVPFYK	(N(N(H(H(H(H)))(H(H)(H)(H)))))	H(8)N(2)	3	4	889.155	7270350	3.82179e+07	sp|P40533|TED1_YEAST	307	2.42715e-05
20200727_Yeast_1hDIA_rep2.mzML	1996.87	2081.75	-84.8803	KFJGSTVLLTHVPFYK	KFJGSTVLLTHVPFYK	(N(N(H(H(H(H)))(H(H)(H)(H)))))	H(8)N(2)	3	4	889.155	7525560	3.56959e+07	sp|P40533|TED1_YEAST	307	2.42715e-05
20200727_Yeast_1hDIA_rep3.mzML	2008.83	2067.73	-58.9026	KFJGSTVLLTHVPFYK	KFJGSTVLLTHVPFYK	(N(N(H(H(H(H)))(H(H)(H)(H)))))	H(8)N(2)	3	4	889.155	6864630	3.22361e+07	sp|P40533|TED1_YEAST	307	2.42715e-05
20200727_Yeast_1hDIA_rep1.mzML	1967.79	2060.8	-93.0076	KFJGSTVLLTHVPFYK	KFJGSTVLLTHVPFYK	(N(N(H(H(H)(H(H)))(H(H)(H(H))))))	H(9)N(2)	3	3	1239.22	3536320	8.30663e+07	sp|P40533|TED1_YEAST	307	2.20051e-05
20200727_Yeast_1hDIA_rep2.mzML	1988.97	2071.76	-82.7918	KFJGSTVLLTHVPFYK	KFJGSTVLLTHVPFYK	(N(N(H(H(H)(H(H)))(H(H)(H(H))))))	H(9)N(2)	3	3	1239.22	3241810	7.16353e+07	sp|P40533|TED1_YEAST	307	2.20051e-05
20200727_Yeast_1hDIA_rep3.mzML	2002.43	2062.38	-59.948	KFJGSTVLLTHVPFYK	KFJGSTVLLTHVPFYK	(N(N(H(H(H)(H(H)))(H(H)(H(H))))))	H(9)N(2)	3	3	1239.22	3041080	7.83807e+07	sp|P40533|TED1_YEAST	307	2.20051e-05
20200727_Yeast_1hDIA_rep1.mzML	1967.61	2052.08	-84.4681	KFJGSTVLLTHVPFYK	KFJGSTVLLTHVPFYK	(N(N(H(H(H)(H))(H(H)(H(H(H)))))))	H(9)N(2)	3	4	929.669	5523400	3.55904e+07	sp|P40533|TED1_YEAST	307	5.50549e-05
20200727_Yeast_1hDIA_rep2.mzML	1988.42	2063.8	-75.3764	KFJGSTVLLTHVPFYK	KFJGSTVLLTHVPFYK	(N(N(H(H(H)(H))(H(H)(H(H(H)))))))	H(9)N(2)	3	4	929.669	5621150	3.9577e+07	sp|P40533|TED1_YEAST	307	5.50549e-05
20200727_Yeast_1hDIA_rep3.mzML	2002.31	2060.35	-58.0429	KFJGSTVLLTHVPFYK	KFJGSTVLLTHVPFYK	(N(N(H(H(H)(H))(H(H)(H(H(H)))))))	H(9)N(2)	3	4	929.669	5724980	4.07826e+07	sp|P40533|TED1_YEAST	307	5.50549e-05
20200727_Yeast_1hDIA_rep1.mzML	1246.15	1200.49	45.6631	KIMJVTTDSLTK	KIMJVTTDSLTK	(N(N(H(H(H(H)))(H(H)(H)(H)))))	H(8)N(2)	4	3	1018.44	171379	3.94792e+06	sp|P39685|PO152_YEAST	569	0.00745476
20200727_Yeast_1hDIA_rep2.mzML	1251.15	1194.17	56.9782	KIMJVTTDSLTK	KIMJVTTDSLTK	(N(N(H(H(H(H)))(H(H)(H)(H)))))	H(8)N(2)	4	3	1018.44	195688	3.84323e+06	sp|P39685|PO152_YEAST	569	0.00745476
20200727_Yeast_1hDIA_rep3.mzML	1246.25	1203.8	42.447	KIMJVTTDSLTK	KIMJVTTDSLTK	(N(N(H(H(H(H)))(H(H)(H)(H)))))	H(8)N(2)	4	3	1018.44	201880	3.27672e+06	sp|P39685|PO152_YEAST	569	0.00745476
20200727_Yeast_1hDIA_rep1.mzML	866.968	1010.38	-143.414	KPQVYRPSFJK	KPQVYRPSFJK	(N(N(H(H(H(H)))(H(H)(H)(H)))))	H(8)N(2)	10	3	1022.78	706585	7.89405e+06	sp|P0C155|CBPS2_YEAST	76	0.00170476
20200727_Yeast_1hDIA_rep2.mzML	889.924	1012.84	-122.92	KPQVYRPSFJK	KPQVYRPSFJK	(N(N(H(H(H(H)))(H(H)(H)(H)))))	H(8)N(2)	10	3	1022.78	756134	7.12387e+06	sp|P0C155|CBPS2_YEAST	76	0.00170476
20200727_Yeast_1hDIA_rep3.mzML	903.651	1021.25	-117.604	KPQVYRPSFJK	KPQVYRPSFJK	(N(N(H(H(H(H)))(H(H)(H)(H)))))	H(8)N(2)	10	3	1022.78	839077	6.7026e+06	sp|P0C155|CBPS2_YEAST	76	0.00170476
20200727_Yeast_1hDIA_rep3.mzML	903.472	1026.8	-123.326	KPQVYRPSFJK	KPQVYRPSFJK	(N(N(H(H(H(H)))(H(H)(H)(H)))))	H(8)N(2)	10	4	767.338	339945	1.78355e+06	sp|P0C155|CBPS2_YEAST	76	0.00170476
20200727_Yeast_1hDIA_rep1.mzML	1546.76	1540.56	6.19572	KSJNSQEINDK	KSJNSQEINDK	(N(N(H(H(H(H)))(H(H(H(H)))))))	H(8)N(2)	3	3	993.734	233773	3.34142e+06	sp|P36168|ESL2_YEAST	192	0.00191959
20200727_Yeast_1hDIA_rep3.mzML	1567.26	1565.4	1.85519	KSJNSQEINDK	KSJNSQEINDK	(N(N(H(H(H(H)))(H(H(H(H)))))))	H(8)N(2)	3	3	993.734	168084	2.52939e+06	sp|P36168|ESL2_YEAST	192	0.00191959
20200727_Yeast_1hDIA_rep1.mzML	1129.94	1199.96	-70.0199	LAJYSTPDYGHPTR	LAJYSTPDYGHPTR	(N(N(H(H(H)(H(H)))(H(H(H(H(H))))))))	H(10)N(2)	3	3	1206.82	8818010	9.24985e+07	sp|P37302|APE3_YEAST	96	2.86043e-05
20200727_Yeast_1hDIA_rep2.mzML	1116.92	1193.58	-76.6611	LAJYSTPDYGHPTR	LAJYSTPDYGHPTR	(N(N(H(H(H)(H(H)))(H(H(H(H(H))))))))	H(10)N(2)	3	3	1206.82	7812330	102765636	sp|P37302|APE3_YEAST	96	2.86043e-05
20200727_Yeast_1hDIA_rep3.mzML	1122.58	1203.38	-80.803	LAJYSTPDYGHPTR	LAJYSTPDYGHPTR	(N(N(H(H(H)(H(H)))(H(H(H(H(H))))))))	H(10)N(2)	3	3	1206.82	8791940	1.03069e+08	sp|P37302|APE3_YEAST	96	2.86043e-05
20200727_Yeast_1hDIA_rep1.mzML	1129.89	1190.25	-60.3626	LAJYSTPDYGHPTR	LAJYSTPDYGHPTR	(N(N(H(H(H(H(H))))(H(H)(H(H(H)))))))	H(10)N(2)	3	4	905.366	969576	2.54852e+06	sp|P37302|APE3_YEAST	96	3.41716e-05
20200727_Yeast_1hDIA_rep2.mzML	1117.47	1182.96	-65.4903	LAJYSTPDYGHPTR	LAJYSTPDYGHPTR	(N(N(H(H(H(H(H))))(H(H)(H(H(H)))))))	H(10)N(2)	3	4	905.366	755732	2.48582e+06	sp|P37302|APE3_YEAST	96	3.41716e-05
20200727_Yeast_1hDIA_rep3.mzML	1120.53	1195.3	-74.7733	LAJYSTPDYGHPTR	LAJYSTPDYGHPTR	(N(N(H(H(H(H(H))))(H(H)(H(H(H)))))))	H(10)N(2)	3	4	905.366	631225	3.1386e+06	sp|P37302|APE3_YEAST	96	3.41716e-05
20200727_Yeast_1hDIA_rep1.mzML	1123.47	1189.79	-66.318	LAJYSTPDYGHPTR	LAJYSTPDYGHPTR	(N(N(H(H(H(H(H))))(H(H)(H(H(H(H))))))))	H(11)N(2)	3	3	1260.83	24444000	2.92802e+08	sp|P37302|APE3_YEAST	96	3.50984e-05
20200727_Yeast_1hDIA_rep2.mzML	1111.09	1182.47	-71.3767	LAJYSTPDYGHPTR	LAJYSTPDYGHPTR	(N(N(H(H(H(H(H))))(H(H)(H(H(H(H))))))))	H(11)N(2)	3	3	1260.83	22507300	3.18832e+08	sp|P37302|APE3_YEAST	96	3.50984e-05
20200727_Yeast_1hDIA_rep3.mzML	1117.21	1194.89	-77.682	LAJYSTPDYGHPTR	LAJYSTPDYGHPTR	(N(N(H(H(H(H(H))))(H(H)(H(H(H(H))))))))	H(11)N(2)	3	3	1260.83	24100000	3.09464e+08	sp|P37302|APE3_YEAST	96	3.50984e-05
20200727_Yeast_1hDIA_rep1.mzML	1122.59	1182.62	-60.0334	LAJYSTPDYGHPTR	LAJYSTPDYGHPTR	(N(N(H(H(H(H(H(H)))))(H(H(H(H(H))))))))	H(11)N(2)	3	4	945.878	2160680	8.23286e+06	sp|P37302|APE3_YEAST	96	2.8764e-05
20200727_Yeast_1hDIA_rep2.mzML	1110.91	1174.91	-63.9992	LAJYSTPDYGHPTR	LAJYSTPDYGHPTR	(N(N(H(H(H(H(H(H)))))(H(H(H(H(H))))))))	H(11)N(2)	3	4	945.878	2293190	6.15112e+06	sp|P37302|APE3_YEAST	96	2.8764e-05
20200727_Yeast_1hDIA_rep3.mzML	1117.35	1188.13	-70.7781	LAJYSTPDYGHPTR	LAJYSTPDYGHPTR	(N(N(H(H(H(H(H(H)))))(H(H(H(H(H))))))))	H(11)N(2)	3	4	945.878	2106850	8.46444e+06	sp|P37302|APE3_YEAST	96	2.8764e-05
20200727_Yeast_1hDIA_rep1.mzML	1115.82	1188.22	-72.3966	LAJYSTPDYGHPTR	LAJYSTPDYGHPTR	(N(N(H(H(H(H(H))))(H(H(H(H)))(H(H(H)))))))	H(12)N(2)	3	3	1314.85	19551400	2.62618e+08	sp|P37302|APE3_YEAST	96	2.30143e-05
20200727_Yeast_1hDIA_rep2.mzML	1104.28	1180.79	-76.5071	LAJYSTPDYGHPTR	LAJYSTPDYGHPTR	(N(N(H(H(H(H(H))))(H(H(H(H)))(H(H(H)))))))	H(12)N(2)	3	3	1314.85	20699600	2.76886e+08	sp|P37302|APE3_YEAST	96	2.30143e-05
20200727_Yeast_1hDIA_rep3.mzML	1111.25	1193.47	-82.2218	LAJYSTPDYGHPTR	LAJYSTPDYGHPTR	(N(N(H(H(H(H(H))))(H(H(H(H)))(H(H(H)))))))	H(12)N(2)	3	3	1314.85	17705700	2.61937e+08	sp|P37302|APE3_YEAST	96	2.30143e-05
20200727_Yeast_1hDIA_rep1.mzML	1116.34	1185.76	-69.4245	LAJYSTPDYGHPTR	LAJYSTPDYGHPTR	(N(N(H(H(H(H(H))))(H(H(H(H)))(H(H(H)))))))	H(12)N(2)	3	4	986.391	2842840	9.30245e+06	sp|P37302|APE3_YEAST	96	2.30143e-05
20200727_Yeast_1hDIA_rep2.mzML	1105.04	1178.2	-73.1552	LAJYSTPDYGHPTR	LAJYSTPDYGHPTR	(N(N(H(H(H(H(H))))(H(H(H(H)))(H(H(H)))))))	H(12)N(2)	3	4	986.391	1863400	6.32501e+06	sp|P37302|APE3_YEAST	96	2.30143e-05
20200727_Yeast_1hDIA_rep3.mzML	1110.74	1191.18	-80.4432	LAJYSTPDYGHPTR	LAJYSTPDYGHPTR	(N(N(H(H(H(H(H))))(H(H(H(H)))(H(H(H)))))))	H(12)N(2)	3	4	986.391	2291400	7.64579e+06	sp|P37302|APE3_YEAST	96	2.30143e-05
20200727_Yeast_1hDIA_rep1.mzML	1108.07	1180.71	-72.6357	LAJYSTPDYGHPTR	LAJYSTPDYGHPTR	(N(N(H(H(H(H(H))))(H(H(H(H(H(H(H(H)))))))))))	H(13)N(2)	3	3	1368.87	10475500	1.35345e+08	sp|P37302|APE3_YEAST	96	2.16502e-05
20200727_Yeast_1hDIA_rep2.mzML	1096.19	1172.91	-76.7245	LAJYSTPDYGHPTR	LAJYSTPDYGHPTR	(N(N(H(H(H(H(H))))(H(H(H(H(H(H(H(H)))))))))))	H(13)N(2)	3	3	1368.87	10119100	1.35013e+08	sp|P37302|APE3_YEAST	96	2.16502e-05
20200727_Yeast_1hDIA_rep3.mzML	1103.96	1186.19	-82.2307	LAJYSTPDYGHPTR	LAJYSTPDYGHPTR	(N(N(H(H(H(H(H))))(H(H(H(H(H(H(H(H)))))))))))	H(13)N(2)	3	3	1368.87	10024000	1.42653e+08	sp|P37302|APE3_YEAST	96	2.16502e-05
20200727_Yeast_1hDIA_rep1.mzML	1109.25	1179.4	-70.1467	LAJYSTPDYGHPTR	LAJYSTPDYGHPTR	(N(N(H(H(H(H(H))))(H(H(H(H(H(H(H(H)))))))))))	H(13)N(2)	3	4	1026.9	1594450	7.68822e+06	sp|P37302|APE3_YEAST	96	2.16502e-05
20200727_Yeast_1hDIA_rep2.mzML	1096.39	1171.57	-75.1776	LAJYSTPDYGHPTR	LAJYSTPDYGHPTR	(N(N(H(H(H(H(H))))(H(H(H(H(H(H(H(H)))))))))))	H(13)N(2)	3	4	1026.9	1166010	4.88378e+06	sp|P37302|APE3_YEAST	96	2.16502e-05
20200727_Yeast_1hDIA_rep3.mzML	1103.05	1184.85	-81.7965	LAJYSTPDYGHPTR	LAJYSTPDYGHPTR	(N(N(H(H(H(H(H))))(H(H(H(H(H(H(H(H)))))))))))	H(13)N(2)	3	4	1026.9	1389810	6233891	sp|P37302|APE3_YEAST	96	2.16502e-05
20200727_Yeast_1hDIA_rep1.mzML	1101.23	1166.45	-65.2181	LAJYSTPDYGHPTR	LAJYSTPDYGHPTR	(N(N(H(H(H(H(H(H)))))(H(H(H))(H(H(H(H(H)))))))))	H(14)N(2)	3	3	1422.89	2618230	3.23839e+07	sp|P37302|APE3_YEAST	96	4.34452e-05
20200727_Yeast_1hDIA_rep2.mzML	1089.78	1158.47	-68.6863	LAJYSTPDYGHPTR	LAJYSTPDYGHPTR	(N(N(H(H(H(H(H(H)))))(H(H(H))(H(H(H(H(H)))))))))	H(14)N(2)	3	3	1422.89	2635640	3.54836e+07	sp|P37302|APE3_YEAST	96	4.34452e-05
20200727_Yeast_1hDIA_rep3.mzML	1097.33	1170.35	-73.0222	LAJYSTPDYGHPTR	LAJYSTPDYGHPTR	(N(N(H(H(H(H(H(H)))))(H(H(H))(H(H(H(H(H)))))))))	H(14)N(2)	3	3	1422.89	2744260	3.5302e+07	sp|P37302|APE3_YEAST	96	4.34452e-05
20200727_Yeast_1hDIA_rep1.mzML	1281.13	1174.65	106.479	LAJYSTPDYGHPTR	LAJYSTPDYGHPTR	(N(N(H(H(H(H(H(H(H))))))(H(H(H(H(H(H(H(H)))))))))))	H(15)N(2)	3	3	1476.91	3837680	0	sp|P37302|APE3_YEAST	96	0.000237868
20200727_Yeast_1hDIA_rep2.mzML	1297.06	1166.72	130.343	LAJYSTPDYGHPTR	LAJYSTPDYGHPTR	(N(N(H(H(H(H(H(H(H))))))(H(H(H(H(H(H(H(H)))))))))))	H(15)N(2)	3	3	1476.91	4601390	131813	sp|P37302|APE3_YEAST	96	0.000237868
20200727_Yeast_1hDIA_rep3.mzML	1301.45	1179.77	121.685	LAJYSTPDYGHPTR	LAJYSTPDYGHPTR	(N(N(H(H(H(H(H(H(H))))))(H(H(H(H(H(H(H(H)))))))))))	H(15)N(2)	3	3	1476.91	4734390	71661.5	sp|P37302|APE3_YEAST	96	0.000237868
20200727_Yeast_1hDIA_rep1.mzML	1143.14	1200.77	-57.6253	LAJYSTPDYGHPTR	LAJYSTPDYGHPTR	(N(N(H(H(H(H)))(H(H)(H)(H)))))	H(8)N(2)	3	3	1098.78	922357	5.76859e+06	sp|P37302|APE3_YEAST	96	1.90219e-05
20200727_Yeast_1hDIA_rep2.mzML	1132.68	1194.47	-61.7948	LAJYSTPDYGHPTR	LAJYSTPDYGHPTR	(N(N(H(H(H(H)))(H(H)(H)(H)))))	H(8)N(2)	3	3	1098.78	786436	7.61543e+06	sp|P37302|APE3_YEAST	96	1.90219e-05
20200727_Yeast_1hDIA_rep3.mzML	1136.24	1204.03	-67.7885	LAJYSTPDYGHPTR	LAJYSTPDYGHPTR	(N(N(H(H(H(H)))(H(H)(H)(H)))))	H(8)N(2)	3	3	1098.78	969247	8.22977e+06	sp|P37302|APE3_YEAST	96	1.90219e-05
20200727_Yeast_1hDIA_rep1.mzML	1137.02	1203.54	-66.5225	LAJYSTPDYGHPTR	LAJYSTPDYGHPTR	(N(N(H(H(H)(H(H)))(H(H)(H(H))))))	H(9)N(2)	3	3	1152.8	396742	3.72416e+06	sp|P37302|APE3_YEAST	96	3.10521e-05
20200727_Yeast_1hDIA_rep2.mzML	1126.15	1197.62	-71.4667	LAJYSTPDYGHPTR	LAJYSTPDYGHPTR	(N(N(H(H(H)(H(H)))(H(H)(H(H))))))	H(9)N(2)	3	3	1152.8	357322	4.73812e+06	sp|P37302|APE3_YEAST	96	3.10521e-05
20200727_Yeast_1hDIA_rep3.mzML	1132.25	1206.23	-73.9772	LAJYSTPDYGHPTR	LAJYSTPDYGHPTR	(N(N(H(H(H)(H(H)))(H(H)(H(H))))))	H(9)N(2)	3	3	1152.8	631203	6.6718e+06	sp|P37302|APE3_YEAST	96	3.10521e-05
20200727_Yeast_1hDIA_rep1.mzML	2854.67	3072.73	-218.063	LAPTYQELADTYAJATSDVLIAK	LAPTYQELADTYAJATSDVLIAK	(N(N(H(H(H(H)))(H(H)(H(H)(H))))))	H(9)N(2)	14	4	1083.98	2161890	5.80567e+06	sp|P17967|PDI_YEAST	425	3.78239e-05
20200727_Yeast_1hDIA_rep2.mzML	2853.6	3073.32	-219.718	LAPTYQELADTYAJATSDVLIAK	LAPTYQELADTYAJATSDVLIAK	(N(N(H(H(H(H)))(H(H)(H(H)(H))))))	H(9)N(2)	14	4	1083.98	877613	1.968e+07	sp|P17967|PDI_YEAST	425	3.78239e-05
20200727_Yeast_1hDIA_rep3.mzML	2873.58	3080.63	-207.053	LAPTYQELADTYAJATSDVLIAK	LAPTYQELADTYAJATSDVLIAK	(N(N(H(H(H(H)))(H(H)(H(H)(H))))))	H(9)N(2)	14	4	1083.98	792330	4.44256e+06	sp|P17967|PDI_YEAST	425	3.78239e-05
20200727_Yeast_1hDIA_rep1.mzML	2421.17	2318.52	102.652	LDLAASJITGFVSTR	LDLAASJITGFVSTR	(N(N(H(H(H(H)))(H(H)(H)(H)))))	H(8)N(2)	7	2	1634.21	684015	1.14636e+07	sp|P39543|SOP4_YEAST	35	2.73901e-05
20200727_Yeast_1hDIA_rep2.mzML	2427.84	2367.42	60.4235	LDLAASJITGFVSTR	LDLAASJITGFVSTR	(N(N(H(H(H(H)))(H(H)(H)(H)))))	H(8)N(2)	7	2	1634.21	655488	9.85479e+06	sp|P39543|SOP4_YEAST	35	2.73901e-05
20200727_Yeast_1hDIA_rep3.mzML	2439.07	2380.16	58.9119	LDLAASJITGFVSTR	LDLAASJITGFVSTR	(N(N(H(H(H(H)))(H(H)(H)(H)))))	H(8)N(2)	7	2	1634.21	738194	8.63937e+06	sp|P39543|SOP4_YEAST	35	2.73901e-05
20200727_Yeast_1hDIA_rep1.mzML	2422.62	2355.54	67.0812	LDLAASJITGFVSTR	LDLAASJITGFVSTR	(N(N(H(H(H(H)))(H(H)(H)(H)))))	H(8)N(2)	7	3	1089.81	5829590	1.19103e+07	sp|P39543|SOP4_YEAST	35	2.73901e-05
20200727_Yeast_1hDIA_rep2.mzML	2427.9	2377.11	50.7884	LDLAASJITGFVSTR	LDLAASJITGFVSTR	(N(N(H(H(H(H)))(H(H)(H)(H)))))	H(8)N(2)	7	3	1089.81	4680710	1.13239e+07	sp|P39543|SOP4_YEAST	35	2.73901e-05
20200727_Yeast_1hDIA_rep3.mzML	2438.62	2389.71	48.9102	LDLAASJITGFVSTR	LDLAASJITGFVSTR	(N(N(H(H(H(H)))(H(H)(H)(H)))))	H(8)N(2)	7	3	1089.81	5093470	1.09695e+07	sp|P39543|SOP4_YEAST	35	2.73901e-05
20200727_Yeast_1hDIA_rep1.mzML	2409.62	2452.65	-43.0273	LETPJTSJLSDLAGALSCTSK	LETPJTSJLSDLAGALSC[160]TSK	(N(N(H(H(H(H)))(H(H(H(H)))))))	H(8)N(2)	5	3	1294.55	562904	1.77442e+06	sp|Q12232|SLP1_YEAST	378	0.000922034
20200727_Yeast_1hDIA_rep3.mzML	2430.1	2468.1	-37.9992	LETPJTSJLSDLAGALSCTSK	LETPJTSJLSDLAGALSC[160]TSK	(N(N(H(H(H(H)))(H(H(H(H)))))))	H(8)N(2)	5	3	1294.55	502559	887266	sp|Q12232|SLP1_YEAST	378	0.000922034
20200727_Yeast_1hDIA_rep1.mzML	2179.52	2253.73	-74.2073	LEYLDIJSTSTTVDLYDKEQR	LEYLDIJSTSTTVDLYDKEQR	(N(N(H(H(H(H)))(H(H)(H)(H)))))	H(8)N(2)	7	3	1402.61	632820	4.86153e+06	sp|P33767|OSTB_YEAST	60	0.000159005
20200727_Yeast_1hDIA_rep2.mzML	2181.25	2233.85	-52.6024	LEYLDIJSTSTTVDLYDKEQR	LEYLDIJSTSTTVDLYDKEQR	(N(N(H(H(H(H)))(H(H)(H)(H)))))	H(8)N(2)	7	3	1402.61	501154	7.4825e+06	sp|P33767|OSTB_YEAST	60	0.000159005
20200727_Yeast_1hDIA_rep3.mzML	2198.89	2257.5	-58.6068	LEYLDIJSTSTTVDLYDKEQR	LEYLDIJSTSTTVDLYDKEQR	(N(N(H(H(H(H)))(H(H)(H)(H)))))	H(8)N(2)	7	3	1402.61	621049	4.25383e+06	sp|P33767|OSTB_YEAST	60	0.000159005
20200727_Yeast_1hDIA_rep1.mzML	2177.23	2245.29	-68.0578	LEYLDIJSTSTTVDLYDKEQR	LEYLDIJSTSTTVDLYDKEQR	(N(N(H(H(H(H)))(H(H(H(H(H))))))))	H(9)N(2)	7	3	1456.62	682607	8.22733e+06	sp|P33767|OSTB_YEAST	60	3.27628e-05
20200727_Yeast_1hDIA_rep2.mzML	2176.01	2227.59	-51.5844	LEYLDIJSTSTTVDLYDKEQR	LEYLDIJSTSTTVDLYDKEQR	(N(N(H(H(H(H)))(H(H(H(H(H))))))))	H(9)N(2)	7	3	1456.62	568824	9.23857e+06	sp|P33767|OSTB_YEAST	60	3.27628e-05
20200727_Yeast_1hDIA_rep3.mzML	2199.26	2337.84	-138.578	LEYLDIJSTSTTVDLYDKEQR	LEYLDIJSTSTTVDLYDKEQR	(N(N(H(H(H(H)))(H(H(H(H(H))))))))	H(9)N(2)	7	3	1456.62	381835	9.74674e+06	sp|P33767|OSTB_YEAST	60	3.27628e-05
20200727_Yeast_1hDIA_rep1.mzML	591.817	533.813	58.0038	LHJVSK	LHJVSK	(N(N(H(H(H))(H(H(H(H)))(H(H(H)))))))	H(10)N(2)	3	2	1362.55	6184880	3.80369e+07	sp|Q12219|YORA4_YEAST	47	7.79684e-05
20200727_Yeast_1hDIA_rep2.mzML	593.06	569.668	23.3915	LHJVSK	LHJVSK	(N(N(H(H(H))(H(H(H(H)))(H(H(H)))))))	H(10)N(2)	3	2	1362.55	8635480	6.43426e+07	sp|Q12219|YORA4_YEAST	47	7.79684e-05
20200727_Yeast_1hDIA_rep3.mzML	593.366	567.76	25.6057	LHJVSK	LHJVSK	(N(N(H(H(H))(H(H(H(H)))(H(H(H)))))))	H(10)N(2)	3	2	1362.55	7692200	3.91178e+07	sp|Q12219|YORA4_YEAST	47	7.79684e-05
20200727_Yeast_1hDIA_rep1.mzML	591.814	541.252	50.5621	LHJVSK	LHJVSK	(N(N(H(H(H))(H(H(H(H)))(H(H(H)))))))	H(10)N(2)	3	3	908.701	9759670	4.81853e+07	sp|Q12219|YORA4_YEAST	47	7.79684e-05
20200727_Yeast_1hDIA_rep2.mzML	593.45	573.103	20.3469	LHJVSK	LHJVSK	(N(N(H(H(H))(H(H(H(H)))(H(H(H)))))))	H(10)N(2)	3	3	908.701	14854400	5.20438e+07	sp|Q12219|YORA4_YEAST	47	7.79684e-05
20200727_Yeast_1hDIA_rep3.mzML	594.714	571.367	23.347	LHJVSK	LHJVSK	(N(N(H(H(H))(H(H(H(H)))(H(H(H)))))))	H(10)N(2)	3	3	908.701	10677600	4.63583e+07	sp|Q12219|YORA4_YEAST	47	7.79684e-05
20200727_Yeast_1hDIA_rep1.mzML	591.412	521.777	69.6349	LHJVSK	LHJVSK	(N(N(H(H(H(H(H))))(H(H)(H(H(H(H))))))))	H(11)N(2)	3	2	1443.57	1483310	5.81141e+06	sp|Q12219|YORA4_YEAST	47	1.89692e-05
20200727_Yeast_1hDIA_rep2.mzML	593.215	564.112	29.1034	LHJVSK	LHJVSK	(N(N(H(H(H(H(H))))(H(H)(H(H(H(H))))))))	H(11)N(2)	3	2	1443.57	2298900	9.3209e+06	sp|Q12219|YORA4_YEAST	47	1.89692e-05
20200727_Yeast_1hDIA_rep3.mzML	593.314	561.925	31.3887	LHJVSK	LHJVSK	(N(N(H(H(H(H(H))))(H(H)(H(H(H(H))))))))	H(11)N(2)	3	2	1443.57	1954710	6.78683e+06	sp|Q12219|YORA4_YEAST	47	1.89692e-05
20200727_Yeast_1hDIA_rep1.mzML	591.927	516.266	75.6613	LHJVSK	LHJVSK	(N(N(H(H(H(H(H))))(H(H)(H(H(H(H))))))))	H(11)N(2)	3	3	962.718	2264070	1.16873e+07	sp|Q12219|YORA4_YEAST	47	1.89692e-05
20200727_Yeast_1hDIA_rep2.mzML	593.57	561.568	32.0022	LHJVSK	LHJVSK	(N(N(H(H(H(H(H))))(H(H)(H(H(H(H))))))))	H(11)N(2)	3	3	962.718	3457770	1.26316e+07	sp|Q12219|YORA4_YEAST	47	1.89692e-05
20200727_Yeast_1hDIA_rep3.mzML	594.103	559.254	34.849	LHJVSK	LHJVSK	(N(N(H(H(H(H(H))))(H(H)(H(H(H(H))))))))	H(11)N(2)	3	3	962.718	2373420	1.06391e+07	sp|Q12219|YORA4_YEAST	47	1.89692e-05
20200727_Yeast_1hDIA_rep1.mzML	590.446	507.204	83.2421	LHJVSK	LHJVSK	(N(N(H(H(H(H(H(H(H))))))(H(H(H(H(H(H(H(H)))))))))))	H(15)N(2)	3	3	1178.79	571715	427943	sp|Q12219|YORA4_YEAST	47	0.00363487
20200727_Yeast_1hDIA_rep2.mzML	592.905	557.384	35.521	LHJVSK	LHJVSK	(N(N(H(H(H(H(H(H(H))))))(H(H(H(H(H(H(H(H)))))))))))	H(15)N(2)	3	3	1178.79	439768	141345	sp|Q12219|YORA4_YEAST	47	0.00363487
20200727_Yeast_1hDIA_rep3.mzML	591.772	554.861	36.9108	LHJVSK	LHJVSK	(N(N(H(H(H(H(H(H(H))))))(H(H(H(H(H(H(H(H)))))))))))	H(15)N(2)	3	3	1178.79	529041	147931	sp|Q12219|YORA4_YEAST	47	0.00363487
20200727_Yeast_1hDIA_rep1.mzML	590.334	519.55	70.7844	LHJVSK	LHJVSK	(N(N(H(H(H))(H(H(H))))))	H(6)N(2)	3	2	1038.44	620767	540570	sp|Q12219|YORA4_YEAST	47	0.000266081
20200727_Yeast_1hDIA_rep2.mzML	593.17	563.083	30.0869	LHJVSK	LHJVSK	(N(N(H(H(H))(H(H(H))))))	H(6)N(2)	3	2	1038.44	430833	816248	sp|Q12219|YORA4_YEAST	47	0.000266081
20200727_Yeast_1hDIA_rep3.mzML	592.292	560.846	31.4462	LHJVSK	LHJVSK	(N(N(H(H(H))(H(H(H))))))	H(6)N(2)	3	2	1038.44	379886	690941	sp|Q12219|YORA4_YEAST	47	0.000266081
20200727_Yeast_1hDIA_rep1.mzML	590.465	520.498	69.9674	LHJVSK	LHJVSK	(N(N(H(H(H(H)))(H(H(H))))))	H(7)N(2)	3	2	1119.47	295894	622895	sp|Q12219|YORA4_YEAST	47	0.00335545
20200727_Yeast_1hDIA_rep2.mzML	592.738	563.521	29.217	LHJVSK	LHJVSK	(N(N(H(H(H(H)))(H(H(H))))))	H(7)N(2)	3	2	1119.47	179498	593838	sp|Q12219|YORA4_YEAST	47	0.00335545
20200727_Yeast_1hDIA_rep3.mzML	592.22	561.305	30.9147	LHJVSK	LHJVSK	(N(N(H(H(H(H)))(H(H(H))))))	H(7)N(2)	3	2	1119.47	334750	590950	sp|Q12219|YORA4_YEAST	47	0.00335545
20200727_Yeast_1hDIA_rep1.mzML	591.232	517.804	73.4277	LHJVSK	LHJVSK	(N(N(H(H(H(H)))(H(H)(H(H))))))	H(8)N(2)	3	2	1200.49	4514090	1.99459e+07	sp|Q12219|YORA4_YEAST	47	7.44883e-05
20200727_Yeast_1hDIA_rep2.mzML	593.498	562.278	31.2201	LHJVSK	LHJVSK	(N(N(H(H(H(H)))(H(H)(H(H))))))	H(8)N(2)	3	2	1200.49	4135170	2.62936e+07	sp|Q12219|YORA4_YEAST	47	7.44883e-05
20200727_Yeast_1hDIA_rep3.mzML	592.767	560	32.7666	LHJVSK	LHJVSK	(N(N(H(H(H(H)))(H(H)(H(H))))))	H(8)N(2)	3	2	1200.49	4381790	2.02599e+07	sp|Q12219|YORA4_YEAST	47	7.44883e-05
20200727_Yeast_1hDIA_rep1.mzML	592.245	530.85	61.3947	LHJVSK	LHJVSK	(N(N(H(H(H(H)))(H(H)(H(H))))))	H(8)N(2)	3	3	800.665	4167620	1.65251e+07	sp|Q12219|YORA4_YEAST	47	7.44883e-05
20200727_Yeast_1hDIA_rep2.mzML	592.768	568.301	24.4671	LHJVSK	LHJVSK	(N(N(H(H(H(H)))(H(H)(H(H))))))	H(8)N(2)	3	3	800.665	6882870	1.54583e+07	sp|Q12219|YORA4_YEAST	47	7.44883e-05
20200727_Yeast_1hDIA_rep3.mzML	594.387	566.324	28.0633	LHJVSK	LHJVSK	(N(N(H(H(H(H)))(H(H)(H(H))))))	H(8)N(2)	3	3	800.665	3789980	1.55046e+07	sp|Q12219|YORA4_YEAST	47	7.44883e-05
20200727_Yeast_1hDIA_rep1.mzML	591.464	524.072	67.3921	LHJVSK	LHJVSK	(N(N(H(H(H)(H(H)))(H(H(H(H)))))))	H(9)N(2)	3	2	1281.52	8889160	4.24118e+07	sp|Q12219|YORA4_YEAST	47	0.000169202
20200727_Yeast_1hDIA_rep2.mzML	593.111	565.172	27.9395	LHJVSK	LHJVSK	(N(N(H(H(H)(H(H)))(H(H(H(H)))))))	H(9)N(2)	3	2	1281.52	11358200	6.86395e+07	sp|Q12219|YORA4_YEAST	47	0.000169202
20200727_Yeast_1hDIA_rep3.mzML	593.191	563.038	30.1531	LHJVSK	LHJVSK	(N(N(H(H(H)(H(H)))(H(H(H(H)))))))	H(9)N(2)	3	2	1281.52	10286900	4.87126e+07	sp|Q12219|YORA4_YEAST	47	0.000169202
20200727_Yeast_1hDIA_rep1.mzML	592.195	527.723	64.4721	LHJVSK	LHJVSK	(N(N(H(H(H)(H(H)))(H(H)(H(H))))))	H(9)N(2)	3	3	854.683	7156710	3.8111e+07	sp|Q12219|YORA4_YEAST	47	0.000717892
20200727_Yeast_1hDIA_rep2.mzML	593.304	566.857	26.4465	LHJVSK	LHJVSK	(N(N(H(H(H)(H(H)))(H(H)(H(H))))))	H(9)N(2)	3	3	854.683	10942600	4.27776e+07	sp|Q12219|YORA4_YEAST	47	0.000717892
20200727_Yeast_1hDIA_rep3.mzML	594.324	564.809	29.5154	LHJVSK	LHJVSK	(N(N(H(H(H)(H(H)))(H(H)(H(H))))))	H(9)N(2)	3	3	854.683	9587720	3.67484e+07	sp|Q12219|YORA4_YEAST	47	0.000717892
20200727_Yeast_1hDIA_rep1.mzML	2203.57	2316.95	-113.381	LJGTWAADNKDWVNSLVR	LJGTWAADNKDWVNSLVR	(N(N(H(H(H(H(H))))(H(H)(H(H(H(H))))))))	H(11)N(2)	2	3	1416.6	836323	2.82119e+07	sp|P53753|ENG1_YEAST	886	2.38863e-05
20200727_Yeast_1hDIA_rep3.mzML	2227.55	2361.29	-133.742	LJGTWAADNKDWVNSLVR	LJGTWAADNKDWVNSLVR	(N(N(H(H(H(H(H))))(H(H)(H(H(H(H))))))))	H(11)N(2)	2	3	1416.6	1304180	4.60212e+07	sp|P53753|ENG1_YEAST	886	2.38863e-05
20200727_Yeast_1hDIA_rep1.mzML	1838.21	1878.37	-40.1628	LJYTASWVTANPDGLHEK	LJYTASWVTANPDGLHEK	(N(N(H(H(H(H(H))))(H(H)(H(H(H)))))))	H(10)N(2)	2	3	1348.23	569311	9.12242e+06	sp|P43561|FET5_YEAST	24	6.17399e-05
20200727_Yeast_1hDIA_rep2.mzML	1840.39	1883.63	-43.2409	LJYTASWVTANPDGLHEK	LJYTASWVTANPDGLHEK	(N(N(H(H(H(H(H))))(H(H)(H(H(H)))))))	H(10)N(2)	2	3	1348.23	673887	9.29402e+06	sp|P43561|FET5_YEAST	24	6.17399e-05
20200727_Yeast_1hDIA_rep3.mzML	1843.72	1887.28	-43.5617	LJYTASWVTANPDGLHEK	LJYTASWVTANPDGLHEK	(N(N(H(H(H(H(H))))(H(H)(H(H(H)))))))	H(10)N(2)	2	3	1348.23	559663	7.1962e+06	sp|P43561|FET5_YEAST	24	6.17399e-05
20200727_Yeast_1hDIA_rep1.mzML	1833.02	1858.96	-25.9384	LJYTASWVTANPDGLHEK	LJYTASWVTANPDGLHEK	(N(N(H(H(H(H(H))))(H(H)(H(H(H(H))))))))	H(11)N(2)	2	3	1402.25	866487	9.74212e+06	sp|P43561|FET5_YEAST	24	6.32593e-05
20200727_Yeast_1hDIA_rep2.mzML	1835.21	1862.55	-27.344	LJYTASWVTANPDGLHEK	LJYTASWVTANPDGLHEK	(N(N(H(H(H(H(H))))(H(H)(H(H(H(H))))))))	H(11)N(2)	2	3	1402.25	959391	9.54813e+06	sp|P43561|FET5_YEAST	24	6.32593e-05
20200727_Yeast_1hDIA_rep3.mzML	1838.41	1866.66	-28.254	LJYTASWVTANPDGLHEK	LJYTASWVTANPDGLHEK	(N(N(H(H(H(H(H))))(H(H)(H(H(H(H))))))))	H(11)N(2)	2	3	1402.25	792983	1.51952e+07	sp|P43561|FET5_YEAST	24	6.32593e-05
20200727_Yeast_1hDIA_rep1.mzML	1823.85	1858.77	-34.9185	LJYTASWVTANPDGLHEK	LJYTASWVTANPDGLHEK	(N(N(H(H(H(H(H))))(H(H(H(H)))(H(H(H)))))))	H(12)N(2)	2	3	1456.26	206446	3.22299e+06	sp|P43561|FET5_YEAST	24	0.000391361
20200727_Yeast_1hDIA_rep2.mzML	1829.81	1862.35	-32.5353	LJYTASWVTANPDGLHEK	LJYTASWVTANPDGLHEK	(N(N(H(H(H(H(H))))(H(H(H(H)))(H(H(H)))))))	H(12)N(2)	2	3	1456.26	220855	3.30286e+06	sp|P43561|FET5_YEAST	24	0.000391361
20200727_Yeast_1hDIA_rep3.mzML	1856.35	1888.65	-32.3006	LJYTASWVTANPDGLHEK	LJYTASWVTANPDGLHEK	(N(N(H(H(H(H)))(H(H)(H)(H)))))	H(8)N(2)	2	3	1240.19	145591	7.69539e+06	sp|P43561|FET5_YEAST	24	0.00404937
20200727_Yeast_1hDIA_rep1.mzML	2730.53	2780.87	-50.3411	LLGLNSGFSJSTILQETLNSK	LLGLNSGFSJSTILQETLNSK	(N(N(H(H(H(H(H))))(H(H(H))(H(H))))))	H(10)N(2)	10	3	1421.63	458488	911174	sp|P32353|ERG3_YEAST	45	2.56143e-05
20200727_Yeast_1hDIA_rep2.mzML	2738.48	2788.72	-50.2361	LLGLNSGFSJSTILQETLNSK	LLGLNSGFSJSTILQETLNSK	(N(N(H(H(H(H(H))))(H(H(H))(H(H))))))	H(10)N(2)	10	3	1421.63	820079	2.4921e+06	sp|P32353|ERG3_YEAST	45	2.56143e-05
20200727_Yeast_1hDIA_rep3.mzML	2740.42	2790.88	-50.4557	LLGLNSGFSJSTILQETLNSK	LLGLNSGFSJSTILQETLNSK	(N(N(H(H(H(H(H))))(H(H(H))(H(H))))))	H(10)N(2)	10	3	1421.63	510220	1.58024e+06	sp|P32353|ERG3_YEAST	45	2.56143e-05
20200727_Yeast_1hDIA_rep1.mzML	2750.48	3000.93	-250.446	LLGLNSGFSJSTILQETLNSK	LLGLNSGFSJSTILQETLNSK	(N(N(H(H(H(H)))(H(H)(H)(H)))))	H(8)N(2)	10	3	1313.59	6762520	7.70304e+07	sp|P32353|ERG3_YEAST	45	4.42858e-05
20200727_Yeast_1hDIA_rep2.mzML	2751.75	3003.56	-251.807	LLGLNSGFSJSTILQETLNSK	LLGLNSGFSJSTILQETLNSK	(N(N(H(H(H(H)))(H(H)(H)(H)))))	H(8)N(2)	10	3	1313.59	11100700	6.16594e+07	sp|P32353|ERG3_YEAST	45	4.42858e-05
20200727_Yeast_1hDIA_rep3.mzML	2759	3009.82	-250.82	LLGLNSGFSJSTILQETLNSK	LLGLNSGFSJSTILQETLNSK	(N(N(H(H(H(H)))(H(H)(H)(H)))))	H(8)N(2)	10	3	1313.59	8555970	5.27452e+07	sp|P32353|ERG3_YEAST	45	4.42858e-05
20200727_Yeast_1hDIA_rep1.mzML	2741.6	2789.18	-47.5759	LLGLNSGFSJSTILQETLNSK	LLGLNSGFSJSTILQETLNSK	(N(N(H(H(H)(H))(H(H)(H(H(H)))))))	H(9)N(2)	10	3	1367.61	3901900	8.43914e+06	sp|P32353|ERG3_YEAST	45	2.78363e-05
20200727_Yeast_1hDIA_rep2.mzML	2749	2797	-47.9965	LLGLNSGFSJSTILQETLNSK	LLGLNSGFSJSTILQETLNSK	(N(N(H(H(H)(H))(H(H)(H(H(H)))))))	H(9)N(2)	10	3	1367.61	2390990	1.06917e+07	sp|P32353|ERG3_YEAST	45	2.78363e-05
20200727_Yeast_1hDIA_rep3.mzML	2752.19	2799.21	-47.0162	LLGLNSGFSJSTILQETLNSK	LLGLNSGFSJSTILQETLNSK	(N(N(H(H(H)(H))(H(H)(H(H(H)))))))	H(9)N(2)	10	3	1367.61	2380830	8.9652e+06	sp|P32353|ERG3_YEAST	45	2.78363e-05
20200727_Yeast_1hDIA_rep1.mzML	2208.42	2271.2	-62.7784	LSJESELYDVFTR	LSJESELYDVFTR	(N(N(H(H(H(H(H))))(H(H(H(H(H))))))))	H(10)N(2)	3	3	1200.48	794349	1.02385e+06	sp|P36016|LHS1_YEAST	458	4.66334e-05
20200727_Yeast_1hDIA_rep2.mzML	2211.34	2287.35	-76.0103	LSJESELYDVFTR	LSJESELYDVFTR	(N(N(H(H(H(H(H))))(H(H(H(H(H))))))))	H(10)N(2)	3	3	1200.48	789864	1.32767e+06	sp|P36016|LHS1_YEAST	458	4.66334e-05
20200727_Yeast_1hDIA_rep3.mzML	2234.32	2282.61	-48.2851	LSJESELYDVFTR	LSJESELYDVFTR	(N(N(H(H(H(H(H))))(H(H(H(H(H))))))))	H(10)N(2)	3	3	1200.48	565586	880143	sp|P36016|LHS1_YEAST	458	4.66334e-05
20200727_Yeast_1hDIA_rep2.mzML	2197.08	2238.55	-41.473	LSJESELYDVFTR	LSJESELYDVFTR	(N(N(H(H(H(H))(H(H)))(H(H(H))(H(H))))))	H(11)N(2)	3	3	1254.5	447059	999241	sp|P36016|LHS1_YEAST	458	6.09922e-05
20200727_Yeast_1hDIA_rep3.mzML	2217.38	2262.31	-44.9279	LSJESELYDVFTR	LSJESELYDVFTR	(N(N(H(H(H(H))(H(H)))(H(H(H))(H(H))))))	H(11)N(2)	3	3	1254.5	458389	623975	sp|P36016|LHS1_YEAST	458	6.09922e-05
20200727_Yeast_1hDIA_rep1.mzML	2227.25	2165.77	61.4798	LSJESELYDVFTR	LSJESELYDVFTR	(N(N(H(H(H(H)))(H(H)(H(H(H)))))))	H(9)N(2)	3	3	1146.47	1958870	4.41814e+06	sp|P36016|LHS1_YEAST	458	2.1737e-05
20200727_Yeast_1hDIA_rep2.mzML	2225.15	2300.77	-75.6248	LSJESELYDVFTR	LSJESELYDVFTR	(N(N(H(H(H(H)))(H(H)(H(H(H)))))))	H(9)N(2)	3	3	1146.47	2227520	3.81316e+06	sp|P36016|LHS1_YEAST	458	2.1737e-05
20200727_Yeast_1hDIA_rep3.mzML	2247.21	2312.12	-64.909	LSJESELYDVFTR	LSJESELYDVFTR	(N(N(H(H(H(H)))(H(H)(H(H(H)))))))	H(9)N(2)	3	3	1146.47	2129600	3.92695e+06	sp|P36016|LHS1_YEAST	458	2.1737e-05
20200727_Yeast_1hDIA_rep1.mzML	695.604	716.249	-20.6452	LSJYTR	LSJYTR	(N(N(H(H(H)(H))(H(H(H(H(H(H)))))))))	H(10)N(2)	3	2	1390.54	6800500	5.21542e+07	sp|P24031|PPA3_YEAST/sp|P00635|PPA5_YEAST	97/97	0.00082145
20200727_Yeast_1hDIA_rep2.mzML	687.188	714.395	-27.2075	LSJYTR	LSJYTR	(N(N(H(H(H)(H))(H(H(H(H(H(H)))))))))	H(10)N(2)	3	2	1390.54	8887880	6.68134e+07	sp|P24031|PPA3_YEAST/sp|P00635|PPA5_YEAST	97/97	0.00082145
20200727_Yeast_1hDIA_rep3.mzML	687.833	716.838	-29.0047	LSJYTR	LSJYTR	(N(N(H(H(H)(H))(H(H(H(H(H(H)))))))))	H(10)N(2)	3	2	1390.54	8908660	6.71769e+07	sp|P24031|PPA3_YEAST/sp|P00635|PPA5_YEAST	97/97	0.00082145
20200727_Yeast_1hDIA_rep1.mzML	692.526	705.926	-13.4004	LSJYTR	LSJYTR	(N(N(H(H(H(H(H(H)))))(H(H(H(H(H))))))))	H(11)N(2)	3	2	1471.57	7707400	4.91076e+07	sp|P24031|PPA3_YEAST/sp|P00635|PPA5_YEAST	97/97	0.00182857
20200727_Yeast_1hDIA_rep2.mzML	683.117	702.112	-18.995	LSJYTR	LSJYTR	(N(N(H(H(H(H(H(H)))))(H(H(H(H(H))))))))	H(11)N(2)	3	2	1471.57	11126400	7.91066e+07	sp|P24031|PPA3_YEAST/sp|P00635|PPA5_YEAST	97/97	0.00182857
20200727_Yeast_1hDIA_rep3.mzML	684.184	704.29	-20.106	LSJYTR	LSJYTR	(N(N(H(H(H(H(H(H)))))(H(H(H(H(H))))))))	H(11)N(2)	3	2	1471.57	10091700	7.57927e+07	sp|P24031|PPA3_YEAST/sp|P00635|PPA5_YEAST	97/97	0.00182857
20200727_Yeast_1hDIA_rep2.mzML	683.392	701.369	-17.9766	LSJYTR	LSJYTR	(N(N(H(H(H(H(H(H)))))(H(H(H(H(H))))))))	H(11)N(2)	3	3	981.382	3786730	3.76325e+06	sp|P24031|PPA3_YEAST/sp|P00635|PPA5_YEAST	97/97	0.00182857
20200727_Yeast_1hDIA_rep3.mzML	683.867	703.531	-19.6642	LSJYTR	LSJYTR	(N(N(H(H(H(H(H(H)))))(H(H(H(H(H))))))))	H(11)N(2)	3	3	981.382	3503750	3.64731e+06	sp|P24031|PPA3_YEAST/sp|P00635|PPA5_YEAST	97/97	0.00182857
20200727_Yeast_1hDIA_rep1.mzML	688.635	698.671	-10.0357	LSJYTR	LSJYTR	(N(N(H(H(H(H)))(H(H(H(H)))(H(H(H(H))))))))	H(12)N(2)	3	2	1552.59	3453920	2.35676e+07	sp|P24031|PPA3_YEAST/sp|P00635|PPA5_YEAST	97/97	0.00484311
20200727_Yeast_1hDIA_rep2.mzML	679.031	693.666	-14.6346	LSJYTR	LSJYTR	(N(N(H(H(H(H)))(H(H(H(H)))(H(H(H(H))))))))	H(12)N(2)	3	2	1552.59	5010880	3.61258e+07	sp|P24031|PPA3_YEAST/sp|P00635|PPA5_YEAST	97/97	0.00484311
20200727_Yeast_1hDIA_rep3.mzML	679.549	695.659	-16.1104	LSJYTR	LSJYTR	(N(N(H(H(H(H)))(H(H(H(H)))(H(H(H(H))))))))	H(12)N(2)	3	2	1552.59	4226030	3.51343e+07	sp|P24031|PPA3_YEAST/sp|P00635|PPA5_YEAST	97/97	0.00484311
20200727_Yeast_1hDIA_rep2.mzML	2684.03	2677.87	6.15556	LTLSPSGJDSETQYYTTGEFILPDR	LTLSPSGJDSETQYYTTGEFILPDR	(N(N(H(H(H)(H))(H(H)(H)))))	H(7)N(2)	8	3	1448.96	3716760	5.29237e+06	sp|P33767|OSTB_YEAST	332	0.000333603
20200727_Yeast_1hDIA_rep2.mzML	2926.71	3182.63	-255.916	MDLSEFFRPNJLTMFEDGK	MDLSEFFRPNJLTMFEDGK	(N(N(H(H(H(H)))(H(H(H(H(H))))))))	H(9)N(2)	11	3	1385.9	114447	2.7291e+06	sp|P22023|KRE5_YEAST	870	0.00455607
20200727_Yeast_1hDIA_rep3.mzML	2949.61	3187.24	-237.633	MDLSEFFRPNJLTMFEDGK	MDLSEFFRPNJLTMFEDGK	(N(N(H(H(H(H)))(H(H(H(H(H))))))))	H(9)N(2)	11	3	1385.9	80623.9	2.25967e+06	sp|P22023|KRE5_YEAST	870	0.00455607
20200727_Yeast_1hDIA_rep1.mzML	1018.2	1116.99	-98.7912	MNYJVTER	MNYJVTER	(N(N(H(H(H(H(H))))(H(H)(H(H(H)))))))	H(10)N(2)	4	2	1527.08	2493200	2.25353e+07	sp|Q03674|PLB2_YEAST	524	2.01667e-05
20200727_Yeast_1hDIA_rep2.mzML	1022	1103.6	-81.5975	MNYJVTER	MNYJVTER	(N(N(H(H(H(H(H))))(H(H)(H(H(H)))))))	H(10)N(2)	4	2	1527.08	2517020	2.51309e+07	sp|Q03674|PLB2_YEAST	524	2.01667e-05
20200727_Yeast_1hDIA_rep3.mzML	1033.75	1111.93	-78.1764	MNYJVTER	MNYJVTER	(N(N(H(H(H(H(H))))(H(H)(H(H(H)))))))	H(10)N(2)	4	2	1527.08	2063150	2.78209e+07	sp|Q03674|PLB2_YEAST	524	2.01667e-05
20200727_Yeast_1hDIA_rep1.mzML	1017.92	1111.75	-93.8336	MNYJVTER	MNYJVTER	(N(N(H(H(H(H(H))))(H(H)(H(H(H)))))))	H(10)N(2)	4	3	1018.39	1980030	6.31555e+06	sp|Q03674|PLB2_YEAST	524	2.01667e-05
20200727_Yeast_1hDIA_rep2.mzML	1021.88	1099.46	-77.5779	MNYJVTER	MNYJVTER	(N(N(H(H(H(H(H))))(H(H)(H(H(H)))))))	H(10)N(2)	4	3	1018.39	1547780	4.63973e+06	sp|Q03674|PLB2_YEAST	524	2.01667e-05
20200727_Yeast_1hDIA_rep3.mzML	1033.36	1107.18	-73.824	MNYJVTER	MNYJVTER	(N(N(H(H(H(H(H))))(H(H)(H(H(H)))))))	H(10)N(2)	4	3	1018.39	1195620	4.87614e+06	sp|Q03674|PLB2_YEAST	524	2.01667e-05
20200727_Yeast_1hDIA_rep1.mzML	1012.72	1107.49	-94.7749	MNYJVTER	MNYJVTER	(N(N(H(H(H(H(H))))(H(H)(H(H(H(H))))))))	H(11)N(2)	4	2	1608.11	612828	4.70047e+06	sp|Q03674|PLB2_YEAST	524	0.000141722
20200727_Yeast_1hDIA_rep2.mzML	1017.06	1095.65	-78.5903	MNYJVTER	MNYJVTER	(N(N(H(H(H(H(H))))(H(H)(H(H(H(H))))))))	H(11)N(2)	4	2	1608.11	716925	5.74493e+06	sp|Q03674|PLB2_YEAST	524	0.000141722
20200727_Yeast_1hDIA_rep3.mzML	1028.76	1103.36	-74.5997	MNYJVTER	MNYJVTER	(N(N(H(H(H(H(H))))(H(H)(H(H(H(H))))))))	H(11)N(2)	4	2	1608.11	778072	5.47093e+06	sp|Q03674|PLB2_YEAST	524	0.000141722
20200727_Yeast_1hDIA_rep1.mzML	1039.66	1119.44	-79.7838	MNYJVTER	MNYJVTER	(N(N(H(H(H(H)))(H(H)(H)(H)))))	H(8)N(2)	4	2	1365.03	1299880	9.51814e+06	sp|Q03674|PLB2_YEAST	524	2.92353e-05
20200727_Yeast_1hDIA_rep2.mzML	1039.65	1105.74	-66.0876	MNYJVTER	MNYJVTER	(N(N(H(H(H(H)))(H(H)(H)(H)))))	H(8)N(2)	4	2	1365.03	1347950	9.72102e+06	sp|Q03674|PLB2_YEAST	524	2.92353e-05
20200727_Yeast_1hDIA_rep3.mzML	1050.17	1114.16	-63.9928	MNYJVTER	MNYJVTER	(N(N(H(H(H(H)))(H(H)(H)(H)))))	H(8)N(2)	4	2	1365.03	1318470	9.96351e+06	sp|Q03674|PLB2_YEAST	524	2.92353e-05
20200727_Yeast_1hDIA_rep1.mzML	1618.24	1490.96	127.279	MPTJSSGLLISSQR	MPTJSSGLLISSQR	(N(N(H(H(H))(H(H(H(H)))))))	H(7)N(2)	4	3	1011.1	611308	3.28545e+06	sp|P38138|GLU2A_YEAST	114	4.11399e-05
20200727_Yeast_1hDIA_rep2.mzML	1618.25	1495.39	122.855	MPTJSSGLLISSQR	MPTJSSGLLISSQR	(N(N(H(H(H))(H(H(H(H)))))))	H(7)N(2)	4	3	1011.1	629109	2.97373e+06	sp|P38138|GLU2A_YEAST	114	4.11399e-05
20200727_Yeast_1hDIA_rep3.mzML	1628.43	1516.57	111.863	MPTJSSGLLISSQR	MPTJSSGLLISSQR	(N(N(H(H(H))(H(H(H(H)))))))	H(7)N(2)	4	3	1011.1	402211	2.85303e+06	sp|P38138|GLU2A_YEAST	114	4.11399e-05
20200727_Yeast_1hDIA_rep1.mzML	1605.84	1481.16	124.682	MPTJSSGLLISSQR	MPTJSSGLLISSQR	(N(N(H(H(H(H)))(H(H(H(H)))))))	H(8)N(2)	4	3	1065.12	1501130	5.75544e+06	sp|P38138|GLU2A_YEAST	114	1.91687e-05
20200727_Yeast_1hDIA_rep2.mzML	1605.4	1484.85	120.55	MPTJSSGLLISSQR	MPTJSSGLLISSQR	(N(N(H(H(H(H)))(H(H(H(H)))))))	H(8)N(2)	4	3	1065.12	1128920	6.55168e+06	sp|P38138|GLU2A_YEAST	114	1.91687e-05
20200727_Yeast_1hDIA_rep3.mzML	1616.06	1506.53	109.53	MPTJSSGLLISSQR	MPTJSSGLLISSQR	(N(N(H(H(H(H)))(H(H(H(H)))))))	H(8)N(2)	4	3	1065.12	880243	4.47633e+06	sp|P38138|GLU2A_YEAST	114	1.91687e-05
20200727_Yeast_1hDIA_rep1.mzML	1353.41	1262.62	90.7938	NDLJETELVK	NDLJETELVK	(N(N(H(H(H(H(H))))(H(H)(H(H(H)))))))	H(10)N(2)	4	2	1601.14	446486	5.79285e+06	sp|Q02933|RNY1_YEAST	70	3.57952e-05
20200727_Yeast_1hDIA_rep2.mzML	1371.4	1273.7	97.695	NDLJETELVK	NDLJETELVK	(N(N(H(H(H(H(H))))(H(H)(H(H(H)))))))	H(10)N(2)	4	2	1601.14	453044	5.77286e+06	sp|Q02933|RNY1_YEAST	70	3.57952e-05
20200727_Yeast_1hDIA_rep3.mzML	1372.2	1273.75	98.4523	NDLJETELVK	NDLJETELVK	(N(N(H(H(H(H(H))))(H(H)(H(H(H)))))))	H(10)N(2)	4	2	1601.14	603113	7.05467e+06	sp|Q02933|RNY1_YEAST	70	3.57952e-05
20200727_Yeast_1hDIA_rep1.mzML	1350.07	1249.02	101.052	NDLJETELVK	NDLJETELVK	(N(N(H(H(H(H))(H(H)))(H(H(H(H(H))))))))	H(11)N(2)	4	3	1121.78	1915780	4.14081e+06	sp|Q02933|RNY1_YEAST	70	0.00394345
20200727_Yeast_1hDIA_rep2.mzML	1367.4	1254.03	113.367	NDLJETELVK	NDLJETELVK	(N(N(H(H(H(H))(H(H)))(H(H(H(H(H))))))))	H(11)N(2)	4	3	1121.78	1200250	3.21343e+06	sp|Q02933|RNY1_YEAST	70	0.00394345
20200727_Yeast_1hDIA_rep3.mzML	1369.56	1252.56	116.997	NDLJETELVK	NDLJETELVK	(N(N(H(H(H(H))(H(H)))(H(H(H(H(H))))))))	H(11)N(2)	4	3	1121.78	1704180	4.41078e+06	sp|Q02933|RNY1_YEAST	70	0.00394345
20200727_Yeast_1hDIA_rep2.mzML	3212.06	3302.36	-90.2972	NGFEAATMGJFTDDSDFLGCVGCAIIR	NGFEAATMGJFTDDSDFLGC[160]VGC[160]AIIR	(N(N(H(H(H(H(H))))(H(H(H(H)))))))	H(9)N(2)	10	3	1601.64	64221.5	330141	sp|P39105|PLB1_YEAST	541	0.000871027
20200727_Yeast_1hDIA_rep3.mzML	3212.79	3208.73	4.05529	NGFEAATMGJFTDDSDFLGCVGCAIIR	NGFEAATMGJFTDDSDFLGC[160]VGC[160]AIIR	(N(N(H(H(H(H(H))))(H(H(H(H)))))))	H(9)N(2)	10	3	1601.64	48188.4	287216	sp|P39105|PLB1_YEAST	541	0.000871027
20200727_Yeast_1hDIA_rep2.mzML	589.129	570.01	19.1191	NIKJCSCTR	NIKJC[160]SC[160]TR	(N(N(H(H(H(H(H))))(H(H)(H(H(H)))))))	H(10)N(2)	4	3	1060.41	125497	180422	sp|P32319|VPS10_YEAST	1303	0.000567615
20200727_Yeast_1hDIA_rep1.mzML	2196.98	2265.14	-68.1578	NJLTAEYVPFMGNTFHR	NJLTAEYVPFMGNTFHR	(N(N(H(H(H(H(H))))(H(H)(H(H(H)))))))	H(10)N(2)	2	3	1346.55	1913640	1.67926e+07	sp|P00635|PPA5_YEAST	356	0.0010129
20200727_Yeast_1hDIA_rep2.mzML	2193.25	2269.95	-76.7031	NJLTAEYVPFMGNTFHR	NJLTAEYVPFMGNTFHR	(N(N(H(H(H(H(H))))(H(H)(H(H(H)))))))	H(10)N(2)	2	3	1346.55	2037480	1.88905e+07	sp|P00635|PPA5_YEAST	356	0.0010129
20200727_Yeast_1hDIA_rep3.mzML	2219.12	2281.96	-62.845	NJLTAEYVPFMGNTFHR	NJLTAEYVPFMGNTFHR	(N(N(H(H(H(H(H))))(H(H)(H(H(H)))))))	H(10)N(2)	2	3	1346.55	1858350	1.48739e+07	sp|P00635|PPA5_YEAST	356	0.0010129
20200727_Yeast_1hDIA_rep2.mzML	2005.28	1995.35	9.93353	NLEJGTLQLNAFK	NLEJGTLQLNAFK	(N(N(H(H(H(H(H))))(H(H)(H(H(H)))))))	H(10)N(2)	4	3	1163.49	291229	3.02319e+06	sp|P39543|SOP4_YEAST	115	0.000177193
20200727_Yeast_1hDIA_rep1.mzML	1976.61	1960.01	16.5999	NLEJGTLQLNAFK	NLEJGTLQLNAFK	(N(N(H(H(H(H(H))))(H(H(H(H(H(H)))))))))	H(11)N(2)	4	3	1217.51	483584	1.75086e+06	sp|P39543|SOP4_YEAST	115	0.00032826
20200727_Yeast_1hDIA_rep2.mzML	1990.18	1976.45	13.728	NLEJGTLQLNAFK	NLEJGTLQLNAFK	(N(N(H(H(H(H(H))))(H(H(H(H(H(H)))))))))	H(11)N(2)	4	3	1217.51	517048	2.10096e+06	sp|P39543|SOP4_YEAST	115	0.00032826
20200727_Yeast_1hDIA_rep3.mzML	1998.51	1986.28	12.2321	NLEJGTLQLNAFK	NLEJGTLQLNAFK	(N(N(H(H(H(H(H))))(H(H(H(H(H(H)))))))))	H(11)N(2)	4	3	1217.51	597304	821642	sp|P39543|SOP4_YEAST	115	0.00032826
20200727_Yeast_1hDIA_rep1.mzML	2014.75	1980.53	34.2151	NLEJGTLQLNAFK	NLEJGTLQLNAFK	(N(N(H(H(H(H)))(H(H)(H)(H)))))	H(8)N(2)	4	2	1582.68	1596030	2.58632e+07	sp|P39543|SOP4_YEAST	115	1.89692e-05
20200727_Yeast_1hDIA_rep2.mzML	2028.7	1999.37	29.3347	NLEJGTLQLNAFK	NLEJGTLQLNAFK	(N(N(H(H(H(H)))(H(H)(H)(H)))))	H(8)N(2)	4	2	1582.68	1513090	2.61933e+07	sp|P39543|SOP4_YEAST	115	1.89692e-05
20200727_Yeast_1hDIA_rep3.mzML	2036.76	2011.43	25.3257	NLEJGTLQLNAFK	NLEJGTLQLNAFK	(N(N(H(H(H(H)))(H(H)(H)(H)))))	H(8)N(2)	4	2	1582.68	1590820	2.52929e+07	sp|P39543|SOP4_YEAST	115	1.89692e-05
20200727_Yeast_1hDIA_rep1.mzML	2014.62	1999.86	14.7591	NLEJGTLQLNAFK	NLEJGTLQLNAFK	(N(N(H(H(H(H)))(H(H)(H)(H)))))	H(8)N(2)	4	3	1055.46	4276150	30133221	sp|P39543|SOP4_YEAST	115	1.89692e-05
20200727_Yeast_1hDIA_rep2.mzML	2029.01	2018.48	10.5273	NLEJGTLQLNAFK	NLEJGTLQLNAFK	(N(N(H(H(H(H)))(H(H)(H)(H)))))	H(8)N(2)	4	3	1055.46	3171160	2.06651e+07	sp|P39543|SOP4_YEAST	115	1.89692e-05
20200727_Yeast_1hDIA_rep3.mzML	2036.3	2028.78	7.52052	NLEJGTLQLNAFK	NLEJGTLQLNAFK	(N(N(H(H(H(H)))(H(H)(H)(H)))))	H(8)N(2)	4	3	1055.46	3941530	2.34612e+07	sp|P39543|SOP4_YEAST	115	1.89692e-05
20200727_Yeast_1hDIA_rep1.mzML	2006.41	1984.13	22.2761	NLEJGTLQLNAFK	NLEJGTLQLNAFK	(N(N(H(H(H)(H(H)))(H(H)(H(H))))))	H(9)N(2)	4	3	1109.47	2587760	1.08403e+07	sp|P39543|SOP4_YEAST	115	1.94006e-05
20200727_Yeast_1hDIA_rep2.mzML	2020.05	2002.98	17.0734	NLEJGTLQLNAFK	NLEJGTLQLNAFK	(N(N(H(H(H)(H(H)))(H(H)(H(H))))))	H(9)N(2)	4	3	1109.47	2361650	1.09122e+07	sp|P39543|SOP4_YEAST	115	1.94006e-05
20200727_Yeast_1hDIA_rep3.mzML	2027.5	2014.38	13.125	NLEJGTLQLNAFK	NLEJGTLQLNAFK	(N(N(H(H(H)(H(H)))(H(H)(H(H))))))	H(9)N(2)	4	3	1109.47	2475180	1.18512e+07	sp|P39543|SOP4_YEAST	115	1.94006e-05
20200727_Yeast_1hDIA_rep1.mzML	2125.79	1951.88	173.913	NLLLPFJR	NLLLPFJR	(N(N(H(H(H(H)))(H(H)(H(H(H)))))))	H(9)N(2)	7	2	1426.11	6129010	3.98471e+07	sp|P43599|YFI8_YEAST	63	0.0017425
20200727_Yeast_1hDIA_rep3.mzML	2146.04	1976.08	169.958	NLLLPFJR	NLLLPFJR	(N(N(H(H(H(H)))(H(H)(H(H(H)))))))	H(9)N(2)	7	2	1426.11	6660480	4.43837e+07	sp|P43599|YFI8_YEAST	63	0.0017425
20200727_Yeast_1hDIA_rep1.mzML	2383.34	2303.71	79.6264	NNLJLTVYFVK	NNLJLTVYFVK	(N(N(H(H(H(H)))(H(H(H(H)))))))	H(8)N(2)	4	2	1514.16	168499	3.7361e+06	sp|P53008|CWH41_YEAST	122	1.89692e-05
20200727_Yeast_1hDIA_rep2.mzML	2383.74	2361.38	22.3603	NNLJLTVYFVK	NNLJLTVYFVK	(N(N(H(H(H(H)))(H(H(H(H)))))))	H(8)N(2)	4	2	1514.16	171299	4.13819e+06	sp|P53008|CWH41_YEAST	122	1.89692e-05
20200727_Yeast_1hDIA_rep3.mzML	2396.06	2374.34	21.7212	NNLJLTVYFVK	NNLJLTVYFVK	(N(N(H(H(H(H)))(H(H(H(H)))))))	H(8)N(2)	4	2	1514.16	232517	4.36221e+06	sp|P53008|CWH41_YEAST	122	1.89692e-05
20200727_Yeast_1hDIA_rep1.mzML	2381.26	2300.34	80.9182	NNLJLTVYFVK	NNLJLTVYFVK	(N(N(H(H(H(H)))(H(H(H(H)))))))	H(8)N(2)	4	3	1009.77	451507	1.64546e+06	sp|P53008|CWH41_YEAST	122	1.89692e-05
20200727_Yeast_1hDIA_rep2.mzML	2384.13	2358.09	26.0438	NNLJLTVYFVK	NNLJLTVYFVK	(N(N(H(H(H(H)))(H(H(H(H)))))))	H(8)N(2)	4	3	1009.77	407799	1.87106e+06	sp|P53008|CWH41_YEAST	122	1.89692e-05
20200727_Yeast_1hDIA_rep3.mzML	2396.43	2371.22	25.2149	NNLJLTVYFVK	NNLJLTVYFVK	(N(N(H(H(H(H)))(H(H(H(H)))))))	H(8)N(2)	4	3	1009.77	367931	1.43326e+06	sp|P53008|CWH41_YEAST	122	1.89692e-05
20200727_Yeast_1hDIA_rep1.mzML	989.451	1011.68	-22.2252	NNLQHJITLK	NNLQHJITLK	(N(N(H(H(H))(H(H(H(H)))))))	H(7)N(2)	6	3	912.401	365205	3.58863e+06	sp|P38138|GLU2A_YEAST	907	0.00290307
20200727_Yeast_1hDIA_rep2.mzML	996.603	1015.55	-18.9479	NNLQHJITLK	NNLQHJITLK	(N(N(H(H(H))(H(H(H(H)))))))	H(7)N(2)	6	3	912.401	325272	3.0137e+06	sp|P38138|GLU2A_YEAST	907	0.00290307
20200727_Yeast_1hDIA_rep3.mzML	1010.36	1025.59	-15.2257	NNLQHJITLK	NNLQHJITLK	(N(N(H(H(H))(H(H(H(H)))))))	H(7)N(2)	6	3	912.401	391539	2.88554e+06	sp|P38138|GLU2A_YEAST	907	0.00290307
20200727_Yeast_1hDIA_rep1.mzML	982.365	1012.48	-30.1137	NNLQHJITLK	NNLQHJITLK	(N(N(H(H(H(H)))(H(H)(H)(H)))))	H(8)N(2)	6	2	1449.12	460770	5.84459e+06	sp|P38138|GLU2A_YEAST	907	1.89869e-05
20200727_Yeast_1hDIA_rep2.mzML	987.319	1017.18	-29.8608	NNLQHJITLK	NNLQHJITLK	(N(N(H(H(H(H)))(H(H)(H)(H)))))	H(8)N(2)	6	2	1449.12	444340	6.07527e+06	sp|P38138|GLU2A_YEAST	907	1.89869e-05
20200727_Yeast_1hDIA_rep3.mzML	1003.3	1028.52	-25.2212	NNLQHJITLK	NNLQHJITLK	(N(N(H(H(H(H)))(H(H)(H)(H)))))	H(8)N(2)	6	2	1449.12	375182	6.04688e+06	sp|P38138|GLU2A_YEAST	907	1.89869e-05
20200727_Yeast_1hDIA_rep1.mzML	982.741	1013.05	-30.3103	NNLQHJITLK	NNLQHJITLK	(N(N(H(H(H(H)))(H(H)(H)(H)))))	H(8)N(2)	6	3	966.419	5772050	3.86938e+07	sp|P38138|GLU2A_YEAST	907	1.89869e-05
20200727_Yeast_1hDIA_rep2.mzML	987.505	1017.93	-30.4256	NNLQHJITLK	NNLQHJITLK	(N(N(H(H(H(H)))(H(H)(H)(H)))))	H(8)N(2)	6	3	966.419	6430320	4.0553e+07	sp|P38138|GLU2A_YEAST	907	1.89869e-05
20200727_Yeast_1hDIA_rep3.mzML	1003.39	1029.73	-26.3436	NNLQHJITLK	NNLQHJITLK	(N(N(H(H(H(H)))(H(H)(H)(H)))))	H(8)N(2)	6	3	966.419	5115570	3.91995e+07	sp|P38138|GLU2A_YEAST	907	1.89869e-05
20200727_Yeast_1hDIA_rep1.mzML	974.418	1008.99	-34.5762	NNLQHJITLK	NNLQHJITLK	(N(N(H(H(H)(H))(H(H(H))(H(H))))))	H(9)N(2)	6	3	1020.44	5299990	2.83817e+07	sp|P38138|GLU2A_YEAST	907	2.65045e-05
20200727_Yeast_1hDIA_rep2.mzML	981.353	1010.96	-29.6058	NNLQHJITLK	NNLQHJITLK	(N(N(H(H(H)(H))(H(H(H))(H(H))))))	H(9)N(2)	6	3	1020.44	4949190	2.48867e+07	sp|P38138|GLU2A_YEAST	907	2.65045e-05
20200727_Yeast_1hDIA_rep3.mzML	998.134	1018.94	-20.8081	NNLQHJITLK	NNLQHJITLK	(N(N(H(H(H)(H))(H(H(H))(H(H))))))	H(9)N(2)	6	3	1020.44	4528210	2.70618e+07	sp|P38138|GLU2A_YEAST	907	2.65045e-05
20200727_Yeast_1hDIA_rep1.mzML	1425.27	1307.48	117.794	NPVLAAJSTQFR	NPVLAAJSTQFR	(N(N(H(H(H(H(H))))(H(H)(H(H(H(H))))))))	H(11)N(2)	7	3	1169.48	4496240	8.4053e+06	sp|P00724|INV2_YEAST	165	3.70374e-05
20200727_Yeast_1hDIA_rep2.mzML	1430.74	1334.02	96.7224	NPVLAAJSTQFR	NPVLAAJSTQFR	(N(N(H(H(H(H(H))))(H(H)(H(H(H(H))))))))	H(11)N(2)	7	3	1169.48	3850530	8.51437e+06	sp|P00724|INV2_YEAST	165	3.70374e-05
20200727_Yeast_1hDIA_rep3.mzML	1448.67	1341.87	106.797	NPVLAAJSTQFR	NPVLAAJSTQFR	(N(N(H(H(H(H(H))))(H(H)(H(H(H(H))))))))	H(11)N(2)	7	3	1169.48	3699120	7.66674e+06	sp|P00724|INV2_YEAST	165	3.70374e-05
20200727_Yeast_1hDIA_rep1.mzML	1412.67	1298.34	114.335	NPVLAAJSTQFR	NPVLAAJSTQFR	(N(N(H(H(H(H(H(H)))))(H(H(H))(H(H(H)))))))	H(12)N(2)	7	3	1223.5	8819140	1.71306e+07	sp|P00724|INV2_YEAST	165	3.03714e-05
20200727_Yeast_1hDIA_rep2.mzML	1419.71	1326.12	93.5911	NPVLAAJSTQFR	NPVLAAJSTQFR	(N(N(H(H(H(H(H(H)))))(H(H(H))(H(H(H)))))))	H(12)N(2)	7	3	1223.5	6623640	1.71794e+07	sp|P00724|INV2_YEAST	165	3.03714e-05
20200727_Yeast_1hDIA_rep3.mzML	1436.95	1334.39	102.557	NPVLAAJSTQFR	NPVLAAJSTQFR	(N(N(H(H(H(H(H(H)))))(H(H(H))(H(H(H)))))))	H(12)N(2)	7	3	1223.5	6283780	1.42447e+07	sp|P00724|INV2_YEAST	165	3.03714e-05
20200727_Yeast_1hDIA_rep1.mzML	1399.57	1298.08	101.487	NPVLAAJSTQFR	NPVLAAJSTQFR	(N(N(H(H(H(H(H))))(H(H(H(H(H(H(H(H)))))))))))	H(13)N(2)	7	3	1277.52	7373100	1.87841e+07	sp|P00724|INV2_YEAST	165	2.51389e-05
20200727_Yeast_1hDIA_rep2.mzML	1410.9	1325.89	85.0091	NPVLAAJSTQFR	NPVLAAJSTQFR	(N(N(H(H(H(H(H))))(H(H(H(H(H(H(H(H)))))))))))	H(13)N(2)	7	3	1277.52	6324040	1.95063e+07	sp|P00724|INV2_YEAST	165	2.51389e-05
20200727_Yeast_1hDIA_rep3.mzML	1423.25	1334.16	89.0864	NPVLAAJSTQFR	NPVLAAJSTQFR	(N(N(H(H(H(H(H))))(H(H(H(H(H(H(H(H)))))))))))	H(13)N(2)	7	3	1277.52	6667180	1.67387e+07	sp|P00724|INV2_YEAST	165	2.51389e-05
20200727_Yeast_1hDIA_rep1.mzML	1393.73	1286.95	106.783	NPVLAAJSTQFR	NPVLAAJSTQFR	(N(N(H(H(H(H(H(H)))))(H(H(H))(H(H(H(H(H)))))))))	H(14)N(2)	7	3	1331.53	737392	6.77296e+06	sp|P00724|INV2_YEAST	165	0.00095685
20200727_Yeast_1hDIA_rep2.mzML	1405.06	1313.59	91.4722	NPVLAAJSTQFR	NPVLAAJSTQFR	(N(N(H(H(H(H(H(H)))))(H(H(H))(H(H(H(H(H)))))))))	H(14)N(2)	7	3	1331.53	570394	6.00516e+06	sp|P00724|INV2_YEAST	165	0.00095685
20200727_Yeast_1hDIA_rep3.mzML	1423.05	1321.21	101.843	NPVLAAJSTQFR	NPVLAAJSTQFR	(N(N(H(H(H(H(H(H)))))(H(H(H))(H(H(H(H(H)))))))))	H(14)N(2)	7	3	1331.53	426026	4.65391e+06	sp|P00724|INV2_YEAST	165	0.00095685
20200727_Yeast_1hDIA_rep1.mzML	1379.82	1287.9	91.9189	NPVLAAJSTQFR	NPVLAAJSTQFR	(N(N(H(H(H(H(H(H)))))(H(H(H(H(H))))(H(H(H(H))))))))	H(15)N(2)	7	3	1385.55	916404	1.29472e+06	sp|P00724|INV2_YEAST	165	1.97837e-05
20200727_Yeast_1hDIA_rep2.mzML	1393.34	1314.85	78.4913	NPVLAAJSTQFR	NPVLAAJSTQFR	(N(N(H(H(H(H(H(H)))))(H(H(H(H(H))))(H(H(H(H))))))))	H(15)N(2)	7	3	1385.55	882343	1.33576e+06	sp|P00724|INV2_YEAST	165	1.97837e-05
20200727_Yeast_1hDIA_rep3.mzML	1396.79	1322.61	74.1795	NPVLAAJSTQFR	NPVLAAJSTQFR	(N(N(H(H(H(H(H(H)))))(H(H(H(H(H))))(H(H(H(H))))))))	H(15)N(2)	7	3	1385.55	935522	811854	sp|P00724|INV2_YEAST	165	1.97837e-05
20200727_Yeast_1hDIA_rep1.mzML	1275.03	1257.41	17.6216	NPVLAAJSTQFRDPK	NPVLAAJSTQFRDPK	(N(N(H(H(H(H(H))))(H(H)(H(H(H(H))))))))	H(11)N(2)	7	3	1282.87	555741	6.99641e+06	sp|P00724|INV2_YEAST	165	0.00202061
20200727_Yeast_1hDIA_rep2.mzML	1290.5	1265.88	24.6179	NPVLAAJSTQFRDPK	NPVLAAJSTQFRDPK	(N(N(H(H(H(H(H))))(H(H)(H(H(H(H))))))))	H(11)N(2)	7	3	1282.87	574340	7894363	sp|P00724|INV2_YEAST	165	0.00202061
20200727_Yeast_1hDIA_rep3.mzML	1291.6	1265.03	26.5728	NPVLAAJSTQFRDPK	NPVLAAJSTQFRDPK	(N(N(H(H(H(H(H))))(H(H)(H(H(H(H))))))))	H(11)N(2)	7	3	1282.87	551714	7.06458e+06	sp|P00724|INV2_YEAST	165	0.00202061
20200727_Yeast_1hDIA_rep1.mzML	1267.23	1242.54	24.6853	NPVLAAJSTQFRDPK	NPVLAAJSTQFRDPK	(N(N(H(H(H(H(H))))(H(H(H(H)))(H(H(H)))))))	H(12)N(2)	7	3	1336.89	1347850	1.05755e+07	sp|P00724|INV2_YEAST	165	2.70291e-05
20200727_Yeast_1hDIA_rep2.mzML	1281.51	1245.33	36.1785	NPVLAAJSTQFRDPK	NPVLAAJSTQFRDPK	(N(N(H(H(H(H(H))))(H(H(H(H)))(H(H(H)))))))	H(12)N(2)	7	3	1336.89	1234710	1.12833e+07	sp|P00724|INV2_YEAST	165	2.70291e-05
20200727_Yeast_1hDIA_rep3.mzML	1281.59	1243.97	37.6163	NPVLAAJSTQFRDPK	NPVLAAJSTQFRDPK	(N(N(H(H(H(H(H))))(H(H(H(H)))(H(H(H)))))))	H(12)N(2)	7	3	1336.89	1364090	1.25637e+07	sp|P00724|INV2_YEAST	165	2.70291e-05
20200727_Yeast_1hDIA_rep1.mzML	1260.11	1242.21	17.8953	NPVLAAJSTQFRDPK	NPVLAAJSTQFRDPK	(N(N(H(H(H(H(H))))(H(H(H(H(H(H(H(H)))))))))))	H(13)N(2)	7	3	1390.91	1790790	1.32507e+07	sp|P00724|INV2_YEAST	165	3.87464e-05
20200727_Yeast_1hDIA_rep2.mzML	1271.63	1244.89	26.7393	NPVLAAJSTQFRDPK	NPVLAAJSTQFRDPK	(N(N(H(H(H(H(H))))(H(H(H(H(H(H(H(H)))))))))))	H(13)N(2)	7	3	1390.91	2067100	1.42039e+07	sp|P00724|INV2_YEAST	165	3.87464e-05
20200727_Yeast_1hDIA_rep3.mzML	1271.83	1243.56	28.2652	NPVLAAJSTQFRDPK	NPVLAAJSTQFRDPK	(N(N(H(H(H(H(H))))(H(H(H(H(H(H(H(H)))))))))))	H(13)N(2)	7	3	1390.91	2151320	1.78406e+07	sp|P00724|INV2_YEAST	165	3.87464e-05
20200727_Yeast_1hDIA_rep1.mzML	1251.68	1228.08	23.6006	NPVLAAJSTQFRDPK	NPVLAAJSTQFRDPK	(N(N(H(H(H(H(H(H)))))(H(H(H))(H(H(H(H(H)))))))))	H(14)N(2)	7	3	1444.93	743984	9.05712e+06	sp|P00724|INV2_YEAST	165	0.000939209
20200727_Yeast_1hDIA_rep2.mzML	1261.72	1226.78	34.9369	NPVLAAJSTQFRDPK	NPVLAAJSTQFRDPK	(N(N(H(H(H(H(H(H)))))(H(H(H))(H(H(H(H(H)))))))))	H(14)N(2)	7	3	1444.93	818591	7.01294e+06	sp|P00724|INV2_YEAST	165	0.000939209
20200727_Yeast_1hDIA_rep3.mzML	1259.64	1227.49	32.1541	NPVLAAJSTQFRDPK	NPVLAAJSTQFRDPK	(N(N(H(H(H(H(H(H)))))(H(H(H))(H(H(H(H(H)))))))))	H(14)N(2)	7	3	1444.93	708717	7.18804e+06	sp|P00724|INV2_YEAST	165	0.000939209
20200727_Yeast_1hDIA_rep1.mzML	2548.09	2670.35	-122.261	NQIMSWLJTSAIAAAK	NQIMSWLJTSAIAAAK	(N(N(H(H(H(H(H))))(H(H(H))(H(H(H)))))))	H(11)N(2)	8	3	1303.22	576380	3.99073e+06	sp|P36091|DCW1_YEAST	337	8.31223e-05
20200727_Yeast_1hDIA_rep2.mzML	2562.14	2681.27	-119.129	NQIMSWLJTSAIAAAK	NQIMSWLJTSAIAAAK	(N(N(H(H(H(H(H))))(H(H(H))(H(H(H)))))))	H(11)N(2)	8	3	1303.22	698429	4152464	sp|P36091|DCW1_YEAST	337	8.31223e-05
20200727_Yeast_1hDIA_rep3.mzML	2583.02	2687.97	-104.955	NQIMSWLJTSAIAAAK	NQIMSWLJTSAIAAAK	(N(N(H(H(H(H(H))))(H(H(H))(H(H(H)))))))	H(11)N(2)	8	3	1303.22	509158	3.70202e+06	sp|P36091|DCW1_YEAST	337	8.31223e-05
20200727_Yeast_1hDIA_rep1.mzML	2572.99	2671.83	-98.8361	NQIMSWLJTSAIAAAK	NQIMSWLJTSAIAAAK	(N(N(H(H(H(H)))(H(H(H(H)))))))	H(8)N(2)	8	3	1141.16	1278160	2.74992e+07	sp|P36091|DCW1_YEAST	337	3.60455e-05
20200727_Yeast_1hDIA_rep2.mzML	2591.76	2682.39	-90.6312	NQIMSWLJTSAIAAAK	NQIMSWLJTSAIAAAK	(N(N(H(H(H(H)))(H(H(H(H)))))))	H(8)N(2)	8	3	1141.16	1333120	2.42885e+07	sp|P36091|DCW1_YEAST	337	3.60455e-05
20200727_Yeast_1hDIA_rep3.mzML	2608.87	2688.7	-79.8289	NQIMSWLJTSAIAAAK	NQIMSWLJTSAIAAAK	(N(N(H(H(H(H)))(H(H(H(H)))))))	H(8)N(2)	8	3	1141.16	1631010	2.58787e+07	sp|P36091|DCW1_YEAST	337	3.60455e-05
20200727_Yeast_1hDIA_rep1.mzML	2566.3	2674.26	-107.965	NQIMSWLJTSAIAAAK	NQIMSWLJTSAIAAAK	(N(N(H(H(H(H)))(H(H)(H(H(H)))))))	H(9)N(2)	8	3	1195.18	867621	4.64582e+06	sp|P36091|DCW1_YEAST	337	3.6294e-05
20200727_Yeast_1hDIA_rep2.mzML	2583.39	2684.16	-100.773	NQIMSWLJTSAIAAAK	NQIMSWLJTSAIAAAK	(N(N(H(H(H(H)))(H(H)(H(H(H)))))))	H(9)N(2)	8	3	1195.18	798434	4.01175e+06	sp|P36091|DCW1_YEAST	337	3.6294e-05
20200727_Yeast_1hDIA_rep3.mzML	2603	2689.67	-86.6688	NQIMSWLJTSAIAAAK	NQIMSWLJTSAIAAAK	(N(N(H(H(H(H)))(H(H)(H(H(H)))))))	H(9)N(2)	8	3	1195.18	720474	4.25095e+06	sp|P36091|DCW1_YEAST	337	3.6294e-05
20200727_Yeast_1hDIA_rep1.mzML	2291.31	2463.59	-172.28	NQIMSWLJTSAIAAAK	NQIM[147]SWLJTSAIAAAK	(N(N(H(H(H(H)))(H(H)(H)(H)))))	H(8)N(2)	8	3	1146.49	496627	3.18388e+06	sp|P36091|DCW1_YEAST	337	0.000249287
20200727_Yeast_1hDIA_rep2.mzML	2285.2	2322.82	-37.6183	NQIMSWLJTSAIAAAK	NQIM[147]SWLJTSAIAAAK	(N(N(H(H(H(H)))(H(H)(H)(H)))))	H(8)N(2)	8	3	1146.49	543160	3.34712e+06	sp|P36091|DCW1_YEAST	337	0.000249287
20200727_Yeast_1hDIA_rep3.mzML	2306.66	2340.68	-34.0154	NQIMSWLJTSAIAAAK	NQIM[147]SWLJTSAIAAAK	(N(N(H(H(H(H)))(H(H)(H)(H)))))	H(8)N(2)	8	3	1146.49	488123	3.3666e+06	sp|P36091|DCW1_YEAST	337	0.000249287
20200727_Yeast_1hDIA_rep1.mzML	1258.15	1276.41	-18.2587	NSDVJNSIDYEGPR	NSDVJNSIDYEGPR	(N(N(H(H(H(H(H))))(H(H(H))(H(H))))))	H(10)N(2)	5	3	1202.8	3551980	1.11564e+07	sp|P17967|PDI_YEAST	117	0.000151572
20200727_Yeast_1hDIA_rep2.mzML	1268.4	1296.57	-28.169	NSDVJNSIDYEGPR	NSDVJNSIDYEGPR	(N(N(H(H(H(H(H))))(H(H(H))(H(H))))))	H(10)N(2)	5	3	1202.8	4445960	1.03427e+07	sp|P17967|PDI_YEAST	117	0.000151572
20200727_Yeast_1hDIA_rep3.mzML	1271.7	1300.96	-29.2643	NSDVJNSIDYEGPR	NSDVJNSIDYEGPR	(N(N(H(H(H(H(H))))(H(H(H))(H(H))))))	H(10)N(2)	5	3	1202.8	4274470	1.7101e+07	sp|P17967|PDI_YEAST	117	0.000151572
20200727_Yeast_1hDIA_rep1.mzML	1305.4	1302.49	2.90857	NSDVJNSIDYEGPR	NSDVJNSIDYEGPR	(N(N(H(H)(H(H(H))))))	H(5)N(2)	5	3	932.713	884437	2.13865e+06	sp|P17967|PDI_YEAST	117	5.89377e-05
20200727_Yeast_1hDIA_rep2.mzML	1324.82	1329.86	-5.04322	NSDVJNSIDYEGPR	NSDVJNSIDYEGPR	(N(N(H(H)(H(H(H))))))	H(5)N(2)	5	3	932.713	648756	1.75615e+06	sp|P17967|PDI_YEAST	117	5.89377e-05
20200727_Yeast_1hDIA_rep3.mzML	1329.18	1338	-8.81864	NSDVJNSIDYEGPR	NSDVJNSIDYEGPR	(N(N(H(H)(H(H(H))))))	H(5)N(2)	5	3	932.713	619262	1.46149e+06	sp|P17967|PDI_YEAST	117	5.89377e-05
20200727_Yeast_1hDIA_rep1.mzML	1293.54	1293.89	-0.346464	NSDVJNSIDYEGPR	NSDVJNSIDYEGPR	(N(N(H(H(H))(H(H)(H)))))	H(6)N(2)	5	3	986.729	378968	1.85588e+06	sp|P17967|PDI_YEAST	117	0.000230251
20200727_Yeast_1hDIA_rep2.mzML	1310.77	1321.74	-10.9661	NSDVJNSIDYEGPR	NSDVJNSIDYEGPR	(N(N(H(H(H))(H(H)(H)))))	H(6)N(2)	5	3	986.729	332495	1.46799e+06	sp|P17967|PDI_YEAST	117	0.000230251
20200727_Yeast_1hDIA_rep3.mzML	1314.63	1329.99	-15.3563	NSDVJNSIDYEGPR	NSDVJNSIDYEGPR	(N(N(H(H(H))(H(H)(H)))))	H(6)N(2)	5	3	986.729	414127	1.16395e+06	sp|P17967|PDI_YEAST	117	0.000230251
20200727_Yeast_1hDIA_rep1.mzML	1289.08	1299.68	-10.5985	NSDVJNSIDYEGPR	NSDVJNSIDYEGPR	(N(N(H(H(H))(H(H(H(H)))))))	H(7)N(2)	5	2	1560.62	972171	1.08865e+07	sp|P17967|PDI_YEAST	117	5.44149e-05
20200727_Yeast_1hDIA_rep2.mzML	1303.56	1327.36	-23.7987	NSDVJNSIDYEGPR	NSDVJNSIDYEGPR	(N(N(H(H(H))(H(H(H(H)))))))	H(7)N(2)	5	2	1560.62	1110730	1.43149e+07	sp|P17967|PDI_YEAST	117	5.44149e-05
20200727_Yeast_1hDIA_rep3.mzML	1308.67	1335.61	-26.9377	NSDVJNSIDYEGPR	NSDVJNSIDYEGPR	(N(N(H(H(H))(H(H(H(H)))))))	H(7)N(2)	5	2	1560.62	1030540	1.24401e+07	sp|P17967|PDI_YEAST	117	5.44149e-05
20200727_Yeast_1hDIA_rep1.mzML	1289.22	1292.93	-3.71201	NSDVJNSIDYEGPR	NSDVJNSIDYEGPR	(N(N(H(H(H)(H))(H(H)(H)))))	H(7)N(2)	5	3	1040.75	4156510	1.82031e+07	sp|P17967|PDI_YEAST	117	0.000201719
20200727_Yeast_1hDIA_rep2.mzML	1304.02	1320.72	-16.6961	NSDVJNSIDYEGPR	NSDVJNSIDYEGPR	(N(N(H(H(H)(H))(H(H)(H)))))	H(7)N(2)	5	3	1040.75	4733280	2.06606e+07	sp|P17967|PDI_YEAST	117	0.000201719
20200727_Yeast_1hDIA_rep3.mzML	1309.62	1328.94	-19.3162	NSDVJNSIDYEGPR	NSDVJNSIDYEGPR	(N(N(H(H(H)(H))(H(H)(H)))))	H(7)N(2)	5	3	1040.75	5303850	2.16623e+07	sp|P17967|PDI_YEAST	117	0.000201719
20200727_Yeast_1hDIA_rep1.mzML	1277.62	1291.18	-13.5642	NSDVJNSIDYEGPR	NSDVJNSIDYEGPR	(N(N(H(H(H(H)))(H(H)(H)(H)))))	H(8)N(2)	5	2	1641.64	2946810	3.38721e+07	sp|P17967|PDI_YEAST	117	0.00012759
20200727_Yeast_1hDIA_rep2.mzML	1292.24	1318.8	-26.5583	NSDVJNSIDYEGPR	NSDVJNSIDYEGPR	(N(N(H(H(H(H)))(H(H)(H)(H)))))	H(8)N(2)	5	2	1641.64	3124800	4.13382e+07	sp|P17967|PDI_YEAST	117	0.00012759
20200727_Yeast_1hDIA_rep3.mzML	1297.41	1326.91	-29.5025	NSDVJNSIDYEGPR	NSDVJNSIDYEGPR	(N(N(H(H(H(H)))(H(H)(H)(H)))))	H(8)N(2)	5	2	1641.64	3030350	4.54468e+07	sp|P17967|PDI_YEAST	117	0.00012759
20200727_Yeast_1hDIA_rep1.mzML	1278.45	1284.12	-5.66705	NSDVJNSIDYEGPR	NSDVJNSIDYEGPR	(N(N(H(H(H(H)))(H(H)(H(H))))))	H(8)N(2)	5	3	1094.76	5456270	98651891	sp|P17967|PDI_YEAST	117	0.000179957
20200727_Yeast_1hDIA_rep2.mzML	1292.71	1309.51	-16.7983	NSDVJNSIDYEGPR	NSDVJNSIDYEGPR	(N(N(H(H(H(H)))(H(H)(H(H))))))	H(8)N(2)	5	3	1094.76	5079730	1.0599e+08	sp|P17967|PDI_YEAST	117	0.000179957
20200727_Yeast_1hDIA_rep3.mzML	1297.92	1316.51	-18.5853	NSDVJNSIDYEGPR	NSDVJNSIDYEGPR	(N(N(H(H(H(H)))(H(H)(H(H))))))	H(8)N(2)	5	3	1094.76	5432480	1.13568e+08	sp|P17967|PDI_YEAST	117	0.000179957
20200727_Yeast_1hDIA_rep1.mzML	1268.84	1270.45	-1.60648	NSDVJNSIDYEGPR	NSDVJNSIDYEGPR	(N(N(H(H)(H(H)(H(H(H(H(H)))))))))	H(9)N(2)	5	3	1148.78	35414000	1.3437e+08	sp|P17967|PDI_YEAST	117	0.000312833
20200727_Yeast_1hDIA_rep2.mzML	1282.94	1286.51	-3.56762	NSDVJNSIDYEGPR	NSDVJNSIDYEGPR	(N(N(H(H)(H(H)(H(H(H(H(H)))))))))	H(9)N(2)	5	3	1148.78	38555100	149169268	sp|P17967|PDI_YEAST	117	0.000312833
20200727_Yeast_1hDIA_rep3.mzML	1285.7	1288.88	-3.17573	NSDVJNSIDYEGPR	NSDVJNSIDYEGPR	(N(N(H(H)(H(H)(H(H(H(H(H)))))))))	H(9)N(2)	5	3	1148.78	38077200	166033472	sp|P17967|PDI_YEAST	117	0.000312833
20200727_Yeast_1hDIA_rep1.mzML	1665.13	1724.71	-59.5829	NSYDDYTLJYTR	NSYDDYTLJYTR	(N(N(H(H(H(H)))(H(H)(H(H))))))	H(8)N(2)	9	3	1076.42	357752	1.91966e+06	sp|P26725|YUR1_YEAST	77	0.00299267
20200727_Yeast_1hDIA_rep2.mzML	1665.27	1717.06	-51.7884	NSYDDYTLJYTR	NSYDDYTLJYTR	(N(N(H(H(H(H)))(H(H)(H(H))))))	H(8)N(2)	9	3	1076.42	373773	1.42368e+06	sp|P26725|YUR1_YEAST	77	0.00299267
20200727_Yeast_1hDIA_rep1.mzML	2496.18	2588.43	-92.2546	NVLENPFJSSTDWMK	NVLENPFJSSTDWMK	(N(N(H(H(H(H)))(H(H(H(H)))))))	H(8)N(2)	8	3	1162.14	179595	1.51889e+06	sp|P43611|OSW7_YEAST	145	0.000270529
20200727_Yeast_1hDIA_rep2.mzML	2512.7	2607.04	-94.3394	NVLENPFJSSTDWMK	NVLENPFJSSTDWMK	(N(N(H(H(H(H)))(H(H(H(H)))))))	H(8)N(2)	8	3	1162.14	283978	1.33585e+06	sp|P43611|OSW7_YEAST	145	0.000270529
20200727_Yeast_1hDIA_rep3.mzML	2527.39	2623.59	-96.1959	NVLENPFJSSTDWMK	NVLENPFJSSTDWMK	(N(N(H(H(H(H)))(H(H(H(H)))))))	H(8)N(2)	8	3	1162.14	180050	1.51228e+06	sp|P43611|OSW7_YEAST	145	0.000270529
20200727_Yeast_1hDIA_rep1.mzML	2934.1	3162.37	-228.27	NVQWFFDACEPTLIASJSTIR	NVQWFFDAC[160]EPTLIASJSTIR	(N(N(H(H(H(H)))(H(H(H(H)))))))	H(8)N(2)	17	3	1391.26	4970470	1.91546e+07	sp|P13130|SS100_YEAST	181	0.000144192
20200727_Yeast_1hDIA_rep2.mzML	2935.91	3162.94	-227.03	NVQWFFDACEPTLIASJSTIR	NVQWFFDAC[160]EPTLIASJSTIR	(N(N(H(H(H(H)))(H(H(H(H)))))))	H(8)N(2)	17	3	1391.26	5340330	1.46366e+07	sp|P13130|SS100_YEAST	181	0.000144192
20200727_Yeast_1hDIA_rep3.mzML	2953.28	3168.76	-215.484	NVQWFFDACEPTLIASJSTIR	NVQWFFDAC[160]EPTLIASJSTIR	(N(N(H(H(H(H)))(H(H(H(H)))))))	H(8)N(2)	17	3	1391.26	5112390	1.47509e+07	sp|P13130|SS100_YEAST	181	0.000144192
20200727_Yeast_1hDIA_rep1.mzML	2933.3	3174.08	-240.784	NVQWFFDACEPTLIASJSTIR	NVQWFFDAC[160]EPTLIASJSTIR	(N(N(H(H(H(H)))(H(H)(H(H))))))	H(8)N(2)	17	4	1043.7	186247	765823	sp|P13130|SS100_YEAST	181	0.000317941
20200727_Yeast_1hDIA_rep3.mzML	2952.88	3180.26	-227.384	NVQWFFDACEPTLIASJSTIR	NVQWFFDAC[160]EPTLIASJSTIR	(N(N(H(H(H(H)))(H(H)(H(H))))))	H(8)N(2)	17	4	1043.7	193872	72230.1	sp|P13130|SS100_YEAST	181	0.000317941
20200727_Yeast_1hDIA_rep1.mzML	2923.54	3161.63	-238.094	NVQWFFDACEPTLIASJSTIR	NVQWFFDAC[160]EPTLIASJSTIR	(N(N(H(H(H(H)))(H(H(H(H(H))))))))	H(9)N(2)	17	3	1445.28	2131240	5.39578e+06	sp|P13130|SS100_YEAST	181	0.000275044
20200727_Yeast_1hDIA_rep2.mzML	2924.1	3162.17	-238.074	NVQWFFDACEPTLIASJSTIR	NVQWFFDAC[160]EPTLIASJSTIR	(N(N(H(H(H(H)))(H(H(H(H(H))))))))	H(9)N(2)	17	3	1445.28	1885530	4.47046e+06	sp|P13130|SS100_YEAST	181	0.000275044
20200727_Yeast_1hDIA_rep3.mzML	2943.71	3168.04	-224.33	NVQWFFDACEPTLIASJSTIR	NVQWFFDAC[160]EPTLIASJSTIR	(N(N(H(H(H(H)))(H(H(H(H(H))))))))	H(9)N(2)	17	3	1445.28	1832740	4.29261e+06	sp|P13130|SS100_YEAST	181	0.000275044
20200727_Yeast_1hDIA_rep1.mzML	2211.98	2191.94	20.0363	QFAFYTSPGFTVJNSR	QFAFYTSPGFTVJNSR	(N(N(H(H(H(H)))(H(H)(H(H(H(H))))))))	H(10)N(2)	13	3	1288.19	1047800	6.34502e+06	sp|P46992|YJR1_YEAST	99	3.72976e-05
20200727_Yeast_1hDIA_rep2.mzML	2207.51	2190.68	16.8273	QFAFYTSPGFTVJNSR	QFAFYTSPGFTVJNSR	(N(N(H(H(H(H)))(H(H)(H(H(H(H))))))))	H(10)N(2)	13	3	1288.19	864092	7.44242e+06	sp|P46992|YJR1_YEAST	99	3.72976e-05
20200727_Yeast_1hDIA_rep3.mzML	2229.88	2022.05	207.832	QFAFYTSPGFTVJNSR	QFAFYTSPGFTVJNSR	(N(N(H(H(H(H)))(H(H)(H(H(H(H))))))))	H(10)N(2)	13	3	1288.19	858237	5.7522e+06	sp|P46992|YJR1_YEAST	99	3.72976e-05
20200727_Yeast_1hDIA_rep1.mzML	2198.61	2175.63	22.9841	QFAFYTSPGFTVJNSR	QFAFYTSPGFTVJNSR	(N(N(H(H(H)(H))(H(H(H(H(H(H(H))))))))))	H(11)N(2)	13	3	1342.21	549920	2.85474e+06	sp|P46992|YJR1_YEAST	99	9.12615e-05
20200727_Yeast_1hDIA_rep2.mzML	2195.72	2176.73	18.9888	QFAFYTSPGFTVJNSR	QFAFYTSPGFTVJNSR	(N(N(H(H(H)(H))(H(H(H(H(H(H(H))))))))))	H(11)N(2)	13	3	1342.21	658615	2.34847e+06	sp|P46992|YJR1_YEAST	99	9.12615e-05
20200727_Yeast_1hDIA_rep3.mzML	2216.9	2044.46	172.437	QFAFYTSPGFTVJNSR	QFAFYTSPGFTVJNSR	(N(N(H(H(H)(H))(H(H(H(H(H(H(H))))))))))	H(11)N(2)	13	3	1342.21	477335	2.46514e+06	sp|P46992|YJR1_YEAST	99	9.12615e-05
20200727_Yeast_1hDIA_rep1.mzML	1663.35	1731.53	-68.1843	QGHIAYJHSTTTTSLYLNEPIGLHPK	QGHIAYJHSTTTTSLYLNEPIGLHPK	(N(N(H(H(H(H)))(H(H)(H)(H)))))	H(8)N(2)	7	5	919.814	432986	4.27604e+06	sp|P25580|PBN1_YEAST	212	9.82818e-05
20200727_Yeast_1hDIA_rep2.mzML	1655.69	1725.19	-69.5036	QGHIAYJHSTTTTSLYLNEPIGLHPK	QGHIAYJHSTTTTSLYLNEPIGLHPK	(N(N(H(H(H(H)))(H(H)(H)(H)))))	H(8)N(2)	7	5	919.814	283624	2.09871e+06	sp|P25580|PBN1_YEAST	212	9.82818e-05
20200727_Yeast_1hDIA_rep3.mzML	1664.63	1734.44	-69.8096	QGHIAYJHSTTTTSLYLNEPIGLHPK	QGHIAYJHSTTTTSLYLNEPIGLHPK	(N(N(H(H(H(H)))(H(H)(H)(H)))))	H(8)N(2)	7	5	919.814	375396	2.70011e+06	sp|P25580|PBN1_YEAST	212	9.82818e-05
20200727_Yeast_1hDIA_rep1.mzML	1112.33	1143.51	-31.185	QHPGLEMVSTJR	QHPGLEMVSTJR	(N(N(H(H(H(H)))(H(H(H(H)))))))	H(8)N(2)	11	3	1024.42	2654690	2.34723e+07	sp|P36016|LHS1_YEAST	128	0.00147736
20200727_Yeast_1hDIA_rep2.mzML	1100.29	1135.45	-35.1573	QHPGLEMVSTJR	QHPGLEMVSTJR	(N(N(H(H(H(H)))(H(H(H(H)))))))	H(8)N(2)	11	3	1024.42	2603030	2.51624e+07	sp|P36016|LHS1_YEAST	128	0.00147736
20200727_Yeast_1hDIA_rep3.mzML	1108.34	1141.11	-32.7666	QHPGLEMVSTJR	QHPGLEMVSTJR	(N(N(H(H(H(H)))(H(H(H(H)))))))	H(8)N(2)	11	3	1024.42	2442890	2.53077e+07	sp|P36016|LHS1_YEAST	128	0.00147736
20200727_Yeast_1hDIA_rep1.mzML	1102.95	1136.42	-33.4744	QHPGLEMVSTJR	QHPGLEMVSTJR	(N(N(H(H)(H(H(H(H)))(H(H(H)))))))	H(9)N(2)	11	3	1078.44	1184570	1.31313e+07	sp|P36016|LHS1_YEAST	128	0.00128201
20200727_Yeast_1hDIA_rep2.mzML	1093.15	1127.81	-34.66	QHPGLEMVSTJR	QHPGLEMVSTJR	(N(N(H(H)(H(H(H(H)))(H(H(H)))))))	H(9)N(2)	11	3	1078.44	884304	1.27517e+07	sp|P36016|LHS1_YEAST	128	0.00128201
20200727_Yeast_1hDIA_rep3.mzML	1100.43	1131.97	-31.5389	QHPGLEMVSTJR	QHPGLEMVSTJR	(N(N(H(H)(H(H(H(H)))(H(H(H)))))))	H(9)N(2)	11	3	1078.44	813185	1.33503e+07	sp|P36016|LHS1_YEAST	128	0.00128201
20200727_Yeast_1hDIA_rep1.mzML	1522.8	1450.47	72.3257	QIATIPHJSTLGTSLR	QIATIPHJSTLGTSLR	(N(N(H(H(H(H)))(H(H)(H)(H)))))	H(8)N(2)	8	3	1137.84	225452	4.69993e+06	sp|P40520|YIF9_YEAST	68	0.000279608
20200727_Yeast_1hDIA_rep1.mzML	977.142	1046.79	-69.6529	QJDSDSFHLR	QJDSDSFHLR	(N(N(H(H(H(H)))(H(H(H(H)))))))	H(8)N(2)	2	3	974.382	1110600	9.68118e+06	sp|P26725|YUR1_YEAST	82	3.19029e-05
20200727_Yeast_1hDIA_rep2.mzML	983.981	1042.8	-58.8148	QJDSDSFHLR	QJDSDSFHLR	(N(N(H(H(H(H)))(H(H(H(H)))))))	H(8)N(2)	2	3	974.382	1061930	9.32827e+06	sp|P26725|YUR1_YEAST	82	3.19029e-05
20200727_Yeast_1hDIA_rep3.mzML	1001.54	1055.01	-53.475	QJDSDSFHLR	QJDSDSFHLR	(N(N(H(H(H(H)))(H(H(H(H)))))))	H(8)N(2)	2	3	974.382	976868	9.18068e+06	sp|P26725|YUR1_YEAST	82	3.19029e-05
20200727_Yeast_1hDIA_rep1.mzML	724.223	727.007	-2.78406	QJDTHLTVR	QJDTHLTVR	(N(N(H(H(H)(H(H)))(H(H(H(H(H))))))))	H(10)N(2)	2	3	1037.42	1359840	7.60194e+06	sp|P25580|PBN1_YEAST	24	1.95564e-05
20200727_Yeast_1hDIA_rep2.mzML	724.344	727.552	-3.20828	QJDTHLTVR	QJDTHLTVR	(N(N(H(H(H)(H(H)))(H(H(H(H(H))))))))	H(10)N(2)	2	3	1037.42	1339520	7.11185e+06	sp|P25580|PBN1_YEAST	24	1.95564e-05
20200727_Yeast_1hDIA_rep3.mzML	725.703	730.279	-4.5765	QJDTHLTVR	QJDTHLTVR	(N(N(H(H(H)(H(H)))(H(H(H(H(H))))))))	H(10)N(2)	2	3	1037.42	1363440	6.94064e+06	sp|P25580|PBN1_YEAST	24	1.95564e-05
20200727_Yeast_1hDIA_rep1.mzML	731.971	730.235	1.73622	QJDTHLTVR	QJDTHLTVR	(N(N(H(H(H(H)))(H(H)(H)(H)))))	H(8)N(2)	2	3	929.384	2270590	1.71763e+07	sp|P25580|PBN1_YEAST	24	2.11207e-05
20200727_Yeast_1hDIA_rep2.mzML	733.569	731.581	1.98795	QJDTHLTVR	QJDTHLTVR	(N(N(H(H(H(H)))(H(H)(H)(H)))))	H(8)N(2)	2	3	929.384	2636360	1.95753e+07	sp|P25580|PBN1_YEAST	24	2.11207e-05
20200727_Yeast_1hDIA_rep3.mzML	735.394	734.402	0.991539	QJDTHLTVR	QJDTHLTVR	(N(N(H(H(H(H)))(H(H)(H)(H)))))	H(8)N(2)	2	3	929.384	2408810	1.94967e+07	sp|P25580|PBN1_YEAST	24	2.11207e-05
20200727_Yeast_1hDIA_rep1.mzML	728.174	729.53	-1.35595	QJDTHLTVR	QJDTHLTVR	(N(N(H(H(H(H)))(H(H)(H(H)(H))))))	H(9)N(2)	2	3	983.402	3293770	2.03306e+07	sp|P25580|PBN1_YEAST	24	2.62151e-05
20200727_Yeast_1hDIA_rep2.mzML	728.729	730.7	-1.97054	QJDTHLTVR	QJDTHLTVR	(N(N(H(H(H(H)))(H(H)(H(H)(H))))))	H(9)N(2)	2	3	983.402	3383910	22162322	sp|P25580|PBN1_YEAST	24	2.62151e-05
20200727_Yeast_1hDIA_rep3.mzML	730.495	733.497	-3.00234	QJDTHLTVR	QJDTHLTVR	(N(N(H(H(H(H)))(H(H)(H(H)(H))))))	H(9)N(2)	2	3	983.402	3473830	2.18813e+07	sp|P25580|PBN1_YEAST	24	2.62151e-05
20200727_Yeast_1hDIA_rep1.mzML	700.557	667.11	33.4466	QLHLAJK	QLHLAJK	(N(N(H(H(H(H)))(H(H)(H(H))))))	H(8)N(2)	6	2	1263.53	297499	4.18564e+06	sp|Q07830|GPI13_YEAST	182	0.000302944
20200727_Yeast_1hDIA_rep2.mzML	693.202	658.814	34.3882	QLHLAJK	QLHLAJK	(N(N(H(H(H(H)))(H(H)(H(H))))))	H(8)N(2)	6	2	1263.53	476770	7753908	sp|Q07830|GPI13_YEAST	182	0.000302944
20200727_Yeast_1hDIA_rep3.mzML	692.523	660.021	32.5015	QLHLAJK	QLHLAJK	(N(N(H(H(H(H)))(H(H)(H(H))))))	H(8)N(2)	6	2	1263.53	654052	9.32161e+06	sp|Q07830|GPI13_YEAST	182	0.000302944
20200727_Yeast_1hDIA_rep1.mzML	700.694	671.241	29.453	QLHLAJK	QLHLAJK	(N(N(H(H(H(H)))(H(H(H(H)))))))	H(8)N(2)	6	3	842.692	2817700	1.24436e+07	sp|Q07830|GPI13_YEAST	182	4.04414e-05
20200727_Yeast_1hDIA_rep2.mzML	693.058	663.186	29.8724	QLHLAJK	QLHLAJK	(N(N(H(H(H(H)))(H(H(H(H)))))))	H(8)N(2)	6	3	842.692	2539700	1.52241e+07	sp|Q07830|GPI13_YEAST	182	4.04414e-05
20200727_Yeast_1hDIA_rep3.mzML	692.552	664.495	28.0574	QLHLAJK	QLHLAJK	(N(N(H(H(H(H)))(H(H(H(H)))))))	H(8)N(2)	6	3	842.692	2412390	1.2546e+07	sp|Q07830|GPI13_YEAST	182	4.04414e-05
20200727_Yeast_1hDIA_rep1.mzML	695.146	661.944	33.2021	QLHLAJK	QLHLAJK	(N(N(H(H(H)(H))(H(H(H))(H(H))))))	H(9)N(2)	6	3	896.71	747498	4.14393e+06	sp|Q07830|GPI13_YEAST	182	0.00118248
20200727_Yeast_1hDIA_rep2.mzML	687.253	653.435	33.8178	QLHLAJK	QLHLAJK	(N(N(H(H(H)(H))(H(H(H))(H(H))))))	H(9)N(2)	6	3	896.71	826007	4001964	sp|Q07830|GPI13_YEAST	182	0.00118248
20200727_Yeast_1hDIA_rep3.mzML	686.174	654.516	31.6578	QLHLAJK	QLHLAJK	(N(N(H(H(H)(H))(H(H(H))(H(H))))))	H(9)N(2)	6	3	896.71	689820	4.52453e+06	sp|Q07830|GPI13_YEAST	182	0.00118248
20200727_Yeast_1hDIA_rep1.mzML	1735.36	1738.68	-3.3245	RSYASDIGAPLFJSTEK	RSYASDIGAPLFJSTEK	(N(N(H(H(H(H)))(H(H)(H)(H)))))	H(8)N(2)	13	3	1186.84	1716510	2.33207e+07	sp|P38875|GPI16_YEAST	184	0.000154056
20200727_Yeast_1hDIA_rep2.mzML	1731.5	1734.78	-3.27874	RSYASDIGAPLFJSTEK	RSYASDIGAPLFJSTEK	(N(N(H(H(H(H)))(H(H)(H)(H)))))	H(8)N(2)	13	3	1186.84	1583230	1.98426e+07	sp|P38875|GPI16_YEAST	184	0.000154056
20200727_Yeast_1hDIA_rep3.mzML	1741.18	1743.97	-2.78598	RSYASDIGAPLFJSTEK	RSYASDIGAPLFJSTEK	(N(N(H(H(H(H)))(H(H)(H)(H)))))	H(8)N(2)	13	3	1186.84	1551870	1.84229e+07	sp|P38875|GPI16_YEAST	184	0.000154056
20200727_Yeast_1hDIA_rep1.mzML	997.383	877.447	119.936	RVJETENLK	RVJETENLK	(N(N(H(H(H(H(H))))(H(H)(H(H(H)))))))	H(10)N(2)	3	2	1565.13	2705200	1.03346e+07	sp|P35724|MNR2_YEAST	342	0.00150863
20200727_Yeast_1hDIA_rep3.mzML	1010.42	901.53	108.89	RVJETENLK	RVJETENLK	(N(N(H(H(H(H(H))))(H(H)(H(H(H)))))))	H(10)N(2)	3	2	1565.13	2756390	1.36268e+07	sp|P35724|MNR2_YEAST	342	0.00150863
20200727_Yeast_1hDIA_rep1.mzML	1007.94	872.77	135.17	RVJETENLK	RVJETENLK	(N(N(H(H(H(H)))(H(H)(H)(H)))))	H(8)N(2)	3	2	1403.08	4930140	5.14209e+07	sp|P35724|MNR2_YEAST	342	4.26464e-05
20200727_Yeast_1hDIA_rep3.mzML	1017.48	896.729	120.751	RVJETENLK	RVJETENLK	(N(N(H(H(H(H)))(H(H)(H)(H)))))	H(8)N(2)	3	2	1403.08	5560960	5.5631e+07	sp|P35724|MNR2_YEAST	342	4.26464e-05
20200727_Yeast_1hDIA_rep1.mzML	1008.44	875.294	133.146	RVJETENLK	RVJETENLK	(N(N(H(H(H(H)))(H(H)(H)(H)))))	H(8)N(2)	3	3	935.724	6408060	1.37365e+07	sp|P35724|MNR2_YEAST	342	4.26464e-05
20200727_Yeast_1hDIA_rep3.mzML	1017.56	899.323	118.237	RVJETENLK	RVJETENLK	(N(N(H(H(H(H)))(H(H)(H)(H)))))	H(8)N(2)	3	3	935.724	5046280	1.44428e+07	sp|P35724|MNR2_YEAST	342	4.26464e-05
20200727_Yeast_1hDIA_rep1.mzML	1004.15	875.324	128.826	RVJETENLK	RVJETENLK	(N(N(H(H(H)(H))(H(H)(H(H(H)))))))	H(9)N(2)	3	2	1484.11	8429400	3.72572e+07	sp|P35724|MNR2_YEAST	342	0.00067736
20200727_Yeast_1hDIA_rep3.mzML	1014.68	899.353	115.327	RVJETENLK	RVJETENLK	(N(N(H(H(H)(H))(H(H)(H(H(H)))))))	H(9)N(2)	3	2	1484.11	7395980	4.20847e+07	sp|P35724|MNR2_YEAST	342	0.00067736
20200727_Yeast_1hDIA_rep1.mzML	1004.1	874.381	129.719	RVJETENLK	RVJETENLK	(N(N(H(H(H)(H))(H(H)(H(H(H)))))))	H(9)N(2)	3	3	989.741	6884070	2.05475e+07	sp|P35724|MNR2_YEAST	342	0.00067736
20200727_Yeast_1hDIA_rep3.mzML	1014.43	898.387	116.043	RVJETENLK	RVJETENLK	(N(N(H(H(H)(H))(H(H)(H(H(H)))))))	H(9)N(2)	3	3	989.741	5264850	1.87109e+07	sp|P35724|MNR2_YEAST	342	0.00067736
20200727_Yeast_1hDIA_rep2.mzML	2905.2	3185.32	-280.119	SDAGFJISLSDLWAR	SDAGFJISLSDLWAR	(N(N(H(H(H(H)))(H(H(H))(H(H(H(H))))))))	H(11)N(2)	6	3	1280.85	20108.8	400338	sp|Q03674|PLB2_YEAST	217	0.000805765
20200727_Yeast_1hDIA_rep3.mzML	2925.56	3189.74	-264.178	SDAGFJISLSDLWAR	SDAGFJISLSDLWAR	(N(N(H(H(H(H)))(H(H(H))(H(H(H(H))))))))	H(11)N(2)	6	3	1280.85	50631.5	256162	sp|Q03674|PLB2_YEAST	217	0.000805765
20200727_Yeast_1hDIA_rep1.mzML	2722.56	2674.91	47.6533	SFAJTTAFALSPPVDGFVGK	SFAJTTAFALSPPVDGFVGK	(N(N(H(H(H))(H(H(H(H(H(H(H))))))))))	H(10)N(2)	4	3	1351.58	99715000	3.76786e+08	sp|P37302|APE3_YEAST	162	0.000414106
20200727_Yeast_1hDIA_rep2.mzML	2729.16	2684.62	44.5397	SFAJTTAFALSPPVDGFVGK	SFAJTTAFALSPPVDGFVGK	(N(N(H(H(H))(H(H(H(H(H(H(H))))))))))	H(10)N(2)	4	3	1351.58	99132100	3.88767e+08	sp|P37302|APE3_YEAST	162	0.000414106
20200727_Yeast_1hDIA_rep3.mzML	2733.09	2689.91	43.1799	SFAJTTAFALSPPVDGFVGK	SFAJTTAFALSPPVDGFVGK	(N(N(H(H(H))(H(H(H(H(H(H(H))))))))))	H(10)N(2)	4	3	1351.58	91844100	3.0811e+08	sp|P37302|APE3_YEAST	162	0.000414106
20200727_Yeast_1hDIA_rep2.mzML	2728.73	2717.9	10.8321	SFAJTTAFALSPPVDGFVGK	SFAJTTAFALSPPVDGFVGK	(N(N(H(H(H))(H(H(H))(H(H(H(H))))))))	H(10)N(2)	4	4	1013.93	1967110	8.55903e+06	sp|P37302|APE3_YEAST	162	6.0292e-05
20200727_Yeast_1hDIA_rep3.mzML	2732.21	2720.41	11.7986	SFAJTTAFALSPPVDGFVGK	SFAJTTAFALSPPVDGFVGK	(N(N(H(H(H))(H(H(H))(H(H(H(H))))))))	H(10)N(2)	4	4	1013.93	167814	1.63032e+06	sp|P37302|APE3_YEAST	162	6.0292e-05
20200727_Yeast_1hDIA_rep1.mzML	2713.26	2698.61	14.6467	SFAJTTAFALSPPVDGFVGK	SFAJTTAFALSPPVDGFVGK	(N(N(H(H(H(H(H))))(H(H(H))(H(H(H)))))))	H(11)N(2)	4	3	1405.59	8885890	1.48894e+08	sp|P37302|APE3_YEAST	162	4.71344e-05
20200727_Yeast_1hDIA_rep2.mzML	2720.03	2706.54	13.4948	SFAJTTAFALSPPVDGFVGK	SFAJTTAFALSPPVDGFVGK	(N(N(H(H(H(H(H))))(H(H(H))(H(H(H)))))))	H(11)N(2)	4	3	1405.59	12405300	1.7142e+08	sp|P37302|APE3_YEAST	162	4.71344e-05
20200727_Yeast_1hDIA_rep3.mzML	2723.67	2709.34	14.3303	SFAJTTAFALSPPVDGFVGK	SFAJTTAFALSPPVDGFVGK	(N(N(H(H(H(H(H))))(H(H(H))(H(H(H)))))))	H(11)N(2)	4	3	1405.59	10255500	1.46931e+08	sp|P37302|APE3_YEAST	162	4.71344e-05
20200727_Yeast_1hDIA_rep1.mzML	2711.1	2673.09	38.0062	SFAJTTAFALSPPVDGFVGK	SFAJTTAFALSPPVDGFVGK	(N(N(H(H(H(H))(H(H)))(H(H(H))(H(H))))))	H(11)N(2)	4	4	1054.45	1395590	358961	sp|P37302|APE3_YEAST	162	0.000664123
20200727_Yeast_1hDIA_rep2.mzML	2720.79	2683.33	37.4607	SFAJTTAFALSPPVDGFVGK	SFAJTTAFALSPPVDGFVGK	(N(N(H(H(H(H))(H(H)))(H(H(H))(H(H))))))	H(11)N(2)	4	4	1054.45	1107010	3.18614e+06	sp|P37302|APE3_YEAST	162	0.000664123
20200727_Yeast_1hDIA_rep3.mzML	2722.69	2689.23	33.4562	SFAJTTAFALSPPVDGFVGK	SFAJTTAFALSPPVDGFVGK	(N(N(H(H(H(H))(H(H)))(H(H(H))(H(H))))))	H(11)N(2)	4	4	1054.45	453816	3.67814e+06	sp|P37302|APE3_YEAST	162	0.000664123
20200727_Yeast_1hDIA_rep1.mzML	2701.35	2618.09	83.2556	SFAJTTAFALSPPVDGFVGK	SFAJTTAFALSPPVDGFVGK	(N(N(H(H(H(H(H))))(H(H(H(H)))(H(H(H)))))))	H(12)N(2)	4	3	1459.61	43653000	6.89788e+07	sp|P37302|APE3_YEAST	162	0.000226489
20200727_Yeast_1hDIA_rep3.mzML	2711.86	2649.49	62.3726	SFAJTTAFALSPPVDGFVGK	SFAJTTAFALSPPVDGFVGK	(N(N(H(H(H(H(H))))(H(H(H(H)))(H(H(H)))))))	H(12)N(2)	4	3	1459.61	44402200	6.64523e+07	sp|P37302|APE3_YEAST	162	0.000226489
20200727_Yeast_1hDIA_rep2.mzML	2640.92	2635.24	5.67715	SFAJTTAFALSPPVDGFVGK	SFAJTTAFALSPPVDGFVGK	(N(N(H(H(H(H(H))))(H(H(H(H)))(H(H(H)))))))	H(12)N(2)	4	3	1459.61	1781520	2.78029e+06	sp|P37302|APE3_YEAST	162	0.000226489
20200727_Yeast_1hDIA_rep1.mzML	2689.12	2635.01	54.1092	SFAJTTAFALSPPVDGFVGK	SFAJTTAFALSPPVDGFVGK	(N(N(H(H(H(H(H(H)))))(H(H(H(H(H(H(H))))))))))	H(13)N(2)	4	3	1513.63	9203070	1.60378e+07	sp|P37302|APE3_YEAST	162	7.66988e-05
20200727_Yeast_1hDIA_rep2.mzML	2698.69	2650.77	47.9205	SFAJTTAFALSPPVDGFVGK	SFAJTTAFALSPPVDGFVGK	(N(N(H(H(H(H(H(H)))))(H(H(H(H(H(H(H))))))))))	H(13)N(2)	4	3	1513.63	9940770	1.97628e+07	sp|P37302|APE3_YEAST	162	7.66988e-05
20200727_Yeast_1hDIA_rep3.mzML	2700.77	2663.22	37.5473	SFAJTTAFALSPPVDGFVGK	SFAJTTAFALSPPVDGFVGK	(N(N(H(H(H(H(H(H)))))(H(H(H(H(H(H(H))))))))))	H(13)N(2)	4	3	1513.63	9046120	1.52865e+07	sp|P37302|APE3_YEAST	162	7.66988e-05
20200727_Yeast_1hDIA_rep2.mzML	2682.25	2628.79	53.4623	SFAJTTAFALSPPVDGFVGK	SFAJTTAFALSPPVDGFVGK	(N(N(H(H(H(H(H))))(H(H(H))(H(H(H(H(H(H))))))))))	H(14)N(2)	4	3	1567.64	1154680	3.13661e+06	sp|P37302|APE3_YEAST	162	0.000103008
20200727_Yeast_1hDIA_rep3.mzML	2691.48	2643.66	47.8157	SFAJTTAFALSPPVDGFVGK	SFAJTTAFALSPPVDGFVGK	(N(N(H(H(H(H(H))))(H(H(H))(H(H(H(H(H(H))))))))))	H(14)N(2)	4	3	1567.64	1149000	3.06915e+06	sp|P37302|APE3_YEAST	162	0.000103008
20200727_Yeast_1hDIA_rep1.mzML	2746.03	2644.66	101.37	SFAJTTAFALSPPVDGFVGK	SFAJTTAFALSPPVDGFVGK	(N(N(H(H(H(H)))(H(H)(H(H))))))	H(8)N(2)	4	3	1243.54	1099430	3.03468e+06	sp|P37302|APE3_YEAST	162	2.50431e-05
20200727_Yeast_1hDIA_rep2.mzML	2748.45	2659.42	89.0338	SFAJTTAFALSPPVDGFVGK	SFAJTTAFALSPPVDGFVGK	(N(N(H(H(H(H)))(H(H)(H(H))))))	H(8)N(2)	4	3	1243.54	1069510	3.56908e+06	sp|P37302|APE3_YEAST	162	2.50431e-05
20200727_Yeast_1hDIA_rep3.mzML	2752.25	2670.66	81.5915	SFAJTTAFALSPPVDGFVGK	SFAJTTAFALSPPVDGFVGK	(N(N(H(H(H(H)))(H(H)(H(H))))))	H(8)N(2)	4	3	1243.54	971860	2.51105e+06	sp|P37302|APE3_YEAST	162	2.50431e-05
20200727_Yeast_1hDIA_rep1.mzML	2735.85	2641.26	94.5912	SFAJTTAFALSPPVDGFVGK	SFAJTTAFALSPPVDGFVGK	(N(N(H(H(H(H)))(H(H(H(H(H))))))))	H(9)N(2)	4	3	1297.56	840106	4.64763e+06	sp|P37302|APE3_YEAST	162	3.81077e-05
20200727_Yeast_1hDIA_rep2.mzML	2739.84	2656.4	83.4444	SFAJTTAFALSPPVDGFVGK	SFAJTTAFALSPPVDGFVGK	(N(N(H(H(H(H)))(H(H(H(H(H))))))))	H(9)N(2)	4	3	1297.56	1101500	5.1743e+06	sp|P37302|APE3_YEAST	162	3.81077e-05
20200727_Yeast_1hDIA_rep3.mzML	2741.6	2668.08	73.5207	SFAJTTAFALSPPVDGFVGK	SFAJTTAFALSPPVDGFVGK	(N(N(H(H(H(H)))(H(H(H(H(H))))))))	H(9)N(2)	4	3	1297.56	1021290	4.09114e+06	sp|P37302|APE3_YEAST	162	3.81077e-05
20200727_Yeast_1hDIA_rep1.mzML	1084.04	1219.18	-135.139	SHIPEJLTGIHHNTLR	SHIPEJLTGIHHNTLR	(N(N(H(H(H)(H))(H(H)(H)))))	H(7)N(2)	6	3	1127.17	425386	4.27683e+06	sp|P38138|GLU2A_YEAST	880	0.000132249
20200727_Yeast_1hDIA_rep3.mzML	1081.22	1219.08	-137.855	SHIPEJLTGIHHNTLR	SHIPEJLTGIHHNTLR	(N(N(H(H(H)(H))(H(H)(H)))))	H(7)N(2)	6	3	1127.17	381252	4.00125e+06	sp|P38138|GLU2A_YEAST	880	0.000132249
20200727_Yeast_1hDIA_rep1.mzML	1084.43	1186.36	-101.933	SHIPEJLTGIHHNTLR	SHIPEJLTGIHHNTLR	(N(N(H(H(H))(H(H(H(H)))))))	H(7)N(2)	6	4	845.628	1174940	3.34643e+06	sp|P38138|GLU2A_YEAST	880	3.46311e-05
20200727_Yeast_1hDIA_rep2.mzML	1074.19	1178.83	-104.636	SHIPEJLTGIHHNTLR	SHIPEJLTGIHHNTLR	(N(N(H(H(H))(H(H(H(H)))))))	H(7)N(2)	6	4	845.628	832855	1.82859e+06	sp|P38138|GLU2A_YEAST	880	3.46311e-05
20200727_Yeast_1hDIA_rep3.mzML	1082.15	1191.74	-109.595	SHIPEJLTGIHHNTLR	SHIPEJLTGIHHNTLR	(N(N(H(H(H))(H(H(H(H)))))))	H(7)N(2)	6	4	845.628	960283	1.46052e+06	sp|P38138|GLU2A_YEAST	880	3.46311e-05
20200727_Yeast_1hDIA_rep1.mzML	1076.56	1188.14	-111.58	SHIPEJLTGIHHNTLR	SHIPEJLTGIHHNTLR	(N(N(H(H(H(H)))(H(H)(H)(H)))))	H(8)N(2)	6	3	1181.19	811034	7.04553e+06	sp|P38138|GLU2A_YEAST	880	2.41743e-05
20200727_Yeast_1hDIA_rep2.mzML	1066.53	1180.72	-114.187	SHIPEJLTGIHHNTLR	SHIPEJLTGIHHNTLR	(N(N(H(H(H(H)))(H(H)(H)(H)))))	H(8)N(2)	6	3	1181.19	941784	6.35932e+06	sp|P38138|GLU2A_YEAST	880	2.41743e-05
20200727_Yeast_1hDIA_rep3.mzML	1076.13	1193.4	-117.273	SHIPEJLTGIHHNTLR	SHIPEJLTGIHHNTLR	(N(N(H(H(H(H)))(H(H)(H)(H)))))	H(8)N(2)	6	3	1181.19	750066	6.01735e+06	sp|P38138|GLU2A_YEAST	880	2.41743e-05
20200727_Yeast_1hDIA_rep1.mzML	1076.91	1188.4	-111.486	SHIPEJLTGIHHNTLR	SHIPEJLTGIHHNTLR	(N(N(H(H(H(H)))(H(H)(H)(H)))))	H(8)N(2)	6	4	886.142	1738870	8.21926e+06	sp|P38138|GLU2A_YEAST	880	2.41743e-05
20200727_Yeast_1hDIA_rep2.mzML	1066.11	1180.99	-114.876	SHIPEJLTGIHHNTLR	SHIPEJLTGIHHNTLR	(N(N(H(H(H(H)))(H(H)(H)(H)))))	H(8)N(2)	6	4	886.142	1587350	8.01104e+06	sp|P38138|GLU2A_YEAST	880	2.41743e-05
20200727_Yeast_1hDIA_rep3.mzML	1075.89	1193.63	-117.744	SHIPEJLTGIHHNTLR	SHIPEJLTGIHHNTLR	(N(N(H(H(H(H)))(H(H)(H)(H)))))	H(8)N(2)	6	4	886.142	1803920	6987022	sp|P38138|GLU2A_YEAST	880	2.41743e-05
20200727_Yeast_1hDIA_rep1.mzML	1076.32	1179.29	-102.971	SHIPEJLTGIHHNTLR	SHIPEJLTGIHHNTLR	(N(N(H(H(H(H)))(H(H)(H)(H)))))	H(8)N(2)	6	5	709.114	1968930	3.37794e+06	sp|P38138|GLU2A_YEAST	880	2.41743e-05
20200727_Yeast_1hDIA_rep2.mzML	1066.51	1171.45	-104.943	SHIPEJLTGIHHNTLR	SHIPEJLTGIHHNTLR	(N(N(H(H(H(H)))(H(H)(H)(H)))))	H(8)N(2)	6	5	709.114	1496420	2.49309e+06	sp|P38138|GLU2A_YEAST	880	2.41743e-05
20200727_Yeast_1hDIA_rep3.mzML	1076.52	1184.73	-108.211	SHIPEJLTGIHHNTLR	SHIPEJLTGIHHNTLR	(N(N(H(H(H(H)))(H(H)(H)(H)))))	H(8)N(2)	6	5	709.114	1920840	2.36842e+06	sp|P38138|GLU2A_YEAST	880	2.41743e-05
20200727_Yeast_1hDIA_rep1.mzML	1071.23	1200.74	-129.506	SHIPEJLTGIHHNTLR	SHIPEJLTGIHHNTLR	(N(N(H(H(H(H(H))))(H(H(H(H)))))))	H(9)N(2)	6	3	1235.2	307943	3.60676e+06	sp|P38138|GLU2A_YEAST	880	0.000775551
20200727_Yeast_1hDIA_rep1.mzML	1070.55	1179.39	-108.837	SHIPEJLTGIHHNTLR	SHIPEJLTGIHHNTLR	(N(N(H(H(H(H(H))))(H(H(H(H)))))))	H(9)N(2)	6	5	741.525	786525	1.69327e+06	sp|P38138|GLU2A_YEAST	880	0.000775551
20200727_Yeast_1hDIA_rep2.mzML	1058.25	1171.56	-113.312	SHIPEJLTGIHHNTLR	SHIPEJLTGIHHNTLR	(N(N(H(H(H(H(H))))(H(H(H(H)))))))	H(9)N(2)	6	5	741.525	488809	1.28968e+06	sp|P38138|GLU2A_YEAST	880	0.000775551
20200727_Yeast_1hDIA_rep1.mzML	1070.25	1178.53	-108.283	SHIPEJLTGIHHNTLR	SHIPEJLTGIHHNTLR	(N(N(H(H(H(H)))(H(H(H(H(H))))))))	H(9)N(2)	6	4	926.655	897260	4.91638e+06	sp|P38138|GLU2A_YEAST	880	9.2646e-05
20200727_Yeast_1hDIA_rep2.mzML	1059.17	1170.69	-111.517	SHIPEJLTGIHHNTLR	SHIPEJLTGIHHNTLR	(N(N(H(H(H(H)))(H(H(H(H(H))))))))	H(9)N(2)	6	4	926.655	656860	3.6751e+06	sp|P38138|GLU2A_YEAST	880	9.2646e-05
20200727_Yeast_1hDIA_rep3.mzML	1072.23	1183.95	-111.716	SHIPEJLTGIHHNTLR	SHIPEJLTGIHHNTLR	(N(N(H(H(H(H)))(H(H(H(H(H))))))))	H(9)N(2)	6	4	926.655	755520	4.05068e+06	sp|P38138|GLU2A_YEAST	880	9.2646e-05
20200727_Yeast_1hDIA_rep1.mzML	2295.64	2496.04	-200.398	SIEQYFDICNRJDSYTMIK	SIEQYFDIC[160]NRJDSYTMIK	(N(N(H(H(H(H)))(H(H)(H(H))))))	H(8)N(2)	12	3	1367.23	1058200	16747434	sp|Q99316|MPD2_YEAST	43	7.55468e-05
20200727_Yeast_1hDIA_rep2.mzML	3237.01	3218.38	18.6308	SIETLSFFCSIVFJTSK	SIETLSFFC[160]SIVFJTSK	(N(N(H(H(H(H)))(H(H)(H)(H)))))	H(8)N(2)	14	3	1228.19	689980	3.33271e+06	sp|P13130|SS100_YEAST	108	2.33031e-05
20200727_Yeast_1hDIA_rep1.mzML	2113.82	2093.54	20.2783	SILFQQQDPFJESSR	SILFQQQDPFJESSR	(N(N(H(H(H)(H))(H(H(H))(H(H(H)))))))	H(10)N(2)	11	3	1274.86	740079	8.60291e+06	sp|P38244|PFF1_YEAST	121	0.00125675
20200727_Yeast_1hDIA_rep2.mzML	2123.87	2102.39	21.479	SILFQQQDPFJESSR	SILFQQQDPFJESSR	(N(N(H(H(H)(H))(H(H(H))(H(H(H)))))))	H(10)N(2)	11	3	1274.86	620548	6.21539e+06	sp|P38244|PFF1_YEAST	121	0.00125675
20200727_Yeast_1hDIA_rep3.mzML	2138.86	2103.14	35.7186	SILFQQQDPFJESSR	SILFQQQDPFJESSR	(N(N(H(H(H)(H))(H(H(H))(H(H(H)))))))	H(10)N(2)	11	3	1274.86	620147	6.53854e+06	sp|P38244|PFF1_YEAST	121	0.00125675
20200727_Yeast_1hDIA_rep1.mzML	1881.47	1803.76	77.707	SIVNPGGSJLTYTIER	SIVNPGGSJLTYTIER	(N(N(H(H(H(H(H))))(H(H)(H(H(H)))))))	H(10)N(2)	9	3	1249.86	4148500	1.88092e+07	sp|Q03674|PLB2_YEAST	193	2.52349e-05
20200727_Yeast_1hDIA_rep2.mzML	1890.33	1806.25	84.0772	SIVNPGGSJLTYTIER	SIVNPGGSJLTYTIER	(N(N(H(H(H(H(H))))(H(H)(H(H(H)))))))	H(10)N(2)	9	3	1249.86	4578160	1.92004e+07	sp|Q03674|PLB2_YEAST	193	2.52349e-05
20200727_Yeast_1hDIA_rep3.mzML	1885.92	1812.24	73.678	SIVNPGGSJLTYTIER	SIVNPGGSJLTYTIER	(N(N(H(H(H(H(H))))(H(H)(H(H(H)))))))	H(10)N(2)	9	3	1249.86	5025130	2.21104e+07	sp|Q03674|PLB2_YEAST	193	2.52349e-05
20200727_Yeast_1hDIA_rep1.mzML	1872.42	1785.17	87.2498	SIVNPGGSJLTYTIER	SIVNPGGSJLTYTIER	(N(N(H(H(H(H)))(H(H(H))(H(H(H(H))))))))	H(11)N(2)	9	3	1303.88	3292780	1.89093e+07	sp|Q03674|PLB2_YEAST	193	2.5329e-05
20200727_Yeast_1hDIA_rep2.mzML	1880.07	1787.96	92.1078	SIVNPGGSJLTYTIER	SIVNPGGSJLTYTIER	(N(N(H(H(H(H)))(H(H(H))(H(H(H(H))))))))	H(11)N(2)	9	3	1303.88	3256520	1.76115e+07	sp|Q03674|PLB2_YEAST	193	2.5329e-05
20200727_Yeast_1hDIA_rep3.mzML	1874.81	1794.44	80.3657	SIVNPGGSJLTYTIER	SIVNPGGSJLTYTIER	(N(N(H(H(H(H)))(H(H(H))(H(H(H(H))))))))	H(11)N(2)	9	3	1303.88	3868420	2.06998e+07	sp|Q03674|PLB2_YEAST	193	2.5329e-05
20200727_Yeast_1hDIA_rep1.mzML	1863.63	1781.53	82.0956	SIVNPGGSJLTYTIER	SIVNPGGSJLTYTIER	(N(N(H(H(H(H(H))))(H(H(H(H)))(H(H(H)))))))	H(12)N(2)	9	3	1357.9	343724	6.83533e+06	sp|Q03674|PLB2_YEAST	193	0.00029823
20200727_Yeast_1hDIA_rep1.mzML	1852.4	1772.1	80.2982	SIVNPGGSJLTYTIER	SIVNPGGSJLTYTIER	(N(N(H(H(H(H(H(H)))))(H(H)(H(H(H(H(H)))))))))	H(13)N(2)	9	3	1411.92	567284	2.2762e+06	sp|Q03674|PLB2_YEAST	193	2.03684e-05
20200727_Yeast_1hDIA_rep2.mzML	1858.46	1774.88	83.5799	SIVNPGGSJLTYTIER	SIVNPGGSJLTYTIER	(N(N(H(H(H(H(H(H)))))(H(H)(H(H(H(H(H)))))))))	H(13)N(2)	9	3	1411.92	655294	1.72189e+06	sp|Q03674|PLB2_YEAST	193	2.03684e-05
20200727_Yeast_1hDIA_rep3.mzML	1854.8	1781.87	72.9331	SIVNPGGSJLTYTIER	SIVNPGGSJLTYTIER	(N(N(H(H(H(H(H(H)))))(H(H)(H(H(H(H(H)))))))))	H(13)N(2)	9	3	1411.92	619543	1.24211e+06	sp|Q03674|PLB2_YEAST	193	2.03684e-05
20200727_Yeast_1hDIA_rep1.mzML	1899.67	1827.85	71.8159	SIVNPGGSJLTYTIER	SIVNPGGSJLTYTIER	(N(N(H(H(H(H)))(H(H)(H)(H)))))	H(8)N(2)	9	3	1141.83	581360	1.63853e+07	sp|Q03674|PLB2_YEAST	193	3.02072e-05
20200727_Yeast_1hDIA_rep2.mzML	1910.24	1830.66	79.5796	SIVNPGGSJLTYTIER	SIVNPGGSJLTYTIER	(N(N(H(H(H(H)))(H(H)(H)(H)))))	H(8)N(2)	9	3	1141.83	726543	1.54168e+07	sp|Q03674|PLB2_YEAST	193	3.02072e-05
20200727_Yeast_1hDIA_rep3.mzML	1910.49	1835.95	74.5423	SIVNPGGSJLTYTIER	SIVNPGGSJLTYTIER	(N(N(H(H(H(H)))(H(H)(H)(H)))))	H(8)N(2)	9	3	1141.83	761192	1.45644e+07	sp|Q03674|PLB2_YEAST	193	3.02072e-05
20200727_Yeast_1hDIA_rep1.mzML	1890.74	1819.59	71.153	SIVNPGGSJLTYTIER	SIVNPGGSJLTYTIER	(N(N(H(H(H)(H))(H(H(H(H(H))))))))	H(9)N(2)	9	3	1195.85	456677	2.90358e+06	sp|Q03674|PLB2_YEAST	193	0.000651442
20200727_Yeast_1hDIA_rep3.mzML	1899.85	1827.82	72.0312	SIVNPGGSJLTYTIER	SIVNPGGSJLTYTIER	(N(N(H(H(H)(H))(H(H(H(H(H))))))))	H(9)N(2)	9	3	1195.85	473029	2.24013e+06	sp|Q03674|PLB2_YEAST	193	0.000651442
20200727_Yeast_1hDIA_rep2.mzML	2583.75	2581.75	1.99597	SLDINMHNVAPFIPLJESEPR	SLDINMHNVAPFIPLJESEPR	(N(N(H(H(H(H)))(H(H(H(H)))))))	H(8)N(2)	16	3	1365.93	157240	1.46865e+06	sp|P43571|BST1_YEAST	668	0.0066375
20200727_Yeast_1hDIA_rep2.mzML	1686.54	1722.65	-36.1145	SLIHDQDINFYJGSENER	SLIHDQDINFYJGSENER	(N(N(H(H(H(H)))(H(H(H(H)))))))	H(8)N(2)	12	3	1285.19	267594	4.61235e+06	sp|P48016|ATH1_YEAST	910	0.00853503
20200727_Yeast_1hDIA_rep3.mzML	1694.69	1731.98	-37.2872	SLIHDQDINFYJGSENER	SLIHDQDINFYJGSENER	(N(N(H(H(H(H)))(H(H(H(H)))))))	H(8)N(2)	12	3	1285.19	307521	5.45025e+06	sp|P48016|ATH1_YEAST	910	0.00853503
20200727_Yeast_1hDIA_rep1.mzML	1427.14	1409.9	17.2357	SLSYFJASER	SLSYFJASER	(N(N(H(H(H(H)))(H(H)(H(H(H)))))))	H(9)N(2)	6	2	1519.6	669151	8.72618e+06	sp|P08019|AMYG_YEAST	289	0.00383798
20200727_Yeast_1hDIA_rep2.mzML	1433.8	1417.11	16.6891	SLSYFJASER	SLSYFJASER	(N(N(H(H(H(H)))(H(H)(H(H(H)))))))	H(9)N(2)	6	2	1519.6	616144	8.28604e+06	sp|P08019|AMYG_YEAST	289	0.00383798
20200727_Yeast_1hDIA_rep3.mzML	1451.18	1434.43	16.751	SLSYFJASER	SLSYFJASER	(N(N(H(H(H(H)))(H(H)(H(H(H)))))))	H(9)N(2)	6	2	1519.6	854208	8066900	sp|P08019|AMYG_YEAST	289	0.00383798
20200727_Yeast_1hDIA_rep1.mzML	1390.86	1390.29	0.569687	SLVMNJATYGISHTR	SLVMNJATYGISHTR	(N(N(H(H(H))(H(H(H(H)))))))	H(7)N(2)	6	3	1068.79	2642570	1.9639e+07	sp|P36051|MCD4_YEAST	90	2.93895e-05
20200727_Yeast_1hDIA_rep2.mzML	1405.25	1400.77	4.4784	SLVMNJATYGISHTR	SLVMNJATYGISHTR	(N(N(H(H(H))(H(H(H(H)))))))	H(7)N(2)	6	3	1068.79	2300840	15107651	sp|P36051|MCD4_YEAST	90	2.93895e-05
20200727_Yeast_1hDIA_rep3.mzML	1420	1414.3	5.70096	SLVMNJATYGISHTR	SLVMNJATYGISHTR	(N(N(H(H(H))(H(H(H(H)))))))	H(7)N(2)	6	3	1068.79	2517170	1.49866e+07	sp|P36051|MCD4_YEAST	90	2.93895e-05
20200727_Yeast_1hDIA_rep1.mzML	1383.62	1374.54	9.08229	SLVMNJATYGISHTR	SLVMNJATYGISHTR	(N(N(H(H(H(H)))(H(H(H(H)))))))	H(8)N(2)	6	3	1122.81	3650120	30137748	sp|P36051|MCD4_YEAST	90	2.35891e-05
20200727_Yeast_1hDIA_rep2.mzML	1396.95	1387.06	9.89215	SLVMNJATYGISHTR	SLVMNJATYGISHTR	(N(N(H(H(H(H)))(H(H(H(H)))))))	H(8)N(2)	6	3	1122.81	3001230	2.42787e+07	sp|P36051|MCD4_YEAST	90	2.35891e-05
20200727_Yeast_1hDIA_rep3.mzML	1407.7	1397.23	10.4727	SLVMNJATYGISHTR	SLVMNJATYGISHTR	(N(N(H(H(H(H)))(H(H(H(H)))))))	H(8)N(2)	6	3	1122.81	3316130	2.56155e+07	sp|P36051|MCD4_YEAST	90	2.35891e-05
20200727_Yeast_1hDIA_rep1.mzML	1493.43	1450.1	43.3329	SNSEGTSVSVJNSDYSPISNR	SNSEGTSVSVJNSDYSPISNR	(N(N(H(H(H(H)))(H(H(H(H)))))))	H(8)N(2)	11	3	1306.2	323409	1.49307e+06	sp|Q07895|YL001_YEAST	291	0.000107914
20200727_Yeast_1hDIA_rep2.mzML	1505.5	1452.18	53.315	SNSEGTSVSVJNSDYSPISNR	SNSEGTSVSVJNSDYSPISNR	(N(N(H(H(H(H)))(H(H(H(H)))))))	H(8)N(2)	11	3	1306.2	391280	2.12221e+06	sp|Q07895|YL001_YEAST	291	0.000107914
20200727_Yeast_1hDIA_rep3.mzML	1521.8	1474.66	47.1447	SNSEGTSVSVJNSDYSPISNR	SNSEGTSVSVJNSDYSPISNR	(N(N(H(H(H(H)))(H(H(H(H)))))))	H(8)N(2)	11	3	1306.2	351085	2.22531e+06	sp|Q07895|YL001_YEAST	291	0.000107914
20200727_Yeast_1hDIA_rep1.mzML	1485.89	1462.35	23.5449	SNSEGTSVSVJNSDYSPISNR	SNSEGTSVSVJNSDYSPISNR	(N(N(H(H(H(H)))(H(H)(H(H(H)))))))	H(9)N(2)	11	3	1360.21	403601	762382	sp|Q07895|YL001_YEAST	291	0.000166576
20200727_Yeast_1hDIA_rep2.mzML	1493.67	1464.82	28.8505	SNSEGTSVSVJNSDYSPISNR	SNSEGTSVSVJNSDYSPISNR	(N(N(H(H(H(H)))(H(H)(H(H(H)))))))	H(9)N(2)	11	3	1360.21	376011	1.14148e+06	sp|Q07895|YL001_YEAST	291	0.000166576
20200727_Yeast_1hDIA_rep3.mzML	1514.24	1487.22	27.0155	SNSEGTSVSVJNSDYSPISNR	SNSEGTSVSVJNSDYSPISNR	(N(N(H(H(H(H)))(H(H)(H(H(H)))))))	H(9)N(2)	11	3	1360.21	405143	783818	sp|Q07895|YL001_YEAST	291	0.000166576
20200727_Yeast_1hDIA_rep1.mzML	1551.18	1592.45	-41.2725	SNSJGTSFVTLEHAVNR	SNSJGTSFVTLEHAVNR	(N(N(H(H(H(H)))(H(H)(H(H)(H(H)))))))	H(10)N(2)	4	3	1287.2	4377450	8.39157e+07	sp|P53751|YN94_YEAST/sp|P32319|VPS10_YEAST/sp|P40438|VTH1_YEAST/sp|P40890|VTH2_YEAST	553/1010/986/986	2.82941e-05
20200727_Yeast_1hDIA_rep2.mzML	1557.02	1596.3	-39.2843	SNSJGTSFVTLEHAVNR	SNSJGTSFVTLEHAVNR	(N(N(H(H(H(H)))(H(H)(H(H)(H(H)))))))	H(10)N(2)	4	3	1287.2	3927320	7.06424e+07	sp|P53751|YN94_YEAST/sp|P32319|VPS10_YEAST/sp|P40438|VTH1_YEAST/sp|P40890|VTH2_YEAST	553/1010/986/986	2.82941e-05
20200727_Yeast_1hDIA_rep3.mzML	1572.66	1609.91	-37.2493	SNSJGTSFVTLEHAVNR	SNSJGTSFVTLEHAVNR	(N(N(H(H(H(H)))(H(H)(H(H)(H(H)))))))	H(10)N(2)	4	3	1287.2	3510870	7.74818e+07	sp|P53751|YN94_YEAST/sp|P32319|VPS10_YEAST/sp|P40438|VTH1_YEAST/sp|P40890|VTH2_YEAST	553/1010/986/986	2.82941e-05
20200727_Yeast_1hDIA_rep1.mzML	1544.53	1594.14	-49.6066	SNSJGTSFVTLEHAVNR	SNSJGTSFVTLEHAVNR	(N(N(H(H(H(H(H))))(H(H)(H(H(H(H))))))))	H(11)N(2)	4	3	1341.22	347433	3.91511e+06	sp|P53751|YN94_YEAST/sp|P32319|VPS10_YEAST/sp|P40438|VTH1_YEAST/sp|P40890|VTH2_YEAST	553/1010/986/986	0.000398717
20200727_Yeast_1hDIA_rep2.mzML	1551.49	1597.44	-45.9526	SNSJGTSFVTLEHAVNR	SNSJGTSFVTLEHAVNR	(N(N(H(H(H(H(H))))(H(H)(H(H(H(H))))))))	H(11)N(2)	4	3	1341.22	296141	4.03706e+06	sp|P53751|YN94_YEAST/sp|P32319|VPS10_YEAST/sp|P40438|VTH1_YEAST/sp|P40890|VTH2_YEAST	553/1010/986/986	0.000398717
20200727_Yeast_1hDIA_rep3.mzML	1568.53	1611.29	-42.7589	SNSJGTSFVTLEHAVNR	SNSJGTSFVTLEHAVNR	(N(N(H(H(H(H(H))))(H(H)(H(H(H(H))))))))	H(11)N(2)	4	3	1341.22	333247	3.77541e+06	sp|P53751|YN94_YEAST/sp|P32319|VPS10_YEAST/sp|P40438|VTH1_YEAST/sp|P40890|VTH2_YEAST	553/1010/986/986	0.000398717
20200727_Yeast_1hDIA_rep1.mzML	1568.83	1621.45	-52.6169	SNSJGTSFVTLEHAVNR	SNSJGTSFVTLEHAVNR	(N(N(H(H(H(H)))(H(H)(H)(H)))))	H(8)N(2)	4	3	1179.16	493440	5.395e+06	sp|P53751|YN94_YEAST/sp|P32319|VPS10_YEAST/sp|P40438|VTH1_YEAST/sp|P40890|VTH2_YEAST	553/1010/986/986	0.00163643
20200727_Yeast_1hDIA_rep2.mzML	1575.44	1612.5	-37.0569	SNSJGTSFVTLEHAVNR	SNSJGTSFVTLEHAVNR	(N(N(H(H(H(H)))(H(H)(H)(H)))))	H(8)N(2)	4	3	1179.16	410339	4.02522e+06	sp|P53751|YN94_YEAST/sp|P32319|VPS10_YEAST/sp|P40438|VTH1_YEAST/sp|P40890|VTH2_YEAST	553/1010/986/986	0.00163643
20200727_Yeast_1hDIA_rep3.mzML	1589.29	1632.78	-43.4856	SNSJGTSFVTLEHAVNR	SNSJGTSFVTLEHAVNR	(N(N(H(H(H(H)))(H(H)(H)(H)))))	H(8)N(2)	4	3	1179.16	363953	4.50359e+06	sp|P53751|YN94_YEAST/sp|P32319|VPS10_YEAST/sp|P40438|VTH1_YEAST/sp|P40890|VTH2_YEAST	553/1010/986/986	0.00163643
20200727_Yeast_1hDIA_rep1.mzML	1561.96	1612	-50.0385	SNSJGTSFVTLEHAVNR	SNSJGTSFVTLEHAVNR	(N(N(H(H(H(H)))(H(H(H(H(H))))))))	H(9)N(2)	4	3	1233.18	1672290	1.99293e+07	sp|P53751|YN94_YEAST/sp|P32319|VPS10_YEAST/sp|P40438|VTH1_YEAST/sp|P40890|VTH2_YEAST	553/1010/986/986	6.92609e-05
20200727_Yeast_1hDIA_rep2.mzML	1568.62	1607.2	-38.5818	SNSJGTSFVTLEHAVNR	SNSJGTSFVTLEHAVNR	(N(N(H(H(H(H)))(H(H(H(H(H))))))))	H(9)N(2)	4	3	1233.18	1379010	1.74782e+07	sp|P53751|YN94_YEAST/sp|P32319|VPS10_YEAST/sp|P40438|VTH1_YEAST/sp|P40890|VTH2_YEAST	553/1010/986/986	6.92609e-05
20200727_Yeast_1hDIA_rep3.mzML	1581.62	1624.99	-43.3699	SNSJGTSFVTLEHAVNR	SNSJGTSFVTLEHAVNR	(N(N(H(H(H(H)))(H(H(H(H(H))))))))	H(9)N(2)	4	3	1233.18	1366650	1.61934e+07	sp|P53751|YN94_YEAST/sp|P32319|VPS10_YEAST/sp|P40438|VTH1_YEAST/sp|P40890|VTH2_YEAST	553/1010/986/986	6.92609e-05
20200727_Yeast_1hDIA_rep1.mzML	1456.13	1358.45	97.6807	SSGLELDQJGTLNGK	SSGLELDQJGTLNGK	(N(N(H(H(H(H)))(H(H)(H)(H)))))	H(8)N(2)	9	3	1079.11	295253	3.4242e+06	sp|P42934|PMT6_YEAST	404	2.05081e-05
20200727_Yeast_1hDIA_rep2.mzML	1457.32	1372.95	84.3666	SSGLELDQJGTLNGK	SSGLELDQJGTLNGK	(N(N(H(H(H(H)))(H(H)(H)(H)))))	H(8)N(2)	9	3	1079.11	397933	4.59935e+06	sp|P42934|PMT6_YEAST	404	2.05081e-05
20200727_Yeast_1hDIA_rep3.mzML	1479.34	1380.17	99.1666	SSGLELDQJGTLNGK	SSGLELDQJGTLNGK	(N(N(H(H(H(H)))(H(H)(H)(H)))))	H(8)N(2)	9	3	1079.11	295417	2.24578e+06	sp|P42934|PMT6_YEAST	404	2.05081e-05
20200727_Yeast_1hDIA_rep1.mzML	1447.17	1351.81	95.3568	SSGLELDQJGTLNGK	SSGLELDQJGTLNGK	(N(N(H(H(H)(H))(H(H(H))(H(H))))))	H(9)N(2)	9	3	1133.14	296015	1.65136e+06	sp|P42934|PMT6_YEAST	404	3.13898e-05
20200727_Yeast_1hDIA_rep2.mzML	1448	1367.37	80.6327	SSGLELDQJGTLNGK	SSGLELDQJGTLNGK	(N(N(H(H(H)(H))(H(H(H))(H(H))))))	H(9)N(2)	9	3	1133.14	242069	1.15863e+06	sp|P42934|PMT6_YEAST	404	3.13898e-05
20200727_Yeast_1hDIA_rep3.mzML	1471	1373.8	97.2028	SSGLELDQJGTLNGK	SSGLELDQJGTLNGK	(N(N(H(H(H)(H))(H(H(H))(H(H))))))	H(9)N(2)	9	3	1133.14	214355	1.85956e+06	sp|P42934|PMT6_YEAST	404	3.13898e-05
20200727_Yeast_1hDIA_rep1.mzML	1850.26	1851.12	-0.863824	SSSEDALNJNTDTYGNFIR	SSSEDALNJNTDTYGNFIR	(N(N(H(H(H(H)))(H(H)(H(H))))))	H(8)N(2)	9	3	1274.18	208574	2.65182e+06	sp|P40345|PDAT_YEAST	439	0.000760972
20200727_Yeast_1hDIA_rep2.mzML	1852.07	1854.34	-2.2708	SSSEDALNJNTDTYGNFIR	SSSEDALNJNTDTYGNFIR	(N(N(H(H(H(H)))(H(H)(H(H))))))	H(8)N(2)	9	3	1274.18	242319	2.5903e+06	sp|P40345|PDAT_YEAST	439	0.000760972
20200727_Yeast_1hDIA_rep3.mzML	1854.63	1858.75	-4.1185	SSSEDALNJNTDTYGNFIR	SSSEDALNJNTDTYGNFIR	(N(N(H(H(H(H)))(H(H)(H(H))))))	H(8)N(2)	9	3	1274.18	264938	2.47204e+06	sp|P40345|PDAT_YEAST	439	0.000760972
20200727_Yeast_1hDIA_rep1.mzML	2134.9	2086.04	48.8622	SVEYPLTHPLEITLQJGSR	SVEYPLTHPLEITLQJGSR	(N(N(H(H(H(H)))(H(H)(H)(H)))))	H(8)N(2)	16	3	1286.24	821345	15996992	sp|P22023|KRE5_YEAST	228	0.000887973
20200727_Yeast_1hDIA_rep2.mzML	2138.42	2095.37	43.0482	SVEYPLTHPLEITLQJGSR	SVEYPLTHPLEITLQJGSR	(N(N(H(H(H(H)))(H(H)(H)(H)))))	H(8)N(2)	16	3	1286.24	894756	1.70731e+07	sp|P22023|KRE5_YEAST	228	0.000887973
20200727_Yeast_1hDIA_rep3.mzML	2158.14	2085.96	72.1824	SVEYPLTHPLEITLQJGSR	SVEYPLTHPLEITLQJGSR	(N(N(H(H(H(H)))(H(H)(H)(H)))))	H(8)N(2)	16	3	1286.24	845960	1.64556e+07	sp|P22023|KRE5_YEAST	228	0.000887973
20200727_Yeast_1hDIA_rep1.mzML	2125.95	2069.06	56.887	SVEYPLTHPLEITLQJGSR	SVEYPLTHPLEITLQJGSR	(N(N(H(H(H)(H))(H(H)(H(H(H)))))))	H(9)N(2)	16	3	1340.26	1015520	1.53299e+07	sp|P22023|KRE5_YEAST	228	0.00107203
20200727_Yeast_1hDIA_rep2.mzML	2129.67	2079.44	50.2331	SVEYPLTHPLEITLQJGSR	SVEYPLTHPLEITLQJGSR	(N(N(H(H(H)(H))(H(H)(H(H(H)))))))	H(9)N(2)	16	3	1340.26	865396	1.80687e+07	sp|P22023|KRE5_YEAST	228	0.00107203
20200727_Yeast_1hDIA_rep3.mzML	2146.53	2066.07	80.4631	SVEYPLTHPLEITLQJGSR	SVEYPLTHPLEITLQJGSR	(N(N(H(H(H)(H))(H(H)(H(H(H)))))))	H(9)N(2)	16	3	1340.26	1101760	1.62755e+07	sp|P22023|KRE5_YEAST	228	0.00107203
20200727_Yeast_1hDIA_rep1.mzML	1741.27	1610.87	130.398	SVGANLFJASVK	SVGANLFJASVK	(N(N(H(H(H(H)))(H(H)(H)(H)))))	H(8)N(2)	8	2	1455.12	1563310	2.3846e+07	sp|P38693|PPAC_YEAST/sp|P35842|PPAB_YEAST	315/315	1.98406e-05
20200727_Yeast_1hDIA_rep2.mzML	1737.29	1606.58	130.715	SVGANLFJASVK	SVGANLFJASVK	(N(N(H(H(H(H)))(H(H)(H)(H)))))	H(8)N(2)	8	2	1455.12	1561580	2.27626e+07	sp|P38693|PPAC_YEAST/sp|P35842|PPAB_YEAST	315/315	1.98406e-05
20200727_Yeast_1hDIA_rep3.mzML	1745.96	1624.08	121.884	SVGANLFJASVK	SVGANLFJASVK	(N(N(H(H(H(H)))(H(H)(H)(H)))))	H(8)N(2)	8	2	1455.12	1615810	1.88861e+07	sp|P38693|PPAC_YEAST/sp|P35842|PPAB_YEAST	315/315	1.98406e-05
20200727_Yeast_1hDIA_rep1.mzML	1733.86	1605.04	128.822	SVGANLFJASVK	SVGANLFJASVK	(N(N(H(H(H(H)))(H(H(H(H(H))))))))	H(9)N(2)	8	2	1536.15	921095	9.50247e+06	sp|P38693|PPAC_YEAST/sp|P35842|PPAB_YEAST	315/315	1.92024e-05
20200727_Yeast_1hDIA_rep2.mzML	1728.71	1603.29	125.425	SVGANLFJASVK	SVGANLFJASVK	(N(N(H(H(H(H)))(H(H(H(H(H))))))))	H(9)N(2)	8	2	1536.15	1229940	7.11189e+06	sp|P38693|PPAC_YEAST/sp|P35842|PPAB_YEAST	315/315	1.92024e-05
20200727_Yeast_1hDIA_rep3.mzML	1737.64	1619.44	118.2	SVGANLFJASVK	SVGANLFJASVK	(N(N(H(H(H(H)))(H(H(H(H(H))))))))	H(9)N(2)	8	2	1536.15	1115750	1.01844e+07	sp|P38693|PPAC_YEAST/sp|P35842|PPAB_YEAST	315/315	1.92024e-05
20200727_Yeast_1hDIA_rep3.mzML	1737.06	1604.24	132.817	SVGANLFJASVK	SVGANLFJASVK	(N(N(H(H(H(H)))(H(H)(H(H)(H))))))	H(9)N(2)	8	3	1024.43	844757	5.43479e+06	sp|P38693|PPAC_YEAST/sp|P35842|PPAB_YEAST	315/315	0.00995778
20200727_Yeast_1hDIA_rep1.mzML	1647.67	1545.49	102.178	SVGSNLFJASVK	SVGSNLFJASVK	(N(N(H(H(H(H)))(H(H)(H(H(H(H))))))))	H(10)N(2)	8	2	1625.17	2109300	2.73262e+07	sp|P00635|PPA5_YEAST	315	2.63121e-05
20200727_Yeast_1hDIA_rep2.mzML	1646.95	1552.81	94.1441	SVGSNLFJASVK	SVGSNLFJASVK	(N(N(H(H(H(H)))(H(H)(H(H(H(H))))))))	H(10)N(2)	8	2	1625.17	2247780	3.06404e+07	sp|P00635|PPA5_YEAST	315	2.63121e-05
20200727_Yeast_1hDIA_rep3.mzML	1655.1	1568.31	86.7878	SVGSNLFJASVK	SVGSNLFJASVK	(N(N(H(H(H(H)))(H(H)(H(H(H(H))))))))	H(10)N(2)	8	2	1625.17	2324350	2.83002e+07	sp|P00635|PPA5_YEAST	315	2.63121e-05
20200727_Yeast_1hDIA_rep1.mzML	1646.46	1541.73	104.725	SVGSNLFJASVK	SVGSNLFJASVK	(N(N(H(H(H(H)))(H(H)(H(H)(H(H)))))))	H(10)N(2)	8	3	1083.78	6463730	2.41746e+07	sp|P00635|PPA5_YEAST	315	0.000163989
20200727_Yeast_1hDIA_rep2.mzML	1646.46	1549.49	96.969	SVGSNLFJASVK	SVGSNLFJASVK	(N(N(H(H(H(H)))(H(H)(H(H)(H(H)))))))	H(10)N(2)	8	3	1083.78	5102580	1.91308e+07	sp|P00635|PPA5_YEAST	315	0.000163989
20200727_Yeast_1hDIA_rep3.mzML	1653.76	1566.02	87.7371	SVGSNLFJASVK	SVGSNLFJASVK	(N(N(H(H(H(H)))(H(H)(H(H)(H(H)))))))	H(10)N(2)	8	3	1083.78	5635310	2.71648e+07	sp|P00635|PPA5_YEAST	315	0.000163989
20200727_Yeast_1hDIA_rep1.mzML	1635.5	1541.61	93.8861	SVGSNLFJASVK	SVGSNLFJASVK	(N(N(H(H(H(H(H))))(H(H)(H(H(H(H))))))))	H(11)N(2)	8	3	1137.8	1339410	9.84807e+06	sp|P00635|PPA5_YEAST	315	0.000114927
20200727_Yeast_1hDIA_rep2.mzML	1634.28	1549.38	84.8963	SVGSNLFJASVK	SVGSNLFJASVK	(N(N(H(H(H(H(H))))(H(H)(H(H(H(H))))))))	H(11)N(2)	8	3	1137.8	1449350	7.42058e+06	sp|P00635|PPA5_YEAST	315	0.000114927
20200727_Yeast_1hDIA_rep3.mzML	1644.53	1565.95	78.5756	SVGSNLFJASVK	SVGSNLFJASVK	(N(N(H(H(H(H(H))))(H(H)(H(H(H(H))))))))	H(11)N(2)	8	3	1137.8	1256910	8.04361e+06	sp|P00635|PPA5_YEAST	315	0.000114927
20200727_Yeast_1hDIA_rep1.mzML	1672.46	1564.34	108.12	SVGSNLFJASVK	SVGSNLFJASVK	(N(N(H(H(H))(H(H(H))(H(H))))))	H(8)N(2)	8	2	1463.12	27931300	3.43813e+08	sp|P00635|PPA5_YEAST	315	2.09619e-05
20200727_Yeast_1hDIA_rep2.mzML	1669.09	1570.45	98.6359	SVGSNLFJASVK	SVGSNLFJASVK	(N(N(H(H(H))(H(H(H))(H(H))))))	H(8)N(2)	8	2	1463.12	26677700	3.28257e+08	sp|P00635|PPA5_YEAST	315	2.09619e-05
20200727_Yeast_1hDIA_rep3.mzML	1677.06	1583.2	93.8564	SVGSNLFJASVK	SVGSNLFJASVK	(N(N(H(H(H))(H(H(H))(H(H))))))	H(8)N(2)	8	2	1463.12	29080500	2.7884e+08	sp|P00635|PPA5_YEAST	315	2.09619e-05
20200727_Yeast_1hDIA_rep1.mzML	1671.29	1564.7	106.589	SVGSNLFJASVK	SVGSNLFJASVK	(N(N(H(H(H(H)))(H(H(H(H)))))))	H(8)N(2)	8	3	975.746	3084770	1.31967e+08	sp|P00635|PPA5_YEAST	315	2.72595e-05
20200727_Yeast_1hDIA_rep2.mzML	1669.01	1570.78	98.2281	SVGSNLFJASVK	SVGSNLFJASVK	(N(N(H(H(H(H)))(H(H(H(H)))))))	H(8)N(2)	8	3	975.746	1527750	5.88464e+07	sp|P00635|PPA5_YEAST	315	2.72595e-05
20200727_Yeast_1hDIA_rep3.mzML	1676.38	1583.53	92.8523	SVGSNLFJASVK	SVGSNLFJASVK	(N(N(H(H(H(H)))(H(H(H(H)))))))	H(8)N(2)	8	3	975.746	3608860	7.40451e+07	sp|P00635|PPA5_YEAST	315	2.72595e-05
20200727_Yeast_1hDIA_rep1.mzML	1664.3	1547.29	117.012	SVGSNLFJASVK	SVGSNLFJASVK	(N(N(H(H(H(H)))(H(H(H(H(H))))))))	H(9)N(2)	8	2	1544.14	8578150	1.25319e+08	sp|P00635|PPA5_YEAST	315	4.38604e-05
20200727_Yeast_1hDIA_rep2.mzML	1660.2	1554.49	105.706	SVGSNLFJASVK	SVGSNLFJASVK	(N(N(H(H(H(H)))(H(H(H(H(H))))))))	H(9)N(2)	8	2	1544.14	9666690	1.18748e+08	sp|P00635|PPA5_YEAST	315	4.38604e-05
20200727_Yeast_1hDIA_rep3.mzML	1669.02	1569.72	99.2995	SVGSNLFJASVK	SVGSNLFJASVK	(N(N(H(H(H(H)))(H(H(H(H(H))))))))	H(9)N(2)	8	2	1544.14	8793890	1.00289e+08	sp|P00635|PPA5_YEAST	315	4.38604e-05
20200727_Yeast_1hDIA_rep1.mzML	1663.47	1543.19	120.278	SVGSNLFJASVK	SVGSNLFJASVK	(N(N(H(H)(H(H(H(H(H(H(H))))))))))	H(9)N(2)	8	3	1029.76	12225600	6.59269e+07	sp|P00635|PPA5_YEAST	315	2.49452e-05
20200727_Yeast_1hDIA_rep2.mzML	1659.66	1550.75	108.914	SVGSNLFJASVK	SVGSNLFJASVK	(N(N(H(H)(H(H(H(H(H(H(H))))))))))	H(9)N(2)	8	3	1029.76	11373600	5.102e+07	sp|P00635|PPA5_YEAST	315	2.49452e-05
20200727_Yeast_1hDIA_rep3.mzML	1668.2	1566.83	101.372	SVGSNLFJASVK	SVGSNLFJASVK	(N(N(H(H)(H(H(H(H(H(H(H))))))))))	H(9)N(2)	8	3	1029.76	8228560	56535596	sp|P00635|PPA5_YEAST	315	2.49452e-05
20200727_Yeast_1hDIA_rep1.mzML	2063.94	2036.61	27.3317	SYASDIGAPLFJSTEK	SYASDIGAPLFJSTEK	(N(N(H(H)(H(H(H))(H(H(H)))))))	H(8)N(2)	12	3	1134.8	3405970	9.72903e+06	sp|P38875|GPI16_YEAST	184	0.000161474
20200727_Yeast_1hDIA_rep2.mzML	2078.52	2050.12	28.4017	SYASDIGAPLFJSTEK	SYASDIGAPLFJSTEK	(N(N(H(H)(H(H(H))(H(H(H)))))))	H(8)N(2)	12	3	1134.8	2898740	7839037	sp|P38875|GPI16_YEAST	184	0.000161474
20200727_Yeast_1hDIA_rep3.mzML	2089.46	2056.73	32.7293	SYASDIGAPLFJSTEK	SYASDIGAPLFJSTEK	(N(N(H(H)(H(H(H))(H(H(H)))))))	H(8)N(2)	12	3	1134.8	3190940	9.33404e+06	sp|P38875|GPI16_YEAST	184	0.000161474
20200727_Yeast_1hDIA_rep1.mzML	1691.47	1753.5	-62.0266	TAFIFTADHGMSAFGSHGDGHPJNTR	TAFIFTADHGMSAFGSHGDGHPJNTR	(N(N(H(H(H(H)))(H(H(H(H)))))))	H(8)N(2)	23	4	1112.71	405381	5.84972e+06	sp|P36051|MCD4_YEAST	286	9.53964e-05
20200727_Yeast_1hDIA_rep2.mzML	1686.49	1753.88	-67.3902	TAFIFTADHGMSAFGSHGDGHPJNTR	TAFIFTADHGMSAFGSHGDGHPJNTR	(N(N(H(H(H(H)))(H(H(H(H)))))))	H(8)N(2)	23	4	1112.71	381663	5.23604e+06	sp|P36051|MCD4_YEAST	286	9.53964e-05
20200727_Yeast_1hDIA_rep3.mzML	1697.1	1762.09	-64.9909	TAFIFTADHGMSAFGSHGDGHPJNTR	TAFIFTADHGMSAFGSHGDGHPJNTR	(N(N(H(H(H(H)))(H(H(H(H)))))))	H(8)N(2)	23	4	1112.71	296704	5.84907e+06	sp|P36051|MCD4_YEAST	286	9.53964e-05
20200727_Yeast_1hDIA_rep1.mzML	3082.15	3249.54	-167.392	TDNVIJDTFLVGLDSWPK	TDNVIJDTFLVGLDSWPK	(N(N(H(H(H(H)))(H(H(H(H)))))))	H(8)N(2)	6	3	1246.2	165055	529838	sp|Q03104|MSC1_YEAST	333	0.000208622
20200727_Yeast_1hDIA_rep2.mzML	3093.21	3305.14	-211.928	TDNVIJDTFLVGLDSWPK	TDNVIJDTFLVGLDSWPK	(N(N(H(H(H(H)))(H(H(H(H)))))))	H(8)N(2)	6	3	1246.2	141638	375547	sp|Q03104|MSC1_YEAST	333	0.000208622
20200727_Yeast_1hDIA_rep3.mzML	3106.16	3255.57	-149.41	TDNVIJDTFLVGLDSWPK	TDNVIJDTFLVGLDSWPK	(N(N(H(H(H(H)))(H(H(H(H)))))))	H(8)N(2)	6	3	1246.2	161746	331067	sp|Q03104|MSC1_YEAST	333	0.000208622
20200727_Yeast_1hDIA_rep1.mzML	2294.32	2469.84	-175.524	TFEYEPPKFJLSE	TFEYEPPKFJLSE	(N(N(H(H(H(H)))(H(H)(H)(H)))))	H(8)N(2)	10	3	1101.78	239744	1.7674e+06	sp|Q04924|GLU2B_YEAST	699	0.00141671
20200727_Yeast_1hDIA_rep2.mzML	2281.43	2304.01	-22.5801	TFEYEPPKFJLSE	TFEYEPPKFJLSE	(N(N(H(H(H(H)))(H(H)(H)(H)))))	H(8)N(2)	10	3	1101.78	220567	1.5712e+06	sp|Q04924|GLU2B_YEAST	699	0.00141671
20200727_Yeast_1hDIA_rep3.mzML	2308.93	2324.79	-15.8647	TFEYEPPKFJLSE	TFEYEPPKFJLSE	(N(N(H(H(H(H)))(H(H)(H)(H)))))	H(8)N(2)	10	3	1101.78	260984	1.71552e+06	sp|Q04924|GLU2B_YEAST	699	0.00141671
20200727_Yeast_1hDIA_rep1.mzML	1937.09	1793.25	143.84	TFIHNGQJLTVESITASPDLKR	TFIHNGQJLTVESITASPDLKR	(N(N(H(H(H(H(H))))(H(H)(H(H(H)))))))	H(10)N(2)	8	4	1117.75	297952	6.75608e+06	sp|P18962|DAP2_YEAST	139	0.000171835
20200727_Yeast_1hDIA_rep2.mzML	1960.74	1795.84	164.904	TFIHNGQJLTVESITASPDLKR	TFIHNGQJLTVESITASPDLKR	(N(N(H(H(H(H(H))))(H(H)(H(H(H)))))))	H(10)N(2)	8	4	1117.75	191938	6.53457e+06	sp|P18962|DAP2_YEAST	139	0.000171835
20200727_Yeast_1hDIA_rep3.mzML	1976.52	1802.1	174.42	TFIHNGQJLTVESITASPDLKR	TFIHNGQJLTVESITASPDLKR	(N(N(H(H(H(H(H))))(H(H)(H(H(H)))))))	H(10)N(2)	8	4	1117.75	409610	1.34163e+06	sp|P18962|DAP2_YEAST	139	0.000171835
20200727_Yeast_1hDIA_rep1.mzML	1168.89	1185.12	-16.2291	TJNSQSHVFDDLK	TJNSQSHVFDDLK	(N(N(H(H(H(H)))(H(H(H))))))	H(7)N(2)	2	3	1015.75	672951	4.21232e+06	sp|Q03103|ERO1_YEAST	468	0.000837057
20200727_Yeast_1hDIA_rep2.mzML	1152.76	1177.52	-24.7563	TJNSQSHVFDDLK	TJNSQSHVFDDLK	(N(N(H(H(H(H)))(H(H(H))))))	H(7)N(2)	2	3	1015.75	498911	4.92518e+06	sp|Q03103|ERO1_YEAST	468	0.000837057
20200727_Yeast_1hDIA_rep1.mzML	1154.96	1178.89	-23.9278	TJNSQSHVFDDLK	TJNSQSHVFDDLK	(N(N(H(H(H(H)))(H(H)(H)(H)))))	H(8)N(2)	2	3	1069.77	3264860	2.35372e+07	sp|Q03103|ERO1_YEAST	468	2.61163e-05
20200727_Yeast_1hDIA_rep2.mzML	1143.45	1171.05	-27.5978	TJNSQSHVFDDLK	TJNSQSHVFDDLK	(N(N(H(H(H(H)))(H(H)(H)(H)))))	H(8)N(2)	2	3	1069.77	2898700	2.48542e+07	sp|Q03103|ERO1_YEAST	468	2.61163e-05
20200727_Yeast_1hDIA_rep3.mzML	1153.61	1184.31	-30.7003	TJNSQSHVFDDLK	TJNSQSHVFDDLK	(N(N(H(H(H(H)))(H(H)(H)(H)))))	H(8)N(2)	2	3	1069.77	3736160	3.20322e+07	sp|Q03103|ERO1_YEAST	468	2.61163e-05
20200727_Yeast_1hDIA_rep2.mzML	1627.24	1615.35	11.8941	TKEYNDLESNTVVSJSTLGVK	TKEYNDLESNTVVSJSTLGVK	(N(N(H(H(H(H)))(H(H)(H)(H)))))	H(8)N(2)	15	3	1334.25	275840	6.54322e+06	sp|P43599|YFI8_YEAST	179	0.00683902
20200727_Yeast_1hDIA_rep3.mzML	1635.28	1636.68	-1.39716	TKEYNDLESNTVVSJSTLGVK	TKEYNDLESNTVVSJSTLGVK	(N(N(H(H(H(H)))(H(H)(H)(H)))))	H(8)N(2)	15	3	1334.25	261536	4.99462e+06	sp|P43599|YFI8_YEAST	179	0.00683902
20200727_Yeast_1hDIA_rep1.mzML	1618.22	1608.39	9.83012	TKEYNDLESNTVVSJSTLGVK	TKEYNDLESNTVVSJSTLGVK	(N(N(H(H(H)(H))(H(H(H))(H(H))))))	H(9)N(2)	15	3	1388.26	547822	8943071	sp|P43599|YFI8_YEAST	179	0.000234041
20200727_Yeast_1hDIA_rep2.mzML	1617.15	1605.2	11.9486	TKEYNDLESNTVVSJSTLGVK	TKEYNDLESNTVVSJSTLGVK	(N(N(H(H(H)(H))(H(H(H))(H(H))))))	H(9)N(2)	15	3	1388.26	541236	9.61416e+06	sp|P43599|YFI8_YEAST	179	0.000234041
20200727_Yeast_1hDIA_rep3.mzML	1627.49	1622.09	5.40083	TKEYNDLESNTVVSJSTLGVK	TKEYNDLESNTVVSJSTLGVK	(N(N(H(H(H)(H))(H(H(H))(H(H))))))	H(9)N(2)	15	3	1388.26	617851	9.47739e+06	sp|P43599|YFI8_YEAST	179	0.000234041
20200727_Yeast_1hDIA_rep1.mzML	1946.02	1897.44	48.5807	TTLVDJNTWJNTHIAIVGK	TTLVDJNTWJNTHIAIVGK	(N(N(H(H(H(H(H))))(H(H)(H(H(H)))))))	H(10)N(2)	10	3	1379.93	365262	5.26677e+06	sp|P39007|STT3_YEAST	539	0.00326368
20200727_Yeast_1hDIA_rep2.mzML	1964.46	1905.19	59.2691	TTLVDJNTWJNTHIAIVGK	TTLVDJNTWJNTHIAIVGK	(N(N(H(H(H(H(H))))(H(H)(H(H(H)))))))	H(10)N(2)	10	3	1379.93	191618	4.28702e+06	sp|P39007|STT3_YEAST	539	0.00326368
20200727_Yeast_1hDIA_rep1.mzML	1957.48	1911.65	45.8269	TTLVDJNTWJNTHIAIVGK	TTLVDJNTWJNTHIAIVGK	(N(N(H(H(H(H)))(H(H)(H)(H)))))	H(8)N(2)	10	3	1271.9	10958300	1.83965e+08	sp|P39007|STT3_YEAST	539	2.6409e-05
20200727_Yeast_1hDIA_rep2.mzML	1972.45	1921.52	50.927	TTLVDJNTWJNTHIAIVGK	TTLVDJNTWJNTHIAIVGK	(N(N(H(H(H(H)))(H(H)(H)(H)))))	H(8)N(2)	10	3	1271.9	11126500	1.69842e+08	sp|P39007|STT3_YEAST	539	2.6409e-05
20200727_Yeast_1hDIA_rep3.mzML	1981.48	1926.12	55.3611	TTLVDJNTWJNTHIAIVGK	TTLVDJNTWJNTHIAIVGK	(N(N(H(H(H(H)))(H(H)(H)(H)))))	H(8)N(2)	10	3	1271.9	10043300	1.73436e+08	sp|P39007|STT3_YEAST	539	2.6409e-05
20200727_Yeast_1hDIA_rep1.mzML	1959.93	1918.83	41.0973	TTLVDJNTWJNTHIAIVGK	TTLVDJNTWJNTHIAIVGK	(N(N(H(H(H(H)))(H(H)(H)(H)))))	H(8)N(2)	10	4	954.173	266087	2.07327e+06	sp|P39007|STT3_YEAST	539	2.6409e-05
20200727_Yeast_1hDIA_rep1.mzML	1951.27	1900.47	50.8008	TTLVDJNTWJNTHIAIVGK	TTLVDJNTWJNTHIAIVGK	(N(N(H(H(H(H)))(H(H)(H(H(H)))))))	H(9)N(2)	10	3	1325.91	2388580	3.26882e+07	sp|P39007|STT3_YEAST	539	5.96095e-05
20200727_Yeast_1hDIA_rep2.mzML	1967.33	1908.67	58.6598	TTLVDJNTWJNTHIAIVGK	TTLVDJNTWJNTHIAIVGK	(N(N(H(H(H(H)))(H(H)(H(H(H)))))))	H(9)N(2)	10	3	1325.91	2436020	2.60915e+07	sp|P39007|STT3_YEAST	539	5.96095e-05
20200727_Yeast_1hDIA_rep3.mzML	1977.38	1912.65	64.7282	TTLVDJNTWJNTHIAIVGK	TTLVDJNTWJNTHIAIVGK	(N(N(H(H(H(H)))(H(H)(H(H(H)))))))	H(9)N(2)	10	3	1325.91	2280610	2.58255e+07	sp|P39007|STT3_YEAST	539	5.96095e-05
20200727_Yeast_1hDIA_rep1.mzML	1194.78	1202.22	-7.43528	TTNHWELVJTTK	TTNHWELVJTTK	(N(N(H(H(H(H)))(H(H)(H)(H)))))	H(8)N(2)	9	3	1049.44	6360000	4.63921e+07	sp|P53730|ALG12_YEAST	483	3.84243e-05
20200727_Yeast_1hDIA_rep2.mzML	1182.84	1196.11	-13.2744	TTNHWELVJTTK	TTNHWELVJTTK	(N(N(H(H(H(H)))(H(H)(H)(H)))))	H(8)N(2)	9	3	1049.44	7797370	6.16579e+07	sp|P53730|ALG12_YEAST	483	3.84243e-05
20200727_Yeast_1hDIA_rep3.mzML	1195.49	1205.19	-9.69523	TTNHWELVJTTK	TTNHWELVJTTK	(N(N(H(H(H(H)))(H(H)(H)(H)))))	H(8)N(2)	9	3	1049.44	5522410	4.51705e+07	sp|P53730|ALG12_YEAST	483	3.84243e-05
20200727_Yeast_1hDIA_rep2.mzML	1547.51	1342.57	204.942	VALVLPJK	VALVLPJK	(N(N(H(H(H)(H))(H(H(H(H(H))))))))	H(9)N(2)	7	2	1359.6	582540	7.50693e+06	sp|P40557|EPS1_YEAST	264	0.0012314
20200727_Yeast_1hDIA_rep3.mzML	1559.96	1349.54	210.425	VALVLPJK	VALVLPJK	(N(N(H(H(H)(H))(H(H(H(H(H))))))))	H(9)N(2)	7	2	1359.6	618712	6.09592e+06	sp|P40557|EPS1_YEAST	264	0.0012314
20200727_Yeast_1hDIA_rep1.mzML	2278.19	2389.54	-111.351	VDDLJATAWDLYR	VDDLJATAWDLYR	(N(N(H(H(H(H)))(H(H)(H(H)(H(H)))))))	H(10)N(2)	5	3	1193.48	16529800	4.95751e+07	sp|P37302|APE3_YEAST	85	0.000345365
20200727_Yeast_1hDIA_rep2.mzML	2272.06	2333.98	-61.9165	VDDLJATAWDLYR	VDDLJATAWDLYR	(N(N(H(H(H(H)))(H(H)(H(H)(H(H)))))))	H(10)N(2)	5	3	1193.48	16209400	4.65766e+07	sp|P37302|APE3_YEAST	85	0.000345365
20200727_Yeast_1hDIA_rep3.mzML	2294.78	2349.95	-55.1655	VDDLJATAWDLYR	VDDLJATAWDLYR	(N(N(H(H(H(H)))(H(H)(H(H)(H(H)))))))	H(10)N(2)	5	3	1193.48	14318600	4.57044e+07	sp|P37302|APE3_YEAST	85	0.000345365
20200727_Yeast_1hDIA_rep1.mzML	2268.31	2502.02	-233.709	VDDLJATAWDLYR	VDDLJATAWDLYR	(N(N(H(H(H(H(H))))(H(H)(H(H(H(H))))))))	H(11)N(2)	5	3	1247.5	26299600	6.50486e+07	sp|P37302|APE3_YEAST	85	0.000384146
20200727_Yeast_1hDIA_rep2.mzML	2262.76	2308.09	-45.3319	VDDLJATAWDLYR	VDDLJATAWDLYR	(N(N(H(H(H(H(H))))(H(H)(H(H(H(H))))))))	H(11)N(2)	5	3	1247.5	23950000	6.14447e+07	sp|P37302|APE3_YEAST	85	0.000384146
20200727_Yeast_1hDIA_rep3.mzML	2286.03	2328.38	-42.3473	VDDLJATAWDLYR	VDDLJATAWDLYR	(N(N(H(H(H(H(H))))(H(H)(H(H(H(H))))))))	H(11)N(2)	5	3	1247.5	22190700	5.24525e+07	sp|P37302|APE3_YEAST	85	0.000384146
20200727_Yeast_1hDIA_rep1.mzML	2250.68	2213.51	37.1716	VDDLJATAWDLYR	VDDLJATAWDLYR	(N(N(H(H(H(H(H))))(H(H(H(H)))(H(H(H)))))))	H(12)N(2)	5	3	1301.52	14398800	3.93502e+07	sp|P37302|APE3_YEAST	85	0.000182808
20200727_Yeast_1hDIA_rep2.mzML	2245.83	2299.27	-53.4443	VDDLJATAWDLYR	VDDLJATAWDLYR	(N(N(H(H(H(H(H))))(H(H(H(H)))(H(H(H)))))))	H(12)N(2)	5	3	1301.52	13940500	3.44049e+07	sp|P37302|APE3_YEAST	85	0.000182808
20200727_Yeast_1hDIA_rep3.mzML	2267.37	2317.48	-50.1094	VDDLJATAWDLYR	VDDLJATAWDLYR	(N(N(H(H(H(H(H))))(H(H(H(H)))(H(H(H)))))))	H(12)N(2)	5	3	1301.52	16161700	3.63387e+07	sp|P37302|APE3_YEAST	85	0.000182808
20200727_Yeast_1hDIA_rep1.mzML	2263.73	2263.77	-0.036745	VDDLJATAWDLYR	VDDLJATAWDLYR	(N(N(H(H(H(H(H(H)))))(H(H)(H(H(H(H(H)))))))))	H(13)N(2)	5	3	1355.53	246667	0	sp|P37302|APE3_YEAST	85	0.00623501
20200727_Yeast_1hDIA_rep1.mzML	989.008	1038.16	-49.1517	VFSGCJVTNEK	VFSGC[160]JVTNEK	(N(N(H(H(H(H)))(H(H)(H(H)(H(H)))))))	H(10)N(2)	6	2	1641.14	1057130	1.29203e+07	sp|P25371|ADP1_YEAST	165	2.12035e-05
20200727_Yeast_1hDIA_rep2.mzML	996.258	1036.78	-40.5208	VFSGCJVTNEK	VFSGC[160]JVTNEK	(N(N(H(H(H(H)))(H(H)(H(H)(H(H)))))))	H(10)N(2)	6	2	1641.14	983864	1.4441e+07	sp|P25371|ADP1_YEAST	165	2.12035e-05
20200727_Yeast_1hDIA_rep3.mzML	1010.13	1049.68	-39.5513	VFSGCJVTNEK	VFSGC[160]JVTNEK	(N(N(H(H(H(H)))(H(H)(H(H)(H(H)))))))	H(10)N(2)	6	2	1641.14	1030840	1.40398e+07	sp|P25371|ADP1_YEAST	165	2.12035e-05
20200727_Yeast_1hDIA_rep1.mzML	989.43	1033.88	-44.455	VFSGCJVTNEK	VFSGC[160]JVTNEK	(N(N(H(H(H(H)))(H(H)(H(H)(H(H)))))))	H(10)N(2)	6	3	1094.43	1250820	2.16271e+07	sp|P25371|ADP1_YEAST	165	2.12035e-05
20200727_Yeast_1hDIA_rep2.mzML	995.597	1033.82	-38.2269	VFSGCJVTNEK	VFSGC[160]JVTNEK	(N(N(H(H(H(H)))(H(H)(H(H)(H(H)))))))	H(10)N(2)	6	3	1094.43	1285340	2.14058e+07	sp|P25371|ADP1_YEAST	165	2.12035e-05
20200727_Yeast_1hDIA_rep3.mzML	1010.46	1047	-36.5415	VFSGCJVTNEK	VFSGC[160]JVTNEK	(N(N(H(H(H(H)))(H(H)(H(H)(H(H)))))))	H(10)N(2)	6	3	1094.43	1094700	2.0207e+07	sp|P25371|ADP1_YEAST	165	2.12035e-05
20200727_Yeast_1hDIA_rep1.mzML	984.835	1028.63	-43.7907	VFSGCJVTNEK	VFSGC[160]JVTNEK	(N(N(H(H(H(H(H))))(H(H(H))(H(H(H)))))))	H(11)N(2)	6	3	1148.44	601141	1.15099e+06	sp|P25371|ADP1_YEAST	165	0.000614182
20200727_Yeast_1hDIA_rep2.mzML	991.357	1030.17	-38.8133	VFSGCJVTNEK	VFSGC[160]JVTNEK	(N(N(H(H(H(H(H))))(H(H(H))(H(H(H)))))))	H(11)N(2)	6	3	1148.44	567377	1.52927e+06	sp|P25371|ADP1_YEAST	165	0.000614182
20200727_Yeast_1hDIA_rep3.mzML	1006.16	1043.58	-37.4228	VFSGCJVTNEK	VFSGC[160]JVTNEK	(N(N(H(H(H(H(H))))(H(H(H))(H(H(H)))))))	H(11)N(2)	6	3	1148.44	483317	1.32382e+06	sp|P25371|ADP1_YEAST	165	0.000614182
20200727_Yeast_1hDIA_rep1.mzML	1007.08	1065.19	-58.1122	VFSGCJVTNEK	VFSGC[160]JVTNEK	(N(N(H(H(H(H)))(H(H)(H(H))))))	H(8)N(2)	6	3	986.392	154026	1.12366e+06	sp|P25371|ADP1_YEAST	165	0.0023336
20200727_Yeast_1hDIA_rep3.mzML	1023.48	1066.9	-43.4241	VFSGCJVTNEK	VFSGC[160]JVTNEK	(N(N(H(H(H(H)))(H(H)(H(H))))))	H(8)N(2)	6	3	986.392	243033	934970	sp|P25371|ADP1_YEAST	165	0.0023336
20200727_Yeast_1hDIA_rep1.mzML	3228.13	3223.07	5.0609	VLILSNPTETSCLVSSFJVSSGQILFR	VLILSNPTETSC[160]LVSSFJVSSGQILFR	(N(N(H(H(H(H)))(H(H(H(H)))))))	H(8)N(2)	18	3	1557.71	64991.1	510627	sp|P25574|EMC1_YEAST	73	0.00025318
20200727_Yeast_1hDIA_rep2.mzML	3238.1	3306.29	-68.191	VLILSNPTETSCLVSSFJVSSGQILFR	VLILSNPTETSC[160]LVSSFJVSSGQILFR	(N(N(H(H(H(H)))(H(H(H(H)))))))	H(8)N(2)	18	3	1557.71	100945	719757	sp|P25574|EMC1_YEAST	73	0.00025318
20200727_Yeast_1hDIA_rep3.mzML	3235.78	3230.3	5.48003	VLILSNPTETSCLVSSFJVSSGQILFR	VLILSNPTETSC[160]LVSSFJVSSGQILFR	(N(N(H(H(H(H)))(H(H(H(H)))))))	H(8)N(2)	18	3	1557.71	96080.6	818627	sp|P25574|EMC1_YEAST	73	0.00025318
20200727_Yeast_1hDIA_rep2.mzML	3236.86	3301.07	-64.2069	VLILSNPTETSCLVSSFJVSSGQILFR	VLILSNPTETSC[160]LVSSFJVSSGQILFR	(N(N(H(H(H(H)))(H(H(H(H)))))))	H(8)N(2)	18	4	1168.54	68518.8	238585	sp|P25574|EMC1_YEAST	73	0.00025318
20200727_Yeast_1hDIA_rep2.mzML	2776.56	3039.57	-263.013	VQTVGGAIEVTGJFSTLDLSSLK	VQTVGGAIEVTGJFSTLDLSSLK	(N(N(H(H(H(H(H))))(H(H(H(H(H(H)))))))))	H(11)N(2)	13	3	1509	1531970	3.89564e+06	sp|P38248|ECM33_YEAST	304	0.001387
20200727_Yeast_1hDIA_rep2.mzML	2675.17	2955.45	-280.275	VQTVGGAIEVTGJFSTLDLSSLK	VQTVGGAIEVTGJFSTLDLSSLK	(N(N(H(H(H(H(H))))(H(H(H(H)))(H(H(H)))))))	H(12)N(2)	13	3	1563.01	214945	1.37114e+06	sp|P38248|ECM33_YEAST	304	0.000307838
20200727_Yeast_1hDIA_rep3.mzML	2763.93	2960.6	-196.667	VQTVGGAIEVTGJFSTLDLSSLK	VQTVGGAIEVTGJFSTLDLSSLK	(N(N(H(H(H(H(H))))(H(H(H(H)))(H(H(H)))))))	H(12)N(2)	13	3	1563.01	300130	843439	sp|P38248|ECM33_YEAST	304	0.000307838
20200727_Yeast_1hDIA_rep1.mzML	1852.69	2014.07	-161.38	VRJWTASITDEVAGEVK	VRJWTASITDEVAGEVK	(N(N(H(H(H(H(H))))(H(H(H))(H(H(H)))))))	H(11)N(2)	3	3	1355.24	710578	1.23096e+07	sp|P00729|CBPY_YEAST	479	0.000339494
20200727_Yeast_1hDIA_rep2.mzML	1857.34	2031.08	-173.743	VRJWTASITDEVAGEVK	VRJWTASITDEVAGEVK	(N(N(H(H(H(H(H))))(H(H(H))(H(H(H)))))))	H(11)N(2)	3	3	1355.24	680984	1.49015e+07	sp|P00729|CBPY_YEAST	479	0.000339494
20200727_Yeast_1hDIA_rep3.mzML	1860.36	2041.97	-181.609	VRJWTASITDEVAGEVK	VRJWTASITDEVAGEVK	(N(N(H(H(H(H(H))))(H(H(H))(H(H(H)))))))	H(11)N(2)	3	3	1355.24	787330	1.32107e+07	sp|P00729|CBPY_YEAST	479	0.000339494
20200727_Yeast_1hDIA_rep1.mzML	1843.36	1989.52	-146.164	VRJWTASITDEVAGEVK	VRJWTASITDEVAGEVK	(N(N(H(H(H(H(H))))(H(H(H(H)))(H(H(H)))))))	H(12)N(2)	3	3	1409.26	3165500	3.78983e+07	sp|P00729|CBPY_YEAST	479	4.91729e-05
20200727_Yeast_1hDIA_rep2.mzML	1847	2008.44	-161.442	VRJWTASITDEVAGEVK	VRJWTASITDEVAGEVK	(N(N(H(H(H(H(H))))(H(H(H(H)))(H(H(H)))))))	H(12)N(2)	3	3	1409.26	4041690	3.65447e+07	sp|P00729|CBPY_YEAST	479	4.91729e-05
20200727_Yeast_1hDIA_rep3.mzML	1851.53	2019.01	-167.477	VRJWTASITDEVAGEVK	VRJWTASITDEVAGEVK	(N(N(H(H(H(H(H))))(H(H(H(H)))(H(H(H)))))))	H(12)N(2)	3	3	1409.26	3656660	32850474	sp|P00729|CBPY_YEAST	479	4.91729e-05
20200727_Yeast_1hDIA_rep1.mzML	1832.86	1980.95	-148.086	VRJWTASITDEVAGEVK	VRJWTASITDEVAGEVK	(N(N(H(H(H(H(H))))(H(H(H(H(H(H(H(H)))))))))))	H(13)N(2)	3	3	1463.27	4177540	4.95138e+07	sp|P00729|CBPY_YEAST	479	5.1378e-05
20200727_Yeast_1hDIA_rep2.mzML	1837.19	1999.79	-162.602	VRJWTASITDEVAGEVK	VRJWTASITDEVAGEVK	(N(N(H(H(H(H(H))))(H(H(H(H(H(H(H(H)))))))))))	H(13)N(2)	3	3	1463.27	4772480	5.09871e+07	sp|P00729|CBPY_YEAST	479	5.1378e-05
20200727_Yeast_1hDIA_rep3.mzML	1841.7	2011.81	-170.114	VRJWTASITDEVAGEVK	VRJWTASITDEVAGEVK	(N(N(H(H(H(H(H))))(H(H(H(H(H(H(H(H)))))))))))	H(13)N(2)	3	3	1463.27	4299940	4.90686e+07	sp|P00729|CBPY_YEAST	479	5.1378e-05
20200727_Yeast_1hDIA_rep1.mzML	1823.57	1975.73	-152.161	VRJWTASITDEVAGEVK	VRJWTASITDEVAGEVK	(N(N(H(H(H(H(H(H)))))(H(H(H))(H(H(H(H(H)))))))))	H(14)N(2)	3	3	1517.29	1977560	2.07915e+07	sp|P00729|CBPY_YEAST	479	4.51719e-05
20200727_Yeast_1hDIA_rep2.mzML	1827.08	1994.18	-167.1	VRJWTASITDEVAGEVK	VRJWTASITDEVAGEVK	(N(N(H(H(H(H(H(H)))))(H(H(H))(H(H(H(H(H)))))))))	H(14)N(2)	3	3	1517.29	1900800	2.12561e+07	sp|P00729|CBPY_YEAST	479	4.51719e-05
20200727_Yeast_1hDIA_rep3.mzML	1832.16	2006.15	-173.993	VRJWTASITDEVAGEVK	VRJWTASITDEVAGEVK	(N(N(H(H(H(H(H(H)))))(H(H(H))(H(H(H(H(H)))))))))	H(14)N(2)	3	3	1517.29	1721170	2.14731e+07	sp|P00729|CBPY_YEAST	479	4.51719e-05
20200727_Yeast_1hDIA_rep1.mzML	2077.33	1973.61	103.717	VRJWTASITDEVAGEVK	VRJWTASITDEVAGEVK	(N(N(H(H(H(H(H(H)))))(H(H(H(H(H))))(H(H(H(H))))))))	H(15)N(2)	3	3	1571.31	852567	133071	sp|P00729|CBPY_YEAST	479	0.00583481
20200727_Yeast_1hDIA_rep2.mzML	2091.9	1991.79	100.108	VRJWTASITDEVAGEVK	VRJWTASITDEVAGEVK	(N(N(H(H(H(H(H(H)))))(H(H(H(H(H))))(H(H(H(H))))))))	H(15)N(2)	3	3	1571.31	677429	0	sp|P00729|CBPY_YEAST	479	0.00583481
20200727_Yeast_1hDIA_rep3.mzML	2107.98	2003.49	104.489	VRJWTASITDEVAGEVK	VRJWTASITDEVAGEVK	(N(N(H(H(H(H(H(H)))))(H(H(H(H(H))))(H(H(H(H))))))))	H(15)N(2)	3	3	1571.31	794045	200003	sp|P00729|CBPY_YEAST	479	0.00583481
20200727_Yeast_1hDIA_rep1.mzML	1881.05	2039.86	-158.805	VRJWTASITDEVAGEVK	VRJWTASITDEVAGEVK	(N(N(H(H(H(H)))(H(H)(H)(H)))))	H(8)N(2)	3	3	1193.19	714465	1.03199e+07	sp|P00729|CBPY_YEAST	479	3.97496e-05
20200727_Yeast_1hDIA_rep2.mzML	1890.05	2052.94	-162.889	VRJWTASITDEVAGEVK	VRJWTASITDEVAGEVK	(N(N(H(H(H(H)))(H(H)(H)(H)))))	H(8)N(2)	3	3	1193.19	796228	1.06474e+07	sp|P00729|CBPY_YEAST	479	3.97496e-05
20200727_Yeast_1hDIA_rep3.mzML	1893.39	2057.79	-164.398	VRJWTASITDEVAGEVK	VRJWTASITDEVAGEVK	(N(N(H(H(H(H)))(H(H)(H)(H)))))	H(8)N(2)	3	3	1193.19	997293	11059376	sp|P00729|CBPY_YEAST	479	3.97496e-05
20200727_Yeast_1hDIA_rep1.mzML	1350.2	1388.11	-37.9083	VSNPEGNGGYSTSNJYSTCPDYEK	VSNPEGNGGYSTSNJYSTC[160]PDYEK	(N(N(H(H(H(H(H(H(H))))))(H(H(H(H(H(H)))))))))	H(13)N(2)	15	4	1288.99	114327	369418	sp|Q08193|GAS5_YEAST	344	2.81414e-05
20200727_Yeast_1hDIA_rep2.mzML	1371.52	1398.91	-27.3877	VSNPEGNGGYSTSNJYSTCPDYEK	VSNPEGNGGYSTSNJYSTC[160]PDYEK	(N(N(H(H(H(H(H(H(H))))))(H(H(H(H(H(H)))))))))	H(13)N(2)	15	4	1288.99	120858	1.56906e+06	sp|Q08193|GAS5_YEAST	344	2.81414e-05
20200727_Yeast_1hDIA_rep3.mzML	1373.63	1411.97	-38.3449	VSNPEGNGGYSTSNJYSTCPDYEK	VSNPEGNGGYSTSNJYSTC[160]PDYEK	(N(N(H(H(H(H(H(H(H))))))(H(H(H(H(H(H)))))))))	H(13)N(2)	15	4	1288.99	114649	1.53229e+06	sp|Q08193|GAS5_YEAST	344	2.81414e-05
20200727_Yeast_1hDIA_rep1.mzML	824.825	823.961	0.863737	VVJETIQDK	VVJETIQDK	(N(N(H(H(H(H(H))))(H(H)(H(H(H)))))))	H(10)N(2)	3	2	1536.62	26970900	190851026	sp|P38616|YGP1_YEAST	118	0.0092367
20200727_Yeast_1hDIA_rep2.mzML	841.835	987.457	-145.622	VVJETIQDK	VVJETIQDK	(N(N(H(H(H(H(H))))(H(H)(H(H(H)))))))	H(10)N(2)	3	2	1536.62	26610700	1.94782e+08	sp|P38616|YGP1_YEAST	118	0.0092367
20200727_Yeast_1hDIA_rep3.mzML	851.232	844.853	6.37858	VVJETIQDK	VVJETIQDK	(N(N(H(H(H(H(H))))(H(H)(H(H(H)))))))	H(10)N(2)	3	2	1536.62	28779400	190102964	sp|P38616|YGP1_YEAST	118	0.0092367
20200727_Yeast_1hDIA_rep1.mzML	820.367	811.488	8.87944	VVJETIQDK	VVJETIQDK	(N(N(H(H(H(H(H))))(H(H)(H(H(H(H))))))))	H(11)N(2)	3	2	1617.65	7497220	4.05243e+07	sp|P38616|YGP1_YEAST	118	0.00564732
20200727_Yeast_1hDIA_rep2.mzML	838.778	881.26	-42.4823	VVJETIQDK	VVJETIQDK	(N(N(H(H(H(H(H))))(H(H)(H(H(H(H))))))))	H(11)N(2)	3	2	1617.65	6789850	3.79135e+07	sp|P38616|YGP1_YEAST	118	0.00564732
20200727_Yeast_1hDIA_rep3.mzML	847.825	831.677	16.1482	VVJETIQDK	VVJETIQDK	(N(N(H(H(H(H(H))))(H(H)(H(H(H(H))))))))	H(11)N(2)	3	2	1617.65	6850500	3.46785e+07	sp|P38616|YGP1_YEAST	118	0.00564732
20200727_Yeast_1hDIA_rep1.mzML	818.549	808.941	9.60803	VVJETIQDK	VVJETIQDK	(N(N(H(H(H(H(H))))(H(H)(H(H(H(H))))))))	H(11)N(2)	3	3	1078.77	14554900	2.83526e+07	sp|P38616|YGP1_YEAST	118	0.00564732
20200727_Yeast_1hDIA_rep2.mzML	836.469	864.868	-28.3988	VVJETIQDK	VVJETIQDK	(N(N(H(H(H(H(H))))(H(H)(H(H(H(H))))))))	H(11)N(2)	3	3	1078.77	13632900	2.77341e+07	sp|P38616|YGP1_YEAST	118	0.00564732
20200727_Yeast_1hDIA_rep3.mzML	845.697	829.039	16.6575	VVJETIQDK	VVJETIQDK	(N(N(H(H(H(H(H))))(H(H)(H(H(H(H))))))))	H(11)N(2)	3	3	1078.77	15046000	2.88872e+07	sp|P38616|YGP1_YEAST	118	0.00564732
20200727_Yeast_1hDIA_rep1.mzML	824.002	821.949	2.05302	VVJETIQDK	VVJETIQDK	(N(N(H(H)(H)(H))))	H(4)N(2)	3	2	1050.46	1893780	491508	sp|P38616|YGP1_YEAST	118	0.00178478
20200727_Yeast_1hDIA_rep2.mzML	842.604	967.238	-124.634	VVJETIQDK	VVJETIQDK	(N(N(H(H)(H)(H))))	H(4)N(2)	3	2	1050.46	1930360	684934	sp|P38616|YGP1_YEAST	118	0.00178478
20200727_Yeast_1hDIA_rep1.mzML	828.873	823.536	5.33705	VVJETIQDK	VVJETIQDK	(N(N(H(H(H))(H(H(H))))))	H(6)N(2)	3	2	1212.52	1307600	2.03974e+06	sp|P38616|YGP1_YEAST	118	2.39837e-05
20200727_Yeast_1hDIA_rep2.mzML	844.7	983.082	-138.382	VVJETIQDK	VVJETIQDK	(N(N(H(H(H))(H(H(H))))))	H(6)N(2)	3	2	1212.52	1431770	941521	sp|P38616|YGP1_YEAST	118	2.39837e-05
20200727_Yeast_1hDIA_rep3.mzML	853.403	844.399	9.00362	VVJETIQDK	VVJETIQDK	(N(N(H(H(H))(H(H(H))))))	H(6)N(2)	3	2	1212.52	1425900	2.15826e+06	sp|P38616|YGP1_YEAST	118	2.39837e-05
20200727_Yeast_1hDIA_rep1.mzML	833.6	834.643	-1.04342	VVJETIQDK	VVJETIQDK	(N(N(H(H(H)(H))(H(H)(H)))))	H(7)N(2)	3	2	1293.54	1282860	2.12941e+06	sp|P38616|YGP1_YEAST	118	7.12888e-05
20200727_Yeast_1hDIA_rep2.mzML	847.943	1117.72	-269.776	VVJETIQDK	VVJETIQDK	(N(N(H(H(H)(H))(H(H)(H)))))	H(7)N(2)	3	2	1293.54	1484940	2.3656e+06	sp|P38616|YGP1_YEAST	118	7.12888e-05
20200727_Yeast_1hDIA_rep3.mzML	858.312	856.333	1.97908	VVJETIQDK	VVJETIQDK	(N(N(H(H(H)(H))(H(H)(H)))))	H(7)N(2)	3	2	1293.54	1678230	2.50498e+06	sp|P38616|YGP1_YEAST	118	7.12888e-05
20200727_Yeast_1hDIA_rep1.mzML	833.977	823.237	10.7395	VVJETIQDK	VVJETIQDK	(N(N(H(H(H(H)))(H(H(H(H)))))))	H(8)N(2)	3	2	1374.57	64890900	5.31821e+08	sp|P38616|YGP1_YEAST	118	0.00282051
20200727_Yeast_1hDIA_rep2.mzML	849.557	980.038	-130.481	VVJETIQDK	VVJETIQDK	(N(N(H(H(H(H)))(H(H(H(H)))))))	H(8)N(2)	3	2	1374.57	72360600	5.27762e+08	sp|P38616|YGP1_YEAST	118	0.00282051
20200727_Yeast_1hDIA_rep3.mzML	858.488	844.08	14.408	VVJETIQDK	VVJETIQDK	(N(N(H(H(H(H)))(H(H(H(H)))))))	H(8)N(2)	3	2	1374.57	73614400	555898949	sp|P38616|YGP1_YEAST	118	0.00282051
20200727_Yeast_1hDIA_rep1.mzML	833.32	834.129	-0.809486	VVJETIQDK	VVJETIQDK	(N(N(H(H)(H(H(H(H(H(H)))))))))	H(8)N(2)	3	3	916.716	27167000	9.19047e+07	sp|P38616|YGP1_YEAST	118	0.000545754
20200727_Yeast_1hDIA_rep2.mzML	849.084	1110.49	-261.41	VVJETIQDK	VVJETIQDK	(N(N(H(H)(H(H(H(H(H(H)))))))))	H(8)N(2)	3	3	916.716	26075900	8.03565e+07	sp|P38616|YGP1_YEAST	118	0.000545754
20200727_Yeast_1hDIA_rep3.mzML	858.098	855.779	2.31902	VVJETIQDK	VVJETIQDK	(N(N(H(H)(H(H(H(H(H(H)))))))))	H(8)N(2)	3	3	916.716	28631000	1.12373e+08	sp|P38616|YGP1_YEAST	118	0.000545754
20200727_Yeast_1hDIA_rep1.mzML	831.54	834.244	-2.70361	VVJETIQDK	VVJETIQDK	(N(N(H(H(H(H)))(H(H)(H(H)(H))))))	H(9)N(2)	3	2	1455.6	42702600	437221297	sp|P38616|YGP1_YEAST	118	0.000192033
20200727_Yeast_1hDIA_rep2.mzML	847.207	1112.08	-264.877	VVJETIQDK	VVJETIQDK	(N(N(H(H(H(H)))(H(H)(H(H)(H))))))	H(9)N(2)	3	2	1455.6	41782900	472470381	sp|P38616|YGP1_YEAST	118	0.000192033
20200727_Yeast_1hDIA_rep3.mzML	856.407	855.901	0.505754	VVJETIQDK	VVJETIQDK	(N(N(H(H(H(H)))(H(H)(H(H)(H))))))	H(9)N(2)	3	2	1455.6	43588500	493970631	sp|P38616|YGP1_YEAST	118	0.000192033
20200727_Yeast_1hDIA_rep1.mzML	831.017	829.72	1.29745	VVJETIQDK	VVJETIQDK	(N(N(H(H(H(H)))(H(H)(H(H)(H))))))	H(9)N(2)	3	3	970.734	18477000	1.23052e+08	sp|P38616|YGP1_YEAST	118	0.000192033
20200727_Yeast_1hDIA_rep2.mzML	846.996	1052.61	-205.615	VVJETIQDK	VVJETIQDK	(N(N(H(H(H(H)))(H(H)(H(H)(H))))))	H(9)N(2)	3	3	970.734	20285600	1.14703e+08	sp|P38616|YGP1_YEAST	118	0.000192033
20200727_Yeast_1hDIA_rep3.mzML	855.989	851.03	4.95894	VVJETIQDK	VVJETIQDK	(N(N(H(H(H(H)))(H(H)(H(H)(H))))))	H(9)N(2)	3	3	970.734	21101100	1.39121e+08	sp|P38616|YGP1_YEAST	118	0.000192033
20200727_Yeast_1hDIA_rep1.mzML	1466.94	1475.9	-8.95994	VYAIJTTLDHSECMK	VYAIJTTLDHSEC[160]MK	(N(N(H(H(H(H(H))))(H(H)(H(H(H)))))))	H(10)N(2)	5	3	1270.17	5887720	7.74487e+07	sp|P22146|GAS1_YEAST	95	4.76366e-05
20200727_Yeast_1hDIA_rep2.mzML	1467.71	1479.21	-11.4962	VYAIJTTLDHSECMK	VYAIJTTLDHSEC[160]MK	(N(N(H(H(H(H(H))))(H(H)(H(H(H)))))))	H(10)N(2)	5	3	1270.17	5643590	8.19405e+07	sp|P22146|GAS1_YEAST	95	4.76366e-05
20200727_Yeast_1hDIA_rep3.mzML	1494.01	1501.14	-7.12609	VYAIJTTLDHSECMK	VYAIJTTLDHSEC[160]MK	(N(N(H(H(H(H(H))))(H(H)(H(H(H)))))))	H(10)N(2)	5	3	1270.17	4955810	69955668	sp|P22146|GAS1_YEAST	95	4.76366e-05
20200727_Yeast_1hDIA_rep1.mzML	1461.2	1477.9	-16.7029	VYAIJTTLDHSECMK	VYAIJTTLDHSEC[160]MK	(N(N(H(H(H)(H(H(H))))(H(H)(H(H(H)))))))	H(11)N(2)	5	3	1324.19	7545130	8.16898e+07	sp|P22146|GAS1_YEAST	95	3.39594e-05
20200727_Yeast_1hDIA_rep2.mzML	1459.36	1481.35	-21.9935	VYAIJTTLDHSECMK	VYAIJTTLDHSEC[160]MK	(N(N(H(H(H)(H(H(H))))(H(H)(H(H(H)))))))	H(11)N(2)	5	3	1324.19	8575730	1.05951e+08	sp|P22146|GAS1_YEAST	95	3.39594e-05
20200727_Yeast_1hDIA_rep3.mzML	1485.04	1503.19	-18.1544	VYAIJTTLDHSECMK	VYAIJTTLDHSEC[160]MK	(N(N(H(H(H)(H(H(H))))(H(H)(H(H(H)))))))	H(11)N(2)	5	3	1324.19	7137550	86903690	sp|P22146|GAS1_YEAST	95	3.39594e-05
20200727_Yeast_1hDIA_rep1.mzML	1450.74	1444.57	6.17471	VYAIJTTLDHSECMK	VYAIJTTLDHSEC[160]MK	(N(N(H(H(H(H(H))))(H(H(H(H)))(H(H(H)))))))	H(12)N(2)	5	3	1378.21	3744070	4.56046e+07	sp|P22146|GAS1_YEAST	95	3.90757e-05
20200727_Yeast_1hDIA_rep2.mzML	1449.18	1446.77	2.40964	VYAIJTTLDHSECMK	VYAIJTTLDHSEC[160]MK	(N(N(H(H(H(H(H))))(H(H(H(H)))(H(H(H)))))))	H(12)N(2)	5	3	1378.21	3911620	4.46697e+07	sp|P22146|GAS1_YEAST	95	3.90757e-05
20200727_Yeast_1hDIA_rep3.mzML	1475.3	1469.02	6.28411	VYAIJTTLDHSECMK	VYAIJTTLDHSEC[160]MK	(N(N(H(H(H(H(H))))(H(H(H(H)))(H(H(H)))))))	H(12)N(2)	5	3	1378.21	4067970	4.53408e+07	sp|P22146|GAS1_YEAST	95	3.90757e-05
20200727_Yeast_1hDIA_rep1.mzML	1441.1	1437.47	3.62795	VYAIJTTLDHSECMK	VYAIJTTLDHSEC[160]MK	(N(N(H(H(H(H(H))))(H(H(H(H(H(H(H(H)))))))))))	H(13)N(2)	5	3	1432.23	1612760	2.04375e+07	sp|P22146|GAS1_YEAST	95	2.95434e-05
20200727_Yeast_1hDIA_rep2.mzML	1437.69	1440.26	-2.5669	VYAIJTTLDHSECMK	VYAIJTTLDHSEC[160]MK	(N(N(H(H(H(H(H))))(H(H(H(H(H(H(H(H)))))))))))	H(13)N(2)	5	3	1432.23	1712290	1.83023e+07	sp|P22146|GAS1_YEAST	95	2.95434e-05
20200727_Yeast_1hDIA_rep3.mzML	1465.22	1461.86	3.36023	VYAIJTTLDHSECMK	VYAIJTTLDHSEC[160]MK	(N(N(H(H(H(H(H))))(H(H(H(H(H(H(H(H)))))))))))	H(13)N(2)	5	3	1432.23	1653470	1.92617e+07	sp|P22146|GAS1_YEAST	95	2.95434e-05
20200727_Yeast_1hDIA_rep1.mzML	1478.56	1491.12	-12.5567	VYAIJTTLDHSECMK	VYAIJTTLDHSEC[160]MK	(N(N(H(H(H(H)))(H(H)(H)(H)))))	H(8)N(2)	5	3	1162.14	278644	3.50279e+06	sp|P22146|GAS1_YEAST	95	9.98382e-05
20200727_Yeast_1hDIA_rep2.mzML	1483.35	1495.56	-12.2117	VYAIJTTLDHSECMK	VYAIJTTLDHSEC[160]MK	(N(N(H(H(H(H)))(H(H)(H)(H)))))	H(8)N(2)	5	3	1162.14	273321	3.03e+06	sp|P22146|GAS1_YEAST	95	9.98382e-05
20200727_Yeast_1hDIA_rep3.mzML	1509.24	1516.72	-7.48187	VYAIJTTLDHSECMK	VYAIJTTLDHSEC[160]MK	(N(N(H(H(H(H)))(H(H)(H)(H)))))	H(8)N(2)	5	3	1162.14	227562	2.85774e+06	sp|P22146|GAS1_YEAST	95	9.98382e-05
20200727_Yeast_1hDIA_rep1.mzML	1472.13	1485.99	-13.8628	VYAIJTTLDHSECMK	VYAIJTTLDHSEC[160]MK	(N(N(H(H(H)(H(H)))(H(H)(H(H))))))	H(9)N(2)	5	3	1216.16	525816	5.87941e+06	sp|P22146|GAS1_YEAST	95	1.96675e-05
20200727_Yeast_1hDIA_rep2.mzML	1475.65	1490.04	-14.3916	VYAIJTTLDHSECMK	VYAIJTTLDHSEC[160]MK	(N(N(H(H(H)(H(H)))(H(H)(H(H))))))	H(9)N(2)	5	3	1216.16	506792	7.02182e+06	sp|P22146|GAS1_YEAST	95	1.96675e-05
20200727_Yeast_1hDIA_rep3.mzML	1501.61	1511.48	-9.86934	VYAIJTTLDHSECMK	VYAIJTTLDHSEC[160]MK	(N(N(H(H(H)(H(H)))(H(H)(H(H))))))	H(9)N(2)	5	3	1216.16	477513	5895306	sp|P22146|GAS1_YEAST	95	1.96675e-05
20200727_Yeast_1hDIA_rep1.mzML	1293.58	1280.3	13.2812	VYAIJTTLDHSECMK	VYAIJTTLDHSEC[160]M[147]K	(N(N(H(H(H(H)))(H(H)(H(H)(H(H)))))))	H(10)N(2)	5	3	1275.51	520148	1.03999e+07	sp|P22146|GAS1_YEAST	95	0.00704174
20200727_Yeast_1hDIA_rep2.mzML	1311.46	1303.11	8.34632	VYAIJTTLDHSECMK	VYAIJTTLDHSEC[160]M[147]K	(N(N(H(H(H(H)))(H(H)(H(H)(H(H)))))))	H(10)N(2)	5	3	1275.51	791671	1.35563e+07	sp|P22146|GAS1_YEAST	95	0.00704174
20200727_Yeast_1hDIA_rep3.mzML	1314.72	1308.83	5.89116	VYAIJTTLDHSECMK	VYAIJTTLDHSEC[160]M[147]K	(N(N(H(H(H(H)))(H(H)(H(H)(H(H)))))))	H(10)N(2)	5	3	1275.51	707606	1.29922e+07	sp|P22146|GAS1_YEAST	95	0.00704174
20200727_Yeast_1hDIA_rep1.mzML	1284.04	1273.02	11.0212	VYAIJTTLDHSECMK	VYAIJTTLDHSEC[160]M[147]K	(N(N(H(H(H(H(H))))(H(H)(H(H(H(H))))))))	H(11)N(2)	5	3	1329.52	943676	1.12371e+07	sp|P22146|GAS1_YEAST	95	3.37525e-05
20200727_Yeast_1hDIA_rep2.mzML	1299.14	1290.85	8.2892	VYAIJTTLDHSECMK	VYAIJTTLDHSEC[160]M[147]K	(N(N(H(H(H(H(H))))(H(H)(H(H(H(H))))))))	H(11)N(2)	5	3	1329.52	1026790	1.37389e+07	sp|P22146|GAS1_YEAST	95	3.37525e-05
20200727_Yeast_1hDIA_rep3.mzML	1301.77	1294.08	7.68507	VYAIJTTLDHSECMK	VYAIJTTLDHSEC[160]M[147]K	(N(N(H(H(H(H(H))))(H(H)(H(H(H(H))))))))	H(11)N(2)	5	3	1329.52	1179490	1.45735e+07	sp|P22146|GAS1_YEAST	95	3.37525e-05
20200727_Yeast_1hDIA_rep1.mzML	1275.79	1274.75	1.04243	VYAIJTTLDHSECMK	VYAIJTTLDHSEC[160]M[147]K	(N(N(H(H(H(H(H))))(H(H(H(H)))(H(H(H)))))))	H(12)N(2)	5	3	1383.54	602114	7.02593e+06	sp|P22146|GAS1_YEAST	95	0.00226966
20200727_Yeast_1hDIA_rep2.mzML	1289.42	1293.76	-4.3438	VYAIJTTLDHSECMK	VYAIJTTLDHSEC[160]M[147]K	(N(N(H(H(H(H(H))))(H(H(H(H)))(H(H(H)))))))	H(12)N(2)	5	3	1383.54	642765	6.09656e+06	sp|P22146|GAS1_YEAST	95	0.00226966
20200727_Yeast_1hDIA_rep3.mzML	1290.21	1297.59	-7.38253	VYAIJTTLDHSECMK	VYAIJTTLDHSEC[160]M[147]K	(N(N(H(H(H(H(H))))(H(H(H(H)))(H(H(H)))))))	H(12)N(2)	5	3	1383.54	707671	7.6154e+06	sp|P22146|GAS1_YEAST	95	0.00226966
20200727_Yeast_1hDIA_rep1.mzML	1545.49	1539.89	5.60458	WHLNIIJK	WHLNIIJK	(N(N(H(H(H(H)))(H(H)(H)(H)))))	H(8)N(2)	7	2	1370.59	457595	4.11881e+06	sp|P43571|BST1_YEAST	651	0.000104598
20200727_Yeast_1hDIA_rep2.mzML	1551.21	1547.92	3.28686	WHLNIIJK	WHLNIIJK	(N(N(H(H(H(H)))(H(H)(H)(H)))))	H(8)N(2)	7	2	1370.59	263052	2.81272e+06	sp|P43571|BST1_YEAST	651	0.000104598
20200727_Yeast_1hDIA_rep3.mzML	1567.79	1565.07	2.71597	WHLNIIJK	WHLNIIJK	(N(N(H(H(H(H)))(H(H)(H)(H)))))	H(8)N(2)	7	2	1370.59	369270	3.71075e+06	sp|P43571|BST1_YEAST	651	0.000104598
20200727_Yeast_1hDIA_rep1.mzML	1545.24	1539.52	5.72278	WHLNIIJK	WHLNIIJK	(N(N(H(H(H(H)))(H(H(H(H)))))))	H(8)N(2)	7	3	914.062	1526160	9.05529e+06	sp|P43571|BST1_YEAST	651	0.00208092
20200727_Yeast_1hDIA_rep2.mzML	1551.32	1547.61	3.70736	WHLNIIJK	WHLNIIJK	(N(N(H(H(H(H)))(H(H(H(H)))))))	H(8)N(2)	7	3	914.062	1491450	7.21812e+06	sp|P43571|BST1_YEAST	651	0.00208092
20200727_Yeast_1hDIA_rep3.mzML	1567.34	1564.88	2.46	WHLNIIJK	WHLNIIJK	(N(N(H(H(H(H)))(H(H(H(H)))))))	H(8)N(2)	7	3	914.062	1475950	6.37806e+06	sp|P43571|BST1_YEAST	651	0.00208092
20200727_Yeast_1hDIA_rep1.mzML	2147.49	2399.79	-252.3	WYNYJWCGYEDGQLAJCSSR	WYNYJWC[160]GYEDGQLAJC[160]SSR	(N(N(H(H(H(H(H))))(H(H)(H(H)(H(H)))))))	H(11)N(2)	16	3	1577.92	2154910	7.34316e+06	sp|Q07651|FMP45_YEAST	73	0.0015398
20200727_Yeast_1hDIA_rep2.mzML	2155.8	2405.78	-249.979	WYNYJWCGYEDGQLAJCSSR	WYNYJWC[160]GYEDGQLAJC[160]SSR	(N(N(H(H(H(H(H))))(H(H)(H(H)(H(H)))))))	H(11)N(2)	16	3	1577.92	1856320	7.99925e+06	sp|Q07651|FMP45_YEAST	73	0.0015398
20200727_Yeast_1hDIA_rep3.mzML	2182.41	2417.14	-234.735	WYNYJWCGYEDGQLAJCSSR	WYNYJWC[160]GYEDGQLAJC[160]SSR	(N(N(H(H(H(H(H))))(H(H)(H(H)(H(H)))))))	H(11)N(2)	16	3	1577.92	1762620	2.8465e+06	sp|Q07651|FMP45_YEAST	73	0.0015398
20200727_Yeast_1hDIA_rep2.mzML	2151.84	2388.9	-237.058	WYNYJWCGYEDGQLAJCSSR	WYNYJWC[160]GYEDGQLAJC[160]SSR	(N(N(H(H(H(H(H))))(H(H)(H(H(H))(H(H)))))))	H(12)N(2)	16	3	1631.94	626106	3.06497e+06	sp|Q07651|FMP45_YEAST	73	4.61365e-05
20200727_Yeast_1hDIA_rep3.mzML	2176.78	2401.2	-224.418	WYNYJWCGYEDGQLAJCSSR	WYNYJWC[160]GYEDGQLAJC[160]SSR	(N(N(H(H(H(H(H))))(H(H)(H(H(H))(H(H)))))))	H(12)N(2)	16	3	1631.94	569220	3.58802e+06	sp|Q07651|FMP45_YEAST	73	4.61365e-05
20200727_Yeast_1hDIA_rep1.mzML	2341.13	2343.56	-2.42973	YAFFNJITYVTPK	YAFFNJITYVTPK	(N(N(H(H(H(H)))(H(H)(H)(H)))))	H(8)N(2)	6	2	1640.7	999150	1.45576e+07	sp|P43561|FET5_YEAST	364	1.90412e-05
20200727_Yeast_1hDIA_rep2.mzML	2342.86	2341.29	1.57034	YAFFNJITYVTPK	YAFFNJITYVTPK	(N(N(H(H(H(H)))(H(H)(H)(H)))))	H(8)N(2)	6	2	1640.7	885418	1.64435e+07	sp|P43561|FET5_YEAST	364	1.90412e-05
20200727_Yeast_1hDIA_rep3.mzML	2357.26	2356.14	1.11622	YAFFNJITYVTPK	YAFFNJITYVTPK	(N(N(H(H(H(H)))(H(H)(H)(H)))))	H(8)N(2)	6	2	1640.7	912465	1.32455e+07	sp|P43561|FET5_YEAST	364	1.90412e-05
20200727_Yeast_1hDIA_rep1.mzML	2341.22	2492.74	-151.525	YAFFNJITYVTPK	YAFFNJITYVTPK	(N(N(H(H(H(H)))(H(H)(H)(H)))))	H(8)N(2)	6	3	1094.13	818291	1.69027e+07	sp|P43561|FET5_YEAST	364	1.90412e-05
20200727_Yeast_1hDIA_rep2.mzML	2342.21	2317.15	25.06	YAFFNJITYVTPK	YAFFNJITYVTPK	(N(N(H(H(H(H)))(H(H)(H)(H)))))	H(8)N(2)	6	3	1094.13	718198	2.04015e+07	sp|P43561|FET5_YEAST	364	1.90412e-05
20200727_Yeast_1hDIA_rep3.mzML	2357.08	2335.98	21.1	YAFFNJITYVTPK	YAFFNJITYVTPK	(N(N(H(H(H(H)))(H(H)(H)(H)))))	H(8)N(2)	6	3	1094.13	647665	1.53012e+07	sp|P43561|FET5_YEAST	364	1.90412e-05
20200727_Yeast_1hDIA_rep1.mzML	2335.21	2390.03	-54.8216	YAFFNJITYVTPK	YAFFNJITYVTPK	(N(N(H(H(H(H)))(H(H(H))(H(H))))))	H(9)N(2)	6	3	1148.15	664926	1.17882e+06	sp|P43561|FET5_YEAST	364	0.00035731
20200727_Yeast_1hDIA_rep2.mzML	2333.55	2333.9	-0.351771	YAFFNJITYVTPK	YAFFNJITYVTPK	(N(N(H(H(H(H)))(H(H(H))(H(H))))))	H(9)N(2)	6	3	1148.15	581219	1.29849e+06	sp|P43561|FET5_YEAST	364	0.00035731
20200727_Yeast_1hDIA_rep3.mzML	2351.06	2349.88	1.1774	YAFFNJITYVTPK	YAFFNJITYVTPK	(N(N(H(H(H(H)))(H(H(H))(H(H))))))	H(9)N(2)	6	3	1148.15	473804	1.00524e+06	sp|P43561|FET5_YEAST	364	0.00035731
20200727_Yeast_1hDIA_rep1.mzML	649.925	621.24	28.6852	YIJETK	YIJETK	(N(N(H(H(H(H(H))))(H(H)(H(H(H)))))))	H(10)N(2)	3	2	1397.54	1477890	1.39356e+07	sp|P38836|ECM14_YEAST	295	1.94543e-05
20200727_Yeast_1hDIA_rep2.mzML	647.811	615.52	32.291	YIJETK	YIJETK	(N(N(H(H(H(H(H))))(H(H)(H(H(H)))))))	H(10)N(2)	3	2	1397.54	1134590	9.60517e+06	sp|P38836|ECM14_YEAST	295	1.94543e-05
20200727_Yeast_1hDIA_rep3.mzML	647.628	615.619	32.0086	YIJETK	YIJETK	(N(N(H(H(H(H(H))))(H(H)(H(H(H)))))))	H(10)N(2)	3	2	1397.54	1366560	1.04183e+07	sp|P38836|ECM14_YEAST	295	1.94543e-05
20200727_Yeast_1hDIA_rep1.mzML	644.932	624.818	20.1138	YIJETK	YIJETK	(N(N(H(H(H(H(H))))(H(H)(H(H(H(H))))))))	H(11)N(2)	3	2	1478.57	730029	6.30542e+06	sp|P38836|ECM14_YEAST	295	0.000499113
20200727_Yeast_1hDIA_rep2.mzML	643.617	618.453	25.1637	YIJETK	YIJETK	(N(N(H(H(H(H(H))))(H(H)(H(H(H(H))))))))	H(11)N(2)	3	2	1478.57	662019	6.33775e+06	sp|P38836|ECM14_YEAST	295	0.000499113
20200727_Yeast_1hDIA_rep3.mzML	642.222	618.638	23.5841	YIJETK	YIJETK	(N(N(H(H(H(H(H))))(H(H)(H(H(H(H))))))))	H(11)N(2)	3	2	1478.57	701907	6.67254e+06	sp|P38836|ECM14_YEAST	295	0.000499113
20200727_Yeast_1hDIA_rep1.mzML	668.56	629.473	39.087	YIJETK	YIJETK	(N(N(H(H(H(H)))(H(H(H(H)))))))	H(8)N(2)	3	2	1235.49	685328	4.27379e+06	sp|P38836|ECM14_YEAST	295	0.00274725
20200727_Yeast_1hDIA_rep2.mzML	661.431	622.409	39.0224	YIJETK	YIJETK	(N(N(H(H(H(H)))(H(H(H(H)))))))	H(8)N(2)	3	2	1235.49	688880	3.96895e+06	sp|P38836|ECM14_YEAST	295	0.00274725
20200727_Yeast_1hDIA_rep3.mzML	660.905	622.703	38.202	YIJETK	YIJETK	(N(N(H(H(H(H)))(H(H(H(H)))))))	H(8)N(2)	3	2	1235.49	803114	5.087e+06	sp|P38836|ECM14_YEAST	295	0.00274725
20200727_Yeast_1hDIA_rep1.mzML	732.44	793.534	-61.0944	YIJETKGDYK	YIJETKGDYK	(N(N(H(H(H)(H(H)))(H(H(H(H(H))))))))	H(10)N(2)	3	3	1086.43	367413	5.31725e+06	sp|P38836|ECM14_YEAST	295	2.43689e-05
20200727_Yeast_1hDIA_rep2.mzML	734.694	800.608	-65.9144	YIJETKGDYK	YIJETKGDYK	(N(N(H(H(H)(H(H)))(H(H(H(H(H))))))))	H(10)N(2)	3	3	1086.43	386619	6.09518e+06	sp|P38836|ECM14_YEAST	295	2.43689e-05
20200727_Yeast_1hDIA_rep3.mzML	738.695	813.58	-74.8853	YIJETKGDYK	YIJETKGDYK	(N(N(H(H(H)(H(H)))(H(H(H(H(H))))))))	H(10)N(2)	3	3	1086.43	370478	5.21798e+06	sp|P38836|ECM14_YEAST	295	2.43689e-05
20200727_Yeast_1hDIA_rep1.mzML	730.089	786.016	-55.9267	YIJETKGDYK	YIJETKGDYK	(N(N(H(H(H(H(H))))(H(H)(H(H(H(H))))))))	H(11)N(2)	3	3	1140.45	166966	2.84083e+06	sp|P38836|ECM14_YEAST	295	5.82775e-05
20200727_Yeast_1hDIA_rep2.mzML	731.402	787.843	-56.441	YIJETKGDYK	YIJETKGDYK	(N(N(H(H(H(H(H))))(H(H)(H(H(H(H))))))))	H(11)N(2)	3	3	1140.45	155987	3.32018e+06	sp|P38836|ECM14_YEAST	295	5.82775e-05
20200727_Yeast_1hDIA_rep3.mzML	734.494	806.01	-71.5157	YIJETKGDYK	YIJETKGDYK	(N(N(H(H(H(H(H))))(H(H)(H(H(H(H))))))))	H(11)N(2)	3	3	1140.45	206951	3.19583e+06	sp|P38836|ECM14_YEAST	295	5.82775e-05
20200727_Yeast_1hDIA_rep1.mzML	879.599	957.386	-77.7874	YJQTETFK	YJQTETFK	(N(N(H(H(H(H)))(H(H)(H)(H)))))	H(8)N(2)	2	2	1367.04	3233210	2.5685e+07	sp|Q03691|ROT1_YEAST	139	4.8655e-05
20200727_Yeast_1hDIA_rep3.mzML	909.817	981.65	-71.8328	YJQTETFK	YJQTETFK	(N(N(H(H(H(H)))(H(H)(H)(H)))))	H(8)N(2)	2	2	1367.04	3438300	2.58211e+07	sp|Q03691|ROT1_YEAST	139	4.8655e-05
20200727_Yeast_1hDIA_rep1.mzML	879.505	958.596	-79.0909	YJQTETFK	YJQTETFK	(N(N(H(H(H(H)))(H(H)(H)(H)))))	H(8)N(2)	2	3	911.694	1656470	1.85571e+06	sp|Q03691|ROT1_YEAST	139	4.8655e-05
20200727_Yeast_1hDIA_rep3.mzML	909.772	982.858	-73.0862	YJQTETFK	YJQTETFK	(N(N(H(H(H(H)))(H(H)(H)(H)))))	H(8)N(2)	2	3	911.694	1673880	2.05156e+06	sp|Q03691|ROT1_YEAST	139	4.8655e-05
20200727_Yeast_1hDIA_rep1.mzML	872.125	961.423	-89.2979	YJQTETFK	YJQTETFK	(N(N(H(H(H)(H))(H(H)(H(H(H)))))))	H(9)N(2)	2	2	1448.06	895245	7.68701e+06	sp|Q03691|ROT1_YEAST	139	1.96096e-05
20200727_Yeast_1hDIA_rep2.mzML	890.458	1119.43	-228.974	YJQTETFK	YJQTETFK	(N(N(H(H(H)(H))(H(H)(H(H(H)))))))	H(9)N(2)	2	2	1448.06	788738	6.97435e+06	sp|Q03691|ROT1_YEAST	139	1.96096e-05
20200727_Yeast_1hDIA_rep3.mzML	901.939	985.682	-83.7428	YJQTETFK	YJQTETFK	(N(N(H(H(H)(H))(H(H)(H(H(H)))))))	H(9)N(2)	2	2	1448.06	780859	6.23374e+06	sp|Q03691|ROT1_YEAST	139	1.96096e-05
20200727_Yeast_1hDIA_rep1.mzML	872.137	949.548	-77.4109	YJQTETFK	YJQTETFK	(N(N(H(H(H(H)))(H(H)(H(H(H)))))))	H(9)N(2)	2	3	965.711	1003690	1.9054e+06	sp|Q03691|ROT1_YEAST	139	0.000429661
20200727_Yeast_1hDIA_rep3.mzML	902.054	973.83	-71.776	YJQTETFK	YJQTETFK	(N(N(H(H(H(H)))(H(H)(H(H(H)))))))	H(9)N(2)	2	3	965.711	1061320	1.10188e+06	sp|Q03691|ROT1_YEAST	139	0.000429661
20200727_Yeast_1hDIA_rep1.mzML	1946.49	1878.18	68.3054	YJTTSENIEIITSSVPSAVK	YJTTSENIEIITSSVPSAVK	(N(N(H(H(H(H(H(H)))))(H(H(H(H(H(H(H))))))))))	H(13)N(2)	2	3	1555.98	371651	397641	sp|P32329|YPS1_YEAST	480	0.000241686
20200727_Yeast_1hDIA_rep2.mzML	1962.24	1883.43	78.8136	YJTTSENIEIITSSVPSAVK	YJTTSENIEIITSSVPSAVK	(N(N(H(H(H(H(H(H)))))(H(H(H(H(H(H(H))))))))))	H(13)N(2)	2	3	1555.98	324105	302751	sp|P32329|YPS1_YEAST	480	0.000241686
20200727_Yeast_1hDIA_rep3.mzML	1972.5	1887.08	85.4211	YJTTSENIEIITSSVPSAVK	YJTTSENIEIITSSVPSAVK	(N(N(H(H(H(H(H(H)))))(H(H(H(H(H(H(H))))))))))	H(13)N(2)	2	3	1555.98	255762	434923	sp|P32329|YPS1_YEAST	480	0.000241686
20200727_Yeast_1hDIA_rep1.mzML	1819.3	1743.72	75.5787	YJTTSENIEIITSSVPSAVK	YJTTSENIEIITSSVPSAVK	(N(N(H(H(H(H(H(H(H))))))(H(H(H(H)))(H(H(H)))))))	H(14)N(2)	2	3	1610	286680	417262	sp|P32329|YPS1_YEAST	480	3.31371e-05
20200727_Yeast_1hDIA_rep2.mzML	1820.49	1741.53	78.9645	YJTTSENIEIITSSVPSAVK	YJTTSENIEIITSSVPSAVK	(N(N(H(H(H(H(H(H(H))))))(H(H(H(H)))(H(H(H)))))))	H(14)N(2)	2	3	1610	275979	418521	sp|P32329|YPS1_YEAST	480	3.31371e-05
20200727_Yeast_1hDIA_rep3.mzML	1820.77	1750.48	70.2926	YJTTSENIEIITSSVPSAVK	YJTTSENIEIITSSVPSAVK	(N(N(H(H(H(H(H(H(H))))))(H(H(H(H)))(H(H(H)))))))	H(14)N(2)	2	3	1610	332145	734283	sp|P32329|YPS1_YEAST	480	3.31371e-05
20200727_Yeast_1hDIA_rep1.mzML	1731.79	1661.04	70.7522	YJTTSENIEIITSSVPSAVK	YJTTSENIEIITSSVPSAVK	(N(N(H(H(H(H(H(H(H))))))(H(H(H(H(H))))(H(H(H(H))))))))	H(16)N(2)	2	4	1288.78	77819.4	207312	sp|P32329|YPS1_YEAST	480	0.00499399
20200727_Yeast_1hDIA_rep3.mzML	1766.56	1666.17	100.391	YJTTSENIEIITSSVPSAVK	YJTTSENIEIITSSVPSAVK	(N(N(H(H(H(H(H(H(H))))))(H(H(H(H(H))))(H(H(H(H))))))))	H(16)N(2)	2	4	1288.78	48109.9	154546	sp|P32329|YPS1_YEAST	480	0.00499399
20200727_Yeast_1hDIA_rep1.mzML	1517.04	1472.56	44.4835	YLAYLTGJR	YLAYLTGJR	(N(N(H(H(H(H)))(H(H)(H)(H)))))	H(8)N(2)	8	2	1387.08	6080460	4.51776e+07	sp|P32906|MNS1_YEAST	224	0.000134556
20200727_Yeast_1hDIA_rep2.mzML	1524.99	1475.63	49.3577	YLAYLTGJR	YLAYLTGJR	(N(N(H(H(H(H)))(H(H)(H)(H)))))	H(8)N(2)	8	2	1387.08	5265390	4.58123e+07	sp|P32906|MNS1_YEAST	224	0.000134556
20200727_Yeast_1hDIA_rep3.mzML	1541.87	1497.71	44.1627	YLAYLTGJR	YLAYLTGJR	(N(N(H(H(H(H)))(H(H)(H)(H)))))	H(8)N(2)	8	2	1387.08	5751930	4.41062e+07	sp|P32906|MNS1_YEAST	224	0.000134556
20200727_Yeast_1hDIA_rep1.mzML	972.28	1014.15	-41.8743	YLGTJVTNGKPVNK	YLGTJVTNGKPVNK	(N(N(H(H(H(H)))(H(H)(H(H)(H(H)))))))	H(10)N(2)	5	3	1177.84	2307320	2.36816e+07	sp|P39105|PLB1_YEAST/sp|Q03674|PLB2_YEAST	307/309	2.22079e-05
20200727_Yeast_1hDIA_rep2.mzML	978.038	1019.1	-41.0651	YLGTJVTNGKPVNK	YLGTJVTNGKPVNK	(N(N(H(H(H(H)))(H(H)(H(H)(H(H)))))))	H(10)N(2)	5	3	1177.84	2074000	2.00414e+07	sp|P39105|PLB1_YEAST/sp|Q03674|PLB2_YEAST	307/309	2.22079e-05
20200727_Yeast_1hDIA_rep3.mzML	995.709	1031.43	-35.7231	YLGTJVTNGKPVNK	YLGTJVTNGKPVNK	(N(N(H(H(H(H)))(H(H)(H(H)(H(H)))))))	H(10)N(2)	5	3	1177.84	2111860	2.25165e+07	sp|P39105|PLB1_YEAST/sp|Q03674|PLB2_YEAST	307/309	2.22079e-05
20200727_Yeast_1hDIA_rep1.mzML	967.287	1012.53	-45.2465	YLGTJVTNGKPVNK	YLGTJVTNGKPVNK	(N(N(H(H(H(H(H))))(H(H)(H(H(H(H))))))))	H(11)N(2)	5	3	1231.86	514234	1.01124e+07	sp|P39105|PLB1_YEAST/sp|Q03674|PLB2_YEAST	307/309	1.99711e-05
20200727_Yeast_1hDIA_rep2.mzML	971.959	1017.26	-45.3018	YLGTJVTNGKPVNK	YLGTJVTNGKPVNK	(N(N(H(H(H(H(H))))(H(H)(H(H(H(H))))))))	H(11)N(2)	5	3	1231.86	505420	9.34458e+06	sp|P39105|PLB1_YEAST/sp|Q03674|PLB2_YEAST	307/309	1.99711e-05
20200727_Yeast_1hDIA_rep3.mzML	989.99	1028.66	-38.669	YLGTJVTNGKPVNK	YLGTJVTNGKPVNK	(N(N(H(H(H(H(H))))(H(H)(H(H(H(H))))))))	H(11)N(2)	5	3	1231.86	551428	1.03904e+07	sp|P39105|PLB1_YEAST/sp|Q03674|PLB2_YEAST	307/309	1.99711e-05
20200727_Yeast_1hDIA_rep1.mzML	979.436	1015.38	-35.9457	YLGTJVTNGKPVNK	YLGTJVTNGKPVNK	(N(N(H(H(H(H)))(H(H(H(H(H))))))))	H(9)N(2)	5	3	1123.82	961361	1.00848e+07	sp|P39105|PLB1_YEAST/sp|Q03674|PLB2_YEAST	307/309	0.00028418
20200727_Yeast_1hDIA_rep2.mzML	984.397	1020.24	-35.8422	YLGTJVTNGKPVNK	YLGTJVTNGKPVNK	(N(N(H(H(H(H)))(H(H(H(H(H))))))))	H(9)N(2)	5	3	1123.82	884208	9.53658e+06	sp|P39105|PLB1_YEAST/sp|Q03674|PLB2_YEAST	307/309	0.00028418
20200727_Yeast_1hDIA_rep3.mzML	1001.06	1032.93	-31.875	YLGTJVTNGKPVNK	YLGTJVTNGKPVNK	(N(N(H(H(H(H)))(H(H(H(H(H))))))))	H(9)N(2)	5	3	1123.82	737403	8.72349e+06	sp|P39105|PLB1_YEAST/sp|Q03674|PLB2_YEAST	307/309	0.00028418
20200727_Yeast_1hDIA_rep1.mzML	1507.1	1551.12	-44.0242	YLHGLJCSEFVK	YLHGLJC[160]SEFVK	(N(N(H(H(H(H)))(H(H)(H)(H)))))	H(8)N(2)	6	2	1585.15	105485	3.79256e+06	sp|Q07895|YL001_YEAST	333	3.12216e-05
20200727_Yeast_1hDIA_rep3.mzML	1536.35	1572.74	-36.3856	YLHGLJCSEFVK	YLHGLJC[160]SEFVK	(N(N(H(H(H(H)))(H(H)(H)(H)))))	H(8)N(2)	6	2	1585.15	73184.1	2.0517e+06	sp|Q07895|YL001_YEAST	333	3.12216e-05
20200727_Yeast_1hDIA_rep1.mzML	1507.06	1556.7	-49.6388	YLHGLJCSEFVK	YLHGLJC[160]SEFVK	(N(N(H(H(H(H)))(H(H)(H)(H)))))	H(8)N(2)	6	3	1057.1	4822050	4.56368e+07	sp|Q07895|YL001_YEAST	333	3.12216e-05
20200727_Yeast_1hDIA_rep2.mzML	1517.64	1563.35	-45.7139	YLHGLJCSEFVK	YLHGLJC[160]SEFVK	(N(N(H(H(H(H)))(H(H)(H)(H)))))	H(8)N(2)	6	3	1057.1	4464210	3.93547e+07	sp|Q07895|YL001_YEAST	333	3.12216e-05
20200727_Yeast_1hDIA_rep3.mzML	1536.84	1577.03	-40.1936	YLHGLJCSEFVK	YLHGLJC[160]SEFVK	(N(N(H(H(H(H)))(H(H)(H)(H)))))	H(8)N(2)	6	3	1057.1	3781950	3.46514e+07	sp|Q07895|YL001_YEAST	333	3.12216e-05
20200727_Yeast_1hDIA_rep1.mzML	1503.3	1526.18	-22.8825	YLHGLJCSEFVK	YLHGLJC[160]SEFVK	(N(N(H(H(H)(H))(H(H)(H(H(H)))))))	H(9)N(2)	6	3	1111.12	306415	5.09094e+06	sp|Q07895|YL001_YEAST	333	0.00900038
20200727_Yeast_1hDIA_rep3.mzML	1531.57	1552.23	-20.6633	YLHGLJCSEFVK	YLHGLJC[160]SEFVK	(N(N(H(H(H)(H))(H(H)(H(H(H)))))))	H(9)N(2)	6	3	1111.12	300702	4.08487e+06	sp|Q07895|YL001_YEAST	333	0.00900038
20200727_Yeast_1hDIA_rep1.mzML	2343.62	2449.99	-106.368	YMNQVLDIIIDDHJGTIVHK	YMNQVLDIIIDDHJGTIVHK	(N(N(H(H(H(H(H))))(H(H)(H(H(H)))))))	H(10)N(2)	14	4	1091.97	246674	3.13336e+06	sp|P48016|ATH1_YEAST	879	2.97025e-05
20200727_Yeast_1hDIA_rep3.mzML	2363.89	2465.23	-101.337	YMNQVLDIIIDDHJGTIVHK	YMNQVLDIIIDDHJGTIVHK	(N(N(H(H(H(H(H))))(H(H)(H(H(H)))))))	H(10)N(2)	14	4	1091.97	141629	4.83985e+06	sp|P48016|ATH1_YEAST	879	2.97025e-05
20200727_Yeast_1hDIA_rep1.mzML	1621.61	1643.38	-21.7694	YSDJATETLDGLSR	YSDJATETLDGLSR	(N(N(H(H(H(H(H))))(H(H)(H(H(H)))))))	H(10)N(2)	4	3	1190.14	7760540	1.61136e+08	sp|P34231|YKS7_YEAST	154	4.30378e-05
20200727_Yeast_1hDIA_rep2.mzML	1623.92	1629.92	-6.00294	YSDJATETLDGLSR	YSDJATETLDGLSR	(N(N(H(H(H(H(H))))(H(H)(H(H(H)))))))	H(10)N(2)	4	3	1190.14	6556840	1.44952e+08	sp|P34231|YKS7_YEAST	154	4.30378e-05
20200727_Yeast_1hDIA_rep3.mzML	1635.73	1651.37	-15.6352	YSDJATETLDGLSR	YSDJATETLDGLSR	(N(N(H(H(H(H(H))))(H(H)(H(H(H)))))))	H(10)N(2)	4	3	1190.14	5755880	1.18744e+08	sp|P34231|YKS7_YEAST	154	4.30378e-05
20200727_Yeast_1hDIA_rep1.mzML	1614.86	1652.87	-38.0105	YSDJATETLDGLSR	YSDJATETLDGLSR	(N(N(H(H(H(H)))(H(H(H(H(H(H(H))))))))))	H(11)N(2)	4	3	1244.15	4028220	6.39297e+06	sp|P34231|YKS7_YEAST	154	3.7558e-05
20200727_Yeast_1hDIA_rep2.mzML	1616.09	1643.11	-27.0238	YSDJATETLDGLSR	YSDJATETLDGLSR	(N(N(H(H(H(H)))(H(H(H(H(H(H(H))))))))))	H(11)N(2)	4	3	1244.15	4178560	5.3376e+06	sp|P34231|YKS7_YEAST	154	3.7558e-05
20200727_Yeast_1hDIA_rep3.mzML	1627.41	1659.3	-31.8926	YSDJATETLDGLSR	YSDJATETLDGLSR	(N(N(H(H(H(H)))(H(H(H(H(H(H(H))))))))))	H(11)N(2)	4	3	1244.15	3715080	5.29597e+06	sp|P34231|YKS7_YEAST	154	3.7558e-05
20200727_Yeast_1hDIA_rep1.mzML	1620.36	1670.16	-49.8018	YSDJATETLDGLSR	YSDJATETLDGLSR	(N(N(H(H(H(H)))(H(H)(H(H))))))	H(8)N(2)	4	2	1622.65	485666	251967	sp|P34231|YKS7_YEAST	154	3.07109e-05
20200727_Yeast_1hDIA_rep2.mzML	1620.86	1666.23	-45.3688	YSDJATETLDGLSR	YSDJATETLDGLSR	(N(N(H(H(H(H)))(H(H)(H(H))))))	H(8)N(2)	4	2	1622.65	315484	48462.6	sp|P34231|YKS7_YEAST	154	3.07109e-05
20200727_Yeast_1hDIA_rep1.mzML	1647.38	1666.34	-18.9627	YSDJATETLDGLSR	YSDJATETLDGLSR	(N(N(H(H(H(H)))(H(H)(H(H))))))	H(8)N(2)	4	3	1082.1	787770	2.42152e+06	sp|P34231|YKS7_YEAST	154	3.07109e-05
20200727_Yeast_1hDIA_rep2.mzML	1648.31	1662.76	-14.4506	YSDJATETLDGLSR	YSDJATETLDGLSR	(N(N(H(H(H(H)))(H(H)(H(H))))))	H(8)N(2)	4	3	1082.1	656850	3.3368e+06	sp|P34231|YKS7_YEAST	154	3.07109e-05
20200727_Yeast_1hDIA_rep3.mzML	1657.87	1670.78	-12.9109	YSDJATETLDGLSR	YSDJATETLDGLSR	(N(N(H(H(H(H)))(H(H)(H(H))))))	H(8)N(2)	4	3	1082.1	684786	2926927	sp|P34231|YKS7_YEAST	154	3.07109e-05
20200727_Yeast_1hDIA_rep1.mzML	1639.63	1660.81	-21.1847	YSDJATETLDGLSR	YSDJATETLDGLSR	(N(N(H(H(H(H)))(H(H(H(H(H))))))))	H(9)N(2)	4	3	1136.12	1202620	4.46111e+06	sp|P34231|YKS7_YEAST	154	2.37865e-05
20200727_Yeast_1hDIA_rep2.mzML	1639.98	1655.63	-15.6452	YSDJATETLDGLSR	YSDJATETLDGLSR	(N(N(H(H(H(H)))(H(H(H(H(H))))))))	H(9)N(2)	4	3	1136.12	1191700	3.80104e+06	sp|P34231|YKS7_YEAST	154	2.37865e-05
20200727_Yeast_1hDIA_rep3.mzML	1649.01	1665.99	-16.9757	YSDJATETLDGLSR	YSDJATETLDGLSR	(N(N(H(H(H(H)))(H(H(H(H(H))))))))	H(9)N(2)	4	3	1136.12	1122710	4.34463e+06	sp|P34231|YKS7_YEAST	154	2.37865e-05
20200727_Yeast_1hDIA_rep1.mzML	1566.22	1601.01	-34.7934	YTGJQTYVDWAEK	YTGJQTYVDWAEK	(N(N(H(H(H(H(H))))(H(H(H))(H(H))))))	H(10)N(2)	4	3	1201.14	348631	2.92326e+06	sp|P36091|DCW1_YEAST	203	3.29392e-05
20200727_Yeast_1hDIA_rep2.mzML	1571.72	1600.97	-29.2507	YTGJQTYVDWAEK	YTGJQTYVDWAEK	(N(N(H(H(H(H(H))))(H(H(H))(H(H))))))	H(10)N(2)	4	3	1201.14	451326	1.98511e+06	sp|P36091|DCW1_YEAST	203	3.29392e-05
20200727_Yeast_1hDIA_rep3.mzML	1588.65	1616.35	-27.7006	YTGJQTYVDWAEK	YTGJQTYVDWAEK	(N(N(H(H(H(H(H))))(H(H(H))(H(H))))))	H(10)N(2)	4	3	1201.14	346182	2.40827e+06	sp|P36091|DCW1_YEAST	203	3.29392e-05
20200727_Yeast_1hDIA_rep1.mzML	1589.55	1651.28	-61.7279	YTGJQTYVDWAEK	YTGJQTYVDWAEK	(N(N(H(H(H(H)))(H(H)(H)(H)))))	H(8)N(2)	4	2	1639.15	882194	1.51067e+07	sp|P36091|DCW1_YEAST	203	1.93014e-05
20200727_Yeast_1hDIA_rep2.mzML	1593.41	1640.63	-47.2181	YTGJQTYVDWAEK	YTGJQTYVDWAEK	(N(N(H(H(H(H)))(H(H)(H)(H)))))	H(8)N(2)	4	2	1639.15	829684	1.50663e+07	sp|P36091|DCW1_YEAST	203	1.93014e-05
20200727_Yeast_1hDIA_rep3.mzML	1606.59	1657.98	-51.3934	YTGJQTYVDWAEK	YTGJQTYVDWAEK	(N(N(H(H(H(H)))(H(H)(H)(H)))))	H(8)N(2)	4	2	1639.15	690338	1.53519e+07	sp|P36091|DCW1_YEAST	203	1.93014e-05
20200727_Yeast_1hDIA_rep1.mzML	1589.52	1640.96	-51.4445	YTGJQTYVDWAEK	YTGJQTYVDWAEK	(N(N(H(H(H(H)))(H(H)(H(H))))))	H(8)N(2)	4	3	1093.1	533186	1.84018e+07	sp|P36091|DCW1_YEAST	203	2.68094e-05
20200727_Yeast_1hDIA_rep2.mzML	1594.51	1627.3	-32.787	YTGJQTYVDWAEK	YTGJQTYVDWAEK	(N(N(H(H(H(H)))(H(H)(H(H))))))	H(8)N(2)	4	3	1093.1	399643	1.63494e+07	sp|P36091|DCW1_YEAST	203	2.68094e-05
20200727_Yeast_1hDIA_rep3.mzML	1606.73	1649.32	-42.5899	YTGJQTYVDWAEK	YTGJQTYVDWAEK	(N(N(H(H(H(H)))(H(H)(H(H))))))	H(8)N(2)	4	3	1093.1	318432	1.37436e+07	sp|P36091|DCW1_YEAST	203	2.68094e-05
20200727_Yeast_1hDIA_rep1.mzML	1578.7	1622.45	-43.7466	YTGJQTYVDWAEK	YTGJQTYVDWAEK	(N(N(H(H)(H(H)(H(H(H(H(H)))))))))	H(9)N(2)	4	3	1147.12	3716080	1.34347e+07	sp|P36091|DCW1_YEAST	203	1.9343e-05
20200727_Yeast_1hDIA_rep2.mzML	1583.06	1613.1	-30.0353	YTGJQTYVDWAEK	YTGJQTYVDWAEK	(N(N(H(H)(H(H)(H(H(H(H(H)))))))))	H(9)N(2)	4	3	1147.12	2950190	1.1892e+07	sp|P36091|DCW1_YEAST	203	1.9343e-05
20200727_Yeast_1hDIA_rep3.mzML	1598.34	1633.62	-35.2799	YTGJQTYVDWAEK	YTGJQTYVDWAEK	(N(N(H(H)(H(H)(H(H(H(H(H)))))))))	H(9)N(2)	4	3	1147.12	2802170	1.07847e+07	sp|P36091|DCW1_YEAST	203	1.9343e-05
20200727_Yeast_1hDIA_rep1.mzML	1242.69	1229.48	13.2132	YTIENIJSTK	YTIENIJSTK	(N(N(H(H(H))(H(H(H(H)))))))	H(7)N(2)	7	2	1362.07	530898	6.07189e+06	sp|Q03103|ERO1_YEAST	458	2.3109e-05
20200727_Yeast_1hDIA_rep2.mzML	1247.67	1228.53	19.1419	YTIENIJSTK	YTIENIJSTK	(N(N(H(H(H))(H(H(H(H)))))))	H(7)N(2)	7	2	1362.07	658426	7.39423e+06	sp|Q03103|ERO1_YEAST	458	2.3109e-05
20200727_Yeast_1hDIA_rep3.mzML	1244.2	1228.91	15.2856	YTIENIJSTK	YTIENIJSTK	(N(N(H(H(H))(H(H(H(H)))))))	H(7)N(2)	7	2	1362.07	463346	1.00205e+07	sp|Q03103|ERO1_YEAST	458	2.3109e-05
20200727_Yeast_1hDIA_rep1.mzML	1230.41	1203.45	26.9623	YTIENIJSTK	YTIENIJSTK	(N(N(H(H(H(H)))(H(H(H(H)))))))	H(8)N(2)	7	2	1443.1	2231540	2.5416e+07	sp|Q03103|ERO1_YEAST	458	0.000245483
20200727_Yeast_1hDIA_rep2.mzML	1229.94	1197.49	32.4454	YTIENIJSTK	YTIENIJSTK	(N(N(H(H(H(H)))(H(H(H(H)))))))	H(8)N(2)	7	2	1443.1	2948780	3.09145e+07	sp|Q03103|ERO1_YEAST	458	0.000245483
20200727_Yeast_1hDIA_rep3.mzML	1229.8	1206.15	23.648	YTIENIJSTK	YTIENIJSTK	(N(N(H(H(H(H)))(H(H(H(H)))))))	H(8)N(2)	7	2	1443.1	2914630	2.81108e+07	sp|Q03103|ERO1_YEAST	458	0.000245483
20200727_Yeast_1hDIA_rep1.mzML	1229.99	1212.98	17.0129	YTIENIJSTK	YTIENIJSTK	(N(N(H(H(H(H)))(H(H)(H)(H)))))	H(8)N(2)	7	3	962.399	1941420	7.74201e+06	sp|Q03103|ERO1_YEAST	458	0.000109641
20200727_Yeast_1hDIA_rep2.mzML	1230.44	1208.51	21.9345	YTIENIJSTK	YTIENIJSTK	(N(N(H(H(H(H)))(H(H)(H)(H)))))	H(8)N(2)	7	3	962.399	1901840	6.68992e+06	sp|Q03103|ERO1_YEAST	458	0.000109641
20200727_Yeast_1hDIA_rep3.mzML	1230.03	1213.79	16.2411	YTIENIJSTK	YTIENIJSTK	(N(N(H(H(H(H)))(H(H)(H)(H)))))	H(8)N(2)	7	3	962.399	2057570	8.29173e+06	sp|Q03103|ERO1_YEAST	458	0.000109641
20200727_Yeast_1hDIA_rep1.mzML	1219.22	1191.93	27.2904	YTIENIJSTK	YTIENIJSTK	(N(N(H(H(H(H)))(H(H(H(H(H))))))))	H(9)N(2)	7	3	1016.42	658246	1.74992e+06	sp|Q03103|ERO1_YEAST	458	0.00876778
20200727_Yeast_1hDIA_rep3.mzML	1216.73	1196.77	19.9572	YTIENIJSTK	YTIENIJSTK	(N(N(H(H(H(H)))(H(H(H(H(H))))))))	H(9)N(2)	7	3	1016.42	501793	1.17667e+06	sp|Q03103|ERO1_YEAST	458	0.00876778
20200727_Yeast_1hDIA_rep1.mzML	1651.49	1677.35	-25.858	YVYDGVSIDDJCTK	YVYDGVSIDDJC[160]TK	(N(N(H(H(H)(H))(H(H(H))(H(H))))))	H(9)N(2)	11	3	1171.79	840892	3.12204e+06	sp|P36091|DCW1_YEAST	240	0.00724833
20200727_Yeast_1hDIA_rep2.mzML	1648.48	1671.88	-23.3987	YVYDGVSIDDJCTK	YVYDGVSIDDJC[160]TK	(N(N(H(H(H)(H))(H(H(H))(H(H))))))	H(9)N(2)	11	3	1171.79	971084	1.84264e+06	sp|P36091|DCW1_YEAST	240	0.00724833
20200727_Yeast_1hDIA_rep3.mzML	1656.54	1680.7	-24.1569	YVYDGVSIDDJCTK	YVYDGVSIDDJC[160]TK	(N(N(H(H(H)(H))(H(H(H))(H(H))))))	H(9)N(2)	11	3	1171.79	1008780	3.04916e+06	sp|P36091|DCW1_YEAST	240	0.00724833
20200727_Yeast_1hDIA_rep1.mzML	1144.87	1180.92	-36.0502	YYPVEPNCJSTIHQK	YYPVEPNC[160]JSTIHQK	(N(N(H(H(H(H)))(H(H)(H)(H)))))	H(8)N(2)	9	3	1184.82	431031	4.21303e+06	sp|P43600|YFJ0_YEAST	163	3.24184e-05
20200727_Yeast_1hDIA_rep2.mzML	1133.2	1173.15	-39.9495	YYPVEPNCJSTIHQK	YYPVEPNC[160]JSTIHQK	(N(N(H(H(H(H)))(H(H)(H)(H)))))	H(8)N(2)	9	3	1184.82	418118	6.97193e+06	sp|P43600|YFJ0_YEAST	163	3.24184e-05
20200727_Yeast_1hDIA_rep3.mzML	1136.03	1186.42	-50.3863	YYPVEPNCJSTIHQK	YYPVEPNC[160]JSTIHQK	(N(N(H(H(H(H)))(H(H)(H)(H)))))	H(8)N(2)	9	3	1184.82	403486	7.49151e+06	sp|P43600|YFJ0_YEAST	163	3.24184e-05

## Sheet: Precursors
FullPeptideName	GlycanComposition	Charge	Sequence	ProteinName	ProteinGlycoSite	20200727_Yeast_1hDIA_rep1.mzML	20200727_Yeast_1hDIA_rep2.mzML	20200727_Yeast_1hDIA_rep3.mzML
AEIFFJK	H(8)N(2)	2	AEIFFJK	sp|Q99220|OS9_YEAST	380	3.37343e+06		3.54681e+06
AEIFFJK	H(9)N(2)	2	AEIFFJK	sp|Q99220|OS9_YEAST	380	2.03201e+06	2.07528e+06	2.62973e+06
AEIVPRPSJGTVNK	H(8)N(2)	3	AEIVPRPSJGTVNK	sp|Q03103|ERO1_YEAST	491	2.75798e+06	2.73289e+06	2.5417e+06
AEPILJISNAGPWSR	H(10)N(2)	3	AEPILJISNAGPWSR	sp|P00724|INV2_YEAST	356	1.23123e+07	1.33914e+07	1.15782e+07
AEPILJISNAGPWSR	H(11)N(2)	3	AEPILJISNAGPWSR	sp|P00724|INV2_YEAST	356	2.33188e+07	2.39924e+07	2.24543e+07
AEPILJISNAGPWSR	H(12)N(2)	3	AEPILJISNAGPWSR	sp|P00724|INV2_YEAST	356	1.36329e+07	1.49421e+07	1.45559e+07
AEPILJISNAGPWSR	H(13)N(2)	3	AEPILJISNAGPWSR	sp|P00724|INV2_YEAST	356	469335	429316
AEPILJISNAGPWSR	H(14)N(2)	3	AEPILJISNAGPWSR	sp|P00724|INV2_YEAST	356	946530	921075	942321
AEPILJISNAGPWSR	H(8)N(2)	3	AEPILJISNAGPWSR	sp|P00724|INV2_YEAST	356	6.03737e+06	5.85377e+06	6.21898e+06
AEPILJISNAGPWSR	H(9)N(2)	3	AEPILJISNAGPWSR	sp|P00724|INV2_YEAST	356	1.35468e+06	837410	816266
AHHLJYTLVPFDGR	H(10)N(2)	3	AHHLJYTLVPFDGR	sp|P37302|APE3_YEAST	427	2.25508e+06	1.86698e+06	1.91676e+06
AHHLJYTLVPFDGR	H(10)N(2)	4	AHHLJYTLVPFDGR	sp|P37302|APE3_YEAST	427	1.41918e+06	1.39186e+06	1.06378e+06
AHHLJYTLVPFDGR	H(11)N(2)	3	AHHLJYTLVPFDGR	sp|P37302|APE3_YEAST	427	5.11235e+06	4.29585e+06	4.76706e+06
AHHLJYTLVPFDGR	H(11)N(2)	4	AHHLJYTLVPFDGR	sp|P37302|APE3_YEAST	427	3.5975e+06	3.30018e+06	2.78293e+06
AHHLJYTLVPFDGR	H(12)N(2)	3	AHHLJYTLVPFDGR	sp|P37302|APE3_YEAST	427	5.92503e+06	4.74121e+06	5.48823e+06
AHHLJYTLVPFDGR	H(12)N(2)	4	AHHLJYTLVPFDGR	sp|P37302|APE3_YEAST	427	5.00445e+06	6.03614e+06	4.36491e+06
AHHLJYTLVPFDGR	H(13)N(2)	3	AHHLJYTLVPFDGR	sp|P37302|APE3_YEAST	427	4.92404e+06	3.83363e+06	4.41625e+06
AHHLJYTLVPFDGR	H(13)N(2)	4	AHHLJYTLVPFDGR	sp|P37302|APE3_YEAST	427	2.96654e+06	2.91325e+06	2.40108e+06
AHHLJYTLVPFDGR	H(14)N(2)	3	AHHLJYTLVPFDGR	sp|P37302|APE3_YEAST	427	1.9287e+06	1.59791e+06	1.81529e+06
AHHLJYTLVPFDGR	H(14)N(2)	4	AHHLJYTLVPFDGR	sp|P37302|APE3_YEAST	427	1.04555e+06	1.14942e+06	966495
AHHLJYTLVPFDGR	H(15)N(2)	3	AHHLJYTLVPFDGR	sp|P37302|APE3_YEAST	427		416902	446122
AHHLJYTLVPFDGR	H(15)N(2)	4	AHHLJYTLVPFDGR	sp|P37302|APE3_YEAST	427		334419	384057
AHHLJYTLVPFDGR	H(6)N(2)	3	AHHLJYTLVPFDGR	sp|P37302|APE3_YEAST	427	2.02872e+06	2.56144e+06	2.08223e+06
AHHLJYTLVPFDGR	H(8)N(2)	4	AHHLJYTLVPFDGR	sp|P37302|APE3_YEAST	427	544383	525562	464982
AJGSIQK	H(10)N(2)	2	AJGSIQK	sp|Q12672|RL21B_YEAST/sp|Q02753|RL21A_YEAST	45/45	765290	1.16529e+06	1.04309e+06
AM[147]LSGAGMLAAMDJR	H(10)N(2)	3	AMLSGAGMLAAMDJR	sp|P39105|PLB1_YEAST	123	1.26655e+06	1.11805e+06	1.38665e+06
AMLGGAGMIAAMDJR	H(10)N(2)	3	AMLGGAGMIAAMDJR	sp|Q03674|PLB2_YEAST	125	1.49217e+06	1.33511e+06	1.42217e+06
AMLSGAGMLAAMDJR	H(10)N(2)	3	AMLSGAGMLAAMDJR	sp|P39105|PLB1_YEAST	123	5.66293e+06	5.20932e+06
AMLSGAGMLAAMDJR	H(11)N(2)	3	AMLSGAGMLAAMDJR	sp|P39105|PLB1_YEAST	123	2.56675e+06	2.25559e+06	2.11344e+06
APYSTALVYJETSVSASVFR	H(10)N(2)	3	APYSTALVYJETSVSASVFR	sp|Q12200|NPC1_YEAST	940	489594	505818	454630
C[160]DTLVGJLTIGGGLK	H(10)N(2)	3	CDTLVGJLTIGGGLK	sp|Q12355|PST1_YEAST	57	3.79548e+06	3.20644e+06	3.54036e+06
C[160]DTLVGJLTIGGGLK	H(11)N(2)	3	CDTLVGJLTIGGGLK	sp|Q12355|PST1_YEAST	57	119051		130936
C[160]DTLVGJLTIGGGLK	H(12)N(2)	3	CDTLVGJLTIGGGLK	sp|Q12355|PST1_YEAST	57	1.37012e+06	1.55661e+06	1.37402e+06
C[160]NYIFDVVGPLGC[160]JK	H(8)N(2)	3	CNYIFDVVGPLGCJK	sp|Q04924|GLU2B_YEAST	688	1.43123e+06	1.68839e+06	1.50999e+06
DAGFJISLADVWGR	H(10)N(2)	3	DAGFJISLADVWGR	sp|P39105|PLB1_YEAST	215			323650
DAGFJISLADVWGR	H(11)N(2)	3	DAGFJISLADVWGR	sp|P39105|PLB1_YEAST	215		440393	370987
DAGFJISLADVWGR	H(8)N(2)	2	DAGFJISLADVWGR	sp|P39105|PLB1_YEAST	215	136944	107138	105192
DAGFJISLADVWGR	H(8)N(2)	3	DAGFJISLADVWGR	sp|P39105|PLB1_YEAST	215	414241	370153	347973
DAGFJISLADVWGR	H(9)N(2)	3	DAGFJISLADVWGR	sp|P39105|PLB1_YEAST	215	1.85014e+06		1.42662e+06
DAIJMTLSISPEWLQR	H(8)N(2)	3	DAIJMTLSISPEWLQR	sp|P40345|PDAT_YEAST	469		210110	117424
DILFDIPEDTPNVLIYNGGGQDLSAFWJDTKK	H(11)N(2)	4	DILFDIPEDTPNVLIYNGGGQDLSAFWJDTKK	sp|P09232|PRTB_YEAST	594	914700	1.14113e+06	903739
DITATLJFTK	H(8)N(2)	2	DITATLJFTK	sp|P22023|KRE5_YEAST	293	2.01269e+06	1.79689e+06	2.04193e+06
DITNJESC[160]TC[160]EVGDR	H(10)N(2)	3	DITNJESCTCEVGDR	sp|P46992|YJR1_YEAST	51	1.75114e+06	1.96849e+06	2.04477e+06
DLEWYSPDAVTTTJGTLTLR	H(8)N(2)	3	DLEWYSPDAVTTTJGTLTLR	sp|P33336|SKN1_YEAST	426	526644	503883	514847
DNYWIEYETJTTHPWR	H(8)N(2)	3	DNYWIEYETJTTHPWR	sp|P40533|TED1_YEAST	266		3.03412e+06
DYJVSSDR	H(8)N(2)	2	DYJVSSDR	sp|P48016|ATH1_YEAST	488	772415		1.159e+06
EASGLSDJETEWLK	H(10)N(2)	3	EASGLSDJETEWLK	sp|P39105|PLB1_YEAST	52	1.18153e+06	1.10464e+06	1.25981e+06
EASGLSDJETEWLK	H(8)N(2)	2	EASGLSDJETEWLK	sp|P39105|PLB1_YEAST	52	3.05928e+06	3.98094e+06	3.98018e+06
EASGLSDJETEWLK	H(8)N(2)	3	EASGLSDJETEWLK	sp|P39105|PLB1_YEAST	52	1.66133e+06	1.79242e+06	1.49968e+06
EASGLSDJETEWLK	H(9)N(2)	3	EASGLSDJETEWLK	sp|P39105|PLB1_YEAST	52	3.06458e+06	3.216e+06	3.0708e+06
EASGLSDJETEWLKK	H(8)N(2)	3	EASGLSDJETEWLKK	sp|P39105|PLB1_YEAST	52	686922	606758	550553
EFSVWLJGTVK	H(8)N(2)	2	EFSVWLJGTVK	sp|P48237|CCM1_YEAST	189	311018	322703	369998
EHWSYPEWIJQTK	H(8)N(2)	3	EHWSYPEWIJQTK	sp|P27809|KRE2_YEAST	197	2.11836e+06	1.86055e+06
ELJESAALLLHNER	H(8)N(2)	3	ELJESAALLLHNER	sp|P23797|GPI12_YEAST	110	1.90809e+06	1.8417e+06	1.87966e+06
EYFJETR	H(8)N(2)	2	EYFJETR	sp|P47065|PT130_YEAST/sp|P53075|SHE10_YEAST	163/379	7.7066e+06	7.6252e+06	7.58899e+06
EYFJETR	H(9)N(2)	2	EYFJETR	sp|P47065|PT130_YEAST/sp|P53075|SHE10_YEAST	163/379	4.11146e+06	4.44647e+06	3.88641e+06
EYNDLESNTVVSJSTLGVK	H(8)N(2)	3	EYNDLESNTVVSJSTLGVK	sp|P43599|YFI8_YEAST	179	206584		169118
FATJTTLTK	H(10)N(2)	2	FATJTTLTK	sp|P00724|INV2_YEAST	369	1.59378e+06	1.81703e+06	1.69347e+06
FATJTTLTK	H(10)N(2)	3	FATJTTLTK	sp|P00724|INV2_YEAST	369	2.56262e+06	2.13644e+06	2.34001e+06
FATJTTLTK	H(8)N(2)	2	FATJTTLTK	sp|P00724|INV2_YEAST	369	1.04089e+06	1.00452e+06	1.14716e+06
FAWWAAEEEGLLGSNFYAYJLTK	H(10)N(2)	3	FAWWAAEEEGLLGSNFYAYJLTK	sp|P37302|APE3_YEAST	371	401759	598321	266347
FAWWAAEEEGLLGSNFYAYJLTK	H(10)N(2)	4	FAWWAAEEEGLLGSNFYAYJLTK	sp|P37302|APE3_YEAST	371	112294	164204	131250
FAWWAAEEEGLLGSNFYAYJLTK	H(11)N(2)	4	FAWWAAEEEGLLGSNFYAYJLTK	sp|P37302|APE3_YEAST	371		170022
FFYSNJGSQFYIR	H(10)N(2)	3	FFYSNJGSQFYIR	sp|P22146|GAS1_YEAST	40	7.20634e+06	7.89498e+06	7.27791e+06
FFYSNJGSQFYIR	H(11)N(2)	3	FFYSNJGSQFYIR	sp|P22146|GAS1_YEAST	40	1.44405e+06	1.43205e+06	1.39508e+06
FFYSNJGSQFYIR	H(8)N(2)	3	FFYSNJGSQFYIR	sp|P22146|GAS1_YEAST	40	759399	830536	661451
FFYSNJGSQFYIR	H(9)N(2)	3	FFYSNJGSQFYIR	sp|P22146|GAS1_YEAST	40	1.07221e+07	1.03044e+07	1.01057e+07
FHJYTLDWAM[147]DK	H(10)N(2)	3	FHJYTLDWAMDK	sp|P53301|CRH1_YEAST	177	697173	554847	560189
FHJYTLDWAMDK	H(10)N(2)	3	FHJYTLDWAMDK	sp|P53301|CRH1_YEAST	177	1.25024e+06	1.31108e+06	1.42241e+06
FHJYTLDWAMDK	H(11)N(2)	3	FHJYTLDWAMDK	sp|P53301|CRH1_YEAST	177	366591	296740	355823
FHJYTLDWAMDK	H(9)N(2)	3	FHJYTLDWAMDK	sp|P53301|CRH1_YEAST	177	295631	286618	241955
FJETWK	H(8)N(2)	2	FJETWK	sp|P38138|GLU2A_YEAST	126	3.30318e+06	2.78685e+06	3.15417e+06
FJETWK	H(8)N(2)	3	FJETWK	sp|P38138|GLU2A_YEAST	126	471477		360749
FJGSTVLLTHVPFYK	H(8)N(2)	3	FJGSTVLLTHVPFYK	sp|P40533|TED1_YEAST	307	1.30997e+06	1.24786e+06	1.32698e+06
FJGSTVLLTHVPFYK	H(9)N(2)	3	FJGSTVLLTHVPFYK	sp|P40533|TED1_YEAST	307	1.26626e+06	1.40336e+06	1.3087e+06
FKDITNJESC[160]TC[160]EVGDR	H(10)N(2)	3	FKDITNJESCTCEVGDR	sp|P46992|YJR1_YEAST	51	2.34373e+06	2.49859e+06	2.14046e+06
FKDITNJESC[160]TC[160]EVGDR	H(11)N(2)	3	FKDITNJESCTCEVGDR	sp|P46992|YJR1_YEAST	51	878900	910415	845745
FKDITNJESC[160]TC[160]EVGDR	H(12)N(2)	3	FKDITNJESCTCEVGDR	sp|P46992|YJR1_YEAST	51	170050	186565	175208
FKJVTK	H(7)N(2)	2	FKJVTK	sp|Q03103|ERO1_YEAST	342	337476	419055	466216
FKJVTK	H(8)N(2)	2	FKJVTK	sp|Q03103|ERO1_YEAST	342	2.29891e+06	3.26337e+06	2.87125e+06
FKJVTK	H(8)N(2)	3	FKJVTK	sp|Q03103|ERO1_YEAST	342	2.90665e+06	3.85824e+06	3.54242e+06
FLFLDVLLPQJISK	H(9)N(2)	3	FLFLDVLLPQJISK	sp|P22023|KRE5_YEAST	1195	426522	444795	520813
FQC[160]SJDTYVR	H(11)N(2)	3	FQCSJDTYVR	sp|P38693|PPAC_YEAST/sp|P24031|PPA3_YEAST/sp|P00635|PPA5_YEAST/sp|P35842|PPAB_YEAST	390/390/390/390	1.33415e+06	1.23478e+06	1.44653e+06
FQC[160]SJDTYVR	H(13)N(2)	3	FQCSJDTYVR	sp|P38693|PPAC_YEAST/sp|P24031|PPA3_YEAST/sp|P00635|PPA5_YEAST/sp|P35842|PPAB_YEAST	390/390/390/390	900318	849982	808499
FSNJGTFFETEEPIVETK	H(10)N(2)	3	FSNJGTFFETEEPIVETK	sp|P33754|SEC66_YEAST	12	208647	154468	166737
FSNJGTFFETEEPIVETK	H(7)N(2)	3	FSNJGTFFETEEPIVETK	sp|P33754|SEC66_YEAST	12	526043	560042	554259
FSNJGTFFETEEPIVETK	H(8)N(2)	3	FSNJGTFFETEEPIVETK	sp|P33754|SEC66_YEAST	12	1.93093e+06	2.04648e+06	1.74995e+06
FSNJGTFFETEEPIVETK	H(9)N(2)	3	FSNJGTFFETEEPIVETK	sp|P33754|SEC66_YEAST	12	1.06996e+06	1.0682e+06	1.10227e+06
FSSJETLAIVYSHNAPLNQVVNLR	H(8)N(2)	3	FSSJETLAIVYSHNAPLNQVVNLR	sp|P41543|OST1_YEAST	217			514873
FTJESLLWAPYR	H(8)N(2)	2	FTJESLLWAPYR	sp|P53008|CWH41_YEAST	42	1.12279e+06	1.41315e+06	1.44983e+06
FTJESLLWAPYR	H(8)N(2)	3	FTJESLLWAPYR	sp|P53008|CWH41_YEAST	42	714518	788038	575770
FTSDJYSTLVR	H(8)N(2)	3	FTSDJYSTLVR	sp|P38836|ECM14_YEAST	41	354280
FTVEJVTQWQDQLVK	H(8)N(2)	3	FTVEJVTQWQDQLVK	sp|P47069|MPS3_YEAST	278	229639	156497	214000
FVJITK	H(10)N(2)	2	FVJITK	sp|Q12200|NPC1_YEAST	123	4.13243e+06	3.89026e+06	4.17954e+06
FVJITK	H(8)N(2)	2	FVJITK	sp|Q12200|NPC1_YEAST	123	1.21169e+06	1.12027e+06	1.38349e+06
FYWVQGJTTGIPNAGDETR	H(11)N(2)	3	FYWVQGJTTGIPNAGDETR	sp|P54003|SUR7_YEAST	47	3.98054e+06	4.18797e+06	4.5097e+06
FYWVQGJTTGIPNAGDETR	H(12)N(2)	3	FYWVQGJTTGIPNAGDETR	sp|P54003|SUR7_YEAST	47	1.76845e+06	1.74918e+06	1.97339e+06
GEYFNQLSHDPILYQFEQLJSTR	H(8)N(2)	3	GEYFNQLSHDPILYQFEQLJSTR	sp|Q04924|GLU2B_YEAST	240	85437.1		73325
GGANFDSSSSJFSC[160]NALKK	H(5)N(2)	3	GGANFDSSSSJFSCNALKK	sp|P38248|ECM33_YEAST	328		342714	339241
GIAVJC[160]SSK	H(10)N(2)	2	GIAVJCSSK	sp|P40169|YNT4_YEAST	74	1.76047e+06	1.93511e+06	2.02674e+06
GIAVJC[160]SSK	H(10)N(2)	3	GIAVJCSSK	sp|P40169|YNT4_YEAST	74	2.02184e+06	1.71088e+06	2.43558e+06
GIAVJC[160]SSK	H(11)N(2)	2	GIAVJCSSK	sp|P40169|YNT4_YEAST	74	1.13977e+06	1.13107e+06	1.38289e+06
GIAVJC[160]SSK	H(11)N(2)	3	GIAVJCSSK	sp|P40169|YNT4_YEAST	74	1.68992e+06	1.56389e+06	1.96998e+06
GIAVJC[160]SSK	H(12)N(2)	3	GIAVJCSSK	sp|P40169|YNT4_YEAST	74	1.27919e+06	1.32278e+06	1.77461e+06
GIAVJC[160]SSK	H(13)N(2)	3	GIAVJCSSK	sp|P40169|YNT4_YEAST	74	469405	654008	784171
GIEPNC[160]PINIPLSC[160]SJK	H(10)N(2)	3	GIEPNCPINIPLSCSJK	sp|Q02933|RNY1_YEAST	37	4.82989e+06	5.10578e+06	5.85124e+06
GIEPNC[160]PINIPLSC[160]SJK	H(11)N(2)	3	GIEPNCPINIPLSCSJK	sp|Q02933|RNY1_YEAST	37	1.59943e+06	1.62758e+06
GIEPNC[160]PINIPLSC[160]SJK	H(12)N(2)	3	GIEPNCPINIPLSCSJK	sp|Q02933|RNY1_YEAST	37		541334	492301
GJNTEDFQPFIDSEK	H(8)N(2)	3	GJNTEDFQPFIDSEK	sp|P38813|BIG1_YEAST	144	428277	392212	500460
GJNTEDFQPFIDSEK	H(9)N(2)	3	GJNTEDFQPFIDSEK	sp|P38813|BIG1_YEAST	144	205119	252978	328059
GLJDSINIEK	H(8)N(2)	2	GLJDSINIEK	sp|Q04002|SCC2_YEAST	125	4.69469e+06		5.46914e+06
GLPSWSEJETDIEYLKPGTSYR	H(10)N(2)	3	GLPSWSEJETDIEYLKPGTSYR	sp|P31382|PMT2_YEAST	403	849938	894281	857301
GLPSWSEJETDIEYLKPGTSYR	H(7)N(2)	3	GLPSWSEJETDIEYLKPGTSYR	sp|P31382|PMT2_YEAST	403			827393
GLPSWSEJETDIEYLKPGTSYR	H(8)N(2)	3	GLPSWSEJETDIEYLKPGTSYR	sp|P31382|PMT2_YEAST	403	5.34678e+06	5.21937e+06	5.05292e+06
GLPSWSEJETDIEYLKPGTSYR	H(8)N(2)	4	GLPSWSEJETDIEYLKPGTSYR	sp|P31382|PMT2_YEAST	403		445820	286083
GLPSWSEJETDIEYLKPGTSYR	H(9)N(2)	3	GLPSWSEJETDIEYLKPGTSYR	sp|P31382|PMT2_YEAST	403	3.96249e+06	3.94516e+06	3.75373e+06
GLPSWSEJETDIEYLKPGTSYR	H(9)N(2)	4	GLPSWSEJETDIEYLKPGTSYR	sp|P31382|PMT2_YEAST	403	749822	1.03663e+06	266152
GNYYVJSTFGTPGQR	H(8)N(2)	3	GNYYVJSTFGTPGQR	sp|Q06325|YPS7_YEAST	59	1.94314e+06	1.63429e+06	1.73461e+06
GNYYVJSTFGTPGQR	H(9)N(2)	3	GNYYVJSTFGTPGQR	sp|Q06325|YPS7_YEAST	59	160144	287377	227962
GQINFIALJSTM[147]FPHHVR	H(8)N(2)	4	GQINFIALJSTMFPHHVR	sp|P32474|EUG1_YEAST	293	267244	184361	200417
GQINFIALJSTMFPHHVR	H(8)N(2)	3	GQINFIALJSTMFPHHVR	sp|P32474|EUG1_YEAST	293	1.18441e+06	1.39218e+06	1.46211e+06
GQINFIALJSTMFPHHVR	H(8)N(2)	4	GQINFIALJSTMFPHHVR	sp|P32474|EUG1_YEAST	293	1.53762e+06	1.72397e+06	1.19802e+06
GQINFIALJSTMFPHHVR	H(9)N(2)	4	GQINFIALJSTMFPHHVR	sp|P32474|EUG1_YEAST	293		182503	152318
GRLDLAASJITGFVSTR	H(8)N(2)	3	GRLDLAASJITGFVSTR	sp|P39543|SOP4_YEAST	35	4.76496e+06	4.63093e+06	4.89465e+06
GSAYPJK	H(8)N(2)	2	GSAYPJK	sp|P36016|LHS1_YEAST	474	5.26817e+06	5.1696e+06	5.99331e+06
GVAYQADTAJETSGSTVNDPLANYESC[160]SR	H(11)N(2)	4	GVAYQADTAJETSGSTVNDPLANYESCSR	sp|P22146|GAS1_YEAST	57	2.43869e+06	2.64751e+06	2.40627e+06
GVAYQADTAJETSGSTVNDPLANYESC[160]SR	H(12)N(2)	4	GVAYQADTAJETSGSTVNDPLANYESCSR	sp|P22146|GAS1_YEAST	57	479725	434289	546734
GVAYQADTAJETSGSTVNDPLANYESC[160]SR	H(13)N(2)	4	GVAYQADTAJETSGSTVNDPLANYESCSR	sp|P22146|GAS1_YEAST	57	1.63116e+06	1.92416e+06	2.02403e+06
GVAYQADTAJETSGSTVNDPLANYESC[160]SR	H(14)N(2)	4	GVAYQADTAJETSGSTVNDPLANYESCSR	sp|P22146|GAS1_YEAST	57	670021	776126	749364
GVDYQPGGSSJLTDPLADASVC[160]DR	H(11)N(2)	3	GVDYQPGGSSJLTDPLADASVCDR	sp|Q08193|GAS5_YEAST	60	366960	329827	400695
GVDYQPGGSSJLTDPLADASVC[160]DR	H(12)N(2)	3	GVDYQPGGSSJLTDPLADASVCDR	sp|Q08193|GAS5_YEAST	60	277957	332567	372730
GVDYQPGGSSJLTDPLADASVC[160]DRDVPVLK	H(12)N(2)	4	GVDYQPGGSSJLTDPLADASVCDRDVPVLK	sp|Q08193|GAS5_YEAST	60	144744	182436	180635
GVDYQPGGSSJLTDPLADASVC[160]DRDVPVLK	H(13)N(2)	4	GVDYQPGGSSJLTDPLADASVCDRDVPVLK	sp|Q08193|GAS5_YEAST	60	218914	219001	170826
GVEPWTDAEJK	H(8)N(2)	3	GVEPWTDAEJK	sp|P47190|PMT3_YEAST	398	225960		123535
HADPSVYGGNHJNTGDSK	H(8)N(2)	4	HADPSVYGGNHJNTGDSK	sp|Q04438|SPG4_YEAST	27	338813	232552	229045
HIJVSK	H(10)N(2)	2	HIJVSK	sp|P34231|YKS7_YEAST	61	5.64097e+06	8.11289e+06	7.51066e+06
HIJVSK	H(10)N(2)	3	HIJVSK	sp|P34231|YKS7_YEAST	61	8.8018e+06	1.3842e+07	1.01572e+07
HIJVSK	H(11)N(2)	2	HIJVSK	sp|P34231|YKS7_YEAST	61	1.34021e+06	2.07627e+06	1.87303e+06
HIJVSK	H(11)N(2)	3	HIJVSK	sp|P34231|YKS7_YEAST	61		3.11839e+06	2.21657e+06
HIJVSK	H(6)N(2)	2	HIJVSK	sp|P34231|YKS7_YEAST	61	554737	390094	326243
HIJVSK	H(8)N(2)	2	HIJVSK	sp|P34231|YKS7_YEAST	61	4.16668e+06	3.92582e+06	4.2934e+06
HIJVSK	H(8)N(2)	3	HIJVSK	sp|P34231|YKS7_YEAST	61	4.0391e+06	6.81059e+06	3.89546e+06
HIJVSK	H(9)N(2)	2	HIJVSK	sp|P34231|YKS7_YEAST	61	8.34049e+06	1.08173e+07	1.0147e+07
HIJVSK	H(9)N(2)	3	HIJVSK	sp|P34231|YKS7_YEAST	61	6.41945e+06	1.0309e+07	9.32845e+06
HLJSTTLLVPIPR	H(8)N(2)	3	HLJSTTLLVPIPR	sp|P25580|PBN1_YEAST	365	1.87581e+06	1.51144e+06
HLJSTTLLVPIPRPDTK	H(8)N(2)	3	HLJSTTLLVPIPRPDTK	sp|P25580|PBN1_YEAST	365	5.24125e+06	6.37948e+06	5.83475e+06
HLJSTTLLVPIPRPDTK	H(8)N(2)	4	HLJSTTLLVPIPRPDTK	sp|P25580|PBN1_YEAST	365	6.69582e+06	4.49952e+06	5.38362e+06
HSFNGJQSTFK	H(10)N(2)	3	HSFNGJQSTFK	sp|P39105|PLB1_YEAST	513	1.95856e+06		2.50642e+06
HSFNGJQSTFK	H(11)N(2)	3	HSFNGJQSTFK	sp|P39105|PLB1_YEAST	513	2.28388e+06		3.06647e+06
HSFNGJQSTFK	H(12)N(2)	3	HSFNGJQSTFK	sp|P39105|PLB1_YEAST	513	946736		1.35751e+06
HSFNGJQSTFK	H(8)N(2)	3	HSFNGJQSTFK	sp|P39105|PLB1_YEAST	513	846246		950147
HSFNGJQSTFK	H(9)N(2)	3	HSFNGJQSTFK	sp|P39105|PLB1_YEAST	513	1.10868e+06		1.20176e+06
HSFNGJQSTLK	H(8)N(2)	3	HSFNGJQSTLK	sp|Q03674|PLB2_YEAST	515	1.5022e+06	1.4802e+06	1.76656e+06
HSFNGJQSTLK	H(9)N(2)	3	HSFNGJQSTLK	sp|Q03674|PLB2_YEAST	515	580950	814815	803395
HVLDJISSQJETSK	H(7)N(2)	3	HVLDJISSQJETSK	sp|Q07830|GPI13_YEAST	71	443848	355663	408065
HVLDJISSQJETSK	H(8)N(2)	3	HVLDJISSQJETSK	sp|Q07830|GPI13_YEAST	71	2.02853e+06	2.10224e+06	2.16578e+06
HVLDJISSQJETSK	H(9)N(2)	3	HVLDJISSQJETSK	sp|Q07830|GPI13_YEAST	71	871049	1.00039e+06	962316
HYJDTLLKQ	H(10)N(2)	3	HYJDTLLKQ	sp|P38693|PPAC_YEAST/sp|P35842|PPAB_YEAST	461/461	1.32696e+06	1.5465e+06	1.49048e+06
HYJDTLLKQ	H(11)N(2)	3	HYJDTLLKQ	sp|P38693|PPAC_YEAST/sp|P35842|PPAB_YEAST	461/461		910006	1.02122e+06
HYJDTLLKQ	H(12)N(2)	3	HYJDTLLKQ	sp|P38693|PPAC_YEAST/sp|P35842|PPAB_YEAST	461/461	1.40627e+06	1.75096e+06	1.67448e+06
IDADFJATFYSM[147]ANK	H(8)N(2)	3	IDADFJATFYSMANK	sp|P17967|PDI_YEAST	174	305384	336745	251467
IDADFJATFYSM[147]ANK	H(9)N(2)	3	IDADFJATFYSMANK	sp|P17967|PDI_YEAST	174	1.82199e+06	1.83944e+06	1.91915e+06
IDADFJATFYSMANK	H(10)N(2)	3	IDADFJATFYSMANK	sp|P17967|PDI_YEAST	174	902052		541511
IDADFJATFYSMANK	H(8)N(2)	3	IDADFJATFYSMANK	sp|P17967|PDI_YEAST	174	4.75075e+06	4.85451e+06	4.53088e+06
IDADFJATFYSMANK	H(9)N(2)	3	IDADFJATFYSMANK	sp|P17967|PDI_YEAST	174	1.88902e+06	1.4434e+06	1.27417e+06
IISFJLSDAETGK	H(10)N(2)	3	IISFJLSDAETGK	sp|P37302|APE3_YEAST	150	578124	705973	373667
IISFJLSDAETGK	H(11)N(2)	3	IISFJLSDAETGK	sp|P37302|APE3_YEAST	150	2.20575e+07	2.27909e+07	2.15839e+07
IISFJLSDAETGK	H(12)N(2)	3	IISFJLSDAETGK	sp|P37302|APE3_YEAST	150	2.73529e+07	2.78182e+07	2.87169e+07
IISFJLSDAETGK	H(13)N(2)	3	IISFJLSDAETGK	sp|P37302|APE3_YEAST	150	2.87132e+07	3.09055e+07	672926
IISFJLSDAETGK	H(14)N(2)	3	IISFJLSDAETGK	sp|P37302|APE3_YEAST	150	447440	562110	618966
IISFJLSDAETGK	H(15)N(2)	3	IISFJLSDAETGK	sp|P37302|APE3_YEAST	150	807842	596705	706244
IJSTEEIEYIELEYR	H(8)N(2)	3	IJSTEEIEYIELEYR	sp|P39685|PO152_YEAST	280	1.26743e+06	1.34891e+06	1.64217e+06
IKVDDLJATAWDLYR	H(10)N(2)	3	IKVDDLJATAWDLYR	sp|P37302|APE3_YEAST	85	2.61915e+07	2.56991e+07	2.80931e+07
IKVDDLJATAWDLYR	H(10)N(2)	4	IKVDDLJATAWDLYR	sp|P37302|APE3_YEAST	85	226720	189789
IKVDDLJATAWDLYR	H(11)N(2)	3	IKVDDLJATAWDLYR	sp|P37302|APE3_YEAST	85	2.75613e+07	2.99539e+07	2.85976e+07
IKVDDLJATAWDLYR	H(12)N(2)	3	IKVDDLJATAWDLYR	sp|P37302|APE3_YEAST	85	1.27139e+07	1.36738e+07	1.17296e+07
IKVDDLJATAWDLYR	H(12)N(2)	4	IKVDDLJATAWDLYR	sp|P37302|APE3_YEAST	85	158393	255688
IKVDDLJATAWDLYR	H(13)N(2)	3	IKVDDLJATAWDLYR	sp|P37302|APE3_YEAST	85	1.77982e+06	1.65021e+06	2.34097e+06
IKVDDLJATAWDLYR	H(15)N(2)	3	IKVDDLJATAWDLYR	sp|P37302|APE3_YEAST	85	442279	269762	208583
IKVDDLJATAWDLYR	H(8)N(2)	3	IKVDDLJATAWDLYR	sp|P37302|APE3_YEAST	85	106934	167717	109915
IKVDDLJATAWDLYR	H(9)N(2)	3	IKVDDLJATAWDLYR	sp|P37302|APE3_YEAST	85	188891	252496	218175
IMJVTTDSLTK	H(8)N(2)	2	IMJVTTDSLTK	sp|P39685|PO152_YEAST	569	426741	603725	521237
IMJVTTDSLTK	H(9)N(2)	3	IMJVTTDSLTK	sp|P39685|PO152_YEAST	569	480325
ISSFLSLSJSTADTFHLR	H(8)N(2)	3	ISSFLSLSJSTADTFHLR	sp|P38138|GLU2A_YEAST	173	1.26512e+06	1.87127e+06	1.65207e+06
ITFDDLVWANJISLTDVHSVSFANLQK	H(8)N(2)	3	ITFDDLVWANJISLTDVHSVSFANLQK	sp|Q12355|PST1_YEAST	210	185250	111498	204969
IVGSQJLTK	H(10)N(2)	2	IVGSQJLTK	sp|Q07895|YL001_YEAST	569	661884
IVGSQJLTK	H(9)N(2)	2	IVGSQJLTK	sp|Q07895|YL001_YEAST	569	609324		743431
JASGLSTAETDWLK	H(10)N(2)	3	JASGLSTAETDWLK	sp|Q03674|PLB2_YEAST	47	4.44387e+06	3.97854e+06	4.10962e+06
JASGLSTAETDWLK	H(11)N(2)	3	JASGLSTAETDWLK	sp|Q03674|PLB2_YEAST	47	2.11422e+06	2.38548e+06	2.58917e+06
JASGLSTAETDWLK	H(12)N(2)	3	JASGLSTAETDWLK	sp|Q03674|PLB2_YEAST	47	319006	472269	518818
JATGIALGR	H(8)N(2)	2	JATGIALGR	sp|P08019|AMYG_YEAST	393	3.45199e+06	3.43178e+06	3.37472e+06
JATGIALGR	H(8)N(2)	3	JATGIALGR	sp|P08019|AMYG_YEAST	393	624444	427660	520176
JATGIALGR	H(9)N(2)	2	JATGIALGR	sp|P08019|AMYG_YEAST	393	2.81688e+06	3.00559e+06	3.2003e+06
JATGIALGR	H(9)N(2)	3	JATGIALGR	sp|P08019|AMYG_YEAST	393	1.06135e+06	893397	831510
JDSYTMIK	H(8)N(2)	2	JDSYTMIK	sp|Q99316|MPD2_YEAST	43	1.02923e+06	917889	1.00628e+06
JGSVAPFYDPDHWIAK	H(10)N(2)	3	JGSVAPFYDPDHWIAK	sp|Q05902|ECM38_YEAST	298	163930
JISAPLDK	H(7)N(2)	2	JISAPLDK	sp|P38138|GLU2A_YEAST	791	426216	337050	436128
JISAPLDK	H(8)N(2)	2	JISAPLDK	sp|P38138|GLU2A_YEAST	791	2.28613e+06	2.25172e+06	2.14282e+06
JISAPLDK	H(9)N(2)	2	JISAPLDK	sp|P38138|GLU2A_YEAST	791	1.80316e+06	1.62654e+06	1.83641e+06
JISAPLDK	H(9)N(2)	3	JISAPLDK	sp|P38138|GLU2A_YEAST	791	1.05451e+06	741360	867871
JISISILPHSEK	H(8)N(2)	3	JISISILPHSEK	sp|P48016|ATH1_YEAST	1031	1.47186e+06	1.34753e+06	1.29866e+06
JISNTPPTSDPEK	H(7)N(2)	3	JISNTPPTSDPEK	sp|Q07830|GPI13_YEAST	411	295816	286200	297785
JISNTPPTSDPEK	H(8)N(2)	2	JISNTPPTSDPEK	sp|Q07830|GPI13_YEAST	411	320429
JISNTPPTSDPEK	H(8)N(2)	3	JISNTPPTSDPEK	sp|Q07830|GPI13_YEAST	411	3.59003e+06	3.43375e+06	3.27434e+06
JITGLK	H(10)N(2)	2	JITGLK	sp|P36096|TUL1_YEAST	61	3.14358e+06	3.0031e+06	3.42518e+06
JITGLK	H(10)N(2)	3	JITGLK	sp|P36096|TUL1_YEAST	61	585917	466877	601185
JITGLK	H(11)N(2)	2	JITGLK	sp|P36096|TUL1_YEAST	61	727857	546290	744998
JITGLK	H(8)N(2)	2	JITGLK	sp|P36096|TUL1_YEAST	61	976173	928939	1.06662e+06
JITGLK	H(9)N(2)	2	JITGLK	sp|P36096|TUL1_YEAST	61	564982	717028	683068
JITLAQIDC[160]TENQDLC[160]MEHNIPGFPSLK	H(8)N(2)	4	JITLAQIDCTENQDLCMEHNIPGFPSLK	sp|P17967|PDI_YEAST	82		2.56104e+06
JITLAQIDC[160]TENQDLC[160]MEHNIPGFPSLK	H(9)N(2)	4	JITLAQIDCTENQDLCMEHNIPGFPSLK	sp|P17967|PDI_YEAST	82		3.83361e+06
JLSIPVFFSEYGC[160]NEVTPR	H(10)N(2)	3	JLSIPVFFSEYGCNEVTPR	sp|P22146|GAS1_YEAST	253		5.15876e+06
JLSIPVFFSEYGC[160]NEVTPR	H(11)N(2)	3	JLSIPVFFSEYGCNEVTPR	sp|P22146|GAS1_YEAST	253		9.58802e+06
JLSIPVFFSEYGC[160]NEVTPR	H(12)N(2)	3	JLSIPVFFSEYGCNEVTPR	sp|P22146|GAS1_YEAST	253		1.25551e+06
JLSIPVFFSEYGC[160]NEVTPR	H(13)N(2)	3	JLSIPVFFSEYGCNEVTPR	sp|P22146|GAS1_YEAST	253	1.10337e+07	1.11068e+07	1.10916e+07
JLSIPVFFSEYGC[160]NEVTPR	H(14)N(2)	3	JLSIPVFFSEYGCNEVTPR	sp|P22146|GAS1_YEAST	253		2.27799e+06
JLSIPVFFSEYGC[160]NEVTPR	H(8)N(2)	3	JLSIPVFFSEYGCNEVTPR	sp|P22146|GAS1_YEAST	253		268957
JLSMDDVR	H(8)N(2)	2	JLSMDDVR	sp|P36044|MNN4_YEAST	823	347696	451843	496017
JLTDLEYIPPLIVYIPNSR	H(10)N(2)	3	JLTDLEYIPPLIVYIPNSR	sp|P39105|PLB1_YEAST	489	1.58018e+06	1.36284e+06	1.5454e+06
JLTDLEYIPPLIVYIPNSR	H(8)N(2)	3	JLTDLEYIPPLIVYIPNSR	sp|P39105|PLB1_YEAST	489		1.43076e+06
JLTDLEYIPPLIVYIPNSR	H(8)N(2)	4	JLTDLEYIPPLIVYIPNSR	sp|P39105|PLB1_YEAST	489	128151	376050	458060
JLTDLEYIPPLIVYIPNSR	H(9)N(2)	3	JLTDLEYIPPLIVYIPNSR	sp|P39105|PLB1_YEAST	489	1.47523e+06	1.40652e+06	1.56934e+06
JLTDLEYIPPLVVYIPNTK	H(8)N(2)	3	JLTDLEYIPPLVVYIPNTK	sp|Q03674|PLB2_YEAST	491	6.23606e+06	7.21987e+06	7.2593e+06
JLTDLEYIPPLVVYIPNTK	H(8)N(2)	4	JLTDLEYIPPLVVYIPNTK	sp|Q03674|PLB2_YEAST	491	53309.2	230720	100422
JNTFQPK	H(10)N(2)	2	JNTFQPK	sp|P18962|DAP2_YEAST	79	2.08747e+06	2.97937e+06	2.72754e+06
JNTFQPK	H(10)N(2)	3	JNTFQPK	sp|P18962|DAP2_YEAST	79	1.92784e+06	2.11389e+06	2.22592e+06
JNTFQPK	H(8)N(2)	2	JNTFQPK	sp|P18962|DAP2_YEAST	79	1.03618e+06	1.16613e+06	1.46287e+06
JQTIQGDVHGITK	H(10)N(2)	3	JQTIQGDVHGITK	sp|Q12465|RAX2_YEAST	677	344945	353636	335136
JQTLTK	H(5)N(2)	2	JQTLTK	sp|P33775|PMT1_YEAST	743	583064	527630	589678
JQTLTK	H(6)N(2)	2	JQTLTK	sp|P33775|PMT1_YEAST	743	227774	298661	218250
JSSSIGYYDLPAIWLLNDHIAR	H(10)N(2)	3	JSSSIGYYDLPAIWLLNDHIAR	sp|P46992|YJR1_YEAST	219	222049	261345	195284
JSTDJLTELK	H(9)N(2)	2	JSTDJLTELK	sp|P22023|KRE5_YEAST	519			359563
JSTDJLTELK	H(9)N(2)	3	JSTDJLTELK	sp|P22023|KRE5_YEAST	519	873197	783310	931323
JVSLPTTK	H(11)N(2)	2	JVSLPTTK	sp|Q03655|GAS3_YEAST	350	614039	680757	666881
JVSLPTTK	H(11)N(2)	3	JVSLPTTK	sp|Q03655|GAS3_YEAST	350	1.56641e+06	1.4647e+06	1.3463e+06
JVSLPTTK	H(12)N(2)	2	JVSLPTTK	sp|Q03655|GAS3_YEAST	350	883604	960959	854936
JVSLPTTK	H(13)N(2)	3	JVSLPTTK	sp|Q03655|GAS3_YEAST	350	3.69469e+06	3.66065e+06	3.66994e+06
JWTASITDEVAGEVK	H(11)N(2)	3	JWTASITDEVAGEVK	sp|P00729|CBPY_YEAST	479	1.12811e+06	925117	1.03602e+06
JWTASITDEVAGEVK	H(12)N(2)	3	JWTASITDEVAGEVK	sp|P00729|CBPY_YEAST	479	4.52075e+06	4.73453e+06	4.47151e+06
JWTASITDEVAGEVK	H(13)N(2)	3	JWTASITDEVAGEVK	sp|P00729|CBPY_YEAST	479	2.2227e+06	2.66816e+06	3.52804e+06
JWTASITDEVAGEVK	H(14)N(2)	3	JWTASITDEVAGEVK	sp|P00729|CBPY_YEAST	479	1.89601e+06	2.05273e+06	1.91681e+06
JYSQFLK	H(10)N(2)	2	JYSQFLK	sp|Q12200|NPC1_YEAST	178	5.79487e+06	5.0915e+06	6.62163e+06
JYSQFLK	H(10)N(2)	3	JYSQFLK	sp|Q12200|NPC1_YEAST	178	2.91916e+06	1.1701e+06	1.31851e+06
JYSQFLK	H(8)N(2)	2	JYSQFLK	sp|Q12200|NPC1_YEAST	178	570713	546619	780096
KFJGSTVLLTHVPFYK	H(7)N(2)	3	KFJGSTVLLTHVPFYK	sp|P40533|TED1_YEAST	307	298815	241917	231002
KFJGSTVLLTHVPFYK	H(7)N(2)	4	KFJGSTVLLTHVPFYK	sp|P40533|TED1_YEAST	307	245270	268166	222938
KFJGSTVLLTHVPFYK	H(8)N(2)	3	KFJGSTVLLTHVPFYK	sp|P40533|TED1_YEAST	307	5.95612e+06	6.26913e+06	6.04074e+06
KFJGSTVLLTHVPFYK	H(8)N(2)	4	KFJGSTVLLTHVPFYK	sp|P40533|TED1_YEAST	307	7.11667e+06	7.48536e+06	7.05487e+06
KFJGSTVLLTHVPFYK	H(9)N(2)	3	KFJGSTVLLTHVPFYK	sp|P40533|TED1_YEAST	307	3.46157e+06	3.22449e+06	3.12536e+06
KFJGSTVLLTHVPFYK	H(9)N(2)	4	KFJGSTVLLTHVPFYK	sp|P40533|TED1_YEAST	307	5.40665e+06	5.59112e+06	5.88364e+06
KIMJVTTDSLTK	H(8)N(2)	3	KIMJVTTDSLTK	sp|P39685|PO152_YEAST	569	167756	194643	207475
KPQVYRPSFJK	H(8)N(2)	3	KPQVYRPSFJK	sp|P0C155|CBPS2_YEAST	76	691649	752095	862330
KPQVYRPSFJK	H(8)N(2)	4	KPQVYRPSFJK	sp|P0C155|CBPS2_YEAST	76			349366
KSJNSQEINDK	H(8)N(2)	3	KSJNSQEINDK	sp|P36168|ESL2_YEAST	192	228832		172742
LAJYSTPDYGHPTR	H(10)N(2)	3	LAJYSTPDYGHPTR	sp|P37302|APE3_YEAST	96	8.63161e+06	7.77059e+06	9.03559e+06
LAJYSTPDYGHPTR	H(10)N(2)	4	LAJYSTPDYGHPTR	sp|P37302|APE3_YEAST	96	949081	751695	648718
LAJYSTPDYGHPTR	H(11)N(2)	3	LAJYSTPDYGHPTR	sp|P37302|APE3_YEAST	96	2.39273e+07	2.23871e+07	2.47679e+07
LAJYSTPDYGHPTR	H(11)N(2)	4	LAJYSTPDYGHPTR	sp|P37302|APE3_YEAST	96	2.11501e+06	2.28094e+06	2.16524e+06
LAJYSTPDYGHPTR	H(12)N(2)	3	LAJYSTPDYGHPTR	sp|P37302|APE3_YEAST	96	1.91381e+07	2.0589e+07	1.81964e+07
LAJYSTPDYGHPTR	H(12)N(2)	4	LAJYSTPDYGHPTR	sp|P37302|APE3_YEAST	96	2.78275e+06	1.85345e+06	2.3549e+06
LAJYSTPDYGHPTR	H(13)N(2)	3	LAJYSTPDYGHPTR	sp|P37302|APE3_YEAST	96	1.02541e+07	1.0065e+07	1.03018e+07
LAJYSTPDYGHPTR	H(13)N(2)	4	LAJYSTPDYGHPTR	sp|P37302|APE3_YEAST	96	1.56075e+06	1.15978e+06	1.42833e+06
LAJYSTPDYGHPTR	H(14)N(2)	3	LAJYSTPDYGHPTR	sp|P37302|APE3_YEAST	96	2.56289e+06	2.62156e+06	2.82031e+06
LAJYSTPDYGHPTR	H(15)N(2)	3	LAJYSTPDYGHPTR	sp|P37302|APE3_YEAST	96	3.75656e+06	4.57681e+06	4.86559e+06
LAJYSTPDYGHPTR	H(8)N(2)	3	LAJYSTPDYGHPTR	sp|P37302|APE3_YEAST	96	902860	782235	996108
LAJYSTPDYGHPTR	H(9)N(2)	3	LAJYSTPDYGHPTR	sp|P37302|APE3_YEAST	96	388356	355413	648695
LAPTYQELADTYAJATSDVLIAK	H(9)N(2)	4	LAPTYQELADTYAJATSDVLIAK	sp|P17967|PDI_YEAST	425	2.11619e+06	872925	814288
LDLAASJITGFVSTR	H(8)N(2)	2	LDLAASJITGFVSTR	sp|P39543|SOP4_YEAST	35	669556	651986	758651
LDLAASJITGFVSTR	H(8)N(2)	3	LDLAASJITGFVSTR	sp|P39543|SOP4_YEAST	35	5.70636e+06	4.6557e+06	5.23462e+06
LETPJTSJLSDLAGALSC[160]TSK	H(8)N(2)	3	LETPJTSJLSDLAGALSCTSK	sp|Q12232|SLP1_YEAST	378	551005		516486
LEYLDIJSTSTTVDLYDKEQR	H(8)N(2)	3	LEYLDIJSTSTTVDLYDKEQR	sp|P33767|OSTB_YEAST	60	619443	498477	638260
LEYLDIJSTSTTVDLYDKEQR	H(9)N(2)	3	LEYLDIJSTSTTVDLYDKEQR	sp|P33767|OSTB_YEAST	60	668178	565785	392417
LHJVSK	H(10)N(2)	2	LHJVSK	sp|Q12219|YORA4_YEAST	47	6.05414e+06	8.58935e+06	7.90537e+06
LHJVSK	H(10)N(2)	3	LHJVSK	sp|Q12219|YORA4_YEAST	47	9.55337e+06	1.4775e+07	1.09735e+07
LHJVSK	H(11)N(2)	2	LHJVSK	sp|Q12219|YORA4_YEAST	47	1.45196e+06	2.28662e+06	2.00888e+06
LHJVSK	H(11)N(2)	3	LHJVSK	sp|Q12219|YORA4_YEAST	47	2.21621e+06	3.4393e+06	2.43919e+06
LHJVSK	H(15)N(2)	3	LHJVSK	sp|Q12219|YORA4_YEAST	47	559630	437419	543702
LHJVSK	H(6)N(2)	2	LHJVSK	sp|Q12219|YORA4_YEAST	47	607645	428531	390414
LHJVSK	H(7)N(2)	2	LHJVSK	sp|Q12219|YORA4_YEAST	47	289639	178539	344027
LHJVSK	H(8)N(2)	2	LHJVSK	sp|Q12219|YORA4_YEAST	47	4.41867e+06	4.11308e+06	4.50322e+06
LHJVSK	H(8)N(2)	3	LHJVSK	sp|Q12219|YORA4_YEAST	47	4.07952e+06	6.8461e+06	3.89501e+06
LHJVSK	H(9)N(2)	2	LHJVSK	sp|Q12219|YORA4_YEAST	47	8.70126e+06	1.12975e+07	1.0572e+07
LHJVSK	H(9)N(2)	3	LHJVSK	sp|Q12219|YORA4_YEAST	47	7.00543e+06	1.08841e+07	9.85342e+06
LJGTWAADNKDWVNSLVR	H(11)N(2)	3	LJGTWAADNKDWVNSLVR	sp|P53753|ENG1_YEAST	886	818645		1.34032e+06
LJYTASWVTANPDGLHEK	H(10)N(2)	3	LJYTASWVTANPDGLHEK	sp|P43561|FET5_YEAST	24	557277	670287	575173
LJYTASWVTANPDGLHEK	H(11)N(2)	3	LJYTASWVTANPDGLHEK	sp|P43561|FET5_YEAST	24	848171	954266	814959
LJYTASWVTANPDGLHEK	H(12)N(2)	3	LJYTASWVTANPDGLHEK	sp|P43561|FET5_YEAST	24	202082	219675
LJYTASWVTANPDGLHEK	H(8)N(2)	3	LJYTASWVTANPDGLHEK	sp|P43561|FET5_YEAST	24			149626
LLGLNSGFSJSTILQETLNSK	H(10)N(2)	3	LLGLNSGFSJSTILQETLNSK	sp|P32353|ERG3_YEAST	45	448796	815698	524360
LLGLNSGFSJSTILQETLNSK	H(8)N(2)	3	LLGLNSGFSJSTILQETLNSK	sp|P32353|ERG3_YEAST	45	6.61957e+06	1.10414e+07	8.79308e+06
LLGLNSGFSJSTILQETLNSK	H(9)N(2)	3	LLGLNSGFSJSTILQETLNSK	sp|P32353|ERG3_YEAST	45	3.81942e+06	2.37822e+06	2.44681e+06
LSJESELYDVFTR	H(10)N(2)	3	LSJESELYDVFTR	sp|P36016|LHS1_YEAST	458	777558	785644	581260
LSJESELYDVFTR	H(11)N(2)	3	LSJESELYDVFTR	sp|P36016|LHS1_YEAST	458		444671	471092
LSJESELYDVFTR	H(9)N(2)	3	LSJESELYDVFTR	sp|P36016|LHS1_YEAST	458	1.91746e+06	2.21562e+06	2.18862e+06
LSJYTR	H(10)N(2)	2	LSJYTR	sp|P24031|PPA3_YEAST/sp|P00635|PPA5_YEAST	97/97	6.65675e+06	8.8404e+06	9.15554e+06
LSJYTR	H(11)N(2)	2	LSJYTR	sp|P24031|PPA3_YEAST/sp|P00635|PPA5_YEAST	97/97	7.54448e+06	1.1067e+07	1.03714e+07
LSJYTR	H(11)N(2)	3	LSJYTR	sp|P24031|PPA3_YEAST/sp|P00635|PPA5_YEAST	97/97		3.7665e+06	3.60085e+06
LSJYTR	H(12)N(2)	2	LSJYTR	sp|P24031|PPA3_YEAST/sp|P00635|PPA5_YEAST	97/97	3.38091e+06	4.98411e+06	4.34315e+06
LTLSPSGJDSETQYYTTGEFILPDR	H(7)N(2)	3	LTLSPSGJDSETQYYTTGEFILPDR	sp|P33767|OSTB_YEAST	332		3.6969e+06
MDLSEFFRPNJLTMFEDGK	H(9)N(2)	3	MDLSEFFRPNJLTMFEDGK	sp|P22023|KRE5_YEAST	870		113836	82858.2
MNYJVTER	H(10)N(2)	2	MNYJVTER	sp|Q03674|PLB2_YEAST	524	2.4405e+06	2.50357e+06	2.12033e+06
MNYJVTER	H(10)N(2)	3	MNYJVTER	sp|Q03674|PLB2_YEAST	524	1.93818e+06	1.53951e+06	1.22875e+06
MNYJVTER	H(11)N(2)	2	MNYJVTER	sp|Q03674|PLB2_YEAST	524	599874	713095	799635
MNYJVTER	H(8)N(2)	2	MNYJVTER	sp|Q03674|PLB2_YEAST	524	1.2724e+06	1.34075e+06	1.35501e+06
MPTJSSGLLISSQR	H(7)N(2)	3	MPTJSSGLLISSQR	sp|P38138|GLU2A_YEAST	114	598386	625748	413357
MPTJSSGLLISSQR	H(8)N(2)	3	MPTJSSGLLISSQR	sp|P38138|GLU2A_YEAST	114	1.4694e+06	1.12289e+06	904637
NDLJETELVK	H(10)N(2)	2	NDLJETELVK	sp|Q02933|RNY1_YEAST	70	437048	450624	619827
NDLJETELVK	H(11)N(2)	3	NDLJETELVK	sp|Q02933|RNY1_YEAST	70	1.87528e+06	1.19384e+06	1.75141e+06
NGFEAATMGJFTDDSDFLGC[160]VGC[160]AIIR	H(9)N(2)	3	NGFEAATMGJFTDDSDFLGCVGCAIIR	sp|P39105|PLB1_YEAST	541		63878.4	49523.8
NIKJC[160]SC[160]TR	H(10)N(2)	3	NIKJCSCTR	sp|P32319|VPS10_YEAST	1303		124827
NJLTAEYVPFMGNTFHR	H(10)N(2)	3	NJLTAEYVPFMGNTFHR	sp|P00635|PPA5_YEAST	356	1.87319e+06	2.0266e+06	1.90985e+06
NLEJGTLQLNAFK	H(10)N(2)	3	NLEJGTLQLNAFK	sp|P39543|SOP4_YEAST	115		289673
NLEJGTLQLNAFK	H(11)N(2)	3	NLEJGTLQLNAFK	sp|P39543|SOP4_YEAST	115	473362	514286	613857
NLEJGTLQLNAFK	H(8)N(2)	2	NLEJGTLQLNAFK	sp|P39543|SOP4_YEAST	115	1.56229e+06	1.50501e+06	1.63491e+06
NLEJGTLQLNAFK	H(8)N(2)	3	NLEJGTLQLNAFK	sp|P39543|SOP4_YEAST	115	4.18576e+06	3.15422e+06	4.05076e+06
NLEJGTLQLNAFK	H(9)N(2)	3	NLEJGTLQLNAFK	sp|P39543|SOP4_YEAST	115	2.53306e+06	2.34903e+06	2.54377e+06
NLLLPFJR	H(9)N(2)	2	NLLLPFJR	sp|P43599|YFI8_YEAST	63	5.99945e+06		6.84506e+06
NNLJLTVYFVK	H(8)N(2)	2	NNLJLTVYFVK	sp|P53008|CWH41_YEAST	122	164937	170384	238961
NNLJLTVYFVK	H(8)N(2)	3	NNLJLTVYFVK	sp|P53008|CWH41_YEAST	122	441963	405620	378127
NNLQHJITLK	H(7)N(2)	3	NNLQHJITLK	sp|P38138|GLU2A_YEAST	907	357485	323534	402390
NNLQHJITLK	H(8)N(2)	2	NNLQHJITLK	sp|P38138|GLU2A_YEAST	907	451030	441966	385579
NNLQHJITLK	H(8)N(2)	3	NNLQHJITLK	sp|P38138|GLU2A_YEAST	907	5.65004e+06	6.39597e+06	5.25734e+06
NNLQHJITLK	H(9)N(2)	3	NNLQHJITLK	sp|P38138|GLU2A_YEAST	907	5.18796e+06	4.92275e+06	4.6537e+06
NPVLAAJSTQFR	H(11)N(2)	3	NPVLAAJSTQFR	sp|P00724|INV2_YEAST	165	4.4012e+06	3.82996e+06	3.80163e+06
NPVLAAJSTQFR	H(12)N(2)	3	NPVLAAJSTQFR	sp|P00724|INV2_YEAST	165	8.63272e+06	6.58825e+06	6.45792e+06
NPVLAAJSTQFR	H(13)N(2)	3	NPVLAAJSTQFR	sp|P00724|INV2_YEAST	165	7.21725e+06	6.29026e+06	6.85195e+06
NPVLAAJSTQFR	H(14)N(2)	3	NPVLAAJSTQFR	sp|P00724|INV2_YEAST	165	721805	567347	437832
NPVLAAJSTQFR	H(15)N(2)	3	NPVLAAJSTQFR	sp|P00724|INV2_YEAST	165	897033	877629	961448
NPVLAAJSTQFRDPK	H(11)N(2)	3	NPVLAAJSTQFRDPK	sp|P00724|INV2_YEAST	165	543994	571272	567004
NPVLAAJSTQFRDPK	H(12)N(2)	3	NPVLAAJSTQFRDPK	sp|P00724|INV2_YEAST	165	1.31936e+06	1.22811e+06	1.40189e+06
NPVLAAJSTQFRDPK	H(13)N(2)	3	NPVLAAJSTQFRDPK	sp|P00724|INV2_YEAST	165	1.75294e+06	2.05606e+06	2.21094e+06
NPVLAAJSTQFRDPK	H(14)N(2)	3	NPVLAAJSTQFRDPK	sp|P00724|INV2_YEAST	165	728258	814218	728358
NQIM[147]SWLJTSAIAAAK	H(8)N(2)	3	NQIMSWLJTSAIAAAK	sp|P36091|DCW1_YEAST	337	486129	540258	501650
NQIMSWLJTSAIAAAK	H(11)N(2)	3	NQIMSWLJTSAIAAAK	sp|P36091|DCW1_YEAST	337	564196	694698	523268
NQIMSWLJTSAIAAAK	H(8)N(2)	3	NQIMSWLJTSAIAAAK	sp|P36091|DCW1_YEAST	337	1.25114e+06	1.326e+06	1.67621e+06
NQIMSWLJTSAIAAAK	H(9)N(2)	3	NQIMSWLJTSAIAAAK	sp|P36091|DCW1_YEAST	337	849281	794169	740440
NSDVJNSIDYEGPR	H(10)N(2)	3	NSDVJNSIDYEGPR	sp|P17967|PDI_YEAST	117	3.4769e+06	4.42221e+06	4.39293e+06
NSDVJNSIDYEGPR	H(5)N(2)	3	NSDVJNSIDYEGPR	sp|P17967|PDI_YEAST	117	865742	645290	636423
NSDVJNSIDYEGPR	H(6)N(2)	3	NSDVJNSIDYEGPR	sp|P17967|PDI_YEAST	117	370957	330719	425604
NSDVJNSIDYEGPR	H(7)N(2)	2	NSDVJNSIDYEGPR	sp|P17967|PDI_YEAST	117	951621	1.1048e+06	1.0591e+06
NSDVJNSIDYEGPR	H(7)N(2)	3	NSDVJNSIDYEGPR	sp|P17967|PDI_YEAST	117	4.06865e+06	4.70799e+06	5.45083e+06
NSDVJNSIDYEGPR	H(8)N(2)	2	NSDVJNSIDYEGPR	sp|P17967|PDI_YEAST	117	2.88452e+06	3.10811e+06	3.11433e+06
NSDVJNSIDYEGPR	H(8)N(2)	3	NSDVJNSIDYEGPR	sp|P17967|PDI_YEAST	117	5.34094e+06	5.05259e+06	5.58303e+06
NSDVJNSIDYEGPR	H(9)N(2)	3	NSDVJNSIDYEGPR	sp|P17967|PDI_YEAST	117	3.46654e+07	3.83491e+07	3.91324e+07
NSYDDYTLJYTR	H(8)N(2)	3	NSYDDYTLJYTR	sp|P26725|YUR1_YEAST	77	350190	371776
NVLENPFJSSTDWMK	H(8)N(2)	3	NVLENPFJSSTDWMK	sp|P43611|OSW7_YEAST	145	175799	282461	185040
NVQWFFDAC[160]EPTLIASJSTIR	H(8)N(2)	3	NVQWFFDACEPTLIASJSTIR	sp|P13130|SS100_YEAST	181	4.8654e+06	5.3118e+06	5.25407e+06
NVQWFFDAC[160]EPTLIASJSTIR	H(8)N(2)	4	NVQWFFDACEPTLIASJSTIR	sp|P13130|SS100_YEAST	181	182310		199245
NVQWFFDAC[160]EPTLIASJSTIR	H(9)N(2)	3	NVQWFFDACEPTLIASJSTIR	sp|P13130|SS100_YEAST	181	2.08619e+06	1.87546e+06	1.88353e+06
QFAFYTSPGFTVJNSR	H(10)N(2)	3	QFAFYTSPGFTVJNSR	sp|P46992|YJR1_YEAST	99	1.02565e+06	859476	882021
QFAFYTSPGFTVJNSR	H(11)N(2)	3	QFAFYTSPGFTVJNSR	sp|P46992|YJR1_YEAST	99	538296	655096	490563
QGHIAYJHSTTTTSLYLNEPIGLHPK	H(8)N(2)	5	QGHIAYJHSTTTTSLYLNEPIGLHPK	sp|P25580|PBN1_YEAST	212	423834	282109	385799
QHPGLEMVSTJR	H(8)N(2)	3	QHPGLEMVSTJR	sp|P36016|LHS1_YEAST	128	2.59858e+06	2.58912e+06	2.51059e+06
QHPGLEMVSTJR	H(9)N(2)	3	QHPGLEMVSTJR	sp|P36016|LHS1_YEAST	128	1.15953e+06	879580	835721
QIATIPHJSTLGTSLR	H(8)N(2)	3	QIATIPHJSTLGTSLR	sp|P40520|YIF9_YEAST	68	220686
QJDSDSFHLR	H(8)N(2)	3	QJDSDSFHLR	sp|P26725|YUR1_YEAST	82	1.08712e+06	1.05626e+06	1.00394e+06
QJDTHLTVR	H(10)N(2)	3	QJDTHLTVR	sp|P25580|PBN1_YEAST	24	1.3311e+06	1.33236e+06	1.40122e+06
QJDTHLTVR	H(8)N(2)	3	QJDTHLTVR	sp|P25580|PBN1_YEAST	24	2.22259e+06	2.62228e+06	2.47556e+06
QJDTHLTVR	H(9)N(2)	3	QJDTHLTVR	sp|P25580|PBN1_YEAST	24	3.22415e+06	3.36583e+06	3.5701e+06
QLHLAJK	H(8)N(2)	2	QLHLAJK	sp|Q07830|GPI13_YEAST	182	291210	474223	672178
QLHLAJK	H(8)N(2)	3	QLHLAJK	sp|Q07830|GPI13_YEAST	182	2.75814e+06	2.52613e+06	2.47924e+06
QLHLAJK	H(9)N(2)	3	QLHLAJK	sp|Q07830|GPI13_YEAST	182	731697	821594	708937
RSYASDIGAPLFJSTEK	H(8)N(2)	3	RSYASDIGAPLFJSTEK	sp|P38875|GPI16_YEAST	184	1.68023e+06	1.57477e+06	1.59488e+06
RVJETENLK	H(10)N(2)	2	RVJETENLK	sp|P35724|MNR2_YEAST	342	2.64802e+06		2.83278e+06
RVJETENLK	H(8)N(2)	2	RVJETENLK	sp|P35724|MNR2_YEAST	342	4.82593e+06		5.71507e+06
RVJETENLK	H(8)N(2)	3	RVJETENLK	sp|P35724|MNR2_YEAST	342	6.27261e+06		5.18613e+06
RVJETENLK	H(9)N(2)	2	RVJETENLK	sp|P35724|MNR2_YEAST	342	8.25122e+06		7.60094e+06
RVJETENLK	H(9)N(2)	3	RVJETENLK	sp|P35724|MNR2_YEAST	342	6.73855e+06		5.41075e+06
SDAGFJISLSDLWAR	H(11)N(2)	3	SDAGFJISLSDLWAR	sp|Q03674|PLB2_YEAST	217		20001.4	52034.6
SFAJTTAFALSPPVDGFVGK	H(10)N(2)	3	SFAJTTAFALSPPVDGFVGK	sp|P37302|APE3_YEAST	162	9.76072e+07	9.86025e+07	9.43894e+07
SFAJTTAFALSPPVDGFVGK	H(10)N(2)	4	SFAJTTAFALSPPVDGFVGK	sp|P37302|APE3_YEAST	162		1.9566e+06	172465
SFAJTTAFALSPPVDGFVGK	H(11)N(2)	3	SFAJTTAFALSPPVDGFVGK	sp|P37302|APE3_YEAST	162	8.69806e+06	1.2339e+07	1.05397e+07
SFAJTTAFALSPPVDGFVGK	H(11)N(2)	4	SFAJTTAFALSPPVDGFVGK	sp|P37302|APE3_YEAST	162	1.36609e+06	1.1011e+06	466393
SFAJTTAFALSPPVDGFVGK	H(12)N(2)	3	SFAJTTAFALSPPVDGFVGK	sp|P37302|APE3_YEAST	162	4.27303e+07		4.56327e+07
SFAJTTAFALSPPVDGFVGK	H(13)N(2)	3	SFAJTTAFALSPPVDGFVGK	sp|P37302|APE3_YEAST	162	9.00854e+06	9.88766e+06	9.29681e+06
SFAJTTAFALSPPVDGFVGK	H(14)N(2)	3	SFAJTTAFALSPPVDGFVGK	sp|P37302|APE3_YEAST	162		1.14851e+06	1.18084e+06
SFAJTTAFALSPPVDGFVGK	H(8)N(2)	3	SFAJTTAFALSPPVDGFVGK	sp|P37302|APE3_YEAST	162	1.07619e+06	1.0638e+06	998793
SFAJTTAFALSPPVDGFVGK	H(9)N(2)	3	SFAJTTAFALSPPVDGFVGK	sp|P37302|APE3_YEAST	162	822348	1.09562e+06	1.04959e+06
SHIPEJLTGIHHNTLR	H(7)N(2)	3	SHIPEJLTGIHHNTLR	sp|P38138|GLU2A_YEAST	880	416394		391818
SHIPEJLTGIHHNTLR	H(7)N(2)	4	SHIPEJLTGIHHNTLR	sp|P38138|GLU2A_YEAST	880	1.1501e+06	828406	986895
SHIPEJLTGIHHNTLR	H(8)N(2)	3	SHIPEJLTGIHHNTLR	sp|P38138|GLU2A_YEAST	880	793890	936753	770852
SHIPEJLTGIHHNTLR	H(8)N(2)	4	SHIPEJLTGIHHNTLR	sp|P38138|GLU2A_YEAST	880	1.70211e+06	1.57887e+06	1.85391e+06
SHIPEJLTGIHHNTLR	H(8)N(2)	5	SHIPEJLTGIHHNTLR	sp|P38138|GLU2A_YEAST	880	1.92731e+06	1.48843e+06	1.97407e+06
SHIPEJLTGIHHNTLR	H(9)N(2)	3	SHIPEJLTGIHHNTLR	sp|P38138|GLU2A_YEAST	880	301434
SHIPEJLTGIHHNTLR	H(9)N(2)	4	SHIPEJLTGIHHNTLR	sp|P38138|GLU2A_YEAST	880	878294	653351	776458
SHIPEJLTGIHHNTLR	H(9)N(2)	5	SHIPEJLTGIHHNTLR	sp|P38138|GLU2A_YEAST	880	769899	486198
SIEQYFDIC[160]NRJDSYTMIK	H(8)N(2)	3	SIEQYFDICNRJDSYTMIK	sp|Q99316|MPD2_YEAST	43	1.03583e+06
SIETLSFFC[160]SIVFJTSK	H(8)N(2)	3	SIETLSFFCSIVFJTSK	sp|P13130|SS100_YEAST	108		686294
SILFQQQDPFJESSR	H(10)N(2)	3	SILFQQQDPFJESSR	sp|P38244|PFF1_YEAST	121	724435	617233	637333
SIVNPGGSJLTYTIER	H(10)N(2)	3	SIVNPGGSJLTYTIER	sp|Q03674|PLB2_YEAST	193	4.06081e+06	4.5537e+06	5.16439e+06
SIVNPGGSJLTYTIER	H(11)N(2)	3	SIVNPGGSJLTYTIER	sp|Q03674|PLB2_YEAST	193	3.22318e+06	3.23912e+06	3.97562e+06
SIVNPGGSJLTYTIER	H(12)N(2)	3	SIVNPGGSJLTYTIER	sp|Q03674|PLB2_YEAST	193	336458
SIVNPGGSJLTYTIER	H(13)N(2)	3	SIVNPGGSJLTYTIER	sp|Q03674|PLB2_YEAST	193	555293	651793	636712
SIVNPGGSJLTYTIER	H(8)N(2)	3	SIVNPGGSJLTYTIER	sp|Q03674|PLB2_YEAST	193	569071	722662	782287
SIVNPGGSJLTYTIER	H(9)N(2)	3	SIVNPGGSJLTYTIER	sp|Q03674|PLB2_YEAST	193	447024		486138
SLDINMHNVAPFIPLJESEPR	H(8)N(2)	3	SLDINMHNVAPFIPLJESEPR	sp|P43571|BST1_YEAST	668		156400
SLIHDQDINFYJGSENER	H(8)N(2)	3	SLIHDQDINFYJGSENER	sp|P48016|ATH1_YEAST	910		266164	316043
SLSYFJASER	H(9)N(2)	2	SLSYFJASER	sp|P08019|AMYG_YEAST	289	655006	612852	877880
SLVMNJATYGISHTR	H(7)N(2)	3	SLVMNJATYGISHTR	sp|P36051|MCD4_YEAST	90	2.58671e+06	2.28855e+06	2.58693e+06
SLVMNJATYGISHTR	H(8)N(2)	3	SLVMNJATYGISHTR	sp|P36051|MCD4_YEAST	90	3.57296e+06	2.9852e+06	3.40803e+06
SNSEGTSVSVJNSDYSPISNR	H(8)N(2)	3	SNSEGTSVSVJNSDYSPISNR	sp|Q07895|YL001_YEAST	291	316573	389190	360815
SNSEGTSVSVJNSDYSPISNR	H(9)N(2)	3	SNSEGTSVSVJNSDYSPISNR	sp|Q07895|YL001_YEAST	291	395070	374002	416371
SNSJGTSFVTLEHAVNR	H(10)N(2)	3	SNSJGTSFVTLEHAVNR	sp|P53751|YN94_YEAST/sp|P32319|VPS10_YEAST/sp|P40438|VTH1_YEAST/sp|P40890|VTH2_YEAST	553/1010/986/986	4.28492e+06	3.90634e+06	3.60817e+06
SNSJGTSFVTLEHAVNR	H(11)N(2)	3	SNSJGTSFVTLEHAVNR	sp|P53751|YN94_YEAST/sp|P32319|VPS10_YEAST/sp|P40438|VTH1_YEAST/sp|P40890|VTH2_YEAST	553/1010/986/986	340089	294559	342482
SNSJGTSFVTLEHAVNR	H(8)N(2)	3	SNSJGTSFVTLEHAVNR	sp|P53751|YN94_YEAST/sp|P32319|VPS10_YEAST/sp|P40438|VTH1_YEAST/sp|P40890|VTH2_YEAST	553/1010/986/986	483010	408147	374039
SNSJGTSFVTLEHAVNR	H(9)N(2)	3	SNSJGTSFVTLEHAVNR	sp|P53751|YN94_YEAST/sp|P32319|VPS10_YEAST/sp|P40438|VTH1_YEAST/sp|P40890|VTH2_YEAST	553/1010/986/986	1.63694e+06	1.37164e+06	1.40452e+06
SSGLELDQJGTLNGK	H(8)N(2)	3	SSGLELDQJGTLNGK	sp|P42934|PMT6_YEAST	404	289012	395807	303604
SSGLELDQJGTLNGK	H(9)N(2)	3	SSGLELDQJGTLNGK	sp|P42934|PMT6_YEAST	404	289758	240776	220295
SSSEDALNJNTDTYGNFIR	H(8)N(2)	3	SSSEDALNJNTDTYGNFIR	sp|P40345|PDAT_YEAST	439	204165	241024	272280
SVEYPLTHPLEITLQJGSR	H(8)N(2)	3	SVEYPLTHPLEITLQJGSR	sp|P22023|KRE5_YEAST	228	803983	889976	869404
SVEYPLTHPLEITLQJGSR	H(9)N(2)	3	SVEYPLTHPLEITLQJGSR	sp|P22023|KRE5_YEAST	228	994054	860773	1.13229e+06
SVGANLFJASVK	H(8)N(2)	2	SVGANLFJASVK	sp|P38693|PPAC_YEAST/sp|P35842|PPAB_YEAST	315/315	1.53026e+06	1.55324e+06	1.66059e+06
SVGANLFJASVK	H(9)N(2)	2	SVGANLFJASVK	sp|P38693|PPAC_YEAST/sp|P35842|PPAB_YEAST	315/315	901625	1.22337e+06	1.14667e+06
SVGANLFJASVK	H(9)N(2)	3	SVGANLFJASVK	sp|P38693|PPAC_YEAST/sp|P35842|PPAB_YEAST	315/315			868168
SVGSNLFJASVK	H(10)N(2)	2	SVGSNLFJASVK	sp|P00635|PPA5_YEAST	315	2.06471e+06	2.23577e+06	2.38876e+06
SVGSNLFJASVK	H(10)N(2)	3	SVGSNLFJASVK	sp|P00635|PPA5_YEAST	315	6.3271e+06	5.07532e+06	5.79148e+06
SVGSNLFJASVK	H(11)N(2)	3	SVGSNLFJASVK	sp|P00635|PPA5_YEAST	315	1.3111e+06	1.44161e+06	1.29174e+06
SVGSNLFJASVK	H(8)N(2)	2	SVGSNLFJASVK	sp|P00635|PPA5_YEAST	315	2.73409e+07	2.65352e+07	2.98864e+07
SVGSNLFJASVK	H(8)N(2)	3	SVGSNLFJASVK	sp|P00635|PPA5_YEAST	315	3.01956e+06	1.51959e+06	3.70887e+06
SVGSNLFJASVK	H(9)N(2)	2	SVGSNLFJASVK	sp|P00635|PPA5_YEAST	315	8.39682e+06	9.61505e+06	9.03759e+06
SVGSNLFJASVK	H(9)N(2)	3	SVGSNLFJASVK	sp|P00635|PPA5_YEAST	315	1.19672e+07	1.13128e+07	8.4566e+06
SYASDIGAPLFJSTEK	H(8)N(2)	3	SYASDIGAPLFJSTEK	sp|P38875|GPI16_YEAST	184	3.33397e+06	2.88325e+06	3.27937e+06
TAFIFTADHGMSAFGSHGDGHPJNTR	H(8)N(2)	4	TAFIFTADHGMSAFGSHGDGHPJNTR	sp|P36051|MCD4_YEAST	286	396812	379624	304926
TDNVIJDTFLVGLDSWPK	H(8)N(2)	3	TDNVIJDTFLVGLDSWPK	sp|Q03104|MSC1_YEAST	333	161566	140881	166228
TFEYEPPKFJLSE	H(8)N(2)	3	TFEYEPPKFJLSE	sp|Q04924|GLU2B_YEAST	699	234676	219389	268217
TFIHNGQJLTVESITASPDLKR	H(10)N(2)	4	TFIHNGQJLTVESITASPDLKR	sp|P18962|DAP2_YEAST	139	291654	190913	420961
TJNSQSHVFDDLK	H(7)N(2)	3	TJNSQSHVFDDLK	sp|Q03103|ERO1_YEAST	468	658726	496246
TJNSQSHVFDDLK	H(8)N(2)	3	TJNSQSHVFDDLK	sp|Q03103|ERO1_YEAST	468	3.19585e+06	2.88321e+06	3.8397e+06
TKEYNDLESNTVVSJSTLGVK	H(8)N(2)	3	TKEYNDLESNTVVSJSTLGVK	sp|P43599|YFI8_YEAST	179		274366	268784
TKEYNDLESNTVVSJSTLGVK	H(9)N(2)	3	TKEYNDLESNTVVSJSTLGVK	sp|P43599|YFI8_YEAST	179	536242	538345	634973
TTLVDJNTWJNTHIAIVGK	H(10)N(2)	3	TTLVDJNTWJNTHIAIVGK	sp|P39007|STT3_YEAST	539	357541	190594
TTLVDJNTWJNTHIAIVGK	H(8)N(2)	3	TTLVDJNTWJNTHIAIVGK	sp|P39007|STT3_YEAST	539	1.07267e+07	1.10671e+07	1.03216e+07
TTLVDJNTWJNTHIAIVGK	H(8)N(2)	4	TTLVDJNTWJNTHIAIVGK	sp|P39007|STT3_YEAST	539	260462
TTLVDJNTWJNTHIAIVGK	H(9)N(2)	3	TTLVDJNTWJNTHIAIVGK	sp|P39007|STT3_YEAST	539	2.33809e+06	2.42301e+06	2.34381e+06
TTNHWELVJTTK	H(8)N(2)	3	TTNHWELVJTTK	sp|P53730|ALG12_YEAST	483	6.22556e+06	7.75571e+06	5.67545e+06
VALVLPJK	H(9)N(2)	2	VALVLPJK	sp|P40557|EPS1_YEAST	264		579428	635858
VDDLJATAWDLYR	H(10)N(2)	3	VDDLJATAWDLYR	sp|P37302|APE3_YEAST	85	1.61804e+07	1.61228e+07	1.47154e+07
VDDLJATAWDLYR	H(11)N(2)	3	VDDLJATAWDLYR	sp|P37302|APE3_YEAST	85	2.57437e+07	2.38221e+07	2.28057e+07
VDDLJATAWDLYR	H(12)N(2)	3	VDDLJATAWDLYR	sp|P37302|APE3_YEAST	85	1.40944e+07	1.3866e+07	1.66096e+07
VDDLJATAWDLYR	H(13)N(2)	3	VDDLJATAWDLYR	sp|P37302|APE3_YEAST	85	241453
VFSGC[160]JVTNEK	H(10)N(2)	2	VFSGCJVTNEK	sp|P25371|ADP1_YEAST	165	1.03478e+06	978608	1.05941e+06
VFSGC[160]JVTNEK	H(10)N(2)	3	VFSGCJVTNEK	sp|P25371|ADP1_YEAST	165	1.22438e+06	1.27847e+06	1.12504e+06
VFSGC[160]JVTNEK	H(11)N(2)	3	VFSGCJVTNEK	sp|P25371|ADP1_YEAST	165	588434	564346	496711
VFSGC[160]JVTNEK	H(8)N(2)	3	VFSGCJVTNEK	sp|P25371|ADP1_YEAST	165	150770		249768
VLILSNPTETSC[160]LVSSFJVSSGQILFR	H(8)N(2)	3	VLILSNPTETSCLVSSFJVSSGQILFR	sp|P25574|EMC1_YEAST	73	63617.3	100406	98743.3
VLILSNPTETSC[160]LVSSFJVSSGQILFR	H(8)N(2)	4	VLILSNPTETSCLVSSFJVSSGQILFR	sp|P25574|EMC1_YEAST	73		68152.8
VQTVGGAIEVTGJFSTLDLSSLK	H(11)N(2)	3	VQTVGGAIEVTGJFSTLDLSSLK	sp|P38248|ECM33_YEAST	304		1.52379e+06
VQTVGGAIEVTGJFSTLDLSSLK	H(12)N(2)	3	VQTVGGAIEVTGJFSTLDLSSLK	sp|P38248|ECM33_YEAST	304		213797	308447
VRJWTASITDEVAGEVK	H(11)N(2)	3	VRJWTASITDEVAGEVK	sp|P00729|CBPY_YEAST	479	695558	677346	809149
VRJWTASITDEVAGEVK	H(12)N(2)	3	VRJWTASITDEVAGEVK	sp|P00729|CBPY_YEAST	479	3.09859e+06	4.0201e+06	3.758e+06
VRJWTASITDEVAGEVK	H(13)N(2)	3	VRJWTASITDEVAGEVK	sp|P00729|CBPY_YEAST	479	4.08924e+06	4.74698e+06	4.4191e+06
VRJWTASITDEVAGEVK	H(14)N(2)	3	VRJWTASITDEVAGEVK	sp|P00729|CBPY_YEAST	479	1.93576e+06	1.89065e+06	1.76887e+06
VRJWTASITDEVAGEVK	H(15)N(2)	3	VRJWTASITDEVAGEVK	sp|P00729|CBPY_YEAST	479	834545	673810	816050
VRJWTASITDEVAGEVK	H(8)N(2)	3	VRJWTASITDEVAGEVK	sp|P00729|CBPY_YEAST	479	699363	791974	1.02493e+06
VSNPEGNGGYSTSNJYSTC[160]PDYEK	H(13)N(2)	4	VSNPEGNGGYSTSNJYSTCPDYEK	sp|Q08193|GAS5_YEAST	344	111910	120212	117826
VVJETIQDK	H(10)N(2)	2	VVJETIQDK	sp|P38616|YGP1_YEAST	118	2.64008e+07	2.64685e+07	2.9577e+07
VVJETIQDK	H(11)N(2)	2	VVJETIQDK	sp|P38616|YGP1_YEAST	118	7.33874e+06	6.75358e+06	7.04035e+06
VVJETIQDK	H(11)N(2)	3	VVJETIQDK	sp|P38616|YGP1_YEAST	118	1.42472e+07	1.35601e+07	1.5463e+07
VVJETIQDK	H(4)N(2)	2	VVJETIQDK	sp|P38616|YGP1_YEAST	118	1.85375e+06	1.92005e+06
VVJETIQDK	H(6)N(2)	2	VVJETIQDK	sp|P38616|YGP1_YEAST	118	1.27996e+06	1.42412e+06	1.46542e+06
VVJETIQDK	H(7)N(2)	2	VVJETIQDK	sp|P38616|YGP1_YEAST	118	1.25574e+06	1.47701e+06	1.72474e+06
VVJETIQDK	H(8)N(2)	2	VVJETIQDK	sp|P38616|YGP1_YEAST	118	6.35192e+07	7.1974e+07	7.56545e+07
VVJETIQDK	H(8)N(2)	3	VVJETIQDK	sp|P38616|YGP1_YEAST	118	2.65927e+07	2.59366e+07	2.94244e+07
VVJETIQDK	H(9)N(2)	2	VVJETIQDK	sp|P38616|YGP1_YEAST	118	4.18e+07	4.15597e+07	4.47965e+07
VVJETIQDK	H(9)N(2)	3	VVJETIQDK	sp|P38616|YGP1_YEAST	118	1.80864e+07	2.01772e+07	2.16859e+07
VYAIJTTLDHSEC[160]M[147]K	H(10)N(2)	3	VYAIJTTLDHSECMK	sp|P22146|GAS1_YEAST	95	509153	787442	727216
VYAIJTTLDHSEC[160]M[147]K	H(11)N(2)	3	VYAIJTTLDHSECMK	sp|P22146|GAS1_YEAST	95	923729	1.0213e+06	1.21218e+06
VYAIJTTLDHSEC[160]M[147]K	H(12)N(2)	3	VYAIJTTLDHSECMK	sp|P22146|GAS1_YEAST	95	589387	639331	727283
VYAIJTTLDHSEC[160]MK	H(10)N(2)	3	VYAIJTTLDHSECMK	sp|P22146|GAS1_YEAST	95	5.76327e+06	5.61344e+06	5.09315e+06
VYAIJTTLDHSEC[160]MK	H(11)N(2)	3	VYAIJTTLDHSECMK	sp|P22146|GAS1_YEAST	95	7.38564e+06	8.52992e+06	7.33535e+06
VYAIJTTLDHSEC[160]MK	H(12)N(2)	3	VYAIJTTLDHSECMK	sp|P22146|GAS1_YEAST	95	3.66493e+06	3.89072e+06	4.1807e+06
VYAIJTTLDHSEC[160]MK	H(13)N(2)	3	VYAIJTTLDHSECMK	sp|P22146|GAS1_YEAST	95	1.57867e+06	1.70314e+06	1.69929e+06
VYAIJTTLDHSEC[160]MK	H(8)N(2)	3	VYAIJTTLDHSECMK	sp|P22146|GAS1_YEAST	95	272754	271861	233868
VYAIJTTLDHSEC[160]MK	H(9)N(2)	3	VYAIJTTLDHSECMK	sp|P22146|GAS1_YEAST	95	514701	504085	490746
WHLNIIJK	H(8)N(2)	2	WHLNIIJK	sp|P43571|BST1_YEAST	651	447922	261647	379503
WHLNIIJK	H(8)N(2)	3	WHLNIIJK	sp|P43571|BST1_YEAST	651	1.4939e+06	1.48348e+06	1.51685e+06
WYNYJWC[160]GYEDGQLAJC[160]SSR	H(11)N(2)	3	WYNYJWCGYEDGQLAJCSSR	sp|Q07651|FMP45_YEAST	73	2.10936e+06	1.8464e+06	1.81147e+06
WYNYJWC[160]GYEDGQLAJC[160]SSR	H(12)N(2)	3	WYNYJWCGYEDGQLAJCSSR	sp|Q07651|FMP45_YEAST	73		622761	584995
YAFFNJITYVTPK	H(8)N(2)	2	YAFFNJITYVTPK	sp|P43561|FET5_YEAST	364	978030	880688	937752
YAFFNJITYVTPK	H(8)N(2)	3	YAFFNJITYVTPK	sp|P43561|FET5_YEAST	364	800994	714361	665614
YAFFNJITYVTPK	H(9)N(2)	3	YAFFNJITYVTPK	sp|P43561|FET5_YEAST	364	650871	578114	486934
YIJETK	H(10)N(2)	2	YIJETK	sp|P38836|ECM14_YEAST	295	1.44665e+06	1.12853e+06	1.40443e+06
YIJETK	H(11)N(2)	2	YIJETK	sp|P38836|ECM14_YEAST	295	714598	658482	721359
YIJETK	H(8)N(2)	2	YIJETK	sp|P38836|ECM14_YEAST	295	670842	685200	825371
YIJETKGDYK	H(10)N(2)	3	YIJETKGDYK	sp|P38836|ECM14_YEAST	295	359647	384554	380745
YIJETKGDYK	H(11)N(2)	3	YIJETKGDYK	sp|P38836|ECM14_YEAST	295	163437	155154	212686
YJQTETFK	H(8)N(2)	2	YJQTETFK	sp|Q03691|ROT1_YEAST	139	3.16487e+06		3.53358e+06
YJQTETFK	H(8)N(2)	3	YJQTETFK	sp|Q03691|ROT1_YEAST	139	1.62146e+06		1.72027e+06
YJQTETFK	H(9)N(2)	2	YJQTETFK	sp|Q03691|ROT1_YEAST	139	876321	784524	802499
YJQTETFK	H(9)N(2)	3	YJQTETFK	sp|Q03691|ROT1_YEAST	139	982474		1.09073e+06
YJTTSENIEIITSSVPSAVK	H(13)N(2)	3	YJTTSENIEIITSSVPSAVK	sp|P32329|YPS1_YEAST	480	363795	322374	262850
YJTTSENIEIITSSVPSAVK	H(14)N(2)	3	YJTTSENIEIITSSVPSAVK	sp|P32329|YPS1_YEAST	480	280620	274505	341350
YJTTSENIEIITSSVPSAVK	H(16)N(2)	4	YJTTSENIEIITSSVPSAVK	sp|P32329|YPS1_YEAST	480	76174.5		49443.2
YLAYLTGJR	H(8)N(2)	2	YLAYLTGJR	sp|P32906|MNS1_YEAST	224	5.95193e+06	5.23726e+06	5.91133e+06
YLGTJVTNGKPVNK	H(10)N(2)	3	YLGTJVTNGKPVNK	sp|P39105|PLB1_YEAST/sp|Q03674|PLB2_YEAST	307/309	2.25855e+06	2.06292e+06	2.17039e+06
YLGTJVTNGKPVNK	H(11)N(2)	3	YLGTJVTNGKPVNK	sp|P39105|PLB1_YEAST/sp|Q03674|PLB2_YEAST	307/309	503364	502720	566710
YLGTJVTNGKPVNK	H(9)N(2)	3	YLGTJVTNGKPVNK	sp|P39105|PLB1_YEAST/sp|Q03674|PLB2_YEAST	307/309	941040	879484	757838
YLHGLJC[160]SEFVK	H(8)N(2)	2	YLHGLJCSEFVK	sp|Q07895|YL001_YEAST	333	103255		75212.2
YLHGLJC[160]SEFVK	H(8)N(2)	3	YLHGLJCSEFVK	sp|Q07895|YL001_YEAST	333	4.72012e+06	4.44036e+06	3.88676e+06
YLHGLJC[160]SEFVK	H(9)N(2)	3	YLHGLJCSEFVK	sp|Q07895|YL001_YEAST	333	299938		309035
YMNQVLDIIIDDHJGTIVHK	H(10)N(2)	4	YMNQVLDIIIDDHJGTIVHK	sp|P48016|ATH1_YEAST	879	241460		145554
YSDJATETLDGLSR	H(10)N(2)	3	YSDJATETLDGLSR	sp|P34231|YKS7_YEAST	154	7.5965e+06	6.52181e+06	5.91539e+06
YSDJATETLDGLSR	H(11)N(2)	3	YSDJATETLDGLSR	sp|P34231|YKS7_YEAST	154	3.94307e+06	4.15624e+06	3.81804e+06
YSDJATETLDGLSR	H(8)N(2)	2	YSDJATETLDGLSR	sp|P34231|YKS7_YEAST	154	475400	313799
YSDJATETLDGLSR	H(8)N(2)	3	YSDJATETLDGLSR	sp|P34231|YKS7_YEAST	154	771118	653341	703763
YSDJATETLDGLSR	H(9)N(2)	3	YSDJATETLDGLSR	sp|P34231|YKS7_YEAST	154	1.1772e+06	1.18533e+06	1.15382e+06
YTGJQTYVDWAEK	H(10)N(2)	3	YTGJQTYVDWAEK	sp|P36091|DCW1_YEAST	203	341262	448915	355776
YTGJQTYVDWAEK	H(8)N(2)	2	YTGJQTYVDWAEK	sp|P36091|DCW1_YEAST	203	863546	825252	709469
YTGJQTYVDWAEK	H(8)N(2)	3	YTGJQTYVDWAEK	sp|P36091|DCW1_YEAST	203	521916	397508	327257
YTGJQTYVDWAEK	H(9)N(2)	3	YTGJQTYVDWAEK	sp|P36091|DCW1_YEAST	203	3.63753e+06	2.93443e+06	2.87983e+06
YTIENIJSTK	H(7)N(2)	2	YTIENIJSTK	sp|Q03103|ERO1_YEAST	458	519676	654908	476187
YTIENIJSTK	H(8)N(2)	2	YTIENIJSTK	sp|Q03103|ERO1_YEAST	458	2.18437e+06	2.93303e+06	2.9954e+06
YTIENIJSTK	H(8)N(2)	3	YTIENIJSTK	sp|Q03103|ERO1_YEAST	458	1.90038e+06	1.89168e+06	2.11459e+06
YTIENIJSTK	H(9)N(2)	3	YTIENIJSTK	sp|Q03103|ERO1_YEAST	458	644332		515699
YVYDGVSIDDJC[160]TK	H(9)N(2)	3	YVYDGVSIDDJCTK	sp|P36091|DCW1_YEAST	240	823117	965896	1.03674e+06
YYPVEPNC[160]JSTIHQK	H(8)N(2)	3	YYPVEPNCJSTIHQK	sp|P43600|YFJ0_YEAST	163	421920	415884	414668

## Sheet: Site-Glycans
ProteinName	ProteinGlycoSite	GlycanComposition	20200727_Yeast_1hDIA_rep1.mzML	20200727_Yeast_1hDIA_rep2.mzML	20200727_Yeast_1hDIA_rep3.mzML
sp|P00635|PPA5_YEAST	315	H(10)N(2)	8.39181e+06	7.31109e+06	8.18024e+06
sp|P00635|PPA5_YEAST	315	H(11)N(2)	1.3111e+06	1.44161e+06	1.29174e+06
sp|P00635|PPA5_YEAST	315	H(8)N(2)	3.03605e+07	2.80548e+07	3.35953e+07
sp|P00635|PPA5_YEAST	315	H(9)N(2)	2.0364e+07	2.09279e+07	1.74942e+07
sp|P00635|PPA5_YEAST	356	H(10)N(2)	1.87319e+06	2.0266e+06	1.90985e+06
sp|P00724|INV2_YEAST	165	H(11)N(2)	4.94519e+06	4.40123e+06	4.36864e+06
sp|P00724|INV2_YEAST	165	H(12)N(2)	9.95208e+06	7.81637e+06	7.85981e+06
sp|P00724|INV2_YEAST	165	H(13)N(2)	8.97018e+06	8.34631e+06	9.06289e+06
sp|P00724|INV2_YEAST	165	H(14)N(2)	1.45006e+06	1.38156e+06	1.16619e+06
sp|P00724|INV2_YEAST	165	H(15)N(2)	897033	877629	961448
sp|P00724|INV2_YEAST	356	H(10)N(2)	1.23123e+07	1.33914e+07	1.15782e+07
sp|P00724|INV2_YEAST	356	H(11)N(2)	2.33188e+07	2.39924e+07	2.24543e+07
sp|P00724|INV2_YEAST	356	H(12)N(2)	1.36329e+07	1.49421e+07	1.45559e+07
sp|P00724|INV2_YEAST	356	H(13)N(2)	469335	429316
sp|P00724|INV2_YEAST	356	H(14)N(2)	946530	921075	942321
sp|P00724|INV2_YEAST	356	H(8)N(2)	6.03737e+06	5.85377e+06	6.21898e+06
sp|P00724|INV2_YEAST	356	H(9)N(2)	1.35468e+06	837410	816266
sp|P00724|INV2_YEAST	369	H(10)N(2)	4.1564e+06	3.95347e+06	4.03347e+06
sp|P00724|INV2_YEAST	369	H(8)N(2)	1.04089e+06	1.00452e+06	1.14716e+06
sp|P00729|CBPY_YEAST	479	H(11)N(2)	1.82367e+06	1.60246e+06	1.84517e+06
sp|P00729|CBPY_YEAST	479	H(12)N(2)	7.61933e+06	8.75463e+06	8.2295e+06
sp|P00729|CBPY_YEAST	479	H(13)N(2)	6.31194e+06	7.41514e+06	7.94714e+06
sp|P00729|CBPY_YEAST	479	H(14)N(2)	3.83176e+06	3.94338e+06	3.68568e+06
sp|P00729|CBPY_YEAST	479	H(15)N(2)	834545	673810	816050
sp|P00729|CBPY_YEAST	479	H(8)N(2)	699363	791974	1.02493e+06
sp|P08019|AMYG_YEAST	289	H(9)N(2)	655006	612852	877880
sp|P08019|AMYG_YEAST	393	H(8)N(2)	4.07643e+06	3.85944e+06	3.8949e+06
sp|P08019|AMYG_YEAST	393	H(9)N(2)	3.87823e+06	3.89898e+06	4.03181e+06
sp|P09232|PRTB_YEAST	594	H(11)N(2)	914700	1.14113e+06	903739
sp|P0C155|CBPS2_YEAST	76	H(8)N(2)	691649	752095	1.2117e+06
sp|P13130|SS100_YEAST	108	H(8)N(2)		686294
sp|P13130|SS100_YEAST	181	H(8)N(2)	5.04771e+06	5.3118e+06	5.45331e+06
sp|P13130|SS100_YEAST	181	H(9)N(2)	2.08619e+06	1.87546e+06	1.88353e+06
sp|P17967|PDI_YEAST	117	H(10)N(2)	3.4769e+06	4.42221e+06	4.39293e+06
sp|P17967|PDI_YEAST	117	H(5)N(2)	865742	645290	636423
sp|P17967|PDI_YEAST	117	H(6)N(2)	370957	330719	425604
sp|P17967|PDI_YEAST	117	H(7)N(2)	5.02027e+06	5.81279e+06	6.50993e+06
sp|P17967|PDI_YEAST	117	H(8)N(2)	8.22546e+06	8.1607e+06	8.69736e+06
sp|P17967|PDI_YEAST	117	H(9)N(2)	3.46654e+07	3.83491e+07	3.91324e+07
sp|P17967|PDI_YEAST	174	H(10)N(2)	902052		541511
sp|P17967|PDI_YEAST	174	H(8)N(2)	5.05613e+06	5.19125e+06	4.78234e+06
sp|P17967|PDI_YEAST	174	H(9)N(2)	3.711e+06	3.28284e+06	3.19332e+06
sp|P17967|PDI_YEAST	425	H(9)N(2)	2.11619e+06	872925	814288
sp|P17967|PDI_YEAST	82	H(8)N(2)		2.56104e+06
sp|P17967|PDI_YEAST	82	H(9)N(2)		3.83361e+06
sp|P18962|DAP2_YEAST	139	H(10)N(2)	291654	190913	420961
sp|P18962|DAP2_YEAST	79	H(10)N(2)	4.01531e+06	5.09325e+06	4.95346e+06
sp|P18962|DAP2_YEAST	79	H(8)N(2)	1.03618e+06	1.16613e+06	1.46287e+06
sp|P22023|KRE5_YEAST	1195	H(9)N(2)	426522	444795	520813
sp|P22023|KRE5_YEAST	228	H(8)N(2)	803983	889976	869404
sp|P22023|KRE5_YEAST	228	H(9)N(2)	994054	860773	1.13229e+06
sp|P22023|KRE5_YEAST	293	H(8)N(2)	2.01269e+06	1.79689e+06	2.04193e+06
sp|P22023|KRE5_YEAST	519	H(9)N(2)	873197	783310	1.29089e+06
sp|P22023|KRE5_YEAST	870	H(9)N(2)		113836	82858.2
sp|P22146|GAS1_YEAST	253	H(10)N(2)		5.15876e+06
sp|P22146|GAS1_YEAST	253	H(11)N(2)		9.58802e+06
sp|P22146|GAS1_YEAST	253	H(12)N(2)		1.25551e+06
sp|P22146|GAS1_YEAST	253	H(13)N(2)	1.10337e+07	1.11068e+07	1.10916e+07
sp|P22146|GAS1_YEAST	253	H(14)N(2)		2.27799e+06
sp|P22146|GAS1_YEAST	253	H(8)N(2)		268957
sp|P22146|GAS1_YEAST	40	H(10)N(2)	7.20634e+06	7.89498e+06	7.27791e+06
sp|P22146|GAS1_YEAST	40	H(11)N(2)	1.44405e+06	1.43205e+06	1.39508e+06
sp|P22146|GAS1_YEAST	40	H(8)N(2)	759399	830536	661451
sp|P22146|GAS1_YEAST	40	H(9)N(2)	1.07221e+07	1.03044e+07	1.01057e+07
sp|P22146|GAS1_YEAST	57	H(11)N(2)	2.43869e+06	2.64751e+06	2.40627e+06
sp|P22146|GAS1_YEAST	57	H(12)N(2)	479725	434289	546734
sp|P22146|GAS1_YEAST	57	H(13)N(2)	1.63116e+06	1.92416e+06	2.02403e+06
sp|P22146|GAS1_YEAST	57	H(14)N(2)	670021	776126	749364
sp|P22146|GAS1_YEAST	95	H(10)N(2)	6.27242e+06	6.40088e+06	5.82036e+06
sp|P22146|GAS1_YEAST	95	H(11)N(2)	8.30937e+06	9.55122e+06	8.54753e+06
sp|P22146|GAS1_YEAST	95	H(12)N(2)	4.25431e+06	4.53005e+06	4.90799e+06
sp|P22146|GAS1_YEAST	95	H(13)N(2)	1.57867e+06	1.70314e+06	1.69929e+06
sp|P22146|GAS1_YEAST	95	H(8)N(2)	272754	271861	233868
sp|P22146|GAS1_YEAST	95	H(9)N(2)	514701	504085	490746
sp|P23797|GPI12_YEAST	110	H(8)N(2)	1.90809e+06	1.8417e+06	1.87966e+06
sp|P24031|PPA3_YEAST/sp|P00635|PPA5_YEAST	97/97	H(10)N(2)	6.65675e+06	8.8404e+06	9.15554e+06
sp|P24031|PPA3_YEAST/sp|P00635|PPA5_YEAST	97/97	H(11)N(2)	7.54448e+06	1.48335e+07	1.39722e+07
sp|P24031|PPA3_YEAST/sp|P00635|PPA5_YEAST	97/97	H(12)N(2)	3.38091e+06	4.98411e+06	4.34315e+06
sp|P25371|ADP1_YEAST	165	H(10)N(2)	2.25916e+06	2.25708e+06	2.18444e+06
sp|P25371|ADP1_YEAST	165	H(11)N(2)	588434	564346	496711
sp|P25371|ADP1_YEAST	165	H(8)N(2)	150770		249768
sp|P25574|EMC1_YEAST	73	H(8)N(2)	63617.3	168558	98743.3
sp|P25580|PBN1_YEAST	212	H(8)N(2)	423834	282109	385799
sp|P25580|PBN1_YEAST	24	H(10)N(2)	1.3311e+06	1.33236e+06	1.40122e+06
sp|P25580|PBN1_YEAST	24	H(8)N(2)	2.22259e+06	2.62228e+06	2.47556e+06
sp|P25580|PBN1_YEAST	24	H(9)N(2)	3.22415e+06	3.36583e+06	3.5701e+06
sp|P25580|PBN1_YEAST	365	H(8)N(2)	1.38129e+07	1.23904e+07	1.12184e+07
sp|P26725|YUR1_YEAST	77	H(8)N(2)	350190	371776
sp|P26725|YUR1_YEAST	82	H(8)N(2)	1.08712e+06	1.05626e+06	1.00394e+06
sp|P27809|KRE2_YEAST	197	H(8)N(2)	2.11836e+06	1.86055e+06
sp|P31382|PMT2_YEAST	403	H(10)N(2)	849938	894281	857301
sp|P31382|PMT2_YEAST	403	H(7)N(2)			827393
sp|P31382|PMT2_YEAST	403	H(8)N(2)	5.34678e+06	5.66519e+06	5.33901e+06
sp|P31382|PMT2_YEAST	403	H(9)N(2)	4.71231e+06	4.98179e+06	4.01988e+06
sp|P32319|VPS10_YEAST	1303	H(10)N(2)		124827
sp|P32329|YPS1_YEAST	480	H(13)N(2)	363795	322374	262850
sp|P32329|YPS1_YEAST	480	H(14)N(2)	280620	274505	341350
sp|P32329|YPS1_YEAST	480	H(16)N(2)	76174.5		49443.2
sp|P32353|ERG3_YEAST	45	H(10)N(2)	448796	815698	524360
sp|P32353|ERG3_YEAST	45	H(8)N(2)	6.61957e+06	1.10414e+07	8.79308e+06
sp|P32353|ERG3_YEAST	45	H(9)N(2)	3.81942e+06	2.37822e+06	2.44681e+06
sp|P32474|EUG1_YEAST	293	H(8)N(2)	2.98927e+06	3.30051e+06	2.86054e+06
sp|P32474|EUG1_YEAST	293	H(9)N(2)		182503	152318
sp|P32906|MNS1_YEAST	224	H(8)N(2)	5.95193e+06	5.23726e+06	5.91133e+06
sp|P33336|SKN1_YEAST	426	H(8)N(2)	526644	503883	514847
sp|P33754|SEC66_YEAST	12	H(10)N(2)	208647	154468	166737
sp|P33754|SEC66_YEAST	12	H(7)N(2)	526043	560042	554259
sp|P33754|SEC66_YEAST	12	H(8)N(2)	1.93093e+06	2.04648e+06	1.74995e+06
sp|P33754|SEC66_YEAST	12	H(9)N(2)	1.06996e+06	1.0682e+06	1.10227e+06
sp|P33767|OSTB_YEAST	332	H(7)N(2)		3.6969e+06
sp|P33767|OSTB_YEAST	60	H(8)N(2)	619443	498477	638260
sp|P33767|OSTB_YEAST	60	H(9)N(2)	668178	565785	392417
sp|P33775|PMT1_YEAST	743	H(5)N(2)	583064	527630	589678
sp|P33775|PMT1_YEAST	743	H(6)N(2)	227774	298661	218250
sp|P34231|YKS7_YEAST	154	H(10)N(2)	7.5965e+06	6.52181e+06	5.91539e+06
sp|P34231|YKS7_YEAST	154	H(11)N(2)	3.94307e+06	4.15624e+06	3.81804e+06
sp|P34231|YKS7_YEAST	154	H(8)N(2)	1.24652e+06	967139	703763
sp|P34231|YKS7_YEAST	154	H(9)N(2)	1.1772e+06	1.18533e+06	1.15382e+06
sp|P34231|YKS7_YEAST	61	H(10)N(2)	1.44428e+07	2.19548e+07	1.76679e+07
sp|P34231|YKS7_YEAST	61	H(11)N(2)	1.34021e+06	5.19466e+06	4.0896e+06
sp|P34231|YKS7_YEAST	61	H(6)N(2)	554737	390094	326243
sp|P34231|YKS7_YEAST	61	H(8)N(2)	8.20578e+06	1.07364e+07	8.18887e+06
sp|P34231|YKS7_YEAST	61	H(9)N(2)	1.47599e+07	2.11263e+07	1.94754e+07
sp|P35724|MNR2_YEAST	342	H(10)N(2)	2.64802e+06		2.83278e+06
sp|P35724|MNR2_YEAST	342	H(8)N(2)	1.10985e+07		1.09012e+07
sp|P35724|MNR2_YEAST	342	H(9)N(2)	1.49898e+07		1.30117e+07
sp|P36016|LHS1_YEAST	128	H(8)N(2)	2.59858e+06	2.58912e+06	2.51059e+06
sp|P36016|LHS1_YEAST	128	H(9)N(2)	1.15953e+06	879580	835721
sp|P36016|LHS1_YEAST	458	H(10)N(2)	777558	785644	581260
sp|P36016|LHS1_YEAST	458	H(11)N(2)		444671	471092
sp|P36016|LHS1_YEAST	458	H(9)N(2)	1.91746e+06	2.21562e+06	2.18862e+06
sp|P36016|LHS1_YEAST	474	H(8)N(2)	5.26817e+06	5.1696e+06	5.99331e+06
sp|P36044|MNN4_YEAST	823	H(8)N(2)	347696	451843	496017
sp|P36051|MCD4_YEAST	286	H(8)N(2)	396812	379624	304926
sp|P36051|MCD4_YEAST	90	H(7)N(2)	2.58671e+06	2.28855e+06	2.58693e+06
sp|P36051|MCD4_YEAST	90	H(8)N(2)	3.57296e+06	2.9852e+06	3.40803e+06
sp|P36091|DCW1_YEAST	203	H(10)N(2)	341262	448915	355776
sp|P36091|DCW1_YEAST	203	H(8)N(2)	1.38546e+06	1.22276e+06	1.03673e+06
sp|P36091|DCW1_YEAST	203	H(9)N(2)	3.63753e+06	2.93443e+06	2.87983e+06
sp|P36091|DCW1_YEAST	240	H(9)N(2)	823117	965896	1.03674e+06
sp|P36091|DCW1_YEAST	337	H(11)N(2)	564196	694698	523268
sp|P36091|DCW1_YEAST	337	H(8)N(2)	1.73727e+06	1.86626e+06	2.17786e+06
sp|P36091|DCW1_YEAST	337	H(9)N(2)	849281	794169	740440
sp|P36096|TUL1_YEAST	61	H(10)N(2)	3.72949e+06	3.46998e+06	4.02637e+06
sp|P36096|TUL1_YEAST	61	H(11)N(2)	727857	546290	744998
sp|P36096|TUL1_YEAST	61	H(8)N(2)	976173	928939	1.06662e+06
sp|P36096|TUL1_YEAST	61	H(9)N(2)	564982	717028	683068
sp|P36168|ESL2_YEAST	192	H(8)N(2)	228832		172742
sp|P37302|APE3_YEAST	150	H(10)N(2)	578124	705973	373667
sp|P37302|APE3_YEAST	150	H(11)N(2)	2.20575e+07	2.27909e+07	2.15839e+07
sp|P37302|APE3_YEAST	150	H(12)N(2)	2.73529e+07	2.78182e+07	2.87169e+07
sp|P37302|APE3_YEAST	150	H(13)N(2)	2.87132e+07	3.09055e+07	672926
sp|P37302|APE3_YEAST	150	H(14)N(2)	447440	562110	618966
sp|P37302|APE3_YEAST	150	H(15)N(2)	807842	596705	706244
sp|P37302|APE3_YEAST	162	H(10)N(2)	9.76072e+07	1.00559e+08	9.45618e+07
sp|P37302|APE3_YEAST	162	H(11)N(2)	1.00641e+07	1.34401e+07	1.10061e+07
sp|P37302|APE3_YEAST	162	H(12)N(2)	4.27303e+07		4.56327e+07
sp|P37302|APE3_YEAST	162	H(13)N(2)	9.00854e+06	9.88766e+06	9.29681e+06
sp|P37302|APE3_YEAST	162	H(14)N(2)		1.14851e+06	1.18084e+06
sp|P37302|APE3_YEAST	162	H(8)N(2)	1.07619e+06	1.0638e+06	998793
sp|P37302|APE3_YEAST	162	H(9)N(2)	822348	1.09562e+06	1.04959e+06
sp|P37302|APE3_YEAST	371	H(10)N(2)	514053	762525	397597
sp|P37302|APE3_YEAST	371	H(11)N(2)		170022
sp|P37302|APE3_YEAST	427	H(10)N(2)	3.67427e+06	3.25885e+06	2.98053e+06
sp|P37302|APE3_YEAST	427	H(11)N(2)	8.70986e+06	7.59603e+06	7.54999e+06
sp|P37302|APE3_YEAST	427	H(12)N(2)	1.09295e+07	1.07773e+07	9.85314e+06
sp|P37302|APE3_YEAST	427	H(13)N(2)	7.89058e+06	6.74688e+06	6.81732e+06
sp|P37302|APE3_YEAST	427	H(14)N(2)	2.97425e+06	2.74732e+06	2.78179e+06
sp|P37302|APE3_YEAST	427	H(15)N(2)		751321	830179
sp|P37302|APE3_YEAST	427	H(6)N(2)	2.02872e+06	2.56144e+06	2.08223e+06
sp|P37302|APE3_YEAST	427	H(8)N(2)	544383	525562	464982
sp|P37302|APE3_YEAST	85	H(10)N(2)	4.25986e+07	4.20117e+07	4.28086e+07
sp|P37302|APE3_YEAST	85	H(11)N(2)	5.3305e+07	5.3776e+07	5.14033e+07
sp|P37302|APE3_YEAST	85	H(12)N(2)	2.69667e+07	2.77955e+07	2.83392e+07
sp|P37302|APE3_YEAST	85	H(13)N(2)	2.02127e+06	1.65021e+06	2.34097e+06
sp|P37302|APE3_YEAST	85	H(15)N(2)	442279	269762	208583
sp|P37302|APE3_YEAST	85	H(8)N(2)	106934	167717	109915
sp|P37302|APE3_YEAST	85	H(9)N(2)	188891	252496	218175
sp|P37302|APE3_YEAST	96	H(10)N(2)	9.5807e+06	8.52229e+06	9.68431e+06
sp|P37302|APE3_YEAST	96	H(11)N(2)	2.60423e+07	2.4668e+07	2.69331e+07
sp|P37302|APE3_YEAST	96	H(12)N(2)	2.19209e+07	2.24425e+07	2.05513e+07
sp|P37302|APE3_YEAST	96	H(13)N(2)	1.18148e+07	1.12248e+07	1.17301e+07
sp|P37302|APE3_YEAST	96	H(14)N(2)	2.56289e+06	2.62156e+06	2.82031e+06
sp|P37302|APE3_YEAST	96	H(15)N(2)	3.75656e+06	4.57681e+06	4.86559e+06
sp|P37302|APE3_YEAST	96	H(8)N(2)	902860	782235	996108
sp|P37302|APE3_YEAST	96	H(9)N(2)	388356	355413	648695
sp|P38138|GLU2A_YEAST	114	H(7)N(2)	598386	625748	413357
sp|P38138|GLU2A_YEAST	114	H(8)N(2)	1.4694e+06	1.12289e+06	904637
sp|P38138|GLU2A_YEAST	126	H(8)N(2)	3.77466e+06	2.78685e+06	3.51492e+06
sp|P38138|GLU2A_YEAST	173	H(8)N(2)	1.26512e+06	1.87127e+06	1.65207e+06
sp|P38138|GLU2A_YEAST	791	H(7)N(2)	426216	337050	436128
sp|P38138|GLU2A_YEAST	791	H(8)N(2)	2.28613e+06	2.25172e+06	2.14282e+06
sp|P38138|GLU2A_YEAST	791	H(9)N(2)	2.85767e+06	2.3679e+06	2.70428e+06
sp|P38138|GLU2A_YEAST	880	H(7)N(2)	1.5665e+06	828406	1.37871e+06
sp|P38138|GLU2A_YEAST	880	H(8)N(2)	4.42331e+06	4.00405e+06	4.59884e+06
sp|P38138|GLU2A_YEAST	880	H(9)N(2)	1.94963e+06	1.13955e+06	776458
sp|P38138|GLU2A_YEAST	907	H(7)N(2)	357485	323534	402390
sp|P38138|GLU2A_YEAST	907	H(8)N(2)	6.10107e+06	6.83793e+06	5.64292e+06
sp|P38138|GLU2A_YEAST	907	H(9)N(2)	5.18796e+06	4.92275e+06	4.6537e+06
sp|P38244|PFF1_YEAST	121	H(10)N(2)	724435	617233	637333
sp|P38248|ECM33_YEAST	304	H(11)N(2)		1.52379e+06
sp|P38248|ECM33_YEAST	304	H(12)N(2)		213797	308447
sp|P38248|ECM33_YEAST	328	H(5)N(2)		342714	339241
sp|P38616|YGP1_YEAST	118	H(10)N(2)	2.64008e+07	2.64685e+07	2.9577e+07
sp|P38616|YGP1_YEAST	118	H(11)N(2)	2.1586e+07	2.03136e+07	2.25033e+07
sp|P38616|YGP1_YEAST	118	H(4)N(2)	1.85375e+06	1.92005e+06
sp|P38616|YGP1_YEAST	118	H(6)N(2)	1.27996e+06	1.42412e+06	1.46542e+06
sp|P38616|YGP1_YEAST	118	H(7)N(2)	1.25574e+06	1.47701e+06	1.72474e+06
sp|P38616|YGP1_YEAST	118	H(8)N(2)	9.0112e+07	9.79106e+07	1.05079e+08
sp|P38616|YGP1_YEAST	118	H(9)N(2)	5.98864e+07	6.17369e+07	6.64823e+07
sp|P38693|PPAC_YEAST/sp|P24031|PPA3_YEAST/sp|P00635|PPA5_YEAST/sp|P35842|PPAB_YEAST	390/390/390/390	H(11)N(2)	1.33415e+06	1.23478e+06	1.44653e+06
sp|P38693|PPAC_YEAST/sp|P24031|PPA3_YEAST/sp|P00635|PPA5_YEAST/sp|P35842|PPAB_YEAST	390/390/390/390	H(13)N(2)	900318	849982	808499
sp|P38693|PPAC_YEAST/sp|P35842|PPAB_YEAST	315/315	H(8)N(2)	1.53026e+06	1.55324e+06	1.66059e+06
sp|P38693|PPAC_YEAST/sp|P35842|PPAB_YEAST	315/315	H(9)N(2)	901625	1.22337e+06	2.01484e+06
sp|P38693|PPAC_YEAST/sp|P35842|PPAB_YEAST	461/461	H(10)N(2)	1.32696e+06	1.5465e+06	1.49048e+06
sp|P38693|PPAC_YEAST/sp|P35842|PPAB_YEAST	461/461	H(11)N(2)		910006	1.02122e+06
sp|P38693|PPAC_YEAST/sp|P35842|PPAB_YEAST	461/461	H(12)N(2)	1.40627e+06	1.75096e+06	1.67448e+06
sp|P38813|BIG1_YEAST	144	H(8)N(2)	428277	392212	500460
sp|P38813|BIG1_YEAST	144	H(9)N(2)	205119	252978	328059
sp|P38836|ECM14_YEAST	295	H(10)N(2)	1.8063e+06	1.51308e+06	1.78518e+06
sp|P38836|ECM14_YEAST	295	H(11)N(2)	878034	813636	934045
sp|P38836|ECM14_YEAST	295	H(8)N(2)	670842	685200	825371
sp|P38836|ECM14_YEAST	41	H(8)N(2)	354280
sp|P38875|GPI16_YEAST	184	H(8)N(2)	5.0142e+06	4.45803e+06	4.87425e+06
sp|P39007|STT3_YEAST	539	H(10)N(2)	357541	190594
sp|P39007|STT3_YEAST	539	H(8)N(2)	1.09871e+07	1.10671e+07	1.03216e+07
sp|P39007|STT3_YEAST	539	H(9)N(2)	2.33809e+06	2.42301e+06	2.34381e+06
sp|P39105|PLB1_YEAST	123	H(10)N(2)	6.92948e+06	6.32738e+06	1.38665e+06
sp|P39105|PLB1_YEAST	123	H(11)N(2)	2.56675e+06	2.25559e+06	2.11344e+06
sp|P39105|PLB1_YEAST	215	H(10)N(2)			323650
sp|P39105|PLB1_YEAST	215	H(11)N(2)		440393	370987
sp|P39105|PLB1_YEAST	215	H(8)N(2)	551184	477290	453165
sp|P39105|PLB1_YEAST	215	H(9)N(2)	1.85014e+06		1.42662e+06
sp|P39105|PLB1_YEAST	489	H(10)N(2)	1.58018e+06	1.36284e+06	1.5454e+06
sp|P39105|PLB1_YEAST	489	H(8)N(2)	128151	1.80681e+06	458060
sp|P39105|PLB1_YEAST	489	H(9)N(2)	1.47523e+06	1.40652e+06	1.56934e+06
sp|P39105|PLB1_YEAST	513	H(10)N(2)	1.95856e+06		2.50642e+06
sp|P39105|PLB1_YEAST	513	H(11)N(2)	2.28388e+06		3.06647e+06
sp|P39105|PLB1_YEAST	513	H(12)N(2)	946736		1.35751e+06
sp|P39105|PLB1_YEAST	513	H(8)N(2)	846246		950147
sp|P39105|PLB1_YEAST	513	H(9)N(2)	1.10868e+06		1.20176e+06
sp|P39105|PLB1_YEAST	52	H(10)N(2)	1.18153e+06	1.10464e+06	1.25981e+06
sp|P39105|PLB1_YEAST	52	H(8)N(2)	5.40753e+06	6.38012e+06	6.03041e+06
sp|P39105|PLB1_YEAST	52	H(9)N(2)	3.06458e+06	3.216e+06	3.0708e+06
sp|P39105|PLB1_YEAST	541	H(9)N(2)		63878.4	49523.8
sp|P39105|PLB1_YEAST/sp|Q03674|PLB2_YEAST	307/309	H(10)N(2)	2.25855e+06	2.06292e+06	2.17039e+06
sp|P39105|PLB1_YEAST/sp|Q03674|PLB2_YEAST	307/309	H(11)N(2)	503364	502720	566710
sp|P39105|PLB1_YEAST/sp|Q03674|PLB2_YEAST	307/309	H(9)N(2)	941040	879484	757838
sp|P39543|SOP4_YEAST	115	H(10)N(2)		289673
sp|P39543|SOP4_YEAST	115	H(11)N(2)	473362	514286	613857
sp|P39543|SOP4_YEAST	115	H(8)N(2)	5.74805e+06	4.65923e+06	5.68567e+06
sp|P39543|SOP4_YEAST	115	H(9)N(2)	2.53306e+06	2.34903e+06	2.54377e+06
sp|P39543|SOP4_YEAST	35	H(8)N(2)	1.11409e+07	9.93862e+06	1.08879e+07
sp|P39685|PO152_YEAST	280	H(8)N(2)	1.26743e+06	1.34891e+06	1.64217e+06
sp|P39685|PO152_YEAST	569	H(8)N(2)	594497	798368	728712
sp|P39685|PO152_YEAST	569	H(9)N(2)	480325
sp|P40169|YNT4_YEAST	74	H(10)N(2)	3.78231e+06	3.64599e+06	4.46232e+06
sp|P40169|YNT4_YEAST	74	H(11)N(2)	2.82968e+06	2.69497e+06	3.35287e+06
sp|P40169|YNT4_YEAST	74	H(12)N(2)	1.27919e+06	1.32278e+06	1.77461e+06
sp|P40169|YNT4_YEAST	74	H(13)N(2)	469405	654008	784171
sp|P40345|PDAT_YEAST	439	H(8)N(2)	204165	241024	272280
sp|P40345|PDAT_YEAST	469	H(8)N(2)		210110	117424
sp|P40520|YIF9_YEAST	68	H(8)N(2)	220686
sp|P40533|TED1_YEAST	266	H(8)N(2)		3.03412e+06
sp|P40533|TED1_YEAST	307	H(7)N(2)	544085	510082	453940
sp|P40533|TED1_YEAST	307	H(8)N(2)	1.43828e+07	1.50023e+07	1.44226e+07
sp|P40533|TED1_YEAST	307	H(9)N(2)	1.01345e+07	1.0219e+07	1.03177e+07
sp|P40557|EPS1_YEAST	264	H(9)N(2)		579428	635858
sp|P41543|OST1_YEAST	217	H(8)N(2)			514873
sp|P42934|PMT6_YEAST	404	H(8)N(2)	289012	395807	303604
sp|P42934|PMT6_YEAST	404	H(9)N(2)	289758	240776	220295
sp|P43561|FET5_YEAST	24	H(10)N(2)	557277	670287	575173
sp|P43561|FET5_YEAST	24	H(11)N(2)	848171	954266	814959
sp|P43561|FET5_YEAST	24	H(12)N(2)	202082	219675
sp|P43561|FET5_YEAST	24	H(8)N(2)			149626
sp|P43561|FET5_YEAST	364	H(8)N(2)	1.77902e+06	1.59505e+06	1.60337e+06
sp|P43561|FET5_YEAST	364	H(9)N(2)	650871	578114	486934
sp|P43571|BST1_YEAST	651	H(8)N(2)	1.94182e+06	1.74513e+06	1.89636e+06
sp|P43571|BST1_YEAST	668	H(8)N(2)		156400
sp|P43599|YFI8_YEAST	179	H(8)N(2)	206584	274366	437902
sp|P43599|YFI8_YEAST	179	H(9)N(2)	536242	538345	634973
sp|P43599|YFI8_YEAST	63	H(9)N(2)	5.99945e+06		6.84506e+06
sp|P43600|YFJ0_YEAST	163	H(8)N(2)	421920	415884	414668
sp|P43611|OSW7_YEAST	145	H(8)N(2)	175799	282461	185040
sp|P46992|YJR1_YEAST	219	H(10)N(2)	222049	261345	195284
sp|P46992|YJR1_YEAST	51	H(10)N(2)	4.09486e+06	4.46708e+06	4.18523e+06
sp|P46992|YJR1_YEAST	51	H(11)N(2)	878900	910415	845745
sp|P46992|YJR1_YEAST	51	H(12)N(2)	170050	186565	175208
sp|P46992|YJR1_YEAST	99	H(10)N(2)	1.02565e+06	859476	882021
sp|P46992|YJR1_YEAST	99	H(11)N(2)	538296	655096	490563
sp|P47065|PT130_YEAST/sp|P53075|SHE10_YEAST	163/379	H(8)N(2)	7.7066e+06	7.6252e+06	7.58899e+06
sp|P47065|PT130_YEAST/sp|P53075|SHE10_YEAST	163/379	H(9)N(2)	4.11146e+06	4.44647e+06	3.88641e+06
sp|P47069|MPS3_YEAST	278	H(8)N(2)	229639	156497	214000
sp|P47190|PMT3_YEAST	398	H(8)N(2)	225960		123535
sp|P48016|ATH1_YEAST	1031	H(8)N(2)	1.47186e+06	1.34753e+06	1.29866e+06
sp|P48016|ATH1_YEAST	488	H(8)N(2)	772415		1.159e+06
sp|P48016|ATH1_YEAST	879	H(10)N(2)	241460		145554
sp|P48016|ATH1_YEAST	910	H(8)N(2)		266164	316043
sp|P48237|CCM1_YEAST	189	H(8)N(2)	311018	322703	369998
sp|P53008|CWH41_YEAST	122	H(8)N(2)	606900	576004	617088
sp|P53008|CWH41_YEAST	42	H(8)N(2)	1.83731e+06	2.20119e+06	2.0256e+06
sp|P53301|CRH1_YEAST	177	H(10)N(2)	1.94741e+06	1.86593e+06	1.98259e+06
sp|P53301|CRH1_YEAST	177	H(11)N(2)	366591	296740	355823
sp|P53301|CRH1_YEAST	177	H(9)N(2)	295631	286618	241955
sp|P53730|ALG12_YEAST	483	H(8)N(2)	6.22556e+06	7.75571e+06	5.67545e+06
sp|P53751|YN94_YEAST/sp|P32319|VPS10_YEAST/sp|P40438|VTH1_YEAST/sp|P40890|VTH2_YEAST	553/1010/986/986	H(10)N(2)	4.28492e+06	3.90634e+06	3.60817e+06
sp|P53751|YN94_YEAST/sp|P32319|VPS10_YEAST/sp|P40438|VTH1_YEAST/sp|P40890|VTH2_YEAST	553/1010/986/986	H(11)N(2)	340089	294559	342482
sp|P53751|YN94_YEAST/sp|P32319|VPS10_YEAST/sp|P40438|VTH1_YEAST/sp|P40890|VTH2_YEAST	553/1010/986/986	H(8)N(2)	483010	408147	374039
sp|P53751|YN94_YEAST/sp|P32319|VPS10_YEAST/sp|P40438|VTH1_YEAST/sp|P40890|VTH2_YEAST	553/1010/986/986	H(9)N(2)	1.63694e+06	1.37164e+06	1.40452e+06
sp|P53753|ENG1_YEAST	886	H(11)N(2)	818645		1.34032e+06
sp|P54003|SUR7_YEAST	47	H(11)N(2)	3.98054e+06	4.18797e+06	4.5097e+06
sp|P54003|SUR7_YEAST	47	H(12)N(2)	1.76845e+06	1.74918e+06	1.97339e+06
sp|Q02933|RNY1_YEAST	37	H(10)N(2)	4.82989e+06	5.10578e+06	5.85124e+06
sp|Q02933|RNY1_YEAST	37	H(11)N(2)	1.59943e+06	1.62758e+06
sp|Q02933|RNY1_YEAST	37	H(12)N(2)		541334	492301
sp|Q02933|RNY1_YEAST	70	H(10)N(2)	437048	450624	619827
sp|Q02933|RNY1_YEAST	70	H(11)N(2)	1.87528e+06	1.19384e+06	1.75141e+06
sp|Q03103|ERO1_YEAST	342	H(7)N(2)	337476	419055	466216
sp|Q03103|ERO1_YEAST	342	H(8)N(2)	5.20556e+06	7.12161e+06	6.41368e+06
sp|Q03103|ERO1_YEAST	458	H(7)N(2)	519676	654908	476187
sp|Q03103|ERO1_YEAST	458	H(8)N(2)	4.08475e+06	4.82471e+06	5.10999e+06
sp|Q03103|ERO1_YEAST	458	H(9)N(2)	644332		515699
sp|Q03103|ERO1_YEAST	468	H(7)N(2)	658726	496246
sp|Q03103|ERO1_YEAST	468	H(8)N(2)	3.19585e+06	2.88321e+06	3.8397e+06
sp|Q03103|ERO1_YEAST	491	H(8)N(2)	2.75798e+06	2.73289e+06	2.5417e+06
sp|Q03104|MSC1_YEAST	333	H(8)N(2)	161566	140881	166228
sp|Q03655|GAS3_YEAST	350	H(11)N(2)	2.18045e+06	2.14546e+06	2.01318e+06
sp|Q03655|GAS3_YEAST	350	H(12)N(2)	883604	960959	854936
sp|Q03655|GAS3_YEAST	350	H(13)N(2)	3.69469e+06	3.66065e+06	3.66994e+06
sp|Q03674|PLB2_YEAST	125	H(10)N(2)	1.49217e+06	1.33511e+06	1.42217e+06
sp|Q03674|PLB2_YEAST	193	H(10)N(2)	4.06081e+06	4.5537e+06	5.16439e+06
sp|Q03674|PLB2_YEAST	193	H(11)N(2)	3.22318e+06	3.23912e+06	3.97562e+06
sp|Q03674|PLB2_YEAST	193	H(12)N(2)	336458
sp|Q03674|PLB2_YEAST	193	H(13)N(2)	555293	651793	636712
sp|Q03674|PLB2_YEAST	193	H(8)N(2)	569071	722662	782287
sp|Q03674|PLB2_YEAST	193	H(9)N(2)	447024		486138
sp|Q03674|PLB2_YEAST	217	H(11)N(2)		20001.4	52034.6
sp|Q03674|PLB2_YEAST	47	H(10)N(2)	4.44387e+06	3.97854e+06	4.10962e+06
sp|Q03674|PLB2_YEAST	47	H(11)N(2)	2.11422e+06	2.38548e+06	2.58917e+06
sp|Q03674|PLB2_YEAST	47	H(12)N(2)	319006	472269	518818
sp|Q03674|PLB2_YEAST	491	H(8)N(2)	6.28936e+06	7.45059e+06	7.35972e+06
sp|Q03674|PLB2_YEAST	515	H(8)N(2)	1.5022e+06	1.4802e+06	1.76656e+06
sp|Q03674|PLB2_YEAST	515	H(9)N(2)	580950	814815	803395
sp|Q03674|PLB2_YEAST	524	H(10)N(2)	4.37867e+06	4.04308e+06	3.34908e+06
sp|Q03674|PLB2_YEAST	524	H(11)N(2)	599874	713095	799635
sp|Q03674|PLB2_YEAST	524	H(8)N(2)	1.2724e+06	1.34075e+06	1.35501e+06
sp|Q03691|ROT1_YEAST	139	H(8)N(2)	4.78632e+06		5.25385e+06
sp|Q03691|ROT1_YEAST	139	H(9)N(2)	1.8588e+06	784524	1.89323e+06
sp|Q04002|SCC2_YEAST	125	H(8)N(2)	4.69469e+06		5.46914e+06
sp|Q04438|SPG4_YEAST	27	H(8)N(2)	338813	232552	229045
sp|Q04924|GLU2B_YEAST	240	H(8)N(2)	85437.1		73325
sp|Q04924|GLU2B_YEAST	688	H(8)N(2)	1.43123e+06	1.68839e+06	1.50999e+06
sp|Q04924|GLU2B_YEAST	699	H(8)N(2)	234676	219389	268217
sp|Q05902|ECM38_YEAST	298	H(10)N(2)	163930
sp|Q06325|YPS7_YEAST	59	H(8)N(2)	1.94314e+06	1.63429e+06	1.73461e+06
sp|Q06325|YPS7_YEAST	59	H(9)N(2)	160144	287377	227962
sp|Q07651|FMP45_YEAST	73	H(11)N(2)	2.10936e+06	1.8464e+06	1.81147e+06
sp|Q07651|FMP45_YEAST	73	H(12)N(2)		622761	584995
sp|Q07830|GPI13_YEAST	182	H(8)N(2)	3.04935e+06	3.00036e+06	3.15142e+06
sp|Q07830|GPI13_YEAST	182	H(9)N(2)	731697	821594	708937
sp|Q07830|GPI13_YEAST	411	H(7)N(2)	295816	286200	297785
sp|Q07830|GPI13_YEAST	411	H(8)N(2)	3.91045e+06	3.43375e+06	3.27434e+06
sp|Q07830|GPI13_YEAST	71	H(7)N(2)	443848	355663	408065
sp|Q07830|GPI13_YEAST	71	H(8)N(2)	2.02853e+06	2.10224e+06	2.16578e+06
sp|Q07830|GPI13_YEAST	71	H(9)N(2)	871049	1.00039e+06	962316
sp|Q07895|YL001_YEAST	291	H(8)N(2)	316573	389190	360815
sp|Q07895|YL001_YEAST	291	H(9)N(2)	395070	374002	416371
sp|Q07895|YL001_YEAST	333	H(8)N(2)	4.82338e+06	4.44036e+06	3.96197e+06
sp|Q07895|YL001_YEAST	333	H(9)N(2)	299938		309035
sp|Q07895|YL001_YEAST	569	H(10)N(2)	661884
sp|Q07895|YL001_YEAST	569	H(9)N(2)	609324		743431
sp|Q08193|GAS5_YEAST	344	H(13)N(2)	111910	120212	117826
sp|Q08193|GAS5_YEAST	60	H(11)N(2)	366960	329827	400695
sp|Q08193|GAS5_YEAST	60	H(12)N(2)	422701	515003	553365
sp|Q08193|GAS5_YEAST	60	H(13)N(2)	218914	219001	170826
sp|Q12200|NPC1_YEAST	123	H(10)N(2)	4.13243e+06	3.89026e+06	4.17954e+06
sp|Q12200|NPC1_YEAST	123	H(8)N(2)	1.21169e+06	1.12027e+06	1.38349e+06
sp|Q12200|NPC1_YEAST	178	H(10)N(2)	8.71403e+06	6.2616e+06	7.94014e+06
sp|Q12200|NPC1_YEAST	178	H(8)N(2)	570713	546619	780096
sp|Q12200|NPC1_YEAST	940	H(10)N(2)	489594	505818	454630
sp|Q12219|YORA4_YEAST	47	H(10)N(2)	1.56075e+07	2.33644e+07	1.88789e+07
sp|Q12219|YORA4_YEAST	47	H(11)N(2)	3.66817e+06	5.72592e+06	4.44807e+06
sp|Q12219|YORA4_YEAST	47	H(15)N(2)	559630	437419	543702
sp|Q12219|YORA4_YEAST	47	H(6)N(2)	607645	428531	390414
sp|Q12219|YORA4_YEAST	47	H(7)N(2)	289639	178539	344027
sp|Q12219|YORA4_YEAST	47	H(8)N(2)	8.4982e+06	1.09592e+07	8.39823e+06
sp|Q12219|YORA4_YEAST	47	H(9)N(2)	1.57067e+07	2.21817e+07	2.04254e+07
sp|Q12232|SLP1_YEAST	378	H(8)N(2)	551005		516486
sp|Q12355|PST1_YEAST	210	H(8)N(2)	185250	111498	204969
sp|Q12355|PST1_YEAST	57	H(10)N(2)	3.79548e+06	3.20644e+06	3.54036e+06
sp|Q12355|PST1_YEAST	57	H(11)N(2)	119051		130936
sp|Q12355|PST1_YEAST	57	H(12)N(2)	1.37012e+06	1.55661e+06	1.37402e+06
sp|Q12465|RAX2_YEAST	677	H(10)N(2)	344945	353636	335136
sp|Q12672|RL21B_YEAST/sp|Q02753|RL21A_YEAST	45/45	H(10)N(2)	765290	1.16529e+06	1.04309e+06
sp|Q99220|OS9_YEAST	380	H(8)N(2)	3.37343e+06		3.54681e+06
sp|Q99220|OS9_YEAST	380	H(9)N(2)	2.03201e+06	2.07528e+06	2.62973e+06
sp|Q99316|MPD2_YEAST	43	H(8)N(2)	2.06507e+06	917889	1.00628e+06

## Sheet: Glycosites
ProteinName	ProteinGlycoSite	20200727_Yeast_1hDIA_rep1.mzML	20200727_Yeast_1hDIA_rep2.mzML	20200727_Yeast_1hDIA_rep3.mzML
sp|P00635|PPA5_YEAST	315	6.04274e+07	5.77354e+07	6.05614e+07
sp|P00635|PPA5_YEAST	356	1.87319e+06	2.0266e+06	1.90985e+06
sp|P00724|INV2_YEAST	165	2.62146e+07	2.28231e+07	2.3419e+07
sp|P00724|INV2_YEAST	356	5.8072e+07	6.03675e+07	5.6566e+07
sp|P00724|INV2_YEAST	369	5.1973e+06	4.95799e+06	5.18064e+06
sp|P00729|CBPY_YEAST	479	2.11206e+07	2.31814e+07	2.35485e+07
sp|P08019|AMYG_YEAST	289	655006	612852	877880
sp|P08019|AMYG_YEAST	393	7.95466e+06	7.75842e+06	7.9267e+06
sp|P09232|PRTB_YEAST	594	914700	1.14113e+06	903739
sp|P0C155|CBPS2_YEAST	76	691649	752095	1.2117e+06
sp|P13130|SS100_YEAST	108		686294
sp|P13130|SS100_YEAST	181	7.1339e+06	7.18726e+06	7.33684e+06
sp|P17967|PDI_YEAST	117	5.26247e+07	5.77208e+07	5.97947e+07
sp|P17967|PDI_YEAST	174	9.66919e+06	8.47409e+06	8.51717e+06
sp|P17967|PDI_YEAST	425	2.11619e+06	872925	814288
sp|P17967|PDI_YEAST	82		6.39465e+06
sp|P18962|DAP2_YEAST	139	291654	190913	420961
sp|P18962|DAP2_YEAST	79	5.0515e+06	6.25938e+06	6.41633e+06
sp|P22023|KRE5_YEAST	1195	426522	444795	520813
sp|P22023|KRE5_YEAST	228	1.79804e+06	1.75075e+06	2.0017e+06
sp|P22023|KRE5_YEAST	293	2.01269e+06	1.79689e+06	2.04193e+06
sp|P22023|KRE5_YEAST	519	873197	783310	1.29089e+06
sp|P22023|KRE5_YEAST	870		113836	82858.2
sp|P22146|GAS1_YEAST	253	1.10337e+07	2.96561e+07	1.10916e+07
sp|P22146|GAS1_YEAST	40	2.01319e+07	2.04619e+07	1.94401e+07
sp|P22146|GAS1_YEAST	57	5.21959e+06	5.78208e+06	5.72639e+06
sp|P22146|GAS1_YEAST	95	2.12022e+07	2.29612e+07	2.16998e+07
sp|P23797|GPI12_YEAST	110	1.90809e+06	1.8417e+06	1.87966e+06
sp|P24031|PPA3_YEAST/sp|P00635|PPA5_YEAST	97/97	1.75821e+07	2.8658e+07	2.74709e+07
sp|P25371|ADP1_YEAST	165	2.99837e+06	2.82143e+06	2.93092e+06
sp|P25574|EMC1_YEAST	73	63617.3	168558	98743.3
sp|P25580|PBN1_YEAST	212	423834	282109	385799
sp|P25580|PBN1_YEAST	24	6.77784e+06	7.32047e+06	7.44689e+06
sp|P25580|PBN1_YEAST	365	1.38129e+07	1.23904e+07	1.12184e+07
sp|P26725|YUR1_YEAST	77	350190	371776
sp|P26725|YUR1_YEAST	82	1.08712e+06	1.05626e+06	1.00394e+06
sp|P27809|KRE2_YEAST	197	2.11836e+06	1.86055e+06
sp|P31382|PMT2_YEAST	403	1.0909e+07	1.15413e+07	1.10436e+07
sp|P32319|VPS10_YEAST	1303		124827
sp|P32329|YPS1_YEAST	480	720590	596878	653643
sp|P32353|ERG3_YEAST	45	1.08878e+07	1.42353e+07	1.17642e+07
sp|P32474|EUG1_YEAST	293	2.98927e+06	3.48302e+06	3.01286e+06
sp|P32906|MNS1_YEAST	224	5.95193e+06	5.23726e+06	5.91133e+06
sp|P33336|SKN1_YEAST	426	526644	503883	514847
sp|P33754|SEC66_YEAST	12	3.73559e+06	3.82919e+06	3.57322e+06
sp|P33767|OSTB_YEAST	332		3.6969e+06
sp|P33767|OSTB_YEAST	60	1.28762e+06	1.06426e+06	1.03068e+06
sp|P33775|PMT1_YEAST	743	810838	826291	807928
sp|P34231|YKS7_YEAST	154	1.39633e+07	1.28305e+07	1.1591e+07
sp|P34231|YKS7_YEAST	61	3.93034e+07	5.94023e+07	4.9748e+07
sp|P35724|MNR2_YEAST	342	2.87363e+07		2.67457e+07
sp|P36016|LHS1_YEAST	128	3.75811e+06	3.4687e+06	3.34631e+06
sp|P36016|LHS1_YEAST	458	2.69502e+06	3.44593e+06	3.24097e+06
sp|P36016|LHS1_YEAST	474	5.26817e+06	5.1696e+06	5.99331e+06
sp|P36044|MNN4_YEAST	823	347696	451843	496017
sp|P36051|MCD4_YEAST	286	396812	379624	304926
sp|P36051|MCD4_YEAST	90	6.15967e+06	5.27374e+06	5.99496e+06
sp|P36091|DCW1_YEAST	203	5.36425e+06	4.6061e+06	4.27233e+06
sp|P36091|DCW1_YEAST	240	823117	965896	1.03674e+06
sp|P36091|DCW1_YEAST	337	3.15075e+06	3.35512e+06	3.44157e+06
sp|P36096|TUL1_YEAST	61	5.99851e+06	5.66223e+06	6.52106e+06
sp|P36168|ESL2_YEAST	192	228832		172742
sp|P37302|APE3_YEAST	150	7.9957e+07	8.33794e+07	5.26726e+07
sp|P37302|APE3_YEAST	162	1.61309e+08	1.27195e+08	1.63727e+08
sp|P37302|APE3_YEAST	371	514053	932547	397597
sp|P37302|APE3_YEAST	427	3.67515e+07	3.49648e+07	3.33602e+07
sp|P37302|APE3_YEAST	85	1.2563e+08	1.25923e+08	1.25429e+08
sp|P37302|APE3_YEAST	96	7.69694e+07	7.51936e+07	7.82295e+07
sp|P38138|GLU2A_YEAST	114	2.06779e+06	1.74864e+06	1.31799e+06
sp|P38138|GLU2A_YEAST	126	3.77466e+06	2.78685e+06	3.51492e+06
sp|P38138|GLU2A_YEAST	173	1.26512e+06	1.87127e+06	1.65207e+06
sp|P38138|GLU2A_YEAST	791	5.57002e+06	4.95667e+06	5.28323e+06
sp|P38138|GLU2A_YEAST	880	7.93944e+06	5.972e+06	6.75401e+06
sp|P38138|GLU2A_YEAST	907	1.16465e+07	1.20842e+07	1.0699e+07
sp|P38244|PFF1_YEAST	121	724435	617233	637333
sp|P38248|ECM33_YEAST	304		1.73758e+06	308447
sp|P38248|ECM33_YEAST	328		342714	339241
sp|P38616|YGP1_YEAST	118	2.02375e+08	2.11251e+08	2.26832e+08
sp|P38693|PPAC_YEAST/sp|P24031|PPA3_YEAST/sp|P00635|PPA5_YEAST/sp|P35842|PPAB_YEAST	390/390/390/390	2.23447e+06	2.08476e+06	2.25502e+06
sp|P38693|PPAC_YEAST/sp|P35842|PPAB_YEAST	315/315	2.43189e+06	2.77661e+06	3.67543e+06
sp|P38693|PPAC_YEAST/sp|P35842|PPAB_YEAST	461/461	2.73323e+06	4.20747e+06	4.18618e+06
sp|P38813|BIG1_YEAST	144	633395	645191	828519
sp|P38836|ECM14_YEAST	295	3.35517e+06	3.01192e+06	3.54459e+06
sp|P38836|ECM14_YEAST	41	354280
sp|P38875|GPI16_YEAST	184	5.0142e+06	4.45803e+06	4.87425e+06
sp|P39007|STT3_YEAST	539	1.36828e+07	1.36807e+07	1.26654e+07
sp|P39105|PLB1_YEAST	123	9.49623e+06	8.58296e+06	3.50009e+06
sp|P39105|PLB1_YEAST	215	2.40132e+06	917683	2.57442e+06
sp|P39105|PLB1_YEAST	489	3.18356e+06	4.57616e+06	3.5728e+06
sp|P39105|PLB1_YEAST	513	7.1441e+06		9.08229e+06
sp|P39105|PLB1_YEAST	52	9.65364e+06	1.07008e+07	1.0361e+07
sp|P39105|PLB1_YEAST	541		63878.4	49523.8
sp|P39105|PLB1_YEAST/sp|Q03674|PLB2_YEAST	307/309	3.70295e+06	3.44512e+06	3.49493e+06
sp|P39543|SOP4_YEAST	115	8.75448e+06	7.81222e+06	8.8433e+06
sp|P39543|SOP4_YEAST	35	1.11409e+07	9.93862e+06	1.08879e+07
sp|P39685|PO152_YEAST	280	1.26743e+06	1.34891e+06	1.64217e+06
sp|P39685|PO152_YEAST	569	1.07482e+06	798368	728712
sp|P40169|YNT4_YEAST	74	8.36059e+06	8.31774e+06	1.0374e+07
sp|P40345|PDAT_YEAST	439	204165	241024	272280
sp|P40345|PDAT_YEAST	469		210110	117424
sp|P40520|YIF9_YEAST	68	220686
sp|P40533|TED1_YEAST	266		3.03412e+06
sp|P40533|TED1_YEAST	307	2.50613e+07	2.57314e+07	2.51942e+07
sp|P40557|EPS1_YEAST	264		579428	635858
sp|P41543|OST1_YEAST	217			514873
sp|P42934|PMT6_YEAST	404	578770	636583	523899
sp|P43561|FET5_YEAST	24	1.60753e+06	1.84423e+06	1.53976e+06
sp|P43561|FET5_YEAST	364	2.42989e+06	2.17316e+06	2.0903e+06
sp|P43571|BST1_YEAST	651	1.94182e+06	1.74513e+06	1.89636e+06
sp|P43571|BST1_YEAST	668		156400
sp|P43599|YFI8_YEAST	179	742826	812711	1.07288e+06
sp|P43599|YFI8_YEAST	63	5.99945e+06		6.84506e+06
sp|P43600|YFJ0_YEAST	163	421920	415884	414668
sp|P43611|OSW7_YEAST	145	175799	282461	185040
sp|P46992|YJR1_YEAST	219	222049	261345	195284
sp|P46992|YJR1_YEAST	51	5.14381e+06	5.56406e+06	5.20618e+06
sp|P46992|YJR1_YEAST	99	1.56395e+06	1.51457e+06	1.37258e+06
sp|P47065|PT130_YEAST/sp|P53075|SHE10_YEAST	163/379	1.18181e+07	1.20717e+07	1.14754e+07
sp|P47069|MPS3_YEAST	278	229639	156497	214000
sp|P47190|PMT3_YEAST	398	225960		123535
sp|P48016|ATH1_YEAST	1031	1.47186e+06	1.34753e+06	1.29866e+06
sp|P48016|ATH1_YEAST	488	772415		1.159e+06
sp|P48016|ATH1_YEAST	879	241460		145554
sp|P48016|ATH1_YEAST	910		266164	316043
sp|P48237|CCM1_YEAST	189	311018	322703	369998
sp|P53008|CWH41_YEAST	122	606900	576004	617088
sp|P53008|CWH41_YEAST	42	1.83731e+06	2.20119e+06	2.0256e+06
sp|P53301|CRH1_YEAST	177	2.60964e+06	2.44928e+06	2.58037e+06
sp|P53730|ALG12_YEAST	483	6.22556e+06	7.75571e+06	5.67545e+06
sp|P53751|YN94_YEAST/sp|P32319|VPS10_YEAST/sp|P40438|VTH1_YEAST/sp|P40890|VTH2_YEAST	553/1010/986/986	6.74496e+06	5.98069e+06	5.72921e+06
sp|P53753|ENG1_YEAST	886	818645		1.34032e+06
sp|P54003|SUR7_YEAST	47	5.74899e+06	5.93714e+06	6.48309e+06
sp|Q02933|RNY1_YEAST	37	6.42932e+06	7.27469e+06	6.34354e+06
sp|Q02933|RNY1_YEAST	70	2.31233e+06	1.64446e+06	2.37123e+06
sp|Q03103|ERO1_YEAST	342	5.54303e+06	7.54067e+06	6.87989e+06
sp|Q03103|ERO1_YEAST	458	5.24876e+06	5.47962e+06	6.10188e+06
sp|Q03103|ERO1_YEAST	468	3.85457e+06	3.37946e+06	3.8397e+06
sp|Q03103|ERO1_YEAST	491	2.75798e+06	2.73289e+06	2.5417e+06
sp|Q03104|MSC1_YEAST	333	161566	140881	166228
sp|Q03655|GAS3_YEAST	350	6.75874e+06	6.76707e+06	6.53806e+06
sp|Q03674|PLB2_YEAST	125	1.49217e+06	1.33511e+06	1.42217e+06
sp|Q03674|PLB2_YEAST	193	9.19183e+06	9.16728e+06	1.10452e+07
sp|Q03674|PLB2_YEAST	217		20001.4	52034.6
sp|Q03674|PLB2_YEAST	47	6.8771e+06	6.83629e+06	7.2176e+06
sp|Q03674|PLB2_YEAST	491	6.28936e+06	7.45059e+06	7.35972e+06
sp|Q03674|PLB2_YEAST	515	2.08315e+06	2.29501e+06	2.56995e+06
sp|Q03674|PLB2_YEAST	524	6.25095e+06	6.09693e+06	5.50372e+06
sp|Q03691|ROT1_YEAST	139	6.64512e+06	784524	7.14708e+06
sp|Q04002|SCC2_YEAST	125	4.69469e+06		5.46914e+06
sp|Q04438|SPG4_YEAST	27	338813	232552	229045
sp|Q04924|GLU2B_YEAST	240	85437.1		73325
sp|Q04924|GLU2B_YEAST	688	1.43123e+06	1.68839e+06	1.50999e+06
sp|Q04924|GLU2B_YEAST	699	234676	219389	268217
sp|Q05902|ECM38_YEAST	298	163930
sp|Q06325|YPS7_YEAST	59	2.10328e+06	1.92167e+06	1.96258e+06
sp|Q07651|FMP45_YEAST	73	2.10936e+06	2.46916e+06	2.39646e+06
sp|Q07830|GPI13_YEAST	182	3.78105e+06	3.82195e+06	3.86036e+06
sp|Q07830|GPI13_YEAST	411	4.20627e+06	3.71995e+06	3.57213e+06
sp|Q07830|GPI13_YEAST	71	3.34342e+06	3.45829e+06	3.53616e+06
sp|Q07895|YL001_YEAST	291	711642	763192	777185
sp|Q07895|YL001_YEAST	333	5.12331e+06	4.44036e+06	4.27101e+06
sp|Q07895|YL001_YEAST	569	1.27121e+06		743431
sp|Q08193|GAS5_YEAST	344	111910	120212	117826
sp|Q08193|GAS5_YEAST	60	1.00857e+06	1.06383e+06	1.12489e+06
sp|Q12200|NPC1_YEAST	123	5.34413e+06	5.01053e+06	5.56303e+06
sp|Q12200|NPC1_YEAST	178	9.28475e+06	6.80822e+06	8.72024e+06
sp|Q12200|NPC1_YEAST	940	489594	505818	454630
sp|Q12219|YORA4_YEAST	47	4.49375e+07	6.32756e+07	5.34287e+07
sp|Q12232|SLP1_YEAST	378	551005		516486
sp|Q12355|PST1_YEAST	210	185250	111498	204969
sp|Q12355|PST1_YEAST	57	5.28465e+06	4.76305e+06	5.04531e+06
sp|Q12465|RAX2_YEAST	677	344945	353636	335136
sp|Q12672|RL21B_YEAST/sp|Q02753|RL21A_YEAST	45/45	765290	1.16529e+06	1.04309e+06
sp|Q99220|OS9_YEAST	380	5.40544e+06	2.07528e+06	6.17654e+06
sp|Q99316|MPD2_YEAST	43	2.06507e+06	917889	1.00628e+06
