# Supplementary material for: GproDIA enables data-independent acquisition glycoproteomics with comprehensive statistical control
Source: Nat Commun. 2021 Oct 18;12:6073. doi: 10.1038/s41467-021-26246-3 (PMC8523693; doi:10.1038/s41467-021-26246-3)
Supplement: Supplementary file 9 — Supplementary Data 7 [file 41467_2021_26246_MOESM9_ESM.xlsx]

## Sheet: GPSMs
Spectrum	Run	Scan	RT	PrecursorMZ	Charge	Peptide	Mod	Glycan(H,N,A,F)	PlausibleStruct	GlySite	TotalScore	PepScore	GlyScore	MassDeviation	PPM	GlycanFDR	PeptideFDR	TotalFDR	Proteins	ProSite
serum_NGP_DDA_1h_1.1992.1992.3.0.dta	serum_NGP_DDA_1h_1	1992	570.509	977.053	3	PAJHSAK		5 4 2 0	(N(N(H(H(N(H(A))))(H(N(H(A)))))))	3	51.1418	26.7395	96.4603	-0.00022	-0.07546	1.41919e-70	0	1.41919e-70	1/sp|O75882|ATRN_HUMAN	1/923
serum_NGP_DDA_1h_1.2017.2017.4.0.dta	serum_NGP_DDA_1h_1	2017	577.064	885.109	4	HSHNJJSSDLHPHK		5 4 1 0	(N(N(H(H(N(H)))(H(N(H(A)))))))	5	41.8976	21.9215	78.9961	0.00152	0.4287	5.3804e-58	0	5.3804e-58	1/sp|P04196|HRG_HUMAN	1/344
serum_NGP_DDA_1h_1.2019.2019.3.0.dta	serum_NGP_DDA_1h_1	2019	577.657	861.687	3	AJISHK		5 4 1 0	(N(N(H(H(N(H)))(H(N(H(A)))))))	2	32.8549	12.4663	70.7194	0.00196	0.75976	4.50009e-52	0	4.50009e-52	1/sp|P01031|CO5_HUMAN	1/741
serum_NGP_DDA_1h_1.2042.2042.5.0.dta	serum_NGP_DDA_1h_1	2042	583.879	708.288	5	HSHNJJSSDLHPHK		5 4 1 0	(N(N(H(H(N(H)))(H(N(H(A)))))))	5	13.6297	8.28701	23.5518	-0.00143	-0.40298	5.47687e-18	0.0076555	0.0076555	1/sp|P04196|HRG_HUMAN	1/344
serum_NGP_DDA_1h_1.2052.2052.2.0.dta	serum_NGP_DDA_1h_1	2052	586.564	1292.03	2	AJISHK		5 4 1 0	(N(N(H(H(N(H)))(H(N(H(A)))))))	2	33.3538	17.8423	62.1608	0.00384	1.48719	1.07881e-45	0	1.07881e-45	1/sp|P01031|CO5_HUMAN	1/741
serum_NGP_DDA_1h_1.2072.2072.3.0.dta	serum_NGP_DDA_1h_1	2072	591.872	1029.06	3	DKJCTSR	4,Carbamidomethyl[C];	5 4 2 0	(N(N(H(H(N(H(A))))(H(N(H(A)))))))	3	34.5101	34.7816	34.006	0.00359	1.16427	2.12174e-25	0	2.12174e-25	1/sp|P01019|ANGT_HUMAN	1/170
serum_NGP_DDA_1h_1.2127.2127.4.2.dta	serum_NGP_DDA_1h_1	2127	607.063	994.398	4	HSHNJJSSDLHPHK		5 4 2 1	(N(F)(N(H(H(N(H(A))))(H(N(H(A)))))))	5	36.1983	8.83022	87.0249	0.00287	0.72238	4.54899e-64	0.00581959	0.00581959	1/sp|P04196|HRG_HUMAN	1/344
serum_NGP_DDA_1h_1.2227.2227.2.0.dta	serum_NGP_DDA_1h_1	2227	634.093	1186.47	2	JNSDISSTR		6 2 0 0	(N(N(H(H(H))(H(H)(H)))))	1	41.6469	32.3319	58.9462	0.00248	1.04415	1.86454e-43	0	1.86454e-43	1/sp|P01871|IGHM_HUMAN	1/46
serum_NGP_DDA_1h_1.2291.2291.2.0.dta	serum_NGP_DDA_1h_1	2291	651.604	1429.56	2	HJSTGCLR	6,Carbamidomethyl[C];	5 4 1 0	(N(N(H(H(N(H)))(H(N(H(A)))))))	2	38.1228	12.878	85.0061	-0.00516	-1.80487	1.18466e-62	0	1.18466e-62	1/sp|P10909|CLUS_HUMAN	1/291
serum_NGP_DDA_1h_1.2301.2301.2.0.dta	serum_NGP_DDA_1h_1	2301	654.254	1332.05	2	YKJNSDISSTR		6 2 0 0	(N(N(H(H(H))(H(H(H))))))	3	27.6977	17.3019	47.0042	-0.00964	-3.61924	6.57513e-35	0	6.57513e-35	1/sp|P01871|IGHM_HUMAN	1/46
serum_NGP_DDA_1h_1.2333.2333.3.0.dta	serum_NGP_DDA_1h_1	2333	662.734	1127.75	3	HJFSHCCSK	6,Carbamidomethyl[C];7,Carbamidomethyl[C];	5 4 2 0	(N(N(H(H(N(H(A))))(H(N(H(A)))))))	2	70.0789	47.1011	112.752	-0.00891	-2.63633	3.35859e-82	0	3.35859e-82	1/sp|P43652|AFAM_HUMAN	1/109
serum_NGP_DDA_1h_1.2338.2338.2.0.dta	serum_NGP_DDA_1h_1	2338	664.145	1691.12	2	HJFSHCCSK	6,Carbamidomethyl[C];7,Carbamidomethyl[C];	5 4 2 0	(N(N(H(H(N(H(A))))(H(N(H(A)))))))	2	37.7993	23.8201	63.7607	-0.01066	-3.15123	7.06024e-47	0	7.06024e-47	1/sp|P43652|AFAM_HUMAN	1/109
serum_NGP_DDA_1h_1.2367.2367.3.0.dta	serum_NGP_DDA_1h_1	2367	672.222	958.716	3	AJISHK		5 4 2 0	(N(N(H(H(N(H(A))))(H(N(H(A)))))))	2	11.2851	12.0951	9.78104	-0.00768	-2.67247	4.53545e-08	0	4.53545e-08	1/sp|P01031|CO5_HUMAN	1/741
serum_NGP_DDA_1h_1.2371.2371.2.0.dta	serum_NGP_DDA_1h_1	2371	673.178	1328.01	2	SYJETK		5 4 1 0	(N(N(H(H(N(H)))(H(N(H(A)))))))	3	40.6877	28.2177	63.8464	-0.008	-3.01185	5.46712e-47	0	5.46712e-47	1/sp|P04114|APOB_HUMAN	1/3224
serum_NGP_DDA_1h_1.2375.2375.3.0.dta	serum_NGP_DDA_1h_1	2375	674.341	953.373	3	HJSTGCLR	6,Carbamidomethyl[C];	5 4 1 0	(N(N(H(H(N(H)))(H(N(H(A)))))))	2	52.5525	29.5061	95.3528	-0.00991	-3.46856	7.51173e-70	0	7.51173e-70	1/sp|P10909|CLUS_HUMAN	1/291
serum_NGP_DDA_1h_1.2379.2379.3.0.dta	serum_NGP_DDA_1h_1	2379	675.454	969.736	3	YKJNSDISSTR		5 4 0 0	(N(N(H(H(N))(H(N(H(H)))))))	3	22.286	8.47589	47.9334	-0.00685	-2.35794	1.54308e-35	0.0076555	0.0076555	1/sp|P01871|IGHM_HUMAN	1/46
serum_NGP_DDA_1h_1.2382.2382.3.0.dta	serum_NGP_DDA_1h_1	2382	676.178	1007.4	3	AJISHK		5 4 2 1	(N(N(H(H(N(H(A))))(H(N(F)(H(A)))))))	2	41.1304	12.8265	93.6948	-0.01106	-3.6623	1.69551e-68	0	1.69551e-68	1/sp|P01031|CO5_HUMAN	1/741
serum_NGP_DDA_1h_1.2438.2438.2.0.dta	serum_NGP_DDA_1h_1	2438	691.142	1355.52	2	NEEYJK		5 4 1 0	(N(N(H(H(N(H)))(H(N(H(A)))))))	5	22.6225	23.1541	21.6354	0.00254	0.93818	1.65021e-16	0	1.65021e-16	2/sp|P02763|A1AG1_HUMAN/sp|P19652|A1AG2_HUMAN	2/56/56
serum_NGP_DDA_1h_1.2454.2454.3.0.dta	serum_NGP_DDA_1h_1	2454	695.551	940.378	3	JNSDISSTR		5 5 0 0	(N(N(H(N)(H(N(H)))(H(N(H))))))	1	14.4712	9.92641	22.9114	-0.00179	-0.63549	2.44364e-17	0.00301508	0.00301508	1/sp|P01871|IGHM_HUMAN	1/46
serum_NGP_DDA_1h_1.2482.2482.3.0.dta	serum_NGP_DDA_1h_1	2482	703.349	1018.42	3	YKJNSDISSTR		5 4 0 1	(N(F)(N(H(H(N))(H(N(H(H)))))))	3	39.9718	20.728	75.7103	0.00168	0.54866	1.65347e-55	0	1.65347e-55	1/sp|P01871|IGHM_HUMAN	1/46
serum_NGP_DDA_1h_1.2483.2483.3.0.dta	serum_NGP_DDA_1h_1	2483	703.627	983.414	3	YKJNSDISSTR		4 5 0 0	(N(N(H(N)(H(N))(H(N(H))))))	3	44.7207	29.1287	73.6771	0.00185	0.62747	5.29491e-54	0	5.29491e-54	1/sp|P01871|IGHM_HUMAN	1/46
serum_NGP_DDA_1h_1.2484.2484.3.0.dta	serum_NGP_DDA_1h_1	2484	703.959	1072.44	3	YKJNSDISSTR		6 4 0 1	(N(F)(N(H(N)(H(H)(H))(H(N(H))))))	3	41.9029	20.0244	82.5343	0.00204	0.63595	1.42032e-60	0	1.42032e-60	1/sp|P01871|IGHM_HUMAN	1/46
serum_NGP_DDA_1h_1.2492.2492.3.0.dta	serum_NGP_DDA_1h_1	2492	706.035	904.014	3	NEEYJK		5 4 1 0	(N(N(H(H(N(H)))(H(N(H(A)))))))	5	29.6376	22.1547	43.5346	0.00203	0.75036	3.22792e-32	0	3.22792e-32	2/sp|P02763|A1AG1_HUMAN/sp|P19652|A1AG2_HUMAN	2/56/56
serum_NGP_DDA_1h_1.2494.2494.3.0.dta	serum_NGP_DDA_1h_1	2494	706.643	964.407	3	YKJNSDISSTR		4 4 0 1	(N(F)(N(H(H)(N)(H(N(H))))))	3	47.3644	32.1549	75.6106	0.00178	0.6145	1.85093e-55	0	1.85093e-55	1/sp|P01871|IGHM_HUMAN	1/46
serum_NGP_DDA_1h_1.2503.2503.2.0.dta	serum_NGP_DDA_1h_1	2503	709.002	1355.52	2	NEEYJK		5 4 1 0	(N(N(H(H(N(H)))(H(N(H(A)))))))	5	17.508	11.3177	29.0043	0.00246	0.90866	6.77106e-22	0.0010917	0.0010917	2/sp|P02763|A1AG1_HUMAN/sp|P19652|A1AG2_HUMAN	2/56/56
serum_NGP_DDA_1h_1.2505.2505.3.0.dta	serum_NGP_DDA_1h_1	2505	709.607	1044.79	3	TKPREEQYJSTYR		4 4 0 0	(N(N(H(H(N))(H(N(H))))))	9	21.6017	8.72974	45.5067	0.0067	2.13912	9.28612e-34	0.00581959	0.00581959	2/sp|P0DOX5|IGG1_HUMAN/sp|P01857|IGHG1_HUMAN	2/299/180
serum_NGP_DDA_1h_1.2510.2510.4.0.dta	serum_NGP_DDA_1h_1	2510	710.995	779.841	4	TKPREEQYJSTYR		3 4 0 1	(N(F)(N(H(H(N))(H(N)))))	9	51.9579	16.5503	117.715	0.00129	0.41461	7.33161e-86	0	7.33161e-86	2/sp|P0DOX5|IGG1_HUMAN/sp|P01857|IGHG1_HUMAN	2/299/180
serum_NGP_DDA_1h_1.2516.2516.3.0.dta	serum_NGP_DDA_1h_1	2516	712.556	1147.49	3	TKPREEQYJSTYR		5 4 0 1	(N(F)(N(H(H(N))(H(N(H(H)))))))	9	38.9933	11.5597	89.9414	0.00234	0.68108	8.51256e-66	0.0010917	0.0010917	2/sp|P0DOX5|IGG1_HUMAN/sp|P01857|IGHG1_HUMAN	2/299/180
serum_NGP_DDA_1h_1.2537.2537.3.0.dta	serum_NGP_DDA_1h_1	2537	718.134	1093.47	3	TKPREEQYJSTYR		4 4 0 1	(N(F)(N(H(H(N))(H(N(H))))))	9	38.4187	14.144	83.5005	0.00439	1.34049	3.01561e-61	0	3.01561e-61	2/sp|P0DOX5|IGG1_HUMAN/sp|P01857|IGHG1_HUMAN	2/299/180
serum_NGP_DDA_1h_1.2539.2539.3.0.dta	serum_NGP_DDA_1h_1	2539	718.693	1032.1	3	YKJNSDISSTR		4 5 0 1	(N(F)(N(H(N)(H(N))(H(N(H))))))	3	49.8032	32.7968	81.3864	0.00181	0.58369	9.68643e-60	0	9.68643e-60	1/sp|P01871|IGHM_HUMAN	1/46
serum_NGP_DDA_1h_1.2540.2540.3.0.dta	serum_NGP_DDA_1h_1	2540	718.97	1086.12	3	YKJNSDISSTR		5 5 0 1	(N(F)(N(H(N)(H(N(H)))(H(N(H))))))	3	44.9902	15.1255	100.453	0.002	0.61286	3.09976e-73	0	3.09976e-73	1/sp|P01871|IGHM_HUMAN	1/46
serum_NGP_DDA_1h_1.2589.2589.3.0.dta	serum_NGP_DDA_1h_1	2589	732.597	999.077	3	YKJNSDISSTR		5 3 1 0	(N(N(H(H(H))(H(N(H(A)))))))	3	52.2588	36.2861	81.9225	0.00119	0.39831	4.06599e-60	0	4.06599e-60	1/sp|P01871|IGHM_HUMAN	1/46
serum_NGP_DDA_1h_1.2602.2602.3.0.dta	serum_NGP_DDA_1h_1	2602	735.914	1066.77	3	YKJNSDISSTR		5 4 1 0	(N(N(H(H(N(H)))(H(N(H(A)))))))	3	64.0066	47.1388	95.3325	0.00776	2.42519	9.66573e-70	0	9.66573e-70	1/sp|P01871|IGHM_HUMAN	1/46
serum_NGP_DDA_1h_1.2613.2613.3.0.dta	serum_NGP_DDA_1h_1	2613	739.049	1101.78	3	YKJNSDISSTR		6 3 1 1	(N(F)(N(H(H(H)(H))(H(N(H(A)))))))	3	48.9088	24.2391	94.7238	0.0062	1.87562	4.56619e-69	0	4.56619e-69	1/sp|P01871|IGHM_HUMAN	1/46
serum_NGP_DDA_1h_1.2614.2614.3.0.dta	serum_NGP_DDA_1h_1	2614	739.329	1047.77	3	YKJNSDISSTR		5 3 1 1	(N(F)(N(H(H(H))(H(N(H(A)))))))	3	60.2488	33.3388	110.224	0.00703	2.23674	1.8927e-80	0	1.8927e-80	1/sp|P01871|IGHM_HUMAN	1/46
serum_NGP_DDA_1h_1.2622.2622.3.0.dta	serum_NGP_DDA_1h_1	2622	741.6	993.746	3	YKJNSDISSTR		4 3 1 1	(N(F)(N(H(H)(H(N(H(A)))))))	3	54.592	33.4512	93.8534	0.00418	1.40159	1.40338e-68	0	1.40338e-68	1/sp|P01871|IGHM_HUMAN	1/46
serum_NGP_DDA_1h_1.2626.2626.4.0.dta	serum_NGP_DDA_1h_1	2626	742.64	800.331	4	YKJNSDISSTR		5 4 1 0	(N(N(H(H(N(H)))(H(N(H(A)))))))	3	14.013	10.5203	20.4995	0.0065	2.03155	9.89059e-16	0.00301508	0.00301508	1/sp|P01871|IGHM_HUMAN	1/46
serum_NGP_DDA_1h_1.2630.2630.2.0.dta	serum_NGP_DDA_1h_1	2630	743.752	1571.14	2	YKJNSDISSTR		5 3 1 1	(N(N(H(H(H))(H(N(F)(H(A)))))))	3	22.4746	11.2386	43.3416	0.00463	1.47304	4.51077e-32	0.0010917	0.0010917	1/sp|P01871|IGHM_HUMAN	1/46
serum_NGP_DDA_1h_1.2637.2637.2.0.dta	serum_NGP_DDA_1h_1	2637	745.591	1490.12	2	YKJNSDISSTR		4 3 1 1	(N(F)(N(H(H)(H(N(H(A)))))))	3	51.6854	30.6227	90.8019	0.00411	1.3791	2.12312e-66	0	2.12312e-66	1/sp|P01871|IGHM_HUMAN	1/46
serum_NGP_DDA_1h_1.2642.2642.3.0.dta	serum_NGP_DDA_1h_1	2642	746.979	1169.47	3	YKJNSDISSTR		6 4 1 1	(N(F)(N(H(H(N(H(H))))(H(N(H(A)))))))	3	35.6183	10.428	82.4002	0.00278	0.79405	1.99703e-60	0.00301508	0.00301508	1/sp|P01871|IGHM_HUMAN	1/46
serum_NGP_DDA_1h_1.2646.2646.3.0.dta	serum_NGP_DDA_1h_1	2646	747.941	956.043	3	JNSDISSTR		6 3 1 0	(N(N(H(H)(H(H)(H(N(H(A))))))))	1	38.419	27.0577	59.5185	0.00328	1.14496	7.86965e-44	0	7.86965e-44	1/sp|P01871|IGHM_HUMAN	1/46
serum_NGP_DDA_1h_1.2661.2661.4.1.dta	serum_NGP_DDA_1h_1	2661	752.003	745.562	4	YKJNSDISSTR		4 3 1 1	(N(F)(N(H(H)(H(N(H(A)))))))	3	34.4335	30.3006	42.1088	0.00368	1.23678	2.74598e-31	0	2.74598e-31	1/sp|P01871|IGHM_HUMAN	1/46
serum_NGP_DDA_1h_1.2669.2669.3.0.dta	serum_NGP_DDA_1h_1	2669	754.067	904.045	3	GHVJITR		5 4 1 0	(N(N(H(H(N(H)))(H(N(H(A)))))))	4	46.7073	21.9407	92.7023	0.00072	0.26733	6.60076e-68	0	6.60076e-68	1/sp|P00734|THRB_HUMAN	1/121
serum_NGP_DDA_1h_1.2672.2672.2.0.dta	serum_NGP_DDA_1h_1	2672	754.951	1355.56	2	GHVJITR		5 4 1 0	(N(N(H(H(N(H)))(H(N(H(A)))))))	4	26.9003	10.494	57.3692	0.00118	0.43706	2.50866e-42	0.00301508	0.00301508	1/sp|P00734|THRB_HUMAN	1/121
serum_NGP_DDA_1h_1.2675.2675.3.0.dta	serum_NGP_DDA_1h_1	2675	755.785	1061.44	3	YKJNSDISSTR		4 4 1 1	(N(N(H(H(N(F)))(H(N(H(A)))))))	3	17.8519	9.54263	33.2834	-0.00555	-1.74336	7.59516e-25	0.00301508	0.00301508	1/sp|P01871|IGHM_HUMAN	1/46
serum_NGP_DDA_1h_1.2677.2677.3.0.dta	serum_NGP_DDA_1h_1	2677	756.117	1115.46	3	YKJNSDISSTR		5 4 1 1	(N(F)(N(H(H(N(H)))(H(N(H(A)))))))	3	72.9244	36.43	140.7	0.00328	0.98036	1.02373e-101	0	1.02373e-101	1/sp|P01871|IGHM_HUMAN	1/46
serum_NGP_DDA_1h_1.2693.2693.3.0.dta	serum_NGP_DDA_1h_1	2693	760.488	963.072	3	PREEQYJSTYR		3 4 0 1	(N(F)(N(H(H(N))(H(N)))))	7	50.9488	20.495	107.506	0.00307	1.06438	1.7078e-78	0	1.7078e-78	2/sp|P0DOX5|IGG1_HUMAN/sp|P01857|IGHG1_HUMAN	2/299/180
serum_NGP_DDA_1h_1.2695.2695.3.0.dta	serum_NGP_DDA_1h_1	2695	761.085	1017.09	3	PREEQYJSTYR		4 4 0 1	(N(F)(N(H(H(N))(H(N(H))))))	7	37.968	21.1583	69.186	0.00375	1.22838	5.73058e-51	0	5.73058e-51	2/sp|P0DOX5|IGG1_HUMAN/sp|P01857|IGHG1_HUMAN	2/299/180
serum_NGP_DDA_1h_1.2696.2696.4.0.dta	serum_NGP_DDA_1h_1	2696	761.365	836.844	4	YKJNSDISSTR		5 4 1 1	(N(F)(N(H(H(N(H)))(H(N(H(A)))))))	3	34.1446	12.5966	74.1623	0	-0.00099	2.25543e-54	0	2.25543e-54	1/sp|P01871|IGHM_HUMAN	1/46
serum_NGP_DDA_1h_1.2715.2715.4.0.dta	serum_NGP_DDA_1h_1	2715	766.561	852.857	4	KKEDALJETR		5 4 2 0	(N(N(H(H(N(H(A))))(H(N(H(A)))))))	7	59.1818	19.3147	133.221	0.00182	0.53543	1.55366e-96	0	1.55366e-96	1/sp|P10909|CLUS_HUMAN	1/86
serum_NGP_DDA_1h_1.2718.2718.3.0.dta	serum_NGP_DDA_1h_1	2718	767.448	848.007	3	JNSDISSTR		4 3 1 0	(N(N(H(H)(H(N(H(A)))))))	1	30.1048	23.6351	42.12	0.00214	0.84204	2.40656e-31	0	2.40656e-31	1/sp|P01871|IGHM_HUMAN	1/46
serum_NGP_DDA_1h_1.2729.2729.3.0.dta	serum_NGP_DDA_1h_1	2729	770.443	1183.15	3	YKJNSDISSTR		5 5 1 1	(N(F)(N(H(N)(H(N(H)))(H(N(H(A)))))))	3	58.3762	31.6384	108.032	0.00602	1.69789	7.48033e-79	0	7.48033e-79	1/sp|P01871|IGHM_HUMAN	1/46
serum_NGP_DDA_1h_1.2738.2738.2.0.dta	serum_NGP_DDA_1h_1	2738	772.835	1575.11	2	HJSTGCLR	6,Carbamidomethyl[C];	5 4 2 0	(N(N(H(H(N(H(A))))(H(N(H(A)))))))	2	40.0367	17.1388	82.5614	-4e-05	-0.01176	1.16853e-60	0	1.16853e-60	1/sp|P10909|CLUS_HUMAN	1/291
serum_NGP_DDA_1h_1.2742.2742.4.0.dta	serum_NGP_DDA_1h_1	2742	774.083	887.614	4	YKJNSDISSTR		5 5 1 1	(N(F)(N(H(N)(H(N(H)))(H(N(H(A)))))))	3	55.3107	33.4362	95.9348	0.00386	1.08815	3.51439e-70	0	3.51439e-70	1/sp|P01871|IGHM_HUMAN	1/46
serum_NGP_DDA_1h_1.2745.2745.3.0.dta	serum_NGP_DDA_1h_1	2745	774.916	981.057	3	LSSJSTK		5 4 2 0	(N(N(H(H(N(H(A))))(H(N(H(A)))))))	4	56.6243	35.7298	95.4283	0.00148	0.50489	5.39951e-70	0	5.39951e-70	1/sp|P13671|CO6_HUMAN	1/855
serum_NGP_DDA_1h_1.2759.2759.3.0.dta	serum_NGP_DDA_1h_1	2759	778.741	1050.41	3	HJSTGCLR	6,Carbamidomethyl[C];	5 4 2 0	(N(N(H(H(N(H(A))))(H(N(H(A)))))))	2	52.4257	23.7064	105.761	0.0028	0.89069	3.38584e-77	0	3.38584e-77	1/sp|P10909|CLUS_HUMAN	1/291
serum_NGP_DDA_1h_1.2760.2760.3.0.dta	serum_NGP_DDA_1h_1	2760	779.019	1129.13	3	YKJNSDISSTR		4 5 1 1	(N(F)(N(H(N)(H(N))(H(N(H(A)))))))	3	51.7579	30.0166	92.1346	0.00255	0.75371	1.39699e-67	0	1.39699e-67	1/sp|P01871|IGHM_HUMAN	1/46
serum_NGP_DDA_1h_1.2783.2783.3.0.dta	serum_NGP_DDA_1h_1	2783	785.379	950.71	3	JNSDISSTR		5 3 1 1	(N(F)(N(H(H(H))(H(N(H(A)))))))	1	28.3591	18.4618	46.7398	-0.00054	-0.18834	1.00866e-34	0	1.00866e-34	1/sp|P01871|IGHM_HUMAN	1/46
serum_NGP_DDA_1h_1.2816.2816.2.0.dta	serum_NGP_DDA_1h_1	2816	794.435	1527.1	2	JNSDISSTR		5 4 1 1	(N(F)(N(H(H(N(H)))(H(N(H(A)))))))	1	43.8017	34.0895	61.8385	0.00461	1.51044	1.56076e-45	0	1.56076e-45	1/sp|P01871|IGHM_HUMAN	1/46
serum_NGP_DDA_1h_1.2817.2817.3.0.dta	serum_NGP_DDA_1h_1	2817	794.713	1183.15	3	YKJNSDISSTR		5 5 1 1	(N(F)(N(H(N)(H(N(H)))(H(N(H(A)))))))	3	48.6455	23.6995	94.9737	0.00147	0.41415	3.1802e-69	0	3.1802e-69	1/sp|P01871|IGHM_HUMAN	1/46
serum_NGP_DDA_1h_1.2849.2849.3.0.dta	serum_NGP_DDA_1h_1	2849	803.717	1258.52	3	KKEDALJETR		6 5 2 0	(N(N(H(H(N(H(A))))(H(N(H))(N(H(A)))))))	7	43.8842	11.4139	104.186	0.00642	1.70185	3.45544e-76	0.0010917	0.0010917	1/sp|P10909|CLUS_HUMAN	1/86
serum_NGP_DDA_1h_1.2873.2873.3.0.dta	serum_NGP_DDA_1h_1	2873	810.264	884.019	3	EEQYJSTYR		4 4 0 0	(N(N(H(H(N))(H(N(H))))))	5	25.6778	8.48843	57.601	0.00189	0.7145	1.57694e-42	0.0076555	0.0076555	2/sp|P0DOX5|IGG1_HUMAN/sp|P01857|IGHG1_HUMAN	2/299/180
serum_NGP_DDA_1h_1.2924.2924.3.0.dta	serum_NGP_DDA_1h_1	2924	823.913	986.723	3	EEQYJSTYR		5 4 0 1	(N(F)(N(H(H(N(H)))(H(N(H))))))	5	39.1689	10.6158	92.196	0.00231	0.78063	1.01164e-67	0.00301508	0.00301508	2/sp|P0DOX5|IGG1_HUMAN/sp|P01857|IGHG1_HUMAN	2/299/180
serum_NGP_DDA_1h_1.2925.2925.2.0.dta	serum_NGP_DDA_1h_1	2925	824.19	1479.58	2	EEQYJSTYR		5 4 0 1	(N(F)(N(H(H(N(H)))(H(N(H))))))	5	39.8828	10.6165	94.2345	0.00449	1.51791	8.54761e-69	0.00301508	0.00301508	2/sp|P0DOX5|IGG1_HUMAN/sp|P01857|IGHG1_HUMAN	2/299/180
serum_NGP_DDA_1h_1.2927.2927.2.0.dta	serum_NGP_DDA_1h_1	2927	824.795	1398.55	2	EEQYJSTYR		4 4 0 1	(N(F)(N(H(H(N))(H(N(H))))))	5	52.9838	20.3259	113.634	0.00305	1.09211	6.9911e-83	0	6.9911e-83	2/sp|P0DOX5|IGG1_HUMAN/sp|P01857|IGHG1_HUMAN	2/299/180
serum_NGP_DDA_1h_1.2936.2936.2.0.dta	serum_NGP_DDA_1h_1	2936	827.369	1317.53	2	EEQYJSTYR		3 4 0 1	(N(F)(N(H(H(N))(H(N)))))	5	53.7299	23.393	110.07	0.00306	1.1606	2.81574e-80	0	2.81574e-80	2/sp|P0DOX5|IGG1_HUMAN/sp|P01857|IGHG1_HUMAN	2/299/180
serum_NGP_DDA_1h_1.2945.2945.3.0.dta	serum_NGP_DDA_1h_1	2945	829.711	932.705	3	EEQYJSTYR		4 4 0 1	(N(F)(N(H(H(N))(H(N(H))))))	5	55.5423	25.0578	112.156	0.00231	0.82567	6.80705e-82	0	6.80705e-82	2/sp|P0DOX5|IGG1_HUMAN/sp|P01857|IGHG1_HUMAN	2/299/180
serum_NGP_DDA_1h_1.2946.2946.3.0.dta	serum_NGP_DDA_1h_1	2946	829.988	1086.1	3	JNSDISSTR		5 5 1 1	(N(F)(N(H(N)(H(N(H)))(H(N(H(A)))))))	1	23.9073	18.9932	33.0334	0.00276	0.84733	1.14187e-24	0	1.14187e-24	1/sp|P01871|IGHM_HUMAN	1/46
serum_NGP_DDA_1h_1.2954.2954.3.0.dta	serum_NGP_DDA_1h_1	2954	832.257	1040.74	3	EEQYJSTYR		6 4 0 1	(N(F)(N(H(H(N(H)))(H(H(N(H)))))))	5	34.3564	10.8643	77.9845	-0.00062	-0.19909	2.95095e-57	0.00301508	0.00301508	2/sp|P0DOX5|IGG1_HUMAN/sp|P01857|IGHG1_HUMAN	2/299/180
serum_NGP_DDA_1h_1.2967.2967.3.0.dta	serum_NGP_DDA_1h_1	2967	835.613	878.687	3	EEQYJSTYR		3 4 0 1	(N(F)(N(H(H(N))(H(N)))))	5	31.4904	10.8626	69.7993	0.00193	0.73274	2.42453e-51	0.00301508	0.00301508	2/sp|P0DOX5|IGG1_HUMAN/sp|P01857|IGHG1_HUMAN	2/299/180
serum_NGP_DDA_1h_1.2989.2989.3.0.dta	serum_NGP_DDA_1h_1	2989	841.506	938.037	3	EEQYJSTYR		5 4 0 0	(N(N(H(H(H))(H(N)(N(H))))))	5	64.2951	47.247	95.9559	0.00276	0.98184	2.70944e-70	0	2.70944e-70	2/sp|P0DOX5|IGG1_HUMAN/sp|P01857|IGHG1_HUMAN	2/299/180
serum_NGP_DDA_1h_1.2992.2992.3.0.dta	serum_NGP_DDA_1h_1	2992	842.394	986.723	3	EEQYJSTYR		5 4 0 1	(N(F)(N(H(H(H))(H(N)(N(H))))))	5	36.6554	9.68121	86.7504	0.00202	0.68327	1.53858e-63	0.00301508	0.00301508	2/sp|P0DOX5|IGG1_HUMAN/sp|P01857|IGHG1_HUMAN	2/299/180
serum_NGP_DDA_1h_1.3001.3001.2.0.dta	serum_NGP_DDA_1h_1	3001	844.734	1244.5	2	EEQYJSTYR		3 4 0 0	(N(N(H(H)(N)(H(N)))))	5	43.475	34.5133	60.1181	0.00215	0.86571	2.79067e-44	0	2.79067e-44	2/sp|P0DOX5|IGG1_HUMAN/sp|P01857|IGHG1_HUMAN	2/299/180
serum_NGP_DDA_1h_1.3003.3003.2.0.dta	serum_NGP_DDA_1h_1	3003	845.351	1398.55	2	EEQYJSTYR		4 4 0 1	(N(F)(N(H(H(H))(H(N)(N)))))	5	48.6506	15.37	110.457	0.00201	0.71802	1.16285e-80	0	1.16285e-80	2/sp|P0DOX5|IGG1_HUMAN/sp|P01857|IGHG1_HUMAN	2/299/180
serum_NGP_DDA_1h_1.3011.3011.3.0.dta	serum_NGP_DDA_1h_1	3011	847.406	830.001	3	EEQYJSTYR		3 4 0 0	(N(N(H(H)(N)(H(N)))))	5	58.1872	57.5009	59.4619	0.00126	0.50639	9.17929e-44	0	9.17929e-44	2/sp|P0DOX5|IGG1_HUMAN/sp|P01857|IGHG1_HUMAN	2/299/180
serum_NGP_DDA_1h_1.3013.3013.3.0.dta	serum_NGP_DDA_1h_1	3013	848.015	932.706	3	EEQYJSTYR		4 4 0 1	(N(F)(N(H(H(N))(H(N(H))))))	5	59.7673	38.3749	99.496	0.00383	1.36964	8.87823e-73	0	8.87823e-73	2/sp|P0DOX5|IGG1_HUMAN/sp|P01857|IGHG1_HUMAN	2/299/180
serum_NGP_DDA_1h_1.3022.3022.2.0.dta	serum_NGP_DDA_1h_1	3022	850.346	1325.53	2	EEQYJSTYR		4 4 0 0	(N(N(H(H(N))(H(N(H))))))	5	40.9215	21.1838	77.5771	0.00307	1.16015	5.75464e-57	0	5.75464e-57	2/sp|P0DOX5|IGG1_HUMAN/sp|P01857|IGHG1_HUMAN	2/299/180
serum_NGP_DDA_1h_1.3024.3024.2.0.dta	serum_NGP_DDA_1h_1	3024	850.946	1406.55	2	EEQYJSTYR		5 4 0 0	(N(N(H(H(N(H)))(H(N(H))))))	5	25.4789	11.5373	51.3705	0.00371	1.31966	6.45945e-38	0.0010917	0.0010917	2/sp|P0DOX5|IGG1_HUMAN/sp|P01857|IGHG1_HUMAN	2/299/180
serum_NGP_DDA_1h_1.3025.3025.2.0.dta	serum_NGP_DDA_1h_1	3025	851.225	1479.58	2	EEQYJSTYR		5 4 0 1	(N(F)(N(H(H(N))(H(N(H(H)))))))	5	40.6884	13.6568	90.89	0.00309	1.04464	1.79728e-66	0	1.79728e-66	2/sp|P0DOX5|IGG1_HUMAN/sp|P01857|IGHG1_HUMAN	2/299/180
serum_NGP_DDA_1h_1.3034.3034.3.0.dta	serum_NGP_DDA_1h_1	3034	853.549	884.02	3	EEQYJSTYR		4 4 0 0	(N(N(H(H(N))(H(N(H))))))	5	38.5718	22.8336	67.7998	0.00346	1.3043	6.01205e-50	0	6.01205e-50	2/sp|P0DOX5|IGG1_HUMAN/sp|P01857|IGHG1_HUMAN	2/299/180
serum_NGP_DDA_1h_1.3035.3035.2.0.dta	serum_NGP_DDA_1h_1	3035	853.87	1215.99	2	EEQYJSTYR		3 3 0 1	(N(F)(N(H(H)(H(N)))))	5	36.4816	11.2589	83.3237	0.002	0.82338	3.70484e-61	0.0010917	0.0010917	2/sp|P0DOX5|IGG1_HUMAN/sp|P01857|IGHG1_HUMAN	2/299/180
serum_NGP_DDA_1h_1.3041.3041.2.0.dta	serum_NGP_DDA_1h_1	3041	855.538	1317.53	2	EEQYJSTYR		3 4 0 1	(N(F)(N(H(H(N))(H(N)))))	5	46.838	13.5064	108.739	0.00225	0.85385	1.38548e-79	0	1.38548e-79	2/sp|P0DOX5|IGG1_HUMAN/sp|P01857|IGHG1_HUMAN	2/299/180
serum_NGP_DDA_1h_1.3045.3045.3.0.dta	serum_NGP_DDA_1h_1	3045	856.474	878.688	3	EEQYJSTYR		3 4 0 1	(N(F)(N(H(H(N))(H(N)))))	5	62.7512	58.7801	70.1262	0.00402	1.52658	1.00525e-51	0	1.00525e-51	2/sp|P0DOX5|IGG1_HUMAN/sp|P01857|IGHG1_HUMAN	2/299/180
serum_NGP_DDA_1h_1.3077.3077.2.0.dta	serum_NGP_DDA_1h_1	3077	864.987	1398.55	2	EEQYJSTYR		4 4 0 1	(N(F)(N(H(H(N))(H(N(H))))))	5	59.7064	22.3021	129.172	-0.00118	-0.42286	7.40964e-94	0	7.40964e-94	2/sp|P0DOX5|IGG1_HUMAN/sp|P01857|IGHG1_HUMAN	2/299/180
serum_NGP_DDA_1h_1.3088.3088.3.0.dta	serum_NGP_DDA_1h_1	3088	867.955	932.705	3	EEQYJSTYR		4 4 0 1	(N(F)(N(H(H(N))(H(N(H))))))	5	63.0324	43.5901	99.1396	0.00193	0.69048	3.17386e-72	0	3.17386e-72	2/sp|P0DOX5|IGG1_HUMAN/sp|P01857|IGHG1_HUMAN	2/299/180
serum_NGP_DDA_1h_1.3089.3089.3.0.dta	serum_NGP_DDA_1h_1	3089	868.04	986.723	3	EEQYJSTYR		5 4 0 1	(N(F)(N(H(H(H))(H(N)(N(H))))))	5	66.0251	41.3335	111.881	0.00253	0.85669	1.67744e-81	0	1.67744e-81	2/sp|P0DOX5|IGG1_HUMAN/sp|P01857|IGHG1_HUMAN	2/299/180
serum_NGP_DDA_1h_1.3099.3099.2.0.dta	serum_NGP_DDA_1h_1	3099	870.749	1479.58	2	EEQYJSTYR		5 4 0 1	(N(F)(N(H(H(N(H)))(H(N(H))))))	5	60.9512	23.6297	130.263	0.00338	1.142	2.38038e-94	0	2.38038e-94	2/sp|P0DOX5|IGG1_HUMAN/sp|P01857|IGHG1_HUMAN	2/299/180
serum_NGP_DDA_1h_1.3110.3110.2.0.dta	serum_NGP_DDA_1h_1	3110	873.739	1317.53	2	EEQYJSTYR		3 4 0 1	(N(F)(N(H(H(N))(H(N)))))	5	57.4929	46.779	77.3903	0.00111	0.41954	9.74535e-57	0	9.74535e-57	2/sp|P0DOX5|IGG1_HUMAN/sp|P01857|IGHG1_HUMAN	2/299/180
serum_NGP_DDA_1h_1.3111.3111.3.0.dta	serum_NGP_DDA_1h_1	3111	874.017	878.687	3	EEQYJSTYR		3 4 0 1	(N(N(H(H(N))(H(N(F))))))	5	54.2622	52.4763	57.5788	-2e-05	-0.0087	1.7306e-42	0	1.7306e-42	2/sp|P0DOX5|IGG1_HUMAN/sp|P01857|IGHG1_HUMAN	2/299/180
serum_NGP_DDA_1h_1.3121.3121.3.0.dta	serum_NGP_DDA_1h_1	3121	876.647	982.707	3	SYJETK		5 4 2 0	(N(N(H(H(N(H(A))))(H(N(H(A)))))))	3	26.9711	9.37794	59.6441	-0.00675	-2.28981	5.61118e-44	0.00301508	0.00301508	1/sp|P04114|APOB_HUMAN	1/3224
serum_NGP_DDA_1h_1.3137.3137.3.1.dta	serum_NGP_DDA_1h_1	3137	881.285	1054.42	3	EEQYJSTYR		5 5 0 1	(N(F)(N(H(H(N))(H(N(H))(N(H))))))	5	22.2524	15.8711	34.1035	0.00336	1.06436	2.00511e-25	0	2.00511e-25	2/sp|P0DOX5|IGG1_HUMAN/sp|P01857|IGHG1_HUMAN	2/299/180
serum_NGP_DDA_1h_1.3142.3142.2.0.dta	serum_NGP_DDA_1h_1	3142	882.492	1398.55	2	EEQYJSTYR		4 4 0 1	(N(F)(N(H(H(N))(H(N(H))))))	5	54.4269	19.808	118.719	-0.00379	-1.35559	2.86854e-86	0	2.86854e-86	2/sp|P0DOX5|IGG1_HUMAN/sp|P01857|IGHG1_HUMAN	2/299/180
serum_NGP_DDA_1h_1.3149.3149.2.0.dta	serum_NGP_DDA_1h_1	3149	884.484	1500.09	2	EEQYJSTYR		4 5 0 1	(N(F)(N(H(N)(H(N))(H(N(H))))))	5	57.8881	21.1204	126.171	0.0045	1.49945	1.0925e-91	0	1.0925e-91	2/sp|P0DOX5|IGG1_HUMAN/sp|P01857|IGHG1_HUMAN	2/299/180
serum_NGP_DDA_1h_1.3149.3149.2.1.dta	serum_NGP_DDA_1h_1	3149	884.484	1501.06	2	NEEYJK		5 4 2 0	(N(N(H(H(N(H(A))))(H(N(H(A)))))))	5	18.9015	15.5855	25.0599	-0.007	-2.33248	3.8603e-19	0	3.8603e-19	2/sp|P02763|A1AG1_HUMAN/sp|P19652|A1AG2_HUMAN	2/56/56
serum_NGP_DDA_1h_1.3156.3156.2.0.dta	serum_NGP_DDA_1h_1	3156	886.312	1427.07	2	EEQYJSTYR		4 5 0 0	(N(N(H(N)(H(N))(H(N(H))))))	5	39.7759	18.1844	79.8744	0.00463	1.62346	1.34531e-58	0	1.34531e-58	2/sp|P0DOX5|IGG1_HUMAN/sp|P01857|IGHG1_HUMAN	2/299/180
serum_NGP_DDA_1h_1.3158.3158.2.0.dta	serum_NGP_DDA_1h_1	3158	886.867	1419.07	2	EEQYJSTYR		3 5 0 1	(N(F)(N(H(N)(H(N))(H(N)))))	5	65.8297	32.6094	127.524	0.00397	1.4009	8.11764e-93	0	8.11764e-93	2/sp|P0DOX5|IGG1_HUMAN/sp|P01857|IGHG1_HUMAN	2/299/180
serum_NGP_DDA_1h_1.3164.3164.2.0.dta	serum_NGP_DDA_1h_1	3164	888.374	1346.04	2	EEQYJSTYR		3 5 0 0	(N(N(H(N)(H(N))(H(N)))))	5	37.3137	17.9927	73.1955	0.00366	1.35907	9.86339e-54	0	9.86339e-54	2/sp|P0DOX5|IGG1_HUMAN/sp|P01857|IGHG1_HUMAN	2/299/180
serum_NGP_DDA_1h_1.3175.3175.3.0.dta	serum_NGP_DDA_1h_1	3175	891.314	878.69	3	EEQYJSTYR		3 4 0 1	(N(F)(N(H(H(N))(H(N)))))	5	48.4186	24.3954	93.0332	0.00843	3.2008	3.73384e-68	0	3.73384e-68	2/sp|P0DOX5|IGG1_HUMAN/sp|P01857|IGHG1_HUMAN	2/299/180
serum_NGP_DDA_1h_1.3176.3176.2.0.dta	serum_NGP_DDA_1h_1	3176	891.591	1317.53	2	EEQYJSTYR		3 4 0 1	(N(F)(N(H(H)(H(N)(N)))))	5	49.3865	19.978	104.002	0.00289	1.09682	5.17046e-76	0	5.17046e-76	2/sp|P0DOX5|IGG1_HUMAN/sp|P01857|IGHG1_HUMAN	2/299/180
serum_NGP_DDA_1h_1.3185.3185.3.0.dta	serum_NGP_DDA_1h_1	3185	893.932	1000.4	3	EEQYJSTYR		4 5 0 1	(N(F)(N(H(N)(H(N))(H(N(H))))))	5	76.727	35.4869	153.316	0.00571	1.90289	2.77958e-110	0	2.77958e-110	2/sp|P0DOX5|IGG1_HUMAN/sp|P01857|IGHG1_HUMAN	2/299/180
serum_NGP_DDA_1h_1.3192.3192.3.0.dta	serum_NGP_DDA_1h_1	3192	895.756	1049.73	3	NEEYJK		5 4 2 1	(N(F)(N(H(H(N(H(A))))(H(N(H(A)))))))	5	36.4812	21.6482	64.0282	0.00026	0.08362	2.57479e-47	0	2.57479e-47	2/sp|P02763|A1AG1_HUMAN/sp|P19652|A1AG2_HUMAN	2/56/56
serum_NGP_DDA_1h_1.3197.3197.3.0.dta	serum_NGP_DDA_1h_1	3197	896.945	946.382	3	EEQYJSTYR		3 5 0 1	(N(F)(N(H(N)(H(N))(H(N)))))	5	78.9305	42.1621	147.215	0.00547	1.92679	3.27598e-106	0	3.27598e-106	2/sp|P0DOX5|IGG1_HUMAN/sp|P01857|IGHG1_HUMAN	2/299/180
serum_NGP_DDA_1h_1.3212.3212.2.0.dta	serum_NGP_DDA_1h_1	3212	900.884	1398.55	2	EEQYJSTYR		4 4 0 1	(N(F)(N(H(H(N))(H(N(H))))))	5	23.0812	13.704	40.4961	0.00346	1.23731	3.52594e-30	0	3.52594e-30	2/sp|P0DOX5|IGG1_HUMAN/sp|P01857|IGHG1_HUMAN	2/299/180
serum_NGP_DDA_1h_1.3221.3221.3.0.dta	serum_NGP_DDA_1h_1	3221	903.221	932.705	3	EEQYJSTYR		4 4 0 1	(N(F)(N(H(H(N))(H(N(H))))))	5	33.045	8.24231	79.1071	0.0026	0.92974	3.85575e-58	0.0076555	0.0076555	2/sp|P0DOX5|IGG1_HUMAN/sp|P01857|IGHG1_HUMAN	2/299/180
serum_NGP_DDA_1h_1.3222.3222.2.0.dta	serum_NGP_DDA_1h_1	3222	903.499	1500.09	2	EEQYJSTYR		4 5 0 1	(N(F)(N(H(H(N)(N))(H(N(H))))))	5	14.0497	8.5525	24.2587	0.00404	1.34607	2.70711e-18	0.00581959	0.00581959	2/sp|P0DOX5|IGG1_HUMAN/sp|P01857|IGHG1_HUMAN	2/299/180
serum_NGP_DDA_1h_1.3244.3244.3.0.dta	serum_NGP_DDA_1h_1	3244	909.345	878.687	3	EEQYJSTYR		3 4 0 1	(N(F)(N(H(H(N))(H(N)))))	5	27.279	10.3569	58.7056	-0.00015	-0.05768	3.00597e-43	0.00301508	0.00301508	2/sp|P0DOX5|IGG1_HUMAN/sp|P01857|IGHG1_HUMAN	2/299/180
serum_NGP_DDA_1h_1.3251.3251.3.0.dta	serum_NGP_DDA_1h_1	3251	911.332	1171.44	3	NEEYJK		6 5 2 1	(N(F)(N(H(H(N(H(A))))(H(N(H(N(H(A)))))))))	5	13.8669	15.4711	10.8878	0.00097	0.27651	7.59003e-09	0	7.59003e-09	2/sp|P02763|A1AG1_HUMAN/sp|P19652|A1AG2_HUMAN	2/56/56
serum_NGP_DDA_1h_1.3256.3256.3.0.dta	serum_NGP_DDA_1h_1	3256	912.614	1001.04	3	NEEYJK		5 4 2 0	(N(N(H(H(N(H(A))))(H(N(H(A)))))))	5	44.2538	28.0971	74.259	-0.00467	-1.5561	1.67668e-54	0	1.67668e-54	2/sp|P02763|A1AG1_HUMAN/sp|P19652|A1AG2_HUMAN	2/56/56
serum_NGP_DDA_1h_1.3289.3289.3.0.dta	serum_NGP_DDA_1h_1	3289	921.707	1122.76	3	NEEYJK		6 5 2 0	(N(N(H(H(N(H(A))))(H(N(H))(N(H(A)))))))	5	20.8705	15.8085	30.2715	0.00109	0.3238	9.73703e-23	0	9.73703e-23	2/sp|P02763|A1AG1_HUMAN/sp|P19652|A1AG2_HUMAN	2/56/56
serum_NGP_DDA_1h_1.3301.3301.3.0.dta	serum_NGP_DDA_1h_1	3301	924.927	932.705	3	EEQYJSTYR		4 4 0 1	(N(F)(N(H(H(N))(H(N(H))))))	5	33.0818	8.79576	78.1844	0.00203	0.72481	2.53351e-57	0.00581959	0.00581959	2/sp|P0DOX5|IGG1_HUMAN/sp|P01857|IGHG1_HUMAN	2/299/180
serum_NGP_DDA_1h_1.3321.3321.3.0.dta	serum_NGP_DDA_1h_1	3321	930.576	1082.81	3	TKPREEQFJSTFR		4 4 0 1	(N(F)(N(H(H(N))(H(N(H))))))	9	49.2347	14.1116	114.463	0.00427	1.31457	1.26754e-83	0	1.26754e-83	1/sp|P01859|IGHG2_HUMAN	1/176
serum_NGP_DDA_1h_1.3324.3324.2.0.dta	serum_NGP_DDA_1h_1	3324	931.411	1317.53	2	EEQYJSTYR		3 4 0 1	(N(F)(N(H(H(N))(H(N)))))	5	40.1726	12.7103	91.1741	0.00292	1.10897	1.3098e-66	0	1.3098e-66	2/sp|P0DOX5|IGG1_HUMAN/sp|P01857|IGHG1_HUMAN	2/299/180
serum_NGP_DDA_1h_1.3327.3327.3.0.dta	serum_NGP_DDA_1h_1	3327	932.244	1028.79	3	TKPREEQFJSTFR		3 4 0 1	(N(F)(N(H(H(N))(H(N)))))	9	46.0703	13.6761	106.231	0.00275	0.89227	1.51463e-77	0	1.51463e-77	1/sp|P01859|IGHG2_HUMAN	1/176
serum_NGP_DDA_1h_1.3374.3374.3.0.dta	serum_NGP_DDA_1h_1	3374	944.794	1404.24	3	KKEDALJETR		6 5 3 1	(N(N(H(H(N(F)(H(A))))(H(N(H(A)))(N(H(A)))))))	7	59.8154	15.8882	141.395	0.00367	0.87246	3.20219e-102	0	3.20219e-102	1/sp|P10909|CLUS_HUMAN	1/86
serum_NGP_DDA_1h_1.3386.3386.2.0.dta	serum_NGP_DDA_1h_1	3386	948.058	1501.11	2	GHVJITR		5 4 2 0	(N(N(H(H(N(H(A))))(H(N(H(A)))))))	4	57.7055	34.282	101.206	0.0025	0.83432	6.16673e-74	0	6.16673e-74	1/sp|P00734|THRB_HUMAN	1/121
serum_NGP_DDA_1h_1.3395.3395.4.1.dta	serum_NGP_DDA_1h_1	3395	950.396	751.06	4	GHVJITR		5 4 2 0	(N(N(H(H(N(H(A))))(H(N(H(A)))))))	4	53.63	22.2332	111.938	0.00189	0.62907	1.16342e-81	0	1.16342e-81	1/sp|P00734|THRB_HUMAN	1/121
serum_NGP_DDA_1h_1.3405.3405.3.0.dta	serum_NGP_DDA_1h_1	3405	952.997	1001.08	3	GHVJITR		5 4 2 0	(N(N(H(H(N(H(A))))(H(N(H(A)))))))	4	78.8208	38.9555	152.857	0.0062	2.06715	6.45584e-110	0	6.45584e-110	1/sp|P00734|THRB_HUMAN	1/121
serum_NGP_DDA_1h_1.3489.3489.3.0.dta	serum_NGP_DDA_1h_1	3489	975.564	1404.24	3	KKEDALJETR		6 5 3 1	(N(N(H(H(N(F)(H(A))))(H(N(H(A)))(N(H(A)))))))	7	21.6664	9.6538	43.9754	0.00621	1.4745	1.33121e-32	0.00301508	0.00301508	1/sp|P10909|CLUS_HUMAN	1/86
serum_NGP_DDA_1h_1.3582.3582.3.0.dta	serum_NGP_DDA_1h_1	3582	1000.79	1144.8	3	HYTJSSQDVTVPCR	13,Carbamidomethyl[C];	5 4 0 1	(N(N(H(H(N(H)))(H(N(H)(F))))))	4	39.3188	31.5085	53.8236	0.00398	1.15873	1.07073e-39	0	1.07073e-39	2/sp|P01877|IGHA2_HUMAN/sp|P0DOX2|IGA2_HUMAN	2/92/207
serum_NGP_DDA_1h_1.3594.3594.3.0.dta	serum_NGP_DDA_1h_1	3594	1004.04	1261.18	3	HYTJSSQDVTVPCR	13,Carbamidomethyl[C];	5 5 0 2	(N(F)(N(H(H(N))(H(N(H))(N(H(F)))))))	4	7.09045	9.48372	2.6458	0.00729	1.92855	0.00292705	0.00301508	0.00584998	2/sp|P01877|IGHA2_HUMAN/sp|P0DOX2|IGA2_HUMAN	2/92/207
serum_NGP_DDA_1h_1.3608.3608.3.0.dta	serum_NGP_DDA_1h_1	3608	1007.88	1116.1	3	EJGTISR		6 5 2 0	(N(N(H(H(N(H(A))))(H(N(H))(N(H(A)))))))	2	36.9432	8.98435	88.8669	0.00265	0.79252	3.62956e-65	0.00581959	0.00581959	1/sp|P02763|A1AG1_HUMAN	1/103
serum_NGP_DDA_1h_1.3609.3609.3.0.dta	serum_NGP_DDA_1h_1	3609	1008.16	927.373	3	EEQFJSTYR		4 4 0 1	(N(F)(N(H(H(N))(H(N(H))))))	5	39.9801	10.3624	94.9844	0.00152	0.5459	2.81759e-69	0.00301508	0.00301508	1/sp|P01861|IGHG4_HUMAN	1/177
serum_NGP_DDA_1h_1.3637.3637.3.0.dta	serum_NGP_DDA_1h_1	3637	1015.59	1158.48	3	HYTJSSQDVTVPCR	13,Carbamidomethyl[C];	4 5 0 1	(N(F)(N(H(N)(H(N))(H(N(H))))))	4	90.5202	74.8158	119.686	0.0043	1.23714	6.16425e-87	0	6.16425e-87	2/sp|P01877|IGHA2_HUMAN/sp|P0DOX2|IGA2_HUMAN	2/92/207
serum_NGP_DDA_1h_1.3638.3638.2.0.dta	serum_NGP_DDA_1h_1	3638	1015.86	1309.53	2	EEQFJSTYR		3 4 0 1	(N(F)(N(H(H(N))(H(N)))))	5	41.4711	9.2774	101.26	0.00296	1.13179	4.53647e-74	0.00396432	0.00396432	1/sp|P01861|IGHG4_HUMAN	1/177
serum_NGP_DDA_1h_1.3648.3648.3.0.dta	serum_NGP_DDA_1h_1	3648	1018.53	1212.5	3	HYTJSSQDVTVPCR	13,Carbamidomethyl[C];	5 5 0 1	(N(F)(N(H(N)(H(N(H)))(H(N(H))))))	4	68.9787	40.3738	122.102	0.00479	1.31831	8.26719e-89	0	8.26719e-89	2/sp|P01877|IGHA2_HUMAN/sp|P0DOX2|IGA2_HUMAN	2/92/207
serum_NGP_DDA_1h_1.3649.3649.3.0.dta	serum_NGP_DDA_1h_1	3649	1018.81	1094.13	3	VVJSTTGPGEHLR		5 4 1 0	(N(N(H(H(N(H)))(H(N(H(A)))))))	3	42.6481	28.8206	68.3277	0.00396	1.2058	2.74082e-50	0	2.74082e-50	1/sp|P07996|TSP1_HUMAN	1/1067
serum_NGP_DDA_1h_1.3652.3652.3.0.dta	serum_NGP_DDA_1h_1	3652	1019.7	1031.75	3	JVTAEQAR		5 4 2 0	(N(N(H(H(N(H(A))))(H(N(H(A)))))))	1	55.6187	44.4618	76.3386	0.00281	0.90713	5.12583e-56	0	5.12583e-56	1/sp|P00748|FA12_HUMAN	1/249
serum_NGP_DDA_1h_1.3656.3656.2.0.dta	serum_NGP_DDA_1h_1	3656	1020.81	1491.09	2	EJGTISR		5 4 2 0	(N(N(H(H(N(H(A))))(H(N(H(A)))))))	2	26.1592	9.0103	58.0071	0.00404	1.35684	8.29712e-43	0.00581959	0.00581959	1/sp|P02763|A1AG1_HUMAN	1/103
serum_NGP_DDA_1h_1.3660.3660.4.0.dta	serum_NGP_DDA_1h_1	3660	1021.76	869.11	4	HYTJSSQDVTVPCR	13,Carbamidomethyl[C];	4 5 0 1	(N(F)(N(H(N)(H(N))(H(N(H))))))	4	28.1845	20.4246	42.5959	0.00221	0.63687	9.8306e-32	0	9.8306e-32	2/sp|P01877|IGHA2_HUMAN/sp|P0DOX2|IGA2_HUMAN	2/92/207
serum_NGP_DDA_1h_1.3665.3665.4.0.dta	serum_NGP_DDA_1h_1	3665	1023.21	828.597	4	HYTJSSQDVTVPCR	13,Carbamidomethyl[C];	3 5 0 1	(N(F)(N(H(N)(H(N))(H(N)))))	4	18.8472	11.5364	32.4243	0.0031	0.93482	3.01212e-24	0.0010917	0.0010917	2/sp|P01877|IGHA2_HUMAN/sp|P0DOX2|IGA2_HUMAN	2/92/207
serum_NGP_DDA_1h_1.3681.3681.3.0.dta	serum_NGP_DDA_1h_1	3681	1027.39	932.704	3	EEQFJSTYR		5 4 0 0	(N(N(H(H(H))(H(N)(N(H))))))	5	32.4667	10.2631	73.7018	-0.00132	-0.47244	4.84442e-54	0.00301508	0.00301508	1/sp|P01861|IGHG4_HUMAN	1/177
serum_NGP_DDA_1h_1.3682.3682.3.0.dta	serum_NGP_DDA_1h_1	3682	1027.67	1104.46	3	HYTJSSQDVTVPCR	13,Carbamidomethyl[C];	3 5 0 1	(N(F)(N(H(N)(H(N))(H(N)))))	4	12.9952	8.17235	21.9518	0.00278	0.84091	8.42477e-17	0.00852273	0.00852273	2/sp|P01877|IGHA2_HUMAN/sp|P0DOX2|IGA2_HUMAN	2/92/207
serum_NGP_DDA_1h_1.3693.3693.2.0.dta	serum_NGP_DDA_1h_1	3693	1030.63	1398.55	2	EEQYJSTFR		5 4 0 0	(N(N(H(H(N))(H(H)(H)(N)))))	5	38.6909	20.2902	72.8635	0.00255	0.9102	1.42673e-53	0	1.42673e-53	1/sp|P01860|IGHG3_HUMAN	1/227
serum_NGP_DDA_1h_1.3695.3695.2.0.dta	serum_NGP_DDA_1h_1	3695	1031.25	1317.53	2	EEQFJSTYR		4 4 0 0	(N(N(H(H(N))(H(N(H))))))	5	36.8945	20.3969	67.5328	0.00336	1.27426	1.04573e-49	0	1.04573e-49	1/sp|P01861|IGHG4_HUMAN	1/177
serum_NGP_DDA_1h_1.3700.3700.2.0.dta	serum_NGP_DDA_1h_1	3700	1032.64	1471.58	2	EEQFJSTYR		5 4 0 1	(N(F)(N(H(H(N(H)))(H(N(H))))))	5	56.0225	27.1127	109.712	0.0035	1.19103	5.58895e-80	0	5.58895e-80	1/sp|P01861|IGHG4_HUMAN	1/177
serum_NGP_DDA_1h_1.3705.3705.3.0.dta	serum_NGP_DDA_1h_1	3705	1034.16	927.374	3	EEQFJSTYR		4 4 0 1	(N(F)(N(H(H(H))(H(N)(N)))))	5	54.2634	32.2552	95.136	0.00412	1.48147	1.48656e-69	0	1.48656e-69	1/sp|P01861|IGHG4_HUMAN	1/177
serum_NGP_DDA_1h_1.3714.3714.3.0.dta	serum_NGP_DDA_1h_1	3714	1036.49	878.687	3	EEQYJSTFR		4 4 0 0	(N(N(H(N)(H(H))(H(N)))))	5	51.6992	42.4667	68.8452	0.00121	0.45954	9.72355e-51	0	9.72355e-51	1/sp|P01860|IGHG3_HUMAN	1/227
serum_NGP_DDA_1h_1.3715.3715.2.0.dta	serum_NGP_DDA_1h_1	3715	1036.83	1390.56	2	EEQFJSTYR		4 4 0 1	(N(F)(N(H(H(N))(H(N(H))))))	5	53.76	22.8973	111.076	0.00298	1.07034	6.57429e-81	0	6.57429e-81	1/sp|P01861|IGHG4_HUMAN	1/177
serum_NGP_DDA_1h_1.3724.3724.2.0.dta	serum_NGP_DDA_1h_1	3724	1039.17	1236.5	2	EEQFJSTYR		3 4 0 0	(N(N(H(H(N))(H(N)))))	5	34.7482	21.1883	59.9308	0.0032	1.29365	3.62989e-44	0	3.62989e-44	1/sp|P01861|IGHG4_HUMAN	1/177
serum_NGP_DDA_1h_1.3727.3727.3.0.dta	serum_NGP_DDA_1h_1	3727	1040.07	824.669	3	EEQFJSTYR		3 4 0 0	(N(N(H(H(N))(H(N)))))	5	37.4001	24.8392	60.7274	0.00055	0.22366	6.51116e-45	0	6.51116e-45	1/sp|P01861|IGHG4_HUMAN	1/177
serum_NGP_DDA_1h_1.3735.3735.3.0.dta	serum_NGP_DDA_1h_1	3735	1042.12	981.391	3	EEQYJSTFR		5 4 0 1	(N(F)(N(H(H(N(H)))(H(N(H))))))	5	63.5498	35.7957	115.093	0.0022	0.74748	4.04106e-84	0	4.04106e-84	1/sp|P01860|IGHG3_HUMAN	1/227
serum_NGP_DDA_1h_1.3746.3746.3.0.dta	serum_NGP_DDA_1h_1	3746	1045.06	1083.75	3	EEQYJSTYR		5 4 1 1	(N(F)(N(H(H(N(H)))(H(N(H(A)))))))	5	49.016	17.938	106.732	0.00271	0.83394	5.24455e-78	0	5.24455e-78	2/sp|P0DOX5|IGG1_HUMAN/sp|P01857|IGHG1_HUMAN	2/299/180
serum_NGP_DDA_1h_1.3749.3749.2.0.dta	serum_NGP_DDA_1h_1	3749	1046	1552.1	2	EEQYJSTYR		5 4 1 0	(N(N(H(H(N(H)))(H(N(H(A)))))))	5	26.0384	10.1352	55.573	0.00289	0.93275	3.03276e-41	0.00301508	0.00301508	2/sp|P0DOX5|IGG1_HUMAN/sp|P01857|IGHG1_HUMAN	2/299/180
serum_NGP_DDA_1h_1.3754.3754.3.0.dta	serum_NGP_DDA_1h_1	3754	1047.39	873.357	3	EEQFJSTYR		3 4 0 1	(N(F)(N(H(H(N))(H(N)))))	5	64.8332	51.7839	89.0676	0.00568	2.16767	1.42754e-65	0	1.42754e-65	1/sp|P01861|IGHG4_HUMAN	1/177
serum_NGP_DDA_1h_1.3761.3761.2.0.dta	serum_NGP_DDA_1h_1	3761	1049.29	1207.99	2	EEQFJSTYR		3 3 0 1	(N(F)(N(H(H)(H(N)))))	5	34.9819	10.5897	80.2816	0.00152	0.63007	7.03075e-59	0.00301508	0.00301508	1/sp|P01861|IGHG4_HUMAN	1/177
serum_NGP_DDA_1h_1.3768.3768.2.0.dta	serum_NGP_DDA_1h_1	3768	1051.06	1309.53	2	EEQFJSTYR		3 4 0 1	(N(F)(N(H(H(N))(H(N)))))	5	66.5741	35.6429	124.018	0.00208	0.7949	2.15161e-90	0	2.15161e-90	1/sp|P01861|IGHG4_HUMAN	1/177
serum_NGP_DDA_1h_1.3779.3779.3.0.dta	serum_NGP_DDA_1h_1	3779	1054.05	927.374	3	EEQYJSTFR		4 4 0 1	(N(F)(N(H(H(N))(H(N(H))))))	5	70.2005	46.9688	113.345	0.0032	1.15019	1.51687e-82	0	1.51687e-82	1/sp|P01860|IGHG3_HUMAN	1/227
serum_NGP_DDA_1h_1.3780.3780.2.0.dta	serum_NGP_DDA_1h_1	3780	1054.33	1390.56	2	EEQYJSTFR		4 4 0 1	(N(F)(N(H(H(N))(H(N(H))))))	5	54.7339	19.9629	119.308	0.00309	1.11134	1.17067e-86	0	1.17067e-86	1/sp|P01860|IGHG3_HUMAN	1/227
serum_NGP_DDA_1h_1.3801.3801.3.0.dta	serum_NGP_DDA_1h_1	3801	1059.98	981.05	3	EEQYJSTYR		4 4 1 0	(N(N(H(H(N))(H(N(H(A)))))))	5	25.6822	8.17613	58.1934	-0.00021	-0.07075	5.62397e-43	0.00852273	0.00852273	2/sp|P0DOX5|IGG1_HUMAN/sp|P01857|IGHG1_HUMAN	2/299/180
serum_NGP_DDA_1h_1.3804.3804.3.0.dta	serum_NGP_DDA_1h_1	3804	1060.86	946.38	3	EEQFJSTYR		4 5 0 0	(N(N(H(N)(H(N))(H(N(H))))))	5	21.8521	8.1854	47.233	0.00111	0.39262	4.29064e-35	0.00852273	0.00852273	1/sp|P01861|IGHG4_HUMAN	1/177
serum_NGP_DDA_1h_1.3812.3812.3.0.dta	serum_NGP_DDA_1h_1	3812	1062.92	1151.45	3	EEQYJSTYR		5 5 1 1	(N(F)(N(H(N)(H(N(H)))(H(N(H(A)))))))	5	34.8346	13.1851	75.0409	0.00275	0.79777	4.90357e-55	0	4.90357e-55	2/sp|P0DOX5|IGG1_HUMAN/sp|P01857|IGHG1_HUMAN	2/299/180
serum_NGP_DDA_1h_1.3823.3823.3.0.dta	serum_NGP_DDA_1h_1	3823	1065.86	873.357	3	EEQYJSTFR		3 4 0 1	(N(F)(N(H(H(N))(H(N)))))	5	66.108	38.7905	116.84	0.0049	1.87203	3.01737e-85	0	3.01737e-85	1/sp|P01860|IGHG3_HUMAN	1/227
serum_NGP_DDA_1h_1.3825.3825.3.0.dta	serum_NGP_DDA_1h_1	3825	1066.47	1130.12	3	YAEDKFJETTEK		5 4 1 0	(N(N(H(H(N(H)))(H(N(H(A)))))))	7	57.4136	47.8553	75.1649	0.00202	0.59749	3.93679e-55	0	3.93679e-55	1/sp|P43652|AFAM_HUMAN	1/402
serum_NGP_DDA_1h_1.3836.3836.2.0.dta	serum_NGP_DDA_1h_1	3836	1069.42	1492.1	2	EEQFJSTYR		4 5 0 1	(N(F)(N(H(N)(H(N))(H(N(H))))))	5	33.977	13.8333	71.3868	0.00367	1.22926	1.15277e-52	0	1.15277e-52	1/sp|P01861|IGHG4_HUMAN	1/177
serum_NGP_DDA_1h_1.3837.3837.3.0.dta	serum_NGP_DDA_1h_1	3837	1069.7	892.362	3	EEQYJSTFR		3 5 0 0	(N(N(H(N)(H(N))(H(N)))))	5	34.0313	13.1642	72.7844	0.00044	0.16387	1.62301e-53	0	1.62301e-53	1/sp|P01860|IGHG3_HUMAN	1/227
serum_NGP_DDA_1h_1.3838.3838.2.0.dta	serum_NGP_DDA_1h_1	3838	1069.98	1411.07	2	EEQFJSTYR		3 5 0 1	(N(F)(N(H(N)(H(N))(H(N)))))	5	68.5059	35.1428	130.466	0.00341	1.21034	8.44437e-95	0	8.44437e-95	1/sp|P01861|IGHG4_HUMAN	1/177
serum_NGP_DDA_1h_1.3845.3845.3.0.dta	serum_NGP_DDA_1h_1	3845	1071.75	941.05	3	EEQFJSTYR		3 5 0 1	(N(F)(N(H(N)(H(N))(H(N)))))	5	93.3236	71.9407	133.035	0.00419	1.48506	2.63236e-96	0	2.63236e-96	1/sp|P01861|IGHG4_HUMAN	1/177
serum_NGP_DDA_1h_1.3847.3847.3.0.dta	serum_NGP_DDA_1h_1	3847	1072.36	1006.43	3	PREEQFJSTFR		4 4 0 1	(N(F)(N(H(H(N))(H(N(H))))))	7	32.8794	9.75099	75.8322	0.00099	0.32833	1.00947e-55	0.00301508	0.00301508	1/sp|P01859|IGHG2_HUMAN	1/176
serum_NGP_DDA_1h_1.3850.3850.3.0.dta	serum_NGP_DDA_1h_1	3850	1073.2	1118.46	3	VSJVSCQASVSR	6,Carbamidomethyl[C];	5 4 1 1	(N(F)(N(H(H(N(H)))(H(N(H(A)))))))	3	38.5079	21.5348	70.0292	0.00273	0.81461	1.68567e-51	0	1.68567e-51	1/sp|P55058|PLTP_HUMAN	1/143
serum_NGP_DDA_1h_1.3879.3879.3.1.dta	serum_NGP_DDA_1h_1	3879	1080.88	948.709	3	EEQFJSTFR		7 2 0 1	(N(F)(N(H(H)(H(H)(H(H(H)))))))	5	7.52113	9.86517	3.16793	0.00511	1.79754	0.00169219	0.00301508	0.00466439	1/sp|P01859|IGHG2_HUMAN	1/176
serum_NGP_DDA_1h_1.3891.3891.5.0.dta	serum_NGP_DDA_1h_1	3891	1084.18	801.32	5	RHEEGHMLJCTCFGQGR	10,Carbamidomethyl[C];12,Carbamidomethyl[C];	5 4 1 0	(N(N(H(H(N(H)))(H(N(H(A)))))))	9	51.926	44.4637	65.7845	0.00155	0.38663	2.27993e-48	0	2.27993e-48	1/sp|P02751|FINC_HUMAN	1/542
serum_NGP_DDA_1h_1.3900.3900.4.0.dta	serum_NGP_DDA_1h_1	3900	1086.79	1001.4	4	RHEEGHMLJCTCFGQGR	10,Carbamidomethyl[C];12,Carbamidomethyl[C];	5 4 1 0	(N(N(H(H(N(H)))(H(N(H(A)))))))	9	49.5355	31.7862	82.4983	0.00513	1.2818	1.68575e-60	0	1.68575e-60	1/sp|P02751|FINC_HUMAN	1/542
serum_NGP_DDA_1h_1.3910.3910.3.0.dta	serum_NGP_DDA_1h_1	3910	1089.46	1197.5	3	VTACHSSQPJATLYK	4,Carbamidomethyl[C];	5 4 1 0	(N(N(H(H(N(H)))(H(N(H(A)))))))	10	58.7143	42.4555	88.9091	0.00537	1.49604	2.84572e-65	0	2.84572e-65	1/sp|P05543|THBG_HUMAN	1/36
serum_NGP_DDA_1h_1.3988.3988.3.0.dta	serum_NGP_DDA_1h_1	3988	1110.44	1090.1	3	JGTAVCATNR	6,Carbamidomethyl[C];	5 4 2 0	(N(N(H(H(N(H(A))))(H(N(H(A)))))))	1	34.4772	14.346	71.8636	0.00337	1.03234	8.43399e-53	0	8.43399e-53	1/sp|P05156|CFAI_HUMAN	1/70
serum_NGP_DDA_1h_1.3989.3989.4.0.dta	serum_NGP_DDA_1h_1	3989	1110.77	983.901	4	RJHSCEPCQTLAVR	5,Carbamidomethyl[C];8,Carbamidomethyl[C];	5 4 2 0	(N(N(H(H(N(H(A))))(H(N(H(A)))))))	2	34.8725	9.31582	82.3349	0.00256	0.65046	2.34216e-60	0.00396432	0.00396432	1/sp|P00748|FA12_HUMAN	1/433
serum_NGP_DDA_1h_1.3995.3995.3.0.dta	serum_NGP_DDA_1h_1	3995	1112.44	941.748	3	FVEGSHJSTVSLTTK		5 2 0 0	(N(N(H(H(H))(H(H)))))	7	74.9239	78.6914	67.9272	0.0004	0.14101	4.10628e-50	0	4.10628e-50	1/sp|P04114|APOB_HUMAN	1/3411
serum_NGP_DDA_1h_1.4010.4010.2.0.dta	serum_NGP_DDA_1h_1	4010	1116.36	1513.6	2	LISJCSK	5,Carbamidomethyl[C];	5 4 2 0	(N(N(H(H(N(H(A))))(H(N(H(A)))))))	4	50.0217	34.6365	78.594	0.00564	1.86239	9.32922e-58	0	9.32922e-58	1/sp|P05156|CFAI_HUMAN	1/494
serum_NGP_DDA_1h_1.4044.4044.3.0.dta	serum_NGP_DDA_1h_1	4044	1125.55	909.355	3	CJYSIR	1,Carbamidomethyl[C];	5 4 1 0	(N(N(H(H(N(H)))(H(N(H(A)))))))	2	35.3454	16.5311	70.2861	0.00141	0.51595	5.71653e-52	0	5.71653e-52	1/sp|P00736|C1R_HUMAN	1/221
serum_NGP_DDA_1h_1.4104.4104.4.0.dta	serum_NGP_DDA_1h_1	4104	1141.89	931.628	4	HYTJSSQDVTVPCR	13,Carbamidomethyl[C];	5 4 1 1	(N(F)(N(H(H(N(H)))(H(N(H(A)))))))	4	61.7434	72.5429	41.6871	0.00418	1.12279	4.96539e-31	0	4.96539e-31	2/sp|P01877|IGHA2_HUMAN/sp|P0DOX2|IGA2_HUMAN	2/92/207
serum_NGP_DDA_1h_1.4162.4162.4.5.dta	serum_NGP_DDA_1h_1	4162	1157.29	986.653	4	HYTJSSQDVTVPCR	13,Carbamidomethyl[C];	6 5 0 2	(N(F)(N(H(H(N(H)))(H(N(H(N(H)(F))))))))	4	39.5237	33.6544	50.4238	0.00939	2.38068	2.80687e-37	0	2.80687e-37	2/sp|P01877|IGHA2_HUMAN/sp|P0DOX2|IGA2_HUMAN	2/92/207
serum_NGP_DDA_1h_1.4163.4163.3.0.dta	serum_NGP_DDA_1h_1	4163	1157.57	1241.83	3	HYTJSSQDVTVPCR	13,Carbamidomethyl[C];	5 4 1 1	(N(F)(N(H(H(N(H)))(H(N(H(A)))))))	4	38.7397	25.9832	62.4304	0.00511	1.37228	5.56584e-46	0	5.56584e-46	2/sp|P01877|IGHA2_HUMAN/sp|P0DOX2|IGA2_HUMAN	2/92/207
serum_NGP_DDA_1h_1.4165.4165.5.0.dta	serum_NGP_DDA_1h_1	4165	1158.18	786.118	5	HYTJSSQDVTVPCR	13,Carbamidomethyl[C];	5 5 1 1	(N(F)(N(H(N)(H(N(H)))(H(N(H(A)))))))	4	60.4343	56.1626	68.3675	-0.00203	-0.51593	1.8664e-50	0	1.8664e-50	2/sp|P01877|IGHA2_HUMAN/sp|P0DOX2|IGA2_HUMAN	2/92/207
serum_NGP_DDA_1h_1.4197.4197.6.0.dta	serum_NGP_DDA_1h_1	4197	1166.75	832.018	6	GNVAVTVSGHTCQHWSAQTPHTHJR	12,Carbamidomethyl[C];	5 4 2 0	(N(N(H(H(N(H(A))))(H(N(H(A)))))))	24	13.2093	11.1029	17.121	-0.00053	-0.10588	2.67282e-13	0.00216685	0.00216685	1/sp|P00747|PLMN_HUMAN	1/308
serum_NGP_DDA_1h_1.4206.4206.4.0.dta	serum_NGP_DDA_1h_1	4206	1169.09	982.398	4	HYTJSSQDVTVPCR	13,Carbamidomethyl[C];	5 5 1 1	(N(F)(N(H(N)(H(N(H)))(H(N(H(A)))))))	4	36.1332	26.413	54.1848	0.00552	1.40585	4.26529e-40	0	4.26529e-40	2/sp|P01877|IGHA2_HUMAN/sp|P0DOX2|IGA2_HUMAN	2/92/207
serum_NGP_DDA_1h_1.4222.4222.4.1.dta	serum_NGP_DDA_1h_1	4222	1173.49	931.627	4	HYTJSSQDVTVPCR	13,Carbamidomethyl[C];	5 4 1 1	(N(F)(N(H(H(N(H)))(H(N(H(A)))))))	4	22.5239	21.2344	24.9188	0.00244	0.65656	6.17162e-19	0	6.17162e-19	2/sp|P01877|IGHA2_HUMAN/sp|P0DOX2|IGA2_HUMAN	2/92/207
serum_NGP_DDA_1h_1.4239.4239.3.0.dta	serum_NGP_DDA_1h_1	4239	1177.97	1255.51	3	HYTJSSQDVTVPCR	13,Carbamidomethyl[C];	4 5 1 1	(N(F)(N(H(N)(H(N))(H(N(H(A)))))))	4	54.7391	33.5481	94.0938	0.00627	1.66465	1.00675e-68	0	1.00675e-68	2/sp|P01877|IGHA2_HUMAN/sp|P0DOX2|IGA2_HUMAN	2/92/207
serum_NGP_DDA_1h_1.4240.4240.3.0.dta	serum_NGP_DDA_1h_1	4240	1178.24	1241.84	3	HYTJSSQDVTVPCR	13,Carbamidomethyl[C];	5 4 1 1	(N(F)(N(H(H(N(H)))(H(N(H(A)))))))	4	40.7212	15.1679	88.1775	0.00673	1.80655	1.27757e-64	0	1.27757e-64	2/sp|P01877|IGHA2_HUMAN/sp|P0DOX2|IGA2_HUMAN	2/92/207
serum_NGP_DDA_1h_1.4282.4282.3.0.dta	serum_NGP_DDA_1h_1	4282	1189.98	1128.15	3	VYKPSAGJNSLYR		5 4 1 0	(N(N(H(H(N(H)))(H(N(H(A)))))))	8	61.4438	39.2495	102.662	0.00344	1.01805	3.27266e-75	0	3.27266e-75	1/sp|P02749|APOH_HUMAN	1/162
serum_NGP_DDA_1h_1.4331.4331.3.0.dta	serum_NGP_DDA_1h_1	4331	1203.44	1274.15	3	NEEYJK		7 5 2 2	(N(N(H(N)(H(H)(H))(H(N(F)(H(A)))(N(F)(H(A)))))))	5	40.869	26.4255	67.6927	0.01357	3.55116	8.47467e-50	0	8.47467e-50	2/sp|P02763|A1AG1_HUMAN/sp|P19652|A1AG2_HUMAN	2/56/56
serum_NGP_DDA_1h_1.4332.4332.2.0.dta	serum_NGP_DDA_1h_1	4332	1203.72	1382.56	2	EEQFJSTFR		4 4 0 1	(N(F)(N(H(H(N))(H(N(H))))))	5	29.6831	8.51108	69.0027	0.00261	0.94484	8.4435e-51	0.0076555	0.0076555	1/sp|P01859|IGHG2_HUMAN	1/176
serum_NGP_DDA_1h_1.4359.4359.3.0.dta	serum_NGP_DDA_1h_1	4359	1210.92	1268.47	3	NEEYJK		6 5 3 1	(N(N(H(H(N(F)(H(A))))(H(N(H(A)))(N(H(A)))))))	5	41.0704	26.7217	67.7178	0.00395	1.0374	7.62855e-50	0	7.62855e-50	2/sp|P02763|A1AG1_HUMAN/sp|P19652|A1AG2_HUMAN	2/56/56
serum_NGP_DDA_1h_1.4383.4383.3.0.dta	serum_NGP_DDA_1h_1	4383	1217.48	922.042	3	EEQFJSTFR		4 4 0 1	(N(F)(N(H(H(N))(H(N(H))))))	5	34.0179	14.8234	69.6647	0.00122	0.4398	3.08169e-51	0	3.08169e-51	1/sp|P01859|IGHG2_HUMAN	1/176
serum_NGP_DDA_1h_1.4403.4403.2.0.dta	serum_NGP_DDA_1h_1	4403	1222.81	1301.53	2	EEQFJSTFR		3 4 0 1	(N(F)(N(H(H(N))(H(N)))))	5	52.4891	23.3702	106.567	0.00321	1.23482	1.05259e-77	0	1.05259e-77	1/sp|P01859|IGHG2_HUMAN	1/176
serum_NGP_DDA_1h_1.4404.4404.3.0.dta	serum_NGP_DDA_1h_1	4404	1223.09	868.024	3	EEQFJSTFR		3 4 0 1	(N(F)(N(H(H(N))(H(N)))))	5	53.4302	24.6	106.972	0.00185	0.71024	3.14222e-78	0	3.14222e-78	1/sp|P01859|IGHG2_HUMAN	1/176
serum_NGP_DDA_1h_1.4436.4436.3.0.dta	serum_NGP_DDA_1h_1	4436	1231.91	1274.15	3	NEEYJK		7 5 2 2	(N(N(H(N)(H(H)(H))(H(N(F)(H(A)))(N(F)(H(A)))))))	5	20.0412	11.4392	36.0161	0.01334	3.49305	6.38195e-27	0.0010917	0.0010917	2/sp|P02763|A1AG1_HUMAN/sp|P19652|A1AG2_HUMAN	2/56/56
serum_NGP_DDA_1h_1.4452.4452.3.0.dta	serum_NGP_DDA_1h_1	4452	1236.44	976.059	3	EEQFJSTFR		5 4 0 1	(N(F)(N(H(H(N(H)))(H(N(H))))))	5	48.0439	13.7905	111.657	0.00171	0.58582	2.89322e-81	0	2.89322e-81	1/sp|P01859|IGHG2_HUMAN	1/176
serum_NGP_DDA_1h_1.4466.4466.2.0.dta	serum_NGP_DDA_1h_1	4466	1240.09	1463.59	2	EEQFJSTFR		5 4 0 1	(N(F)(N(H(H(N(H)))(H(N(H))))))	5	31.8095	8.31019	75.4511	0.0035	1.19549	2.59827e-55	0.0076555	0.0076555	1/sp|P01859|IGHG2_HUMAN	1/176
serum_NGP_DDA_1h_1.4467.4467.2.0.dta	serum_NGP_DDA_1h_1	4467	1240.37	1364.1	2	TPLTAJITK		5 4 0 1	(N(F)(N(H(H(N(H)))(H(N(H))))))	6	59.2966	48.9901	78.4372	0.00317	1.16171	1.31661e-57	0	1.31661e-57	2/sp|P01877|IGHA2_HUMAN/sp|P0DOX2|IGA2_HUMAN	2/205/320
serum_NGP_DDA_1h_1.4469.4469.3.0.dta	serum_NGP_DDA_1h_1	4469	1240.98	909.738	3	TPLTAJITK		5 4 0 1	(N(F)(N(H(H(N(H)))(H(N(H))))))	6	72.8011	60.9099	94.8848	0.00206	0.75433	3.59859e-69	0	3.59859e-69	2/sp|P01877|IGHA2_HUMAN/sp|P0DOX2|IGA2_HUMAN	2/205/320
serum_NGP_DDA_1h_1.4487.4487.3.0.dta	serum_NGP_DDA_1h_1	4487	1246.03	1219.79	3	NEEYJK		6 5 3 0	(N(N(H(H(N(H(A))))(H(N(H(A)))(N(H(A)))))))	5	41.6517	24.288	73.8985	0.00463	1.26553	3.58432e-54	0	3.58432e-54	2/sp|P02763|A1AG1_HUMAN/sp|P19652|A1AG2_HUMAN	2/56/56
serum_NGP_DDA_1h_1.4490.4490.3.0.dta	serum_NGP_DDA_1h_1	4490	1246.91	922.042	3	EEQFJSTFR		4 4 0 1	(N(F)(N(H(H(N))(H(N(H))))))	5	56.8817	32.0532	102.992	0.00307	1.10945	1.7002e-75	0	1.7002e-75	1/sp|P01859|IGHG2_HUMAN	1/176
serum_NGP_DDA_1h_1.4491.4491.2.0.dta	serum_NGP_DDA_1h_1	4491	1247.19	1382.56	2	EEQFJSTFR		4 4 0 1	(N(F)(N(H(H(N))(H(N(H))))))	5	53.727	19.8989	116.55	0.00336	1.21545	5.86004e-85	0	5.86004e-85	1/sp|P01859|IGHG2_HUMAN	1/176
serum_NGP_DDA_1h_1.4511.4511.2.1.dta	serum_NGP_DDA_1h_1	4511	1252.62	1392.61	2	TPLTAJITK		5 5 0 0	(N(N(H(N)(H(N(H)))(H(N(H))))))	6	10.2413	10.7711	9.25732	0.00332	1.19261	9.84595e-08	0.00301508	0.00301508	2/sp|P01877|IGHA2_HUMAN/sp|P0DOX2|IGA2_HUMAN	2/205/320
serum_NGP_DDA_1h_1.4520.4520.4.0.dta	serum_NGP_DDA_1h_1	4520	1255	1170.43	4	HCDGJVSSCGDHPSEGCFCPPDK	2,Carbamidomethyl[C];9,Carbamidomethyl[C];17,Carbamidomethyl[C];19,Carbamidomethyl[C];	5 4 1 1	(N(F)(N(H(H(N(H)))(H(N(H(A)))))))	5	20.096	9.30441	40.1375	-0.00065	-0.13964	4.65864e-30	0.00396432	0.00396432	1/sp|P04275|VWF_HUMAN	1/2223
serum_NGP_DDA_1h_1.4531.4531.3.0.dta	serum_NGP_DDA_1h_1	4531	1257.99	976.06	3	EEQFJSTFR		5 4 0 1	(N(F)(N(H(H(N(H)))(H(N(H))))))	5	46.2098	14.1031	105.836	0.00258	0.88007	2.40199e-77	0	2.40199e-77	1/sp|P01859|IGHG2_HUMAN	1/176
serum_NGP_DDA_1h_1.4532.4532.2.0.dta	serum_NGP_DDA_1h_1	4532	1258.27	1463.59	2	EEQFJSTFR		5 4 0 1	(N(F)(N(H(H(N(H)))(H(N(H))))))	5	47.139	15.7427	105.446	0.00298	1.01847	5.03835e-77	0	5.03835e-77	1/sp|P01859|IGHG2_HUMAN	1/176
serum_NGP_DDA_1h_1.4542.4542.2.0.dta	serum_NGP_DDA_1h_1	4542	1260.93	1301.53	2	EEQFJSTFR		3 4 0 1	(N(F)(N(H(H(N))(H(N)))))	5	50.2796	22.9935	100.954	0.00349	1.34089	1.10112e-73	0	1.10112e-73	1/sp|P01859|IGHG2_HUMAN	1/176
serum_NGP_DDA_1h_1.4544.4544.3.0.dta	serum_NGP_DDA_1h_1	4544	1261.54	868.024	3	EEQFJSTFR		3 4 0 1	(N(F)(N(H(H(N))(H(N)))))	5	52.8359	40.1295	76.4337	0.00221	0.84859	4.52163e-56	0	4.52163e-56	1/sp|P01859|IGHG2_HUMAN	1/176
serum_NGP_DDA_1h_1.4548.4548.2.0.dta	serum_NGP_DDA_1h_1	4548	1262.65	1283.08	2	TPLTAJITK		4 4 0 1	(N(F)(N(H(H(N))(H(N(H))))))	6	12.7456	13.9054	10.5916	0.0034	1.32688	1.31356e-08	0	1.31356e-08	2/sp|P01877|IGHA2_HUMAN/sp|P0DOX2|IGA2_HUMAN	2/205/320
serum_NGP_DDA_1h_1.4556.4556.2.0.dta	serum_NGP_DDA_1h_1	4556	1264.77	1465.64	2	TPLTAJITK		5 5 0 1	(N(F)(N(H(N)(H(N(H)))(H(N(H))))))	6	59.8218	44.8736	87.5828	0.00382	1.3042	2.17942e-64	0	2.17942e-64	2/sp|P01877|IGHA2_HUMAN/sp|P0DOX2|IGA2_HUMAN	2/205/320
serum_NGP_DDA_1h_1.4566.4566.3.0.dta	serum_NGP_DDA_1h_1	4566	1267.42	922.042	3	EEQFJSTFR		4 4 0 1	(N(F)(N(H(H(N))(H(N(H))))))	5	45.6377	17.3928	98.0927	0.00339	1.22667	8.64699e-72	0	8.64699e-72	1/sp|P01859|IGHG2_HUMAN	1/176
serum_NGP_DDA_1h_1.4568.4568.5.0.dta	serum_NGP_DDA_1h_1	4568	1267.98	859.539	5	RHEEGHMLJCTCFGQGR	10,Carbamidomethyl[C];12,Carbamidomethyl[C];	5 4 2 0	(N(N(H(H(N(H(A))))(H(N(H(A)))))))	9	42.9727	20.5932	84.5347	0.00235	0.54754	4.377e-62	0	4.377e-62	1/sp|P02751|FINC_HUMAN	1/542
serum_NGP_DDA_1h_1.4575.4575.2.0.dta	serum_NGP_DDA_1h_1	4575	1269.77	1382.56	2	EEQFJSTFR		4 4 0 1	(N(F)(N(H(H(N))(H(N(H))))))	5	41.3792	10.6394	98.4673	0.00282	1.01937	6.17328e-72	0.00301508	0.00301508	1/sp|P01859|IGHG2_HUMAN	1/176
serum_NGP_DDA_1h_1.4577.4577.3.0.dta	serum_NGP_DDA_1h_1	4577	1270.34	1024.74	3	EEQFJSTFR		5 4 0 2	(N(F)(N(H(H(N(H)))(H(N(H(F)))))))	5	42.5566	16.1911	91.5211	0.00061	0.19901	4.04939e-67	0	4.04939e-67	1/sp|P01859|IGHG2_HUMAN	1/176
serum_NGP_DDA_1h_1.4598.4598.2.0.dta	serum_NGP_DDA_1h_1	4598	1275.88	1463.59	2	EEQFJSTFR		5 4 0 1	(N(F)(N(H(H(N(H)))(H(N(H))))))	5	17.1331	9.45105	31.3997	0.00274	0.93509	1.38347e-23	0.00301508	0.00301508	1/sp|P01859|IGHG2_HUMAN	1/176
serum_NGP_DDA_1h_1.4608.4608.3.0.dta	serum_NGP_DDA_1h_1	4608	1278.54	927.374	3	EEQFJSTFR		5 4 0 0	(N(N(H(H(H))(H(N)(N(H))))))	5	39.7237	29.4449	58.8129	0.0023	0.82552	2.57195e-43	0	2.57195e-43	1/sp|P01859|IGHG2_HUMAN	1/176
serum_NGP_DDA_1h_1.4614.4614.2.0.dta	serum_NGP_DDA_1h_1	4614	1280.25	1390.56	2	EEQFJSTFR		5 4 0 0	(N(N(H(H(N))(H(N(H(H)))))))	5	38.9169	20.9536	72.2772	0.00348	1.2514	3.55692e-53	0	3.55692e-53	1/sp|P01859|IGHG2_HUMAN	1/176
serum_NGP_DDA_1h_1.4621.4621.2.0.dta	serum_NGP_DDA_1h_1	4621	1282.09	1268.51	2	EEQFJSTFR		6 2 0 0	(N(N(H(H(H))(H(H)(H)))))	5	24.0181	11.1703	47.8784	0.00605	2.3859	1.81192e-35	0.0010917	0.0010917	1/sp|P01859|IGHG2_HUMAN	1/176
serum_NGP_DDA_1h_1.4630.4630.3.0.dta	serum_NGP_DDA_1h_1	4630	1284.42	976.061	3	EEQFJSTFR		5 4 0 1	(N(F)(N(H(H(N(H)))(H(N(H))))))	5	82.2537	55.6758	131.613	0.00775	2.64961	1.39233e-95	0	1.39233e-95	1/sp|P01859|IGHG2_HUMAN	1/176
serum_NGP_DDA_1h_1.4639.4639.2.0.dta	serum_NGP_DDA_1h_1	4639	1286.9	1309.53	2	EEQFJSTFR		4 4 0 0	(N(N(H(H(N))(H(N(H))))))	5	29.9117	12.5099	62.2293	0.00224	0.85501	8.57183e-46	0	8.57183e-46	1/sp|P01859|IGHG2_HUMAN	1/176
serum_NGP_DDA_1h_1.4643.4643.2.0.dta	serum_NGP_DDA_1h_1	4643	1287.87	1382.56	2	EEQFJSTFR		4 4 0 1	(N(F)(N(H(H(N))(H(N(H))))))	5	41.1094	12.6212	94.0159	0.00077	0.277	1.17851e-68	0	1.17851e-68	1/sp|P01859|IGHG2_HUMAN	1/176
serum_NGP_DDA_1h_1.4652.4652.4.0.dta	serum_NGP_DDA_1h_1	4652	1290.21	962.375	4	HEEGHMLJCTCFGQGR	9,Carbamidomethyl[C];11,Carbamidomethyl[C];	5 4 1 0	(N(N(H(H(N(H)))(H(N(H(A)))))))	8	44.031	29.4771	71.0597	0.01023	2.65841	2.31306e-52	0	2.31306e-52	1/sp|P02751|FINC_HUMAN	1/542
serum_NGP_DDA_1h_1.4663.4663.2.0.dta	serum_NGP_DDA_1h_1	4663	1293.14	1463.58	2	EEQFJSTFR		5 4 0 1	(N(F)(N(H(H(N(H)))(H(N(H))))))	5	50.1089	26.2894	94.3451	-0.00126	-0.42984	6.27054e-69	0	6.27054e-69	1/sp|P01859|IGHG2_HUMAN	1/176
serum_NGP_DDA_1h_1.4665.4665.4.0.dta	serum_NGP_DDA_1h_1	4665	1293.71	732.295	4	EEQFJSTFR		5 4 0 1	(N(F)(N(H(H(N(H)))(H(N(H))))))	5	24.3688	9.13956	52.6518	-0.00505	-1.72711	7.09459e-39	0.00396432	0.00396432	1/sp|P01859|IGHG2_HUMAN	1/176
serum_NGP_DDA_1h_1.4674.4674.3.0.dta	serum_NGP_DDA_1h_1	4674	1296.05	868.022	3	EEQFJSTFR		3 4 0 1	(N(F)(N(H(H(N))(H(N)))))	5	51.838	27.2416	97.517	-0.0054	-2.0741	2.45124e-71	0	2.45124e-71	1/sp|P01859|IGHG2_HUMAN	1/176
serum_NGP_DDA_1h_1.4675.4675.3.0.dta	serum_NGP_DDA_1h_1	4675	1296.33	873.355	3	EEQFJSTFR		4 4 0 0	(N(N(H(H(H))(H(N)(N)))))	5	56.3473	53.2354	62.1265	-0.0011	-0.41846	1.23922e-45	0	1.23922e-45	1/sp|P01859|IGHG2_HUMAN	1/176
serum_NGP_DDA_1h_1.4685.4685.2.0.dta	serum_NGP_DDA_1h_1	4685	1298.96	1301.53	2	EEQFJSTFR		3 4 0 1	(N(F)(N(H(H(N))(H(N)))))	5	41.3544	12.4289	95.0733	-0.00091	-0.35008	2.1074e-69	0	2.1074e-69	1/sp|P01859|IGHG2_HUMAN	1/176
serum_NGP_DDA_1h_1.4689.4689.2.0.dta	serum_NGP_DDA_1h_1	4689	1300.1	1362.04	2	EEQFJSTFR		5 3 0 1	(N(F)(N(H(H(N))(H(H)(H)))))	5	41.9882	10.9459	99.6381	-0.00455	-1.6721	6.28929e-73	0.00216685	0.00216685	1/sp|P01859|IGHG2_HUMAN	1/176
serum_NGP_DDA_1h_1.4696.4696.3.0.dta	serum_NGP_DDA_1h_1	4696	1301.87	976.058	3	EEQFJSTFR		5 4 0 1	(N(F)(N(H(N)(H(N))(H(H)(H)))))	5	57.3556	23.787	119.697	-0.00351	-1.20116	2.38662e-87	0	2.38662e-87	1/sp|P01859|IGHG2_HUMAN	1/176
serum_NGP_DDA_1h_1.4707.4707.2.0.dta	serum_NGP_DDA_1h_1	4707	1304.79	1309.53	2	EEQFJSTFR		4 4 0 0	(N(N(H(H(N))(H(N(H))))))	5	30.5413	12.5716	63.9135	-0.00058	-0.22289	4.98586e-47	0	4.98586e-47	1/sp|P01859|IGHG2_HUMAN	1/176
serum_NGP_DDA_1h_1.4717.4717.3.0.dta	serum_NGP_DDA_1h_1	4717	1307.36	922.044	3	EEQFJSTFR		4 4 0 1	(N(F)(N(H(H(N))(H(N(H))))))	5	102.41	70.9022	160.923	0.00966	3.49393	3.93919e-115	0	3.93919e-115	1/sp|P01859|IGHG2_HUMAN	1/176
serum_NGP_DDA_1h_1.4719.4719.2.0.dta	serum_NGP_DDA_1h_1	4719	1307.75	1228.5	2	EEQFJSTFR		3 4 0 0	(N(N(H(H(N))(H(N)))))	5	57.6703	55.2656	62.1364	0.00261	1.06184	1.15849e-45	0	1.15849e-45	1/sp|P01859|IGHG2_HUMAN	1/176
serum_NGP_DDA_1h_1.4721.4721.3.0.dta	serum_NGP_DDA_1h_1	4721	1308.33	819.338	3	EEQFJSTFR		3 4 0 0	(N(N(H(H(N))(H(N)))))	5	54.9883	51.5524	61.3691	4e-05	0.01543	2.17094e-45	0	2.17094e-45	1/sp|P01859|IGHG2_HUMAN	1/176
serum_NGP_DDA_1h_1.4729.4729.2.0.dta	serum_NGP_DDA_1h_1	4729	1310.33	1382.56	2	EEQFJSTFR		4 4 0 1	(N(F)(N(H(H(N))(H(N(H))))))	5	74.6139	30.1885	157.118	0.00219	0.79289	9.00585e-113	0	9.00585e-113	1/sp|P01859|IGHG2_HUMAN	1/176
serum_NGP_DDA_1h_1.4732.4732.3.0.dta	serum_NGP_DDA_1h_1	4732	1310.99	989.735	3	EEQFJSTFR		4 5 0 1	(N(F)(N(H(N)(H(N))(H(N(H))))))	5	35.6541	9.44205	84.3336	0.00168	0.56724	7.89032e-62	0.00301508	0.00301508	1/sp|P01859|IGHG2_HUMAN	1/176
serum_NGP_DDA_1h_1.4742.4742.2.0.dta	serum_NGP_DDA_1h_1	4742	1313.63	1199.99	2	EEQFJSTFR		3 3 0 1	(N(F)(N(H(H)(H(N)))))	5	33.9484	12.3389	74.0805	0.00221	0.9194	2.49118e-54	0	2.49118e-54	1/sp|P01859|IGHG2_HUMAN	1/176
serum_NGP_DDA_1h_1.4743.4743.3.0.dta	serum_NGP_DDA_1h_1	4743	1313.91	868.027	3	EEQFJSTFR		3 4 0 1	(N(F)(N(H(H(N))(H(N)))))	5	61.6011	55.9957	72.011	0.00905	3.47842	5.31654e-53	0	5.31654e-53	1/sp|P01859|IGHG2_HUMAN	1/176
serum_NGP_DDA_1h_1.4746.4746.3.1.dta	serum_NGP_DDA_1h_1	4746	1314.77	873.356	3	EEQFJSTFR		4 4 0 0	(N(N(H(H(H))(H(N)(N)))))	5	43.8775	41.3685	48.5373	0.00151	0.57617	4.94812e-36	0	4.94812e-36	1/sp|P01859|IGHG2_HUMAN	1/176
serum_NGP_DDA_1h_1.4753.4753.2.0.dta	serum_NGP_DDA_1h_1	4753	1316.53	1301.53	2	EEQFJSTFR		3 4 0 1	(N(F)(N(H(H(N))(H(N)))))	5	80.9205	66.2251	108.212	0.00248	0.95197	4.9551e-79	0	4.9551e-79	1/sp|P01859|IGHG2_HUMAN	1/176
serum_NGP_DDA_1h_1.4754.4754.3.0.dta	serum_NGP_DDA_1h_1	4754	1316.81	1078.42	3	EEQFJSTYR		5 4 1 1	(N(F)(N(H(H(N(H)))(H(N(H(A)))))))	5	46.9106	15.8737	104.551	0.00068	0.20929	2.17456e-76	0	2.17456e-76	1/sp|P01861|IGHG4_HUMAN	1/177
serum_NGP_DDA_1h_1.4757.4757.3.0.dta	serum_NGP_DDA_1h_1	4757	1317.68	854.348	3	EEQFJSTFR		4 3 0 1	(N(F)(N(H(H)(H(N(H))))))	5	34.1268	24.3718	52.2431	0.001	0.39171	1.25029e-38	0	1.25029e-38	1/sp|P01859|IGHG2_HUMAN	1/176
serum_NGP_DDA_1h_1.4759.4759.2.0.dta	serum_NGP_DDA_1h_1	4759	1318.24	1565.13	2	EEQFJSTFR		5 5 0 1	(N(F)(N(H(N)(H(N(H)))(H(N(H))))))	5	37.2143	9.65206	88.4014	0.0051	1.63096	1.03791e-64	0.00301508	0.00301508	1/sp|P01859|IGHG2_HUMAN	1/176
serum_NGP_DDA_1h_1.4775.4775.3.0.dta	serum_NGP_DDA_1h_1	4775	1322.36	1043.75	3	EEQFJSTFR		5 5 0 1	(N(F)(N(H(N)(H(N(H)))(H(N(H))))))	5	61.6584	20.1803	138.689	0.00228	0.72883	2.75411e-100	0	2.75411e-100	1/sp|P01859|IGHG2_HUMAN	1/176
serum_NGP_DDA_1h_1.4777.4777.3.1.dta	serum_NGP_DDA_1h_1	4777	1322.95	941.047	3	EEQFJSTFR		4 5 0 0	(N(N(H(N)(H(N))(H(N(H))))))	5	24.5322	12.2352	47.3695	-0.00371	-1.31581	2.81669e-35	0	2.81669e-35	1/sp|P01859|IGHG2_HUMAN	1/176
serum_NGP_DDA_1h_1.4778.4778.3.0.dta	serum_NGP_DDA_1h_1	4778	1323.23	952.049	3	TLFCJASK	4,Carbamidomethyl[C];	5 4 1 0	(N(N(H(H(N(H)))(H(N(H(A)))))))	5	19.0752	16.9257	23.0672	0.00053	0.18727	1.40914e-17	0	1.40914e-17	1/sp|P20851|C4BPB_HUMAN	1/64
serum_NGP_DDA_1h_1.4786.4786.3.0.dta	serum_NGP_DDA_1h_1	4786	1325.27	922.043	3	EEQFJSTFR		4 4 0 1	(N(F)(N(H(H(N))(H(N(H))))))	5	53.9526	24.6831	108.31	0.00702	2.53992	3.04767e-79	0	3.04767e-79	1/sp|P01859|IGHG2_HUMAN	1/176
serum_NGP_DDA_1h_1.4797.4797.3.0.dta	serum_NGP_DDA_1h_1	4797	1328.19	989.735	3	EEQFJSTFR		4 5 0 1	(N(F)(N(H(N)(H(N))(H(N(H))))))	5	52.0147	41.0497	72.3784	0.00251	0.84629	2.68051e-53	0	2.68051e-53	1/sp|P01859|IGHG2_HUMAN	1/176
serum_NGP_DDA_1h_1.4798.4798.2.0.dta	serum_NGP_DDA_1h_1	4798	1328.46	1382.56	2	EEQFJSTFR		4 4 0 1	(N(F)(N(H(N)(H(H))(H(N)))))	5	52.2122	16.4004	118.72	0.00238	0.85946	2.04137e-86	0	2.04137e-86	1/sp|P01859|IGHG2_HUMAN	1/176
serum_NGP_DDA_1h_1.4801.4801.3.0.dta	serum_NGP_DDA_1h_1	4801	1329.33	1024.41	3	EEQFJSTYR		4 4 1 1	(N(F)(N(H(H)(N)(H(N(H(A)))))))	5	56.6208	20.8583	123.037	0.0022	0.71539	1.20457e-89	0	1.20457e-89	1/sp|P01861|IGHG4_HUMAN	1/177
serum_NGP_DDA_1h_1.4802.4802.2.0.dta	serum_NGP_DDA_1h_1	4802	1329.6	1463.59	2	EEQYJSTFR		4 4 0 2	(N(F)(N(H(H)(H(N(H))(N(F))))))	5	23.8818	8.12056	53.1527	0.00283	0.96606	3.12981e-39	0.00852273	0.00852273	1/sp|P01860|IGHG3_HUMAN	1/227
serum_NGP_DDA_1h_1.4808.4808.2.0.dta	serum_NGP_DDA_1h_1	4808	1331.09	1484.1	2	EEQFJSTFR		4 5 0 1	(N(F)(N(H(N)(H(N))(H(N(H))))))	5	53.1949	29.5691	97.0716	0.00272	0.91774	7.4695e-71	0	7.4695e-71	1/sp|P01859|IGHG2_HUMAN	1/176
serum_NGP_DDA_1h_1.4809.4809.2.0.dta	serum_NGP_DDA_1h_1	4809	1331.37	1199.99	2	EEQFJSTFR		3 3 0 1	(N(F)(N(H(H)(H(N)))))	5	58.0897	35.0035	100.964	0.00215	0.89689	8.59279e-74	0	8.59279e-74	1/sp|P01859|IGHG2_HUMAN	1/176
serum_NGP_DDA_1h_1.4818.4818.3.0.dta	serum_NGP_DDA_1h_1	4818	1333.64	868.026	3	EEQFJSTFR		3 4 0 1	(N(F)(N(H(H(N))(H(N)))))	5	91.2649	65.5882	138.95	0.00722	2.77629	1.25193e-100	0	1.25193e-100	1/sp|P01859|IGHG2_HUMAN	1/176
serum_NGP_DDA_1h_1.4820.4820.2.0.dta	serum_NGP_DDA_1h_1	4820	1334.02	1301.53	2	EEQFJSTFR		3 4 0 1	(N(F)(N(H(H(N))(H(N)))))	5	63.2407	25.4154	133.488	0.00286	1.09878	6.74618e-97	0	6.74618e-97	1/sp|P01859|IGHG2_HUMAN	1/176
serum_NGP_DDA_1h_1.4825.4825.3.0.dta	serum_NGP_DDA_1h_1	4825	1335.29	962.059	3	JYTLTGR		5 4 1 1	(N(F)(N(H(H(N(H)))(H(N(H(A)))))))	1	42.5675	25.634	74.0153	0.00074	0.25681	2.99598e-54	0	2.99598e-54	1/sp|P10643|CO7_HUMAN	1/754
serum_NGP_DDA_1h_1.4834.4834.3.0.dta	serum_NGP_DDA_1h_1	4834	1337.61	935.72	3	EEQFJSTFR		3 5 0 1	(N(F)(N(H(N)(H(N))(H(N)))))	5	94.4162	68.5565	142.441	0.00924	3.29379	6.04166e-103	0	6.04166e-103	1/sp|P01859|IGHG2_HUMAN	1/176
serum_NGP_DDA_1h_1.4836.4836.3.0.dta	serum_NGP_DDA_1h_1	4836	1337.99	1106.47	3	FVEGSHJSTVSLTTK		5 3 1 0	(N(N(H(H(H))(H(N(H(A)))))))	7	36.2646	23.8723	59.2788	0.00248	0.74879	1.2394e-43	0	1.2394e-43	1/sp|P04114|APOB_HUMAN	1/3411
serum_NGP_DDA_1h_1.4837.4837.4.0.dta	serum_NGP_DDA_1h_1	4837	1338.27	971.151	4	VTACHSSQPJATLYK	4,Carbamidomethyl[C];	5 4 2 0	(N(N(H(H(N(H(A))))(H(N(H(A)))))))	10	41.7086	28.0944	66.9923	0.00352	0.90735	2.6194e-49	0	2.6194e-49	1/sp|P05543|THBG_HUMAN	1/36
serum_NGP_DDA_1h_1.4856.4856.3.0.dta	serum_NGP_DDA_1h_1	4856	1343.44	1120.15	3	FVEGSHJSTVSLTTK		4 4 1 0	(N(N(H(H(N))(H(N(H(A)))))))	7	17.3144	10.6631	29.6667	0.00467	1.39051	2.72868e-22	0.00301508	0.00301508	1/sp|P04114|APOB_HUMAN	1/3411
serum_NGP_DDA_1h_1.4868.4868.2.0.dta	serum_NGP_DDA_1h_1	4868	1346.8	1403.07	2	EEQFJSTFR		3 5 0 1	(N(F)(N(H(N)(H(N))(H(N)))))	5	53.3402	13.4411	127.439	0.00191	0.68037	1.59303e-92	0	1.59303e-92	1/sp|P01859|IGHG2_HUMAN	1/176
serum_NGP_DDA_1h_1.4869.4869.3.0.dta	serum_NGP_DDA_1h_1	4869	1347.08	989.735	3	EEQFJSTFR		4 5 0 1	(N(F)(N(H(N)(H(N))(H(N(H))))))	5	55.0908	19.162	121.816	0.00105	0.35391	1.89343e-88	0	1.89343e-88	1/sp|P01859|IGHG2_HUMAN	1/176
serum_NGP_DDA_1h_1.4871.4871.3.0.dta	serum_NGP_DDA_1h_1	4871	1347.68	1052.46	3	FVEGSHJSTVSLTTK		4 3 1 0	(N(N(H(H)(H(N(H(A)))))))	7	36.7619	30.3612	48.6489	0.00223	0.70815	3.61393e-36	0	3.61393e-36	1/sp|P04114|APOB_HUMAN	1/3411
serum_NGP_DDA_1h_1.4871.4871.3.2.dta	serum_NGP_DDA_1h_1	4871	1347.68	1053.13	3	QSVPAHFVALJGSK		8 2 0 0	(N(N(H(H(H(H)))(H(H)(H)(H)))))	11	13.8423	9.91088	21.1434	0.00414	1.31021	4.06046e-16	0.00301508	0.00301508	1/sp|P06681|CO2_HUMAN	1/621
serum_NGP_DDA_1h_1.4879.4879.3.0.dta	serum_NGP_DDA_1h_1	4879	1349.75	1180.79	3	EEQYJSTYR		5 4 2 1	(N(F)(N(H(H(N(H(A))))(H(N(H(A)))))))	5	42.7139	13.8982	96.2288	0.00463	1.30811	1.92102e-70	0	1.92102e-70	2/sp|P0DOX5|IGG1_HUMAN/sp|P01857|IGHG1_HUMAN	2/299/180
serum_NGP_DDA_1h_1.4890.4890.2.0.dta	serum_NGP_DDA_1h_1	4890	1352.72	1301.53	2	EEQFJSTFR		3 4 0 1	(N(F)(N(H(H(N))(H(N)))))	5	49.3713	22.5686	99.1476	0.00301	1.15719	2.74389e-72	0	2.74389e-72	1/sp|P01859|IGHG2_HUMAN	1/176
serum_NGP_DDA_1h_1.4892.4892.3.0.dta	serum_NGP_DDA_1h_1	4892	1353.33	1124.81	3	NLFLJHSEJATAK		5 4 1 0	(N(N(H(H(N(H)))(H(N(H(A)))))))	5	59.4244	52.406	72.4584	0.00425	1.25889	2.29513e-53	0	2.29513e-53	2/sp|P00738|HPT_HUMAN/sp|P00739|HPTR_HUMAN	2/207/149
serum_NGP_DDA_1h_1.4901.4901.3.0.dta	serum_NGP_DDA_1h_1	4901	1355.75	935.718	3	EEQFJSTFR		3 5 0 1	(N(F)(N(H(N)(H(N))(H(N)))))	5	60.0112	36.4668	103.736	0.00282	1.00407	7.81561e-76	0	7.81561e-76	1/sp|P01859|IGHG2_HUMAN	1/176
serum_NGP_DDA_1h_1.4905.4905.3.0.dta	serum_NGP_DDA_1h_1	4905	1356.86	999.107	3	QSVPAHFVALJGSK		7 2 0 0	(N(N(H(H)(H(H(H(H(H))))))))	11	85.0817	81.4725	91.7845	0.00178	0.59467	3.00183e-67	0	3.00183e-67	1/sp|P06681|CO2_HUMAN	1/621
serum_NGP_DDA_1h_1.4916.4916.2.0.dta	serum_NGP_DDA_1h_1	4916	1360.07	1592.15	2	IDSTGJVTNELR		9 2 0 0	(N(N(H(H(H(H)))(H(H)(H(H(H)))))))	6	17.7815	13.3665	25.9809	0.00335	1.05311	1.38489e-19	0	1.38489e-19	1/sp|O75882|ATRN_HUMAN	1/416
serum_NGP_DDA_1h_1.4926.4926.3.0.dta	serum_NGP_DDA_1h_1	4926	1362.79	922.042	3	EEQFJSTFR		4 4 0 1	(N(F)(N(H(H(N))(H(N(H))))))	5	41.8671	14.46	92.766	0.00206	0.74586	5.09848e-68	0	5.09848e-68	1/sp|P01859|IGHG2_HUMAN	1/176
serum_NGP_DDA_1h_1.4928.4928.3.0.dta	serum_NGP_DDA_1h_1	4928	1363.35	1061.77	3	IDSTGJVTNELR		9 2 0 0	(N(N(H(H)(H(H(H(H)))(H(H(H)))))))	6	13.5425	8.19619	23.4714	0.00525	1.64778	6.56295e-18	0.00852273	0.00852273	1/sp|O75882|ATRN_HUMAN	1/416
serum_NGP_DDA_1h_1.4933.4933.3.0.dta	serum_NGP_DDA_1h_1	4933	1364.74	1252.49	3	CJDTIPEDYETHQLR	1,Carbamidomethyl[C];	9 2 0 0	(N(N(H(H(H(H(H))))(H(H(H(H)))))))	2	54.4645	46.9933	68.3395	0.00662	1.76153	2.44229e-50	0	2.44229e-50	1/sp|P49747|COMP_HUMAN	1/742
serum_NGP_DDA_1h_1.4939.4939.2.0.dta	serum_NGP_DDA_1h_1	4939	1366.35	1382.56	2	EEQFJSTFR		4 4 0 1	(N(F)(N(H(H(N))(H(N(H))))))	5	31.5342	8.18583	74.8954	0.00337	1.21835	6.09034e-55	0.00852273	0.00852273	1/sp|P01859|IGHG2_HUMAN	1/176
serum_NGP_DDA_1h_1.4940.4940.2.0.dta	serum_NGP_DDA_1h_1	4940	1366.63	1511.13	2	IDSTGJVTNELR		8 2 0 0	(N(N(H(H(H(H)))(H(H)(H)(H)))))	6	29.0076	14.8213	55.3535	0.00456	1.50792	4.1916e-41	0	4.1916e-41	1/sp|O75882|ATRN_HUMAN	1/416
serum_NGP_DDA_1h_1.4943.4943.3.0.dta	serum_NGP_DDA_1h_1	4943	1367.46	910.387	3	TLLJASR		4 5 1 0	(N(N(H(N)(H(N))(H(N(H(A)))))))	4	35.0598	10.7903	80.1319	-0.00318	-1.16579	8.28759e-59	0.00301508	0.00301508	2/sp|P0DOX3|IGD_HUMAN/sp|P01880|IGHD_HUMAN	2/496/367
serum_NGP_DDA_1h_1.4957.4957.2.0.dta	serum_NGP_DDA_1h_1	4957	1371.09	1301.53	2	EEQFJSTFR		3 4 0 1	(N(F)(N(H(H(N))(H(N)))))	5	39.6501	10.0706	94.5836	0.00301	1.15488	5.24915e-69	0.00301508	0.00301508	1/sp|P01859|IGHG2_HUMAN	1/176
serum_NGP_DDA_1h_1.4961.4961.3.0.dta	serum_NGP_DDA_1h_1	4961	1372.26	1338.87	3	HYTJSSQDVTVPCR	13,Carbamidomethyl[C];	5 4 2 1	(N(F)(N(H(H(N(H(A))))(H(N(H(A)))))))	4	65.009	46.888	98.6622	0.00651	1.62212	4.8533e-72	0	4.8533e-72	2/sp|P01877|IGHA2_HUMAN/sp|P0DOX2|IGA2_HUMAN	2/92/207
serum_NGP_DDA_1h_1.4968.4968.4.0.dta	serum_NGP_DDA_1h_1	4968	1374.05	1004.4	4	HYTJSSQDVTVPCR	13,Carbamidomethyl[C];	5 4 2 1	(N(F)(N(H(H(N(H(A))))(H(N(H(A)))))))	4	70.439	71.6141	68.2567	0.00262	0.65366	3.07627e-50	0	3.07627e-50	2/sp|P01877|IGHA2_HUMAN/sp|P0DOX2|IGA2_HUMAN	2/92/207
serum_NGP_DDA_1h_1.4971.4971.2.0.dta	serum_NGP_DDA_1h_1	4971	1374.93	1430.1	2	IDSTGJVTNELR		7 2 0 0	(N(N(H(H(H))(H(H(H(H)))))))	6	32.605	21.3023	53.5957	0.00391	1.36655	1.58549e-39	0	1.58549e-39	1/sp|O75882|ATRN_HUMAN	1/416
serum_NGP_DDA_1h_1.4972.4972.3.0.dta	serum_NGP_DDA_1h_1	4972	1375.21	935.717	3	EEQFJSTFR		3 5 0 1	(N(F)(N(H(N)(H(N))(H(N)))))	5	33.7707	8.93413	79.8958	0.00072	0.25651	1.15463e-58	0.00581959	0.00581959	1/sp|P01859|IGHG2_HUMAN	1/176
serum_NGP_DDA_1h_1.4979.4979.3.0.dta	serum_NGP_DDA_1h_1	4979	1376.99	1028.07	3	JISCVER	4,Carbamidomethyl[C];	5 4 2 0	(N(N(H(H(N(H(A))))(H(N(H(A)))))))	1	34.8423	17.5297	66.9944	0.00206	0.66867	2.35134e-49	0	2.35134e-49	1/sp|Q9BXR6|FHR5_HUMAN	1/126
serum_NGP_DDA_1h_1.4990.4990.3.0.dta	serum_NGP_DDA_1h_1	4990	1379.95	945.089	3	QSVPAHFVALJGSK		6 2 0 0	(N(N(H(H(H))(H(H(H))))))	11	53.9968	43.4183	73.6426	0.00194	0.68355	5.77028e-54	0	5.77028e-54	1/sp|P06681|CO2_HUMAN	1/621
serum_NGP_DDA_1h_1.5001.5001.3.0.dta	serum_NGP_DDA_1h_1	5001	1382.92	1282.8	3	JCCNTENPPGCYR	2,Carbamidomethyl[C];3,Carbamidomethyl[C];11,Carbamidomethyl[C];	5 4 2 0	(N(N(H(H(N(H(A))))(H(N(H(A)))))))	1	49.5939	43.7855	60.3808	0.00547	1.42132	1.50447e-44	0	1.50447e-44	1/sp|P43652|AFAM_HUMAN	1/383
serum_NGP_DDA_1h_1.5003.5003.3.0.dta	serum_NGP_DDA_1h_1	5003	1383.53	922.042	3	EEQFJSTFR		4 4 0 1	(N(F)(N(H(H(N))(H(N(H))))))	5	33.5856	9.98631	77.4128	0.00171	0.61996	8.66161e-57	0.00301508	0.00301508	1/sp|P01859|IGHG2_HUMAN	1/176
serum_NGP_DDA_1h_1.5005.5005.3.0.dta	serum_NGP_DDA_1h_1	5005	1384.09	891.071	3	QSVPAHFVALJGSK		5 2 0 0	(N(N(H(H(H))(H(H)))))	11	82.5138	86.1761	75.7124	0.00154	0.57543	1.48606e-55	0	1.48606e-55	1/sp|P06681|CO2_HUMAN	1/621
serum_NGP_DDA_1h_1.5025.5025.2.0.dta	serum_NGP_DDA_1h_1	5025	1389.43	1301.53	2	EEQFJSTFR		3 4 0 1	(N(F)(N(H(H(N))(H(N)))))	5	37.2619	9.42304	88.9627	0.00292	1.1203	2.10828e-65	0.00301508	0.00301508	1/sp|P01859|IGHG2_HUMAN	1/176
serum_NGP_DDA_1h_1.5035.5035.3.0.dta	serum_NGP_DDA_1h_1	5035	1392.06	899.717	3	IDSTGJVTNELR		6 2 0 0	(N(N(H(H(H))(H(H(H))))))	6	20.6984	10.4312	39.766	0.00099	0.36693	8.96826e-30	0.00301508	0.00301508	1/sp|O75882|ATRN_HUMAN	1/416
serum_NGP_DDA_1h_1.5061.5061.3.0.dta	serum_NGP_DDA_1h_1	5061	1399.59	845.699	3	IDSTGJVTNELR		5 2 0 0	(N(N(H(H(H))(H(H)))))	6	93.3113	103.605	74.1949	0.00097	0.38069	2.04943e-54	0	2.04943e-54	1/sp|O75882|ATRN_HUMAN	1/416
serum_NGP_DDA_1h_1.5068.5068.2.0.dta	serum_NGP_DDA_1h_1	5068	1401.77	1268.05	2	IDSTGJVTNELR		5 2 0 0	(N(N(H(H)(H(H)(H)))))	6	51.9556	48.3328	58.6835	0.00266	1.04852	3.49226e-43	0	3.49226e-43	1/sp|O75882|ATRN_HUMAN	1/416
serum_NGP_DDA_1h_1.5070.5070.2.0.dta	serum_NGP_DDA_1h_1	5070	1402.38	1485.09	2	DTFVJASR		5 4 1 1	(N(F)(N(H(H(N(H)))(H(N(H(A)))))))	5	17.761	9.97132	32.2276	0.00348	1.17092	3.42903e-24	0.00301508	0.00301508	1/sp|P05155|IC1_HUMAN	1/238
serum_NGP_DDA_1h_1.5072.5072.3.0.dta	serum_NGP_DDA_1h_1	5072	1402.93	963.731	3	EJETEIIK		5 4 1 0	(N(N(H(N)(H(H))(H(N(H(A)))))))	2	31.0861	23.2879	45.5683	0.00078	0.26945	8.62259e-34	0	8.62259e-34	1/sp|P06276|CHLE_HUMAN	1/284
serum_NGP_DDA_1h_1.5104.5104.4.2.dta	serum_NGP_DDA_1h_1	5104	1411.6	1055.17	4	HYTJSSQDVTVPCR	13,Carbamidomethyl[C];	5 5 2 1	(N(F)(N(H(N)(H(N(H(A))))(H(N(H(A)))))))	4	8.39636	9.03925	7.20242	0.00846	2.00576	2.15064e-06	0.00581959	0.00581959	2/sp|P01877|IGHA2_HUMAN/sp|P0DOX2|IGA2_HUMAN	2/92/207
serum_NGP_DDA_1h_1.5124.5124.2.0.dta	serum_NGP_DDA_1h_1	5124	1416.91	1412.07	2	DTFVJASR		5 4 1 0	(N(N(H(H(N(H)))(H(N(H(A)))))))	5	37.4933	25.9163	58.9933	0.01126	3.98901	1.38793e-43	0	1.38793e-43	1/sp|P05155|IC1_HUMAN	1/238
serum_NGP_DDA_1h_1.5134.5134.3.0.dta	serum_NGP_DDA_1h_1	5134	1419.63	941.713	3	DTFVJASR		5 4 1 0	(N(N(H(H(N(H)))(H(N(H(A)))))))	5	43.9947	25.5236	78.298	0.00565	2.00221	2.23505e-57	0	2.23505e-57	1/sp|P05155|IC1_HUMAN	1/238
serum_NGP_DDA_1h_1.5178.5178.3.0.dta	serum_NGP_DDA_1h_1	5178	1431.89	1020.08	3	NJLTTYK		5 4 2 0	(N(N(H(H(N(H(A))))(H(N(H(A)))))))	2	25.3915	14.4755	45.6641	0.00137	0.4496	7.49544e-34	0	7.49544e-34	1/sp|P48740|MASP1_HUMAN	1/385
serum_NGP_DDA_1h_1.5198.5198.3.0.dta	serum_NGP_DDA_1h_1	5198	1437.21	1259.5	3	JHSCEPCQTLAVR	4,Carbamidomethyl[C];7,Carbamidomethyl[C];	5 4 2 0	(N(N(H(H(N(H(A))))(H(N(H(A)))))))	1	58.7915	47.5363	79.694	0.00457	1.20958	2.08582e-58	0	2.08582e-58	1/sp|P00748|FA12_HUMAN	1/433
serum_NGP_DDA_1h_1.5209.5209.2.0.dta	serum_NGP_DDA_1h_1	5209	1440.18	1485.09	2	DTFVJASR		5 4 1 1	(N(F)(N(H(H(N(H)))(H(N(H(A)))))))	5	36.7739	20.3534	67.2693	0.00402	1.35279	1.47446e-49	0	1.47446e-49	1/sp|P05155|IC1_HUMAN	1/238
serum_NGP_DDA_1h_1.5216.5216.2.0.dta	serum_NGP_DDA_1h_1	5216	1442.18	1485.09	2	DTFVJASR		5 4 1 1	(N(F)(N(H(H)(H(N(H))(N(H(A)))))))	5	9.76505	8.56206	11.9992	0.00402	1.35279	1.3657e-09	0.00581959	0.00581959	1/sp|P05155|IC1_HUMAN	1/238
serum_NGP_DDA_1h_1.5218.5218.3.0.dta	serum_NGP_DDA_1h_1	5218	1442.74	1225.18	3	VYKPSAGJNSLYR		5 4 2 0	(N(N(H(H(N(H(A))))(H(N(H(A)))))))	8	44.5514	13.4255	102.357	0.00582	1.58457	5.85594e-75	0	5.85594e-75	1/sp|P02749|APOH_HUMAN	1/162
serum_NGP_DDA_1h_1.5247.5247.5.0.dta	serum_NGP_DDA_1h_1	5247	1450.68	735.512	5	VYKPSAGJNSLYR		5 4 2 0	(N(N(H(H(N(H(A))))(H(N(H(A)))))))	8	22.7711	8.16975	49.8878	0.00254	0.69034	8.76817e-37	0.00852273	0.00852273	1/sp|P02749|APOH_HUMAN	1/162
serum_NGP_DDA_1h_1.5262.5262.4.0.dta	serum_NGP_DDA_1h_1	5262	1454.53	919.139	4	VYKPSAGJNSLYR		5 4 2 0	(N(N(H(H(N(H(A))))(H(N(H(A)))))))	8	42.2359	18.7611	85.8319	0.00551	1.50127	5.41306e-63	0	5.41306e-63	1/sp|P02749|APOH_HUMAN	1/162
serum_NGP_DDA_1h_1.5287.5287.3.0.dta	serum_NGP_DDA_1h_1	5287	1461.09	1273.87	3	VYKPSAGJNSLYR		5 4 2 1	(N(F)(N(H(H(N(H(A))))(H(N(H(A)))))))	8	45.4294	12.4995	106.585	0.00496	1.29966	7.87968e-78	0	7.87968e-78	1/sp|P02749|APOH_HUMAN	1/162
serum_NGP_DDA_1h_1.5298.5298.3.0.dta	serum_NGP_DDA_1h_1	5298	1464.06	1159.12	3	ISEEJETTCYMGK	9,Carbamidomethyl[C];	5 4 1 0	(N(N(H(H(N(H)))(H(N(H(A)))))))	5	46.3336	37.5489	62.6481	0.00302	0.86912	4.14803e-46	0	4.14803e-46	1/sp|P08603|CFAH_HUMAN	1/911
serum_NGP_DDA_1h_1.5299.5299.3.0.dta	serum_NGP_DDA_1h_1	5299	1464.39	1083.11	3	GGSSGWSGGLAQJR		5 4 1 0	(N(N(H(H(H))(H(N)(N(H(A)))))))	13	39.5095	20.4886	74.8339	0.00171	0.52736	7.44698e-55	0	7.44698e-55	1/sp|P07357|CO8A_HUMAN	1/437
serum_NGP_DDA_1h_1.5300.5300.3.0.dta	serum_NGP_DDA_1h_1	5300	1464.67	1261.48	3	ISEEJETTCYMGK	9,Carbamidomethyl[C];11,Oxidation[M];	5 4 2 0	(N(N(H(H(N(H(A))))(H(N(H(A)))))))	5	27.7411	16.0232	49.503	0.0025	0.66068	1.40847e-36	0	1.40847e-36	1/sp|P08603|CFAH_HUMAN	1/911
serum_NGP_DDA_1h_1.5363.5363.3.0.dta	serum_NGP_DDA_1h_1	5363	1481.55	1068.41	3	MFSQJDTR		5 4 2 0	(N(N(H(H(N(H(A))))(H(N(H(A)))))))	5	38.0996	9.10548	91.9458	0.00255	0.79513	2.32582e-67	0.00396432	0.00396432	1/sp|P02750|A2GL_HUMAN	1/325
serum_NGP_DDA_1h_1.5376.5376.3.1.dta	serum_NGP_DDA_1h_1	5376	1485.15	1162.13	3	MDGASJVTCINSR	9,Carbamidomethyl[C];	5 4 1 1	(N(F)(N(H(H(N(H)))(H(N(H(A)))))))	6	22.0582	10.2668	43.9565	0.00276	0.79145	1.41447e-32	0.00301508	0.00301508	1/sp|P08603|CFAH_HUMAN	1/1029
serum_NGP_DDA_1h_1.5379.5379.4.0.dta	serum_NGP_DDA_1h_1	5379	1485.98	835.333	4	MDGASJVTCINSR	9,Carbamidomethyl[C];	5 4 1 0	(N(N(H(H(N(H)))(H(N(H(A)))))))	6	21.9105	25.4399	15.3558	0.0058	1.73696	5.77496e-12	0	5.77496e-12	1/sp|P08603|CFAH_HUMAN	1/1029
serum_NGP_DDA_1h_1.5407.5407.3.0.dta	serum_NGP_DDA_1h_1	5407	1493.49	1113.44	3	MDGASJVTCINSR	9,Carbamidomethyl[C];	5 4 1 0	(N(N(H(H(N(H)))(H(N(H(A)))))))	6	34.7389	19.8626	62.3665	0.00236	0.70709	6.62042e-46	0	6.62042e-46	1/sp|P08603|CFAH_HUMAN	1/1029
serum_NGP_DDA_1h_1.5422.5422.3.0.dta	serum_NGP_DDA_1h_1	5422	1497.63	1360.91	3	IPCSQPPQIEHGTIJSSR	3,Carbamidomethyl[C];	5 4 1 1	(N(F)(N(H(H(N(H)))(H(N(H(A)))))))	15	17.3506	13.9681	23.6323	0.0043	1.05268	4.8514e-18	0	4.8514e-18	1/sp|P08603|CFAH_HUMAN	1/882
serum_NGP_DDA_1h_1.5432.5432.4.0.dta	serum_NGP_DDA_1h_1	5432	1500.31	984.422	4	IPCSQPPQIEHGTIJSSR	3,Carbamidomethyl[C];	5 4 1 0	(N(N(H(H(N(H)))(H(N(H(A)))))))	15	54.3126	41.3768	78.3363	0.00196	0.49725	1.98778e-57	0	1.98778e-57	1/sp|P08603|CFAH_HUMAN	1/882
serum_NGP_DDA_1h_1.5458.5458.3.0.dta	serum_NGP_DDA_1h_1	5458	1507.32	1162.13	3	MDGASJVTCINSR	9,Carbamidomethyl[C];	5 4 1 1	(N(N(H(H(N(H)(F)))(H(N(H(A)))))))	6	26.2259	10.1355	56.1082	0.00343	0.98517	1.56815e-41	0.00301508	0.00301508	1/sp|P08603|CFAH_HUMAN	1/1029
serum_NGP_DDA_1h_1.5495.5495.3.0.dta	serum_NGP_DDA_1h_1	5495	1517.15	1312.23	3	IPCSQPPQIEHGTIJSSR	3,Carbamidomethyl[C];	5 4 1 0	(N(N(H(H(N(H)))(H(N(H(A)))))))	15	20.8227	15.2558	31.1614	0.00543	1.38118	2.52589e-23	0	2.52589e-23	1/sp|P08603|CFAH_HUMAN	1/882
serum_NGP_DDA_1h_1.5506.5506.4.0.dta	serum_NGP_DDA_1h_1	5506	1520.12	1020.94	4	IPCSQPPQIEHGTIJSSR	3,Carbamidomethyl[C];	5 4 1 1	(N(F)(N(H(H(N(H)))(H(N(H(A)))))))	15	30.1856	13.7604	60.6896	0.00316	0.77332	8.29016e-45	0	8.29016e-45	1/sp|P08603|CFAH_HUMAN	1/882
serum_NGP_DDA_1h_1.5510.5510.2.0.dta	serum_NGP_DDA_1h_1	5510	1521.28	1426.11	2	EJISDPTSPLR		5 4 0 0	(N(N(H(H(N))(H(N(H(H)))))))	2	23.5356	14.2059	40.8623	0.00552	1.93428	2.24388e-30	0	2.24388e-30	1/sp|P01591|IGJ_HUMAN	1/71
serum_NGP_DDA_1h_1.5518.5518.3.0.dta	serum_NGP_DDA_1h_1	5518	1523.39	1360.91	3	IPCSQPPQIEHGTIJSSR	3,Carbamidomethyl[C];	5 4 1 1	(N(F)(N(H(H(N(H)))(H(N(H(A)))))))	15	46.884	30.9652	76.4475	0.00696	1.7055	4.00494e-56	0	4.00494e-56	1/sp|P08603|CFAH_HUMAN	1/882
serum_NGP_DDA_1h_1.5519.5519.4.1.dta	serum_NGP_DDA_1h_1	5519	1523.72	984.421	4	IPCSQPPQIEHGTIJSSR	3,Carbamidomethyl[C];	5 4 1 0	(N(N(H(H(N(H)))(H(N(H(A)))))))	15	11.0088	12.3157	8.58148	0.00019	0.04791	2.84811e-07	0	2.84811e-07	1/sp|P08603|CFAH_HUMAN	1/882
serum_NGP_DDA_1h_1.5533.5533.5.0.dta	serum_NGP_DDA_1h_1	5533	1527.54	1032.64	5	SRYPHKPEIJSTTHPGADLQEJFCR	24,Carbamidomethyl[C];	5 4 2 0	(N(N(H(H(N(H(A))))(H(N(H(A)))))))	10	34.3298	37.9752	27.5598	0.00516	1.00112	7.43714e-21	0	7.43714e-21	1/sp|P00734|THRB_HUMAN	1/143
serum_NGP_DDA_1h_1.5547.5547.5.1.dta	serum_NGP_DDA_1h_1	5547	1531.34	1061.85	5	SRYPHKPEIJSTTHPGADLQEJFCR	24,Carbamidomethyl[C];	5 4 2 1	(N(N(H(H(N(H(A))))(H(N(F)(H(A)))))))	10	8.72944	11.2594	4.03095	0.00736	1.38659	0.000599346	0.0010917	0.00168582	1/sp|P00734|THRB_HUMAN	1/143
serum_NGP_DDA_1h_1.5574.5574.2.0.dta	serum_NGP_DDA_1h_1	5574	1538.58	1389.57	2	GVNFJVSK		5 4 1 0	(N(N(H(H(N(H)))(H(N(H(A)))))))	5	51.7412	40.5799	72.4693	0.00522	1.87913	1.95694e-53	0	1.95694e-53	1/sp|P03952|KLKB1_HUMAN	1/127
serum_NGP_DDA_1h_1.5594.5594.5.0.dta	serum_NGP_DDA_1h_1	5594	1543.95	925.794	5	YPHKPEIJSTTHPGADLQEJFCR	22,Carbamidomethyl[C];	5 4 1 0	(N(N(H(H(N(H)))(H(N(H(A)))))))	8	44.4691	48.3825	37.2012	0.00297	0.64228	8.03752e-28	0	8.03752e-28	1/sp|P00734|THRB_HUMAN	1/143
serum_NGP_DDA_1h_1.5605.5605.3.0.dta	serum_NGP_DDA_1h_1	5605	1546.92	1128.48	3	TPLTAJITK		6 5 1 1	(N(F)(N(H(N)(H(N(H(H))))(H(N(H(A)))))))	6	24.2348	19.1276	33.7195	0.00064	0.18908	3.93076e-25	0	3.93076e-25	2/sp|P01877|IGHA2_HUMAN/sp|P0DOX2|IGA2_HUMAN	2/205/320
serum_NGP_DDA_1h_1.5616.5616.4.0.dta	serum_NGP_DDA_1h_1	5616	1549.88	1156.99	4	YPHKPEIJSTTHPGADLQEJFCR	22,Carbamidomethyl[C];	5 4 1 0	(N(N(H(H(N(H)))(H(N(H(A)))))))	8	22.9466	20.6273	27.2539	0.00415	0.89806	1.29821e-20	0	1.29821e-20	1/sp|P00734|THRB_HUMAN	1/143
serum_NGP_DDA_1h_1.5618.5618.3.0.dta	serum_NGP_DDA_1h_1	5618	1550.49	1037.08	3	DIENFJSTQK		5 4 1 0	(N(N(H(H(N(H)))(H(N(H(A)))))))	6	47.6898	38.1377	65.4293	0.00152	0.49031	3.1453e-48	0	3.1453e-48	1/sp|P43652|AFAM_HUMAN	1/33
serum_NGP_DDA_1h_1.5621.5621.3.0.dta	serum_NGP_DDA_1h_1	5621	1551.32	1055.46	3	TPLTAJITK		5 4 1 2	(N(F)(N(H(H(N(H(A))))(H(N(H(F)))))))	6	41.8926	20.289	82.0138	0.00279	0.88039	3.38498e-60	0	3.38498e-60	2/sp|P01877|IGHA2_HUMAN/sp|P0DOX2|IGA2_HUMAN	2/205/320
serum_NGP_DDA_1h_1.5661.5661.3.0.dta	serum_NGP_DDA_1h_1	5661	1562.32	1006.77	3	TPLTAJITK		5 4 1 1	(N(F)(N(H(H(N(H)))(H(N(H(A)))))))	6	57.7159	48.2306	75.3313	0.00368	1.21979	3.18828e-55	0	3.18828e-55	2/sp|P01877|IGHA2_HUMAN/sp|P0DOX2|IGA2_HUMAN	2/205/320
serum_NGP_DDA_1h_1.5664.5664.3.3.dta	serum_NGP_DDA_1h_1	5664	1563.15	1012.44	3	TPLTAJITK		6 4 0 2	(N(F)(N(H(H(N(H)))(H(N(H(H)(F)))))))	6	45.4509	41.452	52.8773	0.01081	3.56239	4.77048e-39	0	4.77048e-39	2/sp|P01877|IGHA2_HUMAN/sp|P0DOX2|IGA2_HUMAN	2/205/320
serum_NGP_DDA_1h_1.5671.5671.2.0.dta	serum_NGP_DDA_1h_1	5671	1564.96	1509.65	2	TPLTAJITK		5 4 1 1	(N(F)(N(H(H(N(H)))(H(N(H(A)))))))	6	48.6233	61.3924	24.9093	0.00281	0.93089	6.89974e-19	0	6.89974e-19	2/sp|P01877|IGHA2_HUMAN/sp|P0DOX2|IGA2_HUMAN	2/205/320
serum_NGP_DDA_1h_1.5682.5682.3.0.dta	serum_NGP_DDA_1h_1	5682	1567.9	958.084	3	TPLTAJITK		5 4 1 0	(N(N(H(H(N(H)))(H(N(H(A)))))))	6	49.201	43.9526	58.9479	0.00219	0.7623	1.70526e-43	0	1.70526e-43	2/sp|P01877|IGHA2_HUMAN/sp|P0DOX2|IGA2_HUMAN	2/205/320
serum_NGP_DDA_1h_1.5686.5686.3.0.dta	serum_NGP_DDA_1h_1	5686	1569.05	1128.48	3	TPLTAJITK		6 5 1 1	(N(F)(N(H(H(N(H(A))))(H(N(H))(N(H))))))	6	50.2131	40.4378	68.3672	0.00173	0.51005	2.14825e-50	0	2.14825e-50	2/sp|P01877|IGHA2_HUMAN/sp|P0DOX2|IGA2_HUMAN	2/205/320
serum_NGP_DDA_1h_1.5688.5688.2.0.dta	serum_NGP_DDA_1h_1	5688	1569.61	1436.62	2	TPLTAJITK		5 4 1 0	(N(N(H(H(N(H)))(H(N(H(A)))))))	6	19.4944	15.5725	26.7778	0.00083	0.28915	3.37578e-20	0	3.37578e-20	2/sp|P01877|IGHA2_HUMAN/sp|P0DOX2|IGA2_HUMAN	2/205/320
serum_NGP_DDA_1h_1.5693.5693.4.3.dta	serum_NGP_DDA_1h_1	5693	1570.84	806.099	4	TPLTAJITK		5 5 1 1	(N(F)(N(H(N)(H(N(H)))(H(N(H(A)))))))	6	17.5222	12.188	27.4286	0.0013	0.40391	1.13792e-20	0	1.13792e-20	2/sp|P01877|IGHA2_HUMAN/sp|P0DOX2|IGA2_HUMAN	2/205/320
serum_NGP_DDA_1h_1.5698.5698.3.0.dta	serum_NGP_DDA_1h_1	5698	1572.28	1134.15	3	TPLTAJITK		7 5 0 2	(N(F)(N(H(N)(H(N(H(H))))(H(N(F)(H(H)))))))	6	8.71289	8.53981	9.03432	0.00846	2.4882	1.48326e-07	0.00581959	0.00581959	2/sp|P01877|IGHA2_HUMAN/sp|P0DOX2|IGA2_HUMAN	2/205/320
serum_NGP_DDA_1h_1.5726.5726.3.0.dta	serum_NGP_DDA_1h_1	5726	1579.67	1006.77	3	TPLTAJITK		5 4 1 1	(N(F)(N(H(H(N(H)))(H(N(H(A)))))))	6	51.5696	25.4886	100.006	0.00282	0.93453	4.22114e-73	0	4.22114e-73	2/sp|P01877|IGHA2_HUMAN/sp|P0DOX2|IGA2_HUMAN	2/205/320
serum_NGP_DDA_1h_1.5747.5747.3.0.dta	serum_NGP_DDA_1h_1	5747	1585.3	1020.45	3	TPLTAJITK		4 5 1 1	(N(F)(N(H(N)(H(N))(H(N(H(A)))))))	6	24.0925	16.8703	37.505	0.00354	1.15698	4.83558e-28	0	4.83558e-28	2/sp|P01877|IGHA2_HUMAN/sp|P0DOX2|IGA2_HUMAN	2/205/320
serum_NGP_DDA_1h_1.5760.5760.3.0.dta	serum_NGP_DDA_1h_1	5760	1588.86	952.752	3	TPLTAJITK		4 4 1 1	(N(F)(N(H(H(N))(H(N(H(A)))))))	6	64.4276	37.9438	113.612	0.00261	0.91383	1.02226e-82	0	1.02226e-82	2/sp|P01877|IGHA2_HUMAN/sp|P0DOX2|IGA2_HUMAN	2/205/320
serum_NGP_DDA_1h_1.5761.5761.2.0.dta	serum_NGP_DDA_1h_1	5761	1589.14	1428.62	2	TPLTAJITK		4 4 1 1	(N(F)(N(H(H(N))(H(N(H(A)))))))	6	44.3068	23.1718	83.5575	0.00363	1.27129	2.50151e-61	0	2.50151e-61	2/sp|P01877|IGHA2_HUMAN/sp|P0DOX2|IGA2_HUMAN	2/205/320
serum_NGP_DDA_1h_1.5867.5867.2.0.dta	serum_NGP_DDA_1h_1	5867	1617.83	1609.13	2	EEQFJSTFR		5 4 1 1	(N(F)(N(H(H(N(H)))(H(N(H(A)))))))	5	56.2516	25.2563	113.814	0.00378	1.17544	3.75173e-83	0	3.75173e-83	1/sp|P01859|IGHG2_HUMAN	1/176
serum_NGP_DDA_1h_1.5901.5901.3.0.dta	serum_NGP_DDA_1h_1	5901	1626.95	1140.78	3	EEQFJSTFR		5 5 1 1	(N(F)(N(H(N)(H(N(H)))(H(N(H(A)))))))	5	56.1083	20.4279	122.372	0.00187	0.54707	4.0498e-89	0	4.0498e-89	1/sp|P01859|IGHG2_HUMAN	1/176
serum_NGP_DDA_1h_1.5921.5921.3.0.dta	serum_NGP_DDA_1h_1	5921	1632.24	1024.41	3	EEQFJSTFR		5 4 1 0	(N(N(H(H(N(H)))(H(N(H(A)))))))	5	43.4889	25.2382	77.3831	0.00149	0.48401	1.08349e-56	0	1.08349e-56	1/sp|P01859|IGHG2_HUMAN	1/176
serum_NGP_DDA_1h_1.5926.5926.2.0.dta	serum_NGP_DDA_1h_1	5926	1633.68	1507.59	2	EEQFJSTFR		5 3 1 1	(N(F)(N(H(H(H))(H(N(H(A)))))))	5	46.3039	18.437	98.0566	0.00297	0.98475	1.12339e-71	0	1.12339e-71	1/sp|P01859|IGHG2_HUMAN	1/176
serum_NGP_DDA_1h_1.5946.5946.2.0.dta	serum_NGP_DDA_1h_1	5946	1639.07	1528.11	2	EEQFJSTFR		4 4 1 1	(N(F)(N(H(H(N))(H(N(H(A)))))))	5	64.6972	26.2789	136.045	0.00381	1.24611	1.14785e-98	0	1.14785e-98	1/sp|P01859|IGHG2_HUMAN	1/176
serum_NGP_DDA_1h_1.5957.5957.3.0.dta	serum_NGP_DDA_1h_1	5957	1642.02	1198.82	3	JHSCSEGQISIFR	4,Carbamidomethyl[C];	5 4 1 1	(N(F)(N(H(H(N(H)))(H(N(H(A)))))))	1	16.6257	9.91825	29.0824	0.00473	1.31583	6.30195e-22	0.00301508	0.00301508	1/sp|O75882|ATRN_HUMAN	1/731
serum_NGP_DDA_1h_1.5965.5965.3.0.dta	serum_NGP_DDA_1h_1	5965	1644.08	1019.07	3	EEQFJSTFR		4 4 1 1	(N(F)(N(H(H(N))(H(N(H(A)))))))	5	56.5743	32.9029	100.535	0.00601	1.96553	2.57466e-73	0	2.57466e-73	1/sp|P01859|IGHG2_HUMAN	1/176
serum_NGP_DDA_1h_1.5969.5969.3.0.dta	serum_NGP_DDA_1h_1	5969	1645.23	1172.8	3	FLNJGTCTAEGK	7,Carbamidomethyl[C];	5 4 2 0	(N(N(H(H(N(H(A))))(H(N(H(A)))))))	4	34.3741	20.1301	60.8271	0.00398	1.13298	4.85804e-45	0	4.85804e-45	1/sp|P05156|CFAI_HUMAN	1/103
serum_NGP_DDA_1h_1.5976.5976.3.0.dta	serum_NGP_DDA_1h_1	5976	1647.01	1265.51	3	LQNNENJISCVER	10,Carbamidomethyl[C];	5 4 2 0	(N(N(H(H(N(H(A))))(H(N(H(A)))))))	7	46.0238	27.3906	80.6283	0.00646	1.70192	3.5916e-59	0	3.5916e-59	2/sp|P36980|FHR2_HUMAN/sp|Q03591|FHR1_HUMAN	2/126/126
serum_NGP_DDA_1h_1.5987.5987.4.0.dta	serum_NGP_DDA_1h_1	5987	1649.95	764.557	4	EEQFJSTFR		4 4 1 1	(N(F)(N(H(H(N))(H(N(H(A)))))))	5	39.9138	17.5251	81.4928	0.00172	0.56334	8.05306e-60	0	8.05306e-60	1/sp|P01859|IGHG2_HUMAN	1/176
serum_NGP_DDA_1h_1.5988.5988.3.0.dta	serum_NGP_DDA_1h_1	5988	1650.22	1086.77	3	EEQFJSTFR		4 5 1 1	(N(F)(N(H(N)(H(N))(H(N(H(A)))))))	5	58.1737	16.5705	135.437	0.00327	1.00316	3.87051e-98	0	3.87051e-98	1/sp|P01859|IGHG2_HUMAN	1/176
serum_NGP_DDA_1h_1.5989.5989.3.0.dta	serum_NGP_DDA_1h_1	5989	1650.55	1115.09	3	FGCEIENJR	3,Carbamidomethyl[C];	5 4 2 0	(N(N(H(H(N(H(A))))(H(N(H(A)))))))	8	47.8479	19.2703	100.921	0.00316	0.94457	1.35218e-73	0	1.35218e-73	1/sp|P25311|ZA2G_HUMAN	1/128
serum_NGP_DDA_1h_1.5998.5998.3.0.dta	serum_NGP_DDA_1h_1	5998	1652.89	951.381	3	EEQFJSTFR		4 3 1 1	(N(F)(N(H(H)(H(N(H(A)))))))	5	65.3767	44.0873	104.914	0.00209	0.73196	1.47245e-76	0	1.47245e-76	1/sp|P01859|IGHG2_HUMAN	1/176
serum_NGP_DDA_1h_1.6040.6040.4.0.dta	serum_NGP_DDA_1h_1	6040	1664.8	1077.73	4	LHINHNJLTESVGPLPK		6 5 1 1	(N(N(H(H(N(H)(F)))(H(N(H(N(H(A)))))))))	7	33.1559	9.60714	76.8895	0.00285	0.66128	1.6656e-56	0.00301508	0.00301508	1/sp|P51884|LUM_HUMAN	1/127
serum_NGP_DDA_1h_1.6059.6059.4.2.dta	serum_NGP_DDA_1h_1	6059	1670.06	916.633	4	NLFLJHSEJATAK		5 4 2 0	(N(N(H(H(N(H(A))))(H(N(H(A)))))))	5	56.211	57.3025	54.184	0.00342	0.93489	4.70135e-40	0	4.70135e-40	2/sp|P00738|HPT_HUMAN/sp|P00739|HPTR_HUMAN	2/207/149
serum_NGP_DDA_1h_1.6077.6077.4.1.dta	serum_NGP_DDA_1h_1	6077	1674.85	952.385	4	EHEGAIYPDJTTDFQR		5 4 1 0	(N(N(H(H(N(H)))(H(N(H(A)))))))	10	11.5219	11.8803	10.8563	-0.00136	-0.35794	8.03086e-09	0.0010917	0.0010917	1/sp|P00450|CERU_HUMAN	1/138
serum_NGP_DDA_1h_1.6084.6084.3.0.dta	serum_NGP_DDA_1h_1	6084	1676.64	1269.51	3	EHEGAIYPDJTTDFQR		5 4 1 0	(N(N(H(H(N(H)))(H(N(H(A)))))))	10	31.5912	25.7148	42.5045	0.00468	1.22855	1.48066e-31	0	1.48066e-31	1/sp|P00450|CERU_HUMAN	1/138
serum_NGP_DDA_1h_1.6088.6088.3.0.dta	serum_NGP_DDA_1h_1	6088	1677.81	1361.25	3	ELHHLQEQJVSNAFLDK		5 4 1 1	(N(F)(N(H(H(N(H)))(H(N(H(A)))))))	9	21.1568	14.8601	32.8505	0.00444	1.0872	1.36681e-24	0	1.36681e-24	1/sp|P00450|CERU_HUMAN	1/762
serum_NGP_DDA_1h_1.6101.6101.3.0.dta	serum_NGP_DDA_1h_1	6101	1681.35	1312.57	3	ELHHLQEQJVSNAFLDK		5 4 1 0	(N(N(H(H(N(H)))(H(N(H(A)))))))	9	20.8977	17.3578	27.4717	0.00041	0.10354	1.01516e-20	0	1.01516e-20	1/sp|P00450|CERU_HUMAN	1/762
serum_NGP_DDA_1h_1.6118.6118.3.0.dta	serum_NGP_DDA_1h_1	6118	1685.85	1318.2	3	EHEGAIYPDJTTDFQR		5 4 1 1	(N(F)(N(H(H(N(H)))(H(N(H(A)))))))	10	8.711	9.5773	7.10215	0.00586	1.48326	2.39091e-06	0.00301508	0.00301508	1/sp|P00450|CERU_HUMAN	1/138
serum_NGP_DDA_1h_1.6119.6119.3.0.dta	serum_NGP_DDA_1h_1	6119	1686.18	1265.51	3	LQNNENJISCVER	10,Carbamidomethyl[C];	5 4 2 0	(N(N(H(H(N(H(A))))(H(N(H(A)))))))	7	22.9036	12.8716	41.5347	0.00126	0.33258	6.55114e-31	0	6.55114e-31	2/sp|P36980|FHR2_HUMAN/sp|Q03591|FHR1_HUMAN	2/126/126
serum_NGP_DDA_1h_1.6183.6183.4.0.dta	serum_NGP_DDA_1h_1	6183	1703.35	1229.77	4	YPHKPEIJSTTHPGADLQEJFCR	22,Carbamidomethyl[C];	5 4 2 0	(N(N(H(H(N(H(A))))(H(N(H(A)))))))	8	64.593	55.7379	81.0383	0.00656	1.3346	1.91588e-59	0	1.91588e-59	1/sp|P00734|THRB_HUMAN	1/143
serum_NGP_DDA_1h_1.6195.6195.4.2.dta	serum_NGP_DDA_1h_1	6195	1706.58	1266.28	4	YPHKPEIJSTTHPGADLQEJFCR	22,Carbamidomethyl[C];	5 4 2 1	(N(N(H(H(N(H(A))))(H(N(F)(H(A)))))))	8	8.81864	9.74536	7.09759	0.00339	0.67011	2.45603e-06	0.00301508	0.00301508	1/sp|P00734|THRB_HUMAN	1/143
serum_NGP_DDA_1h_1.6206.6206.3.0.dta	serum_NGP_DDA_1h_1	6206	1709.59	1639.35	3	YPHKPEIJSTTHPGADLQEJFCR	22,Carbamidomethyl[C];	5 4 2 0	(N(N(H(H(N(H(A))))(H(N(H(A)))))))	8	32.2386	40.5505	16.8023	0.00137	0.27908	4.88041e-13	0	4.88041e-13	1/sp|P00734|THRB_HUMAN	1/143
serum_NGP_DDA_1h_1.6214.6214.5.0.dta	serum_NGP_DDA_1h_1	6214	1711.64	984.014	5	YPHKPEIJSTTHPGADLQEJFCR	22,Carbamidomethyl[C];	5 4 2 0	(N(N(H(H(N(H(A))))(H(N(H(A)))))))	8	56.4004	55.9133	57.305	0.00675	1.37386	3.20661e-42	0	3.20661e-42	1/sp|P00734|THRB_HUMAN	1/143
serum_NGP_DDA_1h_1.6221.6221.3.0.dta	serum_NGP_DDA_1h_1	6221	1713.39	912.722	3	VLJFTTK		5 4 1 0	(N(N(H(H(N(H)))(H(N(H(A)))))))	3	42.0811	31.712	61.338	0.00108	0.39417	2.47652e-45	0	2.47652e-45	1/sp|P13671|CO6_HUMAN	1/324
serum_NGP_DDA_1h_1.6230.6230.2.0.dta	serum_NGP_DDA_1h_1	6230	1715.77	1368.58	2	VLJFTTK		5 4 1 0	(N(N(H(H(N(H)))(H(N(H(A)))))))	3	26.2866	21.6591	34.8805	0.00269	0.98222	4.73231e-26	0	4.73231e-26	1/sp|P13671|CO6_HUMAN	1/324
serum_NGP_DDA_1h_1.6262.6262.3.0.dta	serum_NGP_DDA_1h_1	6262	1724.3	1432.29	3	NJATVHEQVGGPSLTSDLQAQSK		5 4 1 0	(N(N(H(H(N(H)))(H(N(H(A)))))))	2	8.61607	8.43641	8.94973	0.00829	1.92987	1.65443e-07	0.0076555	0.0076555	1/sp|P04004|VTNC_HUMAN	1/86
serum_NGP_DDA_1h_1.6272.6272.3.0.dta	serum_NGP_DDA_1h_1	6272	1726.99	1112.14	3	AAIPSALDTJSSK		5 4 1 1	(N(F)(N(H(H(N(H)))(H(N(H(A)))))))	10	16.2614	12.4847	23.2754	0.00461	1.38126	8.35084e-18	0	8.35084e-18	1/sp|Q08380|LG3BP_HUMAN	1/551
serum_NGP_DDA_1h_1.6280.6280.3.0.dta	serum_NGP_DDA_1h_1	6280	1729.26	1063.45	3	AAIPSALDTJSSK		5 4 1 0	(N(N(H(H(N(H)))(H(N(H(A)))))))	10	26.3472	22.3915	33.6934	-0.00089	-0.27961	4.12605e-25	0	4.12605e-25	1/sp|Q08380|LG3BP_HUMAN	1/551
serum_NGP_DDA_1h_1.6308.6308.3.0.dta	serum_NGP_DDA_1h_1	6308	1736.74	1409.26	3	IPCSQPPQIEHGTIJSSR	3,Carbamidomethyl[C];	5 4 2 0	(N(N(H(H(N(H(A))))(H(N(H(A)))))))	15	64.0058	46.3009	96.8864	0.00534	1.26438	1.07668e-70	0	1.07668e-70	1/sp|P08603|CFAH_HUMAN	1/882
serum_NGP_DDA_1h_1.6327.6327.5.0.dta	serum_NGP_DDA_1h_1	6327	1741.75	845.958	5	IPCSQPPQIEHGTIJSSR	3,Carbamidomethyl[C];	5 4 2 0	(N(N(H(H(N(H(A))))(H(N(H(A)))))))	15	58.0436	38.5158	94.3096	0.0026	0.61432	7.34223e-69	0	7.34223e-69	1/sp|P08603|CFAH_HUMAN	1/882
serum_NGP_DDA_1h_1.6341.6341.3.0.dta	serum_NGP_DDA_1h_1	6341	1745.56	1049.08	3	TLFCJASK	4,Carbamidomethyl[C];	5 4 2 0	(N(N(H(H(N(H(A))))(H(N(H(A)))))))	5	52.1	36.8765	80.3721	0.00281	0.89245	5.10722e-59	0	5.10722e-59	1/sp|P20851|C4BPB_HUMAN	1/64
serum_NGP_DDA_1h_1.6348.6348.4.0.dta	serum_NGP_DDA_1h_1	6348	1747.29	1057.2	4	IPCSQPPQIEHGTIJSSR	3,Carbamidomethyl[C];	5 4 2 0	(N(N(H(H(N(H(A))))(H(N(H(A)))))))	15	69.5778	44.3593	116.412	0.00525	1.2419	9.30822e-85	0	9.30822e-85	1/sp|P08603|CFAH_HUMAN	1/882
serum_NGP_DDA_1h_1.6351.6351.4.0.dta	serum_NGP_DDA_1h_1	6351	1747.97	1083.19	4	VYKPSAGJNSLYR		6 5 3 0	(N(N(H(H(N(H(A))))(H(N(H(A)))(N(H(A)))))))	8	37.9158	8.10018	93.2875	0.00269	0.62139	2.27621e-68	0.00946074	0.00946074	1/sp|P02749|APOH_HUMAN	1/162
serum_NGP_DDA_1h_1.6404.6404.3.0.dta	serum_NGP_DDA_1h_1	6404	1762.53	1409.26	3	IPCSQPPQIEHGTIJSSR	3,Carbamidomethyl[C];	5 4 2 0	(N(N(H(H(N(H(A))))(H(N(H(A)))))))	15	48.5615	33.8301	75.9197	0.00602	1.42553	7.45873e-56	0	7.45873e-56	1/sp|P08603|CFAH_HUMAN	1/882
serum_NGP_DDA_1h_1.6414.6414.3.0.dta	serum_NGP_DDA_1h_1	6414	1765.21	1024.74	3	DFVJASSK		5 4 2 0	(N(N(H(H(N(H(A))))(H(N(H(A)))))))	4	71.8326	75.7589	64.5408	0.00228	0.74213	1.11109e-47	0	1.11109e-47	1/sp|P05546|HEP2_HUMAN	1/188
serum_NGP_DDA_1h_1.6418.6418.2.0.dta	serum_NGP_DDA_1h_1	6418	1766.36	1536.6	2	DFVJASSK		5 4 2 0	(N(N(H(H(N(H(A))))(H(N(H(A)))))))	4	56.0622	58.6848	51.1915	0.00267	0.86777	8.9912e-38	0	8.9912e-38	1/sp|P05546|HEP2_HUMAN	1/188
serum_NGP_DDA_1h_1.6520.6520.2.0.dta	serum_NGP_DDA_1h_1	6520	1794.05	1820.23	2	FSDGLESJSSTQFEVK		9 2 0 0	(N(N(H(H(H(H)))(H(H)(H(H)(H))))))	8	55.2362	57.4342	51.1542	0.00073	0.20095	9.62807e-38	0	9.62807e-38	2/sp|P0C0L4|CO4A_HUMAN/sp|P0C0L5|CO4B_HUMAN	2/226/226
serum_NGP_DDA_1h_1.6543.6543.3.0.dta	serum_NGP_DDA_1h_1	6543	1800.15	1213.82	3	FSDGLESJSSTQFEVK		9 2 0 0	(N(N(H(H(H)(H))(H(H)(H(H(H)))))))	8	77.9155	78.1795	77.4251	0.0034	0.93486	7.6114e-57	0	7.6114e-57	2/sp|P0C0L4|CO4A_HUMAN/sp|P0C0L5|CO4B_HUMAN	2/226/226
serum_NGP_DDA_1h_1.6545.6545.3.0.dta	serum_NGP_DDA_1h_1	6545	1800.56	1256.15	3	ISEEJETTCYMGK	9,Carbamidomethyl[C];	5 4 2 0	(N(N(H(H(N(H(A))))(H(N(H(A)))))))	5	51.714	45.2809	63.661	0.00464	1.23087	8.88964e-47	0	8.88964e-47	1/sp|P08603|CFAH_HUMAN	1/911
serum_NGP_DDA_1h_1.6546.6546.3.0.dta	serum_NGP_DDA_1h_1	6546	1800.84	1085.11	3	AFGSNPJLTK		5 4 2 0	(N(N(H(H(N(H(A))))(H(N(H(A)))))))	7	50.1682	30.3771	86.9231	0.00129	0.39589	8.25956e-64	0	8.25956e-64	1/sp|P22792|CPN2_HUMAN	1/74
serum_NGP_DDA_1h_1.6550.6550.3.0.dta	serum_NGP_DDA_1h_1	6550	1802.07	982.735	3	JWSLPNR		5 4 1 1	(N(F)(N(H(H(N(H)))(H(N(H(A)))))))	1	19.7265	10.6327	36.615	0.00118	0.40109	2.35432e-27	0.00301508	0.00301508	1/sp|P55058|PLTP_HUMAN	1/245
serum_NGP_DDA_1h_1.6593.6593.3.0.dta	serum_NGP_DDA_1h_1	6593	1813.86	1109.8	3	ITYSIVQTJCSK	10,Carbamidomethyl[C];	5 4 1 0	(N(N(H(H(N(H)))(H(N(H(A)))))))	9	13.9298	18.5009	5.44051	0.00523	1.57135	3.91227e-05	0	3.91227e-05	1/sp|P01042|KNG1_HUMAN	1/205
serum_NGP_DDA_1h_1.6609.6609.3.0.dta	serum_NGP_DDA_1h_1	6609	1818.05	1105.79	3	FSDGLESJSSTQFEVK		7 2 0 0	(N(N(H(H(H)(H))(H(H(H))))))	8	22.1912	18.9788	28.1571	0.00322	0.9698	3.33611e-21	0	3.33611e-21	2/sp|P0C0L4|CO4A_HUMAN/sp|P0C0L5|CO4B_HUMAN	2/226/226
serum_NGP_DDA_1h_1.6631.6631.3.0.dta	serum_NGP_DDA_1h_1	6631	1823.98	1024.74	3	DFVJASSK		5 4 2 0	(N(N(H(H(N(H(A))))(H(N(H(A)))))))	4	23.642	13.8311	41.8622	0.00205	0.66792	4.32317e-31	0	4.32317e-31	1/sp|P05546|HEP2_HUMAN	1/188
serum_NGP_DDA_1h_1.6644.6644.2.0.dta	serum_NGP_DDA_1h_1	6644	1827.57	1630.64	2	DTFVJASR		5 4 2 1	(N(F)(N(H(H(N(H(A))))(H(N(H(A)))))))	5	13.677	9.51561	21.4052	0.00052	0.15954	2.80009e-16	0.00301508	0.00301508	1/sp|P05155|IC1_HUMAN	1/238
serum_NGP_DDA_1h_1.6645.6645.3.0.dta	serum_NGP_DDA_1h_1	6645	1827.85	1060.76	3	EJETEIIK		5 4 2 0	(N(N(H(H(N(H(A))))(H(N(H(A)))))))	2	40.6966	37.6622	46.3319	0.0004	0.12734	1.94044e-34	0	1.94044e-34	1/sp|P06276|CHLE_HUMAN	1/284
serum_NGP_DDA_1h_1.6676.6676.3.0.dta	serum_NGP_DDA_1h_1	6676	1836.12	1210.47	3	MDGASJVTCINSR	9,Carbamidomethyl[C];	5 4 2 0	(N(N(H(H(N(H(A))))(H(N(H(A)))))))	6	64.794	54.3095	84.2651	0.00161	0.44414	1.0783e-61	0	1.0783e-61	1/sp|P08603|CFAH_HUMAN	1/1029
serum_NGP_DDA_1h_1.6699.6699.3.0.dta	serum_NGP_DDA_1h_1	6699	1842.34	1018.44	3	HAJWTLTPLK		6 3 1 0	(N(N(H(H(H(H)))(H(N(H(A)))))))	3	62.9124	50.7441	85.5106	0.00172	0.56319	7.34757e-63	0	7.34757e-63	1/sp|P27169|PON1_HUMAN	1/253
serum_NGP_DDA_1h_1.6708.6708.3.0.dta	serum_NGP_DDA_1h_1	6708	1844.69	1032.11	3	HAJWTLTPLK		5 4 1 0	(N(N(H(H(N(H)))(H(N(H(A)))))))	3	75.4066	71.9587	81.8098	0.002	0.6465	4.8846e-60	0	4.8846e-60	1/sp|P27169|PON1_HUMAN	1/253
serum_NGP_DDA_1h_1.6711.6711.3.0.dta	serum_NGP_DDA_1h_1	6711	1845.58	1256.15	3	ISEEJETTCYMGK	9,Carbamidomethyl[C];	5 4 2 0	(N(N(H(H(N(H(A))))(H(N(H(A)))))))	5	34.6968	19.0438	63.7666	0.00241	0.63986	6.50939e-47	0	6.50939e-47	1/sp|P08603|CFAH_HUMAN	1/911
serum_NGP_DDA_1h_1.6721.6721.2.0.dta	serum_NGP_DDA_1h_1	6721	1848.26	1547.67	2	HAJWTLTPLK		5 4 1 0	(N(N(H(H(N(H)))(H(N(H(A)))))))	3	16.8074	13.4619	23.0205	0.00388	1.25407	1.7847e-17	0	1.7847e-17	1/sp|P27169|PON1_HUMAN	1/253
serum_NGP_DDA_1h_1.6732.6732.3.0.dta	serum_NGP_DDA_1h_1	6732	1851.42	1011.44	3	GVVVJSSVMVK		5 4 1 0	(N(N(H(H(N(H)))(H(N(H(A)))))))	5	34.9064	29.653	44.6627	0.00131	0.43284	3.09519e-33	0	3.09519e-33	1/sp|P11597|CETP_HUMAN	1/358
serum_NGP_DDA_1h_1.6734.6734.3.0.dta	serum_NGP_DDA_1h_1	6734	1851.98	1213.82	3	FSDGLESJSSTQFEVK		9 2 0 0	(N(N(H(H)(H(H(H))(H(H(H(H))))))))	8	38.1028	32.8843	47.7945	0.00166	0.45511	2.11921e-35	0	2.11921e-35	2/sp|P0C0L4|CO4A_HUMAN/sp|P0C0L5|CO4B_HUMAN	2/226/226
serum_NGP_DDA_1h_1.6743.6743.3.0.dta	serum_NGP_DDA_1h_1	6743	1854.39	1180.14	3	GGSSGWSGGLAQJR		5 4 2 0	(N(N(H(H(N(H(A))))(H(N(H(A)))))))	13	45.958	22.061	90.3382	0.00317	0.89729	4.73292e-66	0	4.73292e-66	1/sp|P07357|CO8A_HUMAN	1/437
serum_NGP_DDA_1h_1.6751.6751.3.0.dta	serum_NGP_DDA_1h_1	6751	1856.45	1048.1	3	EJISDPTSPLR		5 4 1 0	(N(N(H(H(N(H)))(H(N(H(A)))))))	2	31.4751	17.2904	57.8182	0.00055	0.17487	1.17418e-42	0	1.17418e-42	1/sp|P01591|IGJ_HUMAN	1/71
serum_NGP_DDA_1h_1.6754.6754.3.0.dta	serum_NGP_DDA_1h_1	6754	1857.34	1096.79	3	EJISDPTSPLR		5 4 1 1	(N(F)(N(H(H(N(H)))(H(N(H(A)))))))	2	28.9994	17.6443	50.0875	0.00155	0.47127	3.96717e-37	0	3.96717e-37	1/sp|P01591|IGJ_HUMAN	1/71
serum_NGP_DDA_1h_1.6763.6763.5.0.dta	serum_NGP_DDA_1h_1	6763	1859.68	890.598	5	VYIHPFHLVIHJESTCEQLAK	16,Carbamidomethyl[C];	5 4 1 0	(N(N(H(H)(H(N(H))(N(H(A)))))))	12	59.4153	60.4716	57.4537	0.00016	0.03585	2.07837e-42	0	2.07837e-42	1/sp|P01019|ANGT_HUMAN	1/47
serum_NGP_DDA_1h_1.6764.6764.2.0.dta	serum_NGP_DDA_1h_1	6764	1860.01	1571.65	2	EJISDPTSPLR		5 4 1 0	(N(N(H(H(N(H)))(H(N(H(A)))))))	2	46.959	31.072	76.4636	0.00317	1.0077	3.49683e-56	0	3.49683e-56	1/sp|P01591|IGJ_HUMAN	1/71
serum_NGP_DDA_1h_1.6765.6765.3.0.dta	serum_NGP_DDA_1h_1	6765	1860.29	964.42	3	HAJWTLTPLK		5 3 1 0	(N(N(H(H(H))(H(N(H(A)))))))	3	81.5523	81.7728	81.1426	0.00067	0.23036	1.62935e-59	0	1.62935e-59	1/sp|P27169|PON1_HUMAN	1/253
serum_NGP_DDA_1h_1.6766.6766.4.0.dta	serum_NGP_DDA_1h_1	6766	1860.57	1113	4	VYIHPFHLVIHJESTCEQLAK	16,Carbamidomethyl[C];	5 4 1 0	(N(N(H(H(N(H)))(H(N(H(A)))))))	12	39.4912	19.5559	76.5138	0.00633	1.42269	2.99913e-56	0	2.99913e-56	1/sp|P01019|ANGT_HUMAN	1/47
serum_NGP_DDA_1h_1.6773.6773.2.0.dta	serum_NGP_DDA_1h_1	6773	1862.39	1557.61	2	DTFVJASR		5 4 2 0	(N(N(H(H(N(H(A))))(H(N(H(A)))))))	5	38.6096	23.4795	66.7084	0.00274	0.88079	3.80963e-49	0	3.80963e-49	1/sp|P05155|IC1_HUMAN	1/238
serum_NGP_DDA_1h_1.6784.6784.3.0.dta	serum_NGP_DDA_1h_1	6784	1865.35	1115.8	3	EJISDPTSPLR		5 5 1 0	(N(N(H(N)(H(N(H)))(H(N(H(A)))))))	2	46.3429	30.5024	75.7609	0.00106	0.31744	1.31813e-55	0	1.31813e-55	1/sp|P01591|IGJ_HUMAN	1/71
serum_NGP_DDA_1h_1.6793.6793.3.0.dta	serum_NGP_DDA_1h_1	6793	1868.18	1038.74	3	DTFVJASR		5 4 2 0	(N(N(H(H(N(H(A))))(H(N(H(A)))))))	5	51.0938	29.4464	91.2961	0.00201	0.64606	8.09954e-67	0	8.09954e-67	1/sp|P05155|IC1_HUMAN	1/238
serum_NGP_DDA_1h_1.6795.6795.2.0.dta	serum_NGP_DDA_1h_1	6795	1868.78	1165.99	2	JGSLFAFR		5 3 0 0	(N(H)(N(H(H)(H(N(H))))))	1	31.794	16.3589	60.4591	0.0009	0.3872	1.08228e-44	0	1.08228e-44	1/sp|P04004|VTNC_HUMAN	1/169
serum_NGP_DDA_1h_1.6799.6799.3.0.dta	serum_NGP_DDA_1h_1	6799	1869.89	978.096	3	HAJWTLTPLK		4 4 1 0	(N(N(H(H(N))(H(N(H(A)))))))	3	28.3063	9.08752	63.9984	0.00158	0.53983	3.32192e-47	0.00581959	0.00581959	1/sp|P27169|PON1_HUMAN	1/253
serum_NGP_DDA_1h_1.6809.6809.2.0.dta	serum_NGP_DDA_1h_1	6809	1872.57	1509.64	2	GLJVTLSSTGR		5 4 1 0	(N(N(H(H(N(H)))(H(N(H(A)))))))	3	22.2414	17.8858	30.3303	0.00257	0.85197	9.15687e-23	0	9.15687e-23	2/sp|P0C0L4|CO4A_HUMAN/sp|P0C0L5|CO4B_HUMAN	2/1328/1328
serum_NGP_DDA_1h_1.6816.6816.6.0.dta	serum_NGP_DDA_1h_1	6816	1874.35	845.193	6	AFHYJVSSHGCQLLPWTQHSPHTR	11,Carbamidomethyl[C];	5 4 1 2	(N(N(H(H(N(H)(F)))(H(N(F)(H(A)))))))	5	17.7758	22.2291	9.50552	-0.01667	-3.28972	7.57664e-08	0	7.57664e-08	1/sp|P26927|HGFL_HUMAN	1/72
serum_NGP_DDA_1h_1.6830.6830.3.0.dta	serum_NGP_DDA_1h_1	6830	1878.19	1006.76	3	GLJVTLSSTGR		5 4 1 0	(N(N(H(H(N(H)))(H(N(H(A)))))))	3	48.7668	34.1158	75.9759	0.00135	0.44843	6.24047e-56	0	6.24047e-56	2/sp|P0C0L4|CO4A_HUMAN/sp|P0C0L5|CO4B_HUMAN	2/1328/1328
serum_NGP_DDA_1h_1.6848.6848.3.0.dta	serum_NGP_DDA_1h_1	6848	1882.93	910.403	3	HAJWTLTPLK		4 3 1 0	(N(N(H(H)(H(N(H(A)))))))	3	66.6566	60.5985	77.9073	0.00201	0.73738	3.89169e-57	0	3.89169e-57	1/sp|P27169|PON1_HUMAN	1/253
serum_NGP_DDA_1h_1.6849.6849.2.0.dta	serum_NGP_DDA_1h_1	6849	1883.21	1365.1	2	HAJWTLTPLK		4 3 1 0	(N(N(H(H)(H(N(H(A)))))))	3	52.8068	47.6302	62.4206	0.00202	0.73885	6.06962e-46	0	6.06962e-46	1/sp|P27169|PON1_HUMAN	1/253
serum_NGP_DDA_1h_1.6850.6850.3.1.dta	serum_NGP_DDA_1h_1	6850	1883.54	1213.82	3	FSDGLESJSSTQFEVK		9 2 0 0	(N(N(H(H(H(H(H))))(H(H(H(H)))))))	8	19.0876	18.7988	19.6237	0.0023	0.63316	3.47549e-15	0	3.47549e-15	2/sp|P0C0L4|CO4A_HUMAN/sp|P0C0L5|CO4B_HUMAN	2/226/226
serum_NGP_DDA_1h_1.6859.6859.3.0.dta	serum_NGP_DDA_1h_1	6859	1885.87	1029.1	3	EJISDPTSPLR		5 3 1 1	(N(F)(N(H(H(H))(H(N(H(A)))))))	2	64.4192	44.0189	102.306	0.00247	0.80194	8.61298e-75	0	8.61298e-75	1/sp|P01591|IGJ_HUMAN	1/71
serum_NGP_DDA_1h_1.6860.6860.2.0.dta	serum_NGP_DDA_1h_1	6860	1886.15	1543.14	2	EJISDPTSPLR		5 3 1 1	(N(F)(N(H(H(H))(H(N(H(A)))))))	2	59.9341	27.7545	119.696	0.00328	1.06254	4.31305e-87	0	4.31305e-87	1/sp|P01591|IGJ_HUMAN	1/71
serum_NGP_DDA_1h_1.6883.6883.3.0.dta	serum_NGP_DDA_1h_1	6883	1892.36	1271.23	3	TVLTPATNHMGJVTFTIPANR	10,Oxidation[M];	7 2 0 0	(N(N(H(H(H))(H(H(H(H)))))))	12	43.1805	36.0928	56.3434	0.00459	1.20504	1.09897e-41	0	1.09897e-41	1/sp|P01024|CO3_HUMAN	1/85
serum_NGP_DDA_1h_1.6893.6893.4.0.dta	serum_NGP_DDA_1h_1	6893	1895.01	953.677	4	TVLTPATNHMGJVTFTIPANR	10,Oxidation[M];	7 2 0 0	(N(N(H(H(H))(H(H(H(H)))))))	12	51.6528	59.8304	36.4659	0.0019	0.49879	3.39336e-27	0	3.39336e-27	1/sp|P01024|CO3_HUMAN	1/85
serum_NGP_DDA_1h_1.6909.6909.3.0.dta	serum_NGP_DDA_1h_1	6909	1899.43	926.392	3	EJISDPTSPLR		4 3 1 0	(N(N(H(H)(H(N(H(A)))))))	2	33.1393	30.636	37.7882	0.00074	0.26699	3.1372e-28	0	3.1372e-28	1/sp|P01591|IGJ_HUMAN	1/71
serum_NGP_DDA_1h_1.6911.6911.2.0.dta	serum_NGP_DDA_1h_1	6911	1899.98	1389.09	2	EJISDPTSPLR		4 3 1 0	(N(N(H(H)(H(N(H(A)))))))	2	21.0818	8.70045	44.0759	0.0041	1.47577	8.7752e-33	0.00581959	0.00581959	1/sp|P01591|IGJ_HUMAN	1/71
serum_NGP_DDA_1h_1.6916.6916.3.0.dta	serum_NGP_DDA_1h_1	6916	1901.25	1217.22	3	TVLTPATNHMGJVTFTIPANR	10,Oxidation[M];	6 2 0 0	(N(N(H(H(H))(H(H(H))))))	12	64.8376	63.5655	67.2002	0.00337	0.92383	1.66577e-49	0	1.66577e-49	1/sp|P01024|CO3_HUMAN	1/85
serum_NGP_DDA_1h_1.6925.6925.4.0.dta	serum_NGP_DDA_1h_1	6925	1903.59	913.164	4	TVLTPATNHMGJVTFTIPANR	10,Oxidation[M];	6 2 0 0	(N(N(H(H(H))(H(H)(H)))))	12	59.4336	72.4543	35.2523	0.00231	0.63257	2.76749e-26	0	2.76749e-26	1/sp|P01024|CO3_HUMAN	1/85
serum_NGP_DDA_1h_1.6931.6931.2.0.dta	serum_NGP_DDA_1h_1	6931	1905.19	1825.32	2	TVLTPATNHMGJVTFTIPANR	10,Oxidation[M];	6 2 0 0	(N(N(H(H(H))(H(H(H))))))	12	24.3376	24.3342	24.3437	0.00093	0.255	1.73671e-18	0	1.73671e-18	1/sp|P01024|CO3_HUMAN	1/85
serum_NGP_DDA_1h_1.6939.6939.5.0.dta	serum_NGP_DDA_1h_1	6939	1907.3	738.321	5	PATTSEGGATSPTSPSYSPPDTSPAJR		4 2 0 0	(N(N(H(H)(H(H)))))	26	6.77535	9.31202	2.0644	0.01207	3.27329	0.00573883	0.00396432	0.00952322	1/sp|P08651|NFIC_HUMAN	1/485
serum_NGP_DDA_1h_1.6948.6948.3.0.dta	serum_NGP_DDA_1h_1	6948	1909.64	975.078	3	EJISDPTSPLR		4 3 1 1	(N(F)(N(H(H)(H(N(H(A)))))))	2	28.2752	11.2442	59.9041	0.00123	0.42133	4.27362e-44	0.0010917	0.0010917	1/sp|P01591|IGJ_HUMAN	1/71
serum_NGP_DDA_1h_1.6956.6956.4.0.dta	serum_NGP_DDA_1h_1	6956	1911.9	1148.73	4	ELHHLQEQJVSNAFLDK		6 5 2 0	(N(N(H(H(N(H(A))))(H(N(H))(N(H(A)))))))	9	36.7483	20.7882	66.3885	0.00636	1.38483	5.2609e-49	0	5.2609e-49	1/sp|P00450|CERU_HUMAN	1/762
serum_NGP_DDA_1h_1.6963.6963.4.0.dta	serum_NGP_DDA_1h_1	6963	1913.72	1093.96	4	ELHHLQEQJVSNAFLDK		5 4 2 1	(N(N(H(H(N(H(A))))(H(N(F)(H(A)))))))	9	62.6932	47.59	90.7419	0.00349	0.79906	2.48046e-66	0	2.48046e-66	1/sp|P00450|CERU_HUMAN	1/762
serum_NGP_DDA_1h_1.6972.6972.3.0.dta	serum_NGP_DDA_1h_1	6972	1916.11	1104.11	3	LGJWSAMPSCK	10,Carbamidomethyl[C];	5 4 1 1	(N(N(H(H(N(H)(F)))(H(N(H(A)))))))	3	31.0463	19.4376	52.6052	0.00129	0.39111	8.22117e-39	0	8.22117e-39	1/sp|P02749|APOH_HUMAN	1/253
serum_NGP_DDA_1h_1.6974.6974.3.0.dta	serum_NGP_DDA_1h_1	6974	1916.67	1109.44	3	LGJWSAMPSCK	10,Carbamidomethyl[C];	6 4 1 0	(N(N(H(H(N(H(H))))(H(N(H(A)))))))	3	28.9642	23.6471	38.839	0.00346	1.04112	6.38331e-29	0	6.38331e-29	1/sp|P02749|APOH_HUMAN	1/253
serum_NGP_DDA_1h_1.6979.6979.3.0.dta	serum_NGP_DDA_1h_1	6979	1918.28	1163.2	3	TVLTPATNHMGJVTFTIPANR	10,Oxidation[M];	5 2 0 0	(N(N(H(H(H))(H(H)))))	12	42.5727	33.068	60.2244	0.00217	0.62166	2.36616e-44	0	2.36616e-44	1/sp|P01024|CO3_HUMAN	1/85
serum_NGP_DDA_1h_1.6991.6991.4.0.dta	serum_NGP_DDA_1h_1	6991	1921.5	913.163	4	TVLTPATNHMGJVTFTIPANR	10,Oxidation[M];	6 2 0 0	(N(N(H(H(H))(H(H)(H)))))	12	32.1009	34.5106	27.6258	0.00063	0.17335	6.93805e-21	0	6.93805e-21	1/sp|P01024|CO3_HUMAN	1/85
serum_NGP_DDA_1h_1.7013.7013.3.0.dta	serum_NGP_DDA_1h_1	7013	1927.62	1217.22	3	TVLTPATNHMGJVTFTIPANR	10,Oxidation[M];	6 2 0 0	(N(N(H(H(H))(H(H)(H)))))	12	36.9533	31.7977	46.528	0.00317	0.86794	1.48329e-34	0	1.48329e-34	1/sp|P01024|CO3_HUMAN	1/85
serum_NGP_DDA_1h_1.7035.7035.2.0.dta	serum_NGP_DDA_1h_1	7035	1933.53	1582.63	2	LGJWSAMPSCK	10,Carbamidomethyl[C];	5 4 1 0	(N(N(H(H(N(H)))(H(N(H(A)))))))	3	50.7543	43.0903	64.9874	0.00363	1.14609	5.76435e-48	0	5.76435e-48	1/sp|P02749|APOH_HUMAN	1/253
serum_NGP_DDA_1h_1.7041.7041.4.1.dta	serum_NGP_DDA_1h_1	7041	1935.24	791.816	4	LGJWSAMPSCK	10,Carbamidomethyl[C];	5 4 1 0	(N(N(H(H(N(H)))(H(N(H(A)))))))	3	31.8135	29.4591	36.1861	0.0001	0.03302	4.94281e-27	0	4.94281e-27	1/sp|P02749|APOH_HUMAN	1/253
serum_NGP_DDA_1h_1.7042.7042.5.0.dta	serum_NGP_DDA_1h_1	7042	1935.52	846.162	5	ELHHLQEQJVSNAFLDK		5 4 2 0	(N(N(H(H(N(H(A))))(H(N(H(A)))))))	9	62.0546	54.0957	76.8355	0.00451	1.06629	1.93652e-56	0	1.93652e-56	1/sp|P00450|CERU_HUMAN	1/762
serum_NGP_DDA_1h_1.7056.7056.3.0.dta	serum_NGP_DDA_1h_1	7056	1939.19	1157.78	3	LGJWSAMPSCK	10,Carbamidomethyl[C];7,Oxidation[M];	5 4 2 0	(N(N(H(H(N(H(A))))(H(N(H(A)))))))	3	33.6228	15.5828	67.1256	0.00233	0.67264	2.08295e-49	0	2.08295e-49	1/sp|P02749|APOH_HUMAN	1/253
serum_NGP_DDA_1h_1.7063.7063.3.0.dta	serum_NGP_DDA_1h_1	7063	1941.18	1163.2	3	TVLTPATNHMGJVTFTIPANR	10,Oxidation[M];	5 2 0 0	(N(N(H(H)(H(H(H))))))	12	14.8391	17.408	10.0684	0.0039	1.11885	2.82214e-08	0	2.82214e-08	1/sp|P01024|CO3_HUMAN	1/85
serum_NGP_DDA_1h_1.7065.7065.3.0.dta	serum_NGP_DDA_1h_1	7065	1941.73	1271.23	3	TVLTPATNHMGJVTFTIPANR	10,Oxidation[M];	7 2 0 0	(N(N(H(H(H))(H(H(H(H)))))))	12	11.6097	14.5595	6.13156	0.00415	1.08934	1.34309e-05	0	1.34309e-05	1/sp|P01024|CO3_HUMAN	1/85
serum_NGP_DDA_1h_1.7068.7068.4.0.dta	serum_NGP_DDA_1h_1	7068	1942.63	913.164	4	TVLTPATNHMGJVTFTIPANR	10,Oxidation[M];	6 2 0 0	(N(N(H(H(H))(H(H(H))))))	12	31.403	32.2381	29.8519	0.0018	0.49228	1.79626e-22	0	1.79626e-22	1/sp|P01024|CO3_HUMAN	1/85
serum_NGP_DDA_1h_1.7069.7069.3.0.dta	serum_NGP_DDA_1h_1	7069	1942.95	1193.86	3	LAGKPTHVJVSVVMAEVDGTCY	21,Carbamidomethyl[C];14,Oxidation[M];	5 2 0 0	(N(N(H(H)(H(H(H))))))	9	29.9121	24.9861	39.0604	0.0035	0.9764	4.43054e-29	0	4.43054e-29	1/sp|P01876|IGHA1_HUMAN	1/340
serum_NGP_DDA_1h_1.7122.7122.4.0.dta	serum_NGP_DDA_1h_1	7122	1957.09	1061.67	4	EHEGAIYPDJTTDFQR		5 4 2 1	(N(N(H(H(N(H(A))))(H(N(F)(H(A)))))))	10	52.5189	44.2278	67.9167	0.00316	0.74468	4.69734e-50	0	4.69734e-50	1/sp|P00450|CERU_HUMAN	1/138
serum_NGP_DDA_1h_1.7124.7124.4.0.dta	serum_NGP_DDA_1h_1	7124	1957.71	840.884	4	VFHIHJESWVLLTPK		7 2 0 0	(N(N(H(H(H))(H(H(H(H)))))))	6	33.7908	18.1328	62.87	0.00119	0.35269	2.27218e-46	0	2.27218e-46	1/sp|O75882|ATRN_HUMAN	1/428
serum_NGP_DDA_1h_1.7134.7134.3.0.dta	serum_NGP_DDA_1h_1	7134	1960.33	1193.86	3	LAGKPTHVJVSVVMAEVDGTCY	21,Carbamidomethyl[C];14,Oxidation[M];	5 2 0 0	(N(N(H(H)(H(H)(H)))))	9	14.3917	9.88767	22.7564	0.00492	1.37533	3.10532e-17	0.00301508	0.00301508	1/sp|P01876|IGHA1_HUMAN	1/340
serum_NGP_DDA_1h_1.7140.7140.4.0.dta	serum_NGP_DDA_1h_1	7140	1962.06	851.141	4	VFHIHJESWVLLTPK		6 3 0 0	(N(N(H(H(H(H)))(H(N(H))))))	6	73.6482	73.207	74.4674	-0.00016	-0.04818	1.19195e-54	0	1.19195e-54	1/sp|O75882|ATRN_HUMAN	1/428
serum_NGP_DDA_1h_1.7145.7145.4.0.dta	serum_NGP_DDA_1h_1	7145	1963.31	913.164	4	TVLTPATNHMGJVTFTIPANR	10,Oxidation[M];	6 2 0 0	(N(N(H(H(H))(H(H)(H)))))	12	18.2051	17.6624	19.2131	0.00265	0.72573	6.39352e-15	0	6.39352e-15	1/sp|P01024|CO3_HUMAN	1/85
serum_NGP_DDA_1h_1.7159.7159.4.0.dta	serum_NGP_DDA_1h_1	7159	1967.16	800.371	4	VFHIHJESWVLLTPK		6 2 0 0	(N(N(H(H(H))(H(H(H))))))	6	30.9103	15.9533	58.6877	-0.0001	-0.02981	3.24867e-43	0	3.24867e-43	1/sp|O75882|ATRN_HUMAN	1/428
serum_NGP_DDA_1h_1.7163.7163.2.1.dta	serum_NGP_DDA_1h_1	7163	1968.27	1700.67	2	DIENFJSTQK		5 4 2 0	(N(N(H(H(N(H(A))))(H(N(H(A)))))))	6	24.2016	17.5532	36.5488	0.00807	2.37358	2.68443e-27	0	2.68443e-27	1/sp|P43652|AFAM_HUMAN	1/33
serum_NGP_DDA_1h_1.7167.7167.3.0.dta	serum_NGP_DDA_1h_1	7167	1969.17	1134.12	3	DIENFJSTQK		5 4 2 0	(N(N(H(H(N(H(A))))(H(N(H(A)))))))	6	66.3509	62.5276	73.4514	0.00364	1.07077	8.08035e-54	0	8.08035e-54	1/sp|P43652|AFAM_HUMAN	1/33
serum_NGP_DDA_1h_1.7177.7177.3.0.dta	serum_NGP_DDA_1h_1	7177	1972.21	1415.92	3	LSDLSIJSTECLHVHCR	11,Carbamidomethyl[C];16,Carbamidomethyl[C];	5 4 2 0	(N(N(H(H(N(H(A))))(H(N(H(A)))))))	7	37.3256	33.7057	44.0481	0.00299	0.70329	1.02033e-32	0	1.02033e-32	1/sp|P05156|CFAI_HUMAN	1/177
serum_NGP_DDA_1h_1.7192.7192.3.0.dta	serum_NGP_DDA_1h_1	7192	1976.35	1469.58	3	EHEGAIYPDJTTDFQR		6 4 1 3	(N(N(H(H(N(F)(H(H))))(H(N(F)(H(A)(F)))))))	10	10.9519	9.98444	12.7487	-0.01696	-3.84965	3.21139e-10	0.00301508	0.00301508	1/sp|P00450|CERU_HUMAN	1/138
serum_NGP_DDA_1h_1.7199.7199.3.0.dta	serum_NGP_DDA_1h_1	7199	1978.14	1217.22	3	TVLTPATNHMGJVTFTIPANR	10,Oxidation[M];	6 2 0 0	(N(N(H(H(H))(H(H(H))))))	12	39.4788	34.781	48.2032	0.00283	0.77505	1.00752e-35	0	1.00752e-35	1/sp|P01024|CO3_HUMAN	1/85
serum_NGP_DDA_1h_1.7205.7205.3.0.dta	serum_NGP_DDA_1h_1	7205	1979.87	1163.2	3	TVLTPATNHMGJVTFTIPANR	10,Oxidation[M];	5 2 0 0	(N(N(H(H)(H(H(H))))))	12	21.198	20.8479	21.8482	0.00182	0.52274	9.83917e-17	0	9.83917e-17	1/sp|P01024|CO3_HUMAN	1/85
serum_NGP_DDA_1h_1.7218.7218.3.0.dta	serum_NGP_DDA_1h_1	7218	1983.42	1366.54	3	EHEGAIYPDJTTDFQR		5 4 2 0	(N(N(H(H(N(H(A))))(H(N(H(A)))))))	10	9.5165	9.98055	8.6547	0.00586	1.42936	2.60992e-07	0.00301508	0.00301508	1/sp|P00450|CERU_HUMAN	1/138
serum_NGP_DDA_1h_1.7242.7242.3.0.dta	serum_NGP_DDA_1h_1	7242	1989.68	1023.75	3	GVNFJVSK		5 4 2 0	(N(N(H(H(N(H(A))))(H(N(H(A)))))))	5	60.4885	45.3311	88.6379	0.00148	0.48285	4.77591e-65	0	4.77591e-65	1/sp|P03952|KLKB1_HUMAN	1/127
serum_NGP_DDA_1h_1.7243.7243.3.0.dta	serum_NGP_DDA_1h_1	7243	1989.95	1103.8	3	TPLTAJITK		5 4 2 1	(N(F)(N(H(H(N(H(A))))(H(N(H(A)))))))	6	88.2254	70.027	122.022	0.00199	0.60258	1.27993e-88	0	1.27993e-88	2/sp|P01877|IGHA2_HUMAN/sp|P0DOX2|IGA2_HUMAN	2/205/320
serum_NGP_DDA_1h_1.7248.7248.2.0.dta	serum_NGP_DDA_1h_1	7248	1991.39	1655.2	2	TPLTAJITK		5 4 2 1	(N(F)(N(H(H(N(H(A))))(H(N(H(A)))))))	6	54.7603	48.7761	65.8738	0.00278	0.83978	2.0854e-48	0	2.0854e-48	2/sp|P01877|IGHA2_HUMAN/sp|P0DOX2|IGA2_HUMAN	2/205/320
serum_NGP_DDA_1h_1.7257.7257.4.0.dta	serum_NGP_DDA_1h_1	7257	1993.79	913.163	4	TVLTPATNHMGJVTFTIPANR	10,Oxidation[M];	6 2 0 0	(N(N(H(H(H))(H(H)(H)))))	12	12.9406	16.1802	6.92427	0.00026	0.07142	2.92328e-06	0	2.92328e-06	1/sp|P01024|CO3_HUMAN	1/85
serum_NGP_DDA_1h_1.7268.7268.4.0.dta	serum_NGP_DDA_1h_1	7268	1996.73	935.625	4	JHSCSEGQISIFR	4,Carbamidomethyl[C];	5 4 2 0	(N(N(H(H(N(H(A))))(H(N(H(A)))))))	1	50.0799	45.8693	57.8996	-0.00037	-0.09869	1.07092e-42	0	1.07092e-42	1/sp|O75882|ATRN_HUMAN	1/731
serum_NGP_DDA_1h_1.7272.7272.4.1.dta	serum_NGP_DDA_1h_1	7272	1997.84	1049.17	4	WJNTGCQALPSQDEGPSK	6,Carbamidomethyl[C];	5 4 2 0	(N(N(H(H(N(H(A))))(H(N(H(A)))))))	2	7.0319	9.18847	3.02683	0.01353	3.22653	0.00190155	0.00396432	0.00576347	1/sp|P01833|PIGR_HUMAN	1/499
serum_NGP_DDA_1h_1.7273.7273.3.1.dta	serum_NGP_DDA_1h_1	7273	1998.12	1213.82	3	FSDGLESJSSTQFEVK		9 2 0 0	(N(N(H(H(H(H)))(H(H(H(H(H))))))))	8	11.9878	8.17071	19.0766	-0.00501	-1.37566	9.20023e-15	0.00852273	0.00852273	2/sp|P0C0L4|CO4A_HUMAN/sp|P0C0L5|CO4B_HUMAN	2/226/226
serum_NGP_DDA_1h_1.7299.7299.4.0.dta	serum_NGP_DDA_1h_1	7299	2005.26	878.873	4	TPLTAJITK		5 5 2 1	(N(F)(N(H(N)(H(N(H(A))))(H(N(H(A)))))))	6	23.9436	8.45201	52.7137	0.00225	0.64132	6.55276e-39	0.0076555	0.0076555	2/sp|P01877|IGHA2_HUMAN/sp|P0DOX2|IGA2_HUMAN	2/205/320
serum_NGP_DDA_1h_1.7307.7307.3.2.dta	serum_NGP_DDA_1h_1	7307	2007.31	1177.17	3	TPLTAJITK		6 5 1 2	(N(N(H(H(N(H)(F)))(H(N(F)(H(N(H(A)))))))))	6	9.55903	8.52309	11.4829	0.01299	3.68011	3.60445e-09	0.00678295	0.00678295	2/sp|P01877|IGHA2_HUMAN/sp|P0DOX2|IGA2_HUMAN	2/205/320
serum_NGP_DDA_1h_1.7331.7331.3.0.dta	serum_NGP_DDA_1h_1	7331	2013.9	1217.22	3	TVLTPATNHMGJVTFTIPANR	10,Oxidation[M];	6 2 0 0	(N(N(H(H(H))(H(H(H))))))	12	35.4515	24.3698	56.0319	0.00366	1.00357	1.77038e-41	0	1.77038e-41	1/sp|P01024|CO3_HUMAN	1/85
serum_NGP_DDA_1h_1.7353.7353.3.0.dta	serum_NGP_DDA_1h_1	7353	2019.81	1134.12	3	DIENFJSTQK		5 4 2 0	(N(N(H(H(N(H(A))))(H(N(H(A)))))))	6	31.8533	22.5304	49.1673	7e-05	0.02175	1.8304e-36	0	1.8304e-36	1/sp|P43652|AFAM_HUMAN	1/33
serum_NGP_DDA_1h_1.7355.7355.4.3.dta	serum_NGP_DDA_1h_1	7355	2020.37	913.163	4	TVLTPATNHMGJVTFTIPANR	10,Oxidation[M];	6 2 0 0	(N(N(H(H(H))(H(H)(H)))))	12	14.0235	19.3299	4.16882	0.00069	0.18979	0.000428649	0	0.000428649	1/sp|P01024|CO3_HUMAN	1/85
serum_NGP_DDA_1h_1.7364.7364.3.0.dta	serum_NGP_DDA_1h_1	7364	2022.77	980.399	3	JVTFWGR		5 4 1 1	(N(F)(N(H(H(N(H)))(H(N(H(A)))))))	1	35.3737	18.7553	66.2365	0.00135	0.45784	8.6646e-49	0	8.6646e-49	1/sp|P27918|PROP_HUMAN	1/428
serum_NGP_DDA_1h_1.7398.7398.3.0.dta	serum_NGP_DDA_1h_1	7398	2031.76	1217.22	3	TVLTPATNHMGJVTFTIPANR	10,Oxidation[M];	6 2 0 0	(N(N(H(H(H))(H(H(H))))))	12	29.3718	23.8899	39.5525	0.00156	0.42735	1.76228e-29	0	1.76228e-29	1/sp|P01024|CO3_HUMAN	1/85
serum_NGP_DDA_1h_1.7430.7430.4.2.dta	serum_NGP_DDA_1h_1	7430	2040.36	913.164	4	TVLTPATNHMGJVTFTIPANR	10,Oxidation[M];	6 2 0 0	(N(N(H(H(H))(H(H(H))))))	12	12.3475	15.8342	5.8722	0.00185	0.50763	1.90495e-05	0	1.90495e-05	1/sp|P01024|CO3_HUMAN	1/85
serum_NGP_DDA_1h_1.7472.7472.3.0.dta	serum_NGP_DDA_1h_1	7472	2051.58	1170.12	3	EEQFJSTFR		5 4 2 1	(N(F)(N(H(H(N(H(A))))(H(N(H(A)))))))	5	36.9529	11.6079	84.0222	0.00226	0.64508	1.29715e-61	0.0010917	0.0010917	1/sp|P01859|IGHG2_HUMAN	1/176
serum_NGP_DDA_1h_1.7476.7476.3.0.dta	serum_NGP_DDA_1h_1	7476	2052.74	1237.82	3	EEQFJSTFR		5 5 2 1	(N(F)(N(H(N)(H(N(H(A))))(H(N(H(A)))))))	5	23.3589	8.6882	50.6044	0.00416	1.1213	2.25748e-37	0.00581959	0.00581959	1/sp|P01859|IGHG2_HUMAN	1/176
serum_NGP_DDA_1h_1.7478.7478.3.0.dta	serum_NGP_DDA_1h_1	7478	2053.3	1217.22	3	TVLTPATNHMGJVTFTIPANR	10,Oxidation[M];	6 2 0 0	(N(N(H(H(H))(H(H(H))))))	12	33.2845	21.517	55.1383	0.0013	0.35501	8.23745e-41	0	8.23745e-41	1/sp|P01024|CO3_HUMAN	1/85
serum_NGP_DDA_1h_1.7494.7494.3.0.dta	serum_NGP_DDA_1h_1	7494	2057.51	1106.79	3	SWPAVGJCSSALR	8,Carbamidomethyl[C];	5 4 1 0	(N(N(H(H(N(H)))(H(N(H(A)))))))	7	55.9222	45.6086	75.0761	0.00301	0.90723	4.40711e-55	0	4.40711e-55	1/sp|P02790|HEMO_HUMAN	1/187
serum_NGP_DDA_1h_1.7497.7497.3.1.dta	serum_NGP_DDA_1h_1	7497	2058.4	1112.46	3	SWPAVGJCSSALR	8,Carbamidomethyl[C];	6 4 0 1	(N(N(H(H(H))(H(N(H))(N(H)(F))))))	7	40.5819	38.4977	44.4526	0.0124	3.71886	4.69995e-33	0	4.69995e-33	1/sp|P02790|HEMO_HUMAN	1/187
serum_NGP_DDA_1h_1.7501.7501.2.0.dta	serum_NGP_DDA_1h_1	7501	2059.51	1659.68	2	SWPAVGJCSSALR	8,Carbamidomethyl[C];	5 4 1 0	(N(N(H(H(N(H)))(H(N(H(A)))))))	7	30.5523	24.5718	41.6588	0.00268	0.80868	5.32272e-31	0	5.32272e-31	1/sp|P02790|HEMO_HUMAN	1/187
serum_NGP_DDA_1h_1.7502.7502.3.0.dta	serum_NGP_DDA_1h_1	7502	2059.79	1093.11	3	SWPAVGJCSSALR	8,Carbamidomethyl[C];	6 3 1 0	(N(N(H(H)(H(H)(H(N(H(A))))))))	7	40.0851	38.3366	43.3323	0.00018	0.05388	4.73868e-32	0	4.73868e-32	1/sp|P02790|HEMO_HUMAN	1/187
serum_NGP_DDA_1h_1.7510.7510.3.0.dta	serum_NGP_DDA_1h_1	7510	2061.91	1098.79	3	SWPAVGJCSSALR	8,Carbamidomethyl[C];	7 3 0 1	(N(F)(N(H(H(H)(H))(H(N(H(H)))))))	7	15.5194	15.2462	16.0267	0.01133	3.44041	2.19195e-12	0	2.19195e-12	1/sp|P02790|HEMO_HUMAN	1/187
serum_NGP_DDA_1h_1.7519.7519.3.0.dta	serum_NGP_DDA_1h_1	7519	2064.3	1271.23	3	TVLTPATNHMGJVTFTIPANR	10,Oxidation[M];	7 2 0 0	(N(N(H(H(H))(H(H(H(H)))))))	12	11.9914	16.343	3.90984	0.00089	0.23224	0.000727189	0	0.000727189	1/sp|P01024|CO3_HUMAN	1/85
serum_NGP_DDA_1h_1.7538.7538.5.0.dta	serum_NGP_DDA_1h_1	7538	2069.37	948.817	5	VYIHPFHLVIHJESTCEQLAK	16,Carbamidomethyl[C];	5 4 2 0	(N(N(H(H(N(H(A))))(H(N(H(A)))))))	12	46.3937	50.3844	38.9825	0.00274	0.57868	5.0134e-29	0	5.0134e-29	1/sp|P01019|ANGT_HUMAN	1/47
serum_NGP_DDA_1h_1.7550.7550.3.0.dta	serum_NGP_DDA_1h_1	7550	2072.6	1217.22	3	TVLTPATNHMGJVTFTIPANR	10,Oxidation[M];	6 2 0 0	(N(N(H(H(H))(H(H(H))))))	12	33.4699	30.2989	39.3591	0.00205	0.56051	2.31332e-29	0	2.31332e-29	1/sp|P01024|CO3_HUMAN	1/85
serum_NGP_DDA_1h_1.7566.7566.4.0.dta	serum_NGP_DDA_1h_1	7566	2077.43	913.164	4	TVLTPATNHMGJVTFTIPANR	10,Oxidation[M];	6 2 0 0	(N(N(H(H(H))(H(H(H))))))	12	25.4235	37.4925	3.00976	0.00148	0.4068	0.00195686	0	0.00195686	1/sp|P01024|CO3_HUMAN	1/85
serum_NGP_DDA_1h_1.7591.7591.3.2.dta	serum_NGP_DDA_1h_1	7591	2084.08	1163.2	3	TVLTPATNHMGJVTFTIPANR	10,Oxidation[M];	5 2 0 0	(N(N(H(H(H))(H(H)))))	12	6.89473	9.39782	2.24614	0.0053	1.52056	0.00449912	0.00301508	0.00737392	1/sp|P01024|CO3_HUMAN	1/85
serum_NGP_DDA_1h_1.7624.7624.3.0.dta	serum_NGP_DDA_1h_1	7624	2092.96	1217.22	3	TVLTPATNHMGJVTFTIPANR	10,Oxidation[M];	6 2 0 0	(N(N(H(H(H))(H(H(H))))))	12	29.4627	21.2781	44.6625	0.00156	0.42735	3.36004e-33	0	3.36004e-33	1/sp|P01024|CO3_HUMAN	1/85
serum_NGP_DDA_1h_1.7638.7638.4.1.dta	serum_NGP_DDA_1h_1	7638	2096.8	913.163	4	TVLTPATNHMGJVTFTIPANR	10,Oxidation[M];	6 2 0 0	(N(N(H(H(H))(H(H(H))))))	12	9.29654	12.9353	2.5389	8e-05	0.021	0.0033049	0	0.0033049	1/sp|P01024|CO3_HUMAN	1/85
serum_NGP_DDA_1h_1.7660.7660.3.1.dta	serum_NGP_DDA_1h_1	7660	2102.76	1163.2	3	TVLTPATNHMGJVTFTIPANR	10,Oxidation[M];	5 2 0 0	(N(N(H(H)(H(H(H))))))	12	11.3453	14.3567	5.75263	-6e-05	-0.01746	2.41075e-05	0	2.41075e-05	1/sp|P01024|CO3_HUMAN	1/85
serum_NGP_DDA_1h_1.7704.7704.3.0.dta	serum_NGP_DDA_1h_1	7704	2114.65	1217.22	3	TVLTPATNHMGJVTFTIPANR	10,Oxidation[M];	6 2 0 0	(N(N(H(H(H))(H(H(H))))))	12	24.9329	19.4407	35.1327	0.00149	0.40926	3.44062e-26	0	3.44062e-26	1/sp|P01024|CO3_HUMAN	1/85
serum_NGP_DDA_1h_1.7713.7713.4.0.dta	serum_NGP_DDA_1h_1	7713	2117.01	1130.3	4	KLVLSSEKTVLTPATNHMGJVTFTIPANR		6 2 0 0	(N(N(H(H(H))(H(H)(H)))))	20	45.1391	51.7764	32.8126	0.00223	0.49459	1.45201e-24	0	1.45201e-24	1/sp|P01024|CO3_HUMAN	1/85
serum_NGP_DDA_1h_1.7724.7724.5.0.dta	serum_NGP_DDA_1h_1	7724	2119.96	904.439	5	KLVLSSEKTVLTPATNHMGJVTFTIPANR		6 2 0 0	(N(N(H(H(H))(H(H(H))))))	20	43.7185	64.6537	4.83892	-0.0054	-1.19547	0.000119148	0	0.000119148	1/sp|P01024|CO3_HUMAN	1/85
serum_NGP_DDA_1h_1.7736.7736.4.0.dta	serum_NGP_DDA_1h_1	7736	2123.23	1102.27	4	LVLSSEKTVLTPATNHMGJVTFTIPANR	17,Oxidation[M];	6 2 0 0	(N(N(H(H(H))(H(H(H))))))	19	28.3842	25.5692	33.6121	0.00061	0.1395	5.17706e-25	0	5.17706e-25	1/sp|P01024|CO3_HUMAN	1/85
serum_NGP_DDA_1h_1.7779.7779.3.0.dta	serum_NGP_DDA_1h_1	7779	2134.74	1271.88	3	KVCQDCPLLAPLJDTR	3,Carbamidomethyl[C];6,Carbamidomethyl[C];	5 4 1 0	(N(N(H(H(N(H)))(H(N(H(A)))))))	13	33.7629	29.3402	41.9765	-0.00183	-0.48078	3.34858e-31	0	3.34858e-31	1/sp|P02765|FETUA_HUMAN	1/156
serum_NGP_DDA_1h_1.7780.7780.3.0.dta	serum_NGP_DDA_1h_1	7780	2135.07	1217.22	3	TVLTPATNHMGJVTFTIPANR	10,Oxidation[M];	6 2 0 0	(N(N(H(H(H))(H(H(H))))))	12	39.2042	35.6887	45.7331	0.00249	0.68134	5.56222e-34	0	5.56222e-34	1/sp|P01024|CO3_HUMAN	1/85
serum_NGP_DDA_1h_1.7816.7816.3.0.dta	serum_NGP_DDA_1h_1	7816	2144.74	1033.78	3	CGLVPVLAENYJK	1,Carbamidomethyl[C];	5 4 0 0	(N(N(H(H(N(H)))(H(N(H))))))	12	17.743	11.1869	29.9186	-0.0018	-0.58076	1.68003e-22	0.0010917	0.0010917	1/sp|P02787|TRFE_HUMAN	1/432
serum_NGP_DDA_1h_1.7819.7819.3.0.dta	serum_NGP_DDA_1h_1	7819	2145.57	1189.84	3	MAGKPTHIJVSVVMAEADGTCY	21,Carbamidomethyl[C];	5 2 0 0	(N(N(H(H)(H(H(H))))))	9	51.3995	50.6033	52.8782	0.00298	0.8359	4.39647e-39	0	4.39647e-39	1/sp|P01877|IGHA2_HUMAN	1/327
serum_NGP_DDA_1h_1.7825.7825.3.0.dta	serum_NGP_DDA_1h_1	7825	2147.15	1292.23	3	PVTPIAQJQTTLGSSR		5 4 2 0	(N(N(H(H(N(H(A))))(H(N(H(A)))))))	8	51.4583	42.6023	67.9051	0.00614	1.58387	5.29721e-50	0	5.29721e-50	1/sp|Q9NZP8|C1RL_HUMAN	1/242
serum_NGP_DDA_1h_1.7847.7847.3.0.dta	serum_NGP_DDA_1h_1	7847	2153.13	1217.22	3	TVLTPATNHMGJVTFTIPANR	10,Oxidation[M];	6 2 0 0	(N(N(H(H(H))(H(H)(H)))))	12	32.1374	20.7871	53.2165	0.00189	0.51777	2.65805e-39	0	2.65805e-39	1/sp|P01024|CO3_HUMAN	1/85
serum_NGP_DDA_1h_1.7889.7889.3.0.dta	serum_NGP_DDA_1h_1	7889	2164.58	1188.53	3	LAGKPTHVJVSVVMAEVDGTCY	21,Carbamidomethyl[C];	5 2 0 0	(N(N(H(H)(H(H)(H)))))	9	69.2198	72.1607	63.758	0.00207	0.58203	7.61121e-47	0	7.61121e-47	1/sp|P01876|IGHA1_HUMAN	1/340
serum_NGP_DDA_1h_1.7893.7893.3.0.dta	serum_NGP_DDA_1h_1	7893	2165.7	1319.92	3	TVLTPATNHMGJVTFTIPANR		8 2 0 0	(N(N(H(H(H(H)))(H(H(H(H)))))))	12	41.5257	28.2971	66.0932	0.00412	1.0412	1.08239e-48	0	1.08239e-48	1/sp|P01024|CO3_HUMAN	1/85
serum_NGP_DDA_1h_1.7909.7909.3.0.dta	serum_NGP_DDA_1h_1	7909	2169.96	1265.9	3	TVLTPATNHMGJVTFTIPANR		7 2 0 0	(N(N(H(H(H)(H))(H(H(H))))))	12	83.0606	80.3272	88.137	0.00362	0.95351	1.53175e-64	0	1.53175e-64	1/sp|P01024|CO3_HUMAN	1/85
serum_NGP_DDA_1h_1.7929.7929.4.0.dta	serum_NGP_DDA_1h_1	7929	2175.47	949.678	4	TVLTPATNHMGJVTFTIPANR		7 2 0 0	(N(N(H(H(H)(H))(H(H(H))))))	12	63.983	66.0141	60.211	0.00127	0.33412	2.56181e-44	0	2.56181e-44	1/sp|P01024|CO3_HUMAN	1/85
serum_NGP_DDA_1h_1.7931.7931.4.0.dta	serum_NGP_DDA_1h_1	7931	2175.87	909.167	4	TVLTPATNHMGJVTFTIPANR		6 2 0 0	(N(N(H(H(H))(H(H)(H)))))	12	73.3895	85.9699	50.0258	0.00968	2.665	5.16845e-37	0	5.16845e-37	1/sp|P01024|CO3_HUMAN	1/85
serum_NGP_DDA_1h_1.7942.7942.2.0.dta	serum_NGP_DDA_1h_1	7942	2179.11	1817.32	2	TVLTPATNHMGJVTFTIPANR		6 2 0 0	(N(N(H(H(H))(H(H)(H)))))	12	53.67	60.3922	41.1858	0.00265	0.7292	1.22492e-30	0	1.22492e-30	1/sp|P01024|CO3_HUMAN	1/85
serum_NGP_DDA_1h_1.7944.7944.3.0.dta	serum_NGP_DDA_1h_1	7944	2179.7	1261.58	3	VVLHPJYSQVDIGLIK		6 5 0 0	(N(N(H(H(N(H)))(H(N(H(N(H))))))))	6	17.1463	12.166	26.3956	0.0021	0.5557	6.18317e-20	0	6.18317e-20	1/sp|P00738|HPT_HUMAN	1/241
serum_NGP_DDA_1h_1.7974.7974.3.0.dta	serum_NGP_DDA_1h_1	7974	2187.61	1211.89	3	TVLTPATNHMGJVTFTIPANR		6 2 0 0	(N(N(H(H(H))(H(H)(H)))))	12	92.8628	93.8205	91.0844	0.00704	1.93708	1.51423e-66	0	1.51423e-66	1/sp|P01024|CO3_HUMAN	1/85
serum_NGP_DDA_1h_1.7975.7975.3.0.dta	serum_NGP_DDA_1h_1	7975	2187.88	1157.87	3	TVLTPATNHMGJVTFTIPANR		5 2 0 0	(N(N(H(H)(H(H)(H)))))	12	73.6375	81.5703	58.9051	0.00316	0.90912	2.19871e-43	0	2.19871e-43	1/sp|P01024|CO3_HUMAN	1/85
serum_NGP_DDA_1h_1.7985.7985.4.0.dta	serum_NGP_DDA_1h_1	7985	2190.54	868.652	4	TVLTPATNHMGJVTFTIPANR		5 2 0 0	(N(N(H(H)(H(H)(H)))))	12	77.5888	101.282	33.5878	0.0019	0.54704	5.40891e-25	0	5.40891e-25	1/sp|P01024|CO3_HUMAN	1/85
serum_NGP_DDA_1h_1.7988.7988.3.0.dta	serum_NGP_DDA_1h_1	7988	2191.42	1265.9	3	TVLTPATNHMGJVTFTIPANR		7 2 0 0	(N(N(H(H(H))(H(H(H(H)))))))	12	31.4969	20.845	51.279	0.00445	1.17244	8.39191e-38	0	8.39191e-38	1/sp|P01024|CO3_HUMAN	1/85
serum_NGP_DDA_1h_1.7992.7992.2.0.dta	serum_NGP_DDA_1h_1	7992	2192.53	1736.3	2	TVLTPATNHMGJVTFTIPANR		5 2 0 0	(N(N(H(H)(H(H)(H)))))	12	38.2064	40.9693	33.0754	0.00208	0.59774	1.08315e-24	0	1.08315e-24	1/sp|P01024|CO3_HUMAN	1/85
serum_NGP_DDA_1h_1.7996.7996.4.0.dta	serum_NGP_DDA_1h_1	7996	2193.48	909.166	4	TVLTPATNHMGJVTFTIPANR		6 2 0 0	(N(N(H(H(H))(H(H)(H)))))	12	52.0561	62.4854	32.6872	0.00743	2.04524	1.94471e-24	0	1.94471e-24	1/sp|P01024|CO3_HUMAN	1/85
serum_NGP_DDA_1h_1.8010.8010.3.0.dta	serum_NGP_DDA_1h_1	8010	2197.3	1472.28	3	GLTFQQJASSMCVPDQDTAIR	12,Carbamidomethyl[C];11,Oxidation[M];	5 4 1 1	(N(N(H(H(N(H)(F)))(H(N(H(A)))))))	7	23.1798	31.7975	7.17543	0.00537	1.21697	2.208e-06	0	2.208e-06	2/sp|P01871|IGHM_HUMAN/sp|P0DOX6|IGM_HUMAN	2/209/332
serum_NGP_DDA_1h_1.8012.8012.3.0.dta	serum_NGP_DDA_1h_1	8012	2197.86	1437.6	3	GLTFQQJASSMCVPDQDTAIR	12,Carbamidomethyl[C];	5 5 0 1	(N(N(H(N)(H(N(H)))(H(N(H)(F))))))	7	35.6082	49.0728	10.6024	0.00278	0.64551	1.28093e-08	0	1.28093e-08	2/sp|P01871|IGHM_HUMAN/sp|P0DOX6|IGM_HUMAN	2/209/332
serum_NGP_DDA_1h_1.8014.8014.3.0.dta	serum_NGP_DDA_1h_1	8014	2198.41	1328.54	3	ITYSIVQTJCSK	10,Carbamidomethyl[C];	6 5 2 0	(N(N(H(H(N(H(A))))(H(N(H))(N(H(A)))))))	9	31.1605	35.5198	23.0647	0.00535	1.34225	1.48105e-17	0	1.48105e-17	1/sp|P01042|KNG1_HUMAN	1/205
serum_NGP_DDA_1h_1.8018.8018.3.0.dta	serum_NGP_DDA_1h_1	8018	2199.37	1139.87	3	VVLHPJYSQVDIGLIK		5 4 0 0	(N(N(H(H(N))(H(N(H(H)))))))	6	64.492	70.4053	53.5101	0.00307	0.89947	1.96301e-39	0	1.96301e-39	1/sp|P00738|HPT_HUMAN	1/241
serum_NGP_DDA_1h_1.8041.8041.3.0.dta	serum_NGP_DDA_1h_1	8041	2205.56	1211.88	3	TVLTPATNHMGJVTFTIPANR		6 2 0 0	(N(N(H(H(H))(H(H(H))))))	12	52.2776	42.16	71.0674	0.00125	0.34364	1.97673e-52	0	1.97673e-52	1/sp|P01024|CO3_HUMAN	1/85
serum_NGP_DDA_1h_1.8062.8062.3.0.dta	serum_NGP_DDA_1h_1	8062	2211.23	1109.45	3	FJDTEVLQR		5 4 2 0	(N(N(H(H(N(H(A))))(H(N(H(A)))))))	2	37.8802	19.6583	71.7207	0.00155	0.46747	9.55608e-53	0	9.55608e-53	1/sp|P43251|BTD_HUMAN	1/150
serum_NGP_DDA_1h_1.8098.8098.3.0.dta	serum_NGP_DDA_1h_1	8098	2220.9	1188.17	3	JTTCQDLQIEVTVK	4,Carbamidomethyl[C];	5 4 1 0	(N(N(H(H(N(H)))(H(N(H(A)))))))	1	31.3017	30.8837	32.0781	0.00211	0.59102	3.9721e-24	0	3.9721e-24	2/sp|P0C0L4|CO4A_HUMAN/sp|P0C0L5|CO4B_HUMAN	2/1391/1391
serum_NGP_DDA_1h_1.8107.8107.3.0.dta	serum_NGP_DDA_1h_1	8107	2223.28	1231.55	3	VFHIHJESWVLLTPK		6 3 1 0	(N(N(H(H(H(H)))(H(N(H(A)))))))	6	29.2256	21.747	43.1145	0.00769	2.0816	6.23363e-32	0	6.23363e-32	1/sp|O75882|ATRN_HUMAN	1/428
serum_NGP_DDA_1h_1.8108.8108.3.0.dta	serum_NGP_DDA_1h_1	8108	2223.61	1211.88	3	TVLTPATNHMGJVTFTIPANR		6 2 0 0	(N(N(H(H(H))(H(H(H))))))	12	48.3592	39.9527	63.9714	-0.00084	-0.23182	3.71682e-47	0	3.71682e-47	1/sp|P01024|CO3_HUMAN	1/85
serum_NGP_DDA_1h_1.8109.8109.5.1.dta	serum_NGP_DDA_1h_1	8109	2223.89	1006.62	5	ELHHLQEQJVSNAFLDK		6 5 3 1	(N(N(H(H(N(H(A))))(H(N(H(A)))(N(F)(H(A)))))))	9	11.7537	10.7149	13.683	0.00149	0.29641	9.27984e-11	0.00301508	0.00301508	1/sp|P00450|CERU_HUMAN	1/762
serum_NGP_DDA_1h_1.8136.8136.4.0.dta	serum_NGP_DDA_1h_1	8136	2231.53	1221.51	4	ELHHLQEQJVSNAFLDK		6 5 3 0	(N(N(H(H(N(H(A))))(H(N(H(A)))(N(H(A)))))))	9	52.8878	35.92	84.3994	0.00528	1.08099	6.57222e-62	0	6.57222e-62	1/sp|P00450|CERU_HUMAN	1/762
serum_NGP_DDA_1h_1.8138.8138.4.2.dta	serum_NGP_DDA_1h_1	8138	2231.95	909.164	4	TVLTPATNHMGJVTFTIPANR		6 2 0 0	(N(N(H(H(H))(H(H)(H)))))	12	11.3689	14.5054	5.54407	-0.00033	-0.09036	3.12467e-05	0	3.12467e-05	1/sp|P01024|CO3_HUMAN	1/85
serum_NGP_DDA_1h_1.8150.8150.2.0.dta	serum_NGP_DDA_1h_1	8150	2235.19	1514.13	2	VLJFTTK		5 4 2 0	(N(N(H(H(N(H(A))))(H(N(H(A)))))))	3	41.6134	33.5147	56.654	0.00335	1.10694	6.40919e-42	0	6.40919e-42	1/sp|P13671|CO6_HUMAN	1/324
serum_NGP_DDA_1h_1.8152.8152.4.0.dta	serum_NGP_DDA_1h_1	8152	2235.8	1080.25	4	MVSHHJLTTGATLINEQWLLTTAK	1,Oxidation[M];	5 4 0 0	(N(N(H(H(N))(H(H)(H)(N)))))	6	24.7128	23.4361	27.084	0.00229	0.53035	1.78808e-20	0	1.78808e-20	2/sp|P00738|HPT_HUMAN/sp|P00739|HPTR_HUMAN	2/184/126
serum_NGP_DDA_1h_1.8153.8153.4.2.dta	serum_NGP_DDA_1h_1	8153	2236.08	905.375	4	ITYSIVQTJCSK	10,Carbamidomethyl[C];	5 4 2 0	(N(N(H(H(N(H(A))))(H(N(H(A)))))))	9	24.7249	21.4559	30.7959	0.00059	0.16194	4.61391e-23	0	4.61391e-23	1/sp|P01042|KNG1_HUMAN	1/205
serum_NGP_DDA_1h_1.8155.8155.3.0.dta	serum_NGP_DDA_1h_1	8155	2236.64	1157.87	3	TVLTPATNHMGJVTFTIPANR		5 2 0 0	(N(N(H(H)(H(H)(H)))))	12	9.11031	9.57069	8.25533	0.00168	0.48395	4.5814e-07	0.00301508	0.00301508	1/sp|P01024|CO3_HUMAN	1/85
serum_NGP_DDA_1h_1.8160.8160.3.0.dta	serum_NGP_DDA_1h_1	8160	2237.89	1206.83	3	ITYSIVQTJCSK	10,Carbamidomethyl[C];	5 4 2 0	(N(N(H(H(N(H(A))))(H(N(H(A)))))))	9	65.8028	67.7188	62.2444	0.00391	1.07973	7.88233e-46	0	7.88233e-46	1/sp|P01042|KNG1_HUMAN	1/205
serum_NGP_DDA_1h_1.8161.8161.4.0.dta	serum_NGP_DDA_1h_1	8161	2238.16	883.402	4	VFHIHJESWVLLTPK		5 3 1 0	(N(N(H(H(H))(H(N(H(A)))))))	6	34.2442	23.6045	54.0038	0.00149	0.42119	7.34428e-40	0	7.34428e-40	1/sp|O75882|ATRN_HUMAN	1/428
serum_NGP_DDA_1h_1.8171.8171.3.0.dta	serum_NGP_DDA_1h_1	8171	2240.84	1182.83	3	SPDVIJGSPISQK		5 4 2 0	(N(N(H(H(N(H(A))))(H(N(H(A)))))))	6	39.9726	33.2947	52.3746	-0.00321	-0.90457	1.14362e-38	0	1.14362e-38	1/sp|P08603|CFAH_HUMAN	1/217
serum_NGP_DDA_1h_1.8173.8173.3.0.dta	serum_NGP_DDA_1h_1	8173	2241.45	1188.17	3	JTTCQDLQIEVTVK	4,Carbamidomethyl[C];	5 4 1 0	(N(N(H(H(N(H)))(H(N(H(A)))))))	1	18.3664	25.8712	4.42892	0.00443	1.24281	0.000264024	0	0.000264024	2/sp|P0C0L4|CO4A_HUMAN/sp|P0C0L5|CO4B_HUMAN	2/1391/1391
serum_NGP_DDA_1h_1.8183.8183.3.0.dta	serum_NGP_DDA_1h_1	8183	2244.09	1009.75	3	VLJFTTK		5 4 2 0	(N(N(H(H(N(H(A))))(H(N(H(A)))))))	3	30.5741	23.8216	43.1143	0.00178	0.58666	6.55908e-32	0	6.55908e-32	1/sp|P13671|CO6_HUMAN	1/324
serum_NGP_DDA_1h_1.8259.8259.4.0.dta	serum_NGP_DDA_1h_1	8259	2264.46	847.111	4	HAJWTLTPLK		5 4 2 0	(N(N(H(H(N(H(A))))(H(N(H(A)))))))	3	58.2978	44.5299	83.8667	0.00188	0.55531	1.58008e-61	0	1.58008e-61	1/sp|P27169|PON1_HUMAN	1/253
serum_NGP_DDA_1h_1.8272.8272.2.0.dta	serum_NGP_DDA_1h_1	8272	2268.03	1693.21	2	HAJWTLTPLK		5 4 2 0	(N(N(H(H(N(H(A))))(H(N(H(A)))))))	3	38.2458	31.9179	49.9976	0.00227	0.66992	6.00965e-37	0	6.00965e-37	1/sp|P27169|PON1_HUMAN	1/253
serum_NGP_DDA_1h_1.8281.8281.3.0.dta	serum_NGP_DDA_1h_1	8281	2270.37	1129.15	3	HAJWTLTPLK		5 4 2 0	(N(N(H(H(N(H(A))))(H(N(H(A)))))))	3	90.7225	71.4432	126.527	0.00307	0.90682	5.04632e-92	0	5.04632e-92	1/sp|P27169|PON1_HUMAN	1/253
serum_NGP_DDA_1h_1.8293.8293.3.0.dta	serum_NGP_DDA_1h_1	8293	2273.62	1350.58	3	LAGKPTHVJVSVVMAEVDGTCY	21,Carbamidomethyl[C];	8 2 0 0	(N(N(H(H(H(H)))(H(H)(H)(H)))))	9	58.8583	51.817	71.935	0.00595	1.46968	7.55081e-53	0	7.55081e-53	1/sp|P01876|IGHA1_HUMAN	1/340
serum_NGP_DDA_1h_1.8295.8295.4.0.dta	serum_NGP_DDA_1h_1	8295	2274.23	1076.25	4	MVSHHJLTTGATLINEQWLLTTAK		5 4 0 0	(N(N(H(H(N(H)))(H(N(H))))))	6	65.6759	77.0454	44.5611	0.00153	0.35542	3.67345e-33	0	3.67345e-33	2/sp|P00738|HPT_HUMAN/sp|P00739|HPTR_HUMAN	2/184/126
serum_NGP_DDA_1h_1.8296.8296.3.0.dta	serum_NGP_DDA_1h_1	8296	2274.51	1296.56	3	LAGKPTHVJVSVVMAEVDGTCY	21,Carbamidomethyl[C];	7 2 0 0	(N(N(H(H(H))(H(H(H(H)))))))	9	65.4051	62.3813	71.0209	0.00465	1.19589	2.67041e-52	0	2.67041e-52	1/sp|P01876|IGHA1_HUMAN	1/340
serum_NGP_DDA_1h_1.8298.8298.3.0.dta	serum_NGP_DDA_1h_1	8298	2275.07	1391.61	3	LAGKPTHVJVSVVMAEVDGTCY	21,Carbamidomethyl[C];	5 5 0 0	(N(N(H(N)(H(N(H)))(H(N(H))))))	9	36.7373	40.0035	30.6716	0.00973	2.33212	6.50646e-23	0	6.50646e-23	1/sp|P01876|IGHA1_HUMAN	1/340
serum_NGP_DDA_1h_1.8300.8300.3.0.dta	serum_NGP_DDA_1h_1	8300	2275.62	1434.67	3	MVSHHJLTTGATLINEQWLLTTAK		5 4 0 0	(N(N(H(H(N(H)))(H(N(H))))))	6	31.2427	34.0273	26.0711	0.00729	1.69341	1.2575e-19	0	1.2575e-19	2/sp|P00738|HPT_HUMAN/sp|P00739|HPTR_HUMAN	2/184/126
serum_NGP_DDA_1h_1.8304.8304.3.0.dta	serum_NGP_DDA_1h_1	8304	2276.6	1440.29	3	LAGKPTHVJVSVVMAEVDGTCY	21,Carbamidomethyl[C];	5 5 0 1	(N(F)(N(H(N)(H(N(H)))(H(N(H))))))	9	42.8584	43.3808	41.8884	0.00424	0.98097	4.06835e-31	0	4.06835e-31	1/sp|P01876|IGHA1_HUMAN	1/340
serum_NGP_DDA_1h_1.8314.8314.3.0.dta	serum_NGP_DDA_1h_1	8314	2279.29	1242.55	3	LAGKPTHVJVSVVMAEVDGTCY	21,Carbamidomethyl[C];	6 2 0 0	(N(N(H(H(H))(H(H)(H)))))	9	71.0952	73.8674	65.9467	0.00395	1.06013	1.91791e-48	0	1.91791e-48	1/sp|P01876|IGHA1_HUMAN	1/340
serum_NGP_DDA_1h_1.8318.8318.3.0.dta	serum_NGP_DDA_1h_1	8318	2280.43	1386.28	3	LAGKPTHVJVSVVMAEVDGTCY	21,Carbamidomethyl[C];	4 5 0 1	(N(F)(N(H(N)(H(N))(H(N(H))))))	9	49.8921	53.1455	43.8501	0.00371	0.89206	1.79047e-32	0	1.79047e-32	1/sp|P01876|IGHA1_HUMAN	1/340
serum_NGP_DDA_1h_1.8324.8324.5.0.dta	serum_NGP_DDA_1h_1	8324	2282.35	959.662	5	LVLSSEKTVLTPATNHMGJVTFTIPANREFK		6 2 0 0	(N(N(H(H(H))(H(H(H))))))	19	37.6547	54.7316	5.94047	0.00258	0.53849	1.758e-05	0	1.758e-05	1/sp|P01024|CO3_HUMAN	1/85
serum_NGP_DDA_1h_1.8335.8335.3.0.dta	serum_NGP_DDA_1h_1	8335	2285.36	1188.53	3	LAGKPTHVJVSVVMAEVDGTCY	21,Carbamidomethyl[C];	5 2 0 0	(N(N(H(H)(H(H)(H)))))	9	84.9046	102.415	52.386	0.00372	1.04505	1.05815e-38	0	1.05815e-38	1/sp|P01876|IGHA1_HUMAN	1/340
serum_NGP_DDA_1h_1.8336.8336.5.0.dta	serum_NGP_DDA_1h_1	8336	2285.64	992.073	5	LVLSSEKTVLTPATNHMGJVTFTIPANREFK		7 2 0 0	(N(N(H(H(H)(H))(H(H(H))))))	19	15.3039	22.0355	2.80237	0.0019	0.384	0.00251528	0	0.00251528	1/sp|P01024|CO3_HUMAN	1/85
serum_NGP_DDA_1h_1.8343.8343.3.1.dta	serum_NGP_DDA_1h_1	8343	2287.62	1256.22	3	LAGKPTHVJVSVVMAEVDGTCY	21,Carbamidomethyl[C];	5 3 0 0	(N(N(H(H(H))(H(N(H))))))	9	10.9329	8.3718	15.6893	0.00879	2.33458	3.31115e-12	0.0076555	0.0076555	1/sp|P01876|IGHA1_HUMAN	1/340
serum_NGP_DDA_1h_1.8363.8363.3.1.dta	serum_NGP_DDA_1h_1	8363	2292.87	1150.81	3	EJISDPTSPLR		6 4 1 1	(N(N(H(H(N(H(H))))(H(N(F)(H(A)))))))	2	26.8758	19.1565	41.2117	0.01266	3.66978	1.14734e-30	0	1.14734e-30	1/sp|P01591|IGJ_HUMAN	1/71
serum_NGP_DDA_1h_1.8376.8376.4.0.dta	serum_NGP_DDA_1h_1	8376	2296.37	859.104	4	EJISDPTSPLR		5 4 2 0	(N(N(H(H(N(H(A))))(H(N(H(A)))))))	2	14.5381	10.7305	21.6091	0.00307	0.89299	1.72636e-16	0.00301508	0.00301508	1/sp|P01591|IGJ_HUMAN	1/71
serum_NGP_DDA_1h_1.8380.8380.4.0.dta	serum_NGP_DDA_1h_1	8380	2297.33	1225.73	4	EHEGAIYPDJTTDFQR		6 5 3 1	(N(F)(N(H(H(N(H(A))))(H(N(H(A)))(N(H(A)))))))	10	12.5384	13.3136	11.0989	-0.00163	-0.33314	5.62478e-09	0	5.62478e-09	1/sp|P00450|CERU_HUMAN	1/138
serum_NGP_DDA_1h_1.8381.8381.3.0.dta	serum_NGP_DDA_1h_1	8381	2297.66	1283.57	3	LAGKPTHVJVSVVMAEVDGTCY	21,Carbamidomethyl[C];	3 5 0 0	(N(N(H(N)(H(N))(H(N)))))	9	37.2571	38.376	35.1791	0.00518	1.34652	3.08424e-26	0	3.08424e-26	1/sp|P01876|IGHA1_HUMAN	1/340
serum_NGP_DDA_1h_1.8382.8382.3.0.dta	serum_NGP_DDA_1h_1	8382	2297.94	1332.26	3	LAGKPTHVJVSVVMAEVDGTCY	21,Carbamidomethyl[C];	3 5 0 1	(N(N(H(N)(H(N))(H(N(F))))))	9	51.007	53.1727	46.9851	0.00497	1.24427	7.76208e-35	0	7.76208e-35	1/sp|P01876|IGHA1_HUMAN	1/340
serum_NGP_DDA_1h_1.8390.8390.5.0.dta	serum_NGP_DDA_1h_1	8390	2300.01	927.252	5	LVLSSEKTVLTPATNHMGJVTFTIPANREFK		5 2 0 0	(N(N(H(H)(H(H(H))))))	19	23.0011	34.087	2.413	0.00192	0.41451	0.00377309	0	0.00377309	1/sp|P01024|CO3_HUMAN	1/85
serum_NGP_DDA_1h_1.8401.8401.3.0.dta	serum_NGP_DDA_1h_1	8401	2302.99	1129.15	3	HAJWTLTPLK		5 4 2 0	(N(N(H(H(N(H(A))))(H(N(H(A)))))))	3	62.7915	43.809	98.0448	0.00223	0.6587	1.38289e-71	0	1.38289e-71	1/sp|P27169|PON1_HUMAN	1/253
serum_NGP_DDA_1h_1.8403.8403.3.0.dta	serum_NGP_DDA_1h_1	8403	2303.6	1261.23	3	VLYLAAYJCTLRPVSK	9,Carbamidomethyl[C];	5 4 1 0	(N(N(H(H(N(H)))(H(N(H(A)))))))	8	31.8408	18.51	56.5981	0.0003	0.07973	7.19687e-42	0	7.19687e-42	1/sp|Q9UGM5|FETUB_HUMAN	1/136
serum_NGP_DDA_1h_1.8404.8404.4.0.dta	serum_NGP_DDA_1h_1	8404	2303.88	999.445	4	LAGKPTHVJVSVVMAEVDGTCY	21,Carbamidomethyl[C];	3 5 0 1	(N(F)(N(H(N)(H(N))(H(N)))))	9	10.401	11.0899	9.12171	0.00217	0.5441	1.16009e-07	0.00216685	0.00216685	1/sp|P01876|IGHA1_HUMAN	1/340
serum_NGP_DDA_1h_1.8424.8424.3.0.dta	serum_NGP_DDA_1h_1	8424	2309.49	1188.53	3	LAGKPTHVJVSVVMAEVDGTCY	21,Carbamidomethyl[C];	5 2 0 0	(N(N(H(H)(H(H(H))))))	9	30.8174	29.3552	33.5329	0.00579	1.6234	5.89887e-25	0	5.89887e-25	1/sp|P01876|IGHA1_HUMAN	1/340
serum_NGP_DDA_1h_1.8433.8433.3.2.dta	serum_NGP_DDA_1h_1	8433	2311.86	1211.88	3	TVLTPATNHMGJVTFTIPANR		6 2 0 0	(N(N(H(H(H))(H(H(H))))))	12	17.0185	11.0161	28.1659	0.00029	0.07944	2.96156e-21	0.00216685	0.00216685	1/sp|P01024|CO3_HUMAN	1/85
serum_NGP_DDA_1h_1.8445.8445.4.0.dta	serum_NGP_DDA_1h_1	8445	2315.3	1076.25	4	MVSHHJLTTGATLINEQWLLTTAK		5 4 0 0	(N(N(H(H(N(H)))(H(N(H))))))	6	15.3928	18.5255	9.57495	0.00117	0.27081	6.5228e-08	0	6.5228e-08	2/sp|P00738|HPT_HUMAN/sp|P00739|HPTR_HUMAN	2/184/126
serum_NGP_DDA_1h_1.8490.8490.3.0.dta	serum_NGP_DDA_1h_1	8490	2327.48	942.389	3	JGSLFAFR		5 4 1 0	(N(N(H(H(N(H)))(H(N(H(A)))))))	1	39.6573	31.7661	54.3123	0.00134	0.47307	3.3943e-40	0	3.3943e-40	1/sp|P04004|VTNC_HUMAN	1/169
serum_NGP_DDA_1h_1.8492.8492.3.0.dta	serum_NGP_DDA_1h_1	8492	2328.03	1188.53	3	LAGKPTHVJVSVVMAEVDGTCY	21,Carbamidomethyl[C];	5 2 0 0	(N(N(H(H)(H(H(H))))))	9	33.908	32.168	37.1393	0.01228	3.44516	9.25377e-28	0	9.25377e-28	1/sp|P01876|IGHA1_HUMAN	1/340
serum_NGP_DDA_1h_1.8500.8500.4.0.dta	serum_NGP_DDA_1h_1	8500	2330.17	1035.18	4	QQQHLFGSJVTDCSGJFCLFR	13,Carbamidomethyl[C];18,Carbamidomethyl[C];	5 4 0 0	(N(N(H(H(N(H)))(H(N(H))))))	9	10.0517	9.8737	10.3821	0.00342	0.82679	1.71983e-08	0.00301508	0.00301508	1/sp|P02787|TRFE_HUMAN	1/630
serum_NGP_DDA_1h_1.8509.8509.2.0.dta	serum_NGP_DDA_1h_1	8509	2332.76	1413.08	2	JGSLFAFR		5 4 1 0	(N(N(H(H(N(H)))(H(N(H(A)))))))	1	33.8308	27.7155	45.188	0.00426	1.50912	1.43632e-33	0	1.43632e-33	1/sp|P04004|VTNC_HUMAN	1/169
serum_NGP_DDA_1h_1.8523.8523.3.0.dta	serum_NGP_DDA_1h_1	8523	2336.87	1464.03	3	LVLSSEKTVLTPATNHMGJVTFTIPANR		6 2 0 0	(N(N(H(H(H))(H(H(H))))))	19	44.1407	42.1135	47.9055	0.00871	1.98303	1.6746e-35	0	1.6746e-35	1/sp|P01024|CO3_HUMAN	1/85
serum_NGP_DDA_1h_1.8530.8530.5.0.dta	serum_NGP_DDA_1h_1	8530	2338.66	878.821	5	LVLSSEKTVLTPATNHMGJVTFTIPANR		6 2 0 0	(N(N(H(H(H))(H(H(H))))))	19	75.3789	106.491	17.5993	0.00212	0.48215	9.84215e-14	0	9.84215e-14	1/sp|P01024|CO3_HUMAN	1/85
serum_NGP_DDA_1h_1.8540.8540.3.0.dta	serum_NGP_DDA_1h_1	8540	2341.33	1585.29	3	EHEGAIYPDJTTDFQR		6 5 3 0	(N(N(H(H(N(H(A))))(H(N(H(A)))(N(H(A)))))))	10	39.2601	41.4016	35.283	0.00429	0.90169	2.19599e-26	0	2.19599e-26	1/sp|P00450|CERU_HUMAN	1/138
serum_NGP_DDA_1h_1.8548.8548.2.0.dta	serum_NGP_DDA_1h_1	8548	2343.6	1655.19	2	GLJVTLSSTGR		5 4 2 0	(N(N(H(H(N(H(A))))(H(N(H(A)))))))	3	51.2216	38.2734	75.2684	0.00288	0.86994	3.53047e-55	0	3.53047e-55	2/sp|P0C0L4|CO4A_HUMAN/sp|P0C0L5|CO4B_HUMAN	2/1328/1328
serum_NGP_DDA_1h_1.8562.8562.4.0.dta	serum_NGP_DDA_1h_1	8562	2347.26	1057.76	4	LVLSSEKTVLTPATNHMGJVTFTIPANR		5 2 0 0	(N(N(H(H)(H(H)(H)))))	19	45.3908	53.8547	29.6721	-0.00316	-0.74714	2.57147e-22	0	2.57147e-22	1/sp|P01024|CO3_HUMAN	1/85
serum_NGP_DDA_1h_1.8575.8575.4.0.dta	serum_NGP_DDA_1h_1	8575	2350.82	828.099	4	GLJVTLSSTGR		5 4 2 0	(N(N(H(H(N(H(A))))(H(N(H(A)))))))	3	43.4609	37.7102	54.1406	0.00036	0.10907	5.16955e-40	0	5.16955e-40	2/sp|P0C0L4|CO4A_HUMAN/sp|P0C0L5|CO4B_HUMAN	2/1328/1328
serum_NGP_DDA_1h_1.8576.8576.2.0.dta	serum_NGP_DDA_1h_1	8576	2351.1	1311.54	2	JGSLFAFR		5 3 1 0	(N(N(H(H(H))(H(N(H(A)))))))	1	48.5074	36.8577	70.1427	0.00291	1.10829	8.48227e-52	0	8.48227e-52	1/sp|P04004|VTNC_HUMAN	1/169
serum_NGP_DDA_1h_1.8578.8578.3.0.dta	serum_NGP_DDA_1h_1	8578	2351.66	874.696	3	JGSLFAFR		5 3 1 0	(N(N(H(H(H))(H(N(H(A)))))))	1	46.5374	33.867	70.068	0.00138	0.52479	1.50423e-51	0	1.50423e-51	1/sp|P04004|VTNC_HUMAN	1/169
serum_NGP_DDA_1h_1.8647.8647.3.0.dta	serum_NGP_DDA_1h_1	8647	2370.39	1103.8	3	GLJVTLSSTGR		5 4 2 0	(N(N(H(H(N(H(A))))(H(N(H(A)))))))	3	21.0345	8.90074	43.5687	0.00076	0.23085	3.06353e-32	0.00581959	0.00581959	2/sp|P0C0L4|CO4A_HUMAN/sp|P0C0L5|CO4B_HUMAN	2/1328/1328
serum_NGP_DDA_1h_1.8658.8658.3.0.dta	serum_NGP_DDA_1h_1	8658	2373.28	1274.16	3	LGJWSAMPSCK	10,Carbamidomethyl[C];	6 5 2 0	(N(N(H(H(N(H(A))))(H(N(H))(N(H(A)))))))	3	7.90401	10.4525	3.17118	0.00162	0.42456	0.00167551	0.00301508	0.00466814	1/sp|P02749|APOH_HUMAN	1/253
serum_NGP_DDA_1h_1.8665.8665.3.2.dta	serum_NGP_DDA_1h_1	8665	2375.27	1472.94	3	DIVEYYJDSJGSHVLQGR		5 4 2 1	(N(F)(N(H(H(N(H(A))))(H(N(H(A)))))))	7	20.5935	24.334	13.647	0.01626	3.6812	9.6518e-11	0	9.6518e-11	1/sp|P25311|ZA2G_HUMAN	1/109
serum_NGP_DDA_1h_1.8674.8674.3.0.dta	serum_NGP_DDA_1h_1	8674	2377.65	820.678	3	JGSLFAFR		4 3 1 0	(N(N(H(H)(H(N(H(A)))))))	1	26.0252	17.9997	40.9297	-0.00024	-0.09941	1.72778e-30	0	1.72778e-30	1/sp|P04004|VTNC_HUMAN	1/169
serum_NGP_DDA_1h_1.8682.8682.2.0.dta	serum_NGP_DDA_1h_1	8682	2379.78	1230.51	2	JGSLFAFR		4 3 1 0	(N(N(H(H)(H(N(H(A)))))))	1	22.7865	14.059	38.9948	0.00346	1.40465	4.71921e-29	0	4.71921e-29	1/sp|P04004|VTNC_HUMAN	1/169
serum_NGP_DDA_1h_1.8702.8702.3.0.dta	serum_NGP_DDA_1h_1	8702	2385.11	1152.45	3	LGJWSAMPSCK	10,Carbamidomethyl[C];	5 4 2 0	(N(N(H(H(N(H(A))))(H(N(H(A)))))))	3	61.5379	58.3867	67.3901	0.00296	0.85664	1.30368e-49	0	1.30368e-49	1/sp|P02749|APOH_HUMAN	1/253
serum_NGP_DDA_1h_1.8705.8705.3.3.dta	serum_NGP_DDA_1h_1	8705	2386.17	1158.13	3	LGJWSAMPSCK	10,Carbamidomethyl[C];	6 4 1 1	(N(N(H(H(N(H(H))))(H(N(F)(H(A)))))))	3	35.4109	32.9834	39.9192	0.01075	3.09624	6.78233e-30	0	6.78233e-30	1/sp|P02749|APOH_HUMAN	1/253
serum_NGP_DDA_1h_1.8709.8709.2.0.dta	serum_NGP_DDA_1h_1	8709	2387.29	1728.17	2	LGJWSAMPSCK	10,Carbamidomethyl[C];	5 4 2 0	(N(N(H(H(N(H(A))))(H(N(H(A)))))))	3	53.9316	47.4158	66.0326	0.00192	0.55507	1.33886e-48	0	1.33886e-48	1/sp|P02749|APOH_HUMAN	1/253
serum_NGP_DDA_1h_1.8724.8724.4.1.dta	serum_NGP_DDA_1h_1	8724	2391.19	864.59	4	LGJWSAMPSCK	10,Carbamidomethyl[C];	5 4 2 0	(N(N(H(H(N(H(A))))(H(N(H(A)))))))	3	56.4156	47.8759	72.275	-0.00026	-0.0741	4.00878e-53	0	4.00878e-53	1/sp|P02749|APOH_HUMAN	1/253
serum_NGP_DDA_1h_1.8726.8726.3.0.dta	serum_NGP_DDA_1h_1	8726	2391.79	1424.25	3	DIVEYYJDSJGSHVLQGR		5 4 2 0	(N(N(H(H(N(H(A))))(H(N(H(A)))))))	10	35.3497	33.3194	39.1203	0.00263	0.61628	3.92483e-29	0	3.92483e-29	1/sp|P25311|ZA2G_HUMAN	1/112
serum_NGP_DDA_1h_1.8767.8767.3.0.dta	serum_NGP_DDA_1h_1	8767	2402.81	1403.31	3	IIVPLNNREJISDPTSPLR		5 4 1 1	(N(F)(N(H(H(N(H)))(H(N(H(A)))))))	10	23.3735	10.4917	47.2969	0.00609	1.4472	3.89282e-35	0.00301508	0.00301508	1/sp|P01591|IGJ_HUMAN	1/71
serum_NGP_DDA_1h_1.8822.8822.4.0.dta	serum_NGP_DDA_1h_1	8822	2417.66	1001.96	4	IIVPLNNREJISDPTSPLR		5 3 1 1	(N(F)(N(H(H(H))(H(N(H(A)))))))	10	47.5847	12.9694	111.87	0.00323	0.80683	2.18248e-81	0	2.18248e-81	1/sp|P01591|IGJ_HUMAN	1/71
serum_NGP_DDA_1h_1.8877.8877.3.0.dta	serum_NGP_DDA_1h_1	8877	2432.38	1152.45	3	LGJWSAMPSCK	10,Carbamidomethyl[C];	5 4 2 0	(N(N(H(H(N(H(A))))(H(N(H(A)))))))	3	52.8754	40.0129	76.763	0.00176	0.51022	2.53915e-56	0	2.53915e-56	1/sp|P02749|APOH_HUMAN	1/253
serum_NGP_DDA_1h_1.8911.8911.3.0.dta	serum_NGP_DDA_1h_1	8911	2441.85	1438.62	3	ADGTVNQIEGEATPVJLTEPAK		5 4 1 1	(N(F)(N(H(H(N(H)))(H(N(H(A)))))))	16	18.9415	25.239	7.24599	0.00561	1.30131	1.87869e-06	0	1.87869e-06	1/sp|P05090|APOD_HUMAN	1/98
serum_NGP_DDA_1h_1.8923.8923.4.0.dta	serum_NGP_DDA_1h_1	8923	2445.1	1296.57	4	RNPPMGGNVVIFDTVITNQEEPYQJHSGR		5 4 1 0	(N(N(H(H(N(H)))(H(N(H(A)))))))	25	18.3255	18.7785	17.4842	0.01069	2.06154	1.31922e-13	0	1.31922e-13	1/sp|P02745|C1QA_HUMAN	1/146
serum_NGP_DDA_1h_1.8932.8932.4.0.dta	serum_NGP_DDA_1h_1	8932	2447.45	1083.48	4	ADGTVNQIEGEATPVJLTEPAK		6 4 0 2	(N(F)(N(H(H(N(H)))(H(N(H(H)(F)))))))	16	45.4758	41.5581	52.7515	0.00925	2.13513	6.06395e-39	0	6.06395e-39	1/sp|P05090|APOD_HUMAN	1/98
serum_NGP_DDA_1h_1.8933.8933.4.0.dta	serum_NGP_DDA_1h_1	8933	2447.78	1079.22	4	ADGTVNQIEGEATPVJLTEPAK		5 4 1 1	(N(F)(N(H(H(N(H)))(H(N(H(A)))))))	16	49.0444	60.9686	26.8995	0.00592	1.37202	2.5754e-20	0	2.5754e-20	1/sp|P05090|APOD_HUMAN	1/98
serum_NGP_DDA_1h_1.8964.8964.3.0.dta	serum_NGP_DDA_1h_1	8964	2456.05	1257.22	3	QVLFLDTVYGJCSTHFTVK	12,Carbamidomethyl[C];	7 2 0 0	(N(N(H(H(H))(H(H(H(H)))))))	11	57.1414	47.5411	74.9703	0.00349	0.92455	5.46066e-55	0	5.46066e-55	1/sp|P04114|APOB_HUMAN	1/185
serum_NGP_DDA_1h_1.8988.8988.4.0.dta	serum_NGP_DDA_1h_1	8988	2462.55	1032.71	4	TVLTPATNHMGJVTFTIPANR		6 3 1 0	(N(N(H(H(H(H)))(H(N(H(A)))))))	12	26.259	13.4481	50.0507	0.00347	0.84175	4.36023e-37	0	4.36023e-37	1/sp|P01024|CO3_HUMAN	1/85
serum_NGP_DDA_1h_1.9010.9010.4.0.dta	serum_NGP_DDA_1h_1	9010	2468.2	1055.73	4	VVLHPJYSQVDIGLIK		6 5 1 1	(N(N(H(H(N(H)(F)))(H(N(H(N(H(A)))))))))	6	24.5988	15.5452	41.4125	0.00383	0.90849	8.06427e-31	0	8.06427e-31	1/sp|P00738|HPT_HUMAN	1/241
serum_NGP_DDA_1h_1.9013.9013.3.0.dta	serum_NGP_DDA_1h_1	9013	2469.07	1389.94	3	ADGTVNQIEGEATPVJLTEPAK		5 4 1 0	(N(N(H(H(N(H)))(H(N(H(A)))))))	16	31.6481	38.3313	19.2364	0.00403	0.96658	5.99813e-15	0	5.99813e-15	1/sp|P05090|APOD_HUMAN	1/98
serum_NGP_DDA_1h_1.9029.9029.4.3.dta	serum_NGP_DDA_1h_1	9029	2473.42	1076.25	4	MVSHHJLTTGATLINEQWLLTTAK		5 4 0 0	(N(N(H(H(N(H)))(H(N(H))))))	6	10.6845	15.0868	2.50883	0.0164	3.81243	0.00343746	0	0.00343746	2/sp|P00738|HPT_HUMAN/sp|P00739|HPTR_HUMAN	2/184/126
serum_NGP_DDA_1h_1.9035.9035.3.0.dta	serum_NGP_DDA_1h_1	9035	2475	1537.03	3	MVSHHJLTTGATLINEQWLLTTAK	1,Oxidation[M];	5 4 1 0	(N(N(H(H(N(H)))(H(N(H(A)))))))	6	19.6292	26.7964	6.31863	0.00571	1.23897	9.48847e-06	0	9.48847e-06	2/sp|P00738|HPT_HUMAN/sp|P00739|HPTR_HUMAN	2/184/126
serum_NGP_DDA_1h_1.9043.9043.5.0.dta	serum_NGP_DDA_1h_1	9043	2477.07	922.619	5	MVSHHJLTTGATLINEQWLLTTAK	1,Oxidation[M];	5 4 1 0	(N(N(H(H(N(H)))(H(N(H(A)))))))	6	56.9081	65.1708	41.563	0.00251	0.54404	6.11307e-31	0	6.11307e-31	2/sp|P00738|HPT_HUMAN/sp|P00739|HPTR_HUMAN	2/184/126
serum_NGP_DDA_1h_1.9065.9065.3.0.dta	serum_NGP_DDA_1h_1	9065	2482.97	1149.18	3	QVLFLDTVYGJCSTHFTVK	12,Carbamidomethyl[C];	5 2 0 0	(N(N(H(H)(H(H(H))))))	11	62.8372	60.2364	67.6671	0.00297	0.86143	9.35449e-50	0	9.35449e-50	1/sp|P04114|APOB_HUMAN	1/185
serum_NGP_DDA_1h_1.9067.9067.3.0.dta	serum_NGP_DDA_1h_1	9067	2483.58	1290.92	3	VVLHPJYSQVDIGLIK		6 4 1 0	(N(N(H(H(H))(H(N(H))(N(H(A)))))))	6	76.812	80.3314	70.2761	0.00377	0.97451	6.94709e-52	0	6.94709e-52	1/sp|P00738|HPT_HUMAN	1/241
serum_NGP_DDA_1h_1.9076.9076.4.1.dta	serum_NGP_DDA_1h_1	9076	2485.94	1019.21	4	VVLHPJYSQVDIGLIK		6 5 1 0	(N(N(H(H(N(H(A))))(H(N(H))(N(H))))))	6	23.5791	11.1839	46.5988	0.00473	1.16218	1.23204e-34	0.0010917	0.0010917	1/sp|P00738|HPT_HUMAN	1/241
serum_NGP_DDA_1h_1.9086.9086.3.0.dta	serum_NGP_DDA_1h_1	9086	2488.82	1203.82	3	SWPAVGJCSSALR	8,Carbamidomethyl[C];	5 4 2 0	(N(N(H(H(N(H(A))))(H(N(H(A)))))))	7	30.8758	13.3002	63.5161	0.00249	0.68985	9.71623e-47	0	9.71623e-47	1/sp|P02790|HEMO_HUMAN	1/187
serum_NGP_DDA_1h_1.9096.9096.3.0.dta	serum_NGP_DDA_1h_1	9096	2491.68	1236.9	3	VVLHPJYSQVDIGLIK		5 4 1 0	(N(N(H(H(N(H)))(H(N(H(A)))))))	6	62.7637	74.0007	41.8951	0.00434	1.16901	3.82404e-31	0	3.82404e-31	1/sp|P00738|HPT_HUMAN	1/241
serum_NGP_DDA_1h_1.9106.9106.4.0.dta	serum_NGP_DDA_1h_1	9106	2494.34	927.928	4	VVLHPJYSQVDIGLIK		5 4 1 0	(N(N(H(H(N(H)))(H(N(H(A)))))))	6	67.9526	76.7664	51.5841	0.00218	0.58848	2.28567e-38	0	2.28567e-38	1/sp|P00738|HPT_HUMAN	1/241
serum_NGP_DDA_1h_1.9110.9110.5.0.dta	serum_NGP_DDA_1h_1	9110	2495.48	742.545	5	VVLHPJYSQVDIGLIK		5 4 1 0	(N(N(H(H(N(H)))(H(N(H(A)))))))	6	43.4666	44.8592	40.8805	0.00846	2.28099	1.98253e-30	0	1.98253e-30	1/sp|P00738|HPT_HUMAN	1/241
serum_NGP_DDA_1h_1.9114.9114.2.0.dta	serum_NGP_DDA_1h_1	9114	2496.6	1854.85	2	VVLHPJYSQVDIGLIK		5 4 1 0	(N(N(H(H(N(H)))(H(N(H(A)))))))	6	22.5311	22.2188	23.1109	0.00156	0.41969	1.33742e-17	0	1.33742e-17	1/sp|P00738|HPT_HUMAN	1/241
serum_NGP_DDA_1h_1.9128.9128.3.0.dta	serum_NGP_DDA_1h_1	9128	2500.21	1534.64	3	GLTFQQJASSMCVPDQDTAIR	12,Carbamidomethyl[C];	5 5 1 1	(N(F)(N(H(N)(H(N(H)))(H(N(H(A)))))))	7	51.9434	70.212	18.016	0.00439	0.95377	4.92803e-14	0	4.92803e-14	2/sp|P01871|IGHM_HUMAN/sp|P0DOX6|IGM_HUMAN	2/209/332
serum_NGP_DDA_1h_1.9136.9136.3.0.dta	serum_NGP_DDA_1h_1	9136	2502.46	1534.64	3	GLTFQQJASSMCVPDQDTAIR	12,Carbamidomethyl[C];	5 5 1 1	(N(F)(N(H(H(N)(N(H)))(H(N(H(A)))))))	7	50.9648	67.3528	20.5299	0.00548	1.19172	8.97131e-16	0	8.97131e-16	2/sp|P01871|IGHM_HUMAN/sp|P0DOX6|IGM_HUMAN	2/209/332
serum_NGP_DDA_1h_1.9139.9139.4.0.dta	serum_NGP_DDA_1h_1	9139	2503.13	903.116	4	SWPAVGJCSSALR	8,Carbamidomethyl[C];	5 4 2 0	(N(N(H(H(N(H(A))))(H(N(H(A)))))))	7	65.0703	59.9663	74.5491	-0.00038	-0.10501	9.38342e-55	0	9.38342e-55	1/sp|P02790|HEMO_HUMAN	1/187
serum_NGP_DDA_1h_1.9140.9140.4.0.dta	serum_NGP_DDA_1h_1	9140	2503.41	1240.31	4	MVSHHJLTTGATLINEQWLLTTAK		6 5 1 0	(N(N(H(H(N(H(A))))(H(N(H))(N(H))))))	6	25.7932	26.5757	24.34	-0.00181	-0.36535	1.82804e-18	0	1.82804e-18	2/sp|P00738|HPT_HUMAN/sp|P00739|HPTR_HUMAN	2/184/126
serum_NGP_DDA_1h_1.9144.9144.3.0.dta	serum_NGP_DDA_1h_1	9144	2504.56	1466.94	3	GLTFQQJASSMCVPDQDTAIR	12,Carbamidomethyl[C];	5 4 1 1	(N(F)(N(H(H(N(H)))(H(N(H(A)))))))	7	61.0713	79.6764	26.5189	0.00428	0.97405	4.97066e-20	0	4.97066e-20	2/sp|P01871|IGHM_HUMAN/sp|P0DOX6|IGM_HUMAN	2/209/332
serum_NGP_DDA_1h_1.9149.9149.4.0.dta	serum_NGP_DDA_1h_1	9149	2505.76	1151.23	4	GLTFQQJASSMCVPDQDTAIR	12,Carbamidomethyl[C];	5 5 1 1	(N(F)(N(H(N)(H(N(H)))(H(N(H(A)))))))	7	68.1073	78.1829	49.3954	0.00309	0.67193	1.52246e-36	0	1.52246e-36	2/sp|P01871|IGHM_HUMAN/sp|P0DOX6|IGM_HUMAN	2/209/332
serum_NGP_DDA_1h_1.9151.9151.4.0.dta	serum_NGP_DDA_1h_1	9151	2506.14	1100.46	4	GLTFQQJASSMCVPDQDTAIR	12,Carbamidomethyl[C];	5 4 1 1	(N(F)(N(H(H(N(H)))(H(N(H(A)))))))	7	75.9756	96.2082	38.4008	-0.00011	-0.0244	1.01563e-28	0	1.01563e-28	2/sp|P01871|IGHM_HUMAN/sp|P0DOX6|IGM_HUMAN	2/209/332
serum_NGP_DDA_1h_1.9153.9153.4.0.dta	serum_NGP_DDA_1h_1	9153	2506.74	1104.72	4	GLTFQQJASSMCVPDQDTAIR	12,Carbamidomethyl[C];	6 4 0 2	(N(F)(N(H(H(N(H)))(H(N(H(H)(F)))))))	7	70.1245	81.7679	48.501	0.01384	3.13439	5.92401e-36	0	5.92401e-36	2/sp|P01871|IGHM_HUMAN/sp|P0DOX6|IGM_HUMAN	2/209/332
serum_NGP_DDA_1h_1.9161.9161.3.0.dta	serum_NGP_DDA_1h_1	9161	2508.73	1203.82	3	SWPAVGJCSSALR	8,Carbamidomethyl[C];	5 4 2 0	(N(N(H(H(N(H(A))))(H(N(H(A)))))))	7	78.8518	61.3559	111.344	0.00324	0.89681	4.782e-81	0	4.782e-81	1/sp|P02790|HEMO_HUMAN	1/187
serum_NGP_DDA_1h_1.9165.9165.3.0.dta	serum_NGP_DDA_1h_1	9165	2509.71	1223.22	3	VVLHPJYSQVDIGLIK		6 3 1 0	(N(N(H(H(H(H)))(H(N(H(A)))))))	6	24.4885	12.2068	47.2974	-0.00381	-1.03756	3.5346e-35	0	3.5346e-35	1/sp|P00738|HPT_HUMAN	1/241
serum_NGP_DDA_1h_1.9184.9184.3.0.dta	serum_NGP_DDA_1h_1	9184	2514.65	1236.9	3	VVLHPJYSQVDIGLIK		5 4 1 0	(N(N(H(H(N(H)))(H(N(H(A)))))))	6	67.1314	62.407	75.9051	0.00249	0.67072	8.69919e-56	0	8.69919e-56	1/sp|P00738|HPT_HUMAN	1/241
serum_NGP_DDA_1h_1.9187.9187.4.0.dta	serum_NGP_DDA_1h_1	9187	2515.22	927.928	4	VVLHPJYSQVDIGLIK		5 4 1 0	(N(N(H(H(N(H)))(H(N(H(A)))))))	6	53.4753	54.9472	50.7416	0.00017	0.04489	1.95558e-37	0	1.95558e-37	1/sp|P00738|HPT_HUMAN	1/241
serum_NGP_DDA_1h_1.9197.9197.3.0.dta	serum_NGP_DDA_1h_1	9197	2517.89	1252.53	3	CGLVPVLAENYJK	1,Carbamidomethyl[C];	6 5 1 0	(N(N(H(H(N(H(A))))(H(N(H))(N(H))))))	12	54.0413	53.4383	55.1611	0.00513	1.36718	7.34167e-41	0	7.34167e-41	1/sp|P02787|TRFE_HUMAN	1/432
serum_NGP_DDA_1h_1.9209.9209.3.0.dta	serum_NGP_DDA_1h_1	9209	2521.15	1480.62	3	GLTFQQJASSMCVPDQDTAIR	12,Carbamidomethyl[C];	4 5 1 1	(N(F)(N(H(N)(H(N))(H(N(H(A)))))))	7	39.1444	54.4032	10.8066	0.00325	0.73304	8.97698e-09	0	8.97698e-09	2/sp|P01871|IGHM_HUMAN/sp|P0DOX6|IGM_HUMAN	2/209/332
serum_NGP_DDA_1h_1.9219.9219.3.0.dta	serum_NGP_DDA_1h_1	9219	2523.82	1531.7	3	MVSHHJLTTGATLINEQWLLTTAK		5 4 1 0	(N(N(H(H(N(H)))(H(N(H(A)))))))	6	42.9431	40.6727	47.1595	0.00436	0.94958	5.99765e-35	0	5.99765e-35	2/sp|P00738|HPT_HUMAN/sp|P00739|HPTR_HUMAN	2/184/126
serum_NGP_DDA_1h_1.9222.9222.4.0.dta	serum_NGP_DDA_1h_1	9222	2524.61	1114.97	4	GLTFQQJASSMCVPDQDTAIR	12,Carbamidomethyl[C];	5 5 0 2	(N(N(H(N)(H(N(H)(F)))(H(N(H)(F))))))	7	22.552	33.7841	1.6923	-0.00041	-0.09247	0.00877794	0	0.00877794	2/sp|P01871|IGHM_HUMAN/sp|P0DOX6|IGM_HUMAN	2/209/332
serum_NGP_DDA_1h_1.9229.9229.4.0.dta	serum_NGP_DDA_1h_1	9229	2526.32	1149.02	4	MVSHHJLTTGATLINEQWLLTTAK		5 4 1 0	(N(N(H(H(N(H)))(H(N(H(A)))))))	6	66.7493	77.9501	45.9477	0.00478	1.04081	3.937e-34	0	3.937e-34	2/sp|P00738|HPT_HUMAN/sp|P00739|HPTR_HUMAN	2/184/126
serum_NGP_DDA_1h_1.9231.9231.5.0.dta	serum_NGP_DDA_1h_1	9231	2526.74	919.42	5	MVSHHJLTTGATLINEQWLLTTAK		5 4 1 0	(N(N(H(H(N(H)))(H(N(H(A)))))))	6	49.8056	57.7361	35.0774	0.00125	0.2716	3.82487e-26	0	3.82487e-26	2/sp|P00738|HPT_HUMAN/sp|P00739|HPTR_HUMAN	2/184/126
serum_NGP_DDA_1h_1.9254.9254.3.0.dta	serum_NGP_DDA_1h_1	9254	2532.83	1236.9	3	VVLHPJYSQVDIGLIK		5 4 1 0	(N(N(H(H(N(H)))(H(N(H(A)))))))	6	47.6765	40.8843	60.2907	0.00105	0.28406	1.99745e-44	0	1.99745e-44	1/sp|P00738|HPT_HUMAN	1/241
serum_NGP_DDA_1h_1.9262.9262.4.0.dta	serum_NGP_DDA_1h_1	9262	2535.07	927.927	4	VVLHPJYSQVDIGLIK		5 4 1 0	(N(N(H(H(N(H)))(H(N(H(A)))))))	6	12.9031	12.1813	14.2437	-0.00077	-0.20641	3.13803e-11	0	3.13803e-11	1/sp|P00738|HPT_HUMAN	1/241
serum_NGP_DDA_1h_1.9286.9286.3.0.dta	serum_NGP_DDA_1h_1	9286	2541.31	1531.7	3	MVSHHJLTTGATLINEQWLLTTAK		5 4 1 0	(N(N(H(H)(H(N(H))(N(H(A)))))))	6	24.666	27.433	19.5274	0.0058	1.2631	4.34744e-15	0	4.34744e-15	2/sp|P00738|HPT_HUMAN/sp|P00739|HPTR_HUMAN	2/184/126
serum_NGP_DDA_1h_1.9297.9297.4.0.dta	serum_NGP_DDA_1h_1	9297	2544.57	1026.93	4	KVCQDCPLLAPLJDTR	3,Carbamidomethyl[C];6,Carbamidomethyl[C];	5 4 2 0	(N(N(H(H(N(H(A))))(H(N(H(A)))))))	13	45.0509	48.3802	38.868	0.00182	0.44363	6.01042e-29	0	6.01042e-29	1/sp|P02765|FETUA_HUMAN	1/156
serum_NGP_DDA_1h_1.9298.9298.3.0.dta	serum_NGP_DDA_1h_1	9298	2544.89	1252.51	3	SWPAVGJCSSALR	8,Carbamidomethyl[C];	5 4 2 1	(N(F)(N(H(H(N(H(A))))(H(N(H(A)))))))	7	24.0022	16.3403	38.2317	0.00337	0.89819	1.21329e-28	0	1.21329e-28	1/sp|P02790|HEMO_HUMAN	1/187
serum_NGP_DDA_1h_1.9307.9307.5.0.dta	serum_NGP_DDA_1h_1	9307	2547.25	919.42	5	MVSHHJLTTGATLINEQWLLTTAK		5 4 1 0	(N(N(H(H(N(H)))(H(N(H(A)))))))	6	26.2343	25.33	27.9137	0.00304	0.66132	4.60739e-21	0	4.60739e-21	2/sp|P00738|HPT_HUMAN/sp|P00739|HPTR_HUMAN	2/184/126
serum_NGP_DDA_1h_1.9308.9308.3.0.dta	serum_NGP_DDA_1h_1	9308	2547.53	1203.82	3	SWPAVGJCSSALR	8,Carbamidomethyl[C];	5 4 2 0	(N(N(H(H(N(H(A))))(H(N(H(A)))))))	7	31.958	20.6416	52.974	0.00357	0.98823	4.02188e-39	0	4.02188e-39	1/sp|P02790|HEMO_HUMAN	1/187
serum_NGP_DDA_1h_1.9319.9319.4.0.dta	serum_NGP_DDA_1h_1	9319	2550.48	1193.76	4	LAGKPTHVJVSVVMAEVDGTCY	21,Carbamidomethyl[C];	6 5 1 1	(N(F)(N(H(N)(H(N(H(H))))(H(N(H(A)))))))	9	16.2732	19.569	10.1523	0.00468	0.98129	2.42771e-08	0	2.42771e-08	1/sp|P01876|IGHA1_HUMAN	1/340
serum_NGP_DDA_1h_1.9320.9320.4.0.dta	serum_NGP_DDA_1h_1	9320	2550.81	1102.48	4	LAGKPTHVJVSVVMAEVDGTCY	21,Carbamidomethyl[C];	5 4 1 1	(N(F)(N(H(H(N(H)))(H(N(H(A)))))))	9	19.0331	14.215	27.9811	0.00303	0.68772	4.04862e-21	0	4.04862e-21	1/sp|P01876|IGHA1_HUMAN	1/340
serum_NGP_DDA_1h_1.9329.9329.4.0.dta	serum_NGP_DDA_1h_1	9329	2553.18	927.928	4	VVLHPJYSQVDIGLIK		5 4 1 0	(N(N(H(H(N(H)))(H(N(H(A)))))))	6	19.3232	14.7871	27.7476	0.00101	0.27355	5.31205e-21	0	5.31205e-21	1/sp|P00738|HPT_HUMAN	1/241
serum_NGP_DDA_1h_1.9331.9331.4.0.dta	serum_NGP_DDA_1h_1	9331	2553.78	903.116	4	SWPAVGJCSSALR	8,Carbamidomethyl[C];	5 4 2 0	(N(N(H(H(N(H(A))))(H(N(H(A)))))))	7	24.6505	22.4312	28.7721	0.00201	0.55659	8.99706e-22	0	8.99706e-22	1/sp|P02790|HEMO_HUMAN	1/187
serum_NGP_DDA_1h_1.9343.9343.3.0.dta	serum_NGP_DDA_1h_1	9343	2557.03	1469.63	3	LAGKPTHVJVSVVMAEVDGTCY	21,Carbamidomethyl[C];	5 4 1 1	(N(F)(N(H(H(N(H)))(H(N(H(A)))))))	9	25.9179	26.5308	24.7796	0.0053	1.2035	8.21621e-19	0	8.21621e-19	1/sp|P01876|IGHA1_HUMAN	1/340
serum_NGP_DDA_1h_1.9345.9345.3.0.dta	serum_NGP_DDA_1h_1	9345	2557.59	1537.32	3	LAGKPTHVJVSVVMAEVDGTCY	21,Carbamidomethyl[C];	5 5 1 1	(N(F)(N(H(N)(H(N(H)))(H(N(H(A)))))))	9	38.0273	44.1134	26.7244	0.00096	0.20806	3.75263e-20	0	3.75263e-20	1/sp|P01876|IGHA1_HUMAN	1/340
serum_NGP_DDA_1h_1.9349.9349.3.1.dta	serum_NGP_DDA_1h_1	9349	2558.7	1488.64	3	LAGKPTHVJVSVVMAEVDGTCY	21,Carbamidomethyl[C];	5 5 1 0	(N(N(H(N)(H(N(H)))(H(N(H(A)))))))	9	17.2511	22.6609	7.20428	0.00415	0.92967	2.04099e-06	0	2.04099e-06	1/sp|P01876|IGHA1_HUMAN	1/340
serum_NGP_DDA_1h_1.9351.9351.4.0.dta	serum_NGP_DDA_1h_1	9351	2559.09	1153.24	4	LAGKPTHVJVSVVMAEVDGTCY	21,Carbamidomethyl[C];	5 5 1 1	(N(F)(N(H(N)(H(N(H)))(H(N(H(A)))))))	9	52.2154	65.7448	27.0896	-1e-05	-0.003	1.68007e-20	0	1.68007e-20	1/sp|P01876|IGHA1_HUMAN	1/340
serum_NGP_DDA_1h_1.9353.9353.4.1.dta	serum_NGP_DDA_1h_1	9353	2559.7	1157.5	4	LAGKPTHVJVSVVMAEVDGTCY	21,Carbamidomethyl[C];	6 5 0 2	(N(F)(N(H(H(N(H)))(H(N(H(N(H)(F))))))))	9	27.5449	32.3619	18.5989	0.01293	2.79544	2.25226e-14	0	2.25226e-14	1/sp|P01876|IGHA1_HUMAN	1/340
serum_NGP_DDA_1h_1.9357.9357.2.0.dta	serum_NGP_DDA_1h_1	9357	2560.81	1695.72	2	CGLVPVLAENYJK	1,Carbamidomethyl[C];	5 4 1 0	(N(N(H(H(N(H)))(H(N(H(A)))))))	12	34.4516	36.5041	30.6397	0.00153	0.45083	6.81961e-23	0	6.81961e-23	1/sp|P02787|TRFE_HUMAN	1/432
serum_NGP_DDA_1h_1.9362.9362.4.0.dta	serum_NGP_DDA_1h_1	9362	2562.06	848.363	4	CGLVPVLAENYJK	1,Carbamidomethyl[C];	5 4 1 0	(N(N(H(H(N(H)))(H(N(H(A)))))))	12	50.7283	53.1848	46.1662	0.00024	0.07034	3.10236e-34	0	3.10236e-34	1/sp|P02787|TRFE_HUMAN	1/432
serum_NGP_DDA_1h_1.9363.9363.3.0.dta	serum_NGP_DDA_1h_1	9363	2562.34	1236.9	3	VVLHPJYSQVDIGLIK		5 4 1 0	(N(N(H(H(N(H)))(H(N(H(A)))))))	6	36.1057	26.7029	53.5682	0.00389	1.0501	1.70468e-39	0	1.70468e-39	1/sp|P00738|HPT_HUMAN	1/241
serum_NGP_DDA_1h_1.9369.9369.5.4.dta	serum_NGP_DDA_1h_1	9369	2564.08	966.011	5	HGIQYFNJNTQHSSLFMLNEVK		5 4 2 0	(N(N(H(H(N(H(A))))(H(N(H(A)))))))	8	28.8204	18.9075	47.23	-0.00258	-0.53399	4.6894e-35	0	4.6894e-35	1/sp|P01042|KNG1_HUMAN	1/169
serum_NGP_DDA_1h_1.9373.9373.4.0.dta	serum_NGP_DDA_1h_1	9373	2565.05	1065.96	4	LAGKPTHVJVSVVMAEVDGTCY	21,Carbamidomethyl[C];	5 4 1 0	(N(N(H(H(N(H)))(H(N(H(A)))))))	9	53.0343	53.2422	52.6483	0.00336	0.7894	7.63796e-39	0	7.63796e-39	1/sp|P01876|IGHA1_HUMAN	1/340
serum_NGP_DDA_1h_1.9374.9374.3.0.dta	serum_NGP_DDA_1h_1	9374	2565.33	1420.95	3	LAGKPTHVJVSVVMAEVDGTCY	21,Carbamidomethyl[C];	5 4 1 0	(N(N(H(H(N(H)))(H(N(H(A)))))))	9	40.0039	39.9144	40.1701	0.00589	1.38177	4.21741e-30	0	4.21741e-30	1/sp|P01876|IGHA1_HUMAN	1/340
serum_NGP_DDA_1h_1.9375.9375.4.1.dta	serum_NGP_DDA_1h_1	9375	2565.7	852.62	4	CGLVPVLAENYJK	1,Carbamidomethyl[C];	6 4 0 1	(N(N(H(H(H))(H(N(H))(N(H)(F))))))	12	24.7312	24.0709	25.9574	0.01232	3.61524	1.45138e-19	0	1.45138e-19	1/sp|P02787|TRFE_HUMAN	1/432
serum_NGP_DDA_1h_1.9387.9387.4.0.dta	serum_NGP_DDA_1h_1	9387	2569.02	1116.73	4	LAGKPTHVJVSVVMAEVDGTCY	21,Carbamidomethyl[C];	5 5 1 0	(N(N(H(N)(H(N(H)))(H(N(H(A)))))))	9	17.2455	20.7918	10.6596	0.00556	1.24621	1.05834e-08	0	1.05834e-08	1/sp|P01876|IGHA1_HUMAN	1/340
serum_NGP_DDA_1h_1.9393.9393.4.0.dta	serum_NGP_DDA_1h_1	9393	2570.57	1102.48	4	LAGKPTHVJVSVVMAEVDGTCY	21,Carbamidomethyl[C];	5 4 1 1	(N(F)(N(H(H(N(H)))(H(N(H(A)))))))	9	30.5509	29.1241	33.2007	0.00342	0.77576	9.29778e-25	0	9.29778e-25	1/sp|P01876|IGHA1_HUMAN	1/340
serum_NGP_DDA_1h_1.9404.9404.4.0.dta	serum_NGP_DDA_1h_1	9404	2573.51	1207.26	4	HGIQYFNJNTQHSSLFMLNEVK		5 4 2 0	(N(N(H(H(N(H(A))))(H(N(H(A)))))))	8	18.4768	16.7914	21.607	0.00509	1.05531	1.80267e-16	0	1.80267e-16	1/sp|P01042|KNG1_HUMAN	1/169
serum_NGP_DDA_1h_1.9406.9406.3.0.dta	serum_NGP_DDA_1h_1	9406	2573.94	1483.31	3	LAGKPTHVJVSVVMAEVDGTCY	21,Carbamidomethyl[C];	4 5 1 1	(N(F)(N(H(N)(H(N))(H(N(H(A)))))))	9	9.61334	12.6177	4.03376	0.00881	1.97994	0.00059075	0	0.00059075	1/sp|P01876|IGHA1_HUMAN	1/340
serum_NGP_DDA_1h_1.9417.9417.3.0.dta	serum_NGP_DDA_1h_1	9417	2576.9	1130.82	3	CGLVPVLAENYJK	1,Carbamidomethyl[C];	5 4 1 0	(N(N(H(H(N(H)))(H(N(H(A)))))))	12	52.2071	50.228	55.8824	0.00287	0.84635	2.24366e-41	0	2.24366e-41	1/sp|P02787|TRFE_HUMAN	1/432
serum_NGP_DDA_1h_1.9425.9425.3.0.dta	serum_NGP_DDA_1h_1	9425	2579.17	1368.91	3	KVCQDCPLLAPLJDTR	3,Carbamidomethyl[C];6,Carbamidomethyl[C];	5 4 2 0	(N(N(H(H(N(H(A))))(H(N(H(A)))))))	13	13.172	8.1408	22.5157	0.01184	2.88423	4.33138e-17	0.00852273	0.00852273	1/sp|P02765|FETUA_HUMAN	1/156
serum_NGP_DDA_1h_1.9441.9441.4.0.dta	serum_NGP_DDA_1h_1	9441	2583.51	1015.19	4	LAGKPTHVJVSVVMAEVDGTCY	21,Carbamidomethyl[C];	5 3 1 0	(N(N(H(H(H))(H(N(H(A)))))))	9	24.0226	25.8321	20.6621	0.00015	0.03648	7.33206e-16	0	7.33206e-16	1/sp|P01876|IGHA1_HUMAN	1/340
serum_NGP_DDA_1h_1.9451.9451.4.0.dta	serum_NGP_DDA_1h_1	9451	2585.97	1149.02	4	MVSHHJLTTGATLINEQWLLTTAK		5 4 1 0	(N(N(H(H(N(H)))(H(N(H(A)))))))	6	30.319	24.4827	41.1576	0.00128	0.27792	1.30613e-30	0	1.30613e-30	2/sp|P00738|HPT_HUMAN/sp|P00739|HPTR_HUMAN	2/184/126
serum_NGP_DDA_1h_1.9462.9462.5.0.dta	serum_NGP_DDA_1h_1	9462	2588.97	970.413	5	FHDVSESTHWTPFLJASVHYIR		5 4 2 0	(N(N(H(H(N(H(A))))(H(N(H(A)))))))	15	63.1597	54.2525	79.7015	-0.01174	-2.42202	1.83219e-58	0	1.83219e-58	1/sp|P80108|PHLD_HUMAN	1/94
serum_NGP_DDA_1h_1.9474.9474.3.0.dta	serum_NGP_DDA_1h_1	9474	2592.3	1299.24	3	LAGKPTHVJVSVVMAEVDGTCY	21,Carbamidomethyl[C];	4 3 1 0	(N(N(H(H)(H(N(H(A)))))))	9	24.6609	18.9485	35.2697	0.00652	1.67376	2.47784e-26	0	2.47784e-26	1/sp|P01876|IGHA1_HUMAN	1/340
serum_NGP_DDA_1h_1.9475.9475.3.0.dta	serum_NGP_DDA_1h_1	9475	2592.58	1410.59	3	STGKPTLYJVSLVMSDTAGTCY	21,Carbamidomethyl[C];	9 2 0 0	(N(N(H(H(H))(H(H(H))(H(H(H)))))))	9	41.8321	45.5189	34.9853	0.0018	0.42659	4.46035e-26	0	4.46035e-26	2/sp|P01871|IGHM_HUMAN/sp|P0DOX6|IGM_HUMAN	2/440/563
serum_NGP_DDA_1h_1.9482.9482.3.0.dta	serum_NGP_DDA_1h_1	9482	2594.62	1236.9	3	VVLHPJYSQVDIGLIK		5 4 1 0	(N(N(H(H(N(H)))(H(N(H(A)))))))	6	41.2888	31.1796	60.0631	0.0027	0.72896	3.04136e-44	0	3.04136e-44	1/sp|P00738|HPT_HUMAN	1/241
serum_NGP_DDA_1h_1.9496.9496.4.1.dta	serum_NGP_DDA_1h_1	9496	2598.47	1017.68	4	STGKPTLYJVSLVMSDTAGTCY	21,Carbamidomethyl[C];	8 2 0 0	(N(N(H(H(H(H)))(H(H(H(H)))))))	9	43.7493	56.8398	19.4384	0.00216	0.53047	4.61896e-15	0	4.61896e-15	2/sp|P01871|IGHM_HUMAN/sp|P0DOX6|IGM_HUMAN	2/440/563
serum_NGP_DDA_1h_1.9505.9505.3.0.dta	serum_NGP_DDA_1h_1	9505	2600.73	1356.57	3	STGKPTLYJVSLVMSDTAGTCY	21,Carbamidomethyl[C];	8 2 0 0	(N(N(H(H(H(H)))(H(H(H(H)))))))	9	33.8747	31.1271	38.9774	0.00635	1.56152	5.30955e-29	0	5.30955e-29	2/sp|P01871|IGHM_HUMAN/sp|P0DOX6|IGM_HUMAN	2/440/563
serum_NGP_DDA_1h_1.9508.9508.4.0.dta	serum_NGP_DDA_1h_1	9508	2601.51	927.928	4	VVLHPJYSQVDIGLIK		5 4 1 0	(N(N(H(H(N(H)))(H(N(H(A)))))))	6	14.2514	10.8373	20.5917	0.00062	0.16677	8.09533e-16	0.00301508	0.00301508	1/sp|P00738|HPT_HUMAN	1/241
serum_NGP_DDA_1h_1.9528.9528.3.0.dta	serum_NGP_DDA_1h_1	9528	2606.86	1248.53	3	STGKPTLYJVSLVMSDTAGTCY	21,Carbamidomethyl[C];	6 2 0 0	(N(N(H(H(H))(H(H)(H)))))	9	28.1025	24.7928	34.2491	0.00486	1.29733	1.63744e-25	0	1.63744e-25	2/sp|P01871|IGHM_HUMAN/sp|P0DOX6|IGM_HUMAN	2/440/563
serum_NGP_DDA_1h_1.9537.9537.3.0.dta	serum_NGP_DDA_1h_1	9537	2609.22	1302.55	3	STGKPTLYJVSLVMSDTAGTCY	21,Carbamidomethyl[C];	7 2 0 0	(N(N(H(H(H)(H))(H(H(H))))))	9	64.8096	71.6315	52.1402	0.00479	1.22675	1.49111e-38	0	1.49111e-38	2/sp|P01871|IGHM_HUMAN/sp|P0DOX6|IGM_HUMAN	2/440/563
serum_NGP_DDA_1h_1.9559.9559.4.3.dta	serum_NGP_DDA_1h_1	9559	2615.16	1148.47	4	QQQHLFGSJVTDCSGJFCLFR	13,Carbamidomethyl[C];18,Carbamidomethyl[C];	6 4 1 0	(N(N(H(H(N(H(H))))(H(N(H(A)))))))	16	11.6981	14.9514	5.65607	0.00192	0.41845	2.87166e-05	0	2.87166e-05	1/sp|P02787|TRFE_HUMAN	1/637
serum_NGP_DDA_1h_1.9562.9562.3.0.dta	serum_NGP_DDA_1h_1	9562	2616.03	1130.81	3	CGLVPVLAENYJK	1,Carbamidomethyl[C];	5 4 1 0	(N(N(H(H(N(H)))(H(N(H(A)))))))	12	16.7862	13.0208	23.7791	-0.00024	-0.07123	4.03077e-18	0	4.03077e-18	1/sp|P02787|TRFE_HUMAN	1/432
serum_NGP_DDA_1h_1.9577.9577.2.0.dta	serum_NGP_DDA_1h_1	9577	2620.08	1872.29	2	STGKPTLYJVSLVMSDTAGTCY	21,Carbamidomethyl[C];	6 2 0 0	(N(N(H(H(H))(H(H(H))))))	9	36.2028	44.0255	21.6749	0.00086	0.23044	1.57725e-16	0	1.57725e-16	2/sp|P01871|IGHM_HUMAN/sp|P0DOX6|IGM_HUMAN	2/440/563
serum_NGP_DDA_1h_1.9592.9592.3.0.dta	serum_NGP_DDA_1h_1	9592	2623.99	1248.53	3	STGKPTLYJVSLVMSDTAGTCY	21,Carbamidomethyl[C];	6 2 0 0	(N(N(H(H(H))(H(H)(H)))))	9	67.5036	78.1285	47.7716	0.0046	1.22841	2.28239e-35	0	2.28239e-35	2/sp|P01871|IGHM_HUMAN/sp|P0DOX6|IGM_HUMAN	2/440/563
serum_NGP_DDA_1h_1.9595.9595.4.0.dta	serum_NGP_DDA_1h_1	9595	2624.87	1107.96	4	QQQHLFGSJVTDCSGJFCLFR	13,Carbamidomethyl[C];18,Carbamidomethyl[C];	5 4 1 0	(N(N(H(H(N(H)))(H(N(H(A)))))))	9	47.9325	49.2754	45.4385	0.00328	0.73982	1.00288e-33	0	1.00288e-33	1/sp|P02787|TRFE_HUMAN	1/630
serum_NGP_DDA_1h_1.9603.9603.3.0.dta	serum_NGP_DDA_1h_1	9603	2626.94	1476.94	3	QQQHLFGSJVTDCSGJFCLFR	13,Carbamidomethyl[C];18,Carbamidomethyl[C];	5 4 1 0	(N(N(H(H(N(H)))(H(N(H(A)))))))	9	49.6777	49.5592	49.8978	0.00561	1.26614	8.2639e-37	0	8.2639e-37	1/sp|P02787|TRFE_HUMAN	1/630
serum_NGP_DDA_1h_1.9604.9604.3.0.dta	serum_NGP_DDA_1h_1	9604	2627.22	1236.9	3	VVLHPJYSQVDIGLIK		5 4 1 0	(N(N(H(H(N(H)))(H(N(H(A)))))))	6	37.5067	27.2754	56.5077	0.00269	0.72654	9.78712e-42	0	9.78712e-42	1/sp|P00738|HPT_HUMAN	1/241
serum_NGP_DDA_1h_1.9606.9606.5.0.dta	serum_NGP_DDA_1h_1	9606	2627.82	886.566	5	QQQHLFGSJVTDCSGJFCLFR	13,Carbamidomethyl[C];18,Carbamidomethyl[C];	5 4 1 0	(N(N(H(H(N(H)))(H(N(H(A)))))))	9	36.9062	34.0771	42.1602	-0.00029	-0.06492	1.91753e-31	0	1.91753e-31	1/sp|P02787|TRFE_HUMAN	1/630
serum_NGP_DDA_1h_1.9610.9610.3.0.dta	serum_NGP_DDA_1h_1	9610	2628.93	1302.55	3	STGKPTLYJVSLVMSDTAGTCY	21,Carbamidomethyl[C];	7 2 0 0	(N(N(H(H(H(H)))(H(H(H))))))	9	15.0207	19.7453	6.24631	0.00688	1.76059	1.07817e-05	0	1.07817e-05	2/sp|P01871|IGHM_HUMAN/sp|P0DOX6|IGM_HUMAN	2/440/563
serum_NGP_DDA_1h_1.9615.9615.4.3.dta	serum_NGP_DDA_1h_1	9615	2630.16	1112.21	4	QQQHLFGSJVTDCSGJFCLFR	13,Carbamidomethyl[C];18,Carbamidomethyl[C];	6 4 0 1	(N(N(H(H(H))(H(N(H))(N(H)(F))))))	16	22.2074	28.95	9.68528	0.01563	3.51538	5.22476e-08	0	5.22476e-08	1/sp|P02787|TRFE_HUMAN	1/637
serum_NGP_DDA_1h_1.9616.9616.4.0.dta	serum_NGP_DDA_1h_1	9616	2630.48	982.919	4	VIDFJCTTSSVSSALANTK	6,Carbamidomethyl[C];	5 4 1 0	(N(N(H(H(N(H)))(H(N(H(A)))))))	5	78.9629	100.866	38.2853	0.00235	0.59753	1.11005e-28	0	1.11005e-28	1/sp|P04196|HRG_HUMAN	1/125
serum_NGP_DDA_1h_1.9618.9618.3.0.dta	serum_NGP_DDA_1h_1	9618	2631.04	1310.22	3	VIDFJCTTSSVSSALANTK	6,Carbamidomethyl[C];	5 4 1 0	(N(N(H(H(N(H)))(H(N(H(A)))))))	5	51.67	59.076	37.9159	0.00432	1.09898	2.3255e-28	0	2.3255e-28	1/sp|P04196|HRG_HUMAN	1/125
serum_NGP_DDA_1h_1.9625.9625.3.0.dta	serum_NGP_DDA_1h_1	9625	2632.84	1229.18	3	VCQDCPLLAPLJDTR	2,Carbamidomethyl[C];5,Carbamidomethyl[C];	5 4 1 0	(N(N(H(H(N(H)))(H(N(H(A)))))))	12	48.7242	45.4599	54.7865	0.00315	0.85456	1.38022e-40	0	1.38022e-40	1/sp|P02765|FETUA_HUMAN	1/156
serum_NGP_DDA_1h_1.9642.9642.3.0.dta	serum_NGP_DDA_1h_1	9642	2637.51	1296.55	3	VIDFJCTTSSVSSALANTK	6,Carbamidomethyl[C];	6 3 1 0	(N(N(H(H)(H(H)(H(N(H(A))))))))	5	27.9402	37.3959	10.3798	0.01425	3.66587	1.76414e-08	0	1.76414e-08	1/sp|P04196|HRG_HUMAN	1/125
serum_NGP_DDA_1h_1.9643.9643.3.0.dta	serum_NGP_DDA_1h_1	9643	2637.78	1356.57	3	STGKPTLYJVSLVMSDTAGTCY	21,Carbamidomethyl[C];	8 2 0 0	(N(N(H(H(H(H)))(H(H(H(H)))))))	9	11.1996	16.2505	1.81943	0.00693	1.70313	0.00750237	0	0.00750237	2/sp|P01871|IGHM_HUMAN/sp|P0DOX6|IGM_HUMAN	2/440/563
serum_NGP_DDA_1h_1.9650.9650.4.0.dta	serum_NGP_DDA_1h_1	9650	2639.64	1149.02	4	MVSHHJLTTGATLINEQWLLTTAK		5 4 1 0	(N(N(H(H(N(H)))(H(N(H(A)))))))	6	26.0174	27.6354	23.0124	0.00114	0.24831	1.94021e-17	0	1.94021e-17	2/sp|P00738|HPT_HUMAN/sp|P00739|HPTR_HUMAN	2/184/126
serum_NGP_DDA_1h_1.9669.9669.4.1.dta	serum_NGP_DDA_1h_1	9669	2644.66	1107.96	4	QQQHLFGSJVTDCSGJFCLFR	13,Carbamidomethyl[C];18,Carbamidomethyl[C];	5 4 1 0	(N(N(H(H(N(H)))(H(N(H(A)))))))	9	16.7708	20.2276	10.3511	0.00422	0.95387	1.94666e-08	0	1.94666e-08	1/sp|P02787|TRFE_HUMAN	1/630
serum_NGP_DDA_1h_1.9670.9670.4.1.dta	serum_NGP_DDA_1h_1	9670	2644.94	952.389	4	GTAGNALMDGASQLMGEJR		5 4 1 0	(N(N(H(H(N(H)))(H(N(H(A)))))))	18	43.1851	46.7761	36.5161	-0.00028	-0.07316	3.20017e-27	0	3.20017e-27	1/sp|P02675|FIBB_HUMAN	1/394
serum_NGP_DDA_1h_1.9677.9677.3.0.dta	serum_NGP_DDA_1h_1	9677	2647.23	1476.94	3	QQQHLFGSJVTDCSGJFCLFR	13,Carbamidomethyl[C];18,Carbamidomethyl[C];	5 4 1 0	(N(N(H(H(N(H)))(H(N(H(A)))))))	9	14.1874	15.5369	11.6813	0.00464	1.04735	2.46974e-09	0	2.46974e-09	1/sp|P02787|TRFE_HUMAN	1/630
serum_NGP_DDA_1h_1.9680.9680.3.0.dta	serum_NGP_DDA_1h_1	9680	2647.93	1236.9	3	VVLHPJYSQVDIGLIK		5 4 1 0	(N(N(H(H(N(H)))(H(N(H(A)))))))	6	35.8733	27.4372	51.5405	0.00263	0.70874	3.64486e-38	0	3.64486e-38	1/sp|P00738|HPT_HUMAN	1/241
serum_NGP_DDA_1h_1.9694.9694.4.0.dta	serum_NGP_DDA_1h_1	9694	2651.78	927.927	4	VVLHPJYSQVDIGLIK		5 4 1 0	(N(N(H(H(N(H)))(H(N(H(A)))))))	6	11.4036	8.87043	16.108	-0.00032	-0.08669	1.74211e-12	0.00581959	0.00581959	1/sp|P00738|HPT_HUMAN	1/241
serum_NGP_DDA_1h_1.9712.9712.3.0.dta	serum_NGP_DDA_1h_1	9712	2656.52	1212.83	3	LNAENJATFYFK		5 4 2 0	(N(N(H(H(N(H(A))))(H(N(H(A)))))))	6	71.1226	63.9181	84.5024	0.0037	1.01801	5.38338e-62	0	5.38338e-62	1/sp|P01042|KNG1_HUMAN	1/294
serum_NGP_DDA_1h_1.9734.9734.4.0.dta	serum_NGP_DDA_1h_1	9734	2662.5	1107.96	4	QQQHLFGSJVTDCSGJFCLFR	13,Carbamidomethyl[C];18,Carbamidomethyl[C];	5 4 1 0	(N(N(H(H(N(H)))(H(N(H(A)))))))	9	32.9712	40.5863	18.8288	0.00507	1.14534	1.46579e-14	0	1.46579e-14	1/sp|P02787|TRFE_HUMAN	1/630
serum_NGP_DDA_1h_1.9737.9737.4.8.dta	serum_NGP_DDA_1h_1	9737	2663.38	1112.21	4	QQQHLFGSJVTDCSGJFCLFR	13,Carbamidomethyl[C];18,Carbamidomethyl[C];	6 4 0 1	(N(N(H(H(H))(H(N(H))(N(H)(F))))))	9	13.9495	19.2427	4.11913	0.01237	2.78301	0.000466846	0	0.000466846	1/sp|P02787|TRFE_HUMAN	1/630
serum_NGP_DDA_1h_1.9745.9745.3.0.dta	serum_NGP_DDA_1h_1	9745	2665.49	1476.94	3	QQQHLFGSJVTDCSGJFCLFR	13,Carbamidomethyl[C];18,Carbamidomethyl[C];	5 4 1 0	(N(N(H(H(N(H)))(H(N(H(A)))))))	9	14.1215	18.0752	6.77878	0.00446	1.00603	3.92366e-06	0	3.92366e-06	1/sp|P02787|TRFE_HUMAN	1/630
serum_NGP_DDA_1h_1.9758.9758.3.1.dta	serum_NGP_DDA_1h_1	9758	2669.09	1130.82	3	CGLVPVLAENYJK	1,Carbamidomethyl[C];	5 4 1 0	(N(N(H(H(N(H)))(H(N(H(A)))))))	12	11.747	11.7983	11.6516	0.0044	1.29762	2.8181e-09	0.0010917	0.0010917	1/sp|P02787|TRFE_HUMAN	1/432
serum_NGP_DDA_1h_1.9759.9759.3.0.dta	serum_NGP_DDA_1h_1	9759	2669.37	1188.51	3	VIDFJCTTSSVSSALANTK	6,Carbamidomethyl[C];	4 3 1 0	(N(N(H(H)(H(N(H(A)))))))	5	34.1101	30.6349	40.5639	-0.00851	-2.3874	3.28411e-30	0	3.28411e-30	1/sp|P04196|HRG_HUMAN	1/125
serum_NGP_DDA_1h_1.9769.9769.4.0.dta	serum_NGP_DDA_1h_1	9769	2672.05	927.928	4	VVLHPJYSQVDIGLIK		5 4 1 0	(N(N(H(H(N(H)))(H(N(H(A)))))))	6	14.1786	8.91906	23.9462	0.00115	0.30914	2.98936e-18	0.00581959	0.00581959	1/sp|P00738|HPT_HUMAN	1/241
serum_NGP_DDA_1h_1.9784.9784.4.0.dta	serum_NGP_DDA_1h_1	9784	2676.12	1149.02	4	MVSHHJLTTGATLINEQWLLTTAK		5 4 1 0	(N(N(H(H(N(H)))(H(N(H(A)))))))	6	26.6959	24.2959	31.1532	0.00406	0.88492	2.66037e-23	0	2.66037e-23	2/sp|P00738|HPT_HUMAN/sp|P00739|HPTR_HUMAN	2/184/126
serum_NGP_DDA_1h_1.9787.9787.3.0.dta	serum_NGP_DDA_1h_1	9787	2676.95	1212.83	3	LNAENJATFYFK		5 4 2 0	(N(N(H(H(N(H(A))))(H(N(H(A)))))))	6	8.46154	10.5877	4.51292	0.00433	1.19208	0.000218587	0.00301508	0.00322459	1/sp|P01042|KNG1_HUMAN	1/294
serum_NGP_DDA_1h_1.9789.9789.3.0.dta	serum_NGP_DDA_1h_1	9789	2677.37	1236.9	3	VVLHPJYSQVDIGLIK		5 4 1 0	(N(N(H(H(N(H)))(H(N(H(A)))))))	6	40.618	35.078	50.9066	0.0039	1.05091	1.62985e-37	0	1.62985e-37	1/sp|P00738|HPT_HUMAN	1/241
serum_NGP_DDA_1h_1.9803.9803.4.0.dta	serum_NGP_DDA_1h_1	9803	2681.21	1107.96	4	QQQHLFGSJVTDCSGJFCLFR	13,Carbamidomethyl[C];18,Carbamidomethyl[C];	5 4 1 0	(N(N(H(H(N(H)))(H(N(H(A)))))))	9	19.6314	20.7728	17.5117	0.00345	0.77865	1.24848e-13	0	1.24848e-13	1/sp|P02787|TRFE_HUMAN	1/630
serum_NGP_DDA_1h_1.9840.9840.3.0.dta	serum_NGP_DDA_1h_1	9840	2691.05	1347.56	3	EJLTAPGSDSAVFFEQGTTR		5 4 1 0	(N(N(H(H(N(H)))(H(N(H(A)))))))	2	41.4824	54.3817	17.5266	0.00449	1.11033	1.11347e-13	0	1.11347e-13	1/sp|P00450|CERU_HUMAN	1/397
serum_NGP_DDA_1h_1.9868.9868.4.0.dta	serum_NGP_DDA_1h_1	9868	2698.45	1125.71	4	SPYYJVSDEISFHCYDGYTLR	14,Carbamidomethyl[C];	5 4 1 0	(N(N(H(H(N(H)))(H(N(H(A)))))))	5	39.0363	34.3039	47.825	0.00483	1.07438	1.96182e-35	0	1.96182e-35	1/sp|P00751|CFAB_HUMAN	1/122
serum_NGP_DDA_1h_1.9878.9878.4.0.dta	serum_NGP_DDA_1h_1	9878	2701.07	1149.02	4	MVSHHJLTTGATLINEQWLLTTAK		5 4 1 0	(N(N(H(H(N(H)))(H(N(H(A)))))))	6	26.4419	23.9265	31.1134	0.00339	0.73774	2.94341e-23	0	2.94341e-23	2/sp|P00738|HPT_HUMAN/sp|P00739|HPTR_HUMAN	2/184/126
serum_NGP_DDA_1h_1.9888.9888.3.0.dta	serum_NGP_DDA_1h_1	9888	2703.72	1500.61	3	SPYYJVSDEISFHCYDGYTLR	14,Carbamidomethyl[C];	5 4 1 0	(N(N(H(H(N(H)))(H(N(H(A)))))))	5	34.9449	31.6874	40.9944	0.00552	1.22639	1.4966e-30	0	1.4966e-30	1/sp|P00751|CFAB_HUMAN	1/122
serum_NGP_DDA_1h_1.9889.9889.3.0.dta	serum_NGP_DDA_1h_1	9889	2703.99	1236.9	3	VVLHPJYSQVDIGLIK		5 4 1 0	(N(N(H(H(N(H)))(H(N(H(A)))))))	6	44.3493	40.5939	51.3237	0.00444	1.19732	7.87439e-38	0	7.87439e-38	1/sp|P00738|HPT_HUMAN	1/241
serum_NGP_DDA_1h_1.9895.9895.3.0.dta	serum_NGP_DDA_1h_1	9895	2705.7	1212.83	3	LNAENJATFYFK		5 4 2 0	(N(N(H(H(N(H(A))))(H(N(H(A)))))))	6	25.991	18.6865	39.5564	0.00022	0.06021	1.64721e-29	0	1.64721e-29	1/sp|P01042|KNG1_HUMAN	1/294
serum_NGP_DDA_1h_1.9896.9896.3.0.dta	serum_NGP_DDA_1h_1	9896	2705.98	1374.23	3	QDQCIYJTTYLNVQR	4,Carbamidomethyl[C];	5 4 2 0	(N(N(H(H(N(H(A))))(H(N(H(A)))))))	7	23.4477	23.2077	23.8936	0.00615	1.49319	3.17799e-18	0	3.17799e-18	1/sp|P02763|A1AG1_HUMAN	1/93
serum_NGP_DDA_1h_1.9897.9897.4.0.dta	serum_NGP_DDA_1h_1	9897	2706.26	1030.92	4	QDQCIYJTTYLNVQR	4,Carbamidomethyl[C];	5 4 2 0	(N(N(H(H(N(H(A))))(H(N(H(A)))))))	7	13.2008	15.4234	9.07324	-0.0038	-0.92219	1.4203e-07	0	1.4203e-07	1/sp|P02763|A1AG1_HUMAN	1/93
serum_NGP_DDA_1h_1.9900.9900.3.0.dta	serum_NGP_DDA_1h_1	9900	2706.92	1185.16	3	AGLQAFFQVQECJK	12,Carbamidomethyl[C];	5 4 1 0	(N(N(H(H(N(H)))(H(N(H(A)))))))	13	53.3646	65.8003	30.2696	0.00242	0.68145	1.03181e-22	0	1.03181e-22	1/sp|P00450|CERU_HUMAN	1/358
serum_NGP_DDA_1h_1.9914.9914.4.0.dta	serum_NGP_DDA_1h_1	9914	2710.71	889.122	4	AGLQAFFQVQECJK	12,Carbamidomethyl[C];	5 4 1 0	(N(N(H(H(N(H)))(H(N(H(A)))))))	13	28.2473	26.4234	31.6345	-0.00037	-0.10483	1.01028e-23	0	1.01028e-23	1/sp|P00450|CERU_HUMAN	1/358
serum_NGP_DDA_1h_1.9915.9915.4.1.dta	serum_NGP_DDA_1h_1	9915	2710.98	1107.96	4	QQQHLFGSJVTDCSGJFCLFR	13,Carbamidomethyl[C];18,Carbamidomethyl[C];	5 4 1 0	(N(N(H(H(N(H)))(H(N(H(A)))))))	16	12.8072	14.0675	10.4668	0.00564	1.2745	1.46298e-08	0	1.46298e-08	1/sp|P02787|TRFE_HUMAN	1/637
serum_NGP_DDA_1h_1.9943.9943.3.0.dta	serum_NGP_DDA_1h_1	9943	2718.32	1296.88	3	LAJLTQGEDQYYLR		5 4 2 0	(N(N(H(H(N(H(A))))(H(N(H(A)))))))	3	50.141	53.3875	44.1119	0.00436	1.12199	8.08297e-33	0	8.08297e-33	1/sp|P10909|CLUS_HUMAN	1/374
serum_NGP_DDA_1h_1.9954.9954.4.0.dta	serum_NGP_DDA_1h_1	9954	2721.25	972.908	4	LAJLTQGEDQYYLR		5 4 2 0	(N(N(H(H(N(H(A))))(H(N(H(A)))))))	3	51.8216	61.6458	33.5767	0.0036	0.92577	5.64482e-25	0	5.64482e-25	1/sp|P10909|CLUS_HUMAN	1/374
serum_NGP_DDA_1h_1.9977.9977.3.0.dta	serum_NGP_DDA_1h_1	9977	2727.4	1236.9	3	VVLHPJYSQVDIGLIK		5 4 1 0	(N(N(H(H(N(H)))(H(N(H(A)))))))	6	24.4075	17.1795	37.8307	0.00437	1.17872	2.70925e-28	0	2.70925e-28	1/sp|P00738|HPT_HUMAN	1/241
serum_NGP_DDA_1h_1.9978.9978.4.0.dta	serum_NGP_DDA_1h_1	9978	2727.72	927.928	4	VVLHPJYSQVDIGLIK		5 4 1 0	(N(N(H(H(N(H)))(H(N(H(A)))))))	6	17.7182	12.7072	27.0244	0.00355	0.95627	2.01876e-20	0	2.01876e-20	1/sp|P00738|HPT_HUMAN	1/241
serum_NGP_DDA_1h_1.10010.10010.4.0.dta	serum_NGP_DDA_1h_1	10010	2735.98	1105.95	4	ITYSIVQTJCSK	10,Carbamidomethyl[C];	6 5 3 1	(N(N(H(H(N(F)(H(A))))(H(N(H(A)))(N(H(A)))))))	9	22.2169	18.9728	28.2418	-0.00209	-0.47307	2.59496e-21	0	2.59496e-21	1/sp|P01042|KNG1_HUMAN	1/205
serum_NGP_DDA_1h_1.10022.10022.3.0.dta	serum_NGP_DDA_1h_1	10022	2739.19	1474.26	3	ITYSIVQTJCSK	10,Carbamidomethyl[C];	6 5 3 1	(N(N(H(H(N(F)(H(A))))(H(N(H(A)))(N(H(A)))))))	9	29.1589	38.3489	12.0918	0.00508	1.14905	9.92307e-10	0	9.92307e-10	1/sp|P01042|KNG1_HUMAN	1/205
serum_NGP_DDA_1h_1.10027.10027.5.0.dta	serum_NGP_DDA_1h_1	10027	2740.63	1034.27	5	EEQYJSTYRVVSVLTVLHQDWLNGKEYK		5 4 0 1	(N(F)(N(H(H(N(H)))(H(N(H))))))	5	15.0671	9.13652	26.0811	0.00295	0.57171	1.20224e-19	0.00396432	0.00396432	2/sp|P0DOX5|IGG1_HUMAN/sp|P01857|IGHG1_HUMAN	2/299/180
serum_NGP_DDA_1h_1.10047.10047.4.0.dta	serum_NGP_DDA_1h_1	10047	2745.93	927.929	4	VVLHPJYSQVDIGLIK		5 4 1 0	(N(N(H(H(N(H)))(H(N(H(A)))))))	6	18.0235	11.6951	29.7762	0.0053	1.42867	2.28124e-22	0.0010917	0.0010917	1/sp|P00738|HPT_HUMAN	1/241
serum_NGP_DDA_1h_1.10054.10054.3.0.dta	serum_NGP_DDA_1h_1	10054	2747.73	1236.9	3	VVLHPJYSQVDIGLIK		5 4 1 0	(N(N(H(H(N(H)))(H(N(H(A)))))))	6	41.3209	30.8056	60.8494	0.0038	1.02502	4.13786e-45	0	4.13786e-45	1/sp|P00738|HPT_HUMAN	1/241
serum_NGP_DDA_1h_1.10055.10055.4.0.dta	serum_NGP_DDA_1h_1	10055	2748.01	1028.42	4	DQCIVDDITYNVJDTFHK	3,Carbamidomethyl[C];	5 4 1 0	(N(N(H(H(N(H)))(H(N(H(A)))))))	13	45.0753	44.9176	45.368	0.00628	1.52761	1.32438e-33	0	1.32438e-33	1/sp|P02751|FINC_HUMAN	1/528
serum_NGP_DDA_1h_1.10095.10095.3.0.dta	serum_NGP_DDA_1h_1	10095	2758.54	1285.2	3	JTTCQDLQIEVTVK	4,Carbamidomethyl[C];	5 4 2 0	(N(N(H(H(N(H(A))))(H(N(H(A)))))))	1	7.90176	9.39576	5.12719	0.00442	1.14619	5.94774e-05	0.00301508	0.00305166	2/sp|P0C0L4|CO4A_HUMAN/sp|P0C0L5|CO4B_HUMAN	2/1391/1391
serum_NGP_DDA_1h_1.10101.10101.5.0.dta	serum_NGP_DDA_1h_1	10101	2760.1	955.995	5	ISGSEVEELSEVSJFTMEDINNK		5 4 2 0	(N(N(H(H(N(H(A))))(H(N(H(A)))))))	14	7.15718	8.54604	4.57785	-0.00221	-0.46295	0.000182541	0.00581959	0.00591639	1/sp|Q86XX4|FRAS1_HUMAN	1/1777
serum_NGP_DDA_1h_1.10135.10135.4.0.dta	serum_NGP_DDA_1h_1	10135	2769.22	1225.8	4	MVSHHJLTTGATLINEQWLLTTAK	1,Oxidation[M];	5 4 2 0	(N(N(H(H(N(H(A))))(H(N(H(A)))))))	6	51.6582	56.5539	42.5662	0.00804	1.64096	1.14316e-31	0	1.14316e-31	2/sp|P00738|HPT_HUMAN/sp|P00739|HPTR_HUMAN	2/184/126
serum_NGP_DDA_1h_1.10145.10145.4.0.dta	serum_NGP_DDA_1h_1	10145	2771.95	1149.02	4	MVSHHJLTTGATLINEQWLLTTAK		5 4 1 0	(N(N(H(H(N(H)))(H(N(H(A)))))))	6	19.0266	18.3537	20.2764	-0.0004	-0.08698	1.49337e-15	0	1.49337e-15	2/sp|P00738|HPT_HUMAN/sp|P00739|HPTR_HUMAN	2/184/126
serum_NGP_DDA_1h_1.10151.10151.4.0.dta	serum_NGP_DDA_1h_1	10151	2773.61	971.429	4	TIHDLHLFIENIDFJK		5 4 1 0	(N(N(H(H(N(H)))(H(N(H(A)))))))	15	12.9632	9.83223	18.7777	0.00097	0.25047	1.77265e-14	0.00301508	0.00301508	1/sp|P04114|APOB_HUMAN	1/2239
serum_NGP_DDA_1h_1.10167.10167.3.0.dta	serum_NGP_DDA_1h_1	10167	2777.93	1174.16	3	INNDFNYEFYJSTWSYVK		5 2 0 0	(N(N(H(H)(H(H)(H)))))	11	58.0621	74.8462	26.8915	0.0051	1.44842	2.86944e-20	0	2.86944e-20	1/sp|P10643|CO7_HUMAN	1/202
serum_NGP_DDA_1h_1.10168.10168.2.0.dta	serum_NGP_DDA_1h_1	10168	2778.2	1760.73	2	INNDFNYEFYJSTWSYVK		5 2 0 0	(N(N(H(H(H))(H(H)))))	11	12.6544	13.0006	12.0115	0.00794	2.25598	1.32221e-09	0	1.32221e-09	1/sp|P10643|CO7_HUMAN	1/202
serum_NGP_DDA_1h_1.10174.10174.5.0.dta	serum_NGP_DDA_1h_1	10174	2779.83	980.839	5	MVSHHJLTTGATLINEQWLLTTAK	1,Oxidation[M];	5 4 2 0	(N(N(H(H(N(H(A))))(H(N(H(A)))))))	6	36.051	34.9038	38.1817	0.00464	0.9471	1.43606e-28	0	1.43606e-28	2/sp|P00738|HPT_HUMAN/sp|P00739|HPTR_HUMAN	2/184/126
serum_NGP_DDA_1h_1.10177.10177.3.0.dta	serum_NGP_DDA_1h_1	10177	2780.72	1285.2	3	JTTCQDLQIEVTVK	4,Carbamidomethyl[C];	5 4 2 0	(N(N(H(H(N(H(A))))(H(N(H(A)))))))	1	8.14723	10.9584	2.92649	0.00271	0.70401	0.00214794	0.00216685	0.00429849	2/sp|P0C0L4|CO4A_HUMAN/sp|P0C0L5|CO4B_HUMAN	2/1391/1391
serum_NGP_DDA_1h_1.10180.10180.4.0.dta	serum_NGP_DDA_1h_1	10180	2781.6	1313.08	4	MVSHHJLTTGATLINEQWLLTTAK		6 5 2 0	(N(N(H(H(N(H(A))))(H(N(H))(N(H(A)))))))	6	29.3879	31.8559	24.8044	0.00877	1.67108	7.33283e-19	0	7.33283e-19	2/sp|P00738|HPT_HUMAN/sp|P00739|HPTR_HUMAN	2/184/126
serum_NGP_DDA_1h_1.10182.10182.3.0.dta	serum_NGP_DDA_1h_1	10182	2782.16	1482.62	3	TELFSSSCPGGIMLJETGQGYQR	8,Carbamidomethyl[C];	5 4 1 0	(N(N(H(H(N(H)))(H(N(H(A)))))))	15	11.8197	15.5892	4.81932	0.01397	3.14148	0.000124998	0	0.000124998	1/sp|O95445|APOM_HUMAN	1/135
serum_NGP_DDA_1h_1.10187.10187.3.0.dta	serum_NGP_DDA_1h_1	10187	2783.39	1236.9	3	VVLHPJYSQVDIGLIK		5 4 1 0	(N(N(H(H(N(H)))(H(N(H(A)))))))	6	27.1003	11.8935	55.3415	0.00371	1.00157	4.83358e-41	0.0010917	0.0010917	1/sp|P00738|HPT_HUMAN	1/241
serum_NGP_DDA_1h_1.10192.10192.4.0.dta	serum_NGP_DDA_1h_1	10192	2784.82	1239.3	4	SLGNVJFTVSAEALESQELCGTEVPSVPEHGR	20,Carbamidomethyl[C];	7 2 0 0	(N(N(H(H(H(H)))(H(H(H))))))	6	44.1128	58.6846	17.0509	0.0089	1.79672	2.95634e-13	0	2.95634e-13	1/sp|P01023|A2MG_HUMAN	1/869
serum_NGP_DDA_1h_1.10198.10198.5.0.dta	serum_NGP_DDA_1h_1	10198	2786.33	1050.67	5	MVSHHJLTTGATLINEQWLLTTAK		6 5 2 0	(N(N(H(H(N(H(A))))(H(N(H))(N(H(A)))))))	6	40.3666	41.0231	39.1474	0.001	0.18955	3.46122e-29	0	3.46122e-29	2/sp|P00738|HPT_HUMAN/sp|P00739|HPTR_HUMAN	2/184/126
serum_NGP_DDA_1h_1.10209.10209.4.0.dta	serum_NGP_DDA_1h_1	10209	2789.21	1198.78	4	SLGNVJFTVSAEALESQELCGTEVPSVPEHGR	20,Carbamidomethyl[C];	6 2 0 0	(N(N(H(H(H))(H(H(H))))))	6	99.0735	136.486	29.5924	0.00519	1.08359	3.58105e-22	0	3.58105e-22	1/sp|P01023|A2MG_HUMAN	1/869
serum_NGP_DDA_1h_1.10211.10211.4.0.dta	serum_NGP_DDA_1h_1	10211	2789.8	1225.8	4	MVSHHJLTTGATLINEQWLLTTAK	1,Oxidation[M];	5 4 2 0	(N(N(H(H(N(H(A))))(H(N(H(A)))))))	6	44.7633	33.342	65.9742	0.00785	1.60259	1.48231e-48	0	1.48231e-48	2/sp|P00738|HPT_HUMAN/sp|P00739|HPTR_HUMAN	2/184/126
serum_NGP_DDA_1h_1.10212.10212.3.0.dta	serum_NGP_DDA_1h_1	10212	2790.08	1598.04	3	SLGNVJFTVSAEALESQELCGTEVPSVPEHGR	20,Carbamidomethyl[C];	6 2 0 0	(N(N(H(H(H))(H(H(H))))))	6	32.7545	46.2527	7.68659	0.00555	1.15787	9.41086e-07	0	9.41086e-07	1/sp|P01023|A2MG_HUMAN	1/869
serum_NGP_DDA_1h_1.10219.10219.4.0.dta	serum_NGP_DDA_1h_1	10219	2791.91	1158.27	4	SLGNVJFTVSAEALESQELCGTEVPSVPEHGR	20,Carbamidomethyl[C];	5 2 0 0	(N(N(H(H(H))(H(H)))))	6	101.628	144.363	22.2624	0.00672	1.45054	6.03262e-17	0	6.03262e-17	1/sp|P01023|A2MG_HUMAN	1/869
serum_NGP_DDA_1h_1.10231.10231.3.0.dta	serum_NGP_DDA_1h_1	10231	2795.11	1544.02	3	SLGNVJFTVSAEALESQELCGTEVPSVPEHGR	20,Carbamidomethyl[C];	5 2 0 0	(N(N(H(H(H))(H(H)))))	6	64.2542	86.5763	22.7989	0.00588	1.2702	2.76294e-17	0	2.76294e-17	1/sp|P01023|A2MG_HUMAN	1/869
serum_NGP_DDA_1h_1.10233.10233.5.0.dta	serum_NGP_DDA_1h_1	10233	2795.71	926.817	5	SLGNVJFTVSAEALESQELCGTEVPSVPEHGR	20,Carbamidomethyl[C];	5 2 0 0	(N(N(H(H)(H(H)(H)))))	6	112.039	168.876	6.48381	0.00344	0.74278	6.84613e-06	0	6.84613e-06	1/sp|P01023|A2MG_HUMAN	1/869
serum_NGP_DDA_1h_1.10236.10236.5.0.dta	serum_NGP_DDA_1h_1	10236	2796.54	894.408	5	SLGNVJFTVSAEALESQELCGTEVPSVPEHGR	20,Carbamidomethyl[C];	4 2 0 0	(N(N(H(H)(H(H)))))	6	76.9511	117.046	2.48851	0.01326	2.96833	0.00349142	0	0.00349142	1/sp|P01023|A2MG_HUMAN	1/869
serum_NGP_DDA_1h_1.10237.10237.3.0.dta	serum_NGP_DDA_1h_1	10237	2796.82	1414.92	3	TELFSSSCPGGIMLJETGQGYQR	8,Carbamidomethyl[C];	5 3 1 0	(N(N(H(H(H))(H(N(H(A)))))))	15	25.8212	32.1972	13.98	0.01026	2.4173	4.46423e-11	0	4.46423e-11	1/sp|O95445|APOM_HUMAN	1/135
serum_NGP_DDA_1h_1.10284.10284.4.0.dta	serum_NGP_DDA_1h_1	10284	2809.59	1091.99	4	VVLHPJYSQVDIGLIK		6 5 2 0	(N(N(H(H(N(H(A))))(H(N(H))(N(H(A)))))))	6	36.5514	27.0535	54.1904	0.00442	1.01308	3.82842e-40	0	3.82842e-40	1/sp|P00738|HPT_HUMAN	1/241
serum_NGP_DDA_1h_1.10285.10285.5.0.dta	serum_NGP_DDA_1h_1	10285	2809.86	873.789	5	VVLHPJYSQVDIGLIK		6 5 2 0	(N(N(H(H(N(H(A))))(H(N(H))(N(H(A)))))))	6	16.5076	13.5612	21.9794	0.00025	0.05659	7.14095e-17	0	7.14095e-17	1/sp|P00738|HPT_HUMAN	1/241
serum_NGP_DDA_1h_1.10289.10289.4.2.dta	serum_NGP_DDA_1h_1	10289	2811.02	1209.04	4	SLGNVJFTVSAEALESQELCGTEVPSVPEHGR	20,Carbamidomethyl[C];	5 3 0 0	(N(N(H(H(H))(H(N(H))))))	6	20.7935	26.9919	9.28223	0.00037	0.07605	8.94971e-08	0	8.94971e-08	1/sp|P01023|A2MG_HUMAN	1/869
serum_NGP_DDA_1h_1.10297.10297.3.0.dta	serum_NGP_DDA_1h_1	10297	2813.13	1236.9	3	VVLHPJYSQVDIGLIK		5 4 1 0	(N(N(H(H(N(H)))(H(N(H(A)))))))	6	41.0365	31.0408	59.6001	0.00252	0.68043	6.15185e-44	0	6.15185e-44	1/sp|P00738|HPT_HUMAN	1/241
serum_NGP_DDA_1h_1.10305.10305.4.0.dta	serum_NGP_DDA_1h_1	10305	2815.16	1221.8	4	MVSHHJLTTGATLINEQWLLTTAK		5 4 2 0	(N(N(H(H(N(H(A))))(H(N(H(A)))))))	6	64.976	70.9515	53.8788	0.00996	2.03841	9.92362e-40	0	9.92362e-40	2/sp|P00738|HPT_HUMAN/sp|P00739|HPTR_HUMAN	2/184/126
serum_NGP_DDA_1h_1.10307.10307.3.0.dta	serum_NGP_DDA_1h_1	10307	2815.56	1628.73	3	MVSHHJLTTGATLINEQWLLTTAK		5 4 2 0	(N(N(H(H(N(H(A))))(H(N(H(A)))))))	6	39.7229	43.0688	33.509	0.00711	1.45531	6.16314e-25	0	6.16314e-25	2/sp|P00738|HPT_HUMAN/sp|P00739|HPTR_HUMAN	2/184/126
serum_NGP_DDA_1h_1.10318.10318.4.0.dta	serum_NGP_DDA_1h_1	10318	2818.49	1158.27	4	SLGNVJFTVSAEALESQELCGTEVPSVPEHGR	20,Carbamidomethyl[C];	5 2 0 0	(N(N(H(H)(H(H(H))))))	6	89.5737	123.672	26.2484	0.00662	1.43067	8.08794e-20	0	8.08794e-20	1/sp|P01023|A2MG_HUMAN	1/869
serum_NGP_DDA_1h_1.10320.10320.3.0.dta	serum_NGP_DDA_1h_1	10320	2819.09	1333.94	3	VVLHPJYSQVDIGLIK		5 4 2 0	(N(N(H(H(N(H(A))))(H(N(H(A)))))))	6	16.2914	14.6694	19.3037	0.01096	2.74038	5.25374e-15	0	5.25374e-15	1/sp|P00738|HPT_HUMAN	1/241
serum_NGP_DDA_1h_1.10343.10343.4.3.dta	serum_NGP_DDA_1h_1	10343	2825.22	1096.24	4	VVLHPJYSQVDIGLIK		7 5 1 1	(N(N(H(N)(H(H)(H))(H(N(H)(F))(N(H(A)))))))	6	18.6605	12.3389	30.4008	0.01432	3.26756	8.15353e-23	0	8.15353e-23	1/sp|P00738|HPT_HUMAN	1/241
serum_NGP_DDA_1h_1.10355.10355.3.0.dta	serum_NGP_DDA_1h_1	10355	2828.43	1504.33	3	VVLHPJYSQVDIGLIK		6 5 2 1	(N(N(H(H(N(H)(F)))(H(N(H(A)))(N(H(A)))))))	6	9.78853	9.72815	9.90067	0.00514	1.1386	3.75938e-08	0.00301508	0.00301508	1/sp|P00738|HPT_HUMAN	1/241
serum_NGP_DDA_1h_1.10376.10376.5.0.dta	serum_NGP_DDA_1h_1	10376	2834.02	873.789	5	VVLHPJYSQVDIGLIK		6 5 2 0	(N(N(H(H(N(H(A))))(H(N(H))(N(H(A)))))))	6	27.6878	25.5139	31.725	-0.00016	-0.03734	7.84064e-24	0	7.84064e-24	1/sp|P00738|HPT_HUMAN	1/241
serum_NGP_DDA_1h_1.10383.10383.4.0.dta	serum_NGP_DDA_1h_1	10383	2835.73	1221.8	4	MVSHHJLTTGATLINEQWLLTTAK		5 4 2 0	(N(N(H(H(N(H(A))))(H(N(H(A)))))))	6	22.5147	22.5112	22.5214	0.01023	2.09492	4.1577e-17	0	4.1577e-17	2/sp|P00738|HPT_HUMAN/sp|P00739|HPTR_HUMAN	2/184/126
serum_NGP_DDA_1h_1.10387.10387.3.0.dta	serum_NGP_DDA_1h_1	10387	2836.93	1236.9	3	VVLHPJYSQVDIGLIK		5 4 1 0	(N(N(H(H(N(H)))(H(N(H(A)))))))	6	34.4755	22.6003	56.5294	0.00489	1.31866	8.87678e-42	0	8.87678e-42	1/sp|P00738|HPT_HUMAN	1/241
serum_NGP_DDA_1h_1.10397.10397.4.1.dta	serum_NGP_DDA_1h_1	10397	2839.59	1158.27	4	SLGNVJFTVSAEALESQELCGTEVPSVPEHGR	20,Carbamidomethyl[C];	5 2 0 0	(N(N(H(H(H))(H(H)))))	6	69.8385	99.9744	13.8717	0.00625	1.34946	4.97935e-11	0	4.97935e-11	1/sp|P01023|A2MG_HUMAN	1/869
serum_NGP_DDA_1h_1.10401.10401.3.0.dta	serum_NGP_DDA_1h_1	10401	2840.7	1333.93	3	VVLHPJYSQVDIGLIK		5 4 2 0	(N(N(H(H(N(H(A))))(H(N(H(A)))))))	6	65.3148	79.0232	39.8564	0.00648	1.62058	8.15234e-30	0	8.15234e-30	1/sp|P00738|HPT_HUMAN	1/241
serum_NGP_DDA_1h_1.10406.10406.4.0.dta	serum_NGP_DDA_1h_1	10406	2841.94	1000.7	4	VVLHPJYSQVDIGLIK		5 4 2 0	(N(N(H(H(N(H(A))))(H(N(H(A)))))))	6	54.5469	60.3516	43.7668	0.01127	2.81864	2.33535e-32	0	2.33535e-32	1/sp|P00738|HPT_HUMAN	1/241
serum_NGP_DDA_1h_1.10407.10407.3.0.dta	serum_NGP_DDA_1h_1	10407	2842.21	1455.65	3	VVLHPJYSQVDIGLIK		6 5 2 0	(N(N(H(H(N(H(A))))(H(N(H))(N(H(A)))))))	6	52.0636	53.3053	49.7575	0.00632	1.44859	1.00014e-36	0	1.00014e-36	1/sp|P00738|HPT_HUMAN	1/241
serum_NGP_DDA_1h_1.10417.10417.5.0.dta	serum_NGP_DDA_1h_1	10417	2844.88	800.763	5	VVLHPJYSQVDIGLIK		5 4 2 0	(N(N(H(H(N(H(A))))(H(N(H(A)))))))	6	64.7822	65.857	62.7862	0.00265	0.66328	2.55078e-46	0	2.55078e-46	1/sp|P00738|HPT_HUMAN	1/241
serum_NGP_DDA_1h_1.10429.10429.3.0.dta	serum_NGP_DDA_1h_1	10429	2848.08	1628.73	3	MVSHHJLTTGATLINEQWLLTTAK		5 4 2 0	(N(N(H(H(N(H(A))))(H(N(H(A)))))))	6	28.1547	30.0708	24.5962	0.00778	1.59289	1.1953e-18	0	1.1953e-18	2/sp|P00738|HPT_HUMAN/sp|P00739|HPTR_HUMAN	2/184/126
serum_NGP_DDA_1h_1.10450.10450.5.0.dta	serum_NGP_DDA_1h_1	10450	2854.05	977.64	5	MVSHHJLTTGATLINEQWLLTTAK		5 4 2 0	(N(N(H(H(N(H(A))))(H(N(H(A)))))))	6	26.3557	24.7291	29.3766	0.0051	1.04336	4.89918e-22	0	4.89918e-22	2/sp|P00738|HPT_HUMAN/sp|P00739|HPTR_HUMAN	2/184/126
serum_NGP_DDA_1h_1.10461.10461.3.0.dta	serum_NGP_DDA_1h_1	10461	2856.94	1202.82	3	FLJDTMAVYEAK		5 4 2 0	(N(N(H(H(N(H(A))))(H(N(H(A)))))))	3	34.5242	35.5215	32.6721	0.0011	0.30445	2.05201e-24	0	2.05201e-24	1/sp|P29622|KAIN_HUMAN	1/157
serum_NGP_DDA_1h_1.10471.10471.4.0.dta	serum_NGP_DDA_1h_1	10471	2859.58	1221.8	4	MVSHHJLTTGATLINEQWLLTTAK		5 4 2 0	(N(N(H(H(N(H(A))))(H(N(H(A)))))))	6	25.5703	26.6915	23.4879	0.00693	1.41927	6.18935e-18	0	6.18935e-18	2/sp|P00738|HPT_HUMAN/sp|P00739|HPTR_HUMAN	2/184/126
serum_NGP_DDA_1h_1.10479.10479.4.0.dta	serum_NGP_DDA_1h_1	10479	2861.6	1000.7	4	VVLHPJYSQVDIGLIK		5 4 2 0	(N(N(H(H(N(H(A))))(H(N(H(A)))))))	6	94.761	92.3439	99.2499	0.01141	2.85264	1.90213e-72	0	1.90213e-72	1/sp|P00738|HPT_HUMAN	1/241
serum_NGP_DDA_1h_1.10480.10480.3.0.dta	serum_NGP_DDA_1h_1	10480	2861.65	1333.93	3	VVLHPJYSQVDIGLIK		5 4 2 0	(N(N(H(H(N(H(A))))(H(N(H(A)))))))	6	109.655	121.045	88.5024	0.00576	1.43907	8.73069e-65	0	8.73069e-65	1/sp|P00738|HPT_HUMAN	1/241
serum_NGP_DDA_1h_1.10484.10484.5.0.dta	serum_NGP_DDA_1h_1	10484	2862.6	800.763	5	VVLHPJYSQVDIGLIK		5 4 2 0	(N(N(H(H(N(H(A))))(H(N(H(A)))))))	6	71.0138	78.1743	57.7157	0.00211	0.52827	1.29689e-42	0	1.29689e-42	1/sp|P00738|HPT_HUMAN	1/241
serum_NGP_DDA_1h_1.10504.10504.3.3.dta	serum_NGP_DDA_1h_1	10504	2868.01	1339.61	3	VVLHPJYSQVDIGLIK		6 4 1 1	(N(N(H(H(N(H(H))))(H(N(F)(H(A)))))))	6	29.5498	23.5852	40.627	0.01029	2.5608	3.06816e-30	0	3.06816e-30	1/sp|P00738|HPT_HUMAN	1/241
serum_NGP_DDA_1h_1.10506.10506.4.0.dta	serum_NGP_DDA_1h_1	10506	2868.4	1091.99	4	VVLHPJYSQVDIGLIK		6 5 2 0	(N(N(H(H(N(H(A))))(H(N(H))(N(H(A)))))))	6	16.869	11.7028	26.4635	0.00468	1.07264	5.54319e-20	0.0010917	0.0010917	1/sp|P00738|HPT_HUMAN	1/241
serum_NGP_DDA_1h_1.10509.10509.3.0.dta	serum_NGP_DDA_1h_1	10509	2869.28	1387.95	3	VVLHPJYSQVDIGLIK		6 4 2 0	(N(N(H(H(N(H(A))))(H(N(H(H)(A)))))))	6	35.7381	24.6803	56.274	0.0054	1.29667	1.23394e-41	0	1.23394e-41	1/sp|P00738|HPT_HUMAN	1/241
serum_NGP_DDA_1h_1.10519.10519.4.1.dta	serum_NGP_DDA_1h_1	10519	2871.94	1371.32	4	HGIQYFNJNTQHSSLFMLNEVK		6 5 3 0	(N(N(H(H(N(H(A))))(H(N(H(A)))(N(H(A)))))))	8	13.948	19.1303	4.32385	0.01346	2.45527	0.000343154	0	0.000343154	1/sp|P01042|KNG1_HUMAN	1/169
serum_NGP_DDA_1h_1.10528.10528.4.5.dta	serum_NGP_DDA_1h_1	10528	2874.29	1004.96	4	VVLHPJYSQVDIGLIK		6 4 1 1	(N(N(H(H(N(H(H))))(H(N(F)(H(A)))))))	6	26.7726	26.2941	27.6612	0.01138	2.83266	6.49034e-21	0	6.49034e-21	1/sp|P00738|HPT_HUMAN	1/241
serum_NGP_DDA_1h_1.10551.10551.4.0.dta	serum_NGP_DDA_1h_1	10551	2880.23	1175.25	4	LAGKPTHVJVSVVMAEVDGTCY	21,Carbamidomethyl[C];	5 4 2 1	(N(F)(N(H(H(N(H(A))))(H(N(H(A)))))))	9	39.7612	37.8437	43.3223	0.00281	0.59902	4.96996e-32	0	4.96996e-32	1/sp|P01876|IGHA1_HUMAN	1/340
serum_NGP_DDA_1h_1.10554.10554.5.0.dta	serum_NGP_DDA_1h_1	10554	2881.11	940.4	5	LAGKPTHVJVSVVMAEVDGTCY	21,Carbamidomethyl[C];	5 4 2 1	(N(F)(N(H(H(N(H(A))))(H(N(H(A)))))))	9	37.8404	31.2989	49.989	-0.00161	-0.34288	6.86701e-37	0	6.86701e-37	1/sp|P01876|IGHA1_HUMAN	1/340
serum_NGP_DDA_1h_1.10562.10562.3.0.dta	serum_NGP_DDA_1h_1	10562	2883.19	1566.66	3	LAGKPTHVJVSVVMAEVDGTCY	21,Carbamidomethyl[C];	5 4 2 1	(N(F)(N(H(H(N(H(A))))(H(N(H(A)))))))	9	27.1131	28.6148	24.3242	0.00155	0.33039	1.92166e-18	0	1.92166e-18	1/sp|P01876|IGHA1_HUMAN	1/340
serum_NGP_DDA_1h_1.10563.10563.4.0.dta	serum_NGP_DDA_1h_1	10563	2883.46	1158.27	4	SLGNVJFTVSAEALESQELCGTEVPSVPEHGR	20,Carbamidomethyl[C];	5 2 0 0	(N(N(H(H)(H(H(H))))))	6	71.9312	101.978	16.1299	0.00452	0.97711	1.67211e-12	0	1.67211e-12	1/sp|P01023|A2MG_HUMAN	1/869
serum_NGP_DDA_1h_1.10584.10584.3.0.dta	serum_NGP_DDA_1h_1	10584	2889.07	1634.36	3	LAGKPTHVJVSVVMAEVDGTCY	21,Carbamidomethyl[C];	5 5 2 1	(N(F)(N(H(N)(H(N(H(A))))(H(N(H(A)))))))	9	13.9889	17.3194	7.8038	0.00165	0.3374	7.76546e-07	0	7.76546e-07	1/sp|P01876|IGHA1_HUMAN	1/340
serum_NGP_DDA_1h_1.10585.10585.4.0.dta	serum_NGP_DDA_1h_1	10585	2889.35	1211.53	4	ICDLLVANNHFAHFFAPQJLTNMNK	2,Carbamidomethyl[C];	5 4 1 0	(N(N(H(H(N(H)))(H(N(H(A)))))))	19	25.457	18.2258	38.8864	0.00177	0.36619	5.65487e-29	0	5.65487e-29	1/sp|P19827|ITIH1_HUMAN	1/285
serum_NGP_DDA_1h_1.10602.10602.3.0.dta	serum_NGP_DDA_1h_1	10602	2894	1515.29	3	GLTFQQJASSMCVPDQDTAIR	12,Carbamidomethyl[C];	5 4 2 0	(N(N(H(H(N(H(A))))(H(N(H(A)))))))	7	13.7506	16.3033	9.00972	0.00105	0.23063	1.51611e-07	0	1.51611e-07	2/sp|P01871|IGHM_HUMAN/sp|P0DOX6|IGM_HUMAN	2/209/332
serum_NGP_DDA_1h_1.10608.10608.3.0.dta	serum_NGP_DDA_1h_1	10608	2895.55	1333.93	3	VVLHPJYSQVDIGLIK		5 4 2 0	(N(N(H(H(N(H(A))))(H(N(H(A)))))))	6	46.8728	39.9623	59.7065	0.00224	0.55927	5.10806e-44	0	5.10806e-44	1/sp|P00738|HPT_HUMAN	1/241
serum_NGP_DDA_1h_1.10628.10628.4.1.dta	serum_NGP_DDA_1h_1	10628	2900.85	1158.27	4	SLGNVJFTVSAEALESQELCGTEVPSVPEHGR	20,Carbamidomethyl[C];	5 2 0 0	(N(N(H(H(H))(H(H)))))	6	54.5588	79.1878	8.81917	0.00455	0.98316	2.01178e-07	0	2.01178e-07	1/sp|P01023|A2MG_HUMAN	1/869
serum_NGP_DDA_1h_1.10649.10649.3.0.dta	serum_NGP_DDA_1h_1	10649	2906.66	1217.19	3	ALPQPQJVTSLLGCTH	14,Carbamidomethyl[C];	5 4 1 0	(N(N(H(H(N(H)))(H(N(H(A)))))))	7	69.7674	82.8763	45.4223	0.0037	1.01259	1.079e-33	0	1.079e-33	1/sp|P02790|HEMO_HUMAN	1/453
serum_NGP_DDA_1h_1.10661.10661.2.0.dta	serum_NGP_DDA_1h_1	10661	2909.89	1825.28	2	ALPQPQJVTSLLGCTH	14,Carbamidomethyl[C];	5 4 1 0	(N(N(H(H(N(H)))(H(N(H(A)))))))	7	39.4073	42.4312	33.7915	0.00157	0.43005	3.3878e-25	0	3.3878e-25	1/sp|P02790|HEMO_HUMAN	1/453
serum_NGP_DDA_1h_1.10676.10676.3.0.dta	serum_NGP_DDA_1h_1	10676	2913.99	1285.2	3	JTTCQDLQIEVTVK	4,Carbamidomethyl[C];	5 4 2 0	(N(N(H(H(N(H(A))))(H(N(H(A)))))))	1	7.58793	9.12369	4.7358	0.0035	0.90797	0.000141295	0.00396432	0.00406592	2/sp|P0C0L4|CO4A_HUMAN/sp|P0C0L5|CO4B_HUMAN	2/1391/1391
serum_NGP_DDA_1h_1.10682.10682.3.0.dta	serum_NGP_DDA_1h_1	10682	2915.49	1222.87	3	ALPQPQJVTSLLGCTH	14,Carbamidomethyl[C];	6 4 0 1	(N(N(H(H(H))(H(N(H))(N(H)(F))))))	7	53.6075	65.5072	31.508	0.01255	3.42165	1.29349e-23	0	1.29349e-23	1/sp|P02790|HEMO_HUMAN	1/453
serum_NGP_DDA_1h_1.10683.10683.4.1.dta	serum_NGP_DDA_1h_1	10683	2915.77	913.145	4	ALPQPQJVTSLLGCTH	14,Carbamidomethyl[C];	5 4 1 0	(N(N(H(H(N(H)))(H(N(H(A)))))))	7	64.3076	79.1282	36.7836	0.00244	0.66898	1.67525e-27	0	1.67525e-27	1/sp|P02790|HEMO_HUMAN	1/453
serum_NGP_DDA_1h_1.10694.10694.3.0.dta	serum_NGP_DDA_1h_1	10694	2918.7	1333.93	3	VVLHPJYSQVDIGLIK		5 4 2 0	(N(N(H(H(N(H(A))))(H(N(H(A)))))))	6	22.1818	17.1571	31.5134	0.00215	0.53827	1.21857e-23	0	1.21857e-23	1/sp|P00738|HPT_HUMAN	1/241
serum_NGP_DDA_1h_1.10705.10705.2.0.dta	serum_NGP_DDA_1h_1	10705	2921.65	1558.63	2	JGSLFAFR		5 4 2 0	(N(N(H(H(N(H(A))))(H(N(H(A)))))))	1	49.2711	41.816	63.1163	0.00346	1.11126	1.82722e-46	0	1.82722e-46	1/sp|P04004|VTNC_HUMAN	1/169
serum_NGP_DDA_1h_1.10708.10708.4.1.dta	serum_NGP_DDA_1h_1	10708	2922.52	1175.25	4	LAGKPTHVJVSVVMAEVDGTCY	21,Carbamidomethyl[C];	5 4 2 1	(N(F)(N(H(H(N(H(A))))(H(N(H(A)))))))	9	7.85417	8.81303	6.07343	0.00165	0.3504	1.47804e-05	0.00581959	0.00581959	1/sp|P01876|IGHA1_HUMAN	1/340
serum_NGP_DDA_1h_1.10715.10715.3.0.dta	serum_NGP_DDA_1h_1	10715	2924.33	1217.19	3	ALPQPQJVTSLLGCTH	14,Carbamidomethyl[C];	5 4 1 0	(N(N(H(H(N(H)))(H(N(H(A)))))))	7	44.8187	50.2969	34.6449	0.00325	0.88928	7.12639e-26	0	7.12639e-26	1/sp|P02790|HEMO_HUMAN	1/453
serum_NGP_DDA_1h_1.10716.10716.4.1.dta	serum_NGP_DDA_1h_1	10716	2924.6	779.817	4	JGSLFAFR		5 4 2 0	(N(N(H(H(N(H(A))))(H(N(H(A)))))))	1	30.0117	19.9025	48.7858	0.00061	0.19478	3.2213e-36	0	3.2213e-36	1/sp|P04004|VTNC_HUMAN	1/169
serum_NGP_DDA_1h_1.10738.10738.4.0.dta	serum_NGP_DDA_1h_1	10738	2930.47	1009.95	4	VDKDLQSLEDILHQVEJK		5 4 1 0	(N(N(H(H(N(H)))(H(N(H(A)))))))	17	63.4479	54.1089	80.7916	0.00272	0.67368	3.03169e-59	0	3.03169e-59	1/sp|P02679|FIBG_HUMAN	1/78
serum_NGP_DDA_1h_1.10748.10748.3.0.dta	serum_NGP_DDA_1h_1	10748	2933.14	1039.42	3	JGSLFAFR		5 4 2 0	(N(N(H(H(N(H(A))))(H(N(H(A)))))))	1	26.6474	11.0028	55.7017	0.00261	0.83754	2.59571e-41	0.00216685	0.00216685	1/sp|P04004|VTNC_HUMAN	1/169
serum_NGP_DDA_1h_1.10751.10751.4.0.dta	serum_NGP_DDA_1h_1	10751	2934	1221.8	4	MVSHHJLTTGATLINEQWLLTTAK		5 4 2 0	(N(N(H(H(N(H(A))))(H(N(H(A)))))))	6	18.3677	13.0847	28.1791	0.00197	0.40293	2.77639e-21	0	2.77639e-21	2/sp|P00738|HPT_HUMAN/sp|P00739|HPTR_HUMAN	2/184/126
serum_NGP_DDA_1h_1.10760.10760.4.1.dta	serum_NGP_DDA_1h_1	10760	2936.37	1158.27	4	SLGNVJFTVSAEALESQELCGTEVPSVPEHGR	20,Carbamidomethyl[C];	5 2 0 0	(N(N(H(H)(H(H(H))))))	6	67.3965	95.3527	15.4777	0.00272	0.58835	4.67638e-12	0	4.67638e-12	1/sp|P01023|A2MG_HUMAN	1/869
serum_NGP_DDA_1h_1.10782.10782.3.0.dta	serum_NGP_DDA_1h_1	10782	2942.27	1217.19	3	ALPQPQJVTSLLGCTH	14,Carbamidomethyl[C];	5 4 1 0	(N(N(H(H(N(H)))(H(N(H(A)))))))	7	38.4678	40.6692	34.3796	0.00313	0.85723	1.41045e-25	0	1.41045e-25	1/sp|P02790|HEMO_HUMAN	1/453
serum_NGP_DDA_1h_1.10814.10814.3.0.dta	serum_NGP_DDA_1h_1	10814	2950.91	1622.66	3	QQQHLFGSJVTDCSGJFCLFR	13,Carbamidomethyl[C];18,Carbamidomethyl[C];	5 4 2 1	(N(F)(N(H(H(N(H(A))))(H(N(H(A)))))))	9	34.8629	46.4496	13.3447	0.00603	1.23987	1.4627e-10	0	1.4627e-10	1/sp|P02787|TRFE_HUMAN	1/630
serum_NGP_DDA_1h_1.10847.10847.4.1.dta	serum_NGP_DDA_1h_1	10847	2960	1158.27	4	SLGNVJFTVSAEALESQELCGTEVPSVPEHGR	20,Carbamidomethyl[C];	5 2 0 0	(N(N(H(H)(H(H)(H)))))	6	69.5078	98.2789	16.0756	0.00479	1.035	1.96087e-12	0	1.96087e-12	1/sp|P01023|A2MG_HUMAN	1/869
serum_NGP_DDA_1h_1.10869.10869.3.0.dta	serum_NGP_DDA_1h_1	10869	2965.89	1217.19	3	ALPQPQJVTSLLGCTH	14,Carbamidomethyl[C];	5 4 1 0	(N(N(H(H(N(H)))(H(N(H(A)))))))	7	33.3334	34.5409	31.0908	0.00209	0.57363	3.09225e-23	0	3.09225e-23	1/sp|P02790|HEMO_HUMAN	1/453
serum_NGP_DDA_1h_1.10884.10884.3.0.dta	serum_NGP_DDA_1h_1	10884	2969.99	1573.97	3	QQQHLFGSJVTDCSGJFCLFR	13,Carbamidomethyl[C];18,Carbamidomethyl[C];	5 4 2 0	(N(N(H(H(N(H(A))))(H(N(H(A)))))))	16	12.468	14.3949	8.88959	0.0054	1.14451	1.84413e-07	0	1.84413e-07	1/sp|P02787|TRFE_HUMAN	1/637
serum_NGP_DDA_1h_1.10904.10904.3.0.dta	serum_NGP_DDA_1h_1	10904	2975.37	1126.83	3	YLGJATAIFFLPDEGK		5 4 0 0	(N(N(H(H(N))(H(H)(H)(N)))))	4	41.0007	47.2331	29.426	0.00311	0.91995	4.64678e-22	0	4.64678e-22	1/sp|P01009|A1AT_HUMAN	1/271
serum_NGP_DDA_1h_1.10924.10924.4.0.dta	serum_NGP_DDA_1h_1	10924	2980.63	1180.73	4	QQQHLFGSJVTDCSGJFCLFR	13,Carbamidomethyl[C];18,Carbamidomethyl[C];	5 4 2 0	(N(N(H(H(N(H(A))))(H(N(H(A)))))))	9	51.6677	55.9136	43.7826	0.00668	1.41612	1.99997e-32	0	1.99997e-32	1/sp|P02787|TRFE_HUMAN	1/630
serum_NGP_DDA_1h_1.10928.10928.5.0.dta	serum_NGP_DDA_1h_1	10928	2981.77	1209.1	5	EGDHEFLEVPEAQEDVEATFPVHQPGJYSCSYR	30,Carbamidomethyl[C];	5 4 2 0	(N(N(H(H(N(H(A))))(H(N(H(A)))))))	27	25.6933	37.8691	3.08111	0.00614	1.01664	0.00184721	0	0.00184721	1/sp|P04217|A1BG_HUMAN	1/179
serum_NGP_DDA_1h_1.10935.10935.5.0.dta	serum_NGP_DDA_1h_1	10935	2983.58	944.786	5	QQQHLFGSJVTDCSGJFCLFR	13,Carbamidomethyl[C];18,Carbamidomethyl[C];	5 4 2 0	(N(N(H(H(N(H(A))))(H(N(H(A)))))))	9	48.3058	57.2001	31.7877	0.00311	0.65912	6.84126e-24	0	6.84126e-24	1/sp|P02787|TRFE_HUMAN	1/630
serum_NGP_DDA_1h_1.10956.10956.3.0.dta	serum_NGP_DDA_1h_1	10956	2989.21	1573.97	3	QQQHLFGSJVTDCSGJFCLFR	13,Carbamidomethyl[C];18,Carbamidomethyl[C];	5 4 2 0	(N(N(H(H(N(H(A))))(H(N(H(A)))))))	9	50.8972	50.8972	50.8972	0.00588	1.24684	1.72611e-37	0	1.72611e-37	1/sp|P02787|TRFE_HUMAN	1/630
serum_NGP_DDA_1h_1.10969.10969.4.2.dta	serum_NGP_DDA_1h_1	10969	2992.76	1158.27	4	SLGNVJFTVSAEALESQELCGTEVPSVPEHGR	20,Carbamidomethyl[C];	5 2 0 0	(N(N(H(H(H))(H(H)))))	6	44.0299	65.2759	4.57313	0.00078	0.16848	0.000186878	0	0.000186878	1/sp|P01023|A2MG_HUMAN	1/869
serum_NGP_DDA_1h_1.10989.10989.4.0.dta	serum_NGP_DDA_1h_1	10989	2998.04	1180.73	4	QQQHLFGSJVTDCSGJFCLFR	13,Carbamidomethyl[C];18,Carbamidomethyl[C];	5 4 2 0	(N(N(H(H(N(H(A))))(H(N(H(A)))))))	9	52.4592	55.9771	45.926	0.00626	1.32714	4.2726e-34	0	4.2726e-34	1/sp|P02787|TRFE_HUMAN	1/630
serum_NGP_DDA_1h_1.10990.10990.3.0.dta	serum_NGP_DDA_1h_1	10990	2998.32	1276.54	3	FEVDSPVYJATWSASLK		5 4 1 0	(N(N(H(H)(H(N(H))(N(H(A)))))))	9	31.7377	38.2993	19.5521	0.00614	1.604	4.11368e-15	0	4.11368e-15	1/sp|P04114|APOB_HUMAN	1/3895
serum_NGP_DDA_1h_1.11003.11003.3.0.dta	serum_NGP_DDA_1h_1	11003	3001.83	1622.66	3	QQQHLFGSJVTDCSGJFCLFR	13,Carbamidomethyl[C];18,Carbamidomethyl[C];	5 4 2 1	(N(N(H(H(N(H(A))))(H(N(F)(H(A)))))))	9	29.5125	36.0404	17.3893	0.00436	0.89523	1.55501e-13	0	1.55501e-13	1/sp|P02787|TRFE_HUMAN	1/630
serum_NGP_DDA_1h_1.11016.11016.3.0.dta	serum_NGP_DDA_1h_1	11016	3005.33	1422.56	3	SWPAVGJCSSALR	8,Carbamidomethyl[C];	6 5 3 0	(N(N(H(H(N(H(A))))(H(N(H(A)))(N(H(A)))))))	7	25.7759	21.2732	34.1383	0.0051	1.19453	1.90633e-25	0	1.90633e-25	1/sp|P02790|HEMO_HUMAN	1/187
serum_NGP_DDA_1h_1.11022.11022.3.0.dta	serum_NGP_DDA_1h_1	11022	3006.88	1428.24	3	SWPAVGJCSSALR	8,Carbamidomethyl[C];	7 5 2 1	(N(N(H(N)(H(H)(H))(H(N(H(A)))(N(F)(H(A)))))))	7	13.3998	15.2888	9.89153	0.01395	3.2584	3.93835e-08	0	3.93835e-08	1/sp|P02790|HEMO_HUMAN	1/187
serum_NGP_DDA_1h_1.11043.11043.3.0.dta	serum_NGP_DDA_1h_1	11043	3012.7	1573.97	3	QQQHLFGSJVTDCSGJFCLFR	13,Carbamidomethyl[C];18,Carbamidomethyl[C];	5 4 2 0	(N(N(H(H(N(H(A))))(H(N(H(A)))))))	9	38.2311	47.6091	20.8149	0.00368	0.78031	5.64929e-16	0	5.64929e-16	1/sp|P02787|TRFE_HUMAN	1/630
serum_NGP_DDA_1h_1.11064.11064.4.0.dta	serum_NGP_DDA_1h_1	11064	3018.38	1180.73	4	QQQHLFGSJVTDCSGJFCLFR	13,Carbamidomethyl[C];18,Carbamidomethyl[C];	5 4 2 0	(N(N(H(H(N(H(A))))(H(N(H(A)))))))	9	50.7687	49.3872	53.3344	0.00448	0.94917	2.44411e-39	0	2.44411e-39	1/sp|P02787|TRFE_HUMAN	1/630
serum_NGP_DDA_1h_1.11065.11065.3.0.dta	serum_NGP_DDA_1h_1	11065	3018.66	1597.64	3	SPYYJVSDEISFHCYDGYTLR	14,Carbamidomethyl[C];	5 4 2 0	(N(N(H(H(N(H(A))))(H(N(H(A)))))))	5	36.3083	39.7245	29.964	0.00564	1.17785	1.57602e-22	0	1.57602e-22	1/sp|P00751|CFAB_HUMAN	1/122
serum_NGP_DDA_1h_1.11087.11087.4.0.dta	serum_NGP_DDA_1h_1	11087	3024.61	1158.27	4	SLGNVJFTVSAEALESQELCGTEVPSVPEHGR	20,Carbamidomethyl[C];	5 2 0 0	(N(N(H(H(H))(H(H)))))	6	42.4601	57.3172	14.8686	0.00628	1.35724	1.29348e-11	0	1.29348e-11	1/sp|P01023|A2MG_HUMAN	1/869
serum_NGP_DDA_1h_1.11095.11095.4.0.dta	serum_NGP_DDA_1h_1	11095	3026.88	1198.48	4	SPYYJVSDEISFHCYDGYTLR	14,Carbamidomethyl[C];	5 4 2 0	(N(N(H(H(N(H(A))))(H(N(H(A)))))))	5	23.3223	19.4965	30.4274	0.00417	0.87039	7.68545e-23	0	7.68545e-23	1/sp|P00751|CFAB_HUMAN	1/122
serum_NGP_DDA_1h_1.11097.11097.3.0.dta	serum_NGP_DDA_1h_1	11097	3027.34	1412.93	3	VIDFJCTTSSVSSALANTK	6,Carbamidomethyl[C];	6 4 1 1	(N(N(H(H(N(H(H))))(H(N(F)(H(A)))))))	5	40.4979	45.4915	31.2241	0.0166	3.91695	2.14465e-23	0	2.14465e-23	1/sp|P04196|HRG_HUMAN	1/125
serum_NGP_DDA_1h_1.11150.11150.4.0.dta	serum_NGP_DDA_1h_1	11150	3041.74	1395.11	4	FSLLGHASISCTVEJETIGVWRPSPPTCEK	11,Carbamidomethyl[C];28,Carbamidomethyl[C];	5 4 2 0	(N(N(H(H(N(H(A))))(H(N(H(A)))))))	15	24.3177	28.1415	17.2163	0.00874	1.56757	2.0547e-13	0	2.0547e-13	1/sp|P04003|C4BPA_HUMAN	1/221
serum_NGP_DDA_1h_1.11171.11171.4.0.dta	serum_NGP_DDA_1h_1	11171	3047.35	1332.58	4	SLGNVJFTVSAEALESQELCGTEVPSVPEHGR	20,Carbamidomethyl[C];	5 4 1 0	(N(N(H(H(N(H)))(H(N(H(A)))))))	6	25.1634	35.7709	5.46358	0.01115	2.09233	3.60498e-05	0	3.60498e-05	1/sp|P01023|A2MG_HUMAN	1/869
serum_NGP_DDA_1h_1.11177.11177.6.2.dta	serum_NGP_DDA_1h_1	11177	3048.93	884.724	6	SLGNVJFTVSAEALESQELCGTEVPSVPEHGR	20,Carbamidomethyl[C];	7 3 0 1	(N(F)(N(H(H(H)(H))(H(N(H(H)))))))	6	70.5526	106.53	3.73668	0.01442	2.71979	0.000881974	0	0.000881974	1/sp|P01023|A2MG_HUMAN	1/869
serum_NGP_DDA_1h_1.11185.11185.6.0.dta	serum_NGP_DDA_1h_1	11185	3051.03	881.886	6	SLGNVJFTVSAEALESQELCGTEVPSVPEHGR	20,Carbamidomethyl[C];	6 3 1 0	(N(N(H(H)(H(H)(H(N(H(A))))))))	6	104.981	160.267	2.30833	0.001	0.18834	0.00423199	0	0.00423199	1/sp|P01023|A2MG_HUMAN	1/869
serum_NGP_DDA_1h_1.11186.11186.3.0.dta	serum_NGP_DDA_1h_1	11186	3051.31	1484.66	3	LQAPLJYTEFQKPICLPSK	15,Carbamidomethyl[C];	5 4 2 0	(N(N(H(H(N(H(A))))(H(N(H(A)))))))	6	43.0718	38.4543	51.6474	0.006	1.34884	1.96396e-38	0	1.96396e-38	1/sp|P03952|KLKB1_HUMAN	1/494
serum_NGP_DDA_1h_1.11210.11210.6.0.dta	serum_NGP_DDA_1h_1	11210	3057.82	888.723	6	SLGNVJFTVSAEALESQELCGTEVPSVPEHGR	20,Carbamidomethyl[C];	5 4 1 0	(N(N(H(H(N(H)))(H(N(H(A)))))))	6	47.657	69.0528	7.92177	-0.00366	-0.68731	7.00937e-07	0	7.00937e-07	1/sp|P01023|A2MG_HUMAN	1/869
serum_NGP_DDA_1h_1.11213.11213.4.0.dta	serum_NGP_DDA_1h_1	11213	3058.66	1281.81	4	SLGNVJFTVSAEALESQELCGTEVPSVPEHGR	20,Carbamidomethyl[C];	5 3 1 0	(N(N(H(H(H))(H(N(H(A)))))))	6	66.9276	92.3719	19.6738	0.00705	1.37524	3.27593e-15	0	3.27593e-15	1/sp|P01023|A2MG_HUMAN	1/869
serum_NGP_DDA_1h_1.11221.11221.6.1.dta	serum_NGP_DDA_1h_1	11221	3060.78	857.716	6	SLGNVJFTVSAEALESQELCGTEVPSVPEHGR	20,Carbamidomethyl[C];	6 3 0 1	(N(N(H(H(H)(H))(H(N(H)(F))))))	6	82.7241	122.848	8.20908	0.0172	3.34574	5.0076e-07	0	5.0076e-07	1/sp|P01023|A2MG_HUMAN	1/869
serum_NGP_DDA_1h_1.11222.11222.4.1.dta	serum_NGP_DDA_1h_1	11222	3061.05	1012.42	4	CGLVPVLAENYJK	1,Carbamidomethyl[C];	6 5 2 0	(N(N(H(H(N(H(A))))(H(N(H))(N(H(A)))))))	12	19.9002	13.927	30.9933	0.00281	0.6944	3.60612e-23	0	3.60612e-23	1/sp|P02787|TRFE_HUMAN	1/432
serum_NGP_DDA_1h_1.11228.11228.6.1.dta	serum_NGP_DDA_1h_1	11228	3062.9	854.878	6	SLGNVJFTVSAEALESQELCGTEVPSVPEHGR	20,Carbamidomethyl[C];	5 3 1 0	(N(N(H(H(H))(H(N(H(A)))))))	6	105.585	157.44	9.28385	0.00369	0.71992	8.7297e-08	0	8.7297e-08	1/sp|P01023|A2MG_HUMAN	1/869
serum_NGP_DDA_1h_1.11240.11240.4.0.dta	serum_NGP_DDA_1h_1	11240	3066.14	1292.07	4	SLGNVJFTVSAEALESQELCGTEVPSVPEHGR	20,Carbamidomethyl[C];	4 4 1 0	(N(N(H(H(N))(H(N(H(A)))))))	6	50.0623	57.4325	36.3749	0.01243	2.40722	3.61884e-27	0	3.61884e-27	1/sp|P01023|A2MG_HUMAN	1/869
serum_NGP_DDA_1h_1.11250.11250.3.0.dta	serum_NGP_DDA_1h_1	11250	3068.81	1227.85	3	CGLVPVLAENYJK	1,Carbamidomethyl[C];	5 4 2 0	(N(N(H(H(N(H(A))))(H(N(H(A)))))))	12	58.8197	64.0531	49.1004	0.00493	1.33965	2.18293e-36	0	2.18293e-36	1/sp|P02787|TRFE_HUMAN	1/432
serum_NGP_DDA_1h_1.11269.11269.4.0.dta	serum_NGP_DDA_1h_1	11269	3073.92	925.393	4	CGLVPVLAENYJK	1,Carbamidomethyl[C];	6 4 1 1	(N(N(H(H(N(H(H))))(H(N(F)(H(A)))))))	12	49.7891	61.6666	27.731	0.01247	3.37274	5.6894e-21	0	5.6894e-21	1/sp|P02787|TRFE_HUMAN	1/432
serum_NGP_DDA_1h_1.11275.11275.2.0.dta	serum_NGP_DDA_1h_1	11275	3075.42	1841.27	2	CGLVPVLAENYJK	1,Carbamidomethyl[C];	5 4 2 0	(N(N(H(H(N(H(A))))(H(N(H(A)))))))	12	39.7485	42.8943	33.9062	0.00226	0.61495	2.75546e-25	0	2.75546e-25	1/sp|P02787|TRFE_HUMAN	1/432
serum_NGP_DDA_1h_1.11283.11283.4.0.dta	serum_NGP_DDA_1h_1	11283	3077.49	921.138	4	CGLVPVLAENYJK	1,Carbamidomethyl[C];	5 4 2 0	(N(N(H(H(N(H(A))))(H(N(H(A)))))))	12	81.1899	94.0461	57.3139	0.00437	1.18809	2.96637e-42	0	2.96637e-42	1/sp|P02787|TRFE_HUMAN	1/432
serum_NGP_DDA_1h_1.11284.11284.4.0.dta	serum_NGP_DDA_1h_1	11284	3077.77	1241.3	4	SLGNVJFTVSAEALESQELCGTEVPSVPEHGR	20,Carbamidomethyl[C];	4 3 1 0	(N(N(H(H)(H(N(H(A)))))))	6	45.4015	59.4758	19.2636	0.00674	1.35796	5.61759e-15	0	5.61759e-15	1/sp|P01023|A2MG_HUMAN	1/869
serum_NGP_DDA_1h_1.11291.11291.5.0.dta	serum_NGP_DDA_1h_1	11291	3079.74	993.241	5	SLGNVJFTVSAEALESQELCGTEVPSVPEHGR	20,Carbamidomethyl[C];	4 3 1 0	(N(N(H(H)(H(N(H(A)))))))	6	82.5777	115.338	21.7368	0.00217	0.43801	1.37851e-16	0	1.37851e-16	1/sp|P01023|A2MG_HUMAN	1/869
serum_NGP_DDA_1h_1.11292.11292.4.0.dta	serum_NGP_DDA_1h_1	11292	3080.02	1281.81	4	SLGNVJFTVSAEALESQELCGTEVPSVPEHGR	20,Carbamidomethyl[C];	5 3 1 0	(N(N(H(H(H))(H(N(H(A)))))))	6	26.3176	29.0738	21.1988	0.00514	1.00367	3.58255e-16	0	3.58255e-16	1/sp|P01023|A2MG_HUMAN	1/869
serum_NGP_DDA_1h_1.11295.11295.4.0.dta	serum_NGP_DDA_1h_1	11295	3080.73	1158.27	4	SLGNVJFTVSAEALESQELCGTEVPSVPEHGR	20,Carbamidomethyl[C];	5 2 0 0	(N(N(H(H)(H(H)(H)))))	6	51.4844	72.4573	12.5348	0.00324	0.6998	5.12914e-10	0	5.12914e-10	1/sp|P01023|A2MG_HUMAN	1/869
serum_NGP_DDA_1h_1.11296.11296.5.0.dta	serum_NGP_DDA_1h_1	11296	3081.03	737.111	5	CGLVPVLAENYJK	1,Carbamidomethyl[C];	5 4 2 0	(N(N(H(H(N(H(A))))(H(N(H(A)))))))	12	18.1926	19.3637	16.0179	-0.00017	-0.04673	2.3536e-12	0	2.3536e-12	1/sp|P02787|TRFE_HUMAN	1/432
serum_NGP_DDA_1h_1.11318.11318.4.0.dta	serum_NGP_DDA_1h_1	11318	3086.98	1292.07	4	SLGNVJFTVSAEALESQELCGTEVPSVPEHGR	20,Carbamidomethyl[C];	4 4 1 0	(N(N(H(H(N))(H(N(H(A)))))))	6	8.71488	12.535	1.62045	0.00228	0.44101	0.00975831	0	0.00975831	1/sp|P01023|A2MG_HUMAN	1/869
serum_NGP_DDA_1h_1.11322.11322.3.0.dta	serum_NGP_DDA_1h_1	11322	3088.04	1227.85	3	CGLVPVLAENYJK	1,Carbamidomethyl[C];	5 4 2 0	(N(N(H(H(N(H(A))))(H(N(H(A)))))))	12	22.6724	16.3147	34.4795	0.00509	1.38284	1.00927e-25	0	1.00927e-25	1/sp|P02787|TRFE_HUMAN	1/432
serum_NGP_DDA_1h_1.11334.11334.5.0.dta	serum_NGP_DDA_1h_1	11334	3091.28	1066.27	5	SLGNVJFTVSAEALESQELCGTEVPSVPEHGR	20,Carbamidomethyl[C];	5 4 1 0	(N(N(H(H(N(H)))(H(N(H(A)))))))	6	14.3032	20.6702	2.47879	-0.00452	-0.84893	0.00351889	0	0.00351889	1/sp|P01023|A2MG_HUMAN	1/869
serum_NGP_DDA_1h_1.11356.11356.4.0.dta	serum_NGP_DDA_1h_1	11356	3097.15	1241.3	4	SLGNVJFTVSAEALESQELCGTEVPSVPEHGR	20,Carbamidomethyl[C];	4 3 1 0	(N(N(H(H)(H(N(H(A)))))))	6	36.933	40.0253	31.1903	0.00407	0.8211	2.39306e-23	0	2.39306e-23	1/sp|P01023|A2MG_HUMAN	1/869
serum_NGP_DDA_1h_1.11366.11366.4.0.dta	serum_NGP_DDA_1h_1	11366	3099.79	1158.27	4	SLGNVJFTVSAEALESQELCGTEVPSVPEHGR	20,Carbamidomethyl[C];	5 2 0 0	(N(N(H(H)(H(H(H))))))	6	53.2058	73.5929	15.3441	0.00267	0.57625	6.02212e-12	0	6.02212e-12	1/sp|P01023|A2MG_HUMAN	1/869
serum_NGP_DDA_1h_1.11368.11368.4.0.dta	serum_NGP_DDA_1h_1	11368	3100.34	1281.81	4	SLGNVJFTVSAEALESQELCGTEVPSVPEHGR	20,Carbamidomethyl[C];	5 3 1 0	(N(N(H(H(H))(H(N(H(A)))))))	6	13.4401	15.6477	9.34026	0.00773	1.50872	8.29219e-08	0	8.29219e-08	1/sp|P01023|A2MG_HUMAN	1/869
serum_NGP_DDA_1h_1.11390.11390.3.0.dta	serum_NGP_DDA_1h_1	11390	3106.07	1276.53	3	CGLVPVLAENYJK	1,Carbamidomethyl[C];	5 4 2 1	(N(N(H(H(N(H(A))))(H(N(F)(H(A)))))))	12	28.7773	25.7479	34.4034	0.00425	1.11092	1.34834e-25	0	1.34834e-25	1/sp|P02787|TRFE_HUMAN	1/432
serum_NGP_DDA_1h_1.11420.11420.3.0.dta	serum_NGP_DDA_1h_1	11420	3114.49	1314.23	3	ALPQPQJVTSLLGCTH	14,Carbamidomethyl[C];	5 4 2 0	(N(N(H(H)(H(N(H(A)))(N(H(A)))))))	7	7.48654	9.59141	3.57752	0.01421	3.60725	0.00105188	0.00301508	0.00402057	1/sp|P02790|HEMO_HUMAN	1/453
serum_NGP_DDA_1h_1.11422.11422.4.0.dta	serum_NGP_DDA_1h_1	11422	3114.94	1101.2	4	DQCIVDDITYNVJDTFHK	3,Carbamidomethyl[C];	5 4 2 0	(N(N(H(H(N(H(A))))(H(N(H(A)))))))	13	35.0054	40.5269	24.7511	0.00135	0.30692	9.60828e-19	0	9.60828e-19	1/sp|P02751|FINC_HUMAN	1/528
serum_NGP_DDA_1h_1.11436.11436.5.0.dta	serum_NGP_DDA_1h_1	11436	3118.76	1058.06	5	SLGNVJFTVSAEALESQELCGTEVPSVPEHGR	20,Carbamidomethyl[C];	6 3 1 0	(N(N(H(H)(H(H)(H(N(H(A))))))))	6	27.525	40.3009	3.79836	0.00368	0.69644	0.000848353	0	0.000848353	1/sp|P01023|A2MG_HUMAN	1/869
serum_NGP_DDA_1h_1.11444.11444.3.0.dta	serum_NGP_DDA_1h_1	11444	3120.86	1467.93	3	DQCIVDDITYNVJDTFHK	3,Carbamidomethyl[C];	5 4 2 0	(N(N(H(H(N(H(A))))(H(N(H(A)))))))	13	23.742	30.1937	11.7601	0.00397	0.90213	2.02019e-09	0	2.02019e-09	1/sp|P02751|FINC_HUMAN	1/528
serum_NGP_DDA_1h_1.11457.11457.4.0.dta	serum_NGP_DDA_1h_1	11457	3124.41	1158.27	4	SLGNVJFTVSAEALESQELCGTEVPSVPEHGR	20,Carbamidomethyl[C];	5 2 0 0	(N(N(H(H(H))(H(H)))))	6	55.3723	77.7653	13.7854	0.00191	0.41297	7.28645e-11	0	7.28645e-11	1/sp|P01023|A2MG_HUMAN	1/869
serum_NGP_DDA_1h_1.11458.11458.3.0.dta	serum_NGP_DDA_1h_1	11458	3124.69	1374.9	3	VCQDCPLLAPLJDTR	2,Carbamidomethyl[C];5,Carbamidomethyl[C];	5 4 2 1	(N(N(H(H(N(H(A))))(H(N(F)(H(A)))))))	12	8.34216	11.0485	3.31606	-0.00098	-0.23816	0.00141816	0.00216685	0.00357274	1/sp|P02765|FETUA_HUMAN	1/156
serum_NGP_DDA_1h_1.11474.11474.5.0.dta	serum_NGP_DDA_1h_1	11474	3129.04	1003.24	5	LEPVHLQLQCMSQEQLAQVAAJATK	10,Carbamidomethyl[C];	5 4 2 0	(N(N(H(H(N(H(A))))(H(N(H(A)))))))	22	41.5949	48.0777	29.5554	-0.0004	-0.07941	3.76903e-22	0	3.76903e-22	1/sp|Q96PD5|PGRP2_HUMAN	1/367
serum_NGP_DDA_1h_1.11483.11483.3.0.dta	serum_NGP_DDA_1h_1	11483	3131.44	1227.85	3	CGLVPVLAENYJK	1,Carbamidomethyl[C];	5 4 2 0	(N(N(H(H(N(H(A))))(H(N(H(A)))))))	12	63.6375	62.2518	66.2109	0.00399	1.08378	9.63803e-49	0	9.63803e-49	1/sp|P02787|TRFE_HUMAN	1/432
serum_NGP_DDA_1h_1.11497.11497.4.0.dta	serum_NGP_DDA_1h_1	11497	3135.24	1385.86	4	MVSHHJLTTGATLINEQWLLTTAK		6 5 3 0	(N(N(H(H(N(H(A))))(H(N(H(A)))(N(H(A)))))))	6	18.2514	19.0775	16.7173	0.01332	2.40406	5.3709e-13	0	5.3709e-13	2/sp|P00738|HPT_HUMAN/sp|P00739|HPTR_HUMAN	2/184/126
serum_NGP_DDA_1h_1.11500.11500.4.0.dta	serum_NGP_DDA_1h_1	11500	3135.95	921.137	4	CGLVPVLAENYJK	1,Carbamidomethyl[C];	5 4 2 0	(N(N(H(H(N(H(A))))(H(N(H(A)))))))	12	29.8926	26.8336	35.5734	0.00246	0.66874	1.51712e-26	0	1.51712e-26	1/sp|P02787|TRFE_HUMAN	1/432
serum_NGP_DDA_1h_1.11521.11521.4.0.dta	serum_NGP_DDA_1h_1	11521	3141.63	1158.27	4	SLGNVJFTVSAEALESQELCGTEVPSVPEHGR	20,Carbamidomethyl[C];	5 2 0 0	(N(N(H(H(H))(H(H)))))	6	52.7014	72.5103	15.9136	-0.00047	-0.10192	2.72386e-12	0	2.72386e-12	1/sp|P01023|A2MG_HUMAN	1/869
serum_NGP_DDA_1h_1.11534.11534.5.0.dta	serum_NGP_DDA_1h_1	11534	3145.2	926.816	5	SLGNVJFTVSAEALESQELCGTEVPSVPEHGR	20,Carbamidomethyl[C];	5 2 0 0	(N(N(H(H(H))(H(H)))))	6	58.2624	88.4933	2.11936	0.00024	0.05272	0.00530122	0	0.00530122	1/sp|P01023|A2MG_HUMAN	1/869
serum_NGP_DDA_1h_1.11554.11554.4.0.dta	serum_NGP_DDA_1h_1	11554	3150.38	1083.7	4	EJLTAPGSDSAVFFEQGTTR		5 4 2 0	(N(N(H(H(N(H(A))))(H(N(H(A)))))))	2	70.0054	89.0101	34.711	0.00126	0.29064	6.33602e-26	0	6.33602e-26	1/sp|P00450|CERU_HUMAN	1/397
serum_NGP_DDA_1h_1.11558.11558.4.0.dta	serum_NGP_DDA_1h_1	11558	3151.53	1282.06	4	SLGNVJFTVSAEALESQELCGTEVPSVPEHGR	20,Carbamidomethyl[C];	5 3 0 2	(N(F)(N(H(H(H))(H(N(H(F)))))))	6	7.63744	10.4188	2.47198	-0.00854	-1.66589	0.00357409	0.00301508	0.00655235	1/sp|P01023|A2MG_HUMAN	1/869
serum_NGP_DDA_1h_1.11561.11561.5.0.dta	serum_NGP_DDA_1h_1	11561	3152.36	1108.89	5	MVSHHJLTTGATLINEQWLLTTAK		6 5 3 0	(N(N(H(H(N(H(A))))(H(N(H(A)))(N(H(A)))))))	6	32.551	31.7997	33.9463	0.00951	1.71621	2.61819e-25	0	2.61819e-25	2/sp|P00738|HPT_HUMAN/sp|P00739|HPTR_HUMAN	2/184/126
serum_NGP_DDA_1h_1.11562.11562.4.0.dta	serum_NGP_DDA_1h_1	11562	3152.64	994.911	4	VCQDCPLLAPLJDTR	2,Carbamidomethyl[C];5,Carbamidomethyl[C];	5 4 2 0	(N(N(H(H(N(H(A))))(H(N(H(A)))))))	12	43.0693	47.0887	35.6048	0.00135	0.33897	1.18159e-26	0	1.18159e-26	1/sp|P02765|FETUA_HUMAN	1/156
serum_NGP_DDA_1h_1.11565.11565.5.0.dta	serum_NGP_DDA_1h_1	11565	3153.34	867.161	5	EJLTAPGSDSAVFFEQGTTR		5 4 2 0	(N(N(H(H(N(H(A))))(H(N(H(A)))))))	2	52.2695	73.4324	12.9669	0.00328	0.75626	2.55484e-10	0	2.55484e-10	1/sp|P00450|CERU_HUMAN	1/397
serum_NGP_DDA_1h_1.11576.11576.3.0.dta	serum_NGP_DDA_1h_1	11576	3156.29	1326.21	3	VCQDCPLLAPLJDTR	2,Carbamidomethyl[C];5,Carbamidomethyl[C];	5 4 2 0	(N(N(H(H(N(H(A))))(H(N(H(A)))))))	12	39.8397	39.4051	40.6468	0.00476	1.19674	2.87374e-30	0	2.87374e-30	1/sp|P02765|FETUA_HUMAN	1/156
serum_NGP_DDA_1h_1.11577.11577.3.0.dta	serum_NGP_DDA_1h_1	11577	3156.57	1229.86	3	JLSMPLLPADFHK		5 4 2 0	(N(N(H(H(N(H(A))))(H(N(H(A)))))))	1	64.1867	57.4103	76.7713	0.00488	1.3239	2.23674e-56	0	2.23674e-56	1/sp|P05546|HEP2_HUMAN	1/49
serum_NGP_DDA_1h_1.11578.11578.4.0.dta	serum_NGP_DDA_1h_1	11578	3156.88	922.643	4	JLSMPLLPADFHK		5 4 2 0	(N(N(H(H(N(H(A))))(H(N(H(A)))))))	1	59.8658	57.7323	63.828	0.00167	0.4526	5.96178e-47	0	5.96178e-47	1/sp|P05546|HEP2_HUMAN	1/49
serum_NGP_DDA_1h_1.11588.11588.5.0.dta	serum_NGP_DDA_1h_1	11588	3159.52	1066.27	5	SLGNVJFTVSAEALESQELCGTEVPSVPEHGR	20,Carbamidomethyl[C];	5 4 1 0	(N(N(H(H(N(H)))(H(N(H(A)))))))	6	9.63598	13.9243	1.67203	0.00699	1.31164	0.00909496	0	0.00909496	1/sp|P01023|A2MG_HUMAN	1/869
serum_NGP_DDA_1h_1.11604.11604.4.0.dta	serum_NGP_DDA_1h_1	11604	3163.89	1158.27	4	SLGNVJFTVSAEALESQELCGTEVPSVPEHGR	20,Carbamidomethyl[C];	5 2 0 0	(N(N(H(H(H))(H(H)))))	6	59.9798	83.9042	15.5487	0.00147	0.31794	4.11247e-12	0	4.11247e-12	1/sp|P01023|A2MG_HUMAN	1/869
serum_NGP_DDA_1h_1.11639.11639.4.0.dta	serum_NGP_DDA_1h_1	11639	3173.33	1281.81	4	SLGNVJFTVSAEALESQELCGTEVPSVPEHGR	20,Carbamidomethyl[C];	5 3 1 0	(N(N(H(H(H))(H(N(H(A)))))))	6	15.6038	20.2439	6.98652	0.01026	2.00128	2.67519e-06	0	2.67519e-06	1/sp|P01023|A2MG_HUMAN	1/869
serum_NGP_DDA_1h_1.11655.11655.4.0.dta	serum_NGP_DDA_1h_1	11655	3177.58	1241.3	4	SLGNVJFTVSAEALESQELCGTEVPSVPEHGR	20,Carbamidomethyl[C];	4 3 1 0	(N(N(H(H)(H(N(H(A)))))))	6	25.796	37.3211	4.39224	-0.00478	-0.96279	0.00029702	0	0.00029702	1/sp|P01023|A2MG_HUMAN	1/869
serum_NGP_DDA_1h_1.11662.11662.5.0.dta	serum_NGP_DDA_1h_1	11662	3179.53	1058.06	5	SLGNVJFTVSAEALESQELCGTEVPSVPEHGR	20,Carbamidomethyl[C];	6 3 1 0	(N(N(H(H)(H(H)(H(N(H(A))))))))	6	42.4052	57.7975	13.8196	0.00479	0.90548	6.09639e-11	0	6.09639e-11	1/sp|P01023|A2MG_HUMAN	1/869
serum_NGP_DDA_1h_1.11671.11671.4.0.dta	serum_NGP_DDA_1h_1	11671	3182.12	1322.33	4	SLGNVJFTVSAEALESQELCGTEVPSVPEHGR	20,Carbamidomethyl[C];	6 3 1 0	(N(N(H(H)(H(H)(H(N(H(A))))))))	6	18.3152	23.274	9.10614	0.01618	3.06143	1.27305e-07	0	1.27305e-07	1/sp|P01023|A2MG_HUMAN	1/869
serum_NGP_DDA_1h_1.11672.11672.5.0.dta	serum_NGP_DDA_1h_1	11672	3182.31	1066.27	5	SLGNVJFTVSAEALESQELCGTEVPSVPEHGR	20,Carbamidomethyl[C];	5 4 1 0	(N(N(H(H(N(H)))(H(N(H(A)))))))	6	9.61642	13.7183	1.99864	0.01609	3.01981	0.00633234	0	0.00633234	1/sp|P01023|A2MG_HUMAN	1/869
serum_NGP_DDA_1h_1.11686.11686.4.0.dta	serum_NGP_DDA_1h_1	11686	3185.94	1221.8	4	MVSHHJLTTGATLINEQWLLTTAK		5 4 2 0	(N(N(H(H(N(H(A))))(H(N(H(A)))))))	6	7.08751	8.2977	4.84002	-0.00489	-1.00079	0.000116285	0.0076555	0.00767801	2/sp|P00738|HPT_HUMAN/sp|P00739|HPTR_HUMAN	2/184/126
serum_NGP_DDA_1h_1.11693.11693.4.0.dta	serum_NGP_DDA_1h_1	11693	3187.91	1158.27	4	SLGNVJFTVSAEALESQELCGTEVPSVPEHGR	20,Carbamidomethyl[C];	5 2 0 0	(N(N(H(H(H))(H(H)))))	6	53.9206	75.5125	13.8213	0.00149	0.3214	5.81024e-11	0	5.81024e-11	1/sp|P01023|A2MG_HUMAN	1/869
serum_NGP_DDA_1h_1.11722.11722.4.0.dta	serum_NGP_DDA_1h_1	11722	3195.66	1284.31	4	ICDLLVANNHFAHFFAPQJLTNMNK	2,Carbamidomethyl[C];	5 4 2 0	(N(N(H(H(N(H(A))))(H(N(H(A)))))))	19	36.8841	36.5459	37.5121	0.0036	0.70215	4.49126e-28	0	4.49126e-28	1/sp|P19827|ITIH1_HUMAN	1/285
serum_NGP_DDA_1h_1.11737.11737.4.0.dta	serum_NGP_DDA_1h_1	11737	3199.73	1241.3	4	SLGNVJFTVSAEALESQELCGTEVPSVPEHGR	20,Carbamidomethyl[C];	4 3 1 0	(N(N(H(H)(H(N(H(A)))))))	6	20.0805	25.753	9.54583	0.0019	0.38339	6.95927e-08	0	6.95927e-08	1/sp|P01023|A2MG_HUMAN	1/869
serum_NGP_DDA_1h_1.11743.11743.5.0.dta	serum_NGP_DDA_1h_1	11743	3201.3	993.443	5	SLGNVJFTVSAEALESQELCGTEVPSVPEHGR	20,Carbamidomethyl[C];	4 3 0 2	(N(F)(N(H(H)(H(N(H(F)))))))	6	25.4701	36.5162	4.95585	-0.00562	-1.13287	9.70831e-05	0	9.70831e-05	1/sp|P01023|A2MG_HUMAN	1/869
serum_NGP_DDA_1h_1.11745.11745.4.0.dta	serum_NGP_DDA_1h_1	11745	3201.85	1167.3	4	LSLHRPALEDLLLGSEAJLTCTLTGLR	21,Carbamidomethyl[C];	8 2 0 0	(N(N(H(H(H(H)))(H(H(H(H)))))))	18	60.9462	86.119	14.1968	0.00248	0.53208	3.29623e-11	0	3.29623e-11	3/sp|P01877|IGHA2_HUMAN/sp|P0DOX2|IGA2_HUMAN/sp|P01876|IGHA1_HUMAN	3/131/246/144
serum_NGP_DDA_1h_1.11757.11757.5.0.dta	serum_NGP_DDA_1h_1	11757	3205.1	1066.47	5	SLGNVJFTVSAEALESQELCGTEVPSVPEHGR	20,Carbamidomethyl[C];	5 4 0 2	(N(N(H(H(N(H(F))))(H(N(H(F)))))))	6	19.2018	26.594	5.47341	-0.01297	-2.43484	3.50447e-05	0	3.50447e-05	1/sp|P01023|A2MG_HUMAN	1/869
serum_NGP_DDA_1h_1.11762.11762.4.0.dta	serum_NGP_DDA_1h_1	11762	3206.37	1198.07	4	LSLHRPALEDLLLGSEAJLTCTLTGLR	21,Carbamidomethyl[C];	5 5 0 0	(N(N(H(H(N))(H(N(H))(N(H))))))	18	58.3285	75.619	26.2175	0.00283	0.59038	8.5262e-20	0	8.5262e-20	3/sp|P01877|IGHA2_HUMAN/sp|P0DOX2|IGA2_HUMAN/sp|P01876|IGHA1_HUMAN	3/131/246/144
serum_NGP_DDA_1h_1.11770.11770.4.0.dta	serum_NGP_DDA_1h_1	11770	3208.61	1147.3	4	LSLHRPALEDLLLGSEAJLTCTLTGLR	21,Carbamidomethyl[C];	5 4 0 0	(N(N(H(H(N))(H(N(H(H)))))))	18	68.3587	71.0618	63.3386	0.00272	0.59222	1.28505e-46	0	1.28505e-46	3/sp|P01877|IGHA2_HUMAN/sp|P0DOX2|IGA2_HUMAN/sp|P01876|IGHA1_HUMAN	3/131/246/144
serum_NGP_DDA_1h_1.11771.11771.4.0.dta	serum_NGP_DDA_1h_1	11771	3208.89	1157.56	4	LSLHRPALEDLLLGSEAJLTCTLTGLR	21,Carbamidomethyl[C];	4 5 0 0	(N(N(H(N)(H(N))(H(N(H))))))	18	67.2611	91.3055	22.6073	0.00248	0.53573	3.66973e-17	0	3.66973e-17	3/sp|P01877|IGHA2_HUMAN/sp|P0DOX2|IGA2_HUMAN/sp|P01876|IGHA1_HUMAN	3/131/246/144
serum_NGP_DDA_1h_1.11773.11773.4.1.dta	serum_NGP_DDA_1h_1	11773	3209.33	1126.79	4	LSLHRPALEDLLLGSEAJLTCTLTGLR	21,Carbamidomethyl[C];	7 2 0 0	(N(N(H(H(H))(H(H(H(H)))))))	18	60.948	76.6934	31.7066	0.00548	1.21627	8.9065e-24	0	8.9065e-24	3/sp|P01877|IGHA2_HUMAN/sp|P0DOX2|IGA2_HUMAN/sp|P01876|IGHA1_HUMAN	3/131/246/144
serum_NGP_DDA_1h_1.11774.11774.5.0.dta	serum_NGP_DDA_1h_1	11774	3209.61	918.042	5	LSLHRPALEDLLLGSEAJLTCTLTGLR	21,Carbamidomethyl[C];	5 4 0 0	(N(N(H(H(N(H)))(H(N(H))))))	18	61.4485	78.1293	30.4697	0.00109	0.23659	7.23732e-23	0	7.23732e-23	3/sp|P01877|IGHA2_HUMAN/sp|P0DOX2|IGA2_HUMAN/sp|P01876|IGHA1_HUMAN	3/131/246/144
serum_NGP_DDA_1h_1.11785.11785.3.0.dta	serum_NGP_DDA_1h_1	11785	3212.57	1543.07	3	LSLHRPALEDLLLGSEAJLTCTLTGLR	21,Carbamidomethyl[C];	4 5 0 0	(N(N(H(H(N)(N))(H(N(H))))))	18	17.6198	23.8222	6.10118	0.00361	0.77993	1.44262e-05	0	1.44262e-05	3/sp|P01877|IGHA2_HUMAN/sp|P0DOX2|IGA2_HUMAN/sp|P01876|IGHA1_HUMAN	3/131/246/144
serum_NGP_DDA_1h_1.11786.11786.4.0.dta	serum_NGP_DDA_1h_1	11786	3212.88	1143.24	4	AALAAFNAQNJGSNFQLEEISR		5 4 2 0	(N(N(H(H(N(H(A))))(H(N(H(A)))))))	11	44.6736	59.807	16.5687	0.00044	0.0954	7.961e-13	0	7.961e-13	1/sp|P02765|FETUA_HUMAN	1/176
serum_NGP_DDA_1h_1.11791.11791.6.0.dta	serum_NGP_DDA_1h_1	11791	3214.27	799.05	6	LSLHRPALEDLLLGSEAJLTCTLTGLR	21,Carbamidomethyl[C];	5 5 0 0	(N(N(H(H(N(H)))(H(N)(N(H))))))	18	12.1399	17.4461	2.28547	0.00211	0.44046	0.00432996	0	0.00432996	3/sp|P01877|IGHA2_HUMAN/sp|P0DOX2|IGA2_HUMAN/sp|P01876|IGHA1_HUMAN	3/131/246/144
serum_NGP_DDA_1h_1.11796.11796.4.0.dta	serum_NGP_DDA_1h_1	11796	3215.54	1117.04	4	LSLHRPALEDLLLGSEAJLTCTLTGLR	21,Carbamidomethyl[C];	3 5 0 0	(N(N(H(N)(H(N))(H(N)))))	18	74.2104	85.5999	53.0583	0.00052	0.11609	3.40767e-39	0	3.40767e-39	3/sp|P01877|IGHA2_HUMAN/sp|P0DOX2|IGA2_HUMAN/sp|P01876|IGHA1_HUMAN	3/131/246/144
serum_NGP_DDA_1h_1.11829.11829.3.0.dta	serum_NGP_DDA_1h_1	11829	3224.32	1601.36	3	VVLHPJYSQVDIGLIK		6 5 3 1	(N(N(H(H(N(F)(H(A))))(H(N(H(A)))(N(H(A)))))))	6	30.986	26.9513	38.4789	0.00584	1.21607	9.37922e-29	0	9.37922e-29	1/sp|P00738|HPT_HUMAN	1/241
serum_NGP_DDA_1h_1.11839.11839.3.0.dta	serum_NGP_DDA_1h_1	11839	3227.02	1282.19	3	AGLQAFFQVQECJK	12,Carbamidomethyl[C];	5 4 2 0	(N(N(H(H(N(H(A))))(H(N(H(A)))))))	13	60.6351	66.3661	49.9917	0.00383	0.9962	6.43797e-37	0	6.43797e-37	1/sp|P00450|CERU_HUMAN	1/358
serum_NGP_DDA_1h_1.11842.11842.4.0.dta	serum_NGP_DDA_1h_1	11842	3227.89	1158.27	4	SLGNVJFTVSAEALESQELCGTEVPSVPEHGR	20,Carbamidomethyl[C];	5 2 0 0	(N(N(H(H)(H(H(H))))))	6	15.1621	22.0906	2.29474	-0.00088	-0.18918	0.0042645	0	0.0042645	1/sp|P01023|A2MG_HUMAN	1/869
serum_NGP_DDA_1h_1.11847.11847.3.0.dta	serum_NGP_DDA_1h_1	11847	3229.19	1552.68	3	VVLHPJYSQVDIGLIK		6 5 3 0	(N(N(H(H(N(H(A))))(H(N(H(A)))(N(H(A)))))))	6	49.3041	47.0506	53.4894	0.00377	0.80938	2.09821e-39	0	2.09821e-39	1/sp|P00738|HPT_HUMAN	1/241
serum_NGP_DDA_1h_1.11848.11848.4.0.dta	serum_NGP_DDA_1h_1	11848	3229.47	1057.52	4	VGQLQLSHJLSLVILVPQNLK		5 4 1 0	(N(N(H(H(N(H)))(H(N(H(A)))))))	9	16.9467	15.6311	19.3899	-0.00282	-0.66654	4.91339e-15	0	4.91339e-15	1/sp|P05155|IC1_HUMAN	1/352
serum_NGP_DDA_1h_1.11858.11858.4.0.dta	serum_NGP_DDA_1h_1	11858	3232.14	961.896	4	AGLQAFFQVQECJK	12,Carbamidomethyl[C];	5 4 2 0	(N(N(H(H(N(H(A))))(H(N(H(A)))))))	13	32.0067	38.9454	19.1203	0.0004	0.10482	7.26432e-15	0	7.26432e-15	1/sp|P00450|CERU_HUMAN	1/358
serum_NGP_DDA_1h_1.11859.11859.4.0.dta	serum_NGP_DDA_1h_1	11859	3232.41	1169.02	4	VVLHPJYSQVDIGLIK		7 5 2 1	(N(N(H(N)(H(H)(H))(H(N(H(A)))(N(F)(H(A)))))))	6	9.2369	8.30201	10.9731	0.01468	3.1418	6.15757e-09	0.0076555	0.0076555	1/sp|P00738|HPT_HUMAN	1/241
serum_NGP_DDA_1h_1.11861.11861.3.0.dta	serum_NGP_DDA_1h_1	11861	3232.84	1226.83	3	GAFISJFSMTVDGK		5 4 2 0	(N(N(H(H(N(H(A))))(H(N(H(A)))))))	6	10.5893	8.57438	14.3312	0.00287	0.78021	2.71608e-11	0.00581959	0.00581959	1/sp|P19823|ITIH2_HUMAN	1/118
serum_NGP_DDA_1h_1.11903.11903.4.0.dta	serum_NGP_DDA_1h_1	11903	3244.21	1316.05	4	FJLTETSEAEIHQSFQHLLR		6 5 3 0	(N(N(H(H(N(H(A))))(H(N(H(A)))(N(H(A)))))))	2	13.953	9.89903	21.4818	-0.00435	-0.82767	2.39641e-16	0.00301508	0.00301508	1/sp|P01011|AACT_HUMAN	1/106
serum_NGP_DDA_1h_1.11905.11905.5.0.dta	serum_NGP_DDA_1h_1	11905	3244.65	1053.04	5	FJLTETSEAEIHQSFQHLLR		6 5 3 0	(N(N(H(H(N(H(A))))(H(N(H(A)))(N(H(A)))))))	2	52.1255	47.2795	61.1254	-0.00108	-0.20462	2.91443e-45	0	2.91443e-45	1/sp|P01011|AACT_HUMAN	1/106
serum_NGP_DDA_1h_1.12003.12003.5.0.dta	serum_NGP_DDA_1h_1	12003	3271.18	976.261	5	LSLHRPALEDLLLGSEAJLTCTLTGLR	21,Carbamidomethyl[C];	5 4 1 0	(N(N(H(H(N(H)))(H(N(H(A)))))))	18	76.3274	97.3338	37.3155	0.00287	0.58916	6.43474e-28	0	6.43474e-28	3/sp|P01877|IGHA2_HUMAN/sp|P0DOX2|IGA2_HUMAN/sp|P01876|IGHA1_HUMAN	3/131/246/144
serum_NGP_DDA_1h_1.12013.12013.4.0.dta	serum_NGP_DDA_1h_1	12013	3273.79	1220.08	4	LSLHRPALEDLLLGSEAJLTCTLTGLR	21,Carbamidomethyl[C];	5 4 1 0	(N(N(H(H(N(H)))(H(N(H(A)))))))	18	81.0256	84.6696	74.2581	0.0044	0.90204	1.85349e-54	0	1.85349e-54	3/sp|P01877|IGHA2_HUMAN/sp|P0DOX2|IGA2_HUMAN/sp|P01876|IGHA1_HUMAN	3/131/246/144
serum_NGP_DDA_1h_1.12015.12015.5.0.dta	serum_NGP_DDA_1h_1	12015	3274.2	1016.88	5	LSLHRPALEDLLLGSEAJLTCTLTGLR	21,Carbamidomethyl[C];	5 5 1 0	(N(N(H(N)(H(N(H)))(H(N(H(A)))))))	18	70.8609	71.3686	69.9179	0.00036	0.07007	1.90408e-51	0	1.90408e-51	3/sp|P01877|IGHA2_HUMAN/sp|P0DOX2|IGA2_HUMAN/sp|P01876|IGHA1_HUMAN	3/131/246/144
serum_NGP_DDA_1h_1.12016.12016.6.0.dta	serum_NGP_DDA_1h_1	12016	3274.47	847.565	6	LSLHRPALEDLLLGSEAJLTCTLTGLR	21,Carbamidomethyl[C];	5 5 1 0	(N(N(H(N)(H(N(H)))(H(N(H(A)))))))	18	56.9219	65.9638	40.1299	-0.00073	-0.14311	5.10466e-30	0	5.10466e-30	3/sp|P01877|IGHA2_HUMAN/sp|P0DOX2|IGA2_HUMAN/sp|P01876|IGHA1_HUMAN	3/131/246/144
serum_NGP_DDA_1h_1.12057.12057.3.0.dta	serum_NGP_DDA_1h_1	12057	3285.51	1314.22	3	ALPQPQJVTSLLGCTH	14,Carbamidomethyl[C];	5 4 2 0	(N(N(H(H(N(H(A))))(H(N(H(A)))))))	7	79.9363	86.0776	68.531	0.00267	0.67856	1.33082e-50	0	1.33082e-50	1/sp|P02790|HEMO_HUMAN	1/453
serum_NGP_DDA_1h_1.12058.12058.4.0.dta	serum_NGP_DDA_1h_1	12058	3285.64	985.918	4	ALPQPQJVTSLLGCTH	14,Carbamidomethyl[C];	5 4 2 0	(N(N(H(H(N(H(A))))(H(N(H(A)))))))	7	80.7773	88.601	66.2477	-8e-05	-0.01904	7.7287e-49	0	7.7287e-49	1/sp|P02790|HEMO_HUMAN	1/453
serum_NGP_DDA_1h_1.12074.12074.3.0.dta	serum_NGP_DDA_1h_1	12074	3289.89	1373.57	3	FEVDSPVYJATWSASLK		5 4 2 0	(N(N(H(H(N(H(A))))(H(N(H(A)))))))	9	10.3615	11.3487	8.52804	0.00842	2.04529	3.17479e-07	0.0010917	0.0010917	1/sp|P04114|APOB_HUMAN	1/3895
serum_NGP_DDA_1h_1.12082.12082.4.0.dta	serum_NGP_DDA_1h_1	12082	3291.96	918.148	4	YLGJATAIFFLPDEGK		5 4 1 0	(N(N(H(H(N(H)))(H(N(H(A)))))))	4	50.4984	59.7922	33.2385	-0.00313	-0.85283	8.42478e-25	0	8.42478e-25	1/sp|P01009|A1AT_HUMAN	1/271
serum_NGP_DDA_1h_1.12153.12153.5.0.dta	serum_NGP_DDA_1h_1	12153	3310.68	1184.29	5	FJLTETSEAEIHQSFQHLLR		7 6 4 0	(N(N(H(H(N(H(A)))(N(H(A))))(H(N(H(A)))(N(H(A)))))))	2	10.7834	9.16537	13.7882	-0.00197	-0.33359	6.98567e-11	0.00396432	0.00396432	1/sp|P01011|AACT_HUMAN	1/106
serum_NGP_DDA_1h_1.12173.12173.5.1.dta	serum_NGP_DDA_1h_1	12173	3315.86	1213.5	5	FJLTETSEAEIHQSFQHLLR		7 6 4 1	(N(N(H(H(N(H(A)))(N(H(A))))(H(N(H(A)))(N(F)(H(A)))))))	2	18.876	21.6492	13.7258	-0.00679	-1.11946	8.26183e-11	0	8.26183e-11	1/sp|P01011|AACT_HUMAN	1/106
serum_NGP_DDA_1h_1.12188.12188.4.2.dta	serum_NGP_DDA_1h_1	12188	3320.02	1158.27	4	SLGNVJFTVSAEALESQELCGTEVPSVPEHGR	20,Carbamidomethyl[C];	5 2 0 0	(N(N(H(H)(H(H)(H)))))	6	7.46802	10.3079	2.194	-0.00382	-0.82503	0.00481464	0.00301508	0.00778062	1/sp|P01023|A2MG_HUMAN	1/869
serum_NGP_DDA_1h_1.12209.12209.6.0.dta	serum_NGP_DDA_1h_1	12209	3325.69	896.08	6	LSLHRPALEDLLLGSEAJLTCTLTGLR	21,Carbamidomethyl[C];	5 5 2 0	(N(N(H(H(N(H(A))))(H(N)(N(H(A)))))))	18	45.1555	60.8848	15.9441	-0.00899	-1.67433	2.53499e-12	0	2.53499e-12	3/sp|P01877|IGHA2_HUMAN/sp|P0DOX2|IGA2_HUMAN/sp|P01876|IGHA1_HUMAN	3/131/246/144
serum_NGP_DDA_1h_1.12217.12217.4.0.dta	serum_NGP_DDA_1h_1	12217	3327.82	1343.62	4	LSLHRPALEDLLLGSEAJLTCTLTGLR	21,Carbamidomethyl[C];	5 5 2 0	(N(N(H(N)(H(N(H(A))))(H(N(H(A)))))))	18	22.336	29.882	8.32195	-0.00135	-0.25199	4.28129e-07	0	4.28129e-07	3/sp|P01877|IGHA2_HUMAN/sp|P0DOX2|IGA2_HUMAN/sp|P01876|IGHA1_HUMAN	3/131/246/144
serum_NGP_DDA_1h_1.12227.12227.4.0.dta	serum_NGP_DDA_1h_1	12227	3330.52	1046.48	4	PALEDLLLGSEAJLTCTLTGLR	16,Carbamidomethyl[C];	5 5 0 0	(N(N(H(N)(H(H))(H(N)(N(H))))))	13	47.4861	53.4762	36.3617	0.00216	0.51698	3.84905e-27	0	3.84905e-27	3/sp|P01877|IGHA2_HUMAN/sp|P0DOX2|IGA2_HUMAN/sp|P01876|IGHA1_HUMAN	3/131/246/144
serum_NGP_DDA_1h_1.12228.12228.3.0.dta	serum_NGP_DDA_1h_1	12228	3330.83	1394.97	3	PALEDLLLGSEAJLTCTLTGLR	16,Carbamidomethyl[C];	5 5 0 0	(N(N(H(H(N(H)))(H(N)(N(H))))))	13	19.1141	26.863	4.72333	0.00432	1.03337	0.000144739	0	0.000144739	3/sp|P01877|IGHA2_HUMAN/sp|P0DOX2|IGA2_HUMAN/sp|P01876|IGHA1_HUMAN	3/131/246/144
serum_NGP_DDA_1h_1.12234.12234.4.0.dta	serum_NGP_DDA_1h_1	12234	3332.5	965.454	4	PALEDLLLGSEAJLTCTLTGLR	16,Carbamidomethyl[C];	3 5 0 0	(N(N(H(H(N))(H(N)(N)))))	13	45.7509	67.4084	5.52978	0.00232	0.60157	3.21443e-05	0	3.21443e-05	3/sp|P01877|IGHA2_HUMAN/sp|P0DOX2|IGA2_HUMAN/sp|P01876|IGHA1_HUMAN	3/131/246/144
serum_NGP_DDA_1h_1.12235.12235.4.0.dta	serum_NGP_DDA_1h_1	12235	3332.77	1005.97	4	PALEDLLLGSEAJLTCTLTGLR	16,Carbamidomethyl[C];	4 5 0 0	(N(N(H(N)(H(N))(H(N(H))))))	13	51.15	64.2079	26.8995	0.00014	0.0353	2.42987e-20	0	2.42987e-20	3/sp|P01877|IGHA2_HUMAN/sp|P0DOX2|IGA2_HUMAN/sp|P01876|IGHA1_HUMAN	3/131/246/144
serum_NGP_DDA_1h_1.12249.12249.3.0.dta	serum_NGP_DDA_1h_1	12249	3336.41	1435.96	3	VLSJNSDANLELINTWVAK		5 4 2 0	(N(N(H(H(N(H(A))))(H(N(H(A)))))))	4	28.4019	29.2418	26.8422	0.00541	1.25758	3.0288e-20	0	3.0288e-20	1/sp|P05155|IC1_HUMAN	1/253
serum_NGP_DDA_1h_1.12275.12275.3.0.dta	serum_NGP_DDA_1h_1	12275	3343.41	1223.86	3	YLGJATAIFFLPDEGK		5 4 1 0	(N(N(H(H(N(H)))(H(N(H(A)))))))	4	14.9041	10.5427	23.0038	0.0024	0.65525	2.01903e-17	0.00301508	0.00301508	1/sp|P01009|A1AT_HUMAN	1/271
serum_NGP_DDA_1h_1.12354.12354.6.4.dta	serum_NGP_DDA_1h_1	12354	3364.7	964.073	6	JISDGFDGIPDNVDAALALPAHSYSGR		6 5 3 1	(N(N(H(H(N(F)(H(A))))(H(N(H(A)))(N(H(A)))))))	1	57.2941	83.9654	7.76153	0.01949	3.37278	8.42247e-07	0	8.42247e-07	1/sp|P04004|VTNC_HUMAN	1/242
serum_NGP_DDA_1h_1.12414.12414.3.0.dta	serum_NGP_DDA_1h_1	12414	3381.13	1223.86	3	YLGJATAIFFLPDEGK		5 4 1 0	(N(N(H(H(N(H)))(H(N(H(A)))))))	4	20.2527	20.2813	20.1996	0.00073	0.19825	1.86432e-15	0	1.86432e-15	1/sp|P01009|A1AT_HUMAN	1/271
serum_NGP_DDA_1h_1.12415.12415.4.1.dta	serum_NGP_DDA_1h_1	12415	3381.41	1158.27	4	SLGNVJFTVSAEALESQELCGTEVPSVPEHGR	20,Carbamidomethyl[C];	5 2 0 0	(N(N(H(H(H))(H(H)))))	6	32.9011	44.0754	12.1489	0.00491	1.06091	8.82366e-10	0	8.82366e-10	1/sp|P01023|A2MG_HUMAN	1/869
serum_NGP_DDA_1h_1.12448.12448.3.0.dta	serum_NGP_DDA_1h_1	12448	3390.25	1369.58	3	YLGJATAIFFLPDEGK		5 4 2 1	(N(F)(N(H(H(N(H(A))))(H(N(H(A)))))))	4	11.0003	14.2112	5.03725	0.00584	1.42112	7.69463e-05	0	7.69463e-05	1/sp|P01009|A1AT_HUMAN	1/271
serum_NGP_DDA_1h_1.12454.12454.5.0.dta	serum_NGP_DDA_1h_1	12454	3391.7	1180.13	5	ADTHDEILEGLNFJLTEIPEAQIHEGFQELLR		5 4 2 0	(N(N(H(H(N(H(A))))(H(N(H(A)))))))	14	64.9968	94.3903	10.4091	0.00569	0.96547	1.58962e-08	0	1.58962e-08	1/sp|P01009|A1AT_HUMAN	1/107
serum_NGP_DDA_1h_1.12464.12464.6.0.dta	serum_NGP_DDA_1h_1	12464	3394.17	983.606	6	ADTHDEILEGLNFJLTEIPEAQIHEGFQELLR		5 4 2 0	(N(N(H(H(N(H(A))))(H(N(H(A)))))))	14	45.0656	63.9406	10.0122	0.00166	0.28117	3.33199e-08	0	3.33199e-08	1/sp|P01009|A1AT_HUMAN	1/107
serum_NGP_DDA_1h_1.12465.12465.5.0.dta	serum_NGP_DDA_1h_1	12465	3394.35	1183.53	5	ADTHDEILEGLNFJLTEIPEAQIHEGFQELLR		6 4 1 1	(N(N(H(H(H))(H(N(H)(F))(N(H(A)))))))	14	36.4862	54.6061	2.83482	0.0075	1.26864	0.00240986	0	0.00240986	1/sp|P01009|A1AT_HUMAN	1/107
serum_NGP_DDA_1h_1.12479.12479.3.0.dta	serum_NGP_DDA_1h_1	12479	3397.97	1320.9	3	YLGJATAIFFLPDEGK		5 4 2 0	(N(N(H(H(N(H(A))))(H(N(H(A)))))))	4	60.541	65.7246	50.9144	0.00376	0.94983	1.53486e-37	0	1.53486e-37	1/sp|P01009|A1AT_HUMAN	1/271
serum_NGP_DDA_1h_1.12491.12491.4.3.dta	serum_NGP_DDA_1h_1	12491	3400.99	995.179	4	YLGJATAIFFLPDEGK		6 4 1 1	(N(N(H(H(N(H(H))))(H(N(F)(H(A)))))))	4	34.1163	43.742	16.2399	0.01186	2.98119	1.42085e-12	0	1.42085e-12	1/sp|P01009|A1AT_HUMAN	1/271
serum_NGP_DDA_1h_1.12495.12495.5.0.dta	serum_NGP_DDA_1h_1	12495	3402.13	792.939	5	YLGJATAIFFLPDEGK		5 4 2 0	(N(N(H(H(N(H(A))))(H(N(H(A)))))))	4	56.6094	70.5588	30.7035	0.00058	0.14769	5.91269e-23	0	5.91269e-23	1/sp|P01009|A1AT_HUMAN	1/271
serum_NGP_DDA_1h_1.12513.12513.5.0.dta	serum_NGP_DDA_1h_1	12513	3406.83	895.605	5	PALEDLLLGSEAJLTCTLTGLR	16,Carbamidomethyl[C];	5 5 1 0	(N(N(H(N)(H(N(H)))(H(N(H(A)))))))	13	74.8141	102.982	22.5019	-0.00066	-0.14641	4.68419e-17	0	4.68419e-17	3/sp|P01877|IGHA2_HUMAN/sp|P0DOX2|IGA2_HUMAN/sp|P01876|IGHA1_HUMAN	3/131/246/144
serum_NGP_DDA_1h_1.12524.12524.3.0.dta	serum_NGP_DDA_1h_1	12524	3409.76	1424.31	3	PALEDLLLGSEAJLTCTLTGLR	16,Carbamidomethyl[C];	5 4 1 0	(N(N(H(H(N(H)))(H(N(H(A)))))))	13	64.5648	84.361	27.8006	0.0053	1.24013	4.94441e-21	0	4.94441e-21	3/sp|P01877|IGHA2_HUMAN/sp|P0DOX2|IGA2_HUMAN/sp|P01876|IGHA1_HUMAN	3/131/246/144
serum_NGP_DDA_1h_1.12529.12529.3.0.dta	serum_NGP_DDA_1h_1	12529	3411.19	1437.99	3	PALEDLLLGSEAJLTCTLTGLR	16,Carbamidomethyl[C];	4 5 1 0	(N(N(H(N)(H(N))(H(N(H(A)))))))	13	62.0157	74.9405	38.0126	0.00577	1.338	1.84408e-28	0	1.84408e-28	3/sp|P01877|IGHA2_HUMAN/sp|P0DOX2|IGA2_HUMAN/sp|P01876|IGHA1_HUMAN	3/131/246/144
serum_NGP_DDA_1h_1.12533.12533.4.0.dta	serum_NGP_DDA_1h_1	12533	3412.3	1058.23	4	PALEDLLLGSEAJLTCTLTGLR	16,Carbamidomethyl[C];	6 3 1 0	(N(N(H(H)(H(H)(H(N(H(A))))))))	13	27.6758	36.2612	11.7316	0.0043	1.01553	2.26956e-09	0	2.26956e-09	3/sp|P01877|IGHA2_HUMAN/sp|P0DOX2|IGA2_HUMAN/sp|P01876|IGHA1_HUMAN	3/131/246/144
serum_NGP_DDA_1h_1.12534.12534.4.0.dta	serum_NGP_DDA_1h_1	12534	3412.38	1068.49	4	PALEDLLLGSEAJLTCTLTGLR	16,Carbamidomethyl[C];	5 4 1 0	(N(N(H(H(N(H)))(H(N(H(A)))))))	13	51.1578	60.1204	34.5131	0.0051	1.19377	9.04576e-26	0	9.04576e-26	3/sp|P01877|IGHA2_HUMAN/sp|P0DOX2|IGA2_HUMAN/sp|P01876|IGHA1_HUMAN	3/131/246/144
serum_NGP_DDA_1h_1.12538.12538.4.0.dta	serum_NGP_DDA_1h_1	12538	3413.38	1017.71	4	PALEDLLLGSEAJLTCTLTGLR	16,Carbamidomethyl[C];	5 3 1 0	(N(N(H(H(H))(H(N(H(A)))))))	13	43.307	53.1704	24.9893	0.0013	0.31934	5.13e-19	0	5.13e-19	3/sp|P01877|IGHA2_HUMAN/sp|P0DOX2|IGA2_HUMAN/sp|P01876|IGHA1_HUMAN	3/131/246/144
serum_NGP_DDA_1h_1.12564.12564.3.0.dta	serum_NGP_DDA_1h_1	12564	3420.43	1461.62	3	SLTFJETYQDISELVYGAK		5 4 2 0	(N(N(H(H(N(H(A))))(H(N(H(A)))))))	5	45.132	54.6272	27.4981	0.00283	0.64478	9.57798e-21	0	9.57798e-21	1/sp|P01008|ANT3_HUMAN	1/187
serum_NGP_DDA_1h_1.12583.12583.4.1.dta	serum_NGP_DDA_1h_1	12583	3425.5	1097.25	4	VSJQTLSLFFTVLQDVPVR		6 4 0 3	(N(F)(N(H(H(N(H(F))))(H(N(H(H)(F)))))))	3	22.0823	31.4207	4.73955	-0.00192	-0.43704	0.000137918	0	0.000137918	1/sp|P01023|A2MG_HUMAN	1/1424
serum_NGP_DDA_1h_1.12587.12587.3.0.dta	serum_NGP_DDA_1h_1	12587	3426.61	1359.63	3	VSJQTLSLFFTVLQDVPVR		5 4 1 0	(N(N(H(H(N(H)))(H(N(H(A)))))))	3	30.1932	38.9631	13.9062	0.00261	0.64106	4.71484e-11	0	4.71484e-11	1/sp|P01023|A2MG_HUMAN	1/1424
serum_NGP_DDA_1h_1.12589.12589.4.0.dta	serum_NGP_DDA_1h_1	12589	3427.17	1093	4	VSJQTLSLFFTVLQDVPVR		5 4 1 2	(N(F)(N(H(H(N(H(A))))(H(N(H(F)))))))	3	19.965	29.6263	2.02259	-0.00116	-0.26485	0.00611617	0	0.00611617	1/sp|P01023|A2MG_HUMAN	1/1424
serum_NGP_DDA_1h_1.12591.12591.4.0.dta	serum_NGP_DDA_1h_1	12591	3427.59	1111.26	4	VSJQTLSLFFTVLQDVPVR		6 5 1 0	(N(N(H(H(N(H(A))))(H(N(H))(N(H))))))	3	24.1339	30.6689	11.9974	0.01412	3.17887	1.40927e-09	0	1.40927e-09	1/sp|P01023|A2MG_HUMAN	1/1424
serum_NGP_DDA_1h_1.12592.12592.4.0.dta	serum_NGP_DDA_1h_1	12592	3427.87	908.164	4	LPPGLLAJFTLLR		5 4 2 0	(N(N(H(H(N(H(A))))(H(N(H(A)))))))	8	37.4947	33.4738	44.9622	-0.00019	-0.05125	1.59956e-33	0	1.59956e-33	1/sp|P02750|A2GL_HUMAN	1/186
serum_NGP_DDA_1h_1.12602.12602.4.0.dta	serum_NGP_DDA_1h_1	12602	3430.54	1056.48	4	VSJQTLSLFFTVLQDVPVR		5 4 1 1	(N(F)(N(H(H(N(H)))(H(N(H(A)))))))	3	71.0923	84.7629	45.7042	0.00119	0.28125	6.98291e-34	0	6.98291e-34	1/sp|P01023|A2MG_HUMAN	1/1424
serum_NGP_DDA_1h_1.12606.12606.3.0.dta	serum_NGP_DDA_1h_1	12606	3431.69	1365.3	3	VSJQTLSLFFTVLQDVPVR		6 4 0 1	(N(N(H(H(H))(H(N(H))(N(H)(F))))))	3	38.3937	50.2553	16.3652	0.00521	1.27307	1.063e-12	0	1.063e-12	1/sp|P01023|A2MG_HUMAN	1/1424
serum_NGP_DDA_1h_1.12627.12627.3.0.dta	serum_NGP_DDA_1h_1	12627	3437.08	1408.31	3	VSJQTLSLFFTVLQDVPVR		5 4 1 1	(N(F)(N(H(H(N(H)))(H(N(H(A)))))))	3	50.1069	60.3805	31.0273	0.00419	0.99142	3.25789e-23	0	3.25789e-23	1/sp|P01023|A2MG_HUMAN	1/1424
serum_NGP_DDA_1h_1.12644.12644.4.0.dta	serum_NGP_DDA_1h_1	12644	3441.7	1068.48	4	PALEDLLLGSEAJLTCTLTGLR	16,Carbamidomethyl[C];	5 4 1 0	(N(N(H(H(N(H)))(H(N(H(A)))))))	13	15.2522	18.5763	9.07867	0.00111	0.26001	1.36073e-07	0	1.36073e-07	3/sp|P01877|IGHA2_HUMAN/sp|P0DOX2|IGA2_HUMAN/sp|P01876|IGHA1_HUMAN	3/131/246/144
serum_NGP_DDA_1h_1.12647.12647.3.0.dta	serum_NGP_DDA_1h_1	12647	3442.38	1357.9	3	LGACJDTLQQLMEVFK	4,Carbamidomethyl[C];	5 4 2 0	(N(N(H(H(N(H(A))))(H(N(H(A)))))))	5	47.5309	55.1984	33.2913	0.00317	0.77756	7.20795e-25	0	7.20795e-25	1/sp|P01008|ANT3_HUMAN	1/128
serum_NGP_DDA_1h_1.12648.12648.4.0.dta	serum_NGP_DDA_1h_1	12648	3442.65	1018.68	4	LGACJDTLQQLMEVFK	4,Carbamidomethyl[C];	5 4 2 0	(N(N(H(H(N(H(A))))(H(N(H(A)))))))	5	21.5874	14.0655	35.5568	0.00154	0.37772	1.60506e-26	0	1.60506e-26	1/sp|P01008|ANT3_HUMAN	1/128
serum_NGP_DDA_1h_1.12650.12650.4.0.dta	serum_NGP_DDA_1h_1	12650	3443.25	1274.58	4	QLAHQSJSTNIFFSPVSIATAFAMLSLGTK		5 4 1 0	(N(N(H(H(N(H)))(H(N(H(A)))))))	7	28.1244	41.8811	2.57637	0.00012	0.02365	0.00312415	0	0.00312415	1/sp|P01009|A1AT_HUMAN	1/70
serum_NGP_DDA_1h_1.12737.12737.5.0.dta	serum_NGP_DDA_1h_1	12737	3466.03	913.208	5	PALEDLLLGSEAJLTCTLTGLR	16,Carbamidomethyl[C];	5 4 2 0	(N(N(H(H(N(H(A))))(H(N(H(A)))))))	13	34.5181	46.8391	11.6362	0.00122	0.26654	2.96361e-09	0	2.96361e-09	3/sp|P01877|IGHA2_HUMAN/sp|P0DOX2|IGA2_HUMAN/sp|P01876|IGHA1_HUMAN	3/131/246/144
serum_NGP_DDA_1h_1.12741.12741.4.0.dta	serum_NGP_DDA_1h_1	12741	3467.18	1232.51	4	SVQEIQATFFYFTPJK		6 5 3 1	(N(N(H(H(N(F)(H(A))))(H(N(H(A)))(N(H(A)))))))	15	45.5996	65.2424	9.12028	0.0053	1.07543	1.18804e-07	0	1.18804e-07	2/sp|P02763|A1AG1_HUMAN/sp|P19652|A1AG2_HUMAN	2/72/72
serum_NGP_DDA_1h_1.12749.12749.4.0.dta	serum_NGP_DDA_1h_1	12749	3469.22	1109.98	4	AFITJFSMIIDGMTYPGIIK		5 4 2 0	(N(N(H(H(N(H(A))))(H(N(H(A)))))))	5	24.9823	32.1831	11.6095	-0.00128	-0.28759	3.26312e-09	0	3.26312e-09	1/sp|Q14624|ITIH4_HUMAN	1/81
serum_NGP_DDA_1h_1.12750.12750.3.0.dta	serum_NGP_DDA_1h_1	12750	3469.55	1479.65	3	AFITJFSMIIDGMTYPGIIK		5 4 2 0	(N(N(H(H(N(H(A))))(H(N(H(A)))))))	5	9.41904	13.1299	2.52738	0.0111	2.5015	0.00335754	0	0.00335754	1/sp|Q14624|ITIH4_HUMAN	1/81
serum_NGP_DDA_1h_1.12759.12759.4.0.dta	serum_NGP_DDA_1h_1	12759	3471.9	1236.77	4	SVQEIQATFFYFTPJK		7 5 2 2	(N(N(H(N)(H(H)(H))(H(N(F)(H(A)))(N(F)(H(A)))))))	15	15.6872	21.7569	4.41482	0.01891	3.82419	0.000269453	0	0.000269453	2/sp|P02763|A1AG1_HUMAN/sp|P19652|A1AG2_HUMAN	2/72/72
serum_NGP_DDA_1h_1.12781.12781.3.0.dta	serum_NGP_DDA_1h_1	12781	3478.09	1456.66	3	VSJQTLSLFFTVLQDVPVR		5 4 2 0	(N(N(H(H(N(H(A))))(H(N(H(A)))))))	3	66.3433	74.4189	51.3458	0.00488	1.11722	6.92509e-38	0	6.92509e-38	1/sp|P01023|A2MG_HUMAN	1/1424
serum_NGP_DDA_1h_1.12782.12782.5.0.dta	serum_NGP_DDA_1h_1	12782	3478.37	874.397	5	VSJQTLSLFFTVLQDVPVR		5 4 2 0	(N(N(H(H(N(H(A))))(H(N(H(A)))))))	3	80.442	108.182	28.9244	0.00257	0.58928	8.30839e-22	0	8.30839e-22	1/sp|P01023|A2MG_HUMAN	1/1424
serum_NGP_DDA_1h_1.12783.12783.3.0.dta	serum_NGP_DDA_1h_1	12783	3478.68	1462.33	3	VSJQTLSLFFTVLQDVPVR		6 4 1 1	(N(N(H(H(N(H(H))))(H(N(F)(H(A)))))))	3	45.2578	56.5385	24.3079	0.01664	3.79483	2.20624e-18	0	2.20624e-18	1/sp|P01023|A2MG_HUMAN	1/1424
serum_NGP_DDA_1h_1.12826.12826.4.0.dta	serum_NGP_DDA_1h_1	12826	3490.41	1044.72	4	AVJITSENLIDDVVSLIR		5 4 2 0	(N(N(H(H(N(H(A))))(H(N(H(A)))))))	3	36.6604	46.176	18.9884	0.00149	0.35729	1.13751e-14	0	1.13751e-14	1/sp|P02748|CO9_HUMAN	1/415
serum_NGP_DDA_1h_1.12850.12850.3.0.dta	serum_NGP_DDA_1h_1	12850	3496.8	1539.64	3	YLGJATAIFFLPDEGK		6 5 3 0	(N(N(H(H(N(H(A))))(H(N(H(A)))(N(H(A)))))))	4	22.1346	27.7139	11.773	0.00298	0.64556	1.95883e-09	0	1.95883e-09	1/sp|P01009|A1AT_HUMAN	1/271
serum_NGP_DDA_1h_1.13077.13077.3.0.dta	serum_NGP_DDA_1h_1	13077	3557.39	1675.4	3	VSJQTLSLFFTVLQDVPVR		6 5 3 0	(N(N(H(H(N(H(A))))(H(N(H(A)))(N(H(A)))))))	3	21.2975	31.2295	2.85244	0.00408	0.81276	0.00232702	0	0.00232702	1/sp|P01023|A2MG_HUMAN	1/1424
serum_NGP_DDA_1h_1.13084.13084.4.0.dta	serum_NGP_DDA_1h_1	13084	3559.27	1256.8	4	VSJQTLSLFFTVLQDVPVR		6 5 3 0	(N(N(H(H(N(H(A))))(H(N(H(A)))(N(H(A)))))))	3	14.1319	20.841	1.67204	0.00529	1.0532	0.00903091	0	0.00903091	1/sp|P01023|A2MG_HUMAN	1/1424
serum_NGP_DDA_1h_1.13085.13085.4.0.dta	serum_NGP_DDA_1h_1	13085	3559.52	1261.06	4	VSJQTLSLFFTVLQDVPVR		7 5 2 1	(N(N(H(N)(H(H)(H))(H(N(H(A)))(N(F)(H(A)))))))	3	14.3092	19.619	4.44824	0.01442	2.85958	0.000248195	0	0.000248195	1/sp|P01023|A2MG_HUMAN	1/1424
serum_NGP_DDA_1h_3.1248.1248.4.0.dta	serum_NGP_DDA_1h_3	1248	594.51	957.883	4	HSHNJJSSDLHPHK		5 4 2 0	(N(N(H(H(N(H(A))))(H(N(H(A)))))))	5	57.987	41.7986	88.051	0.0016	0.41686	2.48722e-51	0	2.48722e-51	1/sp|P04196|HRG_HUMAN	1/344
serum_NGP_DDA_1h_3.1367.1367.2.0.dta	serum_NGP_DDA_1h_3	1367	627.624	1186.47	2	JNSDISSTR		6 2 0 0	(N(N(H(H(H))(H(H)(H)))))	1	45.8188	37.4103	61.4347	0.00212	0.89575	4.87728e-36	0	4.87728e-36	1/sp|P01871|IGHM_HUMAN	1/46
serum_NGP_DDA_1h_3.1410.1410.3.0.dta	serum_NGP_DDA_1h_3	1410	639.202	953.375	3	HJSTGCLR	6,Carbamidomethyl[C];	5 4 1 0	(N(N(H(H(N(H)))(H(N(H(A)))))))	2	50.3646	18.5825	109.389	-0.00446	-1.55925	1.66033e-63	0	1.66033e-63	1/sp|P10909|CLUS_HUMAN	1/291
serum_NGP_DDA_1h_3.1420.1420.2.0.dta	serum_NGP_DDA_1h_3	1420	641.891	1429.56	2	HJSTGCLR	6,Carbamidomethyl[C];	5 4 1 0	(N(N(H(H(N(H)))(H(N(H(A)))))))	2	31.2013	13.6981	63.7072	-0.00481	-1.68311	2.36816e-37	0	2.36816e-37	1/sp|P10909|CLUS_HUMAN	1/291
serum_NGP_DDA_1h_3.1459.1459.3.0.dta	serum_NGP_DDA_1h_3	1459	652.881	958.715	3	AJISHK		5 4 2 0	(N(N(H(H(N(H(A))))(H(N(H(A)))))))	2	41.3511	12.2036	95.4821	-0.01078	-3.75071	1.54907e-55	0	1.54907e-55	1/sp|P01031|CO5_HUMAN	1/741
serum_NGP_DDA_1h_3.1475.1475.3.0.dta	serum_NGP_DDA_1h_3	1475	657.036	1127.75	3	HJFSHCCSK	6,Carbamidomethyl[C];7,Carbamidomethyl[C];	5 4 2 0	(N(N(H(H(N(H(A))))(H(N(H(A)))))))	2	71.1657	46.7287	116.549	-0.01234	-3.64868	9.52644e-68	0	9.52644e-68	1/sp|P43652|AFAM_HUMAN	1/109
serum_NGP_DDA_1h_3.1490.1490.3.0.dta	serum_NGP_DDA_1h_3	1490	661.113	1023.75	3	YKJNSDISSTR		6 4 0 0	(N(N(H(N)(H(H)(H))(H(N(H))))))	3	18.6245	14.3934	26.4823	-0.00882	-2.8725	6.66382e-16	0	6.66382e-16	1/sp|P01871|IGHM_HUMAN	1/46
serum_NGP_DDA_1h_3.1506.1506.2.0.dta	serum_NGP_DDA_1h_3	1506	665.602	1328.01	2	SYJETK		5 4 1 0	(N(N(H(H(N(H)))(H(N(H(A)))))))	3	48.5794	28.1347	86.5482	-0.00574	-2.16364	1.31668e-50	0	1.31668e-50	1/sp|P04114|APOB_HUMAN	1/3224
serum_NGP_DDA_1h_3.1518.1518.3.0.dta	serum_NGP_DDA_1h_3	1518	668.831	1007.4	3	AJISHK		5 4 2 1	(N(N(H(H(N(H(A))))(H(N(F)(H(A)))))))	2	47.0587	14.2264	108.033	-0.00297	-0.98432	7.67284e-63	0	7.67284e-63	1/sp|P01031|CO5_HUMAN	1/741
serum_NGP_DDA_1h_3.1531.1531.3.0.dta	serum_NGP_DDA_1h_3	1531	672.342	969.737	3	YKJNSDISSTR		5 4 0 0	(N(N(H(N)(H(H))(H(N(H))))))	3	29.1983	13.112	59.073	-0.00218	-0.7502	1.26395e-34	0	1.26395e-34	1/sp|P01871|IGHM_HUMAN	1/46
serum_NGP_DDA_1h_3.1562.1562.2.0.dta	serum_NGP_DDA_1h_3	1562	680.76	1328.01	2	SYJETK		5 4 1 0	(N(N(H(H(N(H)))(H(N(H(A)))))))	3	28.122	18.8575	45.3276	0.00149	0.56101	1.02581e-26	0	1.02581e-26	1/sp|P04114|APOB_HUMAN	1/3224
serum_NGP_DDA_1h_3.1573.1573.2.0.dta	serum_NGP_DDA_1h_3	1573	683.695	1355.52	2	NEEYJK		5 4 1 0	(N(N(H(H(N(H)))(H(N(H(A)))))))	5	15.1441	19.9165	6.28112	0.00132	0.48726	0.000104658	0	0.000104658	2/sp|P02763|A1AG1_HUMAN/sp|P19652|A1AG2_HUMAN	2/56/56
serum_NGP_DDA_1h_3.1574.1574.3.0.dta	serum_NGP_DDA_1h_3	1574	683.973	1018.42	3	YKJNSDISSTR		5 4 0 1	(N(F)(N(H(H(N))(H(N(H(H)))))))	3	53.1865	29.959	96.3232	0.00153	0.50248	4.51088e-56	0	4.51088e-56	1/sp|P01871|IGHM_HUMAN	1/46
serum_NGP_DDA_1h_3.1609.1609.3.0.dta	serum_NGP_DDA_1h_3	1609	693.615	1072.44	3	YKJNSDISSTR		6 4 0 1	(N(F)(N(H(N)(H(H)(H))(H(N(H))))))	3	45.6741	13.5035	105.42	0.00154	0.4792	4.58838e-61	0	4.58838e-61	1/sp|P01871|IGHM_HUMAN	1/46
serum_NGP_DDA_1h_3.1612.1612.3.0.dta	serum_NGP_DDA_1h_3	1612	694.447	983.414	3	YKJNSDISSTR		4 5 0 0	(N(N(H(N)(H(N))(H(N(H))))))	3	40.2902	19.1547	79.5419	0.00151	0.51147	2.13912e-46	0	2.13912e-46	1/sp|P01871|IGHM_HUMAN	1/46
serum_NGP_DDA_1h_3.1618.1618.3.0.dta	serum_NGP_DDA_1h_3	1618	695.968	904.013	3	NEEYJK		5 4 1 0	(N(N(H(H(N(H)))(H(N(H(A)))))))	5	35.3253	30.3856	44.4991	0.00037	0.13708	2.80743e-26	0	2.80743e-26	2/sp|P02763|A1AG1_HUMAN/sp|P19652|A1AG2_HUMAN	2/56/56
serum_NGP_DDA_1h_3.1620.1620.3.0.dta	serum_NGP_DDA_1h_3	1620	696.575	964.407	3	YKJNSDISSTR		4 4 0 1	(N(F)(N(H(H)(N)(H(N(H))))))	3	53.6474	28.3812	100.57	0.00285	0.98493	2.55824e-58	0	2.55824e-58	1/sp|P01871|IGHM_HUMAN	1/46
serum_NGP_DDA_1h_3.1629.1629.3.0.dta	serum_NGP_DDA_1h_3	1629	698.937	1037.43	3	YKJNSDISSTR		5 5 0 0	(N(N(H(N)(H(N(H)))(H(N(H))))))	3	25.8757	10.8906	53.7052	0.0019	0.60943	1.31323e-31	0.00102564	0.00102564	1/sp|P01871|IGHM_HUMAN	1/46
serum_NGP_DDA_1h_3.1631.1631.3.0.dta	serum_NGP_DDA_1h_3	1631	699.542	1044.79	3	TKPREEQYJSTYR		4 4 0 0	(N(N(H(H(N))(H(N(H))))))	9	17.8707	10.2297	32.061	0.00521	1.66216	3.69348e-19	0.00102564	0.00102564	2/sp|P0DOX5|IGG1_HUMAN/sp|P01857|IGHG1_HUMAN	2/299/180
serum_NGP_DDA_1h_3.1638.1638.4.1.dta	serum_NGP_DDA_1h_3	1638	701.487	779.841	4	TKPREEQYJSTYR		3 4 0 1	(N(F)(N(H(H(N))(H(N)))))	9	48.8308	15.5891	110.565	0.00111	0.35557	4.29504e-64	0	4.29504e-64	2/sp|P0DOX5|IGG1_HUMAN/sp|P01857|IGHG1_HUMAN	2/299/180
serum_NGP_DDA_1h_3.1641.1641.3.0.dta	serum_NGP_DDA_1h_3	1641	702.174	1147.49	3	TKPREEQYJSTYR		5 4 0 1	(N(F)(N(H(H(N))(H(N(H(H)))))))	9	38.7416	10.2574	91.6409	0.0024	0.69765	1.76808e-53	0.00102564	0.00102564	2/sp|P0DOX5|IGG1_HUMAN/sp|P01857|IGHG1_HUMAN	2/299/180
serum_NGP_DDA_1h_3.1646.1646.2.0.dta	serum_NGP_DDA_1h_3	1646	703.603	1355.52	2	NEEYJK		5 4 1 0	(N(N(H(H(N(H)))(H(N(H(A)))))))	5	12.8128	10.1522	17.754	0.00248	0.91604	4.65424e-11	0.00102564	0.00102564	2/sp|P02763|A1AG1_HUMAN/sp|P19652|A1AG2_HUMAN	2/56/56
serum_NGP_DDA_1h_3.1651.1651.3.0.dta	serum_NGP_DDA_1h_3	1651	704.851	1093.47	3	TKPREEQYJSTYR		4 4 0 1	(N(F)(N(H(H(N))(H(N(H))))))	9	36.372	14.5414	76.9147	0.00424	1.29199	6.72025e-45	0	6.72025e-45	2/sp|P0DOX5|IGG1_HUMAN/sp|P01857|IGHG1_HUMAN	2/299/180
serum_NGP_DDA_1h_3.1653.1653.3.0.dta	serum_NGP_DDA_1h_3	1653	705.445	1086.12	3	YKJNSDISSTR		5 5 0 1	(N(F)(N(H(N)(H(N(H)))(H(N(H))))))	3	56.7876	36.855	93.8052	0.00309	0.94913	1.57591e-54	0	1.57591e-54	1/sp|P01871|IGHM_HUMAN	1/46
serum_NGP_DDA_1h_3.1684.1684.3.0.dta	serum_NGP_DDA_1h_3	1684	713.713	1032.1	3	YKJNSDISSTR		4 5 0 1	(N(F)(N(H(N)(H(N))(H(N(H))))))	3	20.5945	9.91435	40.429	0.00083	0.2686	8.58013e-24	0.00202429	0.00202429	1/sp|P01871|IGHM_HUMAN	1/46
serum_NGP_DDA_1h_3.1695.1695.3.0.dta	serum_NGP_DDA_1h_3	1695	716.758	1053.1	3	YKJNSDISSTR		6 3 1 0	(N(N(H(H)(H(H)(H(N(H(A))))))))	3	42.7446	28.4698	69.2549	0.00347	1.09829	1.44695e-40	0	1.44695e-40	1/sp|P01871|IGHM_HUMAN	1/46
serum_NGP_DDA_1h_3.1698.1698.3.0.dta	serum_NGP_DDA_1h_3	1698	717.635	999.078	3	YKJNSDISSTR		5 3 1 0	(N(N(H(H(H))(H(N(H(A)))))))	3	51.1125	33.4805	83.8575	0.00391	1.30676	4.19528e-49	0	4.19528e-49	1/sp|P01871|IGHM_HUMAN	1/46
serum_NGP_DDA_1h_3.1741.1741.4.1.dta	serum_NGP_DDA_1h_3	1741	729.197	800.329	4	YKJNSDISSTR		5 4 1 0	(N(N(H(H(N(H)))(H(N(H(A)))))))	3	24.1752	11.4983	47.7182	-0.00043	-0.13335	3.26894e-28	0	3.26894e-28	1/sp|P01871|IGHM_HUMAN	1/46
serum_NGP_DDA_1h_3.1749.1749.3.0.dta	serum_NGP_DDA_1h_3	1749	731.28	1086.12	3	YKJNSDISSTR		5 5 0 1	(N(F)(N(H(N)(H(N(H)))(H(N(H))))))	3	12.1669	8.88998	18.2526	0.00067	0.20565	2.911e-11	0.00679612	0.00679612	1/sp|P01871|IGHM_HUMAN	1/46
serum_NGP_DDA_1h_3.1761.1761.3.0.dta	serum_NGP_DDA_1h_3	1761	734.583	1047.76	3	YKJNSDISSTR		5 3 1 1	(N(F)(N(H(H(H))(H(N(H(A)))))))	3	18.7191	25.2824	6.53	0.00377	1.19863	7.04926e-05	0	7.04926e-05	1/sp|P01871|IGHM_HUMAN	1/46
serum_NGP_DDA_1h_3.1766.1766.3.0.dta	serum_NGP_DDA_1h_3	1766	735.978	993.745	3	YKJNSDISSTR		4 3 1 1	(N(F)(N(H(H)(H(N(H(A)))))))	3	48.9271	32.9281	78.6397	0.00116	0.39059	5.97032e-46	0	5.97032e-46	1/sp|P01871|IGHM_HUMAN	1/46
serum_NGP_DDA_1h_3.1773.1773.2.0.dta	serum_NGP_DDA_1h_3	1773	737.996	1490.11	2	YKJNSDISSTR		4 3 1 1	(N(F)(N(H(H)(H(N(H(A)))))))	3	37.9731	23.2281	65.3567	0.00121	0.40771	2.946e-38	0	2.946e-38	1/sp|P01871|IGHM_HUMAN	1/46
serum_NGP_DDA_1h_3.1786.1786.4.0.dta	serum_NGP_DDA_1h_3	1786	741.509	745.561	4	YKJNSDISSTR		4 3 1 1	(N(F)(N(H(H)(H(N(H(A)))))))	3	51.4818	41.5673	69.8943	0.0008	0.27009	5.37839e-41	0	5.37839e-41	1/sp|P01871|IGHM_HUMAN	1/46
serum_NGP_DDA_1h_3.1788.1788.2.0.dta	serum_NGP_DDA_1h_3	1788	742.064	1280.51	2	AJYSLK		9 2 0 0	(N(N(H(H(H(H(H))))(H(H(H(H)))))))	2	23.8837	8.90631	51.699	0.00042	0.16538	2.03198e-30	0.00679612	0.00679612	1/sp|Q8TDW7|FAT3_HUMAN	1/899
serum_NGP_DDA_1h_3.1826.1826.3.0.dta	serum_NGP_DDA_1h_3	1826	752.047	1115.46	3	YKJNSDISSTR		5 4 1 1	(N(F)(N(H(H(N(H)))(H(N(H(A)))))))	3	70.5811	31.1216	143.863	0.00294	0.8781	1.51334e-82	0	1.51334e-82	1/sp|P01871|IGHM_HUMAN	1/46
serum_NGP_DDA_1h_3.1829.1829.3.0.dta	serum_NGP_DDA_1h_3	1829	752.728	963.072	3	PREEQYJSTYR		3 4 0 1	(N(F)(N(H(H(N))(H(N)))))	7	41.2389	16.4927	87.196	0.00125	0.43263	4.83064e-51	0	4.83064e-51	2/sp|P0DOX5|IGG1_HUMAN/sp|P01857|IGHG1_HUMAN	2/299/180
serum_NGP_DDA_1h_3.1837.1837.3.2.dta	serum_NGP_DDA_1h_3	1837	755.012	1050.41	3	HJSTGCLR	6,Carbamidomethyl[C];	5 4 2 0	(N(N(H(H(N(H(A))))(H(N(H(A)))))))	2	42.7623	14.1454	95.9079	0.00319	1.01167	9.05685e-56	0	9.05685e-56	1/sp|P10909|CLUS_HUMAN	1/291
serum_NGP_DDA_1h_3.1840.1840.3.0.dta	serum_NGP_DDA_1h_3	1840	755.69	993.745	3	YKJNSDISSTR		4 3 1 1	(N(F)(N(H(H)(H(N(H(A)))))))	3	44.725	29.0192	73.8928	0.00094	0.31406	3.23118e-43	0	3.23118e-43	1/sp|P01871|IGHM_HUMAN	1/46
serum_NGP_DDA_1h_3.1855.1855.4.0.dta	serum_NGP_DDA_1h_3	1855	759.837	887.615	4	YKJNSDISSTR		5 5 1 1	(N(F)(N(H(N)(H(N(H)))(H(N(H(A)))))))	3	29.1132	14.2081	56.794	0.00491	1.38358	3.66939e-33	0	3.66939e-33	1/sp|P01871|IGHM_HUMAN	1/46
serum_NGP_DDA_1h_3.1864.1864.3.0.dta	serum_NGP_DDA_1h_3	1864	762.249	848.007	3	JNSDISSTR		4 3 1 0	(N(N(H(H)(H(N(H(A)))))))	1	19.0178	15.4308	25.6793	0.00092	0.36053	1.73564e-15	0	1.73564e-15	1/sp|P01871|IGHM_HUMAN	1/46
serum_NGP_DDA_1h_3.1864.1864.4.3.dta	serum_NGP_DDA_1h_3	1864	762.249	847.1	4	YKJNSDISSTR		4 5 1 1	(N(F)(N(H(N)(H(N))(H(N(H(A)))))))	3	23.4255	23.6875	22.939	0.00024	0.07195	7.49187e-14	0	7.49187e-14	1/sp|P01871|IGHM_HUMAN	1/46
serum_NGP_DDA_1h_3.1867.1867.3.0.dta	serum_NGP_DDA_1h_3	1867	763.082	1183.15	3	YKJNSDISSTR		5 5 1 1	(N(F)(N(H(N)(H(N(H)))(H(N(H(A)))))))	3	66.0221	33.5528	126.322	0.00343	0.96807	3.803e-73	0	3.803e-73	1/sp|P01871|IGHM_HUMAN	1/46
serum_NGP_DDA_1h_3.1870.1870.4.1.dta	serum_NGP_DDA_1h_3	1870	763.917	788.058	4	HJSTGCLR	6,Carbamidomethyl[C];	5 4 2 0	(N(N(H(H(N(H(A))))(H(N(H(A)))))))	2	49.6331	23.6754	97.8401	0.00078	0.24672	4.60714e-57	0	4.60714e-57	1/sp|P10909|CLUS_HUMAN	1/291
serum_NGP_DDA_1h_3.1874.1874.2.0.dta	serum_NGP_DDA_1h_3	1874	764.917	1575.11	2	HJSTGCLR	6,Carbamidomethyl[C];	5 4 2 0	(N(N(H(H(N(H(A))))(H(N(H(A)))))))	2	36.4938	12.0661	81.8595	0.0019	0.603	9.99397e-48	0	9.99397e-48	1/sp|P10909|CLUS_HUMAN	1/291
serum_NGP_DDA_1h_3.1889.1889.3.0.dta	serum_NGP_DDA_1h_3	1889	769.207	969.717	3	JNSDISSTR		5 4 1 0	(N(N(H(H(N(H)))(H(N(H(A)))))))	1	50.9027	35.2698	79.9352	0.00068	0.23477	1.38538e-46	0	1.38538e-46	1/sp|P01871|IGHM_HUMAN	1/46
serum_NGP_DDA_1h_3.1894.1894.3.0.dta	serum_NGP_DDA_1h_3	1894	770.441	1129.13	3	YKJNSDISSTR		4 5 1 1	(N(F)(N(H(N)(H(N))(H(N(H(A)))))))	3	49.7333	12.408	119.052	0.00345	1.01867	6.4843e-69	0	6.4843e-69	1/sp|P01871|IGHM_HUMAN	1/46
serum_NGP_DDA_1h_3.1904.1904.3.0.dta	serum_NGP_DDA_1h_3	1904	773.185	981.057	3	LSSJSTK		5 4 2 0	(N(N(H(H(N(H(A))))(H(N(H(A)))))))	4	36.0718	16.2786	72.8306	0.00065	0.22133	1.25866e-42	0	1.25866e-42	1/sp|P13671|CO6_HUMAN	1/855
serum_NGP_DDA_1h_3.1905.1905.3.0.dta	serum_NGP_DDA_1h_3	1905	773.463	1115.46	3	YKJNSDISSTR		5 4 1 1	(N(F)(N(H(H(N(H)))(H(N(H(A)))))))	3	44.7263	18.9705	92.5587	0.00253	0.7579	7.05898e-54	0	7.05898e-54	1/sp|P01871|IGHM_HUMAN	1/46
serum_NGP_DDA_1h_3.1914.1914.3.0.dta	serum_NGP_DDA_1h_3	1914	776	1050.41	3	HJSTGCLR	6,Carbamidomethyl[C];	5 4 2 0	(N(N(H(H(N(H(A))))(H(N(H(A)))))))	2	44.3601	13.1774	102.271	0.00205	0.65158	1.61729e-59	0	1.61729e-59	1/sp|P10909|CLUS_HUMAN	1/291
serum_NGP_DDA_1h_3.1915.1915.4.1.dta	serum_NGP_DDA_1h_3	1915	776.278	928.127	4	YKJNSDISSTR		6 5 1 1	(N(F)(N(H(H(N(H(A))))(H(N(H))(N(H))))))	3	14.7114	12.3077	19.1754	0.0026	0.70002	7.82821e-12	0	7.82821e-12	1/sp|P01871|IGHM_HUMAN	1/46
serum_NGP_DDA_1h_3.1936.1936.3.0.dta	serum_NGP_DDA_1h_3	1936	781.931	1136.81	3	KKEDALJETR		5 4 2 0	(N(N(H(H(N(H(A))))(H(N(H(A)))))))	7	45.5293	15.0079	102.212	0.00187	0.54805	2.679e-59	0	2.679e-59	1/sp|P10909|CLUS_HUMAN	1/86
serum_NGP_DDA_1h_3.1941.1941.3.0.dta	serum_NGP_DDA_1h_3	1941	783.375	934.715	3	JVTAEQAR		5 4 1 0	(N(N(H(H(N(H)))(H(N(H(A)))))))	1	22.0207	19.7183	26.2965	0.00145	0.518	9.34478e-16	0	9.34478e-16	1/sp|P00748|FA12_HUMAN	1/249
serum_NGP_DDA_1h_3.1968.1968.3.0.dta	serum_NGP_DDA_1h_3	1968	790.568	896.693	3	JNSDISSTR		4 3 1 1	(N(F)(N(H(H)(H(N(H(A)))))))	1	40.1274	24.908	68.3919	0.00146	0.54338	3.55743e-40	0	3.55743e-40	1/sp|P01871|IGHM_HUMAN	1/46
serum_NGP_DDA_1h_3.1970.1970.3.0.dta	serum_NGP_DDA_1h_3	1970	791.176	1037.41	3	JNSDISSTR		5 5 1 0	(N(N(H(N)(H(N(H)))(H(N(H(A)))))))	1	49.0071	37.4473	70.4753	0.00231	0.74206	2.42236e-41	0	2.42236e-41	1/sp|P01871|IGHM_HUMAN	1/46
serum_NGP_DDA_1h_3.1971.1971.2.0.dta	serum_NGP_DDA_1h_3	1971	791.454	1527.1	2	JNSDISSTR		5 4 1 1	(N(F)(N(H(H(N(H)))(H(N(H(A)))))))	1	47.7339	33.9632	73.3081	0.00315	1.03095	6.41021e-43	0	6.41021e-43	1/sp|P01871|IGHM_HUMAN	1/46
serum_NGP_DDA_1h_3.1990.1990.3.0.dta	serum_NGP_DDA_1h_3	1990	796.539	1183.15	3	YKJNSDISSTR		5 5 1 1	(N(F)(N(H(N)(H(N(H)))(H(N(H(A)))))))	3	47.1507	21.983	93.8907	0.00367	1.03572	1.33852e-54	0	1.33852e-54	1/sp|P01871|IGHM_HUMAN	1/46
serum_NGP_DDA_1h_3.2001.2001.3.0.dta	serum_NGP_DDA_1h_3	2001	799.524	1018.4	3	JNSDISSTR		5 4 1 1	(N(F)(N(H(H(N(H)))(H(N(H(A)))))))	1	13.8302	9.56209	21.7566	0.00406	1.33031	3.11118e-13	0.00400802	0.00400802	1/sp|P01871|IGHM_HUMAN	1/46
serum_NGP_DDA_1h_3.2045.2045.3.0.dta	serum_NGP_DDA_1h_3	2045	811.414	830.002	3	EEQYJSTYR		3 4 0 0	(N(N(H(H(N))(H(N)))))	5	24.3108	9.89112	51.0903	0.00205	0.82351	5.56542e-30	0.00202429	0.00202429	2/sp|P0DOX5|IGG1_HUMAN/sp|P01857|IGHG1_HUMAN	2/299/180
serum_NGP_DDA_1h_3.2072.2072.2.0.dta	serum_NGP_DDA_1h_3	2072	818.774	1203.47	2	EEQYJSTYR		5 2 0 0	(N(N(H(H(H))(H(H)))))	5	38.1963	30.0975	53.2368	-0.00127	-0.52616	3.21371e-31	0	3.21371e-31	2/sp|P0DOX5|IGG1_HUMAN/sp|P01857|IGHG1_HUMAN	2/299/180
serum_NGP_DDA_1h_3.2078.2078.3.0.dta	serum_NGP_DDA_1h_3	2078	820.498	986.723	3	EEQYJSTYR		5 4 0 1	(N(F)(N(H(H(N(H)))(H(N(H))))))	5	40.3487	14.7499	87.8893	0.00235	0.79584	2.98961e-51	0	2.98961e-51	2/sp|P0DOX5|IGG1_HUMAN/sp|P01857|IGHG1_HUMAN	2/299/180
serum_NGP_DDA_1h_3.2081.2081.3.0.dta	serum_NGP_DDA_1h_3	2081	821.383	932.705	3	EEQYJSTYR		4 4 0 1	(N(F)(N(H(H(N))(H(N(H))))))	5	64.1458	45.5444	98.6912	0.00224	0.80099	3.19874e-57	0	3.19874e-57	2/sp|P0DOX5|IGG1_HUMAN/sp|P01857|IGHG1_HUMAN	2/299/180
serum_NGP_DDA_1h_3.2100.2100.2.0.dta	serum_NGP_DDA_1h_3	2100	826.41	1398.55	2	EEQYJSTYR		4 4 0 1	(N(F)(N(H(H(N))(H(N(H))))))	5	51.1853	18.0714	112.683	0.00291	1.03918	2.38312e-65	0	2.38312e-65	2/sp|P0DOX5|IGG1_HUMAN/sp|P01857|IGHG1_HUMAN	2/299/180
serum_NGP_DDA_1h_3.2101.2101.2.0.dta	serum_NGP_DDA_1h_3	2101	826.688	1317.53	2	EEQYJSTYR		3 4 0 1	(N(F)(N(H(H(N))(H(N)))))	5	57.5472	32.4235	104.205	0.00305	1.15604	2.14645e-60	0	2.14645e-60	2/sp|P0DOX5|IGG1_HUMAN/sp|P01857|IGHG1_HUMAN	2/299/180
serum_NGP_DDA_1h_3.2111.2111.3.0.dta	serum_NGP_DDA_1h_3	2111	829.365	878.687	3	EEQYJSTYR		3 4 0 1	(N(F)(N(H(H(N))(H(N)))))	5	55.5995	33.9416	95.8213	0.00175	0.66441	1.08756e-55	0	1.08756e-55	2/sp|P0DOX5|IGG1_HUMAN/sp|P01857|IGHG1_HUMAN	2/299/180
serum_NGP_DDA_1h_3.2113.2113.3.2.dta	serum_NGP_DDA_1h_3	2113	829.979	992.054	3	EEQYJSTYR		6 4 0 0	(N(N(H(H(N(H)))(H(H(N(H)))))))	5	23.2867	9.13649	49.5657	0.00209	0.70359	3.58678e-29	0.00679612	0.00679612	2/sp|P0DOX5|IGG1_HUMAN/sp|P01857|IGHG1_HUMAN	2/299/180
serum_NGP_DDA_1h_3.2134.2134.3.0.dta	serum_NGP_DDA_1h_3	2134	835.572	938.037	3	EEQYJSTYR		5 4 0 0	(N(N(H(H(H))(H(N)(N(H))))))	5	55.6527	52.2303	62.0086	0.00244	0.86769	2.40754e-36	0	2.40754e-36	2/sp|P0DOX5|IGG1_HUMAN/sp|P01857|IGHG1_HUMAN	2/299/180
serum_NGP_DDA_1h_3.2141.2141.3.0.dta	serum_NGP_DDA_1h_3	2141	837.566	884.019	3	EEQYJSTYR		4 4 0 0	(N(N(H(H(H))(H(N)(N)))))	5	54.1161	48.9929	63.6307	0.00234	0.88318	3.03305e-37	0	3.03305e-37	2/sp|P0DOX5|IGG1_HUMAN/sp|P01857|IGHG1_HUMAN	2/299/180
serum_NGP_DDA_1h_3.2144.2144.2.0.dta	serum_NGP_DDA_1h_3	2144	838.249	1325.53	2	EEQYJSTYR		4 4 0 0	(N(N(H(H(N))(H(N(H))))))	5	48.506	40.5377	63.3041	0.00247	0.93148	4.51175e-37	0	4.51175e-37	2/sp|P0DOX5|IGG1_HUMAN/sp|P01857|IGHG1_HUMAN	2/299/180
serum_NGP_DDA_1h_3.2158.2158.2.0.dta	serum_NGP_DDA_1h_3	2158	842.078	1244.5	2	EEQYJSTYR		3 4 0 0	(N(N(H(H)(N)(H(N)))))	5	50.2647	43.5996	62.6428	0.00196	0.78694	8.173e-37	0	8.173e-37	2/sp|P0DOX5|IGG1_HUMAN/sp|P01857|IGHG1_HUMAN	2/299/180
serum_NGP_DDA_1h_3.2161.2161.3.0.dta	serum_NGP_DDA_1h_3	2161	842.911	830.001	3	EEQYJSTYR		3 4 0 0	(N(N(H(H)(N)(H(N)))))	5	57.1971	52.6107	65.7148	0.00119	0.47745	1.50353e-38	0	1.50353e-38	2/sp|P0DOX5|IGG1_HUMAN/sp|P01857|IGHG1_HUMAN	2/299/180
serum_NGP_DDA_1h_3.2169.2169.2.0.dta	serum_NGP_DDA_1h_3	2169	845.214	1398.55	2	EEQYJSTYR		4 4 0 1	(N(F)(N(H(H(N))(H(N(H))))))	5	43.8824	19.8729	88.4714	0.00264	0.94548	8.11866e-52	0	8.11866e-52	2/sp|P0DOX5|IGG1_HUMAN/sp|P01857|IGHG1_HUMAN	2/299/180
serum_NGP_DDA_1h_3.2171.2171.3.0.dta	serum_NGP_DDA_1h_3	2171	845.771	986.723	3	EEQYJSTYR		5 4 0 1	(N(F)(N(H(H(N))(H(N(H(H)))))))	5	57.8349	29.0628	111.269	0.00285	0.96419	1.61926e-64	0	1.61926e-64	2/sp|P0DOX5|IGG1_HUMAN/sp|P01857|IGHG1_HUMAN	2/299/180
serum_NGP_DDA_1h_3.2177.2177.3.0.dta	serum_NGP_DDA_1h_3	2177	847.267	932.706	3	EEQYJSTYR		4 4 0 1	(N(F)(N(H(H(N))(H(N(H))))))	5	60.7071	52.8145	75.3649	0.00543	1.94043	5.75612e-44	0	5.75612e-44	2/sp|P0DOX5|IGG1_HUMAN/sp|P01857|IGHG1_HUMAN	2/299/180
serum_NGP_DDA_1h_3.2178.2178.2.0.dta	serum_NGP_DDA_1h_3	2178	847.59	1479.58	2	EEQYJSTYR		5 4 0 1	(N(F)(N(H(H(N(H)))(H(N(H))))))	5	51.962	28.3466	95.8191	0.00365	1.2353	1.26701e-55	0	1.26701e-55	2/sp|P0DOX5|IGG1_HUMAN/sp|P01857|IGHG1_HUMAN	2/299/180
serum_NGP_DDA_1h_3.2184.2184.3.0.dta	serum_NGP_DDA_1h_3	2184	849.256	912.371	3	LISJCSK	5,Carbamidomethyl[C];	5 4 1 0	(N(N(H(H(N(H)))(H(N(H(A)))))))	4	30.6958	19.1188	52.1958	0.00147	0.5391	1.08256e-30	0	1.08256e-30	1/sp|P05156|CFAI_HUMAN	1/494
serum_NGP_DDA_1h_3.2188.2188.2.0.dta	serum_NGP_DDA_1h_3	2188	850.193	1215.99	2	EEQYJSTYR		3 3 0 1	(N(F)(N(H(H)(H(N)))))	5	42.8916	16.0534	92.7338	0.00181	0.74522	5.87627e-54	0	5.87627e-54	2/sp|P0DOX5|IGG1_HUMAN/sp|P01857|IGHG1_HUMAN	2/299/180
serum_NGP_DDA_1h_3.2198.2198.3.0.dta	serum_NGP_DDA_1h_3	2198	852.85	878.688	3	EEQYJSTYR		3 4 0 1	(N(F)(N(H(H(N))(H(N)))))	5	65.9547	50.6101	94.4516	0.00367	1.39218	6.22052e-55	0	6.22052e-55	2/sp|P0DOX5|IGG1_HUMAN/sp|P01857|IGHG1_HUMAN	2/299/180
serum_NGP_DDA_1h_3.2203.2203.2.0.dta	serum_NGP_DDA_1h_3	2203	854.28	1406.55	2	EEQYJSTYR		5 4 0 0	(N(N(H(H)(H(N(H))(N(H))))))	5	20.203	11.0693	37.1657	0.00369	1.31113	5.49278e-22	0	5.49278e-22	2/sp|P0DOX5|IGG1_HUMAN/sp|P01857|IGHG1_HUMAN	2/299/180
serum_NGP_DDA_1h_3.2242.2242.2.0.dta	serum_NGP_DDA_1h_3	2242	864.537	1317.53	2	EEQYJSTYR		3 4 0 1	(N(F)(N(H(H(N))(H(N)))))	5	70.0962	43.9406	118.671	0.00242	0.91687	1.06193e-68	0	1.06193e-68	2/sp|P0DOX5|IGG1_HUMAN/sp|P01857|IGHG1_HUMAN	2/299/180
serum_NGP_DDA_1h_3.2252.2252.3.0.dta	serum_NGP_DDA_1h_3	2252	867.118	932.707	3	EEQYJSTYR		4 4 0 1	(N(F)(N(H(H(N))(H(N(H))))))	5	77.5372	57.6107	114.544	0.00815	2.91464	2.35508e-66	0	2.35508e-66	2/sp|P0DOX5|IGG1_HUMAN/sp|P01857|IGHG1_HUMAN	2/299/180
serum_NGP_DDA_1h_3.2255.2255.3.0.dta	serum_NGP_DDA_1h_3	2255	867.947	986.723	3	EEQYJSTYR		5 4 0 1	(N(F)(N(H(H(N(H)))(H(N(H))))))	5	72.2803	35.3228	140.916	0.00288	0.9723	4.01571e-81	0	4.01571e-81	2/sp|P0DOX5|IGG1_HUMAN/sp|P01857|IGHG1_HUMAN	2/299/180
serum_NGP_DDA_1h_3.2256.2256.2.0.dta	serum_NGP_DDA_1h_3	2256	868.165	1479.58	2	EEQYJSTYR		5 4 0 1	(N(F)(N(H(H)(H(N(H))(N(H))))))	5	52.8394	26.239	102.24	0.00351	1.18595	2.14401e-59	0	2.14401e-59	2/sp|P0DOX5|IGG1_HUMAN/sp|P01857|IGHG1_HUMAN	2/299/180
serum_NGP_DDA_1h_3.2257.2257.2.0.dta	serum_NGP_DDA_1h_3	2257	868.286	1398.55	2	EEQYJSTYR		4 4 0 1	(N(F)(N(H(H(N))(H(N(H))))))	5	65.3527	27.1253	136.347	0.00246	0.88039	1.56965e-78	0	1.56965e-78	2/sp|P0DOX5|IGG1_HUMAN/sp|P01857|IGHG1_HUMAN	2/299/180
serum_NGP_DDA_1h_3.2267.2267.3.0.dta	serum_NGP_DDA_1h_3	2267	870.845	878.689	3	EEQYJSTYR		3 4 0 1	(N(F)(N(H(H(N))(H(N)))))	5	77.2802	61.347	106.87	0.0072	2.7327	5.66593e-62	0	5.66593e-62	2/sp|P0DOX5|IGG1_HUMAN/sp|P01857|IGHG1_HUMAN	2/299/180
serum_NGP_DDA_1h_3.2279.2279.3.0.dta	serum_NGP_DDA_1h_3	2279	874.158	982.71	3	SYJETK		5 4 2 0	(N(N(H(H(N(H(A))))(H(N(H(A)))))))	3	42.9137	24.7681	76.6127	0.00132	0.44736	8.57569e-45	0	8.57569e-45	1/sp|P04114|APOB_HUMAN	1/3224
serum_NGP_DDA_1h_3.2291.2291.3.1.dta	serum_NGP_DDA_1h_3	2291	877.376	946.381	3	EEQYJSTYR		3 5 0 1	(N(F)(N(H(N)(H(N))(H(N)))))	5	22.9423	8.4874	49.7871	0.00426	1.50065	2.40662e-29	0.00958773	0.00958773	2/sp|P0DOX5|IGG1_HUMAN/sp|P01857|IGHG1_HUMAN	2/299/180
serum_NGP_DDA_1h_3.2302.2302.3.0.dta	serum_NGP_DDA_1h_3	2302	880.303	1000.4	3	EEQYJSTYR		4 5 0 1	(N(F)(N(H(N)(H(N))(H(N(H))))))	5	38.5019	14.3696	83.319	0.00433	1.44276	1.15226e-48	0	1.15226e-48	2/sp|P0DOX5|IGG1_HUMAN/sp|P01857|IGHG1_HUMAN	2/299/180
serum_NGP_DDA_1h_3.2311.2311.2.0.dta	serum_NGP_DDA_1h_3	2311	882.628	1317.53	2	EEQYJSTYR		3 4 0 1	(N(F)(N(H(H(N))(H(N)))))	5	65.2684	31.7083	127.594	0.00263	0.99887	1.41453e-73	0	1.41453e-73	2/sp|P0DOX5|IGG1_HUMAN/sp|P01857|IGHG1_HUMAN	2/299/180
serum_NGP_DDA_1h_3.2320.2320.2.0.dta	serum_NGP_DDA_1h_3	2320	885.18	1500.09	2	EEQYJSTYR		4 5 0 1	(N(F)(N(H(N)(H(N))(H(N(H))))))	5	50.8595	17.7265	112.392	0.00348	1.15935	3.71451e-65	0	3.71451e-65	2/sp|P0DOX5|IGG1_HUMAN/sp|P01857|IGHG1_HUMAN	2/299/180
serum_NGP_DDA_1h_3.2322.2322.3.0.dta	serum_NGP_DDA_1h_3	2322	885.566	1054.42	3	EEQYJSTYR		5 5 0 1	(N(F)(N(H(N)(H(N(H)))(H(N(H))))))	5	61.5716	22.5542	134.033	0.00251	0.79484	3.48e-77	0	3.48e-77	2/sp|P0DOX5|IGG1_HUMAN/sp|P01857|IGHG1_HUMAN	2/299/180
serum_NGP_DDA_1h_3.2323.2323.2.0.dta	serum_NGP_DDA_1h_3	2323	885.844	1427.07	2	EEQYJSTYR		4 5 0 0	(N(N(H(N)(H(N))(H(N(H))))))	5	29.4372	15.2724	55.7432	0.00388	1.35848	1.08506e-32	0	1.08506e-32	2/sp|P0DOX5|IGG1_HUMAN/sp|P01857|IGHG1_HUMAN	2/299/180
serum_NGP_DDA_1h_3.2324.2324.3.0.dta	serum_NGP_DDA_1h_3	2324	886.172	1005.73	3	EEQYJSTYR		5 5 0 0	(N(N(H(N)(H(N(H)))(H(N(H))))))	5	33.4622	16.7708	64.4605	0.00053	0.17528	7.155e-38	0	7.155e-38	2/sp|P0DOX5|IGG1_HUMAN/sp|P01857|IGHG1_HUMAN	2/299/180
serum_NGP_DDA_1h_3.2325.2325.2.0.dta	serum_NGP_DDA_1h_3	2325	886.45	1419.07	2	EEQYJSTYR		3 5 0 1	(N(F)(N(H(N)(H(N))(H(N)))))	5	60.2487	23.5035	128.49	0.00349	1.23101	2.74263e-74	0	2.74263e-74	2/sp|P0DOX5|IGG1_HUMAN/sp|P01857|IGHG1_HUMAN	2/299/180
serum_NGP_DDA_1h_3.2328.2328.2.0.dta	serum_NGP_DDA_1h_3	2328	887.283	1581.12	2	EEQYJSTYR		5 5 0 1	(N(F)(N(H(H(N(H)))(H(N)(N(H))))))	5	14.1718	10.954	20.1478	0.00401	1.26839	2.03151e-12	0.00102564	0.00102564	2/sp|P0DOX5|IGG1_HUMAN/sp|P01857|IGHG1_HUMAN	2/299/180
serum_NGP_DDA_1h_3.2333.2333.3.0.dta	serum_NGP_DDA_1h_3	2333	888.499	951.712	3	EEQYJSTYR		4 5 0 0	(N(N(H(N)(H(N))(H(N(H))))))	5	35.6169	21.2129	62.3671	0.0006	0.20922	1.46957e-36	0	1.46957e-36	2/sp|P0DOX5|IGG1_HUMAN/sp|P01857|IGHG1_HUMAN	2/299/180
serum_NGP_DDA_1h_3.2335.2335.3.0.dta	serum_NGP_DDA_1h_3	2335	889.106	878.689	3	EEQYJSTYR		3 4 0 1	(N(F)(N(H(H(N))(H(N)))))	5	53.783	32.7423	92.8585	0.00736	2.79306	4.93451e-54	0	4.93451e-54	2/sp|P0DOX5|IGG1_HUMAN/sp|P01857|IGHG1_HUMAN	2/299/180
serum_NGP_DDA_1h_3.2336.2336.3.0.dta	serum_NGP_DDA_1h_3	2336	889.384	932.705	3	EEQYJSTYR		4 4 0 1	(N(F)(N(H(H(N))(H(N(H))))))	5	55.7666	28.9794	105.514	0.00139	0.49628	2.88272e-61	0	2.88272e-61	2/sp|P0DOX5|IGG1_HUMAN/sp|P01857|IGHG1_HUMAN	2/299/180
serum_NGP_DDA_1h_3.2339.2339.2.0.dta	serum_NGP_DDA_1h_3	2339	890.219	1398.55	2	EEQYJSTYR		4 4 0 1	(N(F)(N(H(H(N))(H(N(H))))))	5	35.2446	11.4059	79.5165	0.00253	0.90614	2.38435e-46	0	2.38435e-46	2/sp|P0DOX5|IGG1_HUMAN/sp|P01857|IGHG1_HUMAN	2/299/180
serum_NGP_DDA_1h_3.2367.2367.3.0.dta	serum_NGP_DDA_1h_3	2367	897.592	1049.73	3	NEEYJK		5 4 2 1	(N(F)(N(H(H(N(H(A))))(H(N(H(A)))))))	5	48.8229	19.3156	103.622	0.0019	0.60313	4.63029e-60	0	4.63029e-60	2/sp|P02763|A1AG1_HUMAN/sp|P19652|A1AG2_HUMAN	2/56/56
serum_NGP_DDA_1h_3.2378.2378.2.0.dta	serum_NGP_DDA_1h_3	2378	900.319	1317.53	2	EEQYJSTYR		3 4 0 1	(N(F)(N(H(H(N))(H(N)))))	5	36.888	15.211	77.1453	0.00285	1.08239	5.34249e-45	0	5.34249e-45	2/sp|P0DOX5|IGG1_HUMAN/sp|P01857|IGHG1_HUMAN	2/299/180
serum_NGP_DDA_1h_3.2401.2401.3.0.dta	serum_NGP_DDA_1h_3	2401	906.467	878.687	3	EEQYJSTYR		3 4 0 1	(N(F)(N(H(H(N))(H(N)))))	5	44.7657	17.5903	95.2342	0.00066	0.24984	1.9397e-55	0	1.9397e-55	2/sp|P0DOX5|IGG1_HUMAN/sp|P01857|IGHG1_HUMAN	2/299/180
serum_NGP_DDA_1h_3.2457.2457.3.0.dta	serum_NGP_DDA_1h_3	2457	921.55	946.041	3	CEJLTTGK	1,Carbamidomethyl[C];	5 4 1 0	(N(N(H(H)(H(N(H))(N(H(A)))))))	3	21.3964	12.5684	37.7912	0.0024	0.84605	2.0195e-22	0	2.0195e-22	1/sp|O75882|ATRN_HUMAN	1/1082
serum_NGP_DDA_1h_3.2477.2477.4.0.dta	serum_NGP_DDA_1h_3	2477	927.2	812.357	4	TKPREEQFJSTFR		4 4 0 1	(N(F)(N(H(H(N))(H(N(H))))))	9	54.2617	10.513	135.509	0.00183	0.56452	4.88353e-78	0.00102564	0.00102564	1/sp|P01859|IGHG2_HUMAN	1/176
serum_NGP_DDA_1h_3.2478.2478.3.0.dta	serum_NGP_DDA_1h_3	2478	927.532	1082.81	3	TKPREEQFJSTFR		4 4 0 1	(N(F)(N(H(H(N))(H(N(H))))))	9	48.4039	13.7495	112.762	0.00348	1.07338	1.45338e-65	0	1.45338e-65	1/sp|P01859|IGHG2_HUMAN	1/176
serum_NGP_DDA_1h_3.2479.2479.3.0.dta	serum_NGP_DDA_1h_3	2479	927.81	999.396	3	TNIJSSR		5 4 2 0	(N(N(H(H(N(H(A))))(H(N(H(A)))))))	4	38.9259	8.80932	94.8566	0.00187	0.62312	3.55308e-55	0.00679612	0.00679612	1/sp|P12259|FA5_HUMAN	1/1559
serum_NGP_DDA_1h_3.2498.2498.3.0.dta	serum_NGP_DDA_1h_3	2498	932.851	1028.79	3	TKPREEQFJSTFR		3 4 0 1	(N(F)(N(H(H(N))(H(N)))))	9	49.7179	19.5531	105.738	0.00263	0.85142	1.36305e-61	0	1.36305e-61	1/sp|P01859|IGHG2_HUMAN	1/176
serum_NGP_DDA_1h_3.2553.2553.4.1.dta	serum_NGP_DDA_1h_3	2553	947.637	751.06	4	GHVJITR		5 4 2 0	(N(N(H(H(N(H(A))))(H(N(H(A)))))))	4	59.8706	30.3231	114.745	0.0019	0.63307	1.51684e-66	0	1.51684e-66	1/sp|P00734|THRB_HUMAN	1/121
serum_NGP_DDA_1h_3.2555.2555.2.0.dta	serum_NGP_DDA_1h_3	2555	948.226	1501.11	2	GHVJITR		5 4 2 0	(N(N(H(H(N(H(A))))(H(N(H(A)))))))	4	53.2469	29.6473	97.0746	0.00217	0.72236	1.98415e-56	0	1.98415e-56	1/sp|P00734|THRB_HUMAN	1/121
serum_NGP_DDA_1h_3.2563.2563.3.0.dta	serum_NGP_DDA_1h_3	2563	950.25	1001.08	3	GHVJITR		5 4 2 0	(N(N(H(H(N(H(A))))(H(N(H(A)))))))	4	76.4006	39.7114	144.538	0.00398	1.32745	6.52163e-83	0	6.52163e-83	1/sp|P00734|THRB_HUMAN	1/121
serum_NGP_DDA_1h_3.2579.2579.3.0.dta	serum_NGP_DDA_1h_3	2579	954.49	1049.76	3	GHVJITR		5 4 2 1	(N(N(H(H(N(H(A))))(H(N(F)(H(A)))))))	4	60.329	22.1989	131.142	0.00281	0.89257	7.3365e-76	0	7.3365e-76	1/sp|P00734|THRB_HUMAN	1/121
serum_NGP_DDA_1h_3.2621.2621.3.0.dta	serum_NGP_DDA_1h_3	2621	965.798	1492.6	3	NAHGEEKEJLTAR		6 5 3 1	(N(N(H(H(N(F)(H(A))))(H(N(H(A)))(N(H(A)))))))	9	29.705	8.85376	68.4286	0.00603	1.34628	2.62403e-40	0.00679612	0.00679612	1/sp|Q06033|ITIH3_HUMAN	1/580
serum_NGP_DDA_1h_3.2706.2706.3.0.dta	serum_NGP_DDA_1h_3	2706	989.157	1144.8	3	HYTJSSQDVTVPCR	13,Carbamidomethyl[C];	5 4 0 1	(N(F)(N(H(H(N))(H(N(H(H)))))))	4	63.3779	52.0543	84.4073	0.00256	0.74532	3.23549e-49	0	3.23549e-49	2/sp|P01877|IGHA2_HUMAN/sp|P0DOX2|IGA2_HUMAN	2/92/207
serum_NGP_DDA_1h_3.2723.2723.4.1.dta	serum_NGP_DDA_1h_3	2723	993.838	858.852	4	HYTJSSQDVTVPCR	13,Carbamidomethyl[C];	5 4 0 1	(N(F)(N(H(H(N(H)))(H(N(H))))))	4	17.8908	10.535	31.5515	-0.00193	-0.56369	8.08939e-19	0.00102564	0.00102564	2/sp|P01877|IGHA2_HUMAN/sp|P0DOX2|IGA2_HUMAN	2/92/207
serum_NGP_DDA_1h_3.2728.2728.3.0.dta	serum_NGP_DDA_1h_3	2728	995.073	1094.11	3	KEDALJETR		5 4 2 0	(N(N(H(H(N(H(A))))(H(N(H(A)))))))	6	48.8638	24.1718	94.7203	0.00176	0.53561	4.2984e-55	0	4.2984e-55	1/sp|P10909|CLUS_HUMAN	1/86
serum_NGP_DDA_1h_3.2763.2763.2.0.dta	serum_NGP_DDA_1h_3	2763	1004.57	1297.04	2	JYTLTGR		5 4 0 1	(N(F)(N(H(H(N(H)))(H(N(H))))))	1	19.8758	9.61046	38.9399	0.0041	1.58006	4.91906e-23	0.00400802	0.00400802	1/sp|P10643|CO7_HUMAN	1/754
serum_NGP_DDA_1h_3.2785.2785.3.0.dta	serum_NGP_DDA_1h_3	2785	1010.49	873.355	3	EEQFJSTYR		3 4 0 1	(N(F)(N(H(H(N))(H(N)))))	5	36.0289	9.58331	85.1421	1e-05	0.00423	8.54931e-50	0.00400802	0.00400802	1/sp|P01861|IGHG4_HUMAN	1/177
serum_NGP_DDA_1h_3.2794.2794.3.0.dta	serum_NGP_DDA_1h_3	2794	1012.82	1212.5	3	HYTJSSQDVTVPCR	13,Carbamidomethyl[C];	5 5 0 1	(N(F)(N(H(N)(H(N(H)))(H(N(H))))))	4	74.851	63.4511	96.0222	0.00396	1.08973	5.95939e-56	0	5.95939e-56	2/sp|P01877|IGHA2_HUMAN/sp|P0DOX2|IGA2_HUMAN	2/92/207
serum_NGP_DDA_1h_3.2799.2799.3.0.dta	serum_NGP_DDA_1h_3	2799	1014.27	1158.48	3	HYTJSSQDVTVPCR	13,Carbamidomethyl[C];	4 5 0 1	(N(F)(N(H(N)(H(N))(H(N(H))))))	4	75.1731	70.656	83.5619	0.00417	1.19914	7.95325e-49	0	7.95325e-49	2/sp|P01877|IGHA2_HUMAN/sp|P0DOX2|IGA2_HUMAN	2/92/207
serum_NGP_DDA_1h_3.2805.2805.3.0.dta	serum_NGP_DDA_1h_3	2805	1015.78	1094.13	3	VVJSTTGPGEHLR		5 4 1 0	(N(N(H(H(N(H)))(H(N(H(A)))))))	3	40.6627	20.2766	78.5225	0.00331	1.00826	6.86433e-46	0	6.86433e-46	1/sp|P07996|TSP1_HUMAN	1/1067
serum_NGP_DDA_1h_3.2816.2816.4.0.dta	serum_NGP_DDA_1h_3	2816	1018.74	869.109	4	HYTJSSQDVTVPCR	13,Carbamidomethyl[C];	4 5 0 1	(N(F)(N(H(N)(H(N))(H(N(H))))))	4	55.37	40.1599	83.6173	0.00077	0.22229	6.56181e-49	0	6.56181e-49	2/sp|P01877|IGHA2_HUMAN/sp|P0DOX2|IGA2_HUMAN	2/92/207
serum_NGP_DDA_1h_3.2828.2828.3.0.dta	serum_NGP_DDA_1h_3	2828	1021.96	994.393	3	EJGTISR		5 4 2 0	(N(N(H(H(N(H(A))))(H(N(H(A)))))))	2	51.2142	24.0464	101.669	0.00277	0.92882	4.78793e-59	0	4.78793e-59	1/sp|P02763|A1AG1_HUMAN	1/103
serum_NGP_DDA_1h_3.2831.2831.3.0.dta	serum_NGP_DDA_1h_3	2831	1022.85	1104.46	3	HYTJSSQDVTVPCR	13,Carbamidomethyl[C];	3 5 0 1	(N(F)(N(H(N)(H(N))(H(N)))))	4	39.4478	23.4379	69.1804	0.00285	0.86084	1.7737e-40	0	1.7737e-40	2/sp|P01877|IGHA2_HUMAN/sp|P0DOX2|IGA2_HUMAN	2/92/207
serum_NGP_DDA_1h_3.2832.2832.2.0.dta	serum_NGP_DDA_1h_3	2832	1023.12	1491.09	2	EJGTISR		5 4 2 0	(N(N(H(H(N(H(A))))(H(N(H(A)))))))	2	26.2761	9.60234	57.2416	0.0029	0.97377	1.72525e-33	0.00400802	0.00400802	1/sp|P02763|A1AG1_HUMAN	1/103
serum_NGP_DDA_1h_3.2849.2849.2.0.dta	serum_NGP_DDA_1h_3	2849	1027.6	1398.55	2	EEQYJSTFR		5 4 0 0	(N(N(H(H(H))(H(N)(N(H))))))	5	40.1873	24.603	69.1296	0.00078	0.27718	1.94816e-40	0	1.94816e-40	1/sp|P01860|IGHG3_HUMAN	1/227
serum_NGP_DDA_1h_3.2856.2856.2.0.dta	serum_NGP_DDA_1h_3	2856	1029.83	1390.56	2	EEQFJSTYR		4 4 0 1	(N(F)(N(H(H(H))(H(N)(N)))))	5	46.9162	14.0985	107.863	0.00257	0.9243	1.19344e-62	0	1.19344e-62	1/sp|P01861|IGHG4_HUMAN	1/177
serum_NGP_DDA_1h_3.2857.2857.3.1.dta	serum_NGP_DDA_1h_3	2857	1030.11	986.723	3	EEQFJSTYR		6 4 0 0	(N(N(H(H(N(H)))(H(N(H(H)))))))	5	34.5347	24.0688	53.9715	0.00231	0.77974	7.59922e-32	0	7.59922e-32	1/sp|P01861|IGHG4_HUMAN	1/177
serum_NGP_DDA_1h_3.2860.2860.3.0.dta	serum_NGP_DDA_1h_3	2860	1030.79	981.391	3	EEQFJSTYR		5 4 0 1	(N(F)(N(H(H(H))(H(N)(N(H))))))	5	56.9718	48.5624	72.5891	0.00269	0.91573	2.39473e-42	0	2.39473e-42	1/sp|P01861|IGHG4_HUMAN	1/177
serum_NGP_DDA_1h_3.2861.2861.2.0.dta	serum_NGP_DDA_1h_3	2861	1031.12	1471.58	2	EEQFJSTYR		5 4 0 1	(N(F)(N(H(H(N))(H(N(H(H)))))))	5	51.5821	24.0704	102.675	0.00329	1.11694	7.75274e-60	0	7.75274e-60	1/sp|P01861|IGHG4_HUMAN	1/177
serum_NGP_DDA_1h_3.2870.2870.3.0.dta	serum_NGP_DDA_1h_3	2870	1033.46	932.704	3	EEQFJSTYR		5 4 0 0	(N(N(H(H(N(H)))(H(N(H))))))	5	41.7846	30.7569	62.2646	-0.00249	-0.89088	1.73433e-36	0	1.73433e-36	1/sp|P01861|IGHG4_HUMAN	1/177
serum_NGP_DDA_1h_3.2871.2871.3.0.dta	serum_NGP_DDA_1h_3	2871	1033.74	927.374	3	EEQFJSTYR		4 4 0 1	(N(F)(N(H(H(N))(H(N(H))))))	5	69.602	52.812	100.783	0.00421	1.51276	1.70594e-58	0	1.70594e-58	1/sp|P01861|IGHG4_HUMAN	1/177
serum_NGP_DDA_1h_3.2881.2881.2.0.dta	serum_NGP_DDA_1h_3	2881	1036.41	1317.53	2	EEQYJSTFR		4 4 0 0	(N(N(H(N)(H(H))(H(N)))))	5	43.7695	24.3312	79.8691	0.00298	1.13075	1.68432e-46	0	1.68432e-46	1/sp|P01860|IGHG3_HUMAN	1/227
serum_NGP_DDA_1h_3.2882.2882.3.0.dta	serum_NGP_DDA_1h_3	2882	1036.69	878.687	3	EEQYJSTFR		4 4 0 0	(N(N(H(H(H))(H(N)(N)))))	5	51.4562	40.0067	72.7197	0.00039	0.14747	1.85386e-42	0	1.85386e-42	1/sp|P01860|IGHG3_HUMAN	1/227
serum_NGP_DDA_1h_3.2883.2883.2.0.dta	serum_NGP_DDA_1h_3	2883	1037.01	1236.5	2	EEQFJSTYR		3 4 0 0	(N(N(H(H(N))(H(N)))))	5	43.6849	33.6262	62.3652	0.0023	0.93038	1.59305e-36	0	1.59305e-36	1/sp|P01861|IGHG4_HUMAN	1/177
serum_NGP_DDA_1h_3.2884.2884.3.0.dta	serum_NGP_DDA_1h_3	2884	1037.29	824.669	3	EEQFJSTYR		3 4 0 0	(N(N(H(H(N))(H(N)))))	5	37.6424	24.6173	61.8319	8e-05	0.03191	3.30274e-36	0	3.30274e-36	1/sp|P01861|IGHG4_HUMAN	1/177
serum_NGP_DDA_1h_3.2895.2895.3.1.dta	serum_NGP_DDA_1h_3	2895	1040.24	862.043	3	TLLJASR		4 5 0 1	(N(F)(N(H(N)(H(N))(H(N(H))))))	4	23.9604	8.55565	52.5692	0.00198	0.76665	7.47157e-31	0.00867052	0.00867052	2/sp|P0DOX3|IGD_HUMAN/sp|P01880|IGHD_HUMAN	2/496/367
serum_NGP_DDA_1h_3.2914.2914.3.0.dta	serum_NGP_DDA_1h_3	2914	1045.25	873.357	3	EEQFJSTYR		3 4 0 1	(N(F)(N(H(H(N))(H(N)))))	5	62.9854	51.9816	83.4211	0.00557	2.12871	9.6225e-49	0	9.6225e-49	1/sp|P01861|IGHG4_HUMAN	1/177
serum_NGP_DDA_1h_3.2915.2915.3.0.dta	serum_NGP_DDA_1h_3	2915	1045.53	1035.07	3	EEQYJSTYR		5 4 1 0	(N(N(H(H(N(H)))(H(N(H(A)))))))	5	44.7324	26.0369	79.4526	0.00129	0.41457	2.90808e-46	0	2.90808e-46	2/sp|P0DOX5|IGG1_HUMAN/sp|P01857|IGHG1_HUMAN	2/299/180
serum_NGP_DDA_1h_3.2916.2916.3.0.dta	serum_NGP_DDA_1h_3	2916	1045.86	1083.75	3	EEQYJSTYR		5 4 1 1	(N(F)(N(H(H(N(H)))(H(N(H(A)))))))	5	52.5019	21.2861	110.474	0.00269	0.8284	5.74305e-64	0	5.74305e-64	2/sp|P0DOX5|IGG1_HUMAN/sp|P01857|IGHG1_HUMAN	2/299/180
serum_NGP_DDA_1h_3.2917.2917.2.0.dta	serum_NGP_DDA_1h_3	2917	1046.13	1552.1	2	EEQYJSTYR		5 4 1 0	(N(N(H(H(N(H)))(H(N(H(A)))))))	5	31.03	13.0601	64.4029	0.00385	1.24082	8.83434e-38	0	8.83434e-38	2/sp|P0DOX5|IGG1_HUMAN/sp|P01857|IGHG1_HUMAN	2/299/180
serum_NGP_DDA_1h_3.2925.2925.2.0.dta	serum_NGP_DDA_1h_3	2925	1048.19	1390.56	2	EEQYJSTFR		4 4 0 1	(N(F)(N(H(H(N))(H(N(H))))))	5	59.8529	22.3297	129.539	0.00262	0.94372	5.29782e-75	0	5.29782e-75	1/sp|P01860|IGHG3_HUMAN	1/227
serum_NGP_DDA_1h_3.2927.2927.3.0.dta	serum_NGP_DDA_1h_3	2927	1048.78	981.051	3	EEQYJSTYR		4 4 1 0	(N(N(H(H(N))(H(N(H(A)))))))	5	19.477	9.44035	38.1166	0.00101	0.3444	1.38271e-22	0.004995	0.004995	2/sp|P0DOX5|IGG1_HUMAN/sp|P01857|IGHG1_HUMAN	2/299/180
serum_NGP_DDA_1h_3.2936.2936.2.0.dta	serum_NGP_DDA_1h_3	2936	1051.12	1309.53	2	EEQFJSTYR		3 4 0 1	(N(F)(N(H(H(N))(H(N)))))	5	68.6983	34.3051	132.571	0.00216	0.82469	1.53034e-76	0	1.53034e-76	1/sp|P01861|IGHG4_HUMAN	1/177
serum_NGP_DDA_1h_3.2947.2947.3.0.dta	serum_NGP_DDA_1h_3	2947	1054.04	927.374	3	EEQYJSTFR		4 4 0 1	(N(F)(N(H(H(N))(H(N(H))))))	5	69.2833	47.0476	110.578	0.00259	0.93329	2.97162e-64	0	2.97162e-64	1/sp|P01860|IGHG3_HUMAN	1/227
serum_NGP_DDA_1h_3.2960.2960.3.0.dta	serum_NGP_DDA_1h_3	2960	1057.6	1029.74	3	EEQYJSTYR		4 4 1 1	(N(N(H(H(N))(H(N(F)(H(A)))))))	5	48.982	21.4844	100.049	0.00298	0.96499	5.90499e-58	0	5.90499e-58	2/sp|P0DOX5|IGG1_HUMAN/sp|P01857|IGHG1_HUMAN	2/299/180
serum_NGP_DDA_1h_3.2980.2980.3.0.dta	serum_NGP_DDA_1h_3	2980	1062.87	873.357	3	EEQYJSTFR		3 4 0 1	(N(F)(N(H(H(N))(H(N)))))	5	65.5778	37.5777	117.578	0.00552	2.10923	2.81651e-68	0	2.81651e-68	1/sp|P01860|IGHG3_HUMAN	1/227
serum_NGP_DDA_1h_3.2982.2982.3.0.dta	serum_NGP_DDA_1h_3	2982	1063.48	1060.44	3	PREEQFJSTFR		5 4 0 1	(N(F)(N(H(H(N))(H(N(H(H)))))))	7	37.0699	11.3084	84.9126	0.00276	0.86755	1.74525e-49	0	1.74525e-49	1/sp|P01859|IGHG2_HUMAN	1/176
serum_NGP_DDA_1h_3.2991.2991.3.0.dta	serum_NGP_DDA_1h_3	2991	1065.83	1151.45	3	EEQYJSTYR		5 5 1 1	(N(F)(N(H(N)(H(N(H)))(H(N(H(A)))))))	5	25.1671	10.7317	51.9759	0.003	0.86815	1.72424e-30	0.00102564	0.00102564	2/sp|P0DOX5|IGG1_HUMAN/sp|P01857|IGHG1_HUMAN	2/299/180
serum_NGP_DDA_1h_3.3002.3002.3.0.dta	serum_NGP_DDA_1h_3	3002	1068.78	941.05	3	EEQFJSTYR		3 5 0 1	(N(F)(N(H(N)(H(N))(H(N)))))	5	69.9814	53.5502	100.497	0.00568	2.01463	3.45886e-58	0	3.45886e-58	1/sp|P01861|IGHG4_HUMAN	1/177
serum_NGP_DDA_1h_3.3003.3003.3.0.dta	serum_NGP_DDA_1h_3	3003	1069.05	1049.08	3	EEQYJSTFR		5 5 0 1	(N(F)(N(H(N)(H(N(H)))(H(N(H))))))	5	59.017	15.7416	139.385	-3e-05	-0.00964	2.89941e-80	0	2.89941e-80	1/sp|P01860|IGHG3_HUMAN	1/227
serum_NGP_DDA_1h_3.3004.3004.3.0.dta	serum_NGP_DDA_1h_3	3004	1069.38	1006.43	3	PREEQFJSTFR		4 4 0 1	(N(F)(N(H(H(N))(H(N(H))))))	7	33.59	9.59233	78.157	0.00062	0.20702	1.39707e-45	0.00400802	0.00400802	1/sp|P01859|IGHG2_HUMAN	1/176
serum_NGP_DDA_1h_3.3006.3006.2.0.dta	serum_NGP_DDA_1h_3	3006	1069.94	1411.07	2	EEQFJSTYR		3 5 0 1	(N(F)(N(H(N)(H(N))(H(N)))))	5	71.5764	41.2943	127.815	0.00339	1.20184	9.78043e-74	0	9.78043e-74	1/sp|P01861|IGHG4_HUMAN	1/177
serum_NGP_DDA_1h_3.3014.3014.2.0.dta	serum_NGP_DDA_1h_3	3014	1072.01	1492.1	2	EEQYJSTFR		4 5 0 1	(N(F)(N(H(N)(H(N))(H(N(H))))))	5	42.388	15.0183	93.2175	0.00317	1.063	2.85207e-54	0	2.85207e-54	1/sp|P01860|IGHG3_HUMAN	1/227
serum_NGP_DDA_1h_3.3024.3024.3.0.dta	serum_NGP_DDA_1h_3	3024	1074.67	995.067	3	EEQYJSTFR		4 5 0 1	(N(F)(N(H(N)(H(N))(H(N(H))))))	5	71.0842	31.1582	145.233	0.00259	0.86757	2.2698e-83	0	2.2698e-83	1/sp|P01860|IGHG3_HUMAN	1/227
serum_NGP_DDA_1h_3.3036.3036.3.0.dta	serum_NGP_DDA_1h_3	3036	1077.9	893.366	3	DTFVJASR		5 4 0 1	(N(F)(N(H(H(N(H)))(H(N(H))))))	5	33.4821	12.2265	72.9567	0.00062	0.23308	9.84442e-43	0	9.84442e-43	1/sp|P05155|IC1_HUMAN	1/238
serum_NGP_DDA_1h_3.3037.3037.4.0.dta	serum_NGP_DDA_1h_3	3037	1078.24	817.822	4	JGTAVCATNR	6,Carbamidomethyl[C];	5 4 2 0	(N(N(H(H(N(H(A))))(H(N(H(A)))))))	1	27.7458	12.5248	56.0135	-0.00073	-0.22368	7.79453e-33	0	7.79453e-33	1/sp|P05156|CFAI_HUMAN	1/70
serum_NGP_DDA_1h_3.3039.3039.3.0.dta	serum_NGP_DDA_1h_3	3039	1078.79	1334.86	3	RHEEGHMLJCTCFGQGR	10,Carbamidomethyl[C];12,Carbamidomethyl[C];	5 4 1 0	(N(N(H(H(N(H)))(H(N(H(A)))))))	9	29.2519	17.5737	50.94	0.00023	0.05734	6.71659e-30	0	6.71659e-30	1/sp|P02751|FINC_HUMAN	1/542
serum_NGP_DDA_1h_3.3046.3046.5.0.dta	serum_NGP_DDA_1h_3	3046	1080.79	801.32	5	RHEEGHMLJCTCFGQGR	10,Carbamidomethyl[C];12,Carbamidomethyl[C];	5 4 1 0	(N(N(H(H(N(H)))(H(N(H(A)))))))	9	48.7759	36.873	70.8811	0.00236	0.59024	1.49799e-41	0	1.49799e-41	1/sp|P02751|FINC_HUMAN	1/542
serum_NGP_DDA_1h_3.3068.3068.4.0.dta	serum_NGP_DDA_1h_3	3068	1086.7	1001.4	4	RHEEGHMLJCTCFGQGR	10,Carbamidomethyl[C];12,Carbamidomethyl[C];	5 4 1 0	(N(N(H(H(N(H)))(H(N(H(A)))))))	9	27.8838	10.3183	60.5055	0.00255	0.63721	1.29448e-35	0.00102564	0.00102564	1/sp|P02751|FINC_HUMAN	1/542
serum_NGP_DDA_1h_3.3069.3069.3.0.dta	serum_NGP_DDA_1h_3	3069	1087.03	1197.5	3	VTACHSSQPJATLYK	4,Carbamidomethyl[C];	5 4 1 0	(N(N(H(H(N(H)))(H(N(H(A)))))))	10	57.8695	51.3874	69.9076	0.0042	1.17017	4.7258e-41	0	4.7258e-41	1/sp|P05543|THBG_HUMAN	1/36
serum_NGP_DDA_1h_3.3079.3079.3.0.dta	serum_NGP_DDA_1h_3	3079	1089.65	1020.1	3	PREEQFJSTFR		3 5 0 1	(N(F)(N(H(N)(H(N))(H(N)))))	7	35.5438	8.92023	84.9876	0.00282	0.92292	1.27691e-49	0.00679612	0.00679612	1/sp|P01859|IGHG2_HUMAN	1/176
serum_NGP_DDA_1h_3.3089.3089.3.0.dta	serum_NGP_DDA_1h_3	3089	1092.33	1185.77	3	JCCNTENPPGCYR	2,Carbamidomethyl[C];3,Carbamidomethyl[C];11,Carbamidomethyl[C];	5 4 1 0	(N(N(H(H(N(H)))(H(N(H(A)))))))	1	21.7962	14.8454	34.7048	-0.00236	-0.66422	1.36042e-20	0	1.36042e-20	1/sp|P43652|AFAM_HUMAN	1/383
serum_NGP_DDA_1h_3.3091.3091.4.0.dta	serum_NGP_DDA_1h_3	3091	1092.94	898.377	4	VTACHSSQPJATLYK	4,Carbamidomethyl[C];	5 4 1 0	(N(N(H(H(N(H)))(H(N(H(A)))))))	10	16.3947	12.654	23.3418	0.00305	0.85072	4.66556e-14	0	4.66556e-14	1/sp|P05543|THBG_HUMAN	1/36
serum_NGP_DDA_1h_3.3112.3112.3.0.dta	serum_NGP_DDA_1h_3	3112	1098.54	994.726	3	KMEQJK		5 4 2 0	(N(N(H(H(N(H(A))))(H(N(H(A)))))))	5	36.0578	13.7302	77.5232	3e-05	0.00871	2.9966e-45	0	2.9966e-45	1/sp|P18848|ATF4_HUMAN	1/288
serum_NGP_DDA_1h_3.3145.3145.3.0.dta	serum_NGP_DDA_1h_3	3145	1107.43	941.748	3	FVEGSHJSTVSLTTK		5 2 0 0	(N(N(H(H(H))(H(H)))))	7	63.9149	61.9278	67.6053	0.00067	0.23877	1.32121e-39	0	1.32121e-39	1/sp|P04114|APOB_HUMAN	1/3411
serum_NGP_DDA_1h_3.3155.3155.3.0.dta	serum_NGP_DDA_1h_3	3155	1110.1	1311.53	3	RJHSCEPCQTLAVR	5,Carbamidomethyl[C];8,Carbamidomethyl[C];	5 4 2 0	(N(N(H(H(N(H(A))))(H(N(H(A)))))))	2	45.3283	15.6478	100.449	0.00487	1.23964	3.93256e-58	0	3.93256e-58	1/sp|P00748|FA12_HUMAN	1/433
serum_NGP_DDA_1h_3.3168.3168.3.0.dta	serum_NGP_DDA_1h_3	3168	1113.68	1009.4	3	LISJCSK	5,Carbamidomethyl[C];	5 4 2 0	(N(N(H(H(N(H(A))))(H(N(H(A)))))))	4	56.6041	37.9248	91.2943	0.00603	1.99259	2.99772e-53	0	2.99772e-53	1/sp|P05156|CFAI_HUMAN	1/494
serum_NGP_DDA_1h_3.3179.3179.2.0.dta	serum_NGP_DDA_1h_3	3179	1116.65	1513.6	2	LISJCSK	5,Carbamidomethyl[C];	5 4 2 0	(N(N(H(H(N(H(A))))(H(N(H(A)))))))	4	51.9858	41.5625	71.3432	0.00574	1.89742	7.28093e-42	0	7.28093e-42	1/sp|P05156|CFAI_HUMAN	1/494
serum_NGP_DDA_1h_3.3200.3200.3.0.dta	serum_NGP_DDA_1h_3	3200	1122.46	909.355	3	CJYSIR	1,Carbamidomethyl[C];	5 4 1 0	(N(N(H(H(N(H)))(H(N(H(A)))))))	2	36.7583	15.9835	75.34	0.00122	0.44772	6.29062e-44	0	6.29062e-44	1/sp|P00736|C1R_HUMAN	1/221
serum_NGP_DDA_1h_3.3203.3203.2.0.dta	serum_NGP_DDA_1h_3	3203	1123.3	1363.53	2	CJYSIR	1,Carbamidomethyl[C];	5 4 1 0	(N(N(H(H)(H(N(H))(N(H(A)))))))	2	22.2396	15.2542	35.2125	0.0028	1.02731	5.0552e-21	0	5.0552e-21	1/sp|P00736|C1R_HUMAN	1/221
serum_NGP_DDA_1h_3.3209.3209.2.3.dta	serum_NGP_DDA_1h_3	3209	1124.81	1420.06	2	LDGSJK		5 4 1 2	(N(N(H(H(N(H)(F)))(H(N(F)(H(A)))))))	5	18.3601	8.51058	36.6521	0.00205	0.72166	9.76748e-22	0.00958773	0.00958773	1/sp|Q96IV0|NGLY1_HUMAN	1/117
serum_NGP_DDA_1h_3.3227.3227.4.0.dta	serum_NGP_DDA_1h_3	3227	1129.79	1018.91	4	HYTJSSQDVTVPCR	13,Carbamidomethyl[C];	5 5 1 2	(N(F)(N(H(N)(H(N(H)(F)))(H(N(H(A)))))))	4	12.3352	10.2903	16.133	0.00547	1.34246	5.00104e-10	0.00102564	0.00102564	2/sp|P01877|IGHA2_HUMAN/sp|P0DOX2|IGA2_HUMAN	2/92/207
serum_NGP_DDA_1h_3.3264.3264.4.0.dta	serum_NGP_DDA_1h_3	3264	1140.23	931.627	4	HYTJSSQDVTVPCR	13,Carbamidomethyl[C];	5 4 1 1	(N(F)(N(H(H(N(H)))(H(N(H(A)))))))	4	78.8344	82.2756	72.4436	0.00313	0.84026	3.05047e-42	0	3.05047e-42	2/sp|P01877|IGHA2_HUMAN/sp|P0DOX2|IGA2_HUMAN	2/92/207
serum_NGP_DDA_1h_3.3267.3267.3.1.dta	serum_NGP_DDA_1h_3	3267	1141.06	1247.51	3	HYTJSSQDVTVPCR	13,Carbamidomethyl[C];	6 4 0 2	(N(F)(N(H(H(N(H)))(H(N(H(H)(F)))))))	4	38.432	25.869	61.7633	0.01235	3.30221	3.82447e-36	0	3.82447e-36	2/sp|P01877|IGHA2_HUMAN/sp|P0DOX2|IGA2_HUMAN	2/92/207
serum_NGP_DDA_1h_3.3274.3274.3.0.dta	serum_NGP_DDA_1h_3	3274	1142.89	1025.06	3	FJETTEK		5 4 2 0	(N(N(H(H(N(H(A))))(H(N(H(A)))))))	2	26.8544	25.5858	29.2106	0.0026	0.84472	1.47349e-17	0	1.47349e-17	1/sp|P43652|AFAM_HUMAN	1/402
serum_NGP_DDA_1h_3.3302.3302.4.0.dta	serum_NGP_DDA_1h_3	3302	1150.46	982.397	4	HYTJSSQDVTVPCR	13,Carbamidomethyl[C];	5 5 1 1	(N(F)(N(H(N)(H(N(H)))(H(N(H(A)))))))	4	86.5744	91.6454	77.1568	0.00336	0.85677	4.82326e-45	0	4.82326e-45	2/sp|P01877|IGHA2_HUMAN/sp|P0DOX2|IGA2_HUMAN	2/92/207
serum_NGP_DDA_1h_3.3305.3305.3.0.dta	serum_NGP_DDA_1h_3	3305	1151.15	1309.53	3	HYTJSSQDVTVPCR	13,Carbamidomethyl[C];	5 5 1 1	(N(F)(N(H(N)(H(N(H)))(H(N(H(A)))))))	4	69.2951	63.7353	79.6205	0.00527	1.3409	1.90037e-46	0	1.90037e-46	2/sp|P01877|IGHA2_HUMAN/sp|P0DOX2|IGA2_HUMAN	2/92/207
serum_NGP_DDA_1h_3.3321.3321.3.0.dta	serum_NGP_DDA_1h_3	3321	1155.55	1224.18	3	KANQQLJFTEAK		6 5 1 0	(N(N(H(H(N(H(A))))(H(N(H))(N(H))))))	7	26.2319	10.8707	54.76	0.00298	0.81065	2.98481e-32	0.00102564	0.00102564	1/sp|Q9Y5Y7|LYVE1_HUMAN	1/53
serum_NGP_DDA_1h_3.3349.3349.4.0.dta	serum_NGP_DDA_1h_3	3349	1162.97	941.884	4	HYTJSSQDVTVPCR	13,Carbamidomethyl[C];	4 5 1 1	(N(F)(N(H(N)(H(N))(H(N(H(A)))))))	4	45.3151	26.6803	79.9226	0.00241	0.63955	1.52994e-46	0	1.52994e-46	2/sp|P01877|IGHA2_HUMAN/sp|P0DOX2|IGA2_HUMAN	2/92/207
serum_NGP_DDA_1h_3.3352.3352.6.0.dta	serum_NGP_DDA_1h_3	3352	1163.86	832.018	6	GNVAVTVSGHTCQHWSAQTPHTHJR	12,Carbamidomethyl[C];	5 4 2 0	(N(N(H(H(N(H(A))))(H(N(H(A)))))))	24	13.4851	11.748	16.7111	0.00262	0.52455	2.24161e-10	0	2.24161e-10	1/sp|P00747|PLMN_HUMAN	1/308
serum_NGP_DDA_1h_3.3354.3354.3.0.dta	serum_NGP_DDA_1h_3	3354	1164.41	1102.47	3	KANQQLJFTEAK		5 4 1 0	(N(N(H(H(N(H)))(H(N(H(A)))))))	7	20.4989	12.058	36.1748	0.00251	0.7586	1.66593e-21	0	1.66593e-21	1/sp|Q9Y5Y7|LYVE1_HUMAN	1/53
serum_NGP_DDA_1h_3.3361.3361.3.0.dta	serum_NGP_DDA_1h_3	3361	1166.2	1241.83	3	HYTJSSQDVTVPCR	13,Carbamidomethyl[C];	5 4 1 1	(N(F)(N(H(H(N(H)))(H(N(H(A)))))))	4	26.518	13.0316	51.5643	0.00439	1.17972	2.39981e-30	0	2.39981e-30	2/sp|P01877|IGHA2_HUMAN/sp|P0DOX2|IGA2_HUMAN	2/92/207
serum_NGP_DDA_1h_3.3362.3362.3.0.dta	serum_NGP_DDA_1h_3	3362	1166.53	1091.78	3	KTLFCJASK	5,Carbamidomethyl[C];	5 4 2 0	(N(N(H(H(N(H(A))))(H(N(H(A)))))))	6	35.3714	19.7166	64.4447	0.00193	0.59083	7.97256e-38	0	7.97256e-38	1/sp|P20851|C4BPB_HUMAN	1/64
serum_NGP_DDA_1h_3.3372.3372.3.0.dta	serum_NGP_DDA_1h_3	3372	1169.17	1255.51	3	HYTJSSQDVTVPCR	13,Carbamidomethyl[C];	4 5 1 1	(N(F)(N(H(N)(H(N))(H(N(H(A)))))))	4	38.8058	22.9949	68.169	0.0064	1.7013	5.85435e-40	0	5.85435e-40	2/sp|P01877|IGHA2_HUMAN/sp|P0DOX2|IGA2_HUMAN	2/92/207
serum_NGP_DDA_1h_3.3450.3450.3.0.dta	serum_NGP_DDA_1h_3	3450	1191.29	976.059	3	EEQFJSTFR		5 4 0 1	(N(F)(N(H(H(N(H)))(H(N(H))))))	5	46.642	18.5009	98.9039	0.00036	0.12344	1.8903e-57	0	1.8903e-57	1/sp|P01859|IGHG2_HUMAN	1/176
serum_NGP_DDA_1h_3.3452.3452.2.0.dta	serum_NGP_DDA_1h_3	3452	1191.9	1463.59	2	EEQFJSTFR		5 4 0 1	(N(F)(N(H(H(N(H)))(H(N(H))))))	5	29.0495	10.4362	63.617	0.00302	1.03146	3.27116e-37	0.00102564	0.00102564	1/sp|P01859|IGHG2_HUMAN	1/176
serum_NGP_DDA_1h_3.3474.3474.2.0.dta	serum_NGP_DDA_1h_3	3474	1197.82	1382.56	2	EEQFJSTFR		4 4 0 1	(N(F)(N(H(H(N))(H(N(H))))))	5	44.9081	12.9109	104.331	0.00355	1.28274	9.84656e-61	0	9.84656e-61	1/sp|P01859|IGHG2_HUMAN	1/176
serum_NGP_DDA_1h_3.3500.3500.3.0.dta	serum_NGP_DDA_1h_3	3500	1205.14	1219.79	3	NEEYJK		6 5 3 0	(N(N(H(H(N(H(A))))(H(N(H(A)))(N(H(A)))))))	5	43.0919	37.6057	53.2806	0.00577	1.57887	3.00593e-31	0	3.00593e-31	2/sp|P02763|A1AG1_HUMAN/sp|P19652|A1AG2_HUMAN	2/56/56
serum_NGP_DDA_1h_3.3504.3504.4.0.dta	serum_NGP_DDA_1h_3	3504	1206.15	915.093	4	NEEYJK		6 5 3 0	(N(N(H(H(N(H(A))))(H(N(H(A)))(N(H(A)))))))	5	19.1111	9.26952	37.3883	0.00248	0.67904	3.89354e-22	0.00679612	0.00679612	2/sp|P02763|A1AG1_HUMAN/sp|P19652|A1AG2_HUMAN	2/56/56
serum_NGP_DDA_1h_3.3518.3518.3.0.dta	serum_NGP_DDA_1h_3	3518	1209.98	1268.47	3	NEEYJK		6 5 3 1	(N(N(H(H(N(F)(H(A))))(H(N(H(A)))(N(H(A)))))))	5	37.2081	38.7475	34.3491	0.00498	1.30874	2.41859e-20	0	2.41859e-20	2/sp|P02763|A1AG1_HUMAN/sp|P19652|A1AG2_HUMAN	2/56/56
serum_NGP_DDA_1h_3.3537.3537.2.0.dta	serum_NGP_DDA_1h_3	3537	1215.01	1301.53	2	EEQFJSTFR		3 4 0 1	(N(F)(N(H(H(N))(H(N)))))	5	52.0542	25.3859	101.581	0.00262	1.00654	5.98372e-59	0	5.98372e-59	1/sp|P01859|IGHG2_HUMAN	1/176
serum_NGP_DDA_1h_3.3539.3539.3.0.dta	serum_NGP_DDA_1h_3	3539	1215.61	868.024	3	EEQFJSTFR		3 4 0 1	(N(F)(N(H(H(N))(H(N)))))	5	52.2142	30.4996	92.5413	0.00171	0.65605	8.25366e-54	0	8.25366e-54	1/sp|P01859|IGHG2_HUMAN	1/176
serum_NGP_DDA_1h_3.3582.3582.3.0.dta	serum_NGP_DDA_1h_3	3582	1227.4	909.738	3	TPLTAJITK		5 4 0 1	(N(F)(N(H(H(N(H)))(H(N(H))))))	6	81.3582	69.2859	103.778	0.00189	0.69383	2.88193e-60	0	2.88193e-60	2/sp|P01877|IGHA2_HUMAN/sp|P0DOX2|IGA2_HUMAN	2/205/320
serum_NGP_DDA_1h_3.3583.3583.2.0.dta	serum_NGP_DDA_1h_3	3583	1227.73	1364.1	2	TPLTAJITK		5 4 0 1	(N(F)(N(H(H(N(H)))(H(N(H))))))	6	64.4361	58.5475	75.372	0.00305	1.11991	5.23611e-44	0	5.23611e-44	2/sp|P01877|IGHA2_HUMAN/sp|P0DOX2|IGA2_HUMAN	2/205/320
serum_NGP_DDA_1h_3.3584.3584.2.0.dta	serum_NGP_DDA_1h_3	3584	1228.01	1463.59	2	EEQFJSTFR		5 4 0 1	(N(F)(N(H(H(N(H)))(H(N(H))))))	5	40.6417	14.9682	88.321	0.00294	1.00617	1.36579e-51	0	1.36579e-51	1/sp|P01859|IGHG2_HUMAN	1/176
serum_NGP_DDA_1h_3.3592.3592.3.0.dta	serum_NGP_DDA_1h_3	3592	1230.08	976.059	3	EEQFJSTFR		5 4 0 1	(N(F)(N(H(H(N(H)))(H(N(H))))))	5	44.5958	15.0731	99.4238	0.0022	0.75294	8.86264e-58	0	8.86264e-58	1/sp|P01859|IGHG2_HUMAN	1/176
serum_NGP_DDA_1h_3.3605.3605.3.0.dta	serum_NGP_DDA_1h_3	3605	1233.63	1317.16	3	NEEYJK		6 5 3 2	(N(F)(N(H(H(N(F)(H(A))))(H(N(H(A)))(N(H(A)))))))	5	16.3562	17.2278	14.7377	0.00154	0.3909	2.73623e-09	0	2.73623e-09	2/sp|P02763|A1AG1_HUMAN/sp|P19652|A1AG2_HUMAN	2/56/56
serum_NGP_DDA_1h_3.3615.3615.4.1.dta	serum_NGP_DDA_1h_3	3615	1236.59	1170.43	4	HCDGJVSSCGDHPSEGCFCPPDK	2,Carbamidomethyl[C];9,Carbamidomethyl[C];17,Carbamidomethyl[C];19,Carbamidomethyl[C];	5 4 1 1	(N(F)(N(H(H(N(H)))(H(N(H(A)))))))	5	14.5562	12.4293	18.5061	0.00262	0.5597	2.02092e-11	0	2.02092e-11	1/sp|P04275|VWF_HUMAN	1/2223
serum_NGP_DDA_1h_3.3624.3624.3.0.dta	serum_NGP_DDA_1h_3	3624	1239.04	922.042	3	EEQFJSTFR		4 4 0 1	(N(F)(N(H(H(N))(H(N(H))))))	5	46.8255	27.5528	82.6178	0.00192	0.69377	3.20709e-48	0	3.20709e-48	1/sp|P01859|IGHG2_HUMAN	1/176
serum_NGP_DDA_1h_3.3625.3625.2.0.dta	serum_NGP_DDA_1h_3	3625	1239.32	1382.56	2	EEQFJSTFR		4 4 0 1	(N(F)(N(H(H(N))(H(N(H))))))	5	52.8477	16.7481	119.89	0.00305	1.1033	1.63005e-69	0	1.63005e-69	1/sp|P01859|IGHG2_HUMAN	1/176
serum_NGP_DDA_1h_3.3626.3626.3.0.dta	serum_NGP_DDA_1h_3	3626	1239.65	1075.76	3	FLNJGTCTAEGK	7,Carbamidomethyl[C];	5 4 1 0	(N(N(H(H(N(H)))(H(N(H(A)))))))	4	49.8416	39.1697	69.6608	0.00249	0.77342	8.49184e-41	0	8.49184e-41	1/sp|P05156|CFAI_HUMAN	1/103
serum_NGP_DDA_1h_3.3629.3629.3.1.dta	serum_NGP_DDA_1h_3	3629	1240.48	935.717	3	EEQFJSTFR		3 5 0 1	(N(F)(N(H(N)(H(N))(H(N)))))	5	34.3723	8.75241	81.9521	0.00095	0.33886	8.76565e-48	0.00679612	0.00679612	1/sp|P01859|IGHG2_HUMAN	1/176
serum_NGP_DDA_1h_3.3635.3635.3.0.dta	serum_NGP_DDA_1h_3	3635	1242.01	1225.46	3	NEEYJK		7 5 2 1	(N(N(H(N)(H(H)(H))(H(N(H(A)))(N(F)(H(A)))))))	5	32.1383	27.1518	41.3989	0.0112	3.04862	1.8369e-24	0	1.8369e-24	2/sp|P02763|A1AG1_HUMAN/sp|P19652|A1AG2_HUMAN	2/56/56
serum_NGP_DDA_1h_3.3638.3638.3.0.dta	serum_NGP_DDA_1h_3	3638	1242.89	970.054	3	EJLTAR		5 4 2 0	(N(N(H(H(N(H(A))))(H(N(H(A)))))))	2	34.6092	8.69452	82.7366	0.00044	0.15129	2.73727e-48	0.00773694	0.00773694	1/sp|Q06033|ITIH3_HUMAN	1/580
serum_NGP_DDA_1h_3.3660.3660.3.0.dta	serum_NGP_DDA_1h_3	3660	1248.78	868.024	3	EEQFJSTFR		3 4 0 1	(N(F)(N(H(H(N))(H(N)))))	5	54.071	28.8157	100.974	0.00059	0.22716	1.04482e-58	0	1.04482e-58	1/sp|P01859|IGHG2_HUMAN	1/176
serum_NGP_DDA_1h_3.3664.3664.5.0.dta	serum_NGP_DDA_1h_3	3664	1249.9	859.538	5	RHEEGHMLJCTCFGQGR	10,Carbamidomethyl[C];12,Carbamidomethyl[C];	5 4 2 0	(N(N(H(H(N(H(A))))(H(N(H(A)))))))	9	60.1722	40.1922	97.278	-0.00402	-0.93604	9.95587e-57	0	9.95587e-57	1/sp|P02751|FINC_HUMAN	1/542
serum_NGP_DDA_1h_3.3665.3665.3.0.dta	serum_NGP_DDA_1h_3	3665	1250.17	1431.89	3	RHEEGHMLJCTCFGQGR	10,Carbamidomethyl[C];12,Carbamidomethyl[C];	5 4 2 0	(N(N(H(H(N(H(A))))(H(N(H(A)))))))	9	30.0861	11.5302	64.5472	0.00572	1.33312	6.35114e-38	0	6.35114e-38	1/sp|P02751|FINC_HUMAN	1/542
serum_NGP_DDA_1h_3.3679.3679.2.0.dta	serum_NGP_DDA_1h_3	3679	1253.78	1301.53	2	EEQFJSTFR		3 4 0 1	(N(F)(N(H(H(N))(H(N)))))	5	48.5583	12.2622	115.965	0.0021	0.80516	2.35981e-67	0	2.35981e-67	1/sp|P01859|IGHG2_HUMAN	1/176
serum_NGP_DDA_1h_3.3689.3689.3.0.dta	serum_NGP_DDA_1h_3	3689	1256.39	977.431	3	TPLTAJITK		5 5 0 1	(N(F)(N(H(N)(H(N(H)))(H(N(H))))))	6	72.7093	57.9153	100.184	0.00188	0.64045	5.11529e-58	0	5.11529e-58	2/sp|P01877|IGHA2_HUMAN/sp|P0DOX2|IGA2_HUMAN	2/205/320
serum_NGP_DDA_1h_3.3692.3692.2.0.dta	serum_NGP_DDA_1h_3	3692	1257.06	1382.56	2	EEQFJSTFR		4 4 0 1	(N(F)(N(H(H(N))(H(N(H))))))	5	38.6374	8.50689	94.594	0.00319	1.15323	5.17241e-55	0.00958773	0.00958773	1/sp|P01859|IGHG2_HUMAN	1/176
serum_NGP_DDA_1h_3.3693.3693.3.0.dta	serum_NGP_DDA_1h_3	3693	1257.38	1030.08	3	EEQFJSTFR		6 4 0 1	(N(F)(N(H(H(N(H)))(H(H(N(H)))))))	5	39.0943	9.67384	93.7322	0.00066	0.21235	1.83484e-54	0.0030303	0.0030303	1/sp|P01859|IGHG2_HUMAN	1/176
serum_NGP_DDA_1h_3.3711.3711.2.0.dta	serum_NGP_DDA_1h_3	3711	1262.26	1390.56	2	EEQFJSTFR		5 4 0 0	(N(N(H(H(H))(H(N)(N(H))))))	5	28.3408	14.5689	53.9172	0.0028	1.00824	1.01406e-31	0	1.01406e-31	1/sp|P01859|IGHG2_HUMAN	1/176
serum_NGP_DDA_1h_3.3717.3717.3.0.dta	serum_NGP_DDA_1h_3	3717	1263.81	846.004	3	EEQFJSTFR		6 2 0 0	(N(N(H(H(H))(H(H)(H)))))	5	19.1068	15.852	25.1515	0.00105	0.41469	3.34001e-15	0	3.34001e-15	1/sp|P01859|IGHG2_HUMAN	1/176
serum_NGP_DDA_1h_3.3724.3724.2.0.dta	serum_NGP_DDA_1h_3	3724	1265.61	1268.51	2	EEQFJSTFR		6 2 0 0	(N(N(H(H(H))(H(H)(H)))))	5	30.9648	16.6687	57.5147	0.00678	2.67297	9.13036e-34	0	9.13036e-34	1/sp|P01859|IGHG2_HUMAN	1/176
serum_NGP_DDA_1h_3.3727.3727.3.0.dta	serum_NGP_DDA_1h_3	3727	1266.48	989.735	3	EEQFJSTFR		4 5 0 1	(N(F)(N(H(N)(H(N))(H(N(H))))))	5	33.1112	9.18347	77.5485	0.00266	0.89482	2.67603e-45	0.00679612	0.00679612	1/sp|P01859|IGHG2_HUMAN	1/176
serum_NGP_DDA_1h_3.3735.3735.3.0.dta	serum_NGP_DDA_1h_3	3735	1268.54	927.373	3	EEQFJSTFR		5 4 0 0	(N(N(H(H(N))(H(H)(H)(N)))))	5	45.5628	32.0042	70.7431	0.00131	0.46942	2.11726e-41	0	2.11726e-41	1/sp|P01859|IGHG2_HUMAN	1/176
serum_NGP_DDA_1h_3.3739.3739.2.0.dta	serum_NGP_DDA_1h_3	3739	1269.7	1187.48	2	EEQFJSTFR		5 2 0 0	(N(N(H(H)(H(H)(H)))))	5	47.6039	42.6476	56.8083	0.00169	0.71025	3.48413e-33	0	3.48413e-33	1/sp|P01859|IGHG2_HUMAN	1/176
serum_NGP_DDA_1h_3.3757.3757.3.0.dta	serum_NGP_DDA_1h_3	3757	1274.4	976.06	3	EEQFJSTFR		5 4 0 1	(N(F)(N(H(H(N(H)))(H(N(H))))))	5	71.7069	55.5433	101.725	0.00519	1.77202	3.70472e-59	0	3.70472e-59	1/sp|P01859|IGHG2_HUMAN	1/176
serum_NGP_DDA_1h_3.3758.3758.2.0.dta	serum_NGP_DDA_1h_3	3758	1274.68	1382.56	2	EEQFJSTFR		4 4 0 1	(N(F)(N(H(H(H))(H(N)(N)))))	5	38.1307	10.6616	89.1446	0.00107	0.38698	4.32211e-52	0.00102564	0.00102564	1/sp|P01859|IGHG2_HUMAN	1/176
serum_NGP_DDA_1h_3.3761.3761.2.0.dta	serum_NGP_DDA_1h_3	3761	1275.54	1303.59	2	TPLTAJITK		3 5 0 1	(N(F)(N(H(N)(H(N))(H(N)))))	6	65.4388	50.0648	93.9904	0.00112	0.42842	1.12452e-54	0	1.12452e-54	2/sp|P01877|IGHA2_HUMAN/sp|P0DOX2|IGA2_HUMAN	2/205/320
serum_NGP_DDA_1h_3.3765.3765.3.0.dta	serum_NGP_DDA_1h_3	3765	1276.65	873.355	3	EEQFJSTFR		4 4 0 0	(N(N(H(H(N))(H(N(H))))))	5	37.4838	26.2151	58.4113	0.00046	0.17511	2.1645e-34	0	2.1645e-34	1/sp|P01859|IGHG2_HUMAN	1/176
serum_NGP_DDA_1h_3.3782.3782.3.0.dta	serum_NGP_DDA_1h_3	3782	1281.23	935.717	3	EEQFJSTFR		3 5 0 1	(N(F)(N(H(N)(H(N))(H(N)))))	5	32.0335	11.1624	70.794	-0.00044	-0.15737	1.69854e-41	0	1.69854e-41	1/sp|P01859|IGHG2_HUMAN	1/176
serum_NGP_DDA_1h_3.3790.3790.2.0.dta	serum_NGP_DDA_1h_3	3790	1283.24	1463.59	2	EEQFJSTFR		5 4 0 1	(N(F)(N(H(H(N(H)))(H(N(H))))))	5	44.8274	10.3686	108.822	0.00173	0.59129	2.92592e-63	0.00102564	0.00102564	1/sp|P01859|IGHG2_HUMAN	1/176
serum_NGP_DDA_1h_3.3814.3814.2.0.dta	serum_NGP_DDA_1h_3	3814	1289.9	1309.53	2	EEQFJSTFR		4 4 0 0	(N(N(H(H(N))(H(N(H))))))	5	35.4823	19.2041	65.7132	0.00102	0.38978	1.65808e-38	0	1.65808e-38	1/sp|P01859|IGHG2_HUMAN	1/176
serum_NGP_DDA_1h_3.3825.3825.3.0.dta	serum_NGP_DDA_1h_3	3825	1292.82	976.059	3	EEQFJSTFR		5 4 0 1	(N(F)(N(H(N)(H(H))(H(N(H))))))	5	55.5189	19.6171	122.194	0.0019	0.65041	7.18213e-71	0	7.18213e-71	1/sp|P01859|IGHG2_HUMAN	1/176
serum_NGP_DDA_1h_3.3835.3835.3.0.dta	serum_NGP_DDA_1h_3	3835	1295.39	922.044	3	EEQFJSTFR		4 4 0 1	(N(F)(N(H(H(N))(H(N(H))))))	5	87.9718	66.5014	127.845	0.00893	3.2302	6.3381e-74	0	6.3381e-74	1/sp|P01859|IGHG2_HUMAN	1/176
serum_NGP_DDA_1h_3.3836.3836.2.0.dta	serum_NGP_DDA_1h_3	3836	1295.44	1382.56	2	EEQFJSTFR		4 4 0 1	(N(F)(N(H(H(N))(H(N(H))))))	5	80.9118	39.5291	157.765	0.00193	0.69811	5.16479e-90	0	5.16479e-90	1/sp|P01859|IGHG2_HUMAN	1/176
serum_NGP_DDA_1h_3.3841.3841.2.0.dta	serum_NGP_DDA_1h_3	3841	1296.69	1228.5	2	EEQFJSTFR		3 4 0 0	(N(N(H(H(N))(H(N)))))	5	43.2744	31.6577	64.8483	0.00277	1.1278	4.6194e-38	0	4.6194e-38	1/sp|P01859|IGHG2_HUMAN	1/176
serum_NGP_DDA_1h_3.3844.3844.3.0.dta	serum_NGP_DDA_1h_3	3844	1297.53	819.338	3	EEQFJSTFR		3 4 0 0	(N(N(H(H(N))(H(N)))))	5	46.8731	39.5584	60.4576	0.00044	0.18033	1.59697e-35	0	1.59697e-35	1/sp|P01859|IGHG2_HUMAN	1/176
serum_NGP_DDA_1h_3.3873.3873.3.0.dta	serum_NGP_DDA_1h_3	3873	1305.16	854.349	3	EEQFJSTFR		4 3 0 1	(N(F)(N(H(H)(H(N(H))))))	5	48.3087	42.2559	59.5496	0.00437	1.70485	7.19078e-35	0	7.19078e-35	1/sp|P01859|IGHG2_HUMAN	1/176
serum_NGP_DDA_1h_3.3880.3880.3.0.dta	serum_NGP_DDA_1h_3	3880	1307.1	1078.42	3	EEQFJSTYR		5 4 1 1	(N(F)(N(H(H(N(H)))(H(N(H(A)))))))	5	42.9028	14.7732	95.1434	-0.00481	-1.48684	2.37537e-55	0	2.37537e-55	1/sp|P01861|IGHG4_HUMAN	1/177
serum_NGP_DDA_1h_3.3883.3883.2.0.dta	serum_NGP_DDA_1h_3	3883	1307.77	1199.99	2	EEQFJSTFR		3 3 0 1	(N(F)(N(H(H)(H(N)))))	5	32.1072	12.9559	67.6739	-0.0019	-0.79133	9.41976e-40	0	9.41976e-40	1/sp|P01859|IGHG2_HUMAN	1/176
serum_NGP_DDA_1h_3.3884.3884.2.0.dta	serum_NGP_DDA_1h_3	3884	1308.08	1565.13	2	EEQFJSTFR		5 5 0 1	(N(F)(N(H(N)(H(N(H)))(H(N(H))))))	5	45.3782	17.4599	97.2265	0.00494	1.57791	1.30291e-56	0	1.30291e-56	1/sp|P01859|IGHG2_HUMAN	1/176
serum_NGP_DDA_1h_3.3893.3893.3.0.dta	serum_NGP_DDA_1h_3	3893	1310.39	1043.75	3	EEQFJSTFR		5 5 0 1	(N(F)(N(H(N)(H(N(H)))(H(N(H))))))	5	63.6794	26.066	133.533	0.00298	0.95125	6.12837e-77	0	6.12837e-77	1/sp|P01859|IGHG2_HUMAN	1/176
serum_NGP_DDA_1h_3.3905.3905.3.0.dta	serum_NGP_DDA_1h_3	3905	1313.56	922.044	3	EEQFJSTFR		4 4 0 1	(N(F)(N(H(H(N))(H(N(H))))))	5	45.1967	16.0599	99.3079	0.00792	2.86444	1.28494e-57	0	1.28494e-57	1/sp|P01859|IGHG2_HUMAN	1/176
serum_NGP_DDA_1h_3.3906.3906.2.0.dta	serum_NGP_DDA_1h_3	3906	1313.87	1382.56	2	EEQFJSTFR		4 4 0 1	(N(F)(N(H(H(N))(H(N(H))))))	5	48.2379	17.3239	105.65	0.00191	0.6916	2.06314e-61	0	2.06314e-61	1/sp|P01859|IGHG2_HUMAN	1/176
serum_NGP_DDA_1h_3.3915.3915.3.0.dta	serum_NGP_DDA_1h_3	3915	1316.21	868.027	3	EEQFJSTFR		3 4 0 1	(N(F)(N(H(H(N))(H(N)))))	5	88.6826	62.6395	137.048	0.00925	3.55451	6.07184e-79	0	6.07184e-79	1/sp|P01859|IGHG2_HUMAN	1/176
serum_NGP_DDA_1h_3.3916.3916.2.0.dta	serum_NGP_DDA_1h_3	3916	1316.25	1301.53	2	EEQFJSTFR		3 4 0 1	(N(F)(N(H(H(N))(H(N)))))	5	82.0359	51.9477	137.914	0.00306	1.17717	1.82589e-79	0	1.82589e-79	1/sp|P01859|IGHG2_HUMAN	1/176
serum_NGP_DDA_1h_3.3917.3917.3.0.dta	serum_NGP_DDA_1h_3	3917	1316.53	1227.15	3	YAEDKFJETTEK		5 4 2 0	(N(N(H(H(N(H(A))))(H(N(H(A)))))))	7	46.8605	31.8311	74.7722	0.00552	1.5013	1.43642e-43	0	1.43642e-43	1/sp|P43652|AFAM_HUMAN	1/402
serum_NGP_DDA_1h_3.3918.3918.3.0.dta	serum_NGP_DDA_1h_3	3918	1316.85	935.72	3	EEQFJSTFR		3 5 0 1	(N(F)(N(H(N)(H(N))(H(N)))))	5	45.2842	17.3322	97.195	0.01056	3.76542	1.61821e-56	0	1.61821e-56	1/sp|P01859|IGHG2_HUMAN	1/176
serum_NGP_DDA_1h_3.3932.3932.3.0.dta	serum_NGP_DDA_1h_3	3932	1320.59	800.33	3	EEQFJSTFR		3 3 0 1	(N(F)(N(H(H)(H(N)))))	5	26.0442	10.3898	55.1167	-0.00213	-0.88762	2.005e-32	0.00102564	0.00102564	1/sp|P01859|IGHG2_HUMAN	1/176
serum_NGP_DDA_1h_3.3934.3934.2.0.dta	serum_NGP_DDA_1h_3	3934	1321.14	1403.07	2	EEQFJSTFR		3 5 0 1	(N(F)(N(H(N)(H(N))(H(N)))))	5	41.8216	8.54003	103.63	0.00243	0.86504	3.76247e-60	0.00867052	0.00867052	1/sp|P01859|IGHG2_HUMAN	1/176
serum_NGP_DDA_1h_3.3938.3938.3.0.dta	serum_NGP_DDA_1h_3	3938	1322.08	989.733	3	EEQFJSTFR		4 5 0 1	(N(F)(N(H(N)(H(N))(H(N(H))))))	5	68.1906	14.3938	168.099	-0.0039	-1.31434	1.85566e-95	0	1.85566e-95	1/sp|P01859|IGHG2_HUMAN	1/176
serum_NGP_DDA_1h_3.3939.3939.3.0.dta	serum_NGP_DDA_1h_3	3939	1322.36	1024.4	3	EEQFJSTYR		4 4 1 1	(N(F)(N(H(H(N))(H(N(H(A)))))))	5	47.7003	17.2228	104.301	-0.0037	-1.20405	1.73068e-60	0	1.73068e-60	1/sp|P01861|IGHG4_HUMAN	1/177
serum_NGP_DDA_1h_3.3941.3941.2.0.dta	serum_NGP_DDA_1h_3	3941	1322.88	1484.1	2	EEQFJSTFR		4 5 0 1	(N(F)(N(H(N)(H(N))(H(N(H))))))	5	71.3782	29.4879	149.174	-0.00213	-0.7168	2.35291e-85	0	2.35291e-85	1/sp|P01859|IGHG2_HUMAN	1/176
serum_NGP_DDA_1h_3.3951.3951.2.0.dta	serum_NGP_DDA_1h_3	3951	1325.46	1199.99	2	EEQFJSTFR		3 3 0 1	(N(F)(N(H(H)(H)(N))))	5	57.0655	33.6333	100.582	-0.00257	-1.07145	2.1331e-58	0	2.1331e-58	1/sp|P01859|IGHG2_HUMAN	1/176
serum_NGP_DDA_1h_3.3960.3960.3.0.dta	serum_NGP_DDA_1h_3	3960	1327.79	1106.47	3	FVEGSHJSTVSLTTK		5 3 1 0	(N(N(H(H(H))(H(N(H(A)))))))	7	65.6025	69.1374	59.0376	0.00085	0.25593	1.36181e-34	0	1.36181e-34	1/sp|P04114|APOB_HUMAN	1/3411
serum_NGP_DDA_1h_3.3961.3961.3.0.dta	serum_NGP_DDA_1h_3	3961	1328.07	962.059	3	JYTLTGR		5 4 1 1	(N(F)(N(H(H(N(H)))(H(N(H(A)))))))	1	43.0017	21.6916	82.5777	-2e-05	-0.00843	3.69859e-48	0	3.69859e-48	1/sp|P10643|CO7_HUMAN	1/754
serum_NGP_DDA_1h_3.3962.3962.3.0.dta	serum_NGP_DDA_1h_3	3962	1328.4	1294.53	3	VTACHSSQPJATLYK	4,Carbamidomethyl[C];	5 4 2 0	(N(N(H(H(N(H(A))))(H(N(H(A)))))))	10	63.9262	55.5579	79.4674	0.004	1.02947	2.6446e-46	0	2.6446e-46	1/sp|P05543|THBG_HUMAN	1/36
serum_NGP_DDA_1h_3.3974.3974.3.0.dta	serum_NGP_DDA_1h_3	3974	1331.64	922.042	3	EEQFJSTFR		4 4 0 1	(N(F)(N(H(H(H))(H(N)(N)))))	5	47.389	18.859	100.373	0.00254	0.9206	4.4502e-58	0	4.4502e-58	1/sp|P01859|IGHG2_HUMAN	1/176
serum_NGP_DDA_1h_3.3982.3982.3.0.dta	serum_NGP_DDA_1h_3	3982	1333.7	868.025	3	EEQFJSTFR		3 4 0 1	(N(F)(N(H(H(N))(H(N)))))	5	63.8094	53.5979	82.7735	0.00487	1.87124	1.93425e-48	0	1.93425e-48	1/sp|P01859|IGHG2_HUMAN	1/176
serum_NGP_DDA_1h_3.3983.3983.2.0.dta	serum_NGP_DDA_1h_3	3983	1333.98	1301.53	2	EEQFJSTFR		3 4 0 1	(N(F)(N(H(H)(N)(H(N)))))	5	55.5767	27.6537	107.434	0.00251	0.9658	4.24187e-62	0	4.24187e-62	1/sp|P01859|IGHG2_HUMAN	1/176
serum_NGP_DDA_1h_3.3985.3985.2.0.dta	serum_NGP_DDA_1h_3	3985	1334.54	1382.56	2	EEQFJSTFR		4 4 0 1	(N(F)(N(H(H(N))(H(N(H))))))	5	44.4175	13.0732	102.628	0.00344	1.24584	1.09997e-59	0	1.09997e-59	1/sp|P01859|IGHG2_HUMAN	1/176
serum_NGP_DDA_1h_3.3994.3994.2.0.dta	serum_NGP_DDA_1h_3	3994	1337.13	1403.07	2	EEQFJSTFR		3 5 0 1	(N(F)(N(H(N)(H(N))(H(N)))))	5	57.3597	23.4243	120.383	0.00242	0.8629	6.83453e-70	0	6.83453e-70	1/sp|P01859|IGHG2_HUMAN	1/176
serum_NGP_DDA_1h_3.3998.3998.3.0.dta	serum_NGP_DDA_1h_3	3998	1338.37	1052.46	3	FVEGSHJSTVSLTTK		4 3 1 0	(N(N(H(H)(H(N(H(A)))))))	7	27.057	16.9286	45.8669	0.00208	0.65871	3.73815e-27	0	3.73815e-27	1/sp|P04114|APOB_HUMAN	1/3411
serum_NGP_DDA_1h_3.3998.3998.3.2.dta	serum_NGP_DDA_1h_3	3998	1338.37	1053.12	3	QSVPAHFVALJGSK		8 2 0 0	(N(N(H(H(H(H)))(H(H)(H)(H)))))	11	26.8986	11.8976	54.7576	0.00269	0.85318	3.2649e-32	0	3.2649e-32	1/sp|P06681|CO2_HUMAN	1/621
serum_NGP_DDA_1h_3.4003.4003.3.0.dta	serum_NGP_DDA_1h_3	4003	1339.98	935.72	3	EEQFJSTFR		3 5 0 1	(N(F)(N(H(N)(H(N))(H(N)))))	5	70.5927	38.9988	129.267	0.0088	3.13657	1.131e-74	0	1.131e-74	1/sp|P01859|IGHG2_HUMAN	1/176
serum_NGP_DDA_1h_3.4011.4011.4.0.dta	serum_NGP_DDA_1h_3	4011	1342.17	843.858	4	NLFLJHSEJATAK		5 4 1 0	(N(N(H(H(N(H)))(H(N(H(A)))))))	5	24.1514	13.1367	44.6071	0.00045	0.13329	2.21961e-26	0	2.21961e-26	2/sp|P00738|HPT_HUMAN/sp|P00739|HPTR_HUMAN	2/207/149
serum_NGP_DDA_1h_3.4016.4016.3.0.dta	serum_NGP_DDA_1h_3	4016	1343.47	989.735	3	EEQFJSTFR		4 5 0 1	(N(F)(N(H(N)(H(N))(H(N(H))))))	5	36.5076	14.9641	76.517	0.00082	0.27606	9.7641e-45	0	9.7641e-45	1/sp|P01859|IGHG2_HUMAN	1/176
serum_NGP_DDA_1h_3.4023.4023.3.0.dta	serum_NGP_DDA_1h_3	4023	1345.42	999.107	3	QSVPAHFVALJGSK		7 2 0 0	(N(N(H(H(H))(H(H(H(H)))))))	11	87.8938	85.0172	93.236	0.002	0.66879	2.34073e-54	0	2.34073e-54	1/sp|P06681|CO2_HUMAN	1/621
serum_NGP_DDA_1h_3.4030.4030.3.0.dta	serum_NGP_DDA_1h_3	4030	1347.53	1106.47	3	FVEGSHJSTVSLTTK		5 3 1 0	(N(N(H(H(H))(H(N(H(A)))))))	7	44.1049	35.9901	59.1754	0.00061	0.18449	1.00228e-34	0	1.00228e-34	1/sp|P04114|APOB_HUMAN	1/3411
serum_NGP_DDA_1h_3.4039.4039.3.0.dta	serum_NGP_DDA_1h_3	4039	1349.88	1180.79	3	EEQYJSTYR		5 4 2 1	(N(F)(N(H(H(N(H(A))))(H(N(H(A)))))))	5	46.6893	13.9562	107.479	0.00252	0.71071	2.93644e-62	0	2.93644e-62	2/sp|P0DOX5|IGG1_HUMAN/sp|P01857|IGHG1_HUMAN	2/299/180
serum_NGP_DDA_1h_3.4043.4043.3.0.dta	serum_NGP_DDA_1h_3	4043	1351.04	1061.77	3	IDSTGJVTNELR		9 2 0 0	(N(N(H(H(H(H)))(H(H)(H(H)(H))))))	6	25.0099	13.7568	45.9086	-0.00076	-0.238	3.39588e-27	0	3.39588e-27	1/sp|O75882|ATRN_HUMAN	1/416
serum_NGP_DDA_1h_3.4044.4044.4.1.dta	serum_NGP_DDA_1h_3	4044	1351.32	971.151	4	VTACHSSQPJATLYK	4,Carbamidomethyl[C];	5 4 2 0	(N(N(H(H(N(H(A))))(H(N(H(A)))))))	10	21.2308	13.9615	34.7309	0.00535	1.37933	1.19183e-20	0	1.19183e-20	1/sp|P05543|THBG_HUMAN	1/36
serum_NGP_DDA_1h_3.4050.4050.2.0.dta	serum_NGP_DDA_1h_3	4050	1352.87	1301.53	2	EEQFJSTFR		3 4 0 1	(N(F)(N(H(H(N))(H(N)))))	5	43.7676	15.2433	96.7414	0.00264	1.01269	2.55359e-56	0	2.55359e-56	1/sp|P01859|IGHG2_HUMAN	1/176
serum_NGP_DDA_1h_3.4068.4068.3.0.dta	serum_NGP_DDA_1h_3	4068	1357.82	1252.49	3	CJDTIPEDYETHQLR	1,Carbamidomethyl[C];	9 2 0 0	(N(N(H(H(H(H)))(H(H(H))(H(H))))))	2	43.6854	27.1932	74.3137	0.00511	1.35971	1.94454e-43	0	1.94454e-43	1/sp|P49747|COMP_HUMAN	1/742
serum_NGP_DDA_1h_3.4073.4073.3.0.dta	serum_NGP_DDA_1h_3	4073	1359.06	945.089	3	QSVPAHFVALJGSK		6 2 0 0	(N(N(H(H(H))(H(H(H))))))	11	93.057	97.5833	84.6509	0.00183	0.64755	2.32861e-49	0	2.32861e-49	1/sp|P06681|CO2_HUMAN	1/621
serum_NGP_DDA_1h_3.4086.4086.3.0.dta	serum_NGP_DDA_1h_3	4086	1362.76	922.041	3	EEQFJSTFR		4 4 0 1	(N(F)(N(H(H(N))(H(N(H))))))	5	36.6981	10.2745	85.7704	0.00101	0.36382	3.88685e-50	0.00102564	0.00102564	1/sp|P01859|IGHG2_HUMAN	1/176
serum_NGP_DDA_1h_3.4091.4091.2.0.dta	serum_NGP_DDA_1h_3	4091	1364.16	1430.1	2	IDSTGJVTNELR		7 2 0 0	(N(N(H(H(H)(H))(H(H(H))))))	6	44.6803	36.3056	60.2335	0.00197	0.69013	2.33918e-35	0	2.33918e-35	1/sp|O75882|ATRN_HUMAN	1/416
serum_NGP_DDA_1h_3.4118.4118.2.0.dta	serum_NGP_DDA_1h_3	4118	1371.29	1301.53	2	EEQFJSTFR		3 4 0 1	(N(F)(N(H(H(N))(H(N)))))	5	38.2603	11.5958	87.78	0.00248	0.95274	3.56651e-51	0	3.56651e-51	1/sp|P01859|IGHG2_HUMAN	1/176
serum_NGP_DDA_1h_3.4124.4124.3.0.dta	serum_NGP_DDA_1h_3	4124	1373.01	1028.07	3	JISCVER	4,Carbamidomethyl[C];	5 4 2 0	(N(N(H(H(N(H(A))))(H(N(H(A)))))))	1	42.5666	27.014	71.4502	0.0019	0.61514	6.29956e-42	0	6.29956e-42	1/sp|Q9BXR6|FHR5_HUMAN	1/126
serum_NGP_DDA_1h_3.4130.4130.2.0.dta	serum_NGP_DDA_1h_3	4130	1374.57	1382.56	2	EEQFJSTFR		4 4 0 1	(N(F)(N(H(H(N))(H(N(H))))))	5	24.5	8.57704	54.0712	0.00231	0.83414	6.79729e-32	0.00867052	0.00867052	1/sp|P01859|IGHG2_HUMAN	1/176
serum_NGP_DDA_1h_3.4133.4133.3.0.dta	serum_NGP_DDA_1h_3	4133	1375.4	1225.18	3	VYKPSAGJNSLYR		5 4 2 0	(N(N(H(H(N(H(A))))(H(N(H(A)))))))	8	28.0141	8.86077	63.5846	0.00354	0.96473	3.51906e-37	0.00679612	0.00679612	1/sp|P02749|APOH_HUMAN	1/162
serum_NGP_DDA_1h_3.4139.4139.4.0.dta	serum_NGP_DDA_1h_3	4139	1376.94	1004.4	4	HYTJSSQDVTVPCR	13,Carbamidomethyl[C];	5 4 2 1	(N(F)(N(H(H(N(H(A))))(H(N(H(A)))))))	4	19.0043	9.13553	37.3319	0.00502	1.25048	4.64416e-22	0.00679612	0.00679612	2/sp|P01877|IGHA2_HUMAN/sp|P0DOX2|IGA2_HUMAN	2/92/207
serum_NGP_DDA_1h_3.4150.4150.3.0.dta	serum_NGP_DDA_1h_3	4150	1379.91	1282.8	3	JCCNTENPPGCYR	2,Carbamidomethyl[C];3,Carbamidomethyl[C];11,Carbamidomethyl[C];	5 4 2 0	(N(N(H(H(N(H(A))))(H(N(H(A)))))))	1	41.3813	38.6623	46.4308	0.00409	1.06332	1.94299e-27	0	1.94299e-27	1/sp|P43652|AFAM_HUMAN	1/383
serum_NGP_DDA_1h_3.4161.4161.4.0.dta	serum_NGP_DDA_1h_3	4161	1382.83	962.354	4	JCCNTENPPGCYR	2,Carbamidomethyl[C];3,Carbamidomethyl[C];11,Carbamidomethyl[C];	5 4 2 0	(N(N(H(H(N(H(A))))(H(N(H(A)))))))	1	46.8557	45.8727	48.6812	0.00044	0.11542	1.1005e-28	0	1.1005e-28	1/sp|P43652|AFAM_HUMAN	1/383
serum_NGP_DDA_1h_3.4183.4183.2.0.dta	serum_NGP_DDA_1h_3	4183	1388.77	1301.53	2	EEQFJSTFR		3 4 0 1	(N(F)(N(H(H(N))(H(N)))))	5	31.5038	16.0509	60.2022	0.00152	0.58226	2.76404e-35	0	2.76404e-35	1/sp|P01859|IGHG2_HUMAN	1/176
serum_NGP_DDA_1h_3.4185.4185.4.0.dta	serum_NGP_DDA_1h_3	4185	1389.38	1055.17	4	HYTJSSQDVTVPCR	13,Carbamidomethyl[C];	5 5 2 1	(N(F)(N(H(N)(H(N(H(A))))(H(N(H(A)))))))	4	18.5107	16.312	22.594	0.00238	0.56421	1.10523e-13	0	1.10523e-13	2/sp|P01877|IGHA2_HUMAN/sp|P0DOX2|IGA2_HUMAN	2/92/207
serum_NGP_DDA_1h_3.4199.4199.2.0.dta	serum_NGP_DDA_1h_3	4199	1393.31	1268.05	2	IDSTGJVTNELR		5 2 0 0	(N(N(H(H(H))(H(H)))))	6	66.7798	74.1274	53.1345	0.00244	0.96411	3.89121e-31	0	3.89121e-31	1/sp|O75882|ATRN_HUMAN	1/416
serum_NGP_DDA_1h_3.4205.4205.3.0.dta	serum_NGP_DDA_1h_3	4205	1394.84	845.699	3	IDSTGJVTNELR		5 2 0 0	(N(N(H(H)(H(H)(H)))))	6	81.7138	85.7551	74.2086	0.00135	0.53098	2.62388e-43	0	2.62388e-43	1/sp|O75882|ATRN_HUMAN	1/416
serum_NGP_DDA_1h_3.4281.4281.2.0.dta	serum_NGP_DDA_1h_3	4281	1415.37	1412.07	2	DTFVJASR		5 4 1 0	(N(N(H(H(N(H)))(H(N(H(A)))))))	5	43.206	30.9574	65.9533	0.00751	2.65999	9.39181e-39	0	9.39181e-39	1/sp|P05155|IC1_HUMAN	1/238
serum_NGP_DDA_1h_3.4285.4285.3.0.dta	serum_NGP_DDA_1h_3	4285	1416.49	1146.47	3	KPEKEASJSSR		5 4 2 0	(N(N(H(H(N(H(A))))(H(N(H(A)))))))	8	34.0003	13.6042	71.8789	0.01142	3.3211	4.89386e-42	0	4.89386e-42	1/sp|P18858|DNLI1_HUMAN	44222
serum_NGP_DDA_1h_3.4296.4296.3.0.dta	serum_NGP_DDA_1h_3	4296	1419.68	1282.8	3	JCCNTENPPGCYR	2,Carbamidomethyl[C];3,Carbamidomethyl[C];11,Carbamidomethyl[C];	5 4 2 0	(N(N(H(H(N(H(A))))(H(N(H(A)))))))	1	33.2055	22.9926	52.1725	0.00105	0.27245	1.25062e-30	0	1.25062e-30	1/sp|P43652|AFAM_HUMAN	1/383
serum_NGP_DDA_1h_3.4305.4305.3.0.dta	serum_NGP_DDA_1h_3	4305	1422.06	1260.84	3	EJETEIIK		6 4 2 3	(N(N(H(H(N(F)(H(H))))(H(N(F)(H(F)(A(A))))))))	2	14.5385	10.16	22.6701	-0.00538	-1.42412	9.96861e-14	0.00102564	0.00102564	1/sp|P06276|CHLE_HUMAN	1/284
serum_NGP_DDA_1h_3.4327.4327.3.0.dta	serum_NGP_DDA_1h_3	4327	1428.02	1020.08	3	NJLTTYK		5 4 2 0	(N(N(H(H(N(H(A))))(H(N(H(A)))))))	2	34.8438	31.6346	40.8038	0.00237	0.77528	4.13965e-24	0	4.13965e-24	1/sp|P48740|MASP1_HUMAN	1/385
serum_NGP_DDA_1h_3.4329.4329.3.0.dta	serum_NGP_DDA_1h_3	4329	1428.63	1256.52	3	FSDGLESJSSTQFEVKK		9 2 0 0	(N(N(H(H(H(H)))(H(H)(H(H(H)))))))	8	42.5144	17.1942	89.5377	0.00479	1.27175	2.5873e-52	0	2.5873e-52	2/sp|P0C0L4|CO4A_HUMAN/sp|P0C0L5|CO4B_HUMAN	2/226/226
serum_NGP_DDA_1h_3.4364.4364.2.0.dta	serum_NGP_DDA_1h_3	4364	1438.08	1485.09	2	DTFVJASR		5 4 1 1	(N(F)(N(H(H(N(H)))(H(N(H(A)))))))	5	37.657	17.0141	75.9939	0.00364	1.22616	1.57934e-44	0	1.57934e-44	1/sp|P05155|IC1_HUMAN	1/238
serum_NGP_DDA_1h_3.4370.4370.3.0.dta	serum_NGP_DDA_1h_3	4370	1439.6	990.398	3	DTFVJASR		5 4 1 1	(N(F)(N(H(H(N(H)))(H(N(H(A)))))))	5	46.8444	20.373	96.0055	0.00259	0.87354	7.41682e-56	0	7.41682e-56	1/sp|P05155|IC1_HUMAN	1/238
serum_NGP_DDA_1h_3.4381.4381.3.0.dta	serum_NGP_DDA_1h_3	4381	1442.55	1225.18	3	VYKPSAGJNSLYR		5 4 2 0	(N(N(H(H(N(H(A))))(H(N(H(A)))))))	8	69.0499	52.5039	99.778	0.00451	1.22688	7.03983e-58	0	7.03983e-58	1/sp|P02749|APOH_HUMAN	1/162
serum_NGP_DDA_1h_3.4435.4435.3.0.dta	serum_NGP_DDA_1h_3	4435	1457.16	1159.12	3	ISEEJETTCYMGK	9,Carbamidomethyl[C];	5 4 1 0	(N(N(H(H(N(H)))(H(N(H(A)))))))	5	51.5454	42.5549	68.2421	0.00361	1.03832	4.60942e-40	0	4.60942e-40	1/sp|P08603|CFAH_HUMAN	1/911
serum_NGP_DDA_1h_3.4459.4459.3.0.dta	serum_NGP_DDA_1h_3	4459	1463.68	1225.18	3	VYKPSAGJNSLYR		5 4 2 0	(N(N(H(H(N(H(A))))(H(N(H(A)))))))	8	35.7654	11.8476	80.1842	0.00498	1.35591	9.78277e-47	0	9.78277e-47	1/sp|P02749|APOH_HUMAN	1/162
serum_NGP_DDA_1h_3.4479.4479.3.0.dta	serum_NGP_DDA_1h_3	4479	1468.99	1261.48	3	ISEEJETTCYMGK	9,Carbamidomethyl[C];11,Oxidation[M];	5 4 2 0	(N(N(H(H(N(H(A))))(H(N(H(A)))))))	5	23.1061	14.8755	38.3916	0.00159	0.42036	9.71867e-23	0	9.71867e-23	1/sp|P08603|CFAH_HUMAN	1/911
serum_NGP_DDA_1h_3.4510.4510.3.0.dta	serum_NGP_DDA_1h_3	4510	1477.46	1068.41	3	MFSQJDTR		5 4 2 0	(N(N(H(H(N(H(A))))(H(N(H(A)))))))	5	44.5934	14.0775	101.266	0.00155	0.48513	7.79542e-59	0	7.79542e-59	1/sp|P02750|A2GL_HUMAN	1/325
serum_NGP_DDA_1h_3.4534.4534.3.0.dta	serum_NGP_DDA_1h_3	4534	1483.82	1113.44	3	MDGASJVTCINSR	9,Carbamidomethyl[C];	5 4 1 0	(N(N(H(H(N(H)))(H(N(H(A)))))))	6	43.7727	27.7022	73.6178	0.00223	0.66665	4.54521e-43	0	4.54521e-43	1/sp|P08603|CFAH_HUMAN	1/1029
serum_NGP_DDA_1h_3.4558.4558.3.0.dta	serum_NGP_DDA_1h_3	4558	1490.4	1312.23	3	IPCSQPPQIEHGTIJSSR	3,Carbamidomethyl[C];	5 4 1 0	(N(N(H(H(N(H)))(H(N(H(A)))))))	15	47.3702	27.1373	84.9454	0.006	1.52529	1.50707e-49	0	1.50707e-49	1/sp|P08603|CFAH_HUMAN	1/882
serum_NGP_DDA_1h_3.4573.4573.3.0.dta	serum_NGP_DDA_1h_3	4573	1494.47	1073.09	3	EEQFJSTFR		5 4 1 1	(N(F)(N(H(H(N(H)))(H(N(H(A)))))))	5	35.4812	8.51326	85.5646	0.00188	0.58549	4.9343e-50	0.00958773	0.00958773	1/sp|P01859|IGHG2_HUMAN	1/176
serum_NGP_DDA_1h_3.4611.4611.3.0.dta	serum_NGP_DDA_1h_3	4611	1504.72	1162.13	3	MDGASJVTCINSR	9,Carbamidomethyl[C];	5 4 1 1	(N(N(H(H(N(H)(F)))(H(N(H(A)))))))	6	33.7248	21.3274	56.7485	0.00492	1.41222	4.05403e-33	0	4.05403e-33	1/sp|P08603|CFAH_HUMAN	1/1029
serum_NGP_DDA_1h_3.4632.4632.4.0.dta	serum_NGP_DDA_1h_3	4632	1510.42	1035.15	4	HEEGHMLJCTCFGQGR	9,Carbamidomethyl[C];11,Carbamidomethyl[C];	5 4 2 0	(N(N(H(H(N(H(A))))(H(N(H(A)))))))	8	57.8013	35.544	99.1364	0.00131	0.31636	1.54183e-57	0	1.54183e-57	1/sp|P02751|FINC_HUMAN	1/542
serum_NGP_DDA_1h_3.4644.4644.2.0.dta	serum_NGP_DDA_1h_3	4644	1513.7	1426.1	2	EJISDPTSPLR		5 4 0 0	(N(N(H(H(N(H)))(H(N(H))))))	2	22.4264	12.0082	41.7746	0.00385	1.35137	7.40477e-25	0	7.40477e-25	1/sp|P01591|IGJ_HUMAN	1/71
serum_NGP_DDA_1h_3.4655.4655.3.0.dta	serum_NGP_DDA_1h_3	4655	1516.69	972.094	3	GLJVTLSSTGR		4 5 0 1	(N(F)(N(H(N)(H(N))(H(N(H))))))	3	22.2868	9.83211	45.4169	0.00095	0.32602	7.65818e-27	0.00202429	0.00202429	2/sp|P0C0L4|CO4A_HUMAN/sp|P0C0L5|CO4B_HUMAN	2/1328/1328
serum_NGP_DDA_1h_3.4669.4669.5.0.dta	serum_NGP_DDA_1h_3	4669	1520.7	955.005	5	YPHKPEIJSTTHPGADLQEJFCR	22,Carbamidomethyl[C];	5 4 1 1	(N(N(H(H(N(H)(F)))(H(N(H(A)))))))	8	25.9772	29.1245	20.1322	0.00023	0.04856	2.10697e-12	0	2.10697e-12	1/sp|P00734|THRB_HUMAN	1/143
serum_NGP_DDA_1h_3.4674.4674.4.0.dta	serum_NGP_DDA_1h_3	4674	1521.95	1156.99	4	YPHKPEIJSTTHPGADLQEJFCR	22,Carbamidomethyl[C];	5 4 1 0	(N(N(H(H(N(H)))(H(N(H(A)))))))	8	32.5409	26.219	44.2815	0.00533	1.15147	4.27327e-26	0	4.27327e-26	1/sp|P00734|THRB_HUMAN	1/143
serum_NGP_DDA_1h_3.4706.4706.2.0.dta	serum_NGP_DDA_1h_3	4706	1530.68	1389.57	2	GVNFJVSK		5 4 1 0	(N(N(H(H(N(H)))(H(N(H(A)))))))	5	47.793	43.3723	56.003	0.00555	1.99936	8.84971e-33	0	8.84971e-33	1/sp|P03952|KLKB1_HUMAN	1/127
serum_NGP_DDA_1h_3.4717.4717.3.0.dta	serum_NGP_DDA_1h_3	4717	1533.88	1060.75	3	LGJWSAMPSCK	10,Carbamidomethyl[C];7,Oxidation[M];	5 4 1 0	(N(N(H(H(N(H)))(H(N(H(A)))))))	3	20.8861	10.8112	39.5967	0.00229	0.7196	2.17234e-23	0.00102564	0.00102564	1/sp|P02749|APOH_HUMAN	1/253
serum_NGP_DDA_1h_3.4739.4739.4.0.dta	serum_NGP_DDA_1h_3	4739	1539.84	1156.99	4	YPHKPEIJSTTHPGADLQEJFCR	22,Carbamidomethyl[C];	5 4 1 0	(N(N(H(H(N(H)))(H(N(H(A)))))))	8	17.9042	14.7146	23.8277	0.00416	0.89979	2.23277e-14	0	2.23277e-14	1/sp|P00734|THRB_HUMAN	1/143
serum_NGP_DDA_1h_3.4750.4750.3.1.dta	serum_NGP_DDA_1h_3	4750	1542.73	964.746	3	EJISDPTSPLR		4 5 0 0	(N(N(H(N)(H(N))(H(N(H))))))	2	27.9089	14.7518	52.3433	-0.0012	-0.41459	9.99994e-31	0	9.99994e-31	1/sp|P01591|IGJ_HUMAN	1/71
serum_NGP_DDA_1h_3.4757.4757.3.0.dta	serum_NGP_DDA_1h_3	4757	1544.7	1055.45	3	TPLTAJITK		5 4 1 2	(N(F)(N(H(H(N(H(A))))(H(N(H(F)))))))	6	27.5436	9.22087	61.5716	-0.00113	-0.35588	4.45667e-36	0.00679612	0.00679612	2/sp|P01877|IGHA2_HUMAN/sp|P0DOX2|IGA2_HUMAN	2/205/320
serum_NGP_DDA_1h_3.4760.4760.3.0.dta	serum_NGP_DDA_1h_3	4760	1545.4	1037.08	3	DIENFJSTQK		5 4 1 0	(N(N(H(H(N(H)))(H(N(H(A)))))))	6	57.8582	52.2005	68.3653	0.00188	0.60417	4.04057e-40	0	4.04057e-40	1/sp|P43652|AFAM_HUMAN	1/33
serum_NGP_DDA_1h_3.4804.4804.3.0.dta	serum_NGP_DDA_1h_3	4804	1557.37	1006.77	3	TPLTAJITK		5 4 1 1	(N(F)(N(H(H(N(H)))(H(N(H(A)))))))	6	65.3765	56.8041	81.2967	0.00244	0.80731	2.60112e-47	0	2.60112e-47	2/sp|P01877|IGHA2_HUMAN/sp|P0DOX2|IGA2_HUMAN	2/205/320
serum_NGP_DDA_1h_3.4805.4805.2.0.dta	serum_NGP_DDA_1h_3	4805	1557.65	1509.65	2	TPLTAJITK		5 4 1 1	(N(F)(N(H(H(N(H)))(H(N(H(A)))))))	6	66.2177	73.8081	52.1213	0.00231	0.76655	1.43059e-30	0	1.43059e-30	2/sp|P01877|IGHA2_HUMAN/sp|P0DOX2|IGA2_HUMAN	2/205/320
serum_NGP_DDA_1h_3.4818.4818.3.0.dta	serum_NGP_DDA_1h_3	4818	1561.18	958.083	3	TPLTAJITK		5 4 1 0	(N(N(H(H(N(H)))(H(N(H(A)))))))	6	45.7426	37.1347	61.7287	0.00122	0.42597	4.10701e-36	0	4.10701e-36	2/sp|P01877|IGHA2_HUMAN/sp|P0DOX2|IGA2_HUMAN	2/205/320
serum_NGP_DDA_1h_3.4837.4837.3.2.dta	serum_NGP_DDA_1h_3	4837	1566.18	1080.14	3	TPLTAJITK		6 5 0 2	(N(F)(N(H(H(N(H(F))))(H(N(H))(N(H))))))	6	43.3281	48.4942	33.7339	0.01172	3.61767	5.07657e-20	0	5.07657e-20	2/sp|P01877|IGHA2_HUMAN/sp|P0DOX2|IGA2_HUMAN	2/205/320
serum_NGP_DDA_1h_3.4838.4838.3.0.dta	serum_NGP_DDA_1h_3	4838	1566.46	1128.48	3	TPLTAJITK		6 5 1 1	(N(F)(N(H(H(N(H(A))))(H(N(H))(N(H))))))	6	29.4941	20.907	45.4417	0.00184	0.54286	7.04582e-27	0	7.04582e-27	2/sp|P01877|IGHA2_HUMAN/sp|P0DOX2|IGA2_HUMAN	2/205/320
serum_NGP_DDA_1h_3.4859.4859.2.0.dta	serum_NGP_DDA_1h_3	4859	1572.08	1611.19	2	TPLTAJITK		5 5 1 1	(N(F)(N(H(N)(H(N(H)))(H(N(H(A)))))))	6	19.7434	25.177	9.65253	0.00548	1.70149	1.40797e-06	0	1.40797e-06	2/sp|P01877|IGHA2_HUMAN/sp|P0DOX2|IGA2_HUMAN	2/205/320
serum_NGP_DDA_1h_3.4870.4870.2.0.dta	serum_NGP_DDA_1h_3	4870	1575.04	1509.65	2	TPLTAJITK		5 4 1 1	(N(F)(N(H(H(N(H)))(H(N(H(A)))))))	6	26.2035	32.6209	14.2854	0.00314	1.04154	4.66138e-09	0	4.66138e-09	2/sp|P01877|IGHA2_HUMAN/sp|P0DOX2|IGA2_HUMAN	2/205/320
serum_NGP_DDA_1h_3.4893.4893.3.0.dta	serum_NGP_DDA_1h_3	4893	1581.1	1020.44	3	TPLTAJITK		4 5 1 1	(N(F)(N(H(N)(H(N))(H(N(H(A)))))))	6	49.8284	35.9206	75.6573	0.00204	0.66766	3.83576e-44	0	3.83576e-44	2/sp|P01877|IGHA2_HUMAN/sp|P0DOX2|IGA2_HUMAN	2/205/320
serum_NGP_DDA_1h_3.4903.4903.3.0.dta	serum_NGP_DDA_1h_3	4903	1583.81	952.752	3	TPLTAJITK		4 4 1 1	(N(F)(N(H(H(N))(H(N(H(A)))))))	6	56.6103	32.968	100.517	0.0018	0.62919	3.00671e-58	0	3.00671e-58	2/sp|P01877|IGHA2_HUMAN/sp|P0DOX2|IGA2_HUMAN	2/205/320
serum_NGP_DDA_1h_3.4909.4909.2.0.dta	serum_NGP_DDA_1h_3	4909	1585.52	1428.63	2	TPLTAJITK		4 4 1 1	(N(F)(N(H(H(N))(H(N(H(A)))))))	6	16.517	13.2661	22.5545	0.00414	1.44915	1.25574e-13	0	1.25574e-13	2/sp|P01877|IGHA2_HUMAN/sp|P0DOX2|IGA2_HUMAN	2/205/320
serum_NGP_DDA_1h_3.4972.4972.3.0.dta	serum_NGP_DDA_1h_3	4972	1602.8	1172.8	3	FLNJGTCTAEGK	7,Carbamidomethyl[C];	5 4 2 0	(N(N(H(H(N(H(A))))(H(N(H(A)))))))	4	66.7422	60.7441	77.8817	0.00244	0.6936	1.94036e-45	0	1.94036e-45	1/sp|P05156|CFAI_HUMAN	1/103
serum_NGP_DDA_1h_3.4982.4982.4.0.dta	serum_NGP_DDA_1h_3	4982	1605.68	879.848	4	FLNJGTCTAEGK	7,Carbamidomethyl[C];	5 4 2 0	(N(N(H(H(N(H(A))))(H(N(H(A)))))))	4	25.67	15.1856	45.1409	-0.00164	-0.46583	1.59811e-26	0	1.59811e-26	1/sp|P05156|CFAI_HUMAN	1/103
serum_NGP_DDA_1h_3.5014.5014.2.0.dta	serum_NGP_DDA_1h_3	5014	1614.24	1609.13	2	EEQFJSTFR		5 4 1 1	(N(F)(N(H(H(N(H)))(H(N(H(A)))))))	5	46.3018	18.0766	98.7199	0.00312	0.96967	2.75586e-57	0	2.75586e-57	1/sp|P01859|IGHG2_HUMAN	1/176
serum_NGP_DDA_1h_3.5042.5042.3.0.dta	serum_NGP_DDA_1h_3	5042	1621.59	1073.09	3	EEQFJSTFR		5 4 1 1	(N(F)(N(H(H(N(H)))(H(N(H(A)))))))	5	63.4035	33.0248	119.821	0.00562	1.74735	2.60855e-69	0	2.60855e-69	1/sp|P01859|IGHG2_HUMAN	1/176
serum_NGP_DDA_1h_3.5070.5070.3.0.dta	serum_NGP_DDA_1h_3	5070	1629	1024.4	3	EEQFJSTFR		5 4 1 0	(N(N(H(H(N(H)))(H(N(H(A)))))))	5	40.9432	27.4981	65.9129	0.00065	0.21246	1.05913e-38	0	1.05913e-38	1/sp|P01859|IGHG2_HUMAN	1/176
serum_NGP_DDA_1h_3.5083.5083.2.0.dta	serum_NGP_DDA_1h_3	5083	1632.51	1507.59	2	EEQFJSTFR		5 3 1 1	(N(F)(N(H(H(H))(H(N(H(A)))))))	5	45.6407	9.11344	113.477	0.00354	1.17386	5.81131e-66	0.00679612	0.00679612	1/sp|P01859|IGHG2_HUMAN	1/176
serum_NGP_DDA_1h_3.5088.5088.3.0.dta	serum_NGP_DDA_1h_3	5088	1633.78	1005.4	3	EEQFJSTFR		5 3 1 1	(N(F)(N(H(H(H))(H(N(H(A)))))))	5	28.7285	13.5444	56.9277	0.00274	0.90778	2.62499e-33	0	2.62499e-33	1/sp|P01859|IGHG2_HUMAN	1/176
serum_NGP_DDA_1h_3.5094.5094.3.0.dta	serum_NGP_DDA_1h_3	5094	1635.49	1109.81	3	QSVPAHFVALJGSK		6 3 1 0	(N(N(H(H)(H(H)(H(N(H(A))))))))	11	52.0351	40.481	73.4928	0.00261	0.78427	5.65274e-43	0	5.65274e-43	1/sp|P06681|CO2_HUMAN	1/621
serum_NGP_DDA_1h_3.5099.5099.3.0.dta	serum_NGP_DDA_1h_3	5099	1636.73	1019.07	3	EEQFJSTFR		4 4 1 1	(N(F)(N(H(H(N))(H(N(H(A)))))))	5	51.6323	28.8226	93.9934	0.00586	1.91938	9.35293e-55	0	9.35293e-55	1/sp|P01859|IGHG2_HUMAN	1/176
serum_NGP_DDA_1h_3.5101.5101.2.0.dta	serum_NGP_DDA_1h_3	5101	1637.33	1528.11	2	EEQFJSTFR		4 4 1 1	(N(N(H(H(N))(H(N(F)(H(A)))))))	5	55.5621	23.6441	114.838	0.00318	1.03925	8.51296e-67	0	8.51296e-67	1/sp|P01859|IGHG2_HUMAN	1/176
serum_NGP_DDA_1h_3.5133.5133.3.0.dta	serum_NGP_DDA_1h_3	5133	1645.81	1172.8	3	FLNJGTCTAEGK	7,Carbamidomethyl[C];	5 4 2 0	(N(N(H(H(N(H(A))))(H(N(H(A)))))))	4	27.1909	19.5471	41.3866	0.00743	2.11239	1.94588e-24	0	1.94588e-24	1/sp|P05156|CFAI_HUMAN	1/103
serum_NGP_DDA_1h_3.5144.5144.3.0.dta	serum_NGP_DDA_1h_3	5144	1648.75	951.38	3	EEQFJSTFR		4 3 1 1	(N(F)(N(H(H)(H(N(H(A)))))))	5	58.821	41.458	91.0666	0.00191	0.6699	5.33631e-53	0	5.33631e-53	1/sp|P01859|IGHG2_HUMAN	1/176
serum_NGP_DDA_1h_3.5154.5154.3.0.dta	serum_NGP_DDA_1h_3	5154	1651.42	1115.09	3	FGCEIENJR	3,Carbamidomethyl[C];	5 4 2 0	(N(N(H(H(N(H(A))))(H(N(H(A)))))))	8	41.3762	14.4923	91.3035	0.00287	0.85933	2.38323e-53	0	2.38323e-53	1/sp|P25311|ZA2G_HUMAN	1/128
serum_NGP_DDA_1h_3.5165.5165.3.0.dta	serum_NGP_DDA_1h_3	5165	1654.36	1215.8	3	MDGASJVTCINSR	9,Carbamidomethyl[C];1,Oxidation[M];	5 4 2 0	(N(N(H(H(N(H(A))))(H(N(H(A)))))))	6	36.2343	21.7021	63.2226	0.00281	0.7711	5.64794e-37	0	5.64794e-37	1/sp|P08603|CFAH_HUMAN	1/1029
serum_NGP_DDA_1h_3.5166.5166.3.0.dta	serum_NGP_DDA_1h_3	5166	1654.64	1019.08	3	EEQFJSTFR		4 4 1 1	(N(F)(N(H(H(N))(H(N(H(A)))))))	5	37.8224	9.58265	90.2676	0.00772	2.5272	8.73102e-53	0.00400802	0.00400802	1/sp|P01859|IGHG2_HUMAN	1/176
serum_NGP_DDA_1h_3.5198.5198.3.0.dta	serum_NGP_DDA_1h_3	5198	1663.26	1269.51	3	EHEGAIYPDJTTDFQR		5 4 1 0	(N(N(H(H(N(H)))(H(N(H(A)))))))	10	62.1194	51.859	81.1746	0.00527	1.3846	3.17204e-47	0	3.17204e-47	1/sp|P00450|CERU_HUMAN	1/138
serum_NGP_DDA_1h_3.5213.5213.4.0.dta	serum_NGP_DDA_1h_3	5213	1667.62	916.633	4	NLFLJHSEJATAK		5 4 2 0	(N(N(H(H(N(H(A))))(H(N(H(A)))))))	5	43.1937	24.1731	78.5178	0.00452	1.23296	7.75691e-46	0	7.75691e-46	2/sp|P00738|HPT_HUMAN/sp|P00739|HPTR_HUMAN	2/207/149
serum_NGP_DDA_1h_3.5249.5249.4.2.dta	serum_NGP_DDA_1h_3	5249	1677.36	856.851	4	EVFVHPJYSK		5 4 2 0	(N(N(H(H)(H(N(H(A)))(N(H(A)))))))	7	23.5896	14.034	41.3357	0.00093	0.27274	2.06221e-24	0	2.06221e-24	1/sp|P04070|PROC_HUMAN	1/290
serum_NGP_DDA_1h_3.5252.5252.3.0.dta	serum_NGP_DDA_1h_3	5252	1678.05	1142.13	3	EVFVHPJYSK		5 4 2 0	(N(N(H(H(N(H(A))))(H(N(H(A)))))))	7	55.8596	42.5002	80.6698	0.00228	0.66551	5.31291e-47	0	5.31291e-47	1/sp|P04070|PROC_HUMAN	1/290
serum_NGP_DDA_1h_3.5299.5299.3.0.dta	serum_NGP_DDA_1h_3	5299	1690.76	1269.51	3	EHEGAIYPDJTTDFQR		5 4 1 0	(N(N(H(H(N(H)))(H(N(H(A)))))))	10	14.5574	13.8281	15.9119	0.0086	2.25941	6.12554e-10	0	6.12554e-10	1/sp|P00450|CERU_HUMAN	1/138
serum_NGP_DDA_1h_3.5320.5320.3.0.dta	serum_NGP_DDA_1h_3	5320	1696.39	1059.09	3	JYTLTGR		5 4 2 1	(N(F)(N(H(H(N(H(A))))(H(N(H(A)))))))	1	26.905	16.1963	46.7926	-0.00072	-0.22544	1.30886e-27	0	1.30886e-27	1/sp|P10643|CO7_HUMAN	1/754
serum_NGP_DDA_1h_3.5323.5323.3.0.dta	serum_NGP_DDA_1h_3	5323	1697.22	1639.35	3	YPHKPEIJSTTHPGADLQEJFCR	22,Carbamidomethyl[C];	5 4 2 0	(N(N(H(H(N(H(A))))(H(N(H(A)))))))	8	38.76	51.0366	15.9608	0.00266	0.54149	5.77796e-10	0	5.77796e-10	1/sp|P00734|THRB_HUMAN	1/143
serum_NGP_DDA_1h_3.5349.5349.4.0.dta	serum_NGP_DDA_1h_3	5349	1704.22	1229.77	4	YPHKPEIJSTTHPGADLQEJFCR	22,Carbamidomethyl[C];	5 4 2 0	(N(N(H(H(N(H(A))))(H(N(H(A)))))))	8	45.8819	38.3444	59.8801	0.00644	1.30938	4.85788e-35	0	4.85788e-35	1/sp|P00734|THRB_HUMAN	1/143
serum_NGP_DDA_1h_3.5350.5350.5.0.dta	serum_NGP_DDA_1h_3	5350	1704.28	984.015	5	YPHKPEIJSTTHPGADLQEJFCR	22,Carbamidomethyl[C];	5 4 2 0	(N(N(H(H(N(H(A))))(H(N(H(A)))))))	8	51.597	48.7725	56.8426	0.00795	1.61694	3.12735e-33	0	3.12735e-33	1/sp|P00734|THRB_HUMAN	1/143
serum_NGP_DDA_1h_3.5366.5366.2.0.dta	serum_NGP_DDA_1h_3	5366	1708.53	1368.58	2	VLJFTTK		5 4 1 0	(N(N(H(H(N(H)))(H(N(H(A)))))))	3	26.5292	21.3644	36.1212	0.00445	1.62619	1.84446e-21	0	1.84446e-21	1/sp|P13671|CO6_HUMAN	1/324
serum_NGP_DDA_1h_3.5448.5448.3.0.dta	serum_NGP_DDA_1h_3	5448	1730.76	1492.61	3	VYKPSAGJNSLYR		6 5 3 1	(N(F)(N(H(H(N(H(A))))(H(N(H(A)))(N(H(A)))))))	8	45.2404	13.4277	104.321	0.00362	0.80849	1.3576e-60	0	1.3576e-60	1/sp|P02749|APOH_HUMAN	1/162
serum_NGP_DDA_1h_3.5451.5451.4.0.dta	serum_NGP_DDA_1h_3	5451	1731.65	1057.2	4	IPCSQPPQIEHGTIJSSR	3,Carbamidomethyl[C];	5 4 2 0	(N(N(H(H(N(H(A))))(H(N(H(A)))))))	15	66.3774	45.316	105.492	0.00516	1.22202	3.70449e-61	0	3.70449e-61	1/sp|P08603|CFAH_HUMAN	1/882
serum_NGP_DDA_1h_3.5470.5470.3.0.dta	serum_NGP_DDA_1h_3	5470	1736.67	1409.26	3	IPCSQPPQIEHGTIJSSR	3,Carbamidomethyl[C];	5 4 2 0	(N(N(H(H(N(H(A))))(H(N(H(A)))))))	15	61.0666	53.0967	75.8679	0.00605	1.43121	2.83076e-44	0	2.83076e-44	1/sp|P08603|CFAH_HUMAN	1/882
serum_NGP_DDA_1h_3.5503.5503.3.0.dta	serum_NGP_DDA_1h_3	5503	1745.54	1049.08	3	TLFCJASK	4,Carbamidomethyl[C];	5 4 2 0	(N(N(H(H(N(H(A))))(H(N(H(A)))))))	5	55.8071	42.3174	80.8593	0.00234	0.7427	4.26046e-47	0	4.26046e-47	1/sp|P20851|C4BPB_HUMAN	1/64
serum_NGP_DDA_1h_3.5558.5558.4.0.dta	serum_NGP_DDA_1h_3	5558	1760.63	1057.2	4	IPCSQPPQIEHGTIJSSR	3,Carbamidomethyl[C];	5 4 2 0	(N(N(H(H(N(H(A))))(H(N(H(A)))))))	15	37.9734	17.6233	75.7665	0.00258	0.61053	3.14225e-44	0	3.14225e-44	1/sp|P08603|CFAH_HUMAN	1/882
serum_NGP_DDA_1h_3.5583.5583.3.0.dta	serum_NGP_DDA_1h_3	5583	1767.45	1024.74	3	DFVJASSK		5 4 2 0	(N(N(H(H(N(H(A))))(H(N(H(A)))))))	4	70.3615	73.7875	63.9988	0.00229	0.74604	1.79454e-37	0	1.79454e-37	1/sp|P05546|HEP2_HUMAN	1/188
serum_NGP_DDA_1h_3.5591.5591.2.0.dta	serum_NGP_DDA_1h_3	5591	1769.52	1536.6	2	DFVJASSK		5 4 2 0	(N(N(H(H(N(H(A))))(H(N(H(A)))))))	4	57.0755	51.5799	67.2818	0.00276	0.89902	2.06092e-39	0	2.06092e-39	1/sp|P05546|HEP2_HUMAN	1/188
serum_NGP_DDA_1h_3.5624.5624.3.0.dta	serum_NGP_DDA_1h_3	5624	1778.37	1267.84	3	FSDGLESJSSTQFEVK		10 2 0 0	(N(N(H(H(H(H)))(H(H(H(H(H(H)))))))))	8	39.6206	42.9187	33.4954	0.00343	0.90226	6.5529e-20	0	6.5529e-20	2/sp|P0C0L4|CO4A_HUMAN/sp|P0C0L5|CO4B_HUMAN	2/226/226
serum_NGP_DDA_1h_3.5645.5645.3.0.dta	serum_NGP_DDA_1h_3	5645	1784	1213.82	3	FSDGLESJSSTQFEVK		9 2 0 0	(N(N(H(H(H)(H))(H(H)(H(H(H)))))))	8	81.391	81.3216	81.5197	0.00327	0.89776	1.50591e-47	0	1.50591e-47	2/sp|P0C0L4|CO4A_HUMAN/sp|P0C0L5|CO4B_HUMAN	2/226/226
serum_NGP_DDA_1h_3.5646.5646.3.0.dta	serum_NGP_DDA_1h_3	5646	1784.28	1059.09	3	JYTLTGR		5 4 2 1	(N(F)(N(H(H(N(H(A))))(H(N(H(A)))))))	1	57.2863	23.7466	119.574	0.00145	0.45576	3.91449e-69	0	3.91449e-69	1/sp|P10643|CO7_HUMAN	1/754
serum_NGP_DDA_1h_3.5650.5650.3.1.dta	serum_NGP_DDA_1h_3	5650	1785.44	1064.76	3	JYTLTGR		6 4 1 2	(N(F)(N(H(H(N(H(H))))(H(N(F)(H(A)))))))	1	28.2558	17.8641	47.5545	0.0072	2.25496	3.9875e-28	0	3.9875e-28	1/sp|P10643|CO7_HUMAN	1/754
serum_NGP_DDA_1h_3.5667.5667.3.0.dta	serum_NGP_DDA_1h_3	5667	1789.92	1159.8	3	FSDGLESJSSTQFEVK		8 2 0 0	(N(N(H(H(H(H)))(H(H)(H)(H)))))	8	62.8274	63.0593	62.3968	0.00231	0.66509	1.34585e-36	0	1.34585e-36	2/sp|P0C0L4|CO4A_HUMAN/sp|P0C0L5|CO4B_HUMAN	2/226/226
serum_NGP_DDA_1h_3.5672.5672.2.0.dta	serum_NGP_DDA_1h_3	5672	1791.36	1739.2	2	FSDGLESJSSTQFEVK		8 2 0 0	(N(N(H(H(H(H)))(H(H)(H)(H)))))	8	28.0508	31.1124	22.3649	0.0016	0.45919	1.59095e-13	0	1.59095e-13	2/sp|P0C0L4|CO4A_HUMAN/sp|P0C0L5|CO4B_HUMAN	2/226/226
serum_NGP_DDA_1h_3.5682.5682.2.0.dta	serum_NGP_DDA_1h_3	5682	1794.05	1820.23	2	FSDGLESJSSTQFEVK		9 2 0 0	(N(N(H(H(H(H)))(H(H(H))(H(H))))))	8	8.6196	10.1578	5.76296	0.00019	0.05313	0.00020779	0.00102564	0.00121832	2/sp|P0C0L4|CO4A_HUMAN/sp|P0C0L5|CO4B_HUMAN	2/226/226
serum_NGP_DDA_1h_3.5689.5689.3.0.dta	serum_NGP_DDA_1h_3	5689	1795.84	1085.11	3	AFGSNPJLTK		5 4 2 0	(N(N(H(H(N(H(A))))(H(N(H(A)))))))	7	56.7494	41.5078	85.0554	0.0024	0.73708	1.05731e-49	0	1.05731e-49	1/sp|P22792|CPN2_HUMAN	1/74
serum_NGP_DDA_1h_3.5698.5698.3.0.dta	serum_NGP_DDA_1h_3	5698	1798.4	1109.8	3	ITYSIVQTJCSK	10,Carbamidomethyl[C];	5 4 1 0	(N(N(H(H(N(H)))(H(N(H(A)))))))	9	34.6483	37.2829	29.7554	0.00278	0.83654	8.98817e-18	0	8.98817e-18	1/sp|P01042|KNG1_HUMAN	1/205
serum_NGP_DDA_1h_3.5714.5714.3.0.dta	serum_NGP_DDA_1h_3	5714	1802.63	1105.79	3	FSDGLESJSSTQFEVK		7 2 0 0	(N(N(H(H(H))(H(H(H(H)))))))	8	63.5751	61.8453	66.7876	0.00295	0.88927	4.51296e-39	0	4.51296e-39	2/sp|P0C0L4|CO4A_HUMAN/sp|P0C0L5|CO4B_HUMAN	2/226/226
serum_NGP_DDA_1h_3.5718.5718.3.1.dta	serum_NGP_DDA_1h_3	5718	1803.75	1115.47	3	ITYSIVQTJCSK	10,Carbamidomethyl[C];	6 4 0 1	(N(N(H(H(H))(H(N(H))(N(H)(F))))))	9	11.9201	13.3624	9.24156	0.01039	3.10811	2.32931e-06	0	2.32931e-06	1/sp|P01042|KNG1_HUMAN	1/205
serum_NGP_DDA_1h_3.5736.5736.3.0.dta	serum_NGP_DDA_1h_3	5736	1808.76	1159.8	3	FSDGLESJSSTQFEVK		8 2 0 0	(N(N(H(H(H(H)))(H(H)(H)(H)))))	8	16.6805	10.6018	27.9694	0.0016	0.46063	7.75262e-17	0.00102564	0.00102564	2/sp|P0C0L4|CO4A_HUMAN/sp|P0C0L5|CO4B_HUMAN	2/226/226
serum_NGP_DDA_1h_3.5800.5800.3.0.dta	serum_NGP_DDA_1h_3	5800	1825.98	1024.74	3	DFVJASSK		5 4 2 0	(N(N(H(H(N(H(A))))(H(N(H(A)))))))	4	19.1985	13.5872	29.6194	0.00065	0.21189	1.03192e-17	0	1.03192e-17	1/sp|P05546|HEP2_HUMAN	1/188
serum_NGP_DDA_1h_3.5811.5811.3.0.dta	serum_NGP_DDA_1h_3	5811	1828.94	1018.44	3	HAJWTLTPLK		6 3 1 0	(N(N(H(H(H(H)))(H(N(H(A)))))))	3	69.7884	66.5046	75.8868	0.00257	0.84027	2.55801e-44	0	2.55801e-44	1/sp|P27169|PON1_HUMAN	1/253
serum_NGP_DDA_1h_3.5812.5812.3.0.dta	serum_NGP_DDA_1h_3	5812	1829.22	1032.11	3	HAJWTLTPLK		5 4 1 0	(N(N(H(H(H))(H(N)(N(H(A)))))))	3	71.3732	63.9501	85.1589	0.00164	0.52919	6.7312e-50	0	6.7312e-50	1/sp|P27169|PON1_HUMAN	1/253
serum_NGP_DDA_1h_3.5833.5833.2.0.dta	serum_NGP_DDA_1h_3	5833	1834.84	1815.2	2	MDGASJVTCINSR	9,Carbamidomethyl[C];	5 4 2 0	(N(N(H(H(N(H(A))))(H(N(H(A)))))))	6	21.5295	14.5305	34.5276	0.00137	0.37802	1.7518e-20	0	1.7518e-20	1/sp|P08603|CFAH_HUMAN	1/1029
serum_NGP_DDA_1h_3.5835.5835.3.0.dta	serum_NGP_DDA_1h_3	5835	1835.39	1096.79	3	EJISDPTSPLR		5 4 1 1	(N(N(H(H(N(H)(F)))(H(N(H(A)))))))	2	12.1597	10.9136	14.4739	0.00072	0.22038	3.80565e-09	0.00102564	0.00102564	1/sp|P01591|IGJ_HUMAN	1/71
serum_NGP_DDA_1h_3.5844.5844.3.0.dta	serum_NGP_DDA_1h_3	5844	1837.8	1256.15	3	ISEEJETTCYMGK	9,Carbamidomethyl[C];	5 4 2 0	(N(N(H(H(N(H(A))))(H(N(H(A)))))))	5	29.3313	18.2292	49.9496	0.00209	0.55463	1.70933e-29	0	1.70933e-29	1/sp|P08603|CFAH_HUMAN	1/911
serum_NGP_DDA_1h_3.5853.5853.4.1.dta	serum_NGP_DDA_1h_3	5853	1840.15	908.105	4	MDGASJVTCINSR	9,Carbamidomethyl[C];	5 4 2 0	(N(N(H(H(N(H(A))))(H(N(H(A)))))))	6	18.9323	11.4665	32.7974	0.0011	0.30362	1.46218e-19	0	1.46218e-19	1/sp|P08603|CFAH_HUMAN	1/1029
serum_NGP_DDA_1h_3.5897.5897.3.0.dta	serum_NGP_DDA_1h_3	5897	1851.98	964.42	3	HAJWTLTPLK		5 3 1 0	(N(N(H(H(H))(H(N(H(A)))))))	3	63.3534	51.7657	84.8734	0.00043	0.14735	1.99402e-49	0	1.99402e-49	1/sp|P27169|PON1_HUMAN	1/253
serum_NGP_DDA_1h_3.5898.5898.2.0.dta	serum_NGP_DDA_1h_3	5898	1852.26	1571.65	2	EJISDPTSPLR		5 4 1 0	(N(N(H(H(N(H)))(H(N(H(A)))))))	2	41.2981	27.326	67.2464	0.00241	0.76711	2.47162e-39	0	2.47162e-39	1/sp|P01591|IGJ_HUMAN	1/71
serum_NGP_DDA_1h_3.5900.5900.3.0.dta	serum_NGP_DDA_1h_3	5900	1852.86	1169.81	3	EJISDPTSPLR		6 5 1 0	(N(N(H(H(N(H(A))))(H(N(H))(N(H))))))	2	15.4247	13.8456	18.3573	-0.00063	-0.17947	2.36063e-11	0	2.36063e-11	1/sp|P01591|IGJ_HUMAN	1/71
serum_NGP_DDA_1h_3.5908.5908.3.0.dta	serum_NGP_DDA_1h_3	5908	1854.95	1096.79	3	EJISDPTSPLR		5 4 1 1	(N(F)(N(H(H(N(H)))(H(N(H(A)))))))	2	46.8751	21.3217	94.3315	0.00218	0.66285	7.4395e-55	0	7.4395e-55	1/sp|P01591|IGJ_HUMAN	1/71
serum_NGP_DDA_1h_3.5910.5910.2.0.dta	serum_NGP_DDA_1h_3	5910	1855.56	1165.99	2	JGSLFAFR		5 3 0 0	(N(H)(N(H(H)(H(N(H))))))	1	27.6005	11.2941	57.884	0.00075	0.32113	4.46119e-34	0	4.46119e-34	1/sp|P04004|VTNC_HUMAN	1/169
serum_NGP_DDA_1h_3.5947.5947.2.0.dta	serum_NGP_DDA_1h_3	5947	1865.81	1557.61	2	DTFVJASR		5 4 2 0	(N(N(H(H(N(H(A))))(H(N(H(A)))))))	5	27.0871	20.1134	40.0384	0.00374	1.20125	1.31012e-23	0	1.31012e-23	1/sp|P05155|IC1_HUMAN	1/238
serum_NGP_DDA_1h_3.5954.5954.2.0.dta	serum_NGP_DDA_1h_3	5954	1867.64	1509.64	2	GLJVTLSSTGR		5 4 1 0	(N(N(H(H(N(H)))(H(N(H(A)))))))	3	15.3928	13.5575	18.8012	0.00472	1.56297	1.21813e-11	0	1.21813e-11	2/sp|P0C0L4|CO4A_HUMAN/sp|P0C0L5|CO4B_HUMAN	2/1328/1328
serum_NGP_DDA_1h_3.5961.5961.3.0.dta	serum_NGP_DDA_1h_3	5961	1869.39	1038.74	3	DTFVJASR		5 4 2 0	(N(N(H(H(N(H(A))))(H(N(H(A)))))))	5	60.3012	34.1842	108.804	0.00238	0.76358	4.1785e-63	0	4.1785e-63	1/sp|P05155|IC1_HUMAN	1/238
serum_NGP_DDA_1h_3.5963.5963.3.0.dta	serum_NGP_DDA_1h_3	5963	1869.79	910.402	3	HAJWTLTPLK		4 3 1 0	(N(N(H(H)(H(N(H(A)))))))	3	71.7442	71.1624	72.8245	0.00072	0.26362	1.54014e-42	0	1.54014e-42	1/sp|P27169|PON1_HUMAN	1/253
serum_NGP_DDA_1h_3.5964.5964.3.0.dta	serum_NGP_DDA_1h_3	5964	1870.07	1006.76	3	GLJVTLSSTGR		5 4 1 0	(N(N(H(H(N(H)))(H(N(H(A)))))))	3	43.3257	24.5474	78.1996	0.00223	0.73767	1.11876e-45	0	1.11876e-45	2/sp|P0C0L4|CO4A_HUMAN/sp|P0C0L5|CO4B_HUMAN	2/1328/1328
serum_NGP_DDA_1h_3.5982.5982.3.0.dta	serum_NGP_DDA_1h_3	5982	1875.01	1271.23	3	TVLTPATNHMGJVTFTIPANR	10,Oxidation[M];	7 2 0 0	(N(N(H(H(H))(H(H(H(H)))))))	12	36.3879	26.6005	54.5644	0.00424	1.11138	3.97466e-32	0	3.97466e-32	1/sp|P01024|CO3_HUMAN	1/85
serum_NGP_DDA_1h_3.5997.5997.2.0.dta	serum_NGP_DDA_1h_3	5997	1878.91	1543.14	2	EJISDPTSPLR		5 3 1 1	(N(F)(N(H(H(H))(H(N(H(A)))))))	2	49.6849	18.5691	107.471	0.00238	0.77213	3.58173e-62	0	3.58173e-62	1/sp|P01591|IGJ_HUMAN	1/71
serum_NGP_DDA_1h_3.6018.6018.3.0.dta	serum_NGP_DDA_1h_3	6018	1884.53	1029.1	3	EJISDPTSPLR		5 3 1 1	(N(F)(N(H(H(H))(H(N(H(A)))))))	2	20.287	14.6465	30.7621	0.00157	0.50732	2.6096e-18	0	2.6096e-18	1/sp|P01591|IGJ_HUMAN	1/71
serum_NGP_DDA_1h_3.6030.6030.3.0.dta	serum_NGP_DDA_1h_3	6030	1887.78	1217.22	3	TVLTPATNHMGJVTFTIPANR	10,Oxidation[M];	6 2 0 0	(N(N(H(H(H))(H(H(H))))))	12	61.5009	54.6332	74.255	0.00345	0.94603	2.16413e-43	0	2.16413e-43	1/sp|P01024|CO3_HUMAN	1/85
serum_NGP_DDA_1h_3.6038.6038.3.0.dta	serum_NGP_DDA_1h_3	6038	1890.07	1213.82	3	FSDGLESJSSTQFEVK		9 2 0 0	(N(N(H(H(H(H)))(H(H(H(H(H))))))))	8	14.6749	12.3473	18.9977	0.00373	1.02471	9.59372e-12	0	9.59372e-12	2/sp|P0C0L4|CO4A_HUMAN/sp|P0C0L5|CO4B_HUMAN	2/226/226
serum_NGP_DDA_1h_3.6040.6040.4.0.dta	serum_NGP_DDA_1h_3	6040	1890.48	913.164	4	TVLTPATNHMGJVTFTIPANR	10,Oxidation[M];	6 2 0 0	(N(N(H(H(H))(H(H(H))))))	12	60.8606	76.426	31.9533	0.00235	0.64353	3.90798e-19	0	3.90798e-19	1/sp|P01024|CO3_HUMAN	1/85
serum_NGP_DDA_1h_3.6052.6052.3.0.dta	serum_NGP_DDA_1h_3	6052	1893.72	926.392	3	EJISDPTSPLR		4 3 1 0	(N(N(H(H)(H(N(H(A)))))))	2	30.9417	19.9651	51.3267	0.00043	0.15356	3.32563e-30	0	3.32563e-30	1/sp|P01591|IGJ_HUMAN	1/71
serum_NGP_DDA_1h_3.6074.6074.3.0.dta	serum_NGP_DDA_1h_3	6074	1899.6	975.079	3	EJISDPTSPLR		4 3 1 1	(N(F)(N(H(H)(H(N(H(A)))))))	2	34.8055	23.7236	55.3861	0.00208	0.71074	1.39015e-32	0	1.39015e-32	1/sp|P01591|IGJ_HUMAN	1/71
serum_NGP_DDA_1h_3.6076.6076.2.0.dta	serum_NGP_DDA_1h_3	6076	1900.23	1462.11	2	EJISDPTSPLR		4 3 1 1	(N(N(H(H)(H(N(F)(H(A)))))))	2	19.3488	14.1285	29.0435	0.00209	0.71553	2.22493e-17	0	2.22493e-17	1/sp|P01591|IGJ_HUMAN	1/71
serum_NGP_DDA_1h_3.6085.6085.4.0.dta	serum_NGP_DDA_1h_3	6085	1902.58	872.65	4	TVLTPATNHMGJVTFTIPANR	10,Oxidation[M];	5 2 0 0	(N(N(H(H)(H(H(H))))))	12	34.6805	44.3531	16.717	0.00202	0.57808	2.17945e-10	0	2.17945e-10	1/sp|P01024|CO3_HUMAN	1/85
serum_NGP_DDA_1h_3.6094.6094.3.0.dta	serum_NGP_DDA_1h_3	6094	1905.07	1163.2	3	TVLTPATNHMGJVTFTIPANR	10,Oxidation[M];	5 2 0 0	(N(N(H(H(H))(H(H)))))	12	58.1528	54.9636	64.0756	0.00238	0.68187	1.23067e-37	0	1.23067e-37	1/sp|P01024|CO3_HUMAN	1/85
serum_NGP_DDA_1h_3.6095.6095.3.0.dta	serum_NGP_DDA_1h_3	6095	1905.35	1217.22	3	TVLTPATNHMGJVTFTIPANR	10,Oxidation[M];	6 2 0 0	(N(N(H(H(H))(H(H(H))))))	12	57.446	47.8827	75.2064	0.00332	0.91068	7.56144e-44	0	7.56144e-44	1/sp|P01024|CO3_HUMAN	1/85
serum_NGP_DDA_1h_3.6104.6104.3.0.dta	serum_NGP_DDA_1h_3	6104	1907.86	1104.11	3	LGJWSAMPSCK	10,Carbamidomethyl[C];	5 4 1 1	(N(N(H(H(N(H)(F)))(H(N(H(A)))))))	3	26.895	15.4829	48.089	0.00436	1.31731	2.74279e-28	0	2.74279e-28	1/sp|P02749|APOH_HUMAN	1/253
serum_NGP_DDA_1h_3.6105.6105.4.0.dta	serum_NGP_DDA_1h_3	6105	1908.14	913.164	4	TVLTPATNHMGJVTFTIPANR	10,Oxidation[M];	6 2 0 0	(N(N(H(H(H))(H(H(H))))))	12	42.9415	48.3937	32.8162	0.00216	0.59092	1.39246e-19	0	1.39246e-19	1/sp|P01024|CO3_HUMAN	1/85
serum_NGP_DDA_1h_3.6107.6107.3.0.dta	serum_NGP_DDA_1h_3	6107	1908.8	1271.23	3	TVLTPATNHMGJVTFTIPANR	10,Oxidation[M];	7 2 0 0	(N(N(H(H(H))(H(H(H(H)))))))	12	20.0342	16.3858	26.8097	0.00188	0.49197	3.86089e-16	0	3.86089e-16	1/sp|P01024|CO3_HUMAN	1/85
serum_NGP_DDA_1h_3.6122.6122.4.0.dta	serum_NGP_DDA_1h_3	6122	1913.13	1093.96	4	ELHHLQEQJVSNAFLDK		5 4 2 1	(N(N(H(H(N(H(A))))(H(N(F)(H(A)))))))	9	51.2808	29.4488	91.8259	0.00345	0.78808	1.37426e-53	0	1.37426e-53	1/sp|P00450|CERU_HUMAN	1/762
serum_NGP_DDA_1h_3.6136.6136.4.0.dta	serum_NGP_DDA_1h_3	6136	1916.82	1148.73	4	ELHHLQEQJVSNAFLDK		6 5 2 0	(N(N(H(H(N(H(A))))(H(N(H))(N(H(A)))))))	9	18.6107	11.8935	31.0855	0.00548	1.19231	1.40766e-18	0	1.40766e-18	1/sp|P00450|CERU_HUMAN	1/762
serum_NGP_DDA_1h_3.6154.6154.5.0.dta	serum_NGP_DDA_1h_3	6154	1921.76	846.161	5	ELHHLQEQJVSNAFLDK		5 4 2 0	(N(N(H(H(N(H(A))))(H(N(H(A)))))))	9	37.3948	31.4868	48.3669	0.00078	0.18382	1.77833e-28	0	1.77833e-28	1/sp|P00450|CERU_HUMAN	1/762
serum_NGP_DDA_1h_3.6159.6159.4.0.dta	serum_NGP_DDA_1h_3	6159	1923.09	791.816	4	LGJWSAMPSCK	10,Carbamidomethyl[C];	5 4 1 0	(N(N(H(H(N(H)))(H(N(H(A)))))))	3	42.4492	46.5134	34.9014	-0.00076	-0.24129	8.28676e-21	0	8.28676e-21	1/sp|P02749|APOH_HUMAN	1/253
serum_NGP_DDA_1h_3.6162.6162.4.4.dta	serum_NGP_DDA_1h_3	6162	1923.93	1134.48	4	ELHHLQEQJVSNAFLDK		6 4 2 1	(N(N(H(H(H))(H(N(H(A)))(N(F)(H(A)))))))	9	8.28925	10.2416	4.66353	0.01157	2.55237	0.000775096	0.00102564	0.00177825	1/sp|P00450|CERU_HUMAN	1/762
serum_NGP_DDA_1h_3.6168.6168.2.0.dta	serum_NGP_DDA_1h_3	6168	1925.46	1582.63	2	LGJWSAMPSCK	10,Carbamidomethyl[C];	5 4 1 0	(N(N(H(H(N(H)))(H(N(H(A)))))))	3	35.8257	33.253	40.6035	0.00234	0.73904	6.2224e-24	0	6.2224e-24	1/sp|P02749|APOH_HUMAN	1/253
serum_NGP_DDA_1h_3.6173.6173.3.0.dta	serum_NGP_DDA_1h_3	6173	1926.9	1193.86	3	LAGKPTHVJVSVVMAEVDGTCY	21,Carbamidomethyl[C];14,Oxidation[M];	5 2 0 0	(N(N(H(H)(H(H)(H)))))	9	28.2302	33.415	18.6013	0.00466	1.30242	1.79373e-11	0	1.79373e-11	1/sp|P01876|IGHA1_HUMAN	1/340
serum_NGP_DDA_1h_3.6182.6182.3.0.dta	serum_NGP_DDA_1h_3	6182	1929.29	1163.2	3	TVLTPATNHMGJVTFTIPANR	10,Oxidation[M];	5 2 0 0	(N(N(H(H)(H(H(H))))))	12	21.1642	21.4049	20.7173	0.00089	0.25608	1.1573e-12	0	1.1573e-12	1/sp|P01024|CO3_HUMAN	1/85
serum_NGP_DDA_1h_3.6189.6189.4.0.dta	serum_NGP_DDA_1h_3	6189	1931.03	1057.45	4	ELHHLQEQJVSNAFLDK		5 4 2 0	(N(N(H(H(N(H(A))))(H(N(H(A)))))))	9	34.6126	22.8011	56.5482	0.00433	1.0256	4.31229e-33	0	4.31229e-33	1/sp|P00450|CERU_HUMAN	1/762
serum_NGP_DDA_1h_3.6202.6202.3.0.dta	serum_NGP_DDA_1h_3	6202	1934.43	1157.78	3	LGJWSAMPSCK	10,Carbamidomethyl[C];7,Oxidation[M];	5 4 2 0	(N(N(H(H(N(H(A))))(H(N(H(A)))))))	3	31.8599	15.6012	62.0545	0.00327	0.94314	2.20981e-36	0	2.20981e-36	1/sp|P02749|APOH_HUMAN	1/253
serum_NGP_DDA_1h_3.6206.6206.3.1.dta	serum_NGP_DDA_1h_3	6206	1935.59	1061.09	3	LGJWSAMPSCK	10,Carbamidomethyl[C];	6 4 0 1	(N(N(H(H(H))(H(N(H))(N(H)(F))))))	3	9.05451	11.2485	4.97987	-0.00531	-1.66985	0.000495585	0	0.000495585	1/sp|P02749|APOH_HUMAN	1/253
serum_NGP_DDA_1h_3.6209.6209.3.1.dta	serum_NGP_DDA_1h_3	6209	1936.42	1087.43	3	DTFVJASR		5 4 2 1	(N(F)(N(H(H)(H(N(H(A)))(N(H(A)))))))	5	20.1679	10.8379	37.4951	0.00296	0.90733	3.20875e-22	0.00102564	0.00102564	1/sp|P05155|IC1_HUMAN	1/238
serum_NGP_DDA_1h_3.6214.6214.4.0.dta	serum_NGP_DDA_1h_3	6214	1937.68	840.884	4	VFHIHJESWVLLTPK		7 2 0 0	(N(N(H(H(H))(H(H(H(H)))))))	6	61.5258	59.0963	66.0377	0.00059	0.17534	8.25122e-39	0	8.25122e-39	1/sp|O75882|ATRN_HUMAN	1/428
serum_NGP_DDA_1h_3.6218.6218.4.2.dta	serum_NGP_DDA_1h_3	6218	1938.84	1116.69	4	EHEGAIYPDJTTDFQR		6 5 1 2	(N(N(H(H(N(H(A))))(H(N(F)(H(N(H)(F))))))))	10	19.5107	14.4588	28.8927	-0.01616	-3.6194	2.67293e-17	0	2.67293e-17	1/sp|P00450|CERU_HUMAN	1/138
serum_NGP_DDA_1h_3.6221.6221.3.0.dta	serum_NGP_DDA_1h_3	6221	1939.68	1488.25	3	EHEGAIYPDJTTDFQR		6 5 2 0	(N(N(H(H(N(H(A))))(H(N(H))(N(H(A)))))))	10	11.4493	13.7373	7.20022	0.00337	0.75514	2.63145e-05	0	2.63145e-05	1/sp|P00450|CERU_HUMAN	1/138
serum_NGP_DDA_1h_3.6239.6239.3.0.dta	serum_NGP_DDA_1h_3	6239	1944.55	1134.52	3	VFHIHJESWVLLTPK		6 3 0 0	(N(N(H(H(H)(H))(H(H(N))))))	6	35.6225	31.613	43.0686	0.00248	0.72912	1.53589e-25	0	1.53589e-25	1/sp|O75882|ATRN_HUMAN	1/428
serum_NGP_DDA_1h_3.6254.6254.4.0.dta	serum_NGP_DDA_1h_3	6254	1948.63	913.164	4	TVLTPATNHMGJVTFTIPANR	10,Oxidation[M];	6 2 0 0	(N(N(H(H(H))(H(H)(H)))))	12	20.8258	21.4847	19.6023	0.0022	0.60298	4.25273e-12	0	4.25273e-12	1/sp|P01024|CO3_HUMAN	1/85
serum_NGP_DDA_1h_3.6258.6258.4.0.dta	serum_NGP_DDA_1h_3	6258	1949.61	851.141	4	VFHIHJESWVLLTPK		6 3 0 0	(N(N(H(H(H(H)))(H(N(H))))))	6	48.9198	37.1545	70.7695	0.00093	0.27285	1.90471e-41	0	1.90471e-41	1/sp|O75882|ATRN_HUMAN	1/428
serum_NGP_DDA_1h_3.6259.6259.4.0.dta	serum_NGP_DDA_1h_3	6259	1949.94	1057.45	4	ELHHLQEQJVSNAFLDK		5 4 2 0	(N(N(H(H(N(H(A))))(H(N(H(A)))))))	9	36.95	17.6701	72.7556	0.00182	0.43129	1.6936e-42	0	1.6936e-42	1/sp|P00450|CERU_HUMAN	1/762
serum_NGP_DDA_1h_3.6279.6279.4.0.dta	serum_NGP_DDA_1h_3	6279	1955.45	1098.7	4	LSDLSIJSTECLHVHCR	11,Carbamidomethyl[C];16,Carbamidomethyl[C];	5 4 2 1	(N(F)(N(H(H(N(H(A))))(H(N(H(A)))))))	7	39.5547	20.9356	74.1331	-0.00056	-0.12725	2.87865e-43	0	2.87865e-43	1/sp|P05156|CFAI_HUMAN	1/177
serum_NGP_DDA_1h_3.6281.6281.4.1.dta	serum_NGP_DDA_1h_3	6281	1956.06	800.371	4	VFHIHJESWVLLTPK		6 2 0 0	(N(N(H(H(H))(H(H(H))))))	6	26.4106	11.364	54.3542	0.00022	0.06899	4.8372e-32	0	4.8372e-32	1/sp|O75882|ATRN_HUMAN	1/428
serum_NGP_DDA_1h_3.6282.6282.3.0.dta	serum_NGP_DDA_1h_3	6282	1956.34	1163.2	3	TVLTPATNHMGJVTFTIPANR	10,Oxidation[M];	5 2 0 0	(N(N(H(H)(H(H(H))))))	12	25.2252	16.7923	40.8862	0.00019	0.05393	3.4691e-24	0	3.4691e-24	1/sp|P01024|CO3_HUMAN	1/85
serum_NGP_DDA_1h_3.6311.6311.3.0.dta	serum_NGP_DDA_1h_3	6311	1964.6	1366.54	3	EHEGAIYPDJTTDFQR		5 4 2 0	(N(N(H(H(N(H(A))))(H(N(H(A)))))))	10	57.5826	57.9404	56.9181	0.00475	1.1592	2.78373e-33	0	2.78373e-33	1/sp|P00450|CERU_HUMAN	1/138
serum_NGP_DDA_1h_3.6312.6312.4.1.dta	serum_NGP_DDA_1h_3	6312	1964.93	1025.16	4	EHEGAIYPDJTTDFQR		5 4 2 0	(N(N(H(H(N(H(A))))(H(N(H(A)))))))	10	65.9609	57.7904	81.1347	0.00303	0.74018	3.47452e-47	0	3.47452e-47	1/sp|P00450|CERU_HUMAN	1/138
serum_NGP_DDA_1h_3.6313.6313.4.0.dta	serum_NGP_DDA_1h_3	6313	1965.21	759.858	4	VFHIHJESWVLLTPK		5 2 0 0	(N(N(H(H)(H(H(H))))))	6	43.6034	35.6076	58.4529	0.00335	1.10396	1.93651e-34	0	1.93651e-34	1/sp|O75882|ATRN_HUMAN	1/428
serum_NGP_DDA_1h_3.6320.6320.4.0.dta	serum_NGP_DDA_1h_3	6320	1967.01	1062.19	4	LSDLSIJSTECLHVHCR	11,Carbamidomethyl[C];16,Carbamidomethyl[C];	5 4 2 0	(N(N(H(H(N(H(A))))(H(N(H(A)))))))	7	42.0299	25.4201	72.8768	0.00257	0.60436	1.11764e-42	0	1.11764e-42	1/sp|P05156|CFAI_HUMAN	1/177
serum_NGP_DDA_1h_3.6321.6321.3.0.dta	serum_NGP_DDA_1h_3	6321	1967.29	1217.22	3	TVLTPATNHMGJVTFTIPANR	10,Oxidation[M];	6 2 0 0	(N(N(H(H(H))(H(H(H))))))	12	23.1206	16.6887	35.0655	0.00187	0.51201	6.70426e-21	0	6.70426e-21	1/sp|P01024|CO3_HUMAN	1/85
serum_NGP_DDA_1h_3.6366.6366.3.0.dta	serum_NGP_DDA_1h_3	6366	1979.26	1134.12	3	DIENFJSTQK		5 4 2 0	(N(N(H(H(N(H(A))))(H(N(H(A)))))))	6	15.0457	10.2385	23.9734	0.00228	0.6711	1.71155e-14	0.00102564	0.00102564	1/sp|P43652|AFAM_HUMAN	1/33
serum_NGP_DDA_1h_3.6369.6369.4.1.dta	serum_NGP_DDA_1h_3	6369	1980.09	913.163	4	TVLTPATNHMGJVTFTIPANR	10,Oxidation[M];	6 2 0 0	(N(N(H(H(H))(H(H(H))))))	12	14.3309	15.3268	12.4813	-9e-05	-0.02503	5.4938e-08	0	5.4938e-08	1/sp|P01024|CO3_HUMAN	1/85
serum_NGP_DDA_1h_3.6383.6383.3.0.dta	serum_NGP_DDA_1h_3	6383	1983.76	1163.2	3	TVLTPATNHMGJVTFTIPANR	10,Oxidation[M];	5 2 0 0	(N(N(H(H)(H(H)(H)))))	12	7.65348	10.6039	2.17405	-0.00101	-0.28929	0.00673518	0.00102564	0.00770659	1/sp|P01024|CO3_HUMAN	1/85
serum_NGP_DDA_1h_3.6387.6387.3.0.dta	serum_NGP_DDA_1h_3	6387	1984.73	1103.8	3	TPLTAJITK		5 4 2 1	(N(F)(N(H(H(N(H(A))))(H(N(H(A)))))))	6	78.5657	61.8676	109.576	0.00147	0.44394	1.05751e-63	0	1.05751e-63	2/sp|P01877|IGHA2_HUMAN/sp|P0DOX2|IGA2_HUMAN	2/205/320
serum_NGP_DDA_1h_3.6399.6399.2.0.dta	serum_NGP_DDA_1h_3	6399	1987.95	1655.2	2	TPLTAJITK		5 4 2 1	(N(F)(N(H(H(N(H(A))))(H(N(H(A)))))))	6	49.1795	48.6639	50.137	0.00206	0.62161	1.25883e-29	0	1.25883e-29	2/sp|P01877|IGHA2_HUMAN/sp|P0DOX2|IGA2_HUMAN	2/205/320
serum_NGP_DDA_1h_3.6402.6402.4.0.dta	serum_NGP_DDA_1h_3	6402	1988.83	935.625	4	JHSCSEGQISIFR	4,Carbamidomethyl[C];	5 4 2 0	(N(N(H(H(N(H(A))))(H(N(H(A)))))))	1	54.59	47.5545	67.6558	0.00013	0.03502	1.06435e-39	0	1.06435e-39	1/sp|O75882|ATRN_HUMAN	1/731
serum_NGP_DDA_1h_3.6422.6422.3.0.dta	serum_NGP_DDA_1h_3	6422	1994.15	1366.54	3	EHEGAIYPDJTTDFQR		5 4 2 0	(N(N(H(H(N(H(A))))(H(N(H(A)))))))	10	61.5834	55.3978	73.071	0.00383	0.93444	7.45127e-43	0	7.45127e-43	1/sp|P00450|CERU_HUMAN	1/138
serum_NGP_DDA_1h_3.6442.6442.3.0.dta	serum_NGP_DDA_1h_3	6442	1999.46	1171.49	3	TPLTAJITK		5 5 2 1	(N(F)(N(H(N)(H(N(H(A))))(H(N(H(A)))))))	6	58.1356	48.5224	75.9888	0.00307	0.87421	1.81698e-44	0	1.81698e-44	2/sp|P01877|IGHA2_HUMAN/sp|P0DOX2|IGA2_HUMAN	2/205/320
serum_NGP_DDA_1h_3.6466.6466.3.0.dta	serum_NGP_DDA_1h_3	6466	2006.26	1217.22	3	TVLTPATNHMGJVTFTIPANR	10,Oxidation[M];	6 2 0 0	(N(N(H(H(H))(H(H)(H)))))	12	26.502	19.3843	39.7205	0.00193	0.52845	1.68695e-23	0	1.68695e-23	1/sp|P01024|CO3_HUMAN	1/85
serum_NGP_DDA_1h_3.6471.6471.3.0.dta	serum_NGP_DDA_1h_3	6471	2007.65	1163.2	3	TVLTPATNHMGJVTFTIPANR	10,Oxidation[M];	5 2 0 0	(N(N(H(H)(H(H)(H)))))	12	9.06715	12.4697	2.74806	0.00131	0.3765	0.00417783	0	0.00417783	1/sp|P01024|CO3_HUMAN	1/85
serum_NGP_DDA_1h_3.6498.6498.3.0.dta	serum_NGP_DDA_1h_3	6498	2014.89	980.399	3	JVTFWGR		5 4 1 1	(N(F)(N(H(H(N(H)))(H(N(H(A)))))))	1	37.0182	22.5871	63.819	0.00041	0.13939	2.15404e-37	0	2.15404e-37	1/sp|P27918|PROP_HUMAN	1/428
serum_NGP_DDA_1h_3.6522.6522.3.0.dta	serum_NGP_DDA_1h_3	6522	2021.4	1134.12	3	DIENFJSTQK		5 4 2 0	(N(N(H(H(N(H(A))))(H(N(H(A)))))))	6	21.8962	18.0806	28.9823	0.00115	0.3376	2.54781e-17	0	2.54781e-17	1/sp|P43652|AFAM_HUMAN	1/33
serum_NGP_DDA_1h_3.6533.6533.4.0.dta	serum_NGP_DDA_1h_3	6533	2024.38	913.163	4	TVLTPATNHMGJVTFTIPANR	10,Oxidation[M];	6 2 0 0	(N(N(H(H(H))(H(H)(H)))))	12	19.6348	22.8811	13.6059	0.00043	0.11745	1.37202e-08	0	1.37202e-08	1/sp|P01024|CO3_HUMAN	1/85
serum_NGP_DDA_1h_3.6542.6542.3.0.dta	serum_NGP_DDA_1h_3	6542	2026.78	1217.22	3	TVLTPATNHMGJVTFTIPANR	10,Oxidation[M];	6 2 0 0	(N(N(H(H(H))(H(H(H))))))	12	26.5715	26.2638	27.1431	0.00267	0.73066	1.87455e-16	0	1.87455e-16	1/sp|P01024|CO3_HUMAN	1/85
serum_NGP_DDA_1h_3.6608.6608.4.1.dta	serum_NGP_DDA_1h_3	6608	2044.4	913.164	4	TVLTPATNHMGJVTFTIPANR	10,Oxidation[M];	6 2 0 0	(N(N(H(H(H))(H(H(H))))))	12	18.9712	27.7066	2.74837	0.00207	0.56681	0.00412366	0	0.00412366	1/sp|P01024|CO3_HUMAN	1/85
serum_NGP_DDA_1h_3.6619.6619.3.0.dta	serum_NGP_DDA_1h_3	6619	2047.37	1106.79	3	SWPAVGJCSSALR	8,Carbamidomethyl[C];	5 4 1 0	(N(N(H(H(N(H)))(H(N(H(A)))))))	7	39.9062	41.197	37.5089	0.00319	0.96147	2.89952e-22	0	2.89952e-22	1/sp|P02790|HEMO_HUMAN	1/187
serum_NGP_DDA_1h_3.6629.6629.3.0.dta	serum_NGP_DDA_1h_3	6629	2050.05	1217.22	3	TVLTPATNHMGJVTFTIPANR	10,Oxidation[M];	6 2 0 0	(N(N(H(H(H))(H(H(H))))))	12	20.1441	14.8486	29.9788	0.00092	0.25226	5.54987e-18	0	5.54987e-18	1/sp|P01024|CO3_HUMAN	1/85
serum_NGP_DDA_1h_3.6631.6631.3.0.dta	serum_NGP_DDA_1h_3	6631	2050.61	1237.82	3	EEQFJSTFR		5 5 2 1	(N(F)(N(H(N)(H(N(H(A))))(H(N(H(A)))))))	5	20.7357	8.64037	43.1986	0.00363	0.97742	1.16855e-25	0.00773694	0.00773694	1/sp|P01859|IGHG2_HUMAN	1/176
serum_NGP_DDA_1h_3.6641.6641.3.0.dta	serum_NGP_DDA_1h_3	6641	2053.24	1155.47	3	SWPAVGJCSSALR	8,Carbamidomethyl[C];	5 4 1 1	(N(F)(N(H(H(N(H)))(H(N(H(A)))))))	7	19.4503	11.6593	33.9191	0.00177	0.51169	3.82499e-20	0	3.82499e-20	1/sp|P02790|HEMO_HUMAN	1/187
serum_NGP_DDA_1h_3.6653.6653.3.0.dta	serum_NGP_DDA_1h_3	6653	2056.69	1295.85	3	JHSCSEGQISIFR	4,Carbamidomethyl[C];	5 4 2 1	(N(N(H(H(N(H(A))))(H(N(F)(H(A)))))))	1	31.0507	19.456	52.5835	0.00487	1.25315	6.97009e-31	0	6.97009e-31	1/sp|O75882|ATRN_HUMAN	1/731
serum_NGP_DDA_1h_3.6694.6694.3.0.dta	serum_NGP_DDA_1h_3	6694	2067.71	1106.79	3	SWPAVGJCSSALR	8,Carbamidomethyl[C];	5 4 1 0	(N(N(H(H(N(H)))(H(N(H(A)))))))	7	47.0811	39.1358	61.8367	0.00314	0.94701	3.05464e-36	0	3.05464e-36	1/sp|P02790|HEMO_HUMAN	1/187
serum_NGP_DDA_1h_3.6697.6697.3.0.dta	serum_NGP_DDA_1h_3	6697	2068.78	1217.22	3	TVLTPATNHMGJVTFTIPANR	10,Oxidation[M];	6 2 0 0	(N(N(H(H(H))(H(H(H))))))	12	34.0022	41.3893	20.2833	0.0015	0.41091	1.81984e-12	0	1.81984e-12	1/sp|P01024|CO3_HUMAN	1/85
serum_NGP_DDA_1h_3.6711.6711.3.0.dta	serum_NGP_DDA_1h_3	6711	2072.62	1163.2	3	TVLTPATNHMGJVTFTIPANR	10,Oxidation[M];	5 2 0 0	(N(N(H(H)(H(H(H))))))	12	11.6154	12.5899	9.80552	-0.00098	-0.27982	1.13689e-06	0	1.13689e-06	1/sp|P01024|CO3_HUMAN	1/85
serum_NGP_DDA_1h_3.6740.6740.4.0.dta	serum_NGP_DDA_1h_3	6740	2080.46	913.164	4	TVLTPATNHMGJVTFTIPANR	10,Oxidation[M];	6 2 0 0	(N(N(H(H(H))(H(H(H))))))	12	19.3945	23.7869	11.2372	0.00185	0.50653	2.24922e-07	0	2.24922e-07	1/sp|P01024|CO3_HUMAN	1/85
serum_NGP_DDA_1h_3.6769.6769.3.0.dta	serum_NGP_DDA_1h_3	6769	2088.3	1217.22	3	TVLTPATNHMGJVTFTIPANR	10,Oxidation[M];	6 2 0 0	(N(N(H(H(H))(H(H(H))))))	12	31.1127	26.7274	39.2568	0.00179	0.49146	3.04732e-23	0	3.04732e-23	1/sp|P01024|CO3_HUMAN	1/85
serum_NGP_DDA_1h_3.6834.6834.3.0.dta	serum_NGP_DDA_1h_3	6834	2106	1200.51	3	FJSSYLQGTNQITGR		5 4 1 0	(N(N(H(H(N(H)))(H(N(H(A)))))))	2	24.2591	23.5548	25.567	0.00514	1.42839	2.00368e-15	0	2.00368e-15	1/sp|P04114|APOB_HUMAN	1/1523
serum_NGP_DDA_1h_3.6835.6835.3.0.dta	serum_NGP_DDA_1h_3	6835	2106.33	1217.22	3	TVLTPATNHMGJVTFTIPANR	10,Oxidation[M];	6 2 0 0	(N(N(H(H(H))(H(H)(H)))))	12	30.1435	25.7806	38.246	0.00163	0.44707	1.25065e-22	0	1.25065e-22	1/sp|P01024|CO3_HUMAN	1/85
serum_NGP_DDA_1h_3.6844.6844.4.0.dta	serum_NGP_DDA_1h_3	6844	2108.68	1130.3	4	KLVLSSEKTVLTPATNHMGJVTFTIPANR		6 2 0 0	(N(N(H(H(H))(H(H)(H)))))	20	27.0794	34.6236	13.0688	0.00483	1.06916	2.73042e-08	0	2.73042e-08	1/sp|P01024|CO3_HUMAN	1/85
serum_NGP_DDA_1h_3.6845.6845.3.0.dta	serum_NGP_DDA_1h_3	6845	2108.96	1341.59	3	ADGTVNQIEGEATPVJLTEPAK		5 4 0 1	(N(F)(N(H(H(N(H)))(H(N(H))))))	16	42.1304	43.2763	40.0023	0.00218	0.54272	1.37308e-23	0	1.37308e-23	1/sp|P05090|APOD_HUMAN	1/98
serum_NGP_DDA_1h_3.6911.6911.3.0.dta	serum_NGP_DDA_1h_3	6911	2127.1	1217.22	3	TVLTPATNHMGJVTFTIPANR	10,Oxidation[M];	6 2 0 0	(N(N(H(H(H))(H(H(H))))))	12	28.2198	24.3303	35.443	0.00144	0.39364	3.75863e-21	0	3.75863e-21	1/sp|P01024|CO3_HUMAN	1/85
serum_NGP_DDA_1h_3.6923.6923.3.0.dta	serum_NGP_DDA_1h_3	6923	2130.38	1106.79	3	SWPAVGJCSSALR	8,Carbamidomethyl[C];	5 4 1 0	(N(N(H(H(N(H)))(H(N(H(A)))))))	7	17.8665	8.90564	34.508	0.00259	0.78066	1.82555e-20	0.00679612	0.00679612	1/sp|P02790|HEMO_HUMAN	1/187
serum_NGP_DDA_1h_3.6934.6934.3.0.dta	serum_NGP_DDA_1h_3	6934	2133.36	1033.78	3	CGLVPVLAENYJK	1,Carbamidomethyl[C];	5 4 0 0	(N(N(H(H(N))(H(N(H(H)))))))	12	46.7786	47.3619	45.6952	-0.00093	-0.30006	5.33376e-27	0	5.33376e-27	1/sp|P02787|TRFE_HUMAN	1/432
serum_NGP_DDA_1h_3.6958.6958.3.0.dta	serum_NGP_DDA_1h_3	6958	2139.93	1189.84	3	MAGKPTHIJVSVVMAEADGTCY	21,Carbamidomethyl[C];	5 2 0 0	(N(N(H(H)(H(H(H))))))	9	34.675	29.6338	44.0372	0.00364	1.01922	5.94078e-26	0	5.94078e-26	1/sp|P01877|IGHA2_HUMAN	1/327
serum_NGP_DDA_1h_3.6984.6984.3.0.dta	serum_NGP_DDA_1h_3	6984	2146.98	1297.9	3	PVTPIAQJQTTLGSSR		6 4 1 1	(N(N(H(H(N(H(H))))(H(N(F)(H(A)))))))	8	37.0737	32.1034	46.3043	0.01461	3.75396	2.13631e-27	0	2.13631e-27	1/sp|Q9NZP8|C1RL_HUMAN	1/242
serum_NGP_DDA_1h_3.6997.6997.3.0.dta	serum_NGP_DDA_1h_3	6997	2150.34	1292.23	3	PVTPIAQJQTTLGSSR		5 4 2 0	(N(N(H(H(N(H(A))))(H(N(H(A)))))))	8	20.9423	11.7815	37.9552	0.00454	1.17119	1.72544e-22	0	1.72544e-22	1/sp|Q9NZP8|C1RL_HUMAN	1/242
serum_NGP_DDA_1h_3.6999.6999.3.0.dta	serum_NGP_DDA_1h_3	6999	2150.94	1217.22	3	TVLTPATNHMGJVTFTIPANR	10,Oxidation[M];	6 2 0 0	(N(N(H(H(H))(H(H(H))))))	12	25.7077	18.6404	38.8328	0.00408	1.11865	5.9852e-23	0	5.9852e-23	1/sp|P01024|CO3_HUMAN	1/85
serum_NGP_DDA_1h_3.7022.7022.3.0.dta	serum_NGP_DDA_1h_3	7022	2157.1	1319.92	3	TVLTPATNHMGJVTFTIPANR		8 2 0 0	(N(N(H(H(H(H)))(H(H(H(H)))))))	12	51.2534	36.6491	78.3757	0.00447	1.12837	9.8369e-46	0	9.8369e-46	1/sp|P01024|CO3_HUMAN	1/85
serum_NGP_DDA_1h_3.7030.7030.3.0.dta	serum_NGP_DDA_1h_3	7030	2159.17	1265.9	3	TVLTPATNHMGJVTFTIPANR		7 2 0 0	(N(N(H(H(H)(H))(H(H(H))))))	12	77.1835	83.083	66.2273	0.0036	0.94719	7.22984e-39	0	7.22984e-39	1/sp|P01024|CO3_HUMAN	1/85
serum_NGP_DDA_1h_3.7031.7031.3.0.dta	serum_NGP_DDA_1h_3	7031	2159.45	1188.53	3	LAGKPTHVJVSVVMAEVDGTCY	21,Carbamidomethyl[C];	5 2 0 0	(N(N(H(H)(H(H(H))))))	9	29.8022	30.8133	27.9245	0.00152	0.42544	8.20588e-17	0	8.20588e-17	1/sp|P01876|IGHA1_HUMAN	1/340
serum_NGP_DDA_1h_3.7033.7033.4.0.dta	serum_NGP_DDA_1h_3	7033	2160.06	949.678	4	TVLTPATNHMGJVTFTIPANR		7 2 0 0	(N(N(H(H(H)(H))(H(H(H))))))	12	83.5668	93.3363	65.4234	0.00208	0.54805	2.7015e-38	0	2.7015e-38	1/sp|P01024|CO3_HUMAN	1/85
serum_NGP_DDA_1h_3.7058.7058.4.0.dta	serum_NGP_DDA_1h_3	7058	2166.78	909.166	4	TVLTPATNHMGJVTFTIPANR		6 2 0 0	(N(N(H(H(H))(H(H(H))))))	12	86.215	103.739	53.6701	0.00553	1.52235	1.43178e-31	0	1.43178e-31	1/sp|P01024|CO3_HUMAN	1/85
serum_NGP_DDA_1h_3.7063.7063.3.0.dta	serum_NGP_DDA_1h_3	7063	2168.02	1211.89	3	TVLTPATNHMGJVTFTIPANR		6 2 0 0	(N(N(H(H(H))(H(H(H))))))	12	78.048	91.1836	53.6534	0.00482	1.32695	1.55267e-31	0	1.55267e-31	1/sp|P01024|CO3_HUMAN	1/85
serum_NGP_DDA_1h_3.7075.7075.3.1.dta	serum_NGP_DDA_1h_3	7075	2171.15	1260.91	3	VVLHPJYSQVDIGLIK		4 3 2 1	(N(N(H(H)(H(N(F)(H(A(A))))))))	6	18.4134	10.0641	33.9192	0.00451	1.19187	3.66588e-20	0.00202429	0.00202429	1/sp|P00738|HPT_HUMAN	1/241
serum_NGP_DDA_1h_3.7076.7076.2.0.dta	serum_NGP_DDA_1h_3	7076	2171.45	1817.32	2	TVLTPATNHMGJVTFTIPANR		6 2 0 0	(N(N(H(H(H))(H(H)(H)))))	12	42.2471	45.5531	36.1075	0.00294	0.80901	1.93725e-21	0	1.93725e-21	1/sp|P01024|CO3_HUMAN	1/85
serum_NGP_DDA_1h_3.7077.7077.3.0.dta	serum_NGP_DDA_1h_3	7077	2171.73	1279.58	3	TVLTPATNHMGJVTFTIPANR		6 3 0 0	(N(N(H(H(H)(H))(H(H(N))))))	12	25.9376	22.9884	31.4148	4e-05	0.00942	8.94127e-19	0	8.94127e-19	1/sp|P01024|CO3_HUMAN	1/85
serum_NGP_DDA_1h_3.7110.7110.3.0.dta	serum_NGP_DDA_1h_3	7110	2180.59	1157.87	3	TVLTPATNHMGJVTFTIPANR		5 2 0 0	(N(N(H(H)(H(H)(H)))))	12	72.7008	81.0113	57.2671	0.00365	1.05257	1.621e-33	0	1.621e-33	1/sp|P01024|CO3_HUMAN	1/85
serum_NGP_DDA_1h_3.7113.7113.4.0.dta	serum_NGP_DDA_1h_3	7113	2181.43	949.678	4	TVLTPATNHMGJVTFTIPANR		7 2 0 0	(N(N(H(H(H))(H(H(H(H)))))))	12	19.7441	23.4136	12.9293	0.00264	0.69559	3.39083e-08	0	3.39083e-08	1/sp|P01024|CO3_HUMAN	1/85
serum_NGP_DDA_1h_3.7118.7118.4.0.dta	serum_NGP_DDA_1h_3	7118	2182.66	868.652	4	TVLTPATNHMGJVTFTIPANR		5 2 0 0	(N(N(H(H)(H(H)(H)))))	12	72.9436	95.5549	30.9512	0.00226	0.65189	1.85544e-18	0	1.85544e-18	1/sp|P01024|CO3_HUMAN	1/85
serum_NGP_DDA_1h_3.7129.7129.3.0.dta	serum_NGP_DDA_1h_3	7129	2185.58	1211.89	3	TVLTPATNHMGJVTFTIPANR		6 2 0 0	(N(N(H(H(H))(H(H)(H)))))	12	69.8988	64.2214	80.4426	0.0061	1.67784	6.06856e-47	0	6.06856e-47	1/sp|P01024|CO3_HUMAN	1/85
serum_NGP_DDA_1h_3.7130.7130.2.0.dta	serum_NGP_DDA_1h_3	7130	2185.85	1736.3	2	TVLTPATNHMGJVTFTIPANR		5 2 0 0	(N(N(H(H)(H(H)(H)))))	12	34.3163	36.0723	31.0551	0.00328	0.94513	1.47818e-18	0	1.47818e-18	1/sp|P01024|CO3_HUMAN	1/85
serum_NGP_DDA_1h_3.7133.7133.3.0.dta	serum_NGP_DDA_1h_3	7133	2186.73	1265.9	3	TVLTPATNHMGJVTFTIPANR		7 2 0 0	(N(N(H(H(H))(H(H(H(H)))))))	12	20.43	16.1388	28.3993	0.00361	0.95035	4.20239e-17	0	4.20239e-17	1/sp|P01024|CO3_HUMAN	1/85
serum_NGP_DDA_1h_3.7140.7140.3.0.dta	serum_NGP_DDA_1h_3	7140	2188.51	1139.87	3	VVLHPJYSQVDIGLIK		5 4 0 0	(N(N(H(H(N))(H(N(H(H)))))))	6	64.8231	69.1206	56.842	0.00319	0.93458	3.30188e-33	0	3.30188e-33	1/sp|P00738|HPT_HUMAN	1/241
serum_NGP_DDA_1h_3.7151.7151.4.0.dta	serum_NGP_DDA_1h_3	7151	2191.45	909.165	4	TVLTPATNHMGJVTFTIPANR		6 2 0 0	(N(N(H(H(H))(H(H)(H)))))	12	66.0095	71.1354	56.4899	0.00254	0.69783	4.5913e-33	0	4.5913e-33	1/sp|P01024|CO3_HUMAN	1/85
serum_NGP_DDA_1h_3.7152.7152.3.0.dta	serum_NGP_DDA_1h_3	7152	2191.73	1437.61	3	GLTFQQJASSMCVPDQDTAIR	12,Carbamidomethyl[C];	5 5 0 1	(N(F)(N(H(N)(H(N(H)))(H(N(H))))))	7	50.911	68.5905	18.0776	0.01063	2.46605	3.28561e-11	0	3.28561e-11	2/sp|P01871|IGHM_HUMAN/sp|P0DOX6|IGM_HUMAN	2/209/332
serum_NGP_DDA_1h_3.7153.7153.4.0.dta	serum_NGP_DDA_1h_3	7153	2192.07	855.154	4	VVLHPJYSQVDIGLIK		5 4 0 0	(N(N(H(H(N(H)))(H(N(H))))))	6	12.9085	10.5943	17.2062	0.00183	0.53459	9.1916e-11	0.00102564	0.00102564	1/sp|P00738|HPT_HUMAN	1/241
serum_NGP_DDA_1h_3.7156.7156.3.1.dta	serum_NGP_DDA_1h_3	7156	2192.9	1442.93	3	GLTFQQJASSMCVPDQDTAIR	12,Carbamidomethyl[C];	6 5 0 0	(N(N(H(H(N(H)))(H(N(H(N(H))))))))	7	37.4308	53.8782	6.88549	-0.00631	-1.45927	4.9109e-05	0	4.9109e-05	2/sp|P01871|IGHM_HUMAN/sp|P0DOX6|IGM_HUMAN	2/209/332
serum_NGP_DDA_1h_3.7170.7170.3.0.dta	serum_NGP_DDA_1h_3	7170	2196.71	1328.54	3	ITYSIVQTJCSK	10,Carbamidomethyl[C];	6 5 2 0	(N(N(H(H(N(H(A))))(H(N(H))(N(H(A)))))))	9	29.8705	37.4881	15.7237	0.00615	1.54257	7.21587e-10	0	7.21587e-10	1/sp|P01042|KNG1_HUMAN	1/205
serum_NGP_DDA_1h_3.7199.7199.4.0.dta	serum_NGP_DDA_1h_3	7199	2204.72	1258.02	4	ELHHLQEQJVSNAFLDK		6 5 3 1	(N(F)(N(H(H(N(H(A))))(H(N(H(A)))(N(H(A)))))))	9	33.8521	17.1629	64.8464	0.00672	1.33577	5.09947e-38	0	5.09947e-38	1/sp|P00450|CERU_HUMAN	1/762
serum_NGP_DDA_1h_3.7218.7218.4.0.dta	serum_NGP_DDA_1h_3	7218	2209.84	923.915	4	VFHIHJESWVLLTPK		6 3 1 0	(N(N(H(H)(H(H)(H(N(H(A))))))))	6	51.3256	44.6589	63.7067	0.00074	0.19921	2.58144e-37	0	2.58144e-37	1/sp|O75882|ATRN_HUMAN	1/428
serum_NGP_DDA_1h_3.7221.7221.3.0.dta	serum_NGP_DDA_1h_3	7221	2210.67	1109.45	3	FJDTEVLQR		5 4 2 0	(N(N(H(H(N(H(A))))(H(N(H(A)))))))	2	35.7168	16.6647	71.0994	-0.00142	-0.42811	9.77125e-42	0	9.77125e-42	1/sp|P43251|BTD_HUMAN	1/150
serum_NGP_DDA_1h_3.7240.7240.3.0.dta	serum_NGP_DDA_1h_3	7240	2215.77	1188.17	3	JTTCQDLQIEVTVK	4,Carbamidomethyl[C];	5 4 1 0	(N(N(H(H(N(H)))(H(N(H(A)))))))	1	31.6807	39.7119	16.7657	0.00317	0.89081	1.99782e-10	0	1.99782e-10	2/sp|P0C0L4|CO4A_HUMAN/sp|P0C0L5|CO4B_HUMAN	2/1391/1391
serum_NGP_DDA_1h_3.7282.7282.4.0.dta	serum_NGP_DDA_1h_3	7282	2227.34	883.402	4	VFHIHJESWVLLTPK		5 3 1 0	(N(N(H(H(H))(H(N(H(A)))))))	6	33.2818	24.8927	48.8615	0.00501	1.41819	8.68833e-29	0	8.68833e-29	1/sp|O75882|ATRN_HUMAN	1/428
serum_NGP_DDA_1h_3.7294.7294.3.0.dta	serum_NGP_DDA_1h_3	7294	2230.63	1009.75	3	VLJFTTK		5 4 2 0	(N(N(H(H(N(H(A))))(H(N(H(A)))))))	3	53.9826	48.4591	64.2405	0.00196	0.64711	9.90633e-38	0	9.90633e-38	1/sp|P13671|CO6_HUMAN	1/324
serum_NGP_DDA_1h_3.7303.7303.3.0.dta	serum_NGP_DDA_1h_3	7303	2232.99	1206.83	3	ITYSIVQTJCSK	10,Carbamidomethyl[C];	5 4 2 0	(N(N(H(H(N(H(A))))(H(N(H(A)))))))	9	68.8947	67.6368	71.2309	0.00429	1.18502	8.4183e-42	0	8.4183e-42	1/sp|P01042|KNG1_HUMAN	1/205
serum_NGP_DDA_1h_3.7305.7305.3.0.dta	serum_NGP_DDA_1h_3	7305	2233.58	1188.17	3	JTTCQDLQIEVTVK	4,Carbamidomethyl[C];	5 4 1 0	(N(N(H(H(N(H)))(H(N(H(A)))))))	1	14.4689	19.6894	4.77355	0.00423	1.18638	0.000679517	0	0.000679517	2/sp|P0C0L4|CO4A_HUMAN/sp|P0C0L5|CO4B_HUMAN	2/1391/1391
serum_NGP_DDA_1h_3.7314.7314.2.0.dta	serum_NGP_DDA_1h_3	7314	2235.94	1514.13	2	VLJFTTK		5 4 2 0	(N(N(H(H(N(H(A))))(H(N(H(A)))))))	3	35.6093	27.7081	50.2829	0.00368	1.21462	1.13252e-29	0	1.13252e-29	1/sp|P13671|CO6_HUMAN	1/324
serum_NGP_DDA_1h_3.7316.7316.3.1.dta	serum_NGP_DDA_1h_3	7316	2236.53	1182.83	3	SPDVIJGSPISQK		5 4 2 0	(N(N(H(H(N(H(A))))(H(N(H(A)))))))	6	21.8718	10.4223	43.1352	-0.00857	-2.41537	1.28549e-25	0.00102564	0.00102564	1/sp|P08603|CFAH_HUMAN	1/217
serum_NGP_DDA_1h_3.7326.7326.4.1.dta	serum_NGP_DDA_1h_3	7326	2239.15	905.375	4	ITYSIVQTJCSK	10,Carbamidomethyl[C];	5 4 2 0	(N(N(H(H(N(H(A))))(H(N(H(A)))))))	9	38.9091	37.9566	40.6781	0.00293	0.80972	5.92877e-24	0	5.92877e-24	1/sp|P01042|KNG1_HUMAN	1/205
serum_NGP_DDA_1h_3.7383.7383.3.1.dta	serum_NGP_DDA_1h_3	7383	2254.54	1211.88	3	TVLTPATNHMGJVTFTIPANR		6 2 0 0	(N(N(H(H(H))(H(H(H))))))	12	20.958	14.7952	32.4033	0.0044	1.21136	2.56566e-19	0	2.56566e-19	1/sp|P01024|CO3_HUMAN	1/85
serum_NGP_DDA_1h_3.7391.7391.3.0.dta	serum_NGP_DDA_1h_3	7391	2256.63	1129.15	3	HAJWTLTPLK		5 4 2 0	(N(N(H(H(N(H(A))))(H(N(H(A)))))))	3	88.75	87.4532	91.1585	0.00437	1.29052	3.728e-53	0	3.728e-53	1/sp|P27169|PON1_HUMAN	1/253
serum_NGP_DDA_1h_3.7396.7396.3.0.dta	serum_NGP_DDA_1h_3	7396	2258.08	1350.58	3	LAGKPTHVJVSVVMAEVDGTCY	21,Carbamidomethyl[C];	8 2 0 0	(N(N(H(H(H(H)))(H(H)(H)(H)))))	9	49.5621	40.9135	65.6237	0.00687	1.69562	2.47741e-38	0	2.47741e-38	1/sp|P01876|IGHA1_HUMAN	1/340
serum_NGP_DDA_1h_3.7402.7402.4.0.dta	serum_NGP_DDA_1h_3	7402	2259.62	847.111	4	HAJWTLTPLK		5 4 2 0	(N(N(H(H(N(H(A))))(H(N(H(A)))))))	3	53.0869	37.8002	81.4766	0.00187	0.55295	1.90304e-47	0	1.90304e-47	1/sp|P27169|PON1_HUMAN	1/253
serum_NGP_DDA_1h_3.7405.7405.2.0.dta	serum_NGP_DDA_1h_3	7405	2260.52	1693.21	2	HAJWTLTPLK		5 4 2 0	(N(N(H(H(N(H(A))))(H(N(H(A)))))))	3	38.5403	31.499	51.617	0.00224	0.66165	2.20953e-30	0	2.20953e-30	1/sp|P27169|PON1_HUMAN	1/253
serum_NGP_DDA_1h_3.7409.7409.4.1.dta	serum_NGP_DDA_1h_3	7409	2261.63	1076.25	4	MVSHHJLTTGATLINEQWLLTTAK		5 4 0 0	(N(N(H(H(N(H)))(H(N(H))))))	6	68.4372	78.1607	50.3792	0.00379	0.88076	9.32369e-30	0	9.32369e-30	2/sp|P00738|HPT_HUMAN/sp|P00739|HPTR_HUMAN	2/184/126
serum_NGP_DDA_1h_3.7415.7415.3.0.dta	serum_NGP_DDA_1h_3	7415	2263.19	1391.61	3	LAGKPTHVJVSVVMAEVDGTCY	21,Carbamidomethyl[C];	5 5 0 0	(N(N(H(H(N(H)))(H(N)(N(H))))))	9	25.224	28.9743	18.2593	0.00707	1.69442	2.82898e-11	0	2.82898e-11	1/sp|P01876|IGHA1_HUMAN	1/340
serum_NGP_DDA_1h_3.7424.7424.3.0.dta	serum_NGP_DDA_1h_3	7424	2265.55	1296.56	3	LAGKPTHVJVSVVMAEVDGTCY	21,Carbamidomethyl[C];	7 2 0 0	(N(N(H(H(H)(H))(H(H(H))))))	9	56.7654	47.6176	73.7541	0.0076	1.95367	4.04065e-43	0	4.04065e-43	1/sp|P01876|IGHA1_HUMAN	1/340
serum_NGP_DDA_1h_3.7425.7425.3.0.dta	serum_NGP_DDA_1h_3	7425	2265.82	1434.67	3	MVSHHJLTTGATLINEQWLLTTAK		5 4 0 0	(N(N(H(H(N(H)))(H(N(H))))))	6	26.4944	26.4924	26.4983	0.01092	2.5379	6.07366e-16	0	6.07366e-16	2/sp|P00738|HPT_HUMAN/sp|P00739|HPTR_HUMAN	2/184/126
serum_NGP_DDA_1h_3.7432.7432.3.0.dta	serum_NGP_DDA_1h_3	7432	2267.82	1337.59	3	LAGKPTHVJVSVVMAEVDGTCY	21,Carbamidomethyl[C];	4 5 0 0	(N(N(H(N)(H(N))(H(N(H))))))	9	48.2953	62.1378	22.5879	0.00663	1.65428	1.14201e-13	0	1.14201e-13	1/sp|P01876|IGHA1_HUMAN	1/340
serum_NGP_DDA_1h_3.7435.7435.5.0.dta	serum_NGP_DDA_1h_3	7435	2268.57	992.073	5	LVLSSEKTVLTPATNHMGJVTFTIPANREFK		7 2 0 0	(N(N(H(H(H)(H))(H(H(H))))))	19	35.7885	46.2636	16.3348	0.00375	0.75726	3.6613e-10	0	3.6613e-10	1/sp|P01024|CO3_HUMAN	1/85
serum_NGP_DDA_1h_3.7436.7436.4.0.dta	serum_NGP_DDA_1h_3	7436	2268.85	1080.47	4	LAGKPTHVJVSVVMAEVDGTCY	21,Carbamidomethyl[C];	5 5 0 1	(N(F)(N(H(N)(H(N(H)))(H(N(H))))))	9	36.866	32.8357	44.3509	0.00215	0.49705	3.50338e-26	0	3.50338e-26	1/sp|P01876|IGHA1_HUMAN	1/340
serum_NGP_DDA_1h_3.7437.7437.3.0.dta	serum_NGP_DDA_1h_3	7437	2269.17	1440.29	3	LAGKPTHVJVSVVMAEVDGTCY	21,Carbamidomethyl[C];	5 5 0 1	(N(F)(N(H(N)(H(N(H)))(H(N(H))))))	9	27.5579	37.1002	9.83649	0.00634	1.4679	1.06176e-06	0	1.06176e-06	1/sp|P01876|IGHA1_HUMAN	1/340
serum_NGP_DDA_1h_3.7438.7438.3.0.dta	serum_NGP_DDA_1h_3	7438	2269.45	1242.55	3	LAGKPTHVJVSVVMAEVDGTCY	21,Carbamidomethyl[C];	6 2 0 0	(N(N(H(H(H))(H(H)(H)))))	9	73.2489	76.608	67.0105	0.00544	1.46034	3.44814e-39	0	3.44814e-39	1/sp|P01876|IGHA1_HUMAN	1/340
serum_NGP_DDA_1h_3.7446.7446.5.0.dta	serum_NGP_DDA_1h_3	7446	2271.58	959.663	5	LVLSSEKTVLTPATNHMGJVTFTIPANREFK		6 2 0 0	(N(N(H(H(H))(H(H)(H)))))	19	50.649	74.9474	5.52336	0.00421	0.87847	0.000270282	0	0.000270282	1/sp|P01024|CO3_HUMAN	1/85
serum_NGP_DDA_1h_3.7447.7447.3.0.dta	serum_NGP_DDA_1h_3	7447	2271.86	1386.28	3	LAGKPTHVJVSVVMAEVDGTCY	21,Carbamidomethyl[C];	4 5 0 1	(N(F)(N(H(N)(H(N))(H(N(H))))))	9	53.722	56.3475	48.8461	0.00676	1.62603	9.3733e-29	0	9.3733e-29	1/sp|P01876|IGHA1_HUMAN	1/340
serum_NGP_DDA_1h_3.7450.7450.3.0.dta	serum_NGP_DDA_1h_3	7450	2272.7	1253.86	3	STGKPTLYJVSLVMSDTAGTCY	21,Carbamidomethyl[C];14,Oxidation[M];	6 2 0 0	(N(N(H(H(H))(H(H(H))))))	9	24.8102	29.379	16.3252	-0.00051	-0.13441	3.86838e-10	0	3.86838e-10	2/sp|P01871|IGHM_HUMAN/sp|P0DOX6|IGM_HUMAN	2/440/563
serum_NGP_DDA_1h_3.7457.7457.4.0.dta	serum_NGP_DDA_1h_3	7457	2274.55	1199.33	4	LVLSSEKTVLTPATNHMGJVTFTIPANREFK		6 2 0 0	(N(N(H(H(H))(H(H)(H)))))	19	49.3429	57.2277	34.6997	0.00478	0.99611	1.4179e-20	0	1.4179e-20	1/sp|P01024|CO3_HUMAN	1/85
serum_NGP_DDA_1h_3.7459.7459.3.0.dta	serum_NGP_DDA_1h_3	7459	2275.09	1188.53	3	LAGKPTHVJVSVVMAEVDGTCY	21,Carbamidomethyl[C];	5 2 0 0	(N(N(H(H(H))(H(H)))))	9	81.3005	93.9492	57.8101	0.00423	1.18732	5.45567e-34	0	5.45567e-34	1/sp|P01876|IGHA1_HUMAN	1/340
serum_NGP_DDA_1h_3.7468.7468.3.0.dta	serum_NGP_DDA_1h_3	7468	2277.72	1062.79	3	LNVEAAJWTVR		5 4 1 0	(N(N(H(H(N(H)))(H(N(H(A)))))))	7	19.994	11.4466	35.8677	0.0026	0.81739	2.40103e-21	0	2.40103e-21	1/sp|P80108|PHLD_HUMAN	1/568
serum_NGP_DDA_1h_3.7478.7478.4.0.dta	serum_NGP_DDA_1h_3	7478	2280.48	891.647	4	LAGKPTHVJVSVVMAEVDGTCY	21,Carbamidomethyl[C];	5 2 0 0	(N(N(H(H)(H(H(H))))))	9	32.3815	44.9464	9.04664	0.00274	0.7692	2.61059e-06	0	2.61059e-06	1/sp|P01876|IGHA1_HUMAN	1/340
serum_NGP_DDA_1h_3.7483.7483.4.0.dta	serum_NGP_DDA_1h_3	7483	2281.99	1076.25	4	MVSHHJLTTGATLINEQWLLTTAK		5 4 0 0	(N(N(H(H(N(H)))(H(N(H))))))	6	12.8776	18.6006	2.24924	0.00231	0.53674	0.00616409	0	0.00616409	2/sp|P00738|HPT_HUMAN/sp|P00739|HPTR_HUMAN	2/184/126
serum_NGP_DDA_1h_3.7487.7487.5.0.dta	serum_NGP_DDA_1h_3	7487	2282.97	927.252	5	LVLSSEKTVLTPATNHMGJVTFTIPANREFK		5 2 0 0	(N(N(H(H)(H(H(H))))))	19	33.864	50.7691	2.4689	0.00349	0.75344	0.00508855	0	0.00508855	1/sp|P01024|CO3_HUMAN	1/85
serum_NGP_DDA_1h_3.7493.7493.3.0.dta	serum_NGP_DDA_1h_3	7493	2284.75	1283.57	3	LAGKPTHVJVSVVMAEVDGTCY	21,Carbamidomethyl[C];	3 5 0 0	(N(N(H(N)(H(N))(H(N)))))	9	24.0401	25.0675	22.1323	0.00636	1.6513	2.16539e-13	0	2.16539e-13	1/sp|P01876|IGHA1_HUMAN	1/340
serum_NGP_DDA_1h_3.7497.7497.3.0.dta	serum_NGP_DDA_1h_3	7497	2285.73	1307.23	3	LGTSLSSGHVLMJGTLK		5 4 2 0	(N(N(H(H(N(H(A))))(H(N(H(A)))))))	13	42.8894	23.9813	78.0042	0.00141	0.36048	1.73889e-45	0	1.73889e-45	1/sp|P80108|PHLD_HUMAN	1/659
serum_NGP_DDA_1h_3.7498.7498.3.0.dta	serum_NGP_DDA_1h_3	7498	2286	1332.26	3	LAGKPTHVJVSVVMAEVDGTCY	21,Carbamidomethyl[C];	3 5 0 1	(N(F)(N(H(N)(H(N))(H(N)))))	9	39.2972	36.0423	45.3419	0.00527	1.32012	9.5752e-27	0	9.5752e-27	1/sp|P01876|IGHA1_HUMAN	1/340
serum_NGP_DDA_1h_3.7512.7512.4.0.dta	serum_NGP_DDA_1h_3	7512	2289.86	999.444	4	LAGKPTHVJVSVVMAEVDGTCY	21,Carbamidomethyl[C];	3 5 0 1	(N(F)(N(H(N)(H(N))(H(N)))))	9	34.3366	32.9151	36.9764	-0.0007	-0.17584	7.13786e-22	0	7.13786e-22	1/sp|P01876|IGHA1_HUMAN	1/340
serum_NGP_DDA_1h_3.7530.7530.3.0.dta	serum_NGP_DDA_1h_3	7530	2294.65	1188.53	3	LAGKPTHVJVSVVMAEVDGTCY	21,Carbamidomethyl[C];	5 2 0 0	(N(N(H(H)(H(H(H))))))	9	33.8718	40.4398	21.6743	0.00487	1.36579	3.22332e-13	0	3.22332e-13	1/sp|P01876|IGHA1_HUMAN	1/340
serum_NGP_DDA_1h_3.7532.7532.2.0.dta	serum_NGP_DDA_1h_3	7532	2295.25	1717.2	2	EJISDPTSPLR		5 4 2 0	(N(N(H(H(N(H(A))))(H(N(H(A)))))))	2	17.1215	13.453	23.9346	0.00485	1.41375	1.92453e-14	0	1.92453e-14	1/sp|P01591|IGJ_HUMAN	1/71
serum_NGP_DDA_1h_3.7542.7542.3.0.dta	serum_NGP_DDA_1h_3	7542	2297.9	1261.23	3	VLYLAAYJCTLRPVSK	9,Carbamidomethyl[C];	5 4 1 0	(N(N(H(H(N(H)))(H(N(H(A)))))))	8	35.9369	20.1084	65.3326	-0.00315	-0.83177	3.19755e-38	0	3.19755e-38	1/sp|Q9UGM5|FETUB_HUMAN	1/136
serum_NGP_DDA_1h_3.7553.7553.3.0.dta	serum_NGP_DDA_1h_3	7553	2300.88	1129.15	3	HAJWTLTPLK		5 4 2 0	(N(N(H(H(N(H(A))))(H(N(H(A)))))))	3	30.9756	9.71378	70.4619	0.00203	0.59933	3.03662e-41	0.00202429	0.00202429	1/sp|P27169|PON1_HUMAN	1/253
serum_NGP_DDA_1h_3.7569.7569.3.0.dta	serum_NGP_DDA_1h_3	7569	2305.3	1212.83	3	EJISDPTSPLR		5 5 2 0	(N(N(H(N)(H(N(H(A))))(H(N(H(A)))))))	2	11.4853	8.85692	16.3665	0.00304	0.83692	3.25849e-10	0.00679612	0.00679612	1/sp|P01591|IGJ_HUMAN	1/71
serum_NGP_DDA_1h_3.7574.7574.3.0.dta	serum_NGP_DDA_1h_3	7574	2306.56	1045.44	3	JFTENDLLVR		5 4 1 0	(N(N(H(H(N(H)))(H(N(H(A)))))))	1	30.0584	24.5704	40.2503	0.00032	0.10098	9.8819e-24	0	9.8819e-24	1/sp|P00734|THRB_HUMAN	1/416
serum_NGP_DDA_1h_3.7612.7612.3.0.dta	serum_NGP_DDA_1h_3	7612	2317	928.713	3	JGSLFAFR		6 3 1 0	(N(N(H(H)(H(H)(H(N(H(A))))))))	1	36.0919	21.8092	62.6169	0.00188	0.67655	9.07029e-37	0	9.07029e-37	1/sp|P04004|VTNC_HUMAN	1/169
serum_NGP_DDA_1h_3.7615.7615.4.0.dta	serum_NGP_DDA_1h_3	7615	2317.84	1076.25	4	MVSHHJLTTGATLINEQWLLTTAK		5 4 0 0	(N(N(H(H(N(H)))(H(N(H))))))	6	12.0201	15.2006	6.11345	0.00186	0.43167	0.000123937	0	0.000123937	2/sp|P00738|HPT_HUMAN/sp|P00739|HPTR_HUMAN	2/184/126
serum_NGP_DDA_1h_3.7620.7620.3.0.dta	serum_NGP_DDA_1h_3	7620	2319.07	1379.91	3	QQQHLFGSJVTDCSGJFCLFR	13,Carbamidomethyl[C];18,Carbamidomethyl[C];	5 4 0 0	(N(N(H(H(N(H)))(H(N(H))))))	9	29.4578	29.1424	30.0435	0.0084	2.02915	5.25371e-18	0	5.25371e-18	1/sp|P02787|TRFE_HUMAN	1/630
serum_NGP_DDA_1h_3.7630.7630.4.0.dta	serum_NGP_DDA_1h_3	7630	2321.75	1098.27	4	LVLSSEKTVLTPATNHMGJVTFTIPANR		6 2 0 0	(N(N(H(H(H))(H(H)(H)))))	19	77.529	96.5971	42.1169	0.00344	0.78305	4.65084e-25	0	4.65084e-25	1/sp|P01024|CO3_HUMAN	1/85
serum_NGP_DDA_1h_3.7631.7631.4.0.dta	serum_NGP_DDA_1h_3	7631	2322.03	1138.79	4	LVLSSEKTVLTPATNHMGJVTFTIPANR		7 2 0 0	(N(N(H(H(H)(H))(H(H(H))))))	19	11.3075	14.9139	4.60983	0.00234	0.51453	0.00081422	0	0.00081422	1/sp|P01024|CO3_HUMAN	1/85
serum_NGP_DDA_1h_3.7632.7632.2.0.dta	serum_NGP_DDA_1h_3	7632	2322.35	1413.08	2	JGSLFAFR		5 4 1 0	(N(N(H(H(N(H)))(H(N(H(A)))))))	1	42.7541	33.9192	59.1616	0.0033	1.16719	1.08569e-34	0	1.08569e-34	1/sp|P04004|VTNC_HUMAN	1/169
serum_NGP_DDA_1h_3.7635.7635.5.0.dta	serum_NGP_DDA_1h_3	7635	2323.19	878.821	5	LVLSSEKTVLTPATNHMGJVTFTIPANR		6 2 0 0	(N(N(H(H(H))(H(H)(H)))))	19	66.3894	100.771	2.53686	0.00299	0.68146	0.00488716	0	0.00488716	1/sp|P01024|CO3_HUMAN	1/85
serum_NGP_DDA_1h_3.7673.7673.4.0.dta	serum_NGP_DDA_1h_3	7673	2333.52	1057.76	4	LVLSSEKTVLTPATNHMGJVTFTIPANR		5 2 0 0	(N(N(H(H)(H(H)(H)))))	19	61.5074	73.5735	39.0991	-0.00191	-0.45102	3.98532e-23	0	3.98532e-23	1/sp|P01024|CO3_HUMAN	1/85
serum_NGP_DDA_1h_3.7675.7675.3.0.dta	serum_NGP_DDA_1h_3	7675	2334.12	1188.53	3	LAGKPTHVJVSVVMAEVDGTCY	21,Carbamidomethyl[C];	5 2 0 0	(N(N(H(H)(H(H(H))))))	9	27.7659	28.5683	26.2758	0.01042	2.92405	9.7274e-16	0	9.7274e-16	1/sp|P01876|IGHA1_HUMAN	1/340
serum_NGP_DDA_1h_3.7684.7684.3.0.dta	serum_NGP_DDA_1h_3	7684	2336.52	942.389	3	JGSLFAFR		5 4 1 0	(N(N(H(H(N(H)))(H(N(H(A)))))))	1	26.1195	15.7421	45.3918	0.00094	0.33184	8.9035e-27	0	8.9035e-27	1/sp|P04004|VTNC_HUMAN	1/169
serum_NGP_DDA_1h_3.7707.7707.2.0.dta	serum_NGP_DDA_1h_3	7707	2342.89	1311.54	2	JGSLFAFR		5 3 1 0	(N(N(H(H(H))(H(N(H(A)))))))	1	48.541	32.5806	78.1819	0.0027	1.02821	1.25608e-45	0	1.25608e-45	1/sp|P04004|VTNC_HUMAN	1/169
serum_NGP_DDA_1h_3.7708.7708.3.0.dta	serum_NGP_DDA_1h_3	7708	2343.11	874.696	3	JGSLFAFR		5 3 1 0	(N(N(H(H(H))(H(N(H(A)))))))	1	56.1121	42.3082	81.7481	0.00136	0.51678	1.14128e-47	0	1.14128e-47	1/sp|P04004|VTNC_HUMAN	1/169
serum_NGP_DDA_1h_3.7717.7717.3.0.dta	serum_NGP_DDA_1h_3	7717	2345.44	1103.8	3	GLJVTLSSTGR		5 4 2 0	(N(N(H(H(N(H(A))))(H(N(H(A)))))))	3	81.3112	64.6425	112.267	0.00307	0.92796	5.23338e-65	0	5.23338e-65	2/sp|P0C0L4|CO4A_HUMAN/sp|P0C0L5|CO4B_HUMAN	2/1328/1328
serum_NGP_DDA_1h_3.7785.7785.3.0.dta	serum_NGP_DDA_1h_3	7785	2363.61	1103.8	3	GLJVTLSSTGR		5 4 2 0	(N(N(H(H(N(H(A))))(H(N(H(A)))))))	3	36.0337	13.5196	77.8455	0.00042	0.12569	2.15052e-45	0	2.15052e-45	2/sp|P0C0L4|CO4A_HUMAN/sp|P0C0L5|CO4B_HUMAN	2/1328/1328
serum_NGP_DDA_1h_3.7786.7786.3.0.dta	serum_NGP_DDA_1h_3	7786	2363.89	1201.14	3	LGJWSAMPSCK	10,Carbamidomethyl[C];	5 4 2 1	(N(F)(N(H(H(N(H(A))))(H(N(H(A)))))))	3	27.5923	34.8201	14.1694	0.00351	0.97467	5.79391e-09	0	5.79391e-09	1/sp|P02749|APOH_HUMAN	1/253
serum_NGP_DDA_1h_3.7811.7811.2.0.dta	serum_NGP_DDA_1h_3	7811	2370.64	1230.51	2	JGSLFAFR		4 3 1 0	(N(N(H(H)(H(N(H(A)))))))	1	21.8699	13.5463	37.3281	0.00182	0.73961	4.83525e-22	0	4.83525e-22	1/sp|P04004|VTNC_HUMAN	1/169
serum_NGP_DDA_1h_3.7849.7849.3.0.dta	serum_NGP_DDA_1h_3	7849	2381.14	1152.45	3	LGJWSAMPSCK	10,Carbamidomethyl[C];	5 4 2 0	(N(N(H(H(N(H(A))))(H(N(H(A)))))))	3	55.3846	49.8343	65.6923	0.00297	0.86011	1.81637e-38	0	1.81637e-38	1/sp|P02749|APOH_HUMAN	1/253
serum_NGP_DDA_1h_3.7864.7864.4.0.dta	serum_NGP_DDA_1h_3	7864	2385.26	864.59	4	LGJWSAMPSCK	10,Carbamidomethyl[C];	5 4 2 0	(N(N(H(H(N(H(A))))(H(N(H(A)))))))	3	54.9803	47.0317	69.7421	0.00115	0.33223	7.61302e-41	0	7.61302e-41	1/sp|P02749|APOH_HUMAN	1/253
serum_NGP_DDA_1h_3.7885.7885.3.0.dta	serum_NGP_DDA_1h_3	7885	2390.84	1424.25	3	DIVEYYJDSJGSHVLQGR		5 4 2 0	(N(N(H(H(N(H(A))))(H(N(H(A)))))))	10	42.7343	38.9784	49.7097	0.00593	1.38898	2.62753e-29	0	2.62753e-29	1/sp|P25311|ZA2G_HUMAN	1/112
serum_NGP_DDA_1h_3.7938.7938.4.0.dta	serum_NGP_DDA_1h_3	7938	2405.25	1001.96	4	IIVPLNNREJISDPTSPLR		5 3 1 1	(N(F)(N(H(H(H))(H(N(H(A)))))))	10	48.5738	17.2341	106.776	0.0022	0.54814	7.24223e-62	0	7.24223e-62	1/sp|P01591|IGJ_HUMAN	1/71
serum_NGP_DDA_1h_3.7940.7940.3.1.dta	serum_NGP_DDA_1h_3	7940	2405.86	1102.15	3	GLJVTLSSTGR		3 7 0 2	(N(N(H(N)(H(N)(N(F)))(H(N)(N(F))))))	3	14.1783	13.6213	15.2128	-0.00561	-1.69813	1.45057e-09	0	1.45057e-09	2/sp|P0C0L4|CO4A_HUMAN/sp|P0C0L5|CO4B_HUMAN	2/1328/1328
serum_NGP_DDA_1h_3.8038.8038.3.0.dta	serum_NGP_DDA_1h_3	8038	2432.61	1365.25	3	QVLFLDTVYGJCSTHFTVK	12,Carbamidomethyl[C];	9 2 0 0	(N(N(H(H(H(H)))(H(H(H(H(H))))))))	11	14.9618	15.1205	14.667	0.00581	1.41884	3.27042e-09	0	3.27042e-09	1/sp|P04114|APOB_HUMAN	1/185
serum_NGP_DDA_1h_3.8049.8049.3.1.dta	serum_NGP_DDA_1h_3	8049	2435.56	1158.13	3	LGJWSAMPSCK	10,Carbamidomethyl[C];	6 4 1 1	(N(N(H(H(N(H(H))))(H(N(F)(H(A)))))))	3	15.3266	16.9098	12.3862	0.01234	3.55241	6.04812e-08	0	6.04812e-08	1/sp|P02749|APOH_HUMAN	1/253
serum_NGP_DDA_1h_3.8070.8070.3.0.dta	serum_NGP_DDA_1h_3	8070	2441.12	1152.45	3	LGJWSAMPSCK	10,Carbamidomethyl[C];	5 4 2 0	(N(N(H(H(N(H(A))))(H(N(H(A)))))))	3	24.7875	16.9121	39.4132	0.00214	0.61874	2.55513e-23	0	2.55513e-23	1/sp|P02749|APOH_HUMAN	1/253
serum_NGP_DDA_1h_3.8078.8078.5.2.dta	serum_NGP_DDA_1h_3	8078	2443.4	896.187	5	LQHTYLCEEKENJKSFQSDDSSLR	7,Carbamidomethyl[C];	4 3 1 0	(N(N(H(H)(H(N(H(A)))))))	13	9.86398	10.8966	7.94615	0.01693	3.78106	9.79835e-06	0.00102564	0.00103328	1/sp|Q6P0N0|M18BP_HUMAN	1/170
serum_NGP_DDA_1h_3.8080.8080.3.0.dta	serum_NGP_DDA_1h_3	8080	2443.81	1480.32	3	VVLHPJYSQVDIGLIK		7 6 1 0	(N(N(H(H(N(H))(N(H)))(H(N(H))(N(H(A)))))))	6	23.586	22.0836	26.3761	0.00505	1.13823	8.60461e-16	0	8.60461e-16	1/sp|P00738|HPT_HUMAN	1/241
serum_NGP_DDA_1h_3.8082.8082.4.0.dta	serum_NGP_DDA_1h_3	8082	2444.41	1244.3	4	MVSHHJLTTGATLINEQWLLTTAK	1,Oxidation[M];	6 5 1 0	(N(N(H(H(N(H(A))))(H(N(H))(N(H))))))	6	15.1305	13.0191	19.0516	-0.00082	-0.16535	8.96391e-12	0	8.96391e-12	2/sp|P00738|HPT_HUMAN/sp|P00739|HPTR_HUMAN	2/184/126
serum_NGP_DDA_1h_3.8091.8091.3.0.dta	serum_NGP_DDA_1h_3	8091	2446.75	1376.61	3	TVLTPATNHMGJVTFTIPANR		6 3 1 0	(N(N(H(H)(H(H)(H(N(H(A))))))))	12	51.1678	42.6066	67.0673	0.0051	1.23663	3.1688e-39	0	3.1688e-39	1/sp|P01024|CO3_HUMAN	1/85
serum_NGP_DDA_1h_3.8092.8092.4.0.dta	serum_NGP_DDA_1h_3	8092	2447.03	1032.71	4	TVLTPATNHMGJVTFTIPANR		6 3 1 0	(N(N(H(H)(H(H)(H(N(H(A))))))))	12	62.1475	53.704	77.8283	0.00055	0.13436	2.36409e-45	0	2.36409e-45	1/sp|P01024|CO3_HUMAN	1/85
serum_NGP_DDA_1h_3.8106.8106.3.1.dta	serum_NGP_DDA_1h_3	8106	2450.87	1379.55	3	SWPAVGJCSSALR	8,Carbamidomethyl[C];	7 5 2 0	(N(N(H(H(N(H(H))))(H(N(H(A)))(N(H(A)))))))	7	16.7787	10.8171	27.8502	0.01283	3.10266	1.05434e-16	0.00102564	0.00102564	1/sp|P02790|HEMO_HUMAN	1/187
serum_NGP_DDA_1h_3.8113.8113.3.0.dta	serum_NGP_DDA_1h_3	8113	2452.68	1257.22	3	QVLFLDTVYGJCSTHFTVK	12,Carbamidomethyl[C];	7 2 0 0	(N(N(H(H(H))(H(H(H(H)))))))	11	18.3844	10.9569	32.1782	0.0039	1.03358	3.3253e-19	0.00102564	0.00102564	1/sp|P04114|APOB_HUMAN	1/185
serum_NGP_DDA_1h_3.8116.8116.4.2.dta	serum_NGP_DDA_1h_3	8116	2453.56	1020.67	4	YNSQJQSNNQFVLYR		5 4 2 0	(N(N(H(H(N(H(A))))(H(N(H(A)))))))	5	11.4384	10.6121	12.9729	-0.00794	-1.94675	3.01416e-08	0.00102564	0.00102564	1/sp|P01042|KNG1_HUMAN	1/48
serum_NGP_DDA_1h_3.8147.8147.3.0.dta	serum_NGP_DDA_1h_3	8147	2461.8	1203.2	3	QVLFLDTVYGJCSTHFTVK	12,Carbamidomethyl[C];	6 2 0 0	(N(N(H(H(H))(H(H(H))))))	11	26.8196	23.7286	32.5603	0.00375	1.04077	1.79634e-19	0	1.79634e-19	1/sp|P04114|APOB_HUMAN	1/185
serum_NGP_DDA_1h_3.8154.8154.3.0.dta	serum_NGP_DDA_1h_3	8154	2463.8	1389.94	3	ADGTVNQIEGEATPVJLTEPAK		5 4 1 0	(N(N(H(H(N(H)))(H(N(H(A)))))))	16	46.8831	59.1755	24.0543	-0.00412	-0.98913	1.57493e-14	0	1.57493e-14	1/sp|P05090|APOD_HUMAN	1/98
serum_NGP_DDA_1h_3.8169.8169.4.0.dta	serum_NGP_DDA_1h_3	8169	2467.94	1153.02	4	MVSHHJLTTGATLINEQWLLTTAK	1,Oxidation[M];	5 4 1 0	(N(N(H(H(N(H)))(H(N(H(A)))))))	6	53.6565	58.4113	44.8261	0.0053	1.15023	1.72932e-26	0	1.72932e-26	2/sp|P00738|HPT_HUMAN/sp|P00739|HPTR_HUMAN	2/184/126
serum_NGP_DDA_1h_3.8170.8170.3.0.dta	serum_NGP_DDA_1h_3	8170	2468.22	1149.18	3	QVLFLDTVYGJCSTHFTVK	12,Carbamidomethyl[C];	5 2 0 0	(N(N(H(H)(H(H(H))))))	11	55.5004	51.6941	62.5692	0.0038	1.10261	1.0024e-36	0	1.0024e-36	1/sp|P04114|APOB_HUMAN	1/185
serum_NGP_DDA_1h_3.8181.8181.3.0.dta	serum_NGP_DDA_1h_3	8181	2471.42	1358.61	3	VVLHPJYSQVDIGLIK		6 5 1 0	(N(N(H(H(N(H(A))))(H(N(H))(N(H))))))	6	50.9615	45.0207	61.9944	0.00629	1.54512	2.80711e-36	0	2.80711e-36	1/sp|P00738|HPT_HUMAN	1/241
serum_NGP_DDA_1h_3.8182.8182.3.0.dta	serum_NGP_DDA_1h_3	8182	2471.7	1537.03	3	MVSHHJLTTGATLINEQWLLTTAK	1,Oxidation[M];	5 4 1 0	(N(N(H(H(N(H)))(H(N(H(A)))))))	6	23.8696	27.0327	17.9954	0.00641	1.38998	3.4011e-11	0	3.4011e-11	2/sp|P00738|HPT_HUMAN/sp|P00739|HPTR_HUMAN	2/184/126
serum_NGP_DDA_1h_3.8186.8186.3.0.dta	serum_NGP_DDA_1h_3	8186	2472.94	1285.59	3	VVLHPJYSQVDIGLIK		5 4 1 1	(N(N(H(H(N(H)(F)))(H(N(H(A)))))))	6	42.3758	37.6029	51.2398	0.00534	1.38574	3.89905e-30	0	3.89905e-30	1/sp|P00738|HPT_HUMAN	1/241
serum_NGP_DDA_1h_3.8228.8228.4.0.dta	serum_NGP_DDA_1h_3	8228	2484.47	927.928	4	VVLHPJYSQVDIGLIK		5 4 1 0	(N(N(H(H(N(H)))(H(N(H(A)))))))	6	63.6159	69.1068	53.4184	0.00217	0.58417	2.43338e-31	0	2.43338e-31	1/sp|P00738|HPT_HUMAN	1/241
serum_NGP_DDA_1h_3.8234.8234.3.0.dta	serum_NGP_DDA_1h_3	8234	2485.97	1236.9	3	VVLHPJYSQVDIGLIK		5 4 1 0	(N(N(H(H(N(H)))(H(N(H(A)))))))	6	74.3987	82.2339	59.8478	0.00367	0.98943	5.51453e-35	0	5.51453e-35	1/sp|P00738|HPT_HUMAN	1/241
serum_NGP_DDA_1h_3.8239.8239.3.0.dta	serum_NGP_DDA_1h_3	8239	2487.41	1252.51	3	SWPAVGJCSSALR	8,Carbamidomethyl[C];	5 4 2 1	(N(F)(N(H(H(N(H(A))))(H(N(H(A)))))))	7	52.6084	40.2999	75.467	0.0033	0.87902	4.71751e-44	0	4.71751e-44	1/sp|P02790|HEMO_HUMAN	1/187
serum_NGP_DDA_1h_3.8247.8247.2.0.dta	serum_NGP_DDA_1h_3	8247	2489.5	1854.85	2	VVLHPJYSQVDIGLIK		5 4 1 0	(N(N(H(H(N(H)))(H(N(H(A)))))))	6	12.2806	11.9081	12.9722	-0.00278	-0.75	3.08727e-08	0	3.08727e-08	1/sp|P00738|HPT_HUMAN	1/241
serum_NGP_DDA_1h_3.8261.8261.3.0.dta	serum_NGP_DDA_1h_3	8261	2493.28	1540.31	3	GLTFQQJASSMCVPDQDTAIR	12,Carbamidomethyl[C];	6 5 0 2	(N(F)(N(H(H(N(H(F))))(H(N(H))(N(H))))))	7	49.6165	67.6854	16.06	0.01544	3.34243	5.14851e-10	0	5.14851e-10	2/sp|P01871|IGHM_HUMAN/sp|P0DOX6|IGM_HUMAN	2/209/332
serum_NGP_DDA_1h_3.8264.8264.5.0.dta	serum_NGP_DDA_1h_3	8264	2494.11	992.446	5	MVSHHJLTTGATLINEQWLLTTAK		6 5 1 0	(N(N(H(H(N(H(A))))(H(N(H))(N(H))))))	6	25.059	27.8556	19.8654	-0.00246	-0.49584	3.04231e-12	0	3.04231e-12	2/sp|P00738|HPT_HUMAN/sp|P00739|HPTR_HUMAN	2/184/126
serum_NGP_DDA_1h_3.8267.8267.3.0.dta	serum_NGP_DDA_1h_3	8267	2494.79	1534.64	3	GLTFQQJASSMCVPDQDTAIR	12,Carbamidomethyl[C];	5 5 1 1	(N(F)(N(H(H)(N)(H(N(H))(N(H(A)))))))	7	56.2103	77.4094	16.8406	0.0059	1.28103	1.82886e-10	0	1.82886e-10	2/sp|P01871|IGHM_HUMAN/sp|P0DOX6|IGM_HUMAN	2/209/332
serum_NGP_DDA_1h_3.8269.8269.3.0.dta	serum_NGP_DDA_1h_3	8269	2495.38	1358.61	3	VVLHPJYSQVDIGLIK		6 5 1 0	(N(N(H(H(N(H(A))))(H(N(H))(N(H))))))	6	14.8253	9.47519	24.7613	-0.00811	-1.99186	5.35875e-15	0.004995	0.004995	1/sp|P00738|HPT_HUMAN	1/241
serum_NGP_DDA_1h_3.8276.8276.5.0.dta	serum_NGP_DDA_1h_3	8276	2497.33	742.745	5	VVLHPJYSQVDIGLIK		5 4 0 2	(N(N(H(H(N(H(F))))(H(N(H(F)))))))	6	8.28142	11.0806	3.08291	-0.01477	-3.98054	0.00319233	0	0.00319233	1/sp|P00738|HPT_HUMAN	1/241
serum_NGP_DDA_1h_3.8283.8283.4.0.dta	serum_NGP_DDA_1h_3	8283	2499.16	1100.46	4	GLTFQQJASSMCVPDQDTAIR	12,Carbamidomethyl[C];	5 4 1 1	(N(F)(N(H(H(N(H)))(H(N(H(A)))))))	7	62.3306	76.5613	35.9022	0.00243	0.55212	2.27395e-21	0	2.27395e-21	2/sp|P01871|IGHM_HUMAN/sp|P0DOX6|IGM_HUMAN	2/209/332
serum_NGP_DDA_1h_3.8287.8287.4.0.dta	serum_NGP_DDA_1h_3	8287	2500.27	903.117	4	SWPAVGJCSSALR	8,Carbamidomethyl[C];	5 4 2 0	(N(N(H(H(N(H(A))))(H(N(H(A)))))))	7	62.7008	62.9533	62.2319	0.00438	1.21264	2.02339e-36	0	2.02339e-36	1/sp|P02790|HEMO_HUMAN	1/187
serum_NGP_DDA_1h_3.8289.8289.4.0.dta	serum_NGP_DDA_1h_3	8289	2500.67	1151.23	4	GLTFQQJASSMCVPDQDTAIR	12,Carbamidomethyl[C];	5 5 1 1	(N(F)(N(H(N)(H(N(H)))(H(N(H(A)))))))	7	64.7939	83.2776	30.4671	0.00478	1.03787	4.03801e-18	0	4.03801e-18	2/sp|P01871|IGHM_HUMAN/sp|P0DOX6|IGM_HUMAN	2/209/332
serum_NGP_DDA_1h_3.8295.8295.4.0.dta	serum_NGP_DDA_1h_3	8295	2502.37	1104.72	4	GLTFQQJASSMCVPDQDTAIR	12,Carbamidomethyl[C];	6 4 0 2	(N(F)(N(H(H(N(H)))(H(N(H(H)(F)))))))	7	51.0649	60.1947	34.1095	0.01613	3.65343	2.83085e-20	0	2.83085e-20	2/sp|P01871|IGHM_HUMAN/sp|P0DOX6|IGM_HUMAN	2/209/332
serum_NGP_DDA_1h_3.8300.8300.3.0.dta	serum_NGP_DDA_1h_3	8300	2503.58	1236.9	3	VVLHPJYSQVDIGLIK		5 4 1 0	(N(N(H(H(N(H)))(H(N(H(A)))))))	6	86.2325	92.2702	75.0195	0.00448	1.20784	9.12916e-44	0	9.12916e-44	1/sp|P00738|HPT_HUMAN	1/241
serum_NGP_DDA_1h_3.8303.8303.4.1.dta	serum_NGP_DDA_1h_3	8303	2504.45	1114.72	4	GLTFQQJASSMCVPDQDTAIR	12,Carbamidomethyl[C];	5 5 1 0	(N(N(H(N)(H(H))(H(N)(N(H(A)))))))	7	49.5841	69.0572	13.4197	0.00795	1.78394	1.84519e-08	0	1.84519e-08	2/sp|P01871|IGHM_HUMAN/sp|P0DOX6|IGM_HUMAN	2/209/332
serum_NGP_DDA_1h_3.8304.8304.4.0.dta	serum_NGP_DDA_1h_3	8304	2504.73	1185.54	4	MVSHHJLTTGATLINEQWLLTTAK		5 4 1 1	(N(F)(N(H(H(N(H)))(H(N(H(A)))))))	6	27.4904	35.0457	13.4591	0.00642	1.35377	1.67436e-08	0	1.67436e-08	2/sp|P00738|HPT_HUMAN/sp|P00739|HPTR_HUMAN	2/184/126
serum_NGP_DDA_1h_3.8311.8311.4.0.dta	serum_NGP_DDA_1h_3	8311	2506.5	927.928	4	VVLHPJYSQVDIGLIK		5 4 1 0	(N(N(H(H(H))(H(N)(N(H(A)))))))	6	76.6112	81.5987	67.3486	0.00205	0.55397	1.86283e-39	0	1.86283e-39	1/sp|P00738|HPT_HUMAN	1/241
serum_NGP_DDA_1h_3.8321.8321.3.0.dta	serum_NGP_DDA_1h_3	8321	2509.03	1203.82	3	SWPAVGJCSSALR	8,Carbamidomethyl[C];	5 4 2 0	(N(N(H(H(N(H(A))))(H(N(H(A)))))))	7	65.5504	58.2067	79.1887	0.00438	1.21431	4.08827e-46	0	4.08827e-46	1/sp|P02790|HEMO_HUMAN	1/187
serum_NGP_DDA_1h_3.8325.8325.3.0.dta	serum_NGP_DDA_1h_3	8325	2510.02	1418.26	3	GLTFQQJASSMCVPDQDTAIR	12,Carbamidomethyl[C];	5 4 1 0	(N(N(H(H(N(H)))(H(N(H(A)))))))	7	30.2737	37.8298	16.2409	0.01035	2.4343	3.98454e-10	0	3.98454e-10	2/sp|P01871|IGHM_HUMAN/sp|P0DOX6|IGM_HUMAN	2/209/332
serum_NGP_DDA_1h_3.8326.8326.3.0.dta	serum_NGP_DDA_1h_3	8326	2510.29	1285.59	3	VVLHPJYSQVDIGLIK		5 4 1 1	(N(N(H(H(N(H)))(H(N(F)(H(A)))))))	6	16.0509	13.2554	21.2425	0.00922	2.39203	6.08343e-13	0	6.08343e-13	1/sp|P00738|HPT_HUMAN	1/241
serum_NGP_DDA_1h_3.8335.8335.3.0.dta	serum_NGP_DDA_1h_3	8335	2512.63	1252.53	3	CGLVPVLAENYJK	1,Carbamidomethyl[C];	6 5 1 0	(N(N(H(H(N(H(A))))(H(N(H))(N(H))))))	12	50.3204	56.4615	38.9154	0.0059	1.57088	5.17186e-23	0	5.17186e-23	1/sp|P02787|TRFE_HUMAN	1/432
serum_NGP_DDA_1h_3.8345.8345.5.0.dta	serum_NGP_DDA_1h_3	8345	2515.32	919.42	5	MVSHHJLTTGATLINEQWLLTTAK		5 4 1 0	(N(N(H(H(N(H)))(H(N(H(A)))))))	6	64.8478	83.0704	31.0056	0.00309	0.6733	1.69956e-18	0	1.69956e-18	2/sp|P00738|HPT_HUMAN/sp|P00739|HPTR_HUMAN	2/184/126
serum_NGP_DDA_1h_3.8346.8346.3.0.dta	serum_NGP_DDA_1h_3	8346	2515.47	1531.7	3	MVSHHJLTTGATLINEQWLLTTAK		5 4 1 0	(N(N(H(H(N(H)))(H(N(H(A)))))))	6	45.9489	45.5832	46.6283	0.0037	0.80523	1.65356e-27	0	1.65356e-27	2/sp|P00738|HPT_HUMAN/sp|P00739|HPTR_HUMAN	2/184/126
serum_NGP_DDA_1h_3.8348.8348.3.0.dta	serum_NGP_DDA_1h_3	8348	2516.06	1480.62	3	GLTFQQJASSMCVPDQDTAIR	12,Carbamidomethyl[C];	4 5 1 1	(N(F)(N(H(H(N)(N))(H(N(H(A)))))))	7	36.4595	53.2381	5.29928	0.0051	1.14927	0.000372724	0	0.000372724	2/sp|P01871|IGHM_HUMAN/sp|P0DOX6|IGM_HUMAN	2/209/332
serum_NGP_DDA_1h_3.8366.8366.4.0.dta	serum_NGP_DDA_1h_3	8366	2520.72	1149.02	4	MVSHHJLTTGATLINEQWLLTTAK		5 4 1 0	(N(N(H(H(N(H)))(H(N(H(A)))))))	6	27.2303	25.552	30.3471	0.00541	1.17753	4.37124e-18	0	4.37124e-18	2/sp|P00738|HPT_HUMAN/sp|P00739|HPTR_HUMAN	2/184/126
serum_NGP_DDA_1h_3.8377.8377.3.0.dta	serum_NGP_DDA_1h_3	8377	2523.62	1236.9	3	VVLHPJYSQVDIGLIK		5 4 1 0	(N(N(H(H(N(H)))(H(N(H(A)))))))	6	52.1079	45.2925	64.7649	0.00367	0.98943	5.63388e-38	0	5.63388e-38	1/sp|P00738|HPT_HUMAN	1/241
serum_NGP_DDA_1h_3.8398.8398.4.1.dta	serum_NGP_DDA_1h_3	8398	2529.17	1214.73	4	QJQCFYJSSYLNVQR	4,Carbamidomethyl[C];	7 6 2 0	(N(N(H(H(N(H))(N(H(A))))(H(N(H))(N(H(A)))))))	2	17.8438	22.6444	8.92826	0.00297	0.61122	2.8662e-06	0	2.8662e-06	1/sp|P19652|A1AG2_HUMAN	1/88
serum_NGP_DDA_1h_3.8403.8403.3.0.dta	serum_NGP_DDA_1h_3	8403	2530.4	1203.82	3	SWPAVGJCSSALR	8,Carbamidomethyl[C];	5 4 2 0	(N(N(H(H(N(H(A))))(H(N(H(A)))))))	7	14.0003	9.30082	22.7279	0.00229	0.63333	8.66043e-14	0.00596421	0.00596421	1/sp|P02790|HEMO_HUMAN	1/187
serum_NGP_DDA_1h_3.8405.8405.4.1.dta	serum_NGP_DDA_1h_3	8405	2530.96	939.63	4	SWPAVGJCSSALR	8,Carbamidomethyl[C];	5 4 2 1	(N(N(H(H(N(H(A))))(H(N(F)(H(A)))))))	7	18.3643	14.4105	25.7071	-0.00055	-0.14588	1.65351e-15	0	1.65351e-15	1/sp|P02790|HEMO_HUMAN	1/187
serum_NGP_DDA_1h_3.8413.8413.5.0.dta	serum_NGP_DDA_1h_3	8413	2533.23	919.42	5	MVSHHJLTTGATLINEQWLLTTAK		5 4 1 0	(N(N(H(H(N(H)))(H(N(H(A)))))))	6	44.1489	49.7125	33.8165	0.00381	0.83005	4.67467e-20	0	4.67467e-20	2/sp|P00738|HPT_HUMAN/sp|P00739|HPTR_HUMAN	2/184/126
serum_NGP_DDA_1h_3.8435.8435.4.0.dta	serum_NGP_DDA_1h_3	8435	2539.14	1149.02	4	MVSHHJLTTGATLINEQWLLTTAK		5 4 1 0	(N(N(H(H(N(H)))(H(N(H(A)))))))	6	34.2122	37.8037	27.5422	0.00428	0.93108	1.26473e-16	0	1.26473e-16	2/sp|P00738|HPT_HUMAN/sp|P00739|HPTR_HUMAN	2/184/126
serum_NGP_DDA_1h_3.8437.8437.4.0.dta	serum_NGP_DDA_1h_3	8437	2539.74	1026.93	4	KVCQDCPLLAPLJDTR	3,Carbamidomethyl[C];6,Carbamidomethyl[C];	5 4 2 0	(N(N(H(H(N(H(A))))(H(N(H(A)))))))	13	50.2526	51.3994	48.1228	0.00377	0.9182	2.55833e-28	0	2.55833e-28	1/sp|P02765|FETUA_HUMAN	1/156
serum_NGP_DDA_1h_3.8443.8443.5.0.dta	serum_NGP_DDA_1h_3	8443	2541.41	821.748	5	KVCQDCPLLAPLJDTR	3,Carbamidomethyl[C];6,Carbamidomethyl[C];	5 4 2 0	(N(N(H(H(N(H(A))))(H(N(H(A)))))))	13	42.1988	46.5646	34.0909	-0.00092	-0.22292	2.95818e-20	0	2.95818e-20	1/sp|P02765|FETUA_HUMAN	1/156
serum_NGP_DDA_1h_3.8448.8448.4.0.dta	serum_NGP_DDA_1h_3	8448	2542.69	1057.74	4	MVSHHJLTTGATLINEQWLLTTAK		4 3 1 0	(N(N(H(H)(H(N(H(A)))))))	6	14.9084	18.8077	7.66685	-0.00406	-0.95922	1.40878e-05	0	1.40878e-05	2/sp|P00738|HPT_HUMAN/sp|P00739|HPTR_HUMAN	2/184/126
serum_NGP_DDA_1h_3.8458.8458.3.0.dta	serum_NGP_DDA_1h_3	8458	2545.3	1236.9	3	VVLHPJYSQVDIGLIK		5 4 1 0	(N(N(H(H(N(H)))(H(N(H(A)))))))	6	35.0719	23.1768	57.1628	0.00324	0.87376	1.95606e-33	0	1.95606e-33	1/sp|P00738|HPT_HUMAN	1/241
serum_NGP_DDA_1h_3.8473.8473.3.0.dta	serum_NGP_DDA_1h_3	8473	2549.43	1209.49	3	SWPAVGJCSSALR	8,Carbamidomethyl[C];	6 4 1 1	(N(N(H(H(N(H(H))))(H(N(F)(H(A)))))))	7	37.465	35.4043	41.2919	0.00971	2.67788	2.30512e-24	0	2.30512e-24	1/sp|P02790|HEMO_HUMAN	1/187
serum_NGP_DDA_1h_3.8477.8477.3.0.dta	serum_NGP_DDA_1h_3	8477	2550.54	1537.33	3	LAGKPTHVJVSVVMAEVDGTCY	21,Carbamidomethyl[C];	5 5 1 1	(N(F)(N(H(N)(H(N(H)))(H(N(H(A)))))))	9	28.6103	33.8888	18.8074	0.00416	0.90178	1.17741e-11	0	1.17741e-11	1/sp|P01876|IGHA1_HUMAN	1/340
serum_NGP_DDA_1h_3.8479.8479.3.0.dta	serum_NGP_DDA_1h_3	8479	2550.95	1368.91	3	KVCQDCPLLAPLJDTR	3,Carbamidomethyl[C];6,Carbamidomethyl[C];	5 4 2 0	(N(N(H(H(N(H(A))))(H(N(H(A)))))))	13	8.76642	8.69653	8.89621	0.00571	1.39034	3.01007e-06	0.00773694	0.00773694	1/sp|P02765|FETUA_HUMAN	1/156
serum_NGP_DDA_1h_3.8480.8480.3.0.dta	serum_NGP_DDA_1h_3	8480	2551.22	1203.82	3	SWPAVGJCSSALR	8,Carbamidomethyl[C];	5 4 2 0	(N(N(H(H(N(H(A))))(H(N(H(A)))))))	7	56.3699	50.4523	67.3598	0.00326	0.90345	1.68119e-39	0	1.68119e-39	1/sp|P02790|HEMO_HUMAN	1/187
serum_NGP_DDA_1h_3.8484.8484.3.0.dta	serum_NGP_DDA_1h_3	8484	2552.38	1469.63	3	LAGKPTHVJVSVVMAEVDGTCY	21,Carbamidomethyl[C];	5 4 1 1	(N(F)(N(H(H(N(H)))(H(N(H(A)))))))	9	33.4472	40.6725	20.0286	0.00473	1.0728	2.35289e-12	0	2.35289e-12	1/sp|P01876|IGHA1_HUMAN	1/340
serum_NGP_DDA_1h_3.8490.8490.4.0.dta	serum_NGP_DDA_1h_3	8490	2553.9	1153.24	4	LAGKPTHVJVSVVMAEVDGTCY	21,Carbamidomethyl[C];	5 5 1 1	(N(F)(N(H(N)(H(N(H)))(H(N(H(A)))))))	9	32.7008	22.5759	51.5041	0.00059	0.12715	2.60582e-30	0	2.60582e-30	1/sp|P01876|IGHA1_HUMAN	1/340
serum_NGP_DDA_1h_3.8491.8491.3.0.dta	serum_NGP_DDA_1h_3	8491	2554.17	1130.82	3	CGLVPVLAENYJK	1,Carbamidomethyl[C];	5 4 1 0	(N(N(H(H(N(H)))(H(N(H(A)))))))	12	67.2148	81.2917	41.072	0.00272	0.80299	3.06518e-24	0	3.06518e-24	1/sp|P02787|TRFE_HUMAN	1/432
serum_NGP_DDA_1h_3.8493.8493.4.0.dta	serum_NGP_DDA_1h_3	8493	2554.77	903.116	4	SWPAVGJCSSALR	8,Carbamidomethyl[C];	5 4 2 0	(N(N(H(H(N(H(A))))(H(N(H(A)))))))	7	40.8067	27.6993	65.149	0.00061	0.16982	3.79907e-38	0	3.79907e-38	1/sp|P02790|HEMO_HUMAN	1/187
serum_NGP_DDA_1h_3.8496.8496.5.1.dta	serum_NGP_DDA_1h_3	8496	2555.61	919.419	5	MVSHHJLTTGATLINEQWLLTTAK		5 4 1 0	(N(N(H(H(N(H)))(H(N(H(A)))))))	6	21.9641	24.5754	17.1147	-0.00369	-0.80393	1.06114e-10	0	1.06114e-10	2/sp|P00738|HPT_HUMAN/sp|P00739|HPTR_HUMAN	2/184/126
serum_NGP_DDA_1h_3.8501.8501.4.0.dta	serum_NGP_DDA_1h_3	8501	2556.84	1102.48	4	LAGKPTHVJVSVVMAEVDGTCY	21,Carbamidomethyl[C];	5 4 1 1	(N(F)(N(H(H(N(H)))(H(N(H(A)))))))	9	53.7183	54.9364	51.4561	0.00312	0.70859	2.82521e-30	0	2.82521e-30	1/sp|P01876|IGHA1_HUMAN	1/340
serum_NGP_DDA_1h_3.8502.8502.4.0.dta	serum_NGP_DDA_1h_3	8502	2557.12	848.363	4	CGLVPVLAENYJK	1,Carbamidomethyl[C];	5 4 1 0	(N(N(H(H(N(H)))(H(N(H(A)))))))	12	63.9765	72.2808	48.5543	0.00091	0.26973	1.29949e-28	0	1.29949e-28	1/sp|P02787|TRFE_HUMAN	1/432
serum_NGP_DDA_1h_3.8503.8503.4.0.dta	serum_NGP_DDA_1h_3	8503	2557.44	1116.73	4	LAGKPTHVJVSVVMAEVDGTCY	21,Carbamidomethyl[C];	5 5 1 0	(N(N(H(N)(H(N(H)))(H(N(H(A)))))))	9	16.6599	16.4263	17.0937	0.00438	0.98097	1.13638e-10	0	1.13638e-10	1/sp|P01876|IGHA1_HUMAN	1/340
serum_NGP_DDA_1h_3.8505.8505.4.0.dta	serum_NGP_DDA_1h_3	8505	2557.99	927.928	4	VVLHPJYSQVDIGLIK		5 4 1 0	(N(N(H(H(N(H)))(H(N(H(A)))))))	6	12.2692	9.90602	16.658	0.00247	0.66722	2.30843e-10	0.00202429	0.00202429	1/sp|P00738|HPT_HUMAN	1/241
serum_NGP_DDA_1h_3.8507.8507.4.0.dta	serum_NGP_DDA_1h_3	8507	2558.55	852.619	4	CGLVPVLAENYJK	1,Carbamidomethyl[C];	6 4 0 1	(N(N(H(H(H))(H(N(H))(N(H)(F))))))	12	48.1414	57.7543	30.2888	0.01201	3.52603	4.74617e-18	0	4.74617e-18	1/sp|P02787|TRFE_HUMAN	1/432
serum_NGP_DDA_1h_3.8509.8509.2.0.dta	serum_NGP_DDA_1h_3	8509	2559.1	1695.72	2	CGLVPVLAENYJK	1,Carbamidomethyl[C];	5 4 1 0	(N(N(H(H(N(H)))(H(N(H(A)))))))	12	11.8601	11.9234	11.7425	-0.00141	-0.41514	1.14219e-07	0	1.14219e-07	1/sp|P02787|TRFE_HUMAN	1/432
serum_NGP_DDA_1h_3.8524.8524.4.0.dta	serum_NGP_DDA_1h_3	8524	2563.03	1112.73	4	LAGKPTHVJVSVVMAEVDGTCY	21,Carbamidomethyl[C];	4 5 1 1	(N(F)(N(H(N)(H(N))(H(N(H(A)))))))	9	20.0847	22.7752	15.0882	0.00567	1.27376	1.60144e-09	0	1.60144e-09	1/sp|P01876|IGHA1_HUMAN	1/340
serum_NGP_DDA_1h_3.8525.8525.3.0.dta	serum_NGP_DDA_1h_3	8525	2563.35	1236.9	3	VVLHPJYSQVDIGLIK		5 4 1 0	(N(N(H(H(N(H)))(H(N(H(A)))))))	6	44.157	37.1801	57.1141	0.00342	0.92229	2.19566e-33	0	2.19566e-33	1/sp|P00738|HPT_HUMAN	1/241
serum_NGP_DDA_1h_3.8562.8562.3.0.dta	serum_NGP_DDA_1h_3	8562	2573.36	1353.25	3	LAGKPTHVJVSVVMAEVDGTCY	21,Carbamidomethyl[C];	5 3 1 0	(N(N(H(H(H))(H(N(H(A)))))))	9	19.4882	16.7998	24.481	0.00027	0.0663	7.54302e-15	0	7.54302e-15	1/sp|P01876|IGHA1_HUMAN	1/340
serum_NGP_DDA_1h_3.8583.8583.4.0.dta	serum_NGP_DDA_1h_3	8583	2578.93	927.928	4	VVLHPJYSQVDIGLIK		5 4 1 0	(N(N(H(H(N(H)))(H(N(H(A)))))))	6	23.0833	14.5438	38.9425	0.00097	0.2606	4.67382e-23	0	4.67382e-23	1/sp|P00738|HPT_HUMAN	1/241
serum_NGP_DDA_1h_3.8592.8592.3.0.dta	serum_NGP_DDA_1h_3	8592	2581.34	1236.9	3	VVLHPJYSQVDIGLIK		5 4 1 0	(N(N(H(H(N(H)))(H(N(H(A)))))))	6	34.4472	21.5932	58.3189	0.00321	0.86648	2.42229e-34	0	2.42229e-34	1/sp|P00738|HPT_HUMAN	1/241
serum_NGP_DDA_1h_3.8594.8594.3.2.dta	serum_NGP_DDA_1h_3	8594	2581.89	1222.51	3	CGLVPVLAENYJK	1,Carbamidomethyl[C];	4 4 2 1	(N(N(H(H(N))(H(N(F)(H(A(A))))))))	12	20.2834	22.4	16.3524	-0.0084	-2.29146	3.45735e-10	0	3.45735e-10	1/sp|P02787|TRFE_HUMAN	1/432
serum_NGP_DDA_1h_3.8612.8612.3.0.dta	serum_NGP_DDA_1h_3	8612	2586.66	1410.59	3	STGKPTLYJVSLVMSDTAGTCY	21,Carbamidomethyl[C];	9 2 0 0	(N(N(H(H(H(H)))(H(H(H))(H(H))))))	9	32.6874	36.2225	26.1222	0.00442	1.04507	1.18579e-15	0	1.18579e-15	2/sp|P01871|IGHM_HUMAN/sp|P0DOX6|IGM_HUMAN	2/440/563
serum_NGP_DDA_1h_3.8613.8613.4.0.dta	serum_NGP_DDA_1h_3	8613	2586.98	974.679	4	LAGKPTHVJVSVVMAEVDGTCY	21,Carbamidomethyl[C];	4 3 1 0	(N(N(H(H)(H(N(H(A)))))))	9	11.4112	10.6017	12.9144	0.00536	1.37574	3.46886e-08	0.00102564	0.00102564	1/sp|P01876|IGHA1_HUMAN	1/340
serum_NGP_DDA_1h_3.8621.8621.3.0.dta	serum_NGP_DDA_1h_3	8621	2589.45	1356.57	3	STGKPTLYJVSLVMSDTAGTCY	21,Carbamidomethyl[C];	8 2 0 0	(N(N(H(H(H(H)))(H(H)(H)(H)))))	9	63.5658	72.628	46.7359	0.00443	1.09025	1.41835e-27	0	1.41835e-27	2/sp|P01871|IGHM_HUMAN/sp|P0DOX6|IGM_HUMAN	2/440/563
serum_NGP_DDA_1h_3.8653.8653.3.0.dta	serum_NGP_DDA_1h_3	8653	2598.08	1302.55	3	STGKPTLYJVSLVMSDTAGTCY	21,Carbamidomethyl[C];	7 2 0 0	(N(N(H(H(H)(H))(H(H(H))))))	9	60.7332	69.078	45.2358	0.00404	1.03548	1.17965e-26	0	1.17965e-26	2/sp|P01871|IGHM_HUMAN/sp|P0DOX6|IGM_HUMAN	2/440/563
serum_NGP_DDA_1h_3.8660.8660.3.0.dta	serum_NGP_DDA_1h_3	8660	2600.07	1248.53	3	STGKPTLYJVSLVMSDTAGTCY	21,Carbamidomethyl[C];	6 2 0 0	(N(N(H(H(H))(H(H)(H)))))	9	22.7836	28.3691	12.4106	0.00646	1.72446	5.90452e-08	0	5.90452e-08	2/sp|P01871|IGHM_HUMAN/sp|P0DOX6|IGM_HUMAN	2/440/563
serum_NGP_DDA_1h_3.8662.8662.4.0.dta	serum_NGP_DDA_1h_3	8662	2600.63	927.928	4	VVLHPJYSQVDIGLIK		5 4 1 0	(N(N(H(H(N(H)))(H(N(H(A)))))))	6	14.3828	11.1901	20.3121	0.00092	0.24874	1.69716e-12	0	1.69716e-12	1/sp|P00738|HPT_HUMAN	1/241
serum_NGP_DDA_1h_3.8665.8665.3.0.dta	serum_NGP_DDA_1h_3	8665	2601.32	1236.9	3	VVLHPJYSQVDIGLIK		5 4 1 0	(N(N(H(H(N(H)))(H(N(H(A)))))))	6	30.3997	18.162	53.1269	0.00287	0.77345	4.12996e-31	0	4.12996e-31	1/sp|P00738|HPT_HUMAN	1/241
serum_NGP_DDA_1h_3.8720.8720.4.0.dta	serum_NGP_DDA_1h_3	8720	2616.04	936.651	4	STGKPTLYJVSLVMSDTAGTCY	21,Carbamidomethyl[C];	6 2 0 0	(N(N(H(H(H))(H(H)(H)))))	9	33.6392	48.7617	5.55455	0.00299	0.79941	0.000258655	0	0.000258655	2/sp|P01871|IGHM_HUMAN/sp|P0DOX6|IGM_HUMAN	2/440/563
serum_NGP_DDA_1h_3.8724.8724.3.0.dta	serum_NGP_DDA_1h_3	8724	2617.2	1302.55	3	STGKPTLYJVSLVMSDTAGTCY	21,Carbamidomethyl[C];	7 2 0 0	(N(N(H(H(H)(H))(H(H(H))))))	9	23.9946	22.9263	25.9785	0.00483	1.23596	1.44938e-15	0	1.44938e-15	2/sp|P01871|IGHM_HUMAN/sp|P0DOX6|IGM_HUMAN	2/440/563
serum_NGP_DDA_1h_3.8730.8730.3.0.dta	serum_NGP_DDA_1h_3	8730	2618.7	1248.53	3	STGKPTLYJVSLVMSDTAGTCY	21,Carbamidomethyl[C];	6 2 0 0	(N(N(H(H(H))(H(H)(H)))))	9	63.1277	70.3699	49.6778	0.00625	1.67077	3.08572e-29	0	3.08572e-29	2/sp|P01871|IGHM_HUMAN/sp|P0DOX6|IGM_HUMAN	2/440/563
serum_NGP_DDA_1h_3.8731.8731.3.0.dta	serum_NGP_DDA_1h_3	8731	2618.98	1476.94	3	QQQHLFGSJVTDCSGJFCLFR	13,Carbamidomethyl[C];18,Carbamidomethyl[C];	5 4 1 0	(N(N(H(H(N(H)))(H(N(H(A)))))))	9	49.2062	49.1813	49.2524	0.00669	1.51135	5.06066e-29	0	5.06066e-29	1/sp|P02787|TRFE_HUMAN	1/630
serum_NGP_DDA_1h_3.8741.8741.4.0.dta	serum_NGP_DDA_1h_3	8741	2621.65	1107.96	4	QQQHLFGSJVTDCSGJFCLFR	13,Carbamidomethyl[C];18,Carbamidomethyl[C];	5 4 1 0	(N(N(H(H(N(H)))(H(N(H(A)))))))	9	51.9039	53.7424	48.4896	0.00444	1.00264	1.4092e-28	0	1.4092e-28	1/sp|P02787|TRFE_HUMAN	1/630
serum_NGP_DDA_1h_3.8742.8742.3.0.dta	serum_NGP_DDA_1h_3	8742	2621.92	1236.9	3	VVLHPJYSQVDIGLIK		5 4 1 0	(N(N(H(H(N(H)))(H(N(H(A)))))))	6	27.4936	17.9398	45.2364	0.00326	0.8778	1.10281e-26	0	1.10281e-26	1/sp|P00738|HPT_HUMAN	1/241
serum_NGP_DDA_1h_3.8744.8744.4.0.dta	serum_NGP_DDA_1h_3	8744	2622.53	927.928	4	VVLHPJYSQVDIGLIK		5 4 1 0	(N(N(H(H(N(H)))(H(N(H(A)))))))	6	12.8235	10.3992	17.3257	0.00028	0.07509	8.58315e-11	0.00102564	0.00102564	1/sp|P00738|HPT_HUMAN	1/241
serum_NGP_DDA_1h_3.8755.8755.3.0.dta	serum_NGP_DDA_1h_3	8755	2625.47	1194.51	3	STGKPTLYJVSLVMSDTAGTCY	21,Carbamidomethyl[C];	5 2 0 0	(N(N(H(H)(H(H(H))))))	9	17.5298	16.6812	19.1057	0.00172	0.48055	8.37792e-12	0	8.37792e-12	2/sp|P01871|IGHM_HUMAN/sp|P0DOX6|IGM_HUMAN	2/440/563
serum_NGP_DDA_1h_3.8763.8763.4.0.dta	serum_NGP_DDA_1h_3	8763	2627.56	982.92	4	VIDFJCTTSSVSSALANTK	6,Carbamidomethyl[C];	5 4 1 0	(N(N(H(H(N(H)))(H(N(H(A)))))))	5	72.1267	90.3033	38.3702	0.00428	1.08828	1.02267e-22	0	1.02267e-22	1/sp|P04196|HRG_HUMAN	1/125
serum_NGP_DDA_1h_3.8764.8764.3.0.dta	serum_NGP_DDA_1h_3	8764	2627.83	1229.18	3	VCQDCPLLAPLJDTR	2,Carbamidomethyl[C];5,Carbamidomethyl[C];	5 4 1 0	(N(N(H(H(N(H)))(H(N(H(A)))))))	12	41.7804	36.7142	51.189	0.005	1.35761	4.2107e-30	0	4.2107e-30	1/sp|P02765|FETUA_HUMAN	1/156
serum_NGP_DDA_1h_3.8765.8765.4.0.dta	serum_NGP_DDA_1h_3	8765	2628.15	1149.02	4	MVSHHJLTTGATLINEQWLLTTAK		5 4 1 0	(N(N(H(H(N(H)))(H(N(H(A)))))))	6	21.9138	28.6924	9.32502	0.0057	1.24198	2.0549e-06	0	2.0549e-06	2/sp|P00738|HPT_HUMAN/sp|P00739|HPTR_HUMAN	2/184/126
serum_NGP_DDA_1h_3.8769.8769.3.0.dta	serum_NGP_DDA_1h_3	8769	2629.26	1261.51	3	LNAENJATFYFK		5 4 2 1	(N(N(H(H(N(H(A))))(H(N(F)(H(A)))))))	6	18.1883	10.6531	32.1823	0.00728	1.92521	3.00931e-19	0.00102564	0.00102564	1/sp|P01042|KNG1_HUMAN	1/294
serum_NGP_DDA_1h_3.8775.8775.4.2.dta	serum_NGP_DDA_1h_3	8775	2630.78	1213.24	4	QDQCIYJTTYLNVQR	4,Carbamidomethyl[C];	5 4 3 3	(N(F)(N(H(H(N(F)(H(A))))(H(N(F)(H(A(A))))))))	7	20.3553	23.3734	14.7503	0.016	3.29838	2.56904e-09	0	2.56904e-09	1/sp|P02763|A1AG1_HUMAN	1/93
serum_NGP_DDA_1h_3.8786.8786.4.2.dta	serum_NGP_DDA_1h_3	8786	2633.75	987.176	4	VIDFJCTTSSVSSALANTK	6,Carbamidomethyl[C];	6 4 0 1	(N(N(H(H(H))(H(N(H))(N(H)(F))))))	5	27.8425	40.8661	3.65582	0.01287	3.26123	0.00187886	0	0.00187886	1/sp|P04196|HRG_HUMAN	1/125
serum_NGP_DDA_1h_3.8804.8804.3.1.dta	serum_NGP_DDA_1h_3	8804	2638.7	1302.55	3	STGKPTLYJVSLVMSDTAGTCY	21,Carbamidomethyl[C];	7 2 0 0	(N(N(H(H(H(H)))(H(H(H))))))	9	8.33822	8.63564	7.78588	0.0072	1.84355	1.17761e-05	0.00773694	0.00773694	2/sp|P01871|IGHM_HUMAN/sp|P0DOX6|IGM_HUMAN	2/440/563
serum_NGP_DDA_1h_3.8807.8807.3.0.dta	serum_NGP_DDA_1h_3	8807	2639.39	1269.52	3	GTAGNALMDGASQLMGEJR		5 4 1 0	(N(N(H(H(N(H)))(H(N(H(A)))))))	18	42.3615	35.2189	55.6262	0.0007	0.18376	1.1731e-32	0	1.1731e-32	1/sp|P02675|FIBB_HUMAN	1/394
serum_NGP_DDA_1h_3.8808.8808.4.0.dta	serum_NGP_DDA_1h_3	8808	2639.67	952.389	4	GTAGNALMDGASQLMGEJR		5 4 1 0	(N(N(H(H(N(H)))(H(N(H(A)))))))	18	55.8141	63.938	40.7269	-0.00089	-0.23394	4.88176e-24	0	4.88176e-24	1/sp|P02675|FIBB_HUMAN	1/394
serum_NGP_DDA_1h_3.8809.8809.4.1.dta	serum_NGP_DDA_1h_3	8809	2640.2	1254.26	4	QDQCIYJTTYLNVQR	4,Carbamidomethyl[C];	8 6 1 2	(N(N(H(H(N(H))(N(F)(H(A))))(H(N(H)(F))(N(H(H)))))))	7	13.8887	20.1455	2.26906	0.01928	3.84512	0.00599532	0	0.00599532	1/sp|P02763|A1AG1_HUMAN	1/93
serum_NGP_DDA_1h_3.8810.8810.4.1.dta	serum_NGP_DDA_1h_3	8810	2640.48	922.137	4	VCQDCPLLAPLJDTR	2,Carbamidomethyl[C];5,Carbamidomethyl[C];	5 4 1 0	(N(N(H(H(N(H)))(H(N(H(A)))))))	12	14.2366	9.91685	22.259	0.0029	0.78808	1.79738e-13	0.00202429	0.00202429	1/sp|P02765|FETUA_HUMAN	1/156
serum_NGP_DDA_1h_3.8844.8844.4.2.dta	serum_NGP_DDA_1h_3	8844	2649.66	932.149	4	VIDFJCTTSSVSSALANTK	6,Carbamidomethyl[C];	5 3 1 0	(N(N(H(H(H))(H(N(H(A)))))))	5	39.1129	50.5722	17.8316	0.0002	0.05476	4.49585e-11	0	4.49585e-11	1/sp|P04196|HRG_HUMAN	1/125
serum_NGP_DDA_1h_3.8854.8854.3.0.dta	serum_NGP_DDA_1h_3	8854	2652.41	1476.94	3	QQQHLFGSJVTDCSGJFCLFR	13,Carbamidomethyl[C];18,Carbamidomethyl[C];	5 4 1 0	(N(N(H(H(N(H)))(H(N(H(A)))))))	9	16.4737	19.2326	11.3501	0.00636	1.43549	1.95033e-07	0	1.95033e-07	1/sp|P02787|TRFE_HUMAN	1/630
serum_NGP_DDA_1h_3.8862.8862.3.0.dta	serum_NGP_DDA_1h_3	8862	2654.49	1236.9	3	VVLHPJYSQVDIGLIK		5 4 1 0	(N(N(H(H(N(H)))(H(N(H(A)))))))	6	30.9372	22.9147	45.8362	0.0026	0.70065	4.09382e-27	0	4.09382e-27	1/sp|P00738|HPT_HUMAN	1/241
serum_NGP_DDA_1h_3.8869.8869.4.1.dta	serum_NGP_DDA_1h_3	8869	2656.49	1107.96	4	QQQHLFGSJVTDCSGJFCLFR	13,Carbamidomethyl[C];18,Carbamidomethyl[C];	5 4 1 0	(N(N(H(H(N(H)))(H(N(H(A)))))))	9	31.2553	39.9987	15.0175	-0.0007	-0.15704	1.88549e-09	0	1.88549e-09	1/sp|P02787|TRFE_HUMAN	1/630
serum_NGP_DDA_1h_3.8889.8889.3.0.dta	serum_NGP_DDA_1h_3	8889	2661.88	1188.51	3	VIDFJCTTSSVSSALANTK	6,Carbamidomethyl[C];	4 3 1 0	(N(N(H(H)(H(N(H(A)))))))	5	35.3812	42.2855	22.5588	-0.00765	-2.14663	1.21754e-13	0	1.21754e-13	1/sp|P04196|HRG_HUMAN	1/125
serum_NGP_DDA_1h_3.8894.8894.3.0.dta	serum_NGP_DDA_1h_3	8894	2663.15	1212.83	3	LNAENJATFYFK		5 4 2 0	(N(N(H(H(N(H(A))))(H(N(H(A)))))))	6	18.9903	11.4403	33.0117	0.00289	0.79609	1.15419e-19	0	1.15419e-19	1/sp|P01042|KNG1_HUMAN	1/294
serum_NGP_DDA_1h_3.8900.8900.4.1.dta	serum_NGP_DDA_1h_3	8900	2664.86	891.635	4	VIDFJCTTSSVSSALANTK	6,Carbamidomethyl[C];	4 3 1 0	(N(N(H(H)(H(N(H(A)))))))	5	40.1076	54.223	13.8933	-0.00206	-0.57711	8.67993e-09	0	8.67993e-09	1/sp|P04196|HRG_HUMAN	1/125
serum_NGP_DDA_1h_3.8906.8906.4.0.dta	serum_NGP_DDA_1h_3	8906	2666.37	927.928	4	VVLHPJYSQVDIGLIK		5 4 1 0	(N(N(H(H(N(H)))(H(N(H(A)))))))	6	18.8689	15.6942	24.7647	0.00099	0.266	5.09859e-15	0	5.09859e-15	1/sp|P00738|HPT_HUMAN	1/241
serum_NGP_DDA_1h_3.8908.8908.4.0.dta	serum_NGP_DDA_1h_3	8908	2666.98	1149.02	4	MVSHHJLTTGATLINEQWLLTTAK		5 4 1 0	(N(N(H(H(N(H)))(H(N(H(A)))))))	6	26.0105	28.2597	21.8335	0.0042	0.9154	3.01006e-13	0	3.01006e-13	2/sp|P00738|HPT_HUMAN/sp|P00739|HPTR_HUMAN	2/184/126
serum_NGP_DDA_1h_3.8909.8909.3.0.dta	serum_NGP_DDA_1h_3	8909	2667.25	1495.94	3	QDQCIYJTTYLNVQR	4,Carbamidomethyl[C];	6 5 2 0	(N(N(H(H(N(H(A))))(H(N(H))(N(H(A)))))))	7	23.705	24.336	22.5332	0.00734	1.63716	1.33349e-13	0	1.33349e-13	1/sp|P02763|A1AG1_HUMAN	1/93
serum_NGP_DDA_1h_3.8912.8912.3.0.dta	serum_NGP_DDA_1h_3	8912	2668.09	1358.27	3	VLYLAAYJCTLRPVSK	9,Carbamidomethyl[C];	5 4 2 0	(N(N(H(H(N(H(A))))(H(N(H(A)))))))	8	38.7026	23.2704	67.3624	0.00806	1.97996	1.50136e-39	0	1.50136e-39	1/sp|Q9UGM5|FETUB_HUMAN	1/136
serum_NGP_DDA_1h_3.8918.8918.4.0.dta	serum_NGP_DDA_1h_3	8918	2669.72	1122.21	4	QDQCIYJTTYLNVQR	4,Carbamidomethyl[C];	6 5 2 0	(N(N(H(H(N(H(A))))(H(N(H))(N(H(A)))))))	7	26.3172	26.0946	26.7308	0.00613	1.36609	4.07648e-16	0	4.07648e-16	1/sp|P02763|A1AG1_HUMAN	1/93
serum_NGP_DDA_1h_3.8943.8943.3.0.dta	serum_NGP_DDA_1h_3	8943	2676.56	1248.53	3	STGKPTLYJVSLVMSDTAGTCY	21,Carbamidomethyl[C];	6 2 0 0	(N(N(H(H(H))(H(H)(H)))))	9	23.3596	24.7369	20.8018	0.00199	0.53282	1.08665e-12	0	1.08665e-12	2/sp|P01871|IGHM_HUMAN/sp|P0DOX6|IGM_HUMAN	2/440/563
serum_NGP_DDA_1h_3.8944.8944.3.0.dta	serum_NGP_DDA_1h_3	8944	2676.84	1345.56	3	LAJLTQGEDQYYLR		5 4 2 1	(N(N(H(H(N(H(A))))(H(N(F)(H(A)))))))	3	18.8992	16.9703	22.4817	-0.0015	-0.37199	1.45499e-13	0	1.45499e-13	1/sp|P10909|CLUS_HUMAN	1/374
serum_NGP_DDA_1h_3.8950.8950.3.0.dta	serum_NGP_DDA_1h_3	8950	2678.38	1236.9	3	VVLHPJYSQVDIGLIK		5 4 1 0	(N(N(H(H(N(H)))(H(N(H(A)))))))	6	53.6707	48.3924	63.4731	0.00383	1.03149	3.80701e-37	0	3.80701e-37	1/sp|P00738|HPT_HUMAN	1/241
serum_NGP_DDA_1h_3.8991.8991.4.0.dta	serum_NGP_DDA_1h_3	8991	2689.46	927.928	4	VVLHPJYSQVDIGLIK		5 4 1 0	(N(N(H(H(N(H)))(H(N(H(A)))))))	6	15.2604	13.3126	18.8776	0.00259	0.69849	1.09667e-11	0	1.09667e-11	1/sp|P00738|HPT_HUMAN	1/241
serum_NGP_DDA_1h_3.9013.9013.4.0.dta	serum_NGP_DDA_1h_3	9013	2695.52	1010.92	4	EJLTAPGSDSAVFFEQGTTR		5 4 1 0	(N(N(H(H(N(H)))(H(N(H(A)))))))	2	48.2442	67.6538	12.1977	0.00018	0.04442	7.37325e-08	0	7.37325e-08	1/sp|P00450|CERU_HUMAN	1/397
serum_NGP_DDA_1h_3.9016.9016.4.0.dta	serum_NGP_DDA_1h_3	9016	2696.38	1125.71	4	SPYYJVSDEISFHCYDGYTLR	14,Carbamidomethyl[C];	5 4 1 0	(N(N(H(H(N(H)))(H(N(H(A)))))))	5	44.5326	40.9692	51.1501	0.00545	1.21127	4.53842e-30	0	4.53842e-30	1/sp|P00751|CFAB_HUMAN	1/122
[truncated: 1,163 more rows]

## Sheet: Precursors
FullPeptideName	GlycanComposition	Charge	Sequence	ProteinName	ProteinGlycoSite	serum_NGP_DDA_1h_1.raw	serum_NGP_DDA_1h_2.raw	serum_NGP_DDA_1h_3.raw
[truncated: 1,148 more rows]

[truncated: 2 more sheets: Site-Glycans, Glycosites]
