# Supplementary material for: GproDIA enables data-independent acquisition glycoproteomics with comprehensive statistical control
Source: Nat Commun. 2021 Oct 18;12:6073. doi: 10.1038/s41467-021-26246-3 (PMC8523693; doi:10.1038/s41467-021-26246-3)
Supplement: Supplementary file 10 — Supplementary Data 8 [file 41467_2021_26246_MOESM10_ESM.xlsx]

## Sheet: SerumSSL
Sequence	FullPeptideName	GlycanComposition	GlycanStruct	GlycanSite	Charge	ProteinName	ProteinGlycoSite
AAINKWVSJKTEGR	AAINKWVSJKTEGR	A(1)H(5)N(4)	(N(N(H(H(N(H)))(H(N(H(A)))))))	9	4	sp|P01008|ANT3_HUMAN	224
AAINKWVSJKTEGR	AAINKWVSJKTEGR	A(1)H(5)N(4)	(N(N(H(H(N(H)))(H(N(H(A)))))))	9	3	sp|P01008|ANT3_HUMAN	224
AAINKWVSJKTEGR	AAINKWVSJKTEGR	A(2)H(5)N(4)	(N(N(H(H(N(H(A))))(H(N(H(A)))))))	9	4	sp|P01008|ANT3_HUMAN	224
AAINKWVSJKTEGR	AAINKWVSJKTEGR	A(2)H(5)N(4)	(N(N(H(H(N(H(A))))(H(N(H(A)))))))	9	3	sp|P01008|ANT3_HUMAN	224
AAIPSALDTJSSK	AAIPSALDTJSSK	H(5)N(2)	(N(N(H(H(H))(H(H)))))	10	3	sp|Q08380|LG3BP_HUMAN	551
AAIPSALDTJSSK	AAIPSALDTJSSK	H(6)N(2)	(N(N(H(H(H))(H(H)(H)))))	10	3	sp|Q08380|LG3BP_HUMAN	551
AAIPSALDTJSSK	AAIPSALDTJSSK	H(6)N(3)	(N(N(H(H(H)(H))(H(H(N))))))	10	3	sp|Q08380|LG3BP_HUMAN	551
AAIPSALDTJSSK	AAIPSALDTJSSK	A(1)H(5)N(3)	(N(N(H(H(H))(H(N(H(A)))))))	10	3	sp|Q08380|LG3BP_HUMAN	551
AAIPSALDTJSSK	AAIPSALDTJSSK	F(1)H(5)N(4)	(N(F)(N(H(H(N(H)))(H(N(H))))))	10	3	sp|Q08380|LG3BP_HUMAN	551
AAIPSALDTJSSK	AAIPSALDTJSSK	A(1)H(5)N(4)	(N(N(H(H(N(H)))(H(N(H(A)))))))	10	3	sp|Q08380|LG3BP_HUMAN	551
AAIPSALDTJSSK	AAIPSALDTJSSK	A(1)F(1)H(5)N(4)	(N(F)(N(H(H(N(H)))(H(N(H(A)))))))	10	3	sp|Q08380|LG3BP_HUMAN	551
AAIPSALDTJSSK	AAIPSALDTJSSK	A(1)H(6)N(4)	(N(N(H(H(N(H(H))))(H(N(H(A)))))))	10	3	sp|Q08380|LG3BP_HUMAN	551
AAIPSALDTJSSK	AAIPSALDTJSSK	A(1)F(1)H(6)N(4)	(N(N(H(H(N(H(H))))(H(N(F)(H(A)))))))	10	3	sp|Q08380|LG3BP_HUMAN	551
AAIPSALDTJSSK	AAIPSALDTJSSK	A(2)H(5)N(4)	(N(N(H(H(N(H(A))))(H(N(H(A)))))))	10	3	sp|Q08380|LG3BP_HUMAN	551
AAIPSALDTJSSK	AAIPSALDTJSSK	H(5)N(2)	(N(N(H(H)(H(H(H))))))	10	2	sp|Q08380|LG3BP_HUMAN	551
AAIPSALDTJSSK	AAIPSALDTJSSK	A(1)F(1)H(7)N(5)	(N(N(H(N)(H(H)(H))(H(N(H)(F))(N(H(A)))))))	10	3	sp|Q08380|LG3BP_HUMAN	551
AAJGSLR	AAJGSLR	H(8)N(2)	(N(N(H(H(H(H)))(H(H)(H(H))))))	3	2	sp|P11279|LAMP1_HUMAN	322
AAJGSLR	AAJGSLR	H(9)N(2)	(N(N(H(H(H)(H))(H(H(H))(H(H))))))	3	2	sp|P11279|LAMP1_HUMAN	322
AALAAFNAQNJGSNFQLEEISR	AALAAFNAQNJGSNFQLEEISR	A(1)H(5)N(4)	(N(N(H(H(N(H)))(H(N(H(A)))))))	11	4	sp|P02765|FETUA_HUMAN	176
AALAAFNAQNJGSNFQLEEISR	AALAAFNAQNJGSNFQLEEISR	A(1)H(5)N(4)	(N(N(H(H(N(H)))(H(N(H(A)))))))	11	3	sp|P02765|FETUA_HUMAN	176
AALAAFNAQNJGSNFQLEEISR	AALAAFNAQNJGSNFQLEEISR	F(2)H(6)N(4)	(N(N(H(H(H))(H(N(H)(F))(N(H)(F))))))	11	4	sp|P02765|FETUA_HUMAN	176
AALAAFNAQNJGSNFQLEEISR	AALAAFNAQNJGSNFQLEEISR	A(2)H(5)N(4)	(N(N(H(H(N(H(A))))(H(N(H(A)))))))	11	4	sp|P02765|FETUA_HUMAN	176
AALAAFNAQNJGSNFQLEEISR	AALAAFNAQNJGSNFQLEEISR	A(2)H(5)N(4)	(N(N(H(H(N(H(A))))(H(N(H(A)))))))	11	3	sp|P02765|FETUA_HUMAN	176
AALAAFNAQNJGSNFQLEEISR	AALAAFNAQNJGSNFQLEEISR	A(1)F(1)H(6)N(4)	(N(N(H(H(N(H(H))))(H(N(F)(H(A)))))))	11	4	sp|P02765|FETUA_HUMAN	176
AALAAFNAQNJGSNFQLEEISR	AALAAFNAQNJGSNFQLEEISR	A(1)F(1)H(6)N(4)	(N(N(H(H(N(H(H))))(H(N(F)(H(A)))))))	11	3	sp|P02765|FETUA_HUMAN	176
AALAAFNAQNJGSNFQLEEISR	AALAAFNAQNJGSNFQLEEISR	F(3)H(6)N(4)	(N(F)(N(H(H(N(H(F))))(H(N(H(H)(F)))))))	11	4	sp|P02765|FETUA_HUMAN	176
AALAAFNAQNJGSNFQLEEISR	AALAAFNAQNJGSNFQLEEISR	A(2)F(1)H(7)N(5)	(N(F)(N(H(H(N(H(A))))(H(N(H(H)))(N(H(A)))))))	11	4	sp|P02765|FETUA_HUMAN	176
AALAAFNAQNJGSNFQLEEISR	AALAAFNAQNJGSNFQLEEISR	A(3)H(6)N(5)	(N(N(H(H(N(H(A))))(H(N(H(A)))(N(H(A)))))))	11	4	sp|P02765|FETUA_HUMAN	176
AALAAFNAQNJGSNFQLEEISR	AALAAFNAQNJGSNFQLEEISR	H(5)N(4)	(N(N(H(H(N(H)))(H(N(H))))))	11	3	sp|P02765|FETUA_HUMAN	176
AALAAFNAQNJGSNFQLEEISR	AALAAFNAQNJGSNFQLEEISR	A(2)F(2)H(7)N(5)	(N(N(H(N)(H(H)(H))(H(N(F)(H(A)))(N(F)(H(A)))))))	11	4	sp|P02765|FETUA_HUMAN	176
AALAAFNAQNJGSNFQLEEISR	AALAAFNAQNJGSNFQLEEISR	F(2)H(5)N(4)	(N(N(H(H(N(H(F))))(H(N(H(F)))))))	11	3	sp|P02765|FETUA_HUMAN	176
AALAAFNAQNJGSNFQLEEISR	AALAAFNAQNJGSNFQLEEISR	F(1)H(6)N(4)	(N(N(H(H(H))(H(N(H))(N(H)(F))))))	11	3	sp|P02765|FETUA_HUMAN	176
AALAAFNAQNJGSNFQLEEISR	AALAAFNAQNJGSNFQLEEISR	A(1)F(1)H(5)N(4)	(N(N(H(H(N(H)(F)))(H(N(H(A)))))))	11	3	sp|P02765|FETUA_HUMAN	176
AALAAFNAQNJGSNFQLEEISR	AALAAFNAQNJGSNFQLEEISR	F(2)H(6)N(4)	(N(F)(N(H(H(N(H)))(H(N(H(H)(F)))))))	11	3	sp|P02765|FETUA_HUMAN	176
AALAAFNAQNJGSNFQLEEISR	AALAAFNAQNJGSNFQLEEISR	A(2)F(1)H(5)N(4)	(N(N(H(H(N(H(A))))(H(N(F)(H(A)))))))	11	3	sp|P02765|FETUA_HUMAN	176
ADGTVNQIEGEATPVJLTEPAK	ADGTVNQIEGEATPVJLTEPAK	F(1)H(5)N(4)	(N(F)(N(H(H)(H(N(H))(N(H))))))	16	4	sp|P05090|APOD_HUMAN	98
ADGTVNQIEGEATPVJLTEPAK	ADGTVNQIEGEATPVJLTEPAK	F(2)H(6)N(4)	(N(F)(N(H(H(N(H)))(H(N(H(H)(F)))))))	16	4	sp|P05090|APOD_HUMAN	98
ADGTVNQIEGEATPVJLTEPAK	ADGTVNQIEGEATPVJLTEPAK	F(2)H(6)N(4)	(N(F)(N(H(H(N(H)))(H(N(H(H)(F)))))))	16	3	sp|P05090|APOD_HUMAN	98
ADGTVNQIEGEATPVJLTEPAK	ADGTVNQIEGEATPVJLTEPAK	H(4)N(3)	(N(N(H(H)(H(N(H))))))	16	3	sp|P05090|APOD_HUMAN	98
ADGTVNQIEGEATPVJLTEPAK	ADGTVNQIEGEATPVJLTEPAK	H(5)N(3)	(N(N(H(H(H))(H(N(H))))))	16	3	sp|P05090|APOD_HUMAN	98
ADGTVNQIEGEATPVJLTEPAK	ADGTVNQIEGEATPVJLTEPAK	F(2)H(5)N(3)	(N(F)(N(H(H(H))(H(N(H(F)))))))	16	3	sp|P05090|APOD_HUMAN	98
ADGTVNQIEGEATPVJLTEPAK	ADGTVNQIEGEATPVJLTEPAK	F(1)H(5)N(4)	(N(N(H(H(N(H)))(H(N(H(F)))))))	16	3	sp|P05090|APOD_HUMAN	98
ADGTVNQIEGEATPVJLTEPAK	ADGTVNQIEGEATPVJLTEPAK	F(1)H(6)N(4)	(N(N(H(H(H))(H(N(H))(N(H)(F))))))	16	3	sp|P05090|APOD_HUMAN	98
ADGTVNQIEGEATPVJLTEPAK	ADGTVNQIEGEATPVJLTEPAK	A(1)F(1)H(5)N(4)	(N(F)(N(H(H(N(H)))(H(N(H(A)))))))	16	3	sp|P05090|APOD_HUMAN	98
ADGTVNQIEGEATPVJLTEPAK	ADGTVNQIEGEATPVJLTEPAK	F(3)H(6)N(4)	(N(F)(N(H(H(N(H(F))))(H(N(H(H)(F)))))))	16	3	sp|P05090|APOD_HUMAN	98
ADGTVNQIEGEATPVJLTEPAK	ADGTVNQIEGEATPVJLTEPAK	A(1)F(2)H(6)N(4)	(N(F)(N(H(H(N(H(H))))(H(N(F)(H(A)))))))	16	3	sp|P05090|APOD_HUMAN	98
ADGTVNQIEGEATPVJLTEPAKLEVK	ADGTVNQIEGEATPVJLTEPAKLEVK	A(1)F(1)H(5)N(4)	(N(F)(N(H(H(N(H)))(H(N(H(A)))))))	16	5	sp|P05090|APOD_HUMAN	98
ADGTVNQIEGEATPVJLTEPAKLEVK	ADGTVNQIEGEATPVJLTEPAKLEVK	A(1)F(1)H(5)N(4)	(N(F)(N(H(H(N(H)))(H(N(H(A)))))))	16	4	sp|P05090|APOD_HUMAN	98
ADGTVNQIEGEATPVJLTEPAKLEVK	ADGTVNQIEGEATPVJLTEPAKLEVK	A(1)F(1)H(5)N(4)	(N(F)(N(H(H(N(H)))(H(N(H(A)))))))	16	3	sp|P05090|APOD_HUMAN	98
ADGTVNQIEGEATPVJLTEPAKLEVK	ADGTVNQIEGEATPVJLTEPAKLEVK	H(4)N(3)	(N(N(H(H)(H(N(H))))))	16	4	sp|P05090|APOD_HUMAN	98
ADGTVNQIEGEATPVJLTEPAKLEVK	ADGTVNQIEGEATPVJLTEPAKLEVK	H(4)N(3)	(N(N(H(H)(H(N(H))))))	16	3	sp|P05090|APOD_HUMAN	98
ADGTVNQIEGEATPVJLTEPAKLEVK	ADGTVNQIEGEATPVJLTEPAKLEVK	F(1)H(4)N(3)	(N(F)(N(H(H)(H(N(H))))))	16	4	sp|P05090|APOD_HUMAN	98
ADGTVNQIEGEATPVJLTEPAKLEVK	ADGTVNQIEGEATPVJLTEPAKLEVK	F(1)H(4)N(3)	(N(F)(N(H(H)(H(N(H))))))	16	3	sp|P05090|APOD_HUMAN	98
ADGTVNQIEGEATPVJLTEPAKLEVK	ADGTVNQIEGEATPVJLTEPAKLEVK	H(5)N(3)	(N(N(H(H(H))(H(N(H))))))	16	4	sp|P05090|APOD_HUMAN	98
ADGTVNQIEGEATPVJLTEPAKLEVK	ADGTVNQIEGEATPVJLTEPAKLEVK	A(1)H(4)N(3)	(N(N(H(H)(H(N(H(A)))))))	16	4	sp|P05090|APOD_HUMAN	98
ADGTVNQIEGEATPVJLTEPAKLEVK	ADGTVNQIEGEATPVJLTEPAKLEVK	A(1)H(4)N(3)	(N(N(H(H)(H(N(H(A)))))))	16	3	sp|P05090|APOD_HUMAN	98
ADGTVNQIEGEATPVJLTEPAKLEVK	ADGTVNQIEGEATPVJLTEPAKLEVK	F(2)H(4)N(3)	(N(F)(N(H(H)(H(N(H(F)))))))	16	4	sp|P05090|APOD_HUMAN	98
ADGTVNQIEGEATPVJLTEPAKLEVK	ADGTVNQIEGEATPVJLTEPAKLEVK	F(1)H(5)N(3)	(N(N(H(H(H))(H(N(H)(F))))))	16	4	sp|P05090|APOD_HUMAN	98
ADGTVNQIEGEATPVJLTEPAKLEVK	ADGTVNQIEGEATPVJLTEPAKLEVK	H(5)N(4)	(N(N(H(H(N(H)))(H(N(H))))))	16	4	sp|P05090|APOD_HUMAN	98
ADGTVNQIEGEATPVJLTEPAKLEVK	ADGTVNQIEGEATPVJLTEPAKLEVK	H(5)N(4)	(N(N(H(H(N(H)))(H(N(H))))))	16	3	sp|P05090|APOD_HUMAN	98
ADGTVNQIEGEATPVJLTEPAKLEVK	ADGTVNQIEGEATPVJLTEPAKLEVK	A(1)F(1)H(4)N(3)	(N(F)(N(H(H)(H(N(H(A)))))))	16	4	sp|P05090|APOD_HUMAN	98
ADGTVNQIEGEATPVJLTEPAKLEVK	ADGTVNQIEGEATPVJLTEPAKLEVK	A(1)F(1)H(4)N(3)	(N(F)(N(H(H)(H(N(H(A)))))))	16	3	sp|P05090|APOD_HUMAN	98
ADGTVNQIEGEATPVJLTEPAKLEVK	ADGTVNQIEGEATPVJLTEPAKLEVK	F(2)H(5)N(3)	(N(F)(N(H(H(H))(H(N(H(F)))))))	16	4	sp|P05090|APOD_HUMAN	98
ADGTVNQIEGEATPVJLTEPAKLEVK	ADGTVNQIEGEATPVJLTEPAKLEVK	F(1)H(5)N(4)	(N(F)(N(H(H(N(H)))(H(N(H))))))	16	4	sp|P05090|APOD_HUMAN	98
ADGTVNQIEGEATPVJLTEPAKLEVK	ADGTVNQIEGEATPVJLTEPAKLEVK	F(1)H(5)N(4)	(N(F)(N(H(H(N(H)))(H(N(H))))))	16	3	sp|P05090|APOD_HUMAN	98
ADGTVNQIEGEATPVJLTEPAKLEVK	ADGTVNQIEGEATPVJLTEPAKLEVK	A(1)H(5)N(4)	(N(N(H(H(N(H)))(H(N(H(A)))))))	16	4	sp|P05090|APOD_HUMAN	98
ADGTVNQIEGEATPVJLTEPAKLEVK	ADGTVNQIEGEATPVJLTEPAKLEVK	A(1)H(5)N(4)	(N(N(H(H(N(H)))(H(N(H(A)))))))	16	3	sp|P05090|APOD_HUMAN	98
ADGTVNQIEGEATPVJLTEPAKLEVK	ADGTVNQIEGEATPVJLTEPAKLEVK	F(1)H(6)N(4)	(N(N(H(H(H))(H(N(H))(N(H)(F))))))	16	4	sp|P05090|APOD_HUMAN	98
ADGTVNQIEGEATPVJLTEPAKLEVK	ADGTVNQIEGEATPVJLTEPAKLEVK	F(2)H(5)N(4)	(N(N(H(H(N(H(F))))(H(N(H(F)))))))	16	4	sp|P05090|APOD_HUMAN	98
ADGTVNQIEGEATPVJLTEPAKLEVK	ADGTVNQIEGEATPVJLTEPAKLEVK	F(2)H(6)N(4)	(N(F)(N(H(H(N(H)))(H(N(H(H)(F)))))))	16	4	sp|P05090|APOD_HUMAN	98
ADGTVNQIEGEATPVJLTEPAKLEVK	ADGTVNQIEGEATPVJLTEPAKLEVK	A(1)F(2)H(5)N(4)	(N(N(H(H(N(H)(F)))(H(N(F)(H(A)))))))	16	4	sp|P05090|APOD_HUMAN	98
ADGTVNQIEGEATPVJLTEPAKLEVK	ADGTVNQIEGEATPVJLTEPAKLEVK	A(1)H(6)N(5)	(N(N(H(H(N(H(A))))(H(N(H))(N(H))))))	16	4	sp|P05090|APOD_HUMAN	98
ADGTVNQIEGEATPVJLTEPAKLEVK	ADGTVNQIEGEATPVJLTEPAKLEVK	A(1)F(3)H(5)N(4)	(N(F)(N(H(H(N(H)(F)))(H(N(F)(H(A)))))))	16	4	sp|P05090|APOD_HUMAN	98
ADGTVNQIEGEATPVJLTEPAKLEVK	ADGTVNQIEGEATPVJLTEPAKLEVK	A(2)F(1)H(5)N(4)	(N(F)(N(H(H(N(H(A))))(H(N(H(A)))))))	16	4	sp|P05090|APOD_HUMAN	98
ADGTVNQIEGEATPVJLTEPAKLEVK	ADGTVNQIEGEATPVJLTEPAKLEVK	F(2)H(7)N(5)	(N(F)(N(H(N)(H(N(H(H))))(H(N(F)(H(H)))))))	16	4	sp|P05090|APOD_HUMAN	98
ADGTVNQIEGEATPVJLTEPAKLEVK	ADGTVNQIEGEATPVJLTEPAKLEVK	H(5)N(2)	(N(N(H(H)(H(H(H))))))	16	3	sp|P05090|APOD_HUMAN	98
ADGTVNQIEGEATPVJLTEPAKLEVK	ADGTVNQIEGEATPVJLTEPAKLEVK	A(1)F(2)H(7)N(5)	(N(F)(N(H(N)(H(H)(H))(H(N(H)(F))(N(H(A)))))))	16	4	sp|P05090|APOD_HUMAN	98
ADGTVNQIEGEATPVJLTEPAKLEVK	ADGTVNQIEGEATPVJLTEPAKLEVK	F(2)H(8)N(6)	(N(F)(N(H(H(N(H))(N(H)(F)))(H(N(H))(N(H(H)))))))	16	4	sp|P05090|APOD_HUMAN	98
ADGTVNQIEGEATPVJLTEPAKLEVK	ADGTVNQIEGEATPVJLTEPAKLEVK	F(4)H(8)N(6)	(N(N(H(H(N(H)(F))(N(H)(F)))(H(N(H(H)))(N(F)(H(F)))))))	16	4	sp|P05090|APOD_HUMAN	98
ADGTVNQIEGEATPVJLTEPAKLEVK	ADGTVNQIEGEATPVJLTEPAKLEVK	F(1)H(6)N(5)	(N(F)(N(H(H(N(H)))(H(N(H(N(H))))))))	16	3	sp|P05090|APOD_HUMAN	98
ADTHDEILEGLNFJLTEIPEAQIHEGFQELLR	ADTHDEILEGLNFJLTEIPEAQIHEGFQELLR	A(3)H(6)N(5)	(N(N(H(H(N(H(A))))(H(N(H(A)))(N(H(A)))))))	14	6	sp|P01009|A1AT_HUMAN	107
ADTHDEILEGLNFJLTEIPEAQIHEGFQELLR	ADTHDEILEGLNFJLTEIPEAQIHEGFQELLR	A(2)H(5)N(4)	(N(N(H(H(N(H(A))))(H(N(H(A)))))))	14	5	sp|P01009|A1AT_HUMAN	107
ADTHDEILEGLNFJLTEIPEAQIHEGFQELLR	ADTHDEILEGLNFJLTEIPEAQIHEGFQELLR	A(2)H(5)N(4)	(N(N(H(H(N(H(A))))(H(N(H(A)))))))	14	4	sp|P01009|A1AT_HUMAN	107
ADTHDEILEGLNFJLTEIPEAQIHEGFQELLR	ADTHDEILEGLNFJLTEIPEAQIHEGFQELLR	A(2)F(1)H(7)N(5)	(N(N(H(N)(H(H)(H))(H(N(H(A)))(N(F)(H(A)))))))	14	5	sp|P01009|A1AT_HUMAN	107
ADTHDEILEGLNFJLTEIPEAQIHEGFQELLR	ADTHDEILEGLNFJLTEIPEAQIHEGFQELLR	A(1)H(5)N(4)	(N(N(H(H(N(H)))(H(N(H(A)))))))	14	4	sp|P01009|A1AT_HUMAN	107
ADTHDEILEGLNFJLTEIPEAQIHEGFQELLR	ADTHDEILEGLNFJLTEIPEAQIHEGFQELLR	A(2)F(1)H(5)N(4)	(N(F)(N(H(H(N(H(A))))(H(N(H(A)))))))	14	4	sp|P01009|A1AT_HUMAN	107
AEFJITLIHPK	AEFJITLIHPK	H(5)N(4)	(N(N(H(H(N(H)))(H(N(H))))))	4	3	sp|P15144|AMPN_HUMAN	234
AEFJITLIHPK	AEFJITLIHPK	A(1)H(5)N(4)	(N(N(H(H(N(H)))(H(N(H(A)))))))	4	3	sp|P15144|AMPN_HUMAN	234
AEFJITLIHPK	AEFJITLIHPK	A(2)H(5)N(4)	(N(N(H(H(N(H(A))))(H(N(H(A)))))))	4	3	sp|P15144|AMPN_HUMAN	234
AFGSNPJLTK	AFGSNPJLTK	A(1)H(5)N(4)	(N(N(H(H(N(H)))(H(N(H(A)))))))	7	3	sp|P22792|CPN2_HUMAN	74
AFGSNPJLTK	AFGSNPJLTK	A(2)H(5)N(4)	(N(N(H(H(N(H(A))))(H(N(H(A)))))))	7	3	sp|P22792|CPN2_HUMAN	74
AFGSNPJLTK	AFGSNPJLTK	A(2)H(5)N(4)	(N(N(H(H(N(H(A))))(H(N(H(A)))))))	7	2	sp|P22792|CPN2_HUMAN	74
AFGSNPJLTK	AFGSNPJLTK	A(1)F(1)H(7)N(5)	(N(N(H(N)(H(H)(H))(H(N(H)(F))(N(H(A)))))))	7	3	sp|P22792|CPN2_HUMAN	74
AFGSNPJLTK	AFGSNPJLTK	A(2)H(6)N(5)	(N(N(H(H(N(H(A))))(H(N(H))(N(H(A)))))))	7	3	sp|P22792|CPN2_HUMAN	74
AFGSNPJLTK	AFGSNPJLTK	F(3)H(7)N(5)	(N(F)(N(H(N)(H(H)(H))(H(N(H)(F))(N(H)(F))))))	7	3	sp|P22792|CPN2_HUMAN	74
AFGSNPJLTK	AFGSNPJLTK	A(2)F(1)H(7)N(5)	(N(N(H(N)(H(H)(H))(H(N(H(A)))(N(F)(H(A)))))))	7	3	sp|P22792|CPN2_HUMAN	74
AFGSNPJLTK	AFGSNPJLTK	A(3)H(6)N(5)	(N(N(H(H(N(H(A))))(H(N(H(A)))(N(H(A)))))))	7	3	sp|P22792|CPN2_HUMAN	74
AFGSNPJLTK	AFGSNPJLTK	A(2)F(2)H(7)N(5)	(N(N(H(N)(H(H)(H))(H(N(F)(H(A)))(N(F)(H(A)))))))	7	3	sp|P22792|CPN2_HUMAN	74
AFGSNPJLTK	AFGSNPJLTK	A(3)F(1)H(6)N(5)	(N(N(H(H(N(F)(H(A))))(H(N(H(A)))(N(H(A)))))))	7	3	sp|P22792|CPN2_HUMAN	74
AFHYJVSSHGCQLLPWTQHSPHTR	AFHYJVSSHGC[160]QLLPWTQHSPHTR	A(1)H(5)N(4)	(N(N(H(H(N(H)))(H(N(H(A)))))))	5	6	sp|P26927|HGFL_HUMAN	72
AFHYJVSSHGCQLLPWTQHSPHTR	AFHYJVSSHGC[160]QLLPWTQHSPHTR	A(1)H(5)N(4)	(N(N(H(H(N(H)))(H(N(H(A)))))))	5	5	sp|P26927|HGFL_HUMAN	72
AFHYJVSSHGCQLLPWTQHSPHTR	AFHYJVSSHGC[160]QLLPWTQHSPHTR	A(1)H(5)N(4)	(N(N(H(H(N(H)))(H(N(H(A)))))))	5	4	sp|P26927|HGFL_HUMAN	72
AFHYJVSSHGCQLLPWTQHSPHTR	AFHYJVSSHGC[160]QLLPWTQHSPHTR	A(2)H(5)N(4)	(N(N(H(H(N(H(A))))(H(N(H(A)))))))	5	6	sp|P26927|HGFL_HUMAN	72
AFHYJVSSHGCQLLPWTQHSPHTR	AFHYJVSSHGC[160]QLLPWTQHSPHTR	A(2)H(5)N(4)	(N(N(H(H(N(H(A))))(H(N(H(A)))))))	5	5	sp|P26927|HGFL_HUMAN	72
AFHYJVSSHGCQLLPWTQHSPHTR	AFHYJVSSHGC[160]QLLPWTQHSPHTR	A(2)H(5)N(4)	(N(N(H(H(N(H(A))))(H(N(H(A)))))))	5	4	sp|P26927|HGFL_HUMAN	72
AFHYJVSSHGCQLLPWTQHSPHTR	AFHYJVSSHGC[160]QLLPWTQHSPHTR	F(2)H(5)N(4)	(N(N(H(H(N(H(F))))(H(N(H(F)))))))	5	5	sp|P26927|HGFL_HUMAN	72
AFITJFSMIIDGMTYPGIIK	AFITJFSMIIDGMTYPGIIK	A(1)F(1)H(6)N(4)	(N(N(H(H(N(H(H))))(H(N(F)(H(A)))))))	5	4	sp|Q14624|ITIH4_HUMAN	81
AFITJFSMIIDGMTYPGIIK	AFITJFSMIIDGMTYPGIIK	A(2)H(5)N(4)	(N(N(H(H(N(H(A))))(H(N(H(A)))))))	5	4	sp|Q14624|ITIH4_HUMAN	81
AFITJFSMIIDGMTYPGIIK	AFITJFSMIIDGMTYPGIIK	A(2)H(5)N(4)	(N(N(H(H(N(H(A))))(H(N(H(A)))))))	5	3	sp|Q14624|ITIH4_HUMAN	81
AGLQAFFQVQECJK	AGLQAFFQVQEC[160]JK	A(1)H(5)N(4)	(N(N(H(H(N(H)))(H(N(H(A)))))))	13	4	sp|P00450|CERU_HUMAN	358
AGLQAFFQVQECJK	AGLQAFFQVQEC[160]JK	A(1)H(5)N(4)	(N(N(H(H(N(H)))(H(N(H(A)))))))	13	3	sp|P00450|CERU_HUMAN	358
AGLQAFFQVQECJK	AGLQAFFQVQEC[160]JK	A(1)F(1)H(5)N(4)	(N(N(H(H(N(H)))(H(N(F)(H(A)))))))	13	4	sp|P00450|CERU_HUMAN	358
AGLQAFFQVQECJK	AGLQAFFQVQEC[160]JK	A(2)H(5)N(4)	(N(N(H(H(N(H(A))))(H(N(H(A)))))))	13	4	sp|P00450|CERU_HUMAN	358
AGLQAFFQVQECJK	AGLQAFFQVQEC[160]JK	A(2)H(5)N(4)	(N(N(H(H(N(H(A))))(H(N(H(A)))))))	13	3	sp|P00450|CERU_HUMAN	358
AGLQAFFQVQECJK	AGLQAFFQVQEC[160]JK	F(1)H(6)N(4)	(N(N(H(H(H))(H(N(H))(N(H)(F))))))	13	3	sp|P00450|CERU_HUMAN	358
AGLQAFFQVQECJK	AGLQAFFQVQEC[160]JK	A(1)F(1)H(5)N(4)	(N(N(H(H(N(H)(F)))(H(N(H(A)))))))	13	3	sp|P00450|CERU_HUMAN	358
AGLQAFFQVQECJK	AGLQAFFQVQEC[160]JK	A(1)H(6)N(4)	(N(N(H(H(N(H(H))))(H(N(H(A)))))))	13	3	sp|P00450|CERU_HUMAN	358
AGLQAFFQVQECJK	AGLQAFFQVQEC[160]JK	F(2)H(6)N(4)	(N(N(H(H(H))(H(N(H)(F))(N(H)(F))))))	13	3	sp|P00450|CERU_HUMAN	358
AGLQAFFQVQECJK	AGLQAFFQVQEC[160]JK	F(1)H(7)N(4)	(N(N(H(H(N(H(H))))(H(N(F)(H(H)))))))	13	3	sp|P00450|CERU_HUMAN	358
AGLQAFFQVQECJK	AGLQAFFQVQEC[160]JK	A(1)F(1)H(6)N(4)	(N(N(H(H(N(H(H))))(H(N(F)(H(A)))))))	13	3	sp|P00450|CERU_HUMAN	358
AGLQAFFQVQECJKSSSK	AGLQAFFQVQEC[160]JKSSSK	A(2)H(5)N(4)	(N(N(H(H(N(H(A))))(H(N(H(A)))))))	13	4	sp|P00450|CERU_HUMAN	358
AIIAJLTCK	AIIAJLTC[160]K	H(4)N(5)	(N(N(H(N)(H(N))(H(N(H))))))	5	3	sp|Q13822|ENPP2_HUMAN	411
AIIAJLTCK	AIIAJLTC[160]K	A(1)H(5)N(4)	(N(N(H(H(N(H)))(H(N(H(A)))))))	5	3	sp|Q13822|ENPP2_HUMAN	411
AIIAJLTCK	AIIAJLTC[160]K	A(2)H(5)N(4)	(N(N(H(H(N(H(A))))(H(N(H(A)))))))	5	3	sp|Q13822|ENPP2_HUMAN	411
AJGTTHLVVTEPTR	AJGTTHLVVTEPTR	A(2)H(5)N(4)	(N(N(H(H(N(H(A))))(H(N(H(A)))))))	2	3	sp|Q9P232|CNTN3_HUMAN	489
AJISHK	AJISHK	A(1)H(5)N(4)	(N(N(H(H(N(H)))(H(N(H(A)))))))	2	3	sp|P01031|CO5_HUMAN	741
AJISHK	AJISHK	A(1)H(5)N(4)	(N(N(H(H(N(H)))(H(N(H(A)))))))	2	2	sp|P01031|CO5_HUMAN	741
AJISHK	AJISHK	A(1)F(1)H(5)N(4)	(N(F)(N(H(H(N(H)))(H(N(H(A)))))))	2	3	sp|P01031|CO5_HUMAN	741
AJISHK	AJISHK	A(2)H(5)N(4)	(N(N(H(H(N(H(A))))(H(N(H(A)))))))	2	3	sp|P01031|CO5_HUMAN	741
AJISHK	AJISHK	A(2)H(5)N(4)	(N(N(H(H(N(H(A))))(H(N(H(A)))))))	2	2	sp|P01031|CO5_HUMAN	741
AJISHK	AJISHK	A(2)F(1)H(5)N(4)	(N(N(H(H(N(H(A))))(H(N(F)(H(A)))))))	2	3	sp|P01031|CO5_HUMAN	741
AJISHK	AJISHK	A(2)F(1)H(5)N(4)	(N(N(H(H(N(H(A))))(H(N(F)(H(A)))))))	2	2	sp|P01031|CO5_HUMAN	741
AJISHK	AJISHK	A(2)H(6)N(4)	(N(N(H(H(N(H(A))))(H(N(H(H)(A)))))))	2	3	sp|P01031|CO5_HUMAN	741
AJISHK	AJISHK	A(2)H(6)N(5)	(N(N(H(H(N(H(A))))(H(N(H))(N(H(A)))))))	2	3	sp|P01031|CO5_HUMAN	741
AJISHK	AJISHK	A(3)H(6)N(5)	(N(N(H(H(N(H(A))))(H(N(H(A)))(N(H(A)))))))	2	3	sp|P01031|CO5_HUMAN	741
AJISHK	AJISHK	A(3)F(1)H(6)N(5)	(N(N(H(H(N(F)(H(A))))(H(N(H(A)))(N(H(A)))))))	2	3	sp|P01031|CO5_HUMAN	741
AJLSSQALQMSLDYGFVTPLTSMSIR	AJLSSQALQMSLDYGFVTPLTSMSIR	A(1)F(1)H(6)N(4)	(N(N(H(H(N(H(H))))(H(N(F)(H(A)))))))	2	4	sp|P19827|ITIH1_HUMAN	588
AJLSSQALQMSLDYGFVTPLTSMSIR	AJLSSQALQMSLDYGFVTPLTSMSIR	A(2)H(5)N(4)	(N(N(H(H(N(H(A))))(H(N(H(A)))))))	2	4	sp|P19827|ITIH1_HUMAN	588
AJLTTK	AJLTTK	F(1)H(4)N(5)	(N(F)(N(H(N)(H(N))(H(N(H))))))	2	2	sp|Q8IYT1|FA71A_HUMAN	536
AJLTTK	AJLTTK	F(1)H(5)N(5)	(N(F)(N(H(N)(H(N(H)))(H(N(H))))))	2	2	sp|Q8IYT1|FA71A_HUMAN	536
AJYSLK	AJYSLK	H(5)N(2)	(N(N(H(H)(H(H(H))))))	2	2	sp|Q8TDW7|FAT3_HUMAN	899
AJYSLK	AJYSLK	H(8)N(2)	(N(N(H(H(H(H)))(H(H)(H(H))))))	2	2	sp|Q8TDW7|FAT3_HUMAN	899
AJYSLK	AJYSLK	H(9)N(2)	(N(N(H(H(H(H)))(H(H)(H(H)(H))))))	2	2	sp|Q8TDW7|FAT3_HUMAN	899
ALHRMSPTPJSCPLPLPLCR	ALHRM[147]SPTPJSC[160]PLPLPLC[160]R	A(1)F(1)H(4)N(3)	(N(N(H(H)(H(N(F)(H(A)))))))	10	3	sp|Q8IVF1|NTM2A_HUMAN	57
ALPQPQJVTSLLGCTH	ALPQPQJVTSLLGC[160]TH	A(1)H(5)N(4)	(N(N(H(H(N(H)))(H(N(H(A)))))))	7	4	sp|P02790|HEMO_HUMAN	453
ALPQPQJVTSLLGCTH	ALPQPQJVTSLLGC[160]TH	A(1)H(5)N(4)	(N(N(H(H(N(H)))(H(N(H(A)))))))	7	3	sp|P02790|HEMO_HUMAN	453
ALPQPQJVTSLLGCTH	ALPQPQJVTSLLGC[160]TH	F(1)H(6)N(4)	(N(N(H(H(H))(H(N(H))(N(H)(F))))))	7	4	sp|P02790|HEMO_HUMAN	453
ALPQPQJVTSLLGCTH	ALPQPQJVTSLLGC[160]TH	F(1)H(6)N(4)	(N(N(H(H(H))(H(N(H))(N(H)(F))))))	7	3	sp|P02790|HEMO_HUMAN	453
ALPQPQJVTSLLGCTH	ALPQPQJVTSLLGC[160]TH	A(2)H(5)N(4)	(N(N(H(H(N(H(A))))(H(N(H(A)))))))	7	4	sp|P02790|HEMO_HUMAN	453
ALPQPQJVTSLLGCTH	ALPQPQJVTSLLGC[160]TH	A(2)H(5)N(4)	(N(N(H(H(N(H(A))))(H(N(H(A)))))))	7	3	sp|P02790|HEMO_HUMAN	453
ALPQPQJVTSLLGCTH	ALPQPQJVTSLLGC[160]TH	F(3)H(6)N(4)	(N(F)(N(H(H(N(H(F))))(H(N(H(H)(F)))))))	7	4	sp|P02790|HEMO_HUMAN	453
ALPQPQJVTSLLGCTH	ALPQPQJVTSLLGC[160]TH	H(5)N(4)	(N(N(H(H(N(H)))(H(N(H))))))	7	3	sp|P02790|HEMO_HUMAN	453
ALPQPQJVTSLLGCTH	ALPQPQJVTSLLGC[160]TH	A(1)F(1)H(5)N(4)	(N(N(H(H(N(H)(F)))(H(N(H(A)))))))	7	3	sp|P02790|HEMO_HUMAN	453
ALPQPQJVTSLLGCTH	ALPQPQJVTSLLGC[160]TH	A(1)H(6)N(4)	(N(N(H(H(N(H(H))))(H(N(H(A)))))))	7	3	sp|P02790|HEMO_HUMAN	453
ALPQPQJVTSLLGCTH	ALPQPQJVTSLLGC[160]TH	F(2)H(6)N(4)	(N(N(H(H(H))(H(N(H)(F))(N(H)(F))))))	7	3	sp|P02790|HEMO_HUMAN	453
ALPQPQJVTSLLGCTH	ALPQPQJVTSLLGC[160]TH	A(1)F(1)H(6)N(4)	(N(N(H(H(N(H(H))))(H(N(F)(H(A)))))))	7	3	sp|P02790|HEMO_HUMAN	453
ALPQPQJVTSLLGCTH	ALPQPQJVTSLLGC[160]TH	A(2)F(1)H(5)N(4)	(N(N(H(H(N(H(A))))(H(N(F)(H(A)))))))	7	3	sp|P02790|HEMO_HUMAN	453
ALPQPQJVTSLLGCTH	ALPQPQJVTSLLGC[160]TH	A(2)F(1)H(7)N(5)	(N(N(H(N)(H(H)(H))(H(N(H(A)))(N(F)(H(A)))))))	7	3	sp|P02790|HEMO_HUMAN	453
ALPQPQJVTSLLGCTH	ALPQPQJVTSLLGC[160]TH	A(3)H(6)N(5)	(N(N(H(H(N(H(A))))(H(N(H(A)))(N(H(A)))))))	7	3	sp|P02790|HEMO_HUMAN	453
ALPQPQJVTSLLGCTH	ALPQPQJVTSLLGC[160]TH	A(3)F(1)H(6)N(5)	(N(N(H(H(N(F)(H(A))))(H(N(H(A)))(N(H(A)))))))	7	3	sp|P02790|HEMO_HUMAN	453
ALQAVYSMMSWPDDVPPEGWJR	ALQAVYSMMSWPDDVPPEGWJR	A(2)H(5)N(4)	(N(N(H(H(N(H(A))))(H(N(H(A)))))))	21	4	sp|P00751|CFAB_HUMAN	378
ALQAVYSMMSWPDDVPPEGWJR	ALQAVYSMMSWPDDVPPEGWJR	A(1)F(1)H(6)N(4)	(N(N(H(H(N(H(H))))(H(N(F)(H(A)))))))	21	4	sp|P00751|CFAB_HUMAN	378
ALQAVYSMMSWPDDVPPEGWJR	ALQAVYSMMSWPDDVPPEGWJR	A(1)F(1)H(6)N(4)	(N(N(H(H(N(H(H))))(H(N(F)(H(A)))))))	21	3	sp|P00751|CFAB_HUMAN	378
ALQAVYSMMSWPDDVPPEGWJR	ALQAVYSM[147]MSWPDDVPPEGWJR	A(1)F(1)H(6)N(4)	(N(N(H(H(N(H(H))))(H(N(F)(H(A)))))))	21	3	sp|P00751|CFAB_HUMAN	378
ALYSFAPISMHCJK	ALYSFAPISMHC[160]JK	H(5)N(2)	(N(N(H(H)(H(H(H))))))	13	3	sp|P09172|DOPO_HUMAN	566
ALYSFAPISMHCJK	ALYSFAPISMHC[160]JK	H(6)N(2)	(N(N(H(H(H))(H(H)(H)))))	13	3	sp|P09172|DOPO_HUMAN	566
ALYSFAPISMHCJK	ALYSFAPISMHC[160]JK	H(7)N(2)	(N(N(H(H(H))(H(H(H(H)))))))	13	3	sp|P09172|DOPO_HUMAN	566
ALYSFAPISMHCJK	ALYSFAPISMHC[160]JK	H(8)N(2)	(N(N(H(H(H(H)))(H(H)(H)(H)))))	13	3	sp|P09172|DOPO_HUMAN	566
ALYSFAPISMHCJK	ALYSFAPISM[147]HC[160]JK	H(5)N(2)	(N(N(H(H(H))(H(H)))))	13	3	sp|P09172|DOPO_HUMAN	566
ALYSFAPISMHCJK	ALYSFAPISM[147]HC[160]JK	H(6)N(2)	(N(N(H(H(H))(H(H(H))))))	13	3	sp|P09172|DOPO_HUMAN	566
ANQQLJFTEAK	ANQQLJFTEAK	A(1)H(5)N(4)	(N(N(H(H(N(H)))(H(N(H(A)))))))	6	3	sp|Q9Y5Y7|LYVE1_HUMAN	53
ANQQLJFTEAK	ANQQLJFTEAK	A(1)H(6)N(5)	(N(N(H(H(N(H(A))))(H(N(H))(N(H))))))	6	3	sp|Q9Y5Y7|LYVE1_HUMAN	53
ANQQLJFTEAK	ANQQLJFTEAK	F(1)H(7)N(5)	(N(F)(N(H(H(N(H)))(H(N(H(N(H(H)))))))))	6	3	sp|Q9Y5Y7|LYVE1_HUMAN	53
APDKNVIFSPLSISTALAFLSLGAHJTTLTEILK	APDKNVIFSPLSISTALAFLSLGAHJTTLTEILK	A(2)H(5)N(4)	(N(N(H(H(N(H(A))))(H(N(H(A)))))))	26	6	sp|P01011|AACT_HUMAN	93
APDKNVIFSPLSISTALAFLSLGAHJTTLTEILK	APDKNVIFSPLSISTALAFLSLGAHJTTLTEILK	A(3)H(6)N(5)	(N(N(H(H(N(H(A))))(H(N(H(A)))(N(H(A)))))))	26	6	sp|P01011|AACT_HUMAN	93
APDKNVIFSPLSISTALAFLSLGAHJTTLTEILK	APDKNVIFSPLSISTALAFLSLGAHJTTLTEILK	A(3)F(1)H(6)N(5)	(N(N(H(H(N(F)(H(A))))(H(N(H(A)))(N(H(A)))))))	26	6	sp|P01011|AACT_HUMAN	93
APERRPAEELJR	APERRPAEELJR	H(6)N(2)	(N(N(H(H(H))(H(H)(H)))))	11	3	sp|Q9NXZ2|DDX43_HUMAN	36
APERRPAEELJR	APERRPAEELJR	H(6)N(2)	(N(N(H(H(H))(H(H)(H)))))	11	2	sp|Q9NXZ2|DDX43_HUMAN	36
APERRPAEELJR	APERRPAEELJR	H(7)N(2)	(N(N(H(H(H))(H(H(H(H)))))))	11	3	sp|Q9NXZ2|DDX43_HUMAN	36
APERRPAEELJR	APERRPAEELJR	H(7)N(2)	(N(N(H(H(H)(H))(H(H(H))))))	11	2	sp|Q9NXZ2|DDX43_HUMAN	36
AQFTFFJK	AQFTFFJK	H(6)N(2)	(N(N(H(H)(H(H(H(H)))))))	7	2	sp|Q86SQ4|AGRG6_HUMAN	750
AQHELJCSLQDPR	AQHELJC[160]SLQDPR	H(5)N(2)	(N(N(H(H)(H(H(H))))))	6	3	sp|Q86YD3|TMM25_HUMAN	106
AQLLQGLGFJLTER	AQLLQGLGFJLTER	A(2)H(5)N(4)	(N(N(H(H(N(H(A))))(H(N(H(A)))))))	10	4	sp|P08185|CBG_HUMAN	96
AQLLQGLGFJLTER	AQLLQGLGFJLTER	A(2)H(5)N(4)	(N(N(H(H(N(H(A))))(H(N(H(A)))))))	10	3	sp|P08185|CBG_HUMAN	96
AQLLQGLGFJLTER	AQLLQGLGFJLTER	F(3)H(6)N(4)	(N(F)(N(H(H(N(H(F))))(H(N(H(H)(F)))))))	10	3	sp|P08185|CBG_HUMAN	96
ASQJITYHCK	ASQJITYHC[160]K	H(6)N(2)	(N(N(H(H(H))(H(H)(H)))))	4	3	sp|P02461|CO3A1_HUMAN	1367
ASQJITYHCK	ASQJITYHC[160]K	H(7)N(2)	(N(N(H(H(H))(H(H(H(H)))))))	4	3	sp|P02461|CO3A1_HUMAN	1367
ASQJITYHCK	ASQJITYHC[160]K	H(8)N(2)	(N(N(H(H(H(H)))(H(H(H(H)))))))	4	3	sp|P02461|CO3A1_HUMAN	1367
AVJITSENLIDDVVSLIR	AVJITSENLIDDVVSLIR	A(2)H(5)N(4)	(N(N(H(H(N(H(A))))(H(N(H(A)))))))	3	4	sp|P02748|CO9_HUMAN	415
AVJITSENLIDDVVSLIR	AVJITSENLIDDVVSLIR	A(2)H(5)N(4)	(N(N(H(H(N(H(A))))(H(N(H(A)))))))	3	3	sp|P02748|CO9_HUMAN	415
AVJITSENLIDDVVSLIR	AVJITSENLIDDVVSLIR	A(1)H(5)N(4)	(N(N(H(H(N(H)))(H(N(H(A)))))))	3	3	sp|P02748|CO9_HUMAN	415
AVJITSENLIDDVVSLIR	AVJITSENLIDDVVSLIR	A(1)F(1)H(6)N(4)	(N(N(H(H(N(H(H))))(H(N(F)(H(A)))))))	3	3	sp|P02748|CO9_HUMAN	415
AVJYTVHFQWIR	AVJYTVHFQWIR	A(1)F(1)H(6)N(4)	(N(N(H(H(N(H(H))))(H(N(F)(H(A)))))))	3	3	sp|Q8TDX9|PK1L1_HUMAN	1681
CATPHGDJASLEATFVK	C[160]ATPHGDJASLEATFVK	F(1)H(5)N(4)	(N(F)(N(H(H(N(H)))(H(N(H))))))	8	3	sp|P23142|FBLN1_HUMAN	98
CATPHGDJASLEATFVK	C[160]ATPHGDJASLEATFVK	A(1)F(1)H(5)N(4)	(N(F)(N(H(H(N(H)))(H(N(H(A)))))))	8	3	sp|P23142|FBLN1_HUMAN	98
CATPHGDJASLEATFVK	C[160]ATPHGDJASLEATFVK	A(2)F(1)H(5)N(4)	(N(N(H(H(N(H(A))))(H(N(F)(H(A)))))))	8	3	sp|P23142|FBLN1_HUMAN	98
CATPHGDJASLEATFVK	C[160]ATPHGDJASLEATFVK	A(1)F(1)H(6)N(5)	(N(F)(N(H(H(N(H(A))))(H(N(H))(N(H))))))	8	3	sp|P23142|FBLN1_HUMAN	98
CATPHGDJASLEATFVKR	C[160]ATPHGDJASLEATFVKR	F(1)H(5)N(4)	(N(F)(N(H(H(N))(H(N(H(H)))))))	8	4	sp|P23142|FBLN1_HUMAN	98
CATPHGDJASLEATFVKR	C[160]ATPHGDJASLEATFVKR	A(1)F(1)H(5)N(4)	(N(F)(N(H(H(N(H)))(H(N(H(A)))))))	8	4	sp|P23142|FBLN1_HUMAN	98
CATPHGDJASLEATFVKR	C[160]ATPHGDJASLEATFVKR	A(2)F(1)H(5)N(4)	(N(F)(N(H(H(N(H(A))))(H(N(H(A)))))))	8	4	sp|P23142|FBLN1_HUMAN	98
CATPHGDJASLEATFVKR	C[160]ATPHGDJASLEATFVKR	A(1)F(1)H(6)N(5)	(N(N(H(H(N(H)(F)))(H(N(H(N(H(A)))))))))	8	4	sp|P23142|FBLN1_HUMAN	98
CATPHGDJASLEATFVKR	C[160]ATPHGDJASLEATFVKR	A(2)F(1)H(6)N(5)	(N(F)(N(H(H(N(H(A))))(H(N(H(N(H(A)))))))))	8	4	sp|P23142|FBLN1_HUMAN	98
CATPHGDJASLEATFVKR	C[160]ATPHGDJASLEATFVKR	A(2)F(1)H(6)N(5)	(N(F)(N(H(H(N(H(A))))(H(N(H(N(H(A)))))))))	8	3	sp|P23142|FBLN1_HUMAN	98
CATPHGDJASLEATFVKR	C[160]ATPHGDJASLEATFVKR	A(3)F(1)H(6)N(5)	(N(F)(N(H(H(N(H(A))))(H(N(H(A)))(N(H(A)))))))	8	4	sp|P23142|FBLN1_HUMAN	98
CATPHGDJASLEATFVKR	C[160]ATPHGDJASLEATFVKR	A(2)F(1)H(5)N(4)	(N(N(H(H(N(H(A))))(H(N(F)(H(A)))))))	8	3	sp|P23142|FBLN1_HUMAN	98
CEJLTTGK	C[160]EJLTTGK	H(5)N(4)	(N(N(H(H(N(H)))(H(N(H))))))	3	3	sp|O75882|ATRN_HUMAN	1082
CEJLTTGK	C[160]EJLTTGK	H(5)N(4)	(N(N(H(H(N(H)))(H(N(H))))))	3	2	sp|O75882|ATRN_HUMAN	1082
CEJLTTGK	C[160]EJLTTGK	A(1)H(5)N(4)	(N(N(H(H(N(H)))(H(N(H(A)))))))	3	3	sp|O75882|ATRN_HUMAN	1082
CEJLTTGK	C[160]EJLTTGK	A(1)H(5)N(4)	(N(N(H(H(N(H)))(H(N(H(A)))))))	3	2	sp|O75882|ATRN_HUMAN	1082
CEJLTTGK	C[160]EJLTTGK	A(1)F(1)H(5)N(4)	(N(F)(N(H(H(N(H)))(H(N(H(A)))))))	3	3	sp|O75882|ATRN_HUMAN	1082
CEJLTTGK	C[160]EJLTTGK	A(1)F(1)H(5)N(4)	(N(F)(N(H(H(N(H)))(H(N(H(A)))))))	3	2	sp|O75882|ATRN_HUMAN	1082
CEJLTTGK	C[160]EJLTTGK	F(2)H(6)N(4)	(N(F)(N(H(H(N(H)))(H(N(H(H)(F)))))))	3	3	sp|O75882|ATRN_HUMAN	1082
CEJLTTGK	C[160]EJLTTGK	A(2)H(5)N(4)	(N(N(H(H(N(H(A))))(H(N(H(A)))))))	3	3	sp|O75882|ATRN_HUMAN	1082
CEJLTTGK	C[160]EJLTTGK	A(2)H(5)N(4)	(N(N(H(H(N(H(A))))(H(N(H(A)))))))	3	2	sp|O75882|ATRN_HUMAN	1082
CEJLTTGK	C[160]EJLTTGK	A(2)F(1)H(5)N(4)	(N(F)(N(H(H(N(H(A))))(H(N(H(A)))))))	3	3	sp|O75882|ATRN_HUMAN	1082
CFLGJGTGYR	C[160]FLGJGTGYR	A(2)H(5)N(4)	(N(N(H(H(N(H(A))))(H(N(H(A)))))))	5	3	sp|Q04756|HGFA_HUMAN	290
CGJCSLTTLKDEDFCK	C[160]GJC[160]SLTTLKDEDFC[160]K	A(2)H(5)N(4)	(N(N(H(H(N(H(A))))(H(N(H(A)))))))	3	3	sp|P49908|SEPP1_HUMAN	174
CGJCSLTTLKDEDFCKR	C[160]GJC[160]SLTTLKDEDFC[160]KR	A(1)F(1)H(5)N(4)	(N(F)(N(H(H(N(H)))(H(N(H(A)))))))	3	4	sp|P49908|SEPP1_HUMAN	174
CGJCSLTTLKDEDFCKR	C[160]GJC[160]SLTTLKDEDFC[160]KR	A(2)H(5)N(4)	(N(N(H(H(N(H(A))))(H(N(H(A)))))))	3	4	sp|P49908|SEPP1_HUMAN	174
CGJCSLTTLKDEDFCKR	C[160]GJC[160]SLTTLKDEDFC[160]KR	A(2)H(5)N(4)	(N(N(H(H(N(H(A))))(H(N(H(A)))))))	3	3	sp|P49908|SEPP1_HUMAN	174
CGLVPVLAENYJK	C[160]GLVPVLAENYJK	A(1)H(5)N(4)	(N(N(H(H(N(H)))(H(N(H(A)))))))	12	4	sp|P02787|TRFE_HUMAN	432
CGLVPVLAENYJK	C[160]GLVPVLAENYJK	A(1)H(5)N(4)	(N(N(H(H(N(H)))(H(N(H(A)))))))	12	3	sp|P02787|TRFE_HUMAN	432
CGLVPVLAENYJK	C[160]GLVPVLAENYJK	F(1)H(6)N(4)	(N(N(H(H(H))(H(N(H))(N(H)(F))))))	12	4	sp|P02787|TRFE_HUMAN	432
CGLVPVLAENYJK	C[160]GLVPVLAENYJK	F(1)H(6)N(4)	(N(N(H(H(H))(H(N(H))(N(H)(F))))))	12	3	sp|P02787|TRFE_HUMAN	432
CGLVPVLAENYJK	C[160]GLVPVLAENYJK	A(1)F(1)H(6)N(4)	(N(N(H(H(N(H(H))))(H(N(F)(H(A)))))))	12	4	sp|P02787|TRFE_HUMAN	432
CGLVPVLAENYJK	C[160]GLVPVLAENYJK	A(1)F(1)H(6)N(4)	(N(N(H(H(N(H(H))))(H(N(F)(H(A)))))))	12	3	sp|P02787|TRFE_HUMAN	432
CGLVPVLAENYJK	C[160]GLVPVLAENYJK	A(2)H(5)N(4)	(N(N(H(H(N(H(A))))(H(N(H(A)))))))	12	4	sp|P02787|TRFE_HUMAN	432
CGLVPVLAENYJK	C[160]GLVPVLAENYJK	A(2)H(5)N(4)	(N(N(H(H(N(H(A))))(H(N(H(A)))))))	12	3	sp|P02787|TRFE_HUMAN	432
CGLVPVLAENYJK	C[160]GLVPVLAENYJK	A(2)F(1)H(5)N(4)	(N(N(H(H(N(H(A))))(H(N(F)(H(A)))))))	12	4	sp|P02787|TRFE_HUMAN	432
CGLVPVLAENYJK	C[160]GLVPVLAENYJK	A(2)F(1)H(5)N(4)	(N(N(H(H(N(H(A))))(H(N(F)(H(A)))))))	12	3	sp|P02787|TRFE_HUMAN	432
CGLVPVLAENYJK	C[160]GLVPVLAENYJK	H(3)N(5)	(N(N(H(N)(H(N))(H(N)))))	12	3	sp|P02787|TRFE_HUMAN	432
CGLVPVLAENYJK	C[160]GLVPVLAENYJK	H(4)N(4)	(N(N(H(H(N))(H(N(H))))))	12	3	sp|P02787|TRFE_HUMAN	432
CGLVPVLAENYJK	C[160]GLVPVLAENYJK	A(1)H(4)N(3)	(N(N(H(H)(H(N(H(A)))))))	12	3	sp|P02787|TRFE_HUMAN	432
CGLVPVLAENYJK	C[160]GLVPVLAENYJK	H(4)N(5)	(N(N(H(N)(H(N))(H(N(H))))))	12	3	sp|P02787|TRFE_HUMAN	432
CGLVPVLAENYJK	C[160]GLVPVLAENYJK	H(5)N(4)	(N(N(H(H(N(H)))(H(N(H))))))	12	3	sp|P02787|TRFE_HUMAN	432
CGLVPVLAENYJK	C[160]GLVPVLAENYJK	A(1)H(5)N(3)	(N(N(H(H(H))(H(N(H(A)))))))	12	3	sp|P02787|TRFE_HUMAN	432
CGLVPVLAENYJK	C[160]GLVPVLAENYJK	F(1)H(6)N(3)	(N(N(H(H(H)(H))(H(N(H)(F))))))	12	3	sp|P02787|TRFE_HUMAN	432
CGLVPVLAENYJK	C[160]GLVPVLAENYJK	H(3)N(6)	(N(N(H(N)(H(N))(H(N)(N)))))	12	3	sp|P02787|TRFE_HUMAN	432
CGLVPVLAENYJK	C[160]GLVPVLAENYJK	A(1)H(4)N(4)	(N(N(H(H(N))(H(N(H(A)))))))	12	3	sp|P02787|TRFE_HUMAN	432
CGLVPVLAENYJK	C[160]GLVPVLAENYJK	A(1)H(6)N(3)	(N(N(H(H)(H(H)(H(N(H(A))))))))	12	3	sp|P02787|TRFE_HUMAN	432
CGLVPVLAENYJK	C[160]GLVPVLAENYJK	F(1)H(8)N(2)	(N(F)(N(H(H)(H(H)(H(H(H(H))))))))	12	3	sp|P02787|TRFE_HUMAN	432
CGLVPVLAENYJK	C[160]GLVPVLAENYJK	H(5)N(5)	(N(N(H(N)(H(N(H)))(H(N(H))))))	12	3	sp|P02787|TRFE_HUMAN	432
CGLVPVLAENYJK	C[160]GLVPVLAENYJK	A(1)F(1)H(5)N(4)	(N(N(H(H(N(H)(F)))(H(N(H(A)))))))	12	3	sp|P02787|TRFE_HUMAN	432
CGLVPVLAENYJK	C[160]GLVPVLAENYJK	A(1)H(6)N(4)	(N(N(H(H(N(H(H))))(H(N(H(A)))))))	12	3	sp|P02787|TRFE_HUMAN	432
CGLVPVLAENYJK	C[160]GLVPVLAENYJK	H(5)N(6)	(N(N(H(N)(H(N(H)))(H(N)(N(H))))))	12	3	sp|P02787|TRFE_HUMAN	432
CGLVPVLAENYJK	C[160]GLVPVLAENYJK	A(1)F(2)H(5)N(4)	(N(N(H(H(N(H)(F)))(H(N(F)(H(A)))))))	12	3	sp|P02787|TRFE_HUMAN	432
CGLVPVLAENYJK	C[160]GLVPVLAENYJK	A(1)H(6)N(5)	(N(N(H(H(N(H(A))))(H(N(H))(N(H))))))	12	3	sp|P02787|TRFE_HUMAN	432
CGLVPVLAENYJK	C[160]GLVPVLAENYJK	F(1)H(7)N(5)	(N(N(H(N)(H(N(H(H))))(H(N(F)(H(H)))))))	12	3	sp|P02787|TRFE_HUMAN	432
CGLVPVLAENYJK	C[160]GLVPVLAENYJK	A(1)F(2)H(6)N(4)	(N(N(H(H(H))(H(N(H)(F))(N(F)(H(A)))))))	12	3	sp|P02787|TRFE_HUMAN	432
CGLVPVLAENYJK	C[160]GLVPVLAENYJK	F(1)H(6)N(8)	(N(F)(N(H(H(N(H(N))))(H(N(H(N)))(N(H(N)))))))	12	3	sp|P02787|TRFE_HUMAN	432
CGLVPVLAENYJK	C[160]GLVPVLAENYJK	A(2)H(7)N(6)	(N(N(H(H(N(H))(N(H(A))))(H(N(H))(N(H(A)))))))	12	3	sp|P02787|TRFE_HUMAN	432
CGPCPAGFTGJGSHCTDVJECNAHPCFPR	C[160]GPC[160]PAGFTGJGSHC[160]TDVJEC[160]NAHPC[160]FPR	F(1)H(5)N(4)	(N(F)(N(H(H)(H(N(H))(N(H))))))	11	4	sp|P49747|COMP_HUMAN	121
CIJQSICEK	C[160]IJQSIC[160]EK	A(1)H(5)N(4)	(N(N(H(H(N(H)))(H(N(H(A)))))))	3	3	sp|O75882|ATRN_HUMAN	1073
CIJQSICEK	C[160]IJQSIC[160]EK	A(2)H(5)N(4)	(N(N(H(H(N(H(A))))(H(N(H(A)))))))	3	3	sp|O75882|ATRN_HUMAN	1073
CIQAJYSLMENGK	C[160]IQAJYSLMENGK	A(1)F(1)H(10)N(7)	(N(F)(N(H(H(N(H(H)))(N(H(A))))(H(N(H(H)))(N(H(N(H))))))))	5	4	sp|P05090|APOD_HUMAN	65
CJDTIPEDYETHQLR	C[160]JDTIPEDYETHQLR	H(5)N(2)	(N(N(H(H)(H(H)(H)))))	2	3	sp|P49747|COMP_HUMAN	742
CJDTIPEDYETHQLR	C[160]JDTIPEDYETHQLR	H(6)N(2)	(N(N(H(H(H))(H(H(H))))))	2	3	sp|P49747|COMP_HUMAN	742
CJDTIPEDYETHQLR	C[160]JDTIPEDYETHQLR	H(8)N(2)	(N(N(H(H(H(H)))(H(H(H(H)))))))	2	3	sp|P49747|COMP_HUMAN	742
CJDTIPEDYETHQLR	C[160]JDTIPEDYETHQLR	H(9)N(2)	(N(N(H(H(H(H)))(H(H)(H(H)(H))))))	2	3	sp|P49747|COMP_HUMAN	742
CJDTIPEDYETHQLR	C[160]JDTIPEDYETHQLR	H(10)N(2)	(N(N(H(H(H(H)))(H(H)(H(H)(H(H)))))))	2	3	sp|P49747|COMP_HUMAN	742
CJYSIR	C[160]JYSIR	H(5)N(4)	(N(N(H(H(N(H)))(H(N(H))))))	2	3	sp|P00736|C1R_HUMAN	221
CJYSIR	C[160]JYSIR	H(5)N(4)	(N(N(H(H(N(H)))(H(N(H))))))	2	2	sp|P00736|C1R_HUMAN	221
CJYSIR	C[160]JYSIR	A(1)H(5)N(4)	(N(N(H(H(N(H)))(H(N(H(A)))))))	2	3	sp|P00736|C1R_HUMAN	221
CJYSIR	C[160]JYSIR	A(1)H(5)N(4)	(N(N(H(H(N(H)))(H(N(H(A)))))))	2	2	sp|P00736|C1R_HUMAN	221
CJYSIR	C[160]JYSIR	A(1)H(4)N(3)	(N(N(H(H)(H(N(H(A)))))))	2	2	sp|P00736|C1R_HUMAN	221
CJYSIR	C[160]JYSIR	A(1)H(4)N(4)	(N(N(H(H(N))(H(N(H(A)))))))	2	2	sp|P00736|C1R_HUMAN	221
CJYSIR	C[160]JYSIR	A(2)H(5)N(4)	(N(N(H(H(N(H(A))))(H(N(H(A)))))))	2	2	sp|P00736|C1R_HUMAN	221
CKGJESSLWDCPAR	C[160]KGJESSLWDC[160]PAR	A(1)F(1)H(5)N(4)	(N(F)(N(H(H(N(H)))(H(N(H(A)))))))	4	3	sp|Q86VB7|C163A_HUMAN	1001
CSDGWSFDATTLDDJGTMLFFK	C[160]SDGWSFDATTLDDJGTMLFFK	A(1)H(5)N(4)	(N(N(H(H(N(H)))(H(N(H(A)))))))	15	4	sp|P02790|HEMO_HUMAN	64
CSDGWSFDATTLDDJGTMLFFK	C[160]SDGWSFDATTLDDJGTMLFFK	A(1)H(5)N(4)	(N(N(H(H(N(H)))(H(N(H(A)))))))	15	3	sp|P02790|HEMO_HUMAN	64
CSDGWSFDATTLDDJGTMLFFK	C[160]SDGWSFDATTLDDJGTMLFFK	A(2)H(5)N(4)	(N(N(H(H(N(H(A))))(H(N(H(A)))))))	15	4	sp|P02790|HEMO_HUMAN	64
CSDGWSFDATTLDDJGTMLFFK	C[160]SDGWSFDATTLDDJGTMLFFK	A(2)H(5)N(4)	(N(N(H(H(N(H(A))))(H(N(H(A)))))))	15	3	sp|P02790|HEMO_HUMAN	64
CSDGWSFDATTLDDJGTMLFFK	C[160]SDGWSFDATTLDDJGTMLFFK	F(1)H(6)N(4)	(N(N(H(H(H))(H(N(H))(N(H)(F))))))	15	3	sp|P02790|HEMO_HUMAN	64
DAJISQPETTKEGLR	DAJISQPETTKEGLR	A(3)H(6)N(5)	(N(N(H(N(H(A)))(H(N(H(A))))(H(N(H(A)))))))	3	3	sp|Q13790|APOF_HUMAN	267
DAVNJITAK	DAVNJITAK	H(5)N(2)	(N(N(H(H)(H(H)(H)))))	5	2	sp|P54289|CA2D1_HUMAN	324
DFVJASSK	DFVJASSK	A(1)H(5)N(4)	(N(N(H(H(N(H)))(H(N(H(A)))))))	4	3	sp|P05546|HEP2_HUMAN	188
DFVJASSK	DFVJASSK	A(1)H(5)N(4)	(N(N(H(H(N(H)))(H(N(H(A)))))))	4	2	sp|P05546|HEP2_HUMAN	188
DFVJASSK	DFVJASSK	A(2)H(5)N(4)	(N(N(H(H(N(H(A))))(H(N(H(A)))))))	4	3	sp|P05546|HEP2_HUMAN	188
DFVJASSK	DFVJASSK	A(2)H(5)N(4)	(N(N(H(H(N(H(A))))(H(N(H(A)))))))	4	2	sp|P05546|HEP2_HUMAN	188
DFVJASSK	DFVJASSK	A(2)F(1)H(5)N(4)	(N(F)(N(H(H(N(H(A))))(H(N(H(A)))))))	4	3	sp|P05546|HEP2_HUMAN	188
DFYVDEJTTVR	DFYVDEJTTVR	A(1)H(5)N(4)	(N(N(H(H(N(H)))(H(N(H(A)))))))	7	3	sp|P29622|KAIN_HUMAN	238
DFYVDEJTTVR	DFYVDEJTTVR	A(1)H(6)N(3)	(N(N(H(H)(H(H)(H(N(H(A))))))))	7	3	sp|P29622|KAIN_HUMAN	238
DIENFJSTQK	DIENFJSTQK	A(1)H(5)N(4)	(N(N(H(H(N(H)))(H(N(H(A)))))))	6	3	sp|P43652|AFAM_HUMAN	33
DIENFJSTQK	DIENFJSTQK	A(1)H(5)N(4)	(N(N(H(H(N(H)))(H(N(H(A)))))))	6	2	sp|P43652|AFAM_HUMAN	33
DIENFJSTQK	DIENFJSTQK	F(1)H(6)N(4)	(N(N(H(H(H))(H(N(H))(N(H)(F))))))	6	3	sp|P43652|AFAM_HUMAN	33
DIENFJSTQK	DIENFJSTQK	A(1)F(1)H(5)N(4)	(N(F)(N(H(H(N(H)))(H(N(H(A)))))))	6	3	sp|P43652|AFAM_HUMAN	33
DIENFJSTQK	DIENFJSTQK	A(1)F(1)H(6)N(4)	(N(N(H(H(N(H(H))))(H(N(F)(H(A)))))))	6	3	sp|P43652|AFAM_HUMAN	33
DIENFJSTQK	DIENFJSTQK	A(2)H(5)N(4)	(N(N(H(H(N(H(A))))(H(N(H(A)))))))	6	3	sp|P43652|AFAM_HUMAN	33
DIENFJSTQK	DIENFJSTQK	A(2)F(1)H(5)N(4)	(N(F)(N(H(H(N(H(A))))(H(N(H(A)))))))	6	3	sp|P43652|AFAM_HUMAN	33
DIENFJSTQK	DIENFJSTQK	H(5)N(4)	(N(N(H(H(N(H)))(H(N(H))))))	6	2	sp|P43652|AFAM_HUMAN	33
DILJGTFSYK	DILJGTFSYK	H(7)N(2)	(N(N(H(H(H(H)))(H(H(H))))))	4	2	sp|Q12884|SEPR_HUMAN	49
DIVEYYJDSJGSHVLQGR	DIVEYYJDSJGSHVLQGR	A(2)H(5)N(4)	(N(N(H(H(N(H(A))))(H(N(H(A)))))))	10	4	sp|P25311|ZA2G_HUMAN	112
DIVEYYJDSJGSHVLQGR	DIVEYYJDSJGSHVLQGR	A(2)H(5)N(4)	(N(N(H(H(N(H(A))))(H(N(H(A)))))))	7	3	sp|P25311|ZA2G_HUMAN	109
DIVEYYJDSJGSHVLQGR	DIVEYYJDSJGSHVLQGR	A(2)F(1)H(5)N(4)	(N(F)(N(H(H(N(H(A))))(H(N(H(A)))))))	7	3	sp|P25311|ZA2G_HUMAN	109
DJNSIITR	DJNSIITR	A(1)H(5)N(4)	(N(N(H(H(N(H)))(H(N(H(A)))))))	2	3	sp|P06276|CHLE_HUMAN	369
DJNSIITR	DJNSIITR	A(1)H(5)N(4)	(N(N(H(H(N(H)))(H(N(H(A)))))))	2	2	sp|P06276|CHLE_HUMAN	369
DJNSIITR	DJNSIITR	A(2)H(5)N(4)	(N(N(H(H(N(H(A))))(H(N(H(A)))))))	2	3	sp|P06276|CHLE_HUMAN	369
DJYTKAEEILSR	DJYTKAEEILSR	A(2)H(5)N(4)	(N(N(H(H(N(H(A))))(H(N(H(A)))))))	2	3	sp|P06276|CHLE_HUMAN	483
DKICDLLVANNHFAHFFAPQJLTNMNK	DKIC[160]DLLVANNHFAHFFAPQJLTNMNK	A(1)H(5)N(4)	(N(N(H(H(N(H)))(H(N(H(A)))))))	21	5	sp|P19827|ITIH1_HUMAN	285
DKICDLLVANNHFAHFFAPQJLTNMNK	DKIC[160]DLLVANNHFAHFFAPQJLTNMNK	A(1)H(5)N(4)	(N(N(H(H(N(H)))(H(N(H(A)))))))	21	4	sp|P19827|ITIH1_HUMAN	285
DKICDLLVANNHFAHFFAPQJLTNMNK	DKIC[160]DLLVANNHFAHFFAPQJLTNMNK	A(2)H(5)N(4)	(N(N(H(H(N(H(A))))(H(N(H(A)))))))	21	5	sp|P19827|ITIH1_HUMAN	285
DKICDLLVANNHFAHFFAPQJLTNMNK	DKIC[160]DLLVANNHFAHFFAPQJLTNMNK	A(2)H(5)N(4)	(N(N(H(H(N(H(A))))(H(N(H(A)))))))	21	4	sp|P19827|ITIH1_HUMAN	285
DKICDLLVANNHFAHFFAPQJLTNMNK	DKIC[160]DLLVANNHFAHFFAPQJLTNM[147]NK	A(2)H(5)N(4)	(N(N(H(H(N(H(A))))(H(N(H(A)))))))	21	5	sp|P19827|ITIH1_HUMAN	285
DKICDLLVANNHFAHFFAPQJLTNMNK	DKIC[160]DLLVANNHFAHFFAPQJLTNM[147]NK	A(2)H(5)N(4)	(N(N(H(H(N(H(A))))(H(N(H(A)))))))	21	4	sp|P19827|ITIH1_HUMAN	285
DKMFSQJDTR	DKMFSQJDTR	A(2)H(5)N(4)	(N(N(H(H(N(H(A))))(H(N(H(A)))))))	7	3	sp|P02750|A2GL_HUMAN	325
DKMFSQJDTR	DKMFSQJDTR	A(2)F(1)H(5)N(4)	(N(F)(N(H(H(N(H(A))))(H(N(H(A)))))))	7	3	sp|P02750|A2GL_HUMAN	325
DLJRCTPEGWSEHR	DLJRC[160]TPEGWSEHR	A(2)H(5)N(4)	(N(N(H(H(N(H(A))))(H(N(H(A)))))))	3	3	sp|Q8N4P3|MESH1_HUMAN	131
DLTQEMEVHAEKLKWLJR	DLTQEM[147]EVHAEKLKWLJR	H(6)N(2)	(N(N(H(H(H))(H(H(H))))))	17	3	sp|P46939|UTRO_HUMAN	2140
DQCIVDDITYNVJDTFHK	DQC[160]IVDDITYNVJDTFHK	A(1)H(5)N(4)	(N(N(H(H(N(H)))(H(N(H(A)))))))	13	4	sp|P02751|FINC_HUMAN	528
DQCIVDDITYNVJDTFHK	DQC[160]IVDDITYNVJDTFHK	A(1)H(5)N(4)	(N(N(H(H(N(H)))(H(N(H(A)))))))	13	3	sp|P02751|FINC_HUMAN	528
DQCIVDDITYNVJDTFHK	DQC[160]IVDDITYNVJDTFHK	A(2)H(5)N(4)	(N(N(H(H(N(H(A))))(H(N(H(A)))))))	13	4	sp|P02751|FINC_HUMAN	528
DQCIVDDITYNVJDTFHK	DQC[160]IVDDITYNVJDTFHK	A(2)H(5)N(4)	(N(N(H(H(N(H(A))))(H(N(H(A)))))))	13	3	sp|P02751|FINC_HUMAN	528
DQCIVDDITYNVJDTFHK	DQC[160]IVDDITYNVJDTFHK	H(5)N(4)	(N(N(H(H(N(H)))(H(N(H))))))	13	3	sp|P02751|FINC_HUMAN	528
DQCIVDDITYNVJDTFHK	DQC[160]IVDDITYNVJDTFHK	F(1)H(5)N(4)	(N(F)(N(H(H(N(H)))(H(N(H))))))	13	3	sp|P02751|FINC_HUMAN	528
DQCIVDDITYNVJDTFHK	DQC[160]IVDDITYNVJDTFHK	A(1)F(1)H(5)N(4)	(N(N(H(H(N(H)(F)))(H(N(H(A)))))))	13	3	sp|P02751|FINC_HUMAN	528
DQCIVDDITYNVJDTFHKR	DQC[160]IVDDITYNVJDTFHKR	H(5)N(4)	(N(N(H(H(N(H)))(H(N(H))))))	13	4	sp|P02751|FINC_HUMAN	528
DQCIVDDITYNVJDTFHKR	DQC[160]IVDDITYNVJDTFHKR	A(1)H(5)N(4)	(N(N(H(H(N(H)))(H(N(H(A)))))))	13	4	sp|P02751|FINC_HUMAN	528
DQCIVDDITYNVJDTFHKR	DQC[160]IVDDITYNVJDTFHKR	A(1)H(5)N(4)	(N(N(H(H(N(H)))(H(N(H(A)))))))	13	3	sp|P02751|FINC_HUMAN	528
DQCIVDDITYNVJDTFHKR	DQC[160]IVDDITYNVJDTFHKR	A(2)H(5)N(4)	(N(N(H(H(N(H(A))))(H(N(H(A)))))))	13	4	sp|P02751|FINC_HUMAN	528
DQCIVDDITYNVJDTFHKR	DQC[160]IVDDITYNVJDTFHKR	A(2)H(5)N(4)	(N(N(H(H(N(H(A))))(H(N(H(A)))))))	13	3	sp|P02751|FINC_HUMAN	528
DSSGVIHVMLJGSEPTGAYPIK	DSSGVIHVMLJGSEPTGAYPIK	H(6)N(2)	(N(N(H(H(H))(H(H(H))))))	11	3	sp|Q10588|BST1_HUMAN	192
DSSGVIHVMLJGSEPTGAYPIK	DSSGVIHVMLJGSEPTGAYPIK	H(7)N(2)	(N(N(H(H(H)(H))(H(H(H))))))	11	3	sp|Q10588|BST1_HUMAN	192
DSVSVVLGQHFFJR	DSVSVVLGQHFFJR	A(2)H(5)N(4)	(N(N(H(H(N(H(A))))(H(N(H(A)))))))	13	3	sp|Q04756|HGFA_HUMAN	468
DTFEHDPSESIDEFJK	DTFEHDPSESIDEFJK	A(2)H(5)N(4)	(N(N(H(H(N(H(A))))(H(N(H(A)))))))	15	4	sp|Q9NYF8|BCLF1_HUMAN	203
DTFVJASR	DTFVJASR	A(2)H(5)N(4)	(N(N(H(H(N(H(A))))(H(N(H(A)))))))	5	4	sp|P05155|IC1_HUMAN	238
DTFVJASR	DTFVJASR	A(2)H(5)N(4)	(N(N(H(H(N(H(A))))(H(N(H(A)))))))	5	3	sp|P05155|IC1_HUMAN	238
DTFVJASR	DTFVJASR	A(2)H(5)N(4)	(N(N(H(H(N(H(A))))(H(N(H(A)))))))	5	2	sp|P05155|IC1_HUMAN	238
DTFVJASR	DTFVJASR	F(1)H(5)N(4)	(N(F)(N(H(H(N(H)))(H(N(H))))))	5	3	sp|P05155|IC1_HUMAN	238
DTFVJASR	DTFVJASR	F(1)H(5)N(4)	(N(F)(N(H(H(N(H)))(H(N(H))))))	5	2	sp|P05155|IC1_HUMAN	238
DTFVJASR	DTFVJASR	A(1)H(5)N(4)	(N(N(H(H(N(H)))(H(N(H(A)))))))	5	3	sp|P05155|IC1_HUMAN	238
DTFVJASR	DTFVJASR	A(1)H(5)N(4)	(N(N(H(H(N(H)))(H(N(H(A)))))))	5	2	sp|P05155|IC1_HUMAN	238
DTFVJASR	DTFVJASR	F(1)H(5)N(5)	(N(F)(N(H(N)(H(N(H)))(H(N(H))))))	5	3	sp|P05155|IC1_HUMAN	238
DTFVJASR	DTFVJASR	F(1)H(5)N(5)	(N(F)(N(H(N)(H(N(H)))(H(N(H))))))	5	2	sp|P05155|IC1_HUMAN	238
DTFVJASR	DTFVJASR	A(1)F(1)H(5)N(4)	(N(F)(N(H(H(N(H)))(H(N(H(A)))))))	5	3	sp|P05155|IC1_HUMAN	238
DTFVJASR	DTFVJASR	A(1)F(1)H(5)N(4)	(N(F)(N(H(H(N(H)))(H(N(H(A)))))))	5	2	sp|P05155|IC1_HUMAN	238
DTFVJASR	DTFVJASR	A(1)H(6)N(4)	(N(N(H(H(N(H(H))))(H(N(H(A)))))))	5	3	sp|P05155|IC1_HUMAN	238
DTFVJASR	DTFVJASR	F(2)H(6)N(4)	(N(F)(N(H(H(N(H)))(H(N(H(H)(F)))))))	5	3	sp|P05155|IC1_HUMAN	238
DTFVJASR	DTFVJASR	F(1)H(6)N(5)	(N(F)(N(H(H(N(H)))(H(N(H(N(H))))))))	5	3	sp|P05155|IC1_HUMAN	238
DTFVJASR	DTFVJASR	A(1)F(1)H(5)N(5)	(N(F)(N(H(N)(H(N(H)))(H(N(H(A)))))))	5	3	sp|P05155|IC1_HUMAN	238
DTFVJASR	DTFVJASR	A(2)F(1)H(5)N(4)	(N(F)(N(H(H(N(H(A))))(H(N(H(A)))))))	5	3	sp|P05155|IC1_HUMAN	238
DTFVJASR	DTFVJASR	A(2)F(1)H(5)N(4)	(N(F)(N(H(H(N(H(A))))(H(N(H(A)))))))	5	2	sp|P05155|IC1_HUMAN	238
DTFVJASR	DTFVJASR	A(1)F(1)H(6)N(5)	(N(F)(N(H(H(N(H(A))))(H(N(H))(N(H))))))	5	3	sp|P05155|IC1_HUMAN	238
DTFVJASR	DTFVJASR	A(2)H(6)N(5)	(N(N(H(H(N(H(A))))(H(N(H))(N(H(A)))))))	5	3	sp|P05155|IC1_HUMAN	238
DTFVJASR	DTFVJASR	A(1)F(2)H(7)N(5)	(N(F)(N(H(N)(H(H)(H))(H(N(H)(F))(N(H(A)))))))	5	3	sp|P05155|IC1_HUMAN	238
DTFVJASR	DTFVJASR	A(2)F(1)H(6)N(5)	(N(N(H(H(N(H)(F)))(H(N(H(A)))(N(H(A)))))))	5	3	sp|P05155|IC1_HUMAN	238
DTFVJASR	DTFVJASR	A(2)F(1)H(7)N(5)	(N(N(H(N)(H(H)(H))(H(N(H(A)))(N(F)(H(A)))))))	5	3	sp|P05155|IC1_HUMAN	238
DTFVJASR	DTFVJASR	A(3)H(6)N(5)	(N(N(H(H(N(H(A))))(H(N(H(A)))(N(H(A)))))))	5	3	sp|P05155|IC1_HUMAN	238
DTFVJASR	DTFVJASR	H(5)N(4)	(N(N(H(H(N(H)))(H(N(H))))))	5	2	sp|P05155|IC1_HUMAN	238
DTFVJASR	DTFVJASR	A(2)F(2)H(7)N(5)	(N(N(H(N)(H(H)(H))(H(N(F)(H(A)))(N(F)(H(A)))))))	5	3	sp|P05155|IC1_HUMAN	238
DTFVJASR	DTFVJASR	A(3)F(1)H(6)N(5)	(N(N(H(H(N(F)(H(A))))(H(N(H(A)))(N(H(A)))))))	5	3	sp|P05155|IC1_HUMAN	238
DTFVJASR	DTFVJASR	F(1)H(4)N(5)	(N(F)(N(H(N)(H(N))(H(N(H))))))	5	2	sp|P05155|IC1_HUMAN	238
DTFVJASR	DTFVJASR	A(1)H(6)N(4)	(N(N(H(H(H))(H(N(H))(N(H(A)))))))	5	2	sp|P05155|IC1_HUMAN	238
DTFVJASR	DTFVJASR	A(1)H(6)N(5)	(N(N(H(H(N(H(A))))(H(N(H))(N(H))))))	5	2	sp|P05155|IC1_HUMAN	238
DTGKDAVJCTYKNEDDCVVR	DTGKDAVJC[160]TYKNEDDC[160]VVR	H(5)N(2)	(N(N(H(H)(H(H(H))))))	8	4	sp|P05106|ITB3_HUMAN	680
DTGKDAVJCTYKNEDDCVVR	DTGKDAVJC[160]TYKNEDDC[160]VVR	H(5)N(2)	(N(N(H(H(H))(H(H)))))	8	3	sp|P05106|ITB3_HUMAN	680
DVHLELKJLTMCGR	DVHLELKJLTM[147]C[160]GR	H(6)N(2)	(N(N(H(H(H))(H(H(H))))))	8	4	sp|Q8TE04|PANK1_HUMAN	297
DVHLELKJLTMCGR	DVHLELKJLTM[147]C[160]GR	H(6)N(2)	(N(N(H(H(H))(H(H(H))))))	8	3	sp|Q8TE04|PANK1_HUMAN	297
DWIWNQMHIDEEKJTSLPHHVGK	DWIWNQMHIDEEKJTSLPHHVGK	A(1)F(1)H(5)N(4)	(N(F)(N(H(H(N(H)))(H(N(H(A)))))))	14	5	sp|P33151|CADH5_HUMAN	61
EDALJETR	EDALJETR	A(2)H(5)N(4)	(N(N(H(H(N(H(A))))(H(N(H(A)))))))	5	3	sp|P10909|CLUS_HUMAN	86
EDNPDKNPEAPLJVSR	EDNPDKNPEAPLJVSR	H(5)N(2)	(N(N(H(H)(H(H(H))))))	13	3	sp|O75326|SEM7A_HUMAN	258
EDNPDKNPEAPLJVSR	EDNPDKNPEAPLJVSR	H(6)N(2)	(N(N(H(H(H))(H(H(H))))))	13	3	sp|O75326|SEM7A_HUMAN	258
EEQFJSTFR	EEQFJSTFR	F(1)H(3)N(3)	(N(F)(N(H(H)(H(N)))))	5	3	sp|P01859|IGHG2_HUMAN	176
EEQFJSTFR	EEQFJSTFR	F(1)H(3)N(3)	(N(F)(N(H(H)(H(N)))))	5	2	sp|P01859|IGHG2_HUMAN	176
EEQFJSTFR	EEQFJSTFR	H(5)N(2)	(N(N(H(H)(H(H(H))))))	5	3	sp|P01859|IGHG2_HUMAN	176
EEQFJSTFR	EEQFJSTFR	H(3)N(4)	(N(N(H(H(N))(H(N)))))	5	3	sp|P01859|IGHG2_HUMAN	176
EEQFJSTFR	EEQFJSTFR	H(3)N(4)	(N(N(H(H(N))(H(N)))))	5	2	sp|P01859|IGHG2_HUMAN	176
EEQFJSTFR	EEQFJSTFR	F(1)H(4)N(3)	(N(F)(N(H(H)(H(N(H))))))	5	3	sp|P01859|IGHG2_HUMAN	176
EEQFJSTFR	EEQFJSTFR	F(1)H(4)N(3)	(N(F)(N(H(H)(H(N(H))))))	5	2	sp|P01859|IGHG2_HUMAN	176
EEQFJSTFR	EEQFJSTFR	H(6)N(2)	(N(N(H(H(H))(H(H(H))))))	5	3	sp|P01859|IGHG2_HUMAN	176
EEQFJSTFR	EEQFJSTFR	F(1)H(3)N(4)	(N(F)(N(H(H(N))(H(N)))))	5	3	sp|P01859|IGHG2_HUMAN	176
EEQFJSTFR	EEQFJSTFR	F(1)H(3)N(4)	(N(F)(N(H(H(N))(H(N)))))	5	2	sp|P01859|IGHG2_HUMAN	176
EEQFJSTFR	EEQFJSTFR	H(4)N(4)	(N(N(H(H(N))(H(N(H))))))	5	3	sp|P01859|IGHG2_HUMAN	176
EEQFJSTFR	EEQFJSTFR	H(4)N(4)	(N(N(H(H(N))(H(N(H))))))	5	2	sp|P01859|IGHG2_HUMAN	176
EEQFJSTFR	EEQFJSTFR	H(3)N(5)	(N(N(H(N)(H(N))(H(N)))))	5	3	sp|P01859|IGHG2_HUMAN	176
EEQFJSTFR	EEQFJSTFR	H(3)N(5)	(N(N(H(N)(H(N))(H(N)))))	5	2	sp|P01859|IGHG2_HUMAN	176
EEQFJSTFR	EEQFJSTFR	F(1)H(4)N(4)	(N(F)(N(H(H(N))(H(N(H))))))	5	3	sp|P01859|IGHG2_HUMAN	176
EEQFJSTFR	EEQFJSTFR	F(1)H(4)N(4)	(N(F)(N(H(H(N))(H(N(H))))))	5	2	sp|P01859|IGHG2_HUMAN	176
EEQFJSTFR	EEQFJSTFR	F(1)H(5)N(3)	(N(F)(N(H(H(N))(H(H)(H)))))	5	3	sp|P01859|IGHG2_HUMAN	176
EEQFJSTFR	EEQFJSTFR	F(1)H(5)N(3)	(N(F)(N(H(H(N))(H(H)(H)))))	5	2	sp|P01859|IGHG2_HUMAN	176
EEQFJSTFR	EEQFJSTFR	H(5)N(4)	(N(N(H(H(N(H)))(H(N(H))))))	5	3	sp|P01859|IGHG2_HUMAN	176
EEQFJSTFR	EEQFJSTFR	H(5)N(4)	(N(N(H(H(N(H)))(H(N(H))))))	5	2	sp|P01859|IGHG2_HUMAN	176
EEQFJSTFR	EEQFJSTFR	A(1)F(1)H(4)N(3)	(N(F)(N(H(H)(H(N(H(A)))))))	5	3	sp|P01859|IGHG2_HUMAN	176
EEQFJSTFR	EEQFJSTFR	A(1)F(1)H(4)N(3)	(N(F)(N(H(H)(H(N(H(A)))))))	5	2	sp|P01859|IGHG2_HUMAN	176
EEQFJSTFR	EEQFJSTFR	F(1)H(3)N(5)	(N(F)(N(H(N)(H(N))(H(N)))))	5	3	sp|P01859|IGHG2_HUMAN	176
EEQFJSTFR	EEQFJSTFR	F(1)H(3)N(5)	(N(F)(N(H(N)(H(N))(H(N)))))	5	2	sp|P01859|IGHG2_HUMAN	176
EEQFJSTFR	EEQFJSTFR	H(4)N(5)	(N(N(H(N)(H(N))(H(N(H))))))	5	3	sp|P01859|IGHG2_HUMAN	176
EEQFJSTFR	EEQFJSTFR	H(4)N(5)	(N(N(H(N)(H(N))(H(N(H))))))	5	2	sp|P01859|IGHG2_HUMAN	176
EEQFJSTFR	EEQFJSTFR	A(1)H(4)N(4)	(N(N(H(H(N))(H(N(H(A)))))))	5	3	sp|P01859|IGHG2_HUMAN	176
EEQFJSTFR	EEQFJSTFR	F(1)H(6)N(3)	(N(F)(N(H(H(H(H)))(H(N(H))))))	5	3	sp|P01859|IGHG2_HUMAN	176
EEQFJSTFR	EEQFJSTFR	F(2)H(4)N(4)	(N(F)(N(H(H(N(H)))(H(N(F))))))	5	3	sp|P01859|IGHG2_HUMAN	176
EEQFJSTFR	EEQFJSTFR	F(2)H(4)N(4)	(N(F)(N(H(H(N(H)))(H(N(F))))))	5	2	sp|P01859|IGHG2_HUMAN	176
EEQFJSTFR	EEQFJSTFR	F(1)H(4)N(5)	(N(F)(N(H(N)(H(N))(H(N(H))))))	5	3	sp|P01859|IGHG2_HUMAN	176
EEQFJSTFR	EEQFJSTFR	F(1)H(4)N(5)	(N(F)(N(H(N)(H(N))(H(N(H))))))	5	2	sp|P01859|IGHG2_HUMAN	176
EEQFJSTFR	EEQFJSTFR	F(1)H(5)N(4)	(N(F)(N(H(H(N(H)))(H(N(H))))))	5	3	sp|P01859|IGHG2_HUMAN	176
EEQFJSTFR	EEQFJSTFR	F(1)H(5)N(4)	(N(F)(N(H(H(N(H)))(H(N(H))))))	5	2	sp|P01859|IGHG2_HUMAN	176
EEQFJSTFR	EEQFJSTFR	H(5)N(5)	(N(N(H(N)(H(N(H)))(H(N(H))))))	5	3	sp|P01859|IGHG2_HUMAN	176
EEQFJSTFR	EEQFJSTFR	H(6)N(4)	(N(N(H(H(N(H)))(H(H(N(H)))))))	5	3	sp|P01859|IGHG2_HUMAN	176
EEQFJSTFR	EEQFJSTFR	A(1)F(1)H(4)N(4)	(N(F)(N(H(H(N))(H(N(H(A)))))))	5	3	sp|P01859|IGHG2_HUMAN	176
EEQFJSTFR	EEQFJSTFR	A(1)F(1)H(4)N(4)	(N(F)(N(H(H(N))(H(N(H(A)))))))	5	2	sp|P01859|IGHG2_HUMAN	176
EEQFJSTFR	EEQFJSTFR	A(1)F(1)H(5)N(3)	(N(F)(N(H(H(H))(H(N(H(A)))))))	5	3	sp|P01859|IGHG2_HUMAN	176
EEQFJSTFR	EEQFJSTFR	A(1)F(1)H(5)N(3)	(N(F)(N(H(H(H))(H(N(H(A)))))))	5	2	sp|P01859|IGHG2_HUMAN	176
EEQFJSTFR	EEQFJSTFR	A(1)H(6)N(3)	(N(N(H(H)(H(H)(H(N(H(A))))))))	5	3	sp|P01859|IGHG2_HUMAN	176
EEQFJSTFR	EEQFJSTFR	A(1)H(6)N(3)	(N(N(H(H)(H(H)(H(N(H(A))))))))	5	2	sp|P01859|IGHG2_HUMAN	176
EEQFJSTFR	EEQFJSTFR	A(1)H(5)N(4)	(N(N(H(H(N(H)))(H(N(H(A)))))))	5	3	sp|P01859|IGHG2_HUMAN	176
EEQFJSTFR	EEQFJSTFR	A(1)H(5)N(4)	(N(N(H(H(N(H)))(H(N(H(A)))))))	5	2	sp|P01859|IGHG2_HUMAN	176
EEQFJSTFR	EEQFJSTFR	F(1)H(5)N(5)	(N(F)(N(H(N)(H(N(H)))(H(N(H))))))	5	3	sp|P01859|IGHG2_HUMAN	176
EEQFJSTFR	EEQFJSTFR	F(1)H(5)N(5)	(N(F)(N(H(N)(H(N(H)))(H(N(H))))))	5	2	sp|P01859|IGHG2_HUMAN	176
EEQFJSTFR	EEQFJSTFR	F(1)H(6)N(4)	(N(F)(N(H(H(N(H)))(H(H(N(H)))))))	5	3	sp|P01859|IGHG2_HUMAN	176
EEQFJSTFR	EEQFJSTFR	F(2)H(5)N(4)	(N(F)(N(H(H(N(H)))(H(N(H(F)))))))	5	3	sp|P01859|IGHG2_HUMAN	176
EEQFJSTFR	EEQFJSTFR	F(2)H(5)N(4)	(N(F)(N(H(H(N(H)))(H(N(H(F)))))))	5	2	sp|P01859|IGHG2_HUMAN	176
EEQFJSTFR	EEQFJSTFR	A(1)F(1)H(6)N(3)	(N(F)(N(H(H(H(H)))(H(N(H(A)))))))	5	3	sp|P01859|IGHG2_HUMAN	176
EEQFJSTFR	EEQFJSTFR	F(1)H(9)N(2)	(N(F)(N(H(H)(H(H(H(H)))(H(H(H)))))))	5	3	sp|P01859|IGHG2_HUMAN	176
EEQFJSTFR	EEQFJSTFR	A(1)F(1)H(4)N(5)	(N(F)(N(H(N)(H(N))(H(N(H(A)))))))	5	3	sp|P01859|IGHG2_HUMAN	176
EEQFJSTFR	EEQFJSTFR	A(1)F(1)H(5)N(4)	(N(F)(N(H(H(N(H)))(H(N(H(A)))))))	5	3	sp|P01859|IGHG2_HUMAN	176
EEQFJSTFR	EEQFJSTFR	A(1)F(1)H(5)N(4)	(N(F)(N(H(H(N(H)))(H(N(H(A)))))))	5	2	sp|P01859|IGHG2_HUMAN	176
EEQFJSTFR	EEQFJSTFR	F(2)H(5)N(5)	(N(F)(N(H(N)(H(N(H)))(H(N(H(F)))))))	5	3	sp|P01859|IGHG2_HUMAN	176
EEQFJSTFR	EEQFJSTFR	F(2)H(6)N(4)	(N(F)(N(H(H(N(H)))(H(N(H(H)(F)))))))	5	3	sp|P01859|IGHG2_HUMAN	176
EEQFJSTFR	EEQFJSTFR	A(1)F(1)H(5)N(5)	(N(F)(N(H(N)(H(N(H)))(H(N(H(A)))))))	5	3	sp|P01859|IGHG2_HUMAN	176
EEQFJSTFR	EEQFJSTFR	A(1)F(2)H(5)N(4)	(N(F)(N(H(H(N(H(A))))(H(N(H(F)))))))	5	3	sp|P01859|IGHG2_HUMAN	176
EEQFJSTFR	EEQFJSTFR	F(2)H(6)N(5)	(N(F)(N(H(H(N(H(F))))(H(N(H))(N(H))))))	5	3	sp|P01859|IGHG2_HUMAN	176
EEQFJSTFR	EEQFJSTFR	A(2)F(1)H(5)N(4)	(N(F)(N(H(H(N(H(A))))(H(N(H(A)))))))	5	3	sp|P01859|IGHG2_HUMAN	176
EEQFJSTFR	EEQFJSTFR	H(5)N(2)	(N(N(H(H)(H(H)(H)))))	5	2	sp|P01859|IGHG2_HUMAN	176
EEQFJSTFR	EEQFJSTFR	A(2)F(1)H(5)N(5)	(N(F)(N(H(N)(H(N(H(A))))(H(N(H(A)))))))	5	3	sp|P01859|IGHG2_HUMAN	176
EEQFJSTFR	EEQFJSTFR	H(6)N(2)	(N(N(H(H(H))(H(H)(H)))))	5	2	sp|P01859|IGHG2_HUMAN	176
EEQFJSTFR	EEQFJSTFR	F(3)H(4)N(3)	(N(F)(N(H(H)(H(N(F)(H(F)))))))	5	2	sp|P01859|IGHG2_HUMAN	176
EEQFJSTFR	EEQFJSTFR	F(1)H(6)N(3)	(N(F)(N(H(H(H)(H))(H(N(H))))))	5	2	sp|P01859|IGHG2_HUMAN	176
EEQFJSTFR	EEQFJSTFR	A(1)F(1)H(6)N(3)	(N(F)(N(H(H(H)(H))(H(N(H(A)))))))	5	2	sp|P01859|IGHG2_HUMAN	176
EEQFJSTYR	EEQFJSTYR	H(3)N(4)	(N(N(H(H(N))(H(N)))))	5	3	sp|P01861|IGHG4_HUMAN	177
EEQFJSTYR	EEQFJSTYR	H(3)N(4)	(N(N(H(H(N))(H(N)))))	5	2	sp|P01861|IGHG4_HUMAN	177
EEQFJSTYR	EEQFJSTYR	F(1)H(3)N(4)	(N(F)(N(H(H(N))(H(N)))))	5	3	sp|P01861|IGHG4_HUMAN	177
EEQFJSTYR	EEQFJSTYR	F(1)H(3)N(4)	(N(F)(N(H(H(N))(H(N)))))	5	2	sp|P01861|IGHG4_HUMAN	177
EEQFJSTYR	EEQFJSTYR	H(4)N(4)	(N(N(H(H(H))(H(N)(N)))))	5	3	sp|P01861|IGHG4_HUMAN	177
EEQFJSTYR	EEQFJSTYR	H(4)N(4)	(N(N(H(H(H))(H(N)(N)))))	5	2	sp|P01861|IGHG4_HUMAN	177
EEQFJSTYR	EEQFJSTYR	F(1)H(4)N(4)	(N(F)(N(H(H(N))(H(N(H))))))	5	3	sp|P01861|IGHG4_HUMAN	177
EEQFJSTYR	EEQFJSTYR	F(1)H(4)N(4)	(N(F)(N(H(H(N))(H(N(H))))))	5	2	sp|P01861|IGHG4_HUMAN	177
EEQFJSTYR	EEQFJSTYR	F(1)H(3)N(5)	(N(F)(N(H(N)(H(N))(H(N)))))	5	3	sp|P01861|IGHG4_HUMAN	177
EEQFJSTYR	EEQFJSTYR	F(1)H(3)N(5)	(N(F)(N(H(N)(H(N))(H(N)))))	5	2	sp|P01861|IGHG4_HUMAN	177
EEQFJSTYR	EEQFJSTYR	H(4)N(5)	(N(N(H(N)(H(N))(H(N(H))))))	5	3	sp|P01861|IGHG4_HUMAN	177
EEQFJSTYR	EEQFJSTYR	H(4)N(5)	(N(N(H(N)(H(N))(H(N(H))))))	5	2	sp|P01861|IGHG4_HUMAN	177
EEQFJSTYR	EEQFJSTYR	H(5)N(4)	(N(N(H(H(N(H)))(H(N(H))))))	5	3	sp|P01861|IGHG4_HUMAN	177
EEQFJSTYR	EEQFJSTYR	H(5)N(4)	(N(N(H(H(N(H)))(H(N(H))))))	5	2	sp|P01861|IGHG4_HUMAN	177
EEQFJSTYR	EEQFJSTYR	F(1)H(4)N(5)	(N(F)(N(H(N)(H(N))(H(N(H))))))	5	3	sp|P01861|IGHG4_HUMAN	177
EEQFJSTYR	EEQFJSTYR	F(1)H(4)N(5)	(N(F)(N(H(N)(H(N))(H(N(H))))))	5	2	sp|P01861|IGHG4_HUMAN	177
EEQFJSTYR	EEQFJSTYR	F(1)H(5)N(4)	(N(F)(N(H(H(N(H)))(H(N(H))))))	5	3	sp|P01861|IGHG4_HUMAN	177
EEQFJSTYR	EEQFJSTYR	F(1)H(5)N(4)	(N(F)(N(H(H(N(H)))(H(N(H))))))	5	2	sp|P01861|IGHG4_HUMAN	177
EEQFJSTYR	EEQFJSTYR	H(5)N(5)	(N(N(H(N)(H(N(H)))(H(N(H))))))	5	3	sp|P01861|IGHG4_HUMAN	177
EEQFJSTYR	EEQFJSTYR	H(5)N(5)	(N(N(H(N)(H(N(H)))(H(N(H))))))	5	2	sp|P01861|IGHG4_HUMAN	177
EEQFJSTYR	EEQFJSTYR	A(1)F(1)H(4)N(4)	(N(F)(N(H(H(N))(H(N(H(A)))))))	5	3	sp|P01861|IGHG4_HUMAN	177
EEQFJSTYR	EEQFJSTYR	A(1)F(1)H(4)N(4)	(N(F)(N(H(H(N))(H(N(H(A)))))))	5	2	sp|P01861|IGHG4_HUMAN	177
EEQFJSTYR	EEQFJSTYR	A(1)H(5)N(4)	(N(N(H(H(N(H)))(H(N(H(A)))))))	5	3	sp|P01861|IGHG4_HUMAN	177
EEQFJSTYR	EEQFJSTYR	F(1)H(5)N(5)	(N(F)(N(H(N)(H(N(H)))(H(N(H))))))	5	3	sp|P01861|IGHG4_HUMAN	177
EEQFJSTYR	EEQFJSTYR	H(6)N(5)	(N(N(H(N)(H(N(H)))(H(N(H(H)))))))	5	3	sp|P01861|IGHG4_HUMAN	177
EEQFJSTYR	EEQFJSTYR	A(1)F(1)H(5)N(4)	(N(F)(N(H(H(N(H)))(H(N(H(A)))))))	5	3	sp|P01861|IGHG4_HUMAN	177
EEQFJSTYR	EEQFJSTYR	A(1)F(1)H(5)N(4)	(N(F)(N(H(H(N(H)))(H(N(H(A)))))))	5	2	sp|P01861|IGHG4_HUMAN	177
EEQFJSTYR	EEQFJSTYR	F(2)H(6)N(4)	(N(F)(N(H(H(N(H)))(H(N(H(H)(F)))))))	5	3	sp|P01861|IGHG4_HUMAN	177
EEQFJSTYR	EEQFJSTYR	H(3)N(3)	(N(N(H(H)(H(N)))))	5	2	sp|P01861|IGHG4_HUMAN	177
EEQFJSTYR	EEQFJSTYR	A(1)F(1)H(5)N(5)	(N(F)(N(H(N)(H(N(H)))(H(N(H(A)))))))	5	3	sp|P01861|IGHG4_HUMAN	177
EEQFJSTYR	EEQFJSTYR	A(2)F(1)H(5)N(4)	(N(F)(N(H(H(N(H(A))))(H(N(H(A)))))))	5	3	sp|P01861|IGHG4_HUMAN	177
EEQFJSTYR	EEQFJSTYR	F(1)H(3)N(3)	(N(F)(N(H(H)(H(N)))))	5	2	sp|P01861|IGHG4_HUMAN	177
EEQFJSTYR	EEQFJSTYR	H(5)N(2)	(N(N(H(H)(H(H)(H)))))	5	2	sp|P01861|IGHG4_HUMAN	177
EEQFJSTYR	EEQFJSTYR	H(3)N(5)	(N(N(H(N)(H(N))(H(N)))))	5	2	sp|P01861|IGHG4_HUMAN	177
EEQFJSTYR	EEQFJSTYR	F(3)H(3)N(4)	(N(F)(N(H(H)(H(N(F))(N(F))))))	5	2	sp|P01861|IGHG4_HUMAN	177
EEQFJSTYR	EEQFJSTYR	F(3)H(4)N(3)	(N(F)(N(H(H)(H(N(F)(H(F)))))))	5	2	sp|P01861|IGHG4_HUMAN	177
EEQFJSTYR	EEQFJSTYR	H(6)N(4)	(N(N(H(H(N(H)))(H(N(H(H)))))))	5	2	sp|P01861|IGHG4_HUMAN	177
EEQYJSTFR	EEQYJSTFR	H(3)N(4)	(N(N(H(H(N))(H(N)))))	5	3	sp|P01860|IGHG3_HUMAN	227
EEQYJSTFR	EEQYJSTFR	H(3)N(4)	(N(N(H(H(N))(H(N)))))	5	2	sp|P01860|IGHG3_HUMAN	227
EEQYJSTFR	EEQYJSTFR	F(1)H(3)N(4)	(N(F)(N(H(H(N))(H(N)))))	5	3	sp|P01860|IGHG3_HUMAN	227
EEQYJSTFR	EEQYJSTFR	F(1)H(3)N(4)	(N(F)(N(H(H(N))(H(N)))))	5	2	sp|P01860|IGHG3_HUMAN	227
EEQYJSTFR	EEQYJSTFR	H(4)N(4)	(N(N(H(H(N))(H(N(H))))))	5	3	sp|P01860|IGHG3_HUMAN	227
EEQYJSTFR	EEQYJSTFR	H(4)N(4)	(N(N(H(H(N))(H(N(H))))))	5	2	sp|P01860|IGHG3_HUMAN	227
EEQYJSTFR	EEQYJSTFR	F(1)H(4)N(4)	(N(F)(N(H(H(N))(H(N(H))))))	5	3	sp|P01860|IGHG3_HUMAN	227
EEQYJSTFR	EEQYJSTFR	F(1)H(4)N(4)	(N(F)(N(H(H(N))(H(N(H))))))	5	2	sp|P01860|IGHG3_HUMAN	227
EEQYJSTFR	EEQYJSTFR	F(1)H(3)N(5)	(N(F)(N(H(N)(H(N))(H(N)))))	5	3	sp|P01860|IGHG3_HUMAN	227
EEQYJSTFR	EEQYJSTFR	F(1)H(3)N(5)	(N(F)(N(H(N)(H(N))(H(N)))))	5	2	sp|P01860|IGHG3_HUMAN	227
EEQYJSTFR	EEQYJSTFR	H(4)N(5)	(N(N(H(N)(H(N))(H(N(H))))))	5	3	sp|P01860|IGHG3_HUMAN	227
EEQYJSTFR	EEQYJSTFR	H(4)N(5)	(N(N(H(N)(H(N))(H(N(H))))))	5	2	sp|P01860|IGHG3_HUMAN	227
EEQYJSTFR	EEQYJSTFR	H(5)N(4)	(N(N(H(H(N(H)))(H(N(H))))))	5	3	sp|P01860|IGHG3_HUMAN	227
EEQYJSTFR	EEQYJSTFR	H(5)N(4)	(N(N(H(H(N(H)))(H(N(H))))))	5	2	sp|P01860|IGHG3_HUMAN	227
EEQYJSTFR	EEQYJSTFR	A(1)F(1)H(4)N(3)	(N(F)(N(H(H)(H(N(H(A)))))))	5	3	sp|P01860|IGHG3_HUMAN	227
EEQYJSTFR	EEQYJSTFR	A(1)H(4)N(4)	(N(N(H(H)(H(N)(N(H(A)))))))	5	3	sp|P01860|IGHG3_HUMAN	227
EEQYJSTFR	EEQYJSTFR	F(1)H(4)N(5)	(N(F)(N(H(N)(H(N))(H(N(H))))))	5	3	sp|P01860|IGHG3_HUMAN	227
EEQYJSTFR	EEQYJSTFR	F(1)H(4)N(5)	(N(F)(N(H(N)(H(N))(H(N(H))))))	5	2	sp|P01860|IGHG3_HUMAN	227
EEQYJSTFR	EEQYJSTFR	F(1)H(5)N(4)	(N(F)(N(H(H(N(H)))(H(N(H))))))	5	3	sp|P01860|IGHG3_HUMAN	227
EEQYJSTFR	EEQYJSTFR	F(1)H(5)N(4)	(N(F)(N(H(H(N(H)))(H(N(H))))))	5	2	sp|P01860|IGHG3_HUMAN	227
EEQYJSTFR	EEQYJSTFR	A(1)F(1)H(4)N(4)	(N(F)(N(H(H(N))(H(N(H(A)))))))	5	3	sp|P01860|IGHG3_HUMAN	227
EEQYJSTFR	EEQYJSTFR	A(1)F(1)H(4)N(4)	(N(F)(N(H(H(N))(H(N(H(A)))))))	5	2	sp|P01860|IGHG3_HUMAN	227
EEQYJSTFR	EEQYJSTFR	A(1)H(5)N(4)	(N(N(H(H)(H(N(H))(N(H(A)))))))	5	3	sp|P01860|IGHG3_HUMAN	227
EEQYJSTFR	EEQYJSTFR	F(1)H(6)N(4)	(N(F)(N(H(H(N(H)))(H(H(N(H)))))))	5	3	sp|P01860|IGHG3_HUMAN	227
EEQYJSTFR	EEQYJSTFR	F(1)H(5)N(5)	(N(F)(N(H(N)(H(N(H)))(H(N(H))))))	5	3	sp|P01860|IGHG3_HUMAN	227
EEQYJSTFR	EEQYJSTFR	F(1)H(5)N(5)	(N(F)(N(H(N)(H(N(H)))(H(N(H))))))	5	2	sp|P01860|IGHG3_HUMAN	227
EEQYJSTFR	EEQYJSTFR	A(1)F(1)H(4)N(5)	(N(F)(N(H(N)(H(N))(H(N(H(A)))))))	5	3	sp|P01860|IGHG3_HUMAN	227
EEQYJSTFR	EEQYJSTFR	A(1)F(1)H(5)N(4)	(N(F)(N(H(H(N(H)))(H(N(H(A)))))))	5	3	sp|P01860|IGHG3_HUMAN	227
EEQYJSTFR	EEQYJSTFR	A(1)F(1)H(5)N(4)	(N(F)(N(H(H(N(H)))(H(N(H(A)))))))	5	2	sp|P01860|IGHG3_HUMAN	227
EEQYJSTFR	EEQYJSTFR	A(1)F(1)H(5)N(5)	(N(F)(N(H(N)(H(N(H)))(H(N(H(A)))))))	5	3	sp|P01860|IGHG3_HUMAN	227
EEQYJSTFR	EEQYJSTFR	F(2)H(6)N(5)	(N(F)(N(H(H(N(H(F))))(H(N(H))(N(H))))))	5	3	sp|P01860|IGHG3_HUMAN	227
EEQYJSTFR	EEQYJSTFR	A(1)H(4)N(4)	(N(N(H(H(N))(H(N(H(A)))))))	5	2	sp|P01860|IGHG3_HUMAN	227
EEQYJSTFR	EEQYJSTFR	F(2)H(4)N(4)	(N(F)(N(H(H(N(H)))(H(N(F))))))	5	2	sp|P01860|IGHG3_HUMAN	227
EEQYJSTFR	EEQYJSTFR	H(5)N(5)	(N(N(H(H(N))(H(N(H))(N(H))))))	5	2	sp|P01860|IGHG3_HUMAN	227
EEQYJSTYR	EEQYJSTYR	H(3)N(4)	(N(N(H(H(N))(H(N)))))	5	3	sp|P0DOX5|IGG1_HUMAN/sp|P01857|IGHG1_HUMAN	299/180
EEQYJSTYR	EEQYJSTYR	H(3)N(4)	(N(N(H(H(N))(H(N)))))	5	2	sp|P0DOX5|IGG1_HUMAN/sp|P01857|IGHG1_HUMAN	299/180
EEQYJSTYR	EEQYJSTYR	F(1)H(3)N(4)	(N(F)(N(H(H(N))(H(N)))))	5	3	sp|P0DOX5|IGG1_HUMAN/sp|P01857|IGHG1_HUMAN	299/180
EEQYJSTYR	EEQYJSTYR	F(1)H(3)N(4)	(N(F)(N(H(H(N))(H(N)))))	5	2	sp|P0DOX5|IGG1_HUMAN/sp|P01857|IGHG1_HUMAN	299/180
EEQYJSTYR	EEQYJSTYR	H(3)N(5)	(N(N(H(N)(H(N))(H(N)))))	5	3	sp|P0DOX5|IGG1_HUMAN/sp|P01857|IGHG1_HUMAN	299/180
EEQYJSTYR	EEQYJSTYR	H(3)N(5)	(N(N(H(N)(H(N))(H(N)))))	5	2	sp|P0DOX5|IGG1_HUMAN/sp|P01857|IGHG1_HUMAN	299/180
EEQYJSTYR	EEQYJSTYR	H(4)N(4)	(N(N(H(H(N))(H(N(H))))))	5	3	sp|P0DOX5|IGG1_HUMAN/sp|P01857|IGHG1_HUMAN	299/180
EEQYJSTYR	EEQYJSTYR	H(4)N(4)	(N(N(H(H(N))(H(N(H))))))	5	2	sp|P0DOX5|IGG1_HUMAN/sp|P01857|IGHG1_HUMAN	299/180
EEQYJSTYR	EEQYJSTYR	F(1)H(3)N(5)	(N(F)(N(H(N)(H(N))(H(N)))))	5	3	sp|P0DOX5|IGG1_HUMAN/sp|P01857|IGHG1_HUMAN	299/180
EEQYJSTYR	EEQYJSTYR	F(1)H(3)N(5)	(N(F)(N(H(N)(H(N))(H(N)))))	5	2	sp|P0DOX5|IGG1_HUMAN/sp|P01857|IGHG1_HUMAN	299/180
EEQYJSTYR	EEQYJSTYR	F(1)H(4)N(4)	(N(F)(N(H(H(N))(H(N(H))))))	5	3	sp|P0DOX5|IGG1_HUMAN/sp|P01857|IGHG1_HUMAN	299/180
EEQYJSTYR	EEQYJSTYR	F(1)H(4)N(4)	(N(F)(N(H(H(N))(H(N(H))))))	5	2	sp|P0DOX5|IGG1_HUMAN/sp|P01857|IGHG1_HUMAN	299/180
EEQYJSTYR	EEQYJSTYR	H(4)N(5)	(N(N(H(N)(H(N))(H(N(H))))))	5	3	sp|P0DOX5|IGG1_HUMAN/sp|P01857|IGHG1_HUMAN	299/180
EEQYJSTYR	EEQYJSTYR	H(4)N(5)	(N(N(H(N)(H(N))(H(N(H))))))	5	2	sp|P0DOX5|IGG1_HUMAN/sp|P01857|IGHG1_HUMAN	299/180
EEQYJSTYR	EEQYJSTYR	H(5)N(4)	(N(N(H(H(N(H)))(H(N(H))))))	5	3	sp|P0DOX5|IGG1_HUMAN/sp|P01857|IGHG1_HUMAN	299/180
EEQYJSTYR	EEQYJSTYR	H(5)N(4)	(N(N(H(H(N(H)))(H(N(H))))))	5	2	sp|P0DOX5|IGG1_HUMAN/sp|P01857|IGHG1_HUMAN	299/180
EEQYJSTYR	EEQYJSTYR	A(1)F(1)H(4)N(3)	(N(F)(N(H(H)(H(N(H(A)))))))	5	3	sp|P0DOX5|IGG1_HUMAN/sp|P01857|IGHG1_HUMAN	299/180
EEQYJSTYR	EEQYJSTYR	A(1)F(1)H(4)N(3)	(N(F)(N(H(H)(H(N(H(A)))))))	5	2	sp|P0DOX5|IGG1_HUMAN/sp|P01857|IGHG1_HUMAN	299/180
EEQYJSTYR	EEQYJSTYR	A(1)H(4)N(4)	(N(N(H(H(N))(H(N(H(A)))))))	5	3	sp|P0DOX5|IGG1_HUMAN/sp|P01857|IGHG1_HUMAN	299/180
EEQYJSTYR	EEQYJSTYR	F(1)H(5)N(4)	(N(F)(N(H(H(N(H)))(H(N(H))))))	5	3	sp|P0DOX5|IGG1_HUMAN/sp|P01857|IGHG1_HUMAN	299/180
EEQYJSTYR	EEQYJSTYR	F(1)H(5)N(4)	(N(F)(N(H(H(N(H)))(H(N(H))))))	5	2	sp|P0DOX5|IGG1_HUMAN/sp|P01857|IGHG1_HUMAN	299/180
EEQYJSTYR	EEQYJSTYR	F(2)H(4)N(4)	(N(F)(N(H(H(N(H)))(H(N(F))))))	5	3	sp|P0DOX5|IGG1_HUMAN/sp|P01857|IGHG1_HUMAN	299/180
EEQYJSTYR	EEQYJSTYR	F(1)H(4)N(5)	(N(F)(N(H(N)(H(N))(H(N(H))))))	5	3	sp|P0DOX5|IGG1_HUMAN/sp|P01857|IGHG1_HUMAN	299/180
EEQYJSTYR	EEQYJSTYR	F(1)H(4)N(5)	(N(F)(N(H(N)(H(N))(H(N(H))))))	5	2	sp|P0DOX5|IGG1_HUMAN/sp|P01857|IGHG1_HUMAN	299/180
EEQYJSTYR	EEQYJSTYR	H(5)N(5)	(N(N(H(N)(H(N(H)))(H(N(H))))))	5	3	sp|P0DOX5|IGG1_HUMAN/sp|P01857|IGHG1_HUMAN	299/180
EEQYJSTYR	EEQYJSTYR	A(1)F(1)H(4)N(4)	(N(F)(N(H(H(N))(H(N(H(A)))))))	5	3	sp|P0DOX5|IGG1_HUMAN/sp|P01857|IGHG1_HUMAN	299/180
EEQYJSTYR	EEQYJSTYR	A(1)F(1)H(4)N(4)	(N(F)(N(H(H(N))(H(N(H(A)))))))	5	2	sp|P0DOX5|IGG1_HUMAN/sp|P01857|IGHG1_HUMAN	299/180
EEQYJSTYR	EEQYJSTYR	A(1)H(5)N(4)	(N(N(H(H(N(H)))(H(N(H(A)))))))	5	3	sp|P0DOX5|IGG1_HUMAN/sp|P01857|IGHG1_HUMAN	299/180
EEQYJSTYR	EEQYJSTYR	A(1)H(5)N(4)	(N(N(H(H(N(H)))(H(N(H(A)))))))	5	2	sp|P0DOX5|IGG1_HUMAN/sp|P01857|IGHG1_HUMAN	299/180
EEQYJSTYR	EEQYJSTYR	F(1)H(6)N(4)	(N(F)(N(H(H(H))(H(N(H))(N(H))))))	5	3	sp|P0DOX5|IGG1_HUMAN/sp|P01857|IGHG1_HUMAN	299/180
EEQYJSTYR	EEQYJSTYR	F(2)H(5)N(4)	(N(F)(N(H(H(N(H)))(H(N(H(F)))))))	5	3	sp|P0DOX5|IGG1_HUMAN/sp|P01857|IGHG1_HUMAN	299/180
EEQYJSTYR	EEQYJSTYR	F(2)H(5)N(4)	(N(F)(N(H(H(N(H)))(H(N(H(F)))))))	5	2	sp|P0DOX5|IGG1_HUMAN/sp|P01857|IGHG1_HUMAN	299/180
EEQYJSTYR	EEQYJSTYR	F(1)H(5)N(5)	(N(F)(N(H(N)(H(N(H)))(H(N(H))))))	5	3	sp|P0DOX5|IGG1_HUMAN/sp|P01857|IGHG1_HUMAN	299/180
EEQYJSTYR	EEQYJSTYR	F(1)H(5)N(5)	(N(F)(N(H(N)(H(N(H)))(H(N(H))))))	5	2	sp|P0DOX5|IGG1_HUMAN/sp|P01857|IGHG1_HUMAN	299/180
EEQYJSTYR	EEQYJSTYR	A(1)F(1)H(5)N(4)	(N(F)(N(H(H(N(H)))(H(N(H(A)))))))	5	3	sp|P0DOX5|IGG1_HUMAN/sp|P01857|IGHG1_HUMAN	299/180
EEQYJSTYR	EEQYJSTYR	F(2)H(6)N(4)	(N(F)(N(H(H(N(H)))(H(N(H(H)(F)))))))	5	3	sp|P0DOX5|IGG1_HUMAN/sp|P01857|IGHG1_HUMAN	299/180
EEQYJSTYR	EEQYJSTYR	A(1)F(1)H(4)N(5)	(N(F)(N(H(N)(H(N))(H(N(H(A)))))))	5	3	sp|P0DOX5|IGG1_HUMAN/sp|P01857|IGHG1_HUMAN	299/180
EEQYJSTYR	EEQYJSTYR	H(3)N(3)	(N(N(H(H)(H(N)))))	5	2	sp|P0DOX5|IGG1_HUMAN/sp|P01857|IGHG1_HUMAN	299/180
EEQYJSTYR	EEQYJSTYR	F(2)H(6)N(5)	(N(F)(N(H(H(N(H)(F)))(H(N(H(N(H))))))))	5	3	sp|P0DOX5|IGG1_HUMAN/sp|P01857|IGHG1_HUMAN	299/180
EEQYJSTYR	EEQYJSTYR	F(1)H(3)N(3)	(N(F)(N(H(H)(H(N)))))	5	2	sp|P0DOX5|IGG1_HUMAN/sp|P01857|IGHG1_HUMAN	299/180
EEQYJSTYR	EEQYJSTYR	H(5)N(2)	(N(N(H(H(H))(H(H)))))	5	2	sp|P0DOX5|IGG1_HUMAN/sp|P01857|IGHG1_HUMAN	299/180
EEQYJSTYR	EEQYJSTYR	H(6)N(2)	(N(N(H(H(H))(H(H(H))))))	5	2	sp|P0DOX5|IGG1_HUMAN/sp|P01857|IGHG1_HUMAN	299/180
EEQYJSTYR	EEQYJSTYR	F(1)H(4)N(3)	(N(F)(N(H(H)(H(N(H))))))	5	2	sp|P0DOX5|IGG1_HUMAN/sp|P01857|IGHG1_HUMAN	299/180
EEQYJSTYR	EEQYJSTYR	A(1)F(1)H(5)N(4)	(N(N(H(H(N(H)))(H(N(F)(H(A)))))))	5	2	sp|P0DOX5|IGG1_HUMAN/sp|P01857|IGHG1_HUMAN	299/180
EGDHEFLEVPEAQEDVEATFPVHQPGJYSCSYR	EGDHEFLEVPEAQEDVEATFPVHQPGJYSC[160]SYR	F(1)H(6)N(4)	(N(N(H(H(H))(H(N(H))(N(H)(F))))))	27	5	sp|P04217|A1BG_HUMAN	179
EGDHEFLEVPEAQEDVEATFPVHQPGJYSCSYR	EGDHEFLEVPEAQEDVEATFPVHQPGJYSC[160]SYR	A(2)H(5)N(4)	(N(N(H(H(N(H(A))))(H(N(H(A)))))))	27	5	sp|P04217|A1BG_HUMAN	179
EGDHEFLEVPEAQEDVEATFPVHQPGJYSCSYR	EGDHEFLEVPEAQEDVEATFPVHQPGJYSC[160]SYR	A(2)H(5)N(4)	(N(N(H(H(N(H(A))))(H(N(H(A)))))))	27	4	sp|P04217|A1BG_HUMAN	179
EGDHEFLEVPEAQEDVEATFPVHQPGJYSCSYR	EGDHEFLEVPEAQEDVEATFPVHQPGJYSC[160]SYR	A(1)H(5)N(4)	(N(N(H(H(N(H)))(H(N(H(A)))))))	27	4	sp|P04217|A1BG_HUMAN	179
EGHFYYJISEVK	EGHFYYJISEVK	F(1)H(5)N(4)	(N(F)(N(H(H(N(H)))(H(N(H))))))	7	3	sp|P55058|PLTP_HUMAN	64
EGHFYYJISEVK	EGHFYYJISEVK	A(1)H(5)N(4)	(N(N(H(H(N(H)))(H(N(H(A)))))))	7	3	sp|P55058|PLTP_HUMAN	64
EGHFYYJISEVK	EGHFYYJISEVK	A(1)F(1)H(5)N(4)	(N(F)(N(H(H(N(H)))(H(N(H(A)))))))	7	3	sp|P55058|PLTP_HUMAN	64
EGHFYYJISEVK	EGHFYYJISEVK	F(1)H(6)N(5)	(N(F)(N(H(H(N(H)))(H(N(H(N(H))))))))	7	3	sp|P55058|PLTP_HUMAN	64
EGHFYYJISEVK	EGHFYYJISEVK	A(2)H(5)N(4)	(N(N(H(H(N(H(A))))(H(N(H(A)))))))	7	3	sp|P55058|PLTP_HUMAN	64
EGHFYYJISEVK	EGHFYYJISEVK	A(1)F(3)H(5)N(4)	(N(F)(N(H(H(N(H)(F)))(H(N(F)(H(A)))))))	7	3	sp|P55058|PLTP_HUMAN	64
EGHFYYJISEVK	EGHFYYJISEVK	A(2)F(1)H(5)N(4)	(N(F)(N(H(H(N(H(A))))(H(N(H(A)))))))	7	3	sp|P55058|PLTP_HUMAN	64
EGHFYYJISEVK	EGHFYYJISEVK	A(1)F(1)H(6)N(5)	(N(F)(N(H(H(N(H(A))))(H(N(H))(N(H))))))	7	3	sp|P55058|PLTP_HUMAN	64
EGYSJISYIVVNHQGISSR	EGYSJISYIVVNHQGISSR	A(2)H(5)N(4)	(N(N(H(H(N(H(A))))(H(N(H(A)))))))	5	4	sp|P49908|SEPP1_HUMAN	83
EGYSJISYIVVNHQGISSR	EGYSJISYIVVNHQGISSR	A(2)H(5)N(4)	(N(N(H(H(N(H(A))))(H(N(H(A)))))))	5	3	sp|P49908|SEPP1_HUMAN	83
EGYSJISYIVVNHQGISSR	EGYSJISYIVVNHQGISSR	A(1)H(5)N(4)	(N(N(H(H(N(H)))(H(N(H(A)))))))	5	3	sp|P49908|SEPP1_HUMAN	83
EHEAQSJASLDVFLGHTNVEELMK	EHEAQSJASLDVFLGHTNVEELMK	A(1)H(5)N(4)	(N(N(H(H(N(H)))(H(N(H(A)))))))	7	4	sp|P00736|C1R_HUMAN	514
EHEAQSJASLDVFLGHTNVEELMK	EHEAQSJASLDVFLGHTNVEELMK	A(2)H(5)N(4)	(N(N(H(H(N(H(A))))(H(N(H(A)))))))	7	4	sp|P00736|C1R_HUMAN	514
EHEGAIYPDJTTDFQR	EHEGAIYPDJTTDFQR	A(1)H(5)N(4)	(N(N(H(H(N(H)))(H(N(H(A)))))))	10	5	sp|P00450|CERU_HUMAN	138
EHEGAIYPDJTTDFQR	EHEGAIYPDJTTDFQR	A(1)H(5)N(4)	(N(N(H(H(N(H)))(H(N(H(A)))))))	10	4	sp|P00450|CERU_HUMAN	138
EHEGAIYPDJTTDFQR	EHEGAIYPDJTTDFQR	A(1)H(5)N(4)	(N(N(H(H(N(H)))(H(N(H(A)))))))	10	3	sp|P00450|CERU_HUMAN	138
EHEGAIYPDJTTDFQR	EHEGAIYPDJTTDFQR	A(2)H(5)N(4)	(N(N(H(H(N(H(A))))(H(N(H(A)))))))	10	5	sp|P00450|CERU_HUMAN	138
EHEGAIYPDJTTDFQR	EHEGAIYPDJTTDFQR	A(2)H(5)N(4)	(N(N(H(H(N(H(A))))(H(N(H(A)))))))	10	4	sp|P00450|CERU_HUMAN	138
EHEGAIYPDJTTDFQR	EHEGAIYPDJTTDFQR	A(2)H(5)N(4)	(N(N(H(H(N(H(A))))(H(N(H(A)))))))	10	3	sp|P00450|CERU_HUMAN	138
EHEGAIYPDJTTDFQR	EHEGAIYPDJTTDFQR	A(2)F(1)H(5)N(4)	(N(F)(N(H(H(N(H(A))))(H(N(H(A)))))))	10	5	sp|P00450|CERU_HUMAN	138
EHEGAIYPDJTTDFQR	EHEGAIYPDJTTDFQR	A(2)F(1)H(5)N(4)	(N(F)(N(H(H(N(H(A))))(H(N(H(A)))))))	10	4	sp|P00450|CERU_HUMAN	138
EHEGAIYPDJTTDFQR	EHEGAIYPDJTTDFQR	A(2)F(1)H(5)N(4)	(N(F)(N(H(H(N(H(A))))(H(N(H(A)))))))	10	3	sp|P00450|CERU_HUMAN	138
EHEGAIYPDJTTDFQR	EHEGAIYPDJTTDFQR	A(1)F(1)H(5)N(4)	(N(F)(N(H(H(N(H)))(H(N(H(A)))))))	10	4	sp|P00450|CERU_HUMAN	138
EHEGAIYPDJTTDFQR	EHEGAIYPDJTTDFQR	A(1)F(1)H(5)N(4)	(N(F)(N(H(H(N(H)))(H(N(H(A)))))))	10	3	sp|P00450|CERU_HUMAN	138
EHEGAIYPDJTTDFQR	EHEGAIYPDJTTDFQR	A(2)H(6)N(5)	(N(N(H(H(N(H(A))))(H(N(H))(N(H(A)))))))	10	4	sp|P00450|CERU_HUMAN	138
EHEGAIYPDJTTDFQR	EHEGAIYPDJTTDFQR	A(2)H(6)N(5)	(N(N(H(H(N(H(A))))(H(N(H))(N(H(A)))))))	10	3	sp|P00450|CERU_HUMAN	138
EHEGAIYPDJTTDFQR	EHEGAIYPDJTTDFQR	A(1)F(2)H(7)N(5)	(N(N(H(N)(H(H)(H))(H(N(H)(F))(N(F)(H(A)))))))	10	4	sp|P00450|CERU_HUMAN	138
EHEGAIYPDJTTDFQR	EHEGAIYPDJTTDFQR	A(1)H(4)N(3)	(N(N(H(H)(H(N(H(A)))))))	10	3	sp|P00450|CERU_HUMAN	138
EHEGAIYPDJTTDFQR	EHEGAIYPDJTTDFQR	A(2)F(1)H(6)N(5)	(N(N(H(H(N(H)(F)))(H(N(H(A)))(N(H(A)))))))	10	4	sp|P00450|CERU_HUMAN	138
EHEGAIYPDJTTDFQR	EHEGAIYPDJTTDFQR	A(3)H(6)N(5)	(N(N(H(H(N(H(A))))(H(N(H(A)))(N(H(A)))))))	10	4	sp|P00450|CERU_HUMAN	138
EHEGAIYPDJTTDFQR	EHEGAIYPDJTTDFQR	A(3)H(6)N(5)	(N(N(H(H(N(H(A))))(H(N(H(A)))(N(H(A)))))))	10	3	sp|P00450|CERU_HUMAN	138
EHEGAIYPDJTTDFQR	EHEGAIYPDJTTDFQR	H(5)N(4)	(N(N(H(H(N(H)))(H(N(H))))))	10	3	sp|P00450|CERU_HUMAN	138
EHEGAIYPDJTTDFQR	EHEGAIYPDJTTDFQR	A(2)F(1)H(7)N(5)	(N(N(H(N)(H(H)(H))(H(N(H(A)))(N(F)(H(A)))))))	10	4	sp|P00450|CERU_HUMAN	138
EHEGAIYPDJTTDFQR	EHEGAIYPDJTTDFQR	A(2)F(2)H(7)N(5)	(N(N(H(N)(H(H)(H))(H(N(F)(H(A)))(N(F)(H(A)))))))	10	4	sp|P00450|CERU_HUMAN	138
EHEGAIYPDJTTDFQR	EHEGAIYPDJTTDFQR	A(3)F(1)H(6)N(5)	(N(N(H(H(N(F)(H(A))))(H(N(H(A)))(N(H(A)))))))	10	4	sp|P00450|CERU_HUMAN	138
EHEGAIYPDJTTDFQR	EHEGAIYPDJTTDFQR	A(3)F(1)H(6)N(5)	(N(N(H(H(N(F)(H(A))))(H(N(H(A)))(N(H(A)))))))	10	3	sp|P00450|CERU_HUMAN	138
EHEGAIYPDJTTDFQR	EHEGAIYPDJTTDFQR	F(1)H(5)N(4)	(N(F)(N(H(H(N(H)))(H(N(H))))))	10	3	sp|P00450|CERU_HUMAN	138
EHEGAIYPDJTTDFQR	EHEGAIYPDJTTDFQR	A(1)H(6)N(3)	(N(N(H(H)(H(H)(H(N(H(A))))))))	10	3	sp|P00450|CERU_HUMAN	138
EHEGAIYPDJTTDFQR	EHEGAIYPDJTTDFQR	F(2)H(5)N(4)	(N(N(H(H(N(H(F))))(H(N(H(F)))))))	10	3	sp|P00450|CERU_HUMAN	138
EHEGAIYPDJTTDFQR	EHEGAIYPDJTTDFQR	H(3)N(8)	(N(N(H(N)(H(N)(N))(H(N)(N)(N)))))	10	3	sp|P00450|CERU_HUMAN	138
EHEGAIYPDJTTDFQR	EHEGAIYPDJTTDFQR	A(1)F(2)H(5)N(4)	(N(F)(N(H(H(N(H(A))))(H(N(H(F)))))))	10	3	sp|P00450|CERU_HUMAN	138
EHEGAIYPDJTTDFQR	EHEGAIYPDJTTDFQR	A(1)H(6)N(5)	(N(N(H(H(N(H(A))))(H(N(H))(N(H))))))	10	3	sp|P00450|CERU_HUMAN	138
EHEGAIYPDJTTDFQR	EHEGAIYPDJTTDFQR	A(1)F(3)H(5)N(4)	(N(N(H(H(N(F)(H(A))))(H(N(F)(H(F)))))))	10	3	sp|P00450|CERU_HUMAN	138
EHEGAIYPDJTTDFQR	EHEGAIYPDJTTDFQR	F(3)H(6)N(5)	(N(N(H(H(N(H)(F)))(H(N(H)(F))(N(H)(F))))))	10	3	sp|P00450|CERU_HUMAN	138
EHEGAIYPDJTTDFQR	EHEGAIYPDJTTDFQR	A(2)F(2)H(5)N(4)	(N(F)(N(H(H(N(H(A))))(H(N(F)(H(A)))))))	10	3	sp|P00450|CERU_HUMAN	138
EHEGAIYPDJTTDFQR	EHEGAIYPDJTTDFQR	A(1)F(2)H(6)N(5)	(N(N(H(H(N(H)(F)))(H(N(F)(H(N(H(A)))))))))	10	3	sp|P00450|CERU_HUMAN	138
EHEGAIYPDJTTDFQR	EHEGAIYPDJTTDFQR	F(1)H(8)N(6)	(N(F)(N(H(H(N(H(H))))(H(N(H(N(H(N(H))))))))))	10	3	sp|P00450|CERU_HUMAN	138
EHEGAIYPDJTTDFQR	EHEGAIYPDJTTDFQR	A(2)F(1)H(6)N(5)	(N(N(H(H(N(F)(H(A))))(H(N(H))(N(H(A)))))))	10	3	sp|P00450|CERU_HUMAN	138
EHEGAIYPDJTTDFQR	EHEGAIYPDJTTDFQR	A(2)F(2)H(6)N(5)	(N(F)(N(H(H(N(H)(F)))(H(N(H(A)))(N(H(A)))))))	10	3	sp|P00450|CERU_HUMAN	138
EIFPKEWKJK	EIFPKEWKJK	A(2)H(4)N(3)	(N(N(H(H)(H(N(H(A(A))))))))	9	3	sp|Q9UFH2|DYH17_HUMAN	3806
EIRHJSTGCLR	EIRHJSTGC[160]LR	A(1)F(1)H(5)N(4)	(N(F)(N(H(H(N(H)))(H(N(H(A)))))))	5	3	sp|P10909|CLUS_HUMAN	291
EIRHJSTGCLR	EIRHJSTGC[160]LR	A(2)F(1)H(5)N(4)	(N(F)(N(H(H(N(H(A))))(H(N(H(A)))))))	5	3	sp|P10909|CLUS_HUMAN	291
EJDSMK	EJDSM[147]K	A(1)H(4)N(4)	(N(N(H(H)(N)(H(N(H(A)))))))	2	2	sp|O94964|SOGA1_HUMAN	171
EJETEIIK	EJETEIIK	A(1)H(5)N(3)	(N(N(H(H(H))(H(N(H(A)))))))	2	2	sp|P06276|CHLE_HUMAN	284
EJETEIIK	EJETEIIK	A(1)H(5)N(4)	(N(N(H(H(N(H)))(H(N(H(A)))))))	2	2	sp|P06276|CHLE_HUMAN	284
EJGTISR	EJGTISR	A(2)H(5)N(4)	(N(N(H(H(N(H(A))))(H(N(H(A)))))))	2	3	sp|P02763|A1AG1_HUMAN	103
EJGTISR	EJGTISR	A(2)H(5)N(4)	(N(N(H(H(N(H(A))))(H(N(H(A)))))))	2	2	sp|P02763|A1AG1_HUMAN	103
EJGTISR	EJGTISR	A(2)F(2)H(7)N(5)	(N(N(H(N)(H(H)(H))(H(N(F)(H(A)))(N(F)(H(A)))))))	2	3	sp|P02763|A1AG1_HUMAN	103
EJISDPTSPLR	EJISDPTSPLR	A(1)H(5)N(5)	(N(N(H(N)(H(N(H)))(H(N(H(A)))))))	2	4	sp|P01591|IGJ_HUMAN	71
EJISDPTSPLR	EJISDPTSPLR	A(1)H(5)N(5)	(N(N(H(N)(H(N(H)))(H(N(H(A)))))))	2	3	sp|P01591|IGJ_HUMAN	71
EJISDPTSPLR	EJISDPTSPLR	A(2)H(5)N(4)	(N(N(H(H(N(H(A))))(H(N(H(A)))))))	2	4	sp|P01591|IGJ_HUMAN	71
EJISDPTSPLR	EJISDPTSPLR	A(2)H(5)N(4)	(N(N(H(H(N(H(A))))(H(N(H(A)))))))	2	3	sp|P01591|IGJ_HUMAN	71
EJISDPTSPLR	EJISDPTSPLR	H(4)N(4)	(N(N(H(H)(N)(H(N(H))))))	2	3	sp|P01591|IGJ_HUMAN	71
EJISDPTSPLR	EJISDPTSPLR	H(5)N(3)	(N(H)(N(H(H)(H(N(H))))))	2	3	sp|P01591|IGJ_HUMAN	71
EJISDPTSPLR	EJISDPTSPLR	A(1)H(4)N(3)	(N(N(H(H)(H(N(H(A)))))))	2	3	sp|P01591|IGJ_HUMAN	71
EJISDPTSPLR	EJISDPTSPLR	A(1)H(4)N(3)	(N(N(H(H)(H(N(H(A)))))))	2	2	sp|P01591|IGJ_HUMAN	71
EJISDPTSPLR	EJISDPTSPLR	H(3)N(5)	(N(N(H(N)(H(N))(H(N)))))	2	3	sp|P01591|IGJ_HUMAN	71
EJISDPTSPLR	EJISDPTSPLR	H(3)N(5)	(N(N(H(N)(H(N))(H(N)))))	2	2	sp|P01591|IGJ_HUMAN	71
EJISDPTSPLR	EJISDPTSPLR	H(5)N(4)	(N(N(H(H(N(H)))(H(N(H))))))	2	3	sp|P01591|IGJ_HUMAN	71
EJISDPTSPLR	EJISDPTSPLR	A(1)F(1)H(4)N(3)	(N(F)(N(H(H)(H(N(H(A)))))))	2	3	sp|P01591|IGJ_HUMAN	71
EJISDPTSPLR	EJISDPTSPLR	A(1)F(1)H(4)N(3)	(N(F)(N(H(H)(H(N(H(A)))))))	2	2	sp|P01591|IGJ_HUMAN	71
EJISDPTSPLR	EJISDPTSPLR	F(1)H(3)N(5)	(N(F)(N(H(N)(H(N))(H(N)))))	2	3	sp|P01591|IGJ_HUMAN	71
EJISDPTSPLR	EJISDPTSPLR	H(4)N(5)	(N(N(H(N)(H(N))(H(N(H))))))	2	3	sp|P01591|IGJ_HUMAN	71
EJISDPTSPLR	EJISDPTSPLR	H(4)N(5)	(N(N(H(N)(H(N))(H(N(H))))))	2	2	sp|P01591|IGJ_HUMAN	71
EJISDPTSPLR	EJISDPTSPLR	A(1)H(5)N(3)	(N(N(H(H(H))(H(N(H(A)))))))	2	3	sp|P01591|IGJ_HUMAN	71
EJISDPTSPLR	EJISDPTSPLR	A(1)H(5)N(3)	(N(N(H(H(H))(H(N(H(A)))))))	2	2	sp|P01591|IGJ_HUMAN	71
EJISDPTSPLR	EJISDPTSPLR	F(1)H(5)N(4)	(N(F)(N(H(H(N(H)))(H(N(H))))))	2	3	sp|P01591|IGJ_HUMAN	71
EJISDPTSPLR	EJISDPTSPLR	H(5)N(5)	(N(N(H(N)(H(N(H)))(H(N(H))))))	2	3	sp|P01591|IGJ_HUMAN	71
EJISDPTSPLR	EJISDPTSPLR	H(5)N(5)	(N(N(H(N)(H(N(H)))(H(N(H))))))	2	2	sp|P01591|IGJ_HUMAN	71
EJISDPTSPLR	EJISDPTSPLR	A(1)F(1)H(5)N(3)	(N(F)(N(H(H(H))(H(N(H(A)))))))	2	3	sp|P01591|IGJ_HUMAN	71
EJISDPTSPLR	EJISDPTSPLR	A(1)F(1)H(5)N(3)	(N(F)(N(H(H(H))(H(N(H(A)))))))	2	2	sp|P01591|IGJ_HUMAN	71
EJISDPTSPLR	EJISDPTSPLR	A(1)H(6)N(3)	(N(N(H(H)(H(H)(H(N(H(A))))))))	2	3	sp|P01591|IGJ_HUMAN	71
EJISDPTSPLR	EJISDPTSPLR	F(2)H(6)N(3)	(N(F)(N(H(H(H)(H))(H(N(H)(F))))))	2	3	sp|P01591|IGJ_HUMAN	71
EJISDPTSPLR	EJISDPTSPLR	A(1)H(4)N(5)	(N(N(H(N)(H(N))(H(N(H(A)))))))	2	3	sp|P01591|IGJ_HUMAN	71
EJISDPTSPLR	EJISDPTSPLR	A(1)H(5)N(4)	(N(N(H(H(N(H)))(H(N(H(A)))))))	2	3	sp|P01591|IGJ_HUMAN	71
EJISDPTSPLR	EJISDPTSPLR	A(1)H(5)N(4)	(N(N(H(H(N(H)))(H(N(H(A)))))))	2	2	sp|P01591|IGJ_HUMAN	71
EJISDPTSPLR	EJISDPTSPLR	F(1)H(5)N(5)	(N(N(H(N)(H(N(H)))(H(N(H)(F))))))	2	3	sp|P01591|IGJ_HUMAN	71
EJISDPTSPLR	EJISDPTSPLR	F(1)H(6)N(4)	(N(N(H(H(H))(H(N(H))(N(H)(F))))))	2	3	sp|P01591|IGJ_HUMAN	71
EJISDPTSPLR	EJISDPTSPLR	A(1)F(1)H(6)N(3)	(N(F)(N(H(H(H(H)))(H(N(H(A)))))))	2	3	sp|P01591|IGJ_HUMAN	71
EJISDPTSPLR	EJISDPTSPLR	H(6)N(5)	(N(N(H(H(N(H)))(H(N(H(N(H))))))))	2	3	sp|P01591|IGJ_HUMAN	71
EJISDPTSPLR	EJISDPTSPLR	A(1)F(1)H(5)N(4)	(N(F)(N(H(H(N(H)))(H(N(H(A)))))))	2	3	sp|P01591|IGJ_HUMAN	71
EJISDPTSPLR	EJISDPTSPLR	A(1)H(6)N(4)	(N(N(H(H(N(H(H))))(H(N(H(A)))))))	2	3	sp|P01591|IGJ_HUMAN	71
EJISDPTSPLR	EJISDPTSPLR	F(1)H(6)N(5)	(N(N(H(H(N(H)(F)))(H(N(H))(N(H))))))	2	3	sp|P01591|IGJ_HUMAN	71
EJISDPTSPLR	EJISDPTSPLR	A(1)F(1)H(5)N(5)	(N(F)(N(H(H(N)(N(H)))(H(N(H(A)))))))	2	3	sp|P01591|IGJ_HUMAN	71
EJISDPTSPLR	EJISDPTSPLR	A(1)H(6)N(5)	(N(N(H(H(N(H(A))))(H(N(H))(N(H))))))	2	3	sp|P01591|IGJ_HUMAN	71
EJISDPTSPLR	EJISDPTSPLR	F(1)H(7)N(5)	(N(N(H(N)(H(N(H(H))))(H(N(F)(H(H)))))))	2	3	sp|P01591|IGJ_HUMAN	71
EJISDPTSPLR	EJISDPTSPLR	A(2)F(1)H(5)N(4)	(N(F)(N(H(H(N(H(A))))(H(N(H(A)))))))	2	3	sp|P01591|IGJ_HUMAN	71
EJISDPTSPLR	EJISDPTSPLR	A(2)H(5)N(5)	(N(N(H(N)(H(N(H(A))))(H(N(H(A)))))))	2	3	sp|P01591|IGJ_HUMAN	71
EJISDPTSPLR	EJISDPTSPLR	F(1)H(5)N(3)	(N(F)(N(H(H)(H(N(H(H)))))))	2	2	sp|P01591|IGJ_HUMAN	71
EJISDPTSPLR	EJISDPTSPLR	H(5)N(4)	(N(N(H(H(N))(H(N(H(H)))))))	2	2	sp|P01591|IGJ_HUMAN	71
EJLTAPGSDSAVFFEQGTTR	EJLTAPGSDSAVFFEQGTTR	A(2)H(5)N(4)	(N(N(H(H(N(H(A))))(H(N(H(A)))))))	2	5	sp|P00450|CERU_HUMAN	397
EJLTAPGSDSAVFFEQGTTR	EJLTAPGSDSAVFFEQGTTR	A(2)H(5)N(4)	(N(N(H(H(N(H(A))))(H(N(H(A)))))))	2	4	sp|P00450|CERU_HUMAN	397
EJLTAPGSDSAVFFEQGTTR	EJLTAPGSDSAVFFEQGTTR	A(2)H(5)N(4)	(N(N(H(H(N(H(A))))(H(N(H(A)))))))	2	3	sp|P00450|CERU_HUMAN	397
EJLTAPGSDSAVFFEQGTTR	EJLTAPGSDSAVFFEQGTTR	A(1)H(5)N(4)	(N(N(H(H(N(H)))(H(N(H(A)))))))	2	4	sp|P00450|CERU_HUMAN	397
EJLTAPGSDSAVFFEQGTTR	EJLTAPGSDSAVFFEQGTTR	A(1)H(5)N(4)	(N(N(H(H(N(H)))(H(N(H(A)))))))	2	3	sp|P00450|CERU_HUMAN	397
EJLTAPGSDSAVFFEQGTTR	EJLTAPGSDSAVFFEQGTTR	F(1)H(6)N(4)	(N(N(H(H(H))(H(N(H))(N(H)(F))))))	2	4	sp|P00450|CERU_HUMAN	397
EJLTAPGSDSAVFFEQGTTR	EJLTAPGSDSAVFFEQGTTR	F(1)H(6)N(4)	(N(N(H(H(H))(H(N(H))(N(H)(F))))))	2	3	sp|P00450|CERU_HUMAN	397
EJLTAPGSDSAVFFEQGTTR	EJLTAPGSDSAVFFEQGTTR	A(1)F(1)H(6)N(4)	(N(N(H(H(N(H(H))))(H(N(F)(H(A)))))))	2	4	sp|P00450|CERU_HUMAN	397
EJLTAPGSDSAVFFEQGTTR	EJLTAPGSDSAVFFEQGTTR	A(1)F(1)H(6)N(4)	(N(N(H(H(N(H(H))))(H(N(F)(H(A)))))))	2	3	sp|P00450|CERU_HUMAN	397
EJLTAPGSDSAVFFEQGTTR	EJLTAPGSDSAVFFEQGTTR	A(2)F(1)H(7)N(5)	(N(N(H(N)(H(H)(H))(H(N(H(A)))(N(F)(H(A)))))))	2	4	sp|P00450|CERU_HUMAN	397
EJLTAPGSDSAVFFEQGTTR	EJLTAPGSDSAVFFEQGTTR	A(3)H(6)N(5)	(N(N(H(H(N(H(A))))(H(N(H(A)))(N(H(A)))))))	2	4	sp|P00450|CERU_HUMAN	397
EJLTAPGSDSAVFFEQGTTR	EJLTAPGSDSAVFFEQGTTR	H(5)N(4)	(N(N(H(H(N(H)))(H(N(H))))))	2	3	sp|P00450|CERU_HUMAN	397
EJLTAPGSDSAVFFEQGTTR	EJLTAPGSDSAVFFEQGTTR	A(2)F(2)H(7)N(5)	(N(N(H(N)(H(H)(H))(H(N(F)(H(A)))(N(F)(H(A)))))))	2	4	sp|P00450|CERU_HUMAN	397
EKTJETFEEVIEK	EKTJETFEEVIEK	F(1)H(3)N(4)	(N(F)(N(H(H(N))(H(N)))))	4	4	sp|Q6TDU7|CASC1_HUMAN	125
ELCTISHIFIPAMGJITYDFSFK	ELC[160]TISHIFIPAMGJITYDFSFK	H(7)N(2)	(N(N(H(H(H(H)))(H(H(H))))))	15	3	sp|P04114|APOB_HUMAN	3336
ELDLTCJITTDR	ELDLTC[160]JITTDR	A(1)F(2)H(5)N(4)	(N(N(H(H(H))(H(N(F))(N(F)(H(A)))))))	7	3	sp|Q9P2B2|FPRP_HUMAN	300
ELHHLQEQJVSNAFLDK	ELHHLQEQJVSNAFLDK	A(1)H(5)N(4)	(N(N(H(H(N(H)))(H(N(H(A)))))))	9	4	sp|P00450|CERU_HUMAN	762
ELHHLQEQJVSNAFLDK	ELHHLQEQJVSNAFLDK	A(1)H(5)N(4)	(N(N(H(H(N(H)))(H(N(H(A)))))))	9	3	sp|P00450|CERU_HUMAN	762
ELHHLQEQJVSNAFLDK	ELHHLQEQJVSNAFLDK	A(3)H(6)N(5)	(N(N(H(H(N(H(A))))(H(N(H(A)))(N(H(A)))))))	9	5	sp|P00450|CERU_HUMAN	762
ELHHLQEQJVSNAFLDK	ELHHLQEQJVSNAFLDK	A(3)H(6)N(5)	(N(N(H(H(N(H(A))))(H(N(H(A)))(N(H(A)))))))	9	4	sp|P00450|CERU_HUMAN	762
ELHHLQEQJVSNAFLDK	ELHHLQEQJVSNAFLDK	A(3)H(6)N(5)	(N(N(H(H(N(H(A))))(H(N(H(A)))(N(H(A)))))))	9	3	sp|P00450|CERU_HUMAN	762
ELHHLQEQJVSNAFLDK	ELHHLQEQJVSNAFLDK	A(1)F(1)H(5)N(4)	(N(F)(N(H(H(N(H)))(H(N(H(A)))))))	9	4	sp|P00450|CERU_HUMAN	762
ELHHLQEQJVSNAFLDK	ELHHLQEQJVSNAFLDK	A(1)F(1)H(5)N(4)	(N(F)(N(H(H(N(H)))(H(N(H(A)))))))	9	3	sp|P00450|CERU_HUMAN	762
ELHHLQEQJVSNAFLDK	ELHHLQEQJVSNAFLDK	A(2)H(5)N(4)	(N(N(H(H(N(H(A))))(H(N(H(A)))))))	9	4	sp|P00450|CERU_HUMAN	762
ELHHLQEQJVSNAFLDK	ELHHLQEQJVSNAFLDK	A(2)H(5)N(4)	(N(N(H(H(N(H(A))))(H(N(H(A)))))))	9	3	sp|P00450|CERU_HUMAN	762
ELHHLQEQJVSNAFLDK	ELHHLQEQJVSNAFLDK	A(2)F(1)H(5)N(4)	(N(N(H(H(N(H(A))))(H(N(F)(H(A)))))))	9	4	sp|P00450|CERU_HUMAN	762
ELHHLQEQJVSNAFLDK	ELHHLQEQJVSNAFLDK	A(2)F(1)H(5)N(4)	(N(N(H(H(N(H(A))))(H(N(F)(H(A)))))))	9	3	sp|P00450|CERU_HUMAN	762
ELHHLQEQJVSNAFLDK	ELHHLQEQJVSNAFLDK	A(2)H(6)N(5)	(N(N(H(H(N(H(A))))(H(N(H))(N(H(A)))))))	9	4	sp|P00450|CERU_HUMAN	762
ELHHLQEQJVSNAFLDK	ELHHLQEQJVSNAFLDK	A(2)H(6)N(5)	(N(N(H(H(N(H(A))))(H(N(H))(N(H(A)))))))	9	3	sp|P00450|CERU_HUMAN	762
ELHHLQEQJVSNAFLDK	ELHHLQEQJVSNAFLDK	A(2)F(1)H(6)N(5)	(N(N(H(H(N(H)(F)))(H(N(H(A)))(N(H(A)))))))	9	4	sp|P00450|CERU_HUMAN	762
ELHHLQEQJVSNAFLDK	ELHHLQEQJVSNAFLDK	A(2)F(1)H(7)N(5)	(N(N(H(N)(H(H)(H))(H(N(H(A)))(N(F)(H(A)))))))	9	4	sp|P00450|CERU_HUMAN	762
ELHHLQEQJVSNAFLDK	ELHHLQEQJVSNAFLDK	A(2)F(2)H(7)N(5)	(N(N(H(N)(H(H)(H))(H(N(F)(H(A)))(N(F)(H(A)))))))	9	4	sp|P00450|CERU_HUMAN	762
ELHHLQEQJVSNAFLDK	ELHHLQEQJVSNAFLDK	A(2)F(3)H(6)N(5)	(N(F)(N(H(H(N(F)(H(A))))(H(N(H)(F))(N(H(A)))))))	9	4	sp|P00450|CERU_HUMAN	762
ELHHLQEQJVSNAFLDK	ELHHLQEQJVSNAFLDK	A(3)F(1)H(6)N(5)	(N(N(H(H(N(F)(H(A))))(H(N(H(A)))(N(H(A)))))))	9	4	sp|P00450|CERU_HUMAN	762
ELHHLQEQJVSNAFLDK	ELHHLQEQJVSNAFLDK	A(3)F(2)H(6)N(5)	(N(F)(N(H(H(N(F)(H(A))))(H(N(H(A)))(N(H(A)))))))	9	4	sp|P00450|CERU_HUMAN	762
ELHHLQEQJVSNAFLDKGEFYIGSK	ELHHLQEQJVSNAFLDKGEFYIGSK	F(1)H(5)N(4)	(N(F)(N(H(H(N(H)))(H(N(H))))))	9	5	sp|P00450|CERU_HUMAN	762
ELHHLQEQJVSNAFLDKGEFYIGSK	ELHHLQEQJVSNAFLDKGEFYIGSK	A(1)H(5)N(4)	(N(N(H(H(N(H)))(H(N(H(A)))))))	9	5	sp|P00450|CERU_HUMAN	762
ELHHLQEQJVSNAFLDKGEFYIGSK	ELHHLQEQJVSNAFLDKGEFYIGSK	A(1)H(5)N(4)	(N(N(H(H(N(H)))(H(N(H(A)))))))	9	4	sp|P00450|CERU_HUMAN	762
ELHHLQEQJVSNAFLDKGEFYIGSK	ELHHLQEQJVSNAFLDKGEFYIGSK	A(1)H(5)N(4)	(N(N(H(H(N(H)))(H(N(H(A)))))))	9	3	sp|P00450|CERU_HUMAN	762
ELHHLQEQJVSNAFLDKGEFYIGSK	ELHHLQEQJVSNAFLDKGEFYIGSK	F(2)H(5)N(4)	(N(N(H(H(N(H(F))))(H(N(H(F)))))))	9	5	sp|P00450|CERU_HUMAN	762
ELHHLQEQJVSNAFLDKGEFYIGSK	ELHHLQEQJVSNAFLDKGEFYIGSK	A(1)F(1)H(5)N(4)	(N(F)(N(H(H(N(H)))(H(N(H(A)))))))	9	5	sp|P00450|CERU_HUMAN	762
ELHHLQEQJVSNAFLDKGEFYIGSK	ELHHLQEQJVSNAFLDKGEFYIGSK	A(1)F(1)H(5)N(4)	(N(F)(N(H(H(N(H)))(H(N(H(A)))))))	9	4	sp|P00450|CERU_HUMAN	762
ELHHLQEQJVSNAFLDKGEFYIGSK	ELHHLQEQJVSNAFLDKGEFYIGSK	F(3)H(5)N(4)	(N(F)(N(H(H(N(H(F))))(H(N(H(F)))))))	9	5	sp|P00450|CERU_HUMAN	762
ELHHLQEQJVSNAFLDKGEFYIGSK	ELHHLQEQJVSNAFLDKGEFYIGSK	A(2)H(5)N(4)	(N(N(H(H(N(H(A))))(H(N(H(A)))))))	9	5	sp|P00450|CERU_HUMAN	762
ELHHLQEQJVSNAFLDKGEFYIGSK	ELHHLQEQJVSNAFLDKGEFYIGSK	A(2)H(5)N(4)	(N(N(H(H(N(H(A))))(H(N(H(A)))))))	9	4	sp|P00450|CERU_HUMAN	762
ELHHLQEQJVSNAFLDKGEFYIGSK	ELHHLQEQJVSNAFLDKGEFYIGSK	A(1)F(3)H(5)N(4)	(N(N(H(H(N(F)(H(A))))(H(N(F)(H(F)))))))	9	5	sp|P00450|CERU_HUMAN	762
ELHHLQEQJVSNAFLDKGEFYIGSK	ELHHLQEQJVSNAFLDKGEFYIGSK	A(2)F(1)H(5)N(4)	(N(F)(N(H(H(N(H(A))))(H(N(H(A)))))))	9	5	sp|P00450|CERU_HUMAN	762
ELHHLQEQJVSNAFLDKGEFYIGSK	ELHHLQEQJVSNAFLDKGEFYIGSK	A(2)F(1)H(5)N(4)	(N(F)(N(H(H(N(H(A))))(H(N(H(A)))))))	9	4	sp|P00450|CERU_HUMAN	762
ELHHLQEQJVSNAFLDKGEFYIGSK	ELHHLQEQJVSNAFLDKGEFYIGSK	A(1)F(2)H(6)N(5)	(N(F)(N(H(H(N(H)(F)))(H(N(H(N(H(A)))))))))	9	5	sp|P00450|CERU_HUMAN	762
ELHHLQEQJVSNAFLDKGEFYIGSK	ELHHLQEQJVSNAFLDKGEFYIGSK	A(2)H(6)N(5)	(N(N(H(H(N(H(A))))(H(N(H))(N(H(A)))))))	9	5	sp|P00450|CERU_HUMAN	762
ELHHLQEQJVSNAFLDKGEFYIGSK	ELHHLQEQJVSNAFLDKGEFYIGSK	A(2)H(6)N(5)	(N(N(H(H(N(H(A))))(H(N(H))(N(H(A)))))))	9	4	sp|P00450|CERU_HUMAN	762
ELHHLQEQJVSNAFLDKGEFYIGSK	ELHHLQEQJVSNAFLDKGEFYIGSK	A(1)F(3)H(6)N(5)	(N(N(H(N)(H(N(F)(H(H))))(H(N(F)(H(A)(F)))))))	9	5	sp|P00450|CERU_HUMAN	762
ELHHLQEQJVSNAFLDKGEFYIGSK	ELHHLQEQJVSNAFLDKGEFYIGSK	A(2)F(1)H(6)N(5)	(N(F)(N(H(H(N(H(A))))(H(N(H(N(H(A)))))))))	9	5	sp|P00450|CERU_HUMAN	762
ELHHLQEQJVSNAFLDKGEFYIGSK	ELHHLQEQJVSNAFLDKGEFYIGSK	A(2)F(1)H(6)N(5)	(N(F)(N(H(H(N(H(A))))(H(N(H(N(H(A)))))))))	9	4	sp|P00450|CERU_HUMAN	762
ELHHLQEQJVSNAFLDKGEFYIGSK	ELHHLQEQJVSNAFLDKGEFYIGSK	H(5)N(4)	(N(N(H(H(N(H)))(H(N(H))))))	9	4	sp|P00450|CERU_HUMAN	762
ELHHLQEQJVSNAFLDKGEFYIGSK	ELHHLQEQJVSNAFLDKGEFYIGSK	A(3)H(6)N(5)	(N(N(H(H(N(H(A))))(H(N(H(A)))(N(H(A)))))))	9	5	sp|P00450|CERU_HUMAN	762
ELHHLQEQJVSNAFLDKGEFYIGSK	ELHHLQEQJVSNAFLDKGEFYIGSK	A(3)H(6)N(5)	(N(N(H(H(N(H(A))))(H(N(H(A)))(N(H(A)))))))	9	4	sp|P00450|CERU_HUMAN	762
ELHHLQEQJVSNAFLDKGEFYIGSK	ELHHLQEQJVSNAFLDKGEFYIGSK	A(2)F(3)H(6)N(5)	(N(N(H(H(N(F)(H(A))))(H(N(H)(F))(N(F)(H(A)))))))	9	5	sp|P00450|CERU_HUMAN	762
ELHHLQEQJVSNAFLDKGEFYIGSK	ELHHLQEQJVSNAFLDKGEFYIGSK	A(3)F(1)H(6)N(5)	(N(N(H(H(N(F)(H(A))))(H(N(H(A)))(N(H(A)))))))	9	5	sp|P00450|CERU_HUMAN	762
ELHHLQEQJVSNAFLDKGEFYIGSK	ELHHLQEQJVSNAFLDKGEFYIGSK	A(3)F(1)H(6)N(5)	(N(N(H(H(N(F)(H(A))))(H(N(H(A)))(N(H(A)))))))	9	4	sp|P00450|CERU_HUMAN	762
ELHHLQEQJVSNAFLDKGEFYIGSK	ELHHLQEQJVSNAFLDKGEFYIGSK	F(1)H(5)N(4)	(N(N(H(H(N(H)))(H(N(H(F)))))))	9	4	sp|P00450|CERU_HUMAN	762
ELHHLQEQJVSNAFLDKGEFYIGSK	ELHHLQEQJVSNAFLDKGEFYIGSK	A(1)H(6)N(5)	(N(N(H(N)(H(N(H(H))))(H(N(H(A)))))))	9	4	sp|P00450|CERU_HUMAN	762
ELHHLQEQJVSNAFLDKGEFYIGSK	ELHHLQEQJVSNAFLDKGEFYIGSK	H(8)N(6)	(N(N(H(H(N(H(H))))(H(N(H(N(H(N(H))))))))))	9	4	sp|P00450|CERU_HUMAN	762
ELHHLQEQJVSNAFLDKGEFYIGSK	ELHHLQEQJVSNAFLDKGEFYIGSK	A(1)F(2)H(6)N(5)	(N(N(H(H(N(H(A))))(H(N(F)(H(N(H)(F))))))))	9	4	sp|P00450|CERU_HUMAN	762
ELHHLQEQJVSNAFLDKGEFYIGSK	ELHHLQEQJVSNAFLDKGEFYIGSK	A(1)F(3)H(6)N(5)	(N(N(H(H(N(F)(H(A))))(H(N(H)(F))(N(H)(F))))))	9	4	sp|P00450|CERU_HUMAN	762
ELPGVCJETMMALWEECKPCLK	ELPGVC[160]JETMMALWEEC[160]KPC[160]LK	A(1)H(5)N(4)	(N(N(H(H(N(H)))(H(N(H(A)))))))	7	4	sp|P10909|CLUS_HUMAN	103
ELPGVCJETMMALWEECKPCLK	ELPGVC[160]JETMMALWEEC[160]KPC[160]LK	A(2)H(5)N(4)	(N(N(H(H(N(H(A))))(H(N(H(A)))))))	7	4	sp|P10909|CLUS_HUMAN	103
ELPGVCJETMMALWEECKPCLK	ELPGVC[160]JETMMALWEEC[160]KPC[160]LK	A(2)H(5)N(4)	(N(N(H(H(N(H(A))))(H(N(H(A)))))))	7	3	sp|P10909|CLUS_HUMAN	103
ELPGVCJETMMALWEECKPCLK	ELPGVC[160]JETMMALWEEC[160]KPC[160]LK	A(1)F(1)H(7)N(5)	(N(N(H(N)(H(H)(H))(H(N(H)(F))(N(H(A)))))))	7	4	sp|P10909|CLUS_HUMAN	103
ELPGVCJETMMALWEECKPCLK	ELPGVC[160]JETMMALWEEC[160]KPC[160]LK	A(1)F(3)H(7)N(5)	(N(F)(N(H(N)(H(H)(H))(H(N(H)(F))(N(F)(H(A)))))))	7	4	sp|P10909|CLUS_HUMAN	103
EPAEEJLCVTSR	EPAEEJLC[160]VTSR	F(2)H(4)N(4)	(N(N(H(H(N(F)))(H(N(H)(F))))))	6	3	sp|Q8N6G6|ATL1_HUMAN	646
EPAEEJLCVTSR	EPAEEJLC[160]VTSR	F(2)H(5)N(4)	(N(N(H(H(N(H(F))))(H(N(H(F)))))))	6	3	sp|Q8N6G6|ATL1_HUMAN	646
EPTTJICVFADEQVDR	EPTTJIC[160]VFADEQVDR	A(1)H(5)N(4)	(N(N(H(H(N(H)))(H(N(H(A)))))))	5	3	sp|Q96EM0|T3HPD_HUMAN	259
EQARJK	EQARJK	A(2)H(5)N(4)	(N(N(H(H(N(H(A))))(H(N(H(A)))))))	5	3	sp|Q9GZU2|PEG3_HUMAN	1031
ERSWPAVGJCSSALR	ERSWPAVGJC[160]SSALR	A(2)H(5)N(4)	(N(N(H(H(N(H(A))))(H(N(H(A)))))))	9	3	sp|P02790|HEMO_HUMAN	187
EVFVHPJYSK	EVFVHPJYSK	A(1)H(5)N(4)	(N(N(H(H(N(H)))(H(N(H(A)))))))	7	3	sp|P04070|PROC_HUMAN	290
EVFVHPJYSK	EVFVHPJYSK	A(2)H(5)N(4)	(N(N(H(H(N(H(A))))(H(N(H(A)))))))	7	3	sp|P04070|PROC_HUMAN	290
EVFVHPJYSK	EVFVHPJYSK	A(2)F(1)H(5)N(4)	(N(F)(N(H(H(N(H(A))))(H(N(H(A)))))))	7	3	sp|P04070|PROC_HUMAN	290
EVFVHPJYSK	EVFVHPJYSK	A(3)H(6)N(5)	(N(N(H(H(N(H(A))))(H(N(H(A)))(N(H(A)))))))	7	3	sp|P04070|PROC_HUMAN	290
EWDJTTTECR	EWDJTTTEC[160]R	A(1)H(5)N(4)	(N(N(H(H(N(H)))(H(N(H(A)))))))	4	3	sp|P20851|C4BPB_HUMAN	71
EWDJTTTECR	EWDJTTTEC[160]R	A(1)F(1)H(6)N(4)	(N(N(H(H(N(H(H))))(H(N(F)(H(A)))))))	4	3	sp|P20851|C4BPB_HUMAN	71
EWDJTTTECR	EWDJTTTEC[160]R	A(2)H(5)N(4)	(N(N(H(H(N(H(A))))(H(N(H(A)))))))	4	3	sp|P20851|C4BPB_HUMAN	71
EWEKELHHLQEQJVSNAFLDK	EWEKELHHLQEQJVSNAFLDK	A(2)H(5)N(4)	(N(N(H(H(N(H(A))))(H(N(H(A)))))))	13	5	sp|P00450|CERU_HUMAN	762
EWEKELHHLQEQJVSNAFLDK	EWEKELHHLQEQJVSNAFLDK	A(2)H(5)N(4)	(N(N(H(H(N(H(A))))(H(N(H(A)))))))	13	4	sp|P00450|CERU_HUMAN	762
EWEKELHHLQEQJVSNAFLDK	EWEKELHHLQEQJVSNAFLDK	A(2)H(5)N(4)	(N(N(H(H(N(H(A))))(H(N(H(A)))))))	13	3	sp|P00450|CERU_HUMAN	762
EWEKELHHLQEQJVSNAFLDKGEFYIGSK	EWEKELHHLQEQJVSNAFLDKGEFYIGSK	A(2)H(5)N(4)	(N(N(H(H(N(H(A))))(H(N(H(A)))))))	13	6	sp|P00450|CERU_HUMAN	762
EWEKELHHLQEQJVSNAFLDKGEFYIGSK	EWEKELHHLQEQJVSNAFLDKGEFYIGSK	A(2)H(5)N(4)	(N(N(H(H(N(H(A))))(H(N(H(A)))))))	13	5	sp|P00450|CERU_HUMAN	762
EWEKELHHLQEQJVSNAFLDKGEFYIGSK	EWEKELHHLQEQJVSNAFLDKGEFYIGSK	A(2)H(5)N(4)	(N(N(H(H(N(H(A))))(H(N(H(A)))))))	13	4	sp|P00450|CERU_HUMAN	762
EWEKELHHLQEQJVSNAFLDKGEFYIGSK	EWEKELHHLQEQJVSNAFLDKGEFYIGSK	A(2)F(1)H(5)N(4)	(N(N(H(H(N(H(A))))(H(N(F)(H(A)))))))	13	5	sp|P00450|CERU_HUMAN	762
EYESYSDFERJVTEK	EYESYSDFERJVTEK	A(2)H(5)N(4)	(N(N(H(H(N(H(A))))(H(N(H(A)))))))	11	3	sp|P07358|CO8B_HUMAN	243
FEAEHISJYTALLLSR	FEAEHISJYTALLLSR	H(6)N(2)	(N(N(H(H(H))(H(H(H))))))	8	3	sp|Q9NPR2|SEM4B_HUMAN	64
FEEIQKRFGEEFFJICFHENER	FEEIQKRFGEEFFJIC[160]FHENER	H(3)N(7)	(N(N(H(H(N)(N))(H(N)(N)(N)))))	14	3	sp|P33402|GCYA2_HUMAN	179
FEVDSPVYJATWSASLK	FEVDSPVYJATWSASLK	F(4)H(5)N(7)	(N(N(H(N)(H(N(F))(N(F)))(H(N(H)(F))(N(H)(F))))))	9	4	sp|P04114|APOB_HUMAN	3895
FEVDSPVYJATWSASLK	FEVDSPVYJATWSASLK	H(5)N(4)	(N(N(H(H(N(H)))(H(N(H))))))	9	3	sp|P04114|APOB_HUMAN	3895
FEVDSPVYJATWSASLK	FEVDSPVYJATWSASLK	A(1)H(5)N(4)	(N(N(H(H(N(H)))(H(N(H(A)))))))	9	3	sp|P04114|APOB_HUMAN	3895
FEVDSPVYJATWSASLK	FEVDSPVYJATWSASLK	A(2)H(5)N(4)	(N(N(H(H(N(H(A))))(H(N(H(A)))))))	9	3	sp|P04114|APOB_HUMAN	3895
FGCEIENJR	FGC[160]EIENJR	A(2)H(5)N(4)	(N(N(H(H(N(H(A))))(H(N(H(A)))))))	8	3	sp|P25311|ZA2G_HUMAN	128
FGCEIENJR	FGC[160]EIENJR	A(1)F(1)H(6)N(4)	(N(N(H(H(N(H(H))))(H(N(F)(H(A)))))))	8	3	sp|P25311|ZA2G_HUMAN	128
FGYILHTDJR	FGYILHTDJR	H(4)N(3)	(N(N(H(H)(H(N(H))))))	9	3	sp|P48740|MASP1_HUMAN	178
FGYILHTDJR	FGYILHTDJR	H(5)N(2)	(N(N(H(H)(H(H(H))))))	9	3	sp|P48740|MASP1_HUMAN	178
FGYILHTDJR	FGYILHTDJR	A(1)H(4)N(3)	(N(N(H(H)(H(N(H(A)))))))	9	3	sp|P48740|MASP1_HUMAN	178
FGYILHTDJR	FGYILHTDJR	F(1)H(5)N(4)	(N(F)(N(H(H(N(H)))(H(N(H))))))	9	3	sp|P48740|MASP1_HUMAN	178
FGYILHTDJR	FGYILHTDJR	A(1)H(5)N(4)	(N(N(H(H(N(H)))(H(N(H(A)))))))	9	3	sp|P48740|MASP1_HUMAN	178
FGYILHTDJR	FGYILHTDJR	A(1)F(1)H(5)N(4)	(N(F)(N(H(H(N(H)))(H(N(H(A)))))))	9	3	sp|P48740|MASP1_HUMAN	178
FGYILHTDJR	FGYILHTDJR	A(2)H(5)N(4)	(N(N(H(H(N(H(A))))(H(N(H(A)))))))	9	3	sp|P48740|MASP1_HUMAN	178
FHDVSESTHWTPFLJASVHYIR	FHDVSESTHWTPFLJASVHYIR	A(1)H(5)N(4)	(N(N(H(H(N(H)))(H(N(H(A)))))))	15	5	sp|P80108|PHLD_HUMAN	94
FHDVSESTHWTPFLJASVHYIR	FHDVSESTHWTPFLJASVHYIR	A(1)H(5)N(4)	(N(N(H(H(N(H)))(H(N(H(A)))))))	15	4	sp|P80108|PHLD_HUMAN	94
FHDVSESTHWTPFLJASVHYIR	FHDVSESTHWTPFLJASVHYIR	A(2)H(5)N(4)	(N(N(H(H(N(H(A))))(H(N(H(A)))))))	15	5	sp|P80108|PHLD_HUMAN	94
FHDVSESTHWTPFLJASVHYIR	FHDVSESTHWTPFLJASVHYIR	A(2)H(5)N(4)	(N(N(H(H(N(H(A))))(H(N(H(A)))))))	15	4	sp|P80108|PHLD_HUMAN	94
FHDVSESTHWTPFLJASVHYIR	FHDVSESTHWTPFLJASVHYIR	A(2)H(5)N(4)	(N(N(H(H(N(H(A))))(H(N(H(A)))))))	15	3	sp|P80108|PHLD_HUMAN	94
FJDTEVLQR	FJDTEVLQR	A(1)H(5)N(4)	(N(N(H(H(N(H)))(H(N(H(A)))))))	2	3	sp|P43251|BTD_HUMAN	150
FJDTEVLQR	FJDTEVLQR	A(2)H(5)N(4)	(N(N(H(H(N(H(A))))(H(N(H(A)))))))	2	3	sp|P43251|BTD_HUMAN	150
FJETTEK	FJETTEK	A(2)H(5)N(4)	(N(N(H(H(N(H(A))))(H(N(H(A)))))))	2	3	sp|P43652|AFAM_HUMAN	402
FJETTEK	FJETTEK	A(2)H(5)N(4)	(N(N(H(H(N(H(A))))(H(N(H(A)))))))	2	2	sp|P43652|AFAM_HUMAN	402
FJHTQTIQQK	FJHTQTIQQK	H(5)N(2)	(N(N(H(H(H))(H(H)))))	2	3	sp|Q92823|NRCAM_HUMAN	223
FJHTQTIQQK	FJHTQTIQQK	H(6)N(3)	(N(N(H(H(H(H)))(H(N(H))))))	2	3	sp|Q92823|NRCAM_HUMAN	223
FJHTQTIQQK	FJHTQTIQQK	H(5)N(2)	(N(N(H(H)(H(H(H))))))	2	2	sp|Q92823|NRCAM_HUMAN	223
FJLTETSEAEIHQSFQHLLR	FJLTETSEAEIHQSFQHLLR	A(1)H(5)N(4)	(N(N(H(H(N(H)))(H(N(H(A)))))))	2	5	sp|P01011|AACT_HUMAN	106
FJLTETSEAEIHQSFQHLLR	FJLTETSEAEIHQSFQHLLR	A(1)H(5)N(4)	(N(N(H(H(N(H)))(H(N(H(A)))))))	2	4	sp|P01011|AACT_HUMAN	106
FJLTETSEAEIHQSFQHLLR	FJLTETSEAEIHQSFQHLLR	A(2)H(5)N(4)	(N(N(H(H(N(H(A))))(H(N(H(A)))))))	2	5	sp|P01011|AACT_HUMAN	106
FJLTETSEAEIHQSFQHLLR	FJLTETSEAEIHQSFQHLLR	A(2)H(5)N(4)	(N(N(H(H(N(H(A))))(H(N(H(A)))))))	2	4	sp|P01011|AACT_HUMAN	106
FJLTETSEAEIHQSFQHLLR	FJLTETSEAEIHQSFQHLLR	A(2)H(5)N(4)	(N(N(H(H(N(H(A))))(H(N(H(A)))))))	2	3	sp|P01011|AACT_HUMAN	106
FJLTETSEAEIHQSFQHLLR	FJLTETSEAEIHQSFQHLLR	A(1)F(2)H(6)N(5)	(N(N(H(H(N(H(A))))(H(N(F)(H(N(H)(F))))))))	2	5	sp|P01011|AACT_HUMAN	106
FJLTETSEAEIHQSFQHLLR	FJLTETSEAEIHQSFQHLLR	A(2)H(6)N(5)	(N(N(H(H(N(H(A))))(H(N(H))(N(H(A)))))))	2	5	sp|P01011|AACT_HUMAN	106
FJLTETSEAEIHQSFQHLLR	FJLTETSEAEIHQSFQHLLR	A(2)H(6)N(5)	(N(N(H(H(N(H(A))))(H(N(H))(N(H(A)))))))	2	4	sp|P01011|AACT_HUMAN	106
FJLTETSEAEIHQSFQHLLR	FJLTETSEAEIHQSFQHLLR	A(2)F(1)H(6)N(5)	(N(N(H(H(N(H)(F)))(H(N(H(A)))(N(H(A)))))))	2	5	sp|P01011|AACT_HUMAN	106
FJLTETSEAEIHQSFQHLLR	FJLTETSEAEIHQSFQHLLR	A(2)F(1)H(6)N(5)	(N(N(H(H(N(H)(F)))(H(N(H(A)))(N(H(A)))))))	2	4	sp|P01011|AACT_HUMAN	106
FJLTETSEAEIHQSFQHLLR	FJLTETSEAEIHQSFQHLLR	H(8)N(7)	(N(N(H(H(N(H))(N(H)))(H(N(H))(N(H(N(H))))))))	2	5	sp|P01011|AACT_HUMAN	106
FJLTETSEAEIHQSFQHLLR	FJLTETSEAEIHQSFQHLLR	A(3)H(6)N(5)	(N(N(H(H(N(H(A))))(H(N(H(A)))(N(H(A)))))))	2	5	sp|P01011|AACT_HUMAN	106
FJLTETSEAEIHQSFQHLLR	FJLTETSEAEIHQSFQHLLR	A(3)H(6)N(5)	(N(N(H(H(N(H(A))))(H(N(H(A)))(N(H(A)))))))	2	4	sp|P01011|AACT_HUMAN	106
FJLTETSEAEIHQSFQHLLR	FJLTETSEAEIHQSFQHLLR	A(3)F(1)H(6)N(5)	(N(N(H(H(N(F)(H(A))))(H(N(H(A)))(N(H(A)))))))	2	5	sp|P01011|AACT_HUMAN	106
FJLTETSEAEIHQSFQHLLR	FJLTETSEAEIHQSFQHLLR	A(3)F(1)H(6)N(5)	(N(N(H(H(N(F)(H(A))))(H(N(H(A)))(N(H(A)))))))	2	4	sp|P01011|AACT_HUMAN	106
FJLTETSEAEIHQSFQHLLR	FJLTETSEAEIHQSFQHLLR	A(1)F(3)H(8)N(6)	(N(N(H(H(N(H))(N(F)(H(H))))(H(N(H)(F))(N(F)(H(A)))))))	2	5	sp|P01011|AACT_HUMAN	106
FJLTETSEAEIHQSFQHLLR	FJLTETSEAEIHQSFQHLLR	A(3)H(7)N(6)	(N(N(H(H(N(H))(N(H(A))))(H(N(H(A)))(N(H(A)))))))	2	5	sp|P01011|AACT_HUMAN	106
FJLTETSEAEIHQSFQHLLR	FJLTETSEAEIHQSFQHLLR	A(3)H(7)N(6)	(N(N(H(H(N(H))(N(H(A))))(H(N(H(A)))(N(H(A)))))))	2	4	sp|P01011|AACT_HUMAN	106
FJLTETSEAEIHQSFQHLLR	FJLTETSEAEIHQSFQHLLR	A(3)F(1)H(7)N(6)	(N(N(H(H(N(H)(F))(N(H(A))))(H(N(H(A)))(N(H(A)))))))	2	5	sp|P01011|AACT_HUMAN	106
FJLTETSEAEIHQSFQHLLR	FJLTETSEAEIHQSFQHLLR	A(2)F(3)H(8)N(6)	(N(N(H(H(N(H))(N(F)(H(H))))(H(N(F)(H(A)))(N(F)(H(A)))))))	2	5	sp|P01011|AACT_HUMAN	106
FJLTETSEAEIHQSFQHLLR	FJLTETSEAEIHQSFQHLLR	A(3)F(1)H(8)N(6)	(N(N(H(H(N(H(H)))(N(H(A))))(H(N(H(A)))(N(F)(H(A)))))))	2	5	sp|P01011|AACT_HUMAN	106
FJLTETSEAEIHQSFQHLLR	FJLTETSEAEIHQSFQHLLR	A(4)H(7)N(6)	(N(N(H(H(N(H(A)))(N(H(A))))(H(N(H(A)))(N(H(A)))))))	2	5	sp|P01011|AACT_HUMAN	106
FJLTETSEAEIHQSFQHLLR	FJLTETSEAEIHQSFQHLLR	A(4)H(7)N(6)	(N(N(H(H(N(H(A)))(N(H(A))))(H(N(H(A)))(N(H(A)))))))	2	4	sp|P01011|AACT_HUMAN	106
FJLTETSEAEIHQSFQHLLR	FJLTETSEAEIHQSFQHLLR	A(3)F(2)H(8)N(6)	(N(N(H(H(N(H(A)))(N(F)(H(H))))(H(N(H(A)))(N(F)(H(A)))))))	2	5	sp|P01011|AACT_HUMAN	106
FJLTETSEAEIHQSFQHLLR	FJLTETSEAEIHQSFQHLLR	A(2)F(3)H(5)N(4)	(N(N(H(H(N(F)(H(F))))(H(N(F)(H(A(A))))))))	2	4	sp|P01011|AACT_HUMAN	106
FJLTETSEAEIHQSFQHLLR	FJLTETSEAEIHQSFQHLLR	A(3)F(3)H(8)N(6)	(N(F)(N(H(H(N(H(A)))(N(F)(H(H))))(H(N(H(A)))(N(F)(H(A)))))))	2	5	sp|P01011|AACT_HUMAN	106
FJLTETSEAEIHQSFQHLLR	FJLTETSEAEIHQSFQHLLR	A(2)H(7)N(6)	(N(N(H(H(N(H))(N(H(A))))(H(N(H))(N(H(A)))))))	2	4	sp|P01011|AACT_HUMAN	106
FJLTETSEAEIHQSFQHLLR	FJLTETSEAEIHQSFQHLLR	A(2)F(2)H(7)N(6)	(N(N(H(H(N(H)(F))(N(H(A))))(H(N(H)(F))(N(H(A)))))))	2	4	sp|P01011|AACT_HUMAN	106
FJLTETSEAEIHQSFQHLLR	FJLTETSEAEIHQSFQHLLR	A(3)F(1)H(7)N(6)	(N(N(H(H(N(H))(N(F)(H(A))))(H(N(H(A)))(N(H(A)))))))	2	4	sp|P01011|AACT_HUMAN	106
FJLTETSEAEIHQSFQHLLR	FJLTETSEAEIHQSFQHLLR	A(4)F(1)H(7)N(6)	(N(N(H(H(N(H(A)))(N(H(A))))(H(N(H(A)))(N(F)(H(A)))))))	2	4	sp|P01011|AACT_HUMAN	106
FJSSYLQGTNQITGR	FJSSYLQGTNQITGR	A(1)H(5)N(4)	(N(N(H(H(N(H)))(H(N(H(A)))))))	2	4	sp|P04114|APOB_HUMAN	1523
FJSSYLQGTNQITGR	FJSSYLQGTNQITGR	A(1)H(5)N(4)	(N(N(H(H(N(H)))(H(N(H(A)))))))	2	3	sp|P04114|APOB_HUMAN	1523
FLJDTMAVYEAK	FLJDTMAVYEAK	A(1)H(5)N(4)	(N(N(H(H(N(H)))(H(N(H(A)))))))	3	3	sp|P29622|KAIN_HUMAN	157
FLJDTMAVYEAK	FLJDTMAVYEAK	F(1)H(6)N(4)	(N(N(H(H(H))(H(N(H))(N(H)(F))))))	3	3	sp|P29622|KAIN_HUMAN	157
FLJDTMAVYEAK	FLJDTMAVYEAK	A(2)H(5)N(4)	(N(N(H(H(N(H(A))))(H(N(H(A)))))))	3	3	sp|P29622|KAIN_HUMAN	157
FLNJGTCTAEGK	FLNJGTC[160]TAEGK	A(1)H(5)N(4)	(N(N(H(H(N(H)))(H(N(H(A)))))))	4	3	sp|P05156|CFAI_HUMAN	103
FLNJGTCTAEGK	FLNJGTC[160]TAEGK	A(1)H(5)N(4)	(N(N(H(H(N(H)))(H(N(H(A)))))))	4	2	sp|P05156|CFAI_HUMAN	103
FLNJGTCTAEGK	FLNJGTC[160]TAEGK	F(1)H(6)N(4)	(N(N(H(H(H))(H(N(H))(N(H)(F))))))	4	3	sp|P05156|CFAI_HUMAN	103
FLNJGTCTAEGK	FLNJGTC[160]TAEGK	A(1)F(1)H(5)N(4)	(N(N(H(H(N(H)(F)))(H(N(H(A)))))))	4	3	sp|P05156|CFAI_HUMAN	103
FLNJGTCTAEGK	FLNJGTC[160]TAEGK	A(1)F(1)H(6)N(4)	(N(N(H(H(N(H(H))))(H(N(F)(H(A)))))))	4	3	sp|P05156|CFAI_HUMAN	103
FLNJGTCTAEGK	FLNJGTC[160]TAEGK	A(2)H(5)N(4)	(N(N(H(H(N(H(A))))(H(N(H(A)))))))	4	3	sp|P05156|CFAI_HUMAN	103
FLNJGTCTAEGK	FLNJGTC[160]TAEGK	F(3)H(6)N(4)	(N(F)(N(H(H(N(H(F))))(H(N(H(H)(F)))))))	4	3	sp|P05156|CFAI_HUMAN	103
FLNJGTCTAEGK	FLNJGTC[160]TAEGK	A(2)F(1)H(5)N(4)	(N(N(H(H(N(H(A))))(H(N(F)(H(A)))))))	4	3	sp|P05156|CFAI_HUMAN	103
FSDGLESJSSTQFEVK	FSDGLESJSSTQFEVK	H(7)N(2)	(N(N(H(H(H))(H(H(H(H)))))))	8	3	sp|P0C0L4|CO4A_HUMAN/sp|P0C0L5|CO4B_HUMAN	226/226
FSDGLESJSSTQFEVK	FSDGLESJSSTQFEVK	H(8)N(2)	(N(N(H(H(H))(H(H)(H)(H(H))))))	8	3	sp|P0C0L4|CO4A_HUMAN/sp|P0C0L5|CO4B_HUMAN	226/226
FSDGLESJSSTQFEVK	FSDGLESJSSTQFEVK	H(9)N(2)	(N(N(H(H(H(H)))(H(H)(H(H(H)))))))	8	3	sp|P0C0L4|CO4A_HUMAN/sp|P0C0L5|CO4B_HUMAN	226/226
FSDGLESJSSTQFEVK	FSDGLESJSSTQFEVK	A(2)H(3)N(4)	(N(N(H(H(N(A)))(H(N(A))))))	8	3	sp|P0C0L4|CO4A_HUMAN/sp|P0C0L5|CO4B_HUMAN	226/226
FSDGLESJSSTQFEVK	FSDGLESJSSTQFEVK	H(10)N(2)	(N(N(H(H(H(H(H))))(H(H)(H(H(H)))))))	8	3	sp|P0C0L4|CO4A_HUMAN/sp|P0C0L5|CO4B_HUMAN	226/226
FSDGLESJSSTQFEVKK	FSDGLESJSSTQFEVKK	H(8)N(2)	(N(N(H(H(H(H)))(H(H)(H)(H)))))	8	4	sp|P0C0L4|CO4A_HUMAN/sp|P0C0L5|CO4B_HUMAN	226/226
FSDGLESJSSTQFEVKK	FSDGLESJSSTQFEVKK	H(8)N(2)	(N(N(H(H(H(H)))(H(H)(H)(H)))))	8	3	sp|P0C0L4|CO4A_HUMAN/sp|P0C0L5|CO4B_HUMAN	226/226
FSDGLESJSSTQFEVKK	FSDGLESJSSTQFEVKK	H(9)N(2)	(N(N(H(H(H)(H))(H(H(H(H(H))))))))	8	4	sp|P0C0L4|CO4A_HUMAN/sp|P0C0L5|CO4B_HUMAN	226/226
FSDGLESJSSTQFEVKK	FSDGLESJSSTQFEVKK	H(7)N(2)	(N(N(H(H(H))(H(H(H(H)))))))	8	3	sp|P0C0L4|CO4A_HUMAN/sp|P0C0L5|CO4B_HUMAN	226/226
FSDGLESJSSTQFEVKK	FSDGLESJSSTQFEVKK	H(9)N(2)	(N(N(H(H(H(H)))(H(H)(H(H)(H))))))	8	3	sp|P0C0L4|CO4A_HUMAN/sp|P0C0L5|CO4B_HUMAN	226/226
FSDGLESJSSTQFEVKK	FSDGLESJSSTQFEVKK	F(1)H(9)N(2)	(N(F)(N(H(H(H(H)))(H(H(H))(H(H))))))	8	3	sp|P0C0L4|CO4A_HUMAN/sp|P0C0L5|CO4B_HUMAN	226/226
FSDGLESJSSTQFEVKK	FSDGLESJSSTQFEVKK	H(10)N(2)	(N(N(H(H(H(H(H))))(H(H)(H(H(H)))))))	8	3	sp|P0C0L4|CO4A_HUMAN/sp|P0C0L5|CO4B_HUMAN	226/226
FSDGLESJSSTQFEVKK	FSDGLESJSSTQFEVKK	H(8)N(7)	(N(N(H(H(N(H))(N(H)))(H(N(H))(N(H(N(H))))))))	8	3	sp|P0C0L4|CO4A_HUMAN/sp|P0C0L5|CO4B_HUMAN	226/226
FSGVJDTDFR	FSGVJDTDFR	F(1)H(4)N(4)	(N(F)(N(H(H(H))(H(N)(N)))))	5	3	sp|Q9UKY4|POMT2_HUMAN	583
FSGVJDTDFR	FSGVJDTDFR	A(1)F(1)H(5)N(4)	(N(F)(N(H(H(N(H)))(H(N(H(A)))))))	5	3	sp|Q9UKY4|POMT2_HUMAN	583
FSLLGHASISCTVEJETIGVWRPSPPTCEK	FSLLGHASISC[160]TVEJETIGVWRPSPPTC[160]EK	A(1)H(5)N(4)	(N(N(H(H(N(H)))(H(N(H(A)))))))	15	5	sp|P04003|C4BPA_HUMAN	221
FSLLGHASISCTVEJETIGVWRPSPPTCEK	FSLLGHASISC[160]TVEJETIGVWRPSPPTC[160]EK	A(2)H(5)N(4)	(N(N(H(H(N(H(A))))(H(N(H(A)))))))	15	5	sp|P04003|C4BPA_HUMAN	221
FSLLGHASISCTVEJETIGVWRPSPPTCEK	FSLLGHASISC[160]TVEJETIGVWRPSPPTC[160]EK	A(2)H(5)N(4)	(N(N(H(H(N(H(A))))(H(N(H(A)))))))	15	4	sp|P04003|C4BPA_HUMAN	221
FSLLGHASISCTVEJETIGVWRPSPPTCEK	FSLLGHASISC[160]TVEJETIGVWRPSPPTC[160]EK	A(1)F(1)H(6)N(4)	(N(N(H(H(N(H(H))))(H(N(F)(H(A)))))))	15	4	sp|P04003|C4BPA_HUMAN	221
FSLLGHASISCTVEJETIGVWRPSPPTCEK	FSLLGHASISC[160]TVEJETIGVWRPSPPTC[160]EK	A(2)F(1)H(5)N(4)	(N(F)(N(H(H(N(H(A))))(H(N(H(A)))))))	15	4	sp|P04003|C4BPA_HUMAN	221
FSYSKJETYQLFLSYSSK	FSYSKJETYQLFLSYSSK	A(2)H(5)N(4)	(N(N(H(H(N(H(A))))(H(N(H(A)))))))	6	3	sp|P02748|CO9_HUMAN	277
FSYSKJETYQLFLSYSSKK	FSYSKJETYQLFLSYSSKK	A(2)H(5)N(4)	(N(N(H(H(N(H(A))))(H(N(H(A)))))))	6	4	sp|P02748|CO9_HUMAN	277
FVEGSHJSTVSLTTK	FVEGSHJSTVSLTTK	A(1)H(5)N(3)	(N(N(H(H(H))(H(N(H(A)))))))	7	4	sp|P04114|APOB_HUMAN	3411
FVEGSHJSTVSLTTK	FVEGSHJSTVSLTTK	A(1)H(5)N(3)	(N(N(H(H(H))(H(N(H(A)))))))	7	3	sp|P04114|APOB_HUMAN	3411
FVEGSHJSTVSLTTK	FVEGSHJSTVSLTTK	A(1)H(5)N(4)	(N(N(H(H(N(H)))(H(N(H(A)))))))	7	4	sp|P04114|APOB_HUMAN	3411
FVEGSHJSTVSLTTK	FVEGSHJSTVSLTTK	A(1)H(5)N(4)	(N(N(H(H(N(H)))(H(N(H(A)))))))	7	3	sp|P04114|APOB_HUMAN	3411
FVEGSHJSTVSLTTK	FVEGSHJSTVSLTTK	H(5)N(2)	(N(N(H(H(H))(H(H)))))	7	3	sp|P04114|APOB_HUMAN	3411
FVEGSHJSTVSLTTK	FVEGSHJSTVSLTTK	A(2)H(5)N(4)	(N(N(H(H(N(H(A))))(H(N(H(A)))))))	7	4	sp|P04114|APOB_HUMAN	3411
FVEGSHJSTVSLTTK	FVEGSHJSTVSLTTK	A(2)H(5)N(4)	(N(N(H(H(N(H(A))))(H(N(H(A)))))))	7	3	sp|P04114|APOB_HUMAN	3411
FVEGSHJSTVSLTTK	FVEGSHJSTVSLTTK	H(4)N(3)	(N(N(H(H(H))(H(N)))))	7	3	sp|P04114|APOB_HUMAN	3411
FVEGSHJSTVSLTTK	FVEGSHJSTVSLTTK	H(4)N(4)	(N(N(H(H(N))(H(N(H))))))	7	3	sp|P04114|APOB_HUMAN	3411
FVEGSHJSTVSLTTK	FVEGSHJSTVSLTTK	H(5)N(3)	(N(H)(N(H(H)(H(N(H))))))	7	3	sp|P04114|APOB_HUMAN	3411
FVEGSHJSTVSLTTK	FVEGSHJSTVSLTTK	A(1)H(4)N(3)	(N(N(H(H)(H(N(H(A)))))))	7	3	sp|P04114|APOB_HUMAN	3411
FVEGSHJSTVSLTTK	FVEGSHJSTVSLTTK	H(6)N(3)	(N(N(H(H(H(H)))(H(N(H))))))	7	3	sp|P04114|APOB_HUMAN	3411
FVEGSHJSTVSLTTK	FVEGSHJSTVSLTTK	H(5)N(4)	(N(N(H(H(N(H)))(H(N(H))))))	7	3	sp|P04114|APOB_HUMAN	3411
FVEGSHJSTVSLTTK	FVEGSHJSTVSLTTK	A(1)H(4)N(4)	(N(N(H(H(N))(H(N(H(A)))))))	7	3	sp|P04114|APOB_HUMAN	3411
FVEGSHJSTVSLTTK	FVEGSHJSTVSLTTK	A(1)H(6)N(3)	(N(N(H(H(H)(H))(H(N(H(A)))))))	7	3	sp|P04114|APOB_HUMAN	3411
FVQGJSTEVACHPGYGLPK	FVQGJSTEVAC[160]HPGYGLPK	A(2)H(5)N(4)	(N(N(H(H(N(H(A))))(H(N(H(A)))))))	5	4	sp|Q02985|FHR3_HUMAN	108
FVQGJSTEVACHPGYGLPK	FVQGJSTEVAC[160]HPGYGLPK	A(2)H(5)N(4)	(N(N(H(H(N(H(A))))(H(N(H(A)))))))	5	3	sp|Q02985|FHR3_HUMAN	108
GAFFPLTERJWSLPNR	GAFFPLTERJWSLPNR	A(1)F(1)H(5)N(4)	(N(F)(N(H(H(N(H)))(H(N(H(A)))))))	10	3	sp|P55058|PLTP_HUMAN	245
GAFISJFSMTVDGK	GAFISJFSMTVDGK	A(2)H(5)N(4)	(N(N(H(H(N(H(A))))(H(N(H(A)))))))	6	4	sp|P19823|ITIH2_HUMAN	118
GAFISJFSMTVDGK	GAFISJFSMTVDGK	A(2)H(5)N(4)	(N(N(H(H(N(H(A))))(H(N(H(A)))))))	6	3	sp|P19823|ITIH2_HUMAN	118
GAFISJFSMTVDGK	GAFISJFSMTVDGK	A(1)H(4)N(3)	(N(N(H(H)(H(N(H(A)))))))	6	3	sp|P19823|ITIH2_HUMAN	118
GAFISJFSMTVDGK	GAFISJFSMTVDGK	H(5)N(4)	(N(N(H(H(N(H)))(H(N(H))))))	6	3	sp|P19823|ITIH2_HUMAN	118
GAFISJFSMTVDGK	GAFISJFSMTVDGK	A(1)H(5)N(3)	(N(N(H(H(H))(H(N(H(A)))))))	6	3	sp|P19823|ITIH2_HUMAN	118
GAFISJFSMTVDGK	GAFISJFSMTVDGK	A(1)H(5)N(3)	(N(N(H(H(H))(H(N(H(A)))))))	6	2	sp|P19823|ITIH2_HUMAN	118
GAFISJFSMTVDGK	GAFISJFSMTVDGK	A(1)H(6)N(3)	(N(N(H(H)(H(H)(H(N(H(A))))))))	6	3	sp|P19823|ITIH2_HUMAN	118
GAFISJFSMTVDGK	GAFISJFSMTVDGK	A(1)H(5)N(4)	(N(N(H(H(N(H)))(H(N(H(A)))))))	6	3	sp|P19823|ITIH2_HUMAN	118
GAFISJFSMTVDGK	GAFISJFSMTVDGK	A(1)F(1)H(5)N(4)	(N(N(H(H(N(H)(F)))(H(N(H(A)))))))	6	3	sp|P19823|ITIH2_HUMAN	118
GAFISJFSMTVDGK	GAFISJFSMTVDGK	A(1)H(6)N(4)	(N(N(H(H(N(H(H))))(H(N(H(A)))))))	6	3	sp|P19823|ITIH2_HUMAN	118
GAFISJFSMTVDGK	GAFISJFSM[147]TVDGK	A(1)H(5)N(4)	(N(N(H(H(N(H)))(H(N(H(A)))))))	6	3	sp|P19823|ITIH2_HUMAN	118
GAFISJFSMTVDGK	GAFISJFSM[147]TVDGK	A(2)H(5)N(4)	(N(N(H(H(N(H(A))))(H(N(H(A)))))))	6	3	sp|P19823|ITIH2_HUMAN	118
GCJDSDVLAVAGFALR	GC[160]JDSDVLAVAGFALR	A(1)F(1)H(6)N(4)	(N(N(H(H(N(H(H))))(H(N(F)(H(A)))))))	3	3	sp|Q9UGM5|FETUB_HUMAN	37
GCJDSDVLAVAGFALR	GC[160]JDSDVLAVAGFALR	A(2)H(5)N(4)	(N(N(H(H(N(H(A))))(H(N(H(A)))))))	3	3	sp|Q9UGM5|FETUB_HUMAN	37
GCVLLSYLJETVTVSASLESVR	GC[160]VLLSYLJETVTVSASLESVR	A(1)H(5)N(4)	(N(N(H(H(N(H)))(H(N(H(A)))))))	9	4	sp|P01023|A2MG_HUMAN	55
GCVLLSYLJETVTVSASLESVR	GC[160]VLLSYLJETVTVSASLESVR	F(2)H(5)N(4)	(N(N(H(H(N(H(F))))(H(N(H(F)))))))	9	3	sp|P01023|A2MG_HUMAN	55
GCVLLSYLJETVTVSASLESVR	GC[160]VLLSYLJETVTVSASLESVR	A(2)H(5)N(4)	(N(N(H(H(N(H(A))))(H(N(H(A)))))))	9	3	sp|P01023|A2MG_HUMAN	55
GELJTSIFSSR	GELJTSIFSSR	A(1)H(5)N(4)	(N(N(H(H(N(H)))(H(N(H(A)))))))	4	3	sp|Q9UHG3|PCYOX_HUMAN	353
GELJTSIFSSRPIDK	GELJTSIFSSRPIDK	A(1)H(5)N(4)	(N(N(H(H(N(H)))(H(N(H(A)))))))	4	4	sp|Q9UHG3|PCYOX_HUMAN	353
GELJTSIFSSRPIDK	GELJTSIFSSRPIDK	A(1)H(5)N(4)	(N(N(H(H(N(H)))(H(N(H(A)))))))	4	3	sp|Q9UHG3|PCYOX_HUMAN	353
GELJTSIFSSRPIDK	GELJTSIFSSRPIDK	H(5)N(2)	(N(N(H(H(H))(H(H)))))	4	3	sp|Q9UHG3|PCYOX_HUMAN	353
GELJTSIFSSRPIDK	GELJTSIFSSRPIDK	A(1)H(4)N(3)	(N(N(H(H)(H(N(H(A)))))))	4	3	sp|Q9UHG3|PCYOX_HUMAN	353
GELJTSIFSSRPIDK	GELJTSIFSSRPIDK	A(1)H(4)N(4)	(N(N(H(H(N))(H(N(H(A)))))))	4	3	sp|Q9UHG3|PCYOX_HUMAN	353
GELJTSIFSSRPIDK	GELJTSIFSSRPIDK	A(1)H(5)N(3)	(N(N(H(H(H))(H(N(H(A)))))))	4	3	sp|Q9UHG3|PCYOX_HUMAN	353
GELJTSIFSSRPIDK	GELJTSIFSSRPIDK	A(1)H(6)N(3)	(N(N(H(H)(H(H)(H(N(H(A))))))))	4	3	sp|Q9UHG3|PCYOX_HUMAN	353
GETHEQVHSILHFKDFVJASSK	GETHEQVHSILHFKDFVJASSK	A(1)H(5)N(4)	(N(N(H(H(N(H)))(H(N(H(A)))))))	18	5	sp|P05546|HEP2_HUMAN	188
GETHEQVHSILHFKDFVJASSK	GETHEQVHSILHFKDFVJASSK	A(2)H(5)N(4)	(N(N(H(H(N(H(A))))(H(N(H(A)))))))	18	5	sp|P05546|HEP2_HUMAN	188
GETHEQVHSILHFKDFVJASSK	GETHEQVHSILHFKDFVJASSK	A(2)H(5)N(4)	(N(N(H(H(N(H(A))))(H(N(H(A)))))))	18	4	sp|P05546|HEP2_HUMAN	188
GETHEQVHSILHFKDFVJASSK	GETHEQVHSILHFKDFVJASSK	A(2)H(5)N(4)	(N(N(H(H(N(H(A))))(H(N(H(A)))))))	18	3	sp|P05546|HEP2_HUMAN	188
GFGVAIVGJYTAALPTEAALR	GFGVAIVGJYTAALPTEAALR	A(2)H(5)N(4)	(N(N(H(H(N(H(A))))(H(N(H(A)))))))	9	4	sp|Q96PD5|PGRP2_HUMAN	485
GFGVAIVGJYTAALPTEAALR	GFGVAIVGJYTAALPTEAALR	A(2)H(5)N(4)	(N(N(H(H(N(H(A))))(H(N(H(A)))))))	9	3	sp|Q96PD5|PGRP2_HUMAN	485
GFGVAIVGJYTAALPTEAALR	GFGVAIVGJYTAALPTEAALR	A(1)H(5)N(4)	(N(N(H(H(N(H)))(H(N(H(A)))))))	9	3	sp|Q96PD5|PGRP2_HUMAN	485
GGETAQSADPQWEQLNNKJLSMPLLPADFHK	GGETAQSADPQWEQLNNKJLSMPLLPADFHK	A(2)H(5)N(4)	(N(N(H(H(N(H(A))))(H(N(H(A)))))))	19	5	sp|P05546|HEP2_HUMAN	49
GGETAQSADPQWEQLNNKJLSMPLLPADFHK	GGETAQSADPQWEQLNNKJLSMPLLPADFHK	A(2)H(5)N(4)	(N(N(H(H(N(H(A))))(H(N(H(A)))))))	19	4	sp|P05546|HEP2_HUMAN	49
GGETAQSADPQWEQLNNKJLSMPLLPADFHK	GGETAQSADPQWEQLNNKJLSMPLLPADFHK	A(1)H(5)N(4)	(N(N(H(H(N(H)))(H(N(H(A)))))))	19	4	sp|P05546|HEP2_HUMAN	49
GGSSGWSGGLAQJR	GGSSGWSGGLAQJR	A(1)H(5)N(4)	(N(N(H(H(N(H)))(H(N(H(A)))))))	13	3	sp|P07357|CO8A_HUMAN	437
GGSSGWSGGLAQJR	GGSSGWSGGLAQJR	A(1)H(5)N(4)	(N(N(H(H(N(H)))(H(N(H(A)))))))	13	2	sp|P07357|CO8A_HUMAN	437
GGSSGWSGGLAQJR	GGSSGWSGGLAQJR	F(1)H(6)N(4)	(N(N(H(H(H))(H(N(H))(N(H)(F))))))	13	3	sp|P07357|CO8A_HUMAN	437
GGSSGWSGGLAQJR	GGSSGWSGGLAQJR	A(2)H(5)N(4)	(N(N(H(H(N(H(A))))(H(N(H(A)))))))	13	3	sp|P07357|CO8A_HUMAN	437
GHTLTLJFTR	GHTLTLJFTR	H(5)N(2)	(N(N(H(H(H))(H(H)))))	7	3	sp|P11279|LAMP1_HUMAN	103
GHTLTLJFTR	GHTLTLJFTR	H(5)N(2)	(N(N(H(H(H))(H(H)))))	7	2	sp|P11279|LAMP1_HUMAN	103
GHTLTLJFTR	GHTLTLJFTR	A(1)H(5)N(3)	(N(N(H(H(H))(H(N(H(A)))))))	7	3	sp|P11279|LAMP1_HUMAN	103
GHTLTLJFTR	GHTLTLJFTR	A(1)H(6)N(3)	(N(N(H(H)(H(H)(H(N(H(A))))))))	7	3	sp|P11279|LAMP1_HUMAN	103
GHVJITR	GHVJITR	A(2)H(5)N(4)	(N(N(H(H(N(H(A))))(H(N(H(A)))))))	4	4	sp|P00734|THRB_HUMAN	121
GHVJITR	GHVJITR	A(2)H(5)N(4)	(N(N(H(H(N(H(A))))(H(N(H(A)))))))	4	3	sp|P00734|THRB_HUMAN	121
GHVJITR	GHVJITR	A(2)H(5)N(4)	(N(N(H(H(N(H(A))))(H(N(H(A)))))))	4	2	sp|P00734|THRB_HUMAN	121
GHVJITR	GHVJITR	H(5)N(4)	(N(N(H(H(N(H)))(H(N(H))))))	4	3	sp|P00734|THRB_HUMAN	121
GHVJITR	GHVJITR	H(5)N(4)	(N(N(H(H(N(H)))(H(N(H))))))	4	2	sp|P00734|THRB_HUMAN	121
GHVJITR	GHVJITR	A(1)H(5)N(4)	(N(N(H(H(N(H)))(H(N(H(A)))))))	4	3	sp|P00734|THRB_HUMAN	121
GHVJITR	GHVJITR	A(1)H(5)N(4)	(N(N(H(H(N(H)))(H(N(H(A)))))))	4	2	sp|P00734|THRB_HUMAN	121
GHVJITR	GHVJITR	A(1)F(1)H(5)N(4)	(N(N(H(H(N(H)))(H(N(F)(H(A)))))))	4	3	sp|P00734|THRB_HUMAN	121
GHVJITR	GHVJITR	A(1)H(6)N(4)	(N(N(H(H(H))(H(N(H))(N(H(A)))))))	4	3	sp|P00734|THRB_HUMAN	121
GHVJITR	GHVJITR	A(2)F(1)H(5)N(4)	(N(N(H(H(N(H(A))))(H(N(F)(H(A)))))))	4	3	sp|P00734|THRB_HUMAN	121
GHVJITR	GHVJITR	A(2)F(1)H(5)N(4)	(N(N(H(H(N(H(A))))(H(N(F)(H(A)))))))	4	2	sp|P00734|THRB_HUMAN	121
GHVJITR	GHVJITR	A(2)H(6)N(4)	(N(N(H(H(H))(H(N(H(A)))(N(H(A)))))))	4	3	sp|P00734|THRB_HUMAN	121
GICJSSDVR	GIC[160]JSSDVR	A(1)F(1)H(5)N(4)	(N(F)(N(H(H(N(H)))(H(N(H(A)))))))	4	3	sp|O75882|ATRN_HUMAN	300
GICJSSDVR	GIC[160]JSSDVR	A(2)H(5)N(4)	(N(N(H(H(N(H(A))))(H(N(H(A)))))))	4	3	sp|O75882|ATRN_HUMAN	300
GICJSSDVR	GIC[160]JSSDVR	A(2)H(5)N(4)	(N(N(H(H(N(H(A))))(H(N(H(A)))))))	4	2	sp|O75882|ATRN_HUMAN	300
GICJSSDVR	GIC[160]JSSDVR	A(2)F(1)H(5)N(4)	(N(F)(N(H(H(N(H(A))))(H(N(H(A)))))))	4	3	sp|O75882|ATRN_HUMAN	300
GINYJSSVAK	GINYJSSVAK	A(2)H(5)N(4)	(N(N(H(H(N(H(A))))(H(N(H(A)))))))	5	3	sp|P03951|FA11_HUMAN	126
GKAJSTGTLVITDPTR	GKAJSTGTLVITDPTR	A(2)F(1)H(5)N(4)	(N(F)(N(H(H)(H(N(H(A)))(N(H(A)))))))	4	3	sp|Q12860|CNTN1_HUMAN	494
GKEGHFYYJISEVK	GKEGHFYYJISEVK	F(1)H(5)N(4)	(N(F)(N(H(H(N(H)))(H(N(H))))))	9	4	sp|P55058|PLTP_HUMAN	64
GKEGHFYYJISEVK	GKEGHFYYJISEVK	F(1)H(5)N(4)	(N(F)(N(H(H(N(H)))(H(N(H))))))	9	3	sp|P55058|PLTP_HUMAN	64
GKEGHFYYJISEVK	GKEGHFYYJISEVK	A(1)H(5)N(4)	(N(N(H(H(N(H)))(H(N(H(A)))))))	9	4	sp|P55058|PLTP_HUMAN	64
GKEGHFYYJISEVK	GKEGHFYYJISEVK	A(1)H(5)N(4)	(N(N(H(H(N(H)))(H(N(H(A)))))))	9	3	sp|P55058|PLTP_HUMAN	64
GKEGHFYYJISEVK	GKEGHFYYJISEVK	A(1)F(1)H(5)N(4)	(N(F)(N(H(H(N(H)))(H(N(H(A)))))))	9	4	sp|P55058|PLTP_HUMAN	64
GKEGHFYYJISEVK	GKEGHFYYJISEVK	A(1)F(1)H(5)N(4)	(N(F)(N(H(H(N(H)))(H(N(H(A)))))))	9	3	sp|P55058|PLTP_HUMAN	64
GKEGHFYYJISEVK	GKEGHFYYJISEVK	F(1)H(6)N(5)	(N(F)(N(H(H(N(H(H))))(H(N(H(N)))))))	9	4	sp|P55058|PLTP_HUMAN	64
GKEGHFYYJISEVK	GKEGHFYYJISEVK	A(2)F(1)H(5)N(4)	(N(F)(N(H(H(N(H(A))))(H(N(H(A)))))))	9	4	sp|P55058|PLTP_HUMAN	64
GKEGHFYYJISEVK	GKEGHFYYJISEVK	A(2)F(1)H(5)N(4)	(N(F)(N(H(H(N(H(A))))(H(N(H(A)))))))	9	3	sp|P55058|PLTP_HUMAN	64
GKEGHFYYJISEVK	GKEGHFYYJISEVK	A(1)F(1)H(6)N(5)	(N(F)(N(H(H(N(H(A))))(H(N(H))(N(H))))))	9	4	sp|P55058|PLTP_HUMAN	64
GLCVJASAVSR	GLC[160]VJASAVSR	A(1)F(1)H(5)N(4)	(N(F)(N(H(H(N(H)))(H(N(H(A)))))))	5	3	sp|P17936|IBP3_HUMAN	116
GLCVJASAVSR	GLC[160]VJASAVSR	A(2)F(1)H(5)N(4)	(N(F)(N(H(H(N(H(A))))(H(N(H(A)))))))	5	3	sp|P17936|IBP3_HUMAN	116
GLJLTEDTYKPR	GLJLTEDTYKPR	A(2)H(5)N(4)	(N(N(H(H(N(H(A))))(H(N(H(A)))))))	3	3	sp|Q08380|LG3BP_HUMAN	398
GLJLTEDTYKPR	GLJLTEDTYKPR	A(3)H(6)N(5)	(N(N(H(H(N(H(A))))(H(N(H(A)))(N(H(A)))))))	3	3	sp|Q08380|LG3BP_HUMAN	398
GLJVTLSSTGR	GLJVTLSSTGR	A(1)H(5)N(4)	(N(N(H(H(N(H)))(H(N(H(A)))))))	3	4	sp|P0C0L4|CO4A_HUMAN/sp|P0C0L5|CO4B_HUMAN	1328/1328
GLJVTLSSTGR	GLJVTLSSTGR	A(1)H(5)N(4)	(N(N(H(H(N(H)))(H(N(H(A)))))))	3	3	sp|P0C0L4|CO4A_HUMAN/sp|P0C0L5|CO4B_HUMAN	1328/1328
GLJVTLSSTGR	GLJVTLSSTGR	A(1)H(5)N(4)	(N(N(H(H(N(H)))(H(N(H(A)))))))	3	2	sp|P0C0L4|CO4A_HUMAN/sp|P0C0L5|CO4B_HUMAN	1328/1328
GLJVTLSSTGR	GLJVTLSSTGR	A(2)H(5)N(4)	(N(N(H(H(N(H(A))))(H(N(H(A)))))))	3	4	sp|P0C0L4|CO4A_HUMAN/sp|P0C0L5|CO4B_HUMAN	1328/1328
GLJVTLSSTGR	GLJVTLSSTGR	A(2)H(5)N(4)	(N(N(H(H(N(H(A))))(H(N(H(A)))))))	3	3	sp|P0C0L4|CO4A_HUMAN/sp|P0C0L5|CO4B_HUMAN	1328/1328
GLJVTLSSTGR	GLJVTLSSTGR	F(1)H(3)N(5)	(N(F)(N(H(N)(H(N))(H(N)))))	3	3	sp|P0C0L4|CO4A_HUMAN/sp|P0C0L5|CO4B_HUMAN	1328/1328
GLJVTLSSTGR	GLJVTLSSTGR	F(1)H(3)N(5)	(N(F)(N(H(N)(H(N))(H(N)))))	3	2	sp|P0C0L4|CO4A_HUMAN/sp|P0C0L5|CO4B_HUMAN	1328/1328
GLJVTLSSTGR	GLJVTLSSTGR	H(5)N(4)	(N(N(H(H(N(H)))(H(N(H))))))	3	3	sp|P0C0L4|CO4A_HUMAN/sp|P0C0L5|CO4B_HUMAN	1328/1328
GLJVTLSSTGR	GLJVTLSSTGR	H(5)N(4)	(N(N(H(H(N(H)))(H(N(H))))))	3	2	sp|P0C0L4|CO4A_HUMAN/sp|P0C0L5|CO4B_HUMAN	1328/1328
GLJVTLSSTGR	GLJVTLSSTGR	A(1)H(4)N(4)	(N(N(H(H(N))(H(N(H(A)))))))	3	3	sp|P0C0L4|CO4A_HUMAN/sp|P0C0L5|CO4B_HUMAN	1328/1328
GLJVTLSSTGR	GLJVTLSSTGR	F(1)H(4)N(5)	(N(F)(N(H(N)(H(N))(H(N(H))))))	3	3	sp|P0C0L4|CO4A_HUMAN/sp|P0C0L5|CO4B_HUMAN	1328/1328
GLJVTLSSTGR	GLJVTLSSTGR	F(1)H(4)N(5)	(N(F)(N(H(N)(H(N))(H(N(H))))))	3	2	sp|P0C0L4|CO4A_HUMAN/sp|P0C0L5|CO4B_HUMAN	1328/1328
GLJVTLSSTGR	GLJVTLSSTGR	F(1)H(5)N(4)	(N(F)(N(H(H(N(H)))(H(N(H))))))	3	3	sp|P0C0L4|CO4A_HUMAN/sp|P0C0L5|CO4B_HUMAN	1328/1328
GLJVTLSSTGR	GLJVTLSSTGR	F(1)H(5)N(4)	(N(F)(N(H(H(N(H)))(H(N(H))))))	3	2	sp|P0C0L4|CO4A_HUMAN/sp|P0C0L5|CO4B_HUMAN	1328/1328
GLJVTLSSTGR	GLJVTLSSTGR	F(1)H(6)N(4)	(N(N(H(H(H))(H(N(H))(N(H)(F))))))	3	3	sp|P0C0L4|CO4A_HUMAN/sp|P0C0L5|CO4B_HUMAN	1328/1328
GLJVTLSSTGR	GLJVTLSSTGR	F(1)H(5)N(5)	(N(F)(N(H(N)(H(N(H)))(H(N(H))))))	3	3	sp|P0C0L4|CO4A_HUMAN/sp|P0C0L5|CO4B_HUMAN	1328/1328
GLJVTLSSTGR	GLJVTLSSTGR	A(1)F(1)H(4)N(5)	(N(F)(N(H(N)(H(N))(H(N(H(A)))))))	3	3	sp|P0C0L4|CO4A_HUMAN/sp|P0C0L5|CO4B_HUMAN	1328/1328
GLJVTLSSTGR	GLJVTLSSTGR	A(1)F(1)H(5)N(4)	(N(F)(N(H(H(N(H)))(H(N(H(A)))))))	3	3	sp|P0C0L4|CO4A_HUMAN/sp|P0C0L5|CO4B_HUMAN	1328/1328
GLJVTLSSTGR	GLJVTLSSTGR	A(1)F(1)H(5)N(4)	(N(F)(N(H(H(N(H)))(H(N(H(A)))))))	3	2	sp|P0C0L4|CO4A_HUMAN/sp|P0C0L5|CO4B_HUMAN	1328/1328
GLJVTLSSTGR	GLJVTLSSTGR	A(1)H(6)N(4)	(N(N(H(H(N(H(H))))(H(N(H(A)))))))	3	3	sp|P0C0L4|CO4A_HUMAN/sp|P0C0L5|CO4B_HUMAN	1328/1328
GLJVTLSSTGR	GLJVTLSSTGR	A(1)H(5)N(5)	(N(N(H(H)(N)(H(N(H))(N(H(A)))))))	3	3	sp|P0C0L4|CO4A_HUMAN/sp|P0C0L5|CO4B_HUMAN	1328/1328
GLJVTLSSTGR	GLJVTLSSTGR	F(2)H(5)N(5)	(N(F)(N(H(H(N))(H(N(H))(N(H(F)))))))	3	3	sp|P0C0L4|CO4A_HUMAN/sp|P0C0L5|CO4B_HUMAN	1328/1328
GLJVTLSSTGR	GLJVTLSSTGR	A(1)F(1)H(6)N(4)	(N(N(H(H(N(H(H))))(H(N(F)(H(A)))))))	3	3	sp|P0C0L4|CO4A_HUMAN/sp|P0C0L5|CO4B_HUMAN	1328/1328
GLJVTLSSTGR	GLJVTLSSTGR	A(1)F(1)H(5)N(5)	(N(F)(N(H(N)(H(N(H)))(H(N(H(A)))))))	3	3	sp|P0C0L4|CO4A_HUMAN/sp|P0C0L5|CO4B_HUMAN	1328/1328
GLJVTLSSTGR	GLJVTLSSTGR	F(2)H(6)N(5)	(N(F)(N(H(H(N(H)))(H(N(H(N(H)(F))))))))	3	3	sp|P0C0L4|CO4A_HUMAN/sp|P0C0L5|CO4B_HUMAN	1328/1328
GLJVTLSSTGR	GLJVTLSSTGR	A(2)F(1)H(5)N(4)	(N(F)(N(H(H(N(H(A))))(H(N(H(A)))))))	3	3	sp|P0C0L4|CO4A_HUMAN/sp|P0C0L5|CO4B_HUMAN	1328/1328
GLJVTLSSTGR	GLJVTLSSTGR	A(2)H(6)N(4)	(N(N(H(H(N(H(A))))(H(N(H(H)(A)))))))	3	3	sp|P0C0L4|CO4A_HUMAN/sp|P0C0L5|CO4B_HUMAN	1328/1328
GLJVTLSSTGR	GLJVTLSSTGR	A(2)F(1)H(5)N(5)	(N(F)(N(H(H)(N)(H(N(H(A)))(N(H(A)))))))	3	3	sp|P0C0L4|CO4A_HUMAN/sp|P0C0L5|CO4B_HUMAN	1328/1328
GLJVTLSSTGR	GLJVTLSSTGR	A(1)H(4)N(3)	(N(N(H(H)(H(N(H(A)))))))	3	2	sp|P0C0L4|CO4A_HUMAN/sp|P0C0L5|CO4B_HUMAN	1328/1328
GLKFJLTETSEAEIHQSFQHLLR	GLKFJLTETSEAEIHQSFQHLLR	A(3)H(6)N(5)	(N(N(H(H(N(H(A))))(H(N(H(A)))(N(H(A)))))))	5	5	sp|P01011|AACT_HUMAN	106
GLKFJLTETSEAEIHQSFQHLLR	GLKFJLTETSEAEIHQSFQHLLR	A(4)F(1)H(7)N(6)	(N(N(H(H(N(H(A)))(N(H(A))))(H(N(H(A)))(N(F)(H(A)))))))	5	5	sp|P01011|AACT_HUMAN	106
GLKFJLTETSEAEIHQSFQHLLR	GLKFJLTETSEAEIHQSFQHLLR	A(4)H(7)N(6)	(N(N(H(H(N(H(A)))(N(H(A))))(H(N(H(A)))(N(H(A)))))))	5	4	sp|P01011|AACT_HUMAN	106
GLLYAASHSGVVQVPMAJCSLYR	GLLYAASHSGVVQVPMAJC[160]SLYR	H(6)N(2)	(N(N(H(H(H))(H(H)(H)))))	18	3	sp|Q9NPR2|SEM4B_HUMAN	520
GLQPTLTNPGECRPJFTCACR	GLQPTLTNPGEC[160]RPJFTC[160]AC[160]R	A(1)F(1)H(5)N(4)	(N(F)(N(H(H(N(H)))(H(N(H(A)))))))	15	3	sp|P04275|VWF_HUMAN	2357
GLQPTLTNPGECRPJFTCACR	GLQPTLTNPGEC[160]RPJFTC[160]AC[160]R	A(1)F(2)H(5)N(4)	(N(F)(N(H(H(N(H)(F)))(H(N(H(A)))))))	15	3	sp|P04275|VWF_HUMAN	2357
GLTFQQJASSMCVPDQDTAIR	GLTFQQJASSMC[160]VPDQDTAIR	F(1)H(5)N(4)	(N(F)(N(H(H(N))(H(N(H(H)))))))	7	4	sp|P01871|IGHM_HUMAN/sp|P0DOX6|IGM_HUMAN	209/332
GLTFQQJASSMCVPDQDTAIR	GLTFQQJASSMC[160]VPDQDTAIR	H(5)N(5)	(N(N(H(N)(H(N(H)))(H(N(H))))))	7	4	sp|P01871|IGHM_HUMAN/sp|P0DOX6|IGM_HUMAN	209/332
GLTFQQJASSMCVPDQDTAIR	GLTFQQJASSMC[160]VPDQDTAIR	F(1)H(5)N(5)	(N(F)(N(H(N)(H(N(H)))(H(N(H))))))	7	4	sp|P01871|IGHM_HUMAN/sp|P0DOX6|IGM_HUMAN	209/332
GLTFQQJASSMCVPDQDTAIR	GLTFQQJASSMC[160]VPDQDTAIR	F(1)H(5)N(5)	(N(F)(N(H(N)(H(N(H)))(H(N(H))))))	7	3	sp|P01871|IGHM_HUMAN/sp|P0DOX6|IGM_HUMAN	209/332
GLTFQQJASSMCVPDQDTAIR	GLTFQQJASSMC[160]VPDQDTAIR	A(1)F(1)H(4)N(5)	(N(N(H(N)(H(N(F)))(H(N(H(A)))))))	7	4	sp|P01871|IGHM_HUMAN/sp|P0DOX6|IGM_HUMAN	209/332
GLTFQQJASSMCVPDQDTAIR	GLTFQQJASSMC[160]VPDQDTAIR	A(1)F(1)H(5)N(4)	(N(F)(N(H(H(N(H)))(H(N(H(A)))))))	7	4	sp|P01871|IGHM_HUMAN/sp|P0DOX6|IGM_HUMAN	209/332
GLTFQQJASSMCVPDQDTAIR	GLTFQQJASSMC[160]VPDQDTAIR	A(1)F(1)H(5)N(4)	(N(F)(N(H(H(N(H)))(H(N(H(A)))))))	7	3	sp|P01871|IGHM_HUMAN/sp|P0DOX6|IGM_HUMAN	209/332
GLTFQQJASSMCVPDQDTAIR	GLTFQQJASSMC[160]VPDQDTAIR	A(1)H(5)N(5)	(N(N(H(N)(H(N(H)))(H(N(H(A)))))))	7	4	sp|P01871|IGHM_HUMAN/sp|P0DOX6|IGM_HUMAN	209/332
GLTFQQJASSMCVPDQDTAIR	GLTFQQJASSMC[160]VPDQDTAIR	A(1)H(5)N(5)	(N(N(H(N)(H(N(H)))(H(N(H(A)))))))	7	3	sp|P01871|IGHM_HUMAN/sp|P0DOX6|IGM_HUMAN	209/332
GLTFQQJASSMCVPDQDTAIR	GLTFQQJASSMC[160]VPDQDTAIR	F(2)H(5)N(5)	(N(F)(N(H(N)(H(N(H)))(H(N(H(F)))))))	7	4	sp|P01871|IGHM_HUMAN/sp|P0DOX6|IGM_HUMAN	209/332
GLTFQQJASSMCVPDQDTAIR	GLTFQQJASSMC[160]VPDQDTAIR	F(2)H(5)N(5)	(N(F)(N(H(N)(H(N(H)))(H(N(H(F)))))))	7	3	sp|P01871|IGHM_HUMAN/sp|P0DOX6|IGM_HUMAN	209/332
GLTFQQJASSMCVPDQDTAIR	GLTFQQJASSMC[160]VPDQDTAIR	F(2)H(6)N(4)	(N(F)(N(H(H(N(H)))(H(N(H(H)(F)))))))	7	4	sp|P01871|IGHM_HUMAN/sp|P0DOX6|IGM_HUMAN	209/332
GLTFQQJASSMCVPDQDTAIR	GLTFQQJASSMC[160]VPDQDTAIR	F(2)H(6)N(4)	(N(F)(N(H(H(N(H)))(H(N(H(H)(F)))))))	7	3	sp|P01871|IGHM_HUMAN/sp|P0DOX6|IGM_HUMAN	209/332
GLTFQQJASSMCVPDQDTAIR	GLTFQQJASSMC[160]VPDQDTAIR	A(1)F(1)H(5)N(5)	(N(F)(N(H(N)(H(H))(H(N)(N(H(A)))))))	7	4	sp|P01871|IGHM_HUMAN/sp|P0DOX6|IGM_HUMAN	209/332
GLTFQQJASSMCVPDQDTAIR	GLTFQQJASSMC[160]VPDQDTAIR	F(2)H(6)N(5)	(N(F)(N(H(H(N(H)))(H(N(H(N(H)(F))))))))	7	4	sp|P01871|IGHM_HUMAN/sp|P0DOX6|IGM_HUMAN	209/332
GLTFQQJASSMCVPDQDTAIR	GLTFQQJASSMC[160]VPDQDTAIR	F(2)H(6)N(5)	(N(F)(N(H(H(N(H)))(H(N(H(N(H)(F))))))))	7	3	sp|P01871|IGHM_HUMAN/sp|P0DOX6|IGM_HUMAN	209/332
GLTFQQJASSMCVPDQDTAIR	GLTFQQJASSMC[160]VPDQDTAIR	A(1)F(1)H(6)N(5)	(N(N(H(H(N(H)(F)))(H(N(H(N(H(A)))))))))	7	4	sp|P01871|IGHM_HUMAN/sp|P0DOX6|IGM_HUMAN	209/332
GLTFQQJASSMCVPDQDTAIR	GLTFQQJASSMC[160]VPDQDTAIR	A(2)F(1)H(5)N(4)	(N(F)(N(H(H(N(H(A))))(H(N(H(A)))))))	7	4	sp|P01871|IGHM_HUMAN/sp|P0DOX6|IGM_HUMAN	209/332
GLTFQQJASSMCVPDQDTAIR	GLTFQQJASSMC[160]VPDQDTAIR	A(2)F(1)H(5)N(4)	(N(F)(N(H(H(N(H(A))))(H(N(H(A)))))))	7	3	sp|P01871|IGHM_HUMAN/sp|P0DOX6|IGM_HUMAN	209/332
GLTFQQJASSMCVPDQDTAIR	GLTFQQJASSMC[160]VPDQDTAIR	F(2)H(7)N(5)	(N(F)(N(H(N)(H(N(H(H))))(H(N(F)(H(H)))))))	7	4	sp|P01871|IGHM_HUMAN/sp|P0DOX6|IGM_HUMAN	209/332
GLTFQQJASSMCVPDQDTAIR	GLTFQQJASSMC[160]VPDQDTAIR	F(2)H(7)N(5)	(N(F)(N(H(N)(H(N(H(H))))(H(N(F)(H(H)))))))	7	3	sp|P01871|IGHM_HUMAN/sp|P0DOX6|IGM_HUMAN	209/332
GLTFQQJASSMCVPDQDTAIR	GLTFQQJASSMC[160]VPDQDTAIR	A(1)F(2)H(6)N(5)	(N(F)(N(H(H(N(H)(F)))(H(N(H(N(H(A)))))))))	7	4	sp|P01871|IGHM_HUMAN/sp|P0DOX6|IGM_HUMAN	209/332
GLTFQQJASSMCVPDQDTAIR	GLTFQQJASSMC[160]VPDQDTAIR	F(3)H(7)N(5)	(N(F)(N(H(N)(H(H)(H))(H(N(H)(F))(N(H)(F))))))	7	4	sp|P01871|IGHM_HUMAN/sp|P0DOX6|IGM_HUMAN	209/332
GLTFQQJASSMCVPDQDTAIR	GLTFQQJASSMC[160]VPDQDTAIR	F(1)H(3)N(5)	(N(F)(N(H(N)(H(N))(H(N)))))	7	3	sp|P01871|IGHM_HUMAN/sp|P0DOX6|IGM_HUMAN	209/332
GLTFQQJASSMCVPDQDTAIR	GLTFQQJASSMC[160]VPDQDTAIR	H(5)N(4)	(N(N(H(H(N(H)))(H(N(H))))))	7	3	sp|P01871|IGHM_HUMAN/sp|P0DOX6|IGM_HUMAN	209/332
GLTFQQJASSMCVPDQDTAIR	GLTFQQJASSMC[160]VPDQDTAIR	F(1)H(4)N(5)	(N(F)(N(H(N)(H(N))(H(N(H))))))	7	3	sp|P01871|IGHM_HUMAN/sp|P0DOX6|IGM_HUMAN	209/332
GLTFQQJASSMCVPDQDTAIR	GLTFQQJASSMC[160]VPDQDTAIR	F(1)H(5)N(4)	(N(F)(N(H(H(N(H)))(H(N(H))))))	7	3	sp|P01871|IGHM_HUMAN/sp|P0DOX6|IGM_HUMAN	209/332
GLTFQQJASSMCVPDQDTAIR	GLTFQQJASSMC[160]VPDQDTAIR	H(6)N(4)	(N(N(H(H(N(H)))(H(N(H(H)))))))	7	3	sp|P01871|IGHM_HUMAN/sp|P0DOX6|IGM_HUMAN	209/332
GLTFQQJASSMCVPDQDTAIR	GLTFQQJASSMC[160]VPDQDTAIR	A(1)H(5)N(4)	(N(N(H(H(N(H)))(H(N(H(A)))))))	7	3	sp|P01871|IGHM_HUMAN/sp|P0DOX6|IGM_HUMAN	209/332
GLTFQQJASSMCVPDQDTAIR	GLTFQQJASSMC[160]VPDQDTAIR	H(6)N(5)	(N(N(H(H(N(H)))(H(N(H(N(H))))))))	7	3	sp|P01871|IGHM_HUMAN/sp|P0DOX6|IGM_HUMAN	209/332
GLTFQQJASSMCVPDQDTAIR	GLTFQQJASSMC[160]VPDQDTAIR	A(1)F(1)H(4)N(5)	(N(N(H(H(N)(N(F)))(H(N(H(A)))))))	7	3	sp|P01871|IGHM_HUMAN/sp|P0DOX6|IGM_HUMAN	209/332
GLTFQQJASSMCVPDQDTAIR	GLTFQQJASSMC[160]VPDQDTAIR	F(1)H(6)N(5)	(N(N(H(H(N(H)))(H(N(F)(H(N(H))))))))	7	3	sp|P01871|IGHM_HUMAN/sp|P0DOX6|IGM_HUMAN	209/332
GLTFQQJASSMCVPDQDTAIR	GLTFQQJASSMC[160]VPDQDTAIR	F(3)H(6)N(4)	(N(F)(N(H(H(N(H(F))))(H(N(H(H)(F)))))))	7	3	sp|P01871|IGHM_HUMAN/sp|P0DOX6|IGM_HUMAN	209/332
GLTFQQJASSMCVPDQDTAIR	GLTFQQJASSMC[160]VPDQDTAIR	A(1)F(1)H(5)N(5)	(N(F)(N(H(N)(H(N(H)))(H(N(H(A)))))))	7	3	sp|P01871|IGHM_HUMAN/sp|P0DOX6|IGM_HUMAN	209/332
GLTFQQJASSMCVPDQDTAIR	GLTFQQJASSMC[160]VPDQDTAIR	A(1)F(2)H(6)N(4)	(N(F)(N(H(H(N(H(H))))(H(N(F)(H(A)))))))	7	3	sp|P01871|IGHM_HUMAN/sp|P0DOX6|IGM_HUMAN	209/332
GLTFQQJASSMCVPDQDTAIR	GLTFQQJASSMC[160]VPDQDTAIR	A(2)F(1)H(5)N(5)	(N(F)(N(H(H(N(H(A))))(H(N)(N(H(A)))))))	7	3	sp|P01871|IGHM_HUMAN/sp|P0DOX6|IGM_HUMAN	209/332
GLTFQQJASSMCVPDQDTAIR	GLTFQQJASSMC[160]VPDQDTAIR	F(4)H(6)N(5)	(N(F)(N(H(H(N(H)(F)))(H(N(H)(F))(N(H)(F))))))	7	3	sp|P01871|IGHM_HUMAN/sp|P0DOX6|IGM_HUMAN	209/332
GLTFQQJASSMCVPDQDTAIR	GLTFQQJASSM[147]C[160]VPDQDTAIR	F(1)H(5)N(5)	(N(F)(N(H(H(N(H)))(H(N)(N(H))))))	7	4	sp|P01871|IGHM_HUMAN/sp|P0DOX6|IGM_HUMAN	209/332
GLTFQQJASSMCVPDQDTAIR	GLTFQQJASSM[147]C[160]VPDQDTAIR	A(1)F(1)H(4)N(5)	(N(F)(N(H(H(N))(H(N)(N(H)(A))))))	7	4	sp|P01871|IGHM_HUMAN/sp|P0DOX6|IGM_HUMAN	209/332
GLTFQQJASSMCVPDQDTAIR	GLTFQQJASSM[147]C[160]VPDQDTAIR	A(1)F(1)H(4)N(5)	(N(F)(N(H(H(N))(H(N)(N(H)(A))))))	7	3	sp|P01871|IGHM_HUMAN/sp|P0DOX6|IGM_HUMAN	209/332
GLTFQQJASSMCVPDQDTAIR	GLTFQQJASSM[147]C[160]VPDQDTAIR	A(1)F(1)H(5)N(4)	(N(F)(N(H(H(N(H)))(H(N(H(A)))))))	7	4	sp|P01871|IGHM_HUMAN/sp|P0DOX6|IGM_HUMAN	209/332
GLTFQQJASSMCVPDQDTAIR	GLTFQQJASSM[147]C[160]VPDQDTAIR	A(1)F(1)H(5)N(4)	(N(F)(N(H(H(N(H)))(H(N(H(A)))))))	7	3	sp|P01871|IGHM_HUMAN/sp|P0DOX6|IGM_HUMAN	209/332
GLTFQQJASSMCVPDQDTAIR	GLTFQQJASSM[147]C[160]VPDQDTAIR	A(1)F(1)H(5)N(5)	(N(F)(N(H(N)(H(N(H)))(H(N(H(A)))))))	7	4	sp|P01871|IGHM_HUMAN/sp|P0DOX6|IGM_HUMAN	209/332
GLTFQQJASSMCVPDQDTAIR	GLTFQQJASSM[147]C[160]VPDQDTAIR	F(2)H(6)N(5)	(N(F)(N(H(H(N(H)))(H(N(H(N(H)(F))))))))	7	4	sp|P01871|IGHM_HUMAN/sp|P0DOX6|IGM_HUMAN	209/332
GLTFQQJASSMCVPDQDTAIR	GLTFQQJASSM[147]C[160]VPDQDTAIR	F(2)H(6)N(5)	(N(F)(N(H(H(N(H)))(H(N(H(N(H)(F))))))))	7	3	sp|P01871|IGHM_HUMAN/sp|P0DOX6|IGM_HUMAN	209/332
GLTFQQJASSMCVPDQDTAIR	GLTFQQJASSM[147]C[160]VPDQDTAIR	A(1)F(2)H(6)N(5)	(N(F)(N(H(H(N(H)(F)))(H(N(H(N(H(A)))))))))	7	4	sp|P01871|IGHM_HUMAN/sp|P0DOX6|IGM_HUMAN	209/332
GLTFQQJASSMCVPDQDTAIR	GLTFQQJASSM[147]C[160]VPDQDTAIR	F(4)H(6)N(5)	(N(F)(N(H(H(N(H)(F)))(H(N(H)(F))(N(H)(F))))))	7	4	sp|P01871|IGHM_HUMAN/sp|P0DOX6|IGM_HUMAN	209/332
GLTFQQJASSMCVPDQDTAIR	GLTFQQJASSM[147]C[160]VPDQDTAIR	F(2)H(6)N(4)	(N(F)(N(H(H(N(H)))(H(N(H(H)(F)))))))	7	3	sp|P01871|IGHM_HUMAN/sp|P0DOX6|IGM_HUMAN	209/332
GLTFQQJASSMCVPDQDTAIR	GLTFQQJASSM[147]C[160]VPDQDTAIR	F(2)H(5)N(5)	(N(F)(N(H(H(N))(H(N(H))(N(H(F)))))))	7	3	sp|P01871|IGHM_HUMAN/sp|P0DOX6|IGM_HUMAN	209/332
GLTFQQJASSMCVPDQDTAIR	GLTFQQJASSM[147]C[160]VPDQDTAIR	A(1)F(1)H(5)N(5)	(N(F)(N(H(H(N)(N(H)))(H(N(H(A)))))))	7	3	sp|P01871|IGHM_HUMAN/sp|P0DOX6|IGM_HUMAN	209/332
GLTFQQJASSMCVPDQDTAIR	GLTFQQJASSM[147]C[160]VPDQDTAIR	A(2)F(1)H(5)N(4)	(N(N(H(H(N(H(A))))(H(N(F)(H(A)))))))	7	3	sp|P01871|IGHM_HUMAN/sp|P0DOX6|IGM_HUMAN	209/332
GNVAVTVSGHTCQHWSAQTPHTHJR	GNVAVTVSGHTC[160]QHWSAQTPHTHJR	A(2)H(5)N(4)	(N(N(H(H(N(H(A))))(H(N(H(A)))))))	24	6	sp|P00747|PLMN_HUMAN	308
GNVAVTVSGHTCQHWSAQTPHTHJR	GNVAVTVSGHTC[160]QHWSAQTPHTHJR	A(2)H(5)N(4)	(N(N(H(H(N(H(A))))(H(N(H(A)))))))	24	5	sp|P00747|PLMN_HUMAN	308
GNVAVTVSGHTCQHWSAQTPHTHJR	GNVAVTVSGHTC[160]QHWSAQTPHTHJR	A(2)H(5)N(4)	(N(N(H(H(N(H(A))))(H(N(H(A)))))))	24	4	sp|P00747|PLMN_HUMAN	308
GNVAVTVSGHTCQHWSAQTPHTHJR	GNVAVTVSGHTC[160]QHWSAQTPHTHJR	A(1)H(5)N(4)	(N(N(H(H(N(H)))(H(N(H(A)))))))	24	5	sp|P00747|PLMN_HUMAN	308
GPGTLGWCVHJESCLPRPEQAR	GPGTLGWC[160]VHJESC[160]LPRPEQAR	H(9)N(2)	(N(N(H(H(H)(H))(H(H)(H(H(H)))))))	11	4	sp|Q7Z7M0|MEGF8_HUMAN	637
GPVSGSPDSMJASR	GPVSGSPDSM[147]JASR	A(2)F(1)H(6)N(3)	(N(N(H(H(H)(H))(H(N(F)(H(A(A))))))))	11	3	sp|O14920|IKKB_HUMAN	677
GTAGNALMDGASQLMGEJR	GTAGNALMDGASQLMGEJR	A(1)H(5)N(4)	(N(N(H(H(N(H)))(H(N(H(A)))))))	18	4	sp|P02675|FIBB_HUMAN	394
GTAGNALMDGASQLMGEJR	GTAGNALMDGASQLMGEJR	A(1)H(5)N(4)	(N(N(H(H(N(H)))(H(N(H(A)))))))	18	3	sp|P02675|FIBB_HUMAN	394
GTAGNALMDGASQLMGEJR	GTAGNALMDGASQLMGEJR	F(1)H(6)N(4)	(N(N(H(H(H))(H(N(H))(N(H)(F))))))	18	4	sp|P02675|FIBB_HUMAN	394
GTAGNALMDGASQLMGEJR	GTAGNALMDGASQLMGEJR	F(1)H(6)N(4)	(N(N(H(H(H))(H(N(H))(N(H)(F))))))	18	3	sp|P02675|FIBB_HUMAN	394
GTAGNALMDGASQLMGEJR	GTAGNALMDGASQLMGEJR	H(5)N(4)	(N(N(H(H(N(H)))(H(N(H))))))	18	3	sp|P02675|FIBB_HUMAN	394
GTAGNALMDGASQLMGEJR	GTAGNALMDGASQLM[147]GEJR	A(1)H(5)N(4)	(N(N(H(H(N(H)))(H(N(H(A)))))))	18	3	sp|P02675|FIBB_HUMAN	394
GTAGNALMDGASQLMGEJR	GTAGNALMDGASQLM[147]GEJR	F(1)H(6)N(4)	(N(N(H(H(H))(H(N(H))(N(H)(F))))))	18	3	sp|P02675|FIBB_HUMAN	394
GTAJTTTAGVPCQR	GTAJTTTAGVPC[160]QR	A(2)H(5)N(4)	(N(N(H(H(N(H(A))))(H(N(H(A)))))))	4	4	sp|P26927|HGFL_HUMAN	296
GTAJTTTAGVPCQR	GTAJTTTAGVPC[160]QR	A(2)H(5)N(4)	(N(N(H(H(N(H(A))))(H(N(H(A)))))))	4	3	sp|P26927|HGFL_HUMAN	296
GTAJTTTAGVPCQR	GTAJTTTAGVPC[160]QR	A(1)H(5)N(4)	(N(N(H(H(N(H)))(H(N(H(A)))))))	4	3	sp|P26927|HGFL_HUMAN	296
GVJVCQETCTK	GVJVC[160]QETC[160]TK	A(1)H(5)N(4)	(N(N(H(H(N(H)))(H(N(H(A)))))))	3	3	sp|P03952|KLKB1_HUMAN	316
GVNFJVSK	GVNFJVSK	H(5)N(4)	(N(N(H(H(N(H)))(H(N(H))))))	5	3	sp|P03952|KLKB1_HUMAN	127
GVNFJVSK	GVNFJVSK	H(5)N(4)	(N(N(H(H(N(H)))(H(N(H))))))	5	2	sp|P03952|KLKB1_HUMAN	127
GVNFJVSK	GVNFJVSK	A(1)H(5)N(4)	(N(N(H(H(N(H)))(H(N(H(A)))))))	5	3	sp|P03952|KLKB1_HUMAN	127
GVNFJVSK	GVNFJVSK	A(1)H(5)N(4)	(N(N(H(H(N(H)))(H(N(H(A)))))))	5	2	sp|P03952|KLKB1_HUMAN	127
GVNFJVSK	GVNFJVSK	A(2)H(5)N(4)	(N(N(H(H(N(H(A))))(H(N(H(A)))))))	5	3	sp|P03952|KLKB1_HUMAN	127
GVNFJVSK	GVNFJVSK	A(2)H(5)N(4)	(N(N(H(H(N(H(A))))(H(N(H(A)))))))	5	2	sp|P03952|KLKB1_HUMAN	127
GVTSVSQIFHSPDLAIRDTFVJASR	GVTSVSQIFHSPDLAIRDTFVJASR	A(2)H(5)N(4)	(N(N(H(H(N(H(A))))(H(N(H(A)))))))	22	4	sp|P05155|IC1_HUMAN	238
GVVVJSSVMVK	GVVVJSSVMVK	A(1)H(5)N(4)	(N(N(H(H(N(H)))(H(N(H(A)))))))	5	3	sp|P11597|CETP_HUMAN	358
GVVVJSSVMVK	GVVVJSSVMVK	A(1)H(5)N(4)	(N(N(H(H(N(H)))(H(N(H(A)))))))	5	2	sp|P11597|CETP_HUMAN	358
GVVVJSSVMVK	GVVVJSSVMVK	A(2)H(5)N(4)	(N(N(H(H)(H(N(H(A)))(N(H(A)))))))	5	3	sp|P11597|CETP_HUMAN	358
HAJWTLTPLK	HAJWTLTPLK	A(1)H(5)N(3)	(N(N(H(H(H))(H(N(H(A)))))))	3	4	sp|P27169|PON1_HUMAN	253
HAJWTLTPLK	HAJWTLTPLK	A(1)H(5)N(3)	(N(N(H(H(H))(H(N(H(A)))))))	3	3	sp|P27169|PON1_HUMAN	253
HAJWTLTPLK	HAJWTLTPLK	A(1)H(5)N(3)	(N(N(H(H(H))(H(N(H(A)))))))	3	2	sp|P27169|PON1_HUMAN	253
HAJWTLTPLK	HAJWTLTPLK	A(1)H(5)N(4)	(N(N(H(N)(H(H))(H(N(H(A)))))))	3	4	sp|P27169|PON1_HUMAN	253
HAJWTLTPLK	HAJWTLTPLK	H(5)N(2)	(N(N(H(H(H))(H(H)))))	3	3	sp|P27169|PON1_HUMAN	253
HAJWTLTPLK	HAJWTLTPLK	H(5)N(2)	(N(N(H(H(H))(H(H)))))	3	2	sp|P27169|PON1_HUMAN	253
HAJWTLTPLK	HAJWTLTPLK	H(4)N(3)	(N(N(H(H(H))(H(N)))))	3	3	sp|P27169|PON1_HUMAN	253
HAJWTLTPLK	HAJWTLTPLK	A(2)H(5)N(4)	(N(N(H(H(N(H(A))))(H(N(H(A)))))))	3	4	sp|P27169|PON1_HUMAN	253
HAJWTLTPLK	HAJWTLTPLK	A(2)H(5)N(4)	(N(N(H(H(N(H(A))))(H(N(H(A)))))))	3	3	sp|P27169|PON1_HUMAN	253
HAJWTLTPLK	HAJWTLTPLK	H(5)N(3)	(N(N(H(H(H))(H(N(H))))))	3	3	sp|P27169|PON1_HUMAN	253
HAJWTLTPLK	HAJWTLTPLK	H(5)N(3)	(N(N(H(H(H))(H(N(H))))))	3	2	sp|P27169|PON1_HUMAN	253
HAJWTLTPLK	HAJWTLTPLK	H(4)N(4)	(N(N(H(H(N))(H(N(H))))))	3	3	sp|P27169|PON1_HUMAN	253
HAJWTLTPLK	HAJWTLTPLK	A(1)H(4)N(3)	(N(N(H(H)(H(N(H(A)))))))	3	3	sp|P27169|PON1_HUMAN	253
HAJWTLTPLK	HAJWTLTPLK	A(1)H(4)N(3)	(N(N(H(H)(H(N(H(A)))))))	3	2	sp|P27169|PON1_HUMAN	253
HAJWTLTPLK	HAJWTLTPLK	H(6)N(3)	(N(N(H(H(H)(H))(H(H(N))))))	3	3	sp|P27169|PON1_HUMAN	253
HAJWTLTPLK	HAJWTLTPLK	H(5)N(4)	(N(N(H(H(N(H)))(H(N(H))))))	3	3	sp|P27169|PON1_HUMAN	253
HAJWTLTPLK	HAJWTLTPLK	A(1)H(4)N(4)	(N(N(H(H(N))(H(N(H(A)))))))	3	3	sp|P27169|PON1_HUMAN	253
HAJWTLTPLK	HAJWTLTPLK	A(1)H(4)N(4)	(N(N(H(H(N))(H(N(H(A)))))))	3	2	sp|P27169|PON1_HUMAN	253
HAJWTLTPLK	HAJWTLTPLK	A(1)H(6)N(3)	(N(N(H(H(H(H)))(H(N(H(A)))))))	3	3	sp|P27169|PON1_HUMAN	253
HAJWTLTPLK	HAJWTLTPLK	A(1)H(5)N(4)	(N(N(H(H(N(H)))(H(N(H(A)))))))	3	3	sp|P27169|PON1_HUMAN	253
HAJWTLTPLK	HAJWTLTPLK	A(1)H(5)N(4)	(N(N(H(H(N(H)))(H(N(H(A)))))))	3	2	sp|P27169|PON1_HUMAN	253
HAJWTLTPLK	HAJWTLTPLK	A(1)F(1)H(6)N(4)	(N(N(H(H(N(H(H))))(H(N(F)(H(A)))))))	3	3	sp|P27169|PON1_HUMAN	253
HAJWTLTPLK	HAJWTLTPLK	A(2)F(1)H(5)N(4)	(N(N(H(H(N(H(A))))(H(N(F)(H(A)))))))	3	3	sp|P27169|PON1_HUMAN	253
HAJWTLTPLK	HAJWTLTPLK	H(4)N(3)	(N(N(H(H)(H(N(H))))))	3	2	sp|P27169|PON1_HUMAN	253
HAJWTLTPLK	HAJWTLTPLK	A(1)H(6)N(3)	(N(N(H(H)(H(H)(H(N(H(A))))))))	3	2	sp|P27169|PON1_HUMAN	253
HCDGJVSSCGDHPSEGCFCPPDK	HC[160]DGJVSSC[160]GDHPSEGC[160]FC[160]PPDK	F(1)H(5)N(4)	(N(N(H(H(N(H)))(H(N(H(F)))))))	5	4	sp|P04275|VWF_HUMAN	2223
HCDGJVSSCGDHPSEGCFCPPDK	HC[160]DGJVSSC[160]GDHPSEGC[160]FC[160]PPDK	A(1)F(1)H(5)N(4)	(N(F)(N(H(H(N(H)))(H(N(H(A)))))))	5	4	sp|P04275|VWF_HUMAN	2223
HCDGJVSSCGDHPSEGCFCPPDK	HC[160]DGJVSSC[160]GDHPSEGC[160]FC[160]PPDK	A(1)F(1)H(5)N(4)	(N(F)(N(H(H(N(H)))(H(N(H(A)))))))	5	3	sp|P04275|VWF_HUMAN	2223
HCDGJVSSCGDHPSEGCFCPPDK	HC[160]DGJVSSC[160]GDHPSEGC[160]FC[160]PPDK	A(1)F(1)H(6)N(5)	(N(F)(N(H(H(N(H(A))))(H(N(H))(N(H))))))	5	4	sp|P04275|VWF_HUMAN	2223
HCDGJVSSCGDHPSEGCFCPPDK	HC[160]DGJVSSC[160]GDHPSEGC[160]FC[160]PPDK	A(2)F(1)H(5)N(4)	(N(F)(N(H(H(N(H(A))))(H(N(H(A)))))))	5	4	sp|P04275|VWF_HUMAN	2223
HEEGHMLJCTCFGQGR	HEEGHMLJC[160]TC[160]FGQGR	H(5)N(4)	(N(N(H(H(N(H)))(H(N(H))))))	8	4	sp|P02751|FINC_HUMAN	542
HEEGHMLJCTCFGQGR	HEEGHMLJC[160]TC[160]FGQGR	F(1)H(5)N(4)	(N(F)(N(H(H(N(H)))(H(N(H))))))	8	4	sp|P02751|FINC_HUMAN	542
HEEGHMLJCTCFGQGR	HEEGHMLJC[160]TC[160]FGQGR	A(1)H(5)N(4)	(N(N(H(H(N(H)))(H(N(H(A)))))))	8	4	sp|P02751|FINC_HUMAN	542
HEEGHMLJCTCFGQGR	HEEGHMLJC[160]TC[160]FGQGR	A(1)H(5)N(4)	(N(N(H(H(N(H)))(H(N(H(A)))))))	8	3	sp|P02751|FINC_HUMAN	542
HEEGHMLJCTCFGQGR	HEEGHMLJC[160]TC[160]FGQGR	A(1)F(1)H(5)N(4)	(N(N(H(H(N(H)(F)))(H(N(H(A)))))))	8	4	sp|P02751|FINC_HUMAN	542
HEEGHMLJCTCFGQGR	HEEGHMLJC[160]TC[160]FGQGR	A(1)F(1)H(5)N(4)	(N(N(H(H(N(H)(F)))(H(N(H(A)))))))	8	3	sp|P02751|FINC_HUMAN	542
HEEGHMLJCTCFGQGR	HEEGHMLJC[160]TC[160]FGQGR	A(2)H(5)N(4)	(N(N(H(H(N(H(A))))(H(N(H(A)))))))	8	4	sp|P02751|FINC_HUMAN	542
HEEGHMLJCTCFGQGR	HEEGHMLJC[160]TC[160]FGQGR	A(2)H(5)N(4)	(N(N(H(H(N(H(A))))(H(N(H(A)))))))	8	3	sp|P02751|FINC_HUMAN	542
HEEGHMLJCTCFGQGR	HEEGHMLJC[160]TC[160]FGQGR	H(5)N(4)	(N(N(H(H(N))(H(H)(H)(N)))))	8	3	sp|P02751|FINC_HUMAN	542
HEEGHMLJCTCFGQGR	HEEGHMLJC[160]TC[160]FGQGR	F(1)H(5)N(4)	(N(N(H(H(N(H)))(H(N(H(F)))))))	8	3	sp|P02751|FINC_HUMAN	542
HEEGHMLJCTCFGQGR	HEEGHM[147]LJC[160]TC[160]FGQGR	A(1)H(5)N(4)	(N(N(H(H(N(H)))(H(N(H(A)))))))	8	4	sp|P02751|FINC_HUMAN	542
HEEGHMLJCTCFGQGR	HEEGHM[147]LJC[160]TC[160]FGQGR	A(1)H(5)N(4)	(N(N(H(H(N(H)))(H(N(H(A)))))))	8	3	sp|P02751|FINC_HUMAN	542
HEEGHMLJCTCFGQGR	HEEGHM[147]LJC[160]TC[160]FGQGR	A(2)H(5)N(4)	(N(N(H(H(N(H(A))))(H(N(H(A)))))))	8	4	sp|P02751|FINC_HUMAN	542
HEEGHMLJCTCFGQGR	HEEGHM[147]LJC[160]TC[160]FGQGR	A(2)H(5)N(4)	(N(N(H(H(N(H(A))))(H(N(H(A)))))))	8	3	sp|P02751|FINC_HUMAN	542
HGIQYFNJNTQHSSLFMLNEVK	HGIQYFNJNTQHSSLFMLNEVK	A(2)H(5)N(4)	(N(N(H(H(N(H(A))))(H(N(H(A)))))))	8	5	sp|P01042|KNG1_HUMAN	169
HGIQYFNJNTQHSSLFMLNEVK	HGIQYFNJNTQHSSLFMLNEVK	A(2)H(5)N(4)	(N(N(H(H(N(H(A))))(H(N(H(A)))))))	8	4	sp|P01042|KNG1_HUMAN	169
HGIQYFNJNTQHSSLFMLNEVK	HGIQYFNJNTQHSSLFMLNEVK	A(2)H(5)N(4)	(N(N(H(H(N(H(A))))(H(N(H(A)))))))	8	3	sp|P01042|KNG1_HUMAN	169
HGIQYFNJNTQHSSLFMLNEVK	HGIQYFNJNTQHSSLFMLNEVK	H(5)N(4)	(N(N(H(H(N(H)))(H(N(H))))))	8	4	sp|P01042|KNG1_HUMAN	169
HGIQYFNJNTQHSSLFMLNEVK	HGIQYFNJNTQHSSLFMLNEVK	A(1)H(5)N(4)	(N(N(H(H(N(H)))(H(N(H(A)))))))	8	4	sp|P01042|KNG1_HUMAN	169
HGIQYFNJNTQHSSLFMLNEVK	HGIQYFNJNTQHSSLFMLNEVK	A(1)H(5)N(4)	(N(N(H(H(N(H)))(H(N(H(A)))))))	8	3	sp|P01042|KNG1_HUMAN	169
HGIQYFNJNTQHSSLFMLNEVK	HGIQYFNJNTQHSSLFMLNEVK	A(1)F(2)H(6)N(5)	(N(N(H(H(N(H(A))))(H(N(F)(H(N(H)(F))))))))	8	4	sp|P01042|KNG1_HUMAN	169
HGIQYFNJNTQHSSLFMLNEVK	HGIQYFNJNTQHSSLFMLNEVK	A(2)H(6)N(5)	(N(N(H(H(N(H(A))))(H(N(H))(N(H(A)))))))	8	4	sp|P01042|KNG1_HUMAN	169
HGIQYFNJNTQHSSLFMLNEVK	HGIQYFNJNTQHSSLFMLNEVK	A(2)F(1)H(6)N(5)	(N(N(H(H(N(H)(F)))(H(N(H(A)))(N(H(A)))))))	8	4	sp|P01042|KNG1_HUMAN	169
HGIQYFNJNTQHSSLFMLNEVK	HGIQYFNJNTQHSSLFMLNEVK	A(3)H(6)N(5)	(N(N(H(H(N(H(A))))(H(N(H(A)))(N(H(A)))))))	8	4	sp|P01042|KNG1_HUMAN	169
HGIQYFNJNTQHSSLFMLNEVK	HGIQYFNJNTQHSSLFMLNEVK	A(3)F(1)H(6)N(5)	(N(N(H(H(N(F)(H(A))))(H(N(H(A)))(N(H(A)))))))	8	4	sp|P01042|KNG1_HUMAN	169
HGIQYFNJNTQHSSLFMLNEVK	HGIQYFNJNTQHSSLFM[147]LNEVK	A(1)F(2)H(6)N(4)	(N(N(H(H(H))(H(N(H)(F))(N(F)(H(A)))))))	8	5	sp|P01042|KNG1_HUMAN	169
HGIQYFNJNTQHSSLFMLNEVK	HGIQYFNJNTQHSSLFM[147]LNEVK	A(2)H(5)N(4)	(N(N(H(H(N(H(A))))(H(N(H(A)))))))	8	4	sp|P01042|KNG1_HUMAN	169
HGIQYFNJNTQHSSLFMLNEVK	HGIQYFNJNTQHSSLFM[147]LNEVK	A(2)H(5)N(4)	(N(N(H(H)(H(N(H(A)))(N(H(A)))))))	8	3	sp|P01042|KNG1_HUMAN	169
HGIQYFNJNTQHSSLFMLNEVKR	HGIQYFNJNTQHSSLFMLNEVKR	A(1)H(5)N(4)	(N(N(H(H(N(H)))(H(N(H(A)))))))	8	5	sp|P01042|KNG1_HUMAN	169
HGIQYFNJNTQHSSLFMLNEVKR	HGIQYFNJNTQHSSLFMLNEVKR	A(1)H(5)N(4)	(N(N(H(H(N(H)))(H(N(H(A)))))))	8	4	sp|P01042|KNG1_HUMAN	169
HGIQYFNJNTQHSSLFMLNEVKR	HGIQYFNJNTQHSSLFMLNEVKR	A(1)F(2)H(5)N(4)	(N(N(H(H(N(H)(F)))(H(N(F)(H(A)))))))	8	5	sp|P01042|KNG1_HUMAN	169
HGIQYFNJNTQHSSLFMLNEVKR	HGIQYFNJNTQHSSLFMLNEVKR	A(2)H(5)N(4)	(N(N(H(H(N(H(A))))(H(N(H(A)))))))	8	5	sp|P01042|KNG1_HUMAN	169
HGIQYFNJNTQHSSLFMLNEVKR	HGIQYFNJNTQHSSLFMLNEVKR	A(2)H(5)N(4)	(N(N(H(H(N(H(A))))(H(N(H(A)))))))	8	4	sp|P01042|KNG1_HUMAN	169
HGIQYFNJNTQHSSLFMLNEVKR	HGIQYFNJNTQHSSLFMLNEVKR	A(1)F(2)H(6)N(5)	(N(N(H(H(N(H)(F)))(H(N(F)(H(N(H(A)))))))))	8	5	sp|P01042|KNG1_HUMAN	169
HGIQYFNJNTQHSSLFMLNEVKR	HGIQYFNJNTQHSSLFMLNEVKR	A(2)F(2)H(6)N(5)	(N(N(H(H(N(F)(H(A))))(H(N(H)(F))(N(H(A)))))))	8	5	sp|P01042|KNG1_HUMAN	169
HGIQYFNJNTQHSSLFMLNEVKR	HGIQYFNJNTQHSSLFMLNEVKR	A(3)F(1)H(6)N(5)	(N(N(H(H(N(F)(H(A))))(H(N(H(A)))(N(H(A)))))))	8	5	sp|P01042|KNG1_HUMAN	169
HGIQYFNJNTQHSSLFMLNEVKR	HGIQYFNJNTQHSSLFMLNEVKR	A(3)F(1)H(6)N(5)	(N(N(H(H(N(F)(H(A))))(H(N(H(A)))(N(H(A)))))))	8	4	sp|P01042|KNG1_HUMAN	169
HGIQYFNJNTQHSSLFMLNEVKR	HGIQYFNJNTQHSSLFMLNEVKR	A(2)H(6)N(5)	(N(N(H(H(N(H(A))))(H(N(H))(N(H(A)))))))	8	4	sp|P01042|KNG1_HUMAN	169
HGIQYFNJNTQHSSLFMLNEVKR	HGIQYFNJNTQHSSLFMLNEVKR	A(3)H(6)N(5)	(N(N(H(H(N(H(A))))(H(N(H(A)))(N(H(A)))))))	8	4	sp|P01042|KNG1_HUMAN	169
HGIQYFNJNTQHSSLFMLNEVKR	HGIQYFNJNTQHSSLFM[147]LNEVKR	A(2)H(5)N(4)	(N(N(H(H(N(H(A))))(H(N(H(A)))))))	8	5	sp|P01042|KNG1_HUMAN	169
HGIQYFNJNTQHSSLFMLNEVKR	HGIQYFNJNTQHSSLFM[147]LNEVKR	A(2)H(5)N(4)	(N(N(H(H(N(H(A))))(H(N(H(A)))))))	8	4	sp|P01042|KNG1_HUMAN	169
HGVIISSTVDTYEJGSSVEYR	HGVIISSTVDTYEJGSSVEYR	A(1)F(2)H(5)N(4)	(N(N(H(H(N(H)(F)))(H(N(F)(H(A)))))))	14	4	sp|P05160|F13B_HUMAN	545
HGVIISSTVDTYEJGSSVEYR	HGVIISSTVDTYEJGSSVEYR	A(2)H(5)N(4)	(N(N(H(H(N(H(A))))(H(N(H(A)))))))	14	4	sp|P05160|F13B_HUMAN	545
HGVIISSTVDTYEJGSSVEYR	HGVIISSTVDTYEJGSSVEYR	A(2)H(5)N(4)	(N(N(H(H)(H(N(H(A)))(N(H(A)))))))	14	3	sp|P05160|F13B_HUMAN	545
HIPGLIHJMTAR	HIPGLIHJMTAR	A(1)F(1)H(5)N(4)	(N(F)(N(H(H(N(H)))(H(N(H(A)))))))	8	3	sp|Q16610|ECM1_HUMAN	444
HIPGLIHJMTAR	HIPGLIHJMTAR	A(2)F(1)H(5)N(4)	(N(F)(N(H(H(N(H(A))))(H(N(H(A)))))))	8	3	sp|Q16610|ECM1_HUMAN	444
HJFSHCCSK	HJFSHC[160]C[160]SK	A(1)H(5)N(4)	(N(N(H(H(N(H)))(H(N(H(A)))))))	2	4	sp|P43652|AFAM_HUMAN	109
HJFSHCCSK	HJFSHC[160]C[160]SK	A(1)H(5)N(4)	(N(N(H(H(N(H)))(H(N(H(A)))))))	2	3	sp|P43652|AFAM_HUMAN	109
HJFSHCCSK	HJFSHC[160]C[160]SK	A(1)H(5)N(4)	(N(N(H(H(N(H)))(H(N(H(A)))))))	2	2	sp|P43652|AFAM_HUMAN	109
HJFSHCCSK	HJFSHC[160]C[160]SK	A(2)H(5)N(4)	(N(N(H(H(N(H(A))))(H(N(H(A)))))))	2	4	sp|P43652|AFAM_HUMAN	109
HJFSHCCSK	HJFSHC[160]C[160]SK	A(2)H(5)N(4)	(N(N(H(H(N(H(A))))(H(N(H(A)))))))	2	3	sp|P43652|AFAM_HUMAN	109
HJFSHCCSK	HJFSHC[160]C[160]SK	H(5)N(4)	(N(N(H(H(N(H)))(H(N(H))))))	2	3	sp|P43652|AFAM_HUMAN	109
HJFSHCCSK	HJFSHC[160]C[160]SK	A(1)F(1)H(5)N(4)	(N(N(H(H(N(H)(F)))(H(N(H(A)))))))	2	3	sp|P43652|AFAM_HUMAN	109
HJFSHCCSK	HJFSHC[160]C[160]SK	A(1)H(6)N(4)	(N(N(H(H(H))(H(N(H))(N(H(A)))))))	2	3	sp|P43652|AFAM_HUMAN	109
HJFSHCCSK	HJFSHC[160]C[160]SK	A(2)F(1)H(5)N(4)	(N(N(H(H(N(H(A))))(H(N(F)(H(A)))))))	2	3	sp|P43652|AFAM_HUMAN	109
HJLSLNR	HJLSLNR	A(2)H(5)N(4)	(N(N(H(H(N(H(A))))(H(N(H(A)))))))	2	3	sp|P85037|FOXK1_HUMAN/sp|Q01167|FOXK2_HUMAN	356/309
HJSTGCLR	HJSTGC[160]LR	A(1)H(6)N(5)	(N(N(H(H(N(H(A))))(H(N(H))(N(H))))))	2	4	sp|P10909|CLUS_HUMAN	291
HJSTGCLR	HJSTGC[160]LR	A(1)H(6)N(5)	(N(N(H(H(N(H(A))))(H(N(H))(N(H))))))	2	3	sp|P10909|CLUS_HUMAN	291
HJSTGCLR	HJSTGC[160]LR	A(2)H(5)N(4)	(N(N(H(H(N(H(A))))(H(N(H(A)))))))	2	4	sp|P10909|CLUS_HUMAN	291
HJSTGCLR	HJSTGC[160]LR	A(2)H(5)N(4)	(N(N(H(H(N(H(A))))(H(N(H(A)))))))	2	3	sp|P10909|CLUS_HUMAN	291
HJSTGCLR	HJSTGC[160]LR	A(2)H(5)N(4)	(N(N(H(H(N(H(A))))(H(N(H(A)))))))	2	2	sp|P10909|CLUS_HUMAN	291
HJSTGCLR	HJSTGC[160]LR	H(5)N(4)	(N(N(H(H(N))(H(N(H(H)))))))	2	3	sp|P10909|CLUS_HUMAN	291
HJSTGCLR	HJSTGC[160]LR	H(5)N(4)	(N(N(H(H(N))(H(N(H(H)))))))	2	2	sp|P10909|CLUS_HUMAN	291
HJSTGCLR	HJSTGC[160]LR	A(1)H(6)N(3)	(N(N(H(H)(H(H)(H(N(H(A))))))))	2	3	sp|P10909|CLUS_HUMAN	291
HJSTGCLR	HJSTGC[160]LR	A(1)H(5)N(4)	(N(N(H(H(N(H)))(H(N(H(A)))))))	2	3	sp|P10909|CLUS_HUMAN	291
HJSTGCLR	HJSTGC[160]LR	A(1)H(5)N(4)	(N(N(H(H(N(H)))(H(N(H(A)))))))	2	2	sp|P10909|CLUS_HUMAN	291
HJSTGCLR	HJSTGC[160]LR	A(3)H(6)N(5)	(N(N(H(H(N(H(A))))(H(N(H(A)))(N(H(A)))))))	2	4	sp|P10909|CLUS_HUMAN	291
HJSTGCLR	HJSTGC[160]LR	A(3)H(6)N(5)	(N(N(H(H(N(H(A))))(H(N(H(A)))(N(H(A)))))))	2	3	sp|P10909|CLUS_HUMAN	291
HJSTGCLR	HJSTGC[160]LR	H(6)N(5)	(N(N(H(H(N(H)))(H(N(H(N(H))))))))	2	3	sp|P10909|CLUS_HUMAN	291
HJSTGCLR	HJSTGC[160]LR	A(1)F(1)H(5)N(4)	(N(F)(N(H(H(N(H)))(H(N(H(A)))))))	2	3	sp|P10909|CLUS_HUMAN	291
HJSTGCLR	HJSTGC[160]LR	A(1)H(6)N(4)	(N(N(H(H(H))(H(N(H))(N(H(A)))))))	2	3	sp|P10909|CLUS_HUMAN	291
HJSTGCLR	HJSTGC[160]LR	A(2)F(1)H(5)N(4)	(N(F)(N(H(H(N(H(A))))(H(N(H(A)))))))	2	3	sp|P10909|CLUS_HUMAN	291
HJSTGCLR	HJSTGC[160]LR	A(2)H(6)N(4)	(N(N(H(H(H))(H(N(H(A)))(N(H(A)))))))	2	3	sp|P10909|CLUS_HUMAN	291
HJSTGCLR	HJSTGC[160]LR	A(1)F(1)H(6)N(5)	(N(N(H(H(N(H)(F)))(H(N(H(N(H(A)))))))))	2	3	sp|P10909|CLUS_HUMAN	291
HJSTGCLR	HJSTGC[160]LR	A(1)F(1)H(7)N(5)	(N(N(H(N)(H(H)(H))(H(N(H)(F))(N(H(A)))))))	2	3	sp|P10909|CLUS_HUMAN	291
HJSTGCLR	HJSTGC[160]LR	A(2)H(6)N(5)	(N(N(H(H(N(H(A))))(H(N(H))(N(H(A)))))))	2	3	sp|P10909|CLUS_HUMAN	291
HJSTGCLR	HJSTGC[160]LR	A(1)H(7)N(6)	(N(N(H(H(N(H))(N(H)))(H(N(H))(N(H(A)))))))	2	3	sp|P10909|CLUS_HUMAN	291
HJSTGCLR	HJSTGC[160]LR	A(2)F(1)H(6)N(5)	(N(N(H(H(N(F)(H(A))))(H(N(H))(N(H(A)))))))	2	3	sp|P10909|CLUS_HUMAN	291
HJSTGCLR	HJSTGC[160]LR	A(1)F(1)H(7)N(6)	(N(N(H(H(N(H))(N(H)(F)))(H(N(H))(N(H(A)))))))	2	3	sp|P10909|CLUS_HUMAN	291
HJSTGCLR	HJSTGC[160]LR	A(1)F(1)H(8)N(6)	(N(N(H(H(N(H))(N(H(H))))(H(N(H))(N(F)(H(A)))))))	2	3	sp|P10909|CLUS_HUMAN	291
HJSTGCLR	HJSTGC[160]LR	A(1)F(2)H(7)N(6)	(N(N(H(H(N(H))(N(H(A))))(H(N(H)(F))(N(H)(F))))))	2	3	sp|P10909|CLUS_HUMAN	291
HJSTGCLR	HJSTGC[160]LR	A(2)H(7)N(6)	(N(N(H(H(N(H))(N(H(A))))(H(N(H))(N(H(A)))))))	2	3	sp|P10909|CLUS_HUMAN	291
HJSTGCLR	HJSTGC[160]LR	A(2)F(1)H(7)N(6)	(N(N(H(H(N(H))(N(H)(F)))(H(N(H(A)))(N(H(A)))))))	2	3	sp|P10909|CLUS_HUMAN	291
HLJGTITAK	HLJGTITAK	H(5)N(2)	(N(N(H(H(H))(H(H)))))	3	3	sp|Q6YHK3|CD109_HUMAN	247
HLJGTITAK	HLJGTITAK	H(5)N(2)	(N(N(H(H(H))(H(H)))))	3	2	sp|Q6YHK3|CD109_HUMAN	247
HLJGTITAK	HLJGTITAK	H(5)N(3)	(N(N(H(H(H))(H(N(H))))))	3	3	sp|Q6YHK3|CD109_HUMAN	247
HLJGTITAK	HLJGTITAK	H(6)N(3)	(N(N(H(H(H(H)))(H(N(H))))))	3	3	sp|Q6YHK3|CD109_HUMAN	247
HLJGTITAK	HLJGTITAK	H(6)N(2)	(N(N(H(H(H))(H(H(H))))))	3	2	sp|Q6YHK3|CD109_HUMAN	247
HQMDHTGDKPYNCJVCGKGFR	HQM[147]DHTGDKPYNC[160]JVC[160]GKGFR	A(1)H(5)N(4)	(N(N(H(H(N(H)))(H(N(H(A)))))))	14	4	sp|Q2VY69|ZN284_HUMAN	374
HQMDHTGDKPYNCJVCGKGFR	HQM[147]DHTGDKPYNC[160]JVC[160]GKGFR	F(2)H(5)N(4)	(N(N(H(H(N(H)(F)))(H(N(H)(F))))))	14	4	sp|Q2VY69|ZN284_HUMAN	374
HSHNJJSSDLHPHK	HSHNJJSSDLHPHK	A(2)H(5)N(4)	(N(N(H(H(N(H(A))))(H(N(H(A)))))))	5	5	sp|P04196|HRG_HUMAN	344
HSHNJJSSDLHPHK	HSHNJJSSDLHPHK	A(2)H(5)N(4)	(N(N(H(H(N(H(A))))(H(N(H(A)))))))	5	4	sp|P04196|HRG_HUMAN	344
HSHNJJSSDLHPHK	HSHNJJSSDLHPHK	A(2)H(5)N(4)	(N(N(H(H(N(H(A))))(H(N(H(A)))))))	5	3	sp|P04196|HRG_HUMAN	344
HSHNJJSSDLHPHK	HSHNJJSSDLHPHK	A(2)F(1)H(5)N(4)	(N(F)(N(H(H(N(H(A))))(H(N(H(A)))))))	5	5	sp|P04196|HRG_HUMAN	344
HSHNJJSSDLHPHK	HSHNJJSSDLHPHK	A(2)F(1)H(5)N(4)	(N(F)(N(H(H(N(H(A))))(H(N(H(A)))))))	5	4	sp|P04196|HRG_HUMAN	344
HSHNJJSSDLHPHK	HSHNJJSSDLHPHK	A(2)F(1)H(5)N(4)	(N(F)(N(H(H(N(H(A))))(H(N(H(A)))))))	5	3	sp|P04196|HRG_HUMAN	344
HSHNJJSSDLHPHK	HSHNJJSSDLHPHK	A(1)H(5)N(4)	(N(N(H(H(N(H)))(H(N(H(A)))))))	5	4	sp|P04196|HRG_HUMAN	344
HSHNJJSSDLHPHK	HSHNJJSSDLHPHK	A(1)H(5)N(4)	(N(N(H(H(N(H)))(H(N(H(A)))))))	5	3	sp|P04196|HRG_HUMAN	344
HSJCTHQQDAGVTCSDGSNLEMR	HSJC[160]THQQDAGVTC[160]SDGSNLEMR	A(1)F(1)H(5)N(4)	(N(F)(N(H(H(N(H)))(H(N(H(A)))))))	3	4	sp|Q86VB7|C163A_HUMAN	140
HSJGSQSQHSR	HSJGSQSQHSR	H(9)N(2)	(N(N(H(H(H(H)))(H(H(H))(H(H))))))	3	3	sp|P0DOX3|IGD_HUMAN/sp|P01880|IGHD_HUMAN	354/225
HSJGSQSQHSR	HSJGSQSQHSR	H(10)N(2)	(N(N(H(H(H))(H(H(H(H)))(H(H(H)))))))	3	3	sp|P0DOX3|IGD_HUMAN/sp|P01880|IGHD_HUMAN	354/225
HTJYSFSPWHGFTIHR	HTJYSFSPWHGFTIHR	F(3)H(5)N(4)	(N(F)(N(H(H(N(H(F))))(H(N(H(F)))))))	3	5	sp|P07333|CSF1R_HUMAN	153
HTJYSFSPWHGFTIHR	HTJYSFSPWHGFTIHR	A(1)F(1)H(5)N(4)	(N(F)(N(H(H(N(H)))(H(N(H(A)))))))	3	4	sp|P07333|CSF1R_HUMAN	153
HYQJGTLGPDCWDMAAR	HYQJGTLGPDC[160]WDMAAR	H(3)N(4)	(N(N(H(H)(N)(H(N)))))	4	4	sp|Q96F81|DISP1_HUMAN	391
HYQJGTLGPDCWDMAAR	HYQJGTLGPDC[160]WDMAAR	A(1)H(4)N(3)	(N(N(H(H)(H(N(H(A)))))))	4	3	sp|Q96F81|DISP1_HUMAN	391
HYTJSSQDVTVPCR	HYTJSSQDVTVPC[160]R	A(1)F(1)H(5)N(5)	(N(F)(N(H(N)(H(N(H)))(H(N(H(A)))))))	4	5	sp|P01877|IGHA2_HUMAN/sp|P0DOX2|IGA2_HUMAN	92/207
HYTJSSQDVTVPCR	HYTJSSQDVTVPC[160]R	A(1)F(1)H(5)N(5)	(N(F)(N(H(N)(H(N(H)))(H(N(H(A)))))))	4	4	sp|P01877|IGHA2_HUMAN/sp|P0DOX2|IGA2_HUMAN	92/207
HYTJSSQDVTVPCR	HYTJSSQDVTVPC[160]R	A(1)F(1)H(5)N(5)	(N(F)(N(H(N)(H(N(H)))(H(N(H(A)))))))	4	3	sp|P01877|IGHA2_HUMAN/sp|P0DOX2|IGA2_HUMAN	92/207
HYTJSSQDVTVPCR	HYTJSSQDVTVPC[160]R	F(1)H(3)N(5)	(N(F)(N(H(N)(H(N))(H(N)))))	4	4	sp|P01877|IGHA2_HUMAN/sp|P0DOX2|IGA2_HUMAN	92/207
HYTJSSQDVTVPCR	HYTJSSQDVTVPC[160]R	F(1)H(3)N(5)	(N(F)(N(H(N)(H(N))(H(N)))))	4	3	sp|P01877|IGHA2_HUMAN/sp|P0DOX2|IGA2_HUMAN	92/207
HYTJSSQDVTVPCR	HYTJSSQDVTVPC[160]R	F(1)H(4)N(5)	(N(F)(N(H(N)(H(N))(H(N(H))))))	4	4	sp|P01877|IGHA2_HUMAN/sp|P0DOX2|IGA2_HUMAN	92/207
HYTJSSQDVTVPCR	HYTJSSQDVTVPC[160]R	F(1)H(4)N(5)	(N(F)(N(H(N)(H(N))(H(N(H))))))	4	3	sp|P01877|IGHA2_HUMAN/sp|P0DOX2|IGA2_HUMAN	92/207
HYTJSSQDVTVPCR	HYTJSSQDVTVPC[160]R	F(1)H(5)N(5)	(N(F)(N(H(N)(H(N(H)))(H(N(H))))))	4	4	sp|P01877|IGHA2_HUMAN/sp|P0DOX2|IGA2_HUMAN	92/207
HYTJSSQDVTVPCR	HYTJSSQDVTVPC[160]R	F(1)H(5)N(5)	(N(F)(N(H(N)(H(N(H)))(H(N(H))))))	4	3	sp|P01877|IGHA2_HUMAN/sp|P0DOX2|IGA2_HUMAN	92/207
HYTJSSQDVTVPCR	HYTJSSQDVTVPC[160]R	A(1)F(1)H(4)N(5)	(N(N(H(N)(H(N(F)))(H(N(H(A)))))))	4	4	sp|P01877|IGHA2_HUMAN/sp|P0DOX2|IGA2_HUMAN	92/207
HYTJSSQDVTVPCR	HYTJSSQDVTVPC[160]R	A(1)F(1)H(5)N(4)	(N(F)(N(H(H(N(H)))(H(N(H(A)))))))	4	4	sp|P01877|IGHA2_HUMAN/sp|P0DOX2|IGA2_HUMAN	92/207
HYTJSSQDVTVPCR	HYTJSSQDVTVPC[160]R	A(1)F(1)H(5)N(4)	(N(F)(N(H(H(N(H)))(H(N(H(A)))))))	4	3	sp|P01877|IGHA2_HUMAN/sp|P0DOX2|IGA2_HUMAN	92/207
HYTJSSQDVTVPCR	HYTJSSQDVTVPC[160]R	F(1)H(6)N(5)	(N(F)(N(H(N(H))(H(N(H)))(H(N(H))))))	4	4	sp|P01877|IGHA2_HUMAN/sp|P0DOX2|IGA2_HUMAN	92/207
HYTJSSQDVTVPCR	HYTJSSQDVTVPC[160]R	H(4)N(7)	(N(N(H(H(N)(N))(H(N)(N(H(N)))))))	4	4	sp|P01877|IGHA2_HUMAN/sp|P0DOX2|IGA2_HUMAN	92/207
HYTJSSQDVTVPCR	HYTJSSQDVTVPC[160]R	A(1)H(6)N(5)	(N(N(H(N)(H(N(H(H))))(H(N(H(A)))))))	4	4	sp|P01877|IGHA2_HUMAN/sp|P0DOX2|IGA2_HUMAN	92/207
HYTJSSQDVTVPCR	HYTJSSQDVTVPC[160]R	F(2)H(6)N(5)	(N(F)(N(H(H(N(H)))(H(N(H(N(H)(F))))))))	4	4	sp|P01877|IGHA2_HUMAN/sp|P0DOX2|IGA2_HUMAN	92/207
HYTJSSQDVTVPCR	HYTJSSQDVTVPC[160]R	F(2)H(6)N(5)	(N(F)(N(H(H(N(H)))(H(N(H(N(H)(F))))))))	4	3	sp|P01877|IGHA2_HUMAN/sp|P0DOX2|IGA2_HUMAN	92/207
HYTJSSQDVTVPCR	HYTJSSQDVTVPC[160]R	A(2)F(1)H(5)N(4)	(N(F)(N(H(H(N(H(A))))(H(N(H(A)))))))	4	4	sp|P01877|IGHA2_HUMAN/sp|P0DOX2|IGA2_HUMAN	92/207
HYTJSSQDVTVPCR	HYTJSSQDVTVPC[160]R	A(2)F(1)H(5)N(4)	(N(F)(N(H(H(N(H(A))))(H(N(H(A)))))))	4	3	sp|P01877|IGHA2_HUMAN/sp|P0DOX2|IGA2_HUMAN	92/207
HYTJSSQDVTVPCR	HYTJSSQDVTVPC[160]R	A(2)F(1)H(5)N(5)	(N(F)(N(H(N)(H(N(H(A))))(H(N(H(A)))))))	4	4	sp|P01877|IGHA2_HUMAN/sp|P0DOX2|IGA2_HUMAN	92/207
HYTJSSQDVTVPCR	HYTJSSQDVTVPC[160]R	A(2)F(1)H(5)N(5)	(N(F)(N(H(N)(H(N(H(A))))(H(N(H(A)))))))	4	3	sp|P01877|IGHA2_HUMAN/sp|P0DOX2|IGA2_HUMAN	92/207
HYTJSSQDVTVPCR	HYTJSSQDVTVPC[160]R	F(1)H(5)N(4)	(N(F)(N(H(H(N(H)))(H(N(H))))))	4	3	sp|P01877|IGHA2_HUMAN/sp|P0DOX2|IGA2_HUMAN	92/207
HYTJSSQDVTVPCR	HYTJSSQDVTVPC[160]R	H(5)N(5)	(N(N(H(N)(H(N(H)))(H(N(H))))))	4	3	sp|P01877|IGHA2_HUMAN/sp|P0DOX2|IGA2_HUMAN	92/207
HYTJSSQDVTVPCR	HYTJSSQDVTVPC[160]R	A(1)F(1)H(4)N(4)	(N(F)(N(H(H(N))(H(N(H(A)))))))	4	3	sp|P01877|IGHA2_HUMAN/sp|P0DOX2|IGA2_HUMAN	92/207
HYTJSSQDVTVPCR	HYTJSSQDVTVPC[160]R	A(1)H(5)N(4)	(N(N(H(H(N(H)))(H(N(H(A)))))))	4	3	sp|P01877|IGHA2_HUMAN/sp|P0DOX2|IGA2_HUMAN	92/207
HYTJSSQDVTVPCR	HYTJSSQDVTVPC[160]R	H(6)N(5)	(N(N(H(H(N(H)))(H(N(H(N(H))))))))	4	3	sp|P01877|IGHA2_HUMAN/sp|P0DOX2|IGA2_HUMAN	92/207
HYTJSSQDVTVPCR	HYTJSSQDVTVPC[160]R	A(1)F(1)H(4)N(5)	(N(F)(N(H(N)(H(N))(H(N(H(A)))))))	4	3	sp|P01877|IGHA2_HUMAN/sp|P0DOX2|IGA2_HUMAN	92/207
HYTJSSQDVTVPCR	HYTJSSQDVTVPC[160]R	A(1)H(6)N(4)	(N(N(H(H(N(H(H))))(H(N(H(A)))))))	4	3	sp|P01877|IGHA2_HUMAN/sp|P0DOX2|IGA2_HUMAN	92/207
HYTJSSQDVTVPCR	HYTJSSQDVTVPC[160]R	F(2)H(5)N(5)	(N(F)(N(H(N)(H(N(H)))(H(N(H)(F))))))	4	3	sp|P01877|IGHA2_HUMAN/sp|P0DOX2|IGA2_HUMAN	92/207
HYTJSSQDVTVPCR	HYTJSSQDVTVPC[160]R	F(1)H(6)N(5)	(N(N(H(H(N(H)))(H(N(F)(H(N(H))))))))	4	3	sp|P01877|IGHA2_HUMAN/sp|P0DOX2|IGA2_HUMAN	92/207
HYTJSSQDVTVPCR	HYTJSSQDVTVPC[160]R	A(1)F(1)H(6)N(4)	(N(F)(N(H(H(N(H(H))))(H(N(H(A)))))))	4	3	sp|P01877|IGHA2_HUMAN/sp|P0DOX2|IGA2_HUMAN	92/207
HYTJSSQDVTVPCR	HYTJSSQDVTVPC[160]R	A(1)F(2)H(5)N(4)	(N(F)(N(H(H(N(H(A))))(H(N(H(F)))))))	4	3	sp|P01877|IGHA2_HUMAN/sp|P0DOX2|IGA2_HUMAN	92/207
HYTJSSQDVTVPCR	HYTJSSQDVTVPC[160]R	A(1)H(6)N(5)	(N(N(H(H(N(H(A))))(H(N(H))(N(H))))))	4	3	sp|P01877|IGHA2_HUMAN/sp|P0DOX2|IGA2_HUMAN	92/207
HYTJSSQDVTVPCR	HYTJSSQDVTVPC[160]R	A(1)F(2)H(5)N(5)	(N(F)(N(H(N)(H(N(H)(F)))(H(N(H(A)))))))	4	3	sp|P01877|IGHA2_HUMAN/sp|P0DOX2|IGA2_HUMAN	92/207
HYTJSSQDVTVPCR	HYTJSSQDVTVPC[160]R	A(1)F(2)H(6)N(4)	(N(F)(N(H(H(N(H(H))))(H(N(F)(H(A)))))))	4	3	sp|P01877|IGHA2_HUMAN/sp|P0DOX2|IGA2_HUMAN	92/207
HYTJSSQDVTVPCR	HYTJSSQDVTVPC[160]R	A(1)F(1)H(6)N(5)	(N(N(H(H(N(H)(F)))(H(N(H(N(H(A)))))))))	4	3	sp|P01877|IGHA2_HUMAN/sp|P0DOX2|IGA2_HUMAN	92/207
ICAMEGLPQKHJFSHCCSK	IC[160]AMEGLPQKHJFSHC[160]C[160]SK	A(2)H(5)N(4)	(N(N(H(H(N(H(A))))(H(N(H(A)))))))	12	4	sp|P43652|AFAM_HUMAN	109
ICAMEGLPQKHJFSHCCSK	IC[160]AMEGLPQKHJFSHC[160]C[160]SK	A(2)F(1)H(5)N(4)	(N(F)(N(H(H(N(H(A))))(H(N(H(A)))))))	12	4	sp|P43652|AFAM_HUMAN	109
ICDLLVANNHFAHFFAPQJLTNMNK	IC[160]DLLVANNHFAHFFAPQJLTNMNK	A(1)F(2)H(5)N(4)	(N(N(H(H)(H(N(H)(F))(N(F)(H(A)))))))	19	5	sp|P19827|ITIH1_HUMAN	285
ICDLLVANNHFAHFFAPQJLTNMNK	IC[160]DLLVANNHFAHFFAPQJLTNMNK	A(2)H(5)N(4)	(N(N(H(H(N(H(A))))(H(N(H(A)))))))	19	5	sp|P19827|ITIH1_HUMAN	285
ICDLLVANNHFAHFFAPQJLTNMNK	IC[160]DLLVANNHFAHFFAPQJLTNMNK	A(2)H(5)N(4)	(N(N(H(H(N(H(A))))(H(N(H(A)))))))	19	4	sp|P19827|ITIH1_HUMAN	285
ICDLLVANNHFAHFFAPQJLTNMNK	IC[160]DLLVANNHFAHFFAPQJLTNMNK	A(1)H(5)N(4)	(N(N(H(H(N(H)))(H(N(H(A)))))))	19	4	sp|P19827|ITIH1_HUMAN	285
ICDLLVANNHFAHFFAPQJLTNMNK	IC[160]DLLVANNHFAHFFAPQJLTNMNK	F(2)H(5)N(4)	(N(N(H(H(N(H(F))))(H(N(H(F)))))))	19	4	sp|P19827|ITIH1_HUMAN	285
ICDLLVANNHFAHFFAPQJLTNMNK	IC[160]DLLVANNHFAHFFAPQJLTNMNK	A(1)F(1)H(6)N(4)	(N(N(H(H(H))(H(N(H)(F))(N(H(A)))))))	19	4	sp|P19827|ITIH1_HUMAN	285
ICDLLVANNHFAHFFAPQJLTNMNK	IC[160]DLLVANNHFAHFFAPQJLTNMNK	A(2)F(1)H(5)N(4)	(N(F)(N(H(H(N(H(A))))(H(N(H(A)))))))	19	4	sp|P19827|ITIH1_HUMAN	285
ICDLLVANNHFAHFFAPQJLTNMNK	IC[160]DLLVANNHFAHFFAPQJLTNM[147]NK	A(2)H(5)N(4)	(N(N(H(H(N(H(A))))(H(N(H(A)))))))	19	4	sp|P19827|ITIH1_HUMAN	285
IDSTGJVTNELR	IDSTGJVTNELR	H(5)N(2)	(N(N(H(H)(H(H(H))))))	6	3	sp|O75882|ATRN_HUMAN	416
IDSTGJVTNELR	IDSTGJVTNELR	H(6)N(2)	(N(N(H(H(H))(H(H(H))))))	6	3	sp|O75882|ATRN_HUMAN	416
IDSTGJVTNELR	IDSTGJVTNELR	H(7)N(2)	(N(N(H(H(H)(H))(H(H)(H)))))	6	3	sp|O75882|ATRN_HUMAN	416
IDSTGJVTNELR	IDSTGJVTNELR	H(8)N(2)	(N(N(H(H(H(H)))(H(H)(H)(H)))))	6	3	sp|O75882|ATRN_HUMAN	416
IDSTGJVTNELR	IDSTGJVTNELR	A(1)H(6)N(3)	(N(N(H(H)(H(H)(H(N(H(A))))))))	6	3	sp|O75882|ATRN_HUMAN	416
IDSTGJVTNELR	IDSTGJVTNELR	H(9)N(2)	(N(N(H(H(H(H(H))))(H(H(H(H)))))))	6	3	sp|O75882|ATRN_HUMAN	416
IDSTGJVTNELR	IDSTGJVTNELR	H(9)N(2)	(N(N(H(H(H(H(H))))(H(H(H(H)))))))	6	2	sp|O75882|ATRN_HUMAN	416
IDSTGJVTNELR	IDSTGJVTNELR	H(5)N(2)	(N(N(H(H)(H(H)(H)))))	6	2	sp|O75882|ATRN_HUMAN	416
IDSTGJVTNELR	IDSTGJVTNELR	H(6)N(2)	(N(N(H(H(H))(H(H)(H)))))	6	2	sp|O75882|ATRN_HUMAN	416
IDSTGJVTNELR	IDSTGJVTNELR	H(7)N(2)	(N(N(H(H(H))(H(H)(H)(H)))))	6	2	sp|O75882|ATRN_HUMAN	416
IDSTGJVTNELR	IDSTGJVTNELR	H(6)N(3)	(N(N(H(H(H)(H))(H(H(N))))))	6	2	sp|O75882|ATRN_HUMAN	416
IDSTGJVTNELR	IDSTGJVTNELR	H(8)N(2)	(N(N(H(H(H(H)))(H(H)(H(H))))))	6	2	sp|O75882|ATRN_HUMAN	416
IIVPLNNREJISDPTSPLR	IIVPLNNREJISDPTSPLR	A(1)F(2)H(5)N(4)	(N(N(H(H(N(H)(F)))(H(N(F)(H(A)))))))	10	5	sp|P01591|IGJ_HUMAN	71
IIVPLNNREJISDPTSPLR	IIVPLNNREJISDPTSPLR	A(2)F(1)H(5)N(4)	(N(F)(N(H(H(N(H(A))))(H(N(H(A)))))))	10	5	sp|P01591|IGJ_HUMAN	71
IIVPLNNREJISDPTSPLR	IIVPLNNREJISDPTSPLR	A(2)F(1)H(5)N(4)	(N(F)(N(H(H(N(H(A))))(H(N(H(A)))))))	10	4	sp|P01591|IGJ_HUMAN	71
IIVPLNNREJISDPTSPLR	IIVPLNNREJISDPTSPLR	A(2)F(1)H(5)N(4)	(N(F)(N(H(H(N(H(A))))(H(N(H(A)))))))	10	3	sp|P01591|IGJ_HUMAN	71
IIVPLNNREJISDPTSPLR	IIVPLNNREJISDPTSPLR	F(1)H(5)N(3)	(N(F)(N(H(H(H))(H(N(H))))))	10	4	sp|P01591|IGJ_HUMAN	71
IIVPLNNREJISDPTSPLR	IIVPLNNREJISDPTSPLR	F(1)H(5)N(3)	(N(F)(N(H(H(H))(H(N(H))))))	10	3	sp|P01591|IGJ_HUMAN	71
IIVPLNNREJISDPTSPLR	IIVPLNNREJISDPTSPLR	A(1)F(1)H(4)N(3)	(N(F)(N(H(H)(H(N(H(A)))))))	10	4	sp|P01591|IGJ_HUMAN	71
IIVPLNNREJISDPTSPLR	IIVPLNNREJISDPTSPLR	A(1)F(1)H(4)N(3)	(N(F)(N(H(H)(H(N(H(A)))))))	10	3	sp|P01591|IGJ_HUMAN	71
IIVPLNNREJISDPTSPLR	IIVPLNNREJISDPTSPLR	H(4)N(5)	(N(N(H(N)(H(N))(H(N(H))))))	10	4	sp|P01591|IGJ_HUMAN	71
IIVPLNNREJISDPTSPLR	IIVPLNNREJISDPTSPLR	H(4)N(5)	(N(N(H(N)(H(N))(H(N(H))))))	10	3	sp|P01591|IGJ_HUMAN	71
IIVPLNNREJISDPTSPLR	IIVPLNNREJISDPTSPLR	F(1)H(4)N(5)	(N(F)(N(H(N)(H(N))(H(N(H))))))	10	4	sp|P01591|IGJ_HUMAN	71
IIVPLNNREJISDPTSPLR	IIVPLNNREJISDPTSPLR	F(1)H(4)N(5)	(N(F)(N(H(N)(H(N))(H(N(H))))))	10	3	sp|P01591|IGJ_HUMAN	71
IIVPLNNREJISDPTSPLR	IIVPLNNREJISDPTSPLR	F(1)H(8)N(2)	(N(F)(N(H(H)(H(H)(H(H(H(H))))))))	10	4	sp|P01591|IGJ_HUMAN	71
IIVPLNNREJISDPTSPLR	IIVPLNNREJISDPTSPLR	H(5)N(5)	(N(N(H(H(N))(H(N(H))(N(H))))))	10	4	sp|P01591|IGJ_HUMAN	71
IIVPLNNREJISDPTSPLR	IIVPLNNREJISDPTSPLR	A(1)F(1)H(5)N(3)	(N(F)(N(H(H(H))(H(N(H(A)))))))	10	4	sp|P01591|IGJ_HUMAN	71
IIVPLNNREJISDPTSPLR	IIVPLNNREJISDPTSPLR	A(1)F(1)H(5)N(3)	(N(F)(N(H(H(H))(H(N(H(A)))))))	10	3	sp|P01591|IGJ_HUMAN	71
IIVPLNNREJISDPTSPLR	IIVPLNNREJISDPTSPLR	A(1)H(5)N(4)	(N(N(H(H(N(H)))(H(N(H(A)))))))	10	4	sp|P01591|IGJ_HUMAN	71
IIVPLNNREJISDPTSPLR	IIVPLNNREJISDPTSPLR	A(1)H(5)N(4)	(N(N(H(H(N(H)))(H(N(H(A)))))))	10	3	sp|P01591|IGJ_HUMAN	71
IIVPLNNREJISDPTSPLR	IIVPLNNREJISDPTSPLR	F(2)H(6)N(3)	(N(F)(N(H(H(H)(H))(H(N(H)(F))))))	10	4	sp|P01591|IGJ_HUMAN	71
IIVPLNNREJISDPTSPLR	IIVPLNNREJISDPTSPLR	A(1)F(1)H(6)N(3)	(N(F)(N(H(H(H)(H))(H(N(H(A)))))))	10	4	sp|P01591|IGJ_HUMAN	71
IIVPLNNREJISDPTSPLR	IIVPLNNREJISDPTSPLR	A(1)F(1)H(6)N(3)	(N(F)(N(H(H(H)(H))(H(N(H(A)))))))	10	3	sp|P01591|IGJ_HUMAN	71
IIVPLNNREJISDPTSPLR	IIVPLNNREJISDPTSPLR	A(1)F(1)H(5)N(4)	(N(F)(N(H(H(N(H)))(H(N(H(A)))))))	10	4	sp|P01591|IGJ_HUMAN	71
IIVPLNNREJISDPTSPLR	IIVPLNNREJISDPTSPLR	A(1)F(1)H(5)N(4)	(N(F)(N(H(H(N(H)))(H(N(H(A)))))))	10	3	sp|P01591|IGJ_HUMAN	71
IIVPLNNREJISDPTSPLR	IIVPLNNREJISDPTSPLR	A(1)H(5)N(5)	(N(N(H(N)(H(N(H)))(H(N(H(A)))))))	10	4	sp|P01591|IGJ_HUMAN	71
IIVPLNNREJISDPTSPLR	IIVPLNNREJISDPTSPLR	A(1)H(5)N(5)	(N(N(H(N)(H(N(H)))(H(N(H(A)))))))	10	3	sp|P01591|IGJ_HUMAN	71
IIVPLNNREJISDPTSPLR	IIVPLNNREJISDPTSPLR	F(2)H(6)N(4)	(N(F)(N(H(H(N(H)))(H(N(H(H)(F)))))))	10	4	sp|P01591|IGJ_HUMAN	71
IIVPLNNREJISDPTSPLR	IIVPLNNREJISDPTSPLR	A(2)H(5)N(4)	(N(N(H(H(N(H(A))))(H(N(H(A)))))))	10	4	sp|P01591|IGJ_HUMAN	71
IIVPLNNREJISDPTSPLR	IIVPLNNREJISDPTSPLR	A(2)H(5)N(4)	(N(N(H(H(N(H(A))))(H(N(H(A)))))))	10	3	sp|P01591|IGJ_HUMAN	71
IIVPLNNREJISDPTSPLR	IIVPLNNREJISDPTSPLR	A(1)F(1)H(5)N(5)	(N(F)(N(H(H)(N)(H(N(H))(N(H(A)))))))	10	4	sp|P01591|IGJ_HUMAN	71
IIVPLNNREJISDPTSPLR	IIVPLNNREJISDPTSPLR	A(1)F(2)H(6)N(4)	(N(F)(N(H(H(N(H(H))))(H(N(F)(H(A)))))))	10	4	sp|P01591|IGJ_HUMAN	71
IIVPLNNREJISDPTSPLR	IIVPLNNREJISDPTSPLR	A(2)H(5)N(5)	(N(N(H(N)(H(N(H(A))))(H(N(H(A)))))))	10	4	sp|P01591|IGJ_HUMAN	71
IIVPLNNREJISDPTSPLR	IIVPLNNREJISDPTSPLR	A(2)F(1)H(5)N(5)	(N(F)(N(H(N)(H(N(H(A))))(H(N(H(A)))))))	10	4	sp|P01591|IGJ_HUMAN	71
IIVPLNNREJISDPTSPLR	IIVPLNNREJISDPTSPLR	F(1)H(4)N(3)	(N(F)(N(H(H(H))(H(N)))))	10	3	sp|P01591|IGJ_HUMAN	71
IIVPLNNREJISDPTSPLR	IIVPLNNREJISDPTSPLR	H(5)N(4)	(N(N(H(H(N(H)))(H(N(H))))))	10	3	sp|P01591|IGJ_HUMAN	71
IIVPLNNREJISDPTSPLR	IIVPLNNREJISDPTSPLR	A(1)H(5)N(3)	(N(N(H(H(H))(H(N(H(A)))))))	10	3	sp|P01591|IGJ_HUMAN	71
IIVPLNNREJISDPTSPLR	IIVPLNNREJISDPTSPLR	F(1)H(3)N(5)	(N(F)(N(H(N)(H(N))(H(N)))))	10	3	sp|P01591|IGJ_HUMAN	71
IIVPLNNREJISDPTSPLR	IIVPLNNREJISDPTSPLR	F(1)H(5)N(4)	(N(F)(N(H(H(N))(H(N(H(H)))))))	10	3	sp|P01591|IGJ_HUMAN	71
IIVPLNNREJISDPTSPLR	IIVPLNNREJISDPTSPLR	H(5)N(5)	(N(N(H(N)(H(N(H)))(H(N(H))))))	10	3	sp|P01591|IGJ_HUMAN	71
IIVPLNNREJISDPTSPLR	IIVPLNNREJISDPTSPLR	F(1)H(5)N(5)	(N(F)(N(H(N)(H(N(H)))(H(N(H))))))	10	3	sp|P01591|IGJ_HUMAN	71
IIVPLNNREJISDPTSPLR	IIVPLNNREJISDPTSPLR	A(1)F(1)H(4)N(5)	(N(F)(N(H(H(N)(N))(H(N(H(A)))))))	10	3	sp|P01591|IGJ_HUMAN	71
IIVPLNNREJISDPTSPLR	IIVPLNNREJISDPTSPLR	A(1)F(1)H(5)N(5)	(N(F)(N(H(N)(H(N(H)))(H(N(H(A)))))))	10	3	sp|P01591|IGJ_HUMAN	71
IIVPLNNREJISDPTSPLR	IIVPLNNREJISDPTSPLR	A(2)H(5)N(5)	(N(N(H(H(N(H(A))))(H(N)(N(H(A)))))))	10	3	sp|P01591|IGJ_HUMAN	71
IIVPLNNREJISDPTSPLR	IIVPLNNREJISDPTSPLR	A(2)F(1)H(5)N(5)	(N(F)(N(H(H(N(H(A))))(H(N)(N(H(A)))))))	10	3	sp|P01591|IGJ_HUMAN	71
IJHSDAKNNR	IJHSDAKNNR	F(3)H(3)N(5)	(N(N(H(H(N(F)))(H(N(F))(N(F))))))	2	4	sp|P58499|FAM3B_HUMAN	208
IJNTHALVSLLQNLNK	IJNTHALVSLLQNLNK	H(5)N(2)	(N(N(H(H)(H(H(H))))))	2	3	sp|P55290|CAD13_HUMAN	638
IJNTHALVSLLQNLNK	IJNTHALVSLLQNLNK	H(6)N(3)	(N(N(H(H(H(H)))(H(N(H))))))	2	3	sp|P55290|CAD13_HUMAN	638
IKSJTSK	IKSJTSK	A(2)H(5)N(3)	(N(N(H(H(H))(H(N(H(A(A))))))))	4	2	sp|O95267|GRP1_HUMAN	190
INNDFNYEFYJSTWSYVK	INNDFNYEFYJSTWSYVK	H(5)N(2)	(N(N(H(H(H))(H(H)))))	11	3	sp|P10643|CO7_HUMAN	202
IPCSQPPQIEHGTIJSSR	IPC[160]SQPPQIEHGTIJSSR	A(2)H(5)N(4)	(N(N(H(H(N(H(A))))(H(N(H(A)))))))	15	5	sp|P08603|CFAH_HUMAN	882
IPCSQPPQIEHGTIJSSR	IPC[160]SQPPQIEHGTIJSSR	A(2)H(5)N(4)	(N(N(H(H(N(H(A))))(H(N(H(A)))))))	15	4	sp|P08603|CFAH_HUMAN	882
IPCSQPPQIEHGTIJSSR	IPC[160]SQPPQIEHGTIJSSR	A(2)H(5)N(4)	(N(N(H(H(N(H(A))))(H(N(H(A)))))))	15	3	sp|P08603|CFAH_HUMAN	882
IPCSQPPQIEHGTIJSSR	IPC[160]SQPPQIEHGTIJSSR	H(5)N(4)	(N(N(H(H(N(H)))(H(N(H))))))	15	4	sp|P08603|CFAH_HUMAN	882
IPCSQPPQIEHGTIJSSR	IPC[160]SQPPQIEHGTIJSSR	H(5)N(4)	(N(N(H(H(N(H)))(H(N(H))))))	15	3	sp|P08603|CFAH_HUMAN	882
IPCSQPPQIEHGTIJSSR	IPC[160]SQPPQIEHGTIJSSR	A(1)H(5)N(4)	(N(N(H(H(N(H)))(H(N(H(A)))))))	15	4	sp|P08603|CFAH_HUMAN	882
IPCSQPPQIEHGTIJSSR	IPC[160]SQPPQIEHGTIJSSR	A(1)H(5)N(4)	(N(N(H(H(N(H)))(H(N(H(A)))))))	15	3	sp|P08603|CFAH_HUMAN	882
IPCSQPPQIEHGTIJSSR	IPC[160]SQPPQIEHGTIJSSR	F(1)H(5)N(5)	(N(F)(N(H(N)(H(N(H)))(H(N(H))))))	15	4	sp|P08603|CFAH_HUMAN	882
IPCSQPPQIEHGTIJSSR	IPC[160]SQPPQIEHGTIJSSR	F(1)H(5)N(5)	(N(F)(N(H(N)(H(N(H)))(H(N(H))))))	15	3	sp|P08603|CFAH_HUMAN	882
IPCSQPPQIEHGTIJSSR	IPC[160]SQPPQIEHGTIJSSR	F(1)H(6)N(4)	(N(N(H(H(H))(H(N(H))(N(H)(F))))))	15	4	sp|P08603|CFAH_HUMAN	882
IPCSQPPQIEHGTIJSSR	IPC[160]SQPPQIEHGTIJSSR	A(1)F(1)H(5)N(4)	(N(F)(N(H(H(N(H)))(H(N(H(A)))))))	15	4	sp|P08603|CFAH_HUMAN	882
IPCSQPPQIEHGTIJSSR	IPC[160]SQPPQIEHGTIJSSR	A(1)F(1)H(5)N(4)	(N(F)(N(H(H(N(H)))(H(N(H(A)))))))	15	3	sp|P08603|CFAH_HUMAN	882
IPCSQPPQIEHGTIJSSR	IPC[160]SQPPQIEHGTIJSSR	F(2)H(6)N(4)	(N(F)(N(H(H(N(H)))(H(N(H(H)(F)))))))	15	4	sp|P08603|CFAH_HUMAN	882
IPCSQPPQIEHGTIJSSR	IPC[160]SQPPQIEHGTIJSSR	A(1)F(1)H(6)N(4)	(N(N(H(H(N(H(H))))(H(N(F)(H(A)))))))	15	4	sp|P08603|CFAH_HUMAN	882
IPCSQPPQIEHGTIJSSR	IPC[160]SQPPQIEHGTIJSSR	A(1)F(1)H(6)N(4)	(N(N(H(H(N(H(H))))(H(N(F)(H(A)))))))	15	3	sp|P08603|CFAH_HUMAN	882
IPCSQPPQIEHGTIJSSR	IPC[160]SQPPQIEHGTIJSSR	A(2)F(1)H(5)N(4)	(N(F)(N(H(H(N(H(A))))(H(N(H(A)))))))	15	4	sp|P08603|CFAH_HUMAN	882
IPCSQPPQIEHGTIJSSR	IPC[160]SQPPQIEHGTIJSSR	A(2)F(1)H(5)N(4)	(N(F)(N(H(H(N(H(A))))(H(N(H(A)))))))	15	3	sp|P08603|CFAH_HUMAN	882
IPCSQPPQIEHGTIJSSR	IPC[160]SQPPQIEHGTIJSSR	A(1)F(2)H(6)N(4)	(N(F)(N(H(H(N(H(H))))(H(N(F)(H(A)))))))	15	4	sp|P08603|CFAH_HUMAN	882
IPCSQPPQIEHGTIJSSR	IPC[160]SQPPQIEHGTIJSSR	A(2)H(6)N(5)	(N(N(H(H(N(H(A))))(H(N(H))(N(H(A)))))))	15	4	sp|P08603|CFAH_HUMAN	882
IPCSQPPQIEHGTIJSSR	IPC[160]SQPPQIEHGTIJSSR	A(2)H(6)N(5)	(N(N(H(H(N(H(A))))(H(N(H))(N(H(A)))))))	15	3	sp|P08603|CFAH_HUMAN	882
IPCSQPPQIEHGTIJSSR	IPC[160]SQPPQIEHGTIJSSR	A(2)F(1)H(6)N(5)	(N(N(H(H(N(F)(H(A))))(H(N(H))(N(H(A)))))))	15	4	sp|P08603|CFAH_HUMAN	882
IPCSQPPQIEHGTIJSSR	IPC[160]SQPPQIEHGTIJSSR	A(1)F(3)H(7)N(5)	(N(F)(N(H(N)(H(H)(H))(H(N(H)(F))(N(F)(H(A)))))))	15	4	sp|P08603|CFAH_HUMAN	882
IPCSQPPQIEHGTIJSSR	IPC[160]SQPPQIEHGTIJSSR	A(1)H(4)N(4)	(N(N(H(H(N))(H(N(H(A)))))))	15	3	sp|P08603|CFAH_HUMAN	882
IPCSQPPQIEHGTIJSSR	IPC[160]SQPPQIEHGTIJSSR	A(2)F(2)H(7)N(5)	(N(N(H(N)(H(H)(H))(H(N(F)(H(A)))(N(F)(H(A)))))))	15	4	sp|P08603|CFAH_HUMAN	882
IPCSQPPQIEHGTIJSSR	IPC[160]SQPPQIEHGTIJSSR	F(1)H(5)N(4)	(N(F)(N(H(H(N(H)))(H(N(H))))))	15	3	sp|P08603|CFAH_HUMAN	882
IPCSQPPQIEHGTIJSSR	IPC[160]SQPPQIEHGTIJSSR	F(1)H(4)N(5)	(N(F)(N(H(N)(H(N))(H(N(H))))))	15	3	sp|P08603|CFAH_HUMAN	882
IPCSQPPQIEHGTIJSSR	IPC[160]SQPPQIEHGTIJSSR	A(1)H(6)N(4)	(N(N(H(H(H))(H(N(H))(N(H(A)))))))	15	3	sp|P08603|CFAH_HUMAN	882
IPCSQPPQIEHGTIJSSR	IPC[160]SQPPQIEHGTIJSSR	A(1)F(2)H(5)N(4)	(N(N(H(H(N(H)(F)))(H(N(F)(H(A)))))))	15	3	sp|P08603|CFAH_HUMAN	882
IPCSQPPQIEHGTIJSSR	IPC[160]SQPPQIEHGTIJSSR	A(1)H(6)N(5)	(N(N(H(H(N(H(A))))(H(N(H))(N(H))))))	15	3	sp|P08603|CFAH_HUMAN	882
IPCSQPPQIEHGTIJSSR	IPC[160]SQPPQIEHGTIJSSR	F(2)H(6)N(5)	(N(N(H(H(N(H)))(H(N(F)(H(N(H)(F))))))))	15	3	sp|P08603|CFAH_HUMAN	882
IPCSQPPQIEHGTIJSSR	IPC[160]SQPPQIEHGTIJSSR	A(3)H(6)N(5)	(N(N(H(H(N(H(A))))(H(N(H(A)))(N(H(A)))))))	15	3	sp|P08603|CFAH_HUMAN	882
ISAVKTJSSTYHHLHTFVNR	ISAVKTJSSTYHHLHTFVNR	H(6)N(2)	(N(N(H(H(H))(H(H(H))))))	7	4	sp|Q9C0D2|CE295_HUMAN	189
ISAVKTJSSTYHHLHTFVNR	ISAVKTJSSTYHHLHTFVNR	H(5)N(2)	(N(N(H(H(H))(H(H)))))	7	3	sp|Q9C0D2|CE295_HUMAN	189
ISAVKTJSSTYHHLHTFVNR	ISAVKTJSSTYHHLHTFVNR	H(6)N(2)	(N(N(H(H(H))(H(H)(H)))))	7	3	sp|Q9C0D2|CE295_HUMAN	189
ISAVKTJSSTYHHLHTFVNR	ISAVKTJSSTYHHLHTFVNR	H(7)N(2)	(N(N(H(H(H))(H(H(H(H)))))))	7	3	sp|Q9C0D2|CE295_HUMAN	189
ISEEJETTCYMGK	ISEEJETTC[160]YMGK	A(1)H(5)N(4)	(N(N(H(H(N(H)))(H(N(H(A)))))))	5	4	sp|P08603|CFAH_HUMAN	911
ISEEJETTCYMGK	ISEEJETTC[160]YMGK	A(1)H(5)N(4)	(N(N(H(H(N(H)))(H(N(H(A)))))))	5	3	sp|P08603|CFAH_HUMAN	911
ISEEJETTCYMGK	ISEEJETTC[160]YMGK	A(2)H(5)N(4)	(N(N(H(H(N(H(A))))(H(N(H(A)))))))	5	4	sp|P08603|CFAH_HUMAN	911
ISEEJETTCYMGK	ISEEJETTC[160]YMGK	A(2)H(5)N(4)	(N(N(H(H(N(H(A))))(H(N(H(A)))))))	5	3	sp|P08603|CFAH_HUMAN	911
ISEEJETTCYMGK	ISEEJETTC[160]YMGK	H(5)N(4)	(N(N(H(H(N(H)))(H(N(H))))))	5	3	sp|P08603|CFAH_HUMAN	911
ISEEJETTCYMGK	ISEEJETTC[160]YMGK	H(5)N(4)	(N(N(H(H(N(H)))(H(N(H))))))	5	2	sp|P08603|CFAH_HUMAN	911
ISEEJETTCYMGK	ISEEJETTC[160]YMGK	F(1)H(5)N(4)	(N(N(H(H(N(H)))(H(N(H)(F))))))	5	3	sp|P08603|CFAH_HUMAN	911
ISEEJETTCYMGK	ISEEJETTC[160]YMGK	F(1)H(6)N(4)	(N(N(H(H(H))(H(N(H))(N(H)(F))))))	5	3	sp|P08603|CFAH_HUMAN	911
ISEEJETTCYMGK	ISEEJETTC[160]YMGK	A(1)F(1)H(5)N(4)	(N(N(H(H(N(H)))(H(N(F)(H(A)))))))	5	3	sp|P08603|CFAH_HUMAN	911
ISEEJETTCYMGK	ISEEJETTC[160]YMGK	A(1)H(6)N(4)	(N(N(H(H(N(H(H))))(H(N(H(A)))))))	5	3	sp|P08603|CFAH_HUMAN	911
ISEEJETTCYMGK	ISEEJETTC[160]YMGK	F(2)H(6)N(4)	(N(N(H(H(H))(H(N(H)(F))(N(H)(F))))))	5	3	sp|P08603|CFAH_HUMAN	911
ISEEJETTCYMGK	ISEEJETTC[160]YMGK	F(1)H(6)N(5)	(N(N(H(H(N(H)(F)))(H(N(H(N(H))))))))	5	3	sp|P08603|CFAH_HUMAN	911
ISEEJETTCYMGK	ISEEJETTC[160]YMGK	A(1)F(1)H(6)N(4)	(N(N(H(H(N(H(H))))(H(N(F)(H(A)))))))	5	3	sp|P08603|CFAH_HUMAN	911
ISEEJETTCYMGK	ISEEJETTC[160]YMGK	A(1)H(6)N(5)	(N(N(H(H(N(H(A))))(H(N(H))(N(H))))))	5	3	sp|P08603|CFAH_HUMAN	911
ISEEJETTCYMGK	ISEEJETTC[160]YMGK	F(1)H(7)N(5)	(N(N(H(N)(H(N(H(H))))(H(N(F)(H(H)))))))	5	3	sp|P08603|CFAH_HUMAN	911
ISEEJETTCYMGK	ISEEJETTC[160]YMGK	A(1)F(2)H(6)N(4)	(N(N(H(H(H))(H(N(H)(F))(N(F)(H(A)))))))	5	3	sp|P08603|CFAH_HUMAN	911
ISEEJETTCYMGK	ISEEJETTC[160]YMGK	A(2)F(1)H(5)N(4)	(N(N(H(H(N(H(A))))(H(N(F)(H(A)))))))	5	3	sp|P08603|CFAH_HUMAN	911
ISEEJETTCYMGK	ISEEJETTC[160]YMGK	A(1)F(1)H(6)N(5)	(N(N(H(H(N(H))(N(H)))(H(N(F)(H(A)))))))	5	3	sp|P08603|CFAH_HUMAN	911
ISEEJETTCYMGK	ISEEJETTC[160]YMGK	A(1)F(1)H(7)N(5)	(N(N(H(N)(H(H)(H))(H(N(H)(F))(N(H(A)))))))	5	3	sp|P08603|CFAH_HUMAN	911
ISEEJETTCYMGK	ISEEJETTC[160]YMGK	A(2)H(6)N(5)	(N(N(H(H(N(H)))(H(N(H(A)))(N(H(A)))))))	5	3	sp|P08603|CFAH_HUMAN	911
ISEEJETTCYMGK	ISEEJETTC[160]YMGK	A(2)F(2)H(7)N(5)	(N(N(H(N)(H(H)(H))(H(N(F)(H(A)))(N(F)(H(A)))))))	5	3	sp|P08603|CFAH_HUMAN	911
ISEEJETTCYMGK	ISEEJETTC[160]YM[147]GK	A(1)H(5)N(4)	(N(N(H(H(N(H)))(H(N(H(A)))))))	5	3	sp|P08603|CFAH_HUMAN	911
ISEEJETTCYMGK	ISEEJETTC[160]YM[147]GK	F(1)H(6)N(4)	(N(N(H(H(H))(H(N(H))(N(H)(F))))))	5	3	sp|P08603|CFAH_HUMAN	911
ISEEJETTCYMGK	ISEEJETTC[160]YM[147]GK	A(1)F(1)H(5)N(4)	(N(N(H(H(N(H)(F)))(H(N(H(A)))))))	5	3	sp|P08603|CFAH_HUMAN	911
ISEEJETTCYMGK	ISEEJETTC[160]YM[147]GK	A(2)H(5)N(4)	(N(N(H(H(N(H(A))))(H(N(H(A)))))))	5	3	sp|P08603|CFAH_HUMAN	911
ISEEJETTCYMGK	ISEEJETTC[160]YM[147]GK	A(1)F(1)H(6)N(4)	(N(N(H(H(N(H(H))))(H(N(F)(H(A)))))))	5	3	sp|P08603|CFAH_HUMAN	911
ITYSIVQTJCSK	ITYSIVQTJC[160]SK	A(2)H(5)N(4)	(N(N(H(H(N(H(A))))(H(N(H(A)))))))	9	4	sp|P01042|KNG1_HUMAN	205
ITYSIVQTJCSK	ITYSIVQTJC[160]SK	A(2)H(5)N(4)	(N(N(H(H(N(H(A))))(H(N(H(A)))))))	9	3	sp|P01042|KNG1_HUMAN	205
ITYSIVQTJCSK	ITYSIVQTJC[160]SK	A(3)H(6)N(5)	(N(N(H(H(N(H(A))))(H(N(H(A)))(N(H(A)))))))	9	4	sp|P01042|KNG1_HUMAN	205
ITYSIVQTJCSK	ITYSIVQTJC[160]SK	A(3)H(6)N(5)	(N(N(H(H(N(H(A))))(H(N(H(A)))(N(H(A)))))))	9	3	sp|P01042|KNG1_HUMAN	205
ITYSIVQTJCSK	ITYSIVQTJC[160]SK	A(1)H(5)N(4)	(N(N(H(H(N(H)))(H(N(H(A)))))))	9	3	sp|P01042|KNG1_HUMAN	205
ITYSIVQTJCSK	ITYSIVQTJC[160]SK	A(3)F(1)H(6)N(5)	(N(N(H(H(N(F)(H(A))))(H(N(H(A)))(N(H(A)))))))	9	4	sp|P01042|KNG1_HUMAN	205
ITYSIVQTJCSK	ITYSIVQTJC[160]SK	A(3)F(1)H(6)N(5)	(N(N(H(H(N(F)(H(A))))(H(N(H(A)))(N(H(A)))))))	9	3	sp|P01042|KNG1_HUMAN	205
ITYSIVQTJCSK	ITYSIVQTJC[160]SK	F(1)H(6)N(4)	(N(N(H(H(H))(H(N(H))(N(H)(F))))))	9	3	sp|P01042|KNG1_HUMAN	205
ITYSIVQTJCSK	ITYSIVQTJC[160]SK	A(1)F(1)H(6)N(4)	(N(N(H(H(N(H(H))))(H(N(F)(H(A)))))))	9	3	sp|P01042|KNG1_HUMAN	205
ITYSIVQTJCSK	ITYSIVQTJC[160]SK	A(2)F(1)H(5)N(4)	(N(N(H(H(N(H(A))))(H(N(F)(H(A)))))))	9	3	sp|P01042|KNG1_HUMAN	205
ITYSIVQTJCSK	ITYSIVQTJC[160]SK	A(1)F(1)H(7)N(5)	(N(N(H(N)(H(H)(H))(H(N(H)(F))(N(H(A)))))))	9	3	sp|P01042|KNG1_HUMAN	205
ITYSIVQTJCSK	ITYSIVQTJC[160]SK	A(2)H(6)N(5)	(N(N(H(H(N(H(A))))(H(N(H))(N(H(A)))))))	9	3	sp|P01042|KNG1_HUMAN	205
ITYSIVQTJCSK	ITYSIVQTJC[160]SK	F(3)H(7)N(5)	(N(F)(N(H(N)(H(H)(H))(H(N(H)(F))(N(H)(F))))))	9	3	sp|P01042|KNG1_HUMAN	205
ITYSIVQTJCSK	ITYSIVQTJC[160]SK	A(1)F(2)H(7)N(5)	(N(N(H(N)(H(H)(H))(H(N(H)(F))(N(F)(H(A)))))))	9	3	sp|P01042|KNG1_HUMAN	205
ITYSIVQTJCSK	ITYSIVQTJC[160]SK	A(2)F(1)H(6)N(5)	(N(N(H(H(N(H)(F)))(H(N(H(A)))(N(H(A)))))))	9	3	sp|P01042|KNG1_HUMAN	205
ITYSIVQTJCSK	ITYSIVQTJC[160]SK	A(2)F(1)H(7)N(5)	(N(N(H(N)(H(H)(H))(H(N(H(A)))(N(F)(H(A)))))))	9	3	sp|P01042|KNG1_HUMAN	205
ITYSIVQTJCSK	ITYSIVQTJC[160]SK	A(2)F(2)H(7)N(5)	(N(N(H(N)(H(H)(H))(H(N(F)(H(A)))(N(F)(H(A)))))))	9	3	sp|P01042|KNG1_HUMAN	205
IVGGTJSSWGEWPWQVSLQVK	IVGGTJSSWGEWPWQVSLQVK	A(2)H(5)N(4)	(N(N(H(H(N(H(A))))(H(N(H(A)))))))	6	4	sp|P03952|KLKB1_HUMAN	396
IVGGTJSSWGEWPWQVSLQVK	IVGGTJSSWGEWPWQVSLQVK	A(1)H(5)N(4)	(N(N(H(H(N(H)))(H(N(H(A)))))))	6	3	sp|P03952|KLKB1_HUMAN	396
IVQPMIDQSJR	IVQPM[147]IDQSJR	H(3)N(2)	(N(N(H(H)(H))))	10	3	sp|A6NDR6|ME3L1_HUMAN/sp|Q99687|MEIS3_HUMAN	228/329
IYPGVDFGGEELJVTFVK	IYPGVDFGGEELJVTFVK	A(2)H(5)N(4)	(N(N(H(H(N(H(A))))(H(N(H(A)))))))	13	4	sp|P03952|KLKB1_HUMAN	308
IYPGVDFGGEELJVTFVK	IYPGVDFGGEELJVTFVK	A(2)H(5)N(4)	(N(N(H(H(N(H(A))))(H(N(H(A)))))))	13	3	sp|P03952|KLKB1_HUMAN	308
IYPGVDFGGEELJVTFVK	IYPGVDFGGEELJVTFVK	A(1)F(1)H(6)N(4)	(N(N(H(H(N(H(H))))(H(N(F)(H(A)))))))	13	3	sp|P03952|KLKB1_HUMAN	308
IYSGILJLSDITK	IYSGILJLSDITK	A(1)H(5)N(4)	(N(N(H(H(N(H)))(H(N(H(A)))))))	7	3	sp|P03952|KLKB1_HUMAN	453
IYSGILJLSDITK	IYSGILJLSDITK	A(2)H(5)N(4)	(N(N(H(H(N(H(A))))(H(N(H(A)))))))	7	3	sp|P03952|KLKB1_HUMAN	453
IYSJHSALESLALIPLQAPLK	IYSJHSALESLALIPLQAPLK	A(2)F(1)H(5)N(4)	(N(F)(N(H(H(N(H(A))))(H(N(H(A)))))))	4	4	sp|P55058|PLTP_HUMAN	398
JASKPQGR	JASKPQGR	A(2)H(5)N(4)	(N(N(H(H(N(H(A))))(H(N(H(A)))))))	1	3	sp|P08709|FA7_HUMAN	205
JASQAK	JASQAK	A(2)H(5)N(4)	(N(N(H(H(N(H(A))))(H(N(H(A)))))))	1	3	sp|Q9UK55|ZPI_HUMAN	197
JCCNTENPPGCYR	JC[160]C[160]NTENPPGC[160]YR	A(2)H(5)N(4)	(N(N(H(H(N(H(A))))(H(N(H(A)))))))	1	4	sp|P43652|AFAM_HUMAN	383
JCCNTENPPGCYR	JC[160]C[160]NTENPPGC[160]YR	A(2)H(5)N(4)	(N(N(H(H(N(H(A))))(H(N(H(A)))))))	1	3	sp|P43652|AFAM_HUMAN	383
JCCNTENPPGCYR	JC[160]C[160]NTENPPGC[160]YR	A(1)H(5)N(4)	(N(N(H(H(N(H)))(H(N(H(A)))))))	1	3	sp|P43652|AFAM_HUMAN	383
JCCNTENPPGCYR	JC[160]C[160]NTENPPGC[160]YR	F(1)H(6)N(4)	(N(N(H(H(H))(H(N(H))(N(H)(F))))))	1	3	sp|P43652|AFAM_HUMAN	383
JCCNTENPPGCYR	JC[160]C[160]NTENPPGC[160]YR	A(1)F(1)H(6)N(4)	(N(N(H(H(N(H(H))))(H(N(F)(H(A)))))))	1	3	sp|P43652|AFAM_HUMAN	383
JCCNTENPPGCYR	JC[160]C[160]NTENPPGC[160]YR	A(2)F(1)H(5)N(4)	(N(N(H(H(N(H(A))))(H(N(F)(H(A)))))))	1	3	sp|P43652|AFAM_HUMAN	383
JCCNTENPPGCYR	JC[160]C[160]NTENPPGC[160]YR	A(1)F(1)H(7)N(5)	(N(N(H(N)(H(H)(H))(H(N(H)(F))(N(H(A)))))))	1	3	sp|P43652|AFAM_HUMAN	383
JDSLCSVQR	JDSLC[160]SVQR	H(5)N(2)	(N(N(H(H(H))(H(H)))))	1	2	sp|P48357|LEPR_HUMAN	670
JECFLQHK	JEC[160]FLQHK	A(2)H(5)N(4)	(N(N(H(H(N(H(A))))(H(N(H(A)))))))	1	3	sp|P02768|ALBU_HUMAN	123
JECGILADPK	JEC[160]GILADPK	F(1)H(5)N(5)	(N(F)(N(H(H)(N)(H(N(H))(N(H))))))	1	3	sp|Q9Y6R7|FCGBP_HUMAN	1063
JETGGGEGIEVLKNEPYEKDGEK	JETGGGEGIEVLKNEPYEKDGEK	A(1)F(2)H(4)N(4)	(N(N(H(H(N(F)))(H(N(F)(H(A)))))))	1	4	sp|P48739|PIPNB_HUMAN	32
JFSSLK	JFSSLK	H(9)N(2)	(N(N(H(H(H(H)))(H(H)(H(H)(H))))))	1	2	sp|O60674|JAK2_HUMAN	470
JFTENDLLVR	JFTENDLLVR	A(1)H(5)N(4)	(N(N(H(H(N(H)))(H(N(H(A)))))))	1	3	sp|P00734|THRB_HUMAN	416
JFTENDLLVR	JFTENDLLVR	A(2)H(5)N(4)	(N(N(H(H(N(H(A))))(H(N(H(A)))))))	1	3	sp|P00734|THRB_HUMAN	416
JFTMNEK	JFTMNEK	A(1)H(5)N(4)	(N(N(H(H(N(H)))(H(N(H(A)))))))	1	3	sp|Q92820|GGH_HUMAN	203
JFTMNEK	JFTMNEK	A(2)H(5)N(4)	(N(N(H(H(N(H(A))))(H(N(H(A)))))))	1	3	sp|Q92820|GGH_HUMAN	203
JFTMNEK	JFTMNEK	A(2)H(5)N(4)	(N(N(H(H(N(H(A))))(H(N(H(A)))))))	1	2	sp|Q92820|GGH_HUMAN	203
JGSLFAFR	JGSLFAFR	H(5)N(3)	(N(H)(N(H(H)(H(N(H))))))	1	3	sp|P04004|VTNC_HUMAN	169
JGSLFAFR	JGSLFAFR	H(5)N(3)	(N(H)(N(H(H)(H(N(H))))))	1	2	sp|P04004|VTNC_HUMAN	169
JGSLFAFR	JGSLFAFR	A(1)H(4)N(3)	(N(N(H(H)(H(N(H(A)))))))	1	3	sp|P04004|VTNC_HUMAN	169
JGSLFAFR	JGSLFAFR	A(1)H(4)N(3)	(N(N(H(H)(H(N(H(A)))))))	1	2	sp|P04004|VTNC_HUMAN	169
JGSLFAFR	JGSLFAFR	H(6)N(3)	(N(N(H(H(H)(H))(H(N(H))))))	1	3	sp|P04004|VTNC_HUMAN	169
JGSLFAFR	JGSLFAFR	H(5)N(4)	(N(N(H(H(N(H)))(H(N(H))))))	1	3	sp|P04004|VTNC_HUMAN	169
JGSLFAFR	JGSLFAFR	H(5)N(4)	(N(N(H(H(N(H)))(H(N(H))))))	1	2	sp|P04004|VTNC_HUMAN	169
JGSLFAFR	JGSLFAFR	A(1)H(5)N(3)	(N(N(H(H(H))(H(N(H(A)))))))	1	3	sp|P04004|VTNC_HUMAN	169
JGSLFAFR	JGSLFAFR	A(1)H(5)N(3)	(N(N(H(H(H))(H(N(H(A)))))))	1	2	sp|P04004|VTNC_HUMAN	169
JGSLFAFR	JGSLFAFR	A(1)H(4)N(4)	(N(N(H(H(N))(H(N(H(A)))))))	1	3	sp|P04004|VTNC_HUMAN	169
JGSLFAFR	JGSLFAFR	A(1)H(5)N(4)	(N(N(H(H(N(H)))(H(N(H(A)))))))	1	3	sp|P04004|VTNC_HUMAN	169
JGSLFAFR	JGSLFAFR	A(1)H(5)N(4)	(N(N(H(H(N(H)))(H(N(H(A)))))))	1	2	sp|P04004|VTNC_HUMAN	169
JGSLFAFR	JGSLFAFR	A(1)H(6)N(3)	(N(N(H(H)(H(H)(H(N(H(A))))))))	1	3	sp|P04004|VTNC_HUMAN	169
JGSLFAFR	JGSLFAFR	A(1)H(6)N(3)	(N(N(H(H)(H(H)(H(N(H(A))))))))	1	2	sp|P04004|VTNC_HUMAN	169
JGSLFAFR	JGSLFAFR	A(1)F(1)H(5)N(4)	(N(N(H(H(N(H)(F)))(H(N(H(A)))))))	1	3	sp|P04004|VTNC_HUMAN	169
JGSLFAFR	JGSLFAFR	A(2)H(5)N(4)	(N(N(H(H(N(H(A))))(H(N(H(A)))))))	1	3	sp|P04004|VTNC_HUMAN	169
JGSLFAFR	JGSLFAFR	A(2)H(5)N(4)	(N(N(H(H(N(H(A))))(H(N(H(A)))))))	1	2	sp|P04004|VTNC_HUMAN	169
JGSLFAFR	JGSLFAFR	H(6)N(3)	(N(N(H(H(H)(H))(H(H(N))))))	1	2	sp|P04004|VTNC_HUMAN	169
JGSVSR	JGSVSR	A(1)F(1)H(5)N(4)	(N(F)(N(H(H(N(H)))(H(N(H(A)))))))	1	3	sp|O00391|QSOX1_HUMAN	243
JGTAVCATNR	JGTAVC[160]ATNR	A(2)H(5)N(4)	(N(N(H(H(N(H(A))))(H(N(H(A)))))))	1	4	sp|P05156|CFAI_HUMAN	70
JGTAVCATNR	JGTAVC[160]ATNR	A(2)H(5)N(4)	(N(N(H(H(N(H(A))))(H(N(H(A)))))))	1	3	sp|P05156|CFAI_HUMAN	70
JGTAVCATNR	JGTAVC[160]ATNR	A(2)H(5)N(4)	(N(N(H(H(N(H(A))))(H(N(H(A)))))))	1	2	sp|P05156|CFAI_HUMAN	70
JGTAVCATNR	JGTAVC[160]ATNR	A(1)H(5)N(4)	(N(N(H(H(N(H)))(H(N(H(A)))))))	1	3	sp|P05156|CFAI_HUMAN	70
JGTAVCATNR	JGTAVC[160]ATNR	A(1)H(5)N(4)	(N(N(H(H(N(H)))(H(N(H(A)))))))	1	2	sp|P05156|CFAI_HUMAN	70
JGTAVCATNR	JGTAVC[160]ATNR	A(1)F(1)H(5)N(4)	(N(F)(N(H(H(N(H)))(H(N(H(A)))))))	1	3	sp|P05156|CFAI_HUMAN	70
JGTAVCATNR	JGTAVC[160]ATNR	A(2)F(1)H(5)N(4)	(N(F)(N(H(H(N(H(A))))(H(N(H(A)))))))	1	3	sp|P05156|CFAI_HUMAN	70
JGTAVCATNR	JGTAVC[160]ATNR	A(2)F(1)H(7)N(5)	(N(N(H(N)(H(H)(H))(H(N(H(A)))(N(F)(H(A)))))))	1	3	sp|P05156|CFAI_HUMAN	70
JGTAVCATNRR	JGTAVC[160]ATNRR	A(1)H(5)N(4)	(N(N(H(H(N(H)))(H(N(H(A)))))))	1	3	sp|P05156|CFAI_HUMAN	70
JGTAVCATNRR	JGTAVC[160]ATNRR	A(2)H(5)N(4)	(N(N(H(H(N(H(A))))(H(N(H(A)))))))	1	3	sp|P05156|CFAI_HUMAN	70
JGTGHGJSTHHGPEYMR	JGTGHGJSTHHGPEYMR	A(4)F(3)H(8)N(6)	(N(N(H(H(N(H))(N(F)(H(H))))(H(N(F)(H(A(A))))(N(F)(H(A(A))))))))	1	5	sp|P02790|HEMO_HUMAN	240
JGTLTVTSTLPVGTR	JGTLTVTSTLPVGTR	H(5)N(2)	(N(N(H(H)(H(H(H))))))	1	3	sp|P01854|IGHE_HUMAN/sp|P0DOX4|IGE_HUMAN	275/394
JGTLTVTSTLPVGTR	JGTLTVTSTLPVGTR	H(5)N(2)	(N(N(H(H)(H(H)(H)))))	1	2	sp|P01854|IGHE_HUMAN/sp|P0DOX4|IGE_HUMAN	275/394
JGTLVAFR	JGTLVAFR	A(1)H(5)N(3)	(N(N(H(H(H))(H(N(H(A)))))))	1	3	sp|Q92954|PRG4_HUMAN	1159
JGTLVAFR	JGTLVAFR	A(1)H(5)N(3)	(N(N(H(H(H))(H(N(H(A)))))))	1	2	sp|Q92954|PRG4_HUMAN	1159
JGTLVAFR	JGTLVAFR	A(1)H(6)N(3)	(N(N(H(H)(H(H)(H(N(H(A))))))))	1	3	sp|Q92954|PRG4_HUMAN	1159
JGTLVAFR	JGTLVAFR	A(1)H(6)N(3)	(N(N(H(H)(H(H)(H(N(H(A))))))))	1	2	sp|Q92954|PRG4_HUMAN	1159
JGTLVAFR	JGTLVAFR	H(5)N(2)	(N(N(H(H)(H(H(H))))))	1	2	sp|Q92954|PRG4_HUMAN	1159
JGTLVAFR	JGTLVAFR	H(6)N(2)	(N(N(H(H(H))(H(H)(H)))))	1	2	sp|Q92954|PRG4_HUMAN	1159
JGTLVAFR	JGTLVAFR	H(7)N(2)	(N(N(H(H(H))(H(H(H(H)))))))	1	2	sp|Q92954|PRG4_HUMAN	1159
JGTLVAFR	JGTLVAFR	H(6)N(3)	(N(N(H(H(H)(H))(H(N(H))))))	1	2	sp|Q92954|PRG4_HUMAN	1159
JHSCEPCQTLAVR	JHSC[160]EPC[160]QTLAVR	A(2)H(5)N(4)	(N(N(H(H(N(H(A))))(H(N(H(A)))))))	1	5	sp|P00748|FA12_HUMAN	433
JHSCEPCQTLAVR	JHSC[160]EPC[160]QTLAVR	A(2)H(5)N(4)	(N(N(H(H(N(H(A))))(H(N(H(A)))))))	1	4	sp|P00748|FA12_HUMAN	433
JHSCEPCQTLAVR	JHSC[160]EPC[160]QTLAVR	A(2)H(5)N(4)	(N(N(H(H(N(H(A))))(H(N(H(A)))))))	1	3	sp|P00748|FA12_HUMAN	433
JHSCEPCQTLAVR	JHSC[160]EPC[160]QTLAVR	A(1)H(5)N(4)	(N(N(H(H(N(H)))(H(N(H(A)))))))	1	3	sp|P00748|FA12_HUMAN	433
JHSCSEGQISIFR	JHSC[160]SEGQISIFR	A(2)H(5)N(4)	(N(N(H(H(N(H(A))))(H(N(H(A)))))))	1	4	sp|O75882|ATRN_HUMAN	731
JHSCSEGQISIFR	JHSC[160]SEGQISIFR	A(2)H(5)N(4)	(N(N(H(H(N(H(A))))(H(N(H(A)))))))	1	3	sp|O75882|ATRN_HUMAN	731
JHSCSEGQISIFR	JHSC[160]SEGQISIFR	F(1)H(5)N(4)	(N(F)(N(H(H(N(H)))(H(N(H))))))	1	3	sp|O75882|ATRN_HUMAN	731
JHSCSEGQISIFR	JHSC[160]SEGQISIFR	A(1)H(5)N(4)	(N(N(H(H(N(H)))(H(N(H(A)))))))	1	3	sp|O75882|ATRN_HUMAN	731
JHSCSEGQISIFR	JHSC[160]SEGQISIFR	A(1)F(1)H(5)N(4)	(N(F)(N(H(H(N(H)))(H(N(H(A)))))))	1	3	sp|O75882|ATRN_HUMAN	731
JHSCSEGQISIFR	JHSC[160]SEGQISIFR	A(2)F(1)H(5)N(4)	(N(F)(N(H(H(N(H(A))))(H(N(H(A)))))))	1	3	sp|O75882|ATRN_HUMAN	731
JISCVER	JISC[160]VER	A(2)H(5)N(4)	(N(N(H(H(N(H(A))))(H(N(H(A)))))))	1	3	sp|Q9BXR6|FHR5_HUMAN	126
JISDGFDGIPDNVDAALALPAHSYSGR	JISDGFDGIPDNVDAALALPAHSYSGR	A(2)F(3)H(6)N(5)	(N(N(H(H(N(F)(H(A))))(H(N(H)(F))(N(F)(H(A)))))))	1	6	sp|P04004|VTNC_HUMAN	242
JISDGFDGIPDNVDAALALPAHSYSGR	JISDGFDGIPDNVDAALALPAHSYSGR	A(2)F(3)H(6)N(5)	(N(N(H(H(N(F)(H(A))))(H(N(H)(F))(N(F)(H(A)))))))	1	5	sp|P04004|VTNC_HUMAN	242
JISDGFDGIPDNVDAALALPAHSYSGR	JISDGFDGIPDNVDAALALPAHSYSGR	A(2)H(5)N(4)	(N(N(H(H(N(H(A))))(H(N(H(A)))))))	1	5	sp|P04004|VTNC_HUMAN	242
JISDGFDGIPDNVDAALALPAHSYSGR	JISDGFDGIPDNVDAALALPAHSYSGR	A(2)H(5)N(4)	(N(N(H(H(N(H(A))))(H(N(H(A)))))))	1	4	sp|P04004|VTNC_HUMAN	242
JISDGFDGIPDNVDAALALPAHSYSGR	JISDGFDGIPDNVDAALALPAHSYSGR	H(5)N(4)	(N(N(H(H(N(H)))(H(N(H))))))	1	4	sp|P04004|VTNC_HUMAN	242
JISDGFDGIPDNVDAALALPAHSYSGR	JISDGFDGIPDNVDAALALPAHSYSGR	A(1)H(8)N(7)	(N(N(H(H(N(H(A))))(H(N(H(N(H(N(H(N(H))))))))))))	1	5	sp|P04004|VTNC_HUMAN	242
JISDGFDGIPDNVDAALALPAHSYSGR	JISDGFDGIPDNVDAALALPAHSYSGR	H(11)N(6)	(N(N(H(H(N(H(H)))(N(H(H))))(H(N(H(H)))(N(H(H)))))))	1	5	sp|P04004|VTNC_HUMAN	242
JISDGFDGIPDNVDAALALPAHSYSGR	JISDGFDGIPDNVDAALALPAHSYSGR	A(1)H(5)N(4)	(N(N(H(H(N(H)))(H(N(H(A)))))))	1	4	sp|P04004|VTNC_HUMAN	242
JISDGFDGIPDNVDAALALPAHSYSGR	JISDGFDGIPDNVDAALALPAHSYSGR	A(1)H(5)N(4)	(N(N(H(H(N(H)))(H(N(H(A)))))))	1	3	sp|P04004|VTNC_HUMAN	242
JISDGFDGIPDNVDAALALPAHSYSGR	JISDGFDGIPDNVDAALALPAHSYSGR	A(2)F(2)H(6)N(5)	(N(N(H(H(N(F)(H(A))))(H(N(H)(F))(N(H(A)))))))	1	4	sp|P04004|VTNC_HUMAN	242
JISDGFDGIPDNVDAALALPAHSYSGR	JISDGFDGIPDNVDAALALPAHSYSGR	A(3)H(6)N(5)	(N(N(H(H(N(H(A))))(H(N(H(A)))(N(H(A)))))))	1	4	sp|P04004|VTNC_HUMAN	242
JISDGFDGIPDNVDAALALPAHSYSGR	JISDGFDGIPDNVDAALALPAHSYSGR	A(3)F(1)H(6)N(5)	(N(N(H(H(N(F)(H(A))))(H(N(H(A)))(N(H(A)))))))	1	4	sp|P04004|VTNC_HUMAN	242
JLSGPDKR	JLSGPDKR	H(5)N(2)	(N(N(H(H(H))(H(H)))))	1	3	sp|Q6EMK4|VASN_HUMAN	500
JLSGPDKR	JLSGPDKR	H(6)N(2)	(N(N(H(H(H))(H(H(H))))))	1	3	sp|Q6EMK4|VASN_HUMAN	500
JLSGPDKR	JLSGPDKR	H(6)N(2)	(N(N(H(H(H))(H(H(H))))))	1	2	sp|Q6EMK4|VASN_HUMAN	500
JLSGPDKR	JLSGPDKR	H(6)N(3)	(N(N(H(H(H)(H))(H(H(N))))))	1	3	sp|Q6EMK4|VASN_HUMAN	500
JLSGPDKR	JLSGPDKR	H(5)N(2)	(N(N(H(H)(H(H(H))))))	1	2	sp|Q6EMK4|VASN_HUMAN	500
JLSGPDKR	JLSGPDKR	H(6)N(3)	(N(N(H(H(H(H)))(H(N(H))))))	1	2	sp|Q6EMK4|VASN_HUMAN	500
JLSMPLLPADFHK	JLSMPLLPADFHK	A(1)H(5)N(4)	(N(N(H(H(N(H)))(H(N(H(A)))))))	1	4	sp|P05546|HEP2_HUMAN	49
JLSMPLLPADFHK	JLSMPLLPADFHK	A(1)H(5)N(4)	(N(N(H(H(N(H)))(H(N(H(A)))))))	1	3	sp|P05546|HEP2_HUMAN	49
JLSMPLLPADFHK	JLSMPLLPADFHK	A(2)H(5)N(4)	(N(N(H(H(N(H(A))))(H(N(H(A)))))))	1	4	sp|P05546|HEP2_HUMAN	49
JLSMPLLPADFHK	JLSMPLLPADFHK	A(2)H(5)N(4)	(N(N(H(H(N(H(A))))(H(N(H(A)))))))	1	3	sp|P05546|HEP2_HUMAN	49
JLSMPLLPADFHK	JLSMPLLPADFHK	A(3)H(6)N(5)	(N(N(H(N(H(A)))(H(N(H(A))))(H(N(H(A)))))))	1	4	sp|P05546|HEP2_HUMAN	49
JLSMPLLPADFHK	JLSM[147]PLLPADFHK	A(2)H(5)N(4)	(N(N(H(H(N(H(A))))(H(N(H(A)))))))	1	3	sp|P05546|HEP2_HUMAN	49
JLTATK	JLTATK	F(1)H(5)N(5)	(N(F)(N(H(N)(H(N(H)))(H(N(H))))))	1	3	sp|Q96RV3|PCX1_HUMAN	1091
JLTATK	JLTATK	A(1)F(1)H(5)N(5)	(N(F)(N(H(N)(H(N(H)))(H(N(H(A)))))))	1	3	sp|Q96RV3|PCX1_HUMAN	1091
JLTATK	JLTATK	A(1)F(1)H(5)N(4)	(N(F)(N(H(H(N(H)))(H(N(H(A)))))))	1	2	sp|Q96RV3|PCX1_HUMAN	1091
JLTTSLTESVDR	JLTTSLTESVDR	A(1)H(5)N(4)	(N(N(H(H(N(H)))(H(N(H(A)))))))	1	3	sp|P80108|PHLD_HUMAN	307
JLTTSLTESVDR	JLTTSLTESVDR	A(2)H(5)N(4)	(N(N(H(H(N(H(A))))(H(N(H(A)))))))	1	3	sp|P80108|PHLD_HUMAN	307
JMSFVNDLTVTQDGRK	JMSFVNDLTVTQDGRK	A(1)H(5)N(4)	(N(N(H(H(N(H)))(H(N(H(A)))))))	1	3	sp|Q9HDC9|APMAP_HUMAN	196
JMSNQLGLLAVNQR	JM[147]SNQLGLLAVNQR	H(5)N(2)	(N(N(H(H(H))(H(H)))))	1	3	sp|P05164|PERM_HUMAN	355
JMSNQLGLLAVNQR	JM[147]SNQLGLLAVNQR	H(6)N(2)	(N(N(H(H)(H(H(H(H)))))))	1	3	sp|P05164|PERM_HUMAN	355
JMSNQLGLLAVNQR	JM[147]SNQLGLLAVNQR	H(7)N(2)	(N(N(H(H(H(H)))(H(H(H))))))	1	3	sp|P05164|PERM_HUMAN	355
JMTQGR	JMTQGR	A(1)F(1)H(5)N(4)	(N(F)(N(H(H(N(H)))(H(N(H(A)))))))	1	3	sp|P07998|RNAS1_HUMAN	62
JNSDISSTR	JNSDISSTR	A(1)H(4)N(3)	(N(N(H(H)(H(N(H(A)))))))	1	3	sp|P01871|IGHM_HUMAN	46
JNSDISSTR	JNSDISSTR	A(1)H(4)N(3)	(N(N(H(H)(H(N(H(A)))))))	1	2	sp|P01871|IGHM_HUMAN	46
JNSDISSTR	JNSDISSTR	A(1)F(1)H(4)N(3)	(N(F)(N(H(H)(H(N(H(A)))))))	1	3	sp|P01871|IGHM_HUMAN	46
JNSDISSTR	JNSDISSTR	A(1)F(1)H(4)N(3)	(N(F)(N(H(H)(H(N(H(A)))))))	1	2	sp|P01871|IGHM_HUMAN	46
JNSDISSTR	JNSDISSTR	A(1)H(5)N(3)	(N(N(H(H(H))(H(N(H(A)))))))	1	3	sp|P01871|IGHM_HUMAN	46
JNSDISSTR	JNSDISSTR	A(1)H(5)N(3)	(N(N(H(H(H))(H(N(H(A)))))))	1	2	sp|P01871|IGHM_HUMAN	46
JNSDISSTR	JNSDISSTR	F(1)H(5)N(4)	(N(F)(N(H(H(N(H)))(H(N(H))))))	1	3	sp|P01871|IGHM_HUMAN	46
JNSDISSTR	JNSDISSTR	H(6)N(4)	(N(N(H(H(N(H)))(H(H(N(H)))))))	1	3	sp|P01871|IGHM_HUMAN	46
JNSDISSTR	JNSDISSTR	A(1)F(1)H(5)N(3)	(N(F)(N(H(H(H))(H(N(H(A)))))))	1	3	sp|P01871|IGHM_HUMAN	46
JNSDISSTR	JNSDISSTR	A(1)F(1)H(5)N(3)	(N(F)(N(H(H(H))(H(N(H(A)))))))	1	2	sp|P01871|IGHM_HUMAN	46
JNSDISSTR	JNSDISSTR	A(1)H(5)N(4)	(N(N(H(H(N(H)))(H(N(H(A)))))))	1	3	sp|P01871|IGHM_HUMAN	46
JNSDISSTR	JNSDISSTR	A(1)H(5)N(4)	(N(N(H(H(N(H)))(H(N(H(A)))))))	1	2	sp|P01871|IGHM_HUMAN	46
JNSDISSTR	JNSDISSTR	A(1)H(6)N(3)	(N(N(H(H)(H(H)(H(N(H(A))))))))	1	3	sp|P01871|IGHM_HUMAN	46
JNSDISSTR	JNSDISSTR	A(1)H(6)N(3)	(N(N(H(H)(H(H)(H(N(H(A))))))))	1	2	sp|P01871|IGHM_HUMAN	46
JNSDISSTR	JNSDISSTR	F(1)H(5)N(5)	(N(F)(N(H(N)(H(N(H)))(H(N(H))))))	1	3	sp|P01871|IGHM_HUMAN	46
JNSDISSTR	JNSDISSTR	A(1)F(1)H(5)N(4)	(N(F)(N(H(H(N(H)))(H(N(H(A)))))))	1	3	sp|P01871|IGHM_HUMAN	46
JNSDISSTR	JNSDISSTR	A(1)F(1)H(5)N(4)	(N(F)(N(H(H(N(H)))(H(N(H(A)))))))	1	2	sp|P01871|IGHM_HUMAN	46
JNSDISSTR	JNSDISSTR	A(1)H(5)N(5)	(N(N(H(N)(H(N(H)))(H(N(H(A)))))))	1	3	sp|P01871|IGHM_HUMAN	46
JNSDISSTR	JNSDISSTR	F(1)H(6)N(5)	(N(N(H(H(N(H)(F)))(H(N(H))(N(H))))))	1	3	sp|P01871|IGHM_HUMAN	46
JNSDISSTR	JNSDISSTR	F(2)H(6)N(4)	(N(F)(N(H(H(N(H)))(H(N(H(H)(F)))))))	1	3	sp|P01871|IGHM_HUMAN	46
JNSDISSTR	JNSDISSTR	A(2)H(5)N(4)	(N(N(H(H(N(H(A))))(H(N(H(A)))))))	1	3	sp|P01871|IGHM_HUMAN	46
JNSDISSTR	JNSDISSTR	A(1)F(1)H(5)N(5)	(N(F)(N(H(N)(H(N(H)))(H(N(H(A)))))))	1	3	sp|P01871|IGHM_HUMAN	46
JNSDISSTR	JNSDISSTR	A(1)F(1)H(5)N(5)	(N(F)(N(H(N)(H(N(H)))(H(N(H(A)))))))	1	2	sp|P01871|IGHM_HUMAN	46
JNSDISSTR	JNSDISSTR	A(2)F(1)H(5)N(4)	(N(F)(N(H(H(N(H(A))))(H(N(H(A)))))))	1	3	sp|P01871|IGHM_HUMAN	46
JNSDISSTR	JNSDISSTR	F(1)H(7)N(5)	(N(F)(N(H(N)(H(N(H(H))))(H(N(H(H)))))))	1	3	sp|P01871|IGHM_HUMAN	46
JNSDISSTR	JNSDISSTR	H(5)N(2)	(N(N(H(H(H))(H(H)))))	1	2	sp|P01871|IGHM_HUMAN	46
JNSDISSTR	JNSDISSTR	H(6)N(2)	(N(N(H(H(H))(H(H)(H)))))	1	2	sp|P01871|IGHM_HUMAN	46
JNTMIR	JNTMIR	A(1)H(5)N(4)	(N(N(H(H(N(H)))(H(N(H(A)))))))	1	3	sp|P12259|FA5_HUMAN	468
JNTMIR	JNTMIR	A(1)H(5)N(4)	(N(N(H(H(N(H)))(H(N(H(A)))))))	1	2	sp|P12259|FA5_HUMAN	468
JNTMIR	JNTMIR	A(2)H(5)N(4)	(N(N(H(H(N(H(A))))(H(N(H(A)))))))	1	3	sp|P12259|FA5_HUMAN	468
JNTMIR	JNTMIR	A(2)H(5)N(4)	(N(N(H(H(N(H(A))))(H(N(H(A)))))))	1	2	sp|P12259|FA5_HUMAN	468
JSSHSPLR	JSSHSPLR	H(8)N(2)	(N(N(H(H(H)(H))(H(H)(H(H))))))	1	3	sp|Q92854|SEM4D_HUMAN	191
JSSLLR	JSSLLR	A(1)F(1)H(5)N(4)	(N(F)(N(H(H(N(H)))(H(N(H(A)))))))	1	2	sp|Q8WWA0|ITLN1_HUMAN	163
JSTTLVMHMK	JSTTLVMHMK	H(5)N(2)	(N(N(H(H)(H(H)(H)))))	1	3	sp|Q07954|LRP1_HUMAN	1825
JSTTLVMHMK	JSTTLVMHMK	H(5)N(2)	(N(N(H(H)(H(H)(H)))))	1	2	sp|Q07954|LRP1_HUMAN	1825
JSTTLVMHMK	JSTTLVMHMK	H(6)N(2)	(N(N(H(H(H))(H(H)(H)))))	1	3	sp|Q07954|LRP1_HUMAN	1825
JSTTLVMHMK	JSTTLVMHMK	H(6)N(2)	(N(N(H(H(H))(H(H(H))))))	1	2	sp|Q07954|LRP1_HUMAN	1825
JTTCQDLQIEVTVK	JTTC[160]QDLQIEVTVK	A(2)H(5)N(4)	(N(N(H(H(N(H(A))))(H(N(H(A)))))))	1	4	sp|P0C0L4|CO4A_HUMAN/sp|P0C0L5|CO4B_HUMAN	1391/1391
JTTCQDLQIEVTVK	JTTC[160]QDLQIEVTVK	A(2)H(5)N(4)	(N(N(H(H(N(H(A))))(H(N(H(A)))))))	1	3	sp|P0C0L4|CO4A_HUMAN/sp|P0C0L5|CO4B_HUMAN	1391/1391
JTTCQDLQIEVTVK	JTTC[160]QDLQIEVTVK	H(5)N(4)	(N(N(H(H(N(H)))(H(N(H))))))	1	3	sp|P0C0L4|CO4A_HUMAN/sp|P0C0L5|CO4B_HUMAN	1391/1391
JTTCQDLQIEVTVK	JTTC[160]QDLQIEVTVK	A(1)H(4)N(4)	(N(N(H(H(N))(H(N(H(A)))))))	1	3	sp|P0C0L4|CO4A_HUMAN/sp|P0C0L5|CO4B_HUMAN	1391/1391
JTTCQDLQIEVTVK	JTTC[160]QDLQIEVTVK	A(1)H(5)N(4)	(N(N(H(H(N(H)))(H(N(H(A)))))))	1	3	sp|P0C0L4|CO4A_HUMAN/sp|P0C0L5|CO4B_HUMAN	1391/1391
JTTCQDLQIEVTVK	JTTC[160]QDLQIEVTVK	F(1)H(6)N(4)	(N(N(H(H(H))(H(N(H))(N(H)(F))))))	1	3	sp|P0C0L4|CO4A_HUMAN/sp|P0C0L5|CO4B_HUMAN	1391/1391
JTTCQDLQIEVTVK	JTTC[160]QDLQIEVTVK	A(1)F(1)H(6)N(4)	(N(N(H(H(N(H(H))))(H(N(F)(H(A)))))))	1	3	sp|P0C0L4|CO4A_HUMAN/sp|P0C0L5|CO4B_HUMAN	1391/1391
JTTFNVESTK	JTTFNVESTK	H(5)N(2)	(N(N(H(H)(H(H(H))))))	1	2	sp|P56199|ITA1_HUMAN	418
JTTFNVESTKK	JTTFNVESTKK	H(6)N(2)	(N(N(H(H(H))(H(H(H))))))	1	3	sp|P56199|ITA1_HUMAN	418
JVSTNVFFK	JVSTNVFFK	H(7)N(2)	(N(N(H(H(H))(H(H(H(H)))))))	1	2	sp|Q6YHK3|CD109_HUMAN	337
JVSTNVFFK	JVSTNVFFK	H(8)N(2)	(N(N(H(H(H(H)))(H(H)(H)(H)))))	1	2	sp|Q6YHK3|CD109_HUMAN	337
JVSWATGR	JVSWATGR	A(1)H(5)N(4)	(N(N(H(H(N(H)))(H(N(H(A)))))))	1	3	sp|P08571|CD14_HUMAN	151
JVSWATGR	JVSWATGR	A(1)H(5)N(4)	(N(N(H(H(N(H)))(H(N(H(A)))))))	1	2	sp|P08571|CD14_HUMAN	151
JVSWATGR	JVSWATGR	A(2)H(5)N(4)	(N(N(H(H(N(H(A))))(H(N(H(A)))))))	1	3	sp|P08571|CD14_HUMAN	151
JVTAEQAR	JVTAEQAR	A(2)H(5)N(4)	(N(N(H(H)(H(N(H(A)))(N(H(A)))))))	1	4	sp|P00748|FA12_HUMAN	249
JVTAEQAR	JVTAEQAR	A(1)H(5)N(4)	(N(N(H(H(N(H)))(H(N(H(A)))))))	1	3	sp|P00748|FA12_HUMAN	249
JVTAEQAR	JVTAEQAR	A(1)H(5)N(4)	(N(N(H(H(N(H)))(H(N(H(A)))))))	1	2	sp|P00748|FA12_HUMAN	249
JVTAEQAR	JVTAEQAR	A(2)H(5)N(4)	(N(N(H(H(N(H(A))))(H(N(H(A)))))))	1	3	sp|P00748|FA12_HUMAN	249
JVTAEQAR	JVTAEQAR	A(2)H(5)N(4)	(N(N(H(H(N(H(A))))(H(N(H(A)))))))	1	2	sp|P00748|FA12_HUMAN	249
JVTFWGR	JVTFWGR	A(1)F(1)H(5)N(4)	(N(F)(N(H(H(N(H)))(H(N(H(A)))))))	1	3	sp|P27918|PROP_HUMAN	428
JVTFWGRPLPR	JVTFWGRPLPR	A(1)F(1)H(5)N(4)	(N(F)(N(H(H(N(H)))(H(N(H(A)))))))	1	3	sp|P27918|PROP_HUMAN	428
JVTYRPHCHICFTPR	JVTYRPHC[160]HIC[160]FTPR	A(1)H(5)N(4)	(N(N(H(H(N(H)))(H(N(H(A)))))))	1	5	sp|Q9NZK5|ADA2_HUMAN	127
JVTYRPHCHICFTPR	JVTYRPHC[160]HIC[160]FTPR	A(1)F(1)H(5)N(4)	(N(F)(N(H(H(N(H)))(H(N(H(A)))))))	1	5	sp|Q9NZK5|ADA2_HUMAN	127
JVTYRPHCHICFTPR	JVTYRPHC[160]HIC[160]FTPR	A(1)H(5)N(4)	(N(N(H(H(H))(H(N)(N(H(A)))))))	1	4	sp|Q9NZK5|ADA2_HUMAN	127
JWSLPNR	JWSLPNR	F(1)H(5)N(4)	(N(F)(N(H(H(N(H)))(H(N(H))))))	1	3	sp|P55058|PLTP_HUMAN	245
JWSLPNR	JWSLPNR	F(1)H(5)N(4)	(N(F)(N(H(H(N(H)))(H(N(H))))))	1	2	sp|P55058|PLTP_HUMAN	245
JWSLPNR	JWSLPNR	F(1)H(5)N(5)	(N(F)(N(H(N)(H(N(H)))(H(N(H))))))	1	3	sp|P55058|PLTP_HUMAN	245
JWSLPNR	JWSLPNR	A(1)F(1)H(5)N(4)	(N(F)(N(H(H(N(H)))(H(N(H(A)))))))	1	3	sp|P55058|PLTP_HUMAN	245
JWSLPNR	JWSLPNR	A(1)F(1)H(5)N(4)	(N(F)(N(H(H(N(H)))(H(N(H(A)))))))	1	2	sp|P55058|PLTP_HUMAN	245
JWSLPNR	JWSLPNR	A(2)F(1)H(5)N(4)	(N(F)(N(H(H(N(H(A))))(H(N(H(A)))))))	1	3	sp|P55058|PLTP_HUMAN	245
JWTITR	JWTITR	H(6)N(2)	(N(N(H(H(H))(H(H)(H)))))	1	2	sp|P55283|CADH4_HUMAN/sp|P19022|CADH2_HUMAN	661/651
JYSHHQLJR	JYSHHQLJR	F(1)H(3)N(5)	(N(F)(N(H(H(N))(H(N)(N)))))	1	3	sp|Q14515|SPRL1_HUMAN	169
JYSQETVPK	JYSQETVPK	A(2)H(5)N(5)	(N(N(H(H(N(H(A))))(H(N)(N(H(A)))))))	1	3	sp|Q5T5P2|SKT_HUMAN	1257
JYTLTGR	JYTLTGR	A(2)F(1)H(5)N(4)	(N(F)(N(H(H(N(H(A))))(H(N(H(A)))))))	1	4	sp|P10643|CO7_HUMAN	754
JYTLTGR	JYTLTGR	A(2)F(1)H(5)N(4)	(N(F)(N(H(H(N(H(A))))(H(N(H(A)))))))	1	3	sp|P10643|CO7_HUMAN	754
JYTLTGR	JYTLTGR	A(2)F(1)H(5)N(4)	(N(F)(N(H(H(N(H(A))))(H(N(H(A)))))))	1	2	sp|P10643|CO7_HUMAN	754
JYTLTGR	JYTLTGR	F(1)H(4)N(5)	(N(F)(N(H(N)(H(N))(H(N(H))))))	1	3	sp|P10643|CO7_HUMAN	754
JYTLTGR	JYTLTGR	F(1)H(4)N(5)	(N(F)(N(H(N)(H(N))(H(N(H))))))	1	2	sp|P10643|CO7_HUMAN	754
JYTLTGR	JYTLTGR	F(1)H(5)N(4)	(N(F)(N(H(H(N(H)))(H(N(H))))))	1	3	sp|P10643|CO7_HUMAN	754
JYTLTGR	JYTLTGR	F(1)H(5)N(5)	(N(F)(N(H(N)(H(N(H)))(H(N(H))))))	1	3	sp|P10643|CO7_HUMAN	754
JYTLTGR	JYTLTGR	F(1)H(5)N(5)	(N(F)(N(H(N)(H(N(H)))(H(N(H))))))	1	2	sp|P10643|CO7_HUMAN	754
JYTLTGR	JYTLTGR	A(1)F(1)H(5)N(4)	(N(F)(N(H(H(N(H)))(H(N(H(A)))))))	1	3	sp|P10643|CO7_HUMAN	754
JYTLTGR	JYTLTGR	A(1)F(1)H(5)N(4)	(N(F)(N(H(H(N(H)))(H(N(H(A)))))))	1	2	sp|P10643|CO7_HUMAN	754
JYTLTGR	JYTLTGR	A(1)F(1)H(5)N(5)	(N(F)(N(H(N)(H(N(H)))(H(N(H(A)))))))	1	3	sp|P10643|CO7_HUMAN	754
JYTLTGR	JYTLTGR	A(1)F(1)H(5)N(5)	(N(F)(N(H(N)(H(N(H)))(H(N(H(A)))))))	1	2	sp|P10643|CO7_HUMAN	754
JYTLTGR	JYTLTGR	A(1)F(2)H(6)N(5)	(N(F)(N(H(H(N(H)(F)))(H(N(H(N(H(A)))))))))	1	3	sp|P10643|CO7_HUMAN	754
JYTLTGR	JYTLTGR	A(2)F(1)H(5)N(5)	(N(F)(N(H(N)(H(N(H(A))))(H(N(H(A)))))))	1	3	sp|P10643|CO7_HUMAN	754
JYTLTGR	JYTLTGR	F(1)H(5)N(4)	(N(F)(N(H(H(N))(H(N(H(H)))))))	1	2	sp|P10643|CO7_HUMAN	754
JYTSIK	JYTSIK	H(8)N(2)	(N(N(H(H(H(H)))(H(H(H(H)))))))	1	2	sp|Q9NRR4|RNC_HUMAN	383
JYTSIK	JYTSIK	H(9)N(2)	(N(N(H(H(H(H)))(H(H)(H(H(H)))))))	1	2	sp|Q9NRR4|RNC_HUMAN	383
KADIFIJGSQLGEDFIQLHK	KADIFIJGSQLGEDFIQLHK	H(5)N(2)	(N(N(H(H)(H(H(H))))))	7	4	sp|Q9Y251|HPSE_HUMAN	238
KAFITJFSMIIDGMTYPGIIK	KAFITJFSMIIDGMTYPGIIK	A(2)H(5)N(4)	(N(N(H(H(N(H(A))))(H(N(H(A)))))))	6	4	sp|Q14624|ITIH4_HUMAN	81
KAFITJFSMIIDGMTYPGIIK	KAFITJFSMIIDGMTYPGIIK	A(2)H(5)N(4)	(N(N(H(H(N(H(A))))(H(N(H(A)))))))	6	3	sp|Q14624|ITIH4_HUMAN	81
KAFITJFSMIIDGMTYPGIIK	KAFITJFSMIIDGMTYPGIIK	A(1)F(1)H(6)N(4)	(N(N(H(H(N(H(H))))(H(N(F)(H(A)))))))	6	4	sp|Q14624|ITIH4_HUMAN	81
KALQAVYSMMSWPDDVPPEGWJR	KALQAVYSMMSWPDDVPPEGWJR	A(1)F(1)H(6)N(4)	(N(N(H(H(N(H(H))))(H(N(F)(H(A)))))))	22	4	sp|P00751|CFAB_HUMAN	378
KALQAVYSMMSWPDDVPPEGWJR	KALQAVYSMMSWPDDVPPEGWJR	A(2)H(5)N(4)	(N(N(H(H(N(H(A))))(H(N(H(A)))))))	22	4	sp|P00751|CFAB_HUMAN	378
KANQQLJFTEAK	KANQQLJFTEAK	A(1)H(6)N(5)	(N(N(H(H(N(H(A))))(H(N(H))(N(H))))))	7	4	sp|Q9Y5Y7|LYVE1_HUMAN	53
KANQQLJFTEAK	KANQQLJFTEAK	A(1)H(6)N(5)	(N(N(H(H(N(H(A))))(H(N(H))(N(H))))))	7	3	sp|Q9Y5Y7|LYVE1_HUMAN	53
KANQQLJFTEAK	KANQQLJFTEAK	A(1)H(5)N(4)	(N(N(H(H(N(H)))(H(N(H(A)))))))	7	3	sp|Q9Y5Y7|LYVE1_HUMAN	53
KAPVVJCSIAVCQR	KAPVVJC[160]SIAVC[160]QR	H(8)N(2)	(N(N(H(H(H(H)))(H(H)(H)(H)))))	6	3	sp|P11215|ITAM_HUMAN	1021
KCGJCSLTTLK	KC[160]GJC[160]SLTTLK	A(2)H(5)N(4)	(N(N(H(H(N(H(A))))(H(N(H(A)))))))	4	3	sp|P49908|SEPP1_HUMAN	174
KCGJCSLTTLKDEDFCK	KC[160]GJC[160]SLTTLKDEDFC[160]K	A(2)H(5)N(4)	(N(N(H(H(N(H(A))))(H(N(H(A)))))))	4	4	sp|P49908|SEPP1_HUMAN	174
KCGJCSLTTLKDEDFCK	KC[160]GJC[160]SLTTLKDEDFC[160]K	A(2)H(5)N(4)	(N(N(H(H(N(H(A))))(H(N(H(A)))))))	4	3	sp|P49908|SEPP1_HUMAN	174
KEYEDAEJTSTQSKVMNK	KEYEDAEJTSTQSKVMNK	H(3)N(2)	(N(N(H(H)(H))))	8	4	sp|Q5VSY0|GKAP1_HUMAN	153
KFVQGJSTEVACHPGYGLPK	KFVQGJSTEVAC[160]HPGYGLPK	A(2)H(5)N(4)	(N(N(H(H(N(H(A))))(H(N(H(A)))))))	6	4	sp|Q02985|FHR3_HUMAN	108
KFVQGJSTEVACHPGYGLPK	KFVQGJSTEVAC[160]HPGYGLPK	A(2)H(5)N(4)	(N(N(H(H(N(H(A))))(H(N(H(A)))))))	6	3	sp|Q02985|FHR3_HUMAN	108
KGDNYYLJR	KGDNYYLJR	A(2)H(5)N(4)	(N(N(H(H(N(H(A))))(H(N(H(A)))))))	8	4	sp|O95363|SYFM_HUMAN	147
KJESLWSVAR	KJESLWSVAR	H(6)N(2)	(N(N(H(H(H))(H(H)(H)))))	2	3	sp|Q9HCL2|GPAT1_HUMAN	375
KJQSVNVFLGHTAIDEMLK	KJQSVNVFLGHTAIDEMLK	A(2)H(5)N(4)	(N(N(H(H(N(H(A))))(H(N(H(A)))))))	2	4	sp|Q9NZP8|C1RL_HUMAN	296
KJQSVNVFLGHTAIDEMLK	KJQSVNVFLGHTAIDEMLK	A(2)H(5)N(4)	(N(N(H(H(N(H(A))))(H(N(H(A)))))))	2	3	sp|Q9NZP8|C1RL_HUMAN	296
KJSSTSTSSSGSR	KJSSTSTSSSGSR	A(2)F(1)H(6)N(3)	(N(N(H(H(H)(H))(H(N(F)(H(A(A))))))))	2	3	sp|Q8N6U8|GP161_HUMAN	241
KKEDALJETR	KKEDALJETR	A(1)H(5)N(4)	(N(N(H(H(N(H)))(H(N(H(A)))))))	7	4	sp|P10909|CLUS_HUMAN	86
KKEDALJETR	KKEDALJETR	A(1)H(5)N(4)	(N(N(H(H(N(H)))(H(N(H(A)))))))	7	3	sp|P10909|CLUS_HUMAN	86
KKEDALJETR	KKEDALJETR	A(2)H(5)N(4)	(N(N(H(H(N(H(A))))(H(N(H(A)))))))	7	4	sp|P10909|CLUS_HUMAN	86
KKEDALJETR	KKEDALJETR	A(2)H(5)N(4)	(N(N(H(H(N(H(A))))(H(N(H(A)))))))	7	3	sp|P10909|CLUS_HUMAN	86
KKEDALJETR	KKEDALJETR	A(3)H(6)N(5)	(N(N(H(H(N(H(A))))(H(N(H(A)))(N(H(A)))))))	7	4	sp|P10909|CLUS_HUMAN	86
KKEDALJETR	KKEDALJETR	A(3)H(6)N(5)	(N(N(H(H(N(H(A))))(H(N(H(A)))(N(H(A)))))))	7	3	sp|P10909|CLUS_HUMAN	86
KKEDALJETR	KKEDALJETR	A(1)F(1)H(5)N(4)	(N(F)(N(H(H(N(H)))(H(N(H(A)))))))	7	3	sp|P10909|CLUS_HUMAN	86
KKEDALJETR	KKEDALJETR	A(2)F(1)H(5)N(4)	(N(F)(N(H(H(N(H(A))))(H(N(H(A)))))))	7	3	sp|P10909|CLUS_HUMAN	86
KKEDALJETR	KKEDALJETR	A(2)H(6)N(5)	(N(N(H(H(N(H(A))))(H(N(H))(N(H(A)))))))	7	3	sp|P10909|CLUS_HUMAN	86
KKEDALJETR	KKEDALJETR	A(3)F(1)H(6)N(5)	(N(N(H(H(N(F)(H(A))))(H(N(H(A)))(N(H(A)))))))	7	3	sp|P10909|CLUS_HUMAN	86
KLHINHNJLTESVGPLPK	KLHINHNJLTESVGPLPK	F(1)H(5)N(4)	(N(F)(N(H(H(N(H)))(H(N(H))))))	8	5	sp|P51884|LUM_HUMAN	127
KLHINHNJLTESVGPLPK	KLHINHNJLTESVGPLPK	F(1)H(5)N(4)	(N(F)(N(H(H(N(H)))(H(N(H))))))	8	4	sp|P51884|LUM_HUMAN	127
KLHINHNJLTESVGPLPK	KLHINHNJLTESVGPLPK	F(1)H(5)N(4)	(N(F)(N(H(H(N(H)))(H(N(H))))))	8	3	sp|P51884|LUM_HUMAN	127
KLHINHNJLTESVGPLPK	KLHINHNJLTESVGPLPK	A(1)F(1)H(5)N(4)	(N(F)(N(H(H(N(H)))(H(N(H(A)))))))	8	5	sp|P51884|LUM_HUMAN	127
KLHINHNJLTESVGPLPK	KLHINHNJLTESVGPLPK	A(1)F(1)H(5)N(4)	(N(F)(N(H(H(N(H)))(H(N(H(A)))))))	8	4	sp|P51884|LUM_HUMAN	127
KLHINHNJLTESVGPLPK	KLHINHNJLTESVGPLPK	F(1)H(5)N(5)	(N(F)(N(H(N)(H(N(H)))(H(N(H))))))	8	4	sp|P51884|LUM_HUMAN	127
KLHINHNJLTESVGPLPK	KLHINHNJLTESVGPLPK	F(1)H(6)N(5)	(N(F)(N(H(H(N(H)))(H(N(H(N(H))))))))	8	4	sp|P51884|LUM_HUMAN	127
KLHINHNJLTESVGPLPK	KLHINHNJLTESVGPLPK	A(2)F(1)H(5)N(4)	(N(F)(N(H(H(N(H(A))))(H(N(H(A)))))))	8	4	sp|P51884|LUM_HUMAN	127
KLHINHNJLTESVGPLPK	KLHINHNJLTESVGPLPK	A(2)F(1)H(5)N(4)	(N(F)(N(H(H(N(H(A))))(H(N(H(A)))))))	8	3	sp|P51884|LUM_HUMAN	127
KLHINHNJLTESVGPLPK	KLHINHNJLTESVGPLPK	A(1)F(1)H(6)N(5)	(N(F)(N(H(H(N(H(A))))(H(N(H))(N(H))))))	8	4	sp|P51884|LUM_HUMAN	127
KLHINHNJLTESVGPLPK	KLHINHNJLTESVGPLPK	A(1)F(1)H(7)N(6)	(N(F)(N(H(H(N(H))(N(H)))(H(N(H))(N(H(A)))))))	8	4	sp|P51884|LUM_HUMAN	127
KLINDYVKJGTR	KLINDYVKJGTR	A(2)H(5)N(4)	(N(N(H(H(N(H(A))))(H(N(H(A)))))))	9	4	sp|P01011|AACT_HUMAN	186
KLINDYVKJGTR	KLINDYVKJGTR	A(2)H(5)N(4)	(N(N(H(H(N(H(A))))(H(N(H(A)))))))	9	3	sp|P01011|AACT_HUMAN	186
KLJYTLSQGHR	KLJYTLSQGHR	H(5)N(4)	(N(N(H(H(N(H)))(H(N(H))))))	3	4	sp|P15144|AMPN_HUMAN	128
KLJYTLSQGHR	KLJYTLSQGHR	H(5)N(4)	(N(N(H(H(N(H)))(H(N(H))))))	3	3	sp|P15144|AMPN_HUMAN	128
KLJYTLSQGHR	KLJYTLSQGHR	A(2)H(5)N(4)	(N(N(H(H(N(H(A))))(H(N(H(A)))))))	3	4	sp|P15144|AMPN_HUMAN	128
KLJYTLSQGHR	KLJYTLSQGHR	A(2)H(5)N(4)	(N(N(H(H(N(H(A))))(H(N(H(A)))))))	3	3	sp|P15144|AMPN_HUMAN	128
KLPPGLLAJFTLLR	KLPPGLLAJFTLLR	A(1)H(5)N(4)	(N(N(H(H(N(H)))(H(N(H(A)))))))	9	4	sp|P02750|A2GL_HUMAN	186
KLPPGLLAJFTLLR	KLPPGLLAJFTLLR	A(2)H(5)N(4)	(N(N(H(H(N(H(A))))(H(N(H(A)))))))	9	4	sp|P02750|A2GL_HUMAN	186
KLPPGLLAJFTLLR	KLPPGLLAJFTLLR	A(2)H(5)N(4)	(N(N(H(H(N(H(A))))(H(N(H(A)))))))	9	3	sp|P02750|A2GL_HUMAN	186
KLPPGLLAJFTLLR	KLPPGLLAJFTLLR	A(2)F(1)H(5)N(4)	(N(F)(N(H(H(N(H(A))))(H(N(H(A)))))))	9	3	sp|P02750|A2GL_HUMAN	186
KLVLSSEKTVLTPATNHMGJVTFTIPANR	KLVLSSEKTVLTPATNHMGJVTFTIPANR	H(6)N(2)	(N(N(H(H(H))(H(H(H))))))	20	5	sp|P01024|CO3_HUMAN	85
KLVLSSEKTVLTPATNHMGJVTFTIPANR	KLVLSSEKTVLTPATNHMGJVTFTIPANR	H(6)N(2)	(N(N(H(H(H))(H(H)(H)))))	20	4	sp|P01024|CO3_HUMAN	85
KLVLSSEKTVLTPATNHMGJVTFTIPANR	KLVLSSEKTVLTPATNHM[147]GJVTFTIPANR	H(6)N(2)	(N(N(H(H(H))(H(H(H))))))	20	4	sp|P01024|CO3_HUMAN	85
KMKJECIPPEGR	KMKJEC[160]IPPEGR	H(6)N(2)	(N(N(H(H(H))(H(H)(H)))))	4	3	sp|Q58F21|BRDT_HUMAN	692
KMLYRDFJMTGWAYK	KMLYRDFJMTGWAYK	H(4)N(2)	(N(N(H(H)(H(H)))))	8	4	sp|Q9ULR3|PPM1H_HUMAN	354
KMLYRDFJMTGWAYK	KMLYRDFJMTGWAYK	H(4)N(2)	(N(N(H(H)(H(H)))))	8	3	sp|Q9ULR3|PPM1H_HUMAN	354
KNAHGEEKEJLTAR	KNAHGEEKEJLTAR	A(2)H(5)N(4)	(N(N(H(H(N(H(A))))(H(N(H(A)))))))	10	4	sp|Q06033|ITIH3_HUMAN	580
KNPFJSSK	KNPFJSSK	A(2)H(5)N(4)	(N(N(H(H(N(H(A))))(H(N(H(A)))))))	5	3	sp|Q9HCH5|SYTL2_HUMAN	163
KPEKEASJSSR	KPEKEASJSSR	F(1)H(3)N(5)	(N(F)(N(H(N)(H(N))(H(N)))))	8	3	sp|P18858|DNLI1_HUMAN	26
KPEKEASJSSR	KPEKEASJSSR	H(4)N(5)	(N(N(H(N)(H(N))(H(N(H))))))	8	3	sp|P18858|DNLI1_HUMAN	26
KPEKEASJSSR	KPEKEASJSSR	H(5)N(5)	(N(N(H(N)(H(N(H)))(H(N(H))))))	8	3	sp|P18858|DNLI1_HUMAN	26
KPEKEASJSSR	KPEKEASJSSR	A(1)H(4)N(5)	(N(N(H(N)(H(N))(H(N(H(A)))))))	8	3	sp|P18858|DNLI1_HUMAN	26
KPEKEASJSSR	KPEKEASJSSR	A(1)F(1)H(4)N(5)	(N(F)(N(H(N)(H(N))(H(N(H(A)))))))	8	3	sp|P18858|DNLI1_HUMAN	26
KPEKEASJSSR	KPEKEASJSSR	A(1)H(5)N(5)	(N(N(H(N)(H(N(H)))(H(N(H(A)))))))	8	3	sp|P18858|DNLI1_HUMAN	26
KPEKEASJSSR	KPEKEASJSSR	A(1)F(1)H(5)N(5)	(N(F)(N(H(N)(H(N(H)))(H(N(H(A)))))))	8	3	sp|P18858|DNLI1_HUMAN	26
KPEKEASJSSR	KPEKEASJSSR	A(2)H(5)N(4)	(N(N(H(H(N(H(A))))(H(N(H(A)))))))	8	3	sp|P18858|DNLI1_HUMAN	26
KPEKEASJSSR	KPEKEASJSSR	A(2)F(1)H(5)N(4)	(N(F)(N(H(H(N(H(A))))(H(N(H(A)))))))	8	3	sp|P18858|DNLI1_HUMAN	26
KPEKEASJSSR	KPEKEASJSSR	A(2)H(5)N(5)	(N(N(H(N)(H(N(H(A))))(H(N(H(A)))))))	8	3	sp|P18858|DNLI1_HUMAN	26
KQJETENRK	KQJETENRK	F(1)H(3)N(5)	(N(F)(N(H(N)(H(N))(H(N)))))	3	3	sp|Q14643|ITPR1_HUMAN	103
KTLFCJASK	KTLFC[160]JASK	A(1)H(5)N(4)	(N(N(H(H(N(H)))(H(N(H(A)))))))	6	3	sp|P20851|C4BPB_HUMAN	64
KTLFCJASK	KTLFC[160]JASK	A(2)H(5)N(4)	(N(N(H(H(N(H(A))))(H(N(H(A)))))))	6	3	sp|P20851|C4BPB_HUMAN	64
KTMLVQKJVTSESTCCVAK	KTMLVQKJVTSESTC[160]C[160]VAK	F(2)H(5)N(2)	(N(F)(N(H(H)(H(H(H(F)))))))	8	4	sp|P01215|GLHA_HUMAN	76
KTSFVJFTDICK	KTSFVJFTDIC[160]K	H(3)N(2)	(N(N(H(H)(H))))	6	3	sp|P20042|IF2B_HUMAN	221
KVCQDCPLLAPLJDTR	KVC[160]QDC[160]PLLAPLJDTR	A(2)H(5)N(4)	(N(N(H(H(N(H(A))))(H(N(H(A)))))))	13	5	sp|P02765|FETUA_HUMAN	156
KVCQDCPLLAPLJDTR	KVC[160]QDC[160]PLLAPLJDTR	A(2)H(5)N(4)	(N(N(H(H(N(H(A))))(H(N(H(A)))))))	13	4	sp|P02765|FETUA_HUMAN	156
KVCQDCPLLAPLJDTR	KVC[160]QDC[160]PLLAPLJDTR	A(2)H(5)N(4)	(N(N(H(H(N(H(A))))(H(N(H(A)))))))	13	3	sp|P02765|FETUA_HUMAN	156
KVCQDCPLLAPLJDTR	KVC[160]QDC[160]PLLAPLJDTR	A(1)H(5)N(4)	(N(N(H(H(N(H)))(H(N(H(A)))))))	13	4	sp|P02765|FETUA_HUMAN	156
KVCQDCPLLAPLJDTR	KVC[160]QDC[160]PLLAPLJDTR	A(1)H(5)N(4)	(N(N(H(H(N(H)))(H(N(H(A)))))))	13	3	sp|P02765|FETUA_HUMAN	156
KVCQDCPLLAPLJDTR	KVC[160]QDC[160]PLLAPLJDTR	A(1)F(1)H(6)N(4)	(N(N(H(H(N(H(H))))(H(N(F)(H(A)))))))	13	4	sp|P02765|FETUA_HUMAN	156
KVCQDCPLLAPLJDTR	KVC[160]QDC[160]PLLAPLJDTR	A(1)F(1)H(6)N(4)	(N(N(H(H(N(H(H))))(H(N(F)(H(A)))))))	13	3	sp|P02765|FETUA_HUMAN	156
KVCQDCPLLAPLJDTR	KVC[160]QDC[160]PLLAPLJDTR	F(1)H(6)N(4)	(N(N(H(H(H))(H(N(H))(N(H)(F))))))	13	3	sp|P02765|FETUA_HUMAN	156
KVCQDCPLLAPLJDTR	KVC[160]QDC[160]PLLAPLJDTR	A(1)H(6)N(4)	(N(N(H(H(N(H(H))))(H(N(H(A)))))))	13	3	sp|P02765|FETUA_HUMAN	156
KVCQDCPLLAPLJDTR	KVC[160]QDC[160]PLLAPLJDTR	A(2)F(1)H(5)N(4)	(N(F)(N(H(H(N(H(A))))(H(N(H(A)))))))	13	3	sp|P02765|FETUA_HUMAN	156
KVSCPIMPCSJATVPDGECCPR	KVSC[160]PIMPC[160]SJATVPDGEC[160]C[160]PR	H(4)N(2)	(N(N(H(H)(H(H)))))	11	3	sp|P07996|TSP1_HUMAN	360
KVTVRPGESVMVJISAK	KVTVRPGESVMVJISAK	F(1)H(5)N(5)	(N(F)(N(H(N)(H(N(H)))(H(N(H))))))	13	4	sp|Q9Y6R7|FCGBP_HUMAN	91
KVTVRPGESVMVJISAK	KVTVRPGESVMVJISAK	A(1)F(1)H(5)N(4)	(N(F)(N(H(H(N(H)))(H(N(H(A)))))))	13	4	sp|Q9Y6R7|FCGBP_HUMAN	91
KWDESLLJR	KWDESLLJR	F(1)H(4)N(5)	(N(F)(N(H(N)(H(N))(H(N(H))))))	8	3	sp|Q8WTQ1|D104A_HUMAN	68
KWJCTDHVCDATCSTIGMAHYLTFDGLK	KWJC[160]TDHVC[160]DATC[160]STIGMAHYLTFDGLK	F(2)H(5)N(4)	(N(N(H(H(N(H(F))))(H(N(H(F)))))))	3	5	sp|P04275|VWF_HUMAN	857
KYEAFLJK	KYEAFLJK	F(3)H(4)N(3)	(N(F)(N(H(H)(H(N(F)(H(F)))))))	7	3	sp|Q9UHD2|TBK1_HUMAN	614
KYNJRCLDGQPMK	KYNJRC[160]LDGQPMK	H(5)N(2)	(N(N(H(H(H))(H(H)))))	4	3	sp|Q9BY77|PDIP3_HUMAN	336
KYNSQJQSNNQFVLYR	KYNSQJQSNNQFVLYR	A(2)H(5)N(4)	(N(N(H(H(N(H(A))))(H(N(H(A)))))))	6	4	sp|P01042|KNG1_HUMAN	48
KYNSQJQSNNQFVLYR	KYNSQJQSNNQFVLYR	A(2)H(5)N(4)	(N(N(H(H(N(H(A))))(H(N(H(A)))))))	6	3	sp|P01042|KNG1_HUMAN	48
KYQQJMSHLEEK	KYQQJMSHLEEK	H(4)N(2)	(N(N(H(H)(H(H)))))	5	3	sp|Q13201|MMRN1_HUMAN	840
LAGKPTHVJVSVVMAEVDGTCY	LAGKPTHVJVSVVMAEVDGTC[160]Y	A(1)F(1)H(5)N(4)	(N(F)(N(H(H(N(H)))(H(N(H(A)))))))	9	5	sp|P01876|IGHA1_HUMAN	340
LAGKPTHVJVSVVMAEVDGTCY	LAGKPTHVJVSVVMAEVDGTC[160]Y	A(1)F(1)H(5)N(4)	(N(F)(N(H(H(N(H)))(H(N(H(A)))))))	9	4	sp|P01876|IGHA1_HUMAN	340
LAGKPTHVJVSVVMAEVDGTCY	LAGKPTHVJVSVVMAEVDGTC[160]Y	A(1)F(1)H(5)N(4)	(N(F)(N(H(H(N(H)))(H(N(H(A)))))))	9	3	sp|P01876|IGHA1_HUMAN	340
LAGKPTHVJVSVVMAEVDGTCY	LAGKPTHVJVSVVMAEVDGTC[160]Y	F(3)H(5)N(4)	(N(F)(N(H(H(N(H)(F)))(H(N(H)(F))))))	9	5	sp|P01876|IGHA1_HUMAN	340
LAGKPTHVJVSVVMAEVDGTCY	LAGKPTHVJVSVVMAEVDGTC[160]Y	H(5)N(2)	(N(N(H(H(H))(H(H)))))	9	4	sp|P01876|IGHA1_HUMAN	340
LAGKPTHVJVSVVMAEVDGTCY	LAGKPTHVJVSVVMAEVDGTC[160]Y	F(3)H(5)N(5)	(N(F)(N(H(N)(H(N(H(F))))(H(N(H(F)))))))	9	5	sp|P01876|IGHA1_HUMAN	340
LAGKPTHVJVSVVMAEVDGTCY	LAGKPTHVJVSVVMAEVDGTC[160]Y	F(3)H(5)N(5)	(N(F)(N(H(N)(H(N(H(F))))(H(N(H(F)))))))	9	3	sp|P01876|IGHA1_HUMAN	340
LAGKPTHVJVSVVMAEVDGTCY	LAGKPTHVJVSVVMAEVDGTC[160]Y	H(6)N(2)	(N(N(H(H(H))(H(H(H))))))	9	4	sp|P01876|IGHA1_HUMAN	340
LAGKPTHVJVSVVMAEVDGTCY	LAGKPTHVJVSVVMAEVDGTC[160]Y	A(1)H(4)N(3)	(N(N(H(H)(H(N(H(A)))))))	9	4	sp|P01876|IGHA1_HUMAN	340
LAGKPTHVJVSVVMAEVDGTCY	LAGKPTHVJVSVVMAEVDGTC[160]Y	A(1)H(4)N(3)	(N(N(H(H)(H(N(H(A)))))))	9	3	sp|P01876|IGHA1_HUMAN	340
LAGKPTHVJVSVVMAEVDGTCY	LAGKPTHVJVSVVMAEVDGTC[160]Y	H(3)N(5)	(N(N(H(N)(H(N))(H(N)))))	9	4	sp|P01876|IGHA1_HUMAN	340
LAGKPTHVJVSVVMAEVDGTCY	LAGKPTHVJVSVVMAEVDGTC[160]Y	H(3)N(5)	(N(N(H(N)(H(N))(H(N)))))	9	3	sp|P01876|IGHA1_HUMAN	340
LAGKPTHVJVSVVMAEVDGTCY	LAGKPTHVJVSVVMAEVDGTC[160]Y	H(7)N(2)	(N(N(H(H(H)(H))(H(H(H))))))	9	4	sp|P01876|IGHA1_HUMAN	340
LAGKPTHVJVSVVMAEVDGTCY	LAGKPTHVJVSVVMAEVDGTC[160]Y	H(7)N(2)	(N(N(H(H(H)(H))(H(H(H))))))	9	3	sp|P01876|IGHA1_HUMAN	340
LAGKPTHVJVSVVMAEVDGTCY	LAGKPTHVJVSVVMAEVDGTC[160]Y	A(2)F(1)H(5)N(5)	(N(F)(N(H(N)(H(N(H(A))))(H(N(H(A)))))))	9	5	sp|P01876|IGHA1_HUMAN	340
LAGKPTHVJVSVVMAEVDGTCY	LAGKPTHVJVSVVMAEVDGTC[160]Y	A(2)F(1)H(5)N(5)	(N(F)(N(H(N)(H(N(H(A))))(H(N(H(A)))))))	9	4	sp|P01876|IGHA1_HUMAN	340
LAGKPTHVJVSVVMAEVDGTCY	LAGKPTHVJVSVVMAEVDGTC[160]Y	A(2)F(1)H(5)N(5)	(N(F)(N(H(N)(H(N(H(A))))(H(N(H(A)))))))	9	3	sp|P01876|IGHA1_HUMAN	340
LAGKPTHVJVSVVMAEVDGTCY	LAGKPTHVJVSVVMAEVDGTC[160]Y	F(1)H(3)N(5)	(N(F)(N(H(N)(H(N))(H(N)))))	9	4	sp|P01876|IGHA1_HUMAN	340
LAGKPTHVJVSVVMAEVDGTCY	LAGKPTHVJVSVVMAEVDGTC[160]Y	F(1)H(3)N(5)	(N(F)(N(H(N)(H(N))(H(N)))))	9	3	sp|P01876|IGHA1_HUMAN	340
LAGKPTHVJVSVVMAEVDGTCY	LAGKPTHVJVSVVMAEVDGTC[160]Y	H(5)N(4)	(N(N(H(H(N(H)))(H(N(H))))))	9	4	sp|P01876|IGHA1_HUMAN	340
LAGKPTHVJVSVVMAEVDGTCY	LAGKPTHVJVSVVMAEVDGTC[160]Y	H(5)N(4)	(N(N(H(H(N(H)))(H(N(H))))))	9	3	sp|P01876|IGHA1_HUMAN	340
LAGKPTHVJVSVVMAEVDGTCY	LAGKPTHVJVSVVMAEVDGTC[160]Y	H(6)N(3)	(N(N(H(H(H)(H))(H(H(N))))))	9	4	sp|P01876|IGHA1_HUMAN	340
LAGKPTHVJVSVVMAEVDGTCY	LAGKPTHVJVSVVMAEVDGTC[160]Y	H(6)N(3)	(N(N(H(H(H)(H))(H(H(N))))))	9	3	sp|P01876|IGHA1_HUMAN	340
LAGKPTHVJVSVVMAEVDGTCY	LAGKPTHVJVSVVMAEVDGTC[160]Y	A(1)F(1)H(4)N(3)	(N(F)(N(H(H)(H(N(H(A)))))))	9	4	sp|P01876|IGHA1_HUMAN	340
LAGKPTHVJVSVVMAEVDGTCY	LAGKPTHVJVSVVMAEVDGTC[160]Y	A(1)F(1)H(4)N(3)	(N(F)(N(H(H)(H(N(H(A)))))))	9	3	sp|P01876|IGHA1_HUMAN	340
LAGKPTHVJVSVVMAEVDGTCY	LAGKPTHVJVSVVMAEVDGTC[160]Y	A(1)H(5)N(3)	(N(N(H(H(H))(H(N(H(A)))))))	9	4	sp|P01876|IGHA1_HUMAN	340
LAGKPTHVJVSVVMAEVDGTCY	LAGKPTHVJVSVVMAEVDGTC[160]Y	A(1)H(5)N(3)	(N(N(H(H(H))(H(N(H(A)))))))	9	3	sp|P01876|IGHA1_HUMAN	340
LAGKPTHVJVSVVMAEVDGTCY	LAGKPTHVJVSVVMAEVDGTC[160]Y	F(1)H(7)N(2)	(N(F)(N(H(H)(H(H)(H(H(H)))))))	9	4	sp|P01876|IGHA1_HUMAN	340
LAGKPTHVJVSVVMAEVDGTCY	LAGKPTHVJVSVVMAEVDGTC[160]Y	F(1)H(7)N(2)	(N(F)(N(H(H)(H(H)(H(H(H)))))))	9	3	sp|P01876|IGHA1_HUMAN	340
LAGKPTHVJVSVVMAEVDGTCY	LAGKPTHVJVSVVMAEVDGTC[160]Y	H(4)N(5)	(N(N(H(N)(H(N))(H(N(H))))))	9	4	sp|P01876|IGHA1_HUMAN	340
LAGKPTHVJVSVVMAEVDGTCY	LAGKPTHVJVSVVMAEVDGTC[160]Y	H(4)N(5)	(N(N(H(N)(H(N))(H(N(H))))))	9	3	sp|P01876|IGHA1_HUMAN	340
LAGKPTHVJVSVVMAEVDGTCY	LAGKPTHVJVSVVMAEVDGTC[160]Y	H(8)N(2)	(N(N(H(H(H(H)))(H(H)(H)(H)))))	9	4	sp|P01876|IGHA1_HUMAN	340
LAGKPTHVJVSVVMAEVDGTCY	LAGKPTHVJVSVVMAEVDGTC[160]Y	A(1)F(2)H(4)N(3)	(N(F)(N(H(H)(H(N(F)(H(A)))))))	9	4	sp|P01876|IGHA1_HUMAN	340
LAGKPTHVJVSVVMAEVDGTCY	LAGKPTHVJVSVVMAEVDGTC[160]Y	A(1)H(4)N(4)	(N(N(H(H(N))(H(N(H(A)))))))	9	4	sp|P01876|IGHA1_HUMAN	340
LAGKPTHVJVSVVMAEVDGTCY	LAGKPTHVJVSVVMAEVDGTC[160]Y	A(1)H(4)N(4)	(N(N(H(H(N))(H(N(H(A)))))))	9	3	sp|P01876|IGHA1_HUMAN	340
LAGKPTHVJVSVVMAEVDGTCY	LAGKPTHVJVSVVMAEVDGTC[160]Y	F(1)H(4)N(5)	(N(F)(N(H(N)(H(N))(H(N(H))))))	9	4	sp|P01876|IGHA1_HUMAN	340
LAGKPTHVJVSVVMAEVDGTCY	LAGKPTHVJVSVVMAEVDGTC[160]Y	F(1)H(4)N(5)	(N(F)(N(H(N)(H(N))(H(N(H))))))	9	3	sp|P01876|IGHA1_HUMAN	340
LAGKPTHVJVSVVMAEVDGTCY	LAGKPTHVJVSVVMAEVDGTC[160]Y	F(1)H(5)N(4)	(N(F)(N(H(H(N(H)))(H(N(H))))))	9	4	sp|P01876|IGHA1_HUMAN	340
LAGKPTHVJVSVVMAEVDGTCY	LAGKPTHVJVSVVMAEVDGTC[160]Y	F(1)H(5)N(4)	(N(F)(N(H(H(N(H)))(H(N(H))))))	9	3	sp|P01876|IGHA1_HUMAN	340
LAGKPTHVJVSVVMAEVDGTCY	LAGKPTHVJVSVVMAEVDGTC[160]Y	H(5)N(5)	(N(N(H(N)(H(N(H)))(H(N(H))))))	9	4	sp|P01876|IGHA1_HUMAN	340
LAGKPTHVJVSVVMAEVDGTCY	LAGKPTHVJVSVVMAEVDGTC[160]Y	H(5)N(5)	(N(N(H(N)(H(N(H)))(H(N(H))))))	9	3	sp|P01876|IGHA1_HUMAN	340
LAGKPTHVJVSVVMAEVDGTCY	LAGKPTHVJVSVVMAEVDGTC[160]Y	A(1)F(1)H(4)N(4)	(N(F)(N(H(H(N))(H(N(H(A)))))))	9	4	sp|P01876|IGHA1_HUMAN	340
LAGKPTHVJVSVVMAEVDGTCY	LAGKPTHVJVSVVMAEVDGTC[160]Y	A(1)F(1)H(4)N(4)	(N(F)(N(H(H(N))(H(N(H(A)))))))	9	3	sp|P01876|IGHA1_HUMAN	340
LAGKPTHVJVSVVMAEVDGTCY	LAGKPTHVJVSVVMAEVDGTC[160]Y	A(1)F(1)H(5)N(3)	(N(F)(N(H(H(H))(H(N(H(A)))))))	9	4	sp|P01876|IGHA1_HUMAN	340
LAGKPTHVJVSVVMAEVDGTCY	LAGKPTHVJVSVVMAEVDGTC[160]Y	A(1)F(1)H(5)N(3)	(N(F)(N(H(H(H))(H(N(H(A)))))))	9	3	sp|P01876|IGHA1_HUMAN	340
LAGKPTHVJVSVVMAEVDGTCY	LAGKPTHVJVSVVMAEVDGTC[160]Y	A(1)H(5)N(4)	(N(N(H(H(N(H)))(H(N(H(A)))))))	9	4	sp|P01876|IGHA1_HUMAN	340
LAGKPTHVJVSVVMAEVDGTCY	LAGKPTHVJVSVVMAEVDGTC[160]Y	A(1)H(5)N(4)	(N(N(H(H(N(H)))(H(N(H(A)))))))	9	3	sp|P01876|IGHA1_HUMAN	340
LAGKPTHVJVSVVMAEVDGTCY	LAGKPTHVJVSVVMAEVDGTC[160]Y	A(1)H(6)N(3)	(N(N(H(H)(H(H)(H(N(H(A))))))))	9	4	sp|P01876|IGHA1_HUMAN	340
LAGKPTHVJVSVVMAEVDGTCY	LAGKPTHVJVSVVMAEVDGTC[160]Y	A(1)H(6)N(3)	(N(N(H(H)(H(H)(H(N(H(A))))))))	9	3	sp|P01876|IGHA1_HUMAN	340
LAGKPTHVJVSVVMAEVDGTCY	LAGKPTHVJVSVVMAEVDGTC[160]Y	A(1)H(4)N(5)	(N(N(H(H(N)(N))(H(N(H(A)))))))	9	4	sp|P01876|IGHA1_HUMAN	340
LAGKPTHVJVSVVMAEVDGTCY	LAGKPTHVJVSVVMAEVDGTC[160]Y	F(1)H(5)N(5)	(N(F)(N(H(N)(H(N(H)))(H(N(H))))))	9	4	sp|P01876|IGHA1_HUMAN	340
LAGKPTHVJVSVVMAEVDGTCY	LAGKPTHVJVSVVMAEVDGTC[160]Y	F(1)H(5)N(5)	(N(F)(N(H(N)(H(N(H)))(H(N(H))))))	9	3	sp|P01876|IGHA1_HUMAN	340
LAGKPTHVJVSVVMAEVDGTCY	LAGKPTHVJVSVVMAEVDGTC[160]Y	H(6)N(5)	(N(N(H(H(N(H)))(H(N(H(N(H))))))))	9	4	sp|P01876|IGHA1_HUMAN	340
LAGKPTHVJVSVVMAEVDGTCY	LAGKPTHVJVSVVMAEVDGTC[160]Y	A(1)F(1)H(4)N(5)	(N(F)(N(H(N)(H(N))(H(N(H(A)))))))	9	4	sp|P01876|IGHA1_HUMAN	340
LAGKPTHVJVSVVMAEVDGTCY	LAGKPTHVJVSVVMAEVDGTC[160]Y	A(1)F(1)H(4)N(5)	(N(F)(N(H(N)(H(N))(H(N(H(A)))))))	9	3	sp|P01876|IGHA1_HUMAN	340
LAGKPTHVJVSVVMAEVDGTCY	LAGKPTHVJVSVVMAEVDGTC[160]Y	A(1)H(5)N(5)	(N(N(H(N)(H(N(H)))(H(N(H(A)))))))	9	4	sp|P01876|IGHA1_HUMAN	340
LAGKPTHVJVSVVMAEVDGTCY	LAGKPTHVJVSVVMAEVDGTC[160]Y	A(1)H(5)N(5)	(N(N(H(N)(H(N(H)))(H(N(H(A)))))))	9	3	sp|P01876|IGHA1_HUMAN	340
LAGKPTHVJVSVVMAEVDGTCY	LAGKPTHVJVSVVMAEVDGTC[160]Y	A(1)H(6)N(4)	(N(N(H(H(H))(H(N(H))(N(H(A)))))))	9	4	sp|P01876|IGHA1_HUMAN	340
LAGKPTHVJVSVVMAEVDGTCY	LAGKPTHVJVSVVMAEVDGTC[160]Y	A(1)H(6)N(4)	(N(N(H(H(H))(H(N(H))(N(H(A)))))))	9	3	sp|P01876|IGHA1_HUMAN	340
LAGKPTHVJVSVVMAEVDGTCY	LAGKPTHVJVSVVMAEVDGTC[160]Y	F(2)H(5)N(5)	(N(F)(N(H(N)(H(N(H)))(H(N(H(F)))))))	9	4	sp|P01876|IGHA1_HUMAN	340
LAGKPTHVJVSVVMAEVDGTCY	LAGKPTHVJVSVVMAEVDGTC[160]Y	F(2)H(6)N(4)	(N(F)(N(H(H(N(H)))(H(N(H(H)(F)))))))	9	4	sp|P01876|IGHA1_HUMAN	340
LAGKPTHVJVSVVMAEVDGTCY	LAGKPTHVJVSVVMAEVDGTC[160]Y	A(1)F(1)H(6)N(4)	(N(F)(N(H(H(H))(H(N(H))(N(H(A)))))))	9	4	sp|P01876|IGHA1_HUMAN	340
LAGKPTHVJVSVVMAEVDGTCY	LAGKPTHVJVSVVMAEVDGTC[160]Y	A(1)F(1)H(6)N(4)	(N(F)(N(H(H(H))(H(N(H))(N(H(A)))))))	9	3	sp|P01876|IGHA1_HUMAN	340
LAGKPTHVJVSVVMAEVDGTCY	LAGKPTHVJVSVVMAEVDGTC[160]Y	A(1)F(2)H(5)N(4)	(N(F)(N(H(H(N(H(A))))(H(N(H(F)))))))	9	4	sp|P01876|IGHA1_HUMAN	340
LAGKPTHVJVSVVMAEVDGTCY	LAGKPTHVJVSVVMAEVDGTC[160]Y	A(2)H(5)N(4)	(N(N(H(H(N(H(A))))(H(N(H(A)))))))	9	4	sp|P01876|IGHA1_HUMAN	340
LAGKPTHVJVSVVMAEVDGTCY	LAGKPTHVJVSVVMAEVDGTC[160]Y	A(2)H(5)N(4)	(N(N(H(H(N(H(A))))(H(N(H(A)))))))	9	3	sp|P01876|IGHA1_HUMAN	340
LAGKPTHVJVSVVMAEVDGTCY	LAGKPTHVJVSVVMAEVDGTC[160]Y	F(1)H(5)N(6)	(N(F)(N(H(N)(H(N(H)))(H(N)(N(H))))))	9	4	sp|P01876|IGHA1_HUMAN	340
LAGKPTHVJVSVVMAEVDGTCY	LAGKPTHVJVSVVMAEVDGTC[160]Y	F(1)H(6)N(5)	(N(F)(N(H(H(N(H)))(H(N(H(N(H))))))))	9	4	sp|P01876|IGHA1_HUMAN	340
LAGKPTHVJVSVVMAEVDGTCY	LAGKPTHVJVSVVMAEVDGTC[160]Y	H(4)N(2)	(N(N(H(H)(H(H)))))	9	3	sp|P01876|IGHA1_HUMAN	340
LAGKPTHVJVSVVMAEVDGTCY	LAGKPTHVJVSVVMAEVDGTC[160]Y	A(1)F(1)H(5)N(5)	(N(F)(N(H(N)(H(N(H)))(H(N(H(A)))))))	9	4	sp|P01876|IGHA1_HUMAN	340
LAGKPTHVJVSVVMAEVDGTCY	LAGKPTHVJVSVVMAEVDGTC[160]Y	A(1)F(1)H(5)N(5)	(N(F)(N(H(N)(H(N(H)))(H(N(H(A)))))))	9	3	sp|P01876|IGHA1_HUMAN	340
LAGKPTHVJVSVVMAEVDGTCY	LAGKPTHVJVSVVMAEVDGTC[160]Y	A(1)H(6)N(5)	(N(N(H(H(N(H)))(H(N(H))(N(H)(A))))))	9	4	sp|P01876|IGHA1_HUMAN	340
LAGKPTHVJVSVVMAEVDGTCY	LAGKPTHVJVSVVMAEVDGTC[160]Y	F(2)H(6)N(5)	(N(F)(N(H(H(N(H)))(H(N(H(N(H)(F))))))))	9	4	sp|P01876|IGHA1_HUMAN	340
LAGKPTHVJVSVVMAEVDGTCY	LAGKPTHVJVSVVMAEVDGTC[160]Y	F(3)H(5)N(5)	(N(F)(N(H(N)(H(N(H)(F)))(H(N(H)(F))))))	9	4	sp|P01876|IGHA1_HUMAN	340
LAGKPTHVJVSVVMAEVDGTCY	LAGKPTHVJVSVVMAEVDGTC[160]Y	H(3)N(3)	(N(N(H(H)(H(N)))))	9	3	sp|P01876|IGHA1_HUMAN	340
LAGKPTHVJVSVVMAEVDGTCY	LAGKPTHVJVSVVMAEVDGTC[160]Y	A(1)F(2)H(6)N(4)	(N(F)(N(H(H(N(H(H))))(H(N(F)(H(A)))))))	9	4	sp|P01876|IGHA1_HUMAN	340
LAGKPTHVJVSVVMAEVDGTCY	LAGKPTHVJVSVVMAEVDGTC[160]Y	A(1)F(2)H(6)N(4)	(N(F)(N(H(H(N(H(H))))(H(N(F)(H(A)))))))	9	3	sp|P01876|IGHA1_HUMAN	340
LAGKPTHVJVSVVMAEVDGTCY	LAGKPTHVJVSVVMAEVDGTC[160]Y	A(2)F(1)H(5)N(4)	(N(F)(N(H(H(N(H(A))))(H(N(H(A)))))))	9	4	sp|P01876|IGHA1_HUMAN	340
LAGKPTHVJVSVVMAEVDGTCY	LAGKPTHVJVSVVMAEVDGTC[160]Y	A(2)F(1)H(5)N(4)	(N(F)(N(H(H(N(H(A))))(H(N(H(A)))))))	9	3	sp|P01876|IGHA1_HUMAN	340
LAGKPTHVJVSVVMAEVDGTCY	LAGKPTHVJVSVVMAEVDGTC[160]Y	H(5)N(2)	(N(N(H(H)(H(H)(H)))))	9	3	sp|P01876|IGHA1_HUMAN	340
LAGKPTHVJVSVVMAEVDGTCY	LAGKPTHVJVSVVMAEVDGTC[160]Y	A(1)F(1)H(6)N(5)	(N(F)(N(H(H(N(H(A))))(H(N(H))(N(H))))))	9	4	sp|P01876|IGHA1_HUMAN	340
LAGKPTHVJVSVVMAEVDGTCY	LAGKPTHVJVSVVMAEVDGTC[160]Y	A(1)F(1)H(6)N(5)	(N(F)(N(H(H(N(H(A))))(H(N(H))(N(H))))))	9	3	sp|P01876|IGHA1_HUMAN	340
LAGKPTHVJVSVVMAEVDGTCY	LAGKPTHVJVSVVMAEVDGTC[160]Y	F(2)H(7)N(5)	(N(F)(N(H(N)(H(N(H(H))))(H(N(F)(H(H)))))))	9	4	sp|P01876|IGHA1_HUMAN	340
LAGKPTHVJVSVVMAEVDGTCY	LAGKPTHVJVSVVMAEVDGTC[160]Y	F(3)H(6)N(5)	(N(F)(N(H(N)(H(H))(H(N(H)(F))(N(H)(F))))))	9	4	sp|P01876|IGHA1_HUMAN	340
LAGKPTHVJVSVVMAEVDGTCY	LAGKPTHVJVSVVMAEVDGTC[160]Y	A(1)F(2)H(6)N(5)	(N(F)(N(H(H(N(H)(F)))(H(N(H(N(H(A)))))))))	9	4	sp|P01876|IGHA1_HUMAN	340
LAGKPTHVJVSVVMAEVDGTCY	LAGKPTHVJVSVVMAEVDGTC[160]Y	A(1)F(2)H(6)N(5)	(N(F)(N(H(H(N(H)(F)))(H(N(H(N(H(A)))))))))	9	3	sp|P01876|IGHA1_HUMAN	340
LAGKPTHVJVSVVMAEVDGTCY	LAGKPTHVJVSVVMAEVDGTC[160]Y	A(1)F(1)H(6)N(6)	(N(F)(N(H(N)(H(N(H(A))))(H(N(H))(N(H))))))	9	4	sp|P01876|IGHA1_HUMAN	340
LAGKPTHVJVSVVMAEVDGTCY	LAGKPTHVJVSVVMAEVDGTC[160]Y	F(1)H(4)N(3)	(N(F)(N(H(H)(H(N(H))))))	9	3	sp|P01876|IGHA1_HUMAN	340
LAGKPTHVJVSVVMAEVDGTCY	LAGKPTHVJVSVVMAEVDGTC[160]Y	H(5)N(3)	(N(N(H(H(N))(H(H)(H)))))	9	3	sp|P01876|IGHA1_HUMAN	340
LAGKPTHVJVSVVMAEVDGTCY	LAGKPTHVJVSVVMAEVDGTC[160]Y	H(6)N(2)	(N(N(H(H(H))(H(H)(H)))))	9	3	sp|P01876|IGHA1_HUMAN	340
LAGKPTHVJVSVVMAEVDGTCY	LAGKPTHVJVSVVMAEVDGTC[160]Y	A(2)F(1)H(6)N(5)	(N(F)(N(H(N)(H(N(H(H))))(H(N(H(A(A))))))))	9	4	sp|P01876|IGHA1_HUMAN	340
LAGKPTHVJVSVVMAEVDGTCY	LAGKPTHVJVSVVMAEVDGTC[160]Y	H(4)N(4)	(N(N(H(H(H))(H(N)(N)))))	9	3	sp|P01876|IGHA1_HUMAN	340
LAGKPTHVJVSVVMAEVDGTCY	LAGKPTHVJVSVVMAEVDGTC[160]Y	F(1)H(5)N(3)	(N(F)(N(H(H(H))(H(N(H))))))	9	3	sp|P01876|IGHA1_HUMAN	340
LAGKPTHVJVSVVMAEVDGTCY	LAGKPTHVJVSVVMAEVDGTC[160]Y	F(1)H(6)N(2)	(N(F)(N(H(H)(H(H)(H(H))))))	9	3	sp|P01876|IGHA1_HUMAN	340
LAGKPTHVJVSVVMAEVDGTCY	LAGKPTHVJVSVVMAEVDGTC[160]Y	F(1)H(4)N(4)	(N(F)(N(H(H(H))(H(N)(N)))))	9	3	sp|P01876|IGHA1_HUMAN	340
LAGKPTHVJVSVVMAEVDGTCY	LAGKPTHVJVSVVMAEVDGTC[160]Y	H(8)N(2)	(N(N(H(H(H(H)))(H(H(H(H)))))))	9	3	sp|P01876|IGHA1_HUMAN	340
LAGKPTHVJVSVVMAEVDGTCY	LAGKPTHVJVSVVMAEVDGTC[160]Y	F(1)H(8)N(2)	(N(F)(N(H(H)(H(H)(H(H(H(H))))))))	9	3	sp|P01876|IGHA1_HUMAN	340
LAGKPTHVJVSVVMAEVDGTCY	LAGKPTHVJVSVVMAEVDGTC[160]Y	H(9)N(2)	(N(N(H(H(H))(H(H)(H(H(H(H))))))))	9	3	sp|P01876|IGHA1_HUMAN	340
LAGKPTHVJVSVVMAEVDGTCY	LAGKPTHVJVSVVMAEVDGTC[160]Y	A(1)F(4)H(7)N(7)	(N(N(H(N)(H(N(H)(F))(N(H)(F)))(H(N(H)(F))(N(F)(H(A)))))))	9	4	sp|P01876|IGHA1_HUMAN	340
LAGKPTHVJVSVVMAEVDGTCY	LAGKPTHVJVSVVMAEVDGTC[160]Y	A(1)H(4)N(5)	(N(N(H(N)(H(N))(H(N(H(A)))))))	9	3	sp|P01876|IGHA1_HUMAN	340
LAGKPTHVJVSVVMAEVDGTCY	LAGKPTHVJVSVVMAEVDGTC[160]Y	H(6)N(5)	(N(N(H(N)(H(H)(H))(H(N)(N(H))))))	9	3	sp|P01876|IGHA1_HUMAN	340
LAGKPTHVJVSVVMAEVDGTCY	LAGKPTHVJVSVVMAEVDGTC[160]Y	F(3)H(5)N(4)	(N(F)(N(H(H(N(H(F))))(H(N(H(F)))))))	9	3	sp|P01876|IGHA1_HUMAN	340
LAGKPTHVJVSVVMAEVDGTCY	LAGKPTHVJVSVVMAEVDGTC[160]Y	F(1)H(6)N(5)	(N(F)(N(H(H(N(H)))(H(N(H))(N(H))))))	9	3	sp|P01876|IGHA1_HUMAN	340
LAGKPTHVJVSVVMAEVDGTCY	LAGKPTHVJVSVVMAEVDGTC[160]Y	F(2)H(5)N(5)	(N(F)(N(H(H(N(F)))(H(N(H))(N(H))))))	9	3	sp|P01876|IGHA1_HUMAN	340
LAGKPTHVJVSVVMAEVDGTCY	LAGKPTHVJVSVVMAEVDGTC[160]Y	A(2)F(3)H(9)N(6)	(N(F)(N(H(H(H)(H))(H(N(H(N(F)(H(A)))))(N(H(N(F)(H(A)))))))))	9	4	sp|P01876|IGHA1_HUMAN	340
LAGKPTHVJVSVVMAEVDGTCY	LAGKPTHVJVSVVMAEVDGTC[160]Y	F(1)H(5)N(6)	(N(N(H(H(N)(N(H)))(H(N(H))(N(F))))))	9	3	sp|P01876|IGHA1_HUMAN	340
LAGKPTHVJVSVVMAEVDGTCY	LAGKPTHVJVSVVMAEVDGTC[160]Y	A(1)H(6)N(5)	(N(N(H(H(N(H(A))))(H(N(H))(N(H))))))	9	3	sp|P01876|IGHA1_HUMAN	340
LAGKPTHVJVSVVMAEVDGTCY	LAGKPTHVJVSVVMAEVDGTC[160]Y	A(2)F(4)H(9)N(6)	(N(N(H(H(H)(H))(H(N(F)(H(N(F)(H(A)))))(N(F)(H(N(F)(H(A)))))))))	9	4	sp|P01876|IGHA1_HUMAN	340
LAGKPTHVJVSVVMAEVDGTCY	LAGKPTHVJVSVVMAEVDGTC[160]Y	A(1)H(5)N(6)	(N(N(H(N)(H(N)(N(H)))(H(N(H(A)))))))	9	3	sp|P01876|IGHA1_HUMAN	340
LAGKPTHVJVSVVMAEVDGTCY	LAGKPTHVJVSVVMAEVDGTC[160]Y	A(1)F(2)H(5)N(5)	(N(F)(N(H(N)(H(N(H)(F)))(H(N(H(A)))))))	9	3	sp|P01876|IGHA1_HUMAN	340
LAGKPTHVJVSVVMAEVDGTCY	LAGKPTHVJVSVVM[147]AEVDGTC[160]Y	H(5)N(2)	(N(N(H(H(H))(H(H)))))	9	4	sp|P01876|IGHA1_HUMAN	340
LAGKPTHVJVSVVMAEVDGTCY	LAGKPTHVJVSVVM[147]AEVDGTC[160]Y	H(5)N(2)	(N(N(H(H(H))(H(H)))))	9	3	sp|P01876|IGHA1_HUMAN	340
LAGKPTHVJVSVVMAEVDGTCY	LAGKPTHVJVSVVM[147]AEVDGTC[160]Y	H(6)N(2)	(N(N(H(H(H))(H(H(H))))))	9	4	sp|P01876|IGHA1_HUMAN	340
LAGKPTHVJVSVVMAEVDGTCY	LAGKPTHVJVSVVM[147]AEVDGTC[160]Y	H(6)N(2)	(N(N(H(H(H))(H(H(H))))))	9	3	sp|P01876|IGHA1_HUMAN	340
LAGKPTHVJVSVVMAEVDGTCY	LAGKPTHVJVSVVM[147]AEVDGTC[160]Y	F(1)H(3)N(5)	(N(F)(N(H(H(N))(H(N)(N)))))	9	4	sp|P01876|IGHA1_HUMAN	340
LAGKPTHVJVSVVMAEVDGTCY	LAGKPTHVJVSVVM[147]AEVDGTC[160]Y	H(4)N(5)	(N(N(H(N)(H(N))(H(N(H))))))	9	4	sp|P01876|IGHA1_HUMAN	340
LAGKPTHVJVSVVMAEVDGTCY	LAGKPTHVJVSVVM[147]AEVDGTC[160]Y	F(1)H(4)N(5)	(N(F)(N(H(N)(H(N))(H(N(H))))))	9	4	sp|P01876|IGHA1_HUMAN	340
LAGKPTHVJVSVVMAEVDGTCY	LAGKPTHVJVSVVM[147]AEVDGTC[160]Y	F(1)H(4)N(5)	(N(F)(N(H(N)(H(N))(H(N(H))))))	9	3	sp|P01876|IGHA1_HUMAN	340
LAGKPTHVJVSVVMAEVDGTCY	LAGKPTHVJVSVVM[147]AEVDGTC[160]Y	A(1)H(5)N(4)	(N(N(H(H(N(H)))(H(N(H(A)))))))	9	4	sp|P01876|IGHA1_HUMAN	340
LAGKPTHVJVSVVMAEVDGTCY	LAGKPTHVJVSVVM[147]AEVDGTC[160]Y	A(1)H(5)N(4)	(N(N(H(H(N(H)))(H(N(H(A)))))))	9	3	sp|P01876|IGHA1_HUMAN	340
LAGKPTHVJVSVVMAEVDGTCY	LAGKPTHVJVSVVM[147]AEVDGTC[160]Y	F(1)H(5)N(5)	(N(F)(N(H(N)(H(N(H)))(H(N(H))))))	9	4	sp|P01876|IGHA1_HUMAN	340
LAGKPTHVJVSVVMAEVDGTCY	LAGKPTHVJVSVVM[147]AEVDGTC[160]Y	A(1)F(1)H(5)N(4)	(N(F)(N(H(H(N(H)))(H(N(H(A)))))))	9	4	sp|P01876|IGHA1_HUMAN	340
LAGKPTHVJVSVVMAEVDGTCY	LAGKPTHVJVSVVM[147]AEVDGTC[160]Y	A(1)F(1)H(5)N(4)	(N(F)(N(H(H(N(H)))(H(N(H(A)))))))	9	3	sp|P01876|IGHA1_HUMAN	340
LAGKPTHVJVSVVMAEVDGTCY	LAGKPTHVJVSVVM[147]AEVDGTC[160]Y	A(1)H(5)N(5)	(N(N(H(H(N)(N(H)))(H(N(H(A)))))))	9	4	sp|P01876|IGHA1_HUMAN	340
LAGKPTHVJVSVVMAEVDGTCY	LAGKPTHVJVSVVM[147]AEVDGTC[160]Y	A(1)F(1)H(5)N(5)	(N(F)(N(H(N)(H(N(H)))(H(N(H(A)))))))	9	4	sp|P01876|IGHA1_HUMAN	340
LAGKPTHVJVSVVMAEVDGTCY	LAGKPTHVJVSVVM[147]AEVDGTC[160]Y	A(1)F(1)H(5)N(5)	(N(F)(N(H(N)(H(N(H)))(H(N(H(A)))))))	9	3	sp|P01876|IGHA1_HUMAN	340
LAGKPTHVJVSVVMAEVDGTCY	LAGKPTHVJVSVVM[147]AEVDGTC[160]Y	A(2)F(1)H(5)N(4)	(N(F)(N(H(H(N(H(A))))(H(N(H(A)))))))	9	4	sp|P01876|IGHA1_HUMAN	340
LAGKPTHVJVSVVMAEVDGTCY	LAGKPTHVJVSVVM[147]AEVDGTC[160]Y	A(2)F(1)H(5)N(4)	(N(F)(N(H(H(N(H(A))))(H(N(H(A)))))))	9	3	sp|P01876|IGHA1_HUMAN	340
LAGKPTHVJVSVVMAEVDGTCY	LAGKPTHVJVSVVM[147]AEVDGTC[160]Y	A(2)F(1)H(5)N(5)	(N(F)(N(H(N)(H(N(H(A))))(H(N(H(A)))))))	9	4	sp|P01876|IGHA1_HUMAN	340
LAGKPTHVJVSVVMAEVDGTCY	LAGKPTHVJVSVVM[147]AEVDGTC[160]Y	A(1)H(4)N(3)	(N(N(H(H)(H(N(H(A)))))))	9	3	sp|P01876|IGHA1_HUMAN	340
LAGKPTHVJVSVVMAEVDGTCY	LAGKPTHVJVSVVM[147]AEVDGTC[160]Y	H(3)N(5)	(N(N(H(N)(H(N))(H(N)))))	9	3	sp|P01876|IGHA1_HUMAN	340
LAGKPTHVJVSVVMAEVDGTCY	LAGKPTHVJVSVVM[147]AEVDGTC[160]Y	H(7)N(2)	(N(N(H(H(H))(H(H(H(H)))))))	9	3	sp|P01876|IGHA1_HUMAN	340
LAGKPTHVJVSVVMAEVDGTCY	LAGKPTHVJVSVVM[147]AEVDGTC[160]Y	A(1)H(5)N(3)	(N(N(H(H(H))(H(N(H(A)))))))	9	3	sp|P01876|IGHA1_HUMAN	340
LAGKPTHVJVSVVMAEVDGTCY	LAGKPTHVJVSVVM[147]AEVDGTC[160]Y	F(1)H(3)N(5)	(N(F)(N(H(N)(H(N))(H(N)))))	9	3	sp|P01876|IGHA1_HUMAN	340
LAGKPTHVJVSVVMAEVDGTCY	LAGKPTHVJVSVVM[147]AEVDGTC[160]Y	H(4)N(5)	(N(N(H(H(N)(N))(H(N(H))))))	9	3	sp|P01876|IGHA1_HUMAN	340
LAGKPTHVJVSVVMAEVDGTCY	LAGKPTHVJVSVVM[147]AEVDGTC[160]Y	H(8)N(2)	(N(N(H(H(H(H)))(H(H)(H(H))))))	9	3	sp|P01876|IGHA1_HUMAN	340
LAGKPTHVJVSVVMAEVDGTCY	LAGKPTHVJVSVVM[147]AEVDGTC[160]Y	H(5)N(5)	(N(N(H(N)(H(H))(H(N)(N(H))))))	9	3	sp|P01876|IGHA1_HUMAN	340
LAGKPTHVJVSVVMAEVDGTCY	LAGKPTHVJVSVVM[147]AEVDGTC[160]Y	A(1)H(6)N(3)	(N(N(H(H)(H(H)(H(N(H(A))))))))	9	3	sp|P01876|IGHA1_HUMAN	340
LAGKPTHVJVSVVMAEVDGTCY	LAGKPTHVJVSVVM[147]AEVDGTC[160]Y	F(1)H(5)N(5)	(N(F)(N(H(H(N(H)))(H(N)(N(H))))))	9	3	sp|P01876|IGHA1_HUMAN	340
LAGKPTHVJVSVVMAEVDGTCY	LAGKPTHVJVSVVM[147]AEVDGTC[160]Y	A(1)F(1)H(4)N(5)	(N(F)(N(H(H(N)(N))(H(N(H(A)))))))	9	3	sp|P01876|IGHA1_HUMAN	340
LAGKPTHVJVSVVMAEVDGTCY	LAGKPTHVJVSVVM[147]AEVDGTC[160]Y	A(2)F(1)H(5)N(5)	(N(F)(N(H(H(N(H(A))))(H(N)(N(H(A)))))))	9	3	sp|P01876|IGHA1_HUMAN	340
LAJATTK	LAJATTK	A(1)F(1)H(5)N(4)	(N(F)(N(H(H(N(H)))(H(N(H(A)))))))	3	3	sp|P07333|CSF1R_HUMAN	353
LAJATTK	LAJATTK	A(1)F(1)H(5)N(4)	(N(F)(N(H(H(N(H)))(H(N(H(A)))))))	3	2	sp|P07333|CSF1R_HUMAN	353
LAJLTQGEDQYYLR	LAJLTQGEDQYYLR	A(1)H(5)N(4)	(N(N(H(H(N(H)))(H(N(H(A)))))))	3	4	sp|P10909|CLUS_HUMAN	374
LAJLTQGEDQYYLR	LAJLTQGEDQYYLR	A(1)H(5)N(4)	(N(N(H(H(N(H)))(H(N(H(A)))))))	3	3	sp|P10909|CLUS_HUMAN	374
LAJLTQGEDQYYLR	LAJLTQGEDQYYLR	A(2)H(5)N(4)	(N(N(H(H(N(H(A))))(H(N(H(A)))))))	3	4	sp|P10909|CLUS_HUMAN	374
LAJLTQGEDQYYLR	LAJLTQGEDQYYLR	A(2)H(5)N(4)	(N(N(H(H(N(H(A))))(H(N(H(A)))))))	3	3	sp|P10909|CLUS_HUMAN	374
LAJLTQGEDQYYLR	LAJLTQGEDQYYLR	A(2)H(6)N(5)	(N(N(H(H(N(H(A))))(H(N(H))(N(H(A)))))))	3	4	sp|P10909|CLUS_HUMAN	374
LAJLTQGEDQYYLR	LAJLTQGEDQYYLR	A(2)H(6)N(5)	(N(N(H(H(N(H(A))))(H(N(H))(N(H(A)))))))	3	3	sp|P10909|CLUS_HUMAN	374
LAJLTQGEDQYYLR	LAJLTQGEDQYYLR	F(1)H(6)N(4)	(N(N(H(H(H))(H(N(H))(N(H)(F))))))	3	3	sp|P10909|CLUS_HUMAN	374
LAJLTQGEDQYYLR	LAJLTQGEDQYYLR	A(1)F(1)H(5)N(4)	(N(N(H(H(N(H)(F)))(H(N(H(A)))))))	3	3	sp|P10909|CLUS_HUMAN	374
LAJLTQGEDQYYLR	LAJLTQGEDQYYLR	F(2)H(6)N(4)	(N(N(H(H(H))(H(N(H)(F))(N(H)(F))))))	3	3	sp|P10909|CLUS_HUMAN	374
LAJLTQGEDQYYLR	LAJLTQGEDQYYLR	A(1)F(1)H(6)N(4)	(N(N(H(H(N(H(H))))(H(N(F)(H(A)))))))	3	3	sp|P10909|CLUS_HUMAN	374
LAJLTQGEDQYYLR	LAJLTQGEDQYYLR	A(1)F(2)H(6)N(4)	(N(N(H(H(H))(H(N(H)(F))(N(F)(H(A)))))))	3	3	sp|P10909|CLUS_HUMAN	374
LAJLTQGEDQYYLR	LAJLTQGEDQYYLR	A(2)F(1)H(5)N(4)	(N(N(H(H(N(H(A))))(H(N(F)(H(A)))))))	3	3	sp|P10909|CLUS_HUMAN	374
LAJLTQGEDQYYLR	LAJLTQGEDQYYLR	A(2)H(6)N(4)	(N(N(H(H(N(H(A))))(H(N(H(H)(A)))))))	3	3	sp|P10909|CLUS_HUMAN	374
LAJLTQGEDQYYLR	LAJLTQGEDQYYLR	A(1)H(7)N(5)	(N(N(H(H(N(H(H))))(H(N(H))(N(H(A)))))))	3	3	sp|P10909|CLUS_HUMAN	374
LAJLTQGEDQYYLR	LAJLTQGEDQYYLR	A(1)F(1)H(7)N(5)	(N(N(H(N)(H(H)(H))(H(N(H)(F))(N(H(A)))))))	3	3	sp|P10909|CLUS_HUMAN	374
LAJLTQGEDQYYLR	LAJLTQGEDQYYLR	A(1)F(2)H(7)N(5)	(N(N(H(N)(H(H)(H))(H(N(H)(F))(N(F)(H(A)))))))	3	3	sp|P10909|CLUS_HUMAN	374
LAJLTQGEDQYYLR	LAJLTQGEDQYYLR	A(2)H(7)N(5)	(N(N(H(H(N(H(H))))(H(N(H(A)))(N(H(A)))))))	3	3	sp|P10909|CLUS_HUMAN	374
LAJLTQGEDQYYLR	LAJLTQGEDQYYLR	A(3)H(6)N(5)	(N(N(H(H(N(H(A))))(H(N(H(A)))(N(H(A)))))))	3	3	sp|P10909|CLUS_HUMAN	374
LAJLTQGEDQYYLR	LAJLTQGEDQYYLR	A(2)F(2)H(7)N(5)	(N(N(H(N)(H(H)(H))(H(N(F)(H(A)))(N(F)(H(A)))))))	3	3	sp|P10909|CLUS_HUMAN	374
LAJLTQGEDQYYLR	LAJLTQGEDQYYLR	A(3)F(1)H(6)N(5)	(N(N(H(H(N(F)(H(A))))(H(N(H(A)))(N(H(A)))))))	3	3	sp|P10909|CLUS_HUMAN	374
LATALSLSNKFVEGSHJSTVSLTTK	LATALSLSNKFVEGSHJSTVSLTTK	A(1)H(5)N(3)	(N(N(H(H(H))(H(N(H(A)))))))	17	4	sp|P04114|APOB_HUMAN	3411
LCDJLSTK	LC[160]DJLSTK	A(2)H(5)N(4)	(N(N(H(H(N(H(A))))(H(N(H(A)))))))	4	3	sp|P02774|VTDB_HUMAN	288
LCMGSGLJLCEPNNK	LC[160]MGSGLJLC[160]EPNNK	A(2)H(5)N(4)	(N(N(H(H(N(H(A))))(H(N(H(A)))))))	8	3	sp|P02787|TRFE_HUMAN	523
LDAPTNLQFVJETDSTVLVR	LDAPTNLQFVJETDSTVLVR	A(2)H(5)N(4)	(N(N(H(H(N(H(A))))(H(N(H(A)))))))	11	4	sp|P02751|FINC_HUMAN	1007
LDAPTNLQFVJETDSTVLVR	LDAPTNLQFVJETDSTVLVR	A(2)H(5)N(4)	(N(N(H(H(N(H(A))))(H(N(H(A)))))))	11	3	sp|P02751|FINC_HUMAN	1007
LDAPTNLQFVJETDSTVLVR	LDAPTNLQFVJETDSTVLVR	A(1)F(1)H(6)N(4)	(N(N(H(H(N(H(H))))(H(N(F)(H(A)))))))	11	3	sp|P02751|FINC_HUMAN	1007
LDGSJK	LDGSJK	F(2)H(5)N(4)	(N(N(H(H(N(H(F))))(H(N(H(F)))))))	5	3	sp|Q96IV0|NGLY1_HUMAN	117
LDGSJK	LDGSJK	A(1)F(2)H(5)N(4)	(N(N(H(H(N(H)(F)))(H(N(F)(H(A)))))))	5	2	sp|Q96IV0|NGLY1_HUMAN	117
LDSLVAQQLQSKJECGILADPK	LDSLVAQQLQSKJEC[160]GILADPK	A(1)F(1)H(5)N(4)	(N(N(H(H(H))(H(N)(N(F)(H(A)))))))	13	4	sp|Q9Y6R7|FCGBP_HUMAN	1063
LDSLVAQQLQSKJECGILADPK	LDSLVAQQLQSKJEC[160]GILADPK	F(1)H(5)N(4)	(N(F)(N(H(H(N(H)))(H(N(H))))))	13	3	sp|Q9Y6R7|FCGBP_HUMAN	1063
LDSLVAQQLQSKJECGILADPK	LDSLVAQQLQSKJEC[160]GILADPK	A(1)F(1)H(5)N(4)	(N(F)(N(H(H(N(H)))(H(N(H(A)))))))	13	3	sp|Q9Y6R7|FCGBP_HUMAN	1063
LDSLVAQQLQSKJECGILADPK	LDSLVAQQLQSKJEC[160]GILADPK	A(1)F(1)H(5)N(5)	(N(F)(N(H(H(N)(N(H)))(H(N(H(A)))))))	13	3	sp|Q9Y6R7|FCGBP_HUMAN	1063
LDVDQALJR	LDVDQALJR	A(2)H(5)N(4)	(N(N(H(H(N(H(A))))(H(N(H(A)))))))	8	3	sp|P04278|SHBG_HUMAN	380
LEPVHLQLQCMSQEQLAQVAAJATK	LEPVHLQLQC[160]MSQEQLAQVAAJATK	F(2)H(5)N(4)	(N(N(H(H(N(H(F))))(H(N(H(F)))))))	22	5	sp|Q96PD5|PGRP2_HUMAN	367
LEPVHLQLQCMSQEQLAQVAAJATK	LEPVHLQLQC[160]MSQEQLAQVAAJATK	A(2)H(5)N(4)	(N(N(H(H(N(H(A))))(H(N(H(A)))))))	22	5	sp|Q96PD5|PGRP2_HUMAN	367
LEPVHLQLQCMSQEQLAQVAAJATK	LEPVHLQLQC[160]MSQEQLAQVAAJATK	A(2)H(5)N(4)	(N(N(H(H(N(H(A))))(H(N(H(A)))))))	22	4	sp|Q96PD5|PGRP2_HUMAN	367
LEPVHLQLQCMSQEQLAQVAAJATK	LEPVHLQLQC[160]MSQEQLAQVAAJATK	A(1)F(1)H(6)N(4)	(N(N(H(H(N(H(H))))(H(N(F)(H(A)))))))	22	4	sp|Q96PD5|PGRP2_HUMAN	367
LEPVHLQLQCMSQEQLAQVAAJATK	LEPVHLQLQC[160]MSQEQLAQVAAJATK	A(1)H(5)N(4)	(N(N(H(H(N(H)))(H(N(H(A)))))))	22	3	sp|Q96PD5|PGRP2_HUMAN	367
LEPVHLQLQCMSQEQLAQVAAJATK	LEPVHLQLQC[160]M[147]SQEQLAQVAAJATK	A(2)H(5)N(4)	(N(N(H(H(N(H(A))))(H(N(H(A)))))))	22	4	sp|Q96PD5|PGRP2_HUMAN	367
LETTVJYTDSQRPICLPSK	LETTVJYTDSQRPIC[160]LPSK	A(1)H(5)N(4)	(N(N(H(H(N(H)))(H(N(H(A)))))))	6	4	sp|P03951|FA11_HUMAN	491
LETTVJYTDSQRPICLPSK	LETTVJYTDSQRPIC[160]LPSK	A(1)H(5)N(4)	(N(N(H(H(N(H)))(H(N(H(A)))))))	6	3	sp|P03951|FA11_HUMAN	491
LGACJDTLQQLMEVFK	LGAC[160]JDTLQQLMEVFK	A(1)H(5)N(4)	(N(N(H(H(N(H)))(H(N(H(A)))))))	5	3	sp|P01008|ANT3_HUMAN	128
LGACJDTLQQLMEVFK	LGAC[160]JDTLQQLMEVFK	A(2)H(5)N(4)	(N(N(H(H(N(H(A))))(H(N(H(A)))))))	5	3	sp|P01008|ANT3_HUMAN	128
LGACJDTLQQLMEVFK	LGAC[160]JDTLQQLMEVFK	A(1)F(1)H(6)N(4)	(N(N(H(H(N(H(H))))(H(N(F)(H(A)))))))	5	3	sp|P01008|ANT3_HUMAN	128
LGACJDTLQQLMEVFK	LGAC[160]JDTLQQLM[147]EVFK	A(2)H(5)N(4)	(N(N(H(H(N(H(A))))(H(N(H(A)))))))	5	3	sp|P01008|ANT3_HUMAN	128
LGACJDTLQQLMEVFKFDTISEK	LGAC[160]JDTLQQLMEVFKFDTISEK	A(2)H(5)N(4)	(N(N(H(H(N(H(A))))(H(N(H(A)))))))	5	4	sp|P01008|ANT3_HUMAN	128
LGACJDTLQQLMEVFKFDTISEK	LGAC[160]JDTLQQLMEVFKFDTISEK	A(2)H(5)N(4)	(N(N(H(H(N(H(A))))(H(N(H(A)))))))	5	3	sp|P01008|ANT3_HUMAN	128
LGHCPDPVLVNGEFSSSGPVJVSDK	LGHC[160]PDPVLVNGEFSSSGPVJVSDK	A(2)H(5)N(4)	(N(N(H(H(N(H(A))))(H(N(H(A)))))))	21	4	sp|P20851|C4BPB_HUMAN	98
LGJWSAMPSCK	LGJWSAMPSC[160]K	A(1)H(5)N(4)	(N(N(H(H(N(H)))(H(N(H(A)))))))	3	4	sp|P02749|APOH_HUMAN	253
LGJWSAMPSCK	LGJWSAMPSC[160]K	A(1)H(5)N(4)	(N(N(H(H(N(H)))(H(N(H(A)))))))	3	3	sp|P02749|APOH_HUMAN	253
LGJWSAMPSCK	LGJWSAMPSC[160]K	A(1)H(5)N(4)	(N(N(H(H(N(H)))(H(N(H(A)))))))	3	2	sp|P02749|APOH_HUMAN	253
LGJWSAMPSCK	LGJWSAMPSC[160]K	A(2)H(5)N(4)	(N(N(H(H(N(H(A))))(H(N(H(A)))))))	3	4	sp|P02749|APOH_HUMAN	253
LGJWSAMPSCK	LGJWSAMPSC[160]K	A(2)H(5)N(4)	(N(N(H(H(N(H(A))))(H(N(H(A)))))))	3	3	sp|P02749|APOH_HUMAN	253
LGJWSAMPSCK	LGJWSAMPSC[160]K	A(2)F(1)H(5)N(4)	(N(F)(N(H(H)(H(N(H(A)))(N(H(A)))))))	3	4	sp|P02749|APOH_HUMAN	253
LGJWSAMPSCK	LGJWSAMPSC[160]K	H(5)N(4)	(N(N(H(H(N(H)))(H(N(H))))))	3	3	sp|P02749|APOH_HUMAN	253
LGJWSAMPSCK	LGJWSAMPSC[160]K	H(5)N(4)	(N(N(H(H(N(H)))(H(N(H))))))	3	2	sp|P02749|APOH_HUMAN	253
LGJWSAMPSCK	LGJWSAMPSC[160]K	A(1)H(4)N(4)	(N(N(H(H(N))(H(N(H(A)))))))	3	3	sp|P02749|APOH_HUMAN	253
LGJWSAMPSCK	LGJWSAMPSC[160]K	A(1)H(4)N(4)	(N(N(H(H(N))(H(N(H(A)))))))	3	2	sp|P02749|APOH_HUMAN	253
LGJWSAMPSCK	LGJWSAMPSC[160]K	F(1)H(5)N(4)	(N(N(H(H(N(H)))(H(N(H(F)))))))	3	3	sp|P02749|APOH_HUMAN	253
LGJWSAMPSCK	LGJWSAMPSC[160]K	F(1)H(6)N(4)	(N(N(H(H(H))(H(N(H))(N(H)(F))))))	3	3	sp|P02749|APOH_HUMAN	253
LGJWSAMPSCK	LGJWSAMPSC[160]K	H(6)N(5)	(N(N(H(H(N(H)))(H(N(H(N(H))))))))	3	3	sp|P02749|APOH_HUMAN	253
LGJWSAMPSCK	LGJWSAMPSC[160]K	A(1)F(1)H(5)N(4)	(N(N(H(H(N(H)(F)))(H(N(H(A)))))))	3	3	sp|P02749|APOH_HUMAN	253
LGJWSAMPSCK	LGJWSAMPSC[160]K	A(1)F(5)H(6)N(6)	(N(F)(N(H(H(N(F))(N(H)(F)))(H(N(H)(F))(N(F)(H(A)))))))	3	4	sp|P02749|APOH_HUMAN	253
LGJWSAMPSCK	LGJWSAMPSC[160]K	A(1)H(6)N(4)	(N(N(H(H(H))(H(N(H))(N(H(A)))))))	3	3	sp|P02749|APOH_HUMAN	253
LGJWSAMPSCK	LGJWSAMPSC[160]K	A(1)F(1)H(6)N(4)	(N(N(H(H(N(H(H))))(H(N(F)(H(A)))))))	3	3	sp|P02749|APOH_HUMAN	253
LGJWSAMPSCK	LGJWSAMPSC[160]K	A(1)H(6)N(5)	(N(N(H(H(N(H(A))))(H(N(H))(N(H))))))	3	3	sp|P02749|APOH_HUMAN	253
LGJWSAMPSCK	LGJWSAMPSC[160]K	F(1)H(7)N(5)	(N(N(H(N)(H(N(H(H))))(H(N(F)(H(H)))))))	3	3	sp|P02749|APOH_HUMAN	253
LGJWSAMPSCK	LGJWSAMPSC[160]K	A(2)F(1)H(5)N(4)	(N(F)(N(H(H(N(H(A))))(H(N(H(A)))))))	3	3	sp|P02749|APOH_HUMAN	253
LGJWSAMPSCK	LGJWSAMPSC[160]K	A(1)F(1)H(7)N(5)	(N(N(H(N)(H(H)(H))(H(N(H)(F))(N(H(A)))))))	3	3	sp|P02749|APOH_HUMAN	253
LGJWSAMPSCK	LGJWSAMPSC[160]K	A(1)F(2)H(6)N(5)	(N(N(H(H(N(H(A))))(H(N(F)(H(N(H)(F))))))))	3	3	sp|P02749|APOH_HUMAN	253
LGJWSAMPSCK	LGJWSAMPSC[160]K	A(2)H(6)N(5)	(N(N(H(H(N(H(A))))(H(N(H))(N(H(A)))))))	3	3	sp|P02749|APOH_HUMAN	253
LGJWSAMPSCK	LGJWSAMPSC[160]K	F(5)H(5)N(5)	(N(F)(N(H(N)(H(N(F)(H(F))))(H(N(F)(H(F)))))))	3	3	sp|P02749|APOH_HUMAN	253
LGJWSAMPSCK	LGJWSAMPSC[160]K	A(1)F(2)H(7)N(5)	(N(N(H(N)(H(H)(H))(H(N(H)(F))(N(F)(H(A)))))))	3	3	sp|P02749|APOH_HUMAN	253
LGJWSAMPSCK	LGJWSAMPSC[160]K	A(2)F(1)H(6)N(5)	(N(F)(N(H(H(N(H(A))))(H(N(H(N(H(A)))))))))	3	3	sp|P02749|APOH_HUMAN	253
LGJWSAMPSCK	LGJWSAM[147]PSC[160]K	A(2)H(5)N(4)	(N(N(H(H(N(H(A))))(H(N(H(A)))))))	3	4	sp|P02749|APOH_HUMAN	253
LGJWSAMPSCK	LGJWSAM[147]PSC[160]K	A(2)H(5)N(4)	(N(N(H(H(N(H(A))))(H(N(H(A)))))))	3	3	sp|P02749|APOH_HUMAN	253
LGJWSAMPSCK	LGJWSAM[147]PSC[160]K	H(5)N(4)	(N(N(H(H(N(H)))(H(N(H))))))	3	3	sp|P02749|APOH_HUMAN	253
LGJWSAMPSCK	LGJWSAM[147]PSC[160]K	A(1)H(5)N(4)	(N(N(H(H(N(H)))(H(N(H(A)))))))	3	3	sp|P02749|APOH_HUMAN	253
LGJWSAMPSCK	LGJWSAM[147]PSC[160]K	A(1)H(5)N(4)	(N(N(H(H(N(H)))(H(N(H(A)))))))	3	2	sp|P02749|APOH_HUMAN	253
LGJWSAMPSCK	LGJWSAM[147]PSC[160]K	F(1)H(6)N(4)	(N(N(H(H(H))(H(N(H))(N(H)(F))))))	3	3	sp|P02749|APOH_HUMAN	253
LGJWSAMPSCK	LGJWSAM[147]PSC[160]K	A(1)F(1)H(6)N(4)	(N(N(H(H(N(H(H))))(H(N(F)(H(A)))))))	3	3	sp|P02749|APOH_HUMAN	253
LGJWSAMPSCK	LGJWSAM[147]PSC[160]K	A(1)F(2)H(5)N(4)	(N(N(H(H(N(H)(F)))(H(N(F)(H(A)))))))	3	3	sp|P02749|APOH_HUMAN	253
LGJWSAMPSCK	LGJWSAM[147]PSC[160]K	A(2)F(1)H(5)N(4)	(N(F)(N(H(H(N(H(A))))(H(N(H(A)))))))	3	3	sp|P02749|APOH_HUMAN	253
LGTSLSSGHVLMJGTLK	LGTSLSSGHVLMJGTLK	A(1)H(5)N(4)	(N(N(H(H(N(H)))(H(N(H(A)))))))	13	4	sp|P80108|PHLD_HUMAN	659
LGTSLSSGHVLMJGTLK	LGTSLSSGHVLMJGTLK	A(1)H(5)N(4)	(N(N(H(H(N(H)))(H(N(H(A)))))))	13	3	sp|P80108|PHLD_HUMAN	659
LGTSLSSGHVLMJGTLK	LGTSLSSGHVLMJGTLK	A(2)H(5)N(4)	(N(N(H(H(N(H(A))))(H(N(H(A)))))))	13	4	sp|P80108|PHLD_HUMAN	659
LGTSLSSGHVLMJGTLK	LGTSLSSGHVLMJGTLK	A(2)H(5)N(4)	(N(N(H(H(N(H(A))))(H(N(H(A)))))))	13	3	sp|P80108|PHLD_HUMAN	659
LGTSLSSGHVLMJGTLK	LGTSLSSGHVLMJGTLK	H(5)N(4)	(N(N(H(H(N(H)))(H(N(H))))))	13	3	sp|P80108|PHLD_HUMAN	659
LGTSLSSGHVLMJGTLK	LGTSLSSGHVLMJGTLK	A(1)H(4)N(4)	(N(N(H(H(N))(H(N(H(A)))))))	13	3	sp|P80108|PHLD_HUMAN	659
LHEITJETFR	LHEITJETFR	A(1)F(1)H(5)N(4)	(N(F)(N(H(H(N(H)))(H(N(H(A)))))))	6	3	sp|Q6EMK4|VASN_HUMAN	117
LHEITJETFR	LHEITJETFR	A(2)H(5)N(4)	(N(N(H(H(N(H(A))))(H(N(H(A)))))))	6	3	sp|Q6EMK4|VASN_HUMAN	117
LHEITJETFR	LHEITJETFR	A(2)F(1)H(5)N(4)	(N(F)(N(H(H(N(H(A))))(H(N(H(A)))))))	6	3	sp|Q6EMK4|VASN_HUMAN	117
LHINHNJLTESVGPLPK	LHINHNJLTESVGPLPK	F(1)H(5)N(4)	(N(F)(N(H(H(N(H)))(H(N(H))))))	7	4	sp|P51884|LUM_HUMAN	127
LHINHNJLTESVGPLPK	LHINHNJLTESVGPLPK	A(1)F(1)H(5)N(4)	(N(F)(N(H(H(N(H)))(H(N(H(A)))))))	7	4	sp|P51884|LUM_HUMAN	127
LHINHNJLTESVGPLPK	LHINHNJLTESVGPLPK	A(1)F(1)H(5)N(4)	(N(F)(N(H(H(N(H)))(H(N(H(A)))))))	7	3	sp|P51884|LUM_HUMAN	127
LHINHNJLTESVGPLPK	LHINHNJLTESVGPLPK	F(1)H(6)N(5)	(N(F)(N(H(H(N(H)))(H(N(H(N(H))))))))	7	4	sp|P51884|LUM_HUMAN	127
LHINHNJLTESVGPLPK	LHINHNJLTESVGPLPK	A(2)F(1)H(5)N(4)	(N(F)(N(H(H(N(H(A))))(H(N(H(A)))))))	7	4	sp|P51884|LUM_HUMAN	127
LHINHNJLTESVGPLPK	LHINHNJLTESVGPLPK	A(2)F(1)H(5)N(4)	(N(F)(N(H(H(N(H(A))))(H(N(H(A)))))))	7	3	sp|P51884|LUM_HUMAN	127
LHINHNJLTESVGPLPK	LHINHNJLTESVGPLPK	A(1)F(1)H(6)N(5)	(N(N(H(H(N(H)(F)))(H(N(H(N(H(A)))))))))	7	4	sp|P51884|LUM_HUMAN	127
LHINHNJLTESVGPLPK	LHINHNJLTESVGPLPK	A(2)F(1)H(7)N(6)	(N(F)(N(H(H(N(H))(N(H(A))))(H(N(H))(N(H(A)))))))	7	4	sp|P51884|LUM_HUMAN	127
LHINHNJLTESVGPLPK	LHINHNJLTESVGPLPK	A(2)F(1)H(6)N(5)	(N(F)(N(H(H(N(H(A))))(H(N(H(N(H(A)))))))))	7	3	sp|P51884|LUM_HUMAN	127
LISJCSK	LISJC[160]SK	A(1)H(5)N(4)	(N(N(H(H(N(H)))(H(N(H(A)))))))	4	3	sp|P05156|CFAI_HUMAN	494
LISJCSK	LISJC[160]SK	A(1)H(5)N(4)	(N(N(H(H(N(H)))(H(N(H(A)))))))	4	2	sp|P05156|CFAI_HUMAN	494
LISJCSK	LISJC[160]SK	A(1)F(1)H(5)N(4)	(N(N(H(H(N(H)(F)))(H(N(H(A)))))))	4	3	sp|P05156|CFAI_HUMAN	494
LISJCSK	LISJC[160]SK	A(1)H(6)N(4)	(N(N(H(H(H))(H(N(H))(N(H(A)))))))	4	3	sp|P05156|CFAI_HUMAN	494
LISJCSK	LISJC[160]SK	A(1)F(1)H(6)N(4)	(N(N(H(H(N(H(H))))(H(N(F)(H(A)))))))	4	3	sp|P05156|CFAI_HUMAN	494
LISJCSK	LISJC[160]SK	A(1)F(2)H(5)N(4)	(N(N(H(H(N(H)(F)))(H(N(F)(H(A)))))))	4	3	sp|P05156|CFAI_HUMAN	494
LISJCSK	LISJC[160]SK	A(2)H(5)N(4)	(N(N(H(H(N(H(A))))(H(N(H(A)))))))	4	3	sp|P05156|CFAI_HUMAN	494
LISJCSK	LISJC[160]SK	A(2)H(5)N(4)	(N(N(H(H(N(H(A))))(H(N(H(A)))))))	4	2	sp|P05156|CFAI_HUMAN	494
LISJCSK	LISJC[160]SK	A(2)F(1)H(5)N(4)	(N(N(H(H(N(H(A))))(H(N(F)(H(A)))))))	4	3	sp|P05156|CFAI_HUMAN	494
LISJCSK	LISJC[160]SK	A(2)H(6)N(5)	(N(N(H(H(N(H(A))))(H(N(H))(N(H(A)))))))	4	3	sp|P05156|CFAI_HUMAN	494
LISJCSK	LISJC[160]SK	A(3)H(6)N(5)	(N(N(H(H(N(H(A))))(H(N(H(A)))(N(H(A)))))))	4	3	sp|P05156|CFAI_HUMAN	494
LISJCSK	LISJC[160]SK	H(5)N(4)	(N(N(H(H(N(H)))(H(N(H))))))	4	2	sp|P05156|CFAI_HUMAN	494
LJGSFR	LJGSFR	H(6)N(2)	(N(N(H(H(H))(H(H)(H)))))	2	2	sp|Q07954|LRP1_HUMAN/sp|Q9NZR2|LRP1B_HUMAN	1995/1983
LJGTDPIVAADSKR	LJGTDPIVAADSKR	H(5)N(3)	(N(N(H(H(H))(H(N(H))))))	2	3	sp|Q07954|LRP1_HUMAN	4075
LJLSFNYQK	LJLSFNYQK	A(1)H(5)N(4)	(N(N(H(H(N(H)))(H(N(H(A)))))))	2	3	sp|Q9NR96|TLR9_HUMAN	340
LJSSTIK	LJSSTIK	A(2)H(5)N(4)	(N(N(H(H(N(H(A))))(H(N(H(A)))))))	2	3	sp|P13473|LAMP2_HUMAN	275
LJSSTIK	LJSSTIK	A(1)H(5)N(4)	(N(N(H(H(N(H)))(H(N(H(A)))))))	2	2	sp|P13473|LAMP2_HUMAN	275
LJSSTIK	LJSSTIK	A(2)H(5)N(4)	(N(N(H(H)(H(N(H(A)))(N(H(A)))))))	2	2	sp|P13473|LAMP2_HUMAN	275
LKELPGVCJETMMALWEECKPCLK	LKELPGVC[160]JETMMALWEEC[160]KPC[160]LK	A(1)F(2)H(5)N(4)	(N(N(H(H(N(H)(F)))(H(N(F)(H(A)))))))	9	5	sp|P10909|CLUS_HUMAN	103
LKELPGVCJETMMALWEECKPCLK	LKELPGVC[160]JETMMALWEEC[160]KPC[160]LK	A(1)H(5)N(4)	(N(N(H(H(N(H)))(H(N(H(A)))))))	9	4	sp|P10909|CLUS_HUMAN	103
LKELPGVCJETMMALWEECKPCLK	LKELPGVC[160]JETMMALWEEC[160]KPC[160]LK	F(2)H(5)N(4)	(N(N(H(H(N(H)(F)))(H(N(H)(F))))))	9	4	sp|P10909|CLUS_HUMAN	103
LKELPGVCJETMMALWEECKPCLK	LKELPGVC[160]JETMMALWEEC[160]KPC[160]LK	A(2)H(5)N(4)	(N(N(H(H(N(H(A))))(H(N(H(A)))))))	9	4	sp|P10909|CLUS_HUMAN	103
LKELPGVCJETMMALWEECKPCLK	LKELPGVC[160]JETMMALWEEC[160]KPC[160]LK	A(1)H(6)N(5)	(N(N(H(H(N(H(A))))(H(N(H))(N(H))))))	9	4	sp|P10909|CLUS_HUMAN	103
LKELPGVCJETMMALWEECKPCLK	LKELPGVC[160]JETMMALWEEC[160]KPC[160]LK	A(2)H(6)N(5)	(N(N(H(H(N(H(A))))(H(N(H))(N(H(A)))))))	9	4	sp|P10909|CLUS_HUMAN	103
LKELPGVCJETMMALWEECKPCLK	LKELPGVC[160]JETMMALWEEC[160]KPC[160]LK	A(2)F(1)H(6)N(5)	(N(N(H(H(N(H)(F)))(H(N(H(A)))(N(H(A)))))))	9	4	sp|P10909|CLUS_HUMAN	103
LKELPGVCJETMMALWEECKPCLK	LKELPGVC[160]JETMMALWEEC[160]KPC[160]LK	A(3)H(6)N(5)	(N(N(H(H(N(H(A))))(H(N(H(A)))(N(H(A)))))))	9	4	sp|P10909|CLUS_HUMAN	103
LKELPGVCJETMMALWEECKPCLK	LKELPGVC[160]JETMMALWEEC[160]KPC[160]LK	A(3)F(1)H(6)N(5)	(N(N(H(H(N(F)(H(A))))(H(N(H(A)))(N(H(A)))))))	9	4	sp|P10909|CLUS_HUMAN	103
LKELPGVCJETMMALWEECKPCLK	LKELPGVC[160]JETMM[147]ALWEEC[160]KPC[160]LK	A(1)H(5)N(4)	(N(N(H(H(N(H)))(H(N(H(A)))))))	9	4	sp|P10909|CLUS_HUMAN	103
LKELPGVCJETMMALWEECKPCLK	LKELPGVC[160]JETMM[147]ALWEEC[160]KPC[160]LK	A(2)H(5)N(4)	(N(N(H(H(N(H(A))))(H(N(H(A)))))))	9	4	sp|P10909|CLUS_HUMAN	103
LKELPGVCJETMMALWEECKPCLK	LKELPGVC[160]JETMM[147]ALWEEC[160]KPC[160]LK	A(2)F(2)H(6)N(5)	(N(N(H(H(N(F)(H(A))))(H(N(H)(F))(N(H(A)))))))	9	4	sp|P10909|CLUS_HUMAN	103
LLANYASQJITYHCK	LLANYASQJITYHC[160]K	H(6)N(2)	(N(N(H(H(H))(H(H)(H)))))	9	3	sp|P08123|CO1A2_HUMAN	1267
LLEEJVSAFK	LLEEJVSAFK	A(1)H(5)N(4)	(N(N(H(H(N(H)))(H(N(H(A)))))))	5	3	sp|Q9NTJ3|SMC4_HUMAN	862
LLHALGGDDFLGMLJR	LLHALGGDDFLGMLJR	A(1)H(5)N(4)	(N(N(H(H(N(H)))(H(N(H(A)))))))	15	3	sp|Q9UHG3|PCYOX_HUMAN	196
LLNINPJK	LLNINPJK	A(2)H(5)N(4)	(N(N(H(H(N(H(A))))(H(N(H(A)))))))	7	3	sp|P11279|LAMP1_HUMAN	261
LMSTEASQJITYHCK	LMSTEASQJITYHC[160]K	H(6)N(2)	(N(N(H(H(H))(H(H)(H)))))	9	3	sp|P02452|CO1A1_HUMAN	1365
LNAENJATFYFK	LNAENJATFYFK	A(2)H(5)N(4)	(N(N(H(H(N(H(A))))(H(N(H(A)))))))	6	4	sp|P01042|KNG1_HUMAN	294
LNAENJATFYFK	LNAENJATFYFK	A(2)H(5)N(4)	(N(N(H(H(N(H(A))))(H(N(H(A)))))))	6	3	sp|P01042|KNG1_HUMAN	294
LNAENJATFYFK	LNAENJATFYFK	A(1)H(5)N(4)	(N(N(H(H(N(H)))(H(N(H(A)))))))	6	3	sp|P01042|KNG1_HUMAN	294
LNAENJATFYFK	LNAENJATFYFK	F(1)H(6)N(4)	(N(N(H(H(H))(H(N(H))(N(H)(F))))))	6	3	sp|P01042|KNG1_HUMAN	294
LNAENJATFYFK	LNAENJATFYFK	A(1)F(1)H(6)N(4)	(N(N(H(H(N(H(H))))(H(N(F)(H(A)))))))	6	3	sp|P01042|KNG1_HUMAN	294
LNAENJATFYFK	LNAENJATFYFK	A(2)F(1)H(5)N(4)	(N(F)(N(H(H(N(H(A))))(H(N(H(A)))))))	6	3	sp|P01042|KNG1_HUMAN	294
LNAENJATFYFK	LNAENJATFYFK	F(1)H(7)N(5)	(N(N(H(N)(H(N(H(H))))(H(N(F)(H(H)))))))	6	3	sp|P01042|KNG1_HUMAN	294
LNAENJATFYFK	LNAENJATFYFK	A(1)F(2)H(6)N(4)	(N(F)(N(H(H(N(H(H))))(H(N(F)(H(A)))))))	6	3	sp|P01042|KNG1_HUMAN	294
LNAENJATFYFK	LNAENJATFYFK	A(2)H(6)N(5)	(N(N(H(H(N(H(A))))(H(N(H))(N(H(A)))))))	6	3	sp|P01042|KNG1_HUMAN	294
LNAENJATFYFK	LNAENJATFYFK	A(1)F(1)H(7)N(5)	(N(N(H(N)(H(H)(H))(H(N(H)(F))(N(H(A)))))))	6	3	sp|P01042|KNG1_HUMAN	294
LNAENJATFYFK	LNAENJATFYFK	A(2)F(1)H(6)N(5)	(N(N(H(H(N(F)(H(A))))(H(N(H))(N(H(A)))))))	6	3	sp|P01042|KNG1_HUMAN	294
LNAENJATFYFK	LNAENJATFYFK	A(1)F(2)H(7)N(5)	(N(N(H(N)(H(H)(H))(H(N(H)(F))(N(F)(H(A)))))))	6	3	sp|P01042|KNG1_HUMAN	294
LNAENJATFYFK	LNAENJATFYFK	A(2)H(7)N(5)	(N(N(H(H(N(H(H))))(H(N(H(A)))(N(H(A)))))))	6	3	sp|P01042|KNG1_HUMAN	294
LNAENJATFYFK	LNAENJATFYFK	A(3)H(6)N(5)	(N(N(H(H(N(H(A))))(H(N(H(A)))(N(H(A)))))))	6	3	sp|P01042|KNG1_HUMAN	294
LNAENJATFYFK	LNAENJATFYFK	A(1)F(3)H(7)N(5)	(N(F)(N(H(N)(H(H)(H))(H(N(H)(F))(N(F)(H(A)))))))	6	3	sp|P01042|KNG1_HUMAN	294
LNAENJATFYFK	LNAENJATFYFK	A(2)F(1)H(7)N(5)	(N(N(H(N)(H(H)(H))(H(N(H(A)))(N(F)(H(A)))))))	6	3	sp|P01042|KNG1_HUMAN	294
LNAENJATFYFK	LNAENJATFYFK	A(2)F(2)H(7)N(5)	(N(N(H(N)(H(H)(H))(H(N(F)(H(A)))(N(F)(H(A)))))))	6	3	sp|P01042|KNG1_HUMAN	294
LNAENJATFYFK	LNAENJATFYFK	A(3)F(1)H(6)N(5)	(N(N(H(H(N(F)(H(A))))(H(N(H(A)))(N(H(A)))))))	6	3	sp|P01042|KNG1_HUMAN	294
LNVEAAJWTVR	LNVEAAJWTVR	A(1)H(5)N(4)	(N(N(H(H(N(H)))(H(N(H(A)))))))	7	3	sp|P80108|PHLD_HUMAN	568
LNVEAAJWTVR	LNVEAAJWTVR	A(1)H(5)N(4)	(N(N(H(H(N(H)))(H(N(H(A)))))))	7	2	sp|P80108|PHLD_HUMAN	568
LPPGLLAJFTLLR	LPPGLLAJFTLLR	A(2)H(5)N(4)	(N(N(H(H(N(H(A))))(H(N(H(A)))))))	8	4	sp|P02750|A2GL_HUMAN	186
LPPGLLAJFTLLR	LPPGLLAJFTLLR	A(2)H(5)N(4)	(N(N(H(H(N(H(A))))(H(N(H(A)))))))	8	3	sp|P02750|A2GL_HUMAN	186
LPPGLLAJFTLLR	LPPGLLAJFTLLR	A(1)H(5)N(4)	(N(N(H(H(N(H)))(H(N(H(A)))))))	8	3	sp|P02750|A2GL_HUMAN	186
LPPGLLAJFTLLR	LPPGLLAJFTLLR	A(1)F(1)H(6)N(4)	(N(N(H(H(N(H(H))))(H(N(F)(H(A)))))))	8	3	sp|P02750|A2GL_HUMAN	186
LPTQJITFQTESSVAEQEAEFQSPK	LPTQJITFQTESSVAEQEAEFQSPK	A(1)F(1)H(6)N(4)	(N(N(H(H(N(H(H))))(H(N(F)(H(A)))))))	5	4	sp|Q14624|ITIH4_HUMAN	517
LPTQJITFQTESSVAEQEAEFQSPK	LPTQJITFQTESSVAEQEAEFQSPK	A(2)H(5)N(4)	(N(N(H(H(N(H(A))))(H(N(H(A)))))))	5	4	sp|Q14624|ITIH4_HUMAN	517
LQAILGVPWKDKJCTSR	LQAILGVPWKDKJC[160]TSR	A(2)H(5)N(4)	(N(N(H(H(N(H(A))))(H(N(H(A)))))))	13	4	sp|P01019|ANGT_HUMAN	170
LQAPLJYTEFQKPICLPSK	LQAPLJYTEFQKPIC[160]LPSK	A(1)F(2)H(5)N(4)	(N(N(H(H(N(H)(F)))(H(N(F)(H(A)))))))	6	5	sp|P03952|KLKB1_HUMAN	494
LQAPLJYTEFQKPICLPSK	LQAPLJYTEFQKPIC[160]LPSK	A(2)H(5)N(4)	(N(N(H(H(N(H(A))))(H(N(H(A)))))))	6	5	sp|P03952|KLKB1_HUMAN	494
LQAPLJYTEFQKPICLPSK	LQAPLJYTEFQKPIC[160]LPSK	A(2)H(5)N(4)	(N(N(H(H(N(H(A))))(H(N(H(A)))))))	6	4	sp|P03952|KLKB1_HUMAN	494
LQAPLJYTEFQKPICLPSK	LQAPLJYTEFQKPIC[160]LPSK	A(2)H(5)N(4)	(N(N(H(H(N(H(A))))(H(N(H(A)))))))	6	3	sp|P03952|KLKB1_HUMAN	494
LQAPLJYTEFQKPICLPSK	LQAPLJYTEFQKPIC[160]LPSK	A(1)H(5)N(4)	(N(N(H(H(N(H)))(H(N(H(A)))))))	6	4	sp|P03952|KLKB1_HUMAN	494
LQAPLJYTEFQKPICLPSK	LQAPLJYTEFQKPIC[160]LPSK	A(1)H(5)N(4)	(N(N(H(H(N(H)))(H(N(H(A)))))))	6	3	sp|P03952|KLKB1_HUMAN	494
LQAPLJYTEFQKPICLPSK	LQAPLJYTEFQKPIC[160]LPSK	H(9)N(7)	(N(N(H(H(N(H(H))))(H(N(H(N(H(N(H(N(H))))))))))))	6	4	sp|P03952|KLKB1_HUMAN	494
LQHAAQMEQKQJDTENK	LQHAAQM[147]EQKQJDTENK	H(3)N(2)	(N(N(H(H)(H))))	12	4	sp|Q14573|ITPR3_HUMAN	104
LQNNENJISCVER	LQNNENJISC[160]VER	A(1)H(5)N(4)	(N(N(H(H(N(H)))(H(N(H(A)))))))	7	3	sp|P36980|FHR2_HUMAN/sp|Q03591|FHR1_HUMAN	126/126
LQNNENJISCVER	LQNNENJISC[160]VER	F(1)H(6)N(4)	(N(N(H(H(H))(H(N(H))(N(H)(F))))))	7	3	sp|P36980|FHR2_HUMAN/sp|Q03591|FHR1_HUMAN	126/126
LQNNENJISCVER	LQNNENJISC[160]VER	A(2)H(5)N(4)	(N(N(H(H(N(H(A))))(H(N(H(A)))))))	7	3	sp|P36980|FHR2_HUMAN/sp|Q03591|FHR1_HUMAN	126/126
LRJVSWATGR	LRJVSWATGR	A(1)H(5)N(4)	(N(N(H(H(N(H)))(H(N(H(A)))))))	3	3	sp|P08571|CD14_HUMAN	151
LRJVSWATGR	LRJVSWATGR	F(1)H(6)N(4)	(N(N(H(H(H)(H))(H(N)(N(H)(F))))))	3	3	sp|P08571|CD14_HUMAN	151
LRJVSWATGR	LRJVSWATGR	A(2)H(5)N(4)	(N(N(H(H(N(H(A))))(H(N(H(A)))))))	3	3	sp|P08571|CD14_HUMAN	151
LRTDJVSDFSESSDSENSNKR	LRTDJVSDFSESSDSENSNKR	H(7)N(2)	(N(N(H(H(H))(H(H(H(H)))))))	5	4	sp|Q15652|JHD2C_HUMAN	371
LSDLSIJSTECLHVHCR	LSDLSIJSTEC[160]LHVHC[160]R	A(2)H(5)N(4)	(N(N(H(H(N(H(A))))(H(N(H(A)))))))	7	5	sp|P05156|CFAI_HUMAN	177
LSDLSIJSTECLHVHCR	LSDLSIJSTEC[160]LHVHC[160]R	A(2)H(5)N(4)	(N(N(H(H(N(H(A))))(H(N(H(A)))))))	7	4	sp|P05156|CFAI_HUMAN	177
LSDLSIJSTECLHVHCR	LSDLSIJSTEC[160]LHVHC[160]R	A(2)H(5)N(4)	(N(N(H(H(N(H(A))))(H(N(H(A)))))))	7	3	sp|P05156|CFAI_HUMAN	177
LSDLSIJSTECLHVHCR	LSDLSIJSTEC[160]LHVHC[160]R	A(1)F(3)H(5)N(4)	(N(N(H(H(N(F)(H(A))))(H(N(F)(H(F)))))))	7	5	sp|P05156|CFAI_HUMAN	177
LSDLSIJSTECLHVHCR	LSDLSIJSTEC[160]LHVHC[160]R	H(5)N(4)	(N(N(H(H(N(H)))(H(N(H))))))	7	4	sp|P05156|CFAI_HUMAN	177
LSDLSIJSTECLHVHCR	LSDLSIJSTEC[160]LHVHC[160]R	A(1)H(5)N(4)	(N(N(H(H(N(H)))(H(N(H(A)))))))	7	4	sp|P05156|CFAI_HUMAN	177
LSDLSIJSTECLHVHCR	LSDLSIJSTEC[160]LHVHC[160]R	A(1)H(5)N(4)	(N(N(H(H(N(H)))(H(N(H(A)))))))	7	3	sp|P05156|CFAI_HUMAN	177
LSDLSIJSTECLHVHCR	LSDLSIJSTEC[160]LHVHC[160]R	F(2)H(5)N(4)	(N(N(H(H(N(H(F))))(H(N(H(F)))))))	7	4	sp|P05156|CFAI_HUMAN	177
LSDLSIJSTECLHVHCR	LSDLSIJSTEC[160]LHVHC[160]R	A(1)F(1)H(5)N(4)	(N(F)(N(H(H(N(H)))(H(N(H(A)))))))	7	4	sp|P05156|CFAI_HUMAN	177
LSDLSIJSTECLHVHCR	LSDLSIJSTEC[160]LHVHC[160]R	A(1)F(1)H(5)N(4)	(N(F)(N(H(H(N(H)))(H(N(H(A)))))))	7	3	sp|P05156|CFAI_HUMAN	177
LSDLSIJSTECLHVHCR	LSDLSIJSTEC[160]LHVHC[160]R	A(1)F(2)H(5)N(4)	(N(N(H(H(N(H)(F)))(H(N(F)(H(A)))))))	7	4	sp|P05156|CFAI_HUMAN	177
LSDLSIJSTECLHVHCR	LSDLSIJSTEC[160]LHVHC[160]R	A(1)F(2)H(5)N(4)	(N(N(H(H(N(H)(F)))(H(N(F)(H(A)))))))	7	3	sp|P05156|CFAI_HUMAN	177
LSDLSIJSTECLHVHCR	LSDLSIJSTEC[160]LHVHC[160]R	A(2)F(1)H(5)N(4)	(N(F)(N(H(H(N(H(A))))(H(N(H(A)))))))	7	4	sp|P05156|CFAI_HUMAN	177
LSDLSIJSTECLHVHCR	LSDLSIJSTEC[160]LHVHC[160]R	A(2)F(1)H(5)N(4)	(N(F)(N(H(H(N(H(A))))(H(N(H(A)))))))	7	3	sp|P05156|CFAI_HUMAN	177
LSDLSIJSTECLHVHCR	LSDLSIJSTEC[160]LHVHC[160]R	A(1)F(2)H(6)N(5)	(N(N(H(H(N(H)(F)))(H(N(F)(H(N(H(A)))))))))	7	4	sp|P05156|CFAI_HUMAN	177
LSDLSIJSTECLHVHCR	LSDLSIJSTEC[160]LHVHC[160]R	A(2)H(6)N(5)	(N(N(H(H(N(H(A))))(H(N(H))(N(H(A)))))))	7	4	sp|P05156|CFAI_HUMAN	177
LSDLSIJSTECLHVHCR	LSDLSIJSTEC[160]LHVHC[160]R	A(3)H(6)N(5)	(N(N(H(H(N(H(A))))(H(N(H(A)))(N(H(A)))))))	7	4	sp|P05156|CFAI_HUMAN	177
LSDLSIJSTECLHVHCR	LSDLSIJSTEC[160]LHVHC[160]R	A(3)H(6)N(5)	(N(N(H(H(N(H(A))))(H(N(H(A)))(N(H(A)))))))	7	3	sp|P05156|CFAI_HUMAN	177
LSDLSIJSTECLHVHCR	LSDLSIJSTEC[160]LHVHC[160]R	A(3)F(2)H(6)N(5)	(N(F)(N(H(H(N(F)(H(A))))(H(N(H(A)))(N(H(A)))))))	7	4	sp|P05156|CFAI_HUMAN	177
LSLHRPALEDLLLGSEAJLTCTLTGLR	LSLHRPALEDLLLGSEAJLTC[160]TLTGLR	A(1)H(4)N(5)	(N(N(H(N)(H(N))(H(N(H(A)))))))	18	6	sp|P01877|IGHA2_HUMAN/sp|P0DOX2|IGA2_HUMAN/sp|P01876|IGHA1_HUMAN	131/246/144
LSLHRPALEDLLLGSEAJLTCTLTGLR	LSLHRPALEDLLLGSEAJLTC[160]TLTGLR	A(1)H(4)N(5)	(N(N(H(N)(H(N))(H(N(H(A)))))))	18	5	sp|P01877|IGHA2_HUMAN/sp|P0DOX2|IGA2_HUMAN/sp|P01876|IGHA1_HUMAN	131/246/144
LSLHRPALEDLLLGSEAJLTCTLTGLR	LSLHRPALEDLLLGSEAJLTC[160]TLTGLR	A(1)H(4)N(5)	(N(N(H(N)(H(N))(H(N(H(A)))))))	18	4	sp|P01877|IGHA2_HUMAN/sp|P0DOX2|IGA2_HUMAN/sp|P01876|IGHA1_HUMAN	131/246/144
LSLHRPALEDLLLGSEAJLTCTLTGLR	LSLHRPALEDLLLGSEAJLTC[160]TLTGLR	A(1)H(5)N(4)	(N(N(H(H(N(H)))(H(N(H(A)))))))	18	6	sp|P01877|IGHA2_HUMAN/sp|P0DOX2|IGA2_HUMAN/sp|P01876|IGHA1_HUMAN	131/246/144
LSLHRPALEDLLLGSEAJLTCTLTGLR	LSLHRPALEDLLLGSEAJLTC[160]TLTGLR	A(1)H(5)N(4)	(N(N(H(H(N(H)))(H(N(H(A)))))))	18	5	sp|P01877|IGHA2_HUMAN/sp|P0DOX2|IGA2_HUMAN/sp|P01876|IGHA1_HUMAN	131/246/144
LSLHRPALEDLLLGSEAJLTCTLTGLR	LSLHRPALEDLLLGSEAJLTC[160]TLTGLR	A(1)H(5)N(4)	(N(N(H(H(N(H)))(H(N(H(A)))))))	18	4	sp|P01877|IGHA2_HUMAN/sp|P0DOX2|IGA2_HUMAN/sp|P01876|IGHA1_HUMAN	131/246/144
LSLHRPALEDLLLGSEAJLTCTLTGLR	LSLHRPALEDLLLGSEAJLTC[160]TLTGLR	A(1)H(5)N(4)	(N(N(H(H(N(H)))(H(N(H(A)))))))	18	3	sp|P01877|IGHA2_HUMAN/sp|P0DOX2|IGA2_HUMAN/sp|P01876|IGHA1_HUMAN	131/246/144
LSLHRPALEDLLLGSEAJLTCTLTGLR	LSLHRPALEDLLLGSEAJLTC[160]TLTGLR	F(2)H(5)N(4)	(N(N(H(H(N(H(F))))(H(N(H(F)))))))	18	6	sp|P01877|IGHA2_HUMAN/sp|P0DOX2|IGA2_HUMAN/sp|P01876|IGHA1_HUMAN	131/246/144
LSLHRPALEDLLLGSEAJLTCTLTGLR	LSLHRPALEDLLLGSEAJLTC[160]TLTGLR	F(2)H(5)N(4)	(N(N(H(H(N(H(F))))(H(N(H(F)))))))	18	5	sp|P01877|IGHA2_HUMAN/sp|P0DOX2|IGA2_HUMAN/sp|P01876|IGHA1_HUMAN	131/246/144
LSLHRPALEDLLLGSEAJLTCTLTGLR	LSLHRPALEDLLLGSEAJLTC[160]TLTGLR	A(1)H(5)N(5)	(N(N(H(H(N)(N(H)))(H(N(H(A)))))))	18	6	sp|P01877|IGHA2_HUMAN/sp|P0DOX2|IGA2_HUMAN/sp|P01876|IGHA1_HUMAN	131/246/144
LSLHRPALEDLLLGSEAJLTCTLTGLR	LSLHRPALEDLLLGSEAJLTC[160]TLTGLR	A(2)H(5)N(4)	(N(N(H(H(N(H(A))))(H(N(H(A)))))))	18	6	sp|P01877|IGHA2_HUMAN/sp|P0DOX2|IGA2_HUMAN/sp|P01876|IGHA1_HUMAN	131/246/144
[truncated: 1,519 more rows]

## Sheet: SerumLRL
Sequence	FullPeptideName	GlycanComposition	GlycanStruct	GlycanSite	Charge	ProteinName	ProteinGlycoSite
AAINKWVSJKTEGR	AAINKWVSJKTEGR	A(1)H(5)N(4)	(N(N(H(H(N(H)))(H(N(H(A)))))))	9	4	sp|P01008|ANT3_HUMAN	224
AAINKWVSJKTEGR	AAINKWVSJKTEGR	A(1)H(5)N(4)	(N(N(H(H(N(H)))(H(N(H(A)))))))	9	3	sp|P01008|ANT3_HUMAN	224
AAINKWVSJKTEGR	AAINKWVSJKTEGR	A(2)H(5)N(4)	(N(N(H(H(N(H(A))))(H(N(H(A)))))))	9	4	sp|P01008|ANT3_HUMAN	224
AAINKWVSJKTEGR	AAINKWVSJKTEGR	A(2)H(5)N(4)	(N(N(H(H(N(H(A))))(H(N(H(A)))))))	9	3	sp|P01008|ANT3_HUMAN	224
AAIPSALDTJSSK	AAIPSALDTJSSK	H(5)N(2)	(N(N(H(H(H))(H(H)))))	10	3	sp|Q08380|LG3BP_HUMAN	551
AAIPSALDTJSSK	AAIPSALDTJSSK	H(6)N(2)	(N(N(H(H(H))(H(H)(H)))))	10	3	sp|Q08380|LG3BP_HUMAN	551
AAIPSALDTJSSK	AAIPSALDTJSSK	H(5)N(4)	(N(N(H(H(N(H)))(H(N(H))))))	10	3	sp|Q08380|LG3BP_HUMAN	551
AAIPSALDTJSSK	AAIPSALDTJSSK	H(6)N(3)	(N(N(H(H(H)(H))(H(H(N))))))	10	3	sp|Q08380|LG3BP_HUMAN	551
AAIPSALDTJSSK	AAIPSALDTJSSK	A(1)H(5)N(3)	(N(N(H(H(H))(H(N(H(A)))))))	10	3	sp|Q08380|LG3BP_HUMAN	551
AAIPSALDTJSSK	AAIPSALDTJSSK	A(1)H(8)N(6)	(N(N(H(H(N(H))(N(H(H))))(H(N(H))(N(H(A)))))))	10	4	sp|Q08380|LG3BP_HUMAN	551
AAIPSALDTJSSK	AAIPSALDTJSSK	F(1)H(5)N(4)	(N(F)(N(H(H(N(H)))(H(N(H))))))	10	3	sp|Q08380|LG3BP_HUMAN	551
AAIPSALDTJSSK	AAIPSALDTJSSK	A(1)H(5)N(4)	(N(N(H(H(N(H)))(H(N(H(A)))))))	10	3	sp|Q08380|LG3BP_HUMAN	551
AAIPSALDTJSSK	AAIPSALDTJSSK	A(1)F(1)H(5)N(4)	(N(F)(N(H(H(N(H)))(H(N(H(A)))))))	10	3	sp|Q08380|LG3BP_HUMAN	551
AAIPSALDTJSSK	AAIPSALDTJSSK	A(1)H(6)N(4)	(N(N(H(H(N(H(H))))(H(N(H(A)))))))	10	3	sp|Q08380|LG3BP_HUMAN	551
AAIPSALDTJSSK	AAIPSALDTJSSK	A(1)F(1)H(6)N(4)	(N(N(H(H(N(H(H))))(H(N(F)(H(A)))))))	10	3	sp|Q08380|LG3BP_HUMAN	551
AAIPSALDTJSSK	AAIPSALDTJSSK	A(2)H(5)N(4)	(N(N(H(H(N(H(A))))(H(N(H(A)))))))	10	3	sp|Q08380|LG3BP_HUMAN	551
AAIPSALDTJSSK	AAIPSALDTJSSK	H(5)N(2)	(N(N(H(H)(H(H(H))))))	10	2	sp|Q08380|LG3BP_HUMAN	551
AAIPSALDTJSSK	AAIPSALDTJSSK	A(1)F(1)H(7)N(5)	(N(N(H(N)(H(H)(H))(H(N(H)(F))(N(H(A)))))))	10	3	sp|Q08380|LG3BP_HUMAN	551
AAJGSLR	AAJGSLR	H(8)N(2)	(N(N(H(H(H(H)))(H(H)(H(H))))))	3	2	sp|P11279|LAMP1_HUMAN	322
AAJGSLR	AAJGSLR	H(9)N(2)	(N(N(H(H(H)(H))(H(H(H))(H(H))))))	3	2	sp|P11279|LAMP1_HUMAN	322
AALAAFNAQNJGSNFQLEEISR	AALAAFNAQNJGSNFQLEEISR	A(2)H(5)N(4)	(N(N(H(H(N(H(A))))(H(N(H(A)))))))	11	5	sp|P02765|FETUA_HUMAN	176
AALAAFNAQNJGSNFQLEEISR	AALAAFNAQNJGSNFQLEEISR	A(2)H(5)N(4)	(N(N(H(H(N(H(A))))(H(N(H(A)))))))	11	4	sp|P02765|FETUA_HUMAN	176
AALAAFNAQNJGSNFQLEEISR	AALAAFNAQNJGSNFQLEEISR	A(2)H(5)N(4)	(N(N(H(H(N(H(A))))(H(N(H(A)))))))	11	3	sp|P02765|FETUA_HUMAN	176
AALAAFNAQNJGSNFQLEEISR	AALAAFNAQNJGSNFQLEEISR	A(1)H(5)N(4)	(N(N(H(H(N(H)))(H(N(H(A)))))))	11	4	sp|P02765|FETUA_HUMAN	176
AALAAFNAQNJGSNFQLEEISR	AALAAFNAQNJGSNFQLEEISR	A(1)H(5)N(4)	(N(N(H(H(N(H)))(H(N(H(A)))))))	11	3	sp|P02765|FETUA_HUMAN	176
AALAAFNAQNJGSNFQLEEISR	AALAAFNAQNJGSNFQLEEISR	F(2)H(5)N(4)	(N(N(H(H(N(H(F))))(H(N(H(F)))))))	11	4	sp|P02765|FETUA_HUMAN	176
AALAAFNAQNJGSNFQLEEISR	AALAAFNAQNJGSNFQLEEISR	F(2)H(5)N(4)	(N(N(H(H(N(H(F))))(H(N(H(F)))))))	11	3	sp|P02765|FETUA_HUMAN	176
AALAAFNAQNJGSNFQLEEISR	AALAAFNAQNJGSNFQLEEISR	F(1)H(6)N(4)	(N(N(H(H(H))(H(N(H))(N(H)(F))))))	11	4	sp|P02765|FETUA_HUMAN	176
AALAAFNAQNJGSNFQLEEISR	AALAAFNAQNJGSNFQLEEISR	F(1)H(6)N(4)	(N(N(H(H(H))(H(N(H))(N(H)(F))))))	11	3	sp|P02765|FETUA_HUMAN	176
AALAAFNAQNJGSNFQLEEISR	AALAAFNAQNJGSNFQLEEISR	F(2)H(6)N(4)	(N(N(H(H(H))(H(N(H)(F))(N(H)(F))))))	11	4	sp|P02765|FETUA_HUMAN	176
AALAAFNAQNJGSNFQLEEISR	AALAAFNAQNJGSNFQLEEISR	A(1)F(1)H(6)N(4)	(N(N(H(H(N(H(H))))(H(N(F)(H(A)))))))	11	4	sp|P02765|FETUA_HUMAN	176
AALAAFNAQNJGSNFQLEEISR	AALAAFNAQNJGSNFQLEEISR	A(1)F(1)H(6)N(4)	(N(N(H(H(N(H(H))))(H(N(F)(H(A)))))))	11	3	sp|P02765|FETUA_HUMAN	176
AALAAFNAQNJGSNFQLEEISR	AALAAFNAQNJGSNFQLEEISR	A(1)H(6)N(5)	(N(N(H(H(N(H)))(H(N(H))(N(H)(A))))))	11	4	sp|P02765|FETUA_HUMAN	176
AALAAFNAQNJGSNFQLEEISR	AALAAFNAQNJGSNFQLEEISR	F(1)H(7)N(5)	(N(N(H(N)(H(N(H(H))))(H(N(F)(H(H)))))))	11	4	sp|P02765|FETUA_HUMAN	176
AALAAFNAQNJGSNFQLEEISR	AALAAFNAQNJGSNFQLEEISR	F(1)H(7)N(5)	(N(N(H(N)(H(N(H(H))))(H(N(F)(H(H)))))))	11	3	sp|P02765|FETUA_HUMAN	176
AALAAFNAQNJGSNFQLEEISR	AALAAFNAQNJGSNFQLEEISR	F(3)H(6)N(4)	(N(F)(N(H(H(N(H(F))))(H(N(H(H)(F)))))))	11	4	sp|P02765|FETUA_HUMAN	176
AALAAFNAQNJGSNFQLEEISR	AALAAFNAQNJGSNFQLEEISR	F(3)H(6)N(4)	(N(F)(N(H(H(N(H(F))))(H(N(H(H)(F)))))))	11	3	sp|P02765|FETUA_HUMAN	176
AALAAFNAQNJGSNFQLEEISR	AALAAFNAQNJGSNFQLEEISR	A(1)F(2)H(6)N(4)	(N(N(H(H(H))(H(N(H)(F))(N(F)(H(A)))))))	11	4	sp|P02765|FETUA_HUMAN	176
AALAAFNAQNJGSNFQLEEISR	AALAAFNAQNJGSNFQLEEISR	A(1)F(3)H(5)N(4)	(N(N(H(H(N(F)(H(A))))(H(N(F)(H(F)))))))	11	4	sp|P02765|FETUA_HUMAN	176
AALAAFNAQNJGSNFQLEEISR	AALAAFNAQNJGSNFQLEEISR	A(2)F(1)H(5)N(4)	(N(N(H(H(N(H(A))))(H(N(F)(H(A)))))))	11	4	sp|P02765|FETUA_HUMAN	176
AALAAFNAQNJGSNFQLEEISR	AALAAFNAQNJGSNFQLEEISR	A(2)F(1)H(5)N(4)	(N(N(H(H(N(H(A))))(H(N(F)(H(A)))))))	11	3	sp|P02765|FETUA_HUMAN	176
AALAAFNAQNJGSNFQLEEISR	AALAAFNAQNJGSNFQLEEISR	A(1)F(1)H(7)N(5)	(N(N(H(N)(H(H)(H))(H(N(H)(F))(N(H(A)))))))	11	4	sp|P02765|FETUA_HUMAN	176
AALAAFNAQNJGSNFQLEEISR	AALAAFNAQNJGSNFQLEEISR	A(2)H(6)N(5)	(N(N(H(H(N(H(A))))(H(N(H))(N(H(A)))))))	11	4	sp|P02765|FETUA_HUMAN	176
AALAAFNAQNJGSNFQLEEISR	AALAAFNAQNJGSNFQLEEISR	F(3)H(7)N(5)	(N(F)(N(H(N)(H(H)(H))(H(N(H)(F))(N(H)(F))))))	11	4	sp|P02765|FETUA_HUMAN	176
AALAAFNAQNJGSNFQLEEISR	AALAAFNAQNJGSNFQLEEISR	A(1)F(2)H(7)N(5)	(N(N(H(N)(H(H)(H))(H(N(H)(F))(N(F)(H(A)))))))	11	4	sp|P02765|FETUA_HUMAN	176
AALAAFNAQNJGSNFQLEEISR	AALAAFNAQNJGSNFQLEEISR	A(1)F(3)H(7)N(5)	(N(F)(N(H(N)(H(H)(H))(H(N(H)(F))(N(F)(H(A)))))))	11	4	sp|P02765|FETUA_HUMAN	176
AALAAFNAQNJGSNFQLEEISR	AALAAFNAQNJGSNFQLEEISR	A(2)F(1)H(7)N(5)	(N(F)(N(H(H(N(H(A))))(H(N(H(H)))(N(H(A)))))))	11	4	sp|P02765|FETUA_HUMAN	176
AALAAFNAQNJGSNFQLEEISR	AALAAFNAQNJGSNFQLEEISR	A(3)H(6)N(5)	(N(N(H(H(N(H(A))))(H(N(H(A)))(N(H(A)))))))	11	4	sp|P02765|FETUA_HUMAN	176
AALAAFNAQNJGSNFQLEEISR	AALAAFNAQNJGSNFQLEEISR	F(4)H(8)N(5)	(N(F)(N(H(H(N(H(H)(F))))(H(N(H(F)))(N(H(H)(F)))))))	11	4	sp|P02765|FETUA_HUMAN	176
AALAAFNAQNJGSNFQLEEISR	AALAAFNAQNJGSNFQLEEISR	H(5)N(4)	(N(N(H(H(N(H)))(H(N(H))))))	11	3	sp|P02765|FETUA_HUMAN	176
AALAAFNAQNJGSNFQLEEISR	AALAAFNAQNJGSNFQLEEISR	A(2)F(2)H(7)N(5)	(N(N(H(N)(H(H)(H))(H(N(F)(H(A)))(N(F)(H(A)))))))	11	4	sp|P02765|FETUA_HUMAN	176
AALAAFNAQNJGSNFQLEEISR	AALAAFNAQNJGSNFQLEEISR	A(3)F(1)H(6)N(5)	(N(N(H(H(N(F)(H(A))))(H(N(H(A)))(N(H(A)))))))	11	4	sp|P02765|FETUA_HUMAN	176
AALAAFNAQNJGSNFQLEEISR	AALAAFNAQNJGSNFQLEEISR	H(10)N(7)	(N(N(H(N)(H(N(H))(N(H(H))))(H(N(H(H)))(N(H(H)))))))	11	4	sp|P02765|FETUA_HUMAN	176
AALAAFNAQNJGSNFQLEEISR	AALAAFNAQNJGSNFQLEEISR	F(1)H(5)N(4)	(N(N(H(H(N(H)))(H(N(H(F)))))))	11	3	sp|P02765|FETUA_HUMAN	176
AALAAFNAQNJGSNFQLEEISR	AALAAFNAQNJGSNFQLEEISR	A(1)F(1)H(5)N(4)	(N(N(H(H(N(H)(F)))(H(N(H(A)))))))	11	3	sp|P02765|FETUA_HUMAN	176
AALAAFNAQNJGSNFQLEEISR	AALAAFNAQNJGSNFQLEEISR	A(1)H(6)N(4)	(N(N(H(H(N(H(H))))(H(N(H(A)))))))	11	3	sp|P02765|FETUA_HUMAN	176
AALAAFNAQNJGSNFQLEEISR	AALAAFNAQNJGSNFQLEEISR	F(2)H(6)N(4)	(N(F)(N(H(H(N(H)))(H(N(H(H)(F)))))))	11	3	sp|P02765|FETUA_HUMAN	176
AALAAFNAQNJGSNFQLEEISR	AALAAFNAQNJGSNFQLEEISR	A(1)F(2)H(6)N(4)	(N(F)(N(H(H(N(H(H))))(H(N(F)(H(A)))))))	11	3	sp|P02765|FETUA_HUMAN	176
AALAAFNAQNJGSNFQLEEISR	AALAAFNAQNJGSNFQLEEISR	A(2)H(6)N(4)	(N(N(H(H(N(H(A))))(H(N(H(H)(A)))))))	11	3	sp|P02765|FETUA_HUMAN	176
AATCINPLJGSVCER	AATC[160]INPLJGSVC[160]ER	A(2)H(5)N(4)	(N(N(H(H(N(H(A))))(H(N(H(A)))))))	9	3	sp|O75882|ATRN_HUMAN	914
ADGTVNQIEGEATPVJLTEPAK	ADGTVNQIEGEATPVJLTEPAK	F(1)H(5)N(4)	(N(F)(N(H(H(N(H)))(H(N(H))))))	16	4	sp|P05090|APOD_HUMAN	98
ADGTVNQIEGEATPVJLTEPAK	ADGTVNQIEGEATPVJLTEPAK	A(1)H(5)N(4)	(N(N(H(H(N(H)))(H(N(H(A)))))))	16	4	sp|P05090|APOD_HUMAN	98
ADGTVNQIEGEATPVJLTEPAK	ADGTVNQIEGEATPVJLTEPAK	A(1)H(5)N(4)	(N(N(H(H(N(H)))(H(N(H(A)))))))	16	3	sp|P05090|APOD_HUMAN	98
ADGTVNQIEGEATPVJLTEPAK	ADGTVNQIEGEATPVJLTEPAK	A(1)F(1)H(5)N(4)	(N(F)(N(H(H(N(H)))(H(N(H(A)))))))	16	4	sp|P05090|APOD_HUMAN	98
ADGTVNQIEGEATPVJLTEPAK	ADGTVNQIEGEATPVJLTEPAK	A(1)F(1)H(5)N(4)	(N(F)(N(H(H(N(H)))(H(N(H(A)))))))	16	3	sp|P05090|APOD_HUMAN	98
ADGTVNQIEGEATPVJLTEPAK	ADGTVNQIEGEATPVJLTEPAK	A(1)H(6)N(4)	(N(N(H(H(N(H(H))))(H(N(H(A)))))))	16	4	sp|P05090|APOD_HUMAN	98
ADGTVNQIEGEATPVJLTEPAK	ADGTVNQIEGEATPVJLTEPAK	A(1)H(6)N(4)	(N(N(H(H(N(H(H))))(H(N(H(A)))))))	16	3	sp|P05090|APOD_HUMAN	98
ADGTVNQIEGEATPVJLTEPAK	ADGTVNQIEGEATPVJLTEPAK	F(2)H(6)N(4)	(N(F)(N(H(H(N(H)))(H(N(H(H)(F)))))))	16	4	sp|P05090|APOD_HUMAN	98
ADGTVNQIEGEATPVJLTEPAK	ADGTVNQIEGEATPVJLTEPAK	F(2)H(6)N(4)	(N(F)(N(H(H(N(H)))(H(N(H(H)(F)))))))	16	3	sp|P05090|APOD_HUMAN	98
ADGTVNQIEGEATPVJLTEPAK	ADGTVNQIEGEATPVJLTEPAK	A(1)F(2)H(6)N(4)	(N(F)(N(H(H(N(H(H))))(H(N(F)(H(A)))))))	16	4	sp|P05090|APOD_HUMAN	98
ADGTVNQIEGEATPVJLTEPAK	ADGTVNQIEGEATPVJLTEPAK	A(1)F(2)H(6)N(4)	(N(F)(N(H(H(N(H(H))))(H(N(F)(H(A)))))))	16	3	sp|P05090|APOD_HUMAN	98
ADGTVNQIEGEATPVJLTEPAK	ADGTVNQIEGEATPVJLTEPAK	A(2)F(1)H(5)N(4)	(N(F)(N(H(H(N(H(A))))(H(N(H(A)))))))	16	4	sp|P05090|APOD_HUMAN	98
ADGTVNQIEGEATPVJLTEPAK	ADGTVNQIEGEATPVJLTEPAK	A(2)F(1)H(5)N(4)	(N(F)(N(H(H(N(H(A))))(H(N(H(A)))))))	16	3	sp|P05090|APOD_HUMAN	98
ADGTVNQIEGEATPVJLTEPAK	ADGTVNQIEGEATPVJLTEPAK	A(2)H(6)N(4)	(N(N(H(H(N(H(A))))(H(N(H(H)(A)))))))	16	4	sp|P05090|APOD_HUMAN	98
ADGTVNQIEGEATPVJLTEPAK	ADGTVNQIEGEATPVJLTEPAK	A(2)H(6)N(4)	(N(N(H(H(N(H(A))))(H(N(H(H)(A)))))))	16	3	sp|P05090|APOD_HUMAN	98
ADGTVNQIEGEATPVJLTEPAK	ADGTVNQIEGEATPVJLTEPAK	A(1)F(1)H(6)N(5)	(N(N(H(H(N(H)(F)))(H(N(H(N(H(A)))))))))	16	4	sp|P05090|APOD_HUMAN	98
ADGTVNQIEGEATPVJLTEPAK	ADGTVNQIEGEATPVJLTEPAK	A(1)H(7)N(5)	(N(N(H(H(N(H)))(H(N(H(H)))(N(H(A)))))))	16	4	sp|P05090|APOD_HUMAN	98
ADGTVNQIEGEATPVJLTEPAK	ADGTVNQIEGEATPVJLTEPAK	F(2)H(7)N(5)	(N(F)(N(H(N)(H(N(H(H))))(H(N(F)(H(H)))))))	16	4	sp|P05090|APOD_HUMAN	98
ADGTVNQIEGEATPVJLTEPAK	ADGTVNQIEGEATPVJLTEPAK	F(2)H(7)N(5)	(N(F)(N(H(N)(H(N(H(H))))(H(N(F)(H(H)))))))	16	3	sp|P05090|APOD_HUMAN	98
ADGTVNQIEGEATPVJLTEPAK	ADGTVNQIEGEATPVJLTEPAK	H(4)N(3)	(N(N(H(H)(H(N(H))))))	16	3	sp|P05090|APOD_HUMAN	98
ADGTVNQIEGEATPVJLTEPAK	ADGTVNQIEGEATPVJLTEPAK	F(1)H(4)N(3)	(N(F)(N(H(H)(H(N(H))))))	16	3	sp|P05090|APOD_HUMAN	98
ADGTVNQIEGEATPVJLTEPAK	ADGTVNQIEGEATPVJLTEPAK	H(5)N(3)	(N(N(H(H(H))(H(N(H))))))	16	3	sp|P05090|APOD_HUMAN	98
ADGTVNQIEGEATPVJLTEPAK	ADGTVNQIEGEATPVJLTEPAK	A(2)H(7)N(5)	(N(N(H(H(N(H(H))))(H(N(H(A)))(N(H(A)))))))	16	4	sp|P05090|APOD_HUMAN	98
ADGTVNQIEGEATPVJLTEPAK	ADGTVNQIEGEATPVJLTEPAK	F(1)H(5)N(3)	(N(N(H(H(H))(H(N(H)(F))))))	16	3	sp|P05090|APOD_HUMAN	98
ADGTVNQIEGEATPVJLTEPAK	ADGTVNQIEGEATPVJLTEPAK	H(5)N(4)	(N(N(H(H(N(H)))(H(N(H))))))	16	3	sp|P05090|APOD_HUMAN	98
ADGTVNQIEGEATPVJLTEPAK	ADGTVNQIEGEATPVJLTEPAK	A(1)F(1)H(4)N(3)	(N(F)(N(H(H)(H(N(H(A)))))))	16	3	sp|P05090|APOD_HUMAN	98
ADGTVNQIEGEATPVJLTEPAK	ADGTVNQIEGEATPVJLTEPAK	A(1)H(5)N(3)	(N(N(H(H(H))(H(N(H(A)))))))	16	3	sp|P05090|APOD_HUMAN	98
ADGTVNQIEGEATPVJLTEPAK	ADGTVNQIEGEATPVJLTEPAK	F(2)H(5)N(3)	(N(F)(N(H(H(H))(H(N(H(F)))))))	16	3	sp|P05090|APOD_HUMAN	98
ADGTVNQIEGEATPVJLTEPAK	ADGTVNQIEGEATPVJLTEPAK	F(1)H(5)N(4)	(N(N(H(H(N(H)))(H(N(H(F)))))))	16	3	sp|P05090|APOD_HUMAN	98
ADGTVNQIEGEATPVJLTEPAK	ADGTVNQIEGEATPVJLTEPAK	H(6)N(4)	(N(N(H(H(N(H)))(H(N(H(H)))))))	16	3	sp|P05090|APOD_HUMAN	98
ADGTVNQIEGEATPVJLTEPAK	ADGTVNQIEGEATPVJLTEPAK	F(1)H(6)N(4)	(N(N(H(H(H))(H(N(H))(N(H)(F))))))	16	3	sp|P05090|APOD_HUMAN	98
ADGTVNQIEGEATPVJLTEPAK	ADGTVNQIEGEATPVJLTEPAK	H(7)N(5)	(N(N(H(H(N(H)))(H(N(H(N(H(H)))))))))	16	3	sp|P05090|APOD_HUMAN	98
ADGTVNQIEGEATPVJLTEPAK	ADGTVNQIEGEATPVJLTEPAK	A(1)F(1)H(6)N(4)	(N(N(H(H(N(H(H))))(H(N(F)(H(A)))))))	16	3	sp|P05090|APOD_HUMAN	98
ADGTVNQIEGEATPVJLTEPAK	ADGTVNQIEGEATPVJLTEPAK	F(3)H(6)N(4)	(N(F)(N(H(H(N(H(F))))(H(N(H(H)(F)))))))	16	3	sp|P05090|APOD_HUMAN	98
ADGTVNQIEGEATPVJLTEPAK	ADGTVNQIEGEATPVJLTEPAK	F(1)H(7)N(5)	(N(N(H(N)(H(N(H(H))))(H(N(F)(H(H)))))))	16	3	sp|P05090|APOD_HUMAN	98
ADGTVNQIEGEATPVJLTEPAK	ADGTVNQIEGEATPVJLTEPAK	A(1)H(7)N(5)	(N(N(H(H(N(H(H))))(H(N(H))(N(H(A)))))))	16	3	sp|P05090|APOD_HUMAN	98
ADGTVNQIEGEATPVJLTEPAKLEVK	ADGTVNQIEGEATPVJLTEPAKLEVK	A(1)F(1)H(5)N(4)	(N(F)(N(H(H(N(H)))(H(N(H(A)))))))	16	5	sp|P05090|APOD_HUMAN	98
ADGTVNQIEGEATPVJLTEPAKLEVK	ADGTVNQIEGEATPVJLTEPAKLEVK	A(1)F(1)H(5)N(4)	(N(F)(N(H(H(N(H)))(H(N(H(A)))))))	16	4	sp|P05090|APOD_HUMAN	98
ADGTVNQIEGEATPVJLTEPAKLEVK	ADGTVNQIEGEATPVJLTEPAKLEVK	A(1)F(1)H(5)N(4)	(N(F)(N(H(H(N(H)))(H(N(H(A)))))))	16	3	sp|P05090|APOD_HUMAN	98
ADGTVNQIEGEATPVJLTEPAKLEVK	ADGTVNQIEGEATPVJLTEPAKLEVK	H(4)N(3)	(N(N(H(H)(H(N(H))))))	16	4	sp|P05090|APOD_HUMAN	98
ADGTVNQIEGEATPVJLTEPAKLEVK	ADGTVNQIEGEATPVJLTEPAKLEVK	H(4)N(3)	(N(N(H(H)(H(N(H))))))	16	3	sp|P05090|APOD_HUMAN	98
ADGTVNQIEGEATPVJLTEPAKLEVK	ADGTVNQIEGEATPVJLTEPAKLEVK	F(1)H(4)N(3)	(N(F)(N(H(H)(H(N(H))))))	16	4	sp|P05090|APOD_HUMAN	98
ADGTVNQIEGEATPVJLTEPAKLEVK	ADGTVNQIEGEATPVJLTEPAKLEVK	F(1)H(4)N(3)	(N(F)(N(H(H)(H(N(H))))))	16	3	sp|P05090|APOD_HUMAN	98
ADGTVNQIEGEATPVJLTEPAKLEVK	ADGTVNQIEGEATPVJLTEPAKLEVK	H(5)N(3)	(N(N(H(H(H))(H(N(H))))))	16	4	sp|P05090|APOD_HUMAN	98
ADGTVNQIEGEATPVJLTEPAKLEVK	ADGTVNQIEGEATPVJLTEPAKLEVK	A(1)H(4)N(3)	(N(N(H(H)(H(N(H(A)))))))	16	4	sp|P05090|APOD_HUMAN	98
ADGTVNQIEGEATPVJLTEPAKLEVK	ADGTVNQIEGEATPVJLTEPAKLEVK	A(1)H(4)N(3)	(N(N(H(H)(H(N(H(A)))))))	16	3	sp|P05090|APOD_HUMAN	98
ADGTVNQIEGEATPVJLTEPAKLEVK	ADGTVNQIEGEATPVJLTEPAKLEVK	F(2)H(4)N(3)	(N(F)(N(H(H)(H(N(H(F)))))))	16	4	sp|P05090|APOD_HUMAN	98
ADGTVNQIEGEATPVJLTEPAKLEVK	ADGTVNQIEGEATPVJLTEPAKLEVK	F(1)H(5)N(3)	(N(N(H(H(H))(H(N(H)(F))))))	16	4	sp|P05090|APOD_HUMAN	98
ADGTVNQIEGEATPVJLTEPAKLEVK	ADGTVNQIEGEATPVJLTEPAKLEVK	H(5)N(4)	(N(N(H(H(N(H)))(H(N(H))))))	16	4	sp|P05090|APOD_HUMAN	98
ADGTVNQIEGEATPVJLTEPAKLEVK	ADGTVNQIEGEATPVJLTEPAKLEVK	H(5)N(4)	(N(N(H(H(N(H)))(H(N(H))))))	16	3	sp|P05090|APOD_HUMAN	98
ADGTVNQIEGEATPVJLTEPAKLEVK	ADGTVNQIEGEATPVJLTEPAKLEVK	A(1)F(1)H(4)N(3)	(N(F)(N(H(H)(H(N(H(A)))))))	16	4	sp|P05090|APOD_HUMAN	98
ADGTVNQIEGEATPVJLTEPAKLEVK	ADGTVNQIEGEATPVJLTEPAKLEVK	A(1)F(1)H(4)N(3)	(N(F)(N(H(H)(H(N(H(A)))))))	16	3	sp|P05090|APOD_HUMAN	98
ADGTVNQIEGEATPVJLTEPAKLEVK	ADGTVNQIEGEATPVJLTEPAKLEVK	F(2)H(5)N(3)	(N(F)(N(H(H(H))(H(N(H(F)))))))	16	4	sp|P05090|APOD_HUMAN	98
ADGTVNQIEGEATPVJLTEPAKLEVK	ADGTVNQIEGEATPVJLTEPAKLEVK	F(1)H(5)N(4)	(N(F)(N(H(H(N(H)))(H(N(H))))))	16	4	sp|P05090|APOD_HUMAN	98
ADGTVNQIEGEATPVJLTEPAKLEVK	ADGTVNQIEGEATPVJLTEPAKLEVK	F(1)H(5)N(4)	(N(F)(N(H(H(N(H)))(H(N(H))))))	16	3	sp|P05090|APOD_HUMAN	98
ADGTVNQIEGEATPVJLTEPAKLEVK	ADGTVNQIEGEATPVJLTEPAKLEVK	A(1)H(5)N(4)	(N(N(H(H(N(H)))(H(N(H(A)))))))	16	4	sp|P05090|APOD_HUMAN	98
ADGTVNQIEGEATPVJLTEPAKLEVK	ADGTVNQIEGEATPVJLTEPAKLEVK	A(1)H(5)N(4)	(N(N(H(H(N(H)))(H(N(H(A)))))))	16	3	sp|P05090|APOD_HUMAN	98
ADGTVNQIEGEATPVJLTEPAKLEVK	ADGTVNQIEGEATPVJLTEPAKLEVK	F(1)H(6)N(4)	(N(N(H(H(H))(H(N(H))(N(H)(F))))))	16	4	sp|P05090|APOD_HUMAN	98
ADGTVNQIEGEATPVJLTEPAKLEVK	ADGTVNQIEGEATPVJLTEPAKLEVK	F(2)H(5)N(4)	(N(N(H(H(N(H(F))))(H(N(H(F)))))))	16	4	sp|P05090|APOD_HUMAN	98
ADGTVNQIEGEATPVJLTEPAKLEVK	ADGTVNQIEGEATPVJLTEPAKLEVK	F(2)H(6)N(4)	(N(F)(N(H(H(N(H)))(H(N(H(H)(F)))))))	16	4	sp|P05090|APOD_HUMAN	98
ADGTVNQIEGEATPVJLTEPAKLEVK	ADGTVNQIEGEATPVJLTEPAKLEVK	A(1)F(2)H(5)N(4)	(N(N(H(H(N(H)(F)))(H(N(F)(H(A)))))))	16	4	sp|P05090|APOD_HUMAN	98
ADGTVNQIEGEATPVJLTEPAKLEVK	ADGTVNQIEGEATPVJLTEPAKLEVK	A(1)H(6)N(5)	(N(N(H(H(N(H(A))))(H(N(H))(N(H))))))	16	4	sp|P05090|APOD_HUMAN	98
ADGTVNQIEGEATPVJLTEPAKLEVK	ADGTVNQIEGEATPVJLTEPAKLEVK	A(1)F(3)H(5)N(4)	(N(F)(N(H(H(N(H)(F)))(H(N(F)(H(A)))))))	16	4	sp|P05090|APOD_HUMAN	98
ADGTVNQIEGEATPVJLTEPAKLEVK	ADGTVNQIEGEATPVJLTEPAKLEVK	A(2)F(1)H(5)N(4)	(N(F)(N(H(H(N(H(A))))(H(N(H(A)))))))	16	4	sp|P05090|APOD_HUMAN	98
ADGTVNQIEGEATPVJLTEPAKLEVK	ADGTVNQIEGEATPVJLTEPAKLEVK	F(2)H(7)N(5)	(N(F)(N(H(N)(H(N(H(H))))(H(N(F)(H(H)))))))	16	4	sp|P05090|APOD_HUMAN	98
ADGTVNQIEGEATPVJLTEPAKLEVK	ADGTVNQIEGEATPVJLTEPAKLEVK	H(5)N(2)	(N(N(H(H)(H(H(H))))))	16	3	sp|P05090|APOD_HUMAN	98
ADGTVNQIEGEATPVJLTEPAKLEVK	ADGTVNQIEGEATPVJLTEPAKLEVK	A(1)F(2)H(7)N(5)	(N(F)(N(H(N)(H(H)(H))(H(N(H)(F))(N(H(A)))))))	16	4	sp|P05090|APOD_HUMAN	98
ADGTVNQIEGEATPVJLTEPAKLEVK	ADGTVNQIEGEATPVJLTEPAKLEVK	F(2)H(8)N(6)	(N(F)(N(H(H(N(H))(N(H)(F)))(H(N(H))(N(H(H)))))))	16	4	sp|P05090|APOD_HUMAN	98
ADGTVNQIEGEATPVJLTEPAKLEVK	ADGTVNQIEGEATPVJLTEPAKLEVK	F(4)H(8)N(6)	(N(N(H(H(N(H)(F))(N(H)(F)))(H(N(H(H)))(N(F)(H(F)))))))	16	4	sp|P05090|APOD_HUMAN	98
ADGTVNQIEGEATPVJLTEPAKLEVK	ADGTVNQIEGEATPVJLTEPAKLEVK	F(1)H(6)N(5)	(N(F)(N(H(H(N(H)))(H(N(H(N(H))))))))	16	3	sp|P05090|APOD_HUMAN	98
ADTHDEILEGLNFJLTEIPEAQIHEGFQELLR	ADTHDEILEGLNFJLTEIPEAQIHEGFQELLR	F(2)H(5)N(4)	(N(N(H(H(N(H(F))))(H(N(H(F)))))))	14	6	sp|P01009|A1AT_HUMAN	107
ADTHDEILEGLNFJLTEIPEAQIHEGFQELLR	ADTHDEILEGLNFJLTEIPEAQIHEGFQELLR	F(2)H(5)N(4)	(N(N(H(H(N(H(F))))(H(N(H(F)))))))	14	5	sp|P01009|A1AT_HUMAN	107
ADTHDEILEGLNFJLTEIPEAQIHEGFQELLR	ADTHDEILEGLNFJLTEIPEAQIHEGFQELLR	A(2)H(5)N(4)	(N(N(H(H(N(H(A))))(H(N(H(A)))))))	14	6	sp|P01009|A1AT_HUMAN	107
ADTHDEILEGLNFJLTEIPEAQIHEGFQELLR	ADTHDEILEGLNFJLTEIPEAQIHEGFQELLR	A(2)H(5)N(4)	(N(N(H(H(N(H(A))))(H(N(H(A)))))))	14	5	sp|P01009|A1AT_HUMAN	107
ADTHDEILEGLNFJLTEIPEAQIHEGFQELLR	ADTHDEILEGLNFJLTEIPEAQIHEGFQELLR	A(2)H(5)N(4)	(N(N(H(H(N(H(A))))(H(N(H(A)))))))	14	4	sp|P01009|A1AT_HUMAN	107
ADTHDEILEGLNFJLTEIPEAQIHEGFQELLR	ADTHDEILEGLNFJLTEIPEAQIHEGFQELLR	A(2)H(6)N(5)	(N(N(H(H(N(H(A))))(H(N(H))(N(H(A)))))))	14	6	sp|P01009|A1AT_HUMAN	107
ADTHDEILEGLNFJLTEIPEAQIHEGFQELLR	ADTHDEILEGLNFJLTEIPEAQIHEGFQELLR	A(2)H(6)N(5)	(N(N(H(H(N(H(A))))(H(N(H))(N(H(A)))))))	14	5	sp|P01009|A1AT_HUMAN	107
ADTHDEILEGLNFJLTEIPEAQIHEGFQELLR	ADTHDEILEGLNFJLTEIPEAQIHEGFQELLR	A(2)H(6)N(5)	(N(N(H(H(N(H(A))))(H(N(H))(N(H(A)))))))	14	4	sp|P01009|A1AT_HUMAN	107
ADTHDEILEGLNFJLTEIPEAQIHEGFQELLR	ADTHDEILEGLNFJLTEIPEAQIHEGFQELLR	H(5)N(4)	(N(N(H(H(N(H)))(H(N(H))))))	14	5	sp|P01009|A1AT_HUMAN	107
ADTHDEILEGLNFJLTEIPEAQIHEGFQELLR	ADTHDEILEGLNFJLTEIPEAQIHEGFQELLR	H(5)N(4)	(N(N(H(H(N(H)))(H(N(H))))))	14	4	sp|P01009|A1AT_HUMAN	107
ADTHDEILEGLNFJLTEIPEAQIHEGFQELLR	ADTHDEILEGLNFJLTEIPEAQIHEGFQELLR	A(2)F(2)H(6)N(5)	(N(N(H(H(N(F)(H(A))))(H(N(H)(F))(N(H(A)))))))	14	6	sp|P01009|A1AT_HUMAN	107
ADTHDEILEGLNFJLTEIPEAQIHEGFQELLR	ADTHDEILEGLNFJLTEIPEAQIHEGFQELLR	A(2)F(2)H(6)N(5)	(N(N(H(H(N(F)(H(A))))(H(N(H)(F))(N(H(A)))))))	14	5	sp|P01009|A1AT_HUMAN	107
ADTHDEILEGLNFJLTEIPEAQIHEGFQELLR	ADTHDEILEGLNFJLTEIPEAQIHEGFQELLR	A(3)H(6)N(5)	(N(N(H(H(N(H(A))))(H(N(H(A)))(N(H(A)))))))	14	6	sp|P01009|A1AT_HUMAN	107
ADTHDEILEGLNFJLTEIPEAQIHEGFQELLR	ADTHDEILEGLNFJLTEIPEAQIHEGFQELLR	A(3)H(6)N(5)	(N(N(H(H(N(H(A))))(H(N(H(A)))(N(H(A)))))))	14	4	sp|P01009|A1AT_HUMAN	107
ADTHDEILEGLNFJLTEIPEAQIHEGFQELLR	ADTHDEILEGLNFJLTEIPEAQIHEGFQELLR	A(1)H(5)N(4)	(N(N(H(H(N(H)))(H(N(H(A)))))))	14	5	sp|P01009|A1AT_HUMAN	107
ADTHDEILEGLNFJLTEIPEAQIHEGFQELLR	ADTHDEILEGLNFJLTEIPEAQIHEGFQELLR	A(1)H(5)N(4)	(N(N(H(H(N(H)))(H(N(H(A)))))))	14	4	sp|P01009|A1AT_HUMAN	107
ADTHDEILEGLNFJLTEIPEAQIHEGFQELLR	ADTHDEILEGLNFJLTEIPEAQIHEGFQELLR	F(1)H(6)N(4)	(N(N(H(H(H))(H(N(H))(N(H)(F))))))	14	5	sp|P01009|A1AT_HUMAN	107
ADTHDEILEGLNFJLTEIPEAQIHEGFQELLR	ADTHDEILEGLNFJLTEIPEAQIHEGFQELLR	F(1)H(6)N(4)	(N(N(H(H(H))(H(N(H))(N(H)(F))))))	14	4	sp|P01009|A1AT_HUMAN	107
ADTHDEILEGLNFJLTEIPEAQIHEGFQELLR	ADTHDEILEGLNFJLTEIPEAQIHEGFQELLR	A(1)F(1)H(6)N(4)	(N(N(H(H(N(H(H))))(H(N(F)(H(A)))))))	14	5	sp|P01009|A1AT_HUMAN	107
ADTHDEILEGLNFJLTEIPEAQIHEGFQELLR	ADTHDEILEGLNFJLTEIPEAQIHEGFQELLR	A(1)F(1)H(6)N(4)	(N(N(H(H(N(H(H))))(H(N(F)(H(A)))))))	14	4	sp|P01009|A1AT_HUMAN	107
ADTHDEILEGLNFJLTEIPEAQIHEGFQELLR	ADTHDEILEGLNFJLTEIPEAQIHEGFQELLR	F(3)H(6)N(4)	(N(F)(N(H(H(N(H(F))))(H(N(H(H)(F)))))))	14	5	sp|P01009|A1AT_HUMAN	107
ADTHDEILEGLNFJLTEIPEAQIHEGFQELLR	ADTHDEILEGLNFJLTEIPEAQIHEGFQELLR	A(1)F(3)H(5)N(4)	(N(N(H(H(N(F)(H(A))))(H(N(F)(H(F)))))))	14	5	sp|P01009|A1AT_HUMAN	107
ADTHDEILEGLNFJLTEIPEAQIHEGFQELLR	ADTHDEILEGLNFJLTEIPEAQIHEGFQELLR	A(1)F(3)H(5)N(4)	(N(N(H(H(N(F)(H(A))))(H(N(F)(H(F)))))))	14	4	sp|P01009|A1AT_HUMAN	107
ADTHDEILEGLNFJLTEIPEAQIHEGFQELLR	ADTHDEILEGLNFJLTEIPEAQIHEGFQELLR	A(1)H(6)N(5)	(N(N(H(H(N(H(A))))(H(N(H))(N(H))))))	14	5	sp|P01009|A1AT_HUMAN	107
ADTHDEILEGLNFJLTEIPEAQIHEGFQELLR	ADTHDEILEGLNFJLTEIPEAQIHEGFQELLR	A(1)H(6)N(5)	(N(N(H(H(N(H(A))))(H(N(H))(N(H))))))	14	4	sp|P01009|A1AT_HUMAN	107
ADTHDEILEGLNFJLTEIPEAQIHEGFQELLR	ADTHDEILEGLNFJLTEIPEAQIHEGFQELLR	F(1)H(7)N(5)	(N(N(H(N)(H(N(H(H))))(H(N(F)(H(H)))))))	14	5	sp|P01009|A1AT_HUMAN	107
ADTHDEILEGLNFJLTEIPEAQIHEGFQELLR	ADTHDEILEGLNFJLTEIPEAQIHEGFQELLR	F(1)H(7)N(5)	(N(N(H(N)(H(N(H(H))))(H(N(F)(H(H)))))))	14	4	sp|P01009|A1AT_HUMAN	107
ADTHDEILEGLNFJLTEIPEAQIHEGFQELLR	ADTHDEILEGLNFJLTEIPEAQIHEGFQELLR	A(1)F(1)H(7)N(5)	(N(N(H(N)(H(H)(H))(H(N(H)(F))(N(H(A)))))))	14	5	sp|P01009|A1AT_HUMAN	107
ADTHDEILEGLNFJLTEIPEAQIHEGFQELLR	ADTHDEILEGLNFJLTEIPEAQIHEGFQELLR	A(1)F(1)H(7)N(5)	(N(N(H(N)(H(H)(H))(H(N(H)(F))(N(H(A)))))))	14	4	sp|P01009|A1AT_HUMAN	107
ADTHDEILEGLNFJLTEIPEAQIHEGFQELLR	ADTHDEILEGLNFJLTEIPEAQIHEGFQELLR	F(3)H(7)N(5)	(N(F)(N(H(N)(H(H)(H))(H(N(H)(F))(N(H)(F))))))	14	5	sp|P01009|A1AT_HUMAN	107
ADTHDEILEGLNFJLTEIPEAQIHEGFQELLR	ADTHDEILEGLNFJLTEIPEAQIHEGFQELLR	A(1)F(2)H(7)N(5)	(N(N(H(N)(H(H)(H))(H(N(H)(F))(N(F)(H(A)))))))	14	5	sp|P01009|A1AT_HUMAN	107
ADTHDEILEGLNFJLTEIPEAQIHEGFQELLR	ADTHDEILEGLNFJLTEIPEAQIHEGFQELLR	A(1)F(3)H(6)N(5)	(N(N(H(H(N(H)(F)))(H(N(H)(F))(N(F)(H(A)))))))	14	5	sp|P01009|A1AT_HUMAN	107
ADTHDEILEGLNFJLTEIPEAQIHEGFQELLR	ADTHDEILEGLNFJLTEIPEAQIHEGFQELLR	A(2)F(1)H(6)N(5)	(N(N(H(H(N(H)(F)))(H(N(H(A)))(N(H(A)))))))	14	5	sp|P01009|A1AT_HUMAN	107
ADTHDEILEGLNFJLTEIPEAQIHEGFQELLR	ADTHDEILEGLNFJLTEIPEAQIHEGFQELLR	A(2)F(1)H(6)N(5)	(N(N(H(H(N(H)(F)))(H(N(H(A)))(N(H(A)))))))	14	4	sp|P01009|A1AT_HUMAN	107
ADTHDEILEGLNFJLTEIPEAQIHEGFQELLR	ADTHDEILEGLNFJLTEIPEAQIHEGFQELLR	A(1)H(4)N(3)	(N(N(H(H)(H(N(H(A)))))))	14	4	sp|P01009|A1AT_HUMAN	107
ADTHDEILEGLNFJLTEIPEAQIHEGFQELLR	ADTHDEILEGLNFJLTEIPEAQIHEGFQELLR	F(1)H(8)N(7)	(N(F)(N(H(H(N(H))(N(H)))(H(N(H))(N(H(N(H))))))))	14	5	sp|P01009|A1AT_HUMAN	107
ADTHDEILEGLNFJLTEIPEAQIHEGFQELLR	ADTHDEILEGLNFJLTEIPEAQIHEGFQELLR	A(1)F(3)H(7)N(5)	(N(F)(N(H(N)(H(H)(H))(H(N(H)(F))(N(F)(H(A)))))))	14	5	sp|P01009|A1AT_HUMAN	107
ADTHDEILEGLNFJLTEIPEAQIHEGFQELLR	ADTHDEILEGLNFJLTEIPEAQIHEGFQELLR	A(2)F(1)H(7)N(5)	(N(N(H(N)(H(H)(H))(H(N(H(A)))(N(F)(H(A)))))))	14	5	sp|P01009|A1AT_HUMAN	107
ADTHDEILEGLNFJLTEIPEAQIHEGFQELLR	ADTHDEILEGLNFJLTEIPEAQIHEGFQELLR	A(2)F(2)H(7)N(5)	(N(N(H(N)(H(H)(H))(H(N(F)(H(A)))(N(F)(H(A)))))))	14	5	sp|P01009|A1AT_HUMAN	107
ADTHDEILEGLNFJLTEIPEAQIHEGFQELLR	ADTHDEILEGLNFJLTEIPEAQIHEGFQELLR	A(3)F(1)H(6)N(5)	(N(N(H(H(N(F)(H(A))))(H(N(H(A)))(N(H(A)))))))	14	5	sp|P01009|A1AT_HUMAN	107
ADTHDEILEGLNFJLTEIPEAQIHEGFQELLR	ADTHDEILEGLNFJLTEIPEAQIHEGFQELLR	F(1)H(5)N(4)	(N(F)(N(H(H(N(H)))(H(N(H))))))	14	4	sp|P01009|A1AT_HUMAN	107
ADTHDEILEGLNFJLTEIPEAQIHEGFQELLR	ADTHDEILEGLNFJLTEIPEAQIHEGFQELLR	H(6)N(5)	(N(N(H(H(N(H)))(H(N(H(N(H))))))))	14	4	sp|P01009|A1AT_HUMAN	107
ADTHDEILEGLNFJLTEIPEAQIHEGFQELLR	ADTHDEILEGLNFJLTEIPEAQIHEGFQELLR	F(3)H(5)N(4)	(N(F)(N(H(H(N(H)(F)))(H(N(H)(F))))))	14	4	sp|P01009|A1AT_HUMAN	107
ADTHDEILEGLNFJLTEIPEAQIHEGFQELLR	ADTHDEILEGLNFJLTEIPEAQIHEGFQELLR	A(1)F(2)H(5)N(4)	(N(N(H(H(N(H)(F)))(H(N(F)(H(A)))))))	14	4	sp|P01009|A1AT_HUMAN	107
ADTHDEILEGLNFJLTEIPEAQIHEGFQELLR	ADTHDEILEGLNFJLTEIPEAQIHEGFQELLR	A(1)F(1)H(5)N(5)	(N(N(H(H(N(F)))(H(N(H))(N(H(A)))))))	14	4	sp|P01009|A1AT_HUMAN	107
ADTHDEILEGLNFJLTEIPEAQIHEGFQELLR	ADTHDEILEGLNFJLTEIPEAQIHEGFQELLR	A(2)F(1)H(5)N(4)	(N(F)(N(H(H(N(H(A))))(H(N(H(A)))))))	14	4	sp|P01009|A1AT_HUMAN	107
ADTHDEILEGLNFJLTEIPEAQIHEGFQELLR	ADTHDEILEGLNFJLTEIPEAQIHEGFQELLR	A(1)F(2)H(6)N(5)	(N(N(H(H(N(H)(F)))(H(N(F)(H(N(H(A)))))))))	14	4	sp|P01009|A1AT_HUMAN	107
ADTHDEILEGLNFJLTEIPEAQIHEGFQELLR	ADTHDEILEGLNFJLTEIPEAQIHEGFQELLR	A(1)F(2)H(6)N(6)	(N(N(H(H(N(H))(N(H)(F)))(H(N(F))(N(H(A)))))))	14	4	sp|P01009|A1AT_HUMAN	107
AEFJITLIHPK	AEFJITLIHPK	H(5)N(4)	(N(N(H(H(N(H)))(H(N(H))))))	4	3	sp|P15144|AMPN_HUMAN	234
AEFJITLIHPK	AEFJITLIHPK	A(1)H(5)N(4)	(N(N(H(H(N(H)))(H(N(H(A)))))))	4	3	sp|P15144|AMPN_HUMAN	234
AEFJITLIHPK	AEFJITLIHPK	A(2)H(5)N(4)	(N(N(H(H(N(H(A))))(H(N(H(A)))))))	4	3	sp|P15144|AMPN_HUMAN	234
AFEJVTDLQWLILDHNLLENSK	AFEJVTDLQWLILDHNLLENSK	A(1)F(2)H(8)N(6)	(N(F)(N(H(H(N(H))(N(H(H))))(H(N(H))(N(F)(H(A)))))))	4	4	sp|P51884|LUM_HUMAN	88
AFEJVTDLQWLILDHNLLENSK	AFEJVTDLQWLILDHNLLENSK	A(1)F(2)H(9)N(7)	(N(F)(N(H(H(N(H)(F))(N(H(H))))(H(N(H))(N(H(N(H(A)))))))))	4	4	sp|P51884|LUM_HUMAN	88
AFGSNPJLTK	AFGSNPJLTK	H(5)N(4)	(N(N(H(H(N(H)))(H(N(H))))))	7	3	sp|P22792|CPN2_HUMAN	74
AFGSNPJLTK	AFGSNPJLTK	A(1)H(5)N(4)	(N(N(H(H(N(H)))(H(N(H(A)))))))	7	3	sp|P22792|CPN2_HUMAN	74
AFGSNPJLTK	AFGSNPJLTK	A(2)H(5)N(4)	(N(N(H(H(N(H(A))))(H(N(H(A)))))))	7	3	sp|P22792|CPN2_HUMAN	74
AFGSNPJLTK	AFGSNPJLTK	A(2)H(5)N(4)	(N(N(H(H(N(H(A))))(H(N(H(A)))))))	7	2	sp|P22792|CPN2_HUMAN	74
AFGSNPJLTK	AFGSNPJLTK	A(1)H(6)N(5)	(N(N(H(H(N(H(A))))(H(N(H))(N(H))))))	7	3	sp|P22792|CPN2_HUMAN	74
AFGSNPJLTK	AFGSNPJLTK	F(1)H(7)N(5)	(N(N(H(N)(H(N(H(H))))(H(N(F)(H(H)))))))	7	3	sp|P22792|CPN2_HUMAN	74
AFGSNPJLTK	AFGSNPJLTK	A(1)F(1)H(7)N(5)	(N(N(H(N)(H(H)(H))(H(N(H)(F))(N(H(A)))))))	7	3	sp|P22792|CPN2_HUMAN	74
AFGSNPJLTK	AFGSNPJLTK	A(2)H(6)N(5)	(N(N(H(H(N(H(A))))(H(N(H))(N(H(A)))))))	7	3	sp|P22792|CPN2_HUMAN	74
AFGSNPJLTK	AFGSNPJLTK	F(3)H(7)N(5)	(N(F)(N(H(N)(H(H)(H))(H(N(H)(F))(N(H)(F))))))	7	3	sp|P22792|CPN2_HUMAN	74
AFGSNPJLTK	AFGSNPJLTK	A(2)F(1)H(7)N(5)	(N(N(H(N)(H(H)(H))(H(N(H(A)))(N(F)(H(A)))))))	7	3	sp|P22792|CPN2_HUMAN	74
AFGSNPJLTK	AFGSNPJLTK	A(3)H(6)N(5)	(N(N(H(H(N(H(A))))(H(N(H(A)))(N(H(A)))))))	7	3	sp|P22792|CPN2_HUMAN	74
AFGSNPJLTK	AFGSNPJLTK	A(2)F(2)H(7)N(5)	(N(N(H(N)(H(H)(H))(H(N(F)(H(A)))(N(F)(H(A)))))))	7	3	sp|P22792|CPN2_HUMAN	74
AFGSNPJLTK	AFGSNPJLTK	A(3)F(1)H(6)N(5)	(N(N(H(H(N(F)(H(A))))(H(N(H(A)))(N(H(A)))))))	7	3	sp|P22792|CPN2_HUMAN	74
AFHYJVSSHGCQLLPWTQHSPHTR	AFHYJVSSHGC[160]QLLPWTQHSPHTR	A(1)H(5)N(4)	(N(N(H(H(N(H)))(H(N(H(A)))))))	5	6	sp|P26927|HGFL_HUMAN	72
AFHYJVSSHGCQLLPWTQHSPHTR	AFHYJVSSHGC[160]QLLPWTQHSPHTR	A(1)H(5)N(4)	(N(N(H(H(N(H)))(H(N(H(A)))))))	5	5	sp|P26927|HGFL_HUMAN	72
AFHYJVSSHGCQLLPWTQHSPHTR	AFHYJVSSHGC[160]QLLPWTQHSPHTR	A(1)H(5)N(4)	(N(N(H(H(N(H)))(H(N(H(A)))))))	5	4	sp|P26927|HGFL_HUMAN	72
AFHYJVSSHGCQLLPWTQHSPHTR	AFHYJVSSHGC[160]QLLPWTQHSPHTR	F(2)H(5)N(4)	(N(N(H(H(N(H(F))))(H(N(H(F)))))))	5	6	sp|P26927|HGFL_HUMAN	72
AFHYJVSSHGCQLLPWTQHSPHTR	AFHYJVSSHGC[160]QLLPWTQHSPHTR	F(2)H(5)N(4)	(N(N(H(H(N(H(F))))(H(N(H(F)))))))	5	5	sp|P26927|HGFL_HUMAN	72
AFHYJVSSHGCQLLPWTQHSPHTR	AFHYJVSSHGC[160]QLLPWTQHSPHTR	A(1)F(2)H(5)N(4)	(N(N(H(H(N(H)(F)))(H(N(F)(H(A)))))))	5	6	sp|P26927|HGFL_HUMAN	72
AFHYJVSSHGCQLLPWTQHSPHTR	AFHYJVSSHGC[160]QLLPWTQHSPHTR	A(2)H(5)N(4)	(N(N(H(H(N(H(A))))(H(N(H(A)))))))	5	6	sp|P26927|HGFL_HUMAN	72
AFHYJVSSHGCQLLPWTQHSPHTR	AFHYJVSSHGC[160]QLLPWTQHSPHTR	A(2)H(5)N(4)	(N(N(H(H(N(H(A))))(H(N(H(A)))))))	5	5	sp|P26927|HGFL_HUMAN	72
AFHYJVSSHGCQLLPWTQHSPHTR	AFHYJVSSHGC[160]QLLPWTQHSPHTR	A(2)H(5)N(4)	(N(N(H(H(N(H(A))))(H(N(H(A)))))))	5	4	sp|P26927|HGFL_HUMAN	72
AFITJFSMIIDGMTYPGIIK	AFITJFSMIIDGMTYPGIIK	A(1)F(1)H(6)N(4)	(N(N(H(H(N(H(H))))(H(N(F)(H(A)))))))	5	4	sp|Q14624|ITIH4_HUMAN	81
AFITJFSMIIDGMTYPGIIK	AFITJFSMIIDGMTYPGIIK	A(2)H(5)N(4)	(N(N(H(H(N(H(A))))(H(N(H(A)))))))	5	4	sp|Q14624|ITIH4_HUMAN	81
AFITJFSMIIDGMTYPGIIK	AFITJFSMIIDGMTYPGIIK	A(2)H(5)N(4)	(N(N(H(H(N(H(A))))(H(N(H(A)))))))	5	3	sp|Q14624|ITIH4_HUMAN	81
AFITJFSMIIDGMTYPGIIK	AFITJFSMIIDGMTYPGIIK	A(1)H(5)N(4)	(N(N(H(H(N(H)))(H(N(H(A)))))))	5	3	sp|Q14624|ITIH4_HUMAN	81
AFSQSAJLTVHER	AFSQSAJLTVHER	A(1)H(5)N(4)	(N(N(H(H(N(H)))(H(N(H(A)))))))	7	3	sp|Q6AZW8|ZN660_HUMAN	64
AFSQSAJLTVHER	AFSQSAJLTVHER	A(1)F(1)H(6)N(4)	(N(N(H(H(N(H(H))))(H(N(F)(H(A)))))))	7	3	sp|Q6AZW8|ZN660_HUMAN	64
AFSQSAJLTVHER	AFSQSAJLTVHER	A(2)H(5)N(4)	(N(N(H(H(N(H(A))))(H(N(H(A)))))))	7	3	sp|Q6AZW8|ZN660_HUMAN	64
AFSQSAJLTVHER	AFSQSAJLTVHER	F(1)H(7)N(5)	(N(N(H(N)(H(N(H(H))))(H(N(F)(H(H)))))))	7	3	sp|Q6AZW8|ZN660_HUMAN	64
AFSQSAJLTVHER	AFSQSAJLTVHER	H(8)N(5)	(N(N(H(H(N(H(H))))(H(N(H(N(H(H)))))))))	7	3	sp|Q6AZW8|ZN660_HUMAN	64
AGAFLGLTNVAVMJLSGNCLR	AGAFLGLTNVAVMJLSGNC[160]LR	H(9)N(2)	(N(N(H(H)(H(H(H(H(H(H(H))))))))))	14	3	sp|P35858|ALS_HUMAN	368
AGLQAFFQVQECJK	AGLQAFFQVQEC[160]JK	A(1)H(5)N(4)	(N(N(H(H(N(H)))(H(N(H(A)))))))	13	4	sp|P00450|CERU_HUMAN	358
AGLQAFFQVQECJK	AGLQAFFQVQEC[160]JK	A(1)H(5)N(4)	(N(N(H(H(N(H)))(H(N(H(A)))))))	13	3	sp|P00450|CERU_HUMAN	358
AGLQAFFQVQECJK	AGLQAFFQVQEC[160]JK	A(1)F(1)H(5)N(4)	(N(N(H(H(N(H)))(H(N(F)(H(A)))))))	13	4	sp|P00450|CERU_HUMAN	358
AGLQAFFQVQECJK	AGLQAFFQVQEC[160]JK	A(2)H(5)N(4)	(N(N(H(H(N(H(A))))(H(N(H(A)))))))	13	4	sp|P00450|CERU_HUMAN	358
AGLQAFFQVQECJK	AGLQAFFQVQEC[160]JK	A(2)H(5)N(4)	(N(N(H(H(N(H(A))))(H(N(H(A)))))))	13	3	sp|P00450|CERU_HUMAN	358
AGLQAFFQVQECJK	AGLQAFFQVQEC[160]JK	H(5)N(4)	(N(N(H(H(N(H)))(H(N(H))))))	13	3	sp|P00450|CERU_HUMAN	358
AGLQAFFQVQECJK	AGLQAFFQVQEC[160]JK	F(1)H(5)N(4)	(N(F)(N(H(H(N(H)))(H(N(H))))))	13	3	sp|P00450|CERU_HUMAN	358
AGLQAFFQVQECJK	AGLQAFFQVQEC[160]JK	F(1)H(6)N(4)	(N(N(H(H(H))(H(N(H))(N(H)(F))))))	13	3	sp|P00450|CERU_HUMAN	358
AGLQAFFQVQECJK	AGLQAFFQVQEC[160]JK	A(1)F(1)H(5)N(4)	(N(N(H(H(N(H)(F)))(H(N(H(A)))))))	13	3	sp|P00450|CERU_HUMAN	358
AGLQAFFQVQECJK	AGLQAFFQVQEC[160]JK	A(1)H(6)N(4)	(N(N(H(H(N(H(H))))(H(N(H(A)))))))	13	3	sp|P00450|CERU_HUMAN	358
AGLQAFFQVQECJK	AGLQAFFQVQEC[160]JK	F(2)H(6)N(4)	(N(N(H(H(H))(H(N(H)(F))(N(H)(F))))))	13	3	sp|P00450|CERU_HUMAN	358
AGLQAFFQVQECJK	AGLQAFFQVQEC[160]JK	F(1)H(7)N(4)	(N(N(H(H(N(H(H))))(H(N(F)(H(H)))))))	13	3	sp|P00450|CERU_HUMAN	358
AGLQAFFQVQECJK	AGLQAFFQVQEC[160]JK	A(1)F(1)H(6)N(4)	(N(N(H(H(N(H(H))))(H(N(F)(H(A)))))))	13	3	sp|P00450|CERU_HUMAN	358
AGLQAFFQVQECJK	AGLQAFFQVQEC[160]JK	A(3)F(3)H(6)N(6)	(N(N(H(H(N(F))(N(F)(H(A))))(H(N(H(A)))(N(F)(H(A)))))))	13	4	sp|P00450|CERU_HUMAN	358
AGLQAFFQVQECJK	AGLQAFFQVQEC[160]JK	F(3)H(6)N(4)	(N(F)(N(H(H(N(H(F))))(H(N(H(H)(F)))))))	13	3	sp|P00450|CERU_HUMAN	358
AGLQAFFQVQECJK	AGLQAFFQVQEC[160]JK	A(2)F(1)H(5)N(4)	(N(F)(N(H(H(N(H(A))))(H(N(H(A)))))))	13	3	sp|P00450|CERU_HUMAN	358
AGLQAFFQVQECJKSSSK	AGLQAFFQVQEC[160]JKSSSK	A(2)H(5)N(4)	(N(N(H(H(N(H(A))))(H(N(H(A)))))))	13	4	sp|P00450|CERU_HUMAN	358
AGPJGTLFVADAYK	AGPJGTLFVADAYK	A(2)H(5)N(4)	(N(N(H(H(N(H(A))))(H(N(H(A)))))))	4	3	sp|Q9HDC9|APMAP_HUMAN	160
AIIAJLTCK	AIIAJLTC[160]K	H(4)N(5)	(N(N(H(N)(H(N))(H(N(H))))))	5	3	sp|Q13822|ENPP2_HUMAN	411
AIIAJLTCK	AIIAJLTC[160]K	A(1)H(5)N(4)	(N(N(H(H(N(H)))(H(N(H(A)))))))	5	3	sp|Q13822|ENPP2_HUMAN	411
AIIAJLTCK	AIIAJLTC[160]K	A(2)H(5)N(4)	(N(N(H(H(N(H(A))))(H(N(H(A)))))))	5	3	sp|Q13822|ENPP2_HUMAN	411
AJGTTHLVVTEPTR	AJGTTHLVVTEPTR	A(2)H(5)N(4)	(N(N(H(H(N(H(A))))(H(N(H(A)))))))	2	3	sp|Q9P232|CNTN3_HUMAN	489
AJISHK	AJISHK	A(2)H(5)N(4)	(N(N(H(H(N(H(A))))(H(N(H(A)))))))	2	4	sp|P01031|CO5_HUMAN	741
AJISHK	AJISHK	A(2)H(5)N(4)	(N(N(H(H(N(H(A))))(H(N(H(A)))))))	2	3	sp|P01031|CO5_HUMAN	741
AJISHK	AJISHK	A(2)H(5)N(4)	(N(N(H(H(N(H(A))))(H(N(H(A)))))))	2	2	sp|P01031|CO5_HUMAN	741
AJISHK	AJISHK	H(5)N(4)	(N(N(H(H(N(H)))(H(N(H))))))	2	3	sp|P01031|CO5_HUMAN	741
AJISHK	AJISHK	H(5)N(4)	(N(N(H(H(N(H)))(H(N(H))))))	2	2	sp|P01031|CO5_HUMAN	741
AJISHK	AJISHK	A(1)H(5)N(4)	(N(N(H(H(N(H)))(H(N(H(A)))))))	2	3	sp|P01031|CO5_HUMAN	741
AJISHK	AJISHK	A(1)H(5)N(4)	(N(N(H(H(N(H)))(H(N(H(A)))))))	2	2	sp|P01031|CO5_HUMAN	741
AJISHK	AJISHK	A(1)F(1)H(5)N(4)	(N(F)(N(H(H(N(H)))(H(N(H(A)))))))	2	3	sp|P01031|CO5_HUMAN	741
AJISHK	AJISHK	A(1)H(9)N(7)	(N(N(H(N)(H(N(H))(N(H(H))))(H(N(H(H)))(N(H(A)))))))	2	4	sp|P01031|CO5_HUMAN	741
AJISHK	AJISHK	A(1)H(6)N(5)	(N(N(H(H(N(H(A))))(H(N(H))(N(H))))))	2	3	sp|P01031|CO5_HUMAN	741
AJISHK	AJISHK	A(2)F(1)H(5)N(4)	(N(N(H(H(N(H(A))))(H(N(F)(H(A)))))))	2	3	sp|P01031|CO5_HUMAN	741
AJISHK	AJISHK	A(2)F(1)H(5)N(4)	(N(N(H(H(N(H(A))))(H(N(F)(H(A)))))))	2	2	sp|P01031|CO5_HUMAN	741
AJISHK	AJISHK	A(2)H(6)N(4)	(N(N(H(H(N(H(A))))(H(N(H(H)(A)))))))	2	3	sp|P01031|CO5_HUMAN	741
AJISHK	AJISHK	A(2)H(6)N(5)	(N(N(H(H(N(H(A))))(H(N(H))(N(H(A)))))))	2	3	sp|P01031|CO5_HUMAN	741
AJISHK	AJISHK	A(3)H(6)N(5)	(N(N(H(H(N(H(A))))(H(N(H(A)))(N(H(A)))))))	2	3	sp|P01031|CO5_HUMAN	741
AJISHK	AJISHK	A(3)F(1)H(6)N(5)	(N(N(H(H(N(F)(H(A))))(H(N(H(A)))(N(H(A)))))))	2	3	sp|P01031|CO5_HUMAN	741
AJLSSQALQMSLDYGFVTPLTSMSIR	AJLSSQALQMSLDYGFVTPLTSMSIR	A(1)F(1)H(6)N(4)	(N(N(H(H(N(H(H))))(H(N(F)(H(A)))))))	2	4	sp|P19827|ITIH1_HUMAN	588
AJLSSQALQMSLDYGFVTPLTSMSIR	AJLSSQALQMSLDYGFVTPLTSMSIR	A(2)H(5)N(4)	(N(N(H(H(N(H(A))))(H(N(H(A)))))))	2	4	sp|P19827|ITIH1_HUMAN	588
AJLTTK	AJLTTK	F(1)H(5)N(5)	(N(F)(N(H(N)(H(N(H)))(H(N(H))))))	2	3	sp|Q8IYT1|FA71A_HUMAN	536
AJLTTK	AJLTTK	F(1)H(5)N(5)	(N(F)(N(H(N)(H(N(H)))(H(N(H))))))	2	2	sp|Q8IYT1|FA71A_HUMAN	536
AJLTTK	AJLTTK	A(1)F(1)H(5)N(5)	(N(F)(N(H(N)(H(N(H)))(H(N(H(A)))))))	2	3	sp|Q8IYT1|FA71A_HUMAN	536
AJLTTK	AJLTTK	A(2)F(1)H(5)N(4)	(N(F)(N(H(H(N(H(A))))(H(N(H(A)))))))	2	3	sp|Q8IYT1|FA71A_HUMAN	536
AJLTTK	AJLTTK	F(1)H(4)N(5)	(N(F)(N(H(N)(H(N))(H(N(H))))))	2	2	sp|Q8IYT1|FA71A_HUMAN	536
AJYSLK	AJYSLK	H(5)N(2)	(N(N(H(H)(H(H(H))))))	2	2	sp|Q8TDW7|FAT3_HUMAN	899
AJYSLK	AJYSLK	H(8)N(2)	(N(N(H(H(H(H)))(H(H)(H(H))))))	2	2	sp|Q8TDW7|FAT3_HUMAN	899
AJYSLK	AJYSLK	H(9)N(2)	(N(N(H(H(H(H)))(H(H)(H(H)(H))))))	2	2	sp|Q8TDW7|FAT3_HUMAN	899
ALDQFVJFSEQK	ALDQFVJFSEQK	A(2)H(3)N(4)	(N(N(H(H(N(A)))(H(N(A))))))	7	3	sp|Q9UQE7|SMC3_HUMAN	992
ALHRMSPTPJSCPLPLPLCR	ALHRM[147]SPTPJSC[160]PLPLPLC[160]R	A(1)F(1)H(4)N(3)	(N(N(H(H)(H(N(F)(H(A)))))))	10	3	sp|Q8IVF1|NTM2A_HUMAN	57
ALPQPQJVTSLLGCTH	ALPQPQJVTSLLGC[160]TH	A(1)H(5)N(4)	(N(N(H(H(N(H)))(H(N(H(A)))))))	7	4	sp|P02790|HEMO_HUMAN	453
ALPQPQJVTSLLGCTH	ALPQPQJVTSLLGC[160]TH	A(1)H(5)N(4)	(N(N(H(H(N(H)))(H(N(H(A)))))))	7	3	sp|P02790|HEMO_HUMAN	453
ALPQPQJVTSLLGCTH	ALPQPQJVTSLLGC[160]TH	F(1)H(6)N(4)	(N(N(H(H(H))(H(N(H))(N(H)(F))))))	7	4	sp|P02790|HEMO_HUMAN	453
ALPQPQJVTSLLGCTH	ALPQPQJVTSLLGC[160]TH	F(1)H(6)N(4)	(N(N(H(H(H))(H(N(H))(N(H)(F))))))	7	3	sp|P02790|HEMO_HUMAN	453
ALPQPQJVTSLLGCTH	ALPQPQJVTSLLGC[160]TH	A(1)F(1)H(6)N(4)	(N(N(H(H(N(H(H))))(H(N(F)(H(A)))))))	7	4	sp|P02790|HEMO_HUMAN	453
ALPQPQJVTSLLGCTH	ALPQPQJVTSLLGC[160]TH	A(1)F(1)H(6)N(4)	(N(N(H(H(N(H(H))))(H(N(F)(H(A)))))))	7	3	sp|P02790|HEMO_HUMAN	453
ALPQPQJVTSLLGCTH	ALPQPQJVTSLLGC[160]TH	A(1)F(2)H(5)N(4)	(N(N(H(H(N(H)(F)))(H(N(F)(H(A)))))))	7	4	sp|P02790|HEMO_HUMAN	453
ALPQPQJVTSLLGCTH	ALPQPQJVTSLLGC[160]TH	A(1)F(2)H(5)N(4)	(N(N(H(H(N(H)(F)))(H(N(F)(H(A)))))))	7	3	sp|P02790|HEMO_HUMAN	453
ALPQPQJVTSLLGCTH	ALPQPQJVTSLLGC[160]TH	A(2)H(5)N(4)	(N(N(H(H(N(H(A))))(H(N(H(A)))))))	7	4	sp|P02790|HEMO_HUMAN	453
ALPQPQJVTSLLGCTH	ALPQPQJVTSLLGC[160]TH	A(2)H(5)N(4)	(N(N(H(H(N(H(A))))(H(N(H(A)))))))	7	3	sp|P02790|HEMO_HUMAN	453
ALPQPQJVTSLLGCTH	ALPQPQJVTSLLGC[160]TH	F(3)H(6)N(4)	(N(F)(N(H(H(N(H(F))))(H(N(H(H)(F)))))))	7	4	sp|P02790|HEMO_HUMAN	453
ALPQPQJVTSLLGCTH	ALPQPQJVTSLLGC[160]TH	F(3)H(6)N(4)	(N(F)(N(H(H(N(H(F))))(H(N(H(H)(F)))))))	7	3	sp|P02790|HEMO_HUMAN	453
ALPQPQJVTSLLGCTH	ALPQPQJVTSLLGC[160]TH	H(4)N(3)	(N(N(H(H)(H(N(H))))))	7	3	sp|P02790|HEMO_HUMAN	453
ALPQPQJVTSLLGCTH	ALPQPQJVTSLLGC[160]TH	A(1)F(3)H(5)N(4)	(N(F)(N(H(H(N(H)(F)))(H(N(F)(H(A)))))))	7	4	sp|P02790|HEMO_HUMAN	453
ALPQPQJVTSLLGCTH	ALPQPQJVTSLLGC[160]TH	A(1)H(6)N(5)	(N(N(H(H(N(H)))(H(N(H))(N(H)(A))))))	7	4	sp|P02790|HEMO_HUMAN	453
ALPQPQJVTSLLGCTH	ALPQPQJVTSLLGC[160]TH	A(1)H(4)N(3)	(N(N(H(H)(H(N(H(A)))))))	7	3	sp|P02790|HEMO_HUMAN	453
ALPQPQJVTSLLGCTH	ALPQPQJVTSLLGC[160]TH	A(2)H(6)N(5)	(N(N(H(H(N(H(A))))(H(N(H))(N(H(A)))))))	7	4	sp|P02790|HEMO_HUMAN	453
ALPQPQJVTSLLGCTH	ALPQPQJVTSLLGC[160]TH	A(2)H(6)N(5)	(N(N(H(H(N(H(A))))(H(N(H))(N(H(A)))))))	7	3	sp|P02790|HEMO_HUMAN	453
ALPQPQJVTSLLGCTH	ALPQPQJVTSLLGC[160]TH	F(1)H(5)N(3)	(N(N(H(H(H))(H(N(H)(F))))))	7	3	sp|P02790|HEMO_HUMAN	453
ALPQPQJVTSLLGCTH	ALPQPQJVTSLLGC[160]TH	F(1)H(8)N(6)	(N(N(H(H(N(H))(N(H)(F)))(H(N(H))(N(H(H)))))))	7	4	sp|P02790|HEMO_HUMAN	453
ALPQPQJVTSLLGCTH	ALPQPQJVTSLLGC[160]TH	H(5)N(4)	(N(N(H(H(N(H)))(H(N(H))))))	7	3	sp|P02790|HEMO_HUMAN	453
ALPQPQJVTSLLGCTH	ALPQPQJVTSLLGC[160]TH	A(2)F(2)H(6)N(5)	(N(N(H(H(N(F)(H(A))))(H(N(H)(F))(N(H(A)))))))	7	4	sp|P02790|HEMO_HUMAN	453
ALPQPQJVTSLLGCTH	ALPQPQJVTSLLGC[160]TH	A(3)H(6)N(5)	(N(N(H(H(N(H(A))))(H(N(H(A)))(N(H(A)))))))	7	4	sp|P02790|HEMO_HUMAN	453
ALPQPQJVTSLLGCTH	ALPQPQJVTSLLGC[160]TH	A(3)H(6)N(5)	(N(N(H(H(N(H(A))))(H(N(H(A)))(N(H(A)))))))	7	3	sp|P02790|HEMO_HUMAN	453
ALPQPQJVTSLLGCTH	ALPQPQJVTSLLGC[160]TH	A(2)F(2)H(7)N(5)	(N(N(H(N)(H(H)(H))(H(N(F)(H(A)))(N(F)(H(A)))))))	7	4	sp|P02790|HEMO_HUMAN	453
ALPQPQJVTSLLGCTH	ALPQPQJVTSLLGC[160]TH	A(2)F(2)H(7)N(5)	(N(N(H(N)(H(H)(H))(H(N(F)(H(A)))(N(F)(H(A)))))))	7	3	sp|P02790|HEMO_HUMAN	453
ALPQPQJVTSLLGCTH	ALPQPQJVTSLLGC[160]TH	F(1)H(5)N(4)	(N(N(H(H(N(H)))(H(N(H(F)))))))	7	3	sp|P02790|HEMO_HUMAN	453
ALPQPQJVTSLLGCTH	ALPQPQJVTSLLGC[160]TH	H(6)N(4)	(N(N(H(H(N(H)))(H(N(H(H)))))))	7	3	sp|P02790|HEMO_HUMAN	453
ALPQPQJVTSLLGCTH	ALPQPQJVTSLLGC[160]TH	A(1)F(1)H(5)N(4)	(N(N(H(H(N(H)(F)))(H(N(H(A)))))))	7	3	sp|P02790|HEMO_HUMAN	453
ALPQPQJVTSLLGCTH	ALPQPQJVTSLLGC[160]TH	A(1)H(6)N(4)	(N(N(H(H(N(H(H))))(H(N(H(A)))))))	7	3	sp|P02790|HEMO_HUMAN	453
ALPQPQJVTSLLGCTH	ALPQPQJVTSLLGC[160]TH	F(2)H(6)N(4)	(N(N(H(H(H))(H(N(H)(F))(N(H)(F))))))	7	3	sp|P02790|HEMO_HUMAN	453
ALPQPQJVTSLLGCTH	ALPQPQJVTSLLGC[160]TH	A(1)H(6)N(5)	(N(N(H(H(N(H(A))))(H(N(H))(N(H))))))	7	3	sp|P02790|HEMO_HUMAN	453
ALPQPQJVTSLLGCTH	ALPQPQJVTSLLGC[160]TH	F(1)H(7)N(5)	(N(N(H(N)(H(N(H(H))))(H(N(F)(H(H)))))))	7	3	sp|P02790|HEMO_HUMAN	453
ALPQPQJVTSLLGCTH	ALPQPQJVTSLLGC[160]TH	A(1)F(2)H(6)N(4)	(N(N(H(H(H))(H(N(H)(F))(N(F)(H(A)))))))	7	3	sp|P02790|HEMO_HUMAN	453
ALPQPQJVTSLLGCTH	ALPQPQJVTSLLGC[160]TH	A(2)F(1)H(5)N(4)	(N(N(H(H(N(H(A))))(H(N(F)(H(A)))))))	7	3	sp|P02790|HEMO_HUMAN	453
ALPQPQJVTSLLGCTH	ALPQPQJVTSLLGC[160]TH	A(2)H(6)N(4)	(N(N(H(H(N(H(A))))(H(N(H(H)(A)))))))	7	3	sp|P02790|HEMO_HUMAN	453
ALPQPQJVTSLLGCTH	ALPQPQJVTSLLGC[160]TH	A(1)F(1)H(7)N(5)	(N(N(H(N)(H(H)(H))(H(N(H)(F))(N(H(A)))))))	7	3	sp|P02790|HEMO_HUMAN	453
ALPQPQJVTSLLGCTH	ALPQPQJVTSLLGC[160]TH	F(3)H(7)N(5)	(N(F)(N(H(N)(H(H)(H))(H(N(H)(F))(N(H)(F))))))	7	3	sp|P02790|HEMO_HUMAN	453
ALPQPQJVTSLLGCTH	ALPQPQJVTSLLGC[160]TH	A(1)F(3)H(7)N(5)	(N(F)(N(H(N)(H(H)(H))(H(N(H)(F))(N(F)(H(A)))))))	7	3	sp|P02790|HEMO_HUMAN	453
ALPQPQJVTSLLGCTH	ALPQPQJVTSLLGC[160]TH	A(2)F(1)H(7)N(5)	(N(N(H(N)(H(H)(H))(H(N(H(A)))(N(F)(H(A)))))))	7	3	sp|P02790|HEMO_HUMAN	453
ALPQPQJVTSLLGCTH	ALPQPQJVTSLLGC[160]TH	H(9)N(7)	(N(N(H(H(N(H(H))))(H(N(H(N(H(N(H(N(H))))))))))))	7	3	sp|P02790|HEMO_HUMAN	453
ALPQPQJVTSLLGCTH	ALPQPQJVTSLLGC[160]TH	A(3)F(1)H(6)N(5)	(N(N(H(H(N(F)(H(A))))(H(N(H(A)))(N(H(A)))))))	7	3	sp|P02790|HEMO_HUMAN	453
ALQAVYSMMSWPDDVPPEGWJR	ALQAVYSMMSWPDDVPPEGWJR	A(2)H(5)N(4)	(N(N(H(H(N(H(A))))(H(N(H(A)))))))	21	4	sp|P00751|CFAB_HUMAN	378
ALQAVYSMMSWPDDVPPEGWJR	ALQAVYSMMSWPDDVPPEGWJR	A(1)F(1)H(6)N(4)	(N(N(H(H(N(H(H))))(H(N(F)(H(A)))))))	21	4	sp|P00751|CFAB_HUMAN	378
ALQAVYSMMSWPDDVPPEGWJR	ALQAVYSMMSWPDDVPPEGWJR	A(1)F(1)H(6)N(4)	(N(N(H(H(N(H(H))))(H(N(F)(H(A)))))))	21	3	sp|P00751|CFAB_HUMAN	378
ALQAVYSMMSWPDDVPPEGWJR	ALQAVYSM[147]MSWPDDVPPEGWJR	A(1)F(1)H(6)N(4)	(N(N(H(H(N(H(H))))(H(N(F)(H(A)))))))	21	3	sp|P00751|CFAB_HUMAN	378
ALQEAHQQALDDLQAEEDKVNSLJK	ALQEAHQQALDDLQAEEDKVNSLJK	F(4)H(5)N(4)	(N(N(H(H(N(F)(H(F))))(H(N(F)(H(F)))))))	24	4	sp|P11055|MYH3_HUMAN	1022
ALYSFAPISMHCJK	ALYSFAPISMHC[160]JK	H(5)N(2)	(N(N(H(H)(H(H(H))))))	13	3	sp|P09172|DOPO_HUMAN	566
ALYSFAPISMHCJK	ALYSFAPISMHC[160]JK	H(6)N(2)	(N(N(H(H(H))(H(H)(H)))))	13	3	sp|P09172|DOPO_HUMAN	566
ALYSFAPISMHCJK	ALYSFAPISMHC[160]JK	H(7)N(2)	(N(N(H(H(H))(H(H(H(H)))))))	13	3	sp|P09172|DOPO_HUMAN	566
ALYSFAPISMHCJK	ALYSFAPISMHC[160]JK	H(8)N(2)	(N(N(H(H(H(H)))(H(H)(H)(H)))))	13	3	sp|P09172|DOPO_HUMAN	566
ALYSFAPISMHCJK	ALYSFAPISM[147]HC[160]JK	H(5)N(2)	(N(N(H(H(H))(H(H)))))	13	3	sp|P09172|DOPO_HUMAN	566
ALYSFAPISMHCJK	ALYSFAPISM[147]HC[160]JK	H(6)N(2)	(N(N(H(H(H))(H(H(H))))))	13	3	sp|P09172|DOPO_HUMAN	566
ANQQLJFTEAK	ANQQLJFTEAK	A(1)H(5)N(4)	(N(N(H(H(N(H)))(H(N(H(A)))))))	6	3	sp|Q9Y5Y7|LYVE1_HUMAN	53
ANQQLJFTEAK	ANQQLJFTEAK	A(1)H(6)N(5)	(N(N(H(H(N(H(A))))(H(N(H))(N(H))))))	6	3	sp|Q9Y5Y7|LYVE1_HUMAN	53
ANQQLJFTEAK	ANQQLJFTEAK	F(1)H(7)N(5)	(N(F)(N(H(H(N(H)))(H(N(H(N(H(H)))))))))	6	3	sp|Q9Y5Y7|LYVE1_HUMAN	53
APDKNVIFSPLSISTALAFLSLGAHJTTLTEILK	APDKNVIFSPLSISTALAFLSLGAHJTTLTEILK	A(2)H(5)N(4)	(N(N(H(H(N(H(A))))(H(N(H(A)))))))	26	6	sp|P01011|AACT_HUMAN	93
APDKNVIFSPLSISTALAFLSLGAHJTTLTEILK	APDKNVIFSPLSISTALAFLSLGAHJTTLTEILK	A(3)H(6)N(5)	(N(N(H(H(N(H(A))))(H(N(H(A)))(N(H(A)))))))	26	6	sp|P01011|AACT_HUMAN	93
APDKNVIFSPLSISTALAFLSLGAHJTTLTEILK	APDKNVIFSPLSISTALAFLSLGAHJTTLTEILK	A(3)F(1)H(6)N(5)	(N(N(H(H(N(F)(H(A))))(H(N(H(A)))(N(H(A)))))))	26	6	sp|P01011|AACT_HUMAN	93
APERRPAEELJR	APERRPAEELJR	H(6)N(2)	(N(N(H(H(H))(H(H)(H)))))	11	3	sp|Q9NXZ2|DDX43_HUMAN	36
APERRPAEELJR	APERRPAEELJR	H(6)N(2)	(N(N(H(H(H))(H(H)(H)))))	11	2	sp|Q9NXZ2|DDX43_HUMAN	36
APERRPAEELJR	APERRPAEELJR	H(7)N(2)	(N(N(H(H(H))(H(H(H(H)))))))	11	3	sp|Q9NXZ2|DDX43_HUMAN	36
APERRPAEELJR	APERRPAEELJR	H(7)N(2)	(N(N(H(H(H)(H))(H(H(H))))))	11	2	sp|Q9NXZ2|DDX43_HUMAN	36
AQFTFFJK	AQFTFFJK	H(6)N(2)	(N(N(H(H)(H(H(H(H)))))))	7	2	sp|Q86SQ4|AGRG6_HUMAN	750
AQHELJCSLQDPR	AQHELJC[160]SLQDPR	H(5)N(2)	(N(N(H(H)(H(H(H))))))	6	3	sp|Q86YD3|TMM25_HUMAN	106
AQLLQGLGFJLTER	AQLLQGLGFJLTER	A(2)H(5)N(4)	(N(N(H(H(N(H(A))))(H(N(H(A)))))))	10	4	sp|P08185|CBG_HUMAN	96
AQLLQGLGFJLTER	AQLLQGLGFJLTER	A(2)H(5)N(4)	(N(N(H(H(N(H(A))))(H(N(H(A)))))))	10	3	sp|P08185|CBG_HUMAN	96
AQLLQGLGFJLTER	AQLLQGLGFJLTER	A(1)H(5)N(4)	(N(N(H(H(N(H)))(H(N(H(A)))))))	10	3	sp|P08185|CBG_HUMAN	96
AQLLQGLGFJLTER	AQLLQGLGFJLTER	A(1)F(1)H(6)N(4)	(N(N(H(H(N(H(H))))(H(N(F)(H(A)))))))	10	3	sp|P08185|CBG_HUMAN	96
AQLLQGLGFJLTER	AQLLQGLGFJLTER	F(3)H(6)N(4)	(N(F)(N(H(H(N(H(F))))(H(N(H(H)(F)))))))	10	3	sp|P08185|CBG_HUMAN	96
AQLRELJITAAK	AQLRELJITAAK	H(3)N(2)	(N(N(H(H)(H))))	7	2	sp|P62081|RS7_HUMAN	44
AREDIFMETLKDIVEYYJDSJGSHVLQGR	AREDIFMETLKDIVEYYJDSJGSHVLQGR	A(1)F(2)H(5)N(4)	(N(N(H(H(N(H)(F)))(H(N(F)(H(A)))))))	18	5	sp|P25311|ZA2G_HUMAN	109
ASJQSSJLTEHKNIHTEEK	ASJQSSJLTEHKNIHTEEK	A(2)H(5)N(4)	(N(N(H(H(N(H(A))))(H(N(H(A)))))))	3	4	sp|Q96N22|ZN681_HUMAN	432
ASQJITYHCK	ASQJITYHC[160]K	H(6)N(2)	(N(N(H(H(H))(H(H)(H)))))	4	3	sp|P02461|CO3A1_HUMAN	1367
ASQJITYHCK	ASQJITYHC[160]K	H(7)N(2)	(N(N(H(H(H))(H(H(H(H)))))))	4	3	sp|P02461|CO3A1_HUMAN	1367
ASQJITYHCK	ASQJITYHC[160]K	H(8)N(2)	(N(N(H(H(H(H)))(H(H(H(H)))))))	4	3	sp|P02461|CO3A1_HUMAN	1367
AVJITSENLIDDVVSLIR	AVJITSENLIDDVVSLIR	F(2)H(5)N(4)	(N(N(H(H(N(H(F))))(H(N(H(F)))))))	3	4	sp|P02748|CO9_HUMAN	415
AVJITSENLIDDVVSLIR	AVJITSENLIDDVVSLIR	A(2)H(5)N(4)	(N(N(H(H(N(H(A))))(H(N(H(A)))))))	3	4	sp|P02748|CO9_HUMAN	415
AVJITSENLIDDVVSLIR	AVJITSENLIDDVVSLIR	A(2)H(5)N(4)	(N(N(H(H(N(H(A))))(H(N(H(A)))))))	3	3	sp|P02748|CO9_HUMAN	415
AVJITSENLIDDVVSLIR	AVJITSENLIDDVVSLIR	H(5)N(4)	(N(N(H(H(N(H)))(H(N(H))))))	3	3	sp|P02748|CO9_HUMAN	415
AVJITSENLIDDVVSLIR	AVJITSENLIDDVVSLIR	A(1)H(5)N(4)	(N(N(H(H(N(H)))(H(N(H(A)))))))	3	3	sp|P02748|CO9_HUMAN	415
AVJITSENLIDDVVSLIR	AVJITSENLIDDVVSLIR	F(1)H(6)N(4)	(N(N(H(H(H))(H(N(H))(N(H)(F))))))	3	3	sp|P02748|CO9_HUMAN	415
AVJITSENLIDDVVSLIR	AVJITSENLIDDVVSLIR	A(1)F(1)H(6)N(4)	(N(N(H(H(N(H(H))))(H(N(F)(H(A)))))))	3	3	sp|P02748|CO9_HUMAN	415
AVJYTVHFQWIR	AVJYTVHFQWIR	A(1)F(1)H(6)N(4)	(N(N(H(H(N(H(H))))(H(N(F)(H(A)))))))	3	3	sp|Q8TDX9|PK1L1_HUMAN	1681
CATPHGDJASLEATFVK	C[160]ATPHGDJASLEATFVK	F(1)H(5)N(4)	(N(F)(N(H(H(N(H)))(H(N(H))))))	8	3	sp|P23142|FBLN1_HUMAN	98
CATPHGDJASLEATFVK	C[160]ATPHGDJASLEATFVK	A(1)F(1)H(5)N(4)	(N(F)(N(H(H(N(H)))(H(N(H(A)))))))	8	3	sp|P23142|FBLN1_HUMAN	98
CATPHGDJASLEATFVK	C[160]ATPHGDJASLEATFVK	A(2)F(1)H(5)N(4)	(N(N(H(H(N(H(A))))(H(N(F)(H(A)))))))	8	3	sp|P23142|FBLN1_HUMAN	98
CATPHGDJASLEATFVK	C[160]ATPHGDJASLEATFVK	A(1)F(1)H(6)N(5)	(N(F)(N(H(H(N(H(A))))(H(N(H))(N(H))))))	8	3	sp|P23142|FBLN1_HUMAN	98
CATPHGDJASLEATFVKR	C[160]ATPHGDJASLEATFVKR	F(1)H(5)N(4)	(N(F)(N(H(H(N))(H(N(H(H)))))))	8	4	sp|P23142|FBLN1_HUMAN	98
CATPHGDJASLEATFVKR	C[160]ATPHGDJASLEATFVKR	A(1)F(1)H(5)N(4)	(N(F)(N(H(H(N(H)))(H(N(H(A)))))))	8	4	sp|P23142|FBLN1_HUMAN	98
CATPHGDJASLEATFVKR	C[160]ATPHGDJASLEATFVKR	A(2)F(1)H(5)N(4)	(N(F)(N(H(H(N(H(A))))(H(N(H(A)))))))	8	4	sp|P23142|FBLN1_HUMAN	98
CATPHGDJASLEATFVKR	C[160]ATPHGDJASLEATFVKR	A(1)F(1)H(6)N(5)	(N(N(H(H(N(H)(F)))(H(N(H(N(H(A)))))))))	8	4	sp|P23142|FBLN1_HUMAN	98
CATPHGDJASLEATFVKR	C[160]ATPHGDJASLEATFVKR	A(2)F(1)H(6)N(5)	(N(F)(N(H(H(N(H(A))))(H(N(H(N(H(A)))))))))	8	4	sp|P23142|FBLN1_HUMAN	98
CATPHGDJASLEATFVKR	C[160]ATPHGDJASLEATFVKR	A(2)F(1)H(6)N(5)	(N(F)(N(H(H(N(H(A))))(H(N(H(N(H(A)))))))))	8	3	sp|P23142|FBLN1_HUMAN	98
CATPHGDJASLEATFVKR	C[160]ATPHGDJASLEATFVKR	A(3)F(1)H(6)N(5)	(N(F)(N(H(H(N(H(A))))(H(N(H(A)))(N(H(A)))))))	8	4	sp|P23142|FBLN1_HUMAN	98
CATPHGDJASLEATFVKR	C[160]ATPHGDJASLEATFVKR	A(2)F(1)H(5)N(4)	(N(N(H(H(N(H(A))))(H(N(F)(H(A)))))))	8	3	sp|P23142|FBLN1_HUMAN	98
CEJLTTGK	C[160]EJLTTGK	H(5)N(4)	(N(N(H(H(N(H)))(H(N(H))))))	3	3	sp|O75882|ATRN_HUMAN	1082
CEJLTTGK	C[160]EJLTTGK	H(5)N(4)	(N(N(H(H(N(H)))(H(N(H))))))	3	2	sp|O75882|ATRN_HUMAN	1082
CEJLTTGK	C[160]EJLTTGK	A(1)H(5)N(4)	(N(N(H(H(N(H)))(H(N(H(A)))))))	3	3	sp|O75882|ATRN_HUMAN	1082
CEJLTTGK	C[160]EJLTTGK	A(1)H(5)N(4)	(N(N(H(H(N(H)))(H(N(H(A)))))))	3	2	sp|O75882|ATRN_HUMAN	1082
CEJLTTGK	C[160]EJLTTGK	F(2)H(5)N(4)	(N(N(H(H(N(H(F))))(H(N(H(F)))))))	3	3	sp|O75882|ATRN_HUMAN	1082
CEJLTTGK	C[160]EJLTTGK	A(1)F(1)H(5)N(4)	(N(F)(N(H(H(N(H)))(H(N(H(A)))))))	3	3	sp|O75882|ATRN_HUMAN	1082
CEJLTTGK	C[160]EJLTTGK	A(1)F(1)H(5)N(4)	(N(F)(N(H(H(N(H)))(H(N(H(A)))))))	3	2	sp|O75882|ATRN_HUMAN	1082
CEJLTTGK	C[160]EJLTTGK	F(2)H(6)N(4)	(N(F)(N(H(H(N(H)))(H(N(H(H)(F)))))))	3	3	sp|O75882|ATRN_HUMAN	1082
CEJLTTGK	C[160]EJLTTGK	A(2)H(5)N(4)	(N(N(H(H(N(H(A))))(H(N(H(A)))))))	3	3	sp|O75882|ATRN_HUMAN	1082
CEJLTTGK	C[160]EJLTTGK	A(2)H(5)N(4)	(N(N(H(H(N(H(A))))(H(N(H(A)))))))	3	2	sp|O75882|ATRN_HUMAN	1082
CEJLTTGK	C[160]EJLTTGK	A(2)F(1)H(5)N(4)	(N(F)(N(H(H(N(H(A))))(H(N(H(A)))))))	3	3	sp|O75882|ATRN_HUMAN	1082
CFLGJGTGYR	C[160]FLGJGTGYR	A(2)H(5)N(4)	(N(N(H(H(N(H(A))))(H(N(H(A)))))))	5	3	sp|Q04756|HGFA_HUMAN	290
CFPDFSTKJGTLTIGSKMMFQDGNGGTR	C[160]FPDFSTKJGTLTIGSKM[147]M[147]FQDGNGGTR	A(3)F(2)H(5)N(4)	(N(N(H(H(N(F)(H(A))))(H(N(F)(H(A(A))))))))	9	5	sp|Q8NCS7|CTL5_HUMAN	190
CGJCSLTTLK	C[160]GJC[160]SLTTLK	A(2)H(5)N(4)	(N(N(H(H(N(H(A))))(H(N(H(A)))))))	3	3	sp|P49908|SEPP1_HUMAN	174
CGJCSLTTLKDEDFCK	C[160]GJC[160]SLTTLKDEDFC[160]K	A(2)H(5)N(4)	(N(N(H(H(N(H(A))))(H(N(H(A)))))))	3	4	sp|P49908|SEPP1_HUMAN	174
CGJCSLTTLKDEDFCK	C[160]GJC[160]SLTTLKDEDFC[160]K	A(2)H(5)N(4)	(N(N(H(H(N(H(A))))(H(N(H(A)))))))	3	3	sp|P49908|SEPP1_HUMAN	174
CGJCSLTTLKDEDFCK	C[160]GJC[160]SLTTLKDEDFC[160]K	A(1)H(5)N(4)	(N(N(H(H(N(H)))(H(N(H(A)))))))	3	3	sp|P49908|SEPP1_HUMAN	174
CGJCSLTTLKDEDFCKR	C[160]GJC[160]SLTTLKDEDFC[160]KR	A(1)F(1)H(5)N(4)	(N(F)(N(H(H(N(H)))(H(N(H(A)))))))	3	4	sp|P49908|SEPP1_HUMAN	174
CGJCSLTTLKDEDFCKR	C[160]GJC[160]SLTTLKDEDFC[160]KR	A(2)H(5)N(4)	(N(N(H(H(N(H(A))))(H(N(H(A)))))))	3	4	sp|P49908|SEPP1_HUMAN	174
CGJCSLTTLKDEDFCKR	C[160]GJC[160]SLTTLKDEDFC[160]KR	A(2)H(5)N(4)	(N(N(H(H(N(H(A))))(H(N(H(A)))))))	3	3	sp|P49908|SEPP1_HUMAN	174
CGLVPVLAENYJK	C[160]GLVPVLAENYJK	A(1)H(5)N(4)	(N(N(H(H(N(H)))(H(N(H(A)))))))	12	4	sp|P02787|TRFE_HUMAN	432
CGLVPVLAENYJK	C[160]GLVPVLAENYJK	A(1)H(5)N(4)	(N(N(H(H(N(H)))(H(N(H(A)))))))	12	3	sp|P02787|TRFE_HUMAN	432
CGLVPVLAENYJK	C[160]GLVPVLAENYJK	F(1)H(6)N(4)	(N(N(H(H(H))(H(N(H))(N(H)(F))))))	12	4	sp|P02787|TRFE_HUMAN	432
CGLVPVLAENYJK	C[160]GLVPVLAENYJK	F(1)H(6)N(4)	(N(N(H(H(H))(H(N(H))(N(H)(F))))))	12	3	sp|P02787|TRFE_HUMAN	432
CGLVPVLAENYJK	C[160]GLVPVLAENYJK	A(1)F(1)H(6)N(4)	(N(N(H(H(N(H(H))))(H(N(F)(H(A)))))))	12	4	sp|P02787|TRFE_HUMAN	432
CGLVPVLAENYJK	C[160]GLVPVLAENYJK	A(1)F(1)H(6)N(4)	(N(N(H(H(N(H(H))))(H(N(F)(H(A)))))))	12	3	sp|P02787|TRFE_HUMAN	432
CGLVPVLAENYJK	C[160]GLVPVLAENYJK	A(2)H(5)N(4)	(N(N(H(H(N(H(A))))(H(N(H(A)))))))	12	4	sp|P02787|TRFE_HUMAN	432
CGLVPVLAENYJK	C[160]GLVPVLAENYJK	A(2)H(5)N(4)	(N(N(H(H(N(H(A))))(H(N(H(A)))))))	12	3	sp|P02787|TRFE_HUMAN	432
CGLVPVLAENYJK	C[160]GLVPVLAENYJK	A(1)H(6)N(5)	(N(N(H(H(N(H(A))))(H(N(H))(N(H))))))	12	4	sp|P02787|TRFE_HUMAN	432
CGLVPVLAENYJK	C[160]GLVPVLAENYJK	A(1)H(6)N(5)	(N(N(H(H(N(H(A))))(H(N(H))(N(H))))))	12	3	sp|P02787|TRFE_HUMAN	432
CGLVPVLAENYJK	C[160]GLVPVLAENYJK	F(1)H(7)N(5)	(N(N(H(N)(H(N(H(H))))(H(N(F)(H(H)))))))	12	4	sp|P02787|TRFE_HUMAN	432
CGLVPVLAENYJK	C[160]GLVPVLAENYJK	F(1)H(7)N(5)	(N(N(H(N)(H(N(H(H))))(H(N(F)(H(H)))))))	12	3	sp|P02787|TRFE_HUMAN	432
CGLVPVLAENYJK	C[160]GLVPVLAENYJK	A(2)F(1)H(5)N(4)	(N(N(H(H(N(H(A))))(H(N(F)(H(A)))))))	12	4	sp|P02787|TRFE_HUMAN	432
CGLVPVLAENYJK	C[160]GLVPVLAENYJK	A(2)F(1)H(5)N(4)	(N(N(H(H(N(H(A))))(H(N(F)(H(A)))))))	12	3	sp|P02787|TRFE_HUMAN	432
CGLVPVLAENYJK	C[160]GLVPVLAENYJK	H(3)N(5)	(N(N(H(N)(H(N))(H(N)))))	12	3	sp|P02787|TRFE_HUMAN	432
CGLVPVLAENYJK	C[160]GLVPVLAENYJK	H(4)N(4)	(N(N(H(H(N))(H(N(H))))))	12	3	sp|P02787|TRFE_HUMAN	432
CGLVPVLAENYJK	C[160]GLVPVLAENYJK	A(1)F(1)H(7)N(5)	(N(N(H(N)(H(H)(H))(H(N(H)(F))(N(H(A)))))))	12	4	sp|P02787|TRFE_HUMAN	432
CGLVPVLAENYJK	C[160]GLVPVLAENYJK	A(1)F(1)H(7)N(5)	(N(N(H(N)(H(H)(H))(H(N(H)(F))(N(H(A)))))))	12	3	sp|P02787|TRFE_HUMAN	432
CGLVPVLAENYJK	C[160]GLVPVLAENYJK	A(1)F(2)H(6)N(5)	(N(N(H(H(N(H)(F)))(H(N(F)(H(N(H(A)))))))))	12	4	sp|P02787|TRFE_HUMAN	432
CGLVPVLAENYJK	C[160]GLVPVLAENYJK	A(1)H(4)N(3)	(N(N(H(H)(H(N(H(A)))))))	12	3	sp|P02787|TRFE_HUMAN	432
CGLVPVLAENYJK	C[160]GLVPVLAENYJK	A(2)H(6)N(5)	(N(N(H(H(N(H(A))))(H(N(H))(N(H(A)))))))	12	4	sp|P02787|TRFE_HUMAN	432
CGLVPVLAENYJK	C[160]GLVPVLAENYJK	A(2)H(6)N(5)	(N(N(H(H(N(H(A))))(H(N(H))(N(H(A)))))))	12	3	sp|P02787|TRFE_HUMAN	432
CGLVPVLAENYJK	C[160]GLVPVLAENYJK	H(4)N(5)	(N(N(H(N)(H(N))(H(N(H))))))	12	3	sp|P02787|TRFE_HUMAN	432
CGLVPVLAENYJK	C[160]GLVPVLAENYJK	H(5)N(4)	(N(N(H(H(N(H)))(H(N(H))))))	12	3	sp|P02787|TRFE_HUMAN	432
CGLVPVLAENYJK	C[160]GLVPVLAENYJK	H(5)N(4)	(N(N(H(H(N(H)))(H(N(H))))))	12	2	sp|P02787|TRFE_HUMAN	432
CGLVPVLAENYJK	C[160]GLVPVLAENYJK	A(1)H(5)N(3)	(N(N(H(H(H))(H(N(H(A)))))))	12	3	sp|P02787|TRFE_HUMAN	432
CGLVPVLAENYJK	C[160]GLVPVLAENYJK	F(1)H(6)N(3)	(N(N(H(H(H)(H))(H(N(H)(F))))))	12	3	sp|P02787|TRFE_HUMAN	432
CGLVPVLAENYJK	C[160]GLVPVLAENYJK	H(3)N(6)	(N(N(H(N)(H(N))(H(N)(N)))))	12	3	sp|P02787|TRFE_HUMAN	432
CGLVPVLAENYJK	C[160]GLVPVLAENYJK	A(1)H(4)N(4)	(N(N(H(H(N))(H(N(H(A)))))))	12	3	sp|P02787|TRFE_HUMAN	432
CGLVPVLAENYJK	C[160]GLVPVLAENYJK	A(3)H(6)N(5)	(N(N(H(H(N(H(A))))(H(N(H(A)))(N(H(A)))))))	12	4	sp|P02787|TRFE_HUMAN	432
CGLVPVLAENYJK	C[160]GLVPVLAENYJK	A(3)H(6)N(5)	(N(N(H(H(N(H(A))))(H(N(H(A)))(N(H(A)))))))	12	3	sp|P02787|TRFE_HUMAN	432
CGLVPVLAENYJK	C[160]GLVPVLAENYJK	F(1)H(5)N(4)	(N(N(H(H(N(H)))(H(N(H(F)))))))	12	3	sp|P02787|TRFE_HUMAN	432
CGLVPVLAENYJK	C[160]GLVPVLAENYJK	H(6)N(4)	(N(N(H(H(N(H)))(H(N(H(H)))))))	12	3	sp|P02787|TRFE_HUMAN	432
CGLVPVLAENYJK	C[160]GLVPVLAENYJK	A(1)H(6)N(3)	(N(N(H(H)(H(H)(H(N(H(A))))))))	12	3	sp|P02787|TRFE_HUMAN	432
CGLVPVLAENYJK	C[160]GLVPVLAENYJK	F(1)H(8)N(2)	(N(F)(N(H(H)(H(H)(H(H(H(H))))))))	12	3	sp|P02787|TRFE_HUMAN	432
CGLVPVLAENYJK	C[160]GLVPVLAENYJK	H(5)N(5)	(N(N(H(N)(H(N(H)))(H(N(H))))))	12	3	sp|P02787|TRFE_HUMAN	432
CGLVPVLAENYJK	C[160]GLVPVLAENYJK	F(3)H(3)N(5)	(N(N(H(H(N(F)))(H(N(F))(N(F))))))	12	3	sp|P02787|TRFE_HUMAN	432
CGLVPVLAENYJK	C[160]GLVPVLAENYJK	H(6)N(5)	(N(N(H(H(N(H)))(H(N(H(N(H))))))))	12	3	sp|P02787|TRFE_HUMAN	432
CGLVPVLAENYJK	C[160]GLVPVLAENYJK	A(1)F(1)H(5)N(4)	(N(N(H(H(N(H)(F)))(H(N(H(A)))))))	12	3	sp|P02787|TRFE_HUMAN	432
CGLVPVLAENYJK	C[160]GLVPVLAENYJK	A(1)H(6)N(4)	(N(N(H(H(N(H(H))))(H(N(H(A)))))))	12	3	sp|P02787|TRFE_HUMAN	432
CGLVPVLAENYJK	C[160]GLVPVLAENYJK	F(2)H(6)N(4)	(N(N(H(H(H))(H(N(H)(F))(N(H)(F))))))	12	3	sp|P02787|TRFE_HUMAN	432
CGLVPVLAENYJK	C[160]GLVPVLAENYJK	H(5)N(6)	(N(N(H(N)(H(N(H)))(H(N)(N(H))))))	12	3	sp|P02787|TRFE_HUMAN	432
CGLVPVLAENYJK	C[160]GLVPVLAENYJK	A(1)F(2)H(8)N(7)	(N(N(H(H(N(H))(N(H(N(H)))))(H(N(H)(F))(N(F)(H(A)))))))	12	4	sp|P02787|TRFE_HUMAN	432
CGLVPVLAENYJK	C[160]GLVPVLAENYJK	A(1)F(2)H(5)N(4)	(N(N(H(H(N(H)(F)))(H(N(F)(H(A)))))))	12	3	sp|P02787|TRFE_HUMAN	432
CGLVPVLAENYJK	C[160]GLVPVLAENYJK	A(2)F(2)H(5)N(3)	(N(F)(N(H(H(H))(H(N(F)(H(A(A))))))))	12	3	sp|P02787|TRFE_HUMAN	432
CGLVPVLAENYJK	C[160]GLVPVLAENYJK	A(1)F(2)H(6)N(4)	(N(N(H(H(H))(H(N(H)(F))(N(F)(H(A)))))))	12	3	sp|P02787|TRFE_HUMAN	432
CGLVPVLAENYJK	C[160]GLVPVLAENYJK	A(2)H(6)N(4)	(N(N(H(H(N(H(A))))(H(N(H(H)(A)))))))	12	3	sp|P02787|TRFE_HUMAN	432
CGLVPVLAENYJK	C[160]GLVPVLAENYJK	F(3)H(7)N(5)	(N(F)(N(H(N)(H(H)(H))(H(N(H)(F))(N(H)(F))))))	12	3	sp|P02787|TRFE_HUMAN	432
CGLVPVLAENYJK	C[160]GLVPVLAENYJK	F(1)H(6)N(8)	(N(F)(N(H(H(N(H(N))))(H(N(H(N)))(N(H(N)))))))	12	3	sp|P02787|TRFE_HUMAN	432
CGLVPVLAENYJK	C[160]GLVPVLAENYJK	A(2)F(1)H(7)N(5)	(N(N(H(N)(H(H)(H))(H(N(H(A)))(N(F)(H(A)))))))	12	3	sp|P02787|TRFE_HUMAN	432
CGLVPVLAENYJK	C[160]GLVPVLAENYJK	A(2)H(7)N(6)	(N(N(H(H(N(H))(N(H(A))))(H(N(H))(N(H(A)))))))	12	3	sp|P02787|TRFE_HUMAN	432
CGPCPAGFTGJGSHCTDVJECNAHPCFPR	C[160]GPC[160]PAGFTGJGSHC[160]TDVJEC[160]NAHPC[160]FPR	F(1)H(5)N(4)	(N(F)(N(H(H)(H(N(H))(N(H))))))	11	4	sp|P49747|COMP_HUMAN	121
CGRAFRDJSTVLEHQK	C[160]GRAFRDJSTVLEHQK	F(2)H(4)N(4)	(N(N(H(H(N(F)))(H(N(H)(F))))))	8	4	sp|Q8NCK3|ZN485_HUMAN	282
CIJQSICEK	C[160]IJQSIC[160]EK	A(1)H(5)N(4)	(N(N(H(H(N(H)))(H(N(H(A)))))))	3	3	sp|O75882|ATRN_HUMAN	1073
CIJQSICEK	C[160]IJQSIC[160]EK	A(2)H(5)N(4)	(N(N(H(H(N(H(A))))(H(N(H(A)))))))	3	3	sp|O75882|ATRN_HUMAN	1073
CIJQSICEK	C[160]IJQSIC[160]EK	A(1)F(1)H(6)N(4)	(N(N(H(H(N(H(H))))(H(N(F)(H(A)))))))	3	3	sp|O75882|ATRN_HUMAN	1073
CIQAJYSLMENGK	C[160]IQAJYSLMENGK	F(1)H(6)N(4)	(N(N(H(H(H))(H(N(H))(N(H)(F))))))	5	3	sp|P05090|APOD_HUMAN	65
CIQAJYSLMENGK	C[160]IQAJYSLMENGK	A(1)F(1)H(10)N(7)	(N(F)(N(H(H(N(H(H)))(N(H(A))))(H(N(H(H)))(N(H(N(H))))))))	5	4	sp|P05090|APOD_HUMAN	65
CJDTIPEDYETHQLR	C[160]JDTIPEDYETHQLR	H(5)N(2)	(N(N(H(H)(H(H)(H)))))	2	3	sp|P49747|COMP_HUMAN	742
CJDTIPEDYETHQLR	C[160]JDTIPEDYETHQLR	H(6)N(2)	(N(N(H(H(H))(H(H(H))))))	2	3	sp|P49747|COMP_HUMAN	742
CJDTIPEDYETHQLR	C[160]JDTIPEDYETHQLR	H(8)N(2)	(N(N(H(H(H(H)))(H(H(H(H)))))))	2	3	sp|P49747|COMP_HUMAN	742
CJDTIPEDYETHQLR	C[160]JDTIPEDYETHQLR	H(9)N(2)	(N(N(H(H(H(H)))(H(H)(H(H)(H))))))	2	3	sp|P49747|COMP_HUMAN	742
CJDTIPEDYETHQLR	C[160]JDTIPEDYETHQLR	H(10)N(2)	(N(N(H(H(H(H)))(H(H)(H(H)(H(H)))))))	2	3	sp|P49747|COMP_HUMAN	742
CJYSIR	C[160]JYSIR	H(5)N(4)	(N(N(H(H(N(H)))(H(N(H))))))	2	3	sp|P00736|C1R_HUMAN	221
CJYSIR	C[160]JYSIR	H(5)N(4)	(N(N(H(H(N(H)))(H(N(H))))))	2	2	sp|P00736|C1R_HUMAN	221
CJYSIR	C[160]JYSIR	A(1)H(4)N(4)	(N(N(H(H(N))(H(N(H(A)))))))	2	3	sp|P00736|C1R_HUMAN	221
CJYSIR	C[160]JYSIR	A(1)H(4)N(4)	(N(N(H(H(N))(H(N(H(A)))))))	2	2	sp|P00736|C1R_HUMAN	221
CJYSIR	C[160]JYSIR	A(1)H(5)N(4)	(N(N(H(H(N(H)))(H(N(H(A)))))))	2	3	sp|P00736|C1R_HUMAN	221
CJYSIR	C[160]JYSIR	A(1)H(5)N(4)	(N(N(H(H(N(H)))(H(N(H(A)))))))	2	2	sp|P00736|C1R_HUMAN	221
CJYSIR	C[160]JYSIR	A(2)H(5)N(4)	(N(N(H(H(N(H(A))))(H(N(H(A)))))))	2	3	sp|P00736|C1R_HUMAN	221
CJYSIR	C[160]JYSIR	A(2)H(5)N(4)	(N(N(H(H(N(H(A))))(H(N(H(A)))))))	2	2	sp|P00736|C1R_HUMAN	221
CJYSIR	C[160]JYSIR	A(1)H(4)N(3)	(N(N(H(H)(H(N(H(A)))))))	2	2	sp|P00736|C1R_HUMAN	221
CKGJESSLWDCPAR	C[160]KGJESSLWDC[160]PAR	A(1)F(1)H(5)N(4)	(N(F)(N(H(H(N(H)))(H(N(H(A)))))))	4	3	sp|Q86VB7|C163A_HUMAN	1001
CMLPECPIDCELTEWSQWSECJKSCGK	C[160]M[147]LPEC[160]PIDC[160]ELTEWSQWSEC[160]JKSC[160]GK	F(1)H(4)N(3)	(N(F)(N(H(H)(H(N(H))))))	22	5	sp|Q9HCB6|SPON1_HUMAN	681
CNLGVAIVSMVJJSTTHRGGHVVVQK	C[160]NLGVAIVSM[147]VJJSTTHRGGHVVVQK	A(1)F(1)H(5)N(3)	(N(N(H(H(H))(H(N(F)(H(A)))))))	12	5	sp|Q9P2U7|VGLU1_HUMAN	92
CNLGVAIVSMVJJSTTHRGGHVVVQK	C[160]NLGVAIVSM[147]VJJSTTHRGGHVVVQK	A(2)F(1)H(5)N(3)	(N(N(H(H(H))(H(N(F)(H(A(A))))))))	12	5	sp|Q9P2U7|VGLU1_HUMAN	92
CQEEFWIRSJNSYLR	C[160]QEEFWIRSJNSYLR	A(1)H(4)N(3)	(N(N(H(H)(H(N(H(A)))))))	10	3	sp|Q5FWF4|ZRAB3_HUMAN	949
CQEEFWIRSJNSYLR	C[160]QEEFWIRSJNSYLR	A(2)H(4)N(3)	(N(N(H(H)(H(N(H(A(A))))))))	10	3	sp|Q5FWF4|ZRAB3_HUMAN	949
CSDGWSFDATTLDDJGTMLFFK	C[160]SDGWSFDATTLDDJGTMLFFK	A(1)H(5)N(4)	(N(N(H(H(N(H)))(H(N(H(A)))))))	15	4	sp|P02790|HEMO_HUMAN	64
CSDGWSFDATTLDDJGTMLFFK	C[160]SDGWSFDATTLDDJGTMLFFK	A(1)H(5)N(4)	(N(N(H(H(N(H)))(H(N(H(A)))))))	15	3	sp|P02790|HEMO_HUMAN	64
CSDGWSFDATTLDDJGTMLFFK	C[160]SDGWSFDATTLDDJGTMLFFK	A(2)H(5)N(4)	(N(N(H(H(N(H(A))))(H(N(H(A)))))))	15	4	sp|P02790|HEMO_HUMAN	64
CSDGWSFDATTLDDJGTMLFFK	C[160]SDGWSFDATTLDDJGTMLFFK	A(2)H(5)N(4)	(N(N(H(H(N(H(A))))(H(N(H(A)))))))	15	3	sp|P02790|HEMO_HUMAN	64
CSDGWSFDATTLDDJGTMLFFK	C[160]SDGWSFDATTLDDJGTMLFFK	F(1)H(6)N(4)	(N(N(H(H(H))(H(N(H))(N(H)(F))))))	15	3	sp|P02790|HEMO_HUMAN	64
DAJISQPETTKEGLR	DAJISQPETTKEGLR	A(3)H(6)N(5)	(N(N(H(N(H(A)))(H(N(H(A))))(H(N(H(A)))))))	3	3	sp|Q13790|APOF_HUMAN	267
DAVJCTYK	DAVJC[160]TYK	H(5)N(2)	(N(N(H(H)(H(H(H))))))	4	2	sp|P05106|ITB3_HUMAN	680
DAVNJITAK	DAVNJITAK	H(5)N(2)	(N(N(H(H)(H(H)(H)))))	5	2	sp|P54289|CA2D1_HUMAN	324
DDSFHVILJKSSPEEQLGIK	DDSFHVILJKSSPEEQLGIK	H(6)N(2)	(N(N(H(H(H))(H(H(H))))))	9	4	sp|Q8TBB1|LNX1_HUMAN	385
DFVJASSK	DFVJASSK	H(5)N(4)	(N(N(H(H(N(H)))(H(N(H))))))	4	3	sp|P05546|HEP2_HUMAN	188
DFVJASSK	DFVJASSK	H(5)N(4)	(N(N(H(H(N(H)))(H(N(H))))))	4	2	sp|P05546|HEP2_HUMAN	188
DFVJASSK	DFVJASSK	A(1)H(5)N(4)	(N(N(H(H(N(H)))(H(N(H(A)))))))	4	3	sp|P05546|HEP2_HUMAN	188
DFVJASSK	DFVJASSK	A(1)H(5)N(4)	(N(N(H(H(N(H)))(H(N(H(A)))))))	4	2	sp|P05546|HEP2_HUMAN	188
DFVJASSK	DFVJASSK	A(2)H(5)N(4)	(N(N(H(H(N(H(A))))(H(N(H(A)))))))	4	3	sp|P05546|HEP2_HUMAN	188
DFVJASSK	DFVJASSK	A(2)H(5)N(4)	(N(N(H(H(N(H(A))))(H(N(H(A)))))))	4	2	sp|P05546|HEP2_HUMAN	188
DFVJASSK	DFVJASSK	A(2)F(1)H(5)N(4)	(N(F)(N(H(H(N(H(A))))(H(N(H(A)))))))	4	3	sp|P05546|HEP2_HUMAN	188
DFYVDEJTTVR	DFYVDEJTTVR	A(1)H(5)N(4)	(N(N(H(H(N(H)))(H(N(H(A)))))))	7	3	sp|P29622|KAIN_HUMAN	238
DFYVDEJTTVR	DFYVDEJTTVR	A(1)H(6)N(3)	(N(N(H(H)(H(H)(H(N(H(A))))))))	7	3	sp|P29622|KAIN_HUMAN	238
DIDQDJRSTSPSIYSPGSVEJDSDSSSGLSQGPAR	DIDQDJRSTSPSIYSPGSVEJDSDSSSGLSQGPAR	F(1)H(3)N(6)	(N(F)(N(H(H(N)(N))(H(N)(N)))))	21	5	sp|P54259|ATN1_HUMAN	143
DIDQDJRSTSPSIYSPGSVEJDSDSSSGLSQGPAR	DIDQDJRSTSPSIYSPGSVEJDSDSSSGLSQGPAR	F(1)H(4)N(7)	(N(F)(N(H(H(N)(N))(H(N)(N(H(N)))))))	21	5	sp|P54259|ATN1_HUMAN	143
DIDQDJRSTSPSIYSPGSVEJDSDSSSGLSQGPAR	DIDQDJRSTSPSIYSPGSVEJDSDSSSGLSQGPAR	A(1)H(5)N(6)	(N(N(H(N)(H(N)(N(H)))(H(N(H(A)))))))	21	4	sp|P54259|ATN1_HUMAN	143
DIENFJSTQK	DIENFJSTQK	H(5)N(4)	(N(N(H(H(N(H)))(H(N(H))))))	6	3	sp|P43652|AFAM_HUMAN	33
DIENFJSTQK	DIENFJSTQK	H(5)N(4)	(N(N(H(H(N(H)))(H(N(H))))))	6	2	sp|P43652|AFAM_HUMAN	33
DIENFJSTQK	DIENFJSTQK	A(1)H(5)N(4)	(N(N(H(H(N(H)))(H(N(H(A)))))))	6	3	sp|P43652|AFAM_HUMAN	33
DIENFJSTQK	DIENFJSTQK	A(1)H(5)N(4)	(N(N(H(H(N(H)))(H(N(H(A)))))))	6	2	sp|P43652|AFAM_HUMAN	33
DIENFJSTQK	DIENFJSTQK	F(1)H(6)N(4)	(N(N(H(H(H))(H(N(H))(N(H)(F))))))	6	3	sp|P43652|AFAM_HUMAN	33
DIENFJSTQK	DIENFJSTQK	A(1)F(1)H(5)N(4)	(N(F)(N(H(H(N(H)))(H(N(H(A)))))))	6	3	sp|P43652|AFAM_HUMAN	33
DIENFJSTQK	DIENFJSTQK	A(1)F(1)H(6)N(4)	(N(N(H(H(N(H(H))))(H(N(F)(H(A)))))))	6	3	sp|P43652|AFAM_HUMAN	33
DIENFJSTQK	DIENFJSTQK	A(2)H(5)N(4)	(N(N(H(H(N(H(A))))(H(N(H(A)))))))	6	3	sp|P43652|AFAM_HUMAN	33
DIENFJSTQK	DIENFJSTQK	F(3)H(6)N(4)	(N(F)(N(H(H(N(H(F))))(H(N(H(H)(F)))))))	6	3	sp|P43652|AFAM_HUMAN	33
DIENFJSTQK	DIENFJSTQK	A(2)F(1)H(5)N(4)	(N(F)(N(H(H(N(H(A))))(H(N(H(A)))))))	6	3	sp|P43652|AFAM_HUMAN	33
DILJGTFSYK	DILJGTFSYK	H(7)N(2)	(N(N(H(H(H(H)))(H(H(H))))))	4	2	sp|Q12884|SEPR_HUMAN	49
DIVEYYJDSJGSHVLQGR	DIVEYYJDSJGSHVLQGR	A(1)H(5)N(4)	(N(N(H(H(N(H)))(H(N(H(A)))))))	7	4	sp|P25311|ZA2G_HUMAN	109
DIVEYYJDSJGSHVLQGR	DIVEYYJDSJGSHVLQGR	A(1)F(2)H(5)N(4)	(N(N(H(H(N(H)(F)))(H(N(F)(H(A)))))))	7	4	sp|P25311|ZA2G_HUMAN	109
DIVEYYJDSJGSHVLQGR	DIVEYYJDSJGSHVLQGR	A(2)H(5)N(4)	(N(N(H(H(N(H(A))))(H(N(H(A)))))))	10	4	sp|P25311|ZA2G_HUMAN	112
DIVEYYJDSJGSHVLQGR	DIVEYYJDSJGSHVLQGR	A(2)H(5)N(4)	(N(N(H(H(N(H(A))))(H(N(H(A)))))))	10	3	sp|P25311|ZA2G_HUMAN	112
DIVEYYJDSJGSHVLQGR	DIVEYYJDSJGSHVLQGR	H(5)N(4)	(N(N(H(H(N(H)))(H(N(H))))))	10	3	sp|P25311|ZA2G_HUMAN	112
DIVEYYJDSJGSHVLQGR	DIVEYYJDSJGSHVLQGR	A(1)H(5)N(4)	(N(N(H(H(N(H)))(H(N(H(A)))))))	10	3	sp|P25311|ZA2G_HUMAN	112
DIVEYYJDSJGSHVLQGR	DIVEYYJDSJGSHVLQGR	A(1)F(1)H(5)N(4)	(N(F)(N(H(H(N(H)))(H(N(H(A)))))))	10	3	sp|P25311|ZA2G_HUMAN	112
DIVEYYJDSJGSHVLQGR	DIVEYYJDSJGSHVLQGR	A(2)F(1)H(5)N(4)	(N(F)(N(H(H(N(H(A))))(H(N(H(A)))))))	10	3	sp|P25311|ZA2G_HUMAN	112
DJNSIITR	DJNSIITR	H(5)N(4)	(N(N(H(H(N(H)))(H(N(H))))))	2	3	sp|P06276|CHLE_HUMAN	369
DJNSIITR	DJNSIITR	H(5)N(4)	(N(N(H(H(N(H)))(H(N(H))))))	2	2	sp|P06276|CHLE_HUMAN	369
DJNSIITR	DJNSIITR	A(1)H(5)N(4)	(N(N(H(H(N(H)))(H(N(H(A)))))))	2	3	sp|P06276|CHLE_HUMAN	369
DJNSIITR	DJNSIITR	A(1)H(5)N(4)	(N(N(H(H(N(H)))(H(N(H(A)))))))	2	2	sp|P06276|CHLE_HUMAN	369
DJNSIITR	DJNSIITR	A(2)H(5)N(4)	(N(N(H(H(N(H(A))))(H(N(H(A)))))))	2	3	sp|P06276|CHLE_HUMAN	369
DJYTKAEEILSR	DJYTKAEEILSR	A(2)H(5)N(4)	(N(N(H(H(N(H(A))))(H(N(H(A)))))))	2	3	sp|P06276|CHLE_HUMAN	483
DKICDLLVANNHFAHFFAPQJLTNMNK	DKIC[160]DLLVANNHFAHFFAPQJLTNMNK	A(1)H(5)N(4)	(N(N(H(H(N(H)))(H(N(H(A)))))))	21	5	sp|P19827|ITIH1_HUMAN	285
DKICDLLVANNHFAHFFAPQJLTNMNK	DKIC[160]DLLVANNHFAHFFAPQJLTNMNK	A(1)H(5)N(4)	(N(N(H(H(N(H)))(H(N(H(A)))))))	21	4	sp|P19827|ITIH1_HUMAN	285
DKICDLLVANNHFAHFFAPQJLTNMNK	DKIC[160]DLLVANNHFAHFFAPQJLTNMNK	F(2)H(5)N(4)	(N(N(H(H(N(H(F))))(H(N(H(F)))))))	21	5	sp|P19827|ITIH1_HUMAN	285
DKICDLLVANNHFAHFFAPQJLTNMNK	DKIC[160]DLLVANNHFAHFFAPQJLTNMNK	A(1)F(2)H(5)N(4)	(N(N(H(H(N(H)(F)))(H(N(F)(H(A)))))))	21	5	sp|P19827|ITIH1_HUMAN	285
DKICDLLVANNHFAHFFAPQJLTNMNK	DKIC[160]DLLVANNHFAHFFAPQJLTNMNK	A(2)H(5)N(4)	(N(N(H(H(N(H(A))))(H(N(H(A)))))))	21	5	sp|P19827|ITIH1_HUMAN	285
DKICDLLVANNHFAHFFAPQJLTNMNK	DKIC[160]DLLVANNHFAHFFAPQJLTNMNK	A(2)H(5)N(4)	(N(N(H(H(N(H(A))))(H(N(H(A)))))))	21	4	sp|P19827|ITIH1_HUMAN	285
DKICDLLVANNHFAHFFAPQJLTNMNK	DKIC[160]DLLVANNHFAHFFAPQJLTNM[147]NK	A(2)H(5)N(4)	(N(N(H(H(N(H(A))))(H(N(H(A)))))))	21	5	sp|P19827|ITIH1_HUMAN	285
DKICDLLVANNHFAHFFAPQJLTNMNK	DKIC[160]DLLVANNHFAHFFAPQJLTNM[147]NK	A(2)H(5)N(4)	(N(N(H(H(N(H(A))))(H(N(H(A)))))))	21	4	sp|P19827|ITIH1_HUMAN	285
DKJCTSR	DKJC[160]TSR	H(5)N(4)	(N(N(H(H(H))(H(N)(N(H))))))	3	3	sp|P01019|ANGT_HUMAN	170
DKJCTSR	DKJC[160]TSR	A(1)H(5)N(4)	(N(N(H(H(N(H)))(H(N(H(A)))))))	3	3	sp|P01019|ANGT_HUMAN	170
DKJCTSR	DKJC[160]TSR	A(2)H(5)N(4)	(N(N(H(H(N(H(A))))(H(N(H(A)))))))	3	3	sp|P01019|ANGT_HUMAN	170
DKJCTSR	DKJC[160]TSR	A(2)F(1)H(5)N(4)	(N(F)(N(H(H(N(H(A))))(H(N(H(A)))))))	3	3	sp|P01019|ANGT_HUMAN	170
DKMFSQJDTR	DKMFSQJDTR	A(2)H(5)N(4)	(N(N(H(H(N(H(A))))(H(N(H(A)))))))	7	3	sp|P02750|A2GL_HUMAN	325
DKMFSQJDTR	DKMFSQJDTR	A(2)F(1)H(5)N(4)	(N(F)(N(H(H(N(H(A))))(H(N(H(A)))))))	7	3	sp|P02750|A2GL_HUMAN	325
DLJRCTPEGWSEHR	DLJRC[160]TPEGWSEHR	A(2)H(5)N(4)	(N(N(H(H(N(H(A))))(H(N(H(A)))))))	3	3	sp|Q8N4P3|MESH1_HUMAN	131
DLTQEMEVHAEKLKWLJR	DLTQEM[147]EVHAEKLKWLJR	H(6)N(2)	(N(N(H(H(H))(H(H(H))))))	17	3	sp|P46939|UTRO_HUMAN	2140
DNGJKSSK	DNGJKSSK	F(1)H(6)N(4)	(N(N(H(H(H))(H(N(H))(N(H)(F))))))	4	3	sp|Q15283|RASA2_HUMAN	298
DPDVTJNSIR	DPDVTJNSIR	A(2)F(2)H(6)N(6)	(N(N(H(H(N(F))(N(H)(F)))(H(N(H(A)))(N(H(A)))))))	6	5	sp|Q9HBT6|CAD20_HUMAN	420
DQCIVDDITYNVJDTFHK	DQC[160]IVDDITYNVJDTFHK	H(5)N(4)	(N(N(H(H(N(H)))(H(N(H))))))	13	4	sp|P02751|FINC_HUMAN	528
DQCIVDDITYNVJDTFHK	DQC[160]IVDDITYNVJDTFHK	H(5)N(4)	(N(N(H(H(N(H)))(H(N(H))))))	13	3	sp|P02751|FINC_HUMAN	528
DQCIVDDITYNVJDTFHK	DQC[160]IVDDITYNVJDTFHK	F(1)H(5)N(4)	(N(F)(N(H(H(N(H)))(H(N(H))))))	13	4	sp|P02751|FINC_HUMAN	528
DQCIVDDITYNVJDTFHK	DQC[160]IVDDITYNVJDTFHK	F(1)H(5)N(4)	(N(F)(N(H(H(N(H)))(H(N(H))))))	13	3	sp|P02751|FINC_HUMAN	528
DQCIVDDITYNVJDTFHK	DQC[160]IVDDITYNVJDTFHK	A(1)H(5)N(4)	(N(N(H(H(N(H)))(H(N(H(A)))))))	13	4	sp|P02751|FINC_HUMAN	528
DQCIVDDITYNVJDTFHK	DQC[160]IVDDITYNVJDTFHK	A(1)H(5)N(4)	(N(N(H(H(N(H)))(H(N(H(A)))))))	13	3	sp|P02751|FINC_HUMAN	528
DQCIVDDITYNVJDTFHK	DQC[160]IVDDITYNVJDTFHK	F(1)H(6)N(4)	(N(N(H(H(H))(H(N(H))(N(H)(F))))))	13	4	sp|P02751|FINC_HUMAN	528
DQCIVDDITYNVJDTFHK	DQC[160]IVDDITYNVJDTFHK	A(1)F(1)H(5)N(4)	(N(F)(N(H(H(N(H)))(H(N(H(A)))))))	13	4	sp|P02751|FINC_HUMAN	528
DQCIVDDITYNVJDTFHK	DQC[160]IVDDITYNVJDTFHK	A(1)F(1)H(6)N(4)	(N(N(H(H(N(H(H))))(H(N(F)(H(A)))))))	13	4	sp|P02751|FINC_HUMAN	528
DQCIVDDITYNVJDTFHK	DQC[160]IVDDITYNVJDTFHK	A(1)F(2)H(5)N(4)	(N(N(H(H(N(H)(F)))(H(N(F)(H(A)))))))	13	4	sp|P02751|FINC_HUMAN	528
DQCIVDDITYNVJDTFHK	DQC[160]IVDDITYNVJDTFHK	A(2)H(5)N(4)	(N(N(H(H(N(H(A))))(H(N(H(A)))))))	13	4	sp|P02751|FINC_HUMAN	528
DQCIVDDITYNVJDTFHK	DQC[160]IVDDITYNVJDTFHK	A(2)H(5)N(4)	(N(N(H(H(N(H(A))))(H(N(H(A)))))))	13	3	sp|P02751|FINC_HUMAN	528
DQCIVDDITYNVJDTFHK	DQC[160]IVDDITYNVJDTFHK	A(1)F(1)H(5)N(4)	(N(N(H(H(N(H)(F)))(H(N(H(A)))))))	13	3	sp|P02751|FINC_HUMAN	528
DQCIVDDITYNVJDTFHK	DQC[160]IVDDITYNVJDTFHK	A(1)H(6)N(5)	(N(N(H(H(N(H(A))))(H(N(H))(N(H))))))	13	3	sp|P02751|FINC_HUMAN	528
DQCIVDDITYNVJDTFHKR	DQC[160]IVDDITYNVJDTFHKR	H(5)N(4)	(N(N(H(H(N(H)))(H(N(H))))))	13	4	sp|P02751|FINC_HUMAN	528
DQCIVDDITYNVJDTFHKR	DQC[160]IVDDITYNVJDTFHKR	A(1)H(5)N(4)	(N(N(H(H(N(H)))(H(N(H(A)))))))	13	4	sp|P02751|FINC_HUMAN	528
DQCIVDDITYNVJDTFHKR	DQC[160]IVDDITYNVJDTFHKR	A(1)H(5)N(4)	(N(N(H(H(N(H)))(H(N(H(A)))))))	13	3	sp|P02751|FINC_HUMAN	528
DQCIVDDITYNVJDTFHKR	DQC[160]IVDDITYNVJDTFHKR	A(2)H(5)N(4)	(N(N(H(H(N(H(A))))(H(N(H(A)))))))	13	4	sp|P02751|FINC_HUMAN	528
DQCIVDDITYNVJDTFHKR	DQC[160]IVDDITYNVJDTFHKR	A(2)H(5)N(4)	(N(N(H(H(N(H(A))))(H(N(H(A)))))))	13	3	sp|P02751|FINC_HUMAN	528
DSGDSPGDVSNJVSQTLDISSPAGK	DSGDSPGDVSNJVSQTLDISSPAGK	A(3)H(5)N(4)	(N(N(H(H(N(H(A))))(H(N(H(A(A))))))))	12	4	sp|Q5SYB0|FRPD1_HUMAN	1143
DSSGVIHVMLJGSEPTGAYPIK	DSSGVIHVMLJGSEPTGAYPIK	H(6)N(2)	(N(N(H(H(H))(H(H(H))))))	11	3	sp|Q10588|BST1_HUMAN	192
DSSGVIHVMLJGSEPTGAYPIK	DSSGVIHVMLJGSEPTGAYPIK	H(7)N(2)	(N(N(H(H(H)(H))(H(H(H))))))	11	3	sp|Q10588|BST1_HUMAN	192
DSVSVVLGQHFFJR	DSVSVVLGQHFFJR	A(1)H(5)N(4)	(N(N(H(H(N(H)))(H(N(H(A)))))))	13	3	sp|Q04756|HGFA_HUMAN	468
DSVSVVLGQHFFJR	DSVSVVLGQHFFJR	A(2)H(5)N(4)	(N(N(H(H(N(H(A))))(H(N(H(A)))))))	13	3	sp|Q04756|HGFA_HUMAN	468
DTFEHDPSESIDEFJK	DTFEHDPSESIDEFJK	A(2)H(5)N(4)	(N(N(H(H(N(H(A))))(H(N(H(A)))))))	15	4	sp|Q9NYF8|BCLF1_HUMAN	203
DTFVJASR	DTFVJASR	A(2)H(5)N(4)	(N(N(H(H(N(H(A))))(H(N(H(A)))))))	5	4	sp|P05155|IC1_HUMAN	238
DTFVJASR	DTFVJASR	A(2)H(5)N(4)	(N(N(H(H(N(H(A))))(H(N(H(A)))))))	5	3	sp|P05155|IC1_HUMAN	238
DTFVJASR	DTFVJASR	A(2)H(5)N(4)	(N(N(H(H(N(H(A))))(H(N(H(A)))))))	5	2	sp|P05155|IC1_HUMAN	238
DTFVJASR	DTFVJASR	H(5)N(4)	(N(N(H(H(N(H)))(H(N(H))))))	5	3	sp|P05155|IC1_HUMAN	238
DTFVJASR	DTFVJASR	H(5)N(4)	(N(N(H(H(N(H)))(H(N(H))))))	5	2	sp|P05155|IC1_HUMAN	238
DTFVJASR	DTFVJASR	F(1)H(5)N(4)	(N(F)(N(H(H(N(H)))(H(N(H))))))	5	3	sp|P05155|IC1_HUMAN	238
DTFVJASR	DTFVJASR	F(1)H(5)N(4)	(N(F)(N(H(H(N(H)))(H(N(H))))))	5	2	sp|P05155|IC1_HUMAN	238
DTFVJASR	DTFVJASR	A(1)H(5)N(4)	(N(N(H(H(N(H)))(H(N(H(A)))))))	5	3	sp|P05155|IC1_HUMAN	238
DTFVJASR	DTFVJASR	A(1)H(5)N(4)	(N(N(H(H(N(H)))(H(N(H(A)))))))	5	2	sp|P05155|IC1_HUMAN	238
DTFVJASR	DTFVJASR	F(1)H(5)N(5)	(N(F)(N(H(N)(H(N(H)))(H(N(H))))))	5	3	sp|P05155|IC1_HUMAN	238
DTFVJASR	DTFVJASR	F(1)H(5)N(5)	(N(F)(N(H(N)(H(N(H)))(H(N(H))))))	5	2	sp|P05155|IC1_HUMAN	238
DTFVJASR	DTFVJASR	A(1)F(1)H(5)N(4)	(N(F)(N(H(H(N(H)))(H(N(H(A)))))))	5	3	sp|P05155|IC1_HUMAN	238
DTFVJASR	DTFVJASR	A(1)F(1)H(5)N(4)	(N(F)(N(H(H(N(H)))(H(N(H(A)))))))	5	2	sp|P05155|IC1_HUMAN	238
DTFVJASR	DTFVJASR	A(1)H(6)N(4)	(N(N(H(H(N(H(H))))(H(N(H(A)))))))	5	3	sp|P05155|IC1_HUMAN	238
DTFVJASR	DTFVJASR	F(2)H(6)N(4)	(N(F)(N(H(H(N(H)))(H(N(H(H)(F)))))))	5	3	sp|P05155|IC1_HUMAN	238
DTFVJASR	DTFVJASR	F(1)H(6)N(5)	(N(F)(N(H(H(N(H)))(H(N(H(N(H))))))))	5	3	sp|P05155|IC1_HUMAN	238
DTFVJASR	DTFVJASR	A(1)F(1)H(6)N(4)	(N(N(H(H(N(H(H))))(H(N(F)(H(A)))))))	5	3	sp|P05155|IC1_HUMAN	238
DTFVJASR	DTFVJASR	A(1)F(2)H(9)N(6)	(N(F)(N(H(H(H)(H))(H(N(H(N(H))))(N(H(N(F)(H(A)))))))))	5	4	sp|P05155|IC1_HUMAN	238
DTFVJASR	DTFVJASR	A(2)H(9)N(6)	(N(N(H(H(N(H(H)))(N(H(A))))(H(N(H(H)))(N(H(A)))))))	5	4	sp|P05155|IC1_HUMAN	238
DTFVJASR	DTFVJASR	A(1)F(1)H(5)N(5)	(N(F)(N(H(N)(H(N(H)))(H(N(H(A)))))))	5	3	sp|P05155|IC1_HUMAN	238
DTFVJASR	DTFVJASR	A(1)H(6)N(5)	(N(N(H(H(N(H(A))))(H(N(H))(N(H))))))	5	3	sp|P05155|IC1_HUMAN	238
DTFVJASR	DTFVJASR	A(1)H(6)N(5)	(N(N(H(H(N(H(A))))(H(N(H))(N(H))))))	5	2	sp|P05155|IC1_HUMAN	238
DTFVJASR	DTFVJASR	A(1)F(2)H(6)N(4)	(N(F)(N(H(H(N(H(H))))(H(N(F)(H(A)))))))	5	3	sp|P05155|IC1_HUMAN	238
DTFVJASR	DTFVJASR	A(2)F(1)H(5)N(4)	(N(F)(N(H(H(N(H(A))))(H(N(H(A)))))))	5	3	sp|P05155|IC1_HUMAN	238
DTFVJASR	DTFVJASR	A(2)F(1)H(5)N(4)	(N(F)(N(H(H(N(H(A))))(H(N(H(A)))))))	5	2	sp|P05155|IC1_HUMAN	238
DTFVJASR	DTFVJASR	A(1)F(1)H(6)N(5)	(N(F)(N(H(H(N(H(A))))(H(N(H))(N(H))))))	5	3	sp|P05155|IC1_HUMAN	238
DTFVJASR	DTFVJASR	F(2)H(7)N(5)	(N(F)(N(H(N)(H(N(H(H))))(H(N(F)(H(H)))))))	5	3	sp|P05155|IC1_HUMAN	238
DTFVJASR	DTFVJASR	A(1)F(1)H(7)N(5)	(N(N(H(N)(H(H)(H))(H(N(H)(F))(N(H(A)))))))	5	3	sp|P05155|IC1_HUMAN	238
DTFVJASR	DTFVJASR	A(2)H(6)N(5)	(N(N(H(H(N(H(A))))(H(N(H))(N(H(A)))))))	5	3	sp|P05155|IC1_HUMAN	238
DTFVJASR	DTFVJASR	A(1)F(2)H(7)N(5)	(N(F)(N(H(N)(H(H)(H))(H(N(H)(F))(N(H(A)))))))	5	3	sp|P05155|IC1_HUMAN	238
DTFVJASR	DTFVJASR	A(2)F(1)H(6)N(5)	(N(N(H(H(N(H)(F)))(H(N(H(A)))(N(H(A)))))))	5	3	sp|P05155|IC1_HUMAN	238
DTFVJASR	DTFVJASR	A(2)F(1)H(7)N(5)	(N(N(H(N)(H(H)(H))(H(N(H(A)))(N(F)(H(A)))))))	5	3	sp|P05155|IC1_HUMAN	238
DTFVJASR	DTFVJASR	A(3)H(6)N(5)	(N(N(H(H(N(H(A))))(H(N(H(A)))(N(H(A)))))))	5	3	sp|P05155|IC1_HUMAN	238
DTFVJASR	DTFVJASR	A(2)F(2)H(7)N(5)	(N(N(H(N)(H(H)(H))(H(N(F)(H(A)))(N(F)(H(A)))))))	5	3	sp|P05155|IC1_HUMAN	238
DTFVJASR	DTFVJASR	A(3)F(1)H(6)N(5)	(N(N(H(H(N(F)(H(A))))(H(N(H(A)))(N(H(A)))))))	5	3	sp|P05155|IC1_HUMAN	238
DTFVJASR	DTFVJASR	F(1)H(4)N(5)	(N(F)(N(H(N)(H(N))(H(N(H))))))	5	2	sp|P05155|IC1_HUMAN	238
DTFVJASR	DTFVJASR	A(1)H(6)N(4)	(N(N(H(H(H))(H(N(H))(N(H(A)))))))	5	2	sp|P05155|IC1_HUMAN	238
DTGKDAVJCTYK	DTGKDAVJC[160]TYK	H(5)N(2)	(N(N(H(H(H))(H(H)))))	8	3	sp|P05106|ITB3_HUMAN	680
DTGKDAVJCTYKNEDDCVVR	DTGKDAVJC[160]TYKNEDDC[160]VVR	H(5)N(2)	(N(N(H(H)(H(H(H))))))	8	4	sp|P05106|ITB3_HUMAN	680
DTGKDAVJCTYKNEDDCVVR	DTGKDAVJC[160]TYKNEDDC[160]VVR	H(5)N(2)	(N(N(H(H(H))(H(H)))))	8	3	sp|P05106|ITB3_HUMAN	680
DVHLELKJLTMCGR	DVHLELKJLTM[147]C[160]GR	H(6)N(2)	(N(N(H(H(H))(H(H(H))))))	8	4	sp|Q8TE04|PANK1_HUMAN	297
DVHLELKJLTMCGR	DVHLELKJLTM[147]C[160]GR	H(6)N(2)	(N(N(H(H(H))(H(H(H))))))	8	3	sp|Q8TE04|PANK1_HUMAN	297
DVQIIVFPEDGIHGFJFTR	DVQIIVFPEDGIHGFJFTR	A(1)F(2)H(5)N(4)	(N(N(H(H(N(H)(F)))(H(N(F)(H(A)))))))	16	4	sp|P43251|BTD_HUMAN	119
DVQIIVFPEDGIHGFJFTR	DVQIIVFPEDGIHGFJFTR	A(2)H(5)N(4)	(N(N(H(H(N(H(A))))(H(N(H(A)))))))	16	4	sp|P43251|BTD_HUMAN	119
DVQIIVFPEDGIHGFJFTR	DVQIIVFPEDGIHGFJFTR	A(2)H(5)N(4)	(N(N(H(H(N(H(A))))(H(N(H(A)))))))	16	3	sp|P43251|BTD_HUMAN	119
DWIWNQMHIDEEKJTSLPHHVGK	DWIWNQMHIDEEKJTSLPHHVGK	A(1)F(1)H(5)N(4)	(N(F)(N(H(H(N(H)))(H(N(H(A)))))))	14	5	sp|P33151|CADH5_HUMAN	61
ECLDVLSSSGVFLNJASGR	EC[160]LDVLSSSGVFLNJASGR	A(2)H(5)N(3)	(N(N(H(H(H))(H(N(H(A(A))))))))	15	3	sp|Q03001|DYST_HUMAN	2052
EDALJETR	EDALJETR	A(1)H(5)N(4)	(N(N(H(H(N(H)))(H(N(H(A)))))))	5	3	sp|P10909|CLUS_HUMAN	86
EDALJETR	EDALJETR	A(1)H(5)N(4)	(N(N(H(H(N(H)))(H(N(H(A)))))))	5	2	sp|P10909|CLUS_HUMAN	86
EDALJETR	EDALJETR	H(6)N(5)	(N(N(H(H(N(H)))(H(N(H(N(H))))))))	5	3	sp|P10909|CLUS_HUMAN	86
EDALJETR	EDALJETR	A(2)H(5)N(4)	(N(N(H(H(N(H(A))))(H(N(H(A)))))))	5	3	sp|P10909|CLUS_HUMAN	86
EDALJETR	EDALJETR	A(1)H(6)N(5)	(N(N(H(H(N(H(A))))(H(N(H))(N(H))))))	5	3	sp|P10909|CLUS_HUMAN	86
EDALJETR	EDALJETR	A(2)F(2)H(5)N(3)	(N(F)(N(H(H(H))(H(N(F)(H(A(A))))))))	5	3	sp|P10909|CLUS_HUMAN	86
EDALJETR	EDALJETR	F(1)H(7)N(5)	(N(N(H(N)(H(N(H(H))))(H(N(F)(H(H)))))))	5	3	sp|P10909|CLUS_HUMAN	86
EDALJETR	EDALJETR	F(2)H(7)N(5)	(N(N(H(N)(H(H)(H))(H(N(H)(F))(N(H)(F))))))	5	3	sp|P10909|CLUS_HUMAN	86
EDALJETR	EDALJETR	A(1)F(1)H(7)N(5)	(N(N(H(N)(H(H)(H))(H(N(H)(F))(N(H(A)))))))	5	3	sp|P10909|CLUS_HUMAN	86
EDALJETR	EDALJETR	A(2)H(6)N(5)	(N(N(H(H(N(H(A))))(H(N(H))(N(H(A)))))))	5	3	sp|P10909|CLUS_HUMAN	86
EDALJETR	EDALJETR	A(2)F(1)H(7)N(5)	(N(N(H(N)(H(H)(H))(H(N(H(A)))(N(F)(H(A)))))))	5	3	sp|P10909|CLUS_HUMAN	86
EDALJETR	EDALJETR	A(3)H(6)N(5)	(N(N(H(H(N(H(A))))(H(N(H(A)))(N(H(A)))))))	5	3	sp|P10909|CLUS_HUMAN	86
EDALJETR	EDALJETR	H(5)N(4)	(N(N(H(H(N(H)))(H(N(H))))))	5	2	sp|P10909|CLUS_HUMAN	86
EDALJETR	EDALJETR	A(2)F(2)H(7)N(5)	(N(N(H(N)(H(H)(H))(H(N(F)(H(A)))(N(F)(H(A)))))))	5	3	sp|P10909|CLUS_HUMAN	86
EDNPDKNPEAPLJVSR	EDNPDKNPEAPLJVSR	H(5)N(2)	(N(N(H(H)(H(H(H))))))	13	3	sp|O75326|SEM7A_HUMAN	258
EDNPDKNPEAPLJVSR	EDNPDKNPEAPLJVSR	H(6)N(2)	(N(N(H(H(H))(H(H(H))))))	13	3	sp|O75326|SEM7A_HUMAN	258
EEQFJSTFR	EEQFJSTFR	F(1)H(3)N(3)	(N(F)(N(H(H)(H(N)))))	5	3	sp|P01859|IGHG2_HUMAN	176
EEQFJSTFR	EEQFJSTFR	F(1)H(3)N(3)	(N(F)(N(H(H)(H(N)))))	5	2	sp|P01859|IGHG2_HUMAN	176
EEQFJSTFR	EEQFJSTFR	H(5)N(2)	(N(N(H(H)(H(H(H))))))	5	3	sp|P01859|IGHG2_HUMAN	176
EEQFJSTFR	EEQFJSTFR	H(3)N(4)	(N(N(H(H(N))(H(N)))))	5	3	sp|P01859|IGHG2_HUMAN	176
EEQFJSTFR	EEQFJSTFR	H(3)N(4)	(N(N(H(H(N))(H(N)))))	5	2	sp|P01859|IGHG2_HUMAN	176
EEQFJSTFR	EEQFJSTFR	F(1)H(4)N(3)	(N(F)(N(H(H)(H(N(H))))))	5	3	sp|P01859|IGHG2_HUMAN	176
EEQFJSTFR	EEQFJSTFR	F(1)H(4)N(3)	(N(F)(N(H(H)(H(N(H))))))	5	2	sp|P01859|IGHG2_HUMAN	176
EEQFJSTFR	EEQFJSTFR	H(6)N(2)	(N(N(H(H(H))(H(H(H))))))	5	3	sp|P01859|IGHG2_HUMAN	176
EEQFJSTFR	EEQFJSTFR	F(1)H(3)N(4)	(N(F)(N(H(H(N))(H(N)))))	5	3	sp|P01859|IGHG2_HUMAN	176
EEQFJSTFR	EEQFJSTFR	F(1)H(3)N(4)	(N(F)(N(H(H(N))(H(N)))))	5	2	sp|P01859|IGHG2_HUMAN	176
EEQFJSTFR	EEQFJSTFR	H(4)N(4)	(N(N(H(H(N))(H(N(H))))))	5	3	sp|P01859|IGHG2_HUMAN	176
EEQFJSTFR	EEQFJSTFR	H(4)N(4)	(N(N(H(H(N))(H(N(H))))))	5	2	sp|P01859|IGHG2_HUMAN	176
EEQFJSTFR	EEQFJSTFR	H(3)N(5)	(N(N(H(N)(H(N))(H(N)))))	5	3	sp|P01859|IGHG2_HUMAN	176
EEQFJSTFR	EEQFJSTFR	H(3)N(5)	(N(N(H(N)(H(N))(H(N)))))	5	2	sp|P01859|IGHG2_HUMAN	176
EEQFJSTFR	EEQFJSTFR	F(1)H(4)N(4)	(N(F)(N(H(H(N))(H(N(H))))))	5	3	sp|P01859|IGHG2_HUMAN	176
EEQFJSTFR	EEQFJSTFR	F(1)H(4)N(4)	(N(F)(N(H(H(N))(H(N(H))))))	5	2	sp|P01859|IGHG2_HUMAN	176
EEQFJSTFR	EEQFJSTFR	F(1)H(5)N(3)	(N(F)(N(H(H(N))(H(H)(H)))))	5	3	sp|P01859|IGHG2_HUMAN	176
EEQFJSTFR	EEQFJSTFR	F(1)H(5)N(3)	(N(F)(N(H(H(N))(H(H)(H)))))	5	2	sp|P01859|IGHG2_HUMAN	176
EEQFJSTFR	EEQFJSTFR	H(5)N(4)	(N(N(H(H(N(H)))(H(N(H))))))	5	3	sp|P01859|IGHG2_HUMAN	176
EEQFJSTFR	EEQFJSTFR	H(5)N(4)	(N(N(H(H(N(H)))(H(N(H))))))	5	2	sp|P01859|IGHG2_HUMAN	176
EEQFJSTFR	EEQFJSTFR	A(1)F(1)H(4)N(3)	(N(F)(N(H(H)(H(N(H(A)))))))	5	3	sp|P01859|IGHG2_HUMAN	176
EEQFJSTFR	EEQFJSTFR	A(1)F(1)H(4)N(3)	(N(F)(N(H(H)(H(N(H(A)))))))	5	2	sp|P01859|IGHG2_HUMAN	176
EEQFJSTFR	EEQFJSTFR	F(1)H(3)N(5)	(N(F)(N(H(N)(H(N))(H(N)))))	5	3	sp|P01859|IGHG2_HUMAN	176
EEQFJSTFR	EEQFJSTFR	F(1)H(3)N(5)	(N(F)(N(H(N)(H(N))(H(N)))))	5	2	sp|P01859|IGHG2_HUMAN	176
EEQFJSTFR	EEQFJSTFR	H(4)N(5)	(N(N(H(N)(H(N))(H(N(H))))))	5	3	sp|P01859|IGHG2_HUMAN	176
EEQFJSTFR	EEQFJSTFR	H(4)N(5)	(N(N(H(N)(H(N))(H(N(H))))))	5	2	sp|P01859|IGHG2_HUMAN	176
EEQFJSTFR	EEQFJSTFR	A(1)H(4)N(4)	(N(N(H(H(N))(H(N(H(A)))))))	5	3	sp|P01859|IGHG2_HUMAN	176
EEQFJSTFR	EEQFJSTFR	A(1)H(4)N(4)	(N(N(H(H(N))(H(N(H(A)))))))	5	2	sp|P01859|IGHG2_HUMAN	176
EEQFJSTFR	EEQFJSTFR	F(1)H(6)N(3)	(N(F)(N(H(H(H(H)))(H(N(H))))))	5	3	sp|P01859|IGHG2_HUMAN	176
EEQFJSTFR	EEQFJSTFR	F(2)H(4)N(4)	(N(F)(N(H(H(N(H)))(H(N(F))))))	5	3	sp|P01859|IGHG2_HUMAN	176
EEQFJSTFR	EEQFJSTFR	F(2)H(4)N(4)	(N(F)(N(H(H(N(H)))(H(N(F))))))	5	2	sp|P01859|IGHG2_HUMAN	176
EEQFJSTFR	EEQFJSTFR	F(1)H(4)N(5)	(N(F)(N(H(N)(H(N))(H(N(H))))))	5	3	sp|P01859|IGHG2_HUMAN	176
EEQFJSTFR	EEQFJSTFR	F(1)H(4)N(5)	(N(F)(N(H(N)(H(N))(H(N(H))))))	5	2	sp|P01859|IGHG2_HUMAN	176
EEQFJSTFR	EEQFJSTFR	F(1)H(5)N(4)	(N(F)(N(H(H(N(H)))(H(N(H))))))	5	3	sp|P01859|IGHG2_HUMAN	176
EEQFJSTFR	EEQFJSTFR	F(1)H(5)N(4)	(N(F)(N(H(H(N(H)))(H(N(H))))))	5	2	sp|P01859|IGHG2_HUMAN	176
EEQFJSTFR	EEQFJSTFR	H(5)N(5)	(N(N(H(N)(H(N(H)))(H(N(H))))))	5	3	sp|P01859|IGHG2_HUMAN	176
EEQFJSTFR	EEQFJSTFR	H(5)N(5)	(N(N(H(N)(H(N(H)))(H(N(H))))))	5	2	sp|P01859|IGHG2_HUMAN	176
EEQFJSTFR	EEQFJSTFR	H(6)N(4)	(N(N(H(H(N(H)))(H(H(N(H)))))))	5	3	sp|P01859|IGHG2_HUMAN	176
EEQFJSTFR	EEQFJSTFR	H(6)N(4)	(N(N(H(H(N(H)))(H(H(N(H)))))))	5	2	sp|P01859|IGHG2_HUMAN	176
EEQFJSTFR	EEQFJSTFR	A(1)F(1)H(4)N(4)	(N(F)(N(H(H(N))(H(N(H(A)))))))	5	3	sp|P01859|IGHG2_HUMAN	176
EEQFJSTFR	EEQFJSTFR	A(1)F(1)H(4)N(4)	(N(F)(N(H(H(N))(H(N(H(A)))))))	5	2	sp|P01859|IGHG2_HUMAN	176
EEQFJSTFR	EEQFJSTFR	A(1)F(1)H(5)N(3)	(N(F)(N(H(H(H))(H(N(H(A)))))))	5	3	sp|P01859|IGHG2_HUMAN	176
EEQFJSTFR	EEQFJSTFR	A(1)F(1)H(5)N(3)	(N(F)(N(H(H(H))(H(N(H(A)))))))	5	2	sp|P01859|IGHG2_HUMAN	176
EEQFJSTFR	EEQFJSTFR	A(1)H(6)N(3)	(N(N(H(H)(H(H)(H(N(H(A))))))))	5	3	sp|P01859|IGHG2_HUMAN	176
EEQFJSTFR	EEQFJSTFR	A(1)H(6)N(3)	(N(N(H(H)(H(H)(H(N(H(A))))))))	5	2	sp|P01859|IGHG2_HUMAN	176
EEQFJSTFR	EEQFJSTFR	A(1)H(5)N(4)	(N(N(H(H(N(H)))(H(N(H(A)))))))	5	3	sp|P01859|IGHG2_HUMAN	176
EEQFJSTFR	EEQFJSTFR	A(1)H(5)N(4)	(N(N(H(H(N(H)))(H(N(H(A)))))))	5	2	sp|P01859|IGHG2_HUMAN	176
EEQFJSTFR	EEQFJSTFR	A(2)F(4)H(6)N(4)	(N(F)(N(H(H(N(F)(H(H))))(H(N(F)(H(F)(A(A))))))))	5	4	sp|P01859|IGHG2_HUMAN	176
EEQFJSTFR	EEQFJSTFR	F(1)H(5)N(5)	(N(F)(N(H(N)(H(N(H)))(H(N(H))))))	5	3	sp|P01859|IGHG2_HUMAN	176
EEQFJSTFR	EEQFJSTFR	F(1)H(5)N(5)	(N(F)(N(H(N)(H(N(H)))(H(N(H))))))	5	2	sp|P01859|IGHG2_HUMAN	176
EEQFJSTFR	EEQFJSTFR	F(1)H(6)N(4)	(N(F)(N(H(H(N(H)))(H(H(N(H)))))))	5	3	sp|P01859|IGHG2_HUMAN	176
EEQFJSTFR	EEQFJSTFR	F(1)H(6)N(4)	(N(F)(N(H(H(N(H)))(H(H(N(H)))))))	5	2	sp|P01859|IGHG2_HUMAN	176
EEQFJSTFR	EEQFJSTFR	F(2)H(5)N(4)	(N(F)(N(H(H(N(H)))(H(N(H(F)))))))	5	3	sp|P01859|IGHG2_HUMAN	176
EEQFJSTFR	EEQFJSTFR	F(2)H(5)N(4)	(N(F)(N(H(H(N(H)))(H(N(H(F)))))))	5	2	sp|P01859|IGHG2_HUMAN	176
EEQFJSTFR	EEQFJSTFR	A(1)F(1)H(6)N(3)	(N(F)(N(H(H(H(H)))(H(N(H(A)))))))	5	3	sp|P01859|IGHG2_HUMAN	176
EEQFJSTFR	EEQFJSTFR	F(1)H(9)N(2)	(N(F)(N(H(H)(H(H(H(H)))(H(H(H)))))))	5	3	sp|P01859|IGHG2_HUMAN	176
EEQFJSTFR	EEQFJSTFR	A(1)F(1)H(4)N(5)	(N(F)(N(H(N)(H(N))(H(N(H(A)))))))	5	3	sp|P01859|IGHG2_HUMAN	176
EEQFJSTFR	EEQFJSTFR	A(1)F(1)H(5)N(4)	(N(F)(N(H(H(N(H)))(H(N(H(A)))))))	5	3	sp|P01859|IGHG2_HUMAN	176
EEQFJSTFR	EEQFJSTFR	A(1)F(1)H(5)N(4)	(N(F)(N(H(H(N(H)))(H(N(H(A)))))))	5	2	sp|P01859|IGHG2_HUMAN	176
EEQFJSTFR	EEQFJSTFR	A(1)H(5)N(5)	(N(N(H(N)(H(N(H)))(H(N(H(A)))))))	5	3	sp|P01859|IGHG2_HUMAN	176
EEQFJSTFR	EEQFJSTFR	A(1)H(6)N(4)	(N(N(H(H(N(H(H))))(H(N(H(A)))))))	5	3	sp|P01859|IGHG2_HUMAN	176
EEQFJSTFR	EEQFJSTFR	A(1)H(6)N(4)	(N(N(H(H(N(H(H))))(H(N(H(A)))))))	5	2	sp|P01859|IGHG2_HUMAN	176
EEQFJSTFR	EEQFJSTFR	F(2)H(5)N(5)	(N(F)(N(H(N)(H(N(H)))(H(N(H(F)))))))	5	3	sp|P01859|IGHG2_HUMAN	176
EEQFJSTFR	EEQFJSTFR	F(2)H(6)N(4)	(N(F)(N(H(H(N(H)))(H(N(H(H)(F)))))))	5	3	sp|P01859|IGHG2_HUMAN	176
EEQFJSTFR	EEQFJSTFR	F(2)H(6)N(4)	(N(F)(N(H(H(N(H)))(H(N(H(H)(F)))))))	5	2	sp|P01859|IGHG2_HUMAN	176
EEQFJSTFR	EEQFJSTFR	A(1)F(1)H(5)N(5)	(N(F)(N(H(N)(H(N(H)))(H(N(H(A)))))))	5	3	sp|P01859|IGHG2_HUMAN	176
EEQFJSTFR	EEQFJSTFR	A(1)F(1)H(6)N(4)	(N(F)(N(H(H(N(H(H))))(H(N(H(A)))))))	5	3	sp|P01859|IGHG2_HUMAN	176
EEQFJSTFR	EEQFJSTFR	A(1)F(2)H(5)N(4)	(N(F)(N(H(H(N(H(A))))(H(N(H(F)))))))	5	3	sp|P01859|IGHG2_HUMAN	176
EEQFJSTFR	EEQFJSTFR	A(1)H(6)N(5)	(N(N(H(H(N(H(A))))(H(N(H))(N(H))))))	5	3	sp|P01859|IGHG2_HUMAN	176
EEQFJSTFR	EEQFJSTFR	F(2)H(6)N(5)	(N(F)(N(H(H(N(H(F))))(H(N(H))(N(H))))))	5	3	sp|P01859|IGHG2_HUMAN	176
EEQFJSTFR	EEQFJSTFR	A(2)F(1)H(5)N(4)	(N(F)(N(H(H(N(H(A))))(H(N(H(A)))))))	5	3	sp|P01859|IGHG2_HUMAN	176
EEQFJSTFR	EEQFJSTFR	H(5)N(2)	(N(N(H(H)(H(H)(H)))))	5	2	sp|P01859|IGHG2_HUMAN	176
EEQFJSTFR	EEQFJSTFR	A(2)F(1)H(5)N(5)	(N(F)(N(H(N)(H(N(H(A))))(H(N(H(A)))))))	5	3	sp|P01859|IGHG2_HUMAN	176
EEQFJSTFR	EEQFJSTFR	H(6)N(2)	(N(N(H(H(H))(H(H)(H)))))	5	2	sp|P01859|IGHG2_HUMAN	176
EEQFJSTFR	EEQFJSTFR	F(3)H(4)N(3)	(N(F)(N(H(H)(H(N(F)(H(F)))))))	5	2	sp|P01859|IGHG2_HUMAN	176
EEQFJSTFR	EEQFJSTFR	F(1)H(6)N(3)	(N(F)(N(H(H(H)(H))(H(N(H))))))	5	2	sp|P01859|IGHG2_HUMAN	176
EEQFJSTFR	EEQFJSTFR	A(1)F(1)H(6)N(3)	(N(F)(N(H(H(H)(H))(H(N(H(A)))))))	5	2	sp|P01859|IGHG2_HUMAN	176
EEQFJSTFRVVSVLTVVHQDWLNGK	EEQFJSTFRVVSVLTVVHQDWLNGK	F(1)H(3)N(4)	(N(F)(N(H(H(N))(H(N)))))	5	4	sp|P01859|IGHG2_HUMAN	176
EEQFJSTFRVVSVLTVVHQDWLNGK	EEQFJSTFRVVSVLTVVHQDWLNGK	H(4)N(4)	(N(N(H(H(N))(H(N(H))))))	5	4	sp|P01859|IGHG2_HUMAN	176
EEQFJSTFRVVSVLTVVHQDWLNGK	EEQFJSTFRVVSVLTVVHQDWLNGK	F(1)H(4)N(4)	(N(F)(N(H(H(N))(H(N(H))))))	5	4	sp|P01859|IGHG2_HUMAN	176
EEQFJSTFRVVSVLTVVHQDWLNGK	EEQFJSTFRVVSVLTVVHQDWLNGK	F(1)H(5)N(4)	(N(F)(N(H(H(N(H)))(H(N(H))))))	5	4	sp|P01859|IGHG2_HUMAN	176
EEQFJSTFRVVSVLTVVHQDWLNGKEYK	EEQFJSTFRVVSVLTVVHQDWLNGKEYK	F(1)H(3)N(4)	(N(F)(N(H(H(N))(H(N)))))	5	5	sp|P01859|IGHG2_HUMAN	176
EEQFJSTFRVVSVLTVVHQDWLNGKEYK	EEQFJSTFRVVSVLTVVHQDWLNGKEYK	F(1)H(3)N(4)	(N(F)(N(H(H(N))(H(N)))))	5	4	sp|P01859|IGHG2_HUMAN	176
EEQFJSTFRVVSVLTVVHQDWLNGKEYK	EEQFJSTFRVVSVLTVVHQDWLNGKEYK	F(1)H(4)N(4)	(N(F)(N(H(H(N))(H(N(H))))))	5	5	sp|P01859|IGHG2_HUMAN	176
EEQFJSTFRVVSVLTVVHQDWLNGKEYK	EEQFJSTFRVVSVLTVVHQDWLNGKEYK	F(1)H(5)N(4)	(N(F)(N(H(H(N(H)))(H(N(H))))))	5	5	sp|P01859|IGHG2_HUMAN	176
EEQFJSTYR	EEQFJSTYR	F(1)H(3)N(3)	(N(F)(N(H(H)(H(N)))))	5	3	sp|P01861|IGHG4_HUMAN	177
EEQFJSTYR	EEQFJSTYR	F(1)H(3)N(3)	(N(F)(N(H(H)(H(N)))))	5	2	sp|P01861|IGHG4_HUMAN	177
EEQFJSTYR	EEQFJSTYR	H(3)N(4)	(N(N(H(H(N))(H(N)))))	5	3	sp|P01861|IGHG4_HUMAN	177
EEQFJSTYR	EEQFJSTYR	H(3)N(4)	(N(N(H(H(N))(H(N)))))	5	2	sp|P01861|IGHG4_HUMAN	177
EEQFJSTYR	EEQFJSTYR	F(1)H(3)N(4)	(N(F)(N(H(H(N))(H(N)))))	5	3	sp|P01861|IGHG4_HUMAN	177
EEQFJSTYR	EEQFJSTYR	F(1)H(3)N(4)	(N(F)(N(H(H(N))(H(N)))))	5	2	sp|P01861|IGHG4_HUMAN	177
EEQFJSTYR	EEQFJSTYR	F(1)H(4)N(3)	(N(F)(N(H(H)(H(N(H))))))	5	3	sp|P01861|IGHG4_HUMAN	177
EEQFJSTYR	EEQFJSTYR	F(1)H(4)N(3)	(N(F)(N(H(H)(H(N(H))))))	5	2	sp|P01861|IGHG4_HUMAN	177
EEQFJSTYR	EEQFJSTYR	H(4)N(4)	(N(N(H(H(H))(H(N)(N)))))	5	3	sp|P01861|IGHG4_HUMAN	177
EEQFJSTYR	EEQFJSTYR	H(4)N(4)	(N(N(H(H(H))(H(N)(N)))))	5	2	sp|P01861|IGHG4_HUMAN	177
EEQFJSTYR	EEQFJSTYR	H(3)N(5)	(N(N(H(N)(H(N))(H(N)))))	5	3	sp|P01861|IGHG4_HUMAN	177
EEQFJSTYR	EEQFJSTYR	H(3)N(5)	(N(N(H(N)(H(N))(H(N)))))	5	2	sp|P01861|IGHG4_HUMAN	177
EEQFJSTYR	EEQFJSTYR	F(1)H(4)N(4)	(N(F)(N(H(H(N))(H(N(H))))))	5	3	sp|P01861|IGHG4_HUMAN	177
EEQFJSTYR	EEQFJSTYR	F(1)H(4)N(4)	(N(F)(N(H(H(N))(H(N(H))))))	5	2	sp|P01861|IGHG4_HUMAN	177
EEQFJSTYR	EEQFJSTYR	F(1)H(3)N(5)	(N(F)(N(H(N)(H(N))(H(N)))))	5	3	sp|P01861|IGHG4_HUMAN	177
EEQFJSTYR	EEQFJSTYR	F(1)H(3)N(5)	(N(F)(N(H(N)(H(N))(H(N)))))	5	2	sp|P01861|IGHG4_HUMAN	177
EEQFJSTYR	EEQFJSTYR	H(4)N(5)	(N(N(H(N)(H(N))(H(N(H))))))	5	3	sp|P01861|IGHG4_HUMAN	177
EEQFJSTYR	EEQFJSTYR	H(4)N(5)	(N(N(H(N)(H(N))(H(N(H))))))	5	2	sp|P01861|IGHG4_HUMAN	177
EEQFJSTYR	EEQFJSTYR	H(5)N(4)	(N(N(H(H(N(H)))(H(N(H))))))	5	3	sp|P01861|IGHG4_HUMAN	177
EEQFJSTYR	EEQFJSTYR	H(5)N(4)	(N(N(H(H(N(H)))(H(N(H))))))	5	2	sp|P01861|IGHG4_HUMAN	177
EEQFJSTYR	EEQFJSTYR	A(1)F(1)H(4)N(3)	(N(F)(N(H(H)(H(N(H(A)))))))	5	3	sp|P01861|IGHG4_HUMAN	177
EEQFJSTYR	EEQFJSTYR	F(1)H(7)N(2)	(N(F)(N(H(H)(H(H)(H(H(H)))))))	5	3	sp|P01861|IGHG4_HUMAN	177
EEQFJSTYR	EEQFJSTYR	F(1)H(4)N(5)	(N(F)(N(H(N)(H(N))(H(N(H))))))	5	3	sp|P01861|IGHG4_HUMAN	177
EEQFJSTYR	EEQFJSTYR	F(1)H(4)N(5)	(N(F)(N(H(N)(H(N))(H(N(H))))))	5	2	sp|P01861|IGHG4_HUMAN	177
EEQFJSTYR	EEQFJSTYR	F(1)H(5)N(4)	(N(F)(N(H(H(N(H)))(H(N(H))))))	5	3	sp|P01861|IGHG4_HUMAN	177
EEQFJSTYR	EEQFJSTYR	F(1)H(5)N(4)	(N(F)(N(H(H(N(H)))(H(N(H))))))	5	2	sp|P01861|IGHG4_HUMAN	177
EEQFJSTYR	EEQFJSTYR	H(6)N(4)	(N(N(H(H(N(H)))(H(H(N(H)))))))	5	3	sp|P01861|IGHG4_HUMAN	177
EEQFJSTYR	EEQFJSTYR	F(1)H(8)N(2)	(N(F)(N(H(H)(H(H)(H(H(H(H))))))))	5	3	sp|P01861|IGHG4_HUMAN	177
EEQFJSTYR	EEQFJSTYR	H(5)N(5)	(N(N(H(N)(H(N(H)))(H(N(H))))))	5	3	sp|P01861|IGHG4_HUMAN	177
EEQFJSTYR	EEQFJSTYR	H(5)N(5)	(N(N(H(N)(H(N(H)))(H(N(H))))))	5	2	sp|P01861|IGHG4_HUMAN	177
EEQFJSTYR	EEQFJSTYR	A(1)F(1)H(4)N(4)	(N(F)(N(H(H(N))(H(N(H(A)))))))	5	3	sp|P01861|IGHG4_HUMAN	177
EEQFJSTYR	EEQFJSTYR	A(1)F(1)H(4)N(4)	(N(F)(N(H(H(N))(H(N(H(A)))))))	5	2	sp|P01861|IGHG4_HUMAN	177
EEQFJSTYR	EEQFJSTYR	A(1)H(5)N(4)	(N(N(H(H(N(H)))(H(N(H(A)))))))	5	3	sp|P01861|IGHG4_HUMAN	177
EEQFJSTYR	EEQFJSTYR	F(1)H(6)N(4)	(N(F)(N(H(H(N(H)))(H(H(N(H)))))))	5	3	sp|P01861|IGHG4_HUMAN	177
EEQFJSTYR	EEQFJSTYR	A(1)F(1)H(6)N(3)	(N(F)(N(H(H(H)(H))(H(N(H(A)))))))	5	3	sp|P01861|IGHG4_HUMAN	177
EEQFJSTYR	EEQFJSTYR	F(1)H(5)N(5)	(N(F)(N(H(N)(H(N(H)))(H(N(H))))))	5	3	sp|P01861|IGHG4_HUMAN	177
EEQFJSTYR	EEQFJSTYR	F(1)H(5)N(5)	(N(F)(N(H(N)(H(N(H)))(H(N(H))))))	5	2	sp|P01861|IGHG4_HUMAN	177
EEQFJSTYR	EEQFJSTYR	H(6)N(5)	(N(N(H(N)(H(N(H)))(H(N(H(H)))))))	5	3	sp|P01861|IGHG4_HUMAN	177
EEQFJSTYR	EEQFJSTYR	A(1)F(1)H(4)N(5)	(N(F)(N(H(N)(H(N))(H(N(H(A)))))))	5	3	sp|P01861|IGHG4_HUMAN	177
EEQFJSTYR	EEQFJSTYR	A(1)F(1)H(5)N(4)	(N(F)(N(H(H(N(H)))(H(N(H(A)))))))	5	3	sp|P01861|IGHG4_HUMAN	177
EEQFJSTYR	EEQFJSTYR	A(1)F(1)H(5)N(4)	(N(F)(N(H(H(N(H)))(H(N(H(A)))))))	5	2	sp|P01861|IGHG4_HUMAN	177
EEQFJSTYR	EEQFJSTYR	F(2)H(6)N(4)	(N(F)(N(H(H(N(H)))(H(N(H(H)(F)))))))	5	3	sp|P01861|IGHG4_HUMAN	177
EEQFJSTYR	EEQFJSTYR	A(1)F(1)H(6)N(4)	(N(F)(N(H(H(H))(H(N(H))(N(H(A)))))))	5	3	sp|P01861|IGHG4_HUMAN	177
EEQFJSTYR	EEQFJSTYR	H(3)N(3)	(N(N(H(H)(H(N)))))	5	2	sp|P01861|IGHG4_HUMAN	177
EEQFJSTYR	EEQFJSTYR	A(1)F(1)H(5)N(5)	(N(F)(N(H(N)(H(N(H)))(H(N(H(A)))))))	5	3	sp|P01861|IGHG4_HUMAN	177
EEQFJSTYR	EEQFJSTYR	A(2)F(2)H(5)N(3)	(N(F)(N(H(H(H))(H(N(F)(H(A(A))))))))	5	3	sp|P01861|IGHG4_HUMAN	177
EEQFJSTYR	EEQFJSTYR	A(2)F(1)H(5)N(4)	(N(F)(N(H(H(N(H(A))))(H(N(H(A)))))))	5	3	sp|P01861|IGHG4_HUMAN	177
EEQFJSTYR	EEQFJSTYR	H(5)N(2)	(N(N(H(H)(H(H)(H)))))	5	2	sp|P01861|IGHG4_HUMAN	177
EEQFJSTYR	EEQFJSTYR	H(6)N(2)	(N(N(H(H(H))(H(H)(H)))))	5	2	sp|P01861|IGHG4_HUMAN	177
EEQFJSTYR	EEQFJSTYR	F(2)H(4)N(3)	(N(F)(N(H(H(H))(H(N(F))))))	5	2	sp|P01861|IGHG4_HUMAN	177
EEQFJSTYR	EEQFJSTYR	F(3)H(3)N(4)	(N(F)(N(H(H)(H(N(F))(N(F))))))	5	2	sp|P01861|IGHG4_HUMAN	177
EEQFJSTYR	EEQFJSTYR	F(3)H(4)N(3)	(N(F)(N(H(H)(H(N(F)(H(F)))))))	5	2	sp|P01861|IGHG4_HUMAN	177
EEQFJSTYR	EEQFJSTYR	H(6)N(4)	(N(N(H(H(N(H)))(H(N(H(H)))))))	5	2	sp|P01861|IGHG4_HUMAN	177
EEQFJSTYR	EEQFJSTYR	F(1)H(7)N(10)	(N(F)(N(H(H(N(H(N)))(N(H(N))))(H(N(H(N)))(N(H(N)))))))	5	3	sp|P01861|IGHG4_HUMAN	177
EEQFJSTYRVVSVLTVLHQDWLNGKEYK	EEQFJSTYRVVSVLTVLHQDWLNGKEYK	F(1)H(3)N(4)	(N(F)(N(H(H(N))(H(N)))))	5	5	sp|P01861|IGHG4_HUMAN	177
EEQFJSTYRVVSVLTVLHQDWLNGKEYK	EEQFJSTYRVVSVLTVLHQDWLNGKEYK	F(1)H(4)N(4)	(N(F)(N(H(H(N))(H(N(H))))))	5	5	sp|P01861|IGHG4_HUMAN	177
EEQFJSTYRVVSVLTVLHQDWLNGKEYK	EEQFJSTYRVVSVLTVLHQDWLNGKEYK	H(4)N(5)	(N(N(H(H(N)(N))(H(N(H))))))	5	5	sp|P01861|IGHG4_HUMAN	177
EEQFJSTYRVVSVLTVLHQDWLNGKEYK	EEQFJSTYRVVSVLTVLHQDWLNGKEYK	H(5)N(4)	(N(N(H(H(N(H)))(H(N(H))))))	5	5	sp|P01861|IGHG4_HUMAN	177
EEQFJSTYRVVSVLTVLHQDWLNGKEYK	EEQFJSTYRVVSVLTVLHQDWLNGKEYK	F(1)H(5)N(4)	(N(F)(N(H(H(N(H)))(H(N(H))))))	5	5	sp|P01861|IGHG4_HUMAN	177
EEQFJSTYRVVSVLTVLHQDWLNGKEYK	EEQFJSTYRVVSVLTVLHQDWLNGKEYK	H(5)N(5)	(N(N(H(H(N))(H(N(H))(N(H))))))	5	5	sp|P01861|IGHG4_HUMAN	177
EEQFJSTYRVVSVLTVLHQDWLNGKEYK	EEQFJSTYRVVSVLTVLHQDWLNGKEYK	H(4)N(4)	(N(N(H(H(H))(H(N)(N)))))	5	4	sp|P01861|IGHG4_HUMAN	177
EEQYJSTFR	EEQYJSTFR	H(3)N(4)	(N(N(H(H(N))(H(N)))))	5	3	sp|P01860|IGHG3_HUMAN	227
EEQYJSTFR	EEQYJSTFR	H(3)N(4)	(N(N(H(H(N))(H(N)))))	5	2	sp|P01860|IGHG3_HUMAN	227
EEQYJSTFR	EEQYJSTFR	F(1)H(3)N(4)	(N(F)(N(H(H(N))(H(N)))))	5	3	sp|P01860|IGHG3_HUMAN	227
EEQYJSTFR	EEQYJSTFR	F(1)H(3)N(4)	(N(F)(N(H(H(N))(H(N)))))	5	2	sp|P01860|IGHG3_HUMAN	227
EEQYJSTFR	EEQYJSTFR	H(4)N(4)	(N(N(H(H(N))(H(N(H))))))	5	3	sp|P01860|IGHG3_HUMAN	227
EEQYJSTFR	EEQYJSTFR	H(4)N(4)	(N(N(H(H(N))(H(N(H))))))	5	2	sp|P01860|IGHG3_HUMAN	227
EEQYJSTFR	EEQYJSTFR	H(3)N(5)	(N(N(H(N)(H(N))(H(N)))))	5	3	sp|P01860|IGHG3_HUMAN	227
EEQYJSTFR	EEQYJSTFR	F(1)H(4)N(4)	(N(F)(N(H(H(N))(H(N(H))))))	5	3	sp|P01860|IGHG3_HUMAN	227
EEQYJSTFR	EEQYJSTFR	F(1)H(4)N(4)	(N(F)(N(H(H(N))(H(N(H))))))	5	2	sp|P01860|IGHG3_HUMAN	227
EEQYJSTFR	EEQYJSTFR	F(1)H(3)N(5)	(N(F)(N(H(N)(H(N))(H(N)))))	5	3	sp|P01860|IGHG3_HUMAN	227
EEQYJSTFR	EEQYJSTFR	F(1)H(3)N(5)	(N(F)(N(H(N)(H(N))(H(N)))))	5	2	sp|P01860|IGHG3_HUMAN	227
EEQYJSTFR	EEQYJSTFR	H(4)N(5)	(N(N(H(N)(H(N))(H(N(H))))))	5	3	sp|P01860|IGHG3_HUMAN	227
EEQYJSTFR	EEQYJSTFR	H(4)N(5)	(N(N(H(N)(H(N))(H(N(H))))))	5	2	sp|P01860|IGHG3_HUMAN	227
EEQYJSTFR	EEQYJSTFR	H(5)N(4)	(N(N(H(H(N(H)))(H(N(H))))))	5	3	sp|P01860|IGHG3_HUMAN	227
EEQYJSTFR	EEQYJSTFR	H(5)N(4)	(N(N(H(H(N(H)))(H(N(H))))))	5	2	sp|P01860|IGHG3_HUMAN	227
EEQYJSTFR	EEQYJSTFR	A(1)F(1)H(4)N(3)	(N(F)(N(H(H)(H(N(H(A)))))))	5	3	sp|P01860|IGHG3_HUMAN	227
EEQYJSTFR	EEQYJSTFR	A(1)H(4)N(4)	(N(N(H(H)(H(N)(N(H(A)))))))	5	3	sp|P01860|IGHG3_HUMAN	227
EEQYJSTFR	EEQYJSTFR	F(1)H(7)N(2)	(N(F)(N(H(H)(H(H)(H(H(H)))))))	5	3	sp|P01860|IGHG3_HUMAN	227
EEQYJSTFR	EEQYJSTFR	F(1)H(4)N(5)	(N(F)(N(H(N)(H(N))(H(N(H))))))	5	3	sp|P01860|IGHG3_HUMAN	227
EEQYJSTFR	EEQYJSTFR	F(1)H(4)N(5)	(N(F)(N(H(N)(H(N))(H(N(H))))))	5	2	sp|P01860|IGHG3_HUMAN	227
EEQYJSTFR	EEQYJSTFR	F(1)H(5)N(4)	(N(F)(N(H(H(N(H)))(H(N(H))))))	5	3	sp|P01860|IGHG3_HUMAN	227
EEQYJSTFR	EEQYJSTFR	F(1)H(5)N(4)	(N(F)(N(H(H(N(H)))(H(N(H))))))	5	2	sp|P01860|IGHG3_HUMAN	227
EEQYJSTFR	EEQYJSTFR	H(5)N(5)	(N(N(H(N)(H(N(H)))(H(N(H))))))	5	3	sp|P01860|IGHG3_HUMAN	227
EEQYJSTFR	EEQYJSTFR	A(1)F(1)H(4)N(4)	(N(F)(N(H(H(N))(H(N(H(A)))))))	5	3	sp|P01860|IGHG3_HUMAN	227
EEQYJSTFR	EEQYJSTFR	A(1)F(1)H(4)N(4)	(N(F)(N(H(H(N))(H(N(H(A)))))))	5	2	sp|P01860|IGHG3_HUMAN	227
EEQYJSTFR	EEQYJSTFR	A(1)H(5)N(4)	(N(N(H(H)(H(N(H))(N(H(A)))))))	5	3	sp|P01860|IGHG3_HUMAN	227
EEQYJSTFR	EEQYJSTFR	F(1)H(6)N(4)	(N(F)(N(H(H(N(H)))(H(H(N(H)))))))	5	3	sp|P01860|IGHG3_HUMAN	227
EEQYJSTFR	EEQYJSTFR	F(1)H(5)N(5)	(N(F)(N(H(N)(H(N(H)))(H(N(H))))))	5	3	sp|P01860|IGHG3_HUMAN	227
EEQYJSTFR	EEQYJSTFR	F(1)H(5)N(5)	(N(F)(N(H(N)(H(N(H)))(H(N(H))))))	5	2	sp|P01860|IGHG3_HUMAN	227
EEQYJSTFR	EEQYJSTFR	A(1)F(1)H(4)N(5)	(N(F)(N(H(N)(H(N))(H(N(H(A)))))))	5	3	sp|P01860|IGHG3_HUMAN	227
EEQYJSTFR	EEQYJSTFR	A(1)F(1)H(5)N(4)	(N(F)(N(H(H(N(H)))(H(N(H(A)))))))	5	3	sp|P01860|IGHG3_HUMAN	227
EEQYJSTFR	EEQYJSTFR	A(1)F(1)H(5)N(4)	(N(F)(N(H(H(N(H)))(H(N(H(A)))))))	5	2	sp|P01860|IGHG3_HUMAN	227
EEQYJSTFR	EEQYJSTFR	F(2)H(6)N(4)	(N(F)(N(H(H(N(H)(F)))(H(N(H(H)))))))	5	3	sp|P01860|IGHG3_HUMAN	227
EEQYJSTFR	EEQYJSTFR	A(1)F(1)H(5)N(5)	(N(F)(N(H(N)(H(N(H)))(H(N(H(A)))))))	5	3	sp|P01860|IGHG3_HUMAN	227
EEQYJSTFR	EEQYJSTFR	F(2)H(6)N(5)	(N(F)(N(H(H(N(H(F))))(H(N(H))(N(H))))))	5	3	sp|P01860|IGHG3_HUMAN	227
EEQYJSTFR	EEQYJSTFR	A(2)F(1)H(5)N(4)	(N(F)(N(H(H(N(H(A))))(H(N(H(A)))))))	5	3	sp|P01860|IGHG3_HUMAN	227
EEQYJSTFR	EEQYJSTFR	F(1)H(4)N(3)	(N(F)(N(H(H)(H(N(H))))))	5	2	sp|P01860|IGHG3_HUMAN	227
EEQYJSTFR	EEQYJSTFR	A(1)H(4)N(4)	(N(N(H(H(N))(H(N(H(A)))))))	5	2	sp|P01860|IGHG3_HUMAN	227
EEQYJSTFR	EEQYJSTFR	F(2)H(4)N(4)	(N(F)(N(H(H(N(H)))(H(N(F))))))	5	2	sp|P01860|IGHG3_HUMAN	227
EEQYJSTFR	EEQYJSTFR	H(5)N(5)	(N(N(H(H(N(H)))(H(N)(N(H))))))	5	2	sp|P01860|IGHG3_HUMAN	227
EEQYJSTFRVVSVLTVLHQDWLNGK	EEQYJSTFRVVSVLTVLHQDWLNGK	A(1)H(6)N(4)	(N(N(H(H(N(H(H))))(H(N(H(A)))))))	5	4	sp|P01860|IGHG3_HUMAN	227
EEQYJSTFRVVSVLTVLHQDWLNGK	EEQYJSTFRVVSVLTVLHQDWLNGK	H(5)N(4)	(N(N(H(H(N))(H(N(H(H)))))))	5	3	sp|P01860|IGHG3_HUMAN	227
EEQYJSTYR	EEQYJSTYR	F(1)H(3)N(3)	(N(F)(N(H(H)(H(N)))))	5	3	sp|P0DOX5|IGG1_HUMAN/sp|P01857|IGHG1_HUMAN	299/180
EEQYJSTYR	EEQYJSTYR	F(1)H(3)N(3)	(N(F)(N(H(H)(H(N)))))	5	2	sp|P0DOX5|IGG1_HUMAN/sp|P01857|IGHG1_HUMAN	299/180
EEQYJSTYR	EEQYJSTYR	H(3)N(4)	(N(N(H(H(N))(H(N)))))	5	3	sp|P0DOX5|IGG1_HUMAN/sp|P01857|IGHG1_HUMAN	299/180
EEQYJSTYR	EEQYJSTYR	H(3)N(4)	(N(N(H(H(N))(H(N)))))	5	2	sp|P0DOX5|IGG1_HUMAN/sp|P01857|IGHG1_HUMAN	299/180
EEQYJSTYR	EEQYJSTYR	H(4)N(3)	(N(N(H(H)(H(N(H))))))	5	3	sp|P0DOX5|IGG1_HUMAN/sp|P01857|IGHG1_HUMAN	299/180
EEQYJSTYR	EEQYJSTYR	H(4)N(3)	(N(N(H(H)(H(N(H))))))	5	2	sp|P0DOX5|IGG1_HUMAN/sp|P01857|IGHG1_HUMAN	299/180
EEQYJSTYR	EEQYJSTYR	F(1)H(3)N(4)	(N(F)(N(H(H(N))(H(N)))))	5	3	sp|P0DOX5|IGG1_HUMAN/sp|P01857|IGHG1_HUMAN	299/180
EEQYJSTYR	EEQYJSTYR	F(1)H(3)N(4)	(N(F)(N(H(H(N))(H(N)))))	5	2	sp|P0DOX5|IGG1_HUMAN/sp|P01857|IGHG1_HUMAN	299/180
EEQYJSTYR	EEQYJSTYR	F(1)H(4)N(3)	(N(F)(N(H(H)(H(N(H))))))	5	3	sp|P0DOX5|IGG1_HUMAN/sp|P01857|IGHG1_HUMAN	299/180
EEQYJSTYR	EEQYJSTYR	F(1)H(4)N(3)	(N(F)(N(H(H)(H(N(H))))))	5	2	sp|P0DOX5|IGG1_HUMAN/sp|P01857|IGHG1_HUMAN	299/180
EEQYJSTYR	EEQYJSTYR	H(3)N(5)	(N(N(H(N)(H(N))(H(N)))))	5	3	sp|P0DOX5|IGG1_HUMAN/sp|P01857|IGHG1_HUMAN	299/180
EEQYJSTYR	EEQYJSTYR	H(3)N(5)	(N(N(H(N)(H(N))(H(N)))))	5	2	sp|P0DOX5|IGG1_HUMAN/sp|P01857|IGHG1_HUMAN	299/180
EEQYJSTYR	EEQYJSTYR	H(4)N(4)	(N(N(H(H(N))(H(N(H))))))	5	3	sp|P0DOX5|IGG1_HUMAN/sp|P01857|IGHG1_HUMAN	299/180
EEQYJSTYR	EEQYJSTYR	H(4)N(4)	(N(N(H(H(N))(H(N(H))))))	5	2	sp|P0DOX5|IGG1_HUMAN/sp|P01857|IGHG1_HUMAN	299/180
EEQYJSTYR	EEQYJSTYR	F(1)H(5)N(3)	(N(N(H(H(H))(H(N(H)(F))))))	5	3	sp|P0DOX5|IGG1_HUMAN/sp|P01857|IGHG1_HUMAN	299/180
EEQYJSTYR	EEQYJSTYR	F(1)H(3)N(5)	(N(F)(N(H(N)(H(N))(H(N)))))	5	3	sp|P0DOX5|IGG1_HUMAN/sp|P01857|IGHG1_HUMAN	299/180
EEQYJSTYR	EEQYJSTYR	F(1)H(3)N(5)	(N(F)(N(H(N)(H(N))(H(N)))))	5	2	sp|P0DOX5|IGG1_HUMAN/sp|P01857|IGHG1_HUMAN	299/180
EEQYJSTYR	EEQYJSTYR	F(1)H(4)N(4)	(N(F)(N(H(H(N))(H(N(H))))))	5	3	sp|P0DOX5|IGG1_HUMAN/sp|P01857|IGHG1_HUMAN	299/180
EEQYJSTYR	EEQYJSTYR	F(1)H(4)N(4)	(N(F)(N(H(H(N))(H(N(H))))))	5	2	sp|P0DOX5|IGG1_HUMAN/sp|P01857|IGHG1_HUMAN	299/180
EEQYJSTYR	EEQYJSTYR	H(4)N(5)	(N(N(H(N)(H(N))(H(N(H))))))	5	3	sp|P0DOX5|IGG1_HUMAN/sp|P01857|IGHG1_HUMAN	299/180
EEQYJSTYR	EEQYJSTYR	H(4)N(5)	(N(N(H(N)(H(N))(H(N(H))))))	5	2	sp|P0DOX5|IGG1_HUMAN/sp|P01857|IGHG1_HUMAN	299/180
EEQYJSTYR	EEQYJSTYR	H(5)N(4)	(N(N(H(H(N(H)))(H(N(H))))))	5	3	sp|P0DOX5|IGG1_HUMAN/sp|P01857|IGHG1_HUMAN	299/180
EEQYJSTYR	EEQYJSTYR	H(5)N(4)	(N(N(H(H(N(H)))(H(N(H))))))	5	2	sp|P0DOX5|IGG1_HUMAN/sp|P01857|IGHG1_HUMAN	299/180
EEQYJSTYR	EEQYJSTYR	A(1)F(1)H(4)N(3)	(N(F)(N(H(H)(H(N(H(A)))))))	5	3	sp|P0DOX5|IGG1_HUMAN/sp|P01857|IGHG1_HUMAN	299/180
EEQYJSTYR	EEQYJSTYR	A(1)F(1)H(4)N(3)	(N(F)(N(H(H)(H(N(H(A)))))))	5	2	sp|P0DOX5|IGG1_HUMAN/sp|P01857|IGHG1_HUMAN	299/180
EEQYJSTYR	EEQYJSTYR	F(1)H(6)N(3)	(N(F)(N(H(H(H(H)))(H(N(H))))))	5	3	sp|P0DOX5|IGG1_HUMAN/sp|P01857|IGHG1_HUMAN	299/180
EEQYJSTYR	EEQYJSTYR	A(1)H(4)N(4)	(N(N(H(H(N))(H(N(H(A)))))))	5	3	sp|P0DOX5|IGG1_HUMAN/sp|P01857|IGHG1_HUMAN	299/180
EEQYJSTYR	EEQYJSTYR	A(1)H(4)N(4)	(N(N(H(H(N))(H(N(H(A)))))))	5	2	sp|P0DOX5|IGG1_HUMAN/sp|P01857|IGHG1_HUMAN	299/180
EEQYJSTYR	EEQYJSTYR	F(1)H(5)N(4)	(N(F)(N(H(H(N(H)))(H(N(H))))))	5	3	sp|P0DOX5|IGG1_HUMAN/sp|P01857|IGHG1_HUMAN	299/180
EEQYJSTYR	EEQYJSTYR	F(1)H(5)N(4)	(N(F)(N(H(H(N(H)))(H(N(H))))))	5	2	sp|P0DOX5|IGG1_HUMAN/sp|P01857|IGHG1_HUMAN	299/180
EEQYJSTYR	EEQYJSTYR	F(2)H(4)N(4)	(N(F)(N(H(H(N(H)))(H(N(F))))))	5	3	sp|P0DOX5|IGG1_HUMAN/sp|P01857|IGHG1_HUMAN	299/180
EEQYJSTYR	EEQYJSTYR	H(6)N(4)	(N(N(H(H(N(H)))(H(H(N(H)))))))	5	3	sp|P0DOX5|IGG1_HUMAN/sp|P01857|IGHG1_HUMAN	299/180
EEQYJSTYR	EEQYJSTYR	A(1)F(1)H(5)N(3)	(N(F)(N(H(H(H))(H(N(H(A)))))))	5	3	sp|P0DOX5|IGG1_HUMAN/sp|P01857|IGHG1_HUMAN	299/180
EEQYJSTYR	EEQYJSTYR	F(1)H(4)N(5)	(N(F)(N(H(N)(H(N))(H(N(H))))))	5	3	sp|P0DOX5|IGG1_HUMAN/sp|P01857|IGHG1_HUMAN	299/180
EEQYJSTYR	EEQYJSTYR	F(1)H(4)N(5)	(N(F)(N(H(N)(H(N))(H(N(H))))))	5	2	sp|P0DOX5|IGG1_HUMAN/sp|P01857|IGHG1_HUMAN	299/180
EEQYJSTYR	EEQYJSTYR	F(1)H(8)N(2)	(N(F)(N(H(H)(H(H)(H(H(H(H))))))))	5	3	sp|P0DOX5|IGG1_HUMAN/sp|P01857|IGHG1_HUMAN	299/180
EEQYJSTYR	EEQYJSTYR	H(5)N(5)	(N(N(H(N)(H(N(H)))(H(N(H))))))	5	3	sp|P0DOX5|IGG1_HUMAN/sp|P01857|IGHG1_HUMAN	299/180
EEQYJSTYR	EEQYJSTYR	H(5)N(5)	(N(N(H(N)(H(N(H)))(H(N(H))))))	5	2	sp|P0DOX5|IGG1_HUMAN/sp|P01857|IGHG1_HUMAN	299/180
EEQYJSTYR	EEQYJSTYR	A(1)F(1)H(4)N(4)	(N(F)(N(H(H(N))(H(N(H(A)))))))	5	3	sp|P0DOX5|IGG1_HUMAN/sp|P01857|IGHG1_HUMAN	299/180
EEQYJSTYR	EEQYJSTYR	A(1)F(1)H(4)N(4)	(N(F)(N(H(H(N))(H(N(H(A)))))))	5	2	sp|P0DOX5|IGG1_HUMAN/sp|P01857|IGHG1_HUMAN	299/180
EEQYJSTYR	EEQYJSTYR	A(1)H(5)N(4)	(N(N(H(H(N(H)))(H(N(H(A)))))))	5	3	sp|P0DOX5|IGG1_HUMAN/sp|P01857|IGHG1_HUMAN	299/180
EEQYJSTYR	EEQYJSTYR	A(1)H(5)N(4)	(N(N(H(H(N(H)))(H(N(H(A)))))))	5	2	sp|P0DOX5|IGG1_HUMAN/sp|P01857|IGHG1_HUMAN	299/180
EEQYJSTYR	EEQYJSTYR	F(1)H(6)N(4)	(N(F)(N(H(H(H))(H(N(H))(N(H))))))	5	3	sp|P0DOX5|IGG1_HUMAN/sp|P01857|IGHG1_HUMAN	299/180
EEQYJSTYR	EEQYJSTYR	F(2)H(5)N(4)	(N(F)(N(H(H(N(H)))(H(N(H(F)))))))	5	3	sp|P0DOX5|IGG1_HUMAN/sp|P01857|IGHG1_HUMAN	299/180
EEQYJSTYR	EEQYJSTYR	F(2)H(5)N(4)	(N(F)(N(H(H(N(H)))(H(N(H(F)))))))	5	2	sp|P0DOX5|IGG1_HUMAN/sp|P01857|IGHG1_HUMAN	299/180
EEQYJSTYR	EEQYJSTYR	A(1)F(1)H(6)N(3)	(N(F)(N(H(H(H)(H))(H(N(H(A)))))))	5	3	sp|P0DOX5|IGG1_HUMAN/sp|P01857|IGHG1_HUMAN	299/180
EEQYJSTYR	EEQYJSTYR	A(1)H(4)N(5)	(N(N(H(N)(H(N))(H(N(H(A)))))))	5	3	sp|P0DOX5|IGG1_HUMAN/sp|P01857|IGHG1_HUMAN	299/180
EEQYJSTYR	EEQYJSTYR	F(1)H(5)N(5)	(N(F)(N(H(N)(H(N(H)))(H(N(H))))))	5	3	sp|P0DOX5|IGG1_HUMAN/sp|P01857|IGHG1_HUMAN	299/180
EEQYJSTYR	EEQYJSTYR	F(1)H(5)N(5)	(N(F)(N(H(N)(H(N(H)))(H(N(H))))))	5	2	sp|P0DOX5|IGG1_HUMAN/sp|P01857|IGHG1_HUMAN	299/180
EEQYJSTYR	EEQYJSTYR	H(6)N(5)	(N(N(H(N)(H(N(H)))(H(N(H(H)))))))	5	3	sp|P0DOX5|IGG1_HUMAN/sp|P01857|IGHG1_HUMAN	299/180
EEQYJSTYR	EEQYJSTYR	A(1)F(1)H(5)N(4)	(N(F)(N(H(H(N(H)))(H(N(H(A)))))))	5	3	sp|P0DOX5|IGG1_HUMAN/sp|P01857|IGHG1_HUMAN	299/180
EEQYJSTYR	EEQYJSTYR	A(1)F(1)H(5)N(4)	(N(F)(N(H(H(N(H)))(H(N(H(A)))))))	5	2	sp|P0DOX5|IGG1_HUMAN/sp|P01857|IGHG1_HUMAN	299/180
EEQYJSTYR	EEQYJSTYR	F(2)H(6)N(4)	(N(F)(N(H(H(N(H)))(H(N(H(H)(F)))))))	5	3	sp|P0DOX5|IGG1_HUMAN/sp|P01857|IGHG1_HUMAN	299/180
EEQYJSTYR	EEQYJSTYR	A(1)F(1)H(4)N(5)	(N(F)(N(H(N)(H(N))(H(N(H(A)))))))	5	3	sp|P0DOX5|IGG1_HUMAN/sp|P01857|IGHG1_HUMAN	299/180
EEQYJSTYR	EEQYJSTYR	A(1)H(5)N(5)	(N(N(H(N)(H(N(H)))(H(N(H(A)))))))	5	3	sp|P0DOX5|IGG1_HUMAN/sp|P01857|IGHG1_HUMAN	299/180
EEQYJSTYR	EEQYJSTYR	F(1)H(6)N(5)	(N(F)(N(H(H(N(H)))(H(N(H(N(H))))))))	5	3	sp|P0DOX5|IGG1_HUMAN/sp|P01857|IGHG1_HUMAN	299/180
EEQYJSTYR	EEQYJSTYR	F(2)H(5)N(5)	(N(F)(N(H(N)(H(N(H)))(H(N(H(F)))))))	5	3	sp|P0DOX5|IGG1_HUMAN/sp|P01857|IGHG1_HUMAN	299/180
EEQYJSTYR	EEQYJSTYR	A(1)F(1)H(6)N(4)	(N(F)(N(H(H(N(H(H))))(H(N(H(A)))))))	5	3	sp|P0DOX5|IGG1_HUMAN/sp|P01857|IGHG1_HUMAN	299/180
EEQYJSTYR	EEQYJSTYR	A(1)F(2)H(5)N(4)	(N(F)(N(H(H(N(H(A))))(H(N(H(F)))))))	5	3	sp|P0DOX5|IGG1_HUMAN/sp|P01857|IGHG1_HUMAN	299/180
EEQYJSTYR	EEQYJSTYR	H(3)N(3)	(N(N(H(H)(H(N)))))	5	2	sp|P0DOX5|IGG1_HUMAN/sp|P01857|IGHG1_HUMAN	299/180
EEQYJSTYR	EEQYJSTYR	A(1)F(1)H(5)N(5)	(N(F)(N(H(N)(H(N(H)))(H(N(H(A)))))))	5	3	sp|P0DOX5|IGG1_HUMAN/sp|P01857|IGHG1_HUMAN	299/180
EEQYJSTYR	EEQYJSTYR	A(1)H(6)N(5)	(N(N(H(N)(H(N(H(H))))(H(N(H(A)))))))	5	3	sp|P0DOX5|IGG1_HUMAN/sp|P01857|IGHG1_HUMAN	299/180
EEQYJSTYR	EEQYJSTYR	F(2)H(6)N(5)	(N(F)(N(H(H(N(H)(F)))(H(N(H(N(H))))))))	5	3	sp|P0DOX5|IGG1_HUMAN/sp|P01857|IGHG1_HUMAN	299/180
EEQYJSTYR	EEQYJSTYR	A(2)F(1)H(5)N(4)	(N(F)(N(H(H(N(H(A))))(H(N(H(A)))))))	5	3	sp|P0DOX5|IGG1_HUMAN/sp|P01857|IGHG1_HUMAN	299/180
EEQYJSTYR	EEQYJSTYR	H(5)N(2)	(N(N(H(H(H))(H(H)))))	5	2	sp|P0DOX5|IGG1_HUMAN/sp|P01857|IGHG1_HUMAN	299/180
EEQYJSTYR	EEQYJSTYR	H(6)N(2)	(N(N(H(H(H))(H(H(H))))))	5	2	sp|P0DOX5|IGG1_HUMAN/sp|P01857|IGHG1_HUMAN	299/180
EEQYJSTYR	EEQYJSTYR	F(1)H(5)N(3)	(N(F)(N(H(H)(H(N(H(H)))))))	5	2	sp|P0DOX5|IGG1_HUMAN/sp|P01857|IGHG1_HUMAN	299/180
EEQYJSTYR	EEQYJSTYR	F(3)H(4)N(3)	(N(F)(N(H(H)(H(N(F)(H(F)))))))	5	2	sp|P0DOX5|IGG1_HUMAN/sp|P01857|IGHG1_HUMAN	299/180
EEQYJSTYR	EEQYJSTYR	F(2)H(4)N(4)	(N(F)(N(H(H)(N)(H(N(H)(F))))))	5	2	sp|P0DOX5|IGG1_HUMAN/sp|P01857|IGHG1_HUMAN	299/180
EEQYJSTYR	EEQYJSTYR	H(6)N(4)	(N(N(H(H(N(H)))(H(N(H(H)))))))	5	2	sp|P0DOX5|IGG1_HUMAN/sp|P01857|IGHG1_HUMAN	299/180
EEQYJSTYRVVSVLTVLHQDWLNGK	EEQYJSTYRVVSVLTVLHQDWLNGK	H(3)N(4)	(N(N(H(H(N))(H(N)))))	5	4	sp|P0DOX5|IGG1_HUMAN/sp|P01857|IGHG1_HUMAN	299/180
EEQYJSTYRVVSVLTVLHQDWLNGK	EEQYJSTYRVVSVLTVLHQDWLNGK	F(1)H(3)N(4)	(N(F)(N(H(H(N))(H(N)))))	5	4	sp|P0DOX5|IGG1_HUMAN/sp|P01857|IGHG1_HUMAN	299/180
EEQYJSTYRVVSVLTVLHQDWLNGK	EEQYJSTYRVVSVLTVLHQDWLNGK	F(1)H(3)N(4)	(N(F)(N(H(H(N))(H(N)))))	5	3	sp|P0DOX5|IGG1_HUMAN/sp|P01857|IGHG1_HUMAN	299/180
EEQYJSTYRVVSVLTVLHQDWLNGK	EEQYJSTYRVVSVLTVLHQDWLNGK	H(4)N(4)	(N(N(H(H(N))(H(N(H))))))	5	4	sp|P0DOX5|IGG1_HUMAN/sp|P01857|IGHG1_HUMAN	299/180
EEQYJSTYRVVSVLTVLHQDWLNGK	EEQYJSTYRVVSVLTVLHQDWLNGK	F(1)H(3)N(5)	(N(F)(N(H(N)(H(N))(H(N)))))	5	4	sp|P0DOX5|IGG1_HUMAN/sp|P01857|IGHG1_HUMAN	299/180
EEQYJSTYRVVSVLTVLHQDWLNGK	EEQYJSTYRVVSVLTVLHQDWLNGK	F(1)H(4)N(4)	(N(F)(N(H(H(N))(H(N(H))))))	5	4	sp|P0DOX5|IGG1_HUMAN/sp|P01857|IGHG1_HUMAN	299/180
EEQYJSTYRVVSVLTVLHQDWLNGK	EEQYJSTYRVVSVLTVLHQDWLNGK	H(5)N(4)	(N(N(H(H(N(H)))(H(N(H))))))	5	4	sp|P0DOX5|IGG1_HUMAN/sp|P01857|IGHG1_HUMAN	299/180
EEQYJSTYRVVSVLTVLHQDWLNGK	EEQYJSTYRVVSVLTVLHQDWLNGK	F(1)H(5)N(4)	(N(F)(N(H(H(N(H)))(H(N(H))))))	5	4	sp|P0DOX5|IGG1_HUMAN/sp|P01857|IGHG1_HUMAN	299/180
EEQYJSTYRVVSVLTVLHQDWLNGK	EEQYJSTYRVVSVLTVLHQDWLNGK	F(1)H(4)N(5)	(N(F)(N(H(H(N))(H(N)(N(H))))))	5	4	sp|P0DOX5|IGG1_HUMAN/sp|P01857|IGHG1_HUMAN	299/180
EEQYJSTYRVVSVLTVLHQDWLNGK	EEQYJSTYRVVSVLTVLHQDWLNGK	F(1)H(5)N(5)	(N(F)(N(H(N)(H(N(H)))(H(N(H))))))	5	4	sp|P0DOX5|IGG1_HUMAN/sp|P01857|IGHG1_HUMAN	299/180
EEQYJSTYRVVSVLTVLHQDWLNGK	EEQYJSTYRVVSVLTVLHQDWLNGK	A(1)F(1)H(5)N(4)	(N(F)(N(H(H(N(H)))(H(N(H(A)))))))	5	4	sp|P0DOX5|IGG1_HUMAN/sp|P01857|IGHG1_HUMAN	299/180
EEQYJSTYRVVSVLTVLHQDWLNGK	EEQYJSTYRVVSVLTVLHQDWLNGK	F(3)H(5)N(4)	(N(F)(N(H(H(N(H(F))))(H(N(H(F)))))))	5	4	sp|P0DOX5|IGG1_HUMAN/sp|P01857|IGHG1_HUMAN	299/180
EEQYJSTYRVVSVLTVLHQDWLNGK	EEQYJSTYRVVSVLTVLHQDWLNGK	F(1)H(4)N(4)	(N(N(H(H(N))(H(N(H(F)))))))	5	3	sp|P0DOX5|IGG1_HUMAN/sp|P01857|IGHG1_HUMAN	299/180
EEQYJSTYRVVSVLTVLHQDWLNGKEYK	EEQYJSTYRVVSVLTVLHQDWLNGKEYK	F(1)H(3)N(4)	(N(F)(N(H(H(N))(H(N)))))	5	5	sp|P0DOX5|IGG1_HUMAN/sp|P01857|IGHG1_HUMAN	299/180
EEQYJSTYRVVSVLTVLHQDWLNGKEYK	EEQYJSTYRVVSVLTVLHQDWLNGKEYK	F(1)H(3)N(4)	(N(F)(N(H(H(N))(H(N)))))	5	4	sp|P0DOX5|IGG1_HUMAN/sp|P01857|IGHG1_HUMAN	299/180
EEQYJSTYRVVSVLTVLHQDWLNGKEYK	EEQYJSTYRVVSVLTVLHQDWLNGKEYK	H(4)N(4)	(N(N(H(H(N))(H(N(H))))))	5	5	sp|P0DOX5|IGG1_HUMAN/sp|P01857|IGHG1_HUMAN	299/180
EEQYJSTYRVVSVLTVLHQDWLNGKEYK	EEQYJSTYRVVSVLTVLHQDWLNGKEYK	F(1)H(4)N(4)	(N(F)(N(H(H(N))(H(N(H))))))	5	5	sp|P0DOX5|IGG1_HUMAN/sp|P01857|IGHG1_HUMAN	299/180
EEQYJSTYRVVSVLTVLHQDWLNGKEYK	EEQYJSTYRVVSVLTVLHQDWLNGKEYK	F(1)H(4)N(4)	(N(F)(N(H(H(N))(H(N(H))))))	5	4	sp|P0DOX5|IGG1_HUMAN/sp|P01857|IGHG1_HUMAN	299/180
EEQYJSTYRVVSVLTVLHQDWLNGKEYK	EEQYJSTYRVVSVLTVLHQDWLNGKEYK	H(5)N(4)	(N(N(H(H(N(H)))(H(N(H))))))	5	5	sp|P0DOX5|IGG1_HUMAN/sp|P01857|IGHG1_HUMAN	299/180
EEQYJSTYRVVSVLTVLHQDWLNGKEYK	EEQYJSTYRVVSVLTVLHQDWLNGKEYK	F(1)H(4)N(5)	(N(F)(N(H(N)(H(N))(H(N(H))))))	5	5	sp|P0DOX5|IGG1_HUMAN/sp|P01857|IGHG1_HUMAN	299/180
EEQYJSTYRVVSVLTVLHQDWLNGKEYK	EEQYJSTYRVVSVLTVLHQDWLNGKEYK	F(1)H(5)N(4)	(N(F)(N(H(H(N(H)))(H(N(H))))))	5	5	sp|P0DOX5|IGG1_HUMAN/sp|P01857|IGHG1_HUMAN	299/180
EEQYJSTYRVVSVLTVLHQDWLNGKEYK	EEQYJSTYRVVSVLTVLHQDWLNGKEYK	A(1)F(1)H(5)N(4)	(N(F)(N(H(H(N(H)))(H(N(H(A)))))))	5	5	sp|P0DOX5|IGG1_HUMAN/sp|P01857|IGHG1_HUMAN	299/180
EGDHEFLEVPEAQEDVEATFPVHQPGJYSCSYR	EGDHEFLEVPEAQEDVEATFPVHQPGJYSC[160]SYR	A(1)H(5)N(4)	(N(N(H(H(N(H)))(H(N(H(A)))))))	27	6	sp|P04217|A1BG_HUMAN	179
EGDHEFLEVPEAQEDVEATFPVHQPGJYSCSYR	EGDHEFLEVPEAQEDVEATFPVHQPGJYSC[160]SYR	A(1)H(5)N(4)	(N(N(H(H(N(H)))(H(N(H(A)))))))	27	5	sp|P04217|A1BG_HUMAN	179
EGDHEFLEVPEAQEDVEATFPVHQPGJYSCSYR	EGDHEFLEVPEAQEDVEATFPVHQPGJYSC[160]SYR	A(1)H(5)N(4)	(N(N(H(H(N(H)))(H(N(H(A)))))))	27	4	sp|P04217|A1BG_HUMAN	179
EGDHEFLEVPEAQEDVEATFPVHQPGJYSCSYR	EGDHEFLEVPEAQEDVEATFPVHQPGJYSC[160]SYR	F(2)H(5)N(4)	(N(N(H(H(N(H(F))))(H(N(H(F)))))))	27	6	sp|P04217|A1BG_HUMAN	179
EGDHEFLEVPEAQEDVEATFPVHQPGJYSCSYR	EGDHEFLEVPEAQEDVEATFPVHQPGJYSC[160]SYR	A(2)H(5)N(4)	(N(N(H(H(N(H(A))))(H(N(H(A)))))))	27	6	sp|P04217|A1BG_HUMAN	179
EGDHEFLEVPEAQEDVEATFPVHQPGJYSCSYR	EGDHEFLEVPEAQEDVEATFPVHQPGJYSC[160]SYR	A(2)H(5)N(4)	(N(N(H(H(N(H(A))))(H(N(H(A)))))))	27	5	sp|P04217|A1BG_HUMAN	179
EGDHEFLEVPEAQEDVEATFPVHQPGJYSCSYR	EGDHEFLEVPEAQEDVEATFPVHQPGJYSC[160]SYR	A(2)H(5)N(4)	(N(N(H(H(N(H(A))))(H(N(H(A)))))))	27	4	sp|P04217|A1BG_HUMAN	179
EGDHEFLEVPEAQEDVEATFPVHQPGJYSCSYR	EGDHEFLEVPEAQEDVEATFPVHQPGJYSC[160]SYR	F(1)H(6)N(4)	(N(N(H(H(H))(H(N(H))(N(H)(F))))))	27	5	sp|P04217|A1BG_HUMAN	179
EGDHEFLEVPEAQEDVEATFPVHQPGJYSCSYR	EGDHEFLEVPEAQEDVEATFPVHQPGJYSC[160]SYR	A(1)F(1)H(6)N(4)	(N(N(H(H(N(H(H))))(H(N(F)(H(A)))))))	27	5	sp|P04217|A1BG_HUMAN	179
EGDHEFLEVPEAQEDVEATFPVHQPGJYSCSYR	EGDHEFLEVPEAQEDVEATFPVHQPGJYSC[160]SYR	F(3)H(6)N(4)	(N(F)(N(H(H(N(H(F))))(H(N(H(H)(F)))))))	27	5	sp|P04217|A1BG_HUMAN	179
EGDHEFLEVPEAQEDVEATFPVHQPGJYSCSYR	EGDHEFLEVPEAQEDVEATFPVHQPGJYSC[160]SYR	H(5)N(4)	(N(N(H(H(N(H)))(H(N(H))))))	27	4	sp|P04217|A1BG_HUMAN	179
EGHFYYJISEVK	EGHFYYJISEVK	F(1)H(5)N(4)	(N(F)(N(H(H(N(H)))(H(N(H))))))	7	3	sp|P55058|PLTP_HUMAN	64
EGHFYYJISEVK	EGHFYYJISEVK	A(1)H(5)N(4)	(N(N(H(H(N(H)))(H(N(H(A)))))))	7	3	sp|P55058|PLTP_HUMAN	64
EGHFYYJISEVK	EGHFYYJISEVK	A(1)F(1)H(5)N(4)	(N(F)(N(H(H(N(H)))(H(N(H(A)))))))	7	3	sp|P55058|PLTP_HUMAN	64
EGHFYYJISEVK	EGHFYYJISEVK	F(1)H(6)N(5)	(N(F)(N(H(H(N(H)))(H(N(H(N(H))))))))	7	3	sp|P55058|PLTP_HUMAN	64
EGHFYYJISEVK	EGHFYYJISEVK	A(2)H(5)N(4)	(N(N(H(H(N(H(A))))(H(N(H(A)))))))	7	3	sp|P55058|PLTP_HUMAN	64
EGHFYYJISEVK	EGHFYYJISEVK	A(1)F(3)H(5)N(4)	(N(F)(N(H(H(N(H)(F)))(H(N(F)(H(A)))))))	7	3	sp|P55058|PLTP_HUMAN	64
EGHFYYJISEVK	EGHFYYJISEVK	A(2)F(1)H(5)N(4)	(N(F)(N(H(H(N(H(A))))(H(N(H(A)))))))	7	3	sp|P55058|PLTP_HUMAN	64
EGHFYYJISEVK	EGHFYYJISEVK	A(1)F(1)H(6)N(5)	(N(F)(N(H(H(N(H(A))))(H(N(H))(N(H))))))	7	3	sp|P55058|PLTP_HUMAN	64
EGYSJISYIVVNHQGISSR	EGYSJISYIVVNHQGISSR	A(1)H(5)N(4)	(N(N(H(H(N(H)))(H(N(H(A)))))))	5	4	sp|P49908|SEPP1_HUMAN	83
EGYSJISYIVVNHQGISSR	EGYSJISYIVVNHQGISSR	A(1)H(5)N(4)	(N(N(H(H(N(H)))(H(N(H(A)))))))	5	3	sp|P49908|SEPP1_HUMAN	83
EGYSJISYIVVNHQGISSR	EGYSJISYIVVNHQGISSR	F(2)H(5)N(4)	(N(N(H(H(N(H(F))))(H(N(H(F)))))))	5	4	sp|P49908|SEPP1_HUMAN	83
EGYSJISYIVVNHQGISSR	EGYSJISYIVVNHQGISSR	A(1)F(2)H(5)N(4)	(N(N(H(H(N(H)(F)))(H(N(F)(H(A)))))))	5	4	sp|P49908|SEPP1_HUMAN	83
EGYSJISYIVVNHQGISSR	EGYSJISYIVVNHQGISSR	A(2)H(5)N(4)	(N(N(H(H(N(H(A))))(H(N(H(A)))))))	5	4	sp|P49908|SEPP1_HUMAN	83
EGYSJISYIVVNHQGISSR	EGYSJISYIVVNHQGISSR	A(2)H(5)N(4)	(N(N(H(H(N(H(A))))(H(N(H(A)))))))	5	3	sp|P49908|SEPP1_HUMAN	83
EGYSJISYIVVNHQGISSR	EGYSJISYIVVNHQGISSR	H(5)N(4)	(N(N(H(H(N(H)))(H(N(H))))))	5	3	sp|P49908|SEPP1_HUMAN	83
EHEAQSJASLDVFLGHTNVEELMK	EHEAQSJASLDVFLGHTNVEELMK	H(5)N(4)	(N(N(H(H(N(H)))(H(N(H))))))	7	4	sp|P00736|C1R_HUMAN	514
EHEAQSJASLDVFLGHTNVEELMK	EHEAQSJASLDVFLGHTNVEELMK	A(1)H(5)N(4)	(N(N(H(H(N(H)))(H(N(H(A)))))))	7	4	sp|P00736|C1R_HUMAN	514
EHEAQSJASLDVFLGHTNVEELMK	EHEAQSJASLDVFLGHTNVEELMK	A(2)H(5)N(4)	(N(N(H(H(N(H(A))))(H(N(H(A)))))))	7	4	sp|P00736|C1R_HUMAN	514
EHEGAIYPDJTTDFQR	EHEGAIYPDJTTDFQR	A(1)H(5)N(4)	(N(N(H(H(N(H)))(H(N(H(A)))))))	10	5	sp|P00450|CERU_HUMAN	138
EHEGAIYPDJTTDFQR	EHEGAIYPDJTTDFQR	A(1)H(5)N(4)	(N(N(H(H(N(H)))(H(N(H(A)))))))	10	4	sp|P00450|CERU_HUMAN	138
EHEGAIYPDJTTDFQR	EHEGAIYPDJTTDFQR	A(1)H(5)N(4)	(N(N(H(H(N(H)))(H(N(H(A)))))))	10	3	sp|P00450|CERU_HUMAN	138
EHEGAIYPDJTTDFQR	EHEGAIYPDJTTDFQR	A(2)H(5)N(4)	(N(N(H(H(N(H(A))))(H(N(H(A)))))))	10	5	sp|P00450|CERU_HUMAN	138
EHEGAIYPDJTTDFQR	EHEGAIYPDJTTDFQR	A(2)H(5)N(4)	(N(N(H(H(N(H(A))))(H(N(H(A)))))))	10	4	sp|P00450|CERU_HUMAN	138
EHEGAIYPDJTTDFQR	EHEGAIYPDJTTDFQR	A(2)H(5)N(4)	(N(N(H(H(N(H(A))))(H(N(H(A)))))))	10	3	sp|P00450|CERU_HUMAN	138
EHEGAIYPDJTTDFQR	EHEGAIYPDJTTDFQR	A(2)F(1)H(5)N(4)	(N(F)(N(H(H(N(H(A))))(H(N(H(A)))))))	10	5	sp|P00450|CERU_HUMAN	138
EHEGAIYPDJTTDFQR	EHEGAIYPDJTTDFQR	A(2)F(1)H(5)N(4)	(N(F)(N(H(H(N(H(A))))(H(N(H(A)))))))	10	4	sp|P00450|CERU_HUMAN	138
EHEGAIYPDJTTDFQR	EHEGAIYPDJTTDFQR	A(2)F(1)H(5)N(4)	(N(F)(N(H(H(N(H(A))))(H(N(H(A)))))))	10	3	sp|P00450|CERU_HUMAN	138
EHEGAIYPDJTTDFQR	EHEGAIYPDJTTDFQR	H(5)N(4)	(N(N(H(H(N(H)))(H(N(H))))))	10	4	sp|P00450|CERU_HUMAN	138
EHEGAIYPDJTTDFQR	EHEGAIYPDJTTDFQR	H(5)N(4)	(N(N(H(H(N(H)))(H(N(H))))))	10	3	sp|P00450|CERU_HUMAN	138
EHEGAIYPDJTTDFQR	EHEGAIYPDJTTDFQR	A(1)F(1)H(5)N(4)	(N(F)(N(H(H(N(H)))(H(N(H(A)))))))	10	4	sp|P00450|CERU_HUMAN	138
EHEGAIYPDJTTDFQR	EHEGAIYPDJTTDFQR	A(1)F(1)H(5)N(4)	(N(F)(N(H(H(N(H)))(H(N(H(A)))))))	10	3	sp|P00450|CERU_HUMAN	138
EHEGAIYPDJTTDFQR	EHEGAIYPDJTTDFQR	A(1)H(6)N(5)	(N(N(H(H(N(H(A))))(H(N(H))(N(H))))))	10	4	sp|P00450|CERU_HUMAN	138
EHEGAIYPDJTTDFQR	EHEGAIYPDJTTDFQR	A(1)H(6)N(5)	(N(N(H(H(N(H(A))))(H(N(H))(N(H))))))	10	3	sp|P00450|CERU_HUMAN	138
EHEGAIYPDJTTDFQR	EHEGAIYPDJTTDFQR	A(1)F(3)H(5)N(4)	(N(N(H(H(N(F)(H(A))))(H(N(F)(H(F)))))))	10	4	sp|P00450|CERU_HUMAN	138
EHEGAIYPDJTTDFQR	EHEGAIYPDJTTDFQR	A(1)F(3)H(5)N(4)	(N(N(H(H(N(F)(H(A))))(H(N(F)(H(F)))))))	10	3	sp|P00450|CERU_HUMAN	138
EHEGAIYPDJTTDFQR	EHEGAIYPDJTTDFQR	A(1)F(2)H(6)N(5)	(N(N(H(H(N(H)(F)))(H(N(F)(H(N(H(A)))))))))	10	4	sp|P00450|CERU_HUMAN	138
EHEGAIYPDJTTDFQR	EHEGAIYPDJTTDFQR	A(1)F(2)H(6)N(5)	(N(N(H(H(N(H)(F)))(H(N(F)(H(N(H(A)))))))))	10	3	sp|P00450|CERU_HUMAN	138
EHEGAIYPDJTTDFQR	EHEGAIYPDJTTDFQR	A(2)H(6)N(5)	(N(N(H(H(N(H(A))))(H(N(H))(N(H(A)))))))	10	4	sp|P00450|CERU_HUMAN	138
EHEGAIYPDJTTDFQR	EHEGAIYPDJTTDFQR	A(2)H(6)N(5)	(N(N(H(H(N(H(A))))(H(N(H))(N(H(A)))))))	10	3	sp|P00450|CERU_HUMAN	138
EHEGAIYPDJTTDFQR	EHEGAIYPDJTTDFQR	A(1)F(2)H(7)N(5)	(N(N(H(N)(H(H)(H))(H(N(H)(F))(N(F)(H(A)))))))	10	4	sp|P00450|CERU_HUMAN	138
EHEGAIYPDJTTDFQR	EHEGAIYPDJTTDFQR	A(1)H(4)N(3)	(N(N(H(H)(H(N(H(A)))))))	10	3	sp|P00450|CERU_HUMAN	138
EHEGAIYPDJTTDFQR	EHEGAIYPDJTTDFQR	A(2)F(1)H(6)N(5)	(N(N(H(H(N(H)(F)))(H(N(H(A)))(N(H(A)))))))	10	4	sp|P00450|CERU_HUMAN	138
EHEGAIYPDJTTDFQR	EHEGAIYPDJTTDFQR	A(2)F(2)H(6)N(5)	(N(F)(N(H(H(N(H)(F)))(H(N(H(A)))(N(H(A)))))))	10	4	sp|P00450|CERU_HUMAN	138
EHEGAIYPDJTTDFQR	EHEGAIYPDJTTDFQR	A(2)F(2)H(6)N(5)	(N(F)(N(H(H(N(H)(F)))(H(N(H(A)))(N(H(A)))))))	10	3	sp|P00450|CERU_HUMAN	138
EHEGAIYPDJTTDFQR	EHEGAIYPDJTTDFQR	A(3)H(6)N(5)	(N(N(H(H(N(H(A))))(H(N(H(A)))(N(H(A)))))))	10	4	sp|P00450|CERU_HUMAN	138
EHEGAIYPDJTTDFQR	EHEGAIYPDJTTDFQR	A(3)H(6)N(5)	(N(N(H(H(N(H(A))))(H(N(H(A)))(N(H(A)))))))	10	3	sp|P00450|CERU_HUMAN	138
EHEGAIYPDJTTDFQR	EHEGAIYPDJTTDFQR	A(1)F(1)H(4)N(3)	(N(F)(N(H(H)(H(N(H(A)))))))	10	3	sp|P00450|CERU_HUMAN	138
EHEGAIYPDJTTDFQR	EHEGAIYPDJTTDFQR	A(1)F(3)H(7)N(5)	(N(F)(N(H(N)(H(H)(H))(H(N(H)(F))(N(F)(H(A)))))))	10	4	sp|P00450|CERU_HUMAN	138
EHEGAIYPDJTTDFQR	EHEGAIYPDJTTDFQR	A(2)F(1)H(7)N(5)	(N(N(H(N)(H(H)(H))(H(N(H(A)))(N(F)(H(A)))))))	10	4	sp|P00450|CERU_HUMAN	138
EHEGAIYPDJTTDFQR	EHEGAIYPDJTTDFQR	A(2)F(2)H(7)N(5)	(N(N(H(N)(H(H)(H))(H(N(F)(H(A)))(N(F)(H(A)))))))	10	4	sp|P00450|CERU_HUMAN	138
EHEGAIYPDJTTDFQR	EHEGAIYPDJTTDFQR	A(2)F(2)H(7)N(5)	(N(N(H(N)(H(H)(H))(H(N(F)(H(A)))(N(F)(H(A)))))))	10	3	sp|P00450|CERU_HUMAN	138
EHEGAIYPDJTTDFQR	EHEGAIYPDJTTDFQR	A(2)F(3)H(6)N(5)	(N(F)(N(H(H(N(F)(H(A))))(H(N(H)(F))(N(H(A)))))))	10	4	sp|P00450|CERU_HUMAN	138
EHEGAIYPDJTTDFQR	EHEGAIYPDJTTDFQR	A(3)F(1)H(6)N(5)	(N(N(H(H(N(F)(H(A))))(H(N(H(A)))(N(H(A)))))))	10	4	sp|P00450|CERU_HUMAN	138
EHEGAIYPDJTTDFQR	EHEGAIYPDJTTDFQR	A(3)F(1)H(6)N(5)	(N(N(H(H(N(F)(H(A))))(H(N(H(A)))(N(H(A)))))))	10	3	sp|P00450|CERU_HUMAN	138
EHEGAIYPDJTTDFQR	EHEGAIYPDJTTDFQR	F(1)H(5)N(4)	(N(F)(N(H(H(N(H)))(H(N(H))))))	10	3	sp|P00450|CERU_HUMAN	138
EHEGAIYPDJTTDFQR	EHEGAIYPDJTTDFQR	F(1)H(9)N(7)	(N(F)(N(H(H(N(H(H))))(H(N(H(N(H(N(H(N(H))))))))))))	10	4	sp|P00450|CERU_HUMAN	138
EHEGAIYPDJTTDFQR	EHEGAIYPDJTTDFQR	A(1)H(6)N(3)	(N(N(H(H)(H(H)(H(N(H(A))))))))	10	3	sp|P00450|CERU_HUMAN	138
EHEGAIYPDJTTDFQR	EHEGAIYPDJTTDFQR	A(3)F(2)H(6)N(5)	(N(F)(N(H(H(N(F)(H(A))))(H(N(H(A)))(N(H(A)))))))	10	4	sp|P00450|CERU_HUMAN	138
EHEGAIYPDJTTDFQR	EHEGAIYPDJTTDFQR	A(2)F(3)H(7)N(5)	(N(F)(N(H(N)(H(H)(H))(H(N(F)(H(A)))(N(F)(H(A)))))))	10	4	sp|P00450|CERU_HUMAN	138
EHEGAIYPDJTTDFQR	EHEGAIYPDJTTDFQR	F(2)H(5)N(4)	(N(N(H(H(N(H(F))))(H(N(H(F)))))))	10	3	sp|P00450|CERU_HUMAN	138
EHEGAIYPDJTTDFQR	EHEGAIYPDJTTDFQR	H(6)N(5)	(N(N(H(H(N(H)))(H(N(H(N(H))))))))	10	3	sp|P00450|CERU_HUMAN	138
EHEGAIYPDJTTDFQR	EHEGAIYPDJTTDFQR	H(3)N(8)	(N(N(H(N)(H(N)(N))(H(N)(N)(N)))))	10	3	sp|P00450|CERU_HUMAN	138
EHEGAIYPDJTTDFQR	EHEGAIYPDJTTDFQR	F(1)H(6)N(5)	(N(N(H(H(N(H)(F)))(H(N(H(N(H))))))))	10	3	sp|P00450|CERU_HUMAN	138
EHEGAIYPDJTTDFQR	EHEGAIYPDJTTDFQR	A(1)F(2)H(5)N(4)	(N(F)(N(H(H(N(H(A))))(H(N(H(F)))))))	10	3	sp|P00450|CERU_HUMAN	138
EHEGAIYPDJTTDFQR	EHEGAIYPDJTTDFQR	H(5)N(7)	(N(N(H(N)(H(N)(N(H)))(H(N)(N(H))))))	10	3	sp|P00450|CERU_HUMAN	138
EHEGAIYPDJTTDFQR	EHEGAIYPDJTTDFQR	F(1)H(5)N(7)	(N(F)(N(H(N)(H(N)(N))(H(N(H))(N(H))))))	10	3	sp|P00450|CERU_HUMAN	138
EHEGAIYPDJTTDFQR	EHEGAIYPDJTTDFQR	H(7)N(6)	(N(N(H(H(N(H(N(H)))))(H(N(H(N(H))))))))	10	3	sp|P00450|CERU_HUMAN	138
EHEGAIYPDJTTDFQR	EHEGAIYPDJTTDFQR	A(1)F(1)H(6)N(5)	(N(N(H(H(N(H)(F)))(H(N(H(N(H(A)))))))))	10	3	sp|P00450|CERU_HUMAN	138
EHEGAIYPDJTTDFQR	EHEGAIYPDJTTDFQR	F(3)H(6)N(5)	(N(N(H(H(N(H)(F)))(H(N(H)(F))(N(H)(F))))))	10	3	sp|P00450|CERU_HUMAN	138
EHEGAIYPDJTTDFQR	EHEGAIYPDJTTDFQR	A(1)F(3)H(6)N(4)	(N(N(H(H(N(F)(H(H))))(H(N(F)(H(A)(F)))))))	10	3	sp|P00450|CERU_HUMAN	138
EHEGAIYPDJTTDFQR	EHEGAIYPDJTTDFQR	A(2)F(2)H(5)N(4)	(N(F)(N(H(H(N(H(A))))(H(N(F)(H(A)))))))	10	3	sp|P00450|CERU_HUMAN	138
EHEGAIYPDJTTDFQR	EHEGAIYPDJTTDFQR	F(1)H(8)N(6)	(N(F)(N(H(H(N(H(H))))(H(N(H(N(H(N(H))))))))))	10	3	sp|P00450|CERU_HUMAN	138
EHEGAIYPDJTTDFQR	EHEGAIYPDJTTDFQR	A(2)F(1)H(6)N(5)	(N(N(H(H(N(F)(H(A))))(H(N(H))(N(H(A)))))))	10	3	sp|P00450|CERU_HUMAN	138
EIFPKEWKJK	EIFPKEWKJK	A(2)H(4)N(3)	(N(N(H(H)(H(N(H(A(A))))))))	9	3	sp|Q9UFH2|DYH17_HUMAN	3806
EIHLJGCSLEMLSR	EIHLJGC[160]SLEMLSR	A(2)F(1)H(6)N(4)	(N(N(H(H(H))(H(N(H(A)))(N(F)(H(A)))))))	5	3	sp|Q9P2I0|CPSF2_HUMAN	185
EIRHJSTGCLR	EIRHJSTGC[160]LR	A(1)F(1)H(5)N(4)	(N(F)(N(H(H(N(H)))(H(N(H(A)))))))	5	3	sp|P10909|CLUS_HUMAN	291
EIRHJSTGCLR	EIRHJSTGC[160]LR	A(2)F(1)H(5)N(4)	(N(F)(N(H(H(N(H(A))))(H(N(H(A)))))))	5	3	sp|P10909|CLUS_HUMAN	291
EJDSMK	EJDSM[147]K	A(1)H(4)N(4)	(N(N(H(H(N))(H(N(H(A)))))))	2	3	sp|O94964|SOGA1_HUMAN	171
EJDSMK	EJDSM[147]K	A(2)H(4)N(4)	(N(N(H(H(N))(H(N(H(A(A))))))))	2	3	sp|O94964|SOGA1_HUMAN	171
EJDSMK	EJDSM[147]K	H(4)N(4)	(N(N(H(H)(N)(H(N(H))))))	2	2	sp|O94964|SOGA1_HUMAN	171
EJDSMK	EJDSM[147]K	A(1)H(4)N(4)	(N(N(H(H)(N)(H(N(H(A)))))))	2	2	sp|O94964|SOGA1_HUMAN	171
EJETEIIK	EJETEIIK	H(5)N(4)	(N(N(H(H(N(H)))(H(N(H))))))	2	3	sp|P06276|CHLE_HUMAN	284
EJETEIIK	EJETEIIK	H(5)N(4)	(N(N(H(H(N(H)))(H(N(H))))))	2	2	sp|P06276|CHLE_HUMAN	284
EJETEIIK	EJETEIIK	A(1)H(5)N(4)	(N(N(H(H(N(H)))(H(N(H(A)))))))	2	3	sp|P06276|CHLE_HUMAN	284
EJETEIIK	EJETEIIK	A(1)H(5)N(4)	(N(N(H(H(N(H)))(H(N(H(A)))))))	2	2	sp|P06276|CHLE_HUMAN	284
EJETEIIK	EJETEIIK	A(2)H(5)N(4)	(N(N(H(H(N(H(A))))(H(N(H(A)))))))	2	3	sp|P06276|CHLE_HUMAN	284
EJETEIIK	EJETEIIK	A(1)H(5)N(3)	(N(N(H(H(H))(H(N(H(A)))))))	2	2	sp|P06276|CHLE_HUMAN	284
EJGTISR	EJGTISR	H(5)N(4)	(N(N(H(H(N(H)))(H(N(H))))))	2	3	sp|P02763|A1AG1_HUMAN	103
EJGTISR	EJGTISR	H(5)N(4)	(N(N(H(H(N(H)))(H(N(H))))))	2	2	sp|P02763|A1AG1_HUMAN	103
EJGTISR	EJGTISR	A(1)H(5)N(4)	(N(N(H(H(N(H)))(H(N(H(A)))))))	2	3	sp|P02763|A1AG1_HUMAN	103
EJGTISR	EJGTISR	A(1)H(5)N(4)	(N(N(H(H(N(H)))(H(N(H(A)))))))	2	2	sp|P02763|A1AG1_HUMAN	103
EJGTISR	EJGTISR	H(6)N(5)	(N(N(H(H(N(H)))(H(N(H(N(H))))))))	2	3	sp|P02763|A1AG1_HUMAN	103
EJGTISR	EJGTISR	H(6)N(5)	(N(N(H(H(N(H)))(H(N(H(N(H))))))))	2	2	sp|P02763|A1AG1_HUMAN	103
EJGTISR	EJGTISR	A(2)H(5)N(4)	(N(N(H(H(N(H(A))))(H(N(H(A)))))))	2	3	sp|P02763|A1AG1_HUMAN	103
EJGTISR	EJGTISR	A(2)H(5)N(4)	(N(N(H(H(N(H(A))))(H(N(H(A)))))))	2	2	sp|P02763|A1AG1_HUMAN	103
EJGTISR	EJGTISR	A(1)H(6)N(5)	(N(N(H(H(N(H(A))))(H(N(H))(N(H))))))	2	3	sp|P02763|A1AG1_HUMAN	103
EJGTISR	EJGTISR	H(7)N(6)	(N(N(H(H(N(H(N(H)))))(H(N(H(N(H))))))))	2	3	sp|P02763|A1AG1_HUMAN	103
EJGTISR	EJGTISR	A(1)F(1)H(6)N(5)	(N(N(H(H(N(H)(F)))(H(N(H(N(H(A)))))))))	2	3	sp|P02763|A1AG1_HUMAN	103
EJGTISR	EJGTISR	F(2)H(7)N(5)	(N(N(H(N)(H(H)(H))(H(N(H)(F))(N(H)(F))))))	2	3	sp|P02763|A1AG1_HUMAN	103
EJGTISR	EJGTISR	A(2)H(6)N(5)	(N(N(H(H(N(H(A))))(H(N(H))(N(H(A)))))))	2	3	sp|P02763|A1AG1_HUMAN	103
EJGTISR	EJGTISR	A(1)F(1)H(7)N(5)	(N(N(H(N)(H(H)(H))(H(N(H)(F))(N(H(A)))))))	2	3	sp|P02763|A1AG1_HUMAN	103
EJGTISR	EJGTISR	A(1)H(7)N(6)	(N(N(H(H(N(H))(N(H)))(H(N(H))(N(H(A)))))))	2	3	sp|P02763|A1AG1_HUMAN	103
EJGTISR	EJGTISR	F(3)H(7)N(5)	(N(F)(N(H(N)(H(H)(H))(H(N(H)(F))(N(H)(F))))))	2	3	sp|P02763|A1AG1_HUMAN	103
EJGTISR	EJGTISR	A(1)F(4)H(6)N(4)	(N(F)(N(H(H(N(F)(H(H))))(H(N(F)(H(A)(F)))))))	2	3	sp|P02763|A1AG1_HUMAN	103
EJGTISR	EJGTISR	A(2)F(1)H(6)N(5)	(N(N(H(H(N(H)(F)))(H(N(H(A)))(N(H(A)))))))	2	3	sp|P02763|A1AG1_HUMAN	103
EJGTISR	EJGTISR	A(3)F(3)H(8)N(6)	(N(F)(N(H(H(N(H(A)))(N(F)(H(H))))(H(N(H(A)))(N(F)(H(A)))))))	2	4	sp|P02763|A1AG1_HUMAN	103
EJGTISR	EJGTISR	F(1)H(8)N(6)	(N(N(H(H(N(H))(N(H)(F)))(H(N(H))(N(H(H)))))))	2	3	sp|P02763|A1AG1_HUMAN	103
EJGTISR	EJGTISR	A(1)F(2)H(7)N(5)	(N(N(H(N)(H(H)(H))(H(N(H)(F))(N(F)(H(A)))))))	2	3	sp|P02763|A1AG1_HUMAN	103
EJGTISR	EJGTISR	A(2)H(7)N(5)	(N(N(H(H(N(H(H))))(H(N(H(A)))(N(H(A)))))))	2	3	sp|P02763|A1AG1_HUMAN	103
EJGTISR	EJGTISR	A(3)H(6)N(5)	(N(N(H(H(N(H(A))))(H(N(H(A)))(N(H(A)))))))	2	3	sp|P02763|A1AG1_HUMAN	103
EJGTISR	EJGTISR	F(2)H(8)N(6)	(N(N(H(H(N(H))(N(H)(F)))(H(N(H))(N(F)(H(H)))))))	2	3	sp|P02763|A1AG1_HUMAN	103
EJGTISR	EJGTISR	A(1)F(1)H(9)N(5)	(N(F)(N(H(H(H)(H))(H(N(H(A)))(N(H(N(H(H)))))))))	2	3	sp|P02763|A1AG1_HUMAN	103
EJGTISR	EJGTISR	A(2)F(1)H(7)N(5)	(N(N(H(N)(H(H)(H))(H(N(H(A)))(N(F)(H(A)))))))	2	3	sp|P02763|A1AG1_HUMAN	103
EJGTISR	EJGTISR	A(2)H(7)N(6)	(N(N(H(H(N(H))(N(H(A))))(H(N(H))(N(H(A)))))))	2	3	sp|P02763|A1AG1_HUMAN	103
EJGTISR	EJGTISR	A(1)F(1)H(8)N(6)	(N(N(H(H(N(H))(N(H(H))))(H(N(H))(N(F)(H(A)))))))	2	3	sp|P02763|A1AG1_HUMAN	103
EJGTISR	EJGTISR	A(2)F(4)H(6)N(4)	(N(F)(N(H(H(N(F)(H(H))))(H(N(F)(H(F)(A(A))))))))	2	3	sp|P02763|A1AG1_HUMAN	103
EJGTISR	EJGTISR	A(3)F(1)H(6)N(5)	(N(N(H(H(N(F)(H(A))))(H(N(H(A)))(N(H(A)))))))	2	3	sp|P02763|A1AG1_HUMAN	103
EJGTISR	EJGTISR	F(3)H(8)N(6)	(N(F)(N(H(H(N(H))(N(H)(F)))(H(N(H))(N(F)(H(H)))))))	2	3	sp|P02763|A1AG1_HUMAN	103
EJGTISR	EJGTISR	A(2)F(2)H(7)N(5)	(N(N(H(N)(H(H)(H))(H(N(F)(H(A)))(N(F)(H(A)))))))	2	3	sp|P02763|A1AG1_HUMAN	103
EJGTISR	EJGTISR	A(1)F(2)H(8)N(6)	(N(N(H(H(N(H))(N(F)(H(A))))(H(N(H)(F))(N(H(H)))))))	2	3	sp|P02763|A1AG1_HUMAN	103
EJGTISR	EJGTISR	A(3)H(7)N(6)	(N(N(H(H(N(H))(N(H(A))))(H(N(H(A)))(N(H(A)))))))	2	3	sp|P02763|A1AG1_HUMAN	103
EJGTISR	EJGTISR	A(2)F(1)H(8)N(6)	(N(N(H(H(N(H))(N(F)(H(A))))(H(N(H(H)))(N(H(A)))))))	2	3	sp|P02763|A1AG1_HUMAN	103
EJGTISR	EJGTISR	H(8)N(3)	(N(N(H(H(N(H)))(H(H(H(H(H))))))))	2	2	sp|P02763|A1AG1_HUMAN	103
EJGTISR	EJGTISR	A(3)F(1)H(7)N(6)	(N(N(H(H(N(H)(F))(N(H(A))))(H(N(H(A)))(N(H(A)))))))	2	3	sp|P02763|A1AG1_HUMAN	103
EJGTISR	EJGTISR	A(2)F(2)H(8)N(6)	(N(N(H(H(N(H))(N(F)(H(H))))(H(N(H(A)))(N(F)(H(A)))))))	2	3	sp|P02763|A1AG1_HUMAN	103
EJGTISR	EJGTISR	A(2)H(5)N(3)	(N(N(H(H(H))(H(N(H(A(A))))))))	2	2	sp|P02763|A1AG1_HUMAN	103
EJGTISR	EJGTISR	A(2)F(3)H(8)N(6)	(N(N(H(H(N(H))(N(F)(H(H))))(H(N(F)(H(A)))(N(F)(H(A)))))))	2	3	sp|P02763|A1AG1_HUMAN	103
EJGTISR	EJGTISR	A(3)F(1)H(8)N(6)	(N(N(H(H(N(H(H)))(N(H(A))))(H(N(H(A)))(N(F)(H(A)))))))	2	3	sp|P02763|A1AG1_HUMAN	103
EJGTISR	EJGTISR	A(3)F(2)H(8)N(6)	(N(N(H(H(N(H(A)))(N(F)(H(H))))(H(N(H(A)))(N(F)(H(A)))))))	2	3	sp|P02763|A1AG1_HUMAN	103
EJGTVSR	EJGTVSR	A(1)H(5)N(4)	(N(N(H(H(N(H)))(H(N(H(A)))))))	2	3	sp|P19652|A1AG2_HUMAN	103
EJGTVSR	EJGTVSR	A(1)H(5)N(4)	(N(N(H(H(N(H)))(H(N(H(A)))))))	2	2	sp|P19652|A1AG2_HUMAN	103
EJGTVSR	EJGTVSR	H(6)N(5)	(N(N(H(H(N(H)))(H(N(H(N(H))))))))	2	3	sp|P19652|A1AG2_HUMAN	103
EJGTVSR	EJGTVSR	A(2)H(5)N(4)	(N(N(H(H(N(H(A))))(H(N(H(A)))))))	2	3	sp|P19652|A1AG2_HUMAN	103
EJGTVSR	EJGTVSR	A(1)H(6)N(5)	(N(N(H(H(N(H(A))))(H(N(H))(N(H))))))	2	3	sp|P19652|A1AG2_HUMAN	103
EJGTVSR	EJGTVSR	A(2)H(6)N(5)	(N(N(H(H(N(H(A))))(H(N(H))(N(H(A)))))))	2	3	sp|P19652|A1AG2_HUMAN	103
EJGTVSR	EJGTVSR	F(1)H(8)N(6)	(N(N(H(H(N(H))(N(H)(F)))(H(N(H))(N(H(H)))))))	2	3	sp|P19652|A1AG2_HUMAN	103
EJGTVSR	EJGTVSR	A(1)F(2)H(7)N(5)	(N(F)(N(H(N)(H(H)(H))(H(N(H)(F))(N(H(A)))))))	2	3	sp|P19652|A1AG2_HUMAN	103
EJGTVSR	EJGTVSR	A(2)F(1)H(6)N(5)	(N(N(H(H(N(H)(F)))(H(N(H(A)))(N(H(A)))))))	2	3	sp|P19652|A1AG2_HUMAN	103
EJGTVSR	EJGTVSR	A(2)F(1)H(7)N(5)	(N(N(H(N)(H(H)(H))(H(N(H(A)))(N(F)(H(A)))))))	2	3	sp|P19652|A1AG2_HUMAN	103
EJGTVSR	EJGTVSR	H(5)N(4)	(N(N(H(H(N(H)))(H(N(H))))))	2	2	sp|P19652|A1AG2_HUMAN	103
EJGTVSR	EJGTVSR	A(1)F(1)H(8)N(6)	(N(N(H(H(N(H))(N(H(H))))(H(N(H))(N(F)(H(A)))))))	2	3	sp|P19652|A1AG2_HUMAN	103
EJGTVSR	EJGTVSR	A(2)F(2)H(7)N(5)	(N(N(H(N)(H(H)(H))(H(N(F)(H(A)))(N(F)(H(A)))))))	2	3	sp|P19652|A1AG2_HUMAN	103
EJGTVSR	EJGTVSR	A(3)F(1)H(6)N(5)	(N(N(H(H(N(F)(H(A))))(H(N(H(A)))(N(H(A)))))))	2	3	sp|P19652|A1AG2_HUMAN	103
EJISDPTSPLR	EJISDPTSPLR	A(1)H(5)N(5)	(N(N(H(N)(H(N(H)))(H(N(H(A)))))))	2	4	sp|P01591|IGJ_HUMAN	71
EJISDPTSPLR	EJISDPTSPLR	A(1)H(5)N(5)	(N(N(H(N)(H(N(H)))(H(N(H(A)))))))	2	3	sp|P01591|IGJ_HUMAN	71
EJISDPTSPLR	EJISDPTSPLR	A(2)H(5)N(4)	(N(N(H(H(N(H(A))))(H(N(H(A)))))))	2	4	sp|P01591|IGJ_HUMAN	71
EJISDPTSPLR	EJISDPTSPLR	A(2)H(5)N(4)	(N(N(H(H(N(H(A))))(H(N(H(A)))))))	2	3	sp|P01591|IGJ_HUMAN	71
EJISDPTSPLR	EJISDPTSPLR	H(4)N(4)	(N(N(H(H)(N)(H(N(H))))))	2	3	sp|P01591|IGJ_HUMAN	71
EJISDPTSPLR	EJISDPTSPLR	H(5)N(3)	(N(H)(N(H(H)(H(N(H))))))	2	3	sp|P01591|IGJ_HUMAN	71
EJISDPTSPLR	EJISDPTSPLR	A(1)H(4)N(3)	(N(N(H(H)(H(N(H(A)))))))	2	3	sp|P01591|IGJ_HUMAN	71
EJISDPTSPLR	EJISDPTSPLR	A(1)H(4)N(3)	(N(N(H(H)(H(N(H(A)))))))	2	2	sp|P01591|IGJ_HUMAN	71
EJISDPTSPLR	EJISDPTSPLR	H(3)N(5)	(N(N(H(N)(H(N))(H(N)))))	2	3	sp|P01591|IGJ_HUMAN	71
EJISDPTSPLR	EJISDPTSPLR	H(3)N(5)	(N(N(H(N)(H(N))(H(N)))))	2	2	sp|P01591|IGJ_HUMAN	71
EJISDPTSPLR	EJISDPTSPLR	F(1)H(5)N(3)	(N(F)(N(H(H(H))(H(N(H))))))	2	3	sp|P01591|IGJ_HUMAN	71
EJISDPTSPLR	EJISDPTSPLR	H(5)N(4)	(N(N(H(H(N(H)))(H(N(H))))))	2	3	sp|P01591|IGJ_HUMAN	71
EJISDPTSPLR	EJISDPTSPLR	A(1)F(1)H(4)N(3)	(N(F)(N(H(H)(H(N(H(A)))))))	2	3	sp|P01591|IGJ_HUMAN	71
EJISDPTSPLR	EJISDPTSPLR	A(1)F(1)H(4)N(3)	(N(F)(N(H(H)(H(N(H(A)))))))	2	2	sp|P01591|IGJ_HUMAN	71
EJISDPTSPLR	EJISDPTSPLR	F(1)H(3)N(5)	(N(F)(N(H(N)(H(N))(H(N)))))	2	3	sp|P01591|IGJ_HUMAN	71
EJISDPTSPLR	EJISDPTSPLR	H(4)N(5)	(N(N(H(N)(H(N))(H(N(H))))))	2	3	sp|P01591|IGJ_HUMAN	71
EJISDPTSPLR	EJISDPTSPLR	H(4)N(5)	(N(N(H(N)(H(N))(H(N(H))))))	2	2	sp|P01591|IGJ_HUMAN	71
EJISDPTSPLR	EJISDPTSPLR	A(1)H(5)N(3)	(N(N(H(H(H))(H(N(H(A)))))))	2	3	sp|P01591|IGJ_HUMAN	71
EJISDPTSPLR	EJISDPTSPLR	A(1)H(5)N(3)	(N(N(H(H(H))(H(N(H(A)))))))	2	2	sp|P01591|IGJ_HUMAN	71
EJISDPTSPLR	EJISDPTSPLR	F(1)H(5)N(4)	(N(F)(N(H(H(N(H)))(H(N(H))))))	2	3	sp|P01591|IGJ_HUMAN	71
EJISDPTSPLR	EJISDPTSPLR	F(1)H(4)N(5)	(N(F)(N(H(N)(H(N))(H(N(H))))))	2	3	sp|P01591|IGJ_HUMAN	71
EJISDPTSPLR	EJISDPTSPLR	H(5)N(5)	(N(N(H(N)(H(N(H)))(H(N(H))))))	2	3	sp|P01591|IGJ_HUMAN	71
EJISDPTSPLR	EJISDPTSPLR	H(5)N(5)	(N(N(H(N)(H(N(H)))(H(N(H))))))	2	2	sp|P01591|IGJ_HUMAN	71
EJISDPTSPLR	EJISDPTSPLR	A(1)F(1)H(5)N(3)	(N(F)(N(H(H(H))(H(N(H(A)))))))	2	3	sp|P01591|IGJ_HUMAN	71
EJISDPTSPLR	EJISDPTSPLR	A(1)F(1)H(5)N(3)	(N(F)(N(H(H(H))(H(N(H(A)))))))	2	2	sp|P01591|IGJ_HUMAN	71
EJISDPTSPLR	EJISDPTSPLR	A(1)H(6)N(3)	(N(N(H(H)(H(H)(H(N(H(A))))))))	2	3	sp|P01591|IGJ_HUMAN	71
EJISDPTSPLR	EJISDPTSPLR	F(1)H(8)N(2)	(N(F)(N(H(H)(H(H)(H(H(H(H))))))))	2	3	sp|P01591|IGJ_HUMAN	71
EJISDPTSPLR	EJISDPTSPLR	F(2)H(6)N(3)	(N(F)(N(H(H(H)(H))(H(N(H)(F))))))	2	3	sp|P01591|IGJ_HUMAN	71
EJISDPTSPLR	EJISDPTSPLR	A(1)H(4)N(5)	(N(N(H(N)(H(N))(H(N(H(A)))))))	2	3	sp|P01591|IGJ_HUMAN	71
EJISDPTSPLR	EJISDPTSPLR	A(1)H(5)N(4)	(N(N(H(H(N(H)))(H(N(H(A)))))))	2	3	sp|P01591|IGJ_HUMAN	71
EJISDPTSPLR	EJISDPTSPLR	A(1)H(5)N(4)	(N(N(H(H(N(H)))(H(N(H(A)))))))	2	2	sp|P01591|IGJ_HUMAN	71
EJISDPTSPLR	EJISDPTSPLR	F(1)H(5)N(5)	(N(N(H(N)(H(N(H)))(H(N(H)(F))))))	2	3	sp|P01591|IGJ_HUMAN	71
EJISDPTSPLR	EJISDPTSPLR	F(1)H(6)N(4)	(N(N(H(H(H))(H(N(H))(N(H)(F))))))	2	3	sp|P01591|IGJ_HUMAN	71
EJISDPTSPLR	EJISDPTSPLR	A(1)F(1)H(6)N(3)	(N(F)(N(H(H(H(H)))(H(N(H(A)))))))	2	3	sp|P01591|IGJ_HUMAN	71
EJISDPTSPLR	EJISDPTSPLR	H(6)N(5)	(N(N(H(H(N(H)))(H(N(H(N(H))))))))	2	3	sp|P01591|IGJ_HUMAN	71
EJISDPTSPLR	EJISDPTSPLR	A(1)F(1)H(5)N(4)	(N(F)(N(H(H(N(H)))(H(N(H(A)))))))	2	3	sp|P01591|IGJ_HUMAN	71
EJISDPTSPLR	EJISDPTSPLR	A(1)H(6)N(4)	(N(N(H(H(N(H(H))))(H(N(H(A)))))))	2	3	sp|P01591|IGJ_HUMAN	71
EJISDPTSPLR	EJISDPTSPLR	F(2)H(6)N(4)	(N(F)(N(H(H(N(H)))(H(N(H(H)(F)))))))	2	3	sp|P01591|IGJ_HUMAN	71
EJISDPTSPLR	EJISDPTSPLR	F(1)H(6)N(5)	(N(N(H(H(N(H)(F)))(H(N(H))(N(H))))))	2	3	sp|P01591|IGJ_HUMAN	71
EJISDPTSPLR	EJISDPTSPLR	A(1)F(1)H(5)N(5)	(N(F)(N(H(H(N)(N(H)))(H(N(H(A)))))))	2	3	sp|P01591|IGJ_HUMAN	71
EJISDPTSPLR	EJISDPTSPLR	A(1)H(6)N(5)	(N(N(H(H(N(H(A))))(H(N(H))(N(H))))))	2	3	sp|P01591|IGJ_HUMAN	71
EJISDPTSPLR	EJISDPTSPLR	F(1)H(7)N(5)	(N(N(H(N)(H(N(H(H))))(H(N(F)(H(H)))))))	2	3	sp|P01591|IGJ_HUMAN	71
EJISDPTSPLR	EJISDPTSPLR	F(2)H(6)N(5)	(N(F)(N(H(H(N(H)))(H(N(H(N(H)(F))))))))	2	3	sp|P01591|IGJ_HUMAN	71
EJISDPTSPLR	EJISDPTSPLR	A(2)F(1)H(5)N(4)	(N(F)(N(H(H(N(H(A))))(H(N(H(A)))))))	2	3	sp|P01591|IGJ_HUMAN	71
EJISDPTSPLR	EJISDPTSPLR	A(2)H(5)N(5)	(N(N(H(N)(H(N(H(A))))(H(N(H(A)))))))	2	3	sp|P01591|IGJ_HUMAN	71
EJISDPTSPLR	EJISDPTSPLR	F(1)H(5)N(3)	(N(F)(N(H(H)(H(N(H(H)))))))	2	2	sp|P01591|IGJ_HUMAN	71
EJISDPTSPLR	EJISDPTSPLR	H(5)N(4)	(N(N(H(H(N))(H(N(H(H)))))))	2	2	sp|P01591|IGJ_HUMAN	71
EJISDPTSPLR	EJISDPTSPLR	F(1)H(5)N(4)	(N(N(H(H(N(H)))(H(N(H(F)))))))	2	2	sp|P01591|IGJ_HUMAN	71
EJJTCYAK	EJJTC[160]YAK	A(1)F(2)H(5)N(3)	(N(F)(N(H(H(H))(H(N(F)(H(A)))))))	2	3	sp|Q86VQ6|TRXR3_HUMAN	562
EJJTCYAK	EJJTC[160]YAK	F(2)H(5)N(3)	(N(F)(N(H(H(H))(H(N(H)(F))))))	2	2	sp|Q86VQ6|TRXR3_HUMAN	562
EJLTAPGSDSAVFFEQGTTR	EJLTAPGSDSAVFFEQGTTR	A(2)H(5)N(4)	(N(N(H(H(N(H(A))))(H(N(H(A)))))))	2	5	sp|P00450|CERU_HUMAN	397
EJLTAPGSDSAVFFEQGTTR	EJLTAPGSDSAVFFEQGTTR	A(2)H(5)N(4)	(N(N(H(H(N(H(A))))(H(N(H(A)))))))	2	4	sp|P00450|CERU_HUMAN	397
EJLTAPGSDSAVFFEQGTTR	EJLTAPGSDSAVFFEQGTTR	A(2)H(5)N(4)	(N(N(H(H(N(H(A))))(H(N(H(A)))))))	2	3	sp|P00450|CERU_HUMAN	397
EJLTAPGSDSAVFFEQGTTR	EJLTAPGSDSAVFFEQGTTR	H(5)N(4)	(N(N(H(H(N(H)))(H(N(H))))))	2	4	sp|P00450|CERU_HUMAN	397
EJLTAPGSDSAVFFEQGTTR	EJLTAPGSDSAVFFEQGTTR	H(5)N(4)	(N(N(H(H(N(H)))(H(N(H))))))	2	3	sp|P00450|CERU_HUMAN	397
EJLTAPGSDSAVFFEQGTTR	EJLTAPGSDSAVFFEQGTTR	A(1)H(5)N(4)	(N(N(H(H(N(H)))(H(N(H(A)))))))	2	4	sp|P00450|CERU_HUMAN	397
EJLTAPGSDSAVFFEQGTTR	EJLTAPGSDSAVFFEQGTTR	A(1)H(5)N(4)	(N(N(H(H(N(H)))(H(N(H(A)))))))	2	3	sp|P00450|CERU_HUMAN	397
EJLTAPGSDSAVFFEQGTTR	EJLTAPGSDSAVFFEQGTTR	F(1)H(6)N(4)	(N(N(H(H(H))(H(N(H))(N(H)(F))))))	2	4	sp|P00450|CERU_HUMAN	397
EJLTAPGSDSAVFFEQGTTR	EJLTAPGSDSAVFFEQGTTR	F(1)H(6)N(4)	(N(N(H(H(H))(H(N(H))(N(H)(F))))))	2	3	sp|P00450|CERU_HUMAN	397
EJLTAPGSDSAVFFEQGTTR	EJLTAPGSDSAVFFEQGTTR	F(2)H(6)N(4)	(N(F)(N(H(H(N(H)))(H(N(H(H)(F)))))))	2	4	sp|P00450|CERU_HUMAN	397
EJLTAPGSDSAVFFEQGTTR	EJLTAPGSDSAVFFEQGTTR	F(2)H(6)N(4)	(N(F)(N(H(H(N(H)))(H(N(H(H)(F)))))))	2	3	sp|P00450|CERU_HUMAN	397
EJLTAPGSDSAVFFEQGTTR	EJLTAPGSDSAVFFEQGTTR	A(1)F(1)H(6)N(4)	(N(N(H(H(N(H(H))))(H(N(F)(H(A)))))))	2	4	sp|P00450|CERU_HUMAN	397
EJLTAPGSDSAVFFEQGTTR	EJLTAPGSDSAVFFEQGTTR	A(1)F(1)H(6)N(4)	(N(N(H(H(N(H(H))))(H(N(F)(H(A)))))))	2	3	sp|P00450|CERU_HUMAN	397
EJLTAPGSDSAVFFEQGTTR	EJLTAPGSDSAVFFEQGTTR	A(1)F(2)H(5)N(4)	(N(N(H(H(N(H)(F)))(H(N(F)(H(A)))))))	2	4	sp|P00450|CERU_HUMAN	397
EJLTAPGSDSAVFFEQGTTR	EJLTAPGSDSAVFFEQGTTR	F(3)H(6)N(4)	(N(F)(N(H(H(N(H(F))))(H(N(H(H)(F)))))))	2	4	sp|P00450|CERU_HUMAN	397
EJLTAPGSDSAVFFEQGTTR	EJLTAPGSDSAVFFEQGTTR	A(1)H(6)N(5)	(N(N(H(H(N(H(A))))(H(N(H))(N(H))))))	2	4	sp|P00450|CERU_HUMAN	397
EJLTAPGSDSAVFFEQGTTR	EJLTAPGSDSAVFFEQGTTR	A(1)H(6)N(5)	(N(N(H(H(N(H(A))))(H(N(H))(N(H))))))	2	3	sp|P00450|CERU_HUMAN	397
EJLTAPGSDSAVFFEQGTTR	EJLTAPGSDSAVFFEQGTTR	F(1)H(7)N(5)	(N(N(H(N)(H(N(H(H))))(H(N(F)(H(H)))))))	2	4	sp|P00450|CERU_HUMAN	397
EJLTAPGSDSAVFFEQGTTR	EJLTAPGSDSAVFFEQGTTR	F(1)H(7)N(5)	(N(N(H(N)(H(N(H(H))))(H(N(F)(H(H)))))))	2	3	sp|P00450|CERU_HUMAN	397
EJLTAPGSDSAVFFEQGTTR	EJLTAPGSDSAVFFEQGTTR	A(1)F(2)H(6)N(4)	(N(F)(N(H(H(N(H(H))))(H(N(F)(H(A)))))))	2	4	sp|P00450|CERU_HUMAN	397
EJLTAPGSDSAVFFEQGTTR	EJLTAPGSDSAVFFEQGTTR	A(2)F(1)H(5)N(4)	(N(F)(N(H(H(N(H(A))))(H(N(H(A)))))))	2	4	sp|P00450|CERU_HUMAN	397
EJLTAPGSDSAVFFEQGTTR	EJLTAPGSDSAVFFEQGTTR	A(2)F(1)H(5)N(4)	(N(F)(N(H(H(N(H(A))))(H(N(H(A)))))))	2	3	sp|P00450|CERU_HUMAN	397
EJLTAPGSDSAVFFEQGTTR	EJLTAPGSDSAVFFEQGTTR	A(1)F(1)H(7)N(5)	(N(N(H(N)(H(H)(H))(H(N(H)(F))(N(H(A)))))))	2	4	sp|P00450|CERU_HUMAN	397
EJLTAPGSDSAVFFEQGTTR	EJLTAPGSDSAVFFEQGTTR	A(1)F(1)H(7)N(5)	(N(N(H(N)(H(H)(H))(H(N(H)(F))(N(H(A)))))))	2	3	sp|P00450|CERU_HUMAN	397
EJLTAPGSDSAVFFEQGTTR	EJLTAPGSDSAVFFEQGTTR	A(1)F(2)H(6)N(5)	(N(N(H(H(N(H)(F)))(H(N(F)(H(N(H(A)))))))))	2	4	sp|P00450|CERU_HUMAN	397
EJLTAPGSDSAVFFEQGTTR	EJLTAPGSDSAVFFEQGTTR	A(2)H(6)N(5)	(N(N(H(H(N(H(A))))(H(N(H))(N(H(A)))))))	2	4	sp|P00450|CERU_HUMAN	397
EJLTAPGSDSAVFFEQGTTR	EJLTAPGSDSAVFFEQGTTR	A(2)H(6)N(5)	(N(N(H(H(N(H(A))))(H(N(H))(N(H(A)))))))	2	3	sp|P00450|CERU_HUMAN	397
EJLTAPGSDSAVFFEQGTTR	EJLTAPGSDSAVFFEQGTTR	F(3)H(7)N(5)	(N(F)(N(H(N)(H(H)(H))(H(N(H)(F))(N(H)(F))))))	2	4	sp|P00450|CERU_HUMAN	397
EJLTAPGSDSAVFFEQGTTR	EJLTAPGSDSAVFFEQGTTR	A(1)F(2)H(7)N(5)	(N(N(H(N)(H(H)(H))(H(N(H)(F))(N(F)(H(A)))))))	2	4	sp|P00450|CERU_HUMAN	397
EJLTAPGSDSAVFFEQGTTR	EJLTAPGSDSAVFFEQGTTR	A(2)F(1)H(6)N(5)	(N(N(H(H(N(H)(F)))(H(N(H(A)))(N(H(A)))))))	2	4	sp|P00450|CERU_HUMAN	397
EJLTAPGSDSAVFFEQGTTR	EJLTAPGSDSAVFFEQGTTR	A(1)F(2)H(8)N(5)	(N(F)(N(H(N)(H(H)(H))(H(N(H(H)))(N(F)(H(A)))))))	2	4	sp|P00450|CERU_HUMAN	397
EJLTAPGSDSAVFFEQGTTR	EJLTAPGSDSAVFFEQGTTR	A(1)F(3)H(7)N(5)	(N(F)(N(H(N)(H(H)(H))(H(N(H)(F))(N(F)(H(A)))))))	2	4	sp|P00450|CERU_HUMAN	397
EJLTAPGSDSAVFFEQGTTR	EJLTAPGSDSAVFFEQGTTR	A(2)F(1)H(7)N(5)	(N(N(H(N)(H(H)(H))(H(N(H(A)))(N(F)(H(A)))))))	2	4	sp|P00450|CERU_HUMAN	397
EJLTAPGSDSAVFFEQGTTR	EJLTAPGSDSAVFFEQGTTR	A(3)H(6)N(5)	(N(N(H(H(N(H(A))))(H(N(H(A)))(N(H(A)))))))	2	4	sp|P00450|CERU_HUMAN	397
EJLTAPGSDSAVFFEQGTTR	EJLTAPGSDSAVFFEQGTTR	F(4)H(8)N(5)	(N(F)(N(H(H(N(H(H)(F))))(H(N(H(F)))(N(H(H)(F)))))))	2	4	sp|P00450|CERU_HUMAN	397
EJLTAPGSDSAVFFEQGTTR	EJLTAPGSDSAVFFEQGTTR	A(3)F(1)H(6)N(5)	(N(N(H(H(N(F)(H(A))))(H(N(H(A)))(N(H(A)))))))	2	4	sp|P00450|CERU_HUMAN	397
EJLTAPGSDSAVFFEQGTTR	EJLTAPGSDSAVFFEQGTTR	A(2)F(2)H(7)N(5)	(N(N(H(N)(H(H)(H))(H(N(F)(H(A)))(N(F)(H(A)))))))	2	4	sp|P00450|CERU_HUMAN	397
EJLTAPGSDSAVFFEQGTTR	EJLTAPGSDSAVFFEQGTTR	F(1)H(5)N(4)	(N(N(H(H(N(H)))(H(N(H(F)))))))	2	3	sp|P00450|CERU_HUMAN	397
EJLTAPGSDSAVFFEQGTTR	EJLTAPGSDSAVFFEQGTTR	H(6)N(4)	(N(N(H(H(N(H)))(H(N(H(H)))))))	2	3	sp|P00450|CERU_HUMAN	397
EJLTAPGSDSAVFFEQGTTR	EJLTAPGSDSAVFFEQGTTR	A(1)F(1)H(5)N(4)	(N(F)(N(H(H(N(H)))(H(N(H(A)))))))	2	3	sp|P00450|CERU_HUMAN	397
EJLTAPGSDSAVFFEQGTTR	EJLTAPGSDSAVFFEQGTTR	A(1)H(6)N(4)	(N(N(H(H(N(H(H))))(H(N(H(A)))))))	2	3	sp|P00450|CERU_HUMAN	397
EJLTAR	EJLTAR	A(1)H(5)N(4)	(N(N(H(H(N(H)))(H(N(H(A)))))))	2	3	sp|Q06033|ITIH3_HUMAN	580
EJLTAR	EJLTAR	A(2)H(5)N(4)	(N(N(H(H(N(H(A))))(H(N(H(A)))))))	2	3	sp|Q06033|ITIH3_HUMAN	580
EKECRELHSELDJLSDEYLSCLR	EKEC[160]RELHSELDJLSDEYLSC[160]LR	A(2)F(4)H(4)N(6)	(N(N(H(H(N(F))(N(F)))(H(N(F))(N(F)(H(A(A))))))))	13	5	sp|Q9Y228|T3JAM_HUMAN	493
EKPKEVAENQQJQSSDPEEEK	EKPKEVAENQQJQSSDPEEEK	H(11)N(2)	(N(N(H(H(H(H(H))))(H(H(H))(H(H(H)))))))	12	4	sp|O43491|E41L2_HUMAN	36
EKTJETFEEVIEK	EKTJETFEEVIEK	F(1)H(3)N(4)	(N(F)(N(H(H(N))(H(N)))))	4	4	sp|Q6TDU7|CASC1_HUMAN	125
ELCTISHIFIPAMGJITYDFSFK	ELC[160]TISHIFIPAMGJITYDFSFK	H(7)N(2)	(N(N(H(H(H(H)))(H(H(H))))))	15	3	sp|P04114|APOB_HUMAN	3336
ELDLTCJITTDR	ELDLTC[160]JITTDR	A(1)F(2)H(5)N(4)	(N(N(H(H(H))(H(N(F))(N(F)(H(A)))))))	7	3	sp|Q9P2B2|FPRP_HUMAN	300
ELHHLQEQJVSNAFLDK	ELHHLQEQJVSNAFLDK	A(1)H(4)N(3)	(N(N(H(H)(H(N(H(A)))))))	9	4	sp|P00450|CERU_HUMAN	762
ELHHLQEQJVSNAFLDK	ELHHLQEQJVSNAFLDK	H(5)N(4)	(N(N(H(H(N(H)))(H(N(H))))))	9	4	sp|P00450|CERU_HUMAN	762
ELHHLQEQJVSNAFLDK	ELHHLQEQJVSNAFLDK	H(5)N(4)	(N(N(H(H(N(H)))(H(N(H))))))	9	3	sp|P00450|CERU_HUMAN	762
ELHHLQEQJVSNAFLDK	ELHHLQEQJVSNAFLDK	F(1)H(5)N(4)	(N(F)(N(H(H(N(H)))(H(N(H))))))	9	4	sp|P00450|CERU_HUMAN	762
ELHHLQEQJVSNAFLDK	ELHHLQEQJVSNAFLDK	F(1)H(5)N(4)	(N(F)(N(H(H(N(H)))(H(N(H))))))	9	3	sp|P00450|CERU_HUMAN	762
ELHHLQEQJVSNAFLDK	ELHHLQEQJVSNAFLDK	A(1)H(5)N(4)	(N(N(H(H(N(H)))(H(N(H(A)))))))	9	4	sp|P00450|CERU_HUMAN	762
ELHHLQEQJVSNAFLDK	ELHHLQEQJVSNAFLDK	A(1)H(5)N(4)	(N(N(H(H(N(H)))(H(N(H(A)))))))	9	3	sp|P00450|CERU_HUMAN	762
ELHHLQEQJVSNAFLDK	ELHHLQEQJVSNAFLDK	A(3)H(6)N(5)	(N(N(H(H(N(H(A))))(H(N(H(A)))(N(H(A)))))))	9	5	sp|P00450|CERU_HUMAN	762
ELHHLQEQJVSNAFLDK	ELHHLQEQJVSNAFLDK	A(3)H(6)N(5)	(N(N(H(H(N(H(A))))(H(N(H(A)))(N(H(A)))))))	9	4	sp|P00450|CERU_HUMAN	762
ELHHLQEQJVSNAFLDK	ELHHLQEQJVSNAFLDK	A(3)H(6)N(5)	(N(N(H(H(N(H(A))))(H(N(H(A)))(N(H(A)))))))	9	3	sp|P00450|CERU_HUMAN	762
ELHHLQEQJVSNAFLDK	ELHHLQEQJVSNAFLDK	A(1)F(1)H(5)N(4)	(N(F)(N(H(H(N(H)))(H(N(H(A)))))))	9	4	sp|P00450|CERU_HUMAN	762
ELHHLQEQJVSNAFLDK	ELHHLQEQJVSNAFLDK	A(1)F(1)H(5)N(4)	(N(F)(N(H(H(N(H)))(H(N(H(A)))))))	9	3	sp|P00450|CERU_HUMAN	762
ELHHLQEQJVSNAFLDK	ELHHLQEQJVSNAFLDK	A(3)F(1)H(6)N(5)	(N(N(H(H(N(F)(H(A))))(H(N(H(A)))(N(H(A)))))))	9	5	sp|P00450|CERU_HUMAN	762
ELHHLQEQJVSNAFLDK	ELHHLQEQJVSNAFLDK	A(3)F(1)H(6)N(5)	(N(N(H(H(N(F)(H(A))))(H(N(H(A)))(N(H(A)))))))	9	4	sp|P00450|CERU_HUMAN	762
ELHHLQEQJVSNAFLDK	ELHHLQEQJVSNAFLDK	H(6)N(5)	(N(N(H(H(N(H)))(H(N(H(N(H))))))))	9	4	sp|P00450|CERU_HUMAN	762
ELHHLQEQJVSNAFLDK	ELHHLQEQJVSNAFLDK	H(6)N(5)	(N(N(H(H(N(H)))(H(N(H(N(H))))))))	9	3	sp|P00450|CERU_HUMAN	762
ELHHLQEQJVSNAFLDK	ELHHLQEQJVSNAFLDK	F(1)H(6)N(5)	(N(N(H(H(N(H)(F)))(H(N(H(N(H))))))))	9	4	sp|P00450|CERU_HUMAN	762
ELHHLQEQJVSNAFLDK	ELHHLQEQJVSNAFLDK	A(2)H(5)N(4)	(N(N(H(H(N(H(A))))(H(N(H(A)))))))	9	4	sp|P00450|CERU_HUMAN	762
ELHHLQEQJVSNAFLDK	ELHHLQEQJVSNAFLDK	A(2)H(5)N(4)	(N(N(H(H(N(H(A))))(H(N(H(A)))))))	9	3	sp|P00450|CERU_HUMAN	762
ELHHLQEQJVSNAFLDK	ELHHLQEQJVSNAFLDK	A(1)H(6)N(5)	(N(N(H(H(N(H(A))))(H(N(H))(N(H))))))	9	4	sp|P00450|CERU_HUMAN	762
ELHHLQEQJVSNAFLDK	ELHHLQEQJVSNAFLDK	A(1)H(6)N(5)	(N(N(H(H(N(H(A))))(H(N(H))(N(H))))))	9	3	sp|P00450|CERU_HUMAN	762
ELHHLQEQJVSNAFLDK	ELHHLQEQJVSNAFLDK	A(2)F(1)H(5)N(4)	(N(N(H(H(N(H(A))))(H(N(F)(H(A)))))))	9	4	sp|P00450|CERU_HUMAN	762
ELHHLQEQJVSNAFLDK	ELHHLQEQJVSNAFLDK	A(2)F(1)H(5)N(4)	(N(N(H(H(N(H(A))))(H(N(F)(H(A)))))))	9	3	sp|P00450|CERU_HUMAN	762
ELHHLQEQJVSNAFLDK	ELHHLQEQJVSNAFLDK	A(1)F(1)H(6)N(5)	(N(N(H(H(N(H)(F)))(H(N(H(N(H(A)))))))))	9	4	sp|P00450|CERU_HUMAN	762
ELHHLQEQJVSNAFLDK	ELHHLQEQJVSNAFLDK	A(1)F(1)H(6)N(5)	(N(N(H(H(N(H)(F)))(H(N(H(N(H(A)))))))))	9	3	sp|P00450|CERU_HUMAN	762
ELHHLQEQJVSNAFLDK	ELHHLQEQJVSNAFLDK	A(1)F(4)H(5)N(4)	(N(F)(N(H(H(N(F)(H(A))))(H(N(F)(H(F)))))))	9	4	sp|P00450|CERU_HUMAN	762
ELHHLQEQJVSNAFLDK	ELHHLQEQJVSNAFLDK	A(2)F(2)H(5)N(4)	(N(F)(N(H(H(N(H(A))))(H(N(F)(H(A)))))))	9	4	sp|P00450|CERU_HUMAN	762
ELHHLQEQJVSNAFLDK	ELHHLQEQJVSNAFLDK	F(1)H(7)N(6)	(N(F)(N(H(H(N(H)))(H(N(H(N(H(N(H))))))))))	9	4	sp|P00450|CERU_HUMAN	762
ELHHLQEQJVSNAFLDK	ELHHLQEQJVSNAFLDK	A(2)H(6)N(5)	(N(N(H(H(N(H(A))))(H(N(H))(N(H(A)))))))	9	4	sp|P00450|CERU_HUMAN	762
ELHHLQEQJVSNAFLDK	ELHHLQEQJVSNAFLDK	A(2)H(6)N(5)	(N(N(H(H(N(H(A))))(H(N(H))(N(H(A)))))))	9	3	sp|P00450|CERU_HUMAN	762
ELHHLQEQJVSNAFLDK	ELHHLQEQJVSNAFLDK	F(5)H(4)N(6)	(N(F)(N(H(H(N(F))(N(F)))(H(N(F))(N(H)(F))))))	9	4	sp|P00450|CERU_HUMAN	762
ELHHLQEQJVSNAFLDK	ELHHLQEQJVSNAFLDK	A(2)F(1)H(6)N(5)	(N(N(H(H(N(H)(F)))(H(N(H(A)))(N(H(A)))))))	9	4	sp|P00450|CERU_HUMAN	762
ELHHLQEQJVSNAFLDK	ELHHLQEQJVSNAFLDK	A(2)F(1)H(6)N(5)	(N(N(H(H(N(H)(F)))(H(N(H(A)))(N(H(A)))))))	9	3	sp|P00450|CERU_HUMAN	762
ELHHLQEQJVSNAFLDK	ELHHLQEQJVSNAFLDK	A(3)H(5)N(5)	(N(N(H(N)(H(N(H(A))))(H(N(H(A(A))))))))	9	4	sp|P00450|CERU_HUMAN	762
ELHHLQEQJVSNAFLDK	ELHHLQEQJVSNAFLDK	A(2)F(1)H(7)N(5)	(N(N(H(N)(H(H)(H))(H(N(H(A)))(N(F)(H(A)))))))	9	4	sp|P00450|CERU_HUMAN	762
ELHHLQEQJVSNAFLDK	ELHHLQEQJVSNAFLDK	A(2)F(2)H(6)N(5)	(N(F)(N(H(H(N(H(A))))(H(N(H)(F))(N(H(A)))))))	9	4	sp|P00450|CERU_HUMAN	762
ELHHLQEQJVSNAFLDK	ELHHLQEQJVSNAFLDK	A(1)H(8)N(7)	(N(N(H(H(N(H))(N(H(A))))(H(N(H))(N(H(N(H))))))))	9	4	sp|P00450|CERU_HUMAN	762
ELHHLQEQJVSNAFLDK	ELHHLQEQJVSNAFLDK	A(2)F(2)H(7)N(5)	(N(N(H(N)(H(H)(H))(H(N(F)(H(A)))(N(F)(H(A)))))))	9	4	sp|P00450|CERU_HUMAN	762
ELHHLQEQJVSNAFLDK	ELHHLQEQJVSNAFLDK	A(2)F(3)H(6)N(5)	(N(F)(N(H(H(N(F)(H(A))))(H(N(H)(F))(N(H(A)))))))	9	4	sp|P00450|CERU_HUMAN	762
ELHHLQEQJVSNAFLDK	ELHHLQEQJVSNAFLDK	A(3)F(2)H(6)N(5)	(N(F)(N(H(H(N(F)(H(A))))(H(N(H(A)))(N(H(A)))))))	9	4	sp|P00450|CERU_HUMAN	762
ELHHLQEQJVSNAFLDK	ELHHLQEQJVSNAFLDK	A(4)H(6)N(5)	(N(N(H(H(N(H(A))))(H(N(H(A)))(N(H(A)(A)))))))	9	4	sp|P00450|CERU_HUMAN	762
ELHHLQEQJVSNAFLDK	ELHHLQEQJVSNAFLDK	A(1)F(2)H(6)N(5)	(N(N(H(H(N(H(A))))(H(N(F)(H(N(H)(F))))))))	9	3	sp|P00450|CERU_HUMAN	762
ELHHLQEQJVSNAFLDKGEFYIGSK	ELHHLQEQJVSNAFLDKGEFYIGSK	F(1)H(5)N(4)	(N(F)(N(H(H(N(H)))(H(N(H))))))	9	5	sp|P00450|CERU_HUMAN	762
ELHHLQEQJVSNAFLDKGEFYIGSK	ELHHLQEQJVSNAFLDKGEFYIGSK	A(1)H(5)N(4)	(N(N(H(H(N(H)))(H(N(H(A)))))))	9	5	sp|P00450|CERU_HUMAN	762
ELHHLQEQJVSNAFLDKGEFYIGSK	ELHHLQEQJVSNAFLDKGEFYIGSK	A(1)H(5)N(4)	(N(N(H(H(N(H)))(H(N(H(A)))))))	9	4	sp|P00450|CERU_HUMAN	762
ELHHLQEQJVSNAFLDKGEFYIGSK	ELHHLQEQJVSNAFLDKGEFYIGSK	A(1)H(5)N(4)	(N(N(H(H(N(H)))(H(N(H(A)))))))	9	3	sp|P00450|CERU_HUMAN	762
ELHHLQEQJVSNAFLDKGEFYIGSK	ELHHLQEQJVSNAFLDKGEFYIGSK	F(2)H(5)N(4)	(N(N(H(H(N(H(F))))(H(N(H(F)))))))	9	5	sp|P00450|CERU_HUMAN	762
ELHHLQEQJVSNAFLDKGEFYIGSK	ELHHLQEQJVSNAFLDKGEFYIGSK	A(1)F(1)H(5)N(4)	(N(F)(N(H(H(N(H)))(H(N(H(A)))))))	9	5	sp|P00450|CERU_HUMAN	762
ELHHLQEQJVSNAFLDKGEFYIGSK	ELHHLQEQJVSNAFLDKGEFYIGSK	A(1)F(1)H(5)N(4)	(N(F)(N(H(H(N(H)))(H(N(H(A)))))))	9	4	sp|P00450|CERU_HUMAN	762
ELHHLQEQJVSNAFLDKGEFYIGSK	ELHHLQEQJVSNAFLDKGEFYIGSK	F(3)H(5)N(4)	(N(F)(N(H(H(N(H(F))))(H(N(H(F)))))))	9	5	sp|P00450|CERU_HUMAN	762
ELHHLQEQJVSNAFLDKGEFYIGSK	ELHHLQEQJVSNAFLDKGEFYIGSK	A(1)F(2)H(5)N(4)	(N(N(H(H(N(H)(F)))(H(N(F)(H(A)))))))	9	5	sp|P00450|CERU_HUMAN	762
ELHHLQEQJVSNAFLDKGEFYIGSK	ELHHLQEQJVSNAFLDKGEFYIGSK	A(1)F(2)H(5)N(4)	(N(N(H(H(N(H)(F)))(H(N(F)(H(A)))))))	9	4	sp|P00450|CERU_HUMAN	762
ELHHLQEQJVSNAFLDKGEFYIGSK	ELHHLQEQJVSNAFLDKGEFYIGSK	A(2)H(5)N(4)	(N(N(H(H(N(H(A))))(H(N(H(A)))))))	9	5	sp|P00450|CERU_HUMAN	762
ELHHLQEQJVSNAFLDKGEFYIGSK	ELHHLQEQJVSNAFLDKGEFYIGSK	A(2)H(5)N(4)	(N(N(H(H(N(H(A))))(H(N(H(A)))))))	9	4	sp|P00450|CERU_HUMAN	762
ELHHLQEQJVSNAFLDKGEFYIGSK	ELHHLQEQJVSNAFLDKGEFYIGSK	A(1)H(6)N(5)	(N(N(H(H(N(H(A))))(H(N(H))(N(H))))))	9	5	sp|P00450|CERU_HUMAN	762
ELHHLQEQJVSNAFLDKGEFYIGSK	ELHHLQEQJVSNAFLDKGEFYIGSK	A(1)F(3)H(5)N(4)	(N(N(H(H(N(F)(H(A))))(H(N(F)(H(F)))))))	9	5	sp|P00450|CERU_HUMAN	762
ELHHLQEQJVSNAFLDKGEFYIGSK	ELHHLQEQJVSNAFLDKGEFYIGSK	A(2)F(1)H(5)N(4)	(N(F)(N(H(H(N(H(A))))(H(N(H(A)))))))	9	5	sp|P00450|CERU_HUMAN	762
ELHHLQEQJVSNAFLDKGEFYIGSK	ELHHLQEQJVSNAFLDKGEFYIGSK	A(2)F(1)H(5)N(4)	(N(F)(N(H(H(N(H(A))))(H(N(H(A)))))))	9	4	sp|P00450|CERU_HUMAN	762
ELHHLQEQJVSNAFLDKGEFYIGSK	ELHHLQEQJVSNAFLDKGEFYIGSK	A(1)F(2)H(6)N(5)	(N(F)(N(H(H(N(H)(F)))(H(N(H(N(H(A)))))))))	9	5	sp|P00450|CERU_HUMAN	762
ELHHLQEQJVSNAFLDKGEFYIGSK	ELHHLQEQJVSNAFLDKGEFYIGSK	A(2)H(6)N(5)	(N(N(H(H(N(H(A))))(H(N(H))(N(H(A)))))))	9	5	sp|P00450|CERU_HUMAN	762
ELHHLQEQJVSNAFLDKGEFYIGSK	ELHHLQEQJVSNAFLDKGEFYIGSK	A(2)H(6)N(5)	(N(N(H(H(N(H(A))))(H(N(H))(N(H(A)))))))	9	4	sp|P00450|CERU_HUMAN	762
ELHHLQEQJVSNAFLDKGEFYIGSK	ELHHLQEQJVSNAFLDKGEFYIGSK	A(1)F(3)H(6)N(5)	(N(N(H(N)(H(N(F)(H(H))))(H(N(F)(H(A)(F)))))))	9	5	sp|P00450|CERU_HUMAN	762
ELHHLQEQJVSNAFLDKGEFYIGSK	ELHHLQEQJVSNAFLDKGEFYIGSK	A(2)F(1)H(6)N(5)	(N(F)(N(H(H(N(H(A))))(H(N(H(N(H(A)))))))))	9	5	sp|P00450|CERU_HUMAN	762
ELHHLQEQJVSNAFLDKGEFYIGSK	ELHHLQEQJVSNAFLDKGEFYIGSK	A(2)F(1)H(6)N(5)	(N(F)(N(H(H(N(H(A))))(H(N(H(N(H(A)))))))))	9	4	sp|P00450|CERU_HUMAN	762
ELHHLQEQJVSNAFLDKGEFYIGSK	ELHHLQEQJVSNAFLDKGEFYIGSK	H(5)N(4)	(N(N(H(H(N(H)))(H(N(H))))))	9	4	sp|P00450|CERU_HUMAN	762
ELHHLQEQJVSNAFLDKGEFYIGSK	ELHHLQEQJVSNAFLDKGEFYIGSK	A(3)H(6)N(5)	(N(N(H(H(N(H(A))))(H(N(H(A)))(N(H(A)))))))	9	5	sp|P00450|CERU_HUMAN	762
ELHHLQEQJVSNAFLDKGEFYIGSK	ELHHLQEQJVSNAFLDKGEFYIGSK	A(3)H(6)N(5)	(N(N(H(H(N(H(A))))(H(N(H(A)))(N(H(A)))))))	9	4	sp|P00450|CERU_HUMAN	762
ELHHLQEQJVSNAFLDKGEFYIGSK	ELHHLQEQJVSNAFLDKGEFYIGSK	A(2)F(3)H(6)N(5)	(N(N(H(H(N(F)(H(A))))(H(N(H)(F))(N(F)(H(A)))))))	9	5	sp|P00450|CERU_HUMAN	762
ELHHLQEQJVSNAFLDKGEFYIGSK	ELHHLQEQJVSNAFLDKGEFYIGSK	A(3)F(1)H(6)N(5)	(N(N(H(H(N(F)(H(A))))(H(N(H(A)))(N(H(A)))))))	9	5	sp|P00450|CERU_HUMAN	762
ELHHLQEQJVSNAFLDKGEFYIGSK	ELHHLQEQJVSNAFLDKGEFYIGSK	A(3)F(1)H(6)N(5)	(N(N(H(H(N(F)(H(A))))(H(N(H(A)))(N(H(A)))))))	9	4	sp|P00450|CERU_HUMAN	762
ELHHLQEQJVSNAFLDKGEFYIGSK	ELHHLQEQJVSNAFLDKGEFYIGSK	F(1)H(5)N(4)	(N(N(H(H(N(H)))(H(N(H(F)))))))	9	4	sp|P00450|CERU_HUMAN	762
ELHHLQEQJVSNAFLDKGEFYIGSK	ELHHLQEQJVSNAFLDKGEFYIGSK	A(1)H(6)N(5)	(N(N(H(N)(H(N(H(H))))(H(N(H(A)))))))	9	4	sp|P00450|CERU_HUMAN	762
ELHHLQEQJVSNAFLDKGEFYIGSK	ELHHLQEQJVSNAFLDKGEFYIGSK	H(8)N(6)	(N(N(H(H(N(H(H))))(H(N(H(N(H(N(H))))))))))	9	4	sp|P00450|CERU_HUMAN	762
ELHHLQEQJVSNAFLDKGEFYIGSK	ELHHLQEQJVSNAFLDKGEFYIGSK	A(1)F(2)H(6)N(5)	(N(N(H(H(N(H(A))))(H(N(F)(H(N(H)(F))))))))	9	4	sp|P00450|CERU_HUMAN	762
ELHHLQEQJVSNAFLDKGEFYIGSK	ELHHLQEQJVSNAFLDKGEFYIGSK	A(1)F(3)H(6)N(5)	(N(N(H(H(N(F)(H(A))))(H(N(H)(F))(N(H)(F))))))	9	4	sp|P00450|CERU_HUMAN	762
ELPGVCJETMMALWEECKPCLK	ELPGVC[160]JETMMALWEEC[160]KPC[160]LK	A(1)H(5)N(4)	(N(N(H(H(N(H)))(H(N(H(A)))))))	7	4	sp|P10909|CLUS_HUMAN	103
ELPGVCJETMMALWEECKPCLK	ELPGVC[160]JETMMALWEEC[160]KPC[160]LK	A(2)H(5)N(4)	(N(N(H(H(N(H(A))))(H(N(H(A)))))))	7	4	sp|P10909|CLUS_HUMAN	103
ELPGVCJETMMALWEECKPCLK	ELPGVC[160]JETMMALWEEC[160]KPC[160]LK	A(2)H(5)N(4)	(N(N(H(H(N(H(A))))(H(N(H(A)))))))	7	3	sp|P10909|CLUS_HUMAN	103
ELPGVCJETMMALWEECKPCLK	ELPGVC[160]JETMMALWEEC[160]KPC[160]LK	A(1)H(6)N(5)	(N(N(H(H(N(H(A))))(H(N(H))(N(H))))))	7	4	sp|P10909|CLUS_HUMAN	103
ELPGVCJETMMALWEECKPCLK	ELPGVC[160]JETMMALWEEC[160]KPC[160]LK	A(1)F(1)H(7)N(5)	(N(N(H(N)(H(H)(H))(H(N(H)(F))(N(H(A)))))))	7	4	sp|P10909|CLUS_HUMAN	103
ELPGVCJETMMALWEECKPCLK	ELPGVC[160]JETMMALWEEC[160]KPC[160]LK	A(2)H(6)N(5)	(N(N(H(H(N(H(A))))(H(N(H))(N(H(A)))))))	7	4	sp|P10909|CLUS_HUMAN	103
ELPGVCJETMMALWEECKPCLK	ELPGVC[160]JETMMALWEEC[160]KPC[160]LK	A(1)F(3)H(7)N(5)	(N(F)(N(H(N)(H(H)(H))(H(N(H)(F))(N(F)(H(A)))))))	7	4	sp|P10909|CLUS_HUMAN	103
ELPGVCJETMMALWEECKPCLK	ELPGVC[160]JETMMALWEEC[160]KPC[160]LK	A(2)F(1)H(7)N(5)	(N(N(H(N)(H(H)(H))(H(N(H(A)))(N(F)(H(A)))))))	7	4	sp|P10909|CLUS_HUMAN	103
ELPGVCJETMMALWEECKPCLK	ELPGVC[160]JETMMALWEEC[160]KPC[160]LK	A(3)H(6)N(5)	(N(N(H(H(N(H(A))))(H(N(H(A)))(N(H(A)))))))	7	4	sp|P10909|CLUS_HUMAN	103
ELPGVCJETMMALWEECKPCLK	ELPGVC[160]JETMMALWEEC[160]KPC[160]LK	A(2)F(2)H(7)N(5)	(N(N(H(N)(H(H)(H))(H(N(F)(H(A)))(N(F)(H(A)))))))	7	4	sp|P10909|CLUS_HUMAN	103
ELPGVCJETMMALWEECKPCLK	ELPGVC[160]JETMMALWEEC[160]KPC[160]LK	A(3)F(1)H(6)N(5)	(N(N(H(H(N(F)(H(A))))(H(N(H(A)))(N(H(A)))))))	7	4	sp|P10909|CLUS_HUMAN	103
ELQQFJYTWLRLIK	ELQQFJYTWLRLIK	A(1)F(2)H(5)N(4)	(N(N(H(H(N(H)(F)))(H(N(F)(H(A)))))))	6	3	sp|Q7Z7M9|GALT5_HUMAN	845
ENLELJGSILSGGYPGSAPLQR	ENLELJGSILSGGYPGSAPLQR	H(5)N(2)	(N(N(H(H)(H(H(H))))))	6	4	sp|O43663|PRC1_HUMAN	552
EPAEEJLCVTSR	EPAEEJLC[160]VTSR	F(2)H(4)N(4)	(N(N(H(H(N(F)))(H(N(H)(F))))))	6	3	sp|Q8N6G6|ATL1_HUMAN	646
EPAEEJLCVTSR	EPAEEJLC[160]VTSR	A(1)F(2)H(4)N(3)	(N(F)(N(H(H)(H(N(F)(H(A)))))))	6	3	sp|Q8N6G6|ATL1_HUMAN	646
EPAEEJLCVTSR	EPAEEJLC[160]VTSR	F(2)H(5)N(4)	(N(N(H(H(N(H(F))))(H(N(H(F)))))))	6	3	sp|Q8N6G6|ATL1_HUMAN	646
EPTTJICVFADEQVDR	EPTTJIC[160]VFADEQVDR	A(1)H(5)N(4)	(N(N(H(H(N(H)))(H(N(H(A)))))))	5	3	sp|Q96EM0|T3HPD_HUMAN	259
EQARJK	EQARJK	A(2)H(5)N(4)	(N(N(H(H(N(H(A))))(H(N(H(A)))))))	5	3	sp|Q9GZU2|PEG3_HUMAN	1031
ERSWPAVGJCSSALR	ERSWPAVGJC[160]SSALR	A(2)H(5)N(4)	(N(N(H(H(N(H(A))))(H(N(H(A)))))))	9	3	sp|P02790|HEMO_HUMAN	187
ETFFJLSK	ETFFJLSK	A(2)H(5)N(4)	(N(N(H(H(N(H(A))))(H(N(H(A)))))))	5	3	sp|Q9UK55|ZPI_HUMAN	180
ETVJGSWYIQDLCEMLGK	ETVJGSWYIQDLC[160]EMLGK	H(3)N(2)	(N(N(H(H)(H))))	4	3	sp|P55212|CASP6_HUMAN	224
EVFVHPJYSK	EVFVHPJYSK	A(2)H(5)N(4)	(N(N(H(H(N(H(A))))(H(N(H(A)))))))	7	4	sp|P04070|PROC_HUMAN	290
EVFVHPJYSK	EVFVHPJYSK	A(2)H(5)N(4)	(N(N(H(H(N(H(A))))(H(N(H(A)))))))	7	3	sp|P04070|PROC_HUMAN	290
EVFVHPJYSK	EVFVHPJYSK	H(5)N(4)	(N(N(H(H(N(H)))(H(N(H))))))	7	3	sp|P04070|PROC_HUMAN	290
EVFVHPJYSK	EVFVHPJYSK	A(1)H(5)N(4)	(N(N(H(H(N(H)))(H(N(H(A)))))))	7	3	sp|P04070|PROC_HUMAN	290
EVFVHPJYSK	EVFVHPJYSK	A(2)F(1)H(5)N(4)	(N(F)(N(H(H(N(H(A))))(H(N(H(A)))))))	7	3	sp|P04070|PROC_HUMAN	290
EVFVHPJYSK	EVFVHPJYSK	A(3)H(6)N(5)	(N(N(H(H(N(H(A))))(H(N(H(A)))(N(H(A)))))))	7	3	sp|P04070|PROC_HUMAN	290
EWDJTTTECR	EWDJTTTEC[160]R	H(5)N(4)	(N(N(H(H(N(H)))(H(N(H))))))	4	3	sp|P20851|C4BPB_HUMAN	71
EWDJTTTECR	EWDJTTTEC[160]R	A(1)H(5)N(4)	(N(N(H(H(N(H)))(H(N(H(A)))))))	4	3	sp|P20851|C4BPB_HUMAN	71
EWDJTTTECR	EWDJTTTEC[160]R	A(1)F(1)H(6)N(4)	(N(N(H(H(N(H(H))))(H(N(F)(H(A)))))))	4	3	sp|P20851|C4BPB_HUMAN	71
EWDJTTTECR	EWDJTTTEC[160]R	A(2)H(5)N(4)	(N(N(H(H(N(H(A))))(H(N(H(A)))))))	4	3	sp|P20851|C4BPB_HUMAN	71
EWEKELHHLQEQJVSNAFLDK	EWEKELHHLQEQJVSNAFLDK	A(2)H(5)N(4)	(N(N(H(H(N(H(A))))(H(N(H(A)))))))	13	5	sp|P00450|CERU_HUMAN	762
EWEKELHHLQEQJVSNAFLDK	EWEKELHHLQEQJVSNAFLDK	A(2)H(5)N(4)	(N(N(H(H(N(H(A))))(H(N(H(A)))))))	13	4	sp|P00450|CERU_HUMAN	762
EWEKELHHLQEQJVSNAFLDK	EWEKELHHLQEQJVSNAFLDK	A(2)H(5)N(4)	(N(N(H(H(N(H(A))))(H(N(H(A)))))))	13	3	sp|P00450|CERU_HUMAN	762
EWEKELHHLQEQJVSNAFLDKGEFYIGSK	EWEKELHHLQEQJVSNAFLDKGEFYIGSK	A(2)H(5)N(4)	(N(N(H(H(N(H(A))))(H(N(H(A)))))))	13	6	sp|P00450|CERU_HUMAN	762
EWEKELHHLQEQJVSNAFLDKGEFYIGSK	EWEKELHHLQEQJVSNAFLDKGEFYIGSK	A(2)H(5)N(4)	(N(N(H(H(N(H(A))))(H(N(H(A)))))))	13	5	sp|P00450|CERU_HUMAN	762
EWEKELHHLQEQJVSNAFLDKGEFYIGSK	EWEKELHHLQEQJVSNAFLDKGEFYIGSK	A(2)H(5)N(4)	(N(N(H(H(N(H(A))))(H(N(H(A)))))))	13	4	sp|P00450|CERU_HUMAN	762
EWEKELHHLQEQJVSNAFLDKGEFYIGSK	EWEKELHHLQEQJVSNAFLDKGEFYIGSK	A(2)F(1)H(5)N(4)	(N(N(H(H(N(H(A))))(H(N(F)(H(A)))))))	13	5	sp|P00450|CERU_HUMAN	762
EWLPLJR	EWLPLJR	A(2)H(5)N(4)	(N(N(H(H(N(H(A))))(H(N(H(A)))))))	6	3	sp|O75882|ATRN_HUMAN	383
EYESYSDFERJVTEK	EYESYSDFERJVTEK	A(2)H(5)N(4)	(N(N(H(H(N(H(A))))(H(N(H(A)))))))	11	3	sp|P07358|CO8B_HUMAN	243
FEAEHISJYTALLLSR	FEAEHISJYTALLLSR	H(6)N(2)	(N(N(H(H(H))(H(H(H))))))	8	3	sp|Q9NPR2|SEM4B_HUMAN	64
FEEIQKRFGEEFFJICFHENER	FEEIQKRFGEEFFJIC[160]FHENER	H(3)N(7)	(N(N(H(H(N)(N))(H(N)(N)(N)))))	14	3	sp|P33402|GCYA2_HUMAN	179
FEVDSPVYJATWSASLK	FEVDSPVYJATWSASLK	F(4)H(5)N(7)	(N(N(H(N)(H(N(F))(N(F)))(H(N(H)(F))(N(H)(F))))))	9	4	sp|P04114|APOB_HUMAN	3895
FEVDSPVYJATWSASLK	FEVDSPVYJATWSASLK	H(5)N(4)	(N(N(H(H(N(H)))(H(N(H))))))	9	3	sp|P04114|APOB_HUMAN	3895
FEVDSPVYJATWSASLK	FEVDSPVYJATWSASLK	A(1)H(5)N(4)	(N(N(H(H(N(H)))(H(N(H(A)))))))	9	3	sp|P04114|APOB_HUMAN	3895
FEVDSPVYJATWSASLK	FEVDSPVYJATWSASLK	F(1)H(6)N(4)	(N(N(H(H(H))(H(N(H))(N(H)(F))))))	9	3	sp|P04114|APOB_HUMAN	3895
FEVDSPVYJATWSASLK	FEVDSPVYJATWSASLK	A(2)H(5)N(4)	(N(N(H(H(N(H(A))))(H(N(H(A)))))))	9	3	sp|P04114|APOB_HUMAN	3895
FEVDSPVYJATWSASLK	FEVDSPVYJATWSASLK	A(1)H(6)N(5)	(N(N(H(H(N(H(A))))(H(N(H))(N(H))))))	9	3	sp|P04114|APOB_HUMAN	3895
FEVDSPVYJATWSASLK	FEVDSPVYJATWSASLK	F(1)H(7)N(5)	(N(N(H(N)(H(N(H(H))))(H(N(F)(H(H)))))))	9	3	sp|P04114|APOB_HUMAN	3895
FGCEIENJR	FGC[160]EIENJR	H(5)N(4)	(N(N(H(H(N(H)))(H(N(H))))))	8	3	sp|P25311|ZA2G_HUMAN	128
FGCEIENJR	FGC[160]EIENJR	H(5)N(4)	(N(N(H(H(N(H)))(H(N(H))))))	8	2	sp|P25311|ZA2G_HUMAN	128
FGCEIENJR	FGC[160]EIENJR	A(1)H(5)N(4)	(N(N(H(H(N(H)))(H(N(H(A)))))))	8	3	sp|P25311|ZA2G_HUMAN	128
FGCEIENJR	FGC[160]EIENJR	F(1)H(6)N(4)	(N(N(H(H(H))(H(N(H))(N(H)(F))))))	8	3	sp|P25311|ZA2G_HUMAN	128
FGCEIENJR	FGC[160]EIENJR	A(2)H(5)N(4)	(N(N(H(H(N(H(A))))(H(N(H(A)))))))	8	3	sp|P25311|ZA2G_HUMAN	128
FGCEIENJR	FGC[160]EIENJR	A(1)F(1)H(6)N(4)	(N(N(H(H(N(H(H))))(H(N(F)(H(A)))))))	8	3	sp|P25311|ZA2G_HUMAN	128
FGYILHTDJR	FGYILHTDJR	H(4)N(3)	(N(N(H(H)(H(N(H))))))	9	3	sp|P48740|MASP1_HUMAN	178
FGYILHTDJR	FGYILHTDJR	H(5)N(2)	(N(N(H(H)(H(H(H))))))	9	3	sp|P48740|MASP1_HUMAN	178
FGYILHTDJR	FGYILHTDJR	A(1)H(4)N(3)	(N(N(H(H)(H(N(H(A)))))))	9	3	sp|P48740|MASP1_HUMAN	178
FGYILHTDJR	FGYILHTDJR	F(1)H(5)N(4)	(N(F)(N(H(H(N(H)))(H(N(H))))))	9	3	sp|P48740|MASP1_HUMAN	178
FGYILHTDJR	FGYILHTDJR	A(1)H(5)N(4)	(N(N(H(H(N(H)))(H(N(H(A)))))))	9	3	sp|P48740|MASP1_HUMAN	178
FGYILHTDJR	FGYILHTDJR	A(1)F(1)H(5)N(4)	(N(F)(N(H(H(N(H)))(H(N(H(A)))))))	9	3	sp|P48740|MASP1_HUMAN	178
FGYILHTDJR	FGYILHTDJR	A(2)H(5)N(4)	(N(N(H(H(N(H(A))))(H(N(H(A)))))))	9	3	sp|P48740|MASP1_HUMAN	178
FHDVSESTHWTPFLJASVHYIR	FHDVSESTHWTPFLJASVHYIR	H(5)N(4)	(N(N(H(H(N(H)))(H(N(H))))))	15	5	sp|P80108|PHLD_HUMAN	94
FHDVSESTHWTPFLJASVHYIR	FHDVSESTHWTPFLJASVHYIR	H(5)N(4)	(N(N(H(H(N(H)))(H(N(H))))))	15	4	sp|P80108|PHLD_HUMAN	94
FHDVSESTHWTPFLJASVHYIR	FHDVSESTHWTPFLJASVHYIR	A(1)H(5)N(4)	(N(N(H(H(N(H)))(H(N(H(A)))))))	15	5	sp|P80108|PHLD_HUMAN	94
FHDVSESTHWTPFLJASVHYIR	FHDVSESTHWTPFLJASVHYIR	A(1)H(5)N(4)	(N(N(H(H(N(H)))(H(N(H(A)))))))	15	4	sp|P80108|PHLD_HUMAN	94
FHDVSESTHWTPFLJASVHYIR	FHDVSESTHWTPFLJASVHYIR	F(2)H(5)N(4)	(N(N(H(H(N(H(F))))(H(N(H(F)))))))	15	5	sp|P80108|PHLD_HUMAN	94
FHDVSESTHWTPFLJASVHYIR	FHDVSESTHWTPFLJASVHYIR	A(1)F(2)H(5)N(4)	(N(N(H(H(N(H)(F)))(H(N(F)(H(A)))))))	15	5	sp|P80108|PHLD_HUMAN	94
FHDVSESTHWTPFLJASVHYIR	FHDVSESTHWTPFLJASVHYIR	A(2)H(5)N(4)	(N(N(H(H(N(H(A))))(H(N(H(A)))))))	15	5	sp|P80108|PHLD_HUMAN	94
FHDVSESTHWTPFLJASVHYIR	FHDVSESTHWTPFLJASVHYIR	A(2)H(5)N(4)	(N(N(H(H(N(H(A))))(H(N(H(A)))))))	15	4	sp|P80108|PHLD_HUMAN	94
FHDVSESTHWTPFLJASVHYIR	FHDVSESTHWTPFLJASVHYIR	A(2)H(5)N(4)	(N(N(H(H(N(H(A))))(H(N(H(A)))))))	15	3	sp|P80108|PHLD_HUMAN	94
FIJHSCNPNCYAK	FIJHSC[160]NPNC[160]YAK	F(2)H(5)N(4)	(N(N(H(H(N(H(F))))(H(N(H(F)))))))	3	5	sp|Q9UPS6|SET1B_HUMAN	1905
FITDKHFYFJK	FITDKHFYFJK	H(5)N(4)	(N(N(H(H(N(H)))(H(N(H))))))	10	3	sp|Q9Y278|HS3S2_HUMAN	306
FITDKHFYFJK	FITDKHFYFJK	A(1)H(5)N(4)	(N(N(H(H(N(H)))(H(N(H(A)))))))	10	3	sp|Q9Y278|HS3S2_HUMAN	306
FITDKHFYFJK	FITDKHFYFJK	F(1)H(6)N(4)	(N(N(H(H(H))(H(N(H))(N(H)(F))))))	10	3	sp|Q9Y278|HS3S2_HUMAN	306
FITDKHFYFJK	FITDKHFYFJK	A(1)F(1)H(6)N(4)	(N(N(H(H(H))(H(N(H)(F))(N(H(A)))))))	10	3	sp|Q9Y278|HS3S2_HUMAN	306
FITDKHFYFJK	FITDKHFYFJK	A(2)H(5)N(4)	(N(N(H(H(N(H(A))))(H(N(H(A)))))))	10	3	sp|Q9Y278|HS3S2_HUMAN	306
FJCSEYGJR	FJC[160]SEYGJR	F(1)H(3)N(3)	(N(F)(N(H(H)(H(N)))))	8	2	sp|Q9P1P5|TAAR2_HUMAN	30
FJDTEVLQR	FJDTEVLQR	H(5)N(4)	(N(N(H(H(N(H)))(H(N(H))))))	2	3	sp|P43251|BTD_HUMAN	150
FJDTEVLQR	FJDTEVLQR	A(1)H(5)N(4)	(N(N(H(H(N(H)))(H(N(H(A)))))))	2	3	sp|P43251|BTD_HUMAN	150
FJDTEVLQR	FJDTEVLQR	A(2)H(5)N(4)	(N(N(H(H(N(H(A))))(H(N(H(A)))))))	2	3	sp|P43251|BTD_HUMAN	150
FJETTEK	FJETTEK	A(1)H(5)N(4)	(N(N(H(H(N(H)))(H(N(H(A)))))))	2	3	sp|P43652|AFAM_HUMAN	402
FJETTEK	FJETTEK	A(1)H(5)N(4)	(N(N(H(H(N(H)))(H(N(H(A)))))))	2	2	sp|P43652|AFAM_HUMAN	402
FJETTEK	FJETTEK	A(2)H(5)N(4)	(N(N(H(H(N(H(A))))(H(N(H(A)))))))	2	3	sp|P43652|AFAM_HUMAN	402
FJETTEK	FJETTEK	A(2)H(5)N(4)	(N(N(H(H(N(H(A))))(H(N(H(A)))))))	2	2	sp|P43652|AFAM_HUMAN	402
FJETTEK	FJETTEK	H(5)N(4)	(N(N(H(H(N(H)))(H(N(H))))))	2	2	sp|P43652|AFAM_HUMAN	402
FJHTQTIQQK	FJHTQTIQQK	H(5)N(2)	(N(N(H(H(H))(H(H)))))	2	3	sp|Q92823|NRCAM_HUMAN	223
FJHTQTIQQK	FJHTQTIQQK	H(6)N(3)	(N(N(H(H(H(H)))(H(N(H))))))	2	3	sp|Q92823|NRCAM_HUMAN	223
FJHTQTIQQK	FJHTQTIQQK	H(5)N(2)	(N(N(H(H)(H(H(H))))))	2	2	sp|Q92823|NRCAM_HUMAN	223
FJLTETSEAEIHQSFQHLLR	FJLTETSEAEIHQSFQHLLR	A(1)H(5)N(4)	(N(N(H(H(N(H)))(H(N(H(A)))))))	2	5	sp|P01011|AACT_HUMAN	106
FJLTETSEAEIHQSFQHLLR	FJLTETSEAEIHQSFQHLLR	A(1)H(5)N(4)	(N(N(H(H(N(H)))(H(N(H(A)))))))	2	4	sp|P01011|AACT_HUMAN	106
FJLTETSEAEIHQSFQHLLR	FJLTETSEAEIHQSFQHLLR	A(1)F(2)H(5)N(4)	(N(N(H(H(N(H)(F)))(H(N(F)(H(A)))))))	2	5	sp|P01011|AACT_HUMAN	106
FJLTETSEAEIHQSFQHLLR	FJLTETSEAEIHQSFQHLLR	A(2)H(5)N(4)	(N(N(H(H(N(H(A))))(H(N(H(A)))))))	2	5	sp|P01011|AACT_HUMAN	106
FJLTETSEAEIHQSFQHLLR	FJLTETSEAEIHQSFQHLLR	A(2)H(5)N(4)	(N(N(H(H(N(H(A))))(H(N(H(A)))))))	2	4	sp|P01011|AACT_HUMAN	106
FJLTETSEAEIHQSFQHLLR	FJLTETSEAEIHQSFQHLLR	A(2)H(5)N(4)	(N(N(H(H(N(H(A))))(H(N(H(A)))))))	2	3	sp|P01011|AACT_HUMAN	106
FJLTETSEAEIHQSFQHLLR	FJLTETSEAEIHQSFQHLLR	A(1)H(6)N(5)	(N(N(H(H(N(H(A))))(H(N(H))(N(H))))))	2	5	sp|P01011|AACT_HUMAN	106
FJLTETSEAEIHQSFQHLLR	FJLTETSEAEIHQSFQHLLR	A(1)H(6)N(5)	(N(N(H(H(N(H(A))))(H(N(H))(N(H))))))	2	4	sp|P01011|AACT_HUMAN	106
FJLTETSEAEIHQSFQHLLR	FJLTETSEAEIHQSFQHLLR	A(3)H(7)N(6)	(N(N(H(H(N(H))(N(H(A))))(H(N(H(A)))(N(H(A)))))))	2	6	sp|P01011|AACT_HUMAN	106
FJLTETSEAEIHQSFQHLLR	FJLTETSEAEIHQSFQHLLR	A(3)H(7)N(6)	(N(N(H(H(N(H))(N(H(A))))(H(N(H(A)))(N(H(A)))))))	2	5	sp|P01011|AACT_HUMAN	106
FJLTETSEAEIHQSFQHLLR	FJLTETSEAEIHQSFQHLLR	A(3)H(7)N(6)	(N(N(H(H(N(H))(N(H(A))))(H(N(H(A)))(N(H(A)))))))	2	4	sp|P01011|AACT_HUMAN	106
FJLTETSEAEIHQSFQHLLR	FJLTETSEAEIHQSFQHLLR	A(1)F(2)H(6)N(5)	(N(N(H(H(N(H(A))))(H(N(F)(H(N(H)(F))))))))	2	5	sp|P01011|AACT_HUMAN	106
FJLTETSEAEIHQSFQHLLR	FJLTETSEAEIHQSFQHLLR	A(2)H(6)N(5)	(N(N(H(H(N(H(A))))(H(N(H))(N(H(A)))))))	2	5	sp|P01011|AACT_HUMAN	106
FJLTETSEAEIHQSFQHLLR	FJLTETSEAEIHQSFQHLLR	A(2)H(6)N(5)	(N(N(H(H(N(H(A))))(H(N(H))(N(H(A)))))))	2	4	sp|P01011|AACT_HUMAN	106
FJLTETSEAEIHQSFQHLLR	FJLTETSEAEIHQSFQHLLR	A(4)H(7)N(6)	(N(N(H(H(N(H(A)))(N(H(A))))(H(N(H(A)))(N(H(A)))))))	2	6	sp|P01011|AACT_HUMAN	106
FJLTETSEAEIHQSFQHLLR	FJLTETSEAEIHQSFQHLLR	A(4)H(7)N(6)	(N(N(H(H(N(H(A)))(N(H(A))))(H(N(H(A)))(N(H(A)))))))	2	5	sp|P01011|AACT_HUMAN	106
FJLTETSEAEIHQSFQHLLR	FJLTETSEAEIHQSFQHLLR	A(4)H(7)N(6)	(N(N(H(H(N(H(A)))(N(H(A))))(H(N(H(A)))(N(H(A)))))))	2	4	sp|P01011|AACT_HUMAN	106
FJLTETSEAEIHQSFQHLLR	FJLTETSEAEIHQSFQHLLR	A(1)H(7)N(6)	(N(N(H(H(N(H))(N(H)))(H(N(H))(N(H(A)))))))	2	5	sp|P01011|AACT_HUMAN	106
FJLTETSEAEIHQSFQHLLR	FJLTETSEAEIHQSFQHLLR	A(1)H(7)N(6)	(N(N(H(H(N(H))(N(H)))(H(N(H))(N(H(A)))))))	2	4	sp|P01011|AACT_HUMAN	106
FJLTETSEAEIHQSFQHLLR	FJLTETSEAEIHQSFQHLLR	F(2)H(7)N(6)	(N(N(H(H(N(H))(N(H)(F)))(H(N(H))(N(H)(F))))))	2	5	sp|P01011|AACT_HUMAN	106
FJLTETSEAEIHQSFQHLLR	FJLTETSEAEIHQSFQHLLR	F(2)H(7)N(6)	(N(N(H(H(N(H))(N(H)(F)))(H(N(H))(N(H)(F))))))	2	4	sp|P01011|AACT_HUMAN	106
FJLTETSEAEIHQSFQHLLR	FJLTETSEAEIHQSFQHLLR	H(5)N(4)	(N(N(H(H(N(H)))(H(N(H))))))	2	4	sp|P01011|AACT_HUMAN	106
FJLTETSEAEIHQSFQHLLR	FJLTETSEAEIHQSFQHLLR	A(2)F(1)H(6)N(5)	(N(N(H(H(N(H)(F)))(H(N(H(A)))(N(H(A)))))))	2	5	sp|P01011|AACT_HUMAN	106
FJLTETSEAEIHQSFQHLLR	FJLTETSEAEIHQSFQHLLR	A(2)F(1)H(6)N(5)	(N(N(H(H(N(H)(F)))(H(N(H(A)))(N(H(A)))))))	2	4	sp|P01011|AACT_HUMAN	106
FJLTETSEAEIHQSFQHLLR	FJLTETSEAEIHQSFQHLLR	A(3)F(4)H(7)N(6)	(N(N(H(H(N(H)(F))(N(F)(H(A))))(H(N(F)(H(A)))(N(F)(H(A)))))))	2	6	sp|P01011|AACT_HUMAN	106
FJLTETSEAEIHQSFQHLLR	FJLTETSEAEIHQSFQHLLR	A(3)F(4)H(7)N(6)	(N(N(H(H(N(H)(F))(N(F)(H(A))))(H(N(F)(H(A)))(N(F)(H(A)))))))	2	4	sp|P01011|AACT_HUMAN	106
FJLTETSEAEIHQSFQHLLR	FJLTETSEAEIHQSFQHLLR	H(8)N(7)	(N(N(H(H(N(H))(N(H)))(H(N(H))(N(H(N(H))))))))	2	5	sp|P01011|AACT_HUMAN	106
FJLTETSEAEIHQSFQHLLR	FJLTETSEAEIHQSFQHLLR	A(1)F(1)H(8)N(6)	(N(N(H(H(N(H))(N(H(H))))(H(N(H))(N(F)(H(A)))))))	2	5	sp|P01011|AACT_HUMAN	106
FJLTETSEAEIHQSFQHLLR	FJLTETSEAEIHQSFQHLLR	A(1)F(2)H(7)N(6)	(N(N(H(H(N(H))(N(H)(F)))(H(N(H)(F))(N(H(A)))))))	2	5	sp|P01011|AACT_HUMAN	106
FJLTETSEAEIHQSFQHLLR	FJLTETSEAEIHQSFQHLLR	A(2)F(2)H(6)N(5)	(N(N(H(H(N(F)(H(A))))(H(N(H)(F))(N(H(A)))))))	2	5	sp|P01011|AACT_HUMAN	106
FJLTETSEAEIHQSFQHLLR	FJLTETSEAEIHQSFQHLLR	A(2)H(7)N(6)	(N(N(H(H(N(H))(N(H(A))))(H(N(H))(N(H(A)))))))	2	5	sp|P01011|AACT_HUMAN	106
FJLTETSEAEIHQSFQHLLR	FJLTETSEAEIHQSFQHLLR	A(2)H(7)N(6)	(N(N(H(H(N(H))(N(H(A))))(H(N(H))(N(H(A)))))))	2	4	sp|P01011|AACT_HUMAN	106
FJLTETSEAEIHQSFQHLLR	FJLTETSEAEIHQSFQHLLR	A(3)H(6)N(5)	(N(N(H(H(N(H(A))))(H(N(H(A)))(N(H(A)))))))	2	5	sp|P01011|AACT_HUMAN	106
FJLTETSEAEIHQSFQHLLR	FJLTETSEAEIHQSFQHLLR	A(3)H(6)N(5)	(N(N(H(H(N(H(A))))(H(N(H(A)))(N(H(A)))))))	2	4	sp|P01011|AACT_HUMAN	106
FJLTETSEAEIHQSFQHLLR	FJLTETSEAEIHQSFQHLLR	F(3)H(8)N(6)	(N(F)(N(H(H(N(H))(N(H)(F)))(H(N(H))(N(F)(H(H)))))))	2	5	sp|P01011|AACT_HUMAN	106
FJLTETSEAEIHQSFQHLLR	FJLTETSEAEIHQSFQHLLR	A(2)F(2)H(7)N(5)	(N(N(H(N)(H(H)(H))(H(N(F)(H(A)))(N(F)(H(A)))))))	2	5	sp|P01011|AACT_HUMAN	106
FJLTETSEAEIHQSFQHLLR	FJLTETSEAEIHQSFQHLLR	A(3)F(1)H(6)N(5)	(N(N(H(H(N(F)(H(A))))(H(N(H(A)))(N(H(A)))))))	2	5	sp|P01011|AACT_HUMAN	106
FJLTETSEAEIHQSFQHLLR	FJLTETSEAEIHQSFQHLLR	A(3)F(1)H(6)N(5)	(N(N(H(H(N(F)(H(A))))(H(N(H(A)))(N(H(A)))))))	2	4	sp|P01011|AACT_HUMAN	106
FJLTETSEAEIHQSFQHLLR	FJLTETSEAEIHQSFQHLLR	F(1)H(9)N(7)	(N(N(H(N)(H(H)(H))(H(N(H(N(H))))(N(H(N(H)(F))))))))	2	5	sp|P01011|AACT_HUMAN	106
FJLTETSEAEIHQSFQHLLR	FJLTETSEAEIHQSFQHLLR	F(2)H(5)N(4)	(N(N(H(H(N(H(F))))(H(N(H(F)))))))	2	4	sp|P01011|AACT_HUMAN	106
FJLTETSEAEIHQSFQHLLR	FJLTETSEAEIHQSFQHLLR	H(6)N(5)	(N(N(H(H(N(H)))(H(N(H(N(H))))))))	2	4	sp|P01011|AACT_HUMAN	106
FJLTETSEAEIHQSFQHLLR	FJLTETSEAEIHQSFQHLLR	A(1)F(3)H(8)N(6)	(N(N(H(H(N(H))(N(F)(H(H))))(H(N(H)(F))(N(F)(H(A)))))))	2	5	sp|P01011|AACT_HUMAN	106
FJLTETSEAEIHQSFQHLLR	FJLTETSEAEIHQSFQHLLR	A(2)F(1)H(8)N(6)	(N(N(H(H(N(H))(N(F)(H(A))))(H(N(H(H)))(N(H(A)))))))	2	5	sp|P01011|AACT_HUMAN	106
FJLTETSEAEIHQSFQHLLR	FJLTETSEAEIHQSFQHLLR	A(2)F(2)H(7)N(6)	(N(N(H(H(N(H)(F))(N(H(A))))(H(N(H)(F))(N(H(A)))))))	2	5	sp|P01011|AACT_HUMAN	106
FJLTETSEAEIHQSFQHLLR	FJLTETSEAEIHQSFQHLLR	A(2)F(2)H(7)N(6)	(N(N(H(H(N(H)(F))(N(H(A))))(H(N(H)(F))(N(H(A)))))))	2	4	sp|P01011|AACT_HUMAN	106
FJLTETSEAEIHQSFQHLLR	FJLTETSEAEIHQSFQHLLR	A(1)F(4)H(8)N(6)	(N(N(H(H(N(H)(F))(N(F)(H(A))))(H(N(H(H)))(N(F)(H(F)))))))	2	5	sp|P01011|AACT_HUMAN	106
FJLTETSEAEIHQSFQHLLR	FJLTETSEAEIHQSFQHLLR	A(2)F(3)H(7)N(6)	(N(N(H(H(N(H)(F))(N(H(A))))(H(N(H)(F))(N(F)(H(A)))))))	2	5	sp|P01011|AACT_HUMAN	106
FJLTETSEAEIHQSFQHLLR	FJLTETSEAEIHQSFQHLLR	A(2)F(3)H(7)N(6)	(N(N(H(H(N(H)(F))(N(H(A))))(H(N(H)(F))(N(F)(H(A)))))))	2	4	sp|P01011|AACT_HUMAN	106
FJLTETSEAEIHQSFQHLLR	FJLTETSEAEIHQSFQHLLR	A(3)F(1)H(7)N(6)	(N(N(H(H(N(H)(F))(N(H(A))))(H(N(H(A)))(N(H(A)))))))	2	5	sp|P01011|AACT_HUMAN	106
FJLTETSEAEIHQSFQHLLR	FJLTETSEAEIHQSFQHLLR	F(1)H(10)N(8)	(N(N(H(N)(H(N(H))(N(H(H))))(H(N(H(H)))(N(H(N(H)(F))))))))	2	5	sp|P01011|AACT_HUMAN	106
FJLTETSEAEIHQSFQHLLR	FJLTETSEAEIHQSFQHLLR	A(1)H(10)N(8)	(N(N(H(N)(H(N(H(H)))(N(H(A))))(H(N(H(H)))(N(H(N(H))))))))	2	5	sp|P01011|AACT_HUMAN	106
FJLTETSEAEIHQSFQHLLR	FJLTETSEAEIHQSFQHLLR	A(2)F(3)H(8)N(6)	(N(N(H(H(N(H))(N(F)(H(H))))(H(N(F)(H(A)))(N(F)(H(A)))))))	2	5	sp|P01011|AACT_HUMAN	106
FJLTETSEAEIHQSFQHLLR	FJLTETSEAEIHQSFQHLLR	A(3)F(1)H(8)N(6)	(N(N(H(H(N(H(H)))(N(H(A))))(H(N(H(A)))(N(F)(H(A)))))))	2	5	sp|P01011|AACT_HUMAN	106
FJLTETSEAEIHQSFQHLLR	FJLTETSEAEIHQSFQHLLR	A(3)F(2)H(7)N(6)	(N(N(H(H(N(H)(F))(N(H(A))))(H(N(H(A)))(N(F)(H(A)))))))	2	5	sp|P01011|AACT_HUMAN	106
FJLTETSEAEIHQSFQHLLR	FJLTETSEAEIHQSFQHLLR	A(3)F(2)H(7)N(6)	(N(N(H(H(N(H)(F))(N(H(A))))(H(N(H(A)))(N(F)(H(A)))))))	2	4	sp|P01011|AACT_HUMAN	106
FJLTETSEAEIHQSFQHLLR	FJLTETSEAEIHQSFQHLLR	F(2)H(6)N(5)	(N(N(H(H(N(H)))(H(N(F)(H(N(H)(F))))))))	2	4	sp|P01011|AACT_HUMAN	106
FJLTETSEAEIHQSFQHLLR	FJLTETSEAEIHQSFQHLLR	H(7)N(6)	(N(N(H(H(N(H(N(H)))))(H(N(H(N(H))))))))	2	4	sp|P01011|AACT_HUMAN	106
FJLTETSEAEIHQSFQHLLR	FJLTETSEAEIHQSFQHLLR	A(1)F(1)H(6)N(5)	(N(N(H(H(N(H)(F)))(H(N(H(N(H(A)))))))))	2	4	sp|P01011|AACT_HUMAN	106
FJLTETSEAEIHQSFQHLLR	FJLTETSEAEIHQSFQHLLR	A(3)F(3)H(7)N(6)	(N(N(H(H(N(H)(F))(N(F)(H(A))))(H(N(H(A)))(N(F)(H(A)))))))	2	5	sp|P01011|AACT_HUMAN	106
FJLTETSEAEIHQSFQHLLR	FJLTETSEAEIHQSFQHLLR	A(3)F(3)H(7)N(6)	(N(N(H(H(N(H)(F))(N(F)(H(A))))(H(N(H(A)))(N(F)(H(A)))))))	2	4	sp|P01011|AACT_HUMAN	106
FJLTETSEAEIHQSFQHLLR	FJLTETSEAEIHQSFQHLLR	A(4)F(1)H(7)N(6)	(N(N(H(H(N(H(A)))(N(H(A))))(H(N(H(A)))(N(F)(H(A)))))))	2	5	sp|P01011|AACT_HUMAN	106
FJLTETSEAEIHQSFQHLLR	FJLTETSEAEIHQSFQHLLR	A(4)F(1)H(7)N(6)	(N(N(H(H(N(H(A)))(N(H(A))))(H(N(H(A)))(N(F)(H(A)))))))	2	4	sp|P01011|AACT_HUMAN	106
FJLTETSEAEIHQSFQHLLR	FJLTETSEAEIHQSFQHLLR	A(2)F(4)H(8)N(6)	(N(N(H(H(N(H(H)))(N(F)(H(F))))(H(N(F)(H(A)))(N(F)(H(A)))))))	2	5	sp|P01011|AACT_HUMAN	106
FJLTETSEAEIHQSFQHLLR	FJLTETSEAEIHQSFQHLLR	A(3)F(2)H(8)N(6)	(N(N(H(H(N(H(A)))(N(F)(H(H))))(H(N(H(A)))(N(F)(H(A)))))))	2	5	sp|P01011|AACT_HUMAN	106
FJLTETSEAEIHQSFQHLLR	FJLTETSEAEIHQSFQHLLR	A(1)F(2)H(6)N(5)	(N(N(H(H(N(H)(F)))(H(N(F)(H(N(H(A)))))))))	2	4	sp|P01011|AACT_HUMAN	106
FJLTETSEAEIHQSFQHLLR	FJLTETSEAEIHQSFQHLLR	A(2)F(3)H(5)N(4)	(N(N(H(H(N(F)(H(F))))(H(N(F)(H(A(A))))))))	2	4	sp|P01011|AACT_HUMAN	106
FJLTETSEAEIHQSFQHLLR	FJLTETSEAEIHQSFQHLLR	A(3)F(3)H(8)N(6)	(N(F)(N(H(H(N(H(A)))(N(F)(H(H))))(H(N(H(A)))(N(F)(H(A)))))))	2	5	sp|P01011|AACT_HUMAN	106
FJLTETSEAEIHQSFQHLLR	FJLTETSEAEIHQSFQHLLR	A(4)F(2)H(7)N(6)	(N(N(H(H(N(H(A)))(N(F)(H(A))))(H(N(H(A)))(N(F)(H(A)))))))	2	5	sp|P01011|AACT_HUMAN	106
FJLTETSEAEIHQSFQHLLR	FJLTETSEAEIHQSFQHLLR	A(4)F(2)H(7)N(6)	(N(N(H(H(N(H(A)))(N(F)(H(A))))(H(N(H(A)))(N(F)(H(A)))))))	2	4	sp|P01011|AACT_HUMAN	106
FJLTETSEAEIHQSFQHLLR	FJLTETSEAEIHQSFQHLLR	A(2)F(2)H(7)N(4)	(N(N(H(H(H)(H))(H(N(F)(H(A)))(N(F)(H(A)))))))	2	4	sp|P01011|AACT_HUMAN	106
FJLTETSEAEIHQSFQHLLR	FJLTETSEAEIHQSFQHLLR	A(3)F(3)H(5)N(4)	(N(F)(N(H(H(N(F)(H(A))))(H(N(F)(H(A(A))))))))	2	4	sp|P01011|AACT_HUMAN	106
FJLTETSEAEIHQSFQHLLR	FJLTETSEAEIHQSFQHLLR	A(2)F(3)H(6)N(5)	(N(N(H(H(N(F)(H(A))))(H(N(H)(F))(N(F)(H(A)))))))	2	4	sp|P01011|AACT_HUMAN	106
FJLTETSEAEIHQSFQHLLR	FJLTETSEAEIHQSFQHLLR	A(2)F(1)H(7)N(6)	(N(N(H(H(N(H))(N(H)(F)))(H(N(H(A)))(N(H(A)))))))	2	4	sp|P01011|AACT_HUMAN	106
FJLTETSEAEIHQSFQHLLR	FJLTETSEAEIHQSFQHLLR	A(3)F(1)H(7)N(6)	(N(N(H(H(N(H))(N(F)(H(A))))(H(N(H(A)))(N(H(A)))))))	2	4	sp|P01011|AACT_HUMAN	106
FJLTETSEAEIHQSFQHLLR	FJLTETSEAEIHQSFQHLLR	A(4)F(3)H(7)N(6)	(N(N(H(H(N(H(A)))(N(F)(H(A))))(H(N(F)(H(A)))(N(F)(H(A)))))))	2	4	sp|P01011|AACT_HUMAN	106
FJSSYLQGTNQITGR	FJSSYLQGTNQITGR	A(1)H(5)N(4)	(N(N(H(H(N(H)))(H(N(H(A)))))))	2	4	sp|P04114|APOB_HUMAN	1523
FJSSYLQGTNQITGR	FJSSYLQGTNQITGR	A(1)H(5)N(4)	(N(N(H(H(N(H)))(H(N(H(A)))))))	2	3	sp|P04114|APOB_HUMAN	1523
FJSSYLQGTNQITGR	FJSSYLQGTNQITGR	H(5)N(4)	(N(N(H(H(N(H)))(H(N(H))))))	2	3	sp|P04114|APOB_HUMAN	1523
FJSSYLQGTNQITGR	FJSSYLQGTNQITGR	A(1)H(4)N(4)	(N(N(H(H(N))(H(N(H(A)))))))	2	3	sp|P04114|APOB_HUMAN	1523
FJSSYLQGTNQITGR	FJSSYLQGTNQITGR	A(2)H(5)N(4)	(N(N(H(H(N(H(A))))(H(N(H(A)))))))	2	3	sp|P04114|APOB_HUMAN	1523
FLJDTMAVYEAK	FLJDTMAVYEAK	A(1)H(5)N(4)	(N(N(H(H(N(H)))(H(N(H(A)))))))	3	3	sp|P29622|KAIN_HUMAN	157
FLJDTMAVYEAK	FLJDTMAVYEAK	F(1)H(6)N(4)	(N(N(H(H(H))(H(N(H))(N(H)(F))))))	3	3	sp|P29622|KAIN_HUMAN	157
FLJDTMAVYEAK	FLJDTMAVYEAK	A(2)H(5)N(4)	(N(N(H(H(N(H(A))))(H(N(H(A)))))))	3	3	sp|P29622|KAIN_HUMAN	157
FLNJGTCTAEGK	FLNJGTC[160]TAEGK	H(5)N(4)	(N(N(H(H(N(H)))(H(N(H))))))	4	3	sp|P05156|CFAI_HUMAN	103
FLNJGTCTAEGK	FLNJGTC[160]TAEGK	H(5)N(4)	(N(N(H(H(N(H)))(H(N(H))))))	4	2	sp|P05156|CFAI_HUMAN	103
FLNJGTCTAEGK	FLNJGTC[160]TAEGK	A(1)H(5)N(4)	(N(N(H(H(N(H)))(H(N(H(A)))))))	4	3	sp|P05156|CFAI_HUMAN	103
FLNJGTCTAEGK	FLNJGTC[160]TAEGK	A(1)H(5)N(4)	(N(N(H(H(N(H)))(H(N(H(A)))))))	4	2	sp|P05156|CFAI_HUMAN	103
FLNJGTCTAEGK	FLNJGTC[160]TAEGK	F(1)H(6)N(4)	(N(N(H(H(H))(H(N(H))(N(H)(F))))))	4	3	sp|P05156|CFAI_HUMAN	103
FLNJGTCTAEGK	FLNJGTC[160]TAEGK	A(1)F(1)H(5)N(4)	(N(N(H(H(N(H)(F)))(H(N(H(A)))))))	4	3	sp|P05156|CFAI_HUMAN	103
FLNJGTCTAEGK	FLNJGTC[160]TAEGK	A(1)F(1)H(6)N(4)	(N(N(H(H(N(H(H))))(H(N(F)(H(A)))))))	4	3	sp|P05156|CFAI_HUMAN	103
FLNJGTCTAEGK	FLNJGTC[160]TAEGK	A(2)H(5)N(4)	(N(N(H(H(N(H(A))))(H(N(H(A)))))))	4	3	sp|P05156|CFAI_HUMAN	103
FLNJGTCTAEGK	FLNJGTC[160]TAEGK	F(3)H(6)N(4)	(N(F)(N(H(H(N(H(F))))(H(N(H(H)(F)))))))	4	3	sp|P05156|CFAI_HUMAN	103
FLNJGTCTAEGK	FLNJGTC[160]TAEGK	A(2)F(1)H(5)N(4)	(N(N(H(H(N(H(A))))(H(N(F)(H(A)))))))	4	3	sp|P05156|CFAI_HUMAN	103
FSDGLESJSSTQFEVK	FSDGLESJSSTQFEVK	H(7)N(2)	(N(N(H(H(H))(H(H(H(H)))))))	8	3	sp|P0C0L4|CO4A_HUMAN/sp|P0C0L5|CO4B_HUMAN	226/226
FSDGLESJSSTQFEVK	FSDGLESJSSTQFEVK	H(8)N(2)	(N(N(H(H(H))(H(H)(H)(H(H))))))	8	3	sp|P0C0L4|CO4A_HUMAN/sp|P0C0L5|CO4B_HUMAN	226/226
FSDGLESJSSTQFEVK	FSDGLESJSSTQFEVK	H(9)N(2)	(N(N(H(H(H(H)))(H(H)(H(H(H)))))))	8	3	sp|P0C0L4|CO4A_HUMAN/sp|P0C0L5|CO4B_HUMAN	226/226
FSDGLESJSSTQFEVK	FSDGLESJSSTQFEVK	A(1)F(4)H(5)N(7)	(N(N(H(N)(H(N(F))(N(F)))(H(N(H)(F))(N(F)(H(A)))))))	8	4	sp|P0C0L4|CO4A_HUMAN/sp|P0C0L5|CO4B_HUMAN	226/226
FSDGLESJSSTQFEVK	FSDGLESJSSTQFEVK	A(2)H(3)N(4)	(N(N(H(H(N(A)))(H(N(A))))))	8	3	sp|P0C0L4|CO4A_HUMAN/sp|P0C0L5|CO4B_HUMAN	226/226
FSDGLESJSSTQFEVK	FSDGLESJSSTQFEVK	A(1)F(2)H(4)N(4)	(N(N(H(H(N(F)))(H(N(F)(H(A)))))))	8	3	sp|P0C0L4|CO4A_HUMAN/sp|P0C0L5|CO4B_HUMAN	226/226
FSDGLESJSSTQFEVK	FSDGLESJSSTQFEVK	A(2)H(4)N(4)	(N(N(H(H(N))(H(N(H(A(A))))))))	8	3	sp|P0C0L4|CO4A_HUMAN/sp|P0C0L5|CO4B_HUMAN	226/226
FSDGLESJSSTQFEVK	FSDGLESJSSTQFEVK	H(10)N(2)	(N(N(H(H(H(H(H))))(H(H)(H(H(H)))))))	8	3	sp|P0C0L4|CO4A_HUMAN/sp|P0C0L5|CO4B_HUMAN	226/226
FSDGLESJSSTQFEVK	FSDGLESJSSTQFEVK	A(3)F(5)H(7)N(6)	(N(F)(N(H(H(N(H)(F))(N(F)(H(A))))(H(N(F)(H(A)))(N(F)(H(A)))))))	8	4	sp|P0C0L4|CO4A_HUMAN/sp|P0C0L5|CO4B_HUMAN	226/226
FSDGLESJSSTQFEVKK	FSDGLESJSSTQFEVKK	H(8)N(2)	(N(N(H(H(H(H)))(H(H)(H)(H)))))	8	4	sp|P0C0L4|CO4A_HUMAN/sp|P0C0L5|CO4B_HUMAN	226/226
FSDGLESJSSTQFEVKK	FSDGLESJSSTQFEVKK	H(8)N(2)	(N(N(H(H(H(H)))(H(H)(H)(H)))))	8	3	sp|P0C0L4|CO4A_HUMAN/sp|P0C0L5|CO4B_HUMAN	226/226
FSDGLESJSSTQFEVKK	FSDGLESJSSTQFEVKK	H(9)N(2)	(N(N(H(H(H)(H))(H(H(H(H(H))))))))	8	4	sp|P0C0L4|CO4A_HUMAN/sp|P0C0L5|CO4B_HUMAN	226/226
FSDGLESJSSTQFEVKK	FSDGLESJSSTQFEVKK	H(7)N(2)	(N(N(H(H(H))(H(H(H(H)))))))	8	3	sp|P0C0L4|CO4A_HUMAN/sp|P0C0L5|CO4B_HUMAN	226/226
FSDGLESJSSTQFEVKK	FSDGLESJSSTQFEVKK	H(9)N(2)	(N(N(H(H(H(H)))(H(H)(H(H)(H))))))	8	3	sp|P0C0L4|CO4A_HUMAN/sp|P0C0L5|CO4B_HUMAN	226/226
FSDGLESJSSTQFEVKK	FSDGLESJSSTQFEVKK	F(1)H(9)N(2)	(N(F)(N(H(H(H(H)))(H(H(H))(H(H))))))	8	3	sp|P0C0L4|CO4A_HUMAN/sp|P0C0L5|CO4B_HUMAN	226/226
FSDGLESJSSTQFEVKK	FSDGLESJSSTQFEVKK	H(10)N(2)	(N(N(H(H(H(H(H))))(H(H)(H(H(H)))))))	8	3	sp|P0C0L4|CO4A_HUMAN/sp|P0C0L5|CO4B_HUMAN	226/226
FSDGLESJSSTQFEVKK	FSDGLESJSSTQFEVKK	H(8)N(7)	(N(N(H(H(N(H))(N(H)))(H(N(H))(N(H(N(H))))))))	8	3	sp|P0C0L4|CO4A_HUMAN/sp|P0C0L5|CO4B_HUMAN	226/226
FSGVJDTDFR	FSGVJDTDFR	F(1)H(4)N(4)	(N(F)(N(H(H(H))(H(N)(N)))))	5	3	sp|Q9UKY4|POMT2_HUMAN	583
FSGVJDTDFR	FSGVJDTDFR	A(1)F(1)H(5)N(4)	(N(F)(N(H(H(N(H)))(H(N(H(A)))))))	5	3	sp|Q9UKY4|POMT2_HUMAN	583
FSLLGHASISCTVEJETIGVWR	FSLLGHASISC[160]TVEJETIGVWR	A(1)F(1)H(6)N(4)	(N(N(H(H(N(H(H))))(H(N(F)(H(A)))))))	15	4	sp|P04003|C4BPA_HUMAN	221
FSLLGHASISCTVEJETIGVWR	FSLLGHASISC[160]TVEJETIGVWR	A(2)H(5)N(4)	(N(N(H(H(N(H(A))))(H(N(H(A)))))))	15	4	sp|P04003|C4BPA_HUMAN	221
FSLLGHASISCTVEJETIGVWR	FSLLGHASISC[160]TVEJETIGVWR	A(2)H(5)N(4)	(N(N(H(H(N(H(A))))(H(N(H(A)))))))	15	3	sp|P04003|C4BPA_HUMAN	221
FSLLGHASISCTVEJETIGVWR	FSLLGHASISC[160]TVEJETIGVWR	F(3)H(6)N(4)	(N(F)(N(H(H(N(H(F))))(H(N(H(H)(F)))))))	15	4	sp|P04003|C4BPA_HUMAN	221
FSLLGHASISCTVEJETIGVWR	FSLLGHASISC[160]TVEJETIGVWR	A(1)H(5)N(4)	(N(N(H(H(N(H)))(H(N(H(A)))))))	15	3	sp|P04003|C4BPA_HUMAN	221
FSLLGHASISCTVEJETIGVWRPSPPTCEK	FSLLGHASISC[160]TVEJETIGVWRPSPPTC[160]EK	A(1)H(5)N(4)	(N(N(H(H(N(H)))(H(N(H(A)))))))	15	5	sp|P04003|C4BPA_HUMAN	221
FSLLGHASISCTVEJETIGVWRPSPPTCEK	FSLLGHASISC[160]TVEJETIGVWRPSPPTC[160]EK	A(1)H(5)N(4)	(N(N(H(H(N(H)))(H(N(H(A)))))))	15	4	sp|P04003|C4BPA_HUMAN	221
FSLLGHASISCTVEJETIGVWRPSPPTCEK	FSLLGHASISC[160]TVEJETIGVWRPSPPTC[160]EK	A(1)F(1)H(6)N(4)	(N(N(H(H(N(H(H))))(H(N(F)(H(A)))))))	15	5	sp|P04003|C4BPA_HUMAN	221
FSLLGHASISCTVEJETIGVWRPSPPTCEK	FSLLGHASISC[160]TVEJETIGVWRPSPPTC[160]EK	A(1)F(1)H(6)N(4)	(N(N(H(H(N(H(H))))(H(N(F)(H(A)))))))	15	4	sp|P04003|C4BPA_HUMAN	221
FSLLGHASISCTVEJETIGVWRPSPPTCEK	FSLLGHASISC[160]TVEJETIGVWRPSPPTC[160]EK	A(2)H(5)N(4)	(N(N(H(H(N(H(A))))(H(N(H(A)))))))	15	5	sp|P04003|C4BPA_HUMAN	221
FSLLGHASISCTVEJETIGVWRPSPPTCEK	FSLLGHASISC[160]TVEJETIGVWRPSPPTC[160]EK	A(2)H(5)N(4)	(N(N(H(H(N(H(A))))(H(N(H(A)))))))	15	4	sp|P04003|C4BPA_HUMAN	221
FSLLGHASISCTVEJETIGVWRPSPPTCEK	FSLLGHASISC[160]TVEJETIGVWRPSPPTC[160]EK	F(3)H(6)N(4)	(N(F)(N(H(H(N(H(F))))(H(N(H(H)(F)))))))	15	5	sp|P04003|C4BPA_HUMAN	221
FSLLGHASISCTVEJETIGVWRPSPPTCEK	FSLLGHASISC[160]TVEJETIGVWRPSPPTC[160]EK	F(3)H(6)N(4)	(N(F)(N(H(H(N(H(F))))(H(N(H(H)(F)))))))	15	4	sp|P04003|C4BPA_HUMAN	221
FSLLGHASISCTVEJETIGVWRPSPPTCEK	FSLLGHASISC[160]TVEJETIGVWRPSPPTC[160]EK	A(2)F(1)H(5)N(4)	(N(F)(N(H(H(N(H(A))))(H(N(H(A)))))))	15	4	sp|P04003|C4BPA_HUMAN	221
FSYSKJETYQLFLSYSSK	FSYSKJETYQLFLSYSSK	A(2)H(5)N(4)	(N(N(H(H(N(H(A))))(H(N(H(A)))))))	6	3	sp|P02748|CO9_HUMAN	277
FSYSKJETYQLFLSYSSKK	FSYSKJETYQLFLSYSSKK	A(2)H(5)N(4)	(N(N(H(H(N(H(A))))(H(N(H(A)))))))	6	4	sp|P02748|CO9_HUMAN	277
FTVJLSGCPR	FTVJLSGC[160]PR	A(2)F(1)H(6)N(3)	(N(N(H(H(H)(H))(H(N(F)(H(A(A))))))))	4	3	sp|Q9BTE3|MCMBP_HUMAN	392
FVEGSHJSTVSLTTK	FVEGSHJSTVSLTTK	A(1)H(5)N(3)	(N(N(H(H(H))(H(N(H(A)))))))	7	4	sp|P04114|APOB_HUMAN	3411
FVEGSHJSTVSLTTK	FVEGSHJSTVSLTTK	A(1)H(5)N(3)	(N(N(H(H(H))(H(N(H(A)))))))	7	3	sp|P04114|APOB_HUMAN	3411
FVEGSHJSTVSLTTK	FVEGSHJSTVSLTTK	A(1)H(5)N(4)	(N(N(H(H(N(H)))(H(N(H(A)))))))	7	4	sp|P04114|APOB_HUMAN	3411
FVEGSHJSTVSLTTK	FVEGSHJSTVSLTTK	A(1)H(5)N(4)	(N(N(H(H(N(H)))(H(N(H(A)))))))	7	3	sp|P04114|APOB_HUMAN	3411
FVEGSHJSTVSLTTK	FVEGSHJSTVSLTTK	H(5)N(2)	(N(N(H(H(H))(H(H)))))	7	3	sp|P04114|APOB_HUMAN	3411
FVEGSHJSTVSLTTK	FVEGSHJSTVSLTTK	A(2)H(5)N(4)	(N(N(H(H(N(H(A))))(H(N(H(A)))))))	7	4	sp|P04114|APOB_HUMAN	3411
FVEGSHJSTVSLTTK	FVEGSHJSTVSLTTK	A(2)H(5)N(4)	(N(N(H(H(N(H(A))))(H(N(H(A)))))))	7	3	sp|P04114|APOB_HUMAN	3411
FVEGSHJSTVSLTTK	FVEGSHJSTVSLTTK	H(4)N(3)	(N(N(H(H(H))(H(N)))))	7	3	sp|P04114|APOB_HUMAN	3411
FVEGSHJSTVSLTTK	FVEGSHJSTVSLTTK	H(4)N(4)	(N(N(H(H(N))(H(N(H))))))	7	3	sp|P04114|APOB_HUMAN	3411
FVEGSHJSTVSLTTK	FVEGSHJSTVSLTTK	H(5)N(3)	(N(H)(N(H(H)(H(N(H))))))	7	3	sp|P04114|APOB_HUMAN	3411
FVEGSHJSTVSLTTK	FVEGSHJSTVSLTTK	A(1)H(4)N(3)	(N(N(H(H)(H(N(H(A)))))))	7	3	sp|P04114|APOB_HUMAN	3411
FVEGSHJSTVSLTTK	FVEGSHJSTVSLTTK	H(6)N(3)	(N(N(H(H(H(H)))(H(N(H))))))	7	3	sp|P04114|APOB_HUMAN	3411
FVEGSHJSTVSLTTK	FVEGSHJSTVSLTTK	H(7)N(2)	(N(N(H(H(H))(H(H(H(H)))))))	7	3	sp|P04114|APOB_HUMAN	3411
FVEGSHJSTVSLTTK	FVEGSHJSTVSLTTK	H(5)N(4)	(N(N(H(H(N(H)))(H(N(H))))))	7	3	sp|P04114|APOB_HUMAN	3411
FVEGSHJSTVSLTTK	FVEGSHJSTVSLTTK	H(8)N(2)	(N(N(H(H(H(H)))(H(H)(H)(H)))))	7	3	sp|P04114|APOB_HUMAN	3411
FVEGSHJSTVSLTTK	FVEGSHJSTVSLTTK	A(1)H(4)N(4)	(N(N(H(H(N))(H(N(H(A)))))))	7	3	sp|P04114|APOB_HUMAN	3411
FVEGSHJSTVSLTTK	FVEGSHJSTVSLTTK	A(1)H(6)N(3)	(N(N(H(H(H)(H))(H(N(H(A)))))))	7	3	sp|P04114|APOB_HUMAN	3411
FVQGJSTEVACHPGYGLPK	FVQGJSTEVAC[160]HPGYGLPK	A(2)H(5)N(4)	(N(N(H(H(N(H(A))))(H(N(H(A)))))))	5	4	sp|Q02985|FHR3_HUMAN	108
FVQGJSTEVACHPGYGLPK	FVQGJSTEVAC[160]HPGYGLPK	A(2)H(5)N(4)	(N(N(H(H(N(H(A))))(H(N(H(A)))))))	5	3	sp|Q02985|FHR3_HUMAN	108
FVQGJSTEVACHPGYGLPK	FVQGJSTEVAC[160]HPGYGLPK	A(1)H(5)N(4)	(N(N(H(H(N(H)))(H(N(H(A)))))))	5	3	sp|Q02985|FHR3_HUMAN	108
FWHDTCFRCAKCLHPLAJETFVAK	FWHDTC[160]FRC[160]AKC[160]LHPLAJETFVAK	A(2)F(1)H(4)N(3)	(N(F)(N(H(H)(H(N(H(A(A))))))))	18	5	sp|Q13642|FHL1_HUMAN	77
GAFFPLTERJWSLPNR	GAFFPLTERJWSLPNR	A(1)F(1)H(5)N(4)	(N(F)(N(H(H(N(H)))(H(N(H(A)))))))	10	3	sp|P55058|PLTP_HUMAN	245
GAFISJFSMTVDGK	GAFISJFSMTVDGK	A(2)H(5)N(4)	(N(N(H(H(N(H(A))))(H(N(H(A)))))))	6	4	sp|P19823|ITIH2_HUMAN	118
GAFISJFSMTVDGK	GAFISJFSMTVDGK	A(2)H(5)N(4)	(N(N(H(H(N(H(A))))(H(N(H(A)))))))	6	3	sp|P19823|ITIH2_HUMAN	118
GAFISJFSMTVDGK	GAFISJFSMTVDGK	A(1)H(4)N(3)	(N(N(H(H)(H(N(H(A)))))))	6	3	sp|P19823|ITIH2_HUMAN	118
GAFISJFSMTVDGK	GAFISJFSMTVDGK	H(5)N(4)	(N(N(H(H(N(H)))(H(N(H))))))	6	3	sp|P19823|ITIH2_HUMAN	118
GAFISJFSMTVDGK	GAFISJFSMTVDGK	A(1)H(5)N(3)	(N(N(H(H(H))(H(N(H(A)))))))	6	3	sp|P19823|ITIH2_HUMAN	118
GAFISJFSMTVDGK	GAFISJFSMTVDGK	A(1)H(5)N(3)	(N(N(H(H(H))(H(N(H(A)))))))	6	2	sp|P19823|ITIH2_HUMAN	118
GAFISJFSMTVDGK	GAFISJFSMTVDGK	A(1)H(6)N(3)	(N(N(H(H)(H(H)(H(N(H(A))))))))	6	3	sp|P19823|ITIH2_HUMAN	118
GAFISJFSMTVDGK	GAFISJFSMTVDGK	A(1)H(5)N(4)	(N(N(H(H(N(H)))(H(N(H(A)))))))	6	3	sp|P19823|ITIH2_HUMAN	118
GAFISJFSMTVDGK	GAFISJFSMTVDGK	A(1)F(1)H(5)N(4)	(N(N(H(H(N(H)(F)))(H(N(H(A)))))))	6	3	sp|P19823|ITIH2_HUMAN	118
GAFISJFSMTVDGK	GAFISJFSMTVDGK	A(1)H(6)N(4)	(N(N(H(H(N(H(H))))(H(N(H(A)))))))	6	3	sp|P19823|ITIH2_HUMAN	118
GAFISJFSMTVDGK	GAFISJFSM[147]TVDGK	A(1)H(5)N(4)	(N(N(H(H(N(H)))(H(N(H(A)))))))	6	3	sp|P19823|ITIH2_HUMAN	118
GAFISJFSMTVDGK	GAFISJFSM[147]TVDGK	A(2)H(5)N(4)	(N(N(H(H(N(H(A))))(H(N(H(A)))))))	6	3	sp|P19823|ITIH2_HUMAN	118
GAPAGPPLLFLLEAGAFRESAGAPAJR	GAPAGPPLLFLLEAGAFRESAGAPAJR	A(1)H(5)N(4)	(N(N(H(H(N(H)))(H(N(H(A)))))))	26	4	sp|P34130|NTF4_HUMAN	76
GCJDSDVLAVAGFALR	GC[160]JDSDVLAVAGFALR	A(1)H(5)N(4)	(N(N(H(H(N(H)))(H(N(H(A)))))))	3	3	sp|Q9UGM5|FETUB_HUMAN	37
[truncated: 4,262 more rows]

## Sheet: SerumEXL
Sequence	FullPeptideName	GlycanComposition	GlycanStruct	GlycanSite	Charge	ProteinName	ProteinGlycoSite
[truncated: 5,508 more rows]
