# Supplementary material for: GproDIA enables data-independent acquisition glycoproteomics with comprehensive statistical control
Source: Nat Commun. 2021 Oct 18;12:6073. doi: 10.1038/s41467-021-26246-3 (PMC8523693; doi:10.1038/s41467-021-26246-3)
Supplement: Supplementary file 12 — Supplementary Data 10 [file 41467_2021_26246_MOESM12_ESM.xlsx]

## Sheet: SyntheticLibrary
Sequence	FullPeptideName	GlycanComposition	GlycanStruct	GlycanSite	Charge	ProteinName	ProteinGlycoSite	Entrapment
DLTHLJR	DLTHLJR	F(2)H(5)N(4)	(N(N(H(H(N(H(F))))(H(N(H(F)))))))	6	4	sp|P28825|MEP1A_MOUSE	601	TRUE
DLTHLJR	DLTHLJR	A(1)F(2)H(5)N(4)	(N(N(H(H(N(H)(F)))(H(N(F)(H(A)))))))	6	4	sp|P28825|MEP1A_MOUSE	601	TRUE
DLTHLJR	DLTHLJR	A(2)H(5)N(4)	(N(N(H(H(N(H(A))))(H(N(H(A)))))))	6	4	sp|P28825|MEP1A_MOUSE	601	FALSE
DLTHLJR	DLTHLJR	A(2)H(5)N(4)	(N(N(H(H(N(H(A))))(H(N(H(A)))))))	6	3	sp|P28825|MEP1A_MOUSE	601	FALSE
DLTHLJR	DLTHLJR	A(2)H(5)N(4)	(N(N(H(H(N(H(A))))(H(N(H(A)))))))	6	2	sp|P28825|MEP1A_MOUSE	601	FALSE
DLTHLJR	DLTHLJR	F(4)H(5)N(4)	(N(N(H(H(N(F)(H(F))))(H(N(F)(H(F)))))))	6	4	sp|P28825|MEP1A_MOUSE	601	TRUE
DLTHLJR	DLTHLJR	A(1)H(5)N(4)	(N(N(H(H(N(H)))(H(N(H(A)))))))	6	3	sp|P28825|MEP1A_MOUSE	601	FALSE
DLTHLJR	DLTHLJR	A(1)H(5)N(4)	(N(N(H(H(N(H)))(H(N(H(A)))))))	6	2	sp|P28825|MEP1A_MOUSE	601	FALSE
DLTHLJR	DLTHLJR	F(2)H(5)N(4)	(N(F)(N(H(H(N(H)))(H(N(H(F)))))))	6	3	sp|P28825|MEP1A_MOUSE	601	TRUE
DLTHLJR	DLTHLJR	F(2)H(5)N(4)	(N(F)(N(H(H(N(H)))(H(N(H(F)))))))	6	2	sp|P28825|MEP1A_MOUSE	601	TRUE
DLTHLJR	DLTHLJR	A(1)F(2)H(5)N(4)	(N(F)(N(H(H(N(H(A))))(H(N(H(F)))))))	6	3	sp|P28825|MEP1A_MOUSE	601	TRUE
DLTHLJR	DLTHLJR	A(1)F(2)H(5)N(4)	(N(F)(N(H(H(N(H(A))))(H(N(H(F)))))))	6	2	sp|P28825|MEP1A_MOUSE	601	TRUE
DLTHLJR	DLTHLJR	F(4)H(5)N(4)	(N(F)(N(H(H(N(H(F))))(H(N(F)(H(F)))))))	6	3	sp|P28825|MEP1A_MOUSE	601	TRUE
EEQFJSTFR	EEQFJSTFR	F(2)H(5)N(4)	(N(N(H(H(N(H(F))))(H(N(H(F)))))))	5	4	sp|P01859|IGHG2_HUMAN/sp|P01868|IGHG1_MOUSE/sp|P01869|IGH1M_MOUSE	176/174/174	TRUE
EEQFJSTFR	EEQFJSTFR	A(1)F(2)H(5)N(4)	(N(N(H(H(N(H)(F)))(H(N(F)(H(A)))))))	5	4	sp|P01859|IGHG2_HUMAN/sp|P01868|IGHG1_MOUSE/sp|P01869|IGH1M_MOUSE	176/174/174	TRUE
EEQFJSTFR	EEQFJSTFR	A(2)H(5)N(4)	(N(N(H(H(N(H(A))))(H(N(H(A)))))))	5	4	sp|P01859|IGHG2_HUMAN/sp|P01868|IGHG1_MOUSE/sp|P01869|IGH1M_MOUSE	176/174/174	FALSE
EEQFJSTFR	EEQFJSTFR	A(2)H(5)N(4)	(N(N(H(H(N(H(A))))(H(N(H(A)))))))	5	3	sp|P01859|IGHG2_HUMAN/sp|P01868|IGHG1_MOUSE/sp|P01869|IGH1M_MOUSE	176/174/174	FALSE
EEQFJSTFR	EEQFJSTFR	F(4)H(5)N(4)	(N(N(H(H(N(F)(H(F))))(H(N(F)(H(F)))))))	5	4	sp|P01859|IGHG2_HUMAN/sp|P01868|IGHG1_MOUSE/sp|P01869|IGH1M_MOUSE	176/174/174	TRUE
EEQFJSTFR	EEQFJSTFR	A(1)H(5)N(4)	(N(N(H(H(N(H)))(H(N(H(A)))))))	5	3	sp|P01859|IGHG2_HUMAN/sp|P01868|IGHG1_MOUSE/sp|P01869|IGH1M_MOUSE	176/174/174	FALSE
EEQFJSTFR	EEQFJSTFR	A(1)H(5)N(4)	(N(N(H(H(N(H)))(H(N(H(A)))))))	5	2	sp|P01859|IGHG2_HUMAN/sp|P01868|IGHG1_MOUSE/sp|P01869|IGH1M_MOUSE	176/174/174	FALSE
EEQFJSTFR	EEQFJSTFR	F(2)H(5)N(4)	(N(F)(N(H(H(N(H)))(H(N(H(F)))))))	5	3	sp|P01859|IGHG2_HUMAN/sp|P01868|IGHG1_MOUSE/sp|P01869|IGH1M_MOUSE	176/174/174	TRUE
EEQFJSTFR	EEQFJSTFR	F(2)H(5)N(4)	(N(F)(N(H(H(N(H)))(H(N(H(F)))))))	5	2	sp|P01859|IGHG2_HUMAN/sp|P01868|IGHG1_MOUSE/sp|P01869|IGH1M_MOUSE	176/174/174	TRUE
EEQFJSTFR	EEQFJSTFR	A(1)F(2)H(5)N(4)	(N(F)(N(H(H(N(H(A))))(H(N(H(F)))))))	5	3	sp|P01859|IGHG2_HUMAN/sp|P01868|IGHG1_MOUSE/sp|P01869|IGH1M_MOUSE	176/174/174	TRUE
EEQFJSTFR	EEQFJSTFR	F(4)H(5)N(4)	(N(F)(N(H(H(N(H(F))))(H(N(F)(H(F)))))))	5	3	sp|P01859|IGHG2_HUMAN/sp|P01868|IGHG1_MOUSE/sp|P01869|IGH1M_MOUSE	176/174/174	TRUE
EEQYJSTYR	EEQYJSTYR	F(2)H(5)N(4)	(N(F)(N(H(H(N(H)))(H(N(H(F)))))))	5	3	sp|P0DOX5|IGG1_HUMAN/sp|P01857|IGHG1_HUMAN	299/180	TRUE
EEQYJSTYR	EEQYJSTYR	F(2)H(5)N(4)	(N(F)(N(H(H(N(H)))(H(N(H(F)))))))	5	2	sp|P0DOX5|IGG1_HUMAN/sp|P01857|IGHG1_HUMAN	299/180	TRUE
EEQYJSTYR	EEQYJSTYR	A(1)F(2)H(5)N(4)	(N(F)(N(H(H(N(H(A))))(H(N(H(F)))))))	5	3	sp|P0DOX5|IGG1_HUMAN/sp|P01857|IGHG1_HUMAN	299/180	TRUE
EEQYJSTYR	EEQYJSTYR	A(2)H(5)N(4)	(N(N(H(H(N(H(A))))(H(N(H(A)))))))	5	3	sp|P0DOX5|IGG1_HUMAN/sp|P01857|IGHG1_HUMAN	299/180	FALSE
EEQYJSTYR	EEQYJSTYR	F(4)H(5)N(4)	(N(F)(N(H(H(N(H(F))))(H(N(F)(H(F)))))))	5	3	sp|P0DOX5|IGG1_HUMAN/sp|P01857|IGHG1_HUMAN	299/180	TRUE
EEQYJSTYR	EEQYJSTYR	A(1)H(5)N(4)	(N(N(H(H(N(H)))(H(N(H(A)))))))	5	2	sp|P0DOX5|IGG1_HUMAN/sp|P01857|IGHG1_HUMAN	299/180	FALSE
GHTLTLJFTR	GHTLTLJFTR	F(2)H(5)N(4)	(N(N(H(H(N(H(F))))(H(N(H(F)))))))	7	4	sp|P11279|LAMP1_HUMAN	103	TRUE
GHTLTLJFTR	GHTLTLJFTR	A(1)F(2)H(5)N(4)	(N(N(H(H(N(H)(F)))(H(N(F)(H(A)))))))	7	4	sp|P11279|LAMP1_HUMAN	103	TRUE
GHTLTLJFTR	GHTLTLJFTR	A(2)H(5)N(4)	(N(N(H(H(N(H(A))))(H(N(H(A)))))))	7	4	sp|P11279|LAMP1_HUMAN	103	FALSE
GHTLTLJFTR	GHTLTLJFTR	A(2)H(5)N(4)	(N(N(H(H(N(H(A))))(H(N(H(A)))))))	7	3	sp|P11279|LAMP1_HUMAN	103	FALSE
GHTLTLJFTR	GHTLTLJFTR	F(4)H(5)N(4)	(N(N(H(H(N(F)(H(F))))(H(N(F)(H(F)))))))	7	4	sp|P11279|LAMP1_HUMAN	103	TRUE
GHTLTLJFTR	GHTLTLJFTR	A(1)H(5)N(4)	(N(N(H(H(N(H)))(H(N(H(A)))))))	7	3	sp|P11279|LAMP1_HUMAN	103	FALSE
GHTLTLJFTR	GHTLTLJFTR	A(1)H(5)N(4)	(N(N(H(H(N(H)))(H(N(H(A)))))))	7	2	sp|P11279|LAMP1_HUMAN	103	FALSE
GHTLTLJFTR	GHTLTLJFTR	F(2)H(5)N(4)	(N(F)(N(H(H(N(H)))(H(N(H(F)))))))	7	3	sp|P11279|LAMP1_HUMAN	103	TRUE
GHTLTLJFTR	GHTLTLJFTR	F(2)H(5)N(4)	(N(F)(N(H(H(N(H)))(H(N(H(F)))))))	7	2	sp|P11279|LAMP1_HUMAN	103	TRUE
GHTLTLJFTR	GHTLTLJFTR	A(1)F(2)H(5)N(4)	(N(F)(N(H(H(N(H(A))))(H(N(H(F)))))))	7	3	sp|P11279|LAMP1_HUMAN	103	TRUE
GHTLTLJFTR	GHTLTLJFTR	F(4)H(5)N(4)	(N(F)(N(H(H(N(H(F))))(H(N(F)(H(F)))))))	7	3	sp|P11279|LAMP1_HUMAN	103	TRUE
LLNINPJK	LLNINPJK	F(2)H(5)N(4)	(N(N(H(H(N(H(F))))(H(N(H(F)))))))	7	4	sp|P11279|LAMP1_HUMAN	261	TRUE
LLNINPJK	LLNINPJK	A(1)F(2)H(5)N(4)	(N(N(H(H(N(H)(F)))(H(N(F)(H(A)))))))	7	4	sp|P11279|LAMP1_HUMAN	261	TRUE
LLNINPJK	LLNINPJK	A(2)H(5)N(4)	(N(N(H(H(N(H(A))))(H(N(H(A)))))))	7	4	sp|P11279|LAMP1_HUMAN	261	FALSE
LLNINPJK	LLNINPJK	A(2)H(5)N(4)	(N(N(H(H(N(H(A))))(H(N(H(A)))))))	7	3	sp|P11279|LAMP1_HUMAN	261	FALSE
LLNINPJK	LLNINPJK	A(2)H(5)N(4)	(N(N(H(H(N(H(A))))(H(N(H(A)))))))	7	2	sp|P11279|LAMP1_HUMAN	261	FALSE
LLNINPJK	LLNINPJK	F(4)H(5)N(4)	(N(N(H(H(N(F)(H(F))))(H(N(F)(H(F)))))))	7	4	sp|P11279|LAMP1_HUMAN	261	TRUE
LLNINPJK	LLNINPJK	A(1)H(5)N(4)	(N(N(H(H(N(H)))(H(N(H(A)))))))	7	3	sp|P11279|LAMP1_HUMAN	261	FALSE
LLNINPJK	LLNINPJK	A(1)H(5)N(4)	(N(N(H(H(N(H)))(H(N(H(A)))))))	7	2	sp|P11279|LAMP1_HUMAN	261	FALSE
LLNINPJK	LLNINPJK	F(2)H(5)N(4)	(N(F)(N(H(H(N(H)))(H(N(H(F)))))))	7	3	sp|P11279|LAMP1_HUMAN	261	TRUE
LLNINPJK	LLNINPJK	F(2)H(5)N(4)	(N(F)(N(H(H(N(H)))(H(N(H(F)))))))	7	2	sp|P11279|LAMP1_HUMAN	261	TRUE
LLNINPJK	LLNINPJK	A(1)F(2)H(5)N(4)	(N(F)(N(H(H(N(H(A))))(H(N(H(F)))))))	7	3	sp|P11279|LAMP1_HUMAN	261	TRUE
LLNINPJK	LLNINPJK	A(1)F(2)H(5)N(4)	(N(F)(N(H(H(N(H(A))))(H(N(H(F)))))))	7	2	sp|P11279|LAMP1_HUMAN	261	TRUE
LLNINPJK	LLNINPJK	F(4)H(5)N(4)	(N(F)(N(H(H(N(H(F))))(H(N(F)(H(F)))))))	7	3	sp|P11279|LAMP1_HUMAN	261	TRUE
RFJGSVSFFR	RFJGSVSFFR	A(1)H(5)N(4)	(N(N(H(H(N(H)))(H(N(H(A)))))))	3	3	sp|P55083|MFAP4_HUMAN/sp|Q9D1H9|MFAP4_MOUSE	87/89	FALSE
RFJGSVSFFR	RFJGSVSFFR	F(2)H(5)N(4)	(N(F)(N(H(H(N(H)))(H(N(H(F)))))))	3	3	sp|P55083|MFAP4_HUMAN/sp|Q9D1H9|MFAP4_MOUSE	87/89	TRUE
RFJGSVSFFR	RFJGSVSFFR	A(1)F(2)H(5)N(4)	(N(F)(N(H(H(N(H(A))))(H(N(H(F)))))))	3	3	sp|P55083|MFAP4_HUMAN/sp|Q9D1H9|MFAP4_MOUSE	87/89	TRUE
RFJGSVSFFR	RFJGSVSFFR	A(2)H(5)N(4)	(N(N(H(H(N(H(A))))(H(N(H(A)))))))	3	3	sp|P55083|MFAP4_HUMAN/sp|Q9D1H9|MFAP4_MOUSE	87/89	FALSE
RFJGSVSFFR	RFJGSVSFFR	F(4)H(5)N(4)	(N(F)(N(H(H(N(H(F))))(H(N(F)(H(F)))))))	3	3	sp|P55083|MFAP4_HUMAN/sp|Q9D1H9|MFAP4_MOUSE	87/89	TRUE
VQPFJVTQGK	VQPFJVTQGK	A(1)H(5)N(4)	(N(N(H(H(N(H)))(H(N(H(A)))))))	5	3	sp|P13473|LAMP2_HUMAN	356	FALSE
VQPFJVTQGK	VQPFJVTQGK	A(1)H(5)N(4)	(N(N(H(H(N(H)))(H(N(H(A)))))))	5	2	sp|P13473|LAMP2_HUMAN	356	FALSE
VQPFJVTQGK	VQPFJVTQGK	F(2)H(5)N(4)	(N(F)(N(H(H(N(H)))(H(N(H(F)))))))	5	3	sp|P13473|LAMP2_HUMAN	356	TRUE
VQPFJVTQGK	VQPFJVTQGK	F(2)H(5)N(4)	(N(F)(N(H(H(N(H)))(H(N(H(F)))))))	5	2	sp|P13473|LAMP2_HUMAN	356	TRUE
VQPFJVTQGK	VQPFJVTQGK	A(1)F(2)H(5)N(4)	(N(F)(N(H(H(N(H(A))))(H(N(H(F)))))))	5	3	sp|P13473|LAMP2_HUMAN	356	TRUE
VQPFJVTQGK	VQPFJVTQGK	A(2)H(5)N(4)	(N(N(H(H(N(H(A))))(H(N(H(A)))))))	5	3	sp|P13473|LAMP2_HUMAN	356	FALSE
VQPFJVTQGK	VQPFJVTQGK	F(4)H(5)N(4)	(N(F)(N(H(H(N(H(F))))(H(N(F)(H(F)))))))	5	3	sp|P13473|LAMP2_HUMAN	356	TRUE

## Sheet: PeakGroups
Run	RT	AssayRT	DeltaRT	Sequence	FullPeptideName	GlycanStruct	GlycanComposition	GlycanSite	Charge	PrecursorMZ	Intensity	PrecursorIntensity	GlycoformQValue	PeakGroupQValue	ProteinName	ProteinGlycoSite	Entrapment
20210501_DIAserum_stdNGP_DIA-1h_1.mzML	1313.74	1239.33	74.411	DLTHLJR	DLTHLJR	(N(N(H(H(N(H)))(H(N(H(A)))))))	A(1)H(5)N(4)	6	3	928.054	28130800	3.40304e+07	0.000647077	3.41414e-06	sp|P28825|MEP1A_MOUSE	601	FALSE
20210501_DIAserum_stdNGP_DIA-1h_2.mzML	1316.88	1239.33	77.5451	DLTHLJR	DLTHLJR	(N(N(H(H(N(H)))(H(N(H(A)))))))	A(1)H(5)N(4)	6	3	928.054	24309400	2.80769e+07	2.40708e-05	9.81042e-06	sp|P28825|MEP1A_MOUSE	601	FALSE
20210501_DIAserum_stdNGP_DIA-1h_3.mzML	1246.17	1239.33	6.84178	DLTHLJR	DLTHLJR	(N(N(H(H(N(H)))(H(N(H(A)))))))	A(1)H(5)N(4)	6	3	928.054	76765100	2.08545e+08	1.77741e-07	1.45653e-06	sp|P28825|MEP1A_MOUSE	601	FALSE
20210501_DIAserum_stdNGP_DIA-1h_1.mzML	1249.71	1239.71	9.99944	DLTHLJR	DLTHLJR	(N(N(H(H(N(H)))(H(N(H(A)))))))	A(1)H(5)N(4)	6	2	1391.57	27392300	1.55932e+08	2.28441e-06	0.000196574	sp|P28825|MEP1A_MOUSE	601	FALSE
20210501_DIAserum_stdNGP_DIA-1h_2.mzML	1252.68	1239.71	12.9742	DLTHLJR	DLTHLJR	(N(N(H(H(N(H)))(H(N(H(A)))))))	A(1)H(5)N(4)	6	2	1391.57	24675300	1.64965e+08	3.00611e-06	0.000471392	sp|P28825|MEP1A_MOUSE	601	FALSE
20210501_DIAserum_stdNGP_DIA-1h_3.mzML	1245.85	1239.71	6.13802	DLTHLJR	DLTHLJR	(N(N(H(H(N(H)))(H(N(H(A)))))))	A(1)H(5)N(4)	6	2	1391.57	27890600	175108810	1.46655e-06	0.00141063	sp|P28825|MEP1A_MOUSE	601	FALSE
20210501_DIAserum_stdNGP_DIA-1h_1.mzML	1587.61	1581.19	6.42125	DLTHLJR	DLTHLJR	(N(N(H(H(N(H(A))))(H(N(H(A)))))))	A(2)H(5)N(4)	6	3	1025.09	123201000	5.58566e+08	0.00669116	5.98138e-06	sp|P28825|MEP1A_MOUSE	601	FALSE
20210501_DIAserum_stdNGP_DIA-1h_2.mzML	1593.72	1581.19	12.5312	DLTHLJR	DLTHLJR	(N(N(H(H(N(H(A))))(H(N(H(A)))))))	A(2)H(5)N(4)	6	3	1025.09	99723800	4.42714e+08	0.00495146	4.6395e-06	sp|P28825|MEP1A_MOUSE	601	FALSE
20210501_DIAserum_stdNGP_DIA-1h_1.mzML	1586.61	1576.12	10.494	DLTHLJR	DLTHLJR	(N(N(H(H(N(H(A))))(H(N(H(A)))))))	A(2)H(5)N(4)	6	2	1537.12	23149900	1.12213e+08	0.000263233	1.46171e-05	sp|P28825|MEP1A_MOUSE	601	FALSE
20210501_DIAserum_stdNGP_DIA-1h_2.mzML	1593.24	1576.12	17.1207	DLTHLJR	DLTHLJR	(N(N(H(H(N(H(A))))(H(N(H(A)))))))	A(2)H(5)N(4)	6	2	1537.12	26141800	141037803	0.000298209	2.26599e-05	sp|P28825|MEP1A_MOUSE	601	FALSE
20210501_DIAserum_stdNGP_DIA-1h_3.mzML	1583.65	1576.12	7.5299	DLTHLJR	DLTHLJR	(N(N(H(H(N(H(A))))(H(N(H(A)))))))	A(2)H(5)N(4)	6	2	1537.12	17318200	8.13225e+07	0.000226367	3.826e-06	sp|P28825|MEP1A_MOUSE	601	FALSE
20210501_DIAserum_stdNGP_DIA-1h_1.mzML	1682.76	1679.58	3.1795	EEQFJSTFR	EEQFJSTFR	(N(N(H(H(N(H)))(H(N(H(A)))))))	A(1)H(5)N(4)	5	3	1024.41	15177000	1.42172e+08	9.08824e-06	7.47123e-06	sp|P01859|IGHG2_HUMAN/sp|P01868|IGHG1_MOUSE/sp|P01869|IGH1M_MOUSE	176/174/174	FALSE
20210501_DIAserum_stdNGP_DIA-1h_2.mzML	1686.58	1679.58	7.00395	EEQFJSTFR	EEQFJSTFR	(N(N(H(H(N(H)))(H(N(H(A)))))))	A(1)H(5)N(4)	5	3	1024.41	13468700	1.30609e+08	6.52916e-07	6.62218e-06	sp|P01859|IGHG2_HUMAN/sp|P01868|IGHG1_MOUSE/sp|P01869|IGH1M_MOUSE	176/174/174	FALSE
20210501_DIAserum_stdNGP_DIA-1h_3.mzML	1679.04	1679.58	-0.542912	EEQFJSTFR	EEQFJSTFR	(N(N(H(H(N(H)))(H(N(H(A)))))))	A(1)H(5)N(4)	5	3	1024.41	13819300	1.05928e+08	6.43636e-05	1.86114e-06	sp|P01859|IGHG2_HUMAN/sp|P01868|IGHG1_MOUSE/sp|P01869|IGH1M_MOUSE	176/174/174	FALSE
20210501_DIAserum_stdNGP_DIA-1h_1.mzML	1681.75	1676.28	5.46871	EEQFJSTFR	EEQFJSTFR	(N(N(H(H(N(H)))(H(N(H(A)))))))	A(1)H(5)N(4)	5	2	1536.11	4816940	4.36606e+07	6.893e-06	2.19423e-06	sp|P01859|IGHG2_HUMAN/sp|P01868|IGHG1_MOUSE/sp|P01869|IGH1M_MOUSE	176/174/174	FALSE
20210501_DIAserum_stdNGP_DIA-1h_2.mzML	1685.86	1676.28	9.57726	EEQFJSTFR	EEQFJSTFR	(N(N(H(H(N(H)))(H(N(H(A)))))))	A(1)H(5)N(4)	5	2	1536.11	5635180	54174914	1.42079e-05	5.00283e-06	sp|P01859|IGHG2_HUMAN/sp|P01868|IGHG1_MOUSE/sp|P01869|IGH1M_MOUSE	176/174/174	FALSE
20210501_DIAserum_stdNGP_DIA-1h_3.mzML	1677.99	1676.28	1.70789	EEQFJSTFR	EEQFJSTFR	(N(N(H(H(N(H)))(H(N(H(A)))))))	A(1)H(5)N(4)	5	2	1536.11	5000850	3.9693e+07	5.19373e-06	4.45075e-06	sp|P01859|IGHG2_HUMAN/sp|P01868|IGHG1_MOUSE/sp|P01869|IGH1M_MOUSE	176/174/174	FALSE
20210501_DIAserum_stdNGP_DIA-1h_1.mzML	2023.5	2104.47	-80.9717	EEQFJSTFR	EEQFJSTFR	(N(N(H(H(N(H(A))))(H(N(H(A)))))))	A(2)H(5)N(4)	5	3	1121.44	1845940	8.01493e+06	0.00743132	1.28885e-06	sp|P01859|IGHG2_HUMAN/sp|P01868|IGHG1_MOUSE/sp|P01869|IGH1M_MOUSE	176/174/174	FALSE
20210501_DIAserum_stdNGP_DIA-1h_2.mzML	2115.58	2104.47	11.1067	EEQFJSTFR	EEQFJSTFR	(N(N(H(H(N(H(A))))(H(N(H(A)))))))	A(2)H(5)N(4)	5	3	1121.44	33708300	2.49129e+08	0.00527022	7.17746e-06	sp|P01859|IGHG2_HUMAN/sp|P01868|IGHG1_MOUSE/sp|P01869|IGH1M_MOUSE	176/174/174	FALSE
20210501_DIAserum_stdNGP_DIA-1h_3.mzML	2111.5	2104.47	7.02541	EEQFJSTFR	EEQFJSTFR	(N(N(H(H(N(H(A))))(H(N(H(A)))))))	A(2)H(5)N(4)	5	3	1121.44	34978500	2.76137e+08	0.00706643	3.69155e-06	sp|P01859|IGHG2_HUMAN/sp|P01868|IGHG1_MOUSE/sp|P01869|IGH1M_MOUSE	176/174/174	FALSE
20210501_DIAserum_stdNGP_DIA-1h_1.mzML	1443.29	1443.25	0.0448664	EEQYJSTYR	EEQYJSTYR	(N(N(H(H(N(H(A))))(H(N(H(A)))))))	A(2)H(5)N(4)	5	3	1132.1	20124300	2.09896e+08	0.00400742	2.40746e-06	sp|P0DOX5|IGG1_HUMAN/sp|P01857|IGHG1_HUMAN	299/180	FALSE
20210501_DIAserum_stdNGP_DIA-1h_2.mzML	1451.26	1443.24	8.01961	EEQYJSTYR	EEQYJSTYR	(N(N(H(H(N(H(A))))(H(N(H(A)))))))	A(2)H(5)N(4)	5	3	1132.1	17428200	2.1276e+08	0.0046251	5.77059e-06	sp|P0DOX5|IGG1_HUMAN/sp|P01857|IGHG1_HUMAN	299/180	FALSE
20210501_DIAserum_stdNGP_DIA-1h_3.mzML	1445.01	1443.24	1.77192	EEQYJSTYR	EEQYJSTYR	(N(N(H(H(N(H(A))))(H(N(H(A)))))))	A(2)H(5)N(4)	5	3	1132.1	16798400	2.13125e+08	0.00783024	2.08502e-06	sp|P0DOX5|IGG1_HUMAN/sp|P01857|IGHG1_HUMAN	299/180	FALSE
20210501_DIAserum_stdNGP_DIA-1h_1.mzML	1816.92	1794.61	22.314	GHTLTLJFTR	GHTLTLJFTR	(N(N(H(H(N(H)))(H(N(H(A)))))))	A(1)H(5)N(4)	7	3	1025.11	27017300	1.91777e+08	2.72808e-07	2.63198e-06	sp|P11279|LAMP1_HUMAN	103	FALSE
20210501_DIAserum_stdNGP_DIA-1h_2.mzML	1816.81	1794.61	22.2026	GHTLTLJFTR	GHTLTLJFTR	(N(N(H(H(N(H)))(H(N(H(A)))))))	A(1)H(5)N(4)	7	3	1025.11	8227470	6.90362e+07	9.65499e-08	1.52953e-06	sp|P11279|LAMP1_HUMAN	103	FALSE
20210501_DIAserum_stdNGP_DIA-1h_1.mzML	1814.95	1795.75	19.2002	GHTLTLJFTR	GHTLTLJFTR	(N(N(H(H(N(H)))(H(N(H(A)))))))	A(1)H(5)N(4)	7	2	1537.16	4222520	3.08365e+07	0.00825566	6.49732e-07	sp|P11279|LAMP1_HUMAN	103	FALSE
20210501_DIAserum_stdNGP_DIA-1h_2.mzML	1802.61	1795.75	6.85738	GHTLTLJFTR	GHTLTLJFTR	(N(N(H(H(N(H)))(H(N(H(A)))))))	A(1)H(5)N(4)	7	2	1537.16	1376100	8.25206e+06	4.29839e-06	5.56684e-06	sp|P11279|LAMP1_HUMAN	103	FALSE
20210501_DIAserum_stdNGP_DIA-1h_3.mzML	1811.47	1795.75	15.7151	GHTLTLJFTR	GHTLTLJFTR	(N(N(H(H(N(H)))(H(N(H(A)))))))	A(1)H(5)N(4)	7	2	1537.16	790180	5.89273e+06	0.00270745	1.02569e-05	sp|P11279|LAMP1_HUMAN	103	FALSE
20210501_DIAserum_stdNGP_DIA-1h_1.mzML	2212.81	2217.94	-5.1312	GHTLTLJFTR	GHTLTLJFTR	(N(N(H(H(N(H(A))))(H(N(H(A)))))))	A(2)H(5)N(4)	7	3	1122.14	110344000	6.67875e+08	0.00630812	8.68525e-06	sp|P11279|LAMP1_HUMAN	103	FALSE
20210501_DIAserum_stdNGP_DIA-1h_1.mzML	1814.95	1795.75	19.2002	GHTLTLJFTR	GHTLTLJFTR	(N(N(H(H(N(H(F))))(H(N(H(F)))))))	F(2)H(5)N(4)	7	2	1537.66	2138740	1.54566e+07	0.0086691	4.82129e-06	sp|P11279|LAMP1_HUMAN	103	TRUE
20210501_DIAserum_stdNGP_DIA-1h_2.mzML	1828.57	1795.75	32.8182	GHTLTLJFTR	GHTLTLJFTR	(N(N(H(H(N(H(F))))(H(N(H(F)))))))	F(2)H(5)N(4)	7	2	1537.66	984352	6.67128e+06	0.00304879	1.73507e-05	sp|P11279|LAMP1_HUMAN	103	TRUE
20210501_DIAserum_stdNGP_DIA-1h_1.mzML	1695.44	1682.3	13.1441	LLNINPJK	LLNINPJK	(N(N(H(H(N(H)))(H(N(H(A)))))))	A(1)H(5)N(4)	7	3	947.08	12873600	1.08309e+08	0.000146338	2.07105e-05	sp|P11279|LAMP1_HUMAN	261	FALSE
20210501_DIAserum_stdNGP_DIA-1h_2.mzML	1697.81	1682.29	15.5151	LLNINPJK	LLNINPJK	(N(N(H(H(N(H)))(H(N(H(A)))))))	A(1)H(5)N(4)	7	3	947.08	11181300	9.24693e+07	0.00559654	0.000563535	sp|P11279|LAMP1_HUMAN	261	FALSE
20210501_DIAserum_stdNGP_DIA-1h_3.mzML	1691.24	1682.29	8.95255	LLNINPJK	LLNINPJK	(N(N(H(H(N(H)))(H(N(H(A)))))))	A(1)H(5)N(4)	7	3	947.08	10914200	8.71698e+07	0.000741797	0.00160263	sp|P11279|LAMP1_HUMAN	261	FALSE
20210501_DIAserum_stdNGP_DIA-1h_1.mzML	1695.9	1703.13	-7.22924	LLNINPJK	LLNINPJK	(N(N(H(H(N(H)))(H(N(H(A)))))))	A(1)H(5)N(4)	7	2	1420.12	14238100	1.57097e+08	6.04801e-06	1.0758e-05	sp|P11279|LAMP1_HUMAN	261	FALSE
20210501_DIAserum_stdNGP_DIA-1h_2.mzML	1697.94	1703.13	-5.19418	LLNINPJK	LLNINPJK	(N(N(H(H(N(H)))(H(N(H(A)))))))	A(1)H(5)N(4)	7	2	1420.12	15191800	1.58575e+08	1.13004e-05	4.26795e-06	sp|P11279|LAMP1_HUMAN	261	FALSE
20210501_DIAserum_stdNGP_DIA-1h_3.mzML	1722.72	1703.13	19.5886	LLNINPJK	LLNINPJK	(N(N(H(H(N(H)))(H(N(H(A)))))))	A(1)H(5)N(4)	7	2	1420.12	454659	3.12278e+06	0.00337899	1.16058e-05	sp|P11279|LAMP1_HUMAN	261	FALSE
20210501_DIAserum_stdNGP_DIA-1h_3.mzML	2027.11	2113.28	-86.1714	LLNINPJK	LLNINPJK	(N(N(H(H(N(H(A))))(H(N(H(A)))))))	A(2)H(5)N(4)	7	3	1044.11	1028450	6.21853e+06	0.00917303	1.01059e-06	sp|P11279|LAMP1_HUMAN	261	FALSE
20210501_DIAserum_stdNGP_DIA-1h_1.mzML	2124.03	2113.3	10.7323	LLNINPJK	LLNINPJK	(N(N(H(H(N(H(A))))(H(N(H(A)))))))	A(2)H(5)N(4)	7	2	1565.66	17891000	167249044	0.000336471	5.18687e-06	sp|P11279|LAMP1_HUMAN	261	FALSE
20210501_DIAserum_stdNGP_DIA-1h_3.mzML	2120.99	2113.3	7.68943	LLNINPJK	LLNINPJK	(N(N(H(H(N(H(A))))(H(N(H(A)))))))	A(2)H(5)N(4)	7	2	1565.66	18718000	1.433e+08	0.00018746	1.89611e-05	sp|P11279|LAMP1_HUMAN	261	FALSE
20210501_DIAserum_stdNGP_DIA-1h_1.mzML	1921.16	1935.22	-14.0625	RFJGSVSFFR	RFJGSVSFFR	(N(N(H(H(N(H)))(H(N(H(A)))))))	A(1)H(5)N(4)	3	3	1044.11	22232200	8.54586e+07	0.00175518	1.58121e-05	sp|P55083|MFAP4_HUMAN/sp|Q9D1H9|MFAP4_MOUSE	87/89	FALSE
20210501_DIAserum_stdNGP_DIA-1h_2.mzML	1944.63	1935.22	9.40638	RFJGSVSFFR	RFJGSVSFFR	(N(N(H(H(H))(H(N)(N(H(A)))))))	A(1)H(5)N(4)	3	3	1044.11	20617400	6.7104e+07	5.00374e-05	3.55278e-06	sp|P55083|MFAP4_HUMAN/sp|Q9D1H9|MFAP4_MOUSE	87/89	FALSE
20210501_DIAserum_stdNGP_DIA-1h_3.mzML	1940.5	1935.22	5.27882	RFJGSVSFFR	RFJGSVSFFR	(N(N(H(H(N(H)))(H(N(H(A)))))))	A(1)H(5)N(4)	3	3	1044.11	14822100	4.14384e+07	0.00038003	5.36684e-06	sp|P55083|MFAP4_HUMAN/sp|Q9D1H9|MFAP4_MOUSE	87/89	FALSE
20210501_DIAserum_stdNGP_DIA-1h_1.mzML	2316.69	2321.72	-5.03064	RFJGSVSFFR	RFJGSVSFFR	(N(N(H(N)(H(H))(H(N(H(A(A))))))))	A(2)H(5)N(4)	3	3	1141.14	141869000	5.40256e+08	0.000954459	8.05589e-06	sp|P55083|MFAP4_HUMAN/sp|Q9D1H9|MFAP4_MOUSE	87/89	FALSE
20210501_DIAserum_stdNGP_DIA-1h_2.mzML	2321.79	2321.72	0.073518	RFJGSVSFFR	RFJGSVSFFR	(N(N(H(H(N(H(A))))(H(N(H(A)))))))	A(2)H(5)N(4)	3	3	1141.14	124627000	4.23332e+08	0.00115849	2.53437e-05	sp|P55083|MFAP4_HUMAN/sp|Q9D1H9|MFAP4_MOUSE	87/89	FALSE
20210501_DIAserum_stdNGP_DIA-1h_3.mzML	2313.92	2321.71	-7.79242	RFJGSVSFFR	RFJGSVSFFR	(N(N(H(H(N(H(A))))(H(N(H(A)))))))	A(2)H(5)N(4)	3	3	1141.14	129320000	3.7811e+08	0.00135423	1.24573e-05	sp|P55083|MFAP4_HUMAN/sp|Q9D1H9|MFAP4_MOUSE	87/89	FALSE
20210501_DIAserum_stdNGP_DIA-1h_1.mzML	1705.88	1695.28	10.5979	VQPFJVTQGK	VQPFJVTQGK	(N(N(H(H(N(H)))(H(N(H(A)))))))	A(1)H(5)N(4)	5	3	1011.1	26459500	1.69512e+08	3.74793e-05	3.95542e-06	sp|P13473|LAMP2_HUMAN	356	FALSE
20210501_DIAserum_stdNGP_DIA-1h_2.mzML	1708	1695.27	12.7276	VQPFJVTQGK	VQPFJVTQGK	(N(N(H(H(N(H)))(H(N(H(A)))))))	A(1)H(5)N(4)	5	3	1011.1	22322800	1.48515e+08	8.70637e-05	2.30287e-06	sp|P13473|LAMP2_HUMAN	356	FALSE
20210501_DIAserum_stdNGP_DIA-1h_3.mzML	1701.77	1695.28	6.49303	VQPFJVTQGK	VQPFJVTQGK	(N(N(H(H(N(H)))(H(N(H(A)))))))	A(1)H(5)N(4)	5	3	1011.1	21158400	1.49086e+08	3.09325e-05	9.39196e-06	sp|P13473|LAMP2_HUMAN	356	FALSE
20210501_DIAserum_stdNGP_DIA-1h_1.mzML	1704.9	1691.71	13.1879	VQPFJVTQGK	VQPFJVTQGK	(N(N(H(H(N(H)))(H(N(H(A)))))))	A(1)H(5)N(4)	5	2	1516.14	5501770	6.18191e+07	3.67256e-06	1.18148e-06	sp|P13473|LAMP2_HUMAN	356	FALSE
20210501_DIAserum_stdNGP_DIA-1h_2.mzML	1707.36	1691.71	15.6451	VQPFJVTQGK	VQPFJVTQGK	(N(N(H(H(N(H)))(H(N(H(A)))))))	A(1)H(5)N(4)	5	2	1516.14	5990740	5.73281e+07	1.69024e-05	9.40841e-07	sp|P13473|LAMP2_HUMAN	356	FALSE
20210501_DIAserum_stdNGP_DIA-1h_3.mzML	1700.16	1691.71	8.45306	VQPFJVTQGK	VQPFJVTQGK	(N(N(H(H(N(H)))(H(N(H(A)))))))	A(1)H(5)N(4)	5	2	1516.14	5982430	6.46525e+07	7.8062e-06	1.39432e-06	sp|P13473|LAMP2_HUMAN	356	FALSE
20210501_DIAserum_stdNGP_DIA-1h_1.mzML	2190.26	2140.01	50.2468	VQPFJVTQGK	VQPFJVTQGK	(N(N(H(H(N(H(A))))(H(N(H(A)))))))	A(2)H(5)N(4)	5	3	1108.13	26150300	1.35791e+08	0.00235323	3.13776e-06	sp|P13473|LAMP2_HUMAN	356	FALSE
20210501_DIAserum_stdNGP_DIA-1h_3.mzML	2166.87	2140.02	26.8533	VQPFJVTQGK	VQPFJVTQGK	(N(N(H(H(N(H(A))))(H(N(H(A)))))))	A(2)H(5)N(4)	5	3	1108.13	6365600	3.52529e+07	0.00369797	1.67472e-06	sp|P13473|LAMP2_HUMAN	356	FALSE
