# Supplementary material for: GproDIA enables data-independent acquisition glycoproteomics with comprehensive statistical control
Source: Nat Commun. 2021 Oct 18;12:6073. doi: 10.1038/s41467-021-26246-3 (PMC8523693; doi:10.1038/s41467-021-26246-3)
Supplement: Supplementary file 13 — Supplementary Data 11 [file 41467_2021_26246_MOESM13_ESM.xlsx]

## Sheet: PeakGroups
Run	RT	AssayRT	DeltaRT	Sequence	FullPeptideName	GlycanStruct	GlycanComposition	GlycanSite	Charge	PrecursorMZ	Intensity	PrecursorIntensity	ProteinName	ProteinGlycoSite	GlycoformQValue	GlobalGlycopeptideQValue	OxoniumMatched
20200615_serum_NGlycP_1hDIA_rep1.mzML	3275.79	3249.37	26.4186	AALAAFNAQNJGSNFQLEEISR	AALAAFNAQNJGSNFQLEEISR	(N(N(H(H(N(H(A))))(H(N(H(A)))))))	A(2)H(5)N(4)	11	4	1143.24	899848	1.62839e+07	sp|P02765|FETUA_HUMAN	176	0.0195015	0.00156364	TRUE
20200615_serum_NGlycP_1hDIA_rep2.mzML	3274.79	3251.07	23.7195	AALAAFNAQNJGSNFQLEEISR	AALAAFNAQNJGSNFQLEEISR	(N(N(H(H(N(H(A))))(H(N(H(A)))))))	A(2)H(5)N(4)	11	4	1143.24	1441180	7.3827e+06	sp|P02765|FETUA_HUMAN	176	0.0152567	0.00156364	TRUE
20200615_serum_NGlycP_1hDIA_rep3.mzML	3273.49	3245.02	28.4743	AALAAFNAQNJGSNFQLEEISR	AALAAFNAQNJGSNFQLEEISR	(N(N(H(H(N(H(A))))(H(N(H(A)))))))	A(2)H(5)N(4)	11	4	1143.24	1320360	2.23822e+07	sp|P02765|FETUA_HUMAN	176	0.00946797	0.00156364	TRUE
20200615_serum_NGlycP_1hDIA_rep1.mzML	3274.57	3226.79	47.776	AALAAFNAQNJGSNFQLEEISR	AALAAFNAQNJGSNFQLEEISR	(N(N(H(H(N(H(A))))(H(N(H(A)))))))	A(2)H(5)N(4)	11	3	1523.98	1053650	1.96124e+07	sp|P02765|FETUA_HUMAN	176	0.0022085	0.00156364	TRUE
20200615_serum_NGlycP_1hDIA_rep2.mzML	3274.24	3228.13	46.1121	AALAAFNAQNJGSNFQLEEISR	AALAAFNAQNJGSNFQLEEISR	(N(N(H(H(N(H(A))))(H(N(H(A)))))))	A(2)H(5)N(4)	11	3	1523.98	925167	4.7847e+07	sp|P02765|FETUA_HUMAN	176	0.00212625	0.00156364	TRUE
20200615_serum_NGlycP_1hDIA_rep3.mzML	3272.9	3220.8	52.0972	AALAAFNAQNJGSNFQLEEISR	AALAAFNAQNJGSNFQLEEISR	(N(N(H(H(N(H(A))))(H(N(H(A)))))))	A(2)H(5)N(4)	11	3	1523.98	969887	2.38001e+07	sp|P02765|FETUA_HUMAN	176	0.00336398	0.00156364	TRUE
20200615_serum_NGlycP_1hDIA_rep2.mzML	3276.48	3237.44	39.0441	AALAAFNAQNJGSNFQLEEISR	AALAAFNAQNJGSNFQLEEISR	(N(N(H(H(N(H(H))))(H(N(F)(H(A)))))))	A(1)F(1)H(6)N(4)	11	3	1529.66	1865870	2.71632e+07	sp|P02765|FETUA_HUMAN	176	0.0012636	0.000620516	TRUE
20200615_serum_NGlycP_1hDIA_rep3.mzML	3273.39	3230.61	42.7837	AALAAFNAQNJGSNFQLEEISR	AALAAFNAQNJGSNFQLEEISR	(N(N(H(H(N(H(H))))(H(N(F)(H(A)))))))	A(1)F(1)H(6)N(4)	11	3	1529.66	1426480	1.13539e+07	sp|P02765|FETUA_HUMAN	176	0.00125902	0.000620516	TRUE
20200615_serum_NGlycP_1hDIA_rep2.mzML	2972.49	3074.2	-101.715	AALAAFNAQNJGSNFQLEEISR	AALAAFNAQNJGSNFQLEEISR	(N(N(H(H(H))(H(N(H))(N(H)(F))))))	F(1)H(6)N(4)	11	3	1432.62	688928	8.96836e+06	sp|P02765|FETUA_HUMAN	176	0.0042007	0.000903935	TRUE
20200615_serum_NGlycP_1hDIA_rep3.mzML	2965.64	3067.16	-101.522	AALAAFNAQNJGSNFQLEEISR	AALAAFNAQNJGSNFQLEEISR	(N(N(H(H(H))(H(N(H))(N(H)(F))))))	F(1)H(6)N(4)	11	3	1432.62	727882	7.21588e+06	sp|P02765|FETUA_HUMAN	176	0.0100252	0.000903935	TRUE
20200615_serum_NGlycP_1hDIA_rep1.mzML	2263.55	2259.67	3.87641	ADGTVNQIEGEATPVJLTEPAK	ADGTVNQIEGEATPVJLTEPAK	(N(F)(N(H(H)(H(N(H))(N(H))))))	F(1)H(5)N(4)	16	4	1006.44	533563	634743	sp|P05090|APOD_HUMAN	98	0.0333262	0.000873197	TRUE
20200615_serum_NGlycP_1hDIA_rep3.mzML	2259.29	2261.04	-1.74972	ADGTVNQIEGEATPVJLTEPAK	ADGTVNQIEGEATPVJLTEPAK	(N(F)(N(H(H)(H(N(H))(N(H))))))	F(1)H(5)N(4)	16	4	1006.44	377221	478604	sp|P05090|APOD_HUMAN	98	0.00404555	0.000873197	TRUE
20200615_serum_NGlycP_1hDIA_rep1.mzML	2577.7	2575.05	2.65429	ADGTVNQIEGEATPVJLTEPAK	ADGTVNQIEGEATPVJLTEPAK	(N(F)(N(H(H(N(H)))(H(N(H(H)(F)))))))	F(2)H(6)N(4)	16	4	1083.48	2915870	7.00979e+06	sp|P05090|APOD_HUMAN	98	0.00199053	0.000396939	TRUE
20200615_serum_NGlycP_1hDIA_rep2.mzML	2581.98	2580.4	1.58455	ADGTVNQIEGEATPVJLTEPAK	ADGTVNQIEGEATPVJLTEPAK	(N(F)(N(H(H(N(H)))(H(N(H(H)(F)))))))	F(2)H(6)N(4)	16	4	1083.48	2965410	4.76248e+06	sp|P05090|APOD_HUMAN	98	0.00314141	0.000396939	TRUE
20200615_serum_NGlycP_1hDIA_rep3.mzML	2577.19	2575	2.1909	ADGTVNQIEGEATPVJLTEPAK	ADGTVNQIEGEATPVJLTEPAK	(N(F)(N(H(H(N(H)))(H(N(H(H)(F)))))))	F(2)H(6)N(4)	16	4	1083.48	2967180	6.58161e+06	sp|P05090|APOD_HUMAN	98	0.00198776	0.000396939	TRUE
20200615_serum_NGlycP_1hDIA_rep2.mzML	2581.82	2584.11	-2.29435	ADGTVNQIEGEATPVJLTEPAK	ADGTVNQIEGEATPVJLTEPAK	(N(F)(N(H(H(N(H)))(H(N(H(H)(F)))))))	F(2)H(6)N(4)	16	3	1444.3	4659790	49531126	sp|P05090|APOD_HUMAN	98	0.00234172	0.000396939	TRUE
20200615_serum_NGlycP_1hDIA_rep3.mzML	2577.08	2578.7	-1.61663	ADGTVNQIEGEATPVJLTEPAK	ADGTVNQIEGEATPVJLTEPAK	(N(F)(N(H(H(N(H)))(H(N(H(H)(F)))))))	F(2)H(6)N(4)	16	3	1444.3	3760160	3.26934e+07	sp|P05090|APOD_HUMAN	98	0.0013385	0.000396939	TRUE
20200615_serum_NGlycP_1hDIA_rep1.mzML	2307.29	2300.18	7.10509	ADGTVNQIEGEATPVJLTEPAK	ADGTVNQIEGEATPVJLTEPAK	(N(N(H(H)(H(N(H))))))	H(4)N(3)	16	3	1171.2	606284	1.43718e+06	sp|P05090|APOD_HUMAN	98	0.000456839	0.00128128	TRUE
20200615_serum_NGlycP_1hDIA_rep2.mzML	2312.28	2303.78	8.50057	ADGTVNQIEGEATPVJLTEPAK	ADGTVNQIEGEATPVJLTEPAK	(N(N(H(H)(H(N(H))))))	H(4)N(3)	16	3	1171.2	523482	999985	sp|P05090|APOD_HUMAN	98	0.00259065	0.00128128	TRUE
20200615_serum_NGlycP_1hDIA_rep3.mzML	2307.54	2301.45	6.08801	ADGTVNQIEGEATPVJLTEPAK	ADGTVNQIEGEATPVJLTEPAK	(N(N(H(H)(H(N(H))))))	H(4)N(3)	16	3	1171.2	561628	1.2815e+06	sp|P05090|APOD_HUMAN	98	0.00562168	0.00128128	TRUE
20200615_serum_NGlycP_1hDIA_rep1.mzML	2263.45	2262.13	1.32039	ADGTVNQIEGEATPVJLTEPAK	ADGTVNQIEGEATPVJLTEPAK	(N(F)(N(H(H)(H(N(H))(N(H))))))	F(1)H(5)N(4)	16	3	1341.59	1824280	1.07112e+07	sp|P05090|APOD_HUMAN	98	0.00296572	0.000652051	TRUE
20200615_serum_NGlycP_1hDIA_rep2.mzML	2264.55	2266.69	-2.14387	ADGTVNQIEGEATPVJLTEPAK	ADGTVNQIEGEATPVJLTEPAK	(N(F)(N(H(H)(H(N(H))(N(H))))))	F(1)H(5)N(4)	16	3	1341.59	1500580	8.75933e+06	sp|P05090|APOD_HUMAN	98	0.00422528	0.000652051	TRUE
20200615_serum_NGlycP_1hDIA_rep3.mzML	2259.17	2263.48	-4.31093	ADGTVNQIEGEATPVJLTEPAK	ADGTVNQIEGEATPVJLTEPAK	(N(F)(N(H(H)(H(N(H))(N(H))))))	F(1)H(5)N(4)	16	3	1341.59	1499890	9.28935e+06	sp|P05090|APOD_HUMAN	98	0.000689998	0.000652051	TRUE
20200615_serum_NGlycP_1hDIA_rep3.mzML	2577.08	2619.63	-42.5514	ADGTVNQIEGEATPVJLTEPAK	ADGTVNQIEGEATPVJLTEPAK	(N(F)(N(H(H(N(H)))(H(N(H(A)))))))	A(1)F(1)H(5)N(4)	16	3	1438.63	4131830	1.92954e+07	sp|P05090|APOD_HUMAN	98	0.00262662	0.000637872	TRUE
20200615_serum_NGlycP_1hDIA_rep1.mzML	2952.75	3060.12	-107.375	ADGTVNQIEGEATPVJLTEPAK	ADGTVNQIEGEATPVJLTEPAK	(N(F)(N(H(H(N(H(H))))(H(N(F)(H(A)))))))	A(1)F(2)H(6)N(4)	16	3	1541.33	559205	6980818	sp|P05090|APOD_HUMAN	98	0.00203539	0.000709691	TRUE
20200615_serum_NGlycP_1hDIA_rep2.mzML	2957.34	3062.73	-105.393	ADGTVNQIEGEATPVJLTEPAK	ADGTVNQIEGEATPVJLTEPAK	(N(F)(N(H(H(N(H(H))))(H(N(F)(H(A)))))))	A(1)F(2)H(6)N(4)	16	3	1541.33	710356	7.35308e+06	sp|P05090|APOD_HUMAN	98	0.00717767	0.000709691	TRUE
20200615_serum_NGlycP_1hDIA_rep3.mzML	2953.06	3055.79	-102.728	ADGTVNQIEGEATPVJLTEPAK	ADGTVNQIEGEATPVJLTEPAK	(N(F)(N(H(H(N(H(H))))(H(N(F)(H(A)))))))	A(1)F(2)H(6)N(4)	16	3	1541.33	584429	4.39823e+06	sp|P05090|APOD_HUMAN	98	0.00317706	0.000709691	TRUE
20200615_serum_NGlycP_1hDIA_rep1.mzML	3432.26	3397.51	34.752	ADTHDEILEGLNFJLTEIPEAQIHEGFQELLR	ADTHDEILEGLNFJLTEIPEAQIHEGFQELLR	(N(N(H(H(N(H(A))))(H(N(H(A)))))))	A(2)H(5)N(4)	14	5	1180.13	14475000	2.51741e+07	sp|P01009|A1AT_HUMAN	107	0.00376562	0.0086143	TRUE
20200615_serum_NGlycP_1hDIA_rep2.mzML	3431.54	3398.95	32.5949	ADTHDEILEGLNFJLTEIPEAQIHEGFQELLR	ADTHDEILEGLNFJLTEIPEAQIHEGFQELLR	(N(N(H(H(N(H(A))))(H(N(H(A)))))))	A(2)H(5)N(4)	14	5	1180.13	13078300	3.0157e+07	sp|P01009|A1AT_HUMAN	107	0.00255856	0.0086143	TRUE
20200615_serum_NGlycP_1hDIA_rep3.mzML	3431.11	3395.33	35.7785	ADTHDEILEGLNFJLTEIPEAQIHEGFQELLR	ADTHDEILEGLNFJLTEIPEAQIHEGFQELLR	(N(N(H(H(N(H(A))))(H(N(H(A)))))))	A(2)H(5)N(4)	14	5	1180.13	12847800	2.49696e+07	sp|P01009|A1AT_HUMAN	107	0.00375586	0.0086143	TRUE
20200615_serum_NGlycP_1hDIA_rep1.mzML	3432.6	3373.81	58.7927	ADTHDEILEGLNFJLTEIPEAQIHEGFQELLR	ADTHDEILEGLNFJLTEIPEAQIHEGFQELLR	(N(N(H(H(N(H(A))))(H(N(H(A)))))))	A(2)H(5)N(4)	14	4	1474.91	12718800	8.62373e+07	sp|P01009|A1AT_HUMAN	107	0.00338551	0.0086143	TRUE
20200615_serum_NGlycP_1hDIA_rep2.mzML	3430.69	3375.43	55.2575	ADTHDEILEGLNFJLTEIPEAQIHEGFQELLR	ADTHDEILEGLNFJLTEIPEAQIHEGFQELLR	(N(N(H(H(N(H(A))))(H(N(H(A)))))))	A(2)H(5)N(4)	14	4	1474.91	12784000	9.8181e+07	sp|P01009|A1AT_HUMAN	107	0.00221143	0.0086143	TRUE
20200615_serum_NGlycP_1hDIA_rep3.mzML	3430.96	3371.15	59.813	ADTHDEILEGLNFJLTEIPEAQIHEGFQELLR	ADTHDEILEGLNFJLTEIPEAQIHEGFQELLR	(N(N(H(H(N(H(A))))(H(N(H(A)))))))	A(2)H(5)N(4)	14	4	1474.91	10611200	9.05752e+07	sp|P01009|A1AT_HUMAN	107	0.00220556	0.0086143	TRUE
20200615_serum_NGlycP_1hDIA_rep1.mzML	3468.69	3420.11	48.5781	ADTHDEILEGLNFJLTEIPEAQIHEGFQELLR	ADTHDEILEGLNFJLTEIPEAQIHEGFQELLR	(N(N(H(N)(H(H)(H))(H(N(H(A)))(N(F)(H(A)))))))	A(2)F(1)H(7)N(5)	14	5	1314.78	3530580	7.08978e+06	sp|P01009|A1AT_HUMAN	107	0.00221436	0.00286912	TRUE
20200615_serum_NGlycP_1hDIA_rep2.mzML	3468.23	3421.62	46.608	ADTHDEILEGLNFJLTEIPEAQIHEGFQELLR	ADTHDEILEGLNFJLTEIPEAQIHEGFQELLR	(N(N(H(N)(H(H)(H))(H(N(H(A)))(N(F)(H(A)))))))	A(2)F(1)H(7)N(5)	14	5	1314.78	3546530	6.48647e+06	sp|P01009|A1AT_HUMAN	107	0.00221729	0.00286912	TRUE
20200615_serum_NGlycP_1hDIA_rep3.mzML	3467.89	3418.85	49.0393	ADTHDEILEGLNFJLTEIPEAQIHEGFQELLR	ADTHDEILEGLNFJLTEIPEAQIHEGFQELLR	(N(N(H(N)(H(H)(H))(H(N(H(A)))(N(F)(H(A)))))))	A(2)F(1)H(7)N(5)	14	5	1314.78	5098070	7.4933e+06	sp|P01009|A1AT_HUMAN	107	0.00220262	0.00286912	TRUE
20200615_serum_NGlycP_1hDIA_rep1.mzML	3381.62	3311.88	69.7431	ADTHDEILEGLNFJLTEIPEAQIHEGFQELLR	ADTHDEILEGLNFJLTEIPEAQIHEGFQELLR	(N(N(H(H(N(H)))(H(N(H(A)))))))	A(1)H(5)N(4)	14	4	1402.13	1675680	1.26434e+07	sp|P01009|A1AT_HUMAN	107	0.00339409	0.00141695	TRUE
20200615_serum_NGlycP_1hDIA_rep2.mzML	3386.27	3314.36	71.9148	ADTHDEILEGLNFJLTEIPEAQIHEGFQELLR	ADTHDEILEGLNFJLTEIPEAQIHEGFQELLR	(N(N(H(H(N(H)))(H(N(H(A)))))))	A(1)H(5)N(4)	14	4	1402.13	1620730	1.42825e+07	sp|P01009|A1AT_HUMAN	107	0.0033898	0.00141695	TRUE
20200615_serum_NGlycP_1hDIA_rep3.mzML	3380.15	3310.15	69.9978	ADTHDEILEGLNFJLTEIPEAQIHEGFQELLR	ADTHDEILEGLNFJLTEIPEAQIHEGFQELLR	(N(N(H(H(N(H)))(H(N(H(A)))))))	A(1)H(5)N(4)	14	4	1402.13	1718370	14748159	sp|P01009|A1AT_HUMAN	107	0.00339837	0.00141695	TRUE
20200615_serum_NGlycP_1hDIA_rep1.mzML	3427.99	3389.03	38.9566	ADTHDEILEGLNFJLTEIPEAQIHEGFQELLR	ADTHDEILEGLNFJLTEIPEAQIHEGFQELLR	(N(F)(N(H(H(N(H(A))))(H(N(H(A)))))))	A(2)F(1)H(5)N(4)	14	4	1511.42	1921160	5.70851e+06	sp|P01009|A1AT_HUMAN	107	0.00320104	0.0017147	TRUE
20200615_serum_NGlycP_1hDIA_rep2.mzML	3428.17	3390.25	37.9249	ADTHDEILEGLNFJLTEIPEAQIHEGFQELLR	ADTHDEILEGLNFJLTEIPEAQIHEGFQELLR	(N(F)(N(H(H(N(H(A))))(H(N(H(A)))))))	A(2)F(1)H(5)N(4)	14	4	1511.42	1413170	5.92765e+06	sp|P01009|A1AT_HUMAN	107	0.00319705	0.0017147	TRUE
20200615_serum_NGlycP_1hDIA_rep3.mzML	3426.97	3386.58	40.3865	ADTHDEILEGLNFJLTEIPEAQIHEGFQELLR	ADTHDEILEGLNFJLTEIPEAQIHEGFQELLR	(N(F)(N(H(H(N(H(A))))(H(N(H(A)))))))	A(2)F(1)H(5)N(4)	14	4	1511.42	1567620	7.76477e+06	sp|P01009|A1AT_HUMAN	107	0.00318906	0.0017147	TRUE
20200615_serum_NGlycP_1hDIA_rep1.mzML	1879.6	1922.73	-43.1326	AFGSNPJLTK	AFGSNPJLTK	(N(N(H(H(N(H(A))))(H(N(H(A)))))))	A(2)H(5)N(4)	7	3	1085.11	3596120	3.38644e+07	sp|P22792|CPN2_HUMAN	74	0.00169822	0.00273331	TRUE
20200615_serum_NGlycP_1hDIA_rep2.mzML	1882.91	1929.61	-46.6967	AFGSNPJLTK	AFGSNPJLTK	(N(N(H(H(N(H(A))))(H(N(H(A)))))))	A(2)H(5)N(4)	7	3	1085.11	4346290	3.65777e+07	sp|P22792|CPN2_HUMAN	74	0.00021084	0.00273331	TRUE
20200615_serum_NGlycP_1hDIA_rep3.mzML	1885.69	1932.4	-46.7108	AFGSNPJLTK	AFGSNPJLTK	(N(N(H(H(N(H(A))))(H(N(H(A)))))))	A(2)H(5)N(4)	7	3	1085.11	4758050	49208900	sp|P22792|CPN2_HUMAN	74	0.000711557	0.00273331	TRUE
20200615_serum_NGlycP_1hDIA_rep2.mzML	3294.14	3230.24	63.896	AGLQAFFQVQECJK	AGLQAFFQVQEC[160]JK	(N(N(H(H(N(H(H))))(H(N(F)(H(A)))))))	A(1)F(1)H(6)N(4)	13	3	1287.87	1435620	5.97974e+06	sp|P00450|CERU_HUMAN	358	0.00152755	0.00325083	TRUE
20200615_serum_NGlycP_1hDIA_rep3.mzML	3290.44	3223.03	67.4081	AGLQAFFQVQECJK	AGLQAFFQVQEC[160]JK	(N(N(H(H(N(H(H))))(H(N(F)(H(A)))))))	A(1)F(1)H(6)N(4)	13	3	1287.87	904538	5.18087e+06	sp|P00450|CERU_HUMAN	358	0.00107308	0.00325083	TRUE
20200615_serum_NGlycP_1hDIA_rep3.mzML	3290.1	3235.15	54.9496	AGLQAFFQVQECJK	AGLQAFFQVQEC[160]JK	(N(N(H(H(N(H(A))))(H(N(H(A)))))))	A(2)H(5)N(4)	13	3	1282.19	1518520	1.88737e+07	sp|P00450|CERU_HUMAN	358	0.000784024	0.000701781	TRUE
20200615_serum_NGlycP_1hDIA_rep1.mzML	690.287	692.558	-2.27147	AJISHK	AJISHK	(N(N(H(H(N(H(A))))(H(N(H(A)))))))	A(2)H(5)N(4)	2	3	958.719	28390500	1.80039e+08	sp|P01031|CO5_HUMAN	741	0.00761342	0.00209152	TRUE
20200615_serum_NGlycP_1hDIA_rep1.mzML	690.339	688.085	2.25396	AJISHK	AJISHK	(N(N(H(H(N(H(A))))(H(N(H(A)))))))	A(2)H(5)N(4)	2	2	1437.57	7300550	4.2469e+07	sp|P01031|CO5_HUMAN	741	0.000594593	0.00209152	TRUE
20200615_serum_NGlycP_1hDIA_rep2.mzML	686.971	685.977	0.993999	AJISHK	AJISHK	(N(N(H(H(N(H(A))))(H(N(H(A)))))))	A(2)H(5)N(4)	2	2	1437.57	8062240	3.34227e+07	sp|P01031|CO5_HUMAN	741	0.0200945	0.00209152	TRUE
20200615_serum_NGlycP_1hDIA_rep3.mzML	684.647	683.185	1.46236	AJISHK	AJISHK	(N(N(H(H(N(H(A))))(H(N(H(A)))))))	A(2)H(5)N(4)	2	2	1437.57	7619410	2.80561e+07	sp|P01031|CO5_HUMAN	741	1.05085e-05	0.00209152	TRUE
20200615_serum_NGlycP_1hDIA_rep1.mzML	694.893	708.724	-13.831	AJISHK	AJISHK	(N(N(H(N)(H(H))(H(N(F)(H(A(A))))))))	A(2)F(1)H(5)N(4)	2	3	1007.4	3611340	1.59642e+07	sp|P01031|CO5_HUMAN	741	0.00521657	0.000683227	TRUE
20200615_serum_NGlycP_1hDIA_rep2.mzML	695.311	708.344	-13.0327	AJISHK	AJISHK	(N(F)(N(H(H(N(H(A))))(H(N(H(A)))))))	A(2)F(1)H(5)N(4)	2	3	1007.4	844061	4.89685e+06	sp|P01031|CO5_HUMAN	741	0.0010933	0.000683227	TRUE
20200615_serum_NGlycP_1hDIA_rep3.mzML	687.029	704.676	-17.6467	AJISHK	AJISHK	(N(N(H(H(N(H(A))))(H(N(F)(H(A)))))))	A(2)F(1)H(5)N(4)	2	3	1007.4	1876330	3.26989e+06	sp|P01031|CO5_HUMAN	741	0.00272375	0.000683227	TRUE
20200615_serum_NGlycP_1hDIA_rep2.mzML	851.929	868.778	-16.8488	AJISHK	AJISHK	(N(N(H(H(N(H(A))))(H(N(H(A)))(N(H(A)))))))	A(3)H(6)N(5)	2	3	1177.46	2599360	1.22896e+07	sp|P01031|CO5_HUMAN	741	0.0188624	0.00688223	TRUE
20200615_serum_NGlycP_1hDIA_rep3.mzML	852.592	870.918	-18.3255	AJISHK	AJISHK	(N(N(H(H(N(H(A))))(H(N(H(A)))(N(H(A)))))))	A(3)H(6)N(5)	2	3	1177.46	2648310	1.51829e+07	sp|P01031|CO5_HUMAN	741	0.000187843	0.00688223	TRUE
20200615_serum_NGlycP_1hDIA_rep2.mzML	606.229	632.034	-25.8046	AJISHK	AJISHK	(N(N(H(H(N(H)))(H(N(H(A)))))))	A(1)H(5)N(4)	2	2	1292.03	469535	3.10067e+06	sp|P01031|CO5_HUMAN	741	0.0112834	0.00391233	TRUE
20200615_serum_NGlycP_1hDIA_rep3.mzML	604.468	629.293	-24.8251	AJISHK	AJISHK	(N(N(H(H(N(H)))(H(N(H(A)))))))	A(1)H(5)N(4)	2	2	1292.03	650411	3.41802e+06	sp|P01031|CO5_HUMAN	741	0.00536234	0.00391233	TRUE
20200615_serum_NGlycP_1hDIA_rep1.mzML	3070.96	3148.74	-77.7846	ALPQPQJVTSLLGCTH	ALPQPQJVTSLLGC[160]TH	(N(N(H(H(N(H)))(H(N(H(A)))))))	A(1)H(5)N(4)	7	3	1217.19	42821900	303722609	sp|P02790|HEMO_HUMAN	453	0.00287143	0.0050905	TRUE
20200615_serum_NGlycP_1hDIA_rep2.mzML	3071.18	3150.46	-79.2821	ALPQPQJVTSLLGCTH	ALPQPQJVTSLLGC[160]TH	(N(N(H(H(N(H)))(H(N(H(A)))))))	A(1)H(5)N(4)	7	3	1217.19	47645600	3.3143e+08	sp|P02790|HEMO_HUMAN	453	0.000317555	0.0050905	TRUE
20200615_serum_NGlycP_1hDIA_rep3.mzML	3065.61	3141.07	-75.4554	ALPQPQJVTSLLGCTH	ALPQPQJVTSLLGC[160]TH	(N(N(H(H(N(H)))(H(N(H(A)))))))	A(1)H(5)N(4)	7	3	1217.19	40681300	2.41413e+08	sp|P02790|HEMO_HUMAN	453	1.44942e-05	0.0050905	TRUE
20200615_serum_NGlycP_1hDIA_rep1.mzML	3320.82	3266.51	54.3054	ALPQPQJVTSLLGCTH	ALPQPQJVTSLLGC[160]TH	(N(N(H(H(N(H(A))))(H(N(H(A)))))))	A(2)H(5)N(4)	7	4	985.919	3342060	1.73719e+07	sp|P02790|HEMO_HUMAN	453	0.000726911	0.0015595	TRUE
20200615_serum_NGlycP_1hDIA_rep2.mzML	3322.65	3268.47	54.175	ALPQPQJVTSLLGCTH	ALPQPQJVTSLLGC[160]TH	(N(N(H(H(N(H(A))))(H(N(H(A)))))))	A(2)H(5)N(4)	7	4	985.919	3087980	26037526	sp|P02790|HEMO_HUMAN	453	0.00200162	0.0015595	TRUE
20200615_serum_NGlycP_1hDIA_rep3.mzML	3321.74	3263.51	58.2326	ALPQPQJVTSLLGCTH	ALPQPQJVTSLLGC[160]TH	(N(N(H(H(N(H(A))))(H(N(H(A)))))))	A(2)H(5)N(4)	7	4	985.919	3329240	1.7737e+07	sp|P02790|HEMO_HUMAN	453	0.000296313	0.0015595	TRUE
20200615_serum_NGlycP_1hDIA_rep1.mzML	3321.5	3297.33	24.1747	ALPQPQJVTSLLGCTH	ALPQPQJVTSLLGC[160]TH	(N(N(H(H(N(H(A))))(H(N(H(A)))))))	A(2)H(5)N(4)	7	3	1314.22	11625000	1.08116e+08	sp|P02790|HEMO_HUMAN	453	0.00119135	0.0015595	TRUE
20200615_serum_NGlycP_1hDIA_rep2.mzML	3324.11	3299.82	24.2891	ALPQPQJVTSLLGCTH	ALPQPQJVTSLLGC[160]TH	(N(N(H(H(N(H(A))))(H(N(H(A)))))))	A(2)H(5)N(4)	7	3	1314.22	16764000	1.63789e+08	sp|P02790|HEMO_HUMAN	453	0.0015781	0.0015595	TRUE
20200615_serum_NGlycP_1hDIA_rep3.mzML	3321.6	3295.79	25.8067	ALPQPQJVTSLLGCTH	ALPQPQJVTSLLGC[160]TH	(N(N(H(H(N(H(A))))(H(N(H(A)))))))	A(2)H(5)N(4)	7	3	1314.22	13118600	1.00568e+08	sp|P02790|HEMO_HUMAN	453	0.00156049	0.0015595	TRUE
20200615_serum_NGlycP_1hDIA_rep1.mzML	2690.44	2704.64	-14.2036	ALPQPQJVTSLLGCTH	ALPQPQJVTSLLGC[160]TH	(N(N(H(H(N(H)))(H(N(H))))))	H(5)N(4)	7	3	1120.16	1006030	6.53943e+06	sp|P02790|HEMO_HUMAN	453	0.0036406	0.000918154	TRUE
20200615_serum_NGlycP_1hDIA_rep2.mzML	2688.39	2705.05	-16.6588	ALPQPQJVTSLLGCTH	ALPQPQJVTSLLGC[160]TH	(N(N(H(H(N(H)))(H(N(H))))))	H(5)N(4)	7	3	1120.16	983784	5.79112e+06	sp|P02790|HEMO_HUMAN	453	0.00262331	0.000918154	TRUE
20200615_serum_NGlycP_1hDIA_rep3.mzML	2685.47	2698.62	-13.1475	ALPQPQJVTSLLGCTH	ALPQPQJVTSLLGC[160]TH	(N(N(H(H(N(H)))(H(N(H))))))	H(5)N(4)	7	3	1120.16	978423	5.88984e+06	sp|P02790|HEMO_HUMAN	453	5.55919e-05	0.000918154	TRUE
20200615_serum_NGlycP_1hDIA_rep1.mzML	3057.04	3137.43	-80.3942	ALPQPQJVTSLLGCTH	ALPQPQJVTSLLGC[160]TH	(N(N(H(H(H))(H(N(H)(F))(N(H)(F))))))	F(2)H(6)N(4)	7	3	1271.55	769676	3.6706e+06	sp|P02790|HEMO_HUMAN	453	0.0179015	0.00406788	TRUE
20200615_serum_NGlycP_1hDIA_rep2.mzML	3057.96	3139.1	-81.1378	ALPQPQJVTSLLGCTH	ALPQPQJVTSLLGC[160]TH	(N(N(H(H(H))(H(N(H)(F))(N(H)(F))))))	F(2)H(6)N(4)	7	3	1271.55	1180460	9.61885e+06	sp|P02790|HEMO_HUMAN	453	0.00503745	0.00406788	TRUE
20200615_serum_NGlycP_1hDIA_rep3.mzML	3051.74	3129.97	-78.2253	ALPQPQJVTSLLGCTH	ALPQPQJVTSLLGC[160]TH	(N(N(H(H(H))(H(N(H)(F))(N(H)(F))))))	F(2)H(6)N(4)	7	3	1271.55	952716	5.92019e+06	sp|P02790|HEMO_HUMAN	453	0.00839563	0.00406788	TRUE
20200615_serum_NGlycP_1hDIA_rep1.mzML	3321.5	3281.39	40.1114	ALPQPQJVTSLLGCTH	ALPQPQJVTSLLGC[160]TH	(N(N(H(H(N(H(H))))(H(N(F)(H(A)))))))	A(1)F(1)H(6)N(4)	7	3	1319.9	11688800	2.65577e+07	sp|P02790|HEMO_HUMAN	453	0.0019933	0.00214084	TRUE
20200615_serum_NGlycP_1hDIA_rep2.mzML	3324.11	3283.23	40.8795	ALPQPQJVTSLLGCTH	ALPQPQJVTSLLGC[160]TH	(N(N(H(H(N(H(H))))(H(N(F)(H(A)))))))	A(1)F(1)H(6)N(4)	7	3	1319.9	16772300	3.84203e+07	sp|P02790|HEMO_HUMAN	453	0.00386639	0.00214084	TRUE
20200615_serum_NGlycP_1hDIA_rep3.mzML	3321.6	3279	42.5974	ALPQPQJVTSLLGCTH	ALPQPQJVTSLLGC[160]TH	(N(N(H(H(N(H(H))))(H(N(F)(H(A)))))))	A(1)F(1)H(6)N(4)	7	3	1319.9	13343300	21876520	sp|P02790|HEMO_HUMAN	453	0.00155797	0.00214084	TRUE
20200615_serum_NGlycP_1hDIA_rep1.mzML	3515.07	3430.22	84.8498	AVJITSENLIDDVVSLIR	AVJITSENLIDDVVSLIR	(N(N(H(H(N(H(A))))(H(N(H(A)))))))	A(2)H(5)N(4)	3	4	1044.72	388461	815086	sp|P02748|CO9_HUMAN	415	0.00631477	0.000842869	TRUE
20200615_serum_NGlycP_1hDIA_rep2.mzML	3514.31	3431.34	82.9691	AVJITSENLIDDVVSLIR	AVJITSENLIDDVVSLIR	(N(N(H(H(N(H(A))))(H(N(H(A)))))))	A(2)H(5)N(4)	3	4	1044.72	357689	5.55703e+06	sp|P02748|CO9_HUMAN	415	0.0203335	0.000842869	TRUE
20200615_serum_NGlycP_1hDIA_rep1.mzML	3514.13	3429.44	84.6851	AVJITSENLIDDVVSLIR	AVJITSENLIDDVVSLIR	(N(N(H(H(N(H(A))))(H(N(H(A)))))))	A(2)H(5)N(4)	3	3	1392.62	1287550	1.43657e+07	sp|P02748|CO9_HUMAN	415	0.000980813	0.000842869	TRUE
20200615_serum_NGlycP_1hDIA_rep2.mzML	3513.97	3430.6	83.3743	AVJITSENLIDDVVSLIR	AVJITSENLIDDVVSLIR	(N(N(H(H(N(H(A))))(H(N(H(A)))))))	A(2)H(5)N(4)	3	3	1392.62	1672650	2.06007e+07	sp|P02748|CO9_HUMAN	415	0.00158317	0.000842869	TRUE
20200615_serum_NGlycP_1hDIA_rep3.mzML	3513.51	3428.49	85.0166	AVJITSENLIDDVVSLIR	AVJITSENLIDDVVSLIR	(N(N(H(H(N(H(A))))(H(N(H(A)))))))	A(2)H(5)N(4)	3	3	1392.62	1837210	1.1878e+07	sp|P02748|CO9_HUMAN	415	0.000969851	0.000842869	TRUE
20200615_serum_NGlycP_1hDIA_rep1.mzML	3514.13	3449.19	64.9441	AVJITSENLIDDVVSLIR	AVJITSENLIDDVVSLIR	(N(N(H(H(N(H(H))))(H(N(F)(H(A)))))))	A(1)F(1)H(6)N(4)	3	3	1398.3	1294540	9.63313e+06	sp|P02748|CO9_HUMAN	415	0.000987385	0.000986941	TRUE
20200615_serum_NGlycP_1hDIA_rep2.mzML	3513.97	3449.79	64.1765	AVJITSENLIDDVVSLIR	AVJITSENLIDDVVSLIR	(N(N(H(H(N(H(H))))(H(N(F)(H(A)))))))	A(1)F(1)H(6)N(4)	3	3	1398.3	1678650	8.63455e+06	sp|P02748|CO9_HUMAN	415	0.00158569	0.000986941	TRUE
20200615_serum_NGlycP_1hDIA_rep3.mzML	3513.51	3448.73	64.7811	AVJITSENLIDDVVSLIR	AVJITSENLIDDVVSLIR	(N(N(H(H(N(H(H))))(H(N(F)(H(A)))))))	A(1)F(1)H(6)N(4)	3	3	1398.3	1887960	6.39585e+06	sp|P02748|CO9_HUMAN	415	0.000972025	0.000986941	TRUE
20200615_serum_NGlycP_1hDIA_rep1.mzML	3233.65	3196.63	37.0212	CGLVPVLAENYJK	C[160]GLVPVLAENYJK	(N(N(H(H(N(H(H))))(H(N(F)(H(A)))))))	A(1)F(1)H(6)N(4)	12	3	1233.52	6285100	6.80552e+06	sp|P02787|TRFE_HUMAN	432	0.000399548	0.008145	TRUE
20200615_serum_NGlycP_1hDIA_rep2.mzML	3183.49	3197.95	-14.4619	CGLVPVLAENYJK	C[160]GLVPVLAENYJK	(N(N(H(H(N(H(H))))(H(N(F)(H(A)))))))	A(1)F(1)H(6)N(4)	12	3	1233.52	69069400	6.46885e+07	sp|P02787|TRFE_HUMAN	432	0.0290188	0.008145	TRUE
20200615_serum_NGlycP_1hDIA_rep3.mzML	3176.34	3188.84	-12.5016	CGLVPVLAENYJK	C[160]GLVPVLAENYJK	(N(N(H(H(N(H(H))))(H(N(F)(H(A)))))))	A(1)F(1)H(6)N(4)	12	3	1233.52	53917300	3.80095e+07	sp|P02787|TRFE_HUMAN	432	0.00796358	0.008145	TRUE
20200615_serum_NGlycP_1hDIA_rep1.mzML	3179.44	3162.14	17.3032	CGLVPVLAENYJK	C[160]GLVPVLAENYJK	(N(N(H(H(N(H(A))))(H(N(H(A)))))))	A(2)H(5)N(4)	12	4	921.137	34131900	1.17251e+08	sp|P02787|TRFE_HUMAN	432	0.0155563	0.00817741	TRUE
20200615_serum_NGlycP_1hDIA_rep2.mzML	3182.17	3164.33	17.8361	CGLVPVLAENYJK	C[160]GLVPVLAENYJK	(N(N(H(H(N(H(A))))(H(N(H(A)))))))	A(2)H(5)N(4)	12	4	921.137	31581600	1.11827e+08	sp|P02787|TRFE_HUMAN	432	0.00644998	0.00817741	TRUE
20200615_serum_NGlycP_1hDIA_rep3.mzML	3175.83	3154.39	21.4442	CGLVPVLAENYJK	C[160]GLVPVLAENYJK	(N(N(H(H(N(H(A))))(H(N(H(A)))))))	A(2)H(5)N(4)	12	4	921.137	29053800	7.86167e+07	sp|P02787|TRFE_HUMAN	432	0.0146416	0.00817741	TRUE
20200615_serum_NGlycP_1hDIA_rep1.mzML	3233.65	3161.07	72.5802	CGLVPVLAENYJK	C[160]GLVPVLAENYJK	(N(N(H(H(N(H(A))))(H(N(H(A)))))))	A(2)H(5)N(4)	12	3	1227.85	5634150	4.7938e+07	sp|P02787|TRFE_HUMAN	432	0.000859964	0.00817741	TRUE
20200615_serum_NGlycP_1hDIA_rep3.mzML	3176.34	3153.32	23.0185	CGLVPVLAENYJK	C[160]GLVPVLAENYJK	(N(N(H(H(N(H(A))))(H(N(H(A)))))))	A(2)H(5)N(4)	12	3	1227.85	53858200	3.45395e+08	sp|P02787|TRFE_HUMAN	432	0.00296938	0.00817741	TRUE
20200615_serum_NGlycP_1hDIA_rep1.mzML	2325.62	2278.53	47.0897	CGLVPVLAENYJK	C[160]GLVPVLAENYJK	(N(N(H(H(N(H)))(H(N(H))))))	H(5)N(4)	12	3	1033.78	1282290	5.00329e+06	sp|P02787|TRFE_HUMAN	432	0.000361873	0.00727822	TRUE
20200615_serum_NGlycP_1hDIA_rep2.mzML	2327.92	2282.99	44.9323	CGLVPVLAENYJK	C[160]GLVPVLAENYJK	(N(N(H(N)(H(H))(H(N(H))))))	H(5)N(4)	12	3	1033.78	1277340	4496839	sp|P02787|TRFE_HUMAN	432	0.000419412	0.00727822	TRUE
20200615_serum_NGlycP_1hDIA_rep3.mzML	2323.69	2279.86	43.8312	CGLVPVLAENYJK	C[160]GLVPVLAENYJK	(N(N(H(H(N(H)))(H(N(H))))))	H(5)N(4)	12	3	1033.78	1290420	4.92836e+06	sp|P02787|TRFE_HUMAN	432	0.000622562	0.00727822	TRUE
20200615_serum_NGlycP_1hDIA_rep1.mzML	2693.39	2699.11	-5.71815	CGLVPVLAENYJK	C[160]GLVPVLAENYJK	(N(N(H(H(H))(H(N(F))(N(H(A)))))))	A(1)F(1)H(5)N(4)	12	3	1179.5	1529890	5.31697e+06	sp|P02787|TRFE_HUMAN	432	0.00148476	0.00230997	TRUE
20200615_serum_NGlycP_1hDIA_rep2.mzML	2694.63	2699.3	-4.67069	CGLVPVLAENYJK	C[160]GLVPVLAENYJK	(N(N(H(H(N(H)(F)))(H(N(H(A)))))))	A(1)F(1)H(5)N(4)	12	3	1179.5	1874710	5.70604e+06	sp|P02787|TRFE_HUMAN	432	0.00715205	0.00230997	TRUE
20200615_serum_NGlycP_1hDIA_rep3.mzML	2690.08	2692.85	-2.77105	CGLVPVLAENYJK	C[160]GLVPVLAENYJK	(N(N(H(H(H))(H(N(F))(N(H(A)))))))	A(1)F(1)H(5)N(4)	12	3	1179.5	1690530	4.45455e+06	sp|P02787|TRFE_HUMAN	432	0.00369751	0.00230997	TRUE
20200615_serum_NGlycP_1hDIA_rep1.mzML	2693.39	2701.92	-8.53465	CGLVPVLAENYJK	C[160]GLVPVLAENYJK	(N(N(H(H(N(H(H))))(H(N(H(A)))))))	A(1)H(6)N(4)	12	3	1184.83	1619630	1.28712e+07	sp|P02787|TRFE_HUMAN	432	0.00498244	0.00319875	TRUE
20200615_serum_NGlycP_1hDIA_rep2.mzML	2694.28	2702.23	-7.94601	CGLVPVLAENYJK	C[160]GLVPVLAENYJK	(N(N(H(H(N(H(H))))(H(N(H(A)))))))	A(1)H(6)N(4)	12	3	1184.83	1840480	1.4624e+07	sp|P02787|TRFE_HUMAN	432	0.0403999	0.00319875	TRUE
20200615_serum_NGlycP_1hDIA_rep3.mzML	2690.08	2695.77	-5.69331	CGLVPVLAENYJK	C[160]GLVPVLAENYJK	(N(N(H(H(N(H(H))))(H(N(H(A)))))))	A(1)H(6)N(4)	12	3	1184.83	1763590	1.2668e+07	sp|P02787|TRFE_HUMAN	432	0.0262362	0.00319875	TRUE
20200615_serum_NGlycP_1hDIA_rep1.mzML	2666.38	2677.55	-11.1662	CGLVPVLAENYJK	C[160]GLVPVLAENYJK	(N(N(H(N)(H(N(H(H))))(H(N(F)(H(H)))))))	F(1)H(7)N(5)	12	3	1258.2	3158270	1.56548e+07	sp|P02787|TRFE_HUMAN	432	0.00123587	0.00297317	TRUE
20200615_serum_NGlycP_1hDIA_rep3.mzML	2664.43	2671.57	-7.14338	CGLVPVLAENYJK	C[160]GLVPVLAENYJK	(N(N(H(N)(H(N(H(H))))(H(N(F)(H(H)))))))	F(1)H(7)N(5)	12	3	1258.2	2925710	8.8865e+06	sp|P02787|TRFE_HUMAN	432	0.00471823	0.00297317	TRUE
20200615_serum_NGlycP_1hDIA_rep1.mzML	1501.38	1504.79	-3.4148	CJDTIPEDYETHQLR	C[160]JDTIPEDYETHQLR	(N(N(H(H(H(H)))(H(H)(H(H)(H))))))	H(9)N(2)	2	3	1252.49	1385460	5.69838e+06	sp|P49747|COMP_HUMAN	742	0.000147016	0.00144528	TRUE
20200615_serum_NGlycP_1hDIA_rep2.mzML	1505.36	1512.01	-6.64694	CJDTIPEDYETHQLR	C[160]JDTIPEDYETHQLR	(N(N(H(H(H(H)))(H(H)(H(H)(H))))))	H(9)N(2)	2	3	1252.49	1253530	8.28635e+06	sp|P49747|COMP_HUMAN	742	0.000572718	0.00144528	TRUE
20200615_serum_NGlycP_1hDIA_rep3.mzML	1506.73	1512.27	-5.53699	CJDTIPEDYETHQLR	C[160]JDTIPEDYETHQLR	(N(N(H(H(H(H)))(H(H)(H(H)(H))))))	H(9)N(2)	2	3	1252.49	1521400	5.94084e+06	sp|P49747|COMP_HUMAN	742	0.000240128	0.00144528	TRUE
20200615_serum_NGlycP_1hDIA_rep1.mzML	1812.23	1810.69	1.54324	DFVJASSK	DFVJASSK	(N(N(H(H(N(H(A))))(H(N(H(A)))))))	A(2)H(5)N(4)	4	2	1536.6	639637	7.25159e+06	sp|P05546|HEP2_HUMAN	188	0.0014898	0.00167156	TRUE
20200615_serum_NGlycP_1hDIA_rep2.mzML	1764.43	1815.46	-51.0302	DFVJASSK	DFVJASSK	(N(N(H(H(N(H(A))))(H(N(H(A)))))))	A(2)H(5)N(4)	4	2	1536.6	4879590	3.36759e+07	sp|P05546|HEP2_HUMAN	188	0.000314223	0.00167156	TRUE
20200615_serum_NGlycP_1hDIA_rep3.mzML	1766.78	1807.32	-40.5434	DFVJASSK	DFVJASSK	(N(N(H(H)(H(N(H(A)))(N(H(A)))))))	A(2)H(5)N(4)	4	2	1536.6	5936930	43630048	sp|P05546|HEP2_HUMAN	188	2.39133e-05	0.00167156	TRUE
20200615_serum_NGlycP_1hDIA_rep1.mzML	1628.41	1630.6	-2.19024	DIENFJSTQK	DIENFJSTQK	(N(N(H(H(N(H)))(H(N(H(A)))))))	A(1)H(5)N(4)	6	3	1037.08	1284660	7.89471e+06	sp|P43652|AFAM_HUMAN	33	0.030189	0.00283817	TRUE
20200615_serum_NGlycP_1hDIA_rep2.mzML	1634.6	1635.7	-1.09891	DIENFJSTQK	DIENFJSTQK	(N(N(H(H(N(H)))(H(N(H(A)))))))	A(1)H(5)N(4)	6	3	1037.08	1510860	8.82516e+06	sp|P43652|AFAM_HUMAN	33	0.00328747	0.00283817	TRUE
20200615_serum_NGlycP_1hDIA_rep3.mzML	1633.69	1634.88	-1.19026	DIENFJSTQK	DIENFJSTQK	(N(N(H(H(N(H)))(H(N(H(A)))))))	A(1)H(5)N(4)	6	3	1037.08	1741460	1.12668e+07	sp|P43652|AFAM_HUMAN	33	0.00249211	0.00283817	TRUE
20200615_serum_NGlycP_1hDIA_rep1.mzML	2036.82	2081.49	-44.6722	DIENFJSTQK	DIENFJSTQK	(N(N(H(H(N(H(H))))(H(N(F)(H(A)))))))	A(1)F(1)H(6)N(4)	6	3	1139.79	1063440	1.49343e+06	sp|P43652|AFAM_HUMAN	33	0.0101145	0.00633347	TRUE
20200615_serum_NGlycP_1hDIA_rep2.mzML	1996.9	2086.77	-89.8675	DIENFJSTQK	DIENFJSTQK	(N(F)(N(H(H(N(H(H))))(H(N(H(A)))))))	A(1)F(1)H(6)N(4)	6	3	1139.79	16046000	37013746	sp|P43652|AFAM_HUMAN	33	0.00415783	0.00633347	TRUE
20200615_serum_NGlycP_1hDIA_rep3.mzML	1998.44	2084.52	-86.0811	DIENFJSTQK	DIENFJSTQK	(N(N(H(H(N(H(H))))(H(N(F)(H(A)))))))	A(1)F(1)H(6)N(4)	6	3	1139.79	18652800	39464512	sp|P43652|AFAM_HUMAN	33	0.0156824	0.00633347	TRUE
20200615_serum_NGlycP_1hDIA_rep1.mzML	2036.82	2065.73	-28.9124	DIENFJSTQK	DIENFJSTQK	(N(N(H(H(N(H(A))))(H(N(H(A)))))))	A(2)H(5)N(4)	6	3	1134.12	1118210	6.46593e+06	sp|P43652|AFAM_HUMAN	33	0.00230828	0.00398257	TRUE
20200615_serum_NGlycP_1hDIA_rep2.mzML	1996.9	2070.32	-73.4151	DIENFJSTQK	DIENFJSTQK	(N(N(H(H(N(H(A))))(H(N(H(A)))))))	A(2)H(5)N(4)	6	3	1134.12	16630200	133131860	sp|P43652|AFAM_HUMAN	33	0.00834964	0.00398257	TRUE
20200615_serum_NGlycP_1hDIA_rep3.mzML	1998.44	2068.45	-70.0108	DIENFJSTQK	DIENFJSTQK	(N(N(H(H(N(H(A))))(H(N(H(A)))))))	A(2)H(5)N(4)	6	3	1134.12	19447400	1.47118e+08	sp|P43652|AFAM_HUMAN	33	0.00416394	0.00398257	TRUE
20200615_serum_NGlycP_1hDIA_rep1.mzML	2488.05	2481.5	6.54709	DIVEYYJDSJGSHVLQGR	DIVEYYJDSJGSHVLQGR	(N(N(H(H(N(H(A))))(H(N(H(A)))))))	A(2)H(5)N(4)	7	3	1424.25	2991130	3.75998e+07	sp|P25311|ZA2G_HUMAN	109	0.000243077	0.0010783	TRUE
20200615_serum_NGlycP_1hDIA_rep2.mzML	2494.05	2483.26	10.7895	DIVEYYJDSJGSHVLQGR	DIVEYYJDSJGSHVLQGR	(N(N(H(H(N(H(A))))(H(N(H(A)))))))	A(2)H(5)N(4)	7	3	1424.25	3015110	39495849	sp|P25311|ZA2G_HUMAN	109	0.00392934	0.0010783	TRUE
20200615_serum_NGlycP_1hDIA_rep3.mzML	2489.66	2481.84	7.8157	DIVEYYJDSJGSHVLQGR	DIVEYYJDSJGSHVLQGR	(N(N(H(H(N(H(A))))(H(N(H(A)))))))	A(2)H(5)N(4)	7	3	1424.25	2923140	3.2171e+07	sp|P25311|ZA2G_HUMAN	109	0.00213793	0.0010783	TRUE
20200615_serum_NGlycP_1hDIA_rep1.mzML	2473.56	2478.2	-4.64446	DIVEYYJDSJGSHVLQGR	DIVEYYJDSJGSHVLQGR	(N(F)(N(H(H(N(H(A))))(H(N(H(A)))))))	A(2)F(1)H(5)N(4)	7	3	1472.94	560828	9.82609e+06	sp|P25311|ZA2G_HUMAN	109	0.0193846	0.00104197	TRUE
20200615_serum_NGlycP_1hDIA_rep2.mzML	2482.26	2480.03	2.22938	DIVEYYJDSJGSHVLQGR	DIVEYYJDSJGSHVLQGR	(N(F)(N(H(H(N(H(A))))(H(N(H(A)))))))	A(2)F(1)H(5)N(4)	7	3	1472.94	693790	1.29463e+07	sp|P25311|ZA2G_HUMAN	109	0.0275217	0.00104197	TRUE
20200615_serum_NGlycP_1hDIA_rep3.mzML	2471.75	2478.79	-7.04305	DIVEYYJDSJGSHVLQGR	DIVEYYJDSJGSHVLQGR	(N(F)(N(H(H(N(H(A))))(H(N(H(A)))))))	A(2)F(1)H(5)N(4)	7	3	1472.94	663777	9.5491e+06	sp|P25311|ZA2G_HUMAN	109	0.00822882	0.00104197	TRUE
20200615_serum_NGlycP_1hDIA_rep1.mzML	2871.71	3033.62	-161.908	DQCIVDDITYNVJDTFHK	DQC[160]IVDDITYNVJDTFHK	(N(N(H(H(N(H)))(H(N(H(A)))))))	A(1)H(5)N(4)	13	4	1028.42	2846710	1.46269e+07	sp|P02751|FINC_HUMAN	528	0.00197404	0.00291634	TRUE
20200615_serum_NGlycP_1hDIA_rep2.mzML	2875.56	3035.27	-159.708	DQCIVDDITYNVJDTFHK	DQC[160]IVDDITYNVJDTFHK	(N(N(H(H(N(H)))(H(N(H(A)))))))	A(1)H(5)N(4)	13	4	1028.42	3391850	1.38538e+07	sp|P02751|FINC_HUMAN	528	0.00628119	0.00291634	TRUE
20200615_serum_NGlycP_1hDIA_rep3.mzML	2868.17	3028.9	-160.731	DQCIVDDITYNVJDTFHK	DQC[160]IVDDITYNVJDTFHK	(N(N(H(H(N(H)))(H(N(H(A)))))))	A(1)H(5)N(4)	13	4	1028.42	2329160	8617362	sp|P02751|FINC_HUMAN	528	0.00328326	0.00291634	TRUE
20200615_serum_NGlycP_1hDIA_rep1.mzML	2871.97	3029.05	-157.082	DQCIVDDITYNVJDTFHK	DQC[160]IVDDITYNVJDTFHK	(N(N(H(H(N(H)))(H(N(H(A)))))))	A(1)H(5)N(4)	13	3	1370.89	5645450	7.52757e+07	sp|P02751|FINC_HUMAN	528	0.00240997	0.00291634	TRUE
20200615_serum_NGlycP_1hDIA_rep2.mzML	2875.9	3030.62	-154.724	DQCIVDDITYNVJDTFHK	DQC[160]IVDDITYNVJDTFHK	(N(N(H(H(N(H)))(H(N(H(A)))))))	A(1)H(5)N(4)	13	3	1370.89	5895410	8.15037e+07	sp|P02751|FINC_HUMAN	528	0.00241935	0.00291634	TRUE
20200615_serum_NGlycP_1hDIA_rep3.mzML	2868.91	3023.98	-155.074	DQCIVDDITYNVJDTFHK	DQC[160]IVDDITYNVJDTFHK	(N(N(H(H(N(H)))(H(N(H(A)))))))	A(1)H(5)N(4)	13	3	1370.89	3958310	5.20683e+07	sp|P02751|FINC_HUMAN	528	0.00085565	0.00291634	TRUE
20200615_serum_NGlycP_1hDIA_rep1.mzML	1486.7	1498.92	-12.219	DTFVJASR	DTFVJASR	(N(N(H(H(N(H)))(H(N(H(A)))))))	A(1)H(5)N(4)	5	3	941.712	6959510	4.72294e+07	sp|P05155|IC1_HUMAN	238	0.00592417	0.00479175	TRUE
20200615_serum_NGlycP_1hDIA_rep2.mzML	1493.51	1506.47	-12.9582	DTFVJASR	DTFVJASR	(N(N(H(H(N(H)))(H(N(H(A)))))))	A(1)H(5)N(4)	5	3	941.712	7376120	4.54168e+07	sp|P05155|IC1_HUMAN	238	0.000862118	0.00479175	TRUE
20200615_serum_NGlycP_1hDIA_rep3.mzML	1495.65	1506.89	-11.2367	DTFVJASR	DTFVJASR	(N(N(H(H(N(H)))(H(N(H(A)))))))	A(1)H(5)N(4)	5	3	941.712	8379440	5.23718e+07	sp|P05155|IC1_HUMAN	238	0.000853499	0.00479175	TRUE
20200615_serum_NGlycP_1hDIA_rep1.mzML	1486.72	1493.7	-6.9785	DTFVJASR	DTFVJASR	(N(N(H(H(N(H)))(H(N(H(A)))))))	A(1)H(5)N(4)	5	2	1412.06	2179640	4.06853e+07	sp|P05155|IC1_HUMAN	238	0.00054859	0.00479175	TRUE
20200615_serum_NGlycP_1hDIA_rep2.mzML	1494.16	1501.52	-7.36424	DTFVJASR	DTFVJASR	(N(N(H(H(N(H)))(H(N(H(A)))))))	A(1)H(5)N(4)	5	2	1412.06	2117890	3.58376e+07	sp|P05155|IC1_HUMAN	238	0.000392393	0.00479175	TRUE
20200615_serum_NGlycP_1hDIA_rep3.mzML	1495.07	1502.08	-7.00592	DTFVJASR	DTFVJASR	(N(N(H(H(N(H)))(H(N(H(A)))))))	A(1)H(5)N(4)	5	2	1412.06	2412880	4.01965e+07	sp|P05155|IC1_HUMAN	238	0.000332585	0.00479175	TRUE
20200615_serum_NGlycP_1hDIA_rep1.mzML	1504.97	1481.89	23.0828	DTFVJASR	DTFVJASR	(N(F)(N(H(H(H))(H(N)(N(H(A)))))))	A(1)F(1)H(5)N(4)	5	3	990.398	3442000	2.86703e+07	sp|P05155|IC1_HUMAN	238	0.0018556	0.00685843	TRUE
20200615_serum_NGlycP_1hDIA_rep2.mzML	1512.03	1490.28	21.7487	DTFVJASR	DTFVJASR	(N(F)(N(H(H(N(H)))(H(N(H(A)))))))	A(1)F(1)H(5)N(4)	5	3	990.398	4832710	3.2486e+07	sp|P05155|IC1_HUMAN	238	0.00229923	0.00685843	TRUE
20200615_serum_NGlycP_1hDIA_rep3.mzML	1512.72	1491.19	21.5345	DTFVJASR	DTFVJASR	(N(F)(N(H(H(N(H)))(H(N(H(A)))))))	A(1)F(1)H(5)N(4)	5	3	990.398	4771700	3.97725e+07	sp|P05155|IC1_HUMAN	238	0.00230526	0.00685843	TRUE
20200615_serum_NGlycP_1hDIA_rep1.mzML	1505.1	1521.52	-16.4171	DTFVJASR	DTFVJASR	(N(F)(N(H(H(N(H)))(H(N(H(A)))))))	A(1)F(1)H(5)N(4)	5	2	1485.09	1489820	2.56404e+07	sp|P05155|IC1_HUMAN	238	3.58252e-06	0.00685843	TRUE
20200615_serum_NGlycP_1hDIA_rep2.mzML	1512.16	1527.89	-15.7286	DTFVJASR	DTFVJASR	(N(F)(N(H(H(N(H)))(H(N(H(A)))))))	A(1)F(1)H(5)N(4)	5	2	1485.09	1597750	2.73735e+07	sp|P05155|IC1_HUMAN	238	3.3859e-05	0.00685843	TRUE
20200615_serum_NGlycP_1hDIA_rep3.mzML	1512.7	1527.47	-14.7714	DTFVJASR	DTFVJASR	(N(F)(N(H(H(N(H)))(H(N(H(A)))))))	A(1)F(1)H(5)N(4)	5	2	1485.09	1817360	2.72397e+07	sp|P05155|IC1_HUMAN	238	3.03817e-07	0.00685843	TRUE
20200615_serum_NGlycP_1hDIA_rep1.mzML	1504.8	1513.09	-8.29424	DTFVJASR	DTFVJASR	(N(F)(N(H(H(N(H)))(H(N(H(H)(F)))))))	F(2)H(6)N(4)	5	3	996.073	3576320	15305700	sp|P05155|IC1_HUMAN	238	0.000149601	0.00982831	TRUE
20200615_serum_NGlycP_1hDIA_rep2.mzML	1512.03	1519.82	-7.79379	DTFVJASR	DTFVJASR	(N(F)(N(H(H(N(H)))(H(N(H(H)(F)))))))	F(2)H(6)N(4)	5	3	996.073	4510600	1.691e+07	sp|P05155|IC1_HUMAN	238	0.00670228	0.00982831	TRUE
20200615_serum_NGlycP_1hDIA_rep3.mzML	1512.76	1519.83	-7.07291	DTFVJASR	DTFVJASR	(N(F)(N(H(H(N(H)))(H(N(H(H)(F)))))))	F(2)H(6)N(4)	5	3	996.073	4287160	1.95563e+07	sp|P05155|IC1_HUMAN	238	0.00200722	0.00982831	TRUE
20200615_serum_NGlycP_1hDIA_rep1.mzML	1864.95	1925.48	-60.5285	DTFVJASR	DTFVJASR	(N(N(H(H(N(H(A))))(H(N(H(A)))))))	A(2)H(5)N(4)	5	3	1038.74	53544800	2.6246e+08	sp|P05155|IC1_HUMAN	238	0.00242879	0.00777456	TRUE
20200615_serum_NGlycP_1hDIA_rep2.mzML	1868.92	1932.37	-63.4515	DTFVJASR	DTFVJASR	(N(N(H(H(N(H(A))))(H(N(H(A)))))))	A(2)H(5)N(4)	5	3	1038.74	58919700	4.03585e+08	sp|P05155|IC1_HUMAN	238	0.00711381	0.00777456	TRUE
20200615_serum_NGlycP_1hDIA_rep3.mzML	1872.24	1935.1	-62.8611	DTFVJASR	DTFVJASR	(N(N(H(H(N(H(A))))(H(N(H(A)))))))	A(2)H(5)N(4)	5	3	1038.74	69001900	4.08441e+08	sp|P05155|IC1_HUMAN	238	0.000481216	0.00777456	TRUE
20200615_serum_NGlycP_1hDIA_rep1.mzML	1864.99	1931.51	-66.519	DTFVJASR	DTFVJASR	(N(N(H(H(N(H(A))))(H(N(H(A)))))))	A(2)H(5)N(4)	5	2	1557.61	5216430	5.70493e+07	sp|P05155|IC1_HUMAN	238	1.1059e-05	0.00777456	TRUE
20200615_serum_NGlycP_1hDIA_rep2.mzML	1868.53	1938.45	-69.9248	DTFVJASR	DTFVJASR	(N(N(H(H(N(H(A))))(H(N(H(A)))))))	A(2)H(5)N(4)	5	2	1557.61	6261370	9.42771e+07	sp|P05155|IC1_HUMAN	238	1.53858e-05	0.00777456	TRUE
20200615_serum_NGlycP_1hDIA_rep3.mzML	1872	1941.01	-69.014	DTFVJASR	DTFVJASR	(N(N(H(H(N(H(A))))(H(N(H(A)))))))	A(2)H(5)N(4)	5	2	1557.61	6210150	9.18265e+07	sp|P05155|IC1_HUMAN	238	7.97791e-06	0.00777456	TRUE
20200615_serum_NGlycP_1hDIA_rep1.mzML	1435.76	1435.58	0.182958	EEQFJSTFR	EEQFJSTFR	(N(N(H(H(N))(H(N)))))	H(3)N(4)	5	3	819.338	827039	2.10599e+06	sp|P01859|IGHG2_HUMAN	176	0.000268883	0.0058909	TRUE
20200615_serum_NGlycP_1hDIA_rep2.mzML	1440.86	1441.71	-0.849367	EEQFJSTFR	EEQFJSTFR	(N(N(H(H(N))(H(N)))))	H(3)N(4)	5	3	819.338	700373	1.9182e+06	sp|P01859|IGHG2_HUMAN	176	1.66396e-05	0.0058909	TRUE
20200615_serum_NGlycP_1hDIA_rep3.mzML	1442.01	1442.99	-0.981497	EEQFJSTFR	EEQFJSTFR	(N(N(H(H(N))(H(N)))))	H(3)N(4)	5	3	819.338	614897	2.0148e+06	sp|P01859|IGHG2_HUMAN	176	4.03812e-06	0.0058909	TRUE
20200615_serum_NGlycP_1hDIA_rep1.mzML	1397.53	1407.28	-9.746	EEQFJSTFR	EEQFJSTFR	(N(N(H(H(H))(H(H(H))))))	H(6)N(2)	5	3	846.004	485056	392406	sp|P01859|IGHG2_HUMAN	176	0.00243194	0.00125115	TRUE
20200615_serum_NGlycP_1hDIA_rep3.mzML	1402.88	1413.82	-10.9433	EEQFJSTFR	EEQFJSTFR	(N(N(H(H(H))(H(H(H))))))	H(6)N(2)	5	3	846.004	463745	499318	sp|P01859|IGHG2_HUMAN	176	0.0178737	0.00125115	TRUE
20200615_serum_NGlycP_1hDIA_rep1.mzML	1444.81	1445.28	-0.465418	EEQFJSTFR	EEQFJSTFR	(N(F)(N(H(H(N))(H(N)))))	F(1)H(3)N(4)	5	3	868.023	174663000	1044079679	sp|P01859|IGHG2_HUMAN	176	1.0453e-07	0.00493109	TRUE
20200615_serum_NGlycP_1hDIA_rep2.mzML	1480.36	1452.43	27.9339	EEQFJSTFR	EEQFJSTFR	(N(F)(N(H(H(N))(H(N)))))	F(1)H(3)N(4)	5	3	868.023	5601410	2.85056e+07	sp|P01859|IGHG2_HUMAN	176	3.87834e-10	0.00493109	TRUE
20200615_serum_NGlycP_1hDIA_rep3.mzML	1451.44	1453.31	-1.87171	EEQFJSTFR	EEQFJSTFR	(N(F)(N(H(H(N))(H(N)))))	F(1)H(3)N(4)	5	3	868.023	184790000	1.06399e+09	sp|P01859|IGHG2_HUMAN	176	3.00647e-10	0.00493109	TRUE
20200615_serum_NGlycP_1hDIA_rep1.mzML	1444.82	1452.67	-7.8545	EEQFJSTFR	EEQFJSTFR	(N(F)(N(H(H(N))(H(N)))))	F(1)H(3)N(4)	5	2	1301.53	271338000	3119273242	sp|P01859|IGHG2_HUMAN	176	2.30352e-12	0.00493109	TRUE
20200615_serum_NGlycP_1hDIA_rep2.mzML	1450.27	1460.49	-10.2167	EEQFJSTFR	EEQFJSTFR	(N(F)(N(H(H(N))(H(N)))))	F(1)H(3)N(4)	5	2	1301.53	273636000	2986110816	sp|P01859|IGHG2_HUMAN	176	1.15034e-13	0.00493109	TRUE
20200615_serum_NGlycP_1hDIA_rep3.mzML	1452.62	1461.17	-8.5515	EEQFJSTFR	EEQFJSTFR	(N(F)(N(H(H(N))(H(N)))))	F(1)H(3)N(4)	5	2	1301.53	329887000	3487465372	sp|P01859|IGHG2_HUMAN	176	3.2598e-11	0.00493109	TRUE
20200615_serum_NGlycP_1hDIA_rep1.mzML	1415.42	1434.86	-19.4448	EEQFJSTFR	EEQFJSTFR	(N(N(H(H(N))(H(N(H))))))	H(4)N(4)	5	3	873.356	1801250	7.65525e+06	sp|P01859|IGHG2_HUMAN	176	0.00011241	0.00414312	TRUE
20200615_serum_NGlycP_1hDIA_rep2.mzML	1420.35	1440.93	-20.5772	EEQFJSTFR	EEQFJSTFR	(N(N(H(H(N))(H(N(H))))))	H(4)N(4)	5	3	873.356	5917660	18196964	sp|P01859|IGHG2_HUMAN	176	0.00106645	0.00414312	TRUE
20200615_serum_NGlycP_1hDIA_rep3.mzML	1421.36	1442.23	-20.8677	EEQFJSTFR	EEQFJSTFR	(N(N(H(H(N))(H(N(H))))))	H(4)N(4)	5	3	873.356	1762620	5.56783e+06	sp|P01859|IGHG2_HUMAN	176	0.000111369	0.00414312	TRUE
20200615_serum_NGlycP_1hDIA_rep3.mzML	1384.49	1438.51	-54.0169	EEQFJSTFR	EEQFJSTFR	(N(F)(N(H(H(N))(H(N(H))))))	F(1)H(4)N(4)	5	3	922.042	19618300	1.25685e+08	sp|P01859|IGHG2_HUMAN	176	0.00851873	0.0025168	TRUE
20200615_serum_NGlycP_1hDIA_rep3.mzML	1432.75	1423.11	9.63778	EEQFJSTFR	EEQFJSTFR	(N(F)(N(H(H(N))(H(N(H))))))	F(1)H(4)N(4)	5	2	1382.56	169684000	3840351508	sp|P01859|IGHG2_HUMAN	176	9.04717e-08	0.0025168	TRUE
20200615_serum_NGlycP_1hDIA_rep1.mzML	1383.03	1424.57	-41.5449	EEQFJSTFR	EEQFJSTFR	(N(F)(N(H(H(N))(H(H)(H)))))	F(1)H(5)N(3)	5	3	908.366	14727000	351318	sp|P01859|IGHG2_HUMAN	176	0.00160344	0.00543184	TRUE
20200615_serum_NGlycP_1hDIA_rep3.mzML	1431.51	1431.24	0.272442	EEQFJSTFR	EEQFJSTFR	(N(F(H))(N(H(H)(H(N(H))))))	F(1)H(5)N(3)	5	3	908.366	277177000	1.51578e+06	sp|P01859|IGHG2_HUMAN	176	0.0130281	0.00543184	TRUE
20200615_serum_NGlycP_1hDIA_rep1.mzML	1464.39	1460.99	3.40361	EEQFJSTFR	EEQFJSTFR	(N(F)(N(H(N)(H(N))(H(N)))))	F(1)H(3)N(5)	5	3	935.717	162193000	6.48675e+08	sp|P01859|IGHG2_HUMAN	176	1.00759e-11	0.00999965	TRUE
20200615_serum_NGlycP_1hDIA_rep2.mzML	1474.18	1469.11	5.07489	EEQFJSTFR	EEQFJSTFR	(N(F)(N(H(N)(H(N))(H(N)))))	F(1)H(3)N(5)	5	3	935.717	153332000	7.43256e+08	sp|P01859|IGHG2_HUMAN	176	3.41851e-10	0.00999965	TRUE
20200615_serum_NGlycP_1hDIA_rep3.mzML	1473.77	1469.91	3.8553	EEQFJSTFR	EEQFJSTFR	(N(F)(N(H(N)(H(N))(H(N)))))	F(1)H(3)N(5)	5	3	935.717	163792000	830390448	sp|P01859|IGHG2_HUMAN	176	5.91881e-08	0.00999965	TRUE
20200615_serum_NGlycP_1hDIA_rep1.mzML	1462.21	1461.08	1.12569	EEQFJSTFR	EEQFJSTFR	(N(F)(N(H(N)(H(N))(H(N)))))	F(1)H(3)N(5)	5	2	1403.07	130508000	858835657	sp|P01859|IGHG2_HUMAN	176	2.11471e-17	0.00999965	TRUE
20200615_serum_NGlycP_1hDIA_rep2.mzML	1472.75	1469.21	3.53892	EEQFJSTFR	EEQFJSTFR	(N(F)(N(H(N)(H(N))(H(N)))))	F(1)H(3)N(5)	5	2	1403.07	138110000	8.11475e+08	sp|P01859|IGHG2_HUMAN	176	-4.39692e-18	0.00999965	TRUE
20200615_serum_NGlycP_1hDIA_rep3.mzML	1471.19	1470.04	1.1547	EEQFJSTFR	EEQFJSTFR	(N(F)(N(H(N)(H(N))(H(N)))))	F(1)H(3)N(5)	5	2	1403.07	144168000	1054649512	sp|P01859|IGHG2_HUMAN	176	1.41109e-13	0.00999965	TRUE
20200615_serum_NGlycP_1hDIA_rep1.mzML	1416.57	1391.04	25.5268	EEQFJSTFR	EEQFJSTFR	(N(F)(N(H(H(N(H)))(H(N(F))))))	F(2)H(4)N(4)	5	2	1455.59	5100970	5.13879e+06	sp|P01859|IGHG2_HUMAN	176	5.04436e-06	0.00399448	TRUE
20200615_serum_NGlycP_1hDIA_rep2.mzML	1381.59	1393.06	-11.4664	EEQFJSTFR	EEQFJSTFR	(N(F)(N(H(H(N(H)))(H(N(F))))))	F(2)H(4)N(4)	5	2	1455.59	1224560	3.53742e+06	sp|P01859|IGHG2_HUMAN	176	0.000259455	0.00399448	TRUE
20200615_serum_NGlycP_1hDIA_rep3.mzML	1421.39	1396.92	24.4693	EEQFJSTFR	EEQFJSTFR	(N(F)(N(H(H(N(H)))(H(N(F))))))	F(2)H(4)N(4)	5	2	1455.59	5358870	4.65115e+06	sp|P01859|IGHG2_HUMAN	176	2.34136e-08	0.00399448	TRUE
20200615_serum_NGlycP_1hDIA_rep1.mzML	1453.31	1453.08	0.229288	EEQFJSTFR	EEQFJSTFR	(N(F)(N(H(N)(H(N))(H(N(H))))))	F(1)H(4)N(5)	5	3	989.735	59142300	483614381	sp|P01859|IGHG2_HUMAN	176	0.00127971	0.00277754	TRUE
20200615_serum_NGlycP_1hDIA_rep2.mzML	1460.61	1460.89	-0.283712	EEQFJSTFR	EEQFJSTFR	(N(F)(N(H(N)(H(N))(H(N(H))))))	F(1)H(4)N(5)	5	3	989.735	83649300	635950516	sp|P01859|IGHG2_HUMAN	176	0.00392404	0.00277754	TRUE
20200615_serum_NGlycP_1hDIA_rep3.mzML	1461.92	1461.59	0.333739	EEQFJSTFR	EEQFJSTFR	(N(F)(N(H(N)(H(N))(H(N(H))))))	F(1)H(4)N(5)	5	3	989.735	79813300	7.10708e+08	sp|P01859|IGHG2_HUMAN	176	9.83225e-05	0.00277754	TRUE
20200615_serum_NGlycP_1hDIA_rep1.mzML	1450.23	1446.35	3.87831	EEQFJSTFR	EEQFJSTFR	(N(F)(N(H(N)(H(N))(H(N(H))))))	F(1)H(4)N(5)	5	2	1484.1	22161600	1.98593e+08	sp|P01859|IGHG2_HUMAN	176	-1.13288e-17	0.00277754	TRUE
20200615_serum_NGlycP_1hDIA_rep2.mzML	1458.26	1453.62	4.63541	EEQFJSTFR	EEQFJSTFR	(N(F)(N(H(N)(H(N))(H(N(H))))))	F(1)H(4)N(5)	5	2	1484.1	28395600	2.57991e+08	sp|P01859|IGHG2_HUMAN	176	-1.13288e-17	0.00277754	TRUE
20200615_serum_NGlycP_1hDIA_rep3.mzML	1460.13	1454.45	5.67862	EEQFJSTFR	EEQFJSTFR	(N(F)(N(H(N)(H(N))(H(N(H))))))	F(1)H(4)N(5)	5	2	1484.1	30083300	2.9737e+08	sp|P01859|IGHG2_HUMAN	176	-2.22045e-16	0.00277754	TRUE
20200615_serum_NGlycP_1hDIA_rep1.mzML	1409.08	1395.48	13.6031	EEQFJSTFR	EEQFJSTFR	(N(F)(N(H(N)(H(N))(H(H)(H)))))	F(1)H(5)N(4)	5	3	976.059	157336000	9.77983e+08	sp|P01859|IGHG2_HUMAN	176	0.000872878	0.0072273	TRUE
20200615_serum_NGlycP_1hDIA_rep2.mzML	1409.22	1397.83	11.3924	EEQFJSTFR	EEQFJSTFR	(N(F)(N(H(N)(H(N))(H(H)(H)))))	F(1)H(5)N(4)	5	3	976.059	166461000	1.0094e+09	sp|P01859|IGHG2_HUMAN	176	0.00136992	0.0072273	TRUE
20200615_serum_NGlycP_1hDIA_rep3.mzML	1413.61	1401.72	11.8872	EEQFJSTFR	EEQFJSTFR	(N(F)(N(H(N)(H(N))(H(H)(H)))))	F(1)H(5)N(4)	5	3	976.059	170063000	1.10221e+09	sp|P01859|IGHG2_HUMAN	176	0.00107532	0.0072273	TRUE
20200615_serum_NGlycP_1hDIA_rep1.mzML	1409.65	1412.79	-3.13842	EEQFJSTFR	EEQFJSTFR	(N(F)(N(H(H(N(H)))(H(N(H))))))	F(1)H(5)N(4)	5	2	1463.59	75646200	1138639809	sp|P01859|IGHG2_HUMAN	176	9.99289e-11	0.0072273	TRUE
20200615_serum_NGlycP_1hDIA_rep2.mzML	1409.9	1416.94	-7.03806	EEQFJSTFR	EEQFJSTFR	(N(F)(N(H(H(N(H)))(H(N(H))))))	F(1)H(5)N(4)	5	2	1463.59	86580800	1355347582	sp|P01859|IGHG2_HUMAN	176	1.15252e-11	0.0072273	TRUE
20200615_serum_NGlycP_1hDIA_rep3.mzML	1396.41	1419.37	-22.9622	EEQFJSTFR	EEQFJSTFR	(N(F)(N(H(H(N(H)))(H(N(H))))))	F(1)H(5)N(4)	5	2	1463.59	2099620	1.34869e+07	sp|P01859|IGHG2_HUMAN	176	5.74209e-06	0.0072273	TRUE
20200615_serum_NGlycP_1hDIA_rep1.mzML	1755.31	1762.86	-7.5537	EEQFJSTFR	EEQFJSTFR	(N(F)(N(H(H(N))(H(N(H(A)))))))	A(1)F(1)H(4)N(4)	5	3	1019.07	78927500	5.79697e+08	sp|P01859|IGHG2_HUMAN	176	0.000744488	0.00205499	TRUE
20200615_serum_NGlycP_1hDIA_rep2.mzML	1757.74	1767.15	-9.40528	EEQFJSTFR	EEQFJSTFR	(N(F)(N(H(H(N))(H(N(H(A)))))))	A(1)F(1)H(4)N(4)	5	3	1019.07	71627400	5.32982e+08	sp|P01859|IGHG2_HUMAN	176	0.00170857	0.00205499	TRUE
20200615_serum_NGlycP_1hDIA_rep3.mzML	1758.96	1756.59	2.36601	EEQFJSTFR	EEQFJSTFR	(N(F)(N(H(H(N))(H(N(H(A)))))))	A(1)F(1)H(4)N(4)	5	3	1019.07	69571100	5.86221e+08	sp|P01859|IGHG2_HUMAN	176	0.00175633	0.00205499	TRUE
20200615_serum_NGlycP_1hDIA_rep1.mzML	1755.97	1765.78	-9.80586	EEQFJSTFR	EEQFJSTFR	(N(F)(N(H(H(N))(H(N(H(A)))))))	A(1)F(1)H(4)N(4)	5	2	1528.11	28008400	3.257e+08	sp|P01859|IGHG2_HUMAN	176	1.32095e-11	0.00205499	TRUE
20200615_serum_NGlycP_1hDIA_rep2.mzML	1758.44	1769.59	-11.1532	EEQFJSTFR	EEQFJSTFR	(N(F)(N(H(H(N))(H(N(H(A)))))))	A(1)F(1)H(4)N(4)	5	2	1528.11	26391200	3.01225e+08	sp|P01859|IGHG2_HUMAN	176	1.2376e-10	0.00205499	TRUE
20200615_serum_NGlycP_1hDIA_rep3.mzML	1759.87	1758.64	1.23301	EEQFJSTFR	EEQFJSTFR	(N(F)(N(H(H(N))(H(N(H(A)))))))	A(1)F(1)H(4)N(4)	5	2	1528.11	27525700	3.76349e+08	sp|P01859|IGHG2_HUMAN	176	9.37892e-09	0.00205499	TRUE
20200615_serum_NGlycP_1hDIA_rep1.mzML	1755.17	1732.62	22.554	EEQFJSTFR	EEQFJSTFR	(N(F)(N(H(H(H))(H(N(H(A)))))))	A(1)F(1)H(5)N(3)	5	2	1507.59	8641130	9.82371e+06	sp|P01859|IGHG2_HUMAN	176	1.36132e-07	0.000929533	TRUE
20200615_serum_NGlycP_1hDIA_rep2.mzML	1757.51	1736.79	20.7229	EEQFJSTFR	EEQFJSTFR	(N(F)(N(H(H(H))(H(N(H(A)))))))	A(1)F(1)H(5)N(3)	5	2	1507.59	8755540	7.47102e+06	sp|P01859|IGHG2_HUMAN	176	1.75971e-07	0.000929533	TRUE
20200615_serum_NGlycP_1hDIA_rep3.mzML	1758.74	1736.85	21.8945	EEQFJSTFR	EEQFJSTFR	(N(F)(N(H(H(H))(H(N(H(A)))))))	A(1)F(1)H(5)N(3)	5	2	1507.59	9130100	4.34756e+06	sp|P01859|IGHG2_HUMAN	176	1.56107e-06	0.000929533	TRUE
20200615_serum_NGlycP_1hDIA_rep1.mzML	1443.17	1443.19	-0.0195945	EEQFJSTFR	EEQFJSTFR	(N(F)(N(H(N)(H(N(H)))(H(N(H))))))	F(1)H(5)N(5)	5	3	1043.75	8015230	9.60744e+07	sp|P01859|IGHG2_HUMAN	176	0.00489735	0.00628954	TRUE
20200615_serum_NGlycP_1hDIA_rep2.mzML	1448.54	1450.1	-1.56115	EEQFJSTFR	EEQFJSTFR	(N(F)(N(H(N)(H(N(H)))(H(N(H))))))	F(1)H(5)N(5)	5	3	1043.75	8388620	8.35395e+07	sp|P01859|IGHG2_HUMAN	176	0.0010182	0.00628954	TRUE
20200615_serum_NGlycP_1hDIA_rep3.mzML	1450.58	1451.09	-0.506749	EEQFJSTFR	EEQFJSTFR	(N(F)(N(H(N)(H(N(H)))(H(N(H))))))	F(1)H(5)N(5)	5	3	1043.75	10971200	1.04723e+08	sp|P01859|IGHG2_HUMAN	176	0.0170314	0.00628954	TRUE
20200615_serum_NGlycP_1hDIA_rep1.mzML	1444.51	1437	7.50527	EEQFJSTFR	EEQFJSTFR	(N(F)(N(H(N)(H(H))(H(N)(N(H))))))	F(1)H(5)N(5)	5	2	1565.12	19166900	2.72531e+07	sp|P01859|IGHG2_HUMAN	176	0.00347653	0.00628954	TRUE
20200615_serum_NGlycP_1hDIA_rep2.mzML	1475.88	1443.28	32.5988	EEQFJSTFR	EEQFJSTFR	(N(F)(N(H(N)(H(N(H)))(H(N(H))))))	F(1)H(5)N(5)	5	2	1565.12	2564890	236983	sp|P01859|IGHG2_HUMAN	176	0.000868576	0.00628954	TRUE
20200615_serum_NGlycP_1hDIA_rep3.mzML	1476.55	1444.5	32.0501	EEQFJSTFR	EEQFJSTFR	(N(F)(N(H(N)(H(N(H)))(H(N(H))))))	F(1)H(5)N(5)	5	2	1565.12	2579140	574637	sp|P01859|IGHG2_HUMAN	176	0.000161656	0.00628954	TRUE
20200615_serum_NGlycP_1hDIA_rep1.mzML	1390.46	1389.66	0.802346	EEQFJSTFR	EEQFJSTFR	(N(F)(N(H(N)(H(H))(H(N(H)(F))))))	F(2)H(5)N(4)	5	3	1024.74	5589360	1.93204e+07	sp|P01859|IGHG2_HUMAN	176	1.31442e-05	0.00299762	TRUE
20200615_serum_NGlycP_1hDIA_rep2.mzML	1390.83	1391.58	-0.75249	EEQFJSTFR	EEQFJSTFR	(N(F)(N(H(N)(H(H))(H(N(H)(F))))))	F(2)H(5)N(4)	5	3	1024.74	6042700	2.16832e+07	sp|P01859|IGHG2_HUMAN	176	4.2774e-05	0.00299762	TRUE
20200615_serum_NGlycP_1hDIA_rep3.mzML	1394.09	1395.41	-1.32473	EEQFJSTFR	EEQFJSTFR	(N(F)(N(H(H(N(H)))(H(N(H(F)))))))	F(2)H(5)N(4)	5	3	1024.74	6495940	2.13751e+07	sp|P01859|IGHG2_HUMAN	176	5.82759e-05	0.00299762	TRUE
20200615_serum_NGlycP_1hDIA_rep1.mzML	1733.91	1740.29	-6.38164	EEQFJSTFR	EEQFJSTFR	(N(F)(N(H(H(H(H)))(H(N(H(A)))))))	A(1)F(1)H(6)N(3)	5	3	1059.42	5045770	1.21755e+07	sp|P01859|IGHG2_HUMAN	176	0.00439688	0.00335894	TRUE
20200615_serum_NGlycP_1hDIA_rep2.mzML	1734.87	1745.47	-10.5968	EEQFJSTFR	EEQFJSTFR	(N(F)(N(H(H(H(H)))(H(N(H(A)))))))	A(1)F(1)H(6)N(3)	5	3	1059.42	5098850	1.1235e+07	sp|P01859|IGHG2_HUMAN	176	0.00819898	0.00335894	TRUE
20200615_serum_NGlycP_1hDIA_rep3.mzML	1737.06	1742.5	-5.43865	EEQFJSTFR	EEQFJSTFR	(N(F)(N(H(H(H(H)))(H(N(H(A)))))))	A(1)F(1)H(6)N(3)	5	3	1059.42	5638100	1.57434e+07	sp|P01859|IGHG2_HUMAN	176	0.00294747	0.00335894	TRUE
20200615_serum_NGlycP_1hDIA_rep1.mzML	1669.46	1722.81	-53.3547	EEQFJSTFR	EEQFJSTFR	(N(F)(N(H(H(N(H)))(H(N(H(A)))))))	A(1)F(1)H(5)N(4)	5	3	1073.09	2064230	2.33499e+07	sp|P01859|IGHG2_HUMAN	176	0.00115824	0.00223001	TRUE
20200615_serum_NGlycP_1hDIA_rep2.mzML	1675.21	1727.13	-51.9203	EEQFJSTFR	EEQFJSTFR	(N(F)(N(H(H(N(H)))(H(N(H(A)))))))	A(1)F(1)H(5)N(4)	5	3	1073.09	2935730	2.61945e+07	sp|P01859|IGHG2_HUMAN	176	0.000647433	0.00223001	TRUE
20200615_serum_NGlycP_1hDIA_rep3.mzML	1673.99	1727.69	-53.6996	EEQFJSTFR	EEQFJSTFR	(N(F)(N(H(H(N(H)))(H(N(H(A)))))))	A(1)F(1)H(5)N(4)	5	3	1073.09	2384860	2.90012e+07	sp|P01859|IGHG2_HUMAN	176	0.000685696	0.00223001	TRUE
20200615_serum_NGlycP_1hDIA_rep1.mzML	1730.98	1735.53	-4.55366	EEQFJSTFR	EEQFJSTFR	(N(F)(N(H(H(N(H)))(H(N(H(A)))))))	A(1)F(1)H(5)N(4)	5	2	1609.13	16614100	266724068	sp|P01859|IGHG2_HUMAN	176	2.86988e-11	0.00223001	TRUE
20200615_serum_NGlycP_1hDIA_rep2.mzML	1733.46	1739.98	-6.51531	EEQFJSTFR	EEQFJSTFR	(N(F)(N(H(H(N(H)))(H(N(H(A)))))))	A(1)F(1)H(5)N(4)	5	2	1609.13	18454500	289780915	sp|P01859|IGHG2_HUMAN	176	5.78618e-09	0.00223001	TRUE
20200615_serum_NGlycP_1hDIA_rep3.mzML	1698.54	1739.12	-40.5792	EEQFJSTFR	EEQFJSTFR	(N(F)(N(H(H(N(H)))(H(N(H(A)))))))	A(1)F(1)H(5)N(4)	5	2	1609.13	21293000	366092611	sp|P01859|IGHG2_HUMAN	176	0.00185026	0.00223001	TRUE
20200615_serum_NGlycP_1hDIA_rep1.mzML	1141.78	1128.04	13.7364	EEQFJSTYR	EEQFJSTYR	(N(F)(N(H(H(N))(H(N)))))	F(1)H(3)N(4)	5	3	873.355	45040200	1.8899e+08	sp|P01861|IGHG4_HUMAN	177	0.000413963	0.00213527	TRUE
20200615_serum_NGlycP_1hDIA_rep2.mzML	1147.87	1135.45	12.4201	EEQFJSTYR	EEQFJSTYR	(N(F)(N(H(H(N))(H(N)))))	F(1)H(3)N(4)	5	3	873.355	35727700	2.421e+08	sp|P01861|IGHG4_HUMAN	177	0.000412163	0.00213527	TRUE
20200615_serum_NGlycP_1hDIA_rep3.mzML	1153.22	1135.57	17.6487	EEQFJSTYR	EEQFJSTYR	(N(F)(N(H(H(N))(H(N)))))	F(1)H(3)N(4)	5	3	873.355	39681400	2.4719e+08	sp|P01861|IGHG4_HUMAN	177	0.00349864	0.00213527	TRUE
20200615_serum_NGlycP_1hDIA_rep1.mzML	1143.19	1113.75	29.441	EEQFJSTYR	EEQFJSTYR	(N(F)(N(H(H(N))(H(N)))))	F(1)H(3)N(4)	5	2	1309.53	106405000	1284400292	sp|P01861|IGHG4_HUMAN	177	2.59067e-07	0.00213527	TRUE
20200615_serum_NGlycP_1hDIA_rep2.mzML	1149.86	1123.24	26.6156	EEQFJSTYR	EEQFJSTYR	(N(F)(N(H(H(N))(H(N)))))	F(1)H(3)N(4)	5	2	1309.53	82163000	8.8694e+08	sp|P01861|IGHG4_HUMAN	177	1.09237e-06	0.00213527	TRUE
20200615_serum_NGlycP_1hDIA_rep3.mzML	1151.54	1122.46	29.0769	EEQFJSTYR	EEQFJSTYR	(N(F)(N(H(H(N))(H(N)))))	F(1)H(3)N(4)	5	2	1309.53	103863000	1234983678	sp|P01861|IGHG4_HUMAN	177	2.01472e-05	0.00213527	TRUE
20200615_serum_NGlycP_1hDIA_rep1.mzML	1130.88	1120.14	10.7388	EEQFJSTYR	EEQFJSTYR	(N(F)(N(H(H(N))(H(N(H))))))	F(1)H(4)N(4)	5	3	927.373	27811600	3.41606e+08	sp|P01861|IGHG4_HUMAN	177	0.0124563	0.00274795	TRUE
20200615_serum_NGlycP_1hDIA_rep2.mzML	1141.89	1128.73	13.1564	EEQFJSTYR	EEQFJSTYR	(N(F)(N(H(H(N))(H(N(H))))))	F(1)H(4)N(4)	5	3	927.373	22029500	3.39972e+08	sp|P01861|IGHG4_HUMAN	177	0.00391353	0.00274795	TRUE
20200615_serum_NGlycP_1hDIA_rep3.mzML	1140.9	1128.45	12.4482	EEQFJSTYR	EEQFJSTYR	(N(F)(N(H(N)(H(H))(H(N)))))	F(1)H(4)N(4)	5	3	927.373	22007800	3.6449e+08	sp|P01861|IGHG4_HUMAN	177	0.000397753	0.00274795	TRUE
20200615_serum_NGlycP_1hDIA_rep1.mzML	1131.59	1106.77	24.8208	EEQFJSTYR	EEQFJSTYR	(N(F)(N(H(H(N))(H(N(H))))))	F(1)H(4)N(4)	5	2	1390.56	61754000	8.74812e+08	sp|P01861|IGHG4_HUMAN	177	-4.39692e-18	0.00274795	TRUE
20200615_serum_NGlycP_1hDIA_rep2.mzML	1140.55	1117.41	23.141	EEQFJSTYR	EEQFJSTYR	(N(F)(N(H(H(N))(H(N(H))))))	F(1)H(4)N(4)	5	2	1390.56	52786700	6.039e+08	sp|P01861|IGHG4_HUMAN	177	4.5654e-17	0.00274795	TRUE
20200615_serum_NGlycP_1hDIA_rep3.mzML	1141.54	1116	25.5377	EEQFJSTYR	EEQFJSTYR	(N(F)(N(H(H(N))(H(N(H))))))	F(1)H(4)N(4)	5	2	1390.56	62246600	964076023	sp|P01861|IGHG4_HUMAN	177	1.08845e-18	0.00274795	TRUE
20200615_serum_NGlycP_1hDIA_rep1.mzML	1172.85	1152.75	20.0965	EEQFJSTYR	EEQFJSTYR	(N(F)(N(H(N)(H(N))(H(N)))))	F(1)H(3)N(5)	5	3	941.049	37257200	2.39726e+08	sp|P01861|IGHG4_HUMAN	177	2.18885e-14	0.00165053	TRUE
20200615_serum_NGlycP_1hDIA_rep2.mzML	1171.15	1156.57	14.583	EEQFJSTYR	EEQFJSTYR	(N(F)(N(H(N)(H(N))(H(N)))))	F(1)H(3)N(5)	5	3	941.049	38205100	264727462	sp|P01861|IGHG4_HUMAN	177	3.74007e-11	0.00165053	TRUE
20200615_serum_NGlycP_1hDIA_rep3.mzML	1177.8	1156.18	21.6207	EEQFJSTYR	EEQFJSTYR	(N(F)(N(H(N)(H(N))(H(N)))))	F(1)H(3)N(5)	5	3	941.049	29867200	2.15918e+08	sp|P01861|IGHG4_HUMAN	177	0.00117712	0.00165053	TRUE
20200615_serum_NGlycP_1hDIA_rep1.mzML	1173.49	1167.64	5.84987	EEQFJSTYR	EEQFJSTYR	(N(F)(N(H(N)(H(N))(H(N)))))	F(1)H(3)N(5)	5	2	1411.07	26356900	2.542e+08	sp|P01861|IGHG4_HUMAN	177	-1.65352e-17	0.00165053	TRUE
20200615_serum_NGlycP_1hDIA_rep2.mzML	1171.54	1166.21	5.32642	EEQFJSTYR	EEQFJSTYR	(N(F)(N(H(N)(H(N))(H(N)))))	F(1)H(3)N(5)	5	2	1411.07	32317000	2.79626e+08	sp|P01861|IGHG4_HUMAN	177	5.97502e-16	0.00165053	TRUE
20200615_serum_NGlycP_1hDIA_rep3.mzML	1179.09	1169.19	9.89654	EEQFJSTYR	EEQFJSTYR	(N(F)(N(H(N)(H(N))(H(N)))))	F(1)H(3)N(5)	5	2	1411.07	28789300	2.50646e+08	sp|P01861|IGHG4_HUMAN	177	5.32136e-14	0.00165053	TRUE
20200615_serum_NGlycP_1hDIA_rep3.mzML	1177.8	1168.61	9.19398	EEQFJSTYR	EEQFJSTYR	(N(N(H(N)(H(N))(H(N(H))))))	H(4)N(5)	5	3	946.38	23952600	9017280	sp|P01861|IGHG4_HUMAN	177	0.00385094	0.00221333	TRUE
20200615_serum_NGlycP_1hDIA_rep1.mzML	1137.44	1131.15	6.28879	EEQYJSTFR	EEQYJSTFR	(N(N(H(H(N))(H(N)))))	H(3)N(4)	5	3	824.669	1311320	3.218e+06	sp|P01860|IGHG3_HUMAN	227	0.00035127	0.00757488	TRUE
20200615_serum_NGlycP_1hDIA_rep2.mzML	1144.49	1138.02	6.47313	EEQYJSTFR	EEQYJSTFR	(N(N(H(H(N))(H(N)))))	H(3)N(4)	5	3	824.669	508337	4.18499e+06	sp|P01860|IGHG3_HUMAN	227	0.0299438	0.00757488	TRUE
20200615_serum_NGlycP_1hDIA_rep3.mzML	1142.95	1138.08	4.86509	EEQYJSTFR	EEQYJSTFR	(N(N(H(H(N))(H(N)))))	H(3)N(4)	5	3	824.669	1181090	4519934	sp|P01860|IGHG3_HUMAN	227	0.00462442	0.00757488	TRUE
20200615_serum_NGlycP_1hDIA_rep1.mzML	1135.37	1128.15	7.21855	EEQYJSTFR	EEQYJSTFR	(N(N(H(H(N))(H(N)))))	H(3)N(4)	5	2	1236.5	4933020	3.4356e+07	sp|P01860|IGHG3_HUMAN	227	3.10532e-09	0.00757488	TRUE
20200615_serum_NGlycP_1hDIA_rep2.mzML	1145.02	1135.54	9.48094	EEQYJSTFR	EEQYJSTFR	(N(N(H(H)(N)(H(N)))))	H(3)N(4)	5	2	1236.5	4532310	2.58978e+07	sp|P01860|IGHG3_HUMAN	227	6.29003e-05	0.00757488	TRUE
20200615_serum_NGlycP_1hDIA_rep3.mzML	1145.27	1135.66	9.61001	EEQYJSTFR	EEQYJSTFR	(N(N(H(H(N))(H(N)))))	H(3)N(4)	5	2	1236.5	6171670	3.69016e+07	sp|P01860|IGHG3_HUMAN	227	1.2916e-09	0.00757488	TRUE
20200615_serum_NGlycP_1hDIA_rep1.mzML	1141.78	1146.1	-4.31655	EEQYJSTFR	EEQYJSTFR	(N(F)(N(H(H(N))(H(N)))))	F(1)H(3)N(4)	5	3	873.355	38985700	1.8899e+08	sp|P01860|IGHG3_HUMAN	227	0.000410358	0.00580974	TRUE
20200615_serum_NGlycP_1hDIA_rep2.mzML	1147.85	1151.07	-3.22	EEQYJSTFR	EEQYJSTFR	(N(F)(N(H(H(N))(H(N)))))	F(1)H(3)N(4)	5	3	873.355	32078700	2.43632e+08	sp|P01860|IGHG3_HUMAN	227	0.000182217	0.00580974	TRUE
20200615_serum_NGlycP_1hDIA_rep3.mzML	1153.22	1150.54	2.6785	EEQYJSTFR	EEQYJSTFR	(N(F)(N(H(H(N))(H(N)))))	F(1)H(3)N(4)	5	3	873.355	35748700	2.4719e+08	sp|P01860|IGHG3_HUMAN	227	0.00170337	0.00580974	TRUE
20200615_serum_NGlycP_1hDIA_rep1.mzML	1143.19	1141.03	2.1586	EEQYJSTFR	EEQYJSTFR	(N(F)(N(H(H(N))(H(N)))))	F(1)H(3)N(4)	5	2	1309.53	102672000	1284400292	sp|P01860|IGHG3_HUMAN	227	1.61587e-06	0.00580974	TRUE
20200615_serum_NGlycP_1hDIA_rep2.mzML	1149.86	1146.5	3.36272	EEQYJSTFR	EEQYJSTFR	(N(F)(N(H(H(N))(H(N)))))	F(1)H(3)N(4)	5	2	1309.53	81255300	8.8694e+08	sp|P01860|IGHG3_HUMAN	227	4.06079e-07	0.00580974	TRUE
20200615_serum_NGlycP_1hDIA_rep3.mzML	1151.54	1146.31	5.22671	EEQYJSTFR	EEQYJSTFR	(N(F)(N(H(H(N))(H(N)))))	F(1)H(3)N(4)	5	2	1309.53	99609100	1234983678	sp|P01860|IGHG3_HUMAN	227	1.39341e-05	0.00580974	TRUE
20200615_serum_NGlycP_1hDIA_rep1.mzML	1130.88	1125.02	5.85876	EEQYJSTFR	EEQYJSTFR	(N(F)(N(H(H(N))(H(N(H))))))	F(1)H(4)N(4)	5	3	927.373	25990400	3.41606e+08	sp|P01860|IGHG3_HUMAN	227	0.00981325	0.00117482	TRUE
20200615_serum_NGlycP_1hDIA_rep2.mzML	1141.89	1132.93	8.96493	EEQYJSTFR	EEQYJSTFR	(N(F)(N(H(H(N))(H(N(H))))))	F(1)H(4)N(4)	5	3	927.373	20274200	3.39972e+08	sp|P01860|IGHG3_HUMAN	227	0.0106461	0.00117482	TRUE
20200615_serum_NGlycP_1hDIA_rep3.mzML	1140.9	1133	7.89845	EEQYJSTFR	EEQYJSTFR	(N(F)(N(H(N)(H(H))(H(N)))))	F(1)H(4)N(4)	5	3	927.373	20626400	3.6449e+08	sp|P01860|IGHG3_HUMAN	227	0.00355713	0.00117482	TRUE
20200615_serum_NGlycP_1hDIA_rep1.mzML	1131.59	1118.67	12.9242	EEQYJSTFR	EEQYJSTFR	(N(F)(N(H(H(N))(H(N(H))))))	F(1)H(4)N(4)	5	2	1390.56	56875500	8.74812e+08	sp|P01860|IGHG3_HUMAN	227	-2.22045e-16	0.00117482	TRUE
20200615_serum_NGlycP_1hDIA_rep2.mzML	1140.55	1127.46	13.0898	EEQYJSTFR	EEQYJSTFR	(N(F)(N(H(H(N))(H(N(H))))))	F(1)H(4)N(4)	5	2	1390.56	45975900	600971810	sp|P01860|IGHG3_HUMAN	227	6.4763e-17	0.00117482	TRUE
20200615_serum_NGlycP_1hDIA_rep3.mzML	1141.54	1127.07	14.4685	EEQYJSTFR	EEQYJSTFR	(N(F)(N(H(H(N))(H(N(H))))))	F(1)H(4)N(4)	5	2	1390.56	54948000	962438519	sp|P01860|IGHG3_HUMAN	227	-1.65352e-17	0.00117482	TRUE
20200615_serum_NGlycP_1hDIA_rep3.mzML	1177.8	1152.87	24.9275	EEQYJSTFR	EEQYJSTFR	(N(N(H(N)(H(N))(H(N(H))))))	H(4)N(5)	5	3	946.38	24206800	9112634	sp|P01860|IGHG3_HUMAN	227	0.00650688	0.00307134	TRUE
20200615_serum_NGlycP_1hDIA_rep1.mzML	1090.74	1093.11	-2.37086	EEQYJSTFR	EEQYJSTFR	(N(F)(N(H(H(N(H)))(H(H(N(H)))))))	F(1)H(6)N(4)	5	3	1035.41	985798	6.58057e+06	sp|P01860|IGHG3_HUMAN	227	0.0426751	0.0078957	TRUE
20200615_serum_NGlycP_1hDIA_rep2.mzML	1143.14	1104.48	38.6557	EEQYJSTFR	EEQYJSTFR	(N(F)(N(H(H(N(H)))(H(H(N(H)))))))	F(1)H(6)N(4)	5	3	1035.41	1927010	3.83414e+06	sp|P01860|IGHG3_HUMAN	227	0.00421912	0.0078957	TRUE
20200615_serum_NGlycP_1hDIA_rep3.mzML	1102.51	1103.04	-0.534339	EEQYJSTFR	EEQYJSTFR	(N(F)(N(H(H(N(H)))(H(H(N(H)))))))	F(1)H(6)N(4)	5	3	1035.41	788520	3.18497e+06	sp|P01860|IGHG3_HUMAN	227	0.00322523	0.0078957	TRUE
20200615_serum_NGlycP_1hDIA_rep1.mzML	1160.36	1158.38	1.97756	EEQYJSTFR	EEQYJSTFR	(N(F)(N(H(N)(H(N(H)))(H(N(H))))))	F(1)H(5)N(5)	5	3	1049.08	7694130	9.93036e+07	sp|P01860|IGHG3_HUMAN	227	0.00161109	0.00763045	TRUE
20200615_serum_NGlycP_1hDIA_rep2.mzML	1158.63	1160.18	-1.55332	EEQYJSTFR	EEQYJSTFR	(N(F)(N(H(N)(H(N(H)))(H(N(H))))))	F(1)H(5)N(5)	5	3	1049.08	7327740	6.41024e+07	sp|P01860|IGHG3_HUMAN	227	0.00315324	0.00763045	TRUE
20200615_serum_NGlycP_1hDIA_rep3.mzML	1164.35	1161.1	3.24619	EEQYJSTFR	EEQYJSTFR	(N(F)(N(H(N)(H(N(H)))(H(N(H))))))	F(1)H(5)N(5)	5	3	1049.08	4813520	1.02032e+08	sp|P01860|IGHG3_HUMAN	227	0.00115354	0.00763045	TRUE
20200615_serum_NGlycP_1hDIA_rep2.mzML	1148.92	1147.5	1.4179	EEQYJSTFR	EEQYJSTFR	(N(F)(N(H(H)(N)(H(N(H))(N(H))))))	F(1)H(5)N(5)	5	2	1573.12	4739850	1.04082e+07	sp|P01860|IGHG3_HUMAN	227	0.0059137	0.00763045	TRUE
20200615_serum_NGlycP_1hDIA_rep3.mzML	1149.57	1147.24	2.33496	EEQYJSTFR	EEQYJSTFR	(N(F)(N(H(N)(H(N(H)))(H(N(H))))))	F(1)H(5)N(5)	5	2	1573.12	5550160	1.15425e+07	sp|P01860|IGHG3_HUMAN	227	0.00743807	0.00763045	TRUE
20200615_serum_NGlycP_1hDIA_rep2.mzML	1431.72	1458.55	-26.8311	EEQYJSTFR	EEQYJSTFR	(N(F)(N(H(H(N(H)))(H(N(H(A)))))))	A(1)F(1)H(5)N(4)	5	3	1078.42	2471570	2.27942e+07	sp|P01860|IGHG3_HUMAN	227	0.0017804	0.00317267	TRUE
20200615_serum_NGlycP_1hDIA_rep3.mzML	1435.79	1459.19	-23.3987	EEQYJSTFR	EEQYJSTFR	(N(F)(N(H(H(N(H)))(H(N(H(A)))))))	A(1)F(1)H(5)N(4)	5	3	1078.42	1651150	1.54985e+07	sp|P01860|IGHG3_HUMAN	227	0.00312191	0.00317267	TRUE
20200615_serum_NGlycP_1hDIA_rep1.mzML	914.442	924.242	-9.79967	EEQYJSTYR	EEQYJSTYR	(N(N(H(H(N))(H(N)))))	H(3)N(4)	5	3	830.001	7014290	49222380	sp|P0DOX5|IGG1_HUMAN/sp|P01857|IGHG1_HUMAN	299/180	0.00032423	0.00195948	TRUE
20200615_serum_NGlycP_1hDIA_rep2.mzML	910.22	922.795	-12.5747	EEQYJSTYR	EEQYJSTYR	(N(N(H(H(N))(H(N)))))	H(3)N(4)	5	3	830.001	7321950	6.11617e+07	sp|P0DOX5|IGG1_HUMAN/sp|P01857|IGHG1_HUMAN	299/180	0.000677072	0.00195948	TRUE
20200615_serum_NGlycP_1hDIA_rep3.mzML	914.263	925.27	-11.0074	EEQYJSTYR	EEQYJSTYR	(N(N(H(H(N))(H(N)))))	H(3)N(4)	5	3	830.001	7993590	5.87747e+07	sp|P0DOX5|IGG1_HUMAN/sp|P01857|IGHG1_HUMAN	299/180	0.000677072	0.00195948	TRUE
20200615_serum_NGlycP_1hDIA_rep1.mzML	914.191	912.497	1.69426	EEQYJSTYR	EEQYJSTYR	(N(N(H(H(N))(H(N)))))	H(3)N(4)	5	2	1244.5	25541100	1.97305e+08	sp|P0DOX5|IGG1_HUMAN/sp|P01857|IGHG1_HUMAN	299/180	-2.22045e-16	0.00195948	TRUE
20200615_serum_NGlycP_1hDIA_rep2.mzML	909.999	910.806	-0.806993	EEQYJSTYR	EEQYJSTYR	(N(N(H(H(N))(H(N)))))	H(3)N(4)	5	2	1244.5	23853600	2.24909e+08	sp|P0DOX5|IGG1_HUMAN/sp|P01857|IGHG1_HUMAN	299/180	-2.22045e-16	0.00195948	TRUE
20200615_serum_NGlycP_1hDIA_rep3.mzML	914.137	913.636	0.501183	EEQYJSTYR	EEQYJSTYR	(N(N(H(H(N))(H(N)))))	H(3)N(4)	5	2	1244.5	28476400	2.14602e+08	sp|P0DOX5|IGG1_HUMAN/sp|P01857|IGHG1_HUMAN	299/180	-1.65352e-17	0.00195948	TRUE
20200615_serum_NGlycP_1hDIA_rep1.mzML	938.156	936.547	1.60896	EEQYJSTYR	EEQYJSTYR	(N(F)(N(H(H(N))(H(N)))))	F(1)H(3)N(4)	5	3	878.687	47565400	3.72967e+08	sp|P0DOX5|IGG1_HUMAN/sp|P01857|IGHG1_HUMAN	299/180	0.00531857	0.00242399	TRUE
20200615_serum_NGlycP_1hDIA_rep2.mzML	919.123	935.589	-16.4659	EEQYJSTYR	EEQYJSTYR	(N(F)(N(H(H(N))(H(N)))))	F(1)H(3)N(4)	5	3	878.687	2685980	2.32773e+07	sp|P0DOX5|IGG1_HUMAN/sp|P01857|IGHG1_HUMAN	299/180	0.000517512	0.00242399	TRUE
20200615_serum_NGlycP_1hDIA_rep3.mzML	937.281	937.626	-0.345255	EEQYJSTYR	EEQYJSTYR	(N(F)(N(H(H(N))(H(N)))))	F(1)H(3)N(4)	5	3	878.687	44353400	497213974	sp|P0DOX5|IGG1_HUMAN/sp|P01857|IGHG1_HUMAN	299/180	0.00813942	0.00242399	TRUE
20200615_serum_NGlycP_1hDIA_rep1.mzML	955.996	954.371	1.625	EEQYJSTYR	EEQYJSTYR	(N(F)(N(H(H)(N)(H(N)))))	F(1)H(3)N(4)	5	2	1317.53	2291050	1.86622e+07	sp|P0DOX5|IGG1_HUMAN/sp|P01857|IGHG1_HUMAN	299/180	-4.39692e-18	0.00242399	TRUE
20200615_serum_NGlycP_1hDIA_rep2.mzML	936.432	954.365	-17.9327	EEQYJSTYR	EEQYJSTYR	(N(F)(N(H(H(N))(H(N)))))	F(1)H(3)N(4)	5	2	1317.53	136224000	1329276421	sp|P0DOX5|IGG1_HUMAN/sp|P01857|IGHG1_HUMAN	299/180	-2.22045e-16	0.00242399	TRUE
20200615_serum_NGlycP_1hDIA_rep3.mzML	937.564	955.846	-18.2824	EEQYJSTYR	EEQYJSTYR	(N(F)(N(H(H(N))(H(N)))))	F(1)H(3)N(4)	5	2	1317.53	122481000	1338833766	sp|P0DOX5|IGG1_HUMAN/sp|P01857|IGHG1_HUMAN	299/180	-2.22045e-16	0.00242399	TRUE
20200615_serum_NGlycP_1hDIA_rep1.mzML	908.492	951.436	-42.9444	EEQYJSTYR	EEQYJSTYR	(N(N(H(N)(H(N))(H(N)))))	H(3)N(5)	5	3	897.694	27566000	282286	sp|P0DOX5|IGG1_HUMAN/sp|P01857|IGHG1_HUMAN	299/180	0.000562661	0.00890993	TRUE
20200615_serum_NGlycP_1hDIA_rep2.mzML	904.073	951.232	-47.1591	EEQYJSTYR	EEQYJSTYR	(N(N(H(N)(H(N))(H(N)))))	H(3)N(5)	5	3	897.694	30727200	292412	sp|P0DOX5|IGG1_HUMAN/sp|P01857|IGHG1_HUMAN	299/180	0.0486696	0.00890993	TRUE
20200615_serum_NGlycP_1hDIA_rep1.mzML	908.492	903.469	5.02305	EEQYJSTYR	EEQYJSTYR	(N(N(H(H(N))(H(N(H))))))	H(4)N(4)	5	3	884.019	32875900	1.75944e+08	sp|P0DOX5|IGG1_HUMAN/sp|P01857|IGHG1_HUMAN	299/180	0.000176642	0.00446136	TRUE
20200615_serum_NGlycP_1hDIA_rep2.mzML	904.073	901.606	2.46738	EEQYJSTYR	EEQYJSTYR	(N(N(H(H(N))(H(N(H))))))	H(4)N(4)	5	3	884.019	36235200	1.86531e+08	sp|P0DOX5|IGG1_HUMAN/sp|P01857|IGHG1_HUMAN	299/180	6.3669e-06	0.00446136	TRUE
20200615_serum_NGlycP_1hDIA_rep3.mzML	909.508	904.694	4.81416	EEQYJSTYR	EEQYJSTYR	(N(N(H(N)(H(H))(H(N)))))	H(4)N(4)	5	3	884.019	33076200	170765661	sp|P0DOX5|IGG1_HUMAN/sp|P01857|IGHG1_HUMAN	299/180	7.01556e-06	0.00446136	TRUE
20200615_serum_NGlycP_1hDIA_rep2.mzML	905.244	898.415	6.82872	EEQYJSTYR	EEQYJSTYR	(N(N(H(H(N))(H(N(H))))))	H(4)N(4)	5	2	1325.52	40465500	3.99675e+08	sp|P0DOX5|IGG1_HUMAN/sp|P01857|IGHG1_HUMAN	299/180	0.00139993	0.00446136	TRUE
20200615_serum_NGlycP_1hDIA_rep3.mzML	910.053	901.658	8.39503	EEQYJSTYR	EEQYJSTYR	(N(N(H(H(N))(H(N(H))))))	H(4)N(4)	5	2	1325.52	36234600	345808740	sp|P0DOX5|IGG1_HUMAN/sp|P01857|IGHG1_HUMAN	299/180	1.4022e-06	0.00446136	TRUE
20200615_serum_NGlycP_1hDIA_rep1.mzML	957.49	945.139	12.3508	EEQYJSTYR	EEQYJSTYR	(N(F)(N(H(N)(H(N))(H(N)))))	F(1)H(3)N(5)	5	3	946.38	26982600	150992319	sp|P0DOX5|IGG1_HUMAN/sp|P01857|IGHG1_HUMAN	299/180	0.000103181	0.00232789	TRUE
20200615_serum_NGlycP_1hDIA_rep2.mzML	956.379	944.608	11.7707	EEQYJSTYR	EEQYJSTYR	(N(F)(N(H(N)(H(N))(H(N)))))	F(1)H(3)N(5)	5	3	946.38	31231300	1.8291e+08	sp|P0DOX5|IGG1_HUMAN/sp|P01857|IGHG1_HUMAN	299/180	0.00061645	0.00232789	TRUE
20200615_serum_NGlycP_1hDIA_rep1.mzML	952.019	952.386	-0.366608	EEQYJSTYR	EEQYJSTYR	(N(F)(N(H(N)(H(N))(H(N)))))	F(1)H(3)N(5)	5	2	1419.07	26163000	1.49712e+08	sp|P0DOX5|IGG1_HUMAN/sp|P01857|IGHG1_HUMAN	299/180	2.83229e-14	0.00232789	TRUE
20200615_serum_NGlycP_1hDIA_rep2.mzML	950.515	952.24	-1.72514	EEQYJSTYR	EEQYJSTYR	(N(F)(N(H(N)(H(N))(H(N)))))	F(1)H(3)N(5)	5	2	1419.07	24537700	1.72003e+08	sp|P0DOX5|IGG1_HUMAN/sp|P01857|IGHG1_HUMAN	299/180	1.0092e-15	0.00232789	TRUE
20200615_serum_NGlycP_1hDIA_rep3.mzML	950.844	953.71	-2.86564	EEQYJSTYR	EEQYJSTYR	(N(F)(N(H(N)(H(N))(H(N)))))	F(1)H(3)N(5)	5	2	1419.07	34267500	225123264	sp|P0DOX5|IGG1_HUMAN/sp|P01857|IGHG1_HUMAN	299/180	-1.13288e-17	0.00232789	TRUE
20200615_serum_NGlycP_1hDIA_rep1.mzML	878.696	918.364	-39.6677	EEQYJSTYR	EEQYJSTYR	(N(F)(N(H(H(N))(H(N(H))))))	F(1)H(4)N(4)	5	3	932.705	646446	588322	sp|P0DOX5|IGG1_HUMAN/sp|P01857|IGHG1_HUMAN	299/180	0.00401726	0.000556763	TRUE
20200615_serum_NGlycP_1hDIA_rep2.mzML	888.38	916.794	-28.4145	EEQYJSTYR	EEQYJSTYR	(N(F)(N(H(N)(H(H))(H(N)))))	F(1)H(4)N(4)	5	3	932.705	5254810	3.29485e+07	sp|P0DOX5|IGG1_HUMAN/sp|P01857|IGHG1_HUMAN	299/180	3.15967e-07	0.000556763	TRUE
20200615_serum_NGlycP_1hDIA_rep3.mzML	956.158	919.449	36.7094	EEQYJSTYR	EEQYJSTYR	(N(F)(N(H(H)(N)(H(N(H))))))	F(1)H(4)N(4)	5	3	932.705	20197900	9.09144e+06	sp|P0DOX5|IGG1_HUMAN/sp|P01857|IGHG1_HUMAN	299/180	0.000132961	0.000556763	TRUE
20200615_serum_NGlycP_1hDIA_rep1.mzML	894.136	924.027	-29.8913	EEQYJSTYR	EEQYJSTYR	(N(F)(N(H(H(N))(H(N(H))))))	F(1)H(4)N(4)	5	2	1398.55	1788410	2.34229e+07	sp|P0DOX5|IGG1_HUMAN/sp|P01857|IGHG1_HUMAN	299/180	6.91934e-10	0.000556763	TRUE
20200615_serum_NGlycP_1hDIA_rep2.mzML	974.698	922.576	52.1222	EEQYJSTYR	EEQYJSTYR	(N(F)(N(H(H(N))(H(N(H))))))	F(1)H(4)N(4)	5	2	1398.55	1936020	3.12558e+07	sp|P0DOX5|IGG1_HUMAN/sp|P01857|IGHG1_HUMAN	299/180	5.64874e-05	0.000556763	TRUE
20200615_serum_NGlycP_1hDIA_rep3.mzML	952.489	925.058	27.4308	EEQYJSTYR	EEQYJSTYR	(N(F)(N(H(H(N))(H(N(H))))))	F(1)H(4)N(4)	5	2	1398.55	723325	7.30944e+06	sp|P0DOX5|IGG1_HUMAN/sp|P01857|IGHG1_HUMAN	299/180	7.42327e-06	0.000556763	TRUE
20200615_serum_NGlycP_1hDIA_rep3.mzML	882.805	947.59	-64.7854	EEQYJSTYR	EEQYJSTYR	(N(N(H(N)(H(N))(H(N(H))))))	H(4)N(5)	5	3	951.712	2293860	203742	sp|P0DOX5|IGG1_HUMAN/sp|P01857|IGHG1_HUMAN	299/180	0.00295475	0.00142401	TRUE
20200615_serum_NGlycP_1hDIA_rep1.mzML	954.984	911.979	43.0047	EEQYJSTYR	EEQYJSTYR	(N(F)(N(H(N)(H(N))(H(H)(H)))))	F(1)H(5)N(4)	5	3	986.723	7804350	5.0998e+06	sp|P0DOX5|IGG1_HUMAN/sp|P01857|IGHG1_HUMAN	299/180	0.000261005	0.00587039	TRUE
20200615_serum_NGlycP_1hDIA_rep2.mzML	953.841	910.277	43.5641	EEQYJSTYR	EEQYJSTYR	(N(F)(N(H(N)(H(N))(H(H)(H)))))	F(1)H(5)N(4)	5	3	986.723	12638700	1.68088e+07	sp|P0DOX5|IGG1_HUMAN/sp|P01857|IGHG1_HUMAN	299/180	0.00410372	0.00587039	TRUE
20200615_serum_NGlycP_1hDIA_rep3.mzML	892.799	913.123	-20.3236	EEQYJSTYR	EEQYJSTYR	(N(F)(N(H(H(H)(H))(H(N)(N)))))	F(1)H(5)N(4)	5	3	986.723	2733900	2.32563e+07	sp|P0DOX5|IGG1_HUMAN/sp|P01857|IGHG1_HUMAN	299/180	3.66984e-06	0.00587039	TRUE
20200615_serum_NGlycP_1hDIA_rep1.mzML	891.419	934.62	-43.2007	EEQYJSTYR	EEQYJSTYR	(N(F)(N(H(H(N(H)))(H(N(H))))))	F(1)H(5)N(4)	5	2	1479.58	1865960	2.856e+07	sp|P0DOX5|IGG1_HUMAN/sp|P01857|IGHG1_HUMAN	299/180	3.8837e-07	0.00587039	TRUE
20200615_serum_NGlycP_1hDIA_rep2.mzML	892.268	933.559	-41.2913	EEQYJSTYR	EEQYJSTYR	(N(F)(N(H(H(N(H)))(H(N(H))))))	F(1)H(5)N(4)	5	2	1479.58	1947580	3.31743e+07	sp|P0DOX5|IGG1_HUMAN/sp|P01857|IGHG1_HUMAN	299/180	5.8658e-06	0.00587039	TRUE
20200615_serum_NGlycP_1hDIA_rep3.mzML	893.201	935.673	-42.472	EEQYJSTYR	EEQYJSTYR	(N(F)(N(H(H(N(H)))(H(N(H))))))	F(1)H(5)N(4)	5	2	1479.58	1178130	22233913	sp|P0DOX5|IGG1_HUMAN/sp|P01857|IGHG1_HUMAN	299/180	4.059e-05	0.00587039	TRUE
20200615_serum_NGlycP_1hDIA_rep1.mzML	954.984	892.02	62.9644	EEQYJSTYR	EEQYJSTYR	(N(F)(N(H(H)(N)(H(N(H)(F))))))	F(2)H(4)N(4)	5	3	981.391	7069140	457147	sp|P0DOX5|IGG1_HUMAN/sp|P01857|IGHG1_HUMAN	299/180	0.0064273	0.00917909	TRUE
20200615_serum_NGlycP_1hDIA_rep2.mzML	953.841	889.871	63.9699	EEQYJSTYR	EEQYJSTYR	(N(F)(N(H(H)(N)(H(N(H)(F))))))	F(2)H(4)N(4)	5	3	981.391	11529500	278037	sp|P0DOX5|IGG1_HUMAN/sp|P01857|IGHG1_HUMAN	299/180	0.00516621	0.00917909	TRUE
20200615_serum_NGlycP_1hDIA_rep3.mzML	924.7	893.291	31.4086	EEQYJSTYR	EEQYJSTYR	(N(F)(N(H(H(N(H)))(H(N(F))))))	F(2)H(4)N(4)	5	3	981.391	66020000	640527	sp|P0DOX5|IGG1_HUMAN/sp|P01857|IGHG1_HUMAN	299/180	0.0234013	0.00917909	TRUE
20200615_serum_NGlycP_1hDIA_rep1.mzML	952.026	950.006	2.0202	EEQYJSTYR	EEQYJSTYR	(N(F)(N(H(N)(H(N))(H(N(H))))))	F(1)H(4)N(5)	5	3	1000.4	42130400	3.62248e+08	sp|P0DOX5|IGG1_HUMAN/sp|P01857|IGHG1_HUMAN	299/180	3.2648e-05	0.00622419	TRUE
20200615_serum_NGlycP_1hDIA_rep2.mzML	951.581	949.721	1.85959	EEQYJSTYR	EEQYJSTYR	(N(F)(N(H(N)(H(N))(H(N(H))))))	F(1)H(4)N(5)	5	3	1000.4	38766900	3.93177e+08	sp|P0DOX5|IGG1_HUMAN/sp|P01857|IGHG1_HUMAN	299/180	6.06091e-10	0.00622419	TRUE
20200615_serum_NGlycP_1hDIA_rep3.mzML	949.905	951.237	-1.33216	EEQYJSTYR	EEQYJSTYR	(N(F)(N(H(N)(H(N))(H(N(H))))))	F(1)H(4)N(5)	5	3	1000.4	44387500	4.55616e+08	sp|P0DOX5|IGG1_HUMAN/sp|P01857|IGHG1_HUMAN	299/180	5.31286e-08	0.00622419	TRUE
20200615_serum_NGlycP_1hDIA_rep1.mzML	952.163	960.301	-8.13821	EEQYJSTYR	EEQYJSTYR	(N(F)(N(H(N)(H(N))(H(N(H))))))	F(1)H(4)N(5)	5	2	1500.09	20896900	1.75136e+08	sp|P0DOX5|IGG1_HUMAN/sp|P01857|IGHG1_HUMAN	299/180	3.99068e-13	0.00622419	TRUE
20200615_serum_NGlycP_1hDIA_rep2.mzML	952.078	960.792	-8.71445	EEQYJSTYR	EEQYJSTYR	(N(F)(N(H(N)(H(N))(H(N(H))))))	F(1)H(4)N(5)	5	2	1500.09	20680600	1.80968e+08	sp|P0DOX5|IGG1_HUMAN/sp|P01857|IGHG1_HUMAN	299/180	6.18684e-12	0.00622419	TRUE
20200615_serum_NGlycP_1hDIA_rep3.mzML	951.316	962.447	-11.131	EEQYJSTYR	EEQYJSTYR	(N(F)(N(H(N)(H(N))(H(N(H))))))	F(1)H(4)N(5)	5	2	1500.09	21497600	2.2048e+08	sp|P0DOX5|IGG1_HUMAN/sp|P01857|IGHG1_HUMAN	299/180	5.62795e-11	0.00622419	TRUE
20200615_serum_NGlycP_1hDIA_rep1.mzML	1112.25	1149.1	-36.851	EEQYJSTYR	EEQYJSTYR	(N(F)(N(H(H(N))(H(N(H(A)))))))	A(1)F(1)H(4)N(4)	5	3	1029.74	3637780	86471.1	sp|P0DOX5|IGG1_HUMAN/sp|P01857|IGHG1_HUMAN	299/180	0.00273406	0.00251045	TRUE
20200615_serum_NGlycP_1hDIA_rep3.mzML	1131.3	1153.05	-21.751	EEQYJSTYR	EEQYJSTYR	(N(F)(N(H(H(N))(H(N(H(A)))))))	A(1)F(1)H(4)N(4)	5	3	1029.74	8775720	7.35828e+07	sp|P0DOX5|IGG1_HUMAN/sp|P01857|IGHG1_HUMAN	299/180	0.0063372	0.00251045	TRUE
20200615_serum_NGlycP_1hDIA_rep1.mzML	1112.26	1140.42	-28.1632	EEQYJSTYR	EEQYJSTYR	(N(N(H(H(N(H)))(H(N(H(A)))))))	A(1)H(5)N(4)	5	3	1035.07	4113850	5.93448e+07	sp|P0DOX5|IGG1_HUMAN/sp|P01857|IGHG1_HUMAN	299/180	0.00377053	0.00184216	TRUE
20200615_serum_NGlycP_1hDIA_rep3.mzML	1124.9	1145.8	-20.8968	EEQYJSTYR	EEQYJSTYR	(N(N(H(H(N(H)))(H(N(H(A)))))))	A(1)H(5)N(4)	5	3	1035.07	4569030	5.37032e+07	sp|P0DOX5|IGG1_HUMAN/sp|P01857|IGHG1_HUMAN	299/180	0.0377989	0.00184216	TRUE
20200615_serum_NGlycP_1hDIA_rep1.mzML	896.613	889.181	7.4318	EEQYJSTYR	EEQYJSTYR	(N(F)(N(H(H(H))(H(N(H))(N(F))))))	F(2)H(5)N(4)	5	3	1035.41	3289090	9.23171e+06	sp|P0DOX5|IGG1_HUMAN/sp|P01857|IGHG1_HUMAN	299/180	0.00154277	0.00517305	TRUE
20200615_serum_NGlycP_1hDIA_rep2.mzML	892.976	887.151	5.82537	EEQYJSTYR	EEQYJSTYR	(N(F)(N(H(H(H))(H(N(H))(N(F))))))	F(2)H(5)N(4)	5	3	1035.41	3158600	8.28549e+06	sp|P0DOX5|IGG1_HUMAN/sp|P01857|IGHG1_HUMAN	299/180	0.000115551	0.00517305	TRUE
20200615_serum_NGlycP_1hDIA_rep3.mzML	900.502	890.463	10.0394	EEQYJSTYR	EEQYJSTYR	(N(F)(N(H(H(H))(H(N(H))(N(F))))))	F(2)H(5)N(4)	5	3	1035.41	3304290	8.51652e+06	sp|P0DOX5|IGG1_HUMAN/sp|P01857|IGHG1_HUMAN	299/180	0.000657944	0.00517305	TRUE
20200615_serum_NGlycP_1hDIA_rep2.mzML	932.413	888.474	43.9389	EEQYJSTYR	EEQYJSTYR	(N(F)(N(H(H(N(H)))(H(N(H(F)))))))	F(2)H(5)N(4)	5	2	1552.61	5281060	1.43089e+06	sp|P0DOX5|IGG1_HUMAN/sp|P01857|IGHG1_HUMAN	299/180	0.008457	0.00517305	TRUE
20200615_serum_NGlycP_1hDIA_rep3.mzML	911.046	891.847	19.199	EEQYJSTYR	EEQYJSTYR	(N(F)(N(H(H(N(H)))(H(N(H(F)))))))	F(2)H(5)N(4)	5	2	1552.61	3026890	6.00798e+06	sp|P0DOX5|IGG1_HUMAN/sp|P01857|IGHG1_HUMAN	299/180	0.00482937	0.00517305	TRUE
20200615_serum_NGlycP_1hDIA_rep1.mzML	949.94	965.104	-15.164	EEQYJSTYR	EEQYJSTYR	(N(F)(N(H(N)(H(N(H)))(H(N(H))))))	F(1)H(5)N(5)	5	3	1054.42	10453400	7.67495e+07	sp|P0DOX5|IGG1_HUMAN/sp|P01857|IGHG1_HUMAN	299/180	0.00541546	0.00733028	TRUE
20200615_serum_NGlycP_1hDIA_rep2.mzML	949.587	966.031	-16.4436	EEQYJSTYR	EEQYJSTYR	(N(F)(N(H(N)(H(N(H)))(H(N(H))))))	F(1)H(5)N(5)	5	3	1054.42	9722710	7.29947e+07	sp|P0DOX5|IGG1_HUMAN/sp|P01857|IGHG1_HUMAN	299/180	0.00367359	0.00733028	TRUE
20200615_serum_NGlycP_1hDIA_rep3.mzML	948.409	967.778	-19.369	EEQYJSTYR	EEQYJSTYR	(N(F)(N(H(N)(H(N(H)))(H(N(H))))))	F(1)H(5)N(5)	5	3	1054.42	10193000	8.70708e+07	sp|P0DOX5|IGG1_HUMAN/sp|P01857|IGHG1_HUMAN	299/180	0.00570007	0.00733028	TRUE
20200615_serum_NGlycP_1hDIA_rep1.mzML	959.147	947.51	11.6368	EEQYJSTYR	EEQYJSTYR	(N(F)(N(H(N)(H(N(H)))(H(N(H))))))	F(1)H(5)N(5)	5	2	1581.12	323888	1.88235e+06	sp|P0DOX5|IGG1_HUMAN/sp|P01857|IGHG1_HUMAN	299/180	0.000715931	0.00733028	TRUE
20200615_serum_NGlycP_1hDIA_rep2.mzML	935.652	947.101	-11.4489	EEQYJSTYR	EEQYJSTYR	(N(F)(N(H(N)(H(N(H)))(H(N(H))))))	F(1)H(5)N(5)	5	2	1581.12	7868110	1.84299e+07	sp|P0DOX5|IGG1_HUMAN/sp|P01857|IGHG1_HUMAN	299/180	4.94679e-11	0.00733028	TRUE
20200615_serum_NGlycP_1hDIA_rep3.mzML	959.46	948.717	10.7432	EEQYJSTYR	EEQYJSTYR	(N(F)(N(H(N)(H(N(H)))(H(N(H))))))	F(1)H(5)N(5)	5	2	1581.12	273836	422486	sp|P0DOX5|IGG1_HUMAN/sp|P01857|IGHG1_HUMAN	299/180	0.00747806	0.00733028	TRUE
20200615_serum_NGlycP_1hDIA_rep1.mzML	1118.08	1136.35	-18.2747	EEQYJSTYR	EEQYJSTYR	(N(F)(N(H(H(N(H)))(H(N(H(A)))))))	A(1)F(1)H(5)N(4)	5	3	1083.75	69850700	7.09789e+08	sp|P0DOX5|IGG1_HUMAN/sp|P01857|IGHG1_HUMAN	299/180	0.00355256	0.00198432	TRUE
20200615_serum_NGlycP_1hDIA_rep2.mzML	1129.13	1142.34	-13.2133	EEQYJSTYR	EEQYJSTYR	(N(F)(N(H(H(H))(H(N)(N(H(A)))))))	A(1)F(1)H(5)N(4)	5	3	1083.75	68668100	6.31297e+08	sp|P0DOX5|IGG1_HUMAN/sp|P01857|IGHG1_HUMAN	299/180	0.00188241	0.00198432	TRUE
20200615_serum_NGlycP_1hDIA_rep3.mzML	1127.74	1142.4	-14.6562	EEQYJSTYR	EEQYJSTYR	(N(F)(N(H(H(N(H)))(H(N(H(A)))))))	A(1)F(1)H(5)N(4)	5	3	1083.75	62785500	7.12264e+08	sp|P0DOX5|IGG1_HUMAN/sp|P01857|IGHG1_HUMAN	299/180	1.36592e-05	0.00198432	TRUE
20200615_serum_NGlycP_1hDIA_rep1.mzML	1118.02	1139.81	-21.79	EEQYJSTYR	EEQYJSTYR	(N(F)(N(H(H(N(H)))(H(N(H(H)(F)))))))	F(2)H(6)N(4)	5	3	1089.43	63341300	1.55036e+08	sp|P0DOX5|IGG1_HUMAN/sp|P01857|IGHG1_HUMAN	299/180	0.0043508	0.00250422	TRUE
20200615_serum_NGlycP_1hDIA_rep2.mzML	1129.13	1145.37	-16.2418	EEQYJSTYR	EEQYJSTYR	(N(F)(N(H(H(H))(H(N(H))(N(H)(F))))))	F(2)H(6)N(4)	5	3	1089.43	61071100	128487759	sp|P0DOX5|IGG1_HUMAN/sp|P01857|IGHG1_HUMAN	299/180	0.00758609	0.00250422	TRUE
20200615_serum_NGlycP_1hDIA_rep3.mzML	1127.74	1145.28	-17.5425	EEQYJSTYR	EEQYJSTYR	(N(F)(N(H(H(N(H)))(H(N(H(H)(F)))))))	F(2)H(6)N(4)	5	3	1089.43	57265300	1.20483e+08	sp|P0DOX5|IGG1_HUMAN/sp|P01857|IGHG1_HUMAN	299/180	0.00447729	0.00250422	TRUE
20200615_serum_NGlycP_1hDIA_rep1.mzML	1170.99	1178.31	-7.31906	EEQYJSTYR	EEQYJSTYR	(N(F)(N(H(N)(H(N))(H(N(H(A)))))))	A(1)F(1)H(4)N(5)	5	3	1097.43	2839140	3.44949e+07	sp|P0DOX5|IGG1_HUMAN/sp|P01857|IGHG1_HUMAN	299/180	0.00468192	0.00536129	TRUE
20200615_serum_NGlycP_1hDIA_rep2.mzML	1171.61	1173.3	-1.6936	EEQYJSTYR	EEQYJSTYR	(N(F)(N(H(N)(H(N))(H(N(H(A)))))))	A(1)F(1)H(4)N(5)	5	3	1097.43	3605410	4.25563e+07	sp|P0DOX5|IGG1_HUMAN/sp|P01857|IGHG1_HUMAN	299/180	7.70023e-06	0.00536129	TRUE
20200615_serum_NGlycP_1hDIA_rep1.mzML	1142.09	1171.15	-29.058	EEQYJSTYR	EEQYJSTYR	(N(F)(N(H(N)(H(H))(H(N(H))(N(H)(F))))))	F(2)H(6)N(5)	5	3	1157.12	1669140	4.84979e+06	sp|P0DOX5|IGG1_HUMAN/sp|P01857|IGHG1_HUMAN	299/180	0.00231735	0.00380735	TRUE
20200615_serum_NGlycP_1hDIA_rep3.mzML	1148.65	1172.25	-23.5959	EEQYJSTYR	EEQYJSTYR	(N(F)(N(H(H(N(H)(F)))(H(N(H(N(H))))))))	F(2)H(6)N(5)	5	3	1157.12	731452	2.31078e+06	sp|P0DOX5|IGG1_HUMAN/sp|P01857|IGHG1_HUMAN	299/180	0.0324103	0.00380735	TRUE
20200615_serum_NGlycP_1hDIA_rep1.mzML	931.322	921.7	9.62227	EEQYJSTYR	EEQYJSTYR	(N(F)(N(H(H)(H(N)))))	F(1)H(3)N(3)	5	2	1215.99	1563550	9.83195e+06	sp|P0DOX5|IGG1_HUMAN/sp|P01857|IGHG1_HUMAN	299/180	3.91896e-05	0.00502662	TRUE
20200615_serum_NGlycP_1hDIA_rep2.mzML	929.259	920.2	9.05878	EEQYJSTYR	EEQYJSTYR	(N(F)(N(H(H)(H(N)))))	F(1)H(3)N(3)	5	2	1215.99	875006	7338896	sp|P0DOX5|IGG1_HUMAN/sp|P01857|IGHG1_HUMAN	299/180	1.43581e-08	0.00502662	TRUE
20200615_serum_NGlycP_1hDIA_rep3.mzML	916.892	922.753	-5.86121	EEQYJSTYR	EEQYJSTYR	(N(F)(N(H(H)(H(N)))))	F(1)H(3)N(3)	5	2	1215.99	1361530	6.66931e+06	sp|P0DOX5|IGG1_HUMAN/sp|P01857|IGHG1_HUMAN	299/180	8.39553e-06	0.00502662	TRUE
20200615_serum_NGlycP_1hDIA_rep1.mzML	913.339	916.414	-3.07519	EEQYJSTYR	EEQYJSTYR	(N(F)(N(H(H)(H(N(H))))))	F(1)H(4)N(3)	5	2	1297.01	2721840	1.00952e+07	sp|P0DOX5|IGG1_HUMAN/sp|P01857|IGHG1_HUMAN	299/180	2.34369e-05	0.00194452	TRUE
20200615_serum_NGlycP_1hDIA_rep2.mzML	908.766	914.805	-6.03928	EEQYJSTYR	EEQYJSTYR	(N(F)(N(H(H)(H(N(H))))))	F(1)H(4)N(3)	5	2	1297.01	2870840	1.04873e+07	sp|P0DOX5|IGG1_HUMAN/sp|P01857|IGHG1_HUMAN	299/180	7.68731e-08	0.00194452	TRUE
20200615_serum_NGlycP_1hDIA_rep3.mzML	914.282	917.518	-3.23565	EEQYJSTYR	EEQYJSTYR	(N(F)(N(H(H)(H(N(H))))))	F(1)H(4)N(3)	5	2	1297.01	2735850	1.07041e+07	sp|P0DOX5|IGG1_HUMAN/sp|P01857|IGHG1_HUMAN	299/180	1.19707e-07	0.00194452	TRUE
20200615_serum_NGlycP_1hDIA_rep1.mzML	880.537	892.285	-11.7485	EEQYJSTYR	EEQYJSTYR	(N(N(H(H(N(H)))(H(N(H))))))	H(5)N(4)	5	2	1406.55	880923	2.16704e+06	sp|P0DOX5|IGG1_HUMAN/sp|P01857|IGHG1_HUMAN	299/180	0.000276947	0.00189258	TRUE
20200615_serum_NGlycP_1hDIA_rep1.mzML	1117.04	1117.26	-0.220753	EEQYJSTYR	EEQYJSTYR	(N(F)(N(H(H(N(H)))(H(N(H(A)))))))	A(1)F(1)H(5)N(4)	5	2	1625.13	7174560	1.92422e+08	sp|P0DOX5|IGG1_HUMAN/sp|P01857|IGHG1_HUMAN	299/180	2.63582e-10	0.00345518	TRUE
20200615_serum_NGlycP_1hDIA_rep2.mzML	1129.45	1126.24	3.20887	EEQYJSTYR	EEQYJSTYR	(N(F)(N(H(H(N(H)))(H(N(H(A)))))))	A(1)F(1)H(5)N(4)	5	2	1625.13	6134720	239932538	sp|P0DOX5|IGG1_HUMAN/sp|P01857|IGHG1_HUMAN	299/180	6.31202e-09	0.00345518	TRUE
20200615_serum_NGlycP_1hDIA_rep3.mzML	1129.01	1125.75	3.26207	EEQYJSTYR	EEQYJSTYR	(N(F)(N(H(H(N(H)))(H(N(H(A)))))))	A(1)F(1)H(5)N(4)	5	2	1625.13	6832050	2.29972e+08	sp|P0DOX5|IGG1_HUMAN/sp|P01857|IGHG1_HUMAN	299/180	1.47583e-10	0.00345518	TRUE
20200615_serum_NGlycP_1hDIA_rep1.mzML	3144.24	3138.26	5.98328	EGDHEFLEVPEAQEDVEATFPVHQPGJYSCSYR	EGDHEFLEVPEAQEDVEATFPVHQPGJYSC[160]SYR	(N(N(H(H(N(H(A))))(H(N(H(A)))))))	A(2)H(5)N(4)	27	5	1209.09	5131290	2.54247e+07	sp|P04217|A1BG_HUMAN	179	0.015232	0.00353819	TRUE
20200615_serum_NGlycP_1hDIA_rep2.mzML	3147.32	3139.91	7.41255	EGDHEFLEVPEAQEDVEATFPVHQPGJYSCSYR	EGDHEFLEVPEAQEDVEATFPVHQPGJYSC[160]SYR	(N(N(H(H(N(H(A))))(H(N(H(A)))))))	A(2)H(5)N(4)	27	5	1209.09	5008490	1.57535e+07	sp|P04217|A1BG_HUMAN	179	0.0244255	0.00353819	TRUE
20200615_serum_NGlycP_1hDIA_rep3.mzML	3139.84	3130.77	9.07256	EGDHEFLEVPEAQEDVEATFPVHQPGJYSCSYR	EGDHEFLEVPEAQEDVEATFPVHQPGJYSC[160]SYR	(N(N(H(H(N(H(A))))(H(N(H(A)))))))	A(2)H(5)N(4)	27	5	1209.09	4626390	1.57004e+07	sp|P04217|A1BG_HUMAN	179	0.00374608	0.00353819	TRUE
20200615_serum_NGlycP_1hDIA_rep3.mzML	3139.26	3136.75	2.50544	EGDHEFLEVPEAQEDVEATFPVHQPGJYSCSYR	EGDHEFLEVPEAQEDVEATFPVHQPGJYSC[160]SYR	(N(N(H(H(N(H(A))))(H(N(H(A)))))))	A(2)H(5)N(4)	27	4	1511.12	2933110	3.91104e+07	sp|P04217|A1BG_HUMAN	179	0.00649544	0.00353819	TRUE
20200615_serum_NGlycP_1hDIA_rep1.mzML	2660.08	2692.97	-32.8867	EGYSJISYIVVNHQGISSR	EGYSJISYIVVNHQGISSR	(N(N(H(N)(H(H))(H(N(H(A(A))))))))	A(2)H(5)N(4)	5	4	1082.71	1191980	6.97013e+06	sp|P49908|SEPP1_HUMAN	83	0.00230223	0.000467463	TRUE
20200615_serum_NGlycP_1hDIA_rep2.mzML	2662.24	2693.01	-30.7694	EGYSJISYIVVNHQGISSR	EGYSJISYIVVNHQGISSR	(N(N(H(H(N(H(A))))(H(N(H(A)))))))	A(2)H(5)N(4)	5	4	1082.71	869893	6.28389e+06	sp|P49908|SEPP1_HUMAN	83	0.00226671	0.000467463	TRUE
20200615_serum_NGlycP_1hDIA_rep3.mzML	2657	2686.67	-29.674	EGYSJISYIVVNHQGISSR	EGYSJISYIVVNHQGISSR	(N(N(H(N)(H(H))(H(N(H(A(A))))))))	A(2)H(5)N(4)	5	4	1082.71	879939	5.97116e+06	sp|P49908|SEPP1_HUMAN	83	0.00904051	0.000467463	TRUE
20200615_serum_NGlycP_1hDIA_rep1.mzML	2661.33	2710.94	-49.6079	EGYSJISYIVVNHQGISSR	EGYSJISYIVVNHQGISSR	(N(N(H(N)(H(H))(H(N(H(A(A))))))))	A(2)H(5)N(4)	5	3	1443.28	825436	1.34993e+07	sp|P49908|SEPP1_HUMAN	83	0.000989573	0.000467463	TRUE
20200615_serum_NGlycP_1hDIA_rep2.mzML	2662.82	2711.6	-48.7758	EGYSJISYIVVNHQGISSR	EGYSJISYIVVNHQGISSR	(N(N(H(H(N(H(A))))(H(N(H(A)))))))	A(2)H(5)N(4)	5	3	1443.28	876833	13546683	sp|P49908|SEPP1_HUMAN	83	0.00215841	0.000467463	TRUE
20200615_serum_NGlycP_1hDIA_rep3.mzML	2657.12	2705.21	-48.0929	EGYSJISYIVVNHQGISSR	EGYSJISYIVVNHQGISSR	(N(N(H(N)(H(H))(H(N(H(A(A))))))))	A(2)H(5)N(4)	5	3	1443.28	848301	1.25266e+07	sp|P49908|SEPP1_HUMAN	83	0.000801476	0.000467463	TRUE
20200615_serum_NGlycP_1hDIA_rep1.mzML	1774.17	1769.31	4.86444	EHEGAIYPDJTTDFQR	EHEGAIYPDJTTDFQR	(N(N(H(H(N(H)))(H(N(H(A)))))))	A(1)H(5)N(4)	10	4	952.385	335480	7.50344e+06	sp|P00450|CERU_HUMAN	138	0.00487455	0.0014031	TRUE
20200615_serum_NGlycP_1hDIA_rep2.mzML	1775.38	1772.88	2.50205	EHEGAIYPDJTTDFQR	EHEGAIYPDJTTDFQR	(N(N(H(H(N(H)))(H(N(H(A)))))))	A(1)H(5)N(4)	10	4	952.385	275362	1.06882e+07	sp|P00450|CERU_HUMAN	138	0.0468413	0.0014031	TRUE
20200615_serum_NGlycP_1hDIA_rep1.mzML	1775.31	1752.14	23.1657	EHEGAIYPDJTTDFQR	EHEGAIYPDJTTDFQR	(N(N(H(H(N(H)))(H(N(H(A)))))))	A(1)H(5)N(4)	10	3	1269.51	5960130	5.15767e+07	sp|P00450|CERU_HUMAN	138	0.00182063	0.0014031	TRUE
20200615_serum_NGlycP_1hDIA_rep2.mzML	1775.71	1759.17	16.5443	EHEGAIYPDJTTDFQR	EHEGAIYPDJTTDFQR	(N(N(H(H(N(H)))(H(N(H(A)))))))	A(1)H(5)N(4)	10	3	1269.51	6590700	5.3572e+07	sp|P00450|CERU_HUMAN	138	0.000353002	0.0014031	TRUE
20200615_serum_NGlycP_1hDIA_rep3.mzML	1780.1	1750.61	29.4929	EHEGAIYPDJTTDFQR	EHEGAIYPDJTTDFQR	(N(N(H(H(N(H)))(H(N(H(A)))))))	A(1)H(5)N(4)	10	3	1269.51	7392710	6.42465e+07	sp|P00450|CERU_HUMAN	138	9.96831e-06	0.0014031	TRUE
20200615_serum_NGlycP_1hDIA_rep1.mzML	2065.32	2092.32	-27.0033	EHEGAIYPDJTTDFQR	EHEGAIYPDJTTDFQR	(N(N(H(H(N(H(A))))(H(N(H(A)))))))	A(2)H(5)N(4)	10	4	1025.16	7194070	3.47961e+07	sp|P00450|CERU_HUMAN	138	0.00273061	0.00150263	TRUE
20200615_serum_NGlycP_1hDIA_rep2.mzML	2068.18	2098.04	-29.858	EHEGAIYPDJTTDFQR	EHEGAIYPDJTTDFQR	(N(N(H(H(N(H(A))))(H(N(H(A)))))))	A(2)H(5)N(4)	10	4	1025.16	9212300	2.1957e+07	sp|P00450|CERU_HUMAN	138	0.00182334	0.00150263	TRUE
20200615_serum_NGlycP_1hDIA_rep3.mzML	2065.64	2096.41	-30.7714	EHEGAIYPDJTTDFQR	EHEGAIYPDJTTDFQR	(N(N(H(H(N(H(A))))(H(N(H(A)))))))	A(2)H(5)N(4)	10	4	1025.16	8892360	3.57876e+07	sp|P00450|CERU_HUMAN	138	0.00307622	0.00150263	TRUE
20200615_serum_NGlycP_1hDIA_rep1.mzML	2064.89	2098.31	-33.4158	EHEGAIYPDJTTDFQR	EHEGAIYPDJTTDFQR	(N(N(H(H(N(H(A))))(H(N(H(A)))))))	A(2)H(5)N(4)	10	3	1366.54	25900200	2.71542e+08	sp|P00450|CERU_HUMAN	138	0.00169307	0.00150263	TRUE
20200615_serum_NGlycP_1hDIA_rep2.mzML	2068.2	2104.22	-36.0208	EHEGAIYPDJTTDFQR	EHEGAIYPDJTTDFQR	(N(N(H(H(N(H(A))))(H(N(H(A)))))))	A(2)H(5)N(4)	10	3	1366.54	37497200	4.77231e+08	sp|P00450|CERU_HUMAN	138	0.000226891	0.00150263	TRUE
20200615_serum_NGlycP_1hDIA_rep3.mzML	2094.49	2102.8	-8.31253	EHEGAIYPDJTTDFQR	EHEGAIYPDJTTDFQR	(N(N(H(H(N(H(A))))(H(N(H(A)))))))	A(2)H(5)N(4)	10	3	1366.54	3784400	2.76627e+07	sp|P00450|CERU_HUMAN	138	0.000488744	0.00150263	TRUE
20200615_serum_NGlycP_1hDIA_rep1.mzML	2044.68	2079.59	-34.9137	EHEGAIYPDJTTDFQR	EHEGAIYPDJTTDFQR	(N(F)(N(H(H(N(H(A))))(H(N(H(A)))))))	A(2)F(1)H(5)N(4)	10	4	1061.67	3482590	1.65861e+07	sp|P00450|CERU_HUMAN	138	0.00268982	0.000940934	TRUE
20200615_serum_NGlycP_1hDIA_rep2.mzML	2049.86	2084.79	-34.9284	EHEGAIYPDJTTDFQR	EHEGAIYPDJTTDFQR	(N(F)(N(H(H(N(H(A))))(H(N(H(A)))))))	A(2)F(1)H(5)N(4)	10	4	1061.67	2869830	1.73033e+07	sp|P00450|CERU_HUMAN	138	0.00432489	0.000940934	TRUE
20200615_serum_NGlycP_1hDIA_rep3.mzML	2046.9	2082.47	-35.5744	EHEGAIYPDJTTDFQR	EHEGAIYPDJTTDFQR	(N(F)(N(H(N)(H(H))(H(N(H(A(A))))))))	A(2)F(1)H(5)N(4)	10	4	1061.67	3193430	2.11058e+07	sp|P00450|CERU_HUMAN	138	0.00169049	0.000940934	TRUE
20200615_serum_NGlycP_1hDIA_rep1.mzML	2044.6	2082.94	-38.3447	EHEGAIYPDJTTDFQR	EHEGAIYPDJTTDFQR	(N(F)(N(H(H(N(H(A))))(H(N(H(A)))))))	A(2)F(1)H(5)N(4)	10	3	1415.23	11788500	1.23484e+08	sp|P00450|CERU_HUMAN	138	0.00584107	0.000940934	TRUE
20200615_serum_NGlycP_1hDIA_rep2.mzML	2049.73	2088.28	-38.549	EHEGAIYPDJTTDFQR	EHEGAIYPDJTTDFQR	(N(F)(N(H(H(N(H(A))))(H(N(H(A)))))))	A(2)F(1)H(5)N(4)	10	3	1415.23	10407000	9.95301e+07	sp|P00450|CERU_HUMAN	138	0.000523342	0.000940934	TRUE
20200615_serum_NGlycP_1hDIA_rep3.mzML	2047.92	2086.12	-38.2027	EHEGAIYPDJTTDFQR	EHEGAIYPDJTTDFQR	(N(F)(N(H(H(N(H(A))))(H(N(H(A)))))))	A(2)F(1)H(5)N(4)	10	3	1415.23	9722740	1.2562e+08	sp|P00450|CERU_HUMAN	138	0.000602466	0.000940934	TRUE
20200615_serum_NGlycP_1hDIA_rep1.mzML	1775.31	1844.82	-69.5087	EHEGAIYPDJTTDFQR	EHEGAIYPDJTTDFQR	(N(F)(N(H(H(N(H)))(H(N(H)(F))))))	F(2)H(5)N(4)	10	3	1269.85	4777150	5.57618e+07	sp|P00450|CERU_HUMAN	138	0.00209392	0.00751977	TRUE
20200615_serum_NGlycP_1hDIA_rep2.mzML	1775.71	1848.75	-73.0443	EHEGAIYPDJTTDFQR	EHEGAIYPDJTTDFQR	(N(N(H(H(N(H(F))))(H(N(H(F)))))))	F(2)H(5)N(4)	10	3	1269.85	5385340	5.55135e+07	sp|P00450|CERU_HUMAN	138	0.00359865	0.00751977	TRUE
20200615_serum_NGlycP_1hDIA_rep3.mzML	1780.1	1845.44	-65.3387	EHEGAIYPDJTTDFQR	EHEGAIYPDJTTDFQR	(N(N(H(H(N(H(F))))(H(N(H(F)))))))	F(2)H(5)N(4)	10	3	1269.85	5758680	6.8262e+07	sp|P00450|CERU_HUMAN	138	0.0104234	0.00751977	TRUE
20200615_serum_NGlycP_1hDIA_rep1.mzML	1768.75	1742.8	25.9502	EHEGAIYPDJTTDFQR	EHEGAIYPDJTTDFQR	(N(F)(N(H(H(N(H)))(H(N(H(A)))))))	A(1)F(1)H(5)N(4)	10	3	1318.2	1545710	1.76594e+07	sp|P00450|CERU_HUMAN	138	0.00414568	0.00178912	TRUE
20200615_serum_NGlycP_1hDIA_rep2.mzML	1763.45	1748.42	15.0265	EHEGAIYPDJTTDFQR	EHEGAIYPDJTTDFQR	(N(F)(N(H(H(N(H)))(H(N(H(A)))))))	A(1)F(1)H(5)N(4)	10	3	1318.2	1037140	1.24802e+07	sp|P00450|CERU_HUMAN	138	0.00283196	0.00178912	TRUE
20200615_serum_NGlycP_1hDIA_rep3.mzML	1769.6	1744.18	25.4172	EHEGAIYPDJTTDFQR	EHEGAIYPDJTTDFQR	(N(F)(N(H(H(N(H)))(H(N(H(A)))))))	A(1)F(1)H(5)N(4)	10	3	1318.2	1576740	1.76702e+07	sp|P00450|CERU_HUMAN	138	0.0287045	0.00178912	TRUE
20200615_serum_NGlycP_1hDIA_rep1.mzML	2064.06	2070.94	-6.87902	EHEGAIYPDJTTDFQR	EHEGAIYPDJTTDFQR	(N(N(H(H(N(H(A))))(H(N(H))(N(H(A)))))))	A(2)H(6)N(5)	10	3	1488.25	1298590	2.44226e+06	sp|P00450|CERU_HUMAN	138	0.00151242	0.00122781	TRUE
20200615_serum_NGlycP_1hDIA_rep2.mzML	2067.43	2075.76	-8.33216	EHEGAIYPDJTTDFQR	EHEGAIYPDJTTDFQR	(N(N(H(H(N(H(A))))(H(N(H))(N(H(A)))))))	A(2)H(6)N(5)	10	3	1488.25	1559880	4.10745e+06	sp|P00450|CERU_HUMAN	138	0.000267281	0.00122781	TRUE
20200615_serum_NGlycP_1hDIA_rep3.mzML	2064.27	2073.71	-9.43716	EHEGAIYPDJTTDFQR	EHEGAIYPDJTTDFQR	(N(N(H(H(N(H(A))))(H(N(H))(N(H(A)))))))	A(2)H(6)N(5)	10	3	1488.25	1540510	2.52247e+06	sp|P00450|CERU_HUMAN	138	0.00151493	0.00122781	TRUE
20200615_serum_NGlycP_1hDIA_rep1.mzML	2384.86	2462.77	-77.9054	EHEGAIYPDJTTDFQR	EHEGAIYPDJTTDFQR	(N(N(H(H(N(H(A))))(H(N(H(A)))(N(H(A)))))))	A(3)H(6)N(5)	10	3	1585.29	1416920	2.1477e+07	sp|P00450|CERU_HUMAN	138	0.00124052	0.00149554	TRUE
20200615_serum_NGlycP_1hDIA_rep2.mzML	2359.17	2465.18	-106.006	EHEGAIYPDJTTDFQR	EHEGAIYPDJTTDFQR	(N(N(H(H(N(H(A))))(H(N(H(A)))(N(H(A)))))))	A(3)H(6)N(5)	10	3	1585.29	446728	7.30339e+06	sp|P00450|CERU_HUMAN	138	0.00458189	0.00149554	TRUE
20200615_serum_NGlycP_1hDIA_rep3.mzML	2389.06	2464.75	-75.6925	EHEGAIYPDJTTDFQR	EHEGAIYPDJTTDFQR	(N(N(H(H(N(H(A))))(H(N(H(A)))(N(H(A)))))))	A(3)H(6)N(5)	10	3	1585.29	1665510	2.34228e+07	sp|P00450|CERU_HUMAN	138	0.00222605	0.00149554	TRUE
20200615_serum_NGlycP_1hDIA_rep1.mzML	1034.22	1031.87	2.34597	EJGTISR	EJGTISR	(N(N(H(H(N(H(A))))(H(N(H(A)))))))	A(2)H(5)N(4)	2	3	994.393	4158650	6.73501e+07	sp|P02763|A1AG1_HUMAN	103	0.000394173	0.000771045	TRUE
20200615_serum_NGlycP_1hDIA_rep2.mzML	1044.62	1039.69	4.9326	EJGTISR	EJGTISR	(N(N(H(H(N(H(A))))(H(N(H(A)))))))	A(2)H(5)N(4)	2	3	994.393	5401360	9.02492e+07	sp|P02763|A1AG1_HUMAN	103	9.25589e-05	0.000771045	TRUE
20200615_serum_NGlycP_1hDIA_rep3.mzML	1044.68	1039.71	4.9657	EJGTISR	EJGTISR	(N(N(H(N)(H(H))(H(N(H(A(A))))))))	A(2)H(5)N(4)	2	3	994.393	4879190	8.49639e+07	sp|P02763|A1AG1_HUMAN	103	0.00307998	0.000771045	TRUE
20200615_serum_NGlycP_1hDIA_rep1.mzML	1035.18	1034.53	0.651855	EJGTISR	EJGTISR	(N(N(H(H(N(H(A))))(H(N(H(A)))))))	A(2)H(5)N(4)	2	2	1491.09	1632190	2.06186e+07	sp|P02763|A1AG1_HUMAN	103	0.00135291	0.000771045	TRUE
20200615_serum_NGlycP_1hDIA_rep2.mzML	1045.14	1042.5	2.64317	EJGTISR	EJGTISR	(N(N(H(H(N(H(A))))(H(N(H(A)))))))	A(2)H(5)N(4)	2	2	1491.09	2604890	2.53816e+07	sp|P02763|A1AG1_HUMAN	103	0.000956753	0.000771045	TRUE
20200615_serum_NGlycP_1hDIA_rep1.mzML	1376.63	1373.57	3.05946	EJGTISR	EJGTISR	(N(N(H(N)(H(H)(H))(H(N(F)(H(A)))(N(F)(H(A)))))))	A(2)F(2)H(7)N(5)	2	3	1267.5	8396740	2.20167e+07	sp|P02763|A1AG1_HUMAN	103	0.00546055	0.00397069	TRUE
20200615_serum_NGlycP_1hDIA_rep2.mzML	1380.21	1374.59	5.62251	EJGTISR	EJGTISR	(N(F)(N(H(N)(H(H)(H))(H(N(H(A)))(N(F)(H(A)))))))	A(2)F(2)H(7)N(5)	2	3	1267.5	9506200	3.43863e+07	sp|P02763|A1AG1_HUMAN	103	0.00640466	0.00397069	TRUE
20200615_serum_NGlycP_1hDIA_rep3.mzML	1385.29	1377.98	7.31151	EJGTISR	EJGTISR	(N(F)(N(H(N)(H(H)(H))(H(N(H(A)))(N(F)(H(A)))))))	A(2)F(2)H(7)N(5)	2	3	1267.5	10502300	3.00234e+07	sp|P02763|A1AG1_HUMAN	103	0.006484	0.00397069	TRUE
20200615_serum_NGlycP_1hDIA_rep1.mzML	2001.31	2046.38	-45.0699	EJISDPTSPLR	EJISDPTSPLR	(N(F)(N(H(H)(H(N(H(A)))))))	A(1)F(1)H(4)N(3)	2	3	975.078	773809	7.64487e+06	sp|P01591|IGJ_HUMAN	71	0.000713736	0.000432678	TRUE
20200615_serum_NGlycP_1hDIA_rep2.mzML	2007.02	2050.88	-43.857	EJISDPTSPLR	EJISDPTSPLR	(N(F)(N(H(H)(H(N(H(A)))))))	A(1)F(1)H(4)N(3)	2	3	975.078	825565	5.35337e+06	sp|P01591|IGJ_HUMAN	71	0.0225047	0.000432678	TRUE
20200615_serum_NGlycP_1hDIA_rep3.mzML	2006.54	2049.76	-43.2166	EJISDPTSPLR	EJISDPTSPLR	(N(F)(N(H(H)(H(N(H(A)))))))	A(1)F(1)H(4)N(3)	2	3	975.078	932905	9.8004e+06	sp|P01591|IGJ_HUMAN	71	0.00830398	0.000432678	TRUE
20200615_serum_NGlycP_1hDIA_rep1.mzML	1662.66	1657.54	5.11536	EJISDPTSPLR	EJISDPTSPLR	(N(N(H(N)(H(N))(H(N(H))))))	H(4)N(5)	2	3	964.747	1274140	6.22787e+06	sp|P01591|IGJ_HUMAN	71	3.07046e-06	0.00702784	TRUE
20200615_serum_NGlycP_1hDIA_rep2.mzML	1668.46	1662.45	6.005	EJISDPTSPLR	EJISDPTSPLR	(N(N(H(N)(H(N))(H(N(H))))))	H(4)N(5)	2	3	964.747	1355340	7.22889e+06	sp|P01591|IGJ_HUMAN	71	2.7286e-09	0.00702784	TRUE
20200615_serum_NGlycP_1hDIA_rep3.mzML	1669.26	1662.19	7.06638	EJISDPTSPLR	EJISDPTSPLR	(N(N(H(N)(H(N))(H(N(H))))))	H(4)N(5)	2	3	964.747	1443320	8.45736e+06	sp|P01591|IGJ_HUMAN	71	4.45232e-07	0.00702784	TRUE
20200615_serum_NGlycP_1hDIA_rep1.mzML	1977.8	2016.71	-38.9058	EJISDPTSPLR	EJISDPTSPLR	(N(F)(N(H(H(H))(H(N(H(A)))))))	A(1)F(1)H(5)N(3)	2	3	1029.1	11848900	5.3726e+07	sp|P01591|IGJ_HUMAN	71	0.00201851	0.000938064	TRUE
20200615_serum_NGlycP_1hDIA_rep2.mzML	1986.54	2022.62	-36.0777	EJISDPTSPLR	EJISDPTSPLR	(N(F)(N(H(H(H))(H(N(H(A)))))))	A(1)F(1)H(5)N(3)	2	3	1029.1	9314840	4.29606e+07	sp|P01591|IGJ_HUMAN	71	0.00203258	0.000938064	TRUE
20200615_serum_NGlycP_1hDIA_rep3.mzML	1985.47	2022.61	-37.1411	EJISDPTSPLR	EJISDPTSPLR	(N(F)(N(H(H(H))(H(N(H(A)))))))	A(1)F(1)H(5)N(3)	2	3	1029.1	12769500	5.96616e+07	sp|P01591|IGJ_HUMAN	71	0.00106424	0.000938064	TRUE
20200615_serum_NGlycP_1hDIA_rep1.mzML	1976.87	2021.73	-44.8625	EJISDPTSPLR	EJISDPTSPLR	(N(F)(N(H(H(H))(H(N(H(A)))))))	A(1)F(1)H(5)N(3)	2	2	1543.14	1610940	1.57973e+07	sp|P01591|IGJ_HUMAN	71	2.36291e-09	0.000938064	TRUE
20200615_serum_NGlycP_1hDIA_rep3.mzML	1984.93	2027.18	-42.2484	EJISDPTSPLR	EJISDPTSPLR	(N(F)(N(H(H(H))(H(N(H(A)))))))	A(1)F(1)H(5)N(3)	2	2	1543.14	1505770	2.04103e+07	sp|P01591|IGJ_HUMAN	71	7.05626e-11	0.000938064	TRUE
20200615_serum_NGlycP_1hDIA_rep1.mzML	1977.77	1979.78	-2.01389	EJISDPTSPLR	EJISDPTSPLR	(N(F)(N(H(H(H)(H))(H(N(H)(F))))))	F(2)H(6)N(3)	2	3	1034.77	12077600	2.21107e+06	sp|P01591|IGJ_HUMAN	71	0.000679233	0.0027553	TRUE
20200615_serum_NGlycP_1hDIA_rep2.mzML	1986.62	1987.9	-1.27978	EJISDPTSPLR	EJISDPTSPLR	(N(F)(N(H(H(H)(H))(H(N(H)(F))))))	F(2)H(6)N(3)	2	3	1034.77	9118900	1.14821e+06	sp|P01591|IGJ_HUMAN	71	0.00130526	0.0027553	TRUE
20200615_serum_NGlycP_1hDIA_rep3.mzML	1985.45	1988.71	-3.25595	EJISDPTSPLR	EJISDPTSPLR	(N(F)(N(H(H(H)(H))(H(N(H)(F))))))	F(2)H(6)N(3)	2	3	1034.77	12425300	1.67912e+06	sp|P01591|IGJ_HUMAN	71	0.000643287	0.0027553	TRUE
20200615_serum_NGlycP_1hDIA_rep1.mzML	1951.32	1995.62	-44.2994	EJISDPTSPLR	EJISDPTSPLR	(N(N(H(H(N(H)))(H(N(H(A)))))))	A(1)H(5)N(4)	2	3	1048.1	20988000	1.47253e+08	sp|P01591|IGJ_HUMAN	71	0.0015225	0.00114187	TRUE
20200615_serum_NGlycP_1hDIA_rep2.mzML	1958.99	2002.76	-43.7685	EJISDPTSPLR	EJISDPTSPLR	(N(N(H(H(N(H)))(H(N(H(A)))))))	A(1)H(5)N(4)	2	3	1048.1	20074900	1.52288e+08	sp|P01591|IGJ_HUMAN	71	0.00371675	0.00114187	TRUE
20200615_serum_NGlycP_1hDIA_rep3.mzML	1959.46	2003.41	-43.9537	EJISDPTSPLR	EJISDPTSPLR	(N(N(H(H(N(H)))(H(N(H(A)))))))	A(1)H(5)N(4)	2	3	1048.1	20506000	1.62129e+08	sp|P01591|IGJ_HUMAN	71	0.00179909	0.00114187	TRUE
20200615_serum_NGlycP_1hDIA_rep1.mzML	1950.48	1994.83	-44.3479	EJISDPTSPLR	EJISDPTSPLR	(N(N(H(H(N(H)))(H(N(H(A)))))))	A(1)H(5)N(4)	2	2	1571.65	2383030	28929895	sp|P01591|IGJ_HUMAN	71	4.63344e-06	0.00114187	TRUE
20200615_serum_NGlycP_1hDIA_rep2.mzML	1958.19	2002.01	-43.8187	EJISDPTSPLR	EJISDPTSPLR	(N(N(H(H(N(H)))(H(N(H(A)))))))	A(1)H(5)N(4)	2	2	1571.65	2468350	3.37545e+07	sp|P01591|IGJ_HUMAN	71	2.28274e-07	0.00114187	TRUE
20200615_serum_NGlycP_1hDIA_rep3.mzML	1959.18	2002.67	-43.4896	EJISDPTSPLR	EJISDPTSPLR	(N(N(H(H(N(H)))(H(N(H(A)))))))	A(1)H(5)N(4)	2	2	1571.65	2394030	3.40703e+07	sp|P01591|IGJ_HUMAN	71	2.17048e-05	0.00114187	TRUE
20200615_serum_NGlycP_1hDIA_rep1.mzML	1951.32	1962.69	-11.3747	EJISDPTSPLR	EJISDPTSPLR	(N(N(H(H(H))(H(N(H))(N(H)(F))))))	F(1)H(6)N(4)	2	3	1053.78	20340600	5.48739e+06	sp|P01591|IGJ_HUMAN	71	0.00239435	0.00520684	TRUE
20200615_serum_NGlycP_1hDIA_rep2.mzML	1959	1970.42	-11.4226	EJISDPTSPLR	EJISDPTSPLR	(N(F)(N(H(H(H))(H(N(H))(N(H))))))	F(1)H(6)N(4)	2	3	1053.78	19775400	6.30913e+06	sp|P01591|IGJ_HUMAN	71	0.0113033	0.00520684	TRUE
20200615_serum_NGlycP_1hDIA_rep3.mzML	1959.46	1971.85	-12.3874	EJISDPTSPLR	EJISDPTSPLR	(N(F)(N(H(H(H))(H(N(H))(N(H))))))	F(1)H(6)N(4)	2	3	1053.78	19614200	5231802	sp|P01591|IGJ_HUMAN	71	0.0151825	0.00520684	TRUE
20200615_serum_NGlycP_1hDIA_rep1.mzML	1952.61	2012.86	-60.2496	EJISDPTSPLR	EJISDPTSPLR	(N(F)(N(H(H(H(H)))(H(N(H(A)))))))	A(1)F(1)H(6)N(3)	2	3	1083.11	1136700	1.83796e+06	sp|P01591|IGJ_HUMAN	71	0.00662139	0.000588943	TRUE
20200615_serum_NGlycP_1hDIA_rep2.mzML	1960.23	2018.92	-58.6921	EJISDPTSPLR	EJISDPTSPLR	(N(F)(N(H(H(H(H)))(H(N(H(A)))))))	A(1)F(1)H(6)N(3)	2	3	1083.11	1227250	1.68251e+06	sp|P01591|IGJ_HUMAN	71	0.00482188	0.000588943	TRUE
20200615_serum_NGlycP_1hDIA_rep1.mzML	1651.07	1622.19	28.8767	EJISDPTSPLR	EJISDPTSPLR	(N(N(H(H(N(H)))(H(N(H(N(H))))))))	H(6)N(5)	2	3	1072.78	857879	4.81899e+06	sp|P01591|IGJ_HUMAN	71	0.0141378	0.00158429	TRUE
20200615_serum_NGlycP_1hDIA_rep2.mzML	1657.86	1627.56	30.3023	EJISDPTSPLR	EJISDPTSPLR	(N(N(H(H(N(H)))(H(N(H(N(H))))))))	H(6)N(5)	2	3	1072.78	1034340	5.73173e+06	sp|P01591|IGJ_HUMAN	71	0.00255537	0.00158429	TRUE
20200615_serum_NGlycP_1hDIA_rep3.mzML	1653.54	1626.39	27.1489	EJISDPTSPLR	EJISDPTSPLR	(N(N(H(H(N(H)))(H(N(H(N(H))))))))	H(6)N(5)	2	3	1072.78	1020370	6.52504e+06	sp|P01591|IGJ_HUMAN	71	0.0111447	0.00158429	TRUE
20200615_serum_NGlycP_1hDIA_rep1.mzML	1953.22	1990.69	-37.47	EJISDPTSPLR	EJISDPTSPLR	(N(F)(N(H(N)(H(H))(H(N(H(A)))))))	A(1)F(1)H(5)N(4)	2	3	1096.79	7566240	3.8224e+07	sp|P01591|IGJ_HUMAN	71	0.00634843	0.0025881	TRUE
20200615_serum_NGlycP_1hDIA_rep2.mzML	1960.87	1998.09	-37.2235	EJISDPTSPLR	EJISDPTSPLR	(N(F)(N(H(N)(H(H))(H(N(H(A)))))))	A(1)F(1)H(5)N(4)	2	3	1096.79	8117300	4.07397e+07	sp|P01591|IGJ_HUMAN	71	0.00312578	0.0025881	TRUE
20200615_serum_NGlycP_1hDIA_rep3.mzML	1961.83	1998.79	-36.9621	EJISDPTSPLR	EJISDPTSPLR	(N(F)(N(H(H(N(H)))(H(N(H(A)))))))	A(1)F(1)H(5)N(4)	2	3	1096.79	6812800	4.57364e+07	sp|P01591|IGJ_HUMAN	71	0.0219429	0.0025881	TRUE
20200615_serum_NGlycP_1hDIA_rep1.mzML	1954.56	1996.8	-42.2408	EJISDPTSPLR	EJISDPTSPLR	(N(F)(N(H(N(H))(H(N(H)))(H(N(H))))))	F(1)H(6)N(5)	2	3	1121.47	3168400	4.97921e+06	sp|P01591|IGJ_HUMAN	71	0.00684363	0.00933583	TRUE
20200615_serum_NGlycP_1hDIA_rep2.mzML	1962.76	2003.89	-41.1257	EJISDPTSPLR	EJISDPTSPLR	(N(F)(N(H(N(H))(H(N(H)))(H(N(H))))))	F(1)H(6)N(5)	2	3	1121.47	3680650	4.46635e+06	sp|P01591|IGJ_HUMAN	71	0.00324167	0.00933583	TRUE
20200615_serum_NGlycP_1hDIA_rep3.mzML	1962.83	2004.53	-41.6976	EJISDPTSPLR	EJISDPTSPLR	(N(F)(N(H(N(H))(H(N(H)))(H(N(H))))))	F(1)H(6)N(5)	2	3	1121.47	2836120	3.85243e+06	sp|P01591|IGJ_HUMAN	71	0.0166596	0.00933583	TRUE
20200615_serum_NGlycP_1hDIA_rep1.mzML	2334.24	2408.12	-73.8824	EJISDPTSPLR	EJISDPTSPLR	(N(N(H(H(N(H(A))))(H(N(H(A)))))))	A(2)H(5)N(4)	2	3	1145.14	14487900	1.22674e+08	sp|P01591|IGJ_HUMAN	71	0.00357085	0.00374932	TRUE
20200615_serum_NGlycP_1hDIA_rep2.mzML	2339.19	2409.69	-70.4961	EJISDPTSPLR	EJISDPTSPLR	(N(N(H(H(N(H(A))))(H(N(H(A)))))))	A(2)H(5)N(4)	2	3	1145.14	16172500	1.25618e+08	sp|P01591|IGJ_HUMAN	71	0.00139238	0.00374932	TRUE
20200615_serum_NGlycP_1hDIA_rep3.mzML	2338.15	2410.43	-72.279	EJISDPTSPLR	EJISDPTSPLR	(N(N(H(H(N(H(A))))(H(N(H(A)))))))	A(2)H(5)N(4)	2	3	1145.14	17227400	1.37704e+08	sp|P01591|IGJ_HUMAN	71	0.00408614	0.00374932	TRUE
20200615_serum_NGlycP_1hDIA_rep1.mzML	2319.95	2426.49	-106.539	EJISDPTSPLR	EJISDPTSPLR	(N(F)(N(H(H(N(H(A))))(H(N(H(A)))))))	A(2)F(1)H(5)N(4)	2	3	1193.82	5403850	50901829	sp|P01591|IGJ_HUMAN	71	0.00283912	0.00401871	TRUE
20200615_serum_NGlycP_1hDIA_rep2.mzML	2325.84	2428.6	-102.761	EJISDPTSPLR	EJISDPTSPLR	(N(F)(N(H(H(N(H(A))))(H(N(H(A)))))))	A(2)F(1)H(5)N(4)	2	3	1193.82	4484120	4.52558e+07	sp|P01591|IGJ_HUMAN	71	0.0198563	0.00401871	TRUE
20200615_serum_NGlycP_1hDIA_rep3.mzML	2324.27	2428.91	-104.635	EJISDPTSPLR	EJISDPTSPLR	(N(F)(N(H(H(N(H(A))))(H(N(H(A)))))))	A(2)F(1)H(5)N(4)	2	3	1193.82	5479570	4.82289e+07	sp|P01591|IGJ_HUMAN	71	0.00950193	0.00401871	TRUE
20200615_serum_NGlycP_1hDIA_rep3.mzML	1642.67	1614	28.6717	EJISDPTSPLR	EJISDPTSPLR	(N(N(H(H(N))(H(N(H(H)))))))	H(5)N(4)	2	2	1426.1	420284	5.06035e+06	sp|P01591|IGJ_HUMAN	71	0.00146217	0.00559798	TRUE
20200615_serum_NGlycP_1hDIA_rep1.mzML	2827.27	2924.38	-97.1099	EJLTAPGSDSAVFFEQGTTR	EJLTAPGSDSAVFFEQGTTR	(N(N(H(H(N(H)))(H(N(H(A)))))))	A(1)H(5)N(4)	2	4	1010.92	1141330	2.15859e+06	sp|P00450|CERU_HUMAN	397	0.00856506	0.00145956	TRUE
20200615_serum_NGlycP_1hDIA_rep2.mzML	2830.13	2930.21	-100.081	EJLTAPGSDSAVFFEQGTTR	EJLTAPGSDSAVFFEQGTTR	(N(N(H(H(N(H)))(H(N(H(A)))))))	A(1)H(5)N(4)	2	4	1010.92	1208600	2.00589e+06	sp|P00450|CERU_HUMAN	397	0.00979572	0.00145956	TRUE
20200615_serum_NGlycP_1hDIA_rep3.mzML	2825.13	2919.45	-94.3175	EJLTAPGSDSAVFFEQGTTR	EJLTAPGSDSAVFFEQGTTR	(N(N(H(H(N(H)))(H(N(H(A)))))))	A(1)H(5)N(4)	2	4	1010.92	1296080	2.62946e+06	sp|P00450|CERU_HUMAN	397	0.00976076	0.00145956	TRUE
20200615_serum_NGlycP_1hDIA_rep1.mzML	2827.51	2951.04	-123.53	EJLTAPGSDSAVFFEQGTTR	EJLTAPGSDSAVFFEQGTTR	(N(N(H(H(N(H)))(H(N(H(A)))))))	A(1)H(5)N(4)	2	3	1347.56	2544910	2.10465e+07	sp|P00450|CERU_HUMAN	397	0.00443015	0.00145956	TRUE
20200615_serum_NGlycP_1hDIA_rep2.mzML	2831.14	2955.99	-124.852	EJLTAPGSDSAVFFEQGTTR	EJLTAPGSDSAVFFEQGTTR	(N(N(H(H(N(H)))(H(N(H(A)))))))	A(1)H(5)N(4)	2	3	1347.56	2042240	2.27668e+07	sp|P00450|CERU_HUMAN	397	4.68084e-05	0.00145956	TRUE
20200615_serum_NGlycP_1hDIA_rep3.mzML	2824.63	2945.94	-121.312	EJLTAPGSDSAVFFEQGTTR	EJLTAPGSDSAVFFEQGTTR	(N(N(H(H(N(H)))(H(N(H(A)))))))	A(1)H(5)N(4)	2	3	1347.56	2530960	2.0914e+07	sp|P00450|CERU_HUMAN	397	0.000935206	0.00145956	TRUE
20200615_serum_NGlycP_1hDIA_rep1.mzML	2827.27	2932.83	-105.559	EJLTAPGSDSAVFFEQGTTR	EJLTAPGSDSAVFFEQGTTR	(N(N(H(H(H))(H(N(H))(N(H)(F))))))	F(1)H(6)N(4)	2	4	1015.18	1346200	3121689	sp|P00450|CERU_HUMAN	397	0.0159623	0.00228652	TRUE
20200615_serum_NGlycP_1hDIA_rep2.mzML	2830.13	2938.4	-108.27	EJLTAPGSDSAVFFEQGTTR	EJLTAPGSDSAVFFEQGTTR	(N(N(H(H(H))(H(N(H))(N(H)(F))))))	F(1)H(6)N(4)	2	4	1015.18	1432880	3.39065e+06	sp|P00450|CERU_HUMAN	397	0.00208803	0.00228652	TRUE
20200615_serum_NGlycP_1hDIA_rep3.mzML	2825.13	2927.86	-102.73	EJLTAPGSDSAVFFEQGTTR	EJLTAPGSDSAVFFEQGTTR	(N(N(H(H(H))(H(N(H))(N(H)(F))))))	F(1)H(6)N(4)	2	4	1015.18	1703850	2.60926e+06	sp|P00450|CERU_HUMAN	397	0.0107023	0.00228652	TRUE
20200615_serum_NGlycP_1hDIA_rep1.mzML	2828.03	2954.36	-126.331	EJLTAPGSDSAVFFEQGTTR	EJLTAPGSDSAVFFEQGTTR	(N(N(H(H(H))(H(N(H))(N(H)(F))))))	F(1)H(6)N(4)	2	3	1353.24	2475690	9.32577e+06	sp|P00450|CERU_HUMAN	397	0.00204972	0.00228652	TRUE
20200615_serum_NGlycP_1hDIA_rep2.mzML	2831.14	2959.22	-128.079	EJLTAPGSDSAVFFEQGTTR	EJLTAPGSDSAVFFEQGTTR	(N(N(H(H(H))(H(N(H))(N(H)(F))))))	F(1)H(6)N(4)	2	3	1353.24	2037350	9.70179e+06	sp|P00450|CERU_HUMAN	397	0.0344896	0.00228652	TRUE
20200615_serum_NGlycP_1hDIA_rep3.mzML	2824.63	2949.24	-124.612	EJLTAPGSDSAVFFEQGTTR	EJLTAPGSDSAVFFEQGTTR	(N(N(H(H(H))(H(N(H))(N(H)(F))))))	F(1)H(6)N(4)	2	3	1353.24	2511980	7.42598e+06	sp|P00450|CERU_HUMAN	397	0.00172961	0.00228652	TRUE
20200615_serum_NGlycP_1hDIA_rep1.mzML	3238.63	3240.99	-2.36404	EJLTAPGSDSAVFFEQGTTR	EJLTAPGSDSAVFFEQGTTR	(N(N(H(H(N(H(H))))(H(N(F)(H(A)))))))	A(1)F(1)H(6)N(4)	2	4	1087.95	4402200	3452391	sp|P00450|CERU_HUMAN	397	0.00288957	0.00118476	TRUE
20200615_serum_NGlycP_1hDIA_rep2.mzML	3241.64	3242.33	-0.691801	EJLTAPGSDSAVFFEQGTTR	EJLTAPGSDSAVFFEQGTTR	(N(N(H(H(N(H(H))))(H(N(F)(H(A)))))))	A(1)F(1)H(6)N(4)	2	4	1087.95	3447970	5.21127e+06	sp|P00450|CERU_HUMAN	397	0.0168179	0.00118476	TRUE
20200615_serum_NGlycP_1hDIA_rep3.mzML	3236.34	3235.77	0.565028	EJLTAPGSDSAVFFEQGTTR	EJLTAPGSDSAVFFEQGTTR	(N(N(H(H(N(H(H))))(H(N(F)(H(A)))))))	A(1)F(1)H(6)N(4)	2	4	1087.95	3064280	3.37641e+06	sp|P00450|CERU_HUMAN	397	0.00290045	0.00118476	TRUE
20200615_serum_NGlycP_1hDIA_rep1.mzML	3238.2	3237.25	0.9528	EJLTAPGSDSAVFFEQGTTR	EJLTAPGSDSAVFFEQGTTR	(N(N(H(H(N(H(H))))(H(N(F)(H(A)))))))	A(1)F(1)H(6)N(4)	2	3	1450.27	1384620	4.47469e+06	sp|P00450|CERU_HUMAN	397	0.0028932	0.00118476	TRUE
20200615_serum_NGlycP_1hDIA_rep2.mzML	3241.46	3238.55	2.91154	EJLTAPGSDSAVFFEQGTTR	EJLTAPGSDSAVFFEQGTTR	(N(N(H(H(N(H(H))))(H(N(F)(H(A)))))))	A(1)F(1)H(6)N(4)	2	3	1450.27	1579510	5.48048e+06	sp|P00450|CERU_HUMAN	397	0.009219	0.00118476	TRUE
20200615_serum_NGlycP_1hDIA_rep3.mzML	3236.91	3231.78	5.12641	EJLTAPGSDSAVFFEQGTTR	EJLTAPGSDSAVFFEQGTTR	(N(N(H(H(N(H(H))))(H(N(F)(H(A)))))))	A(1)F(1)H(6)N(4)	2	3	1450.27	1352930	4.16265e+06	sp|P00450|CERU_HUMAN	397	0.00290769	0.00118476	TRUE
20200615_serum_NGlycP_1hDIA_rep1.mzML	3238.63	3234.12	4.5079	EJLTAPGSDSAVFFEQGTTR	EJLTAPGSDSAVFFEQGTTR	(N(N(H(H(N(H(A))))(H(N(H(A)))))))	A(2)H(5)N(4)	2	4	1083.7	4299060	1.00712e+07	sp|P00450|CERU_HUMAN	397	0.00288594	0.00130817	TRUE
20200615_serum_NGlycP_1hDIA_rep3.mzML	3236.34	3228.49	7.84857	EJLTAPGSDSAVFFEQGTTR	EJLTAPGSDSAVFFEQGTTR	(N(N(H(H(N(H(A))))(H(N(H(A)))))))	A(2)H(5)N(4)	2	4	1083.7	3119720	8.5525e+06	sp|P00450|CERU_HUMAN	397	0.00289683	0.00130817	TRUE
20200615_serum_NGlycP_1hDIA_rep1.mzML	3238.53	3236.44	2.08549	EJLTAPGSDSAVFFEQGTTR	EJLTAPGSDSAVFFEQGTTR	(N(N(H(H(N(H(A))))(H(N(H(A)))))))	A(2)H(5)N(4)	2	3	1444.6	1328600	2.09637e+07	sp|P00450|CERU_HUMAN	397	0.001759	0.00130817	TRUE
20200615_serum_NGlycP_1hDIA_rep2.mzML	3241.46	3237.75	3.70828	EJLTAPGSDSAVFFEQGTTR	EJLTAPGSDSAVFFEQGTTR	(N(N(H(H(N(H(A))))(H(N(H(A)))))))	A(2)H(5)N(4)	2	3	1444.6	1651730	3.08497e+07	sp|P00450|CERU_HUMAN	397	0.00745135	0.00130817	TRUE
20200615_serum_NGlycP_1hDIA_rep3.mzML	3236.98	3230.94	6.04041	EJLTAPGSDSAVFFEQGTTR	EJLTAPGSDSAVFFEQGTTR	(N(N(H(H(N(H(A))))(H(N(H(A)))))))	A(2)H(5)N(4)	2	3	1444.6	1222350	2.02405e+07	sp|P00450|CERU_HUMAN	397	0.00291131	0.00130817	TRUE
20200615_serum_NGlycP_1hDIA_rep1.mzML	1816.64	1807.88	8.7558	ELHHLQEQJVSNAFLDK	ELHHLQEQJVSNAFLDK	(N(N(H(H(N(H)))(H(N(H(A)))))))	A(1)H(5)N(4)	9	4	984.676	724276	3.81524e+06	sp|P00450|CERU_HUMAN	762	0.00236024	0.000875933	TRUE
20200615_serum_NGlycP_1hDIA_rep2.mzML	1826.35	1812.68	13.6746	ELHHLQEQJVSNAFLDK	ELHHLQEQJVSNAFLDK	(N(N(H(H(N(H)))(H(N(H(A)))))))	A(1)H(5)N(4)	9	4	984.676	2746320	1.3105e+07	sp|P00450|CERU_HUMAN	762	0.0123075	0.000875933	TRUE
20200615_serum_NGlycP_1hDIA_rep3.mzML	1830.32	1804.62	25.7031	ELHHLQEQJVSNAFLDK	ELHHLQEQJVSNAFLDK	(N(N(H(H(N(H)))(H(N(H(A)))))))	A(1)H(5)N(4)	9	4	984.676	3459770	1.62369e+07	sp|P00450|CERU_HUMAN	762	0.00799258	0.000875933	TRUE
20200615_serum_NGlycP_1hDIA_rep1.mzML	1823.45	1817.55	5.89636	ELHHLQEQJVSNAFLDK	ELHHLQEQJVSNAFLDK	(N(N(H(H(N(H)))(H(N(H(A)))))))	A(1)H(5)N(4)	9	3	1312.57	3540370	3.63406e+07	sp|P00450|CERU_HUMAN	762	0.00365465	0.000875933	TRUE
20200615_serum_NGlycP_1hDIA_rep2.mzML	1826.78	1822.23	4.54608	ELHHLQEQJVSNAFLDK	ELHHLQEQJVSNAFLDK	(N(N(H(H(N(H)))(H(N(H(A)))))))	A(1)H(5)N(4)	9	3	1312.57	4225380	4.10073e+07	sp|P00450|CERU_HUMAN	762	0.0139964	0.000875933	TRUE
20200615_serum_NGlycP_1hDIA_rep3.mzML	1826.64	1813.94	12.7001	ELHHLQEQJVSNAFLDK	ELHHLQEQJVSNAFLDK	(N(N(H(N)(H(H))(H(N(H(A)))))))	A(1)H(5)N(4)	9	3	1312.57	3522440	3.90624e+07	sp|P00450|CERU_HUMAN	762	0.00298405	0.000875933	TRUE
20200615_serum_NGlycP_1hDIA_rep1.mzML	2313.74	2404.6	-90.8554	ELHHLQEQJVSNAFLDK	ELHHLQEQJVSNAFLDK	(N(N(H(H(N(H(A))))(H(N(H(A)))(N(H(A)))))))	A(3)H(6)N(5)	9	4	1221.51	2302220	2.13437e+07	sp|P00450|CERU_HUMAN	762	0.00576968	0.001638	TRUE
20200615_serum_NGlycP_1hDIA_rep2.mzML	2330.76	2406.11	-75.3538	ELHHLQEQJVSNAFLDK	ELHHLQEQJVSNAFLDK	(N(N(H(H(N(H(A))))(H(N(H(A)))(N(H(A)))))))	A(3)H(6)N(5)	9	4	1221.51	14360400	1.27841e+08	sp|P00450|CERU_HUMAN	762	0.0305583	0.001638	TRUE
20200615_serum_NGlycP_1hDIA_rep3.mzML	2315.17	2406.88	-91.7078	ELHHLQEQJVSNAFLDK	ELHHLQEQJVSNAFLDK	(N(N(H(H(N(H(A))))(H(N(H(A)))(N(H(A)))))))	A(3)H(6)N(5)	9	4	1221.51	372690	5951470	sp|P00450|CERU_HUMAN	762	0.00876883	0.001638	TRUE
20200615_serum_NGlycP_1hDIA_rep1.mzML	2327	2372.05	-45.0452	ELHHLQEQJVSNAFLDK	ELHHLQEQJVSNAFLDK	(N(N(H(H(N(H(A))))(H(N(H(A)))(N(H(A)))))))	A(3)H(6)N(5)	9	3	1628.34	2367280	4.46104e+07	sp|P00450|CERU_HUMAN	762	0.0100074	0.001638	TRUE
20200615_serum_NGlycP_1hDIA_rep2.mzML	2329.87	2372.13	-42.2605	ELHHLQEQJVSNAFLDK	ELHHLQEQJVSNAFLDK	(N(N(H(H(N(H(A))))(H(N(H(A)))(N(H(A)))))))	A(3)H(6)N(5)	9	3	1628.34	2890170	4.46095e+07	sp|P00450|CERU_HUMAN	762	0.00933432	0.001638	TRUE
20200615_serum_NGlycP_1hDIA_rep3.mzML	2330.85	2372.61	-41.7564	ELHHLQEQJVSNAFLDK	ELHHLQEQJVSNAFLDK	(N(N(H(H(N(H(A))))(H(N(H(A)))(N(H(A)))))))	A(3)H(6)N(5)	9	3	1628.34	2598060	4.40478e+07	sp|P00450|CERU_HUMAN	762	0.00123354	0.001638	TRUE
20200615_serum_NGlycP_1hDIA_rep1.mzML	1811.52	1792.36	19.1631	ELHHLQEQJVSNAFLDK	ELHHLQEQJVSNAFLDK	(N(F)(N(H(H(N(H)))(H(N(H(A)))))))	A(1)F(1)H(5)N(4)	9	4	1021.19	813375	5.42322e+06	sp|P00450|CERU_HUMAN	762	0.00466745	0.000537216	TRUE
20200615_serum_NGlycP_1hDIA_rep3.mzML	1817.5	1789.72	27.7769	ELHHLQEQJVSNAFLDK	ELHHLQEQJVSNAFLDK	(N(F)(N(H(H(N(H)))(H(N(H(A)))))))	A(1)F(1)H(5)N(4)	9	4	1021.19	1006290	4.85279e+06	sp|P00450|CERU_HUMAN	762	0.00637091	0.000537216	TRUE
20200615_serum_NGlycP_1hDIA_rep1.mzML	1809.58	1795.99	13.5918	ELHHLQEQJVSNAFLDK	ELHHLQEQJVSNAFLDK	(N(F)(N(H(H)(H(N(H))(N(H(A)))))))	A(1)F(1)H(5)N(4)	9	3	1361.25	708459	9.92996e+06	sp|P00450|CERU_HUMAN	762	0.00368313	0.000537216	TRUE
20200615_serum_NGlycP_1hDIA_rep2.mzML	1813.24	1800.92	12.3199	ELHHLQEQJVSNAFLDK	ELHHLQEQJVSNAFLDK	(N(F)(N(H(H(N(H)))(H(N(H(A)))))))	A(1)F(1)H(5)N(4)	9	3	1361.25	858002	1.20344e+07	sp|P00450|CERU_HUMAN	762	0.00247622	0.000537216	TRUE
20200615_serum_NGlycP_1hDIA_rep3.mzML	1815.32	1793.14	22.1799	ELHHLQEQJVSNAFLDK	ELHHLQEQJVSNAFLDK	(N(F)(N(H(H)(H(N(H))(N(H(A)))))))	A(1)F(1)H(5)N(4)	9	3	1361.25	902580	1.06602e+07	sp|P00450|CERU_HUMAN	762	0.00833434	0.000537216	TRUE
20200615_serum_NGlycP_1hDIA_rep1.mzML	2070.36	2093.01	-22.6511	ELHHLQEQJVSNAFLDK	ELHHLQEQJVSNAFLDK	(N(N(H(H(N(H(A))))(H(N(H(A)))))))	A(2)H(5)N(4)	9	4	1057.45	30389200	1.47683e+08	sp|P00450|CERU_HUMAN	762	0.000596566	0.00149909	TRUE
20200615_serum_NGlycP_1hDIA_rep2.mzML	2074.1	2098.76	-24.6583	ELHHLQEQJVSNAFLDK	ELHHLQEQJVSNAFLDK	(N(N(H(H(N(H(A))))(H(N(H(A)))))))	A(2)H(5)N(4)	9	4	1057.45	36704400	1.65619e+08	sp|P00450|CERU_HUMAN	762	0.00136258	0.00149909	TRUE
20200615_serum_NGlycP_1hDIA_rep3.mzML	2094.23	2097.17	-2.93695	ELHHLQEQJVSNAFLDK	ELHHLQEQJVSNAFLDK	(N(N(H(H(N(H(A))))(H(N(H(A)))))))	A(2)H(5)N(4)	9	4	1057.45	2600400	1.30462e+07	sp|P00450|CERU_HUMAN	762	0.00617123	0.00149909	TRUE
20200615_serum_NGlycP_1hDIA_rep1.mzML	2070.84	2093.19	-22.3545	ELHHLQEQJVSNAFLDK	ELHHLQEQJVSNAFLDK	(N(N(H(H(N(H(A))))(H(N(H(A)))))))	A(2)H(5)N(4)	9	3	1409.6	16997700	1.96834e+08	sp|P00450|CERU_HUMAN	762	0.000550589	0.00149909	TRUE
20200615_serum_NGlycP_1hDIA_rep2.mzML	2074.5	2098.95	-24.4458	ELHHLQEQJVSNAFLDK	ELHHLQEQJVSNAFLDK	(N(N(H(H(N(H(A))))(H(N(H(A)))))))	A(2)H(5)N(4)	9	3	1409.6	22404100	3.09451e+08	sp|P00450|CERU_HUMAN	762	0.00112769	0.00149909	TRUE
20200615_serum_NGlycP_1hDIA_rep3.mzML	2071.77	2097.36	-25.593	ELHHLQEQJVSNAFLDK	ELHHLQEQJVSNAFLDK	(N(N(H(H(N(H(A))))(H(N(H(A)))))))	A(2)H(5)N(4)	9	3	1409.6	17420300	209267615	sp|P00450|CERU_HUMAN	762	0.00178307	0.00149909	TRUE
20200615_serum_NGlycP_1hDIA_rep1.mzML	2076.27	2078.94	-2.67029	ELHHLQEQJVSNAFLDK	ELHHLQEQJVSNAFLDK	(N(N(H(H(N(H(A))))(H(N(F)(H(A)))))))	A(2)F(1)H(5)N(4)	9	4	1093.96	1269240	9.45538e+06	sp|P00450|CERU_HUMAN	762	0.00244453	0.00108129	TRUE
20200615_serum_NGlycP_1hDIA_rep2.mzML	2056.56	2084.1	-27.5446	ELHHLQEQJVSNAFLDK	ELHHLQEQJVSNAFLDK	(N(F)(N(H(H(N(H(A))))(H(N(H(A)))))))	A(2)F(1)H(5)N(4)	9	4	1093.96	5858760	5.42206e+07	sp|P00450|CERU_HUMAN	762	0.000360067	0.00108129	TRUE
20200615_serum_NGlycP_1hDIA_rep3.mzML	2050.69	2081.77	-31.0839	ELHHLQEQJVSNAFLDK	ELHHLQEQJVSNAFLDK	(N(F)(N(H(H(N(H(A))))(H(N(H(A)))))))	A(2)F(1)H(5)N(4)	9	4	1093.96	6126750	61874688	sp|P00450|CERU_HUMAN	762	0.0013481	0.00108129	TRUE
20200615_serum_NGlycP_1hDIA_rep1.mzML	2052.65	2073.9	-21.2528	ELHHLQEQJVSNAFLDK	ELHHLQEQJVSNAFLDK	(N(F)(N(H(H(N(H(A))))(H(N(H(A)))))))	A(2)F(1)H(5)N(4)	9	3	1458.28	4699200	5.31555e+07	sp|P00450|CERU_HUMAN	762	0.00284628	0.00108129	TRUE
20200615_serum_NGlycP_1hDIA_rep2.mzML	2055.6	2078.85	-23.2508	ELHHLQEQJVSNAFLDK	ELHHLQEQJVSNAFLDK	(N(F)(N(H(H(N(H(A))))(H(N(H(A)))))))	A(2)F(1)H(5)N(4)	9	3	1458.28	4486380	6.73423e+07	sp|P00450|CERU_HUMAN	762	0.000655829	0.00108129	TRUE
20200615_serum_NGlycP_1hDIA_rep3.mzML	2050.73	2076.68	-25.9504	ELHHLQEQJVSNAFLDK	ELHHLQEQJVSNAFLDK	(N(N(H(H(N(H(A))))(H(N(F)(H(A)))))))	A(2)F(1)H(5)N(4)	9	3	1458.28	3335420	6.17128e+07	sp|P00450|CERU_HUMAN	762	0.00144974	0.00108129	TRUE
20200615_serum_NGlycP_1hDIA_rep1.mzML	2313.77	2330.98	-17.207	ELHHLQEQJVSNAFLDK	ELHHLQEQJVSNAFLDK	(N(N(H(N)(H(H)(H))(H(N(H(A)))(N(F)(H(A)))))))	A(2)F(1)H(7)N(5)	9	4	1225.76	2170430	1.31008e+06	sp|P00450|CERU_HUMAN	762	0.00146467	0.00125781	TRUE
20200615_serum_NGlycP_1hDIA_rep2.mzML	2330.71	2332.67	-1.95573	ELHHLQEQJVSNAFLDK	ELHHLQEQJVSNAFLDK	(N(N(H(N)(H(H)(H))(H(N(H(A)))(N(F)(H(A)))))))	A(2)F(1)H(7)N(5)	9	4	1225.76	13064400	8.90072e+06	sp|P00450|CERU_HUMAN	762	0.0337701	0.00125781	TRUE
20200615_serum_NGlycP_1hDIA_rep3.mzML	2331.03	2332.09	-1.06093	ELHHLQEQJVSNAFLDK	ELHHLQEQJVSNAFLDK	(N(N(H(N)(H(H)(H))(H(N(H(A)))(N(F)(H(A)))))))	A(2)F(1)H(7)N(5)	9	4	1225.76	12736100	8.47363e+06	sp|P00450|CERU_HUMAN	762	0.0310127	0.00125781	TRUE
20200615_serum_NGlycP_1hDIA_rep1.mzML	2321.05	2377.38	-56.3293	ELHHLQEQJVSNAFLDK	ELHHLQEQJVSNAFLDK	(N(N(H(H(N(F)(H(A))))(H(N(H(A)))(N(H(A)))))))	A(3)F(1)H(6)N(5)	9	4	1258.02	9672010	8.4856e+07	sp|P00450|CERU_HUMAN	762	0.00278217	0.00199925	TRUE
20200615_serum_NGlycP_1hDIA_rep2.mzML	2324.13	2377.6	-53.4719	ELHHLQEQJVSNAFLDK	ELHHLQEQJVSNAFLDK	(N(N(H(H(N(F)(H(A))))(H(N(H(A)))(N(H(A)))))))	A(3)F(1)H(6)N(5)	9	4	1258.02	7928140	7.34239e+07	sp|P00450|CERU_HUMAN	762	0.00488974	0.00199925	TRUE
20200615_serum_NGlycP_1hDIA_rep3.mzML	2323.48	2378.2	-54.7188	ELHHLQEQJVSNAFLDK	ELHHLQEQJVSNAFLDK	(N(N(H(H(N(F)(H(A))))(H(N(H(A)))(N(H(A)))))))	A(3)F(1)H(6)N(5)	9	4	1258.02	9403300	74308108	sp|P00450|CERU_HUMAN	762	0.00549755	0.00199925	TRUE
20200615_serum_NGlycP_1hDIA_rep1.mzML	1771.5	1779.21	-7.7146	EVFVHPJYSK	EVFVHPJYSK	(N(N(H(H(N(H(A))))(H(N(H(A)))))))	A(2)H(5)N(4)	7	3	1142.13	3798990	2.84907e+07	sp|P04070|PROC_HUMAN	290	0.000250446	0.00192051	TRUE
20200615_serum_NGlycP_1hDIA_rep2.mzML	1770.87	1783.57	-12.6983	EVFVHPJYSK	EVFVHPJYSK	(N(N(H(H(N(H(A))))(H(N(H(A)))))))	A(2)H(5)N(4)	7	3	1142.13	3059180	2.51958e+07	sp|P04070|PROC_HUMAN	290	0.000189253	0.00192051	TRUE
20200615_serum_NGlycP_1hDIA_rep3.mzML	1774.05	1775.26	-1.21059	EVFVHPJYSK	EVFVHPJYSK	(N(N(H(H(N(H(A))))(H(N(H(A)))))))	A(2)H(5)N(4)	7	3	1142.13	3253670	3.14026e+07	sp|P04070|PROC_HUMAN	290	0.00557331	0.00192051	TRUE
20200615_serum_NGlycP_1hDIA_rep1.mzML	1308.86	1327.15	-18.2894	EWDJTTTECR	EWDJTTTEC[160]R	(N(N(H(H(N(H)))(H(N(H(A)))))))	A(1)H(5)N(4)	4	3	1075.74	925174	1.09929e+07	sp|P20851|C4BPB_HUMAN	71	0.0078633	0.00270431	TRUE
20200615_serum_NGlycP_1hDIA_rep2.mzML	1305.51	1327.35	-21.843	EWDJTTTECR	EWDJTTTEC[160]R	(N(N(H(H(N(H)))(H(N(H(A)))))))	A(1)H(5)N(4)	4	3	1075.74	1050680	1.02366e+07	sp|P20851|C4BPB_HUMAN	71	0.0006005	0.00270431	TRUE
20200615_serum_NGlycP_1hDIA_rep3.mzML	1312.82	1329.53	-16.7055	EWDJTTTECR	EWDJTTTEC[160]R	(N(N(H(H(N(H)))(H(N(H(A)))))))	A(1)H(5)N(4)	4	3	1075.74	1123570	4.8713e+06	sp|P20851|C4BPB_HUMAN	71	0.00665598	0.00270431	TRUE
20200615_serum_NGlycP_1hDIA_rep1.mzML	3165.15	3204.41	-39.2606	FEVDSPVYJATWSASLK	FEVDSPVYJATWSASLK	(N(N(H(H(N(H)))(H(N(H(A)))))))	A(1)H(5)N(4)	9	3	1276.54	2813700	2.88199e+07	sp|P04114|APOB_HUMAN	3895	0.0104419	0.00169301	TRUE
20200615_serum_NGlycP_1hDIA_rep2.mzML	3167.58	3205.35	-37.7673	FEVDSPVYJATWSASLK	FEVDSPVYJATWSASLK	(N(N(H(H(N(H)))(H(N(H(A)))))))	A(1)H(5)N(4)	9	3	1276.54	2928990	3.91489e+07	sp|P04114|APOB_HUMAN	3895	0.00493569	0.00169301	TRUE
20200615_serum_NGlycP_1hDIA_rep3.mzML	3156.97	3196.78	-39.8058	FEVDSPVYJATWSASLK	FEVDSPVYJATWSASLK	(N(N(H(H(N(H)))(H(N(H(A)))))))	A(1)H(5)N(4)	9	3	1276.54	2653860	2.33549e+07	sp|P04114|APOB_HUMAN	3895	0.00181792	0.00169301	TRUE
20200615_serum_NGlycP_1hDIA_rep1.mzML	2298.22	2339.06	-40.839	FJDTEVLQR	FJDTEVLQR	(N(N(H(H(N(H(A))))(H(N(H(A)))))))	A(2)H(5)N(4)	2	3	1109.45	1845640	1.54779e+07	sp|P43251|BTD_HUMAN	150	0.00695207	0.00361402	TRUE
20200615_serum_NGlycP_1hDIA_rep2.mzML	2303.06	2340.11	-37.0542	FJDTEVLQR	FJDTEVLQR	(N(N(H(H(N(H(A))))(H(N(H(A)))))))	A(2)H(5)N(4)	2	3	1109.45	1952580	1.59103e+07	sp|P43251|BTD_HUMAN	150	0.00109105	0.00361402	TRUE
20200615_serum_NGlycP_1hDIA_rep3.mzML	2300.42	2340.09	-39.6668	FJDTEVLQR	FJDTEVLQR	(N(N(H(H(N(H(A))))(H(N(H(A)))))))	A(2)H(5)N(4)	2	3	1109.45	2089530	1.66616e+07	sp|P43251|BTD_HUMAN	150	0.00320905	0.00361402	TRUE
20200615_serum_NGlycP_1hDIA_rep1.mzML	1191.58	1204.48	-12.9021	FJETTEK	FJETTEK	(N(N(H(H(N(H(A))))(H(N(H(A)))))))	A(2)H(5)N(4)	2	3	1025.06	5333320	5.76733e+07	sp|P43652|AFAM_HUMAN	402	0.000606426	0.00168004	TRUE
20200615_serum_NGlycP_1hDIA_rep2.mzML	1194.05	1201.25	-7.19891	FJETTEK	FJETTEK	(N(N(H(H(N(H(A))))(H(N(H(A)))))))	A(2)H(5)N(4)	2	3	1025.06	5973670	46058461	sp|P43652|AFAM_HUMAN	402	0.000958933	0.00168004	TRUE
20200615_serum_NGlycP_1hDIA_rep3.mzML	1197.88	1208.19	-10.3107	FJETTEK	FJETTEK	(N(N(H(H(N(H(A))))(H(N(H(A)))))))	A(2)H(5)N(4)	2	3	1025.06	6469580	3.44999e+07	sp|P43652|AFAM_HUMAN	402	0.00123121	0.00168004	TRUE
20200615_serum_NGlycP_1hDIA_rep2.mzML	1194.1	1190.31	3.79208	FJETTEK	FJETTEK	(N(N(H(H(N(H(A))))(H(N(H(A)))))))	A(2)H(5)N(4)	2	2	1537.09	956276	7.51796e+06	sp|P43652|AFAM_HUMAN	402	0.00382036	0.00168004	TRUE
20200615_serum_NGlycP_1hDIA_rep3.mzML	1197.31	1196.84	0.473055	FJETTEK	FJETTEK	(N(N(H(H(N(H(A))))(H(N(H(A)))))))	A(2)H(5)N(4)	2	2	1537.09	1021560	5.24679e+06	sp|P43652|AFAM_HUMAN	402	0.0107588	0.00168004	TRUE
20200615_serum_NGlycP_1hDIA_rep1.mzML	3228.22	3186.57	41.6452	FJLTETSEAEIHQSFQHLLR	FJLTETSEAEIHQSFQHLLR	(N(N(H(H(N(H(A))))(H(N(H(A)))))))	A(2)H(5)N(4)	2	4	1152	1071690	1.87306e+07	sp|P01011|AACT_HUMAN	106	0.0129606	0.000484969	TRUE
20200615_serum_NGlycP_1hDIA_rep2.mzML	3227.53	3188.13	39.3958	FJLTETSEAEIHQSFQHLLR	FJLTETSEAEIHQSFQHLLR	(N(N(H(H(N(H(A))))(H(N(H(A)))))))	A(2)H(5)N(4)	2	4	1152	1939410	3.0459e+07	sp|P01011|AACT_HUMAN	106	0.00124749	0.000484969	TRUE
20200615_serum_NGlycP_1hDIA_rep3.mzML	3224.49	3178.7	45.7891	FJLTETSEAEIHQSFQHLLR	FJLTETSEAEIHQSFQHLLR	(N(N(H(H(N(H(A))))(H(N(H(A)))))))	A(2)H(5)N(4)	2	4	1152	1422080	1.81489e+07	sp|P01011|AACT_HUMAN	106	0.00651832	0.000484969	TRUE
20200615_serum_NGlycP_1hDIA_rep1.mzML	3288.48	3241.83	46.6486	FJLTETSEAEIHQSFQHLLR	FJLTETSEAEIHQSFQHLLR	(N(N(H(H(N(H(A))))(H(N(H(A)))(N(H(A)))))))	A(3)H(6)N(5)	2	5	1053.05	1104700	7.00165e+06	sp|P01011|AACT_HUMAN	106	0.00318506	0.000818397	TRUE
20200615_serum_NGlycP_1hDIA_rep2.mzML	3287.5	3243.2	44.3023	FJLTETSEAEIHQSFQHLLR	FJLTETSEAEIHQSFQHLLR	(N(N(H(H(N(H(A))))(H(N(H(A)))(N(H(A)))))))	A(3)H(6)N(5)	2	5	1053.05	2193770	1.10348e+07	sp|P01011|AACT_HUMAN	106	0.00202414	0.000818397	TRUE
20200615_serum_NGlycP_1hDIA_rep3.mzML	3286.43	3236.68	49.7519	FJLTETSEAEIHQSFQHLLR	FJLTETSEAEIHQSFQHLLR	(N(N(H(H(N(H(A))))(H(N(H(A)))(N(H(A)))))))	A(3)H(6)N(5)	2	5	1053.05	1927860	8.79302e+06	sp|P01011|AACT_HUMAN	106	0.00202696	0.000818397	TRUE
20200615_serum_NGlycP_1hDIA_rep1.mzML	3286.26	3226.42	59.841	FJLTETSEAEIHQSFQHLLR	FJLTETSEAEIHQSFQHLLR	(N(N(H(H(N(H(A))))(H(N(H(A)))(N(H(A)))))))	A(3)H(6)N(5)	2	4	1316.06	756532	1.81163e+07	sp|P01011|AACT_HUMAN	106	0.034716	0.000818397	TRUE
20200615_serum_NGlycP_1hDIA_rep3.mzML	3285.67	3220.41	65.2614	FJLTETSEAEIHQSFQHLLR	FJLTETSEAEIHQSFQHLLR	(N(N(H(H(N(H(A))))(H(N(H(A)))(N(H(A)))))))	A(3)H(6)N(5)	2	4	1316.06	1177450	21613473	sp|P01011|AACT_HUMAN	106	0.00567066	0.000818397	TRUE
20200615_serum_NGlycP_1hDIA_rep3.mzML	3286.23	3221.19	65.0398	FJLTETSEAEIHQSFQHLLR	FJLTETSEAEIHQSFQHLLR	(N(N(H(H(N(F)(H(A))))(H(N(H(A)))(N(H(A)))))))	A(3)F(1)H(6)N(5)	2	5	1082.26	538396	1.36681e+06	sp|P01011|AACT_HUMAN	106	0.00214376	0.00206526	TRUE
20200615_serum_NGlycP_1hDIA_rep1.mzML	3350.32	3332.13	18.1917	FJLTETSEAEIHQSFQHLLR	FJLTETSEAEIHQSFQHLLR	(N(N(H(H(N(H(H)))(N(H(A))))(H(N(H(A)))(N(F)(H(A)))))))	A(3)F(1)H(8)N(6)	2	5	1187.69	791418	625022	sp|P01011|AACT_HUMAN	106	0.00429966	0.000633066	TRUE
20200615_serum_NGlycP_1hDIA_rep2.mzML	3348.66	3334.86	13.8035	FJLTETSEAEIHQSFQHLLR	FJLTETSEAEIHQSFQHLLR	(N(N(H(H(N(H(H)))(N(H(A))))(H(N(H(A)))(N(F)(H(A)))))))	A(3)F(1)H(8)N(6)	2	5	1187.69	732708	1.65747e+06	sp|P01011|AACT_HUMAN	106	0.0361515	0.000633066	TRUE
20200615_serum_NGlycP_1hDIA_rep3.mzML	3286.9	3167.44	119.464	FJLTETSEAEIHQSFQHLLR	FJLTETSEAEIHQSFQHLLR	(N(N(H(H(N(H))(N(H(A))))(H(N(H))(N(H(A)))))))	A(2)H(7)N(6)	2	4	1334.56	1422020	134926	sp|P01011|AACT_HUMAN	106	0.00762709	0.000602695	TRUE
20200615_serum_NGlycP_1hDIA_rep1.mzML	1349.96	1352.85	-2.8907	FLNJGTCTAEGK	FLNJGTC[160]TAEGK	(N(N(H(H(N(H)))(H(N(H(A)))))))	A(1)H(5)N(4)	4	3	1075.76	2753660	3.49566e+07	sp|P05156|CFAI_HUMAN	103	0.000590648	0.000607865	TRUE
20200615_serum_NGlycP_1hDIA_rep2.mzML	1346.7	1353.29	-6.5905	FLNJGTCTAEGK	FLNJGTC[160]TAEGK	(N(N(H(H(N(H)))(H(N(H(A)))))))	A(1)H(5)N(4)	4	3	1075.76	4674190	4.19609e+07	sp|P05156|CFAI_HUMAN	103	0.000592623	0.000607865	TRUE
20200615_serum_NGlycP_1hDIA_rep3.mzML	1350.03	1355.57	-5.53547	FLNJGTCTAEGK	FLNJGTC[160]TAEGK	(N(N(H(H(N(H)))(H(N(H(A)))))))	A(1)H(5)N(4)	4	3	1075.76	5575190	54394806	sp|P05156|CFAI_HUMAN	103	0.00129593	0.000607865	TRUE
20200615_serum_NGlycP_1hDIA_rep1.mzML	1349.11	1356.35	-7.23937	FLNJGTCTAEGK	FLNJGTC[160]TAEGK	(N(N(H(H(N(H)))(H(N(H(A)))))))	A(1)H(5)N(4)	4	2	1613.14	235731	2.85957e+06	sp|P05156|CFAI_HUMAN	103	0.000278561	0.000607865	TRUE
20200615_serum_NGlycP_1hDIA_rep3.mzML	1350.03	1359.36	-9.32547	FLNJGTCTAEGK	FLNJGTC[160]TAEGK	(N(N(H(H(N(H)))(H(N(H(A)))))))	A(1)H(5)N(4)	4	2	1613.14	306481	3.60382e+06	sp|P05156|CFAI_HUMAN	103	0.00865859	0.000607865	TRUE
20200615_serum_NGlycP_1hDIA_rep1.mzML	1349.96	1346.21	3.74671	FLNJGTCTAEGK	FLNJGTC[160]TAEGK	(N(N(H(H(H))(H(N(H))(N(H)(F))))))	F(1)H(6)N(4)	4	3	1081.43	3044900	4.41577e+06	sp|P05156|CFAI_HUMAN	103	0.00120547	0.000747492	TRUE
20200615_serum_NGlycP_1hDIA_rep2.mzML	1346.89	1346.66	0.232732	FLNJGTCTAEGK	FLNJGTC[160]TAEGK	(N(N(H(H(H))(H(N(H))(N(H)(F))))))	F(1)H(6)N(4)	4	3	1081.43	4799540	4.16902e+06	sp|P05156|CFAI_HUMAN	103	0.000588669	0.000747492	TRUE
20200615_serum_NGlycP_1hDIA_rep3.mzML	1349.43	1348.5	0.926943	FLNJGTCTAEGK	FLNJGTC[160]TAEGK	(N(N(H(H(H))(H(N(H))(N(H)(F))))))	F(1)H(6)N(4)	4	3	1081.43	5759420	6.26368e+06	sp|P05156|CFAI_HUMAN	103	0.00129825	0.000747492	TRUE
20200615_serum_NGlycP_1hDIA_rep1.mzML	1665.02	1700.42	-35.4003	FLNJGTCTAEGK	FLNJGTC[160]TAEGK	(N(F)(N(H(H(N(H(H))))(H(N(H(A)))))))	A(1)F(1)H(6)N(4)	4	3	1178.47	10487600	7.50912e+06	sp|P05156|CFAI_HUMAN	103	0.000272098	0.00135173	TRUE
20200615_serum_NGlycP_1hDIA_rep2.mzML	1671.3	1704.95	-33.6543	FLNJGTCTAEGK	FLNJGTC[160]TAEGK	(N(N(H(H(N(H(H))))(H(N(F)(H(A)))))))	A(1)F(1)H(6)N(4)	4	3	1178.47	11301100	8.3832e+06	sp|P05156|CFAI_HUMAN	103	0.00040675	0.00135173	TRUE
20200615_serum_NGlycP_1hDIA_rep3.mzML	1671.48	1705.13	-33.6452	FLNJGTCTAEGK	FLNJGTC[160]TAEGK	(N(N(H(H(N(H(H))))(H(N(F)(H(A)))))))	A(1)F(1)H(6)N(4)	4	3	1178.47	11870900	8727173	sp|P05156|CFAI_HUMAN	103	0.000810212	0.00135173	TRUE
20200615_serum_NGlycP_1hDIA_rep1.mzML	1665.02	1692.05	-27.0299	FLNJGTCTAEGK	FLNJGTC[160]TAEGK	(N(N(H(H(N(H(A))))(H(N(H(A)))))))	A(2)H(5)N(4)	4	3	1172.8	11058900	1.00228e+08	sp|P05156|CFAI_HUMAN	103	0.00107981	0.000642624	TRUE
20200615_serum_NGlycP_1hDIA_rep2.mzML	1671.04	1697.21	-26.1656	FLNJGTCTAEGK	FLNJGTC[160]TAEGK	(N(N(H(H(N(H(A))))(H(N(H(A)))))))	A(2)H(5)N(4)	4	3	1172.8	11371400	1.06624e+08	sp|P05156|CFAI_HUMAN	103	0.000404951	0.000642624	TRUE
20200615_serum_NGlycP_1hDIA_rep3.mzML	1671.48	1696.9	-25.4168	FLNJGTCTAEGK	FLNJGTC[160]TAEGK	(N(N(H(H(N(H(A))))(H(N(H(A)))))))	A(2)H(5)N(4)	4	3	1172.8	12054400	1.34547e+08	sp|P05156|CFAI_HUMAN	103	0.000367321	0.000642624	TRUE
20200615_serum_NGlycP_1hDIA_rep1.mzML	1978.74	1966.39	12.3452	FSDGLESJSSTQFEVK	FSDGLESJSSTQFEVK	(N(N(H(H(H))(H(H(H(H)))))))	H(7)N(2)	8	3	1105.79	2983170	5.3222e+06	sp|P0C0L4|CO4A_HUMAN/sp|P0C0L5|CO4B_HUMAN	226/226	0.0135065	0.00113195	TRUE
20200615_serum_NGlycP_1hDIA_rep2.mzML	1987.76	1974.35	13.4081	FSDGLESJSSTQFEVK	FSDGLESJSSTQFEVK	(N(N(H(H(H))(H(H(H(H)))))))	H(7)N(2)	8	3	1105.79	2692480	4.5378e+06	sp|P0C0L4|CO4A_HUMAN/sp|P0C0L5|CO4B_HUMAN	226/226	0.00502957	0.00113195	TRUE
20200615_serum_NGlycP_1hDIA_rep3.mzML	1982.51	1975.61	6.90006	FSDGLESJSSTQFEVK	FSDGLESJSSTQFEVK	(N(N(H(H(H))(H(H(H(H)))))))	H(7)N(2)	8	3	1105.79	3240960	7633398	sp|P0C0L4|CO4A_HUMAN/sp|P0C0L5|CO4B_HUMAN	226/226	0.0011207	0.00113195	TRUE
20200615_serum_NGlycP_1hDIA_rep1.mzML	1964.68	1957.96	6.71675	FSDGLESJSSTQFEVK	FSDGLESJSSTQFEVK	(N(N(H(H(H))(H(H)(H)(H(H))))))	H(8)N(2)	8	3	1159.8	13108100	3.08166e+07	sp|P0C0L4|CO4A_HUMAN/sp|P0C0L5|CO4B_HUMAN	226/226	0.00214962	0.00130483	TRUE
20200615_serum_NGlycP_1hDIA_rep2.mzML	1974.49	1965.46	9.03263	FSDGLESJSSTQFEVK	FSDGLESJSSTQFEVK	(N(N(H(H(H))(H(H)(H)(H(H))))))	H(8)N(2)	8	3	1159.8	12031200	2.98973e+07	sp|P0C0L4|CO4A_HUMAN/sp|P0C0L5|CO4B_HUMAN	226/226	0.000183622	0.00130483	TRUE
20200615_serum_NGlycP_1hDIA_rep3.mzML	1971.16	1967.09	4.07061	FSDGLESJSSTQFEVK	FSDGLESJSSTQFEVK	(N(N(H(H(H))(H(H)(H)(H(H))))))	H(8)N(2)	8	3	1159.8	12042400	3.66859e+07	sp|P0C0L4|CO4A_HUMAN/sp|P0C0L5|CO4B_HUMAN	226/226	0.00101379	0.00130483	TRUE
20200615_serum_NGlycP_1hDIA_rep1.mzML	1956.87	1951.61	5.25586	FSDGLESJSSTQFEVK	FSDGLESJSSTQFEVK	(N(N(H(H(H(H)))(H(H)(H(H(H)))))))	H(9)N(2)	8	3	1213.82	9880710	1.04751e+08	sp|P0C0L4|CO4A_HUMAN/sp|P0C0L5|CO4B_HUMAN	226/226	6.38566e-05	0.00145237	TRUE
20200615_serum_NGlycP_1hDIA_rep2.mzML	1964.86	1958.9	5.95667	FSDGLESJSSTQFEVK	FSDGLESJSSTQFEVK	(N(N(H(H(H(H)))(H(H)(H(H(H)))))))	H(9)N(2)	8	3	1213.82	9881290	104608375	sp|P0C0L4|CO4A_HUMAN/sp|P0C0L5|CO4B_HUMAN	226/226	0.0013361	0.00145237	TRUE
20200615_serum_NGlycP_1hDIA_rep3.mzML	1964.63	1960.78	3.85394	FSDGLESJSSTQFEVK	FSDGLESJSSTQFEVK	(N(N(H(H(H(H)))(H(H)(H(H(H)))))))	H(9)N(2)	8	3	1213.82	11510100	119796730	sp|P0C0L4|CO4A_HUMAN/sp|P0C0L5|CO4B_HUMAN	226/226	7.06932e-05	0.00145237	TRUE
20200615_serum_NGlycP_1hDIA_rep1.mzML	1949.82	1947.96	1.85563	FSDGLESJSSTQFEVK	FSDGLESJSSTQFEVK	(N(N(H(H(H(H(H))))(H(H)(H(H(H)))))))	H(10)N(2)	8	3	1267.84	4529270	1.13751e+07	sp|P0C0L4|CO4A_HUMAN/sp|P0C0L5|CO4B_HUMAN	226/226	0.00293657	0.00128468	TRUE
20200615_serum_NGlycP_1hDIA_rep2.mzML	1956.49	1955.15	1.3412	FSDGLESJSSTQFEVK	FSDGLESJSSTQFEVK	(N(N(H(H(H(H(H))))(H(H)(H(H(H)))))))	H(10)N(2)	8	3	1267.84	4943720	13051817	sp|P0C0L4|CO4A_HUMAN/sp|P0C0L5|CO4B_HUMAN	226/226	0.00011661	0.00128468	TRUE
20200615_serum_NGlycP_1hDIA_rep3.mzML	1956.68	1957.17	-0.49463	FSDGLESJSSTQFEVK	FSDGLESJSSTQFEVK	(N(N(H(H(H(H(H))))(H(H)(H(H(H)))))))	H(10)N(2)	8	3	1267.84	5175440	1.35144e+07	sp|P0C0L4|CO4A_HUMAN/sp|P0C0L5|CO4B_HUMAN	226/226	7.55405e-05	0.00128468	TRUE
20200615_serum_NGlycP_1hDIA_rep1.mzML	3411.04	3342.22	68.8175	GFGVAIVGJYTAALPTEAALR	GFGVAIVGJYTAALPTEAALR	(N(N(H(H(N(H(A))))(H(N(H(A)))))))	A(2)H(5)N(4)	9	4	1074.73	576462	5127180	sp|Q96PD5|PGRP2_HUMAN	485	0.00206442	0.000761721	TRUE
20200615_serum_NGlycP_1hDIA_rep2.mzML	3411.32	3344.81	66.5095	GFGVAIVGJYTAALPTEAALR	GFGVAIVGJYTAALPTEAALR	(N(N(H(H(N(H(A))))(H(N(H(A)))))))	A(2)H(5)N(4)	9	4	1074.73	1115270	4.05861e+06	sp|Q96PD5|PGRP2_HUMAN	485	0.00206147	0.000761721	TRUE
20200615_serum_NGlycP_1hDIA_rep1.mzML	3412.19	3348.94	63.2471	GFGVAIVGJYTAALPTEAALR	GFGVAIVGJYTAALPTEAALR	(N(N(H(H(N(H(A))))(H(N(H(A)))))))	A(2)H(5)N(4)	9	3	1432.64	1132820	1.54801e+07	sp|Q96PD5|PGRP2_HUMAN	485	0.00173226	0.000761721	TRUE
20200615_serum_NGlycP_1hDIA_rep2.mzML	3411.05	3351.36	59.6869	GFGVAIVGJYTAALPTEAALR	GFGVAIVGJYTAALPTEAALR	(N(N(H(H(N(H(A))))(H(N(H(A)))))))	A(2)H(5)N(4)	9	3	1432.64	1411310	1.47752e+07	sp|Q96PD5|PGRP2_HUMAN	485	0.00301355	0.000761721	TRUE
20200615_serum_NGlycP_1hDIA_rep3.mzML	3411.19	3346.44	64.7454	GFGVAIVGJYTAALPTEAALR	GFGVAIVGJYTAALPTEAALR	(N(N(H(H(N(H(A))))(H(N(H(A)))))))	A(2)H(5)N(4)	9	3	1432.64	778812	1.00555e+07	sp|Q96PD5|PGRP2_HUMAN	485	0.00285707	0.000761721	TRUE
20200615_serum_NGlycP_1hDIA_rep1.mzML	1000.44	1014.36	-13.9164	GHVJITR	GHVJITR	(N(N(H(H(N(H(A))))(H(N(H(A)))))))	A(2)H(5)N(4)	4	4	751.059	2604250	8.88975e+06	sp|P00734|THRB_HUMAN	121	0.00599817	0.00238147	TRUE
20200615_serum_NGlycP_1hDIA_rep2.mzML	1002.37	1020.53	-18.1643	GHVJITR	GHVJITR	(N(N(H(H(N(H(A))))(H(N(H(A)))))))	A(2)H(5)N(4)	4	4	751.059	3597120	6.54169e+06	sp|P00734|THRB_HUMAN	121	0.000742289	0.00238147	TRUE
20200615_serum_NGlycP_1hDIA_rep3.mzML	1006.4	1021.36	-14.9646	GHVJITR	GHVJITR	(N(N(H(H(N(H(A))))(H(N(H(A)))))))	A(2)H(5)N(4)	4	4	751.059	2401970	5.73321e+06	sp|P00734|THRB_HUMAN	121	0.0122652	0.00238147	TRUE
20200615_serum_NGlycP_1hDIA_rep1.mzML	1000.94	1002.06	-1.11576	GHVJITR	GHVJITR	(N(N(H(H(N(H(A))))(H(N(H(A)))))))	A(2)H(5)N(4)	4	3	1001.08	178319000	8.14108e+08	sp|P00734|THRB_HUMAN	121	0.00279622	0.00238147	TRUE
20200615_serum_NGlycP_1hDIA_rep2.mzML	1003.32	1006.73	-3.40653	GHVJITR	GHVJITR	(N(N(H(N)(H(H))(H(N(H(A(A))))))))	A(2)H(5)N(4)	4	3	1001.08	178751000	7.07992e+08	sp|P00734|THRB_HUMAN	121	0.0018851	0.00238147	TRUE
20200615_serum_NGlycP_1hDIA_rep3.mzML	1006.76	1008.2	-1.43796	GHVJITR	GHVJITR	(N(N(H(H(N(H(A))))(H(N(H(A)))))))	A(2)H(5)N(4)	4	3	1001.08	152827000	6.94199e+08	sp|P00734|THRB_HUMAN	121	0.000570715	0.00238147	TRUE
20200615_serum_NGlycP_1hDIA_rep1.mzML	1001.01	1001.74	-0.728599	GHVJITR	GHVJITR	(N(N(H(H(N(H(A))))(H(N(H(A)))))))	A(2)H(5)N(4)	4	2	1501.11	30213000	2.2431e+08	sp|P00734|THRB_HUMAN	121	9.46421e-06	0.00238147	TRUE
20200615_serum_NGlycP_1hDIA_rep2.mzML	1002.95	1006.37	-3.41796	GHVJITR	GHVJITR	(N(N(H(H(N(H(A))))(H(N(H(A)))))))	A(2)H(5)N(4)	4	2	1501.11	31898500	2.49408e+08	sp|P00734|THRB_HUMAN	121	7.56096e-06	0.00238147	TRUE
20200615_serum_NGlycP_1hDIA_rep3.mzML	1006.49	1007.86	-1.36667	GHVJITR	GHVJITR	(N(N(H(H(N(H(A))))(H(N(H(A)))))))	A(2)H(5)N(4)	4	2	1501.11	29815700	243829727	sp|P00734|THRB_HUMAN	121	1.12442e-05	0.00238147	TRUE
20200615_serum_NGlycP_1hDIA_rep1.mzML	818.326	803.352	14.9743	GHVJITR	GHVJITR	(N(N(H(H(N(H)))(H(N(H(A)))))))	A(1)H(5)N(4)	4	3	904.045	5024730	3.04066e+07	sp|P00734|THRB_HUMAN	121	0.000246027	0.000498663	TRUE
20200615_serum_NGlycP_1hDIA_rep2.mzML	830.689	804.288	26.4005	GHVJITR	GHVJITR	(N(N(H(H(N(H)))(H(N(H(A)))))))	A(1)H(5)N(4)	4	3	904.045	4408470	2.65754e+07	sp|P00734|THRB_HUMAN	121	8.79609e-07	0.000498663	TRUE
20200615_serum_NGlycP_1hDIA_rep3.mzML	831.488	805.21	26.2782	GHVJITR	GHVJITR	(N(N(H(H(N(H)))(H(N(H(A)))))))	A(1)H(5)N(4)	4	3	904.045	4573080	2.65621e+07	sp|P00734|THRB_HUMAN	121	8.18548e-07	0.000498663	TRUE
20200615_serum_NGlycP_1hDIA_rep1.mzML	831.596	792.684	38.9124	GHVJITR	GHVJITR	(N(N(H(H(N(H)))(H(N(H(A)))))))	A(1)H(5)N(4)	4	2	1355.56	687948	9.63033e+06	sp|P00734|THRB_HUMAN	121	0.00232643	0.000498663	TRUE
20200615_serum_NGlycP_1hDIA_rep2.mzML	806.192	792.942	13.2496	GHVJITR	GHVJITR	(N(N(H(H(N(H)))(H(N(H(A)))))))	A(1)H(5)N(4)	4	2	1355.56	857606	9.59906e+06	sp|P00734|THRB_HUMAN	121	3.85097e-05	0.000498663	TRUE
20200615_serum_NGlycP_1hDIA_rep3.mzML	833.266	792.567	40.6986	GHVJITR	GHVJITR	(N(N(H(H(N(H)))(H(N(H(A)))))))	A(1)H(5)N(4)	4	2	1355.56	842036	9.15266e+06	sp|P00734|THRB_HUMAN	121	1.08728e-05	0.000498663	TRUE
20200615_serum_NGlycP_1hDIA_rep1.mzML	1350.37	1391.84	-41.4743	GICJSSDVR	GIC[160]JSSDVR	(N(N(H(H(N(H(A))))(H(N(H(A)))))))	A(2)H(5)N(4)	4	3	1071.42	2128110	2.50795e+07	sp|O75882|ATRN_HUMAN	300	0.00441016	0.00949564	TRUE
20200615_serum_NGlycP_1hDIA_rep2.mzML	1350.59	1393.91	-43.323	GICJSSDVR	GIC[160]JSSDVR	(N(N(H(H(N(H(A))))(H(N(H(A)))))))	A(2)H(5)N(4)	4	3	1071.42	2787590	2.86631e+07	sp|O75882|ATRN_HUMAN	300	0.000197746	0.00949564	TRUE
20200615_serum_NGlycP_1hDIA_rep3.mzML	1355.36	1397.79	-42.425	GICJSSDVR	GIC[160]JSSDVR	(N(N(H(H(N(H(A))))(H(N(H(A)))))))	A(2)H(5)N(4)	4	3	1071.42	2582340	3.5168e+07	sp|O75882|ATRN_HUMAN	300	0.000178027	0.00949564	TRUE
20200615_serum_NGlycP_1hDIA_rep1.mzML	2419.7	2448.86	-29.1566	GLJVTLSSTGR	GLJVTLSSTGR	(N(N(H(H(N(H(A))))(H(N(H(A)))))))	A(2)H(5)N(4)	3	3	1103.8	57667300	346591388	sp|P0C0L4|CO4A_HUMAN/sp|P0C0L5|CO4B_HUMAN	1328/1328	0.00433778	0.00235173	TRUE
20200615_serum_NGlycP_1hDIA_rep2.mzML	2424.73	2451.47	-26.7382	GLJVTLSSTGR	GLJVTLSSTGR	(N(N(H(N)(H(H))(H(N(H(A(A))))))))	A(2)H(5)N(4)	3	3	1103.8	65343300	4.8617e+08	sp|P0C0L4|CO4A_HUMAN/sp|P0C0L5|CO4B_HUMAN	1328/1328	0.00286784	0.00235173	TRUE
20200615_serum_NGlycP_1hDIA_rep3.mzML	2424.94	2451.7	-26.7648	GLJVTLSSTGR	GLJVTLSSTGR	(N(N(H(H(N(H(A))))(H(N(H(A)))))))	A(2)H(5)N(4)	3	3	1103.8	45675300	340857399	sp|P0C0L4|CO4A_HUMAN/sp|P0C0L5|CO4B_HUMAN	1328/1328	0.00639338	0.00235173	TRUE
20200615_serum_NGlycP_1hDIA_rep1.mzML	1995.71	1988.5	7.20693	GLJVTLSSTGR	GLJVTLSSTGR	(N(N(H(H(N(H)))(H(N(H(A)))))))	A(1)H(5)N(4)	3	3	1006.77	8278580	5.29336e+07	sp|P0C0L4|CO4A_HUMAN/sp|P0C0L5|CO4B_HUMAN	1328/1328	0.000449248	0.00467055	TRUE
20200615_serum_NGlycP_1hDIA_rep2.mzML	2002.64	1996.02	6.61534	GLJVTLSSTGR	GLJVTLSSTGR	(N(N(H(H(N(H)))(H(N(H(A)))))))	A(1)H(5)N(4)	3	3	1006.77	9347440	53670878	sp|P0C0L4|CO4A_HUMAN/sp|P0C0L5|CO4B_HUMAN	1328/1328	0.000253412	0.00467055	TRUE
20200615_serum_NGlycP_1hDIA_rep3.mzML	2000.81	1996.76	4.04939	GLJVTLSSTGR	GLJVTLSSTGR	(N(N(H(H(N(H)))(H(N(H(A)))))))	A(1)H(5)N(4)	3	3	1006.77	10479600	69572212	sp|P0C0L4|CO4A_HUMAN/sp|P0C0L5|CO4B_HUMAN	1328/1328	0.00417005	0.00467055	TRUE
20200615_serum_NGlycP_1hDIA_rep2.mzML	2002.62	2002.31	0.305896	GLJVTLSSTGR	GLJVTLSSTGR	(N(N(H(H(N(H)))(H(N(H(A)))))))	A(1)H(5)N(4)	3	2	1509.64	1048100	1.84163e+07	sp|P0C0L4|CO4A_HUMAN/sp|P0C0L5|CO4B_HUMAN	1328/1328	0.00676084	0.00467055	TRUE
20200615_serum_NGlycP_1hDIA_rep3.mzML	2000.35	2002.97	-2.61805	GLJVTLSSTGR	GLJVTLSSTGR	(N(N(H(H(N(H)))(H(N(H(A)))))))	A(1)H(5)N(4)	3	2	1509.64	1143860	1.82976e+07	sp|P0C0L4|CO4A_HUMAN/sp|P0C0L5|CO4B_HUMAN	1328/1328	0.0452484	0.00467055	TRUE
20200615_serum_NGlycP_1hDIA_rep1.mzML	1652.33	1609.68	42.6539	GLJVTLSSTGR	GLJVTLSSTGR	(N(F)(N(H(N)(H(N(H)))(H(N(H))))))	F(1)H(5)N(5)	3	3	1026.11	777206	1.77702e+07	sp|P0C0L4|CO4A_HUMAN/sp|P0C0L5|CO4B_HUMAN	1328/1328	0.0014772	0.00512293	TRUE
20200615_serum_NGlycP_1hDIA_rep2.mzML	1658.05	1615.56	42.4869	GLJVTLSSTGR	GLJVTLSSTGR	(N(F)(N(H(N)(H(N(H)))(H(N(H))))))	F(1)H(5)N(5)	3	3	1026.11	784239	2.02502e+07	sp|P0C0L4|CO4A_HUMAN/sp|P0C0L5|CO4B_HUMAN	1328/1328	0.00168534	0.00512293	TRUE
20200615_serum_NGlycP_1hDIA_rep3.mzML	1655.34	1614.33	41.0128	GLJVTLSSTGR	GLJVTLSSTGR	(N(F)(N(H(N)(H(N(H)))(H(N(H))))))	F(1)H(5)N(5)	3	3	1026.11	929720	1.07457e+07	sp|P0C0L4|CO4A_HUMAN/sp|P0C0L5|CO4B_HUMAN	1328/1328	2.1526e-06	0.00512293	TRUE
20200615_serum_NGlycP_1hDIA_rep1.mzML	2419.69	2454.15	-34.4551	GLJVTLSSTGR	GLJVTLSSTGR	(N(N(H(H(N(H(H))))(H(N(F)(H(A)))))))	A(1)F(1)H(6)N(4)	3	3	1109.47	51789100	2.1486e+07	sp|P0C0L4|CO4A_HUMAN/sp|P0C0L5|CO4B_HUMAN	1328/1328	0.00110004	0.0032596	TRUE
20200615_serum_NGlycP_1hDIA_rep2.mzML	2424.73	2456.75	-32.0174	GLJVTLSSTGR	GLJVTLSSTGR	(N(N(H(H(H))(H(N(H))(N(F)(H(A)))))))	A(1)F(1)H(6)N(4)	3	3	1109.47	56549000	2.40945e+07	sp|P0C0L4|CO4A_HUMAN/sp|P0C0L5|CO4B_HUMAN	1328/1328	0.00643864	0.0032596	TRUE
20200615_serum_NGlycP_1hDIA_rep3.mzML	2424.87	2456.8	-31.9329	GLJVTLSSTGR	GLJVTLSSTGR	(N(N(H(H(N(H(H))))(H(N(F)(H(A)))))))	A(1)F(1)H(6)N(4)	3	3	1109.47	41859000	2.0312e+07	sp|P0C0L4|CO4A_HUMAN/sp|P0C0L5|CO4B_HUMAN	1328/1328	0.00207624	0.0032596	TRUE
20200615_serum_NGlycP_1hDIA_rep1.mzML	2660.04	2671.47	-11.4344	GLTFQQJASSMCVPDQDTAIR	GLTFQQJASSMC[160]VPDQDTAIR	(N(F)(N(H(N)(H(H))(H(N(H(A)))))))	A(1)F(1)H(5)N(4)	7	4	1100.46	22237400	4.65104e+07	sp|P01871|IGHM_HUMAN/sp|P0DOX6|IGM_HUMAN	209/332	0.0159367	0.00546774	TRUE
20200615_serum_NGlycP_1hDIA_rep2.mzML	2661.77	2671.84	-10.0677	GLTFQQJASSMCVPDQDTAIR	GLTFQQJASSMC[160]VPDQDTAIR	(N(F)(N(H(H(N(H)))(H(N(H(A)))))))	A(1)F(1)H(5)N(4)	7	4	1100.46	21612600	4.29586e+07	sp|P01871|IGHM_HUMAN/sp|P0DOX6|IGM_HUMAN	209/332	0.0113631	0.00546774	TRUE
20200615_serum_NGlycP_1hDIA_rep3.mzML	2655.44	2666.04	-10.6041	GLTFQQJASSMCVPDQDTAIR	GLTFQQJASSMC[160]VPDQDTAIR	(N(F)(N(H(H(N(H)))(H(N(H(A)))))))	A(1)F(1)H(5)N(4)	7	4	1100.46	21181500	5.14331e+07	sp|P01871|IGHM_HUMAN/sp|P0DOX6|IGM_HUMAN	209/332	0.00545143	0.00546774	TRUE
20200615_serum_NGlycP_1hDIA_rep1.mzML	2657.09	2671.2	-14.1129	GLTFQQJASSMCVPDQDTAIR	GLTFQQJASSMC[160]VPDQDTAIR	(N(F)(N(H(H(N(H)))(H(N(H(A)))))))	A(1)F(1)H(5)N(4)	7	3	1466.94	14542100	8.8568e+07	sp|P01871|IGHM_HUMAN/sp|P0DOX6|IGM_HUMAN	209/332	0.00181521	0.00546774	TRUE
20200615_serum_NGlycP_1hDIA_rep2.mzML	2659.45	2671.6	-12.1471	GLTFQQJASSMCVPDQDTAIR	GLTFQQJASSMC[160]VPDQDTAIR	(N(F)(N(H(H(N(H)))(H(N(H(A)))))))	A(1)F(1)H(5)N(4)	7	3	1466.94	14056000	9.08945e+07	sp|P01871|IGHM_HUMAN/sp|P0DOX6|IGM_HUMAN	209/332	0.0017483	0.00546774	TRUE
20200615_serum_NGlycP_1hDIA_rep3.mzML	2652.89	2665.81	-12.9187	GLTFQQJASSMCVPDQDTAIR	GLTFQQJASSMC[160]VPDQDTAIR	(N(F)(N(H(H(N(H)))(H(N(H(A)))))))	A(1)F(1)H(5)N(4)	7	3	1466.94	15703200	1.0268e+08	sp|P01871|IGHM_HUMAN/sp|P0DOX6|IGM_HUMAN	209/332	0.00186632	0.00546774	TRUE
20200615_serum_NGlycP_1hDIA_rep1.mzML	2657.09	2670.91	-13.8182	GLTFQQJASSMCVPDQDTAIR	GLTFQQJASSMC[160]VPDQDTAIR	(N(F)(N(H(H(N(H)))(H(N(H(H)(F)))))))	F(2)H(6)N(4)	7	3	1472.62	14332800	4.83515e+07	sp|P01871|IGHM_HUMAN/sp|P0DOX6|IGM_HUMAN	209/332	0.000748904	0.00678812	TRUE
20200615_serum_NGlycP_1hDIA_rep2.mzML	2659.45	2671.32	-11.8743	GLTFQQJASSMCVPDQDTAIR	GLTFQQJASSMC[160]VPDQDTAIR	(N(F)(N(H(H(N(H)))(H(N(H(H)(F)))))))	F(2)H(6)N(4)	7	3	1472.62	14188600	4.63025e+07	sp|P01871|IGHM_HUMAN/sp|P0DOX6|IGM_HUMAN	209/332	0.000792744	0.00678812	TRUE
20200615_serum_NGlycP_1hDIA_rep3.mzML	2652.89	2665.54	-12.6484	GLTFQQJASSMCVPDQDTAIR	GLTFQQJASSMC[160]VPDQDTAIR	(N(F)(N(H(H(N(H)))(H(N(H(H)(F)))))))	F(2)H(6)N(4)	7	3	1472.62	15200400	5.42394e+07	sp|P01871|IGHM_HUMAN/sp|P0DOX6|IGM_HUMAN	209/332	0.00078184	0.00678812	TRUE
20200615_serum_NGlycP_1hDIA_rep1.mzML	2997.18	2994.49	2.68615	GLTFQQJASSMCVPDQDTAIR	GLTFQQJASSMC[160]VPDQDTAIR	(N(F)(N(H(H(N(H(A))))(H(N(H(A)))))))	A(2)F(1)H(5)N(4)	7	4	1173.23	6013020	1.54465e+07	sp|P01871|IGHM_HUMAN/sp|P0DOX6|IGM_HUMAN	209/332	0.00201569	0.00616045	TRUE
20200615_serum_NGlycP_1hDIA_rep2.mzML	2998.39	2996.82	1.57	GLTFQQJASSMCVPDQDTAIR	GLTFQQJASSMC[160]VPDQDTAIR	(N(F)(N(H(H(N(H(A))))(H(N(H(A)))))))	A(2)F(1)H(5)N(4)	7	4	1173.23	6964490	1.98342e+07	sp|P01871|IGHM_HUMAN/sp|P0DOX6|IGM_HUMAN	209/332	0.00201005	0.00616045	TRUE
20200615_serum_NGlycP_1hDIA_rep3.mzML	2992.68	2987.96	4.72319	GLTFQQJASSMCVPDQDTAIR	GLTFQQJASSMC[160]VPDQDTAIR	(N(F)(N(H(H(N(H(A))))(H(N(H(A)))))))	A(2)F(1)H(5)N(4)	7	4	1173.23	5353640	1.49643e+07	sp|P01871|IGHM_HUMAN/sp|P0DOX6|IGM_HUMAN	209/332	0.00201287	0.00616045	TRUE
20200615_serum_NGlycP_1hDIA_rep1.mzML	2997.58	3085.13	-87.5484	GLTFQQJASSMCVPDQDTAIR	GLTFQQJASSMC[160]VPDQDTAIR	(N(F)(N(H(H(N(H(A))))(H(N(H(A)))))))	A(2)F(1)H(5)N(4)	7	3	1563.97	2301780	1.85092e+07	sp|P01871|IGHM_HUMAN/sp|P0DOX6|IGM_HUMAN	209/332	0.00511667	0.00616045	TRUE
20200615_serum_NGlycP_1hDIA_rep1.mzML	2660.35	2666.23	-5.88267	GLTFQQJASSMCVPDQDTAIR	GLTFQQJASSMC[160]VPDQDTAIR	(N(N(H(H(N(H)))(H(N(H(A)))))))	A(1)H(5)N(4)	7	3	1418.26	1975460	8.83186e+06	sp|P01871|IGHM_HUMAN/sp|P0DOX6|IGM_HUMAN	209/332	0.00443684	0.00577058	TRUE
20200615_serum_NGlycP_1hDIA_rep3.mzML	2657.19	2661.24	-4.04577	GLTFQQJASSMCVPDQDTAIR	GLTFQQJASSMC[160]VPDQDTAIR	(N(N(H(H(N(H)))(H(N(H(A)))))))	A(1)H(5)N(4)	7	3	1418.26	1437390	7.37495e+06	sp|P01871|IGHM_HUMAN/sp|P0DOX6|IGM_HUMAN	209/332	0.0405623	0.00577058	TRUE
20200615_serum_NGlycP_1hDIA_rep1.mzML	2997.66	3082.57	-84.9074	GLTFQQJASSMCVPDQDTAIR	GLTFQQJASSMC[160]VPDQDTAIR	(N(F)(N(H(H(N(H(H))))(H(N(F)(H(A)))))))	A(1)F(2)H(6)N(4)	7	3	1569.65	3147790	7.67411e+06	sp|P01871|IGHM_HUMAN/sp|P0DOX6|IGM_HUMAN	209/332	0.00176168	0.00646653	TRUE
20200615_serum_NGlycP_1hDIA_rep1.mzML	2337.04	2329.96	7.08133	GLTFQQJASSMCVPDQDTAIR	GLTFQQJASSM[147]C[160]VPDQDTAIR	(N(F)(N(H(H(N(H)))(H(N(H(A)))))))	A(1)F(1)H(5)N(4)	7	4	1104.46	1439100	2.1064e+06	sp|P01871|IGHM_HUMAN/sp|P0DOX6|IGM_HUMAN	209/332	0.00307248	0.00827488	TRUE
20200615_serum_NGlycP_1hDIA_rep2.mzML	2336.52	2331.73	4.78963	GLTFQQJASSMCVPDQDTAIR	GLTFQQJASSM[147]C[160]VPDQDTAIR	(N(F)(N(H(H(N(H)))(H(N(H(A)))))))	A(1)F(1)H(5)N(4)	7	4	1104.46	1520880	3.7643e+06	sp|P01871|IGHM_HUMAN/sp|P0DOX6|IGM_HUMAN	209/332	0.00306876	0.00827488	TRUE
20200615_serum_NGlycP_1hDIA_rep1.mzML	2329.84	2327.41	2.42928	GLTFQQJASSMCVPDQDTAIR	GLTFQQJASSM[147]C[160]VPDQDTAIR	(N(F)(N(H(N)(H(N(H)))(H(N(H(A)))))))	A(1)F(1)H(5)N(5)	7	4	1155.23	2599610	5.95031e+06	sp|P01871|IGHM_HUMAN/sp|P0DOX6|IGM_HUMAN	209/332	0.00412757	0.00218537	TRUE
20200615_serum_NGlycP_1hDIA_rep2.mzML	2331	2329.39	1.61324	GLTFQQJASSMCVPDQDTAIR	GLTFQQJASSM[147]C[160]VPDQDTAIR	(N(F)(N(H(N)(H(N(H)))(H(N(H(A)))))))	A(1)F(1)H(5)N(5)	7	4	1155.23	4226520	5.90935e+06	sp|P01871|IGHM_HUMAN/sp|P0DOX6|IGM_HUMAN	209/332	0.00359399	0.00218537	TRUE
20200615_serum_NGlycP_1hDIA_rep3.mzML	2333.33	2328.56	4.77281	GLTFQQJASSMCVPDQDTAIR	GLTFQQJASSM[147]C[160]VPDQDTAIR	(N(F)(N(H(N)(H(N(H)))(H(N(H(A)))))))	A(1)F(1)H(5)N(5)	7	4	1155.23	3292340	6.35105e+06	sp|P01871|IGHM_HUMAN/sp|P0DOX6|IGM_HUMAN	209/332	0.00155292	0.00218537	TRUE
20200615_serum_NGlycP_1hDIA_rep2.mzML	2331	2331.52	-0.519428	GLTFQQJASSMCVPDQDTAIR	GLTFQQJASSM[147]C[160]VPDQDTAIR	(N(F)(N(H(H(N(H)))(H(N(H(N(H)(F))))))))	F(2)H(6)N(5)	7	4	1159.48	3719850	7.04227e+06	sp|P01871|IGHM_HUMAN/sp|P0DOX6|IGM_HUMAN	209/332	0.00254582	0.00925745	TRUE
20200615_serum_NGlycP_1hDIA_rep1.mzML	2331.89	2327.59	4.29646	GLTFQQJASSMCVPDQDTAIR	GLTFQQJASSM[147]C[160]VPDQDTAIR	(N(F)(N(H(N)(H(H))(H(N(H))(N(H)(F))))))	F(2)H(6)N(5)	7	3	1545.64	1355970	6.88952e+06	sp|P01871|IGHM_HUMAN/sp|P0DOX6|IGM_HUMAN	209/332	0.00382543	0.00925745	TRUE
20200615_serum_NGlycP_1hDIA_rep2.mzML	2331.52	2329.56	1.959	GLTFQQJASSMCVPDQDTAIR	GLTFQQJASSM[147]C[160]VPDQDTAIR	(N(F)(N(H(H(N(H)))(H(N(H(N(H)(F))))))))	F(2)H(6)N(5)	7	3	1545.64	1179890	5.87916e+06	sp|P01871|IGHM_HUMAN/sp|P0DOX6|IGM_HUMAN	209/332	0.0078491	0.00925745	TRUE
20200615_serum_NGlycP_1hDIA_rep3.mzML	2332.34	2328.74	3.59987	GLTFQQJASSMCVPDQDTAIR	GLTFQQJASSM[147]C[160]VPDQDTAIR	(N(F)(N(H(H(N(H)))(H(N(H(N(H)(F))))))))	F(2)H(6)N(5)	7	3	1545.64	1102700	6.01205e+06	sp|P01871|IGHM_HUMAN/sp|P0DOX6|IGM_HUMAN	209/332	0.038918	0.00925745	TRUE
20200615_serum_NGlycP_1hDIA_rep2.mzML	2335.05	2338.85	-3.79586	GLTFQQJASSMCVPDQDTAIR	GLTFQQJASSM[147]C[160]VPDQDTAIR	(N(F)(N(H(H(N(H)))(H(N(H(H)(F)))))))	F(2)H(6)N(4)	7	3	1477.95	1075070	4.35043e+06	sp|P01871|IGHM_HUMAN/sp|P0DOX6|IGM_HUMAN	209/332	0.0182922	0.00660313	TRUE
20200615_serum_NGlycP_1hDIA_rep3.mzML	2335.79	2338.75	-2.96022	GLTFQQJASSMCVPDQDTAIR	GLTFQQJASSM[147]C[160]VPDQDTAIR	(N(F)(N(H(H(N(H)))(H(N(H(H)(F)))))))	F(2)H(6)N(4)	7	3	1477.95	1005190	4.43981e+06	sp|P01871|IGHM_HUMAN/sp|P0DOX6|IGM_HUMAN	209/332	0.00671389	0.00660313	TRUE
20200615_serum_NGlycP_1hDIA_rep1.mzML	2332.03	2330.24	1.78683	GLTFQQJASSMCVPDQDTAIR	GLTFQQJASSM[147]C[160]VPDQDTAIR	(N(F)(N(H(N)(H(N(H)))(H(N(H(A)))))))	A(1)F(1)H(5)N(5)	7	3	1539.97	1368450	4.37421e+06	sp|P01871|IGHM_HUMAN/sp|P0DOX6|IGM_HUMAN	209/332	0.0030428	0.0048684	TRUE
20200615_serum_NGlycP_1hDIA_rep2.mzML	2331.52	2331.99	-0.469393	GLTFQQJASSMCVPDQDTAIR	GLTFQQJASSM[147]C[160]VPDQDTAIR	(N(F)(N(H(N)(H(N(H)))(H(N(H(A)))))))	A(1)F(1)H(5)N(5)	7	3	1539.97	1177830	3.45477e+06	sp|P01871|IGHM_HUMAN/sp|P0DOX6|IGM_HUMAN	209/332	0.00848784	0.0048684	TRUE
20200615_serum_NGlycP_1hDIA_rep3.mzML	2332.34	2331.37	0.970981	GLTFQQJASSMCVPDQDTAIR	GLTFQQJASSM[147]C[160]VPDQDTAIR	(N(F)(N(H(N)(H(N(H)))(H(N(H(A)))))))	A(1)F(1)H(5)N(5)	7	3	1539.97	1191980	4.17469e+06	sp|P01871|IGHM_HUMAN/sp|P0DOX6|IGM_HUMAN	209/332	0.00719053	0.0048684	TRUE
20200615_serum_NGlycP_1hDIA_rep1.mzML	1285.3	1281.06	4.23637	GNVAVTVSGHTCQHWSAQTPHTHJR	GNVAVTVSGHTC[160]QHWSAQTPHTHJR	(N(N(H(H(N(H(A))))(H(N(H(A)))))))	A(2)H(5)N(4)	24	5	998.22	1445480	9.32952e+06	sp|P00747|PLMN_HUMAN	308	0.00216726	0.000456502	TRUE
20200615_serum_NGlycP_1hDIA_rep2.mzML	1277.65	1281.03	-3.38084	GNVAVTVSGHTCQHWSAQTPHTHJR	GNVAVTVSGHTC[160]QHWSAQTPHTHJR	(N(N(H(H(N(H(A))))(H(N(H(A)))))))	A(2)H(5)N(4)	24	5	998.22	1103510	5882008	sp|P00747|PLMN_HUMAN	308	0.0212693	0.000456502	TRUE
20200615_serum_NGlycP_1hDIA_rep1.mzML	1285.45	1294.38	-8.92779	GNVAVTVSGHTCQHWSAQTPHTHJR	GNVAVTVSGHTC[160]QHWSAQTPHTHJR	(N(N(H(H(N(H(A))))(H(N(H(A)))))))	A(2)H(5)N(4)	24	4	1247.52	1342770	1.34355e+07	sp|P00747|PLMN_HUMAN	308	0.00131702	0.000456502	TRUE
20200615_serum_NGlycP_1hDIA_rep3.mzML	1286.28	1299.46	-13.1845	GNVAVTVSGHTCQHWSAQTPHTHJR	GNVAVTVSGHTC[160]QHWSAQTPHTHJR	(N(N(H(H(N(H(A))))(H(N(H(A)))))))	A(2)H(5)N(4)	24	4	1247.52	1103360	1.64994e+07	sp|P00747|PLMN_HUMAN	308	0.0158093	0.000456502	TRUE
20200615_serum_NGlycP_1hDIA_rep1.mzML	1496.09	1524.41	-28.3161	GTAJTTTAGVPCQR	GTAJTTTAGVPC[160]QR	(N(N(H(H(N(H(A))))(H(N(H(A)))))))	A(2)H(5)N(4)	4	3	1213.49	1664430	1.98991e+07	sp|P26927|HGFL_HUMAN	296	0.00410962	0.00137914	TRUE
20200615_serum_NGlycP_1hDIA_rep2.mzML	1501.77	1530.75	-28.9777	GTAJTTTAGVPCQR	GTAJTTTAGVPC[160]QR	(N(N(H(H(N(H(A))))(H(N(H(A)))))))	A(2)H(5)N(4)	4	3	1213.49	1111790	2.45259e+07	sp|P26927|HGFL_HUMAN	296	8.87888e-05	0.00137914	TRUE
20200615_serum_NGlycP_1hDIA_rep3.mzML	1502.48	1530.12	-27.6412	GTAJTTTAGVPCQR	GTAJTTTAGVPC[160]QR	(N(N(H(H(N(H(A))))(H(N(H(A)))))))	A(2)H(5)N(4)	4	3	1213.49	1232670	2.04361e+07	sp|P26927|HGFL_HUMAN	296	0.000335949	0.00137914	TRUE
20200615_serum_NGlycP_1hDIA_rep1.mzML	1655.49	1646.58	8.91215	GVNFJVSK	GVNFJVSK	(N(N(H(H(N(H)))(H(N(H(A)))))))	A(1)H(5)N(4)	5	3	926.716	1811010	2.67751e+07	sp|P03952|KLKB1_HUMAN	127	0.00187436	0.00236958	TRUE
20200615_serum_NGlycP_1hDIA_rep2.mzML	1662.16	1651.14	11.0233	GVNFJVSK	GVNFJVSK	(N(N(H(H(N(H)))(H(N(H(A)))))))	A(1)H(5)N(4)	5	3	926.716	2315450	2.15949e+07	sp|P03952|KLKB1_HUMAN	127	0.000101206	0.00236958	TRUE
20200615_serum_NGlycP_1hDIA_rep3.mzML	1659.41	1651.01	8.39805	GVNFJVSK	GVNFJVSK	(N(N(H(H(N(H)))(H(N(H(A)))))))	A(1)H(5)N(4)	5	3	926.716	2357570	39700605	sp|P03952|KLKB1_HUMAN	127	0.00134569	0.00236958	TRUE
20200615_serum_NGlycP_1hDIA_rep1.mzML	1656.14	1650.15	5.98936	GVNFJVSK	GVNFJVSK	(N(N(H(H(N(H)))(H(N(H(A)))))))	A(1)H(5)N(4)	5	2	1389.57	2082980	2.69048e+07	sp|P03952|KLKB1_HUMAN	127	1.2004e-05	0.00236958	TRUE
20200615_serum_NGlycP_1hDIA_rep2.mzML	1661.81	1654.78	7.03313	GVNFJVSK	GVNFJVSK	(N(N(H(H(N(H)))(H(N(H(A)))))))	A(1)H(5)N(4)	5	2	1389.57	2068900	2.94586e+07	sp|P03952|KLKB1_HUMAN	127	0.00111375	0.00236958	TRUE
20200615_serum_NGlycP_1hDIA_rep3.mzML	1659.92	1654.64	5.27922	GVNFJVSK	GVNFJVSK	(N(N(H(H(N(H)))(H(N(H(A)))))))	A(1)H(5)N(4)	5	2	1389.57	2608040	4.05719e+07	sp|P03952|KLKB1_HUMAN	127	1.2501e-07	0.00236958	TRUE
20200615_serum_NGlycP_1hDIA_rep1.mzML	2069.67	2112.06	-42.3889	GVNFJVSK	GVNFJVSK	(N(N(H(H(N(H(A))))(H(N(H(A)))))))	A(2)H(5)N(4)	5	3	1023.75	3418480	4.7083e+07	sp|P03952|KLKB1_HUMAN	127	0.000538808	0.00192514	TRUE
20200615_serum_NGlycP_1hDIA_rep2.mzML	2075.2	2118.21	-43.0064	GVNFJVSK	GVNFJVSK	(N(N(H(H(N(H(A))))(H(N(H(A)))))))	A(2)H(5)N(4)	5	3	1023.75	3641210	6.39851e+07	sp|P03952|KLKB1_HUMAN	127	0.000696439	0.00192514	TRUE
20200615_serum_NGlycP_1hDIA_rep3.mzML	2074.85	2116.73	-41.8806	GVNFJVSK	GVNFJVSK	(N(N(H(H(N(H(A))))(H(N(H(A)))))))	A(2)H(5)N(4)	5	3	1023.75	3005870	5.43124e+07	sp|P03952|KLKB1_HUMAN	127	0.000729106	0.00192514	TRUE
20200615_serum_NGlycP_1hDIA_rep1.mzML	2069.98	2111.57	-41.5877	GVNFJVSK	GVNFJVSK	(N(N(H(H(N(H(A))))(H(N(H(A)))))))	A(2)H(5)N(4)	5	2	1535.12	840263	8.87517e+06	sp|P03952|KLKB1_HUMAN	127	1.25651e-06	0.00192514	TRUE
20200615_serum_NGlycP_1hDIA_rep2.mzML	2075.34	2117.7	-42.3608	GVNFJVSK	GVNFJVSK	(N(N(H(H(N(H(A))))(H(N(H(A)))))))	A(2)H(5)N(4)	5	2	1535.12	1126090	2.04422e+07	sp|P03952|KLKB1_HUMAN	127	0.000913688	0.00192514	TRUE
20200615_serum_NGlycP_1hDIA_rep3.mzML	2075.32	2116.23	-40.9149	GVNFJVSK	GVNFJVSK	(N(N(H(H(N(H(A))))(H(N(H(A)))))))	A(2)H(5)N(4)	5	2	1535.12	1085080	1.40997e+07	sp|P03952|KLKB1_HUMAN	127	0.00149232	0.00192514	TRUE
20200615_serum_NGlycP_1hDIA_rep3.mzML	1985.93	1976.08	9.84631	GVVVJSSVMVK	GVVVJSSVMVK	(N(N(H(H(N(H)))(H(N(H(A)))))))	A(1)H(5)N(4)	5	3	1011.44	761340	9.6281e+06	sp|P11597|CETP_HUMAN	358	0.00350309	0.00256839	TRUE
20200615_serum_NGlycP_1hDIA_rep1.mzML	2408.11	2407.6	0.510901	HAJWTLTPLK	HAJWTLTPLK	(N(N(H(N)(H(H))(H(N(H(A(A))))))))	A(2)H(5)N(4)	3	4	847.11	3201520	1.01592e+07	sp|P27169|PON1_HUMAN	253	0.0003655	0.000840123	TRUE
20200615_serum_NGlycP_1hDIA_rep2.mzML	2410.38	2409.14	1.23802	HAJWTLTPLK	HAJWTLTPLK	(N(N(H(H(N(H(A))))(H(N(H(A)))))))	A(2)H(5)N(4)	3	4	847.11	3519730	8378294	sp|P27169|PON1_HUMAN	253	0.000779653	0.000840123	TRUE
20200615_serum_NGlycP_1hDIA_rep3.mzML	2410.78	2409.89	0.888386	HAJWTLTPLK	HAJWTLTPLK	(N(N(H(H(N(H(A))))(H(N(H(A)))))))	A(2)H(5)N(4)	3	4	847.11	2772640	9157775	sp|P27169|PON1_HUMAN	253	0.00697654	0.000840123	TRUE
20200615_serum_NGlycP_1hDIA_rep1.mzML	2407.49	2409.94	-2.45078	HAJWTLTPLK	HAJWTLTPLK	(N(N(H(N)(H(H))(H(N(H(A(A))))))))	A(2)H(5)N(4)	3	3	1129.15	44029300	3.3821e+08	sp|P27169|PON1_HUMAN	253	0.00111607	0.000840123	TRUE
20200615_serum_NGlycP_1hDIA_rep2.mzML	2409.96	2411.54	-1.57911	HAJWTLTPLK	HAJWTLTPLK	(N(N(H(H(N(H(A))))(H(N(H(A)))))))	A(2)H(5)N(4)	3	3	1129.15	53752400	3.78681e+08	sp|P27169|PON1_HUMAN	253	0.000816728	0.000840123	TRUE
20200615_serum_NGlycP_1hDIA_rep3.mzML	2411.03	2412.26	-1.22966	HAJWTLTPLK	HAJWTLTPLK	(N(N(H(H(N(H(A))))(H(N(H(A)))))))	A(2)H(5)N(4)	3	3	1129.15	43378300	3.32406e+08	sp|P27169|PON1_HUMAN	253	0.000376353	0.000840123	TRUE
20200615_serum_NGlycP_1hDIA_rep1.mzML	2052.38	2053.89	-1.51356	HAJWTLTPLK	HAJWTLTPLK	(N(N(H(H)(H(N(H(A)))))))	A(1)H(4)N(3)	3	3	910.402	9710890	4.39738e+07	sp|P27169|PON1_HUMAN	253	0.00055864	0.000870443	TRUE
20200615_serum_NGlycP_1hDIA_rep2.mzML	2056.6	2058.47	-1.86597	HAJWTLTPLK	HAJWTLTPLK	(N(N(H(H)(H(N(H(A)))))))	A(1)H(4)N(3)	3	3	910.402	9286290	4.31027e+07	sp|P27169|PON1_HUMAN	253	0.000694294	0.000870443	TRUE
20200615_serum_NGlycP_1hDIA_rep3.mzML	2053.32	2057.05	-3.72621	HAJWTLTPLK	HAJWTLTPLK	(N(N(H(H)(H(N(H(A)))))))	A(1)H(4)N(3)	3	3	910.402	9937460	4.78807e+07	sp|P27169|PON1_HUMAN	253	0.000423115	0.000870443	TRUE
20200615_serum_NGlycP_1hDIA_rep1.mzML	2045.97	2044.68	1.29032	HAJWTLTPLK	HAJWTLTPLK	(N(N(H(H)(H(N(H(A)))))))	A(1)H(4)N(3)	3	2	1365.1	534383	1.28895e+07	sp|P27169|PON1_HUMAN	253	1.16189e-05	0.000870443	TRUE
20200615_serum_NGlycP_1hDIA_rep2.mzML	2057.12	2049.15	7.97314	HAJWTLTPLK	HAJWTLTPLK	(N(N(H(H)(H(N(H(A)))))))	A(1)H(4)N(3)	3	2	1365.1	667910	1.5516e+07	sp|P27169|PON1_HUMAN	253	1.84237e-07	0.000870443	TRUE
20200615_serum_NGlycP_1hDIA_rep3.mzML	2052.72	2048.09	4.62698	HAJWTLTPLK	HAJWTLTPLK	(N(N(H(H)(H(N(H(A)))))))	A(1)H(4)N(3)	3	2	1365.1	1333710	1.57644e+07	sp|P27169|PON1_HUMAN	253	7.83898e-06	0.000870443	TRUE
20200615_serum_NGlycP_1hDIA_rep1.mzML	2031.79	2011.47	20.3193	HAJWTLTPLK	HAJWTLTPLK	(N(N(H(H(H))(H(N(H(A)))))))	A(1)H(5)N(3)	3	3	964.421	9984230	5.77046e+07	sp|P27169|PON1_HUMAN	253	0.000374556	0.00513946	TRUE
20200615_serum_NGlycP_1hDIA_rep2.mzML	2036.52	2017.59	18.9337	HAJWTLTPLK	HAJWTLTPLK	(N(N(H(H(H))(H(N(H(A)))))))	A(1)H(5)N(3)	3	3	964.421	12290000	6.35505e+07	sp|P27169|PON1_HUMAN	253	0.000372755	0.00513946	TRUE
20200615_serum_NGlycP_1hDIA_rep3.mzML	2037.3	2017.79	19.5059	HAJWTLTPLK	HAJWTLTPLK	(N(N(H(H(H))(H(N(H(A)))))))	A(1)H(5)N(3)	3	3	964.421	12079700	6.93592e+07	sp|P27169|PON1_HUMAN	253	0.00228142	0.00513946	TRUE
20200615_serum_NGlycP_1hDIA_rep1.mzML	2032.55	2024.96	7.59399	HAJWTLTPLK	HAJWTLTPLK	(N(N(H(H(H))(H(N(H(A)))))))	A(1)H(5)N(3)	3	2	1446.13	1377150	1.41765e+07	sp|P27169|PON1_HUMAN	253	1.72576e-06	0.00513946	TRUE
20200615_serum_NGlycP_1hDIA_rep2.mzML	2036.78	2030.44	6.34279	HAJWTLTPLK	HAJWTLTPLK	(N(N(H(H(H))(H(N(H(A)))))))	A(1)H(5)N(3)	3	2	1446.13	1705120	1.80714e+07	sp|P27169|PON1_HUMAN	253	3.75747e-06	0.00513946	TRUE
20200615_serum_NGlycP_1hDIA_rep3.mzML	2036.35	2030.12	6.23009	HAJWTLTPLK	HAJWTLTPLK	(N(N(H(H(H))(H(N(H(A)))))))	A(1)H(5)N(3)	3	2	1446.13	1876880	2.00604e+07	sp|P27169|PON1_HUMAN	253	2.92078e-07	0.00513946	TRUE
20200615_serum_NGlycP_1hDIA_rep2.mzML	2042.72	2036.91	5.80666	HAJWTLTPLK	HAJWTLTPLK	(N(N(H(H(N))(H(N(H(A)))))))	A(1)H(4)N(4)	3	3	978.096	3463990	1.37262e+07	sp|P27169|PON1_HUMAN	253	0.000720319	0.00105415	TRUE
20200615_serum_NGlycP_1hDIA_rep3.mzML	2041.25	2036.35	4.90379	HAJWTLTPLK	HAJWTLTPLK	(N(N(H(H(N))(H(N(H(A)))))))	A(1)H(4)N(4)	3	3	978.096	3498700	1.55897e+07	sp|P27169|PON1_HUMAN	253	0.0467792	0.00105415	TRUE
20200615_serum_NGlycP_1hDIA_rep1.mzML	2011.95	2000.07	11.8835	HAJWTLTPLK	HAJWTLTPLK	(N(N(H(H(H(H)))(H(N(H(A)))))))	A(1)H(6)N(3)	3	3	1018.44	3761440	2.07899e+07	sp|P27169|PON1_HUMAN	253	0.000207904	0.000448615	TRUE
20200615_serum_NGlycP_1hDIA_rep2.mzML	2016.31	2006.97	9.34102	HAJWTLTPLK	HAJWTLTPLK	(N(N(H(H(H(H)))(H(N(H(A)))))))	A(1)H(6)N(3)	3	3	1018.44	3694300	2.39191e+07	sp|P27169|PON1_HUMAN	253	0.00020645	0.000448615	TRUE
20200615_serum_NGlycP_1hDIA_rep3.mzML	2017.48	2007.58	9.90437	HAJWTLTPLK	HAJWTLTPLK	(N(N(H(H(H(H)))(H(N(H(A)))))))	A(1)H(6)N(3)	3	3	1018.44	3941860	2.30864e+07	sp|P27169|PON1_HUMAN	253	0.000241604	0.000448615	TRUE
20200615_serum_NGlycP_1hDIA_rep1.mzML	2036.68	2005.74	30.9448	HAJWTLTPLK	HAJWTLTPLK	(N(N(H(N)(H(H))(H(N(H(A)))))))	A(1)H(5)N(4)	3	3	1032.11	1965970	1.47518e+07	sp|P27169|PON1_HUMAN	253	8.98689e-06	0.0025359	TRUE
20200615_serum_NGlycP_1hDIA_rep2.mzML	2041.43	2012.22	29.2102	HAJWTLTPLK	HAJWTLTPLK	(N(N(H(N)(H(H))(H(N(H(A)))))))	A(1)H(5)N(4)	3	3	1032.11	1875670	1.53794e+07	sp|P27169|PON1_HUMAN	253	0.000483095	0.0025359	TRUE
20200615_serum_NGlycP_1hDIA_rep3.mzML	2019.48	2012.64	6.83615	HAJWTLTPLK	HAJWTLTPLK	(N(N(H(N)(H(H))(H(N(H(A)))))))	A(1)H(5)N(4)	3	3	1032.11	17029300	115792093	sp|P27169|PON1_HUMAN	253	0.0057596	0.0025359	TRUE
20200615_serum_NGlycP_1hDIA_rep1.mzML	2013.7	2011.07	2.63158	HAJWTLTPLK	HAJWTLTPLK	(N(N(H(H(N(H)))(H(N(H(A)))))))	A(1)H(5)N(4)	3	2	1547.67	1043520	2.09601e+07	sp|P27169|PON1_HUMAN	253	2.53386e-05	0.0025359	TRUE
20200615_serum_NGlycP_1hDIA_rep2.mzML	2017.95	2017.2	0.753396	HAJWTLTPLK	HAJWTLTPLK	(N(N(H(H(N(H)))(H(N(H(A)))))))	A(1)H(5)N(4)	3	2	1547.67	948670	2.99784e+07	sp|P27169|PON1_HUMAN	253	1.62009e-07	0.0025359	TRUE
20200615_serum_NGlycP_1hDIA_rep3.mzML	2017.48	2017.42	0.0641107	HAJWTLTPLK	HAJWTLTPLK	(N(N(H(H(N(H)))(H(N(H(A)))))))	A(1)H(5)N(4)	3	2	1547.67	624591	2.67735e+07	sp|P27169|PON1_HUMAN	253	0.00348091	0.0025359	TRUE
20200615_serum_NGlycP_1hDIA_rep1.mzML	2407.85	2409.26	-1.40876	HAJWTLTPLK	HAJWTLTPLK	(N(N(H(H(H))(H(N(H)(F))(N(H(A)))))))	A(1)F(1)H(6)N(4)	3	3	1134.82	45649800	5.08208e+06	sp|P27169|PON1_HUMAN	253	0.000664295	0.00181112	TRUE
20200615_serum_NGlycP_1hDIA_rep2.mzML	2410.21	2410.84	-0.629411	HAJWTLTPLK	HAJWTLTPLK	(N(N(H(H(N(H(H))))(H(N(F)(H(A)))))))	A(1)F(1)H(6)N(4)	3	3	1134.82	55551300	5.89614e+06	sp|P27169|PON1_HUMAN	253	0.00540661	0.00181112	TRUE
20200615_serum_NGlycP_1hDIA_rep3.mzML	2410.88	2411.57	-0.685166	HAJWTLTPLK	HAJWTLTPLK	(N(N(H(H(N(H(H))))(H(N(F)(H(A)))))))	A(1)F(1)H(6)N(4)	3	3	1134.82	44136300	3.47203e+06	sp|P27169|PON1_HUMAN	253	0.000812389	0.00181112	TRUE
20200615_serum_NGlycP_1hDIA_rep1.mzML	1361.12	1386.81	-25.689	HCDGJVSSCGDHPSEGCFCPPDK	HC[160]DGJVSSC[160]GDHPSEGC[160]FC[160]PPDK	(N(F)(N(H(H(N(H)))(H(N(H(A)))))))	A(1)F(1)H(5)N(4)	5	4	1170.43	1080530	1.02335e+07	sp|P04275|VWF_HUMAN	2223	0.0237935	0.00072522	TRUE
20200615_serum_NGlycP_1hDIA_rep2.mzML	1361.15	1388.57	-27.4198	HCDGJVSSCGDHPSEGCFCPPDK	HC[160]DGJVSSC[160]GDHPSEGC[160]FC[160]PPDK	(N(F)(N(H(H(N(H)))(H(N(H(A)))))))	A(1)F(1)H(5)N(4)	5	4	1170.43	1024110	7.28519e+06	sp|P04275|VWF_HUMAN	2223	0.00789189	0.00072522	TRUE
20200615_serum_NGlycP_1hDIA_rep3.mzML	1366.32	1392.33	-26.0071	HCDGJVSSCGDHPSEGCFCPPDK	HC[160]DGJVSSC[160]GDHPSEGC[160]FC[160]PPDK	(N(F)(N(H(H(N(H)))(H(N(H(A)))))))	A(1)F(1)H(5)N(4)	5	4	1170.43	956736	8.73108e+06	sp|P04275|VWF_HUMAN	2223	0.0419972	0.00072522	TRUE
20200615_serum_NGlycP_1hDIA_rep1.mzML	1404.87	1416.58	-11.7063	HEEGHMLJCTCFGQGR	HEEGHMLJC[160]TC[160]FGQGR	(N(N(H(H(N(H)))(H(N(H(A)))))))	A(1)H(5)N(4)	8	4	962.373	3288380	3.32997e+07	sp|P02751|FINC_HUMAN	542	0.000877185	0.0012245	TRUE
20200615_serum_NGlycP_1hDIA_rep2.mzML	1410.97	1421.18	-10.2132	HEEGHMLJCTCFGQGR	HEEGHMLJC[160]TC[160]FGQGR	(N(N(H(H(N(H)))(H(N(H(A)))))))	A(1)H(5)N(4)	8	4	962.373	2697870	2.72208e+07	sp|P02751|FINC_HUMAN	542	0.00265643	0.0012245	FALSE
20200615_serum_NGlycP_1hDIA_rep3.mzML	1412.03	1423.2	-11.1723	HEEGHMLJCTCFGQGR	HEEGHMLJC[160]TC[160]FGQGR	(N(N(H(H(N(H)))(H(N(H(A)))))))	A(1)H(5)N(4)	8	4	962.373	4068010	3.63909e+07	sp|P02751|FINC_HUMAN	542	0.013832	0.0012245	TRUE
20200615_serum_NGlycP_1hDIA_rep1.mzML	1406.3	1414.74	-8.43632	HEEGHMLJCTCFGQGR	HEEGHMLJC[160]TC[160]FGQGR	(N(N(H(H(N(H)))(H(N(H(A)))))))	A(1)H(5)N(4)	8	3	1282.83	4319760	4.77164e+07	sp|P02751|FINC_HUMAN	542	0.00151997	0.0012245	TRUE
20200615_serum_NGlycP_1hDIA_rep2.mzML	1411.07	1419.11	-8.03999	HEEGHMLJCTCFGQGR	HEEGHMLJC[160]TC[160]FGQGR	(N(N(H(H(N(H)))(H(N(H(A)))))))	A(1)H(5)N(4)	8	3	1282.83	3858010	4.01488e+07	sp|P02751|FINC_HUMAN	542	8.64319e-09	0.0012245	TRUE
20200615_serum_NGlycP_1hDIA_rep3.mzML	1413.56	1421.35	-7.78581	HEEGHMLJCTCFGQGR	HEEGHMLJC[160]TC[160]FGQGR	(N(N(H(H(N(H)))(H(N(H(A)))))))	A(1)H(5)N(4)	8	3	1282.83	3651220	4.85751e+07	sp|P02751|FINC_HUMAN	542	7.26435e-05	0.0012245	TRUE
20200615_serum_NGlycP_1hDIA_rep1.mzML	1626.38	1640.58	-14.198	HEEGHMLJCTCFGQGR	HEEGHMLJC[160]TC[160]FGQGR	(N(N(H(H(N(H(A))))(H(N(H(A)))))))	A(2)H(5)N(4)	8	4	1035.15	5659940	3.77434e+07	sp|P02751|FINC_HUMAN	542	0.00130995	0.00132165	TRUE
20200615_serum_NGlycP_1hDIA_rep2.mzML	1630.29	1645.3	-15.0063	HEEGHMLJCTCFGQGR	HEEGHMLJC[160]TC[160]FGQGR	(N(N(H(H(N(H(A))))(H(N(H(A)))))))	A(2)H(5)N(4)	8	4	1035.15	6707850	4.0471e+07	sp|P02751|FINC_HUMAN	542	0.00144478	0.00132165	TRUE
20200615_serum_NGlycP_1hDIA_rep3.mzML	1629.17	1644.94	-15.7729	HEEGHMLJCTCFGQGR	HEEGHMLJC[160]TC[160]FGQGR	(N(N(H(H(N(H(A))))(H(N(H(A)))))))	A(2)H(5)N(4)	8	4	1035.15	7605880	4.93484e+07	sp|P02751|FINC_HUMAN	542	0.000578717	0.00132165	TRUE
20200615_serum_NGlycP_1hDIA_rep1.mzML	1626.53	1637.76	-11.2303	HEEGHMLJCTCFGQGR	HEEGHMLJC[160]TC[160]FGQGR	(N(N(H(H)(H(N(H(A)))(N(H(A)))))))	A(2)H(5)N(4)	8	3	1379.86	11390600	1.34296e+08	sp|P02751|FINC_HUMAN	542	0.00126818	0.00132165	TRUE
20200615_serum_NGlycP_1hDIA_rep2.mzML	1630.11	1642.61	-12.4979	HEEGHMLJCTCFGQGR	HEEGHMLJC[160]TC[160]FGQGR	(N(N(H(H(N(H(A))))(H(N(H(A)))))))	A(2)H(5)N(4)	8	3	1379.86	12302300	1.15933e+08	sp|P02751|FINC_HUMAN	542	5.38156e-05	0.00132165	TRUE
20200615_serum_NGlycP_1hDIA_rep3.mzML	1629.65	1642.1	-12.4495	HEEGHMLJCTCFGQGR	HEEGHMLJC[160]TC[160]FGQGR	(N(N(H(H(N(H(A))))(H(N(H(A)))))))	A(2)H(5)N(4)	8	3	1379.86	14049700	1.50958e+08	sp|P02751|FINC_HUMAN	542	0.00137238	0.00132165	TRUE
20200615_serum_NGlycP_1hDIA_rep3.mzML	1194.45	1213.53	-19.0765	HEEGHMLJCTCFGQGR	HEEGHMLJC[160]TC[160]FGQGR	(N(F)(N(H(H(N(H)))(H(N(H))))))	F(1)H(5)N(4)	8	3	1234.48	201522	1.66502e+06	sp|P02751|FINC_HUMAN	542	0.00110231	0.00730412	TRUE
20200615_serum_NGlycP_1hDIA_rep1.mzML	2749	2778.56	-29.5642	HGIQYFNJNTQHSSLFMLNEVK	HGIQYFNJNTQHSSLFMLNEVK	(N(N(H(H(N(H(A))))(H(N(H(A)))))))	A(2)H(5)N(4)	8	4	1207.26	7513490	6.64606e+07	sp|P01042|KNG1_HUMAN	169	0.000963309	0.00137569	TRUE
20200615_serum_NGlycP_1hDIA_rep2.mzML	2748.51	2779.04	-30.5328	HGIQYFNJNTQHSSLFMLNEVK	HGIQYFNJNTQHSSLFMLNEVK	(N(N(H(H(N(H(A))))(H(N(H(A)))))))	A(2)H(5)N(4)	8	4	1207.26	5904440	7.35912e+07	sp|P01042|KNG1_HUMAN	169	0.000976419	0.00137569	TRUE
20200615_serum_NGlycP_1hDIA_rep3.mzML	2741.51	2775.57	-34.0607	HGIQYFNJNTQHSSLFMLNEVK	HGIQYFNJNTQHSSLFMLNEVK	(N(N(H(H(N(H(A))))(H(N(H(A)))))))	A(2)H(5)N(4)	8	4	1207.26	6186740	5.86762e+07	sp|P01042|KNG1_HUMAN	169	0.00127279	0.00137569	TRUE
20200615_serum_NGlycP_1hDIA_rep1.mzML	2750.41	2778.74	-28.327	HGIQYFNJNTQHSSLFMLNEVK	HGIQYFNJNTQHSSLFMLNEVK	(N(N(H(H(N(H(A))))(H(N(H(A)))))))	A(2)H(5)N(4)	8	3	1609.35	924568	2.50777e+07	sp|P01042|KNG1_HUMAN	169	0.0023479	0.00137569	TRUE
20200615_serum_NGlycP_1hDIA_rep2.mzML	2749.01	2779.22	-30.2128	HGIQYFNJNTQHSSLFMLNEVK	HGIQYFNJNTQHSSLFMLNEVK	(N(N(H(H(N(H(A))))(H(N(H(A)))))))	A(2)H(5)N(4)	8	3	1609.35	734551	2.58707e+07	sp|P01042|KNG1_HUMAN	169	0.00438365	0.00137569	TRUE
20200615_serum_NGlycP_1hDIA_rep3.mzML	2742.85	2775.74	-32.8912	HGIQYFNJNTQHSSLFMLNEVK	HGIQYFNJNTQHSSLFMLNEVK	(N(N(H(H(N(H(A))))(H(N(H(A)))))))	A(2)H(5)N(4)	8	3	1609.35	813513	2.63126e+07	sp|P01042|KNG1_HUMAN	169	0.00663292	0.00137569	TRUE
20200615_serum_NGlycP_1hDIA_rep1.mzML	693.352	679.081	14.2708	HJFSHCCSK	HJFSHC[160]C[160]SK	(N(N(H(H(N(H(A))))(H(N(H(A)))))))	A(2)H(5)N(4)	2	4	846.066	3483580	13561276	sp|P43652|AFAM_HUMAN	109	0.00442348	0.00111256	TRUE
20200615_serum_NGlycP_1hDIA_rep2.mzML	690.548	676.686	13.862	HJFSHCCSK	HJFSHC[160]C[160]SK	(N(N(H(H(N(H(A))))(H(N(H(A)))))))	A(2)H(5)N(4)	2	4	846.066	2781880	1.19076e+07	sp|P43652|AFAM_HUMAN	109	0.0037071	0.00111256	TRUE
20200615_serum_NGlycP_1hDIA_rep3.mzML	688.289	674.284	14.0053	HJFSHCCSK	HJFSHC[160]C[160]SK	(N(N(H(H(N(H(A))))(H(N(H(A)))))))	A(2)H(5)N(4)	2	4	846.066	3562080	1.06743e+07	sp|P43652|AFAM_HUMAN	109	0.000401342	0.00111256	TRUE
20200615_serum_NGlycP_1hDIA_rep1.mzML	693.292	678.695	14.5967	HJFSHCCSK	HJFSHC[160]C[160]SK	(N(N(H(N)(H(H))(H(N(H(A(A))))))))	A(2)H(5)N(4)	2	3	1127.75	33307000	2.66524e+08	sp|P43652|AFAM_HUMAN	109	0.00105988	0.00111256	TRUE
20200615_serum_NGlycP_1hDIA_rep2.mzML	690.52	676.288	14.2325	HJFSHCCSK	HJFSHC[160]C[160]SK	(N(N(H(H(N(H(A))))(H(N(H(A)))))))	A(2)H(5)N(4)	2	3	1127.75	36673000	2.36327e+08	sp|P43652|AFAM_HUMAN	109	0.000281788	0.00111256	TRUE
20200615_serum_NGlycP_1hDIA_rep3.mzML	687.979	673.901	14.0779	HJFSHCCSK	HJFSHC[160]C[160]SK	(N(N(H(H(N(H(A))))(H(N(H(A)))))))	A(2)H(5)N(4)	2	3	1127.75	28324800	235685198	sp|P43652|AFAM_HUMAN	109	0.000808031	0.00111256	TRUE
20200615_serum_NGlycP_1hDIA_rep1.mzML	607.072	628.012	-20.9396	HJFSHCCSK	HJFSHC[160]C[160]SK	(N(N(H(H(N(H)))(H(N(H(A)))))))	A(1)H(5)N(4)	2	3	1030.72	2532840	1.57944e+07	sp|P43652|AFAM_HUMAN	109	0.00152502	0.000294965	TRUE
20200615_serum_NGlycP_1hDIA_rep2.mzML	604.887	627.362	-22.4752	HJFSHCCSK	HJFSHC[160]C[160]SK	(N(N(H(H(N(H)))(H(N(H(A)))))))	A(1)H(5)N(4)	2	3	1030.72	2184290	1.25416e+07	sp|P43652|AFAM_HUMAN	109	2.05269e-05	0.000294965	TRUE
20200615_serum_NGlycP_1hDIA_rep3.mzML	606.17	624.435	-18.2649	HJFSHCCSK	HJFSHC[160]C[160]SK	(N(N(H(H(N(H)))(H(N(H(A)))))))	A(1)H(5)N(4)	2	3	1030.72	1732540	6.2398e+06	sp|P43652|AFAM_HUMAN	109	0.000847036	0.000294965	TRUE
20200615_serum_NGlycP_1hDIA_rep1.mzML	693.602	673.585	20.0168	HJFSHCCSK	HJFSHC[160]C[160]SK	(N(N(H(H(N(H(A))))(H(N(F)(H(A)))))))	A(2)F(1)H(5)N(4)	2	3	1176.44	1521810	5.69345e+06	sp|P43652|AFAM_HUMAN	109	0.0178186	0.00310461	TRUE
20200615_serum_NGlycP_1hDIA_rep2.mzML	692.486	671.031	21.4545	HJFSHCCSK	HJFSHC[160]C[160]SK	(N(N(H(H(N(H(A))))(H(N(F)(H(A)))))))	A(2)F(1)H(5)N(4)	2	3	1176.44	1252120	4.26804e+06	sp|P43652|AFAM_HUMAN	109	0.0184899	0.00310461	TRUE
20200615_serum_NGlycP_1hDIA_rep3.mzML	687.795	668.854	18.9414	HJFSHCCSK	HJFSHC[160]C[160]SK	(N(N(H(H(N(H(A))))(H(N(F)(H(A)))))))	A(2)F(1)H(5)N(4)	2	3	1176.44	1349260	2.86649e+06	sp|P43652|AFAM_HUMAN	109	0.00113472	0.00310461	TRUE
20200615_serum_NGlycP_1hDIA_rep1.mzML	822.745	816.842	5.90265	HJSTGCLR	HJSTGC[160]LR	(N(N(H(H(N(H(A))))(H(N(H(A)))))))	A(2)H(5)N(4)	2	4	788.058	2375030	2.55457e+06	sp|P10909|CLUS_HUMAN	291	0.00327075	0.000737693	TRUE
20200615_serum_NGlycP_1hDIA_rep2.mzML	822.87	818.076	4.7944	HJSTGCLR	HJSTGC[160]LR	(N(N(H(H(N(H(A))))(H(N(H(A)))))))	A(2)H(5)N(4)	2	4	788.058	1955970	3.25327e+06	sp|P10909|CLUS_HUMAN	291	0.0336367	0.000737693	TRUE
20200615_serum_NGlycP_1hDIA_rep3.mzML	825.403	819.646	5.75685	HJSTGCLR	HJSTGC[160]LR	(N(N(H(H(N(H(A))))(H(N(H(A)))))))	A(2)H(5)N(4)	2	4	788.058	2758390	2626974	sp|P10909|CLUS_HUMAN	291	0.000751119	0.000737693	TRUE
20200615_serum_NGlycP_1hDIA_rep1.mzML	822.349	814.74	7.60937	HJSTGCLR	HJSTGC[160]LR	(N(N(H(H(N(H(A))))(H(N(H(A)))))))	A(2)H(5)N(4)	2	3	1050.41	106537000	4.67951e+08	sp|P10909|CLUS_HUMAN	291	0.000566697	0.000737693	TRUE
20200615_serum_NGlycP_1hDIA_rep2.mzML	822.571	815.995	6.57593	HJSTGCLR	HJSTGC[160]LR	(N(N(H(N)(H(H))(H(N(H(A(A))))))))	A(2)H(5)N(4)	2	3	1050.41	108075000	404978743	sp|P10909|CLUS_HUMAN	291	0.00257455	0.000737693	TRUE
20200615_serum_NGlycP_1hDIA_rep3.mzML	825.05	817.616	7.43375	HJSTGCLR	HJSTGC[160]LR	(N(N(H(H(N(H(A))))(H(N(H(A)))))))	A(2)H(5)N(4)	2	3	1050.41	103417000	3.9398e+08	sp|P10909|CLUS_HUMAN	291	0.00196593	0.000737693	TRUE
20200615_serum_NGlycP_1hDIA_rep1.mzML	816.61	810.892	5.71784	HJSTGCLR	HJSTGC[160]LR	(N(N(H(H(N(H(A))))(H(N(H(A)))))))	A(2)H(5)N(4)	2	2	1575.11	12435000	8.19645e+07	sp|P10909|CLUS_HUMAN	291	2.77426e-06	0.000737693	TRUE
20200615_serum_NGlycP_1hDIA_rep2.mzML	816.154	812.191	3.96324	HJSTGCLR	HJSTGC[160]LR	(N(N(H(H(N(H(A))))(H(N(H(A)))))))	A(2)H(5)N(4)	2	2	1575.11	10668300	5.86683e+07	sp|P10909|CLUS_HUMAN	291	9.13857e-06	0.000737693	TRUE
20200615_serum_NGlycP_1hDIA_rep1.mzML	690.362	685.335	5.02748	HJSTGCLR	HJSTGC[160]LR	(N(N(H(H(N(H)))(H(N(H(A)))))))	A(1)H(5)N(4)	2	3	953.377	21832400	9.51454e+07	sp|P10909|CLUS_HUMAN	291	0.000288244	0.00267572	TRUE
20200615_serum_NGlycP_1hDIA_rep2.mzML	708.542	683.138	25.4036	HJSTGCLR	HJSTGC[160]LR	(N(N(H(H(N(H)))(H(N(H(A)))))))	A(1)H(5)N(4)	2	3	953.377	4332950	1.55084e+07	sp|P10909|CLUS_HUMAN	291	8.69111e-05	0.00267572	TRUE
20200615_serum_NGlycP_1hDIA_rep3.mzML	684.552	680.465	4.08676	HJSTGCLR	HJSTGC[160]LR	(N(N(H(H(N(H)))(H(N(H(A)))))))	A(1)H(5)N(4)	2	3	953.377	26271900	8.37414e+07	sp|P10909|CLUS_HUMAN	291	0.000788384	0.00267572	TRUE
20200615_serum_NGlycP_1hDIA_rep1.mzML	692.116	662.543	29.573	HJSTGCLR	HJSTGC[160]LR	(N(N(H(H(N(H)))(H(N(H(A)))))))	A(1)H(5)N(4)	2	2	1429.56	4323510	26513924	sp|P10909|CLUS_HUMAN	291	1.48702e-07	0.00267572	TRUE
20200615_serum_NGlycP_1hDIA_rep2.mzML	686.63	660.01	26.6204	HJSTGCLR	HJSTGC[160]LR	(N(N(H(H(N(H)))(H(N(H(A)))))))	A(1)H(5)N(4)	2	2	1429.56	4436280	2.02044e+07	sp|P10909|CLUS_HUMAN	291	5.61415e-08	0.00267572	TRUE
20200615_serum_NGlycP_1hDIA_rep3.mzML	686.123	658.011	28.1121	HJSTGCLR	HJSTGC[160]LR	(N(N(H(H(N(H)))(H(N(H(A)))))))	A(1)H(5)N(4)	2	2	1429.56	4329930	1.76471e+07	sp|P10909|CLUS_HUMAN	291	1.55223e-07	0.00267572	TRUE
20200615_serum_NGlycP_1hDIA_rep1.mzML	665.633	667.681	-2.04831	HJSTGCLR	HJSTGC[160]LR	(N(N(H(H(N(H(A))))(H(N(H))(N(H))))))	A(1)H(6)N(5)	2	3	1075.09	14733000	8.76662e+07	sp|P10909|CLUS_HUMAN	291	9.42171e-07	0.00139625	TRUE
20200615_serum_NGlycP_1hDIA_rep2.mzML	667.619	665.082	2.53709	HJSTGCLR	HJSTGC[160]LR	(N(N(H(H(N(H(A))))(H(N(H))(N(H))))))	A(1)H(6)N(5)	2	3	1075.09	13012800	8.48426e+07	sp|P10909|CLUS_HUMAN	291	6.66296e-07	0.00139625	TRUE
20200615_serum_NGlycP_1hDIA_rep3.mzML	665.916	663.044	2.8716	HJSTGCLR	HJSTGC[160]LR	(N(N(H(H(N(H(A))))(H(N(H))(N(H))))))	A(1)H(6)N(5)	2	3	1075.09	13359200	8.70224e+07	sp|P10909|CLUS_HUMAN	291	6.97082e-07	0.00139625	TRUE
20200615_serum_NGlycP_1hDIA_rep1.mzML	827.565	838.892	-11.3267	HJSTGCLR	HJSTGC[160]LR	(N(F)(N(H(H(N(H(A))))(H(N(H(A)))))))	A(2)F(1)H(5)N(4)	2	3	1099.09	5353280	5.95862e+06	sp|P10909|CLUS_HUMAN	291	0.00612773	0.00204466	TRUE
20200615_serum_NGlycP_1hDIA_rep2.mzML	847.28	839.362	7.91848	HJSTGCLR	HJSTGC[160]LR	(N(F)(N(H(H(N(H(A))))(H(N(H(A)))))))	A(2)F(1)H(5)N(4)	2	3	1099.09	2387040	3.65156e+06	sp|P10909|CLUS_HUMAN	291	0.00232037	0.00204466	TRUE
20200615_serum_NGlycP_1hDIA_rep3.mzML	825.513	840.884	-15.3707	HJSTGCLR	HJSTGC[160]LR	(N(F)(N(H(H(N(H(A))))(H(N(H(A)))))))	A(2)F(1)H(5)N(4)	2	3	1099.09	6101950	7.80729e+06	sp|P10909|CLUS_HUMAN	291	0.00625909	0.00204466	TRUE
20200615_serum_NGlycP_1hDIA_rep1.mzML	798.609	796.206	2.40256	HJSTGCLR	HJSTGC[160]LR	(N(N(H(N)(H(H)(H))(H(N(H)(F))(N(H(A)))))))	A(1)F(1)H(7)N(5)	2	3	1177.79	8810910	4.22553e+06	sp|P10909|CLUS_HUMAN	291	0.00413963	0.00541406	TRUE
20200615_serum_NGlycP_1hDIA_rep2.mzML	795.756	796.705	-0.949465	HJSTGCLR	HJSTGC[160]LR	(N(N(H(N)(H(H)(H))(H(N(H)(F))(N(H(A)))))))	A(1)F(1)H(7)N(5)	2	3	1177.79	8523650	3.27518e+06	sp|P10909|CLUS_HUMAN	291	0.00256813	0.00541406	TRUE
20200615_serum_NGlycP_1hDIA_rep3.mzML	798.473	796.769	1.70418	HJSTGCLR	HJSTGC[160]LR	(N(N(H(N)(H(H)(H))(H(N(H)(F))(N(H(A)))))))	A(1)F(1)H(7)N(5)	2	3	1177.79	11127600	5287781	sp|P10909|CLUS_HUMAN	291	0.00144726	0.00541406	TRUE
20200615_serum_NGlycP_1hDIA_rep1.mzML	830.502	760.204	70.2977	HJSTGCLR	HJSTGC[160]LR	(N(N(H(H(N(H(A))))(H(N(H))(N(H(A)))))))	A(2)H(6)N(5)	2	3	1172.12	10792000	2.06921e+07	sp|P10909|CLUS_HUMAN	291	0.00190683	0.00111579	TRUE
20200615_serum_NGlycP_1hDIA_rep2.mzML	830.315	763.24	67.0751	HJSTGCLR	HJSTGC[160]LR	(N(N(H(H(N(H(A))))(H(N(H))(N(H(A)))))))	A(2)H(6)N(5)	2	3	1172.12	12999100	1.61972e+07	sp|P10909|CLUS_HUMAN	291	0.00104028	0.00111579	TRUE
20200615_serum_NGlycP_1hDIA_rep3.mzML	798.473	760.712	37.7608	HJSTGCLR	HJSTGC[160]LR	(N(N(H(H(N(H(A))))(H(N(H))(N(H(A)))))))	A(2)H(6)N(5)	2	3	1172.12	11587200	4.32066e+07	sp|P10909|CLUS_HUMAN	291	0.00236332	0.00111579	TRUE
20200615_serum_NGlycP_1hDIA_rep1.mzML	686.849	664.244	22.6048	HJSTGCLR	HJSTGC[160]LR	(N(N(H(H(N(H))(N(H)))(H(N(H))(N(H(A)))))))	A(1)H(7)N(6)	2	3	1196.8	2505760	8.66456e+06	sp|P10909|CLUS_HUMAN	291	0.00228436	0.00294071	TRUE
20200615_serum_NGlycP_1hDIA_rep2.mzML	684.178	661.679	22.4988	HJSTGCLR	HJSTGC[160]LR	(N(N(H(H(N(H))(N(H)))(H(N(H))(N(H(A)))))))	A(1)H(7)N(6)	2	3	1196.8	2223820	6.94262e+06	sp|P10909|CLUS_HUMAN	291	0.00373627	0.00294071	TRUE
20200615_serum_NGlycP_1hDIA_rep3.mzML	679.199	659.676	19.5234	HJSTGCLR	HJSTGC[160]LR	(N(N(H(H(N(H))(N(H)))(H(N(H))(N(H(A)))))))	A(1)H(7)N(6)	2	3	1196.8	2175500	8.95206e+06	sp|P10909|CLUS_HUMAN	291	0.00271355	0.00294071	TRUE
20200615_serum_NGlycP_1hDIA_rep1.mzML	1018.2	1023.72	-5.51958	HJSTGCLR	HJSTGC[160]LR	(N(N(H(H(N(H(A))))(H(N(H(A)))(N(H(A)))))))	A(3)H(6)N(5)	2	3	1269.15	12761700	4.22352e+07	sp|P10909|CLUS_HUMAN	291	0.000148309	0.00450508	TRUE
20200615_serum_NGlycP_1hDIA_rep2.mzML	989.069	1030.94	-41.8722	HJSTGCLR	HJSTGC[160]LR	(N(N(H(H(N(H(A))))(H(N(H(A)))(N(H(A)))))))	A(3)H(6)N(5)	2	3	1269.15	1112590	2.65884e+06	sp|P10909|CLUS_HUMAN	291	0.00175365	0.00450508	TRUE
20200615_serum_NGlycP_1hDIA_rep3.mzML	1022.07	1031.28	-9.21205	HJSTGCLR	HJSTGC[160]LR	(N(N(H(H(N(H(A))))(H(N(H(A)))(N(H(A)))))))	A(3)H(6)N(5)	2	3	1269.15	10908400	3.05867e+07	sp|P10909|CLUS_HUMAN	291	0.000107228	0.00450508	TRUE
20200615_serum_NGlycP_1hDIA_rep1.mzML	775.558	769.206	6.35169	HJSTGCLR	HJSTGC[160]LR	(N(N(H(H(N(H))(N(H(A))))(H(N(H))(N(H(A)))))))	A(2)H(7)N(6)	2	3	1293.83	4554790	1.68348e+07	sp|P10909|CLUS_HUMAN	291	0.00154531	0.00681154	TRUE
20200615_serum_NGlycP_1hDIA_rep2.mzML	786.302	771.54	14.7615	HJSTGCLR	HJSTGC[160]LR	(N(N(H(H(N(H))(N(H(A))))(H(N(H))(N(H(A)))))))	A(2)H(7)N(6)	2	3	1293.83	4239650	1.6407e+07	sp|P10909|CLUS_HUMAN	291	0.00196054	0.00681154	TRUE
20200615_serum_NGlycP_1hDIA_rep3.mzML	785.072	769.733	15.3394	HJSTGCLR	HJSTGC[160]LR	(N(N(H(H(N(H))(N(H(A))))(H(N(H))(N(H(A)))))))	A(2)H(7)N(6)	2	3	1293.83	4255440	1.70471e+07	sp|P10909|CLUS_HUMAN	291	2.58319e-05	0.00681154	TRUE
20200615_serum_NGlycP_1hDIA_rep1.mzML	589.881	592.782	-2.90085	HSHNJJSSDLHPHK	HSHNJJSSDLHPHK	(N(N(H(H(N(H(A))))(H(N(H(A)))))))	A(2)H(5)N(4)	5	5	766.508	3537730	7.27012e+06	sp|P04196|HRG_HUMAN	344	0.00363128	0.000594609	TRUE
20200615_serum_NGlycP_1hDIA_rep2.mzML	601.285	593.659	7.62581	HSHNJJSSDLHPHK	HSHNJJSSDLHPHK	(N(N(H(H(N(H(A))))(H(N(H(A)))))))	A(2)H(5)N(4)	5	5	766.508	1861350	5.6448e+06	sp|P04196|HRG_HUMAN	344	0.00240685	0.000594609	TRUE
20200615_serum_NGlycP_1hDIA_rep3.mzML	590.869	589.917	0.952203	HSHNJJSSDLHPHK	HSHNJJSSDLHPHK	(N(N(H(H(N(H(A))))(H(N(H(A)))))))	A(2)H(5)N(4)	5	5	766.508	2545200	7.12595e+06	sp|P04196|HRG_HUMAN	344	0.00272716	0.000594609	TRUE
20200615_serum_NGlycP_1hDIA_rep1.mzML	589.35	589.87	-0.52031	HSHNJJSSDLHPHK	HSHNJJSSDLHPHK	(N(N(H(H(N(H(A))))(H(N(H(A)))))))	A(2)H(5)N(4)	5	4	957.883	8424450	5.16027e+07	sp|P04196|HRG_HUMAN	344	0.00967366	0.000594609	TRUE
20200615_serum_NGlycP_1hDIA_rep2.mzML	593.701	590.862	2.83943	HSHNJJSSDLHPHK	HSHNJJSSDLHPHK	(N(N(H(H(N(H(A))))(H(N(H(A)))))))	A(2)H(5)N(4)	5	4	957.883	8969820	5.80134e+07	sp|P04196|HRG_HUMAN	344	0.0250379	0.000594609	TRUE
20200615_serum_NGlycP_1hDIA_rep3.mzML	591.301	587.05	4.25072	HSHNJJSSDLHPHK	HSHNJJSSDLHPHK	(N(N(H(H(N(H(A))))(H(N(H(A)))))))	A(2)H(5)N(4)	5	4	957.883	8116870	5.8071e+07	sp|P04196|HRG_HUMAN	344	0.00878473	0.000594609	TRUE
20200615_serum_NGlycP_1hDIA_rep1.mzML	589.672	613.198	-23.5263	HSHNJJSSDLHPHK	HSHNJJSSDLHPHK	(N(N(H(H(N(H(A))))(H(N(H(A)))))))	A(2)H(5)N(4)	5	3	1276.84	14424400	1.14508e+08	sp|P04196|HRG_HUMAN	344	0.00035647	0.000594609	TRUE
20200615_serum_NGlycP_1hDIA_rep2.mzML	594.226	613.352	-19.1257	HSHNJJSSDLHPHK	HSHNJJSSDLHPHK	(N(N(H(H(N(H(A))))(H(N(H(A)))))))	A(2)H(5)N(4)	5	3	1276.84	14811600	1.36606e+08	sp|P04196|HRG_HUMAN	344	2.25677e-05	0.000594609	TRUE
20200615_serum_NGlycP_1hDIA_rep3.mzML	590.681	609.998	-19.3168	HSHNJJSSDLHPHK	HSHNJJSSDLHPHK	(N(N(H(H(N(H(A))))(H(N(H(A)))))))	A(2)H(5)N(4)	5	3	1276.84	13584700	1.38923e+08	sp|P04196|HRG_HUMAN	344	1.06909e-05	0.000594609	TRUE
20200615_serum_NGlycP_1hDIA_rep1.mzML	584.082	561.509	22.5733	HSHNJJSSDLHPHK	HSHNJJSSDLHPHK	(N(N(H(H(N(H)))(H(N(H(A)))))))	A(1)H(5)N(4)	5	3	1179.81	1292070	1.01995e+07	sp|P04196|HRG_HUMAN	344	0.00319306	0.00030001	FALSE
20200615_serum_NGlycP_1hDIA_rep2.mzML	579.643	563.608	16.0346	HSHNJJSSDLHPHK	HSHNJJSSDLHPHK	(N(N(H(H(N(H)))(H(N(H(A)))))))	A(1)H(5)N(4)	5	3	1179.81	1370350	1.12194e+07	sp|P04196|HRG_HUMAN	344	1.6967e-05	0.00030001	TRUE
20200615_serum_NGlycP_1hDIA_rep3.mzML	580.703	559.131	21.5717	HSHNJJSSDLHPHK	HSHNJJSSDLHPHK	(N(N(H(H(N(H)))(H(N(H(A)))))))	A(1)H(5)N(4)	5	3	1179.81	1061360	6.00412e+06	sp|P04196|HRG_HUMAN	344	1.01572e-06	0.00030001	TRUE
20200615_serum_NGlycP_1hDIA_rep1.mzML	584.999	611.163	-26.1638	HSHNJJSSDLHPHK	HSHNJJSSDLHPHK	(N(F)(N(H(H(N(H(A))))(H(N(H(A)))))))	A(2)F(1)H(5)N(4)	5	4	994.398	1814480	5.59392e+06	sp|P04196|HRG_HUMAN	344	0.00278918	0.00157605	TRUE
20200615_serum_NGlycP_1hDIA_rep2.mzML	589.112	611.391	-22.2788	HSHNJJSSDLHPHK	HSHNJJSSDLHPHK	(N(F)(N(H(H(N(H(A))))(H(N(H(A)))))))	A(2)F(1)H(5)N(4)	5	4	994.398	1788320	2.80052e+06	sp|P04196|HRG_HUMAN	344	0.00351653	0.00157605	TRUE
20200615_serum_NGlycP_1hDIA_rep3.mzML	605.006	608.006	-2.99995	HSHNJJSSDLHPHK	HSHNJJSSDLHPHK	(N(F)(N(H(H(N(H(A))))(H(N(H(A)))))))	A(2)F(1)H(5)N(4)	5	4	994.398	2954260	10109277	sp|P04196|HRG_HUMAN	344	0.0366289	0.00157605	TRUE
20200615_serum_NGlycP_1hDIA_rep1.mzML	598.017	621.432	-23.4154	HSHNJJSSDLHPHK	HSHNJJSSDLHPHK	(N(F)(N(H(H(N(H(A))))(H(N(H(A)))))))	A(2)F(1)H(5)N(4)	5	3	1325.53	3353080	2.80862e+07	sp|P04196|HRG_HUMAN	344	0.000484973	0.00157605	TRUE
20200615_serum_NGlycP_1hDIA_rep2.mzML	603.166	621.185	-18.0193	HSHNJJSSDLHPHK	HSHNJJSSDLHPHK	(N(F)(N(H(H(N(H(A))))(H(N(H(A)))))))	A(2)F(1)H(5)N(4)	5	3	1325.53	2680800	2.45002e+07	sp|P04196|HRG_HUMAN	344	0.000814561	0.00157605	TRUE
20200615_serum_NGlycP_1hDIA_rep3.mzML	601.527	618.035	-16.5081	HSHNJJSSDLHPHK	HSHNJJSSDLHPHK	(N(F)(N(H(H(N(H(A))))(H(N(H(A)))))))	A(2)F(1)H(5)N(4)	5	3	1325.53	2715170	1.9926e+07	sp|P04196|HRG_HUMAN	344	0.00655263	0.00157605	TRUE
20200615_serum_NGlycP_1hDIA_rep1.mzML	1064.41	1073.11	-8.70398	HYTJSSQDVTVPCR	HYTJSSQDVTVPC[160]R	(N(N(H(N)(H(N(H)))(H(N(H)(F))))))	F(1)H(5)N(5)	4	4	909.622	295917	3.10281e+06	sp|P01877|IGHA2_HUMAN/sp|P0DOX2|IGA2_HUMAN	92/207	0.0296596	0.000511371	TRUE
20200615_serum_NGlycP_1hDIA_rep2.mzML	1088.24	1082.9	5.34317	HYTJSSQDVTVPCR	HYTJSSQDVTVPC[160]R	(N(F)(N(H(N)(H(N(H)))(H(N(H))))))	F(1)H(5)N(5)	4	4	909.622	861999	3.26001e+06	sp|P01877|IGHA2_HUMAN/sp|P0DOX2|IGA2_HUMAN	92/207	0.000902919	0.000511371	TRUE
20200615_serum_NGlycP_1hDIA_rep3.mzML	1086.05	1082.17	3.88428	HYTJSSQDVTVPCR	HYTJSSQDVTVPC[160]R	(N(F)(N(H(N)(H(N(H)))(H(N(H))))))	F(1)H(5)N(5)	4	4	909.622	688680	3.30649e+06	sp|P01877|IGHA2_HUMAN/sp|P0DOX2|IGA2_HUMAN	92/207	0.000358263	0.000511371	TRUE
20200615_serum_NGlycP_1hDIA_rep1.mzML	1066.67	1062.65	4.01756	HYTJSSQDVTVPCR	HYTJSSQDVTVPC[160]R	(N(F)(N(H(N)(H(N(H)))(H(N(H))))))	F(1)H(5)N(5)	4	3	1212.5	7059570	6.30954e+07	sp|P01877|IGHA2_HUMAN/sp|P0DOX2|IGA2_HUMAN	92/207	0.00233865	0.000511371	TRUE
20200615_serum_NGlycP_1hDIA_rep2.mzML	1088.93	1072.08	16.8538	HYTJSSQDVTVPCR	HYTJSSQDVTVPC[160]R	(N(F)(N(H(N)(H(N(H)))(H(N(H))))))	F(1)H(5)N(5)	4	3	1212.5	6301000	7.27235e+07	sp|P01877|IGHA2_HUMAN/sp|P0DOX2|IGA2_HUMAN	92/207	0.000139303	0.000511371	TRUE
20200615_serum_NGlycP_1hDIA_rep3.mzML	1085.84	1071.36	14.4798	HYTJSSQDVTVPCR	HYTJSSQDVTVPC[160]R	(N(F)(N(H(N)(H(N(H)))(H(N(H))))))	F(1)H(5)N(5)	4	3	1212.5	9129420	7.05216e+07	sp|P01877|IGHA2_HUMAN/sp|P0DOX2|IGA2_HUMAN	92/207	0.000315889	0.000511371	TRUE
20200615_serum_NGlycP_1hDIA_rep1.mzML	1245.21	1281.21	-36.0023	HYTJSSQDVTVPCR	HYTJSSQDVTVPC[160]R	(N(F)(N(H(N)(H(N))(H(N(H(A)))))))	A(1)F(1)H(4)N(5)	4	4	941.884	987095	38883.2	sp|P01877|IGHA2_HUMAN/sp|P0DOX2|IGA2_HUMAN	92/207	0.0155311	0.00148482	TRUE
20200615_serum_NGlycP_1hDIA_rep3.mzML	1252.04	1287.25	-35.2098	HYTJSSQDVTVPCR	HYTJSSQDVTVPC[160]R	(N(F)(N(H(N)(H(N))(H(N(H(A)))))))	A(1)F(1)H(4)N(5)	4	4	941.884	1119190	68549	sp|P01877|IGHA2_HUMAN/sp|P0DOX2|IGA2_HUMAN	92/207	0.00271695	0.00148482	TRUE
20200615_serum_NGlycP_1hDIA_rep1.mzML	1245.21	1247.5	-2.28835	HYTJSSQDVTVPCR	HYTJSSQDVTVPC[160]R	(N(F)(N(H(H(N(H)))(H(N(H(A)))))))	A(1)F(1)H(5)N(4)	4	4	931.627	2050860	3.12162e+06	sp|P01877|IGHA2_HUMAN/sp|P0DOX2|IGA2_HUMAN	92/207	0.00114884	0.000691047	TRUE
20200615_serum_NGlycP_1hDIA_rep2.mzML	1244.33	1246.31	-1.98344	HYTJSSQDVTVPCR	HYTJSSQDVTVPC[160]R	(N(F)(N(H(H(N(H)))(H(N(H(A)))))))	A(1)F(1)H(5)N(4)	4	4	931.627	2175380	8.88799e+06	sp|P01877|IGHA2_HUMAN/sp|P0DOX2|IGA2_HUMAN	92/207	0.00115119	0.000691047	TRUE
20200615_serum_NGlycP_1hDIA_rep3.mzML	1252.04	1253.15	-1.1113	HYTJSSQDVTVPCR	HYTJSSQDVTVPC[160]R	(N(F)(N(H(H(N(H)))(H(N(H(A)))))))	A(1)F(1)H(5)N(4)	4	4	931.627	2450590	1.48286e+07	sp|P01877|IGHA2_HUMAN/sp|P0DOX2|IGA2_HUMAN	92/207	0.00114649	0.000691047	TRUE
20200615_serum_NGlycP_1hDIA_rep1.mzML	1245.25	1246.32	-1.0715	HYTJSSQDVTVPCR	HYTJSSQDVTVPC[160]R	(N(F)(N(H(H(N(H)))(H(N(H(A)))))))	A(1)F(1)H(5)N(4)	4	3	1241.83	21306200	8.67931e+07	sp|P01877|IGHA2_HUMAN/sp|P0DOX2|IGA2_HUMAN	92/207	2.48737e-06	0.000691047	TRUE
20200615_serum_NGlycP_1hDIA_rep2.mzML	1243.54	1245.09	-1.55054	HYTJSSQDVTVPCR	HYTJSSQDVTVPC[160]R	(N(F)(N(H(H(N(H)))(H(N(H(A)))))))	A(1)F(1)H(5)N(4)	4	3	1241.83	23517200	1.58061e+08	sp|P01877|IGHA2_HUMAN/sp|P0DOX2|IGA2_HUMAN	92/207	3.21004e-05	0.000691047	TRUE
20200615_serum_NGlycP_1hDIA_rep3.mzML	1251.55	1251.93	-0.379014	HYTJSSQDVTVPCR	HYTJSSQDVTVPC[160]R	(N(F)(N(H(H(N(H)))(H(N(H(A)))))))	A(1)F(1)H(5)N(4)	4	3	1241.83	14913500	1.75701e+08	sp|P01877|IGHA2_HUMAN/sp|P0DOX2|IGA2_HUMAN	92/207	2.48644e-07	0.000691047	TRUE
20200615_serum_NGlycP_1hDIA_rep1.mzML	1258.23	1266.03	-7.80444	HYTJSSQDVTVPCR	HYTJSSQDVTVPC[160]R	(N(F)(N(H(N)(H(N(H)))(H(N(H(A)))))))	A(1)F(1)H(5)N(5)	4	4	982.397	3828280	1.32408e+07	sp|P01877|IGHA2_HUMAN/sp|P0DOX2|IGA2_HUMAN	92/207	0.00194981	0.00124447	TRUE
20200615_serum_NGlycP_1hDIA_rep2.mzML	1260.1	1265.63	-5.52805	HYTJSSQDVTVPCR	HYTJSSQDVTVPC[160]R	(N(F)(N(H(N)(H(N(H)))(H(N(H(A)))))))	A(1)F(1)H(5)N(5)	4	4	982.397	3728490	1.1536e+07	sp|P01877|IGHA2_HUMAN/sp|P0DOX2|IGA2_HUMAN	92/207	0.00970842	0.00124447	TRUE
20200615_serum_NGlycP_1hDIA_rep3.mzML	1266.5	1272.43	-5.92681	HYTJSSQDVTVPCR	HYTJSSQDVTVPC[160]R	(N(F)(N(H(N)(H(N(H)))(H(N(H(A)))))))	A(1)F(1)H(5)N(5)	4	4	982.397	4253670	1.40474e+07	sp|P01877|IGHA2_HUMAN/sp|P0DOX2|IGA2_HUMAN	92/207	0.00803646	0.00124447	TRUE
20200615_serum_NGlycP_1hDIA_rep1.mzML	1258.91	1265.67	-6.76493	HYTJSSQDVTVPCR	HYTJSSQDVTVPC[160]R	(N(F)(N(H(N)(H(N(H)))(H(N(H(A)))))))	A(1)F(1)H(5)N(5)	4	3	1309.53	8626530	74188524	sp|P01877|IGHA2_HUMAN/sp|P0DOX2|IGA2_HUMAN	92/207	3.45005e-05	0.00124447	TRUE
20200615_serum_NGlycP_1hDIA_rep2.mzML	1260.75	1265.25	-4.4999	HYTJSSQDVTVPCR	HYTJSSQDVTVPC[160]R	(N(F)(N(H(N)(H(N(H)))(H(N(H(A)))))))	A(1)F(1)H(5)N(5)	4	3	1309.53	8440240	1.31336e+08	sp|P01877|IGHA2_HUMAN/sp|P0DOX2|IGA2_HUMAN	92/207	1.8695e-05	0.00124447	TRUE
20200615_serum_NGlycP_1hDIA_rep3.mzML	1266.88	1272.06	-5.17601	HYTJSSQDVTVPCR	HYTJSSQDVTVPC[160]R	(N(F)(N(H(N)(H(N(H)))(H(N(H(A)))))))	A(1)F(1)H(5)N(5)	4	3	1309.53	6838490	1.43533e+08	sp|P01877|IGHA2_HUMAN/sp|P0DOX2|IGA2_HUMAN	92/207	0.00332544	0.00124447	TRUE
20200615_serum_NGlycP_1hDIA_rep1.mzML	1258.23	1263.2	-4.97266	HYTJSSQDVTVPCR	HYTJSSQDVTVPC[160]R	(N(F)(N(H(N)(H(H))(H(N(H))(N(H)(F))))))	F(2)H(6)N(5)	4	4	986.653	4369690	1.00534e+06	sp|P01877|IGHA2_HUMAN/sp|P0DOX2|IGA2_HUMAN	92/207	0.000870725	0.00208081	TRUE
20200615_serum_NGlycP_1hDIA_rep2.mzML	1260.1	1262.69	-2.5908	HYTJSSQDVTVPCR	HYTJSSQDVTVPC[160]R	(N(F)(N(H(N)(H(H))(H(N(H))(N(H)(F))))))	F(2)H(6)N(5)	4	4	986.653	4133230	1.91623e+06	sp|P01877|IGHA2_HUMAN/sp|P0DOX2|IGA2_HUMAN	92/207	0.00261014	0.00208081	TRUE
20200615_serum_NGlycP_1hDIA_rep3.mzML	1266.5	1269.54	-3.03726	HYTJSSQDVTVPCR	HYTJSSQDVTVPC[160]R	(N(F)(N(H(N)(H(H))(H(N(H))(N(H)(F))))))	F(2)H(6)N(5)	4	4	986.653	4715800	2.34353e+06	sp|P01877|IGHA2_HUMAN/sp|P0DOX2|IGA2_HUMAN	92/207	0.00358935	0.00208081	TRUE
20200615_serum_NGlycP_1hDIA_rep1.mzML	1464.2	1488.21	-24.012	HYTJSSQDVTVPCR	HYTJSSQDVTVPC[160]R	(N(F)(N(H(H(N(H(A))))(H(N(H(A)))))))	A(2)F(1)H(5)N(4)	4	4	1004.4	1807010	9.18767e+06	sp|P01877|IGHA2_HUMAN/sp|P0DOX2|IGA2_HUMAN	92/207	0.00815423	0.00034933	TRUE
20200615_serum_NGlycP_1hDIA_rep2.mzML	1477.27	1496.31	-19.0367	HYTJSSQDVTVPCR	HYTJSSQDVTVPC[160]R	(N(F)(N(H(H(N(H(A))))(H(N(H(A)))))))	A(2)F(1)H(5)N(4)	4	4	1004.4	1965320	10035631	sp|P01877|IGHA2_HUMAN/sp|P0DOX2|IGA2_HUMAN	92/207	0.00286425	0.00034933	TRUE
20200615_serum_NGlycP_1hDIA_rep3.mzML	1477.07	1497.02	-19.9516	HYTJSSQDVTVPCR	HYTJSSQDVTVPC[160]R	(N(F)(N(H(H(N(H(A))))(H(N(H(A)))))))	A(2)F(1)H(5)N(4)	4	4	1004.4	2520920	1.65354e+07	sp|P01877|IGHA2_HUMAN/sp|P0DOX2|IGA2_HUMAN	92/207	0.00403983	0.00034933	TRUE
20200615_serum_NGlycP_1hDIA_rep1.mzML	1465.59	1487.71	-22.1157	HYTJSSQDVTVPCR	HYTJSSQDVTVPC[160]R	(N(F)(N(H(H(N(H(A))))(H(N(H(A)))))))	A(2)F(1)H(5)N(4)	4	3	1338.87	3898420	4.78191e+07	sp|P01877|IGHA2_HUMAN/sp|P0DOX2|IGA2_HUMAN	92/207	0.000496333	0.00034933	TRUE
20200615_serum_NGlycP_1hDIA_rep2.mzML	1477.69	1495.83	-18.1438	HYTJSSQDVTVPCR	HYTJSSQDVTVPC[160]R	(N(F)(N(H(H(N(H(A))))(H(N(H(A)))))))	A(2)F(1)H(5)N(4)	4	3	1338.87	3810210	4.47164e+07	sp|P01877|IGHA2_HUMAN/sp|P0DOX2|IGA2_HUMAN	92/207	0.000437961	0.00034933	TRUE
20200615_serum_NGlycP_1hDIA_rep3.mzML	1477.66	1496.56	-18.8972	HYTJSSQDVTVPCR	HYTJSSQDVTVPC[160]R	(N(F)(N(H(H(N(H(A))))(H(N(H(A)))))))	A(2)F(1)H(5)N(4)	4	3	1338.87	4390200	5.65173e+07	sp|P01877|IGHA2_HUMAN/sp|P0DOX2|IGA2_HUMAN	92/207	0.000447373	0.00034933	TRUE
20200615_serum_NGlycP_1hDIA_rep1.mzML	1474.39	1491.02	-16.6277	HYTJSSQDVTVPCR	HYTJSSQDVTVPC[160]R	(N(F)(N(H(N)(H(N(H(A))))(H(N(H(A)))))))	A(2)F(1)H(5)N(5)	4	4	1055.17	4249690	1.94306e+07	sp|P01877|IGHA2_HUMAN/sp|P0DOX2|IGA2_HUMAN	92/207	0.00202976	0.000517538	TRUE
20200615_serum_NGlycP_1hDIA_rep2.mzML	1484.7	1498.98	-14.2827	HYTJSSQDVTVPCR	HYTJSSQDVTVPC[160]R	(N(F)(N(H(N)(H(N(H(A))))(H(N(H(A)))))))	A(2)F(1)H(5)N(5)	4	4	1055.17	4558790	1.77501e+07	sp|P01877|IGHA2_HUMAN/sp|P0DOX2|IGA2_HUMAN	92/207	0.00305761	0.000517538	TRUE
20200615_serum_NGlycP_1hDIA_rep3.mzML	1485.74	1499.6	-13.8608	HYTJSSQDVTVPCR	HYTJSSQDVTVPC[160]R	(N(F)(N(H(N)(H(N(H(A))))(H(N(H(A)))))))	A(2)F(1)H(5)N(5)	4	4	1055.17	4960990	1.75336e+07	sp|P01877|IGHA2_HUMAN/sp|P0DOX2|IGA2_HUMAN	92/207	0.00131466	0.000517538	TRUE
20200615_serum_NGlycP_1hDIA_rep1.mzML	1474.8	1493.72	-18.922	HYTJSSQDVTVPCR	HYTJSSQDVTVPC[160]R	(N(F)(N(H(N)(H(N(H(A))))(H(N(H(A)))))))	A(2)F(1)H(5)N(5)	4	3	1406.56	2459410	5.61038e+07	sp|P01877|IGHA2_HUMAN/sp|P0DOX2|IGA2_HUMAN	92/207	0.00603028	0.000517538	TRUE
20200615_serum_NGlycP_1hDIA_rep2.mzML	1484.86	1501.55	-16.6942	HYTJSSQDVTVPCR	HYTJSSQDVTVPC[160]R	(N(F)(N(H(N)(H(N(H(A))))(H(N(H(A)))))))	A(2)F(1)H(5)N(5)	4	3	1406.56	2938650	40170251	sp|P01877|IGHA2_HUMAN/sp|P0DOX2|IGA2_HUMAN	92/207	0.00770937	0.000517538	TRUE
20200615_serum_NGlycP_1hDIA_rep3.mzML	1485.24	1502.09	-16.8548	HYTJSSQDVTVPCR	HYTJSSQDVTVPC[160]R	(N(F)(N(H(N)(H(N(H(A))))(H(N(H(A)))))))	A(2)F(1)H(5)N(5)	4	3	1406.56	3241710	5.08542e+07	sp|P01877|IGHA2_HUMAN/sp|P0DOX2|IGA2_HUMAN	92/207	0.00138987	0.000517538	TRUE
20200615_serum_NGlycP_1hDIA_rep1.mzML	1070.42	1085.37	-14.9538	HYTJSSQDVTVPCR	HYTJSSQDVTVPC[160]R	(N(F)(N(H(N)(H(N))(H(N(H))))))	F(1)H(4)N(5)	4	3	1158.48	4874890	2.75787e+07	sp|P01877|IGHA2_HUMAN/sp|P0DOX2|IGA2_HUMAN	92/207	3.64725e-05	0.00185578	TRUE
20200615_serum_NGlycP_1hDIA_rep2.mzML	1093.44	1096.05	-2.60702	HYTJSSQDVTVPCR	HYTJSSQDVTVPC[160]R	(N(F)(N(H(N)(H(N))(H(N(H))))))	F(1)H(4)N(5)	4	3	1158.48	4367030	2.55306e+07	sp|P01877|IGHA2_HUMAN/sp|P0DOX2|IGA2_HUMAN	92/207	0.0001317	0.00185578	TRUE
20200615_serum_NGlycP_1hDIA_rep3.mzML	1092	1095.02	-3.01914	HYTJSSQDVTVPCR	HYTJSSQDVTVPC[160]R	(N(F)(N(H(N)(H(N))(H(N(H))))))	F(1)H(4)N(5)	4	3	1158.48	4211990	1.7636e+07	sp|P01877|IGHA2_HUMAN/sp|P0DOX2|IGA2_HUMAN	92/207	3.04669e-05	0.00185578	TRUE
20200615_serum_NGlycP_1hDIA_rep1.mzML	1045.54	1060.4	-14.8625	HYTJSSQDVTVPCR	HYTJSSQDVTVPC[160]R	(N(F)(N(H(H(N(H)))(H(N(H))))))	F(1)H(5)N(4)	4	3	1144.8	819822	5.64588e+06	sp|P01877|IGHA2_HUMAN/sp|P0DOX2|IGA2_HUMAN	92/207	3.78286e-05	0.00261465	TRUE
20200615_serum_NGlycP_1hDIA_rep2.mzML	1058.61	1069.77	-11.1571	HYTJSSQDVTVPCR	HYTJSSQDVTVPC[160]R	(N(F)(N(H(H(N(H)))(H(N(H))))))	F(1)H(5)N(4)	4	3	1144.8	734695	5.08354e+06	sp|P01877|IGHA2_HUMAN/sp|P0DOX2|IGA2_HUMAN	92/207	0.000347829	0.00261465	TRUE
20200615_serum_NGlycP_1hDIA_rep3.mzML	1059.24	1069.05	-9.80943	HYTJSSQDVTVPCR	HYTJSSQDVTVPC[160]R	(N(F)(N(H(H(N(H)))(H(N(H))))))	F(1)H(5)N(4)	4	3	1144.8	694750	3.84668e+06	sp|P01877|IGHA2_HUMAN/sp|P0DOX2|IGA2_HUMAN	92/207	0.000129202	0.00261465	TRUE
20200615_serum_NGlycP_1hDIA_rep1.mzML	1246.17	1086.99	159.175	HYTJSSQDVTVPCR	HYTJSSQDVTVPC[160]R	(N(F)(N(H(N(H))(H(N(H)))(H(N(H))))))	F(1)H(6)N(5)	4	3	1266.51	265727	310645	sp|P01877|IGHA2_HUMAN/sp|P0DOX2|IGA2_HUMAN	92/207	0.00297304	0.00126785	TRUE
20200615_serum_NGlycP_1hDIA_rep1.mzML	1490.78	1469.46	21.3221	HYTJSSQDVTVPCR	HYTJSSQDVTVPC[160]R	(N(F)(N(H(H(N(H(H))))(H(N(F)(H(A)))))))	A(1)F(2)H(6)N(4)	4	3	1344.54	367167	190803	sp|P01877|IGHA2_HUMAN/sp|P0DOX2|IGA2_HUMAN	92/207	0.0244593	0.000559726	TRUE
20200615_serum_NGlycP_1hDIA_rep2.mzML	1477.69	1477.91	-0.221976	HYTJSSQDVTVPCR	HYTJSSQDVTVPC[160]R	(N(F)(N(H(H(N(H(H))))(H(N(F)(H(A)))))))	A(1)F(2)H(6)N(4)	4	3	1344.54	3427100	2.29888e+06	sp|P01877|IGHA2_HUMAN/sp|P0DOX2|IGA2_HUMAN	92/207	0.000709375	0.000559726	TRUE
20200615_serum_NGlycP_1hDIA_rep3.mzML	1477.74	1478.85	-1.11492	HYTJSSQDVTVPCR	HYTJSSQDVTVPC[160]R	(N(F)(N(H(H(N(H(H))))(H(N(F)(H(A)))))))	A(1)F(2)H(6)N(4)	4	3	1344.54	4151100	2.55655e+06	sp|P01877|IGHA2_HUMAN/sp|P0DOX2|IGA2_HUMAN	92/207	0.00147971	0.000559726	TRUE
20200615_serum_NGlycP_1hDIA_rep1.mzML	1254.36	1261.57	-7.20749	HYTJSSQDVTVPCR	HYTJSSQDVTVPC[160]R	(N(N(H(H(N(H)(F)))(H(N(H(N(H(A)))))))))	A(1)F(1)H(6)N(5)	4	3	1363.54	438604	788978	sp|P01877|IGHA2_HUMAN/sp|P0DOX2|IGA2_HUMAN	92/207	0.00372162	0.000441015	TRUE
20200615_serum_NGlycP_1hDIA_rep3.mzML	1264.14	1267.84	-3.69794	HYTJSSQDVTVPCR	HYTJSSQDVTVPC[160]R	(N(N(H(H(N(H)(F)))(H(N(H(N(H(A)))))))))	A(1)F(1)H(6)N(5)	4	3	1363.54	449361	2.20409e+06	sp|P01877|IGHA2_HUMAN/sp|P0DOX2|IGA2_HUMAN	92/207	0.0236298	0.000441015	TRUE
20200615_serum_NGlycP_1hDIA_rep1.mzML	3260.62	3205.87	54.7489	ICDLLVANNHFAHFFAPQJLTNMNK	IC[160]DLLVANNHFAHFFAPQJLTNMNK	(N(N(H(H)(H(N(H)(F))(N(F)(H(A)))))))	A(1)F(2)H(5)N(4)	19	5	1027.85	2438720	1.10405e+07	sp|P19827|ITIH1_HUMAN	285	0.00104901	0.000742607	TRUE
20200615_serum_NGlycP_1hDIA_rep2.mzML	3259.68	3206.78	52.9035	ICDLLVANNHFAHFFAPQJLTNMNK	IC[160]DLLVANNHFAHFFAPQJLTNMNK	(N(N(H(H)(H(N(H)(F))(N(F)(H(A)))))))	A(1)F(2)H(5)N(4)	19	5	1027.85	2261840	8.85844e+06	sp|P19827|ITIH1_HUMAN	285	0.00195786	0.000742607	TRUE
20200615_serum_NGlycP_1hDIA_rep3.mzML	3257.66	3198.29	59.3724	ICDLLVANNHFAHFFAPQJLTNMNK	IC[160]DLLVANNHFAHFFAPQJLTNMNK	(N(N(H(H)(H(N(H)(F))(N(F)(H(A)))))))	A(1)F(2)H(5)N(4)	19	5	1027.85	2619000	1.18801e+07	sp|P19827|ITIH1_HUMAN	285	0.00192299	0.000742607	TRUE
20200615_serum_NGlycP_1hDIA_rep1.mzML	3260.62	3225.93	34.6926	ICDLLVANNHFAHFFAPQJLTNMNK	IC[160]DLLVANNHFAHFFAPQJLTNMNK	(N(N(H(H(N(H(A))))(H(N(H(A)))))))	A(2)H(5)N(4)	19	5	1027.65	2335120	1.07795e+07	sp|P19827|ITIH1_HUMAN	285	0.00104683	0.000699111	TRUE
20200615_serum_NGlycP_1hDIA_rep2.mzML	3259.68	3227.27	32.4128	ICDLLVANNHFAHFFAPQJLTNMNK	IC[160]DLLVANNHFAHFFAPQJLTNMNK	(N(N(H(H(N(H(A))))(H(N(H(A)))))))	A(2)H(5)N(4)	19	5	1027.65	2319650	8.44794e+06	sp|P19827|ITIH1_HUMAN	285	0.00941747	0.000699111	TRUE
20200615_serum_NGlycP_1hDIA_rep3.mzML	3257.66	3219.89	37.7699	ICDLLVANNHFAHFFAPQJLTNMNK	IC[160]DLLVANNHFAHFFAPQJLTNMNK	(N(N(H(H(N(H(A))))(H(N(H(A)))))))	A(2)H(5)N(4)	19	5	1027.65	2564160	1.09985e+07	sp|P19827|ITIH1_HUMAN	285	0.0019203	0.000699111	TRUE
20200615_serum_NGlycP_1hDIA_rep1.mzML	3260.93	3209.53	51.3996	ICDLLVANNHFAHFFAPQJLTNMNK	IC[160]DLLVANNHFAHFFAPQJLTNMNK	(N(N(H(H(N(H(A))))(H(N(H(A)))))))	A(2)H(5)N(4)	19	4	1284.3	4482610	5.18084e+07	sp|P19827|ITIH1_HUMAN	285	0.00213209	0.000699111	TRUE
20200615_serum_NGlycP_1hDIA_rep2.mzML	3259.32	3210.4	48.9159	ICDLLVANNHFAHFFAPQJLTNMNK	IC[160]DLLVANNHFAHFFAPQJLTNMNK	(N(N(H(H(N(H(A))))(H(N(H(A)))))))	A(2)H(5)N(4)	19	4	1284.3	4802800	66824857	sp|P19827|ITIH1_HUMAN	285	0.00212917	0.000699111	TRUE
20200615_serum_NGlycP_1hDIA_rep3.mzML	3257.45	3202.12	55.3308	ICDLLVANNHFAHFFAPQJLTNMNK	IC[160]DLLVANNHFAHFFAPQJLTNMNK	(N(N(H(H(N(H(A))))(H(N(H(A)))))))	A(2)H(5)N(4)	19	4	1284.3	5524980	5.79872e+07	sp|P19827|ITIH1_HUMAN	285	0.00219967	0.000699111	TRUE
20200615_serum_NGlycP_1hDIA_rep3.mzML	3112.09	3102.05	10.0444	ICDLLVANNHFAHFFAPQJLTNMNK	IC[160]DLLVANNHFAHFFAPQJLTNMNK	(N(N(H(H(N(H)))(H(N(H(A)))))))	A(1)H(5)N(4)	19	4	1211.53	1075950	7.38169e+06	sp|P19827|ITIH1_HUMAN	285	0.00435731	0.00497871	TRUE
20200615_serum_NGlycP_1hDIA_rep1.mzML	3259.38	3226.19	33.1918	ICDLLVANNHFAHFFAPQJLTNMNK	IC[160]DLLVANNHFAHFFAPQJLTNMNK	(N(N(H(H(H))(H(N(H)(F))(N(H(A)))))))	A(1)F(1)H(6)N(4)	19	4	1288.55	897846	1.53195e+06	sp|P19827|ITIH1_HUMAN	285	0.00250162	0.00530891	TRUE
20200615_serum_NGlycP_1hDIA_rep1.mzML	1531.89	1520.18	11.7065	IDSTGJVTNELR	IDSTGJVTNELR	(N(N(H(H)(H(H(H))))))	H(5)N(2)	6	3	845.699	2929760	4.2784e+06	sp|O75882|ATRN_HUMAN	416	0.000169816	0.000696397	TRUE
20200615_serum_NGlycP_1hDIA_rep2.mzML	1537.17	1526.59	10.5775	IDSTGJVTNELR	IDSTGJVTNELR	(N(N(H(H)(H(H(H))))))	H(5)N(2)	6	3	845.699	3524230	5.71765e+06	sp|O75882|ATRN_HUMAN	416	8.50328e-05	0.000696397	TRUE
20200615_serum_NGlycP_1hDIA_rep3.mzML	1537.13	1526.26	10.8721	IDSTGJVTNELR	IDSTGJVTNELR	(N(N(H(H)(H(H(H))))))	H(5)N(2)	6	3	845.699	2978810	4582181	sp|O75882|ATRN_HUMAN	416	8.12595e-05	0.000696397	TRUE
20200615_serum_NGlycP_1hDIA_rep1.mzML	1503.26	1494.94	8.31978	IDSTGJVTNELR	IDSTGJVTNELR	(N(N(H(H(H)(H))(H(H)(H)))))	H(7)N(2)	6	3	953.734	3683330	3.23054e+06	sp|O75882|ATRN_HUMAN	416	0.000305998	0.00103896	TRUE
20200615_serum_NGlycP_1hDIA_rep2.mzML	1509.23	1502.7	6.52881	IDSTGJVTNELR	IDSTGJVTNELR	(N(N(H(H(H)(H))(H(H)(H)))))	H(7)N(2)	6	3	953.734	4164240	3.73313e+06	sp|O75882|ATRN_HUMAN	416	0.000301157	0.00103896	TRUE
20200615_serum_NGlycP_1hDIA_rep3.mzML	1510.04	1503.22	6.82292	IDSTGJVTNELR	IDSTGJVTNELR	(N(N(H(H(H)(H))(H(H)(H)))))	H(7)N(2)	6	3	953.734	3086390	3.48734e+06	sp|O75882|ATRN_HUMAN	416	0.000584699	0.00103896	TRUE
20200615_serum_NGlycP_1hDIA_rep1.mzML	1488.75	1488.4	0.350055	IDSTGJVTNELR	IDSTGJVTNELR	(N(N(H(H(H(H)))(H(H)(H)(H)))))	H(8)N(2)	6	3	1007.75	4097410	4.2464e+06	sp|O75882|ATRN_HUMAN	416	0.000309247	0.000672834	TRUE
20200615_serum_NGlycP_1hDIA_rep2.mzML	1499.67	1496.5	3.17093	IDSTGJVTNELR	IDSTGJVTNELR	(N(N(H(H(H(H)))(H(H)(H)(H)))))	H(8)N(2)	6	3	1007.75	4804660	4.3383e+06	sp|O75882|ATRN_HUMAN	416	0.000390616	0.000672834	TRUE
20200615_serum_NGlycP_1hDIA_rep3.mzML	1499.52	1497.2	2.31845	IDSTGJVTNELR	IDSTGJVTNELR	(N(N(H(H(H(H)))(H(H)(H)(H)))))	H(8)N(2)	6	3	1007.75	4429730	4.09302e+06	sp|O75882|ATRN_HUMAN	416	0.000388833	0.000672834	TRUE
20200615_serum_NGlycP_1hDIA_rep1.mzML	1485.3	1483.38	1.91517	IDSTGJVTNELR	IDSTGJVTNELR	(N(N(H(H(H(H(H))))(H(H(H(H)))))))	H(9)N(2)	6	3	1061.77	2672390	2.57345e+06	sp|O75882|ATRN_HUMAN	416	0.00119371	0.00182428	TRUE
20200615_serum_NGlycP_1hDIA_rep2.mzML	1494.09	1491.71	2.37804	IDSTGJVTNELR	IDSTGJVTNELR	(N(N(H(H(H(H(H))))(H(H(H(H)))))))	H(9)N(2)	6	3	1061.77	2531590	2.4261e+06	sp|O75882|ATRN_HUMAN	416	0.00133131	0.00182428	TRUE
20200615_serum_NGlycP_1hDIA_rep3.mzML	1493.33	1492.57	0.763743	IDSTGJVTNELR	IDSTGJVTNELR	(N(N(H(H(H(H(H))))(H(H(H(H)))))))	H(9)N(2)	6	3	1061.77	3160740	2.42048e+06	sp|O75882|ATRN_HUMAN	416	0.00139489	0.00182428	TRUE
20200615_serum_NGlycP_1hDIA_rep1.mzML	1488.37	1484.44	3.93302	IDSTGJVTNELR	IDSTGJVTNELR	(N(N(H(H(H(H(H))))(H(H(H(H)))))))	H(9)N(2)	6	2	1592.15	339698	1.5648e+06	sp|O75882|ATRN_HUMAN	416	0.00311038	0.00182428	TRUE
20200615_serum_NGlycP_1hDIA_rep3.mzML	1496.65	1493.54	3.10523	IDSTGJVTNELR	IDSTGJVTNELR	(N(N(H(H(H(H(H))))(H(H(H(H)))))))	H(9)N(2)	6	2	1592.15	416075	1.73436e+06	sp|O75882|ATRN_HUMAN	416	0.0134144	0.00182428	TRUE
20200615_serum_NGlycP_1hDIA_rep1.mzML	1531.98	1522.67	9.31347	IDSTGJVTNELR	IDSTGJVTNELR	(N(N(H(H)(H(H)(H)))))	H(5)N(2)	6	2	1268.05	3940810	2.58963e+07	sp|O75882|ATRN_HUMAN	416	1.09095e-08	0.000610411	TRUE
20200615_serum_NGlycP_1hDIA_rep2.mzML	1537.25	1529.03	8.22383	IDSTGJVTNELR	IDSTGJVTNELR	(N(N(H(H)(H(H)(H)))))	H(5)N(2)	6	2	1268.05	4128340	3.05293e+07	sp|O75882|ATRN_HUMAN	416	4.78654e-09	0.000610411	TRUE
20200615_serum_NGlycP_1hDIA_rep3.mzML	1537.37	1528.53	8.84002	IDSTGJVTNELR	IDSTGJVTNELR	(N(N(H(H)(H(H)(H)))))	H(5)N(2)	6	2	1268.05	4467900	3.15538e+07	sp|O75882|ATRN_HUMAN	416	5.26474e-09	0.000610411	TRUE
20200615_serum_NGlycP_1hDIA_rep1.mzML	1517.5	1512.5	5.00385	IDSTGJVTNELR	IDSTGJVTNELR	(N(N(H(H(H))(H(H)(H)))))	H(6)N(2)	6	2	1349.07	2973910	1.68219e+07	sp|O75882|ATRN_HUMAN	416	1.1311e-06	0.000848368	TRUE
20200615_serum_NGlycP_1hDIA_rep2.mzML	1520.19	1519.26	0.926218	IDSTGJVTNELR	IDSTGJVTNELR	(N(N(H(H(H))(H(H)(H)))))	H(6)N(2)	6	2	1349.07	3195460	2.023e+07	sp|O75882|ATRN_HUMAN	416	7.88405e-07	0.000848368	TRUE
20200615_serum_NGlycP_1hDIA_rep3.mzML	1522.87	1519.28	3.58707	IDSTGJVTNELR	IDSTGJVTNELR	(N(N(H(H(H))(H(H)(H)))))	H(6)N(2)	6	2	1349.07	2999670	1.95228e+07	sp|O75882|ATRN_HUMAN	416	7.58176e-07	0.000848368	TRUE
20200615_serum_NGlycP_1hDIA_rep1.mzML	1499.64	1491.28	8.35806	IDSTGJVTNELR	IDSTGJVTNELR	(N(N(H(H(H))(H(H)(H)(H)))))	H(7)N(2)	6	2	1430.1	1487840	8.42077e+06	sp|O75882|ATRN_HUMAN	416	8.59729e-05	0.00131829	TRUE
20200615_serum_NGlycP_1hDIA_rep2.mzML	1508.59	1499.24	9.35193	IDSTGJVTNELR	IDSTGJVTNELR	(N(N(H(H(H))(H(H)(H)(H)))))	H(7)N(2)	6	2	1430.1	1667010	9.66934e+06	sp|O75882|ATRN_HUMAN	416	3.49564e-06	0.00131829	TRUE
20200615_serum_NGlycP_1hDIA_rep3.mzML	1506.29	1499.85	6.44226	IDSTGJVTNELR	IDSTGJVTNELR	(N(N(H(H(H))(H(H)(H)(H)))))	H(7)N(2)	6	2	1430.1	1413160	8.56694e+06	sp|O75882|ATRN_HUMAN	416	5.62157e-06	0.00131829	TRUE
20200615_serum_NGlycP_1hDIA_rep1.mzML	1491.76	1499.63	-7.86547	IDSTGJVTNELR	IDSTGJVTNELR	(N(N(H(H(H(H)))(H(H)(H(H))))))	H(8)N(2)	6	2	1511.13	561310	6.71611e+06	sp|O75882|ATRN_HUMAN	416	2.38255e-07	0.000326583	TRUE
20200615_serum_NGlycP_1hDIA_rep2.mzML	1500.24	1507.13	-6.89364	IDSTGJVTNELR	IDSTGJVTNELR	(N(N(H(H(H(H)))(H(H)(H(H))))))	H(8)N(2)	6	2	1511.13	626141	8.37106e+06	sp|O75882|ATRN_HUMAN	416	2.09452e-07	0.000326583	TRUE
20200615_serum_NGlycP_1hDIA_rep3.mzML	1498.9	1507.54	-8.63716	IDSTGJVTNELR	IDSTGJVTNELR	(N(N(H(H(H(H)))(H(H)(H(H))))))	H(8)N(2)	6	2	1511.13	436826	7.05e+06	sp|O75882|ATRN_HUMAN	416	1.42244e-07	0.000326583	TRUE
20200615_serum_NGlycP_1hDIA_rep1.mzML	2570.73	2567.32	3.41307	IIVPLNNREJISDPTSPLR	IIVPLNNREJISDPTSPLR	(N(F)(N(H(H(H))(H(N(H(A)))))))	A(1)F(1)H(5)N(3)	10	4	1001.96	878604	3.19066e+06	sp|P01591|IGJ_HUMAN	71	0.00263652	0.000966765	TRUE
20200615_serum_NGlycP_1hDIA_rep2.mzML	2572.16	2572.9	-0.741346	IIVPLNNREJISDPTSPLR	IIVPLNNREJISDPTSPLR	(N(F)(N(H(H(H))(H(N(H(A)))))))	A(1)F(1)H(5)N(3)	10	4	1001.96	831795	3.03862e+06	sp|P01591|IGJ_HUMAN	71	0.0116827	0.000966765	TRUE
20200615_serum_NGlycP_1hDIA_rep3.mzML	2567.53	2567.45	0.0843125	IIVPLNNREJISDPTSPLR	IIVPLNNREJISDPTSPLR	(N(F)(N(H(H(H))(H(N(H(A)))))))	A(1)F(1)H(5)N(3)	10	4	1001.96	922678	2.98179e+06	sp|P01591|IGJ_HUMAN	71	0.0451887	0.000966765	TRUE
20200615_serum_NGlycP_1hDIA_rep1.mzML	2570.79	2567.23	3.56456	IIVPLNNREJISDPTSPLR	IIVPLNNREJISDPTSPLR	(N(F)(N(H(H(H))(H(N(H(A)))))))	A(1)F(1)H(5)N(3)	10	3	1335.62	1298680	1.09388e+07	sp|P01591|IGJ_HUMAN	71	0.00940079	0.000966765	TRUE
20200615_serum_NGlycP_1hDIA_rep3.mzML	2567.49	2567.35	0.141315	IIVPLNNREJISDPTSPLR	IIVPLNNREJISDPTSPLR	(N(F)(N(H(H(H))(H(N(H(A)))))))	A(1)F(1)H(5)N(3)	10	3	1335.62	1292290	1.32249e+07	sp|P01591|IGJ_HUMAN	71	0.0219737	0.000966765	TRUE
20200615_serum_NGlycP_1hDIA_rep1.mzML	2832.37	2930.32	-97.9535	IIVPLNNREJISDPTSPLR	IIVPLNNREJISDPTSPLR	(N(F)(N(H(H(N(H(H))))(H(N(F)(H(A)))))))	A(1)F(2)H(6)N(4)	10	4	1129.76	1117700	449233	sp|P01591|IGJ_HUMAN	71	0.0357275	0.00265514	TRUE
20200615_serum_NGlycP_1hDIA_rep2.mzML	2833.9	2935.96	-102.057	IIVPLNNREJISDPTSPLR	IIVPLNNREJISDPTSPLR	(N(F)(N(H(H(N(H(H))))(H(N(F)(H(A)))))))	A(1)F(2)H(6)N(4)	10	4	1129.76	1453570	412228	sp|P01591|IGJ_HUMAN	71	0.00951892	0.00265514	TRUE
20200615_serum_NGlycP_1hDIA_rep3.mzML	2830.12	2925.36	-95.2384	IIVPLNNREJISDPTSPLR	IIVPLNNREJISDPTSPLR	(N(F)(N(H(H(N(H(H))))(H(N(F)(H(A)))))))	A(1)F(2)H(6)N(4)	10	4	1129.76	1308280	643115	sp|P01591|IGJ_HUMAN	71	0.00415175	0.00265514	TRUE
20200615_serum_NGlycP_1hDIA_rep1.mzML	2832.37	2901.38	-69.0106	IIVPLNNREJISDPTSPLR	IIVPLNNREJISDPTSPLR	(N(F)(N(H(H(N(H(A))))(H(N(H(A)))))))	A(2)F(1)H(5)N(4)	10	4	1125.51	1230560	5.66062e+06	sp|P01591|IGJ_HUMAN	71	0.0214216	0.00156778	TRUE
20200615_serum_NGlycP_1hDIA_rep2.mzML	2833.9	2908.04	-74.1412	IIVPLNNREJISDPTSPLR	IIVPLNNREJISDPTSPLR	(N(F)(N(H(H(N(H(A))))(H(N(H(A)))))))	A(2)F(1)H(5)N(4)	10	4	1125.51	1488910	5.7978e+06	sp|P01591|IGJ_HUMAN	71	0.00411556	0.00156778	TRUE
20200615_serum_NGlycP_1hDIA_rep3.mzML	2828.48	2899.22	-70.7362	IIVPLNNREJISDPTSPLR	IIVPLNNREJISDPTSPLR	(N(F)(N(H(H(N(H(A))))(H(N(H(A)))))))	A(2)F(1)H(5)N(4)	10	4	1125.51	1398440	4.55999e+06	sp|P01591|IGJ_HUMAN	71	0.00238188	0.00156778	TRUE
20200615_serum_NGlycP_1hDIA_rep1.mzML	3023.15	3125.5	-102.354	INNDFNYEFYJSTWSYVK	INNDFNYEFYJSTWSYVK	(N(N(H(H(H))(H(H)))))	H(5)N(2)	11	3	1174.15	377334	1.36394e+06	sp|P10643|CO7_HUMAN	202	0.00117475	0.00090962	TRUE
20200615_serum_NGlycP_1hDIA_rep3.mzML	3009.84	3118.28	-108.437	INNDFNYEFYJSTWSYVK	INNDFNYEFYJSTWSYVK	(N(N(H(H(H))(H(H)))))	H(5)N(2)	11	3	1174.15	348208	959270	sp|P10643|CO7_HUMAN	202	0.0370135	0.00090962	TRUE
20200615_serum_NGlycP_1hDIA_rep1.mzML	1855.63	1856.6	-0.966282	IPCSQPPQIEHGTIJSSR	IPC[160]SQPPQIEHGTIJSSR	(N(N(H(H(N(H(A))))(H(N(H(A)))))))	A(2)H(5)N(4)	15	5	845.958	2335270	5.471e+06	sp|P08603|CFAH_HUMAN	882	0.022886	0.000428196	TRUE
20200615_serum_NGlycP_1hDIA_rep2.mzML	1858.23	1860.14	-1.91435	IPCSQPPQIEHGTIJSSR	IPC[160]SQPPQIEHGTIJSSR	(N(N(H(H(N(H(A))))(H(N(H(A)))))))	A(2)H(5)N(4)	15	5	845.958	2009370	4443276	sp|P08603|CFAH_HUMAN	882	0.00735912	0.000428196	TRUE
20200615_serum_NGlycP_1hDIA_rep3.mzML	1858.61	1860.34	-1.72871	IPCSQPPQIEHGTIJSSR	IPC[160]SQPPQIEHGTIJSSR	(N(N(H(H(N(H(A))))(H(N(H(A)))))))	A(2)H(5)N(4)	15	5	845.958	2300710	8.14238e+06	sp|P08603|CFAH_HUMAN	882	0.00733295	0.000428196	TRUE
20200615_serum_NGlycP_1hDIA_rep1.mzML	1856.66	1865.04	-8.38499	IPCSQPPQIEHGTIJSSR	IPC[160]SQPPQIEHGTIJSSR	(N(N(H(H(N(H(A))))(H(N(H(A)))))))	A(2)H(5)N(4)	15	4	1057.2	52518300	2.28128e+08	sp|P08603|CFAH_HUMAN	882	0.0014547	0.000428196	TRUE
20200615_serum_NGlycP_1hDIA_rep2.mzML	1860.37	1868.91	-8.54036	IPCSQPPQIEHGTIJSSR	IPC[160]SQPPQIEHGTIJSSR	(N(N(H(H(N(H(A))))(H(N(H(A)))))))	A(2)H(5)N(4)	15	4	1057.2	41456300	2.09493e+08	sp|P08603|CFAH_HUMAN	882	0.00330849	0.000428196	TRUE
20200615_serum_NGlycP_1hDIA_rep3.mzML	1860.44	1872.07	-11.631	IPCSQPPQIEHGTIJSSR	IPC[160]SQPPQIEHGTIJSSR	(N(N(H(H(N(H(A))))(H(N(H(A)))))))	A(2)H(5)N(4)	15	4	1057.2	53371600	2.07453e+08	sp|P08603|CFAH_HUMAN	882	0.00194445	0.000428196	TRUE
20200615_serum_NGlycP_1hDIA_rep1.mzML	1855.39	1854.61	0.779666	IPCSQPPQIEHGTIJSSR	IPC[160]SQPPQIEHGTIJSSR	(N(N(H(H(N(H(A))))(H(N(H(A)))))))	A(2)H(5)N(4)	15	3	1409.26	41551700	517352434	sp|P08603|CFAH_HUMAN	882	0.00119606	0.000428196	TRUE
20200615_serum_NGlycP_1hDIA_rep2.mzML	1857.81	1858.21	-0.402346	IPCSQPPQIEHGTIJSSR	IPC[160]SQPPQIEHGTIJSSR	(N(N(H(H(N(H(A))))(H(N(H(A)))))))	A(2)H(5)N(4)	15	3	1409.26	43568800	5.35417e+08	sp|P08603|CFAH_HUMAN	882	0.00199607	0.000428196	TRUE
20200615_serum_NGlycP_1hDIA_rep3.mzML	1859.12	1857.82	1.30494	IPCSQPPQIEHGTIJSSR	IPC[160]SQPPQIEHGTIJSSR	(N(N(H(H(N(H(A))))(H(N(H(A)))))))	A(2)H(5)N(4)	15	3	1409.26	45410700	4.52885e+08	sp|P08603|CFAH_HUMAN	882	0.00161618	0.000428196	TRUE
20200615_serum_NGlycP_1hDIA_rep1.mzML	1629.47	1624.75	4.7198	IPCSQPPQIEHGTIJSSR	IPC[160]SQPPQIEHGTIJSSR	(N(N(H(H(N(H)))(H(N(H(A)))))))	A(1)H(5)N(4)	15	4	984.422	4400480	2.47681e+07	sp|P08603|CFAH_HUMAN	882	0.00252054	0.000884252	TRUE
20200615_serum_NGlycP_1hDIA_rep2.mzML	1632.51	1630.03	2.47526	IPCSQPPQIEHGTIJSSR	IPC[160]SQPPQIEHGTIJSSR	(N(N(H(H(N(H)))(H(N(H(A)))))))	A(1)H(5)N(4)	15	4	984.422	4729570	3.0284e+07	sp|P08603|CFAH_HUMAN	882	0.0112635	0.000884252	TRUE
20200615_serum_NGlycP_1hDIA_rep3.mzML	1631.64	1628.96	2.68115	IPCSQPPQIEHGTIJSSR	IPC[160]SQPPQIEHGTIJSSR	(N(N(H(H(N(H)))(H(N(H(A)))))))	A(1)H(5)N(4)	15	4	984.422	4649910	3.72276e+07	sp|P08603|CFAH_HUMAN	882	0.00239747	0.000884252	TRUE
20200615_serum_NGlycP_1hDIA_rep1.mzML	1628.67	1629.18	-0.511464	IPCSQPPQIEHGTIJSSR	IPC[160]SQPPQIEHGTIJSSR	(N(N(H(H(N(H)))(H(N(H(A)))))))	A(1)H(5)N(4)	15	3	1312.23	10443900	1.15686e+08	sp|P08603|CFAH_HUMAN	882	0.00028501	0.000884252	TRUE
20200615_serum_NGlycP_1hDIA_rep2.mzML	1632.82	1634.32	-1.50331	IPCSQPPQIEHGTIJSSR	IPC[160]SQPPQIEHGTIJSSR	(N(N(H(H(N(H)))(H(N(H(A)))))))	A(1)H(5)N(4)	15	3	1312.23	11884800	1.13875e+08	sp|P08603|CFAH_HUMAN	882	4.23287e-06	0.000884252	TRUE
20200615_serum_NGlycP_1hDIA_rep3.mzML	1630.85	1633.44	-2.58549	IPCSQPPQIEHGTIJSSR	IPC[160]SQPPQIEHGTIJSSR	(N(N(H(H(N(H)))(H(N(H(A)))))))	A(1)H(5)N(4)	15	3	1312.23	13177700	1.42747e+08	sp|P08603|CFAH_HUMAN	882	1.67022e-08	0.000884252	TRUE
20200615_serum_NGlycP_1hDIA_rep1.mzML	1636.29	1630.42	5.87251	IPCSQPPQIEHGTIJSSR	IPC[160]SQPPQIEHGTIJSSR	(N(F)(N(H(H(N(H)))(H(N(H(A)))))))	A(1)F(1)H(5)N(4)	15	3	1360.91	1714800	2.75955e+07	sp|P08603|CFAH_HUMAN	882	0.00538892	0.000550961	TRUE
20200615_serum_NGlycP_1hDIA_rep2.mzML	1644.67	1635.52	9.15447	IPCSQPPQIEHGTIJSSR	IPC[160]SQPPQIEHGTIJSSR	(N(F)(N(H(H(N(H)))(H(N(H(A)))))))	A(1)F(1)H(5)N(4)	15	3	1360.91	1615310	2.15156e+07	sp|P08603|CFAH_HUMAN	882	6.67564e-05	0.000550961	TRUE
20200615_serum_NGlycP_1hDIA_rep3.mzML	1634.24	1634.69	-0.448461	IPCSQPPQIEHGTIJSSR	IPC[160]SQPPQIEHGTIJSSR	(N(F)(N(H(H(N(H)))(H(N(H(A)))))))	A(1)F(1)H(5)N(4)	15	3	1360.91	1409900	1.8966e+07	sp|P08603|CFAH_HUMAN	882	0.0108348	0.000550961	TRUE
20200615_serum_NGlycP_1hDIA_rep1.mzML	1887.64	1901.56	-13.9168	IPCSQPPQIEHGTIJSSR	IPC[160]SQPPQIEHGTIJSSR	(N(F)(N(H(H(N(H(A))))(H(N(H(A)))))))	A(2)F(1)H(5)N(4)	15	3	1457.94	823387	1.7261e+07	sp|P08603|CFAH_HUMAN	882	0.000939505	0.000402979	TRUE
20200615_serum_NGlycP_1hDIA_rep2.mzML	1886.87	1908.06	-21.1928	IPCSQPPQIEHGTIJSSR	IPC[160]SQPPQIEHGTIJSSR	(N(F)(N(H(H(N(H(A))))(H(N(H(A)))))))	A(2)F(1)H(5)N(4)	15	3	1457.94	484141	7.52184e+06	sp|P08603|CFAH_HUMAN	882	0.00402287	0.000402979	TRUE
20200615_serum_NGlycP_1hDIA_rep3.mzML	1897.77	1911.2	-13.4311	IPCSQPPQIEHGTIJSSR	IPC[160]SQPPQIEHGTIJSSR	(N(F)(N(H(H(N(H(A))))(H(N(H(A)))))))	A(2)F(1)H(5)N(4)	15	3	1457.94	961010	1.82122e+07	sp|P08603|CFAH_HUMAN	882	0.00246036	0.000402979	TRUE
20200615_serum_NGlycP_1hDIA_rep1.mzML	1886.51	1900.61	-14.0971	IPCSQPPQIEHGTIJSSR	IPC[160]SQPPQIEHGTIJSSR	(N(F)(N(H(H(N(H(H))))(H(N(F)(H(A)))))))	A(1)F(2)H(6)N(4)	15	4	1097.97	597251	2341819	sp|P08603|CFAH_HUMAN	882	0.00215254	0.000752323	TRUE
20200615_serum_NGlycP_1hDIA_rep2.mzML	1893.03	1907.09	-14.0587	IPCSQPPQIEHGTIJSSR	IPC[160]SQPPQIEHGTIJSSR	(N(F)(N(H(H(N(H(H))))(H(N(F)(H(A)))))))	A(1)F(2)H(6)N(4)	15	4	1097.97	619036	1.83555e+06	sp|P08603|CFAH_HUMAN	882	0.0327571	0.000752323	TRUE
20200615_serum_NGlycP_1hDIA_rep3.mzML	1897.93	1910.24	-12.309	IPCSQPPQIEHGTIJSSR	IPC[160]SQPPQIEHGTIJSSR	(N(F)(N(H(H(N(H(H))))(H(N(F)(H(A)))))))	A(1)F(2)H(6)N(4)	15	4	1097.97	703548	3.24119e+06	sp|P08603|CFAH_HUMAN	882	0.0191516	0.000752323	TRUE
20200615_serum_NGlycP_1hDIA_rep1.mzML	1855.4	1913.28	-57.8772	IPCSQPPQIEHGTIJSSR	IPC[160]SQPPQIEHGTIJSSR	(N(N(H(H(N(H)(F)))(H(N(F)(H(A)))))))	A(1)F(2)H(5)N(4)	15	3	1409.59	25624700	5.49372e+08	sp|P08603|CFAH_HUMAN	882	0.0070384	0.00112865	TRUE
20200615_serum_NGlycP_1hDIA_rep2.mzML	1857.81	1920.03	-62.2236	IPCSQPPQIEHGTIJSSR	IPC[160]SQPPQIEHGTIJSSR	(N(N(H(H(N(H)(F)))(H(N(F)(H(A)))))))	A(1)F(2)H(5)N(4)	15	3	1409.59	27454800	5.82331e+08	sp|P08603|CFAH_HUMAN	882	0.000582709	0.00112865	TRUE
20200615_serum_NGlycP_1hDIA_rep3.mzML	1859.12	1923.03	-63.9096	IPCSQPPQIEHGTIJSSR	IPC[160]SQPPQIEHGTIJSSR	(N(F)(N(H(H(N(H(A))))(H(N(H(F)))))))	A(1)F(2)H(5)N(4)	15	3	1409.59	33683500	4.86534e+08	sp|P08603|CFAH_HUMAN	882	0.0031651	0.00112865	TRUE
20200615_serum_NGlycP_1hDIA_rep1.mzML	1315.46	1335.43	-19.9693	ISEEJETTCYMGK	ISEEJETTC[160]YMGK	(N(N(H(H(N(H)))(H(N(H))))))	H(5)N(4)	5	3	1062.08	102691	2.15626e+06	sp|P08603|CFAH_HUMAN	911	0.00176969	0.00582977	TRUE
20200615_serum_NGlycP_1hDIA_rep2.mzML	1311.09	1335.74	-24.6489	ISEEJETTCYMGK	ISEEJETTC[160]YMGK	(N(N(H(H(N(H)))(H(N(H))))))	H(5)N(4)	5	3	1062.08	143701	1.74247e+06	sp|P08603|CFAH_HUMAN	911	0.025809	0.00582977	TRUE
20200615_serum_NGlycP_1hDIA_rep1.mzML	1585.58	1581.08	4.50226	ISEEJETTCYMGK	ISEEJETTC[160]YMGK	(N(N(H(H(N(H)))(H(N(H(A)))))))	A(1)H(5)N(4)	5	3	1159.11	3591800	32681794	sp|P08603|CFAH_HUMAN	911	0.00547895	0.00100694	TRUE
20200615_serum_NGlycP_1hDIA_rep2.mzML	1594.37	1587.99	6.3809	ISEEJETTCYMGK	ISEEJETTC[160]YMGK	(N(N(H(H(N(H)))(H(N(H(A)))))))	A(1)H(5)N(4)	5	3	1159.11	3533390	3.52348e+07	sp|P08603|CFAH_HUMAN	911	0.000228346	0.00100694	TRUE
20200615_serum_NGlycP_1hDIA_rep3.mzML	1592.05	1586.93	5.11553	ISEEJETTCYMGK	ISEEJETTC[160]YMGK	(N(N(H(H(N(H)))(H(N(H(A)))))))	A(1)H(5)N(4)	5	3	1159.11	3787450	3.63928e+07	sp|P08603|CFAH_HUMAN	911	0.000275335	0.00100694	TRUE
20200615_serum_NGlycP_1hDIA_rep1.mzML	1585.58	1594.75	-9.17346	ISEEJETTCYMGK	ISEEJETTC[160]YMGK	(N(N(H(H(H))(H(N(H))(N(H)(F))))))	F(1)H(6)N(4)	5	3	1164.79	3661100	9.3441e+06	sp|P08603|CFAH_HUMAN	911	0.00569025	0.000640246	TRUE
20200615_serum_NGlycP_1hDIA_rep2.mzML	1594.24	1601.29	-7.04662	ISEEJETTCYMGK	ISEEJETTC[160]YMGK	(N(N(H(H(H))(H(N(H))(N(H)(F))))))	F(1)H(6)N(4)	5	3	1164.79	3200510	1.16769e+07	sp|P08603|CFAH_HUMAN	911	0.00241622	0.000640246	TRUE
20200615_serum_NGlycP_1hDIA_rep3.mzML	1592.05	1600.35	-8.29802	ISEEJETTCYMGK	ISEEJETTC[160]YMGK	(N(N(H(H(H))(H(N(H))(N(H)(F))))))	F(1)H(6)N(4)	5	3	1164.79	3877400	1.08941e+07	sp|P08603|CFAH_HUMAN	911	0.000610412	0.000640246	TRUE
20200615_serum_NGlycP_1hDIA_rep1.mzML	1892.5	1923.5	-30.9984	ISEEJETTCYMGK	ISEEJETTC[160]YMGK	(N(N(H(H(N(H(H))))(H(N(F)(H(A)))))))	A(1)F(1)H(6)N(4)	5	3	1261.82	10155100	23929706	sp|P08603|CFAH_HUMAN	911	0.00449101	0.00118806	TRUE
20200615_serum_NGlycP_1hDIA_rep2.mzML	1897.37	1930.38	-33.0079	ISEEJETTCYMGK	ISEEJETTC[160]YMGK	(N(N(H(H(N(H(H))))(H(N(F)(H(A)))))))	A(1)F(1)H(6)N(4)	5	3	1261.82	11052000	30142624	sp|P08603|CFAH_HUMAN	911	0.000473727	0.00118806	TRUE
20200615_serum_NGlycP_1hDIA_rep3.mzML	1902.69	1933.15	-30.4626	ISEEJETTCYMGK	ISEEJETTC[160]YMGK	(N(N(H(H(N(H(H))))(H(N(F)(H(A)))))))	A(1)F(1)H(6)N(4)	5	3	1261.82	14471600	3.3066e+07	sp|P08603|CFAH_HUMAN	911	0.000911534	0.00118806	TRUE
20200615_serum_NGlycP_1hDIA_rep1.mzML	1892.53	1940.76	-48.2332	ISEEJETTCYMGK	ISEEJETTC[160]YMGK	(N(N(H(H(N(H(A))))(H(N(H(A)))))))	A(2)H(5)N(4)	5	3	1256.15	11059900	1.43099e+08	sp|P08603|CFAH_HUMAN	911	0.0023234	0.000981183	TRUE
20200615_serum_NGlycP_1hDIA_rep2.mzML	1941.62	1947.83	-6.20583	ISEEJETTCYMGK	ISEEJETTC[160]YMGK	(N(N(H(H(N(H(A))))(H(N(H(A)))))))	A(2)H(5)N(4)	5	3	1256.15	1749620	2.5419e+07	sp|P08603|CFAH_HUMAN	911	0.000536869	0.000981183	TRUE
20200615_serum_NGlycP_1hDIA_rep3.mzML	1902.69	1950.1	-47.4078	ISEEJETTCYMGK	ISEEJETTC[160]YMGK	(N(N(H(H(N(H(A))))(H(N(H(A)))))))	A(2)H(5)N(4)	5	3	1256.15	16476000	1.94016e+08	sp|P08603|CFAH_HUMAN	911	0.000219597	0.000981183	TRUE
20200615_serum_NGlycP_1hDIA_rep2.mzML	1566.21	1574.53	-8.32232	ISEEJETTCYMGK	ISEEJETTC[160]YMGK	(N(N(H(H(N(H(A))))(H(N(H))(N(H))))))	A(1)H(6)N(5)	5	3	1280.83	257593	2.95667e+06	sp|P08603|CFAH_HUMAN	911	0.00556374	0.00054264	TRUE
20200615_serum_NGlycP_1hDIA_rep1.mzML	1555.99	1572.54	-16.5547	ISEEJETTCYMGK	ISEEJETTC[160]YMGK	(N(F)(N(H(N)(H(N(H(H))))(H(N(H(H)))))))	F(1)H(7)N(5)	5	3	1286.5	282010	2.39722e+06	sp|P08603|CFAH_HUMAN	911	0.0433059	0.000474639	TRUE
20200615_serum_NGlycP_1hDIA_rep2.mzML	1566.37	1579.47	-13.096	ISEEJETTCYMGK	ISEEJETTC[160]YMGK	(N(N(H(N)(H(N(H(H))))(H(N(F)(H(H)))))))	F(1)H(7)N(5)	5	3	1286.5	287898	3.03014e+06	sp|P08603|CFAH_HUMAN	911	0.00385608	0.000474639	TRUE
20200615_serum_NGlycP_1hDIA_rep1.mzML	1937.55	1928.85	8.70165	ITYSIVQTJCSK	ITYSIVQTJC[160]SK	(N(N(H(H(N(H)))(H(N(H(A)))))))	A(1)H(5)N(4)	9	3	1109.8	962275	6.95426e+06	sp|P01042|KNG1_HUMAN	205	0.00288229	0.00219657	TRUE
20200615_serum_NGlycP_1hDIA_rep2.mzML	1943.45	1935.77	7.67776	ITYSIVQTJCSK	ITYSIVQTJC[160]SK	(N(N(H(H(N(H)))(H(N(H(A)))))))	A(1)H(5)N(4)	9	3	1109.8	1083160	8.82188e+06	sp|P01042|KNG1_HUMAN	205	0.0469654	0.00219657	TRUE
20200615_serum_NGlycP_1hDIA_rep3.mzML	1943.87	1938.41	5.45774	ITYSIVQTJCSK	ITYSIVQTJC[160]SK	(N(N(H(H(N(H)))(H(N(H(A)))))))	A(1)H(5)N(4)	9	3	1109.8	1231500	8.59636e+06	sp|P01042|KNG1_HUMAN	205	0.012717	0.00219657	TRUE
20200615_serum_NGlycP_1hDIA_rep1.mzML	1937.55	1949.67	-12.1224	ITYSIVQTJCSK	ITYSIVQTJC[160]SK	(N(F)(N(H(H(H))(H(N(H))(N(H))))))	F(1)H(6)N(4)	9	3	1115.47	992198	5.25998e+06	sp|P01042|KNG1_HUMAN	205	0.0106275	0.00738389	TRUE
20200615_serum_NGlycP_1hDIA_rep3.mzML	1943.87	1958.86	-14.9908	ITYSIVQTJCSK	ITYSIVQTJC[160]SK	(N(N(H(H(H))(H(N(H))(N(H)(F))))))	F(1)H(6)N(4)	9	3	1115.47	1283010	24383269	sp|P01042|KNG1_HUMAN	205	0.00702597	0.00738389	TRUE
20200615_serum_NGlycP_1hDIA_rep1.mzML	2322.79	2367.25	-44.4593	ITYSIVQTJCSK	ITYSIVQTJC[160]SK	(N(N(H(H(N(H(H))))(H(N(F)(H(A)))))))	A(1)F(1)H(6)N(4)	9	3	1212.51	8107200	16201976	sp|P01042|KNG1_HUMAN	205	0.000974224	0.00266191	TRUE
20200615_serum_NGlycP_1hDIA_rep3.mzML	2325.79	2367.58	-41.7869	ITYSIVQTJCSK	ITYSIVQTJC[160]SK	(N(N(H(H(N(H(H))))(H(N(F)(H(A)))))))	A(1)F(1)H(6)N(4)	9	3	1212.51	8056480	15797334	sp|P01042|KNG1_HUMAN	205	0.00107085	0.00266191	TRUE
20200615_serum_NGlycP_1hDIA_rep1.mzML	2322.86	2358.39	-35.5346	ITYSIVQTJCSK	ITYSIVQTJC[160]SK	(N(N(H(H(N(H(A))))(H(N(H(A)))))))	A(2)H(5)N(4)	9	3	1206.83	7900080	8.36628e+07	sp|P01042|KNG1_HUMAN	205	0.000443609	0.00370366	TRUE
20200615_serum_NGlycP_1hDIA_rep3.mzML	2325.79	2358.61	-32.8151	ITYSIVQTJCSK	ITYSIVQTJC[160]SK	(N(N(H(H(N(H(A))))(H(N(H(A)))))))	A(2)H(5)N(4)	9	3	1206.83	7726750	8.02335e+07	sp|P01042|KNG1_HUMAN	205	0.000264113	0.00370366	TRUE
20200615_serum_NGlycP_1hDIA_rep3.mzML	2324.81	2379.35	-54.5429	ITYSIVQTJCSK	ITYSIVQTJC[160]SK	(N(F)(N(H(N)(H(H)(H))(H(N(H)(F))(N(H)(F))))))	F(3)H(7)N(5)	9	3	1334.55	235740	1.55858e+06	sp|P01042|KNG1_HUMAN	205	0.00302819	0.00653439	TRUE
20200615_serum_NGlycP_1hDIA_rep1.mzML	2739.92	2947.86	-207.935	ITYSIVQTJCSK	ITYSIVQTJC[160]SK	(N(N(H(N)(H(H)(H))(H(N(F)(H(A)))(N(F)(H(A)))))))	A(2)F(2)H(7)N(5)	9	3	1479.94	1302940	2.32643e+07	sp|P01042|KNG1_HUMAN	205	0.00276153	0.00178037	TRUE
20200615_serum_NGlycP_1hDIA_rep2.mzML	2745.89	2952.9	-207.01	ITYSIVQTJCSK	ITYSIVQTJC[160]SK	(N(F)(N(H(N)(H(H)(H))(H(N(H(A)))(N(F)(H(A)))))))	A(2)F(2)H(7)N(5)	9	3	1479.94	1210030	2.55259e+07	sp|P01042|KNG1_HUMAN	205	0.00209981	0.00178037	TRUE
20200615_serum_NGlycP_1hDIA_rep1.mzML	2740.45	2947.83	-207.378	ITYSIVQTJCSK	ITYSIVQTJC[160]SK	(N(N(H(H(N(F)(H(A))))(H(N(H(A)))(N(H(A)))))))	A(3)F(1)H(6)N(5)	9	3	1474.26	1130500	1.65449e+07	sp|P01042|KNG1_HUMAN	205	0.00166234	0.00185117	TRUE
20200615_serum_NGlycP_1hDIA_rep2.mzML	2745.95	2952.87	-206.918	ITYSIVQTJCSK	ITYSIVQTJC[160]SK	(N(N(H(H(N(F)(H(A))))(H(N(H(A)))(N(H(A)))))))	A(3)F(1)H(6)N(5)	9	3	1474.26	1060060	14570093	sp|P01042|KNG1_HUMAN	205	0.029177	0.00185117	TRUE
20200615_serum_NGlycP_1hDIA_rep3.mzML	2742.53	2942.73	-200.204	ITYSIVQTJCSK	ITYSIVQTJC[160]SK	(N(N(H(H(N(F)(H(A))))(H(N(H(A)))(N(H(A)))))))	A(3)F(1)H(6)N(5)	9	3	1474.26	1182980	1.18067e+07	sp|P01042|KNG1_HUMAN	205	0.0167122	0.00185117	TRUE
20200615_serum_NGlycP_1hDIA_rep1.mzML	605.789	606.037	-0.247646	JASQAK	JASQAK	(N(N(H(H(N(H(A))))(H(N(H(A)))))))	A(2)H(5)N(4)	1	3	941.703	1273070	6.70275e+06	sp|Q9UK55|ZPI_HUMAN	197	0.00578995	0.00700352	TRUE
20200615_serum_NGlycP_1hDIA_rep1.mzML	1199.94	1202.31	-2.37432	JCCNTENPPGCYR	JC[160]C[160]NTENPPGC[160]YR	(N(N(H(H(N(H)))(H(N(H(A)))))))	A(1)H(5)N(4)	1	3	1185.77	821662	8.45295e+06	sp|P43652|AFAM_HUMAN	383	0.00235408	0.000665028	TRUE
20200615_serum_NGlycP_1hDIA_rep2.mzML	1195.84	1198.87	-3.03141	JCCNTENPPGCYR	JC[160]C[160]NTENPPGC[160]YR	(N(N(H(H(N(H)))(H(N(H(A)))))))	A(1)H(5)N(4)	1	3	1185.77	890901	7650112	sp|P43652|AFAM_HUMAN	383	0.0206036	0.000665028	TRUE
20200615_serum_NGlycP_1hDIA_rep3.mzML	1204.53	1205.75	-1.21878	JCCNTENPPGCYR	JC[160]C[160]NTENPPGC[160]YR	(N(N(H(H(N(H)))(H(N(H(A)))))))	A(1)H(5)N(4)	1	3	1185.77	1126950	1.01612e+07	sp|P43652|AFAM_HUMAN	383	0.0037023	0.000665028	TRUE
20200615_serum_NGlycP_1hDIA_rep1.mzML	1480.06	1505.4	-25.3373	JCCNTENPPGCYR	JC[160]C[160]NTENPPGC[160]YR	(N(N(H(H(N(H(A))))(H(N(H(A)))))))	A(2)H(5)N(4)	1	3	1282.8	4208070	8.38021e+07	sp|P43652|AFAM_HUMAN	383	0.00641598	0.00142048	TRUE
20200615_serum_NGlycP_1hDIA_rep2.mzML	1488.21	1512.58	-24.3658	JCCNTENPPGCYR	JC[160]C[160]NTENPPGC[160]YR	(N(N(H(H(N(H(A))))(H(N(H(A)))))))	A(2)H(5)N(4)	1	3	1282.8	4243230	6.30106e+07	sp|P43652|AFAM_HUMAN	383	0.00278566	0.00142048	TRUE
20200615_serum_NGlycP_1hDIA_rep3.mzML	1489.78	1512.81	-23.0349	JCCNTENPPGCYR	JC[160]C[160]NTENPPGC[160]YR	(N(N(H(H(N(H(A))))(H(N(H(A)))))))	A(2)H(5)N(4)	1	3	1282.8	4915890	7.53447e+07	sp|P43652|AFAM_HUMAN	383	0.00143486	0.00142048	TRUE
20200615_serum_NGlycP_1hDIA_rep1.mzML	1479.77	1477.53	2.23832	JCCNTENPPGCYR	JC[160]C[160]NTENPPGC[160]YR	(N(N(H(H(H))(H(N(H)(F))(N(H(A)))))))	A(1)F(1)H(6)N(4)	1	3	1288.48	3304160	8.85418e+06	sp|P43652|AFAM_HUMAN	383	0.0212087	0.0049947	TRUE
20200615_serum_NGlycP_1hDIA_rep2.mzML	1488.24	1486.18	2.0595	JCCNTENPPGCYR	JC[160]C[160]NTENPPGC[160]YR	(N(N(H(H(N(H(H))))(H(N(F)(H(A)))))))	A(1)F(1)H(6)N(4)	1	3	1288.48	2930750	6559556	sp|P43652|AFAM_HUMAN	383	0.0160906	0.0049947	TRUE
20200615_serum_NGlycP_1hDIA_rep3.mzML	1490.33	1487.25	3.07843	JCCNTENPPGCYR	JC[160]C[160]NTENPPGC[160]YR	(N(N(H(H(N(H(H))))(H(N(F)(H(A)))))))	A(1)F(1)H(6)N(4)	1	3	1288.48	3461960	8.25017e+06	sp|P43652|AFAM_HUMAN	383	0.00792055	0.0049947	TRUE
20200615_serum_NGlycP_1hDIA_rep1.mzML	2548	2589.66	-41.6618	JGSLFAFR	JGSLFAFR	(N(N(H(H)(H(N(H(A)))))))	A(1)H(4)N(3)	1	3	820.678	2208050	7.01478e+06	sp|P04004|VTNC_HUMAN	169	0.0230786	0.00485301	TRUE
20200615_serum_NGlycP_1hDIA_rep2.mzML	2552.41	2594.88	-42.4714	JGSLFAFR	JGSLFAFR	(N(N(H(H)(H(N(H(A)))))))	A(1)H(4)N(3)	1	3	820.678	1896180	8.54359e+06	sp|P04004|VTNC_HUMAN	169	0.000773102	0.00485301	TRUE
20200615_serum_NGlycP_1hDIA_rep3.mzML	2548.81	2589.37	-40.5628	JGSLFAFR	JGSLFAFR	(N(N(H(H)(H(N(H(A)))))))	A(1)H(4)N(3)	1	3	820.678	2337860	7.60291e+06	sp|P04004|VTNC_HUMAN	169	0.00156552	0.00485301	TRUE
20200615_serum_NGlycP_1hDIA_rep1.mzML	2523.26	2559.46	-36.2037	JGSLFAFR	JGSLFAFR	(N(N(H(H(H))(H(N(H(A)))))))	A(1)H(5)N(3)	1	3	874.695	4075470	1.56558e+07	sp|P04004|VTNC_HUMAN	169	0.0161163	0.00285359	TRUE
20200615_serum_NGlycP_1hDIA_rep2.mzML	2526.82	2565.35	-38.5292	JGSLFAFR	JGSLFAFR	(N(N(H(H(H))(H(N(H(A)))))))	A(1)H(5)N(3)	1	3	874.695	4190300	1.7062e+07	sp|P04004|VTNC_HUMAN	169	0.000991758	0.00285359	TRUE
20200615_serum_NGlycP_1hDIA_rep3.mzML	2523.25	2559.73	-36.4801	JGSLFAFR	JGSLFAFR	(N(N(H(H(H))(H(N(H(A)))))))	A(1)H(5)N(3)	1	3	874.695	3850450	2.01374e+07	sp|P04004|VTNC_HUMAN	169	0.000965491	0.00285359	TRUE
20200615_serum_NGlycP_1hDIA_rep1.mzML	2522.6	2568.52	-45.9191	JGSLFAFR	JGSLFAFR	(N(N(H(H(H))(H(N(H(A)))))))	A(1)H(5)N(3)	1	2	1311.54	2318510	36150248	sp|P04004|VTNC_HUMAN	169	3.58142e-05	0.00285359	TRUE
20200615_serum_NGlycP_1hDIA_rep3.mzML	2522.83	2568.62	-45.7911	JGSLFAFR	JGSLFAFR	(N(N(H(H(H))(H(N(H(A)))))))	A(1)H(5)N(3)	1	2	1311.54	2559430	3.87351e+07	sp|P04004|VTNC_HUMAN	169	0.000645356	0.00285359	TRUE
20200615_serum_NGlycP_1hDIA_rep1.mzML	3037.7	3096.72	-59.0233	JGSLFAFR	JGSLFAFR	(N(N(H(H(N(H(A))))(H(N(H(A)))))))	A(2)H(5)N(4)	1	3	1039.42	22883700	193341388	sp|P04004|VTNC_HUMAN	169	0.00374118	0.00422231	TRUE
20200615_serum_NGlycP_1hDIA_rep2.mzML	3039.63	3097.99	-58.3607	JGSLFAFR	JGSLFAFR	(N(N(H(H(N(H(A))))(H(N(H(A)))))))	A(2)H(5)N(4)	1	3	1039.42	27833800	2.07256e+08	sp|P04004|VTNC_HUMAN	169	0.00142991	0.00422231	TRUE
20200615_serum_NGlycP_1hDIA_rep3.mzML	3034.51	3089.94	-55.4314	JGSLFAFR	JGSLFAFR	(N(N(H(H(N(H(A))))(H(N(H(A)))))))	A(2)H(5)N(4)	1	3	1039.42	37676300	2.95036e+08	sp|P04004|VTNC_HUMAN	169	0.00143239	0.00422231	TRUE
20200615_serum_NGlycP_1hDIA_rep1.mzML	3037.33	3097.45	-60.1225	JGSLFAFR	JGSLFAFR	(N(N(H(H(N(H(A))))(H(N(H(A)))))))	A(2)H(5)N(4)	1	2	1558.63	2035220	4.72322e+07	sp|P04004|VTNC_HUMAN	169	0.00269999	0.00422231	TRUE
20200615_serum_NGlycP_1hDIA_rep3.mzML	3034.22	3090.63	-56.4091	JGSLFAFR	JGSLFAFR	(N(N(H(H(N(H(A))))(H(N(H(A)))))))	A(2)H(5)N(4)	1	2	1558.63	3547670	7.50893e+07	sp|P04004|VTNC_HUMAN	169	0.00306131	0.00422231	TRUE
20200615_serum_NGlycP_1hDIA_rep1.mzML	876.576	878.102	-1.52577	JGTAVCATNR	JGTAVC[160]ATNR	(N(N(H(H(H))(H(N)(N(H(A)))))))	A(1)H(5)N(4)	1	3	993.062	11725700	9.27992e+07	sp|P05156|CFAI_HUMAN	70	0.000312566	0.00067548	TRUE
20200615_serum_NGlycP_1hDIA_rep2.mzML	873.871	876.876	-3.00454	JGTAVCATNR	JGTAVC[160]ATNR	(N(N(H(H(N(H)))(H(N(H(A)))))))	A(1)H(5)N(4)	1	3	993.062	10454300	8.66834e+07	sp|P05156|CFAI_HUMAN	70	9.92804e-05	0.00067548	TRUE
20200615_serum_NGlycP_1hDIA_rep3.mzML	877.566	879.433	-1.86726	JGTAVCATNR	JGTAVC[160]ATNR	(N(N(H(H(N(H)))(H(N(H(A)))))))	A(1)H(5)N(4)	1	3	993.062	11883700	1.01561e+08	sp|P05156|CFAI_HUMAN	70	5.98904e-06	0.00067548	TRUE
20200615_serum_NGlycP_1hDIA_rep1.mzML	876.846	871.373	5.47288	JGTAVCATNR	JGTAVC[160]ATNR	(N(N(H(H(N(H)))(H(N(H(A)))))))	A(1)H(5)N(4)	1	2	1489.09	1010440	1.47621e+07	sp|P05156|CFAI_HUMAN	70	4.92892e-07	0.00067548	TRUE
20200615_serum_NGlycP_1hDIA_rep2.mzML	873.721	870.553	3.16831	JGTAVCATNR	JGTAVC[160]ATNR	(N(N(H(H(N(H)))(H(N(H(A)))))))	A(1)H(5)N(4)	1	2	1489.09	1164510	1.48638e+07	sp|P05156|CFAI_HUMAN	70	1.92461e-07	0.00067548	TRUE
20200615_serum_NGlycP_1hDIA_rep3.mzML	877.355	872.756	4.59909	JGTAVCATNR	JGTAVC[160]ATNR	(N(N(H(H(N(H)))(H(N(H(A)))))))	A(1)H(5)N(4)	1	2	1489.09	1369130	1.73988e+07	sp|P05156|CFAI_HUMAN	70	9.30119e-06	0.00067548	TRUE
20200615_serum_NGlycP_1hDIA_rep1.mzML	1101.35	1125.98	-24.6328	JGTAVCATNR	JGTAVC[160]ATNR	(N(N(H(H(N(H(A))))(H(N(H(A)))))))	A(2)H(5)N(4)	1	3	1090.09	11339400	1.39168e+08	sp|P05156|CFAI_HUMAN	70	0.0033212	0.00113853	TRUE
20200615_serum_NGlycP_1hDIA_rep2.mzML	1115.48	1133.74	-18.2623	JGTAVCATNR	JGTAVC[160]ATNR	(N(N(H(H(N(H(A))))(H(N(H(A)))))))	A(2)H(5)N(4)	1	3	1090.09	10903500	1.24919e+08	sp|P05156|CFAI_HUMAN	70	0.000945949	0.00113853	TRUE
20200615_serum_NGlycP_1hDIA_rep3.mzML	1114.68	1133.85	-19.1677	JGTAVCATNR	JGTAVC[160]ATNR	(N(N(H(H(N(H(A))))(H(N(H(A)))))))	A(2)H(5)N(4)	1	3	1090.09	10346600	134207156	sp|P05156|CFAI_HUMAN	70	0.000231275	0.00113853	TRUE
20200615_serum_NGlycP_1hDIA_rep1.mzML	1589.46	1555.24	34.2161	JGTLVAFR	JGTLVAFR	(N(N(H(H)(H(H(H))))))	H(5)N(2)	1	2	1047.46	7662590	1.85355e+07	sp|Q92954|PRG4_HUMAN	1159	1.35364e-06	0.00271873	TRUE
20200615_serum_NGlycP_1hDIA_rep2.mzML	1596.85	1562.1	34.748	JGTLVAFR	JGTLVAFR	(N(N(H(H)(H(H(H))))))	H(5)N(2)	1	2	1047.46	7007240	2.14542e+07	sp|Q92954|PRG4_HUMAN	1159	2.42028e-06	0.00271873	TRUE
20200615_serum_NGlycP_1hDIA_rep3.mzML	1594.02	1560.74	33.2808	JGTLVAFR	JGTLVAFR	(N(N(H(H)(H(H(H))))))	H(5)N(2)	1	2	1047.46	7361580	1.97248e+07	sp|Q92954|PRG4_HUMAN	1159	2.02116e-06	0.00271873	TRUE
20200615_serum_NGlycP_1hDIA_rep1.mzML	1549.17	1550	-0.832148	JHSCEPCQTLAVR	JHSC[160]EPC[160]QTLAVR	(N(N(H(H(N(H(A))))(H(N(H(A)))))))	A(2)H(5)N(4)	1	4	944.875	2145500	1.34752e+07	sp|P00748|FA12_HUMAN	433	0.00113707	0.000680672	TRUE
20200615_serum_NGlycP_1hDIA_rep2.mzML	1556.29	1556.65	-0.359844	JHSCEPCQTLAVR	JHSC[160]EPC[160]QTLAVR	(N(N(H(H(N(H(A))))(H(N(H(A)))))))	A(2)H(5)N(4)	1	4	944.875	2568340	1.29132e+07	sp|P00748|FA12_HUMAN	433	0.0021643	0.000680672	TRUE
20200615_serum_NGlycP_1hDIA_rep3.mzML	1552.82	1555.17	-2.34769	JHSCEPCQTLAVR	JHSC[160]EPC[160]QTLAVR	(N(N(H(H(N(H(A))))(H(N(H(A)))))))	A(2)H(5)N(4)	1	4	944.875	2571810	1.44351e+07	sp|P00748|FA12_HUMAN	433	0.00197677	0.000680672	TRUE
20200615_serum_NGlycP_1hDIA_rep1.mzML	1549.44	1557.94	-8.49689	JHSCEPCQTLAVR	JHSC[160]EPC[160]QTLAVR	(N(N(H(H(N(H(A))))(H(N(H(A)))))))	A(2)H(5)N(4)	1	3	1259.5	13582600	1.25924e+08	sp|P00748|FA12_HUMAN	433	0.000106209	0.000680672	TRUE
20200615_serum_NGlycP_1hDIA_rep2.mzML	1555.91	1564.86	-8.95074	JHSCEPCQTLAVR	JHSC[160]EPC[160]QTLAVR	(N(N(H(H(N(H(A))))(H(N(H(A)))))))	A(2)H(5)N(4)	1	3	1259.5	13367800	1.19177e+08	sp|P00748|FA12_HUMAN	433	8.31494e-05	0.000680672	TRUE
20200615_serum_NGlycP_1hDIA_rep3.mzML	1553.29	1563.56	-10.2714	JHSCEPCQTLAVR	JHSC[160]EPC[160]QTLAVR	(N(N(H(H(N(H(A))))(H(N(H(A)))))))	A(2)H(5)N(4)	1	3	1259.5	14335100	151364177	sp|P00748|FA12_HUMAN	433	0.000428672	0.000680672	TRUE
20200615_serum_NGlycP_1hDIA_rep1.mzML	2127.42	2145.14	-17.7173	JHSCSEGQISIFR	JHSC[160]SEGQISIFR	(N(N(H(H(N(H(A))))(H(N(H(A)))))))	A(2)H(5)N(4)	1	3	1247.17	4155390	4.40567e+07	sp|O75882|ATRN_HUMAN	731	0.000866424	0.000815738	TRUE
20200615_serum_NGlycP_1hDIA_rep2.mzML	2133.98	2150.92	-16.9376	JHSCSEGQISIFR	JHSC[160]SEGQISIFR	(N(N(H(H(N(H(A))))(H(N(H(A)))))))	A(2)H(5)N(4)	1	3	1247.17	4643490	5.43741e+07	sp|O75882|ATRN_HUMAN	731	0.000840549	0.000815738	TRUE
20200615_serum_NGlycP_1hDIA_rep3.mzML	2131.52	2149.35	-17.8261	JHSCSEGQISIFR	JHSC[160]SEGQISIFR	(N(N(H(H(N(H(A))))(H(N(H(A)))))))	A(2)H(5)N(4)	1	3	1247.17	4667340	4.65204e+07	sp|O75882|ATRN_HUMAN	731	0.0150835	0.000815738	TRUE
20200615_serum_NGlycP_1hDIA_rep1.mzML	3328.51	3275.77	52.7386	JISDGFDGIPDNVDAALALPAHSYSGR	JISDGFDGIPDNVDAALALPAHSYSGR	(N(N(H(H(N(H(A))))(H(N(H(A)))))))	A(2)H(5)N(4)	1	5	996.225	1316700	3.40843e+06	sp|P04004|VTNC_HUMAN	242	0.00383563	0.00241785	TRUE
20200615_serum_NGlycP_1hDIA_rep2.mzML	3330.39	3277.67	52.7229	JISDGFDGIPDNVDAALALPAHSYSGR	JISDGFDGIPDNVDAALALPAHSYSGR	(N(N(H(H(N(H(A))))(H(N(H(A)))))))	A(2)H(5)N(4)	1	5	996.225	2010600	6.47336e+06	sp|P04004|VTNC_HUMAN	242	0.00386121	0.00241785	TRUE
20200615_serum_NGlycP_1hDIA_rep3.mzML	3326.83	3273.18	53.6542	JISDGFDGIPDNVDAALALPAHSYSGR	JISDGFDGIPDNVDAALALPAHSYSGR	(N(N(H(H(N(H(A))))(H(N(H(A)))))))	A(2)H(5)N(4)	1	5	996.225	1850900	4.03807e+06	sp|P04004|VTNC_HUMAN	242	0.00384073	0.00241785	TRUE
20200615_serum_NGlycP_1hDIA_rep1.mzML	3328.65	3241.62	87.0344	JISDGFDGIPDNVDAALALPAHSYSGR	JISDGFDGIPDNVDAALALPAHSYSGR	(N(N(H(H(N(H(A))))(H(N(H(A)))))))	A(2)H(5)N(4)	1	4	1245.03	1846360	1.17891e+07	sp|P04004|VTNC_HUMAN	242	0.00227553	0.00241785	TRUE
20200615_serum_NGlycP_1hDIA_rep2.mzML	3330.45	3242.97	87.4801	JISDGFDGIPDNVDAALALPAHSYSGR	JISDGFDGIPDNVDAALALPAHSYSGR	(N(N(H(H(N(H(A))))(H(N(H(A)))))))	A(2)H(5)N(4)	1	4	1245.03	2606750	1.80122e+07	sp|P04004|VTNC_HUMAN	242	0.00344602	0.00241785	TRUE
20200615_serum_NGlycP_1hDIA_rep3.mzML	3327.33	3236.45	90.8836	JISDGFDGIPDNVDAALALPAHSYSGR	JISDGFDGIPDNVDAALALPAHSYSGR	(N(N(H(H(N(H(A))))(H(N(H(A)))))))	A(2)H(5)N(4)	1	4	1245.03	1940620	1.02618e+07	sp|P04004|VTNC_HUMAN	242	0.00345038	0.00241785	TRUE
20200615_serum_NGlycP_1hDIA_rep1.mzML	2866.22	2933.04	-66.8198	JLSMPLLPADFHK	JLSMPLLPADFHK	(N(N(H(H(N(H)))(H(N(H(A)))))))	A(1)H(5)N(4)	1	4	849.869	683405	1.54812e+06	sp|P05546|HEP2_HUMAN	49	0.00434429	0.00187418	TRUE
20200615_serum_NGlycP_1hDIA_rep1.mzML	2865.06	2903.89	-38.8321	JLSMPLLPADFHK	JLSMPLLPADFHK	(N(N(H(H(N(H)))(H(N(H(A)))))))	A(1)H(5)N(4)	1	3	1132.82	2789840	2.19117e+07	sp|P05546|HEP2_HUMAN	49	4.68599e-07	0.00187418	TRUE
20200615_serum_NGlycP_1hDIA_rep2.mzML	2864.73	2910.48	-45.7519	JLSMPLLPADFHK	JLSMPLLPADFHK	(N(N(H(H(N(H)))(H(N(H(A)))))))	A(1)H(5)N(4)	1	3	1132.82	3109430	2.48592e+07	sp|P05546|HEP2_HUMAN	49	1.24112e-05	0.00187418	TRUE
20200615_serum_NGlycP_1hDIA_rep3.mzML	2861.42	2901.35	-39.9328	JLSMPLLPADFHK	JLSMPLLPADFHK	(N(N(H(H(N(H)))(H(N(H(A)))))))	A(1)H(5)N(4)	1	3	1132.82	1985130	1.71837e+07	sp|P05546|HEP2_HUMAN	49	1.83761e-06	0.00187418	TRUE
20200615_serum_NGlycP_1hDIA_rep1.mzML	3252.96	3224.4	28.556	JLSMPLLPADFHK	JLSMPLLPADFHK	(N(N(H(H(N(H(A))))(H(N(H(A)))))))	A(2)H(5)N(4)	1	4	922.643	6895380	2.12991e+07	sp|P05546|HEP2_HUMAN	49	0.00306503	0.000644966	TRUE
20200615_serum_NGlycP_1hDIA_rep2.mzML	3255.95	3225.72	30.2295	JLSMPLLPADFHK	JLSMPLLPADFHK	(N(N(H(H(N(H(A))))(H(N(H(A)))))))	A(2)H(5)N(4)	1	4	922.643	6061630	1.5734e+07	sp|P05546|HEP2_HUMAN	49	0.00211745	0.000644966	TRUE
20200615_serum_NGlycP_1hDIA_rep3.mzML	3250.66	3218.26	32.4018	JLSMPLLPADFHK	JLSMPLLPADFHK	(N(N(H(H(N(H(A))))(H(N(H(A)))))))	A(2)H(5)N(4)	1	4	922.643	7841320	3.63943e+07	sp|P05546|HEP2_HUMAN	49	0.00212039	0.000644966	TRUE
20200615_serum_NGlycP_1hDIA_rep1.mzML	3253.01	3236.94	16.0738	JLSMPLLPADFHK	JLSMPLLPADFHK	(N(N(H(H(N(H(A))))(H(N(H(A)))))))	A(2)H(5)N(4)	1	3	1229.86	11712100	9.28086e+07	sp|P05546|HEP2_HUMAN	49	0.00047	0.000644966	TRUE
20200615_serum_NGlycP_1hDIA_rep2.mzML	3256.31	3238.23	18.076	JLSMPLLPADFHK	JLSMPLLPADFHK	(N(N(H(H(N(H(A))))(H(N(H(A)))))))	A(2)H(5)N(4)	1	3	1229.86	10303000	9.72465e+07	sp|P05546|HEP2_HUMAN	49	0.000460619	0.000644966	TRUE
20200615_serum_NGlycP_1hDIA_rep3.mzML	3251.03	3231.45	19.5848	JLSMPLLPADFHK	JLSMPLLPADFHK	(N(N(H(H(N(H(A))))(H(N(H(A)))))))	A(2)H(5)N(4)	1	3	1229.86	12472700	1.02083e+08	sp|P05546|HEP2_HUMAN	49	0.000212305	0.000644966	TRUE
20200615_serum_NGlycP_1hDIA_rep1.mzML	837.291	828.349	8.94181	JLTATK	JLTATK	(N(F)(N(H(H(N(H)))(H(N(H(A)))))))	A(1)F(1)H(5)N(4)	1	2	1354.06	714314	14325748	sp|Q96RV3|PCX1_HUMAN	1091	0.000154901	0.00712602	TRUE
20200615_serum_NGlycP_1hDIA_rep1.mzML	819.652	826.001	-6.34892	JNSDISSTR	JNSDISSTR	(N(N(H(H)(H(N(H(A)))))))	A(1)H(4)N(3)	1	3	848.006	901868	2.65759e+06	sp|P01871|IGHM_HUMAN	46	0.039917	0.00217979	TRUE
20200615_serum_NGlycP_1hDIA_rep2.mzML	819.964	827.207	-7.24315	JNSDISSTR	JNSDISSTR	(N(N(H(H)(H(N(H(A)))))))	A(1)H(4)N(3)	1	3	848.006	814306	2.73118e+06	sp|P01871|IGHM_HUMAN	46	0.0402384	0.00217979	TRUE
20200615_serum_NGlycP_1hDIA_rep3.mzML	820.951	828.714	-7.76273	JNSDISSTR	JNSDISSTR	(N(N(H(H)(H(N(H(A)))))))	A(1)H(4)N(3)	1	3	848.006	998878	2.93195e+06	sp|P01871|IGHM_HUMAN	46	0.00177772	0.00217979	TRUE
20200615_serum_NGlycP_1hDIA_rep1.mzML	819.571	826.201	-6.63012	JNSDISSTR	JNSDISSTR	(N(N(H(H)(H(N(H(A)))))))	A(1)H(4)N(3)	1	2	1271.51	852421	5.66704e+06	sp|P01871|IGHM_HUMAN	46	2.55908e-06	0.00217979	TRUE
20200615_serum_NGlycP_1hDIA_rep2.mzML	819.568	827.406	-7.83816	JNSDISSTR	JNSDISSTR	(N(N(H(H)(H(N(H(A)))))))	A(1)H(4)N(3)	1	2	1271.51	889348	4.72885e+06	sp|P01871|IGHM_HUMAN	46	0.00377544	0.00217979	TRUE
20200615_serum_NGlycP_1hDIA_rep3.mzML	822.037	828.911	-6.87428	JNSDISSTR	JNSDISSTR	(N(N(H(H)(H(N(H(A)))))))	A(1)H(4)N(3)	1	2	1271.51	880136	6.05247e+06	sp|P01871|IGHM_HUMAN	46	0.000887907	0.00217979	TRUE
20200615_serum_NGlycP_1hDIA_rep1.mzML	842.211	842.769	-0.558007	JNSDISSTR	JNSDISSTR	(N(F)(N(H(H)(H(N(H(A)))))))	A(1)F(1)H(4)N(3)	1	3	896.693	4980130	1.75956e+07	sp|P01871|IGHM_HUMAN	46	0.00724212	0.000662376	TRUE
20200615_serum_NGlycP_1hDIA_rep2.mzML	843.424	843.301	0.122638	JNSDISSTR	JNSDISSTR	(N(F)(N(H(H)(H(N(H(A)))))))	A(1)F(1)H(4)N(3)	1	3	896.693	3890020	1.51096e+07	sp|P01871|IGHM_HUMAN	46	0.00113002	0.000662376	TRUE
20200615_serum_NGlycP_1hDIA_rep3.mzML	842.113	844.498	-2.38465	JNSDISSTR	JNSDISSTR	(N(F)(N(H(H)(H(N(H(A)))))))	A(1)F(1)H(4)N(3)	1	3	896.693	4792190	1.54435e+07	sp|P01871|IGHM_HUMAN	46	0.000586685	0.000662376	TRUE
20200615_serum_NGlycP_1hDIA_rep1.mzML	842.666	845.715	-3.04881	JNSDISSTR	JNSDISSTR	(N(F)(N(H(H)(H(N(H(A)))))))	A(1)F(1)H(4)N(3)	1	2	1344.54	1530140	1.56295e+07	sp|P01871|IGHM_HUMAN	46	0.000864272	0.000662376	TRUE
20200615_serum_NGlycP_1hDIA_rep2.mzML	843.561	846.294	-2.73349	JNSDISSTR	JNSDISSTR	(N(F)(N(H(H)(H(N(H(A)))))))	A(1)F(1)H(4)N(3)	1	2	1344.54	1191590	1.83939e+07	sp|P01871|IGHM_HUMAN	46	0.0250723	0.000662376	TRUE
20200615_serum_NGlycP_1hDIA_rep3.mzML	844.304	847.302	-2.99839	JNSDISSTR	JNSDISSTR	(N(F)(N(H(H)(H(N(H(A)))))))	A(1)F(1)H(4)N(3)	1	2	1344.54	972731	1.49051e+07	sp|P01871|IGHM_HUMAN	46	0.00790622	0.000662376	TRUE
20200615_serum_NGlycP_1hDIA_rep1.mzML	832.573	819.487	13.0861	JNSDISSTR	JNSDISSTR	(N(F)(N(H(H(H))(H(N(H(A)))))))	A(1)F(1)H(5)N(3)	1	2	1425.56	1176540	3.02269e+06	sp|P01871|IGHM_HUMAN	46	0.032497	0.00302217	TRUE
20200615_serum_NGlycP_1hDIA_rep2.mzML	832.128	820.713	11.4152	JNSDISSTR	JNSDISSTR	(N(F)(N(H(H(H))(H(N(H(A)))))))	A(1)F(1)H(5)N(3)	1	2	1425.56	996638	4.15905e+06	sp|P01871|IGHM_HUMAN	46	0.00894432	0.00302217	TRUE
20200615_serum_NGlycP_1hDIA_rep3.mzML	833.256	822.266	10.9902	JNSDISSTR	JNSDISSTR	(N(F)(N(H(H(H))(H(N(H(A)))))))	A(1)F(1)H(5)N(3)	1	2	1425.56	1133610	4.75487e+06	sp|P01871|IGHM_HUMAN	46	0.00321711	0.00302217	TRUE
20200615_serum_NGlycP_1hDIA_rep1.mzML	827.244	828.11	-0.865627	JNSDISSTR	JNSDISSTR	(N(N(H(H(N(H)))(H(N(H(A)))))))	A(1)H(5)N(4)	1	3	969.717	5562830	3.81248e+07	sp|P01871|IGHM_HUMAN	46	0.00271015	0.00264841	TRUE
20200615_serum_NGlycP_1hDIA_rep2.mzML	828.082	829.308	-1.22603	JNSDISSTR	JNSDISSTR	(N(N(H(H(N(H)))(H(N(H(A)))))))	A(1)H(5)N(4)	1	3	969.717	6282390	3.22153e+07	sp|P01871|IGHM_HUMAN	46	0.00563145	0.00264841	TRUE
20200615_serum_NGlycP_1hDIA_rep3.mzML	830.463	830.801	-0.338037	JNSDISSTR	JNSDISSTR	(N(N(H(H(H))(H(N)(N(H(A)))))))	A(1)H(5)N(4)	1	3	969.717	5299290	2.65487e+07	sp|P01871|IGHM_HUMAN	46	0.0115225	0.00264841	TRUE
20200615_serum_NGlycP_1hDIA_rep1.mzML	834.124	829.789	4.33474	JNSDISSTR	JNSDISSTR	(N(N(H(H(N(H)))(H(N(H(A)))))))	A(1)H(5)N(4)	1	2	1454.07	729759	9.1436e+06	sp|P01871|IGHM_HUMAN	46	0.0170581	0.00264841	TRUE
20200615_serum_NGlycP_1hDIA_rep2.mzML	823.202	830.986	-7.78411	JNSDISSTR	JNSDISSTR	(N(N(H(H(N(H)))(H(N(H(A)))))))	A(1)H(5)N(4)	1	2	1454.07	699482	9.14864e+06	sp|P01871|IGHM_HUMAN	46	0.00302454	0.00264841	TRUE
20200615_serum_NGlycP_1hDIA_rep1.mzML	796.828	794.337	2.49124	JNSDISSTR	JNSDISSTR	(N(N(H(H)(H(H)(H(N(H(A))))))))	A(1)H(6)N(3)	1	3	956.042	4364470	2.05181e+07	sp|P01871|IGHM_HUMAN	46	0.000544631	0.00100121	TRUE
20200615_serum_NGlycP_1hDIA_rep2.mzML	797.318	794.635	2.6831	JNSDISSTR	JNSDISSTR	(N(N(H(H)(H(H)(H(N(H(A))))))))	A(1)H(6)N(3)	1	3	956.042	4295690	1.7628e+07	sp|P01871|IGHM_HUMAN	46	0.000540751	0.00100121	TRUE
20200615_serum_NGlycP_1hDIA_rep3.mzML	794.662	794.439	0.222744	JNSDISSTR	JNSDISSTR	(N(N(H(H)(H(H)(H(N(H(A))))))))	A(1)H(6)N(3)	1	3	956.042	5618230	2.51506e+07	sp|P01871|IGHM_HUMAN	46	0.000498231	0.00100121	TRUE
20200615_serum_NGlycP_1hDIA_rep2.mzML	797.695	795.259	2.43578	JNSDISSTR	JNSDISSTR	(N(N(H(H)(H(H)(H(N(H(A))))))))	A(1)H(6)N(3)	1	2	1433.56	947886	7.30772e+06	sp|P01871|IGHM_HUMAN	46	0.00343292	0.00100121	TRUE
20200615_serum_NGlycP_1hDIA_rep3.mzML	794.346	795.139	-0.793119	JNSDISSTR	JNSDISSTR	(N(N(H(H)(H(H)(H(N(H(A))))))))	A(1)H(6)N(3)	1	2	1433.56	1037770	8.99035e+06	sp|P01871|IGHM_HUMAN	46	1.6323e-05	0.00100121	TRUE
20200615_serum_NGlycP_1hDIA_rep2.mzML	746.264	723.105	23.1592	JNSDISSTR	JNSDISSTR	(N(F)(N(H(N)(H(H)(H))(H(N)(N)))))	F(1)H(5)N(5)	1	3	989.065	1047980	6.13376e+06	sp|P01871|IGHM_HUMAN	46	0.00918624	0.00313828	TRUE
20200615_serum_NGlycP_1hDIA_rep3.mzML	738.963	718.885	20.0777	JNSDISSTR	JNSDISSTR	(N(F)(N(H(N)(H(H)(H))(H(N)(N)))))	F(1)H(5)N(5)	1	3	989.065	723440	5.82873e+06	sp|P01871|IGHM_HUMAN	46	0.00948492	0.00313828	TRUE
20200615_serum_NGlycP_1hDIA_rep1.mzML	844.84	830.599	14.2412	JNSDISSTR	JNSDISSTR	(N(F)(N(H(H)(H(N(H))(N(H(A)))))))	A(1)F(1)H(5)N(4)	1	3	1018.4	17765700	1.74505e+08	sp|P01871|IGHM_HUMAN	46	0.000199169	0.00158017	TRUE
20200615_serum_NGlycP_1hDIA_rep2.mzML	845.602	831.769	13.8333	JNSDISSTR	JNSDISSTR	(N(F)(N(H(H)(H(N(H))(N(H(A)))))))	A(1)F(1)H(5)N(4)	1	3	1018.4	19137700	172761741	sp|P01871|IGHM_HUMAN	46	0.000304383	0.00158017	TRUE
20200615_serum_NGlycP_1hDIA_rep3.mzML	844.681	833.255	11.4261	JNSDISSTR	JNSDISSTR	(N(F)(N(H(H)(H(N(H))(N(H(A)))))))	A(1)F(1)H(5)N(4)	1	3	1018.4	16948200	162489820	sp|P01871|IGHM_HUMAN	46	0.000124465	0.00158017	TRUE
20200615_serum_NGlycP_1hDIA_rep1.mzML	844.245	847.518	-3.27297	JNSDISSTR	JNSDISSTR	(N(F)(N(H(H(N(H)))(H(N(H(A)))))))	A(1)F(1)H(5)N(4)	1	2	1527.1	1798550	2.69416e+07	sp|P01871|IGHM_HUMAN	46	9.59406e-10	0.00158017	TRUE
20200615_serum_NGlycP_1hDIA_rep2.mzML	844.513	848.081	-3.56806	JNSDISSTR	JNSDISSTR	(N(F)(N(H(H(N(H)))(H(N(H(A)))))))	A(1)F(1)H(5)N(4)	1	2	1527.1	2023700	3.57867e+07	sp|P01871|IGHM_HUMAN	46	1.56937e-05	0.00158017	TRUE
20200615_serum_NGlycP_1hDIA_rep3.mzML	843.807	849.046	-5.23938	JNSDISSTR	JNSDISSTR	(N(F)(N(H(H(N(H)))(H(N(H(A)))))))	A(1)F(1)H(5)N(4)	1	2	1527.1	1822060	2.75686e+07	sp|P01871|IGHM_HUMAN	46	2.29982e-05	0.00158017	TRUE
20200615_serum_NGlycP_1hDIA_rep2.mzML	847.204	848.108	-0.904421	JNSDISSTR	JNSDISSTR	(N(F)(N(H(N)(H(N(H)))(H(N(H(H)))))))	F(1)H(6)N(5)	1	3	1043.09	10286200	4.54601e+06	sp|P01871|IGHM_HUMAN	46	0.00042126	0.00271151	TRUE
20200615_serum_NGlycP_1hDIA_rep3.mzML	845.658	849.074	-3.4158	JNSDISSTR	JNSDISSTR	(N(F)(N(H(N)(H(N(H)))(H(N(H(H)))))))	F(1)H(6)N(5)	1	3	1043.09	9815720	4.31454e+06	sp|P01871|IGHM_HUMAN	46	0.000192075	0.00271151	TRUE
20200615_serum_NGlycP_1hDIA_rep2.mzML	847.204	843.822	3.38247	JNSDISSTR	JNSDISSTR	(N(F)(N(H(N)(H(H)(H))(H(N(H)(F))))))	F(2)H(6)N(4)	1	3	1024.08	10783100	6.44605e+06	sp|P01871|IGHM_HUMAN	46	0.00159582	0.00164218	TRUE
20200615_serum_NGlycP_1hDIA_rep3.mzML	845.658	844.977	0.681254	JNSDISSTR	JNSDISSTR	(N(F)(N(H(N)(H(H)(H))(H(N(H)(F))))))	F(2)H(6)N(4)	1	3	1024.08	10119700	5.69243e+06	sp|P01871|IGHM_HUMAN	46	0.00362197	0.00164218	TRUE
20200615_serum_NGlycP_1hDIA_rep2.mzML	864.631	858.635	5.99576	JNSDISSTR	JNSDISSTR	(N(F)(N(H(N)(H(N(H)))(H(N(H(A)))))))	A(1)F(1)H(5)N(5)	1	3	1086.1	12833000	8.18633e+07	sp|P01871|IGHM_HUMAN	46	0.00168276	0.000678088	TRUE
20200615_serum_NGlycP_1hDIA_rep3.mzML	868.153	860.095	8.05757	JNSDISSTR	JNSDISSTR	(N(F)(N(H(N)(H(N(H)))(H(N(H(A)))))))	A(1)F(1)H(5)N(5)	1	3	1086.1	15879700	6.64891e+07	sp|P01871|IGHM_HUMAN	46	0.00177237	0.000678088	TRUE
20200615_serum_NGlycP_1hDIA_rep1.mzML	867.699	868.809	-1.11036	JNSDISSTR	JNSDISSTR	(N(F)(N(H(N)(H(N(H)))(H(N(H(A)))))))	A(1)F(1)H(5)N(5)	1	2	1628.64	888069	6.18033e+06	sp|P01871|IGHM_HUMAN	46	0.000494436	0.000678088	TRUE
20200615_serum_NGlycP_1hDIA_rep2.mzML	864.01	868.1	-4.08997	JNSDISSTR	JNSDISSTR	(N(F)(N(H(N)(H(N(H)))(H(N(H(A)))))))	A(1)F(1)H(5)N(5)	1	2	1628.64	919149	5.09547e+06	sp|P01871|IGHM_HUMAN	46	0.000122148	0.000678088	TRUE
20200615_serum_NGlycP_1hDIA_rep3.mzML	867.601	870.213	-2.61185	JNSDISSTR	JNSDISSTR	(N(F)(N(H(N)(H(N(H)))(H(N(H(A)))))))	A(1)F(1)H(5)N(5)	1	2	1628.64	1023140	5.21411e+06	sp|P01871|IGHM_HUMAN	46	0.00552573	0.000678088	TRUE
20200615_serum_NGlycP_1hDIA_rep1.mzML	672.27	669.023	3.24692	JNSDISSTR	JNSDISSTR	(N(N(H(H(H))(H(H)))))	H(5)N(2)	1	2	1105.45	5014380	2.14489e+07	sp|P01871|IGHM_HUMAN	46	8.48762e-07	0.00237553	TRUE
20200615_serum_NGlycP_1hDIA_rep2.mzML	671.614	666.423	5.19087	JNSDISSTR	JNSDISSTR	(N(N(H(H(H))(H(H)))))	H(5)N(2)	1	2	1105.45	4583940	1.8047e+07	sp|P01871|IGHM_HUMAN	46	1.78109e-06	0.00237553	TRUE
20200615_serum_NGlycP_1hDIA_rep3.mzML	668.645	664.363	4.28161	JNSDISSTR	JNSDISSTR	(N(N(H(H(H))(H(H)))))	H(5)N(2)	1	2	1105.45	3851760	7.95375e+06	sp|P01871|IGHM_HUMAN	46	2.28602e-06	0.00237553	TRUE
20200615_serum_NGlycP_1hDIA_rep1.mzML	675.058	669.925	5.13311	JNSDISSTR	JNSDISSTR	(N(N(H(H(H))(H(H)(H)))))	H(6)N(2)	1	2	1186.47	3181380	8.63007e+06	sp|P01871|IGHM_HUMAN	46	7.27738e-07	0.00168864	TRUE
20200615_serum_NGlycP_1hDIA_rep2.mzML	673.157	667.327	5.8299	JNSDISSTR	JNSDISSTR	(N(N(H(H(H))(H(H)(H)))))	H(6)N(2)	1	2	1186.47	2891770	1.28185e+07	sp|P01871|IGHM_HUMAN	46	0.000821052	0.00168864	TRUE
20200615_serum_NGlycP_1hDIA_rep3.mzML	670.284	665.248	5.03552	JNSDISSTR	JNSDISSTR	(N(N(H(H(H))(H(H)(H)))))	H(6)N(2)	1	2	1186.47	1490880	5.00387e+06	sp|P01871|IGHM_HUMAN	46	0.00019349	0.00168864	TRUE
20200615_serum_NGlycP_1hDIA_rep1.mzML	1050.46	1068.34	-17.8786	JVTAEQAR	JVTAEQAR	(N(N(H(H)(H(N(H(A)))(N(H(A)))))))	A(2)H(5)N(4)	1	3	1031.75	13015300	1.79121e+08	sp|P00748|FA12_HUMAN	249	0.00252369	0.00280009	TRUE
20200615_serum_NGlycP_1hDIA_rep2.mzML	1059.78	1077.95	-18.1681	JVTAEQAR	JVTAEQAR	(N(N(H(H)(H(N(H(A)))(N(H(A)))))))	A(2)H(5)N(4)	1	3	1031.75	14054300	1.49578e+08	sp|P00748|FA12_HUMAN	249	0.000842715	0.00280009	TRUE
20200615_serum_NGlycP_1hDIA_rep3.mzML	1059.73	1077.23	-17.5049	JVTAEQAR	JVTAEQAR	(N(N(H(H)(H(N(H(A)))(N(H(A)))))))	A(2)H(5)N(4)	1	3	1031.75	12856700	9.41966e+07	sp|P00748|FA12_HUMAN	249	0.000844877	0.00280009	TRUE
20200615_serum_NGlycP_1hDIA_rep1.mzML	1050.01	1068.91	-18.8954	JVTAEQAR	JVTAEQAR	(N(N(H(H(N(H(A))))(H(N(H(A)))))))	A(2)H(5)N(4)	1	2	1547.12	1971580	2.05843e+07	sp|P00748|FA12_HUMAN	249	0.000479337	0.00280009	TRUE
20200615_serum_NGlycP_1hDIA_rep2.mzML	1058.43	1078.53	-20.0995	JVTAEQAR	JVTAEQAR	(N(N(H(H(N(H(A))))(H(N(H(A)))))))	A(2)H(5)N(4)	1	2	1547.12	1380840	1.65534e+07	sp|P00748|FA12_HUMAN	249	5.73053e-07	0.00280009	TRUE
20200615_serum_NGlycP_1hDIA_rep3.mzML	1059.74	1077.81	-18.0741	JVTAEQAR	JVTAEQAR	(N(N(H(H)(H(N(H(A)))(N(H(A)))))))	A(2)H(5)N(4)	1	2	1547.12	1041260	8.40202e+06	sp|P00748|FA12_HUMAN	249	0.00593468	0.00280009	TRUE
20200615_serum_NGlycP_1hDIA_rep1.mzML	2165.93	2174.54	-8.61401	JVTFWGR	JVTFWGR	(N(F)(N(H(H(N(H)))(H(N(H(A)))))))	A(1)F(1)H(5)N(4)	1	3	980.4	1594720	1.53204e+07	sp|P27918|PROP_HUMAN	428	0.0264522	0.00480699	TRUE
20200615_serum_NGlycP_1hDIA_rep2.mzML	2170.53	2180.06	-9.52896	JVTFWGR	JVTFWGR	(N(F)(N(H(H(N(H)))(H(N(H(A)))))))	A(1)F(1)H(5)N(4)	1	3	980.4	1932770	2.01736e+07	sp|P27918|PROP_HUMAN	428	0.0111053	0.00480699	TRUE
20200615_serum_NGlycP_1hDIA_rep3.mzML	2170.02	2177.98	-7.95838	JVTFWGR	JVTFWGR	(N(F)(N(H(H(N(H)))(H(N(H(A)))))))	A(1)F(1)H(5)N(4)	1	3	980.4	1944420	2.03111e+07	sp|P27918|PROP_HUMAN	428	0.00369271	0.00480699	TRUE
20200615_serum_NGlycP_1hDIA_rep1.mzML	1975.13	1994.34	-19.2148	JWSLPNR	JWSLPNR	(N(F)(N(H(N)(H(H))(H(N(H(A)))))))	A(1)F(1)H(5)N(4)	1	3	982.735	747606	6.37574e+06	sp|P55058|PLTP_HUMAN	245	0.0496299	0.00635557	TRUE
20200615_serum_NGlycP_1hDIA_rep3.mzML	1982.02	2002.21	-20.1945	JWSLPNR	JWSLPNR	(N(F)(N(H(H(N(H)))(H(N(H(A)))))))	A(1)F(1)H(5)N(4)	1	3	982.735	934873	6.69238e+06	sp|P55058|PLTP_HUMAN	245	0.00757245	0.00635557	TRUE
20200615_serum_NGlycP_1hDIA_rep1.mzML	1395.99	1448.52	-52.5319	JYTLTGR	JYTLTGR	(N(F)(N(H(H(N(H)))(H(N(H(A)))))))	A(1)F(1)H(5)N(4)	1	3	962.059	1011990	7.61352e+06	sp|P10643|CO7_HUMAN	754	0.00880063	0.00336834	TRUE
20200615_serum_NGlycP_1hDIA_rep2.mzML	1395.88	1456.03	-60.1543	JYTLTGR	JYTLTGR	(N(F)(N(H(H(N(H)))(H(N(H(A)))))))	A(1)F(1)H(5)N(4)	1	3	962.059	939251	8.9172e+06	sp|P10643|CO7_HUMAN	754	0.00248256	0.00336834	TRUE
20200615_serum_NGlycP_1hDIA_rep3.mzML	1400.8	1456.76	-55.9648	JYTLTGR	JYTLTGR	(N(F)(N(H(H(H))(H(N)(N(H(A)))))))	A(1)F(1)H(5)N(4)	1	3	962.059	991090	8.56936e+06	sp|P10643|CO7_HUMAN	754	0.00208214	0.00336834	TRUE
20200615_serum_NGlycP_1hDIA_rep1.mzML	1855.23	1858.61	-3.37958	JYTLTGR	JYTLTGR	(N(F)(N(H(H(N(H(A))))(H(N(H(A)))))))	A(2)F(1)H(5)N(4)	1	3	1059.09	10607000	1.70597e+07	sp|P10643|CO7_HUMAN	754	0.0175723	0.00693074	TRUE
20200615_serum_NGlycP_1hDIA_rep3.mzML	1858.99	1862.84	-3.85326	JYTLTGR	JYTLTGR	(N(F)(N(H(H(N(H(A))))(H(N(H(A)))))))	A(2)F(1)H(5)N(4)	1	3	1059.09	8733980	2.18312e+07	sp|P10643|CO7_HUMAN	754	0.00965634	0.00693074	TRUE
20200615_serum_NGlycP_1hDIA_rep1.mzML	817.094	813.42	3.67417	KEYEDAEJTSTQSKVMNK	KEYEDAEJTSTQSKVMNK	(N(N(H(H)(H))))	H(3)N(2)	8	4	749.325	2014860	4.60128e+07	sp|Q5VSY0|GKAP1_HUMAN	153	0.00225503	0.00808118	TRUE
20200615_serum_NGlycP_1hDIA_rep2.mzML	887.147	814.702	72.4448	KEYEDAEJTSTQSKVMNK	KEYEDAEJTSTQSKVMNK	(N(N(H(H)(H))))	H(3)N(2)	8	4	749.325	336463	8.86843e+06	sp|Q5VSY0|GKAP1_HUMAN	153	0.00109554	0.00808118	TRUE
20200615_serum_NGlycP_1hDIA_rep3.mzML	816.06	816.386	-0.325872	KEYEDAEJTSTQSKVMNK	KEYEDAEJTSTQSKVMNK	(N(N(H(H)(H))))	H(3)N(2)	8	4	749.325	1949890	3.38084e+07	sp|Q5VSY0|GKAP1_HUMAN	153	0.00473284	0.00808118	TRUE
20200615_serum_NGlycP_1hDIA_rep1.mzML	818.376	806.036	12.3403	KKEDALJETR	KKEDALJETR	(N(N(H(H(N(H(A))))(H(N(H(A)))))))	A(2)H(5)N(4)	7	4	852.857	1694360	4.86826e+06	sp|P10909|CLUS_HUMAN	86	9.73651e-05	0.000488419	TRUE
20200615_serum_NGlycP_1hDIA_rep2.mzML	818.591	807.117	11.4738	KKEDALJETR	KKEDALJETR	(N(N(H(H(N(H(A))))(H(N(H(A)))))))	A(2)H(5)N(4)	7	4	852.857	1586770	4.40371e+06	sp|P10909|CLUS_HUMAN	86	0.00388731	0.000488419	TRUE
20200615_serum_NGlycP_1hDIA_rep3.mzML	821.67	808.348	13.322	KKEDALJETR	KKEDALJETR	(N(N(H(H(N(H(A))))(H(N(H(A)))))))	A(2)H(5)N(4)	7	4	852.857	1634990	6.00294e+06	sp|P10909|CLUS_HUMAN	86	0.000529157	0.000488419	TRUE
20200615_serum_NGlycP_1hDIA_rep1.mzML	818.246	820.771	-2.52458	KKEDALJETR	KKEDALJETR	(N(N(H(H(N(H(A))))(H(N(H(A)))))))	A(2)H(5)N(4)	7	3	1136.81	9077360	7.24563e+07	sp|P10909|CLUS_HUMAN	86	8.83719e-06	0.000488419	TRUE
20200615_serum_NGlycP_1hDIA_rep2.mzML	818.821	821.993	-3.17178	KKEDALJETR	KKEDALJETR	(N(N(H(H(N(H(A))))(H(N(H(A)))))))	A(2)H(5)N(4)	7	3	1136.81	9281960	55800638	sp|P10909|CLUS_HUMAN	86	0.000203537	0.000488419	TRUE
20200615_serum_NGlycP_1hDIA_rep3.mzML	823.952	823.536	0.416193	KKEDALJETR	KKEDALJETR	(N(N(H(H(N(H(A))))(H(N(H(A)))))))	A(2)H(5)N(4)	7	3	1136.81	10256200	6.25875e+07	sp|P10909|CLUS_HUMAN	86	0.000920142	0.000488419	TRUE
20200615_serum_NGlycP_1hDIA_rep2.mzML	1003.88	1033.87	-29.9935	KKEDALJETR	KKEDALJETR	(N(N(H(H(N(H(A))))(H(N(H(A)))(N(H(A)))))))	A(3)H(6)N(5)	7	4	1016.91	3358800	2.44313e+07	sp|P10909|CLUS_HUMAN	86	0.00256175	0.000408777	TRUE
20200615_serum_NGlycP_1hDIA_rep3.mzML	1000.65	1034.1	-33.4511	KKEDALJETR	KKEDALJETR	(N(N(H(H(N(H(A))))(H(N(H(A)))(N(H(A)))))))	A(3)H(6)N(5)	7	4	1016.91	2985510	2.50519e+07	sp|P10909|CLUS_HUMAN	86	0.00159835	0.000408777	TRUE
20200615_serum_NGlycP_1hDIA_rep1.mzML	992.329	1023.71	-31.381	KKEDALJETR	KKEDALJETR	(N(N(H(N(H(A)))(H(N(H(A))))(H(N(H(A)))))))	A(3)H(6)N(5)	7	3	1355.55	21300800	1.64529e+08	sp|P10909|CLUS_HUMAN	86	0.00024455	0.000408777	TRUE
20200615_serum_NGlycP_1hDIA_rep2.mzML	994.289	1030.92	-36.6359	KKEDALJETR	KKEDALJETR	(N(N(H(H(N(H(A))))(H(N(H(A)))(N(H(A)))))))	A(3)H(6)N(5)	7	3	1355.55	22963100	1.57122e+08	sp|P10909|CLUS_HUMAN	86	0.000109286	0.000408777	TRUE
20200615_serum_NGlycP_1hDIA_rep3.mzML	999.513	1031.27	-31.7561	KKEDALJETR	KKEDALJETR	(N(N(H(H(N(H(A))))(H(N(H(A)))(N(H(A)))))))	A(3)H(6)N(5)	7	3	1355.55	21085000	156234984	sp|P10909|CLUS_HUMAN	86	6.00788e-05	0.000408777	TRUE
20200615_serum_NGlycP_1hDIA_rep1.mzML	825.511	827.879	-2.36831	KKEDALJETR	KKEDALJETR	(N(N(H(H(N(H(A))))(H(N(H))(N(H(A)))))))	A(2)H(6)N(5)	7	3	1258.52	1509650	11451985	sp|P10909|CLUS_HUMAN	86	0.00850328	0.00118144	TRUE
20200615_serum_NGlycP_1hDIA_rep2.mzML	847.016	829.078	17.9378	KKEDALJETR	KKEDALJETR	(N(N(H(H(N(H(A))))(H(N(H))(N(H(A)))))))	A(2)H(6)N(5)	7	3	1258.52	891035	8.31387e+06	sp|P10909|CLUS_HUMAN	86	0.000937355	0.00118144	TRUE
20200615_serum_NGlycP_1hDIA_rep3.mzML	827.097	830.573	-3.47586	KKEDALJETR	KKEDALJETR	(N(N(H(H(N(H(A))))(H(N(H))(N(H(A)))))))	A(2)H(6)N(5)	7	3	1258.52	1645710	1.08012e+07	sp|P10909|CLUS_HUMAN	86	1.60065e-05	0.00118144	TRUE
20200615_serum_NGlycP_1hDIA_rep2.mzML	986.2	1016.49	-30.2922	KKEDALJETR	KKEDALJETR	(N(N(H(H(N(F)(H(A))))(H(N(H(A)))(N(H(A)))))))	A(3)F(1)H(6)N(5)	7	3	1404.24	5415470	6.53768e+07	sp|P10909|CLUS_HUMAN	86	0.00479202	0.00155121	TRUE
20200615_serum_NGlycP_1hDIA_rep3.mzML	991.14	1017.53	-26.3876	KKEDALJETR	KKEDALJETR	(N(N(H(H(N(F)(H(A))))(H(N(H(A)))(N(H(A)))))))	A(3)F(1)H(6)N(5)	7	3	1404.24	4537610	7.71419e+07	sp|P10909|CLUS_HUMAN	86	0.000186435	0.00155121	TRUE
20200615_serum_NGlycP_1hDIA_rep1.mzML	1617.92	1558.6	59.3159	KLHINHNJLTESVGPLPK	KLHINHNJLTESVGPLPK	(N(F)(N(H(H(N(H)))(H(N(H(A)))))))	A(1)F(1)H(5)N(4)	8	4	1018.47	1151260	7.65004e+06	sp|P51884|LUM_HUMAN	127	0.00130058	0.000612937	TRUE
20200615_serum_NGlycP_1hDIA_rep2.mzML	1620.99	1565.54	55.4484	KLHINHNJLTESVGPLPK	KLHINHNJLTESVGPLPK	(N(F)(N(H(H(N(H)))(H(N(H(A)))))))	A(1)F(1)H(5)N(4)	8	4	1018.47	1081350	6.86204e+06	sp|P51884|LUM_HUMAN	127	0.0013433	0.000612937	TRUE
20200615_serum_NGlycP_1hDIA_rep3.mzML	1617.88	1564.24	53.6358	KLHINHNJLTESVGPLPK	KLHINHNJLTESVGPLPK	(N(F)(N(H(H(N(H)))(H(N(H(A)))))))	A(1)F(1)H(5)N(4)	8	4	1018.47	1056050	7934720	sp|P51884|LUM_HUMAN	127	0.0058103	0.000612937	TRUE
20200615_serum_NGlycP_1hDIA_rep1.mzML	3340.6	3259.69	80.9068	KLPPGLLAJFTLLR	KLPPGLLAJFTLLR	(N(N(H(H(N(H(A))))(H(N(H(A)))))))	A(2)H(5)N(4)	9	3	1253.25	1474830	1.69e+07	sp|P02750|A2GL_HUMAN	186	0.00145718	0.00344529	TRUE
20200615_serum_NGlycP_1hDIA_rep2.mzML	3340.73	3261.84	78.8923	KLPPGLLAJFTLLR	KLPPGLLAJFTLLR	(N(N(H(H(N(H(A))))(H(N(H(A)))))))	A(2)H(5)N(4)	9	3	1253.25	1661420	1.90904e+07	sp|P02750|A2GL_HUMAN	186	0.00707588	0.00344529	TRUE
20200615_serum_NGlycP_1hDIA_rep3.mzML	3338.19	3256.51	81.6786	KLPPGLLAJFTLLR	KLPPGLLAJFTLLR	(N(N(H(H(N(H(A))))(H(N(H(A)))))))	A(2)H(5)N(4)	9	3	1253.25	1426570	1.44511e+07	sp|P02750|A2GL_HUMAN	186	0.00023865	0.00344529	TRUE
20200615_serum_NGlycP_1hDIA_rep1.mzML	2310.58	2258.96	51.6195	KLVLSSEKTVLTPATNHMGJVTFTIPANR	KLVLSSEKTVLTPATNHMGJVTFTIPANR	(N(N(H(H(H))(H(H)(H)))))	H(6)N(2)	20	4	1130.3	2545150	1.41637e+07	sp|P01024|CO3_HUMAN	85	0.00928473	0.0055602	TRUE
20200615_serum_NGlycP_1hDIA_rep2.mzML	2310.85	2263.53	47.3197	KLVLSSEKTVLTPATNHMGJVTFTIPANR	KLVLSSEKTVLTPATNHMGJVTFTIPANR	(N(N(H(H(H))(H(H)(H)))))	H(6)N(2)	20	4	1130.3	2891430	1.47554e+07	sp|P01024|CO3_HUMAN	85	0.00126131	0.0055602	TRUE
20200615_serum_NGlycP_1hDIA_rep3.mzML	2310.89	2260.33	50.5571	KLVLSSEKTVLTPATNHMGJVTFTIPANR	KLVLSSEKTVLTPATNHMGJVTFTIPANR	(N(N(H(H(H))(H(H)(H)))))	H(6)N(2)	20	4	1130.3	2736260	1.58497e+07	sp|P01024|CO3_HUMAN	85	0.00390303	0.0055602	TRUE
20200615_serum_NGlycP_1hDIA_rep1.mzML	1864.74	1834.28	30.4603	KMKJECIPPEGR	KMKJEC[160]IPPEGR	(N(N(H(H(H))(H(H)(H)))))	H(6)N(2)	4	3	946.402	2212230	4.74668e+06	sp|Q58F21|BRDT_HUMAN	692	9.44744e-05	0.0066721	TRUE
20200615_serum_NGlycP_1hDIA_rep2.mzML	1829.11	1838.55	-9.44447	KMKJECIPPEGR	KMKJEC[160]IPPEGR	(N(N(H(H(H))(H(H)(H)))))	H(6)N(2)	4	3	946.402	1143830	3.68922e+06	sp|Q58F21|BRDT_HUMAN	692	0.00844165	0.0066721	TRUE
20200615_serum_NGlycP_1hDIA_rep3.mzML	1864.61	1832.08	32.5341	KMKJECIPPEGR	KMKJEC[160]IPPEGR	(N(N(H(H(H))(H(H)(H)))))	H(6)N(2)	4	3	946.402	1822050	7.72832e+06	sp|Q58F21|BRDT_HUMAN	692	8.03098e-05	0.0066721	TRUE
20200615_serum_NGlycP_1hDIA_rep1.mzML	2707.89	2726.66	-18.7661	KVCQDCPLLAPLJDTR	KVC[160]QDC[160]PLLAPLJDTR	(N(N(H(H(N(H(A))))(H(N(H(A)))))))	A(2)H(5)N(4)	13	3	1368.91	471068	6.57672e+06	sp|P02765|FETUA_HUMAN	156	0.0303939	0.00351655	TRUE
20200615_serum_NGlycP_1hDIA_rep2.mzML	2675.71	2727.79	-52.0846	KVCQDCPLLAPLJDTR	KVC[160]QDC[160]PLLAPLJDTR	(N(N(H(H(N(H(A))))(H(N(H(A)))))))	A(2)H(5)N(4)	13	3	1368.91	7927520	77697151	sp|P02765|FETUA_HUMAN	156	0.0105715	0.00351655	TRUE
20200615_serum_NGlycP_1hDIA_rep3.mzML	2670.64	2721.66	-51.0179	KVCQDCPLLAPLJDTR	KVC[160]QDC[160]PLLAPLJDTR	(N(N(H(H(N(H(A))))(H(N(H(A)))))))	A(2)H(5)N(4)	13	3	1368.91	6696300	68262085	sp|P02765|FETUA_HUMAN	156	0.00146966	0.00351655	TRUE
20200615_serum_NGlycP_1hDIA_rep1.mzML	2292.91	2289.77	3.14421	KVCQDCPLLAPLJDTR	KVC[160]QDC[160]PLLAPLJDTR	(N(N(H(H(N(H)))(H(N(H(A)))))))	A(1)H(5)N(4)	13	3	1271.88	1808030	1.1129e+07	sp|P02765|FETUA_HUMAN	156	0.0137851	0.00190187	TRUE
20200615_serum_NGlycP_1hDIA_rep2.mzML	2294.27	2293.9	0.368756	KVCQDCPLLAPLJDTR	KVC[160]QDC[160]PLLAPLJDTR	(N(N(H(H(N(H)))(H(N(H(A)))))))	A(1)H(5)N(4)	13	3	1271.88	2156760	1.35523e+07	sp|P02765|FETUA_HUMAN	156	0.00206738	0.00190187	TRUE
20200615_serum_NGlycP_1hDIA_rep3.mzML	2290.1	2291.07	-0.971378	KVCQDCPLLAPLJDTR	KVC[160]QDC[160]PLLAPLJDTR	(N(N(H(H(N(H)))(H(N(H(A)))))))	A(1)H(5)N(4)	13	3	1271.88	1923190	1.32769e+07	sp|P02765|FETUA_HUMAN	156	0.00502168	0.00190187	TRUE
20200615_serum_NGlycP_1hDIA_rep1.mzML	2292.91	2283.25	9.65754	KVCQDCPLLAPLJDTR	KVC[160]QDC[160]PLLAPLJDTR	(N(N(H(H(H))(H(N(H))(N(H)(F))))))	F(1)H(6)N(4)	13	3	1277.55	1846600	3.13053e+06	sp|P02765|FETUA_HUMAN	156	0.00831914	0.00504261	TRUE
20200615_serum_NGlycP_1hDIA_rep2.mzML	2294.27	2287.61	6.66277	KVCQDCPLLAPLJDTR	KVC[160]QDC[160]PLLAPLJDTR	(N(N(H(H(H))(H(N(H))(N(H)(F))))))	F(1)H(6)N(4)	13	3	1277.55	2081830	3.90093e+06	sp|P02765|FETUA_HUMAN	156	0.0110271	0.00504261	TRUE
20200615_serum_NGlycP_1hDIA_rep1.mzML	2527.2	2514.01	13.194	LAGKPTHVJVSVVMAEVDGTCY	LAGKPTHVJVSVVMAEVDGTC[160]Y	(N(N(H(H(H))(H(H)))))	H(5)N(2)	9	4	891.647	1946640	5.39867e+06	sp|P01876|IGHA1_HUMAN	340	0.00538007	0.000547994	TRUE
20200615_serum_NGlycP_1hDIA_rep2.mzML	2536.57	2518.36	18.2083	LAGKPTHVJVSVVMAEVDGTCY	LAGKPTHVJVSVVMAEVDGTC[160]Y	(N(N(H(H(H))(H(H)))))	H(5)N(2)	9	4	891.647	1653910	2.76924e+06	sp|P01876|IGHA1_HUMAN	340	0.00275126	0.000547994	TRUE
20200615_serum_NGlycP_1hDIA_rep3.mzML	2529.86	2514.18	15.6845	LAGKPTHVJVSVVMAEVDGTCY	LAGKPTHVJVSVVMAEVDGTC[160]Y	(N(N(H(H(H))(H(H)))))	H(5)N(2)	9	4	891.647	1748990	3.94956e+06	sp|P01876|IGHA1_HUMAN	340	0.00537121	0.000547994	TRUE
20200615_serum_NGlycP_1hDIA_rep1.mzML	2511.78	2500.31	11.4731	LAGKPTHVJVSVVMAEVDGTCY	LAGKPTHVJVSVVMAEVDGTC[160]Y	(N(N(H(N)(H(H))(H(N)(N)))))	H(4)N(5)	9	3	1337.59	2031140	1.80866e+07	sp|P01876|IGHA1_HUMAN	340	0.00380023	0.000864905	TRUE
20200615_serum_NGlycP_1hDIA_rep2.mzML	2516.07	2503.22	12.8476	LAGKPTHVJVSVVMAEVDGTCY	LAGKPTHVJVSVVMAEVDGTC[160]Y	(N(N(H(N)(H(N))(H(N(H))))))	H(4)N(5)	9	3	1337.59	1761540	2.09655e+07	sp|P01876|IGHA1_HUMAN	340	0.0285104	0.000864905	TRUE
20200615_serum_NGlycP_1hDIA_rep1.mzML	2520.23	2506.48	13.7453	LAGKPTHVJVSVVMAEVDGTCY	LAGKPTHVJVSVVMAEVDGTC[160]Y	(N(F)(N(H(N)(H(N))(H(N(H))))))	F(1)H(4)N(5)	9	4	1039.96	2673900	1.30944e+07	sp|P01876|IGHA1_HUMAN	340	0.00696427	0.000878657	TRUE
20200615_serum_NGlycP_1hDIA_rep2.mzML	2528.46	2510.06	18.4042	LAGKPTHVJVSVVMAEVDGTCY	LAGKPTHVJVSVVMAEVDGTC[160]Y	(N(F)(N(H(N)(H(N))(H(N(H))))))	F(1)H(4)N(5)	9	4	1039.96	2636440	1.45458e+07	sp|P01876|IGHA1_HUMAN	340	0.0097433	0.000878657	TRUE
20200615_serum_NGlycP_1hDIA_rep1.mzML	2519.65	2506.77	12.8758	LAGKPTHVJVSVVMAEVDGTCY	LAGKPTHVJVSVVMAEVDGTC[160]Y	(N(F)(N(H(N)(H(N))(H(N(H))))))	F(1)H(4)N(5)	9	3	1386.28	1598710	3.8438e+07	sp|P01876|IGHA1_HUMAN	340	0.000926602	0.000878657	TRUE
20200615_serum_NGlycP_1hDIA_rep2.mzML	2527.95	2510.36	17.5872	LAGKPTHVJVSVVMAEVDGTCY	LAGKPTHVJVSVVMAEVDGTC[160]Y	(N(F)(N(H(N)(H(N))(H(N(H))))))	F(1)H(4)N(5)	9	3	1386.28	2001200	5.0121e+07	sp|P01876|IGHA1_HUMAN	340	0.00687949	0.000878657	TRUE
20200615_serum_NGlycP_1hDIA_rep3.mzML	2520.29	2506.93	13.3614	LAGKPTHVJVSVVMAEVDGTCY	LAGKPTHVJVSVVMAEVDGTC[160]Y	(N(F)(N(H(N)(H(N))(H(N(H))))))	F(1)H(4)N(5)	9	3	1386.28	1644580	4.39502e+07	sp|P01876|IGHA1_HUMAN	340	0.000740088	0.000878657	TRUE
20200615_serum_NGlycP_1hDIA_rep1.mzML	2520.23	2484.55	35.6812	LAGKPTHVJVSVVMAEVDGTCY	LAGKPTHVJVSVVMAEVDGTC[160]Y	(N(F)(N(H(N)(H(H))(H(N(H))))))	F(1)H(5)N(4)	9	4	1029.7	2154910	1.6418e+06	sp|P01876|IGHA1_HUMAN	340	0.011204	0.0044324	TRUE
20200615_serum_NGlycP_1hDIA_rep2.mzML	2528.46	2486.31	42.1454	LAGKPTHVJVSVVMAEVDGTCY	LAGKPTHVJVSVVMAEVDGTC[160]Y	(N(F)(N(H(N)(H(H))(H(N(H))))))	F(1)H(5)N(4)	9	4	1029.7	2018380	1.52807e+06	sp|P01876|IGHA1_HUMAN	340	0.0168976	0.0044324	TRUE
20200615_serum_NGlycP_1hDIA_rep3.mzML	2521.17	2484.71	36.4608	LAGKPTHVJVSVVMAEVDGTCY	LAGKPTHVJVSVVMAEVDGTC[160]Y	(N(F)(N(H(H(N(H)))(H(N(H))))))	F(1)H(5)N(4)	9	4	1029.7	1960420	1.53209e+06	sp|P01876|IGHA1_HUMAN	340	0.00923538	0.0044324	TRUE
20200615_serum_NGlycP_1hDIA_rep1.mzML	2781.85	2792.27	-10.4185	LAGKPTHVJVSVVMAEVDGTCY	LAGKPTHVJVSVVMAEVDGTC[160]Y	(N(N(H(H(H))(H(N)(N(H(A)))))))	A(1)H(5)N(4)	9	4	1065.96	2292280	2.18411e+07	sp|P01876|IGHA1_HUMAN	340	0.0218201	0.00103595	TRUE
20200615_serum_NGlycP_1hDIA_rep2.mzML	2780.16	2793.52	-13.3642	LAGKPTHVJVSVVMAEVDGTCY	LAGKPTHVJVSVVMAEVDGTC[160]Y	(N(N(H(H(N(H)))(H(N(H(A)))))))	A(1)H(5)N(4)	9	4	1065.96	2169370	1.44196e+07	sp|P01876|IGHA1_HUMAN	340	0.00311805	0.00103595	TRUE
20200615_serum_NGlycP_1hDIA_rep3.mzML	2778.42	2789.29	-10.8715	LAGKPTHVJVSVVMAEVDGTCY	LAGKPTHVJVSVVMAEVDGTC[160]Y	(N(N(H(H(N(H)))(H(N(H(A)))))))	A(1)H(5)N(4)	9	4	1065.96	1836040	1.76093e+07	sp|P01876|IGHA1_HUMAN	340	0.0364377	0.00103595	TRUE
20200615_serum_NGlycP_1hDIA_rep1.mzML	2780	2789.86	-9.86465	LAGKPTHVJVSVVMAEVDGTCY	LAGKPTHVJVSVVMAEVDGTC[160]Y	(N(N(H(H(N(H)))(H(N(H(A)))))))	A(1)H(5)N(4)	9	3	1420.95	1948040	3.26242e+07	sp|P01876|IGHA1_HUMAN	340	0.00112303	0.00103595	TRUE
20200615_serum_NGlycP_1hDIA_rep2.mzML	2780.38	2791.02	-10.6376	LAGKPTHVJVSVVMAEVDGTCY	LAGKPTHVJVSVVMAEVDGTC[160]Y	(N(N(H(H(H))(H(N)(N(H(A)))))))	A(1)H(5)N(4)	9	3	1420.95	2083080	4.20568e+07	sp|P01876|IGHA1_HUMAN	340	0.000898619	0.00103595	TRUE
20200615_serum_NGlycP_1hDIA_rep3.mzML	2778.37	2786.87	-8.50482	LAGKPTHVJVSVVMAEVDGTCY	LAGKPTHVJVSVVMAEVDGTC[160]Y	(N(N(H(H(N(H)))(H(N(H(A)))))))	A(1)H(5)N(4)	9	3	1420.95	1688130	3.19233e+07	sp|P01876|IGHA1_HUMAN	340	0.0111644	0.00103595	TRUE
20200615_serum_NGlycP_1hDIA_rep1.mzML	2516.2	2491.22	24.981	LAGKPTHVJVSVVMAEVDGTCY	LAGKPTHVJVSVVMAEVDGTC[160]Y	(N(F)(N(H(N)(H(N(H)))(H(N(H))))))	F(1)H(5)N(5)	9	4	1080.47	1979790	1.73804e+07	sp|P01876|IGHA1_HUMAN	340	0.0017884	0.000471135	TRUE
20200615_serum_NGlycP_1hDIA_rep2.mzML	2521.93	2493.22	28.7087	LAGKPTHVJVSVVMAEVDGTCY	LAGKPTHVJVSVVMAEVDGTC[160]Y	(N(F)(N(H(N)(H(N(H)))(H(N(H))))))	F(1)H(5)N(5)	9	4	1080.47	1960370	1.92073e+07	sp|P01876|IGHA1_HUMAN	340	0.00725502	0.000471135	TRUE
20200615_serum_NGlycP_1hDIA_rep3.mzML	2514.8	2491.15	23.6482	LAGKPTHVJVSVVMAEVDGTCY	LAGKPTHVJVSVVMAEVDGTC[160]Y	(N(F)(N(H(N)(H(N(H)))(H(N(H))))))	F(1)H(5)N(5)	9	4	1080.47	2680550	1.68762e+07	sp|P01876|IGHA1_HUMAN	340	0.00548824	0.000471135	TRUE
20200615_serum_NGlycP_1hDIA_rep1.mzML	2519.31	2491.13	28.1766	LAGKPTHVJVSVVMAEVDGTCY	LAGKPTHVJVSVVMAEVDGTC[160]Y	(N(F)(N(H(N)(H(N(H)))(H(N(H))))))	F(1)H(5)N(5)	9	3	1440.29	1007720	3.14656e+07	sp|P01876|IGHA1_HUMAN	340	0.00257777	0.000471135	TRUE
20200615_serum_NGlycP_1hDIA_rep2.mzML	2523.45	2493.12	30.3322	LAGKPTHVJVSVVMAEVDGTCY	LAGKPTHVJVSVVMAEVDGTC[160]Y	(N(F)(N(H(N)(H(N(H)))(H(N(H))))))	F(1)H(5)N(5)	9	3	1440.29	1015390	3.56231e+07	sp|P01876|IGHA1_HUMAN	340	0.00350755	0.000471135	TRUE
20200615_serum_NGlycP_1hDIA_rep3.mzML	2515.72	2491.06	24.6593	LAGKPTHVJVSVVMAEVDGTCY	LAGKPTHVJVSVVMAEVDGTC[160]Y	(N(F)(N(H(N)(H(N(H)))(H(N(H))))))	F(1)H(5)N(5)	9	3	1440.29	1051010	3.1814e+07	sp|P01876|IGHA1_HUMAN	340	0.00742482	0.000471135	TRUE
20200615_serum_NGlycP_1hDIA_rep1.mzML	2781.49	2798.46	-16.9702	LAGKPTHVJVSVVMAEVDGTCY	LAGKPTHVJVSVVMAEVDGTC[160]Y	(N(F)(N(H(N)(H(H))(H(N(H(A)))))))	A(1)F(1)H(5)N(4)	9	4	1102.48	4836470	3.13704e+07	sp|P01876|IGHA1_HUMAN	340	0.00441683	0.00106028	TRUE
20200615_serum_NGlycP_1hDIA_rep2.mzML	2779.58	2800.33	-20.7467	LAGKPTHVJVSVVMAEVDGTCY	LAGKPTHVJVSVVMAEVDGTC[160]Y	(N(F)(N(H(H(N(H)))(H(N(H(A)))))))	A(1)F(1)H(5)N(4)	9	4	1102.48	4888340	2.63631e+07	sp|P01876|IGHA1_HUMAN	340	0.0030502	0.00106028	TRUE
20200615_serum_NGlycP_1hDIA_rep3.mzML	2777.37	2796.34	-18.9749	LAGKPTHVJVSVVMAEVDGTCY	LAGKPTHVJVSVVMAEVDGTC[160]Y	(N(F)(N(H(H(N(H)))(H(N(H(A)))))))	A(1)F(1)H(5)N(4)	9	4	1102.48	4810410	3.21293e+07	sp|P01876|IGHA1_HUMAN	340	0.0144237	0.00106028	TRUE
20200615_serum_NGlycP_1hDIA_rep1.mzML	2779.59	2800.45	-20.856	LAGKPTHVJVSVVMAEVDGTCY	LAGKPTHVJVSVVMAEVDGTC[160]Y	(N(F)(N(H(H(N(H)))(H(N(H(A)))))))	A(1)F(1)H(5)N(4)	9	3	1469.63	2085140	4.97152e+07	sp|P01876|IGHA1_HUMAN	340	0.00203822	0.00106028	TRUE
20200615_serum_NGlycP_1hDIA_rep2.mzML	2779.71	2802.76	-23.0464	LAGKPTHVJVSVVMAEVDGTCY	LAGKPTHVJVSVVMAEVDGTC[160]Y	(N(F)(N(H(H(N(H)))(H(N(H(A)))))))	A(1)F(1)H(5)N(4)	9	3	1469.63	2412940	6.37174e+07	sp|P01876|IGHA1_HUMAN	340	0.00215547	0.00106028	TRUE
20200615_serum_NGlycP_1hDIA_rep3.mzML	2776.87	2798.98	-22.1057	LAGKPTHVJVSVVMAEVDGTCY	LAGKPTHVJVSVVMAEVDGTC[160]Y	(N(F)(N(H(H(N(H)))(H(N(H(A)))))))	A(1)F(1)H(5)N(4)	9	3	1469.63	2122460	4.58074e+07	sp|P01876|IGHA1_HUMAN	340	0.00353895	0.00106028	TRUE
20200615_serum_NGlycP_1hDIA_rep1.mzML	2781.49	2817.91	-36.4195	LAGKPTHVJVSVVMAEVDGTCY	LAGKPTHVJVSVVMAEVDGTC[160]Y	(N(F)(N(H(N)(H(H)(H))(H(N(H)(F))))))	F(2)H(6)N(4)	9	4	1106.73	4467130	3.78267e+06	sp|P01876|IGHA1_HUMAN	340	0.00295841	0.00159255	TRUE
20200615_serum_NGlycP_1hDIA_rep2.mzML	2779.58	2824.45	-44.8688	LAGKPTHVJVSVVMAEVDGTCY	LAGKPTHVJVSVVMAEVDGTC[160]Y	(N(F)(N(H(H(N(H)))(H(N(H(H)(F)))))))	F(2)H(6)N(4)	9	4	1106.73	4256460	2.2815e+06	sp|P01876|IGHA1_HUMAN	340	0.00172169	0.00159255	TRUE
20200615_serum_NGlycP_1hDIA_rep3.mzML	2777.37	2821.25	-43.881	LAGKPTHVJVSVVMAEVDGTCY	LAGKPTHVJVSVVMAEVDGTC[160]Y	(N(F)(N(H(H(N(H)))(H(N(H(H)(F)))))))	F(2)H(6)N(4)	9	4	1106.73	3776740	4.18213e+06	sp|P01876|IGHA1_HUMAN	340	0.00174293	0.00159255	TRUE
20200615_serum_NGlycP_1hDIA_rep1.mzML	2775.78	2795.11	-19.3261	LAGKPTHVJVSVVMAEVDGTCY	LAGKPTHVJVSVVMAEVDGTC[160]Y	(N(F)(N(H(N)(H(H))(H(N(F)(H(A)))))))	A(1)F(2)H(5)N(4)	9	4	1138.99	958823	2.98587e+06	sp|P01876|IGHA1_HUMAN	340	0.0382004	0.000707086	TRUE
20200615_serum_NGlycP_1hDIA_rep2.mzML	2777.46	2796.51	-19.0498	LAGKPTHVJVSVVMAEVDGTCY	LAGKPTHVJVSVVMAEVDGTC[160]Y	(N(F)(N(H(N)(H(H))(H(N(F)(H(A)))))))	A(1)F(2)H(5)N(4)	9	4	1138.99	615279	2.85388e+06	sp|P01876|IGHA1_HUMAN	340	0.00459606	0.000707086	TRUE
20200615_serum_NGlycP_1hDIA_rep1.mzML	2776.85	2769.74	7.10916	LAGKPTHVJVSVVMAEVDGTCY	LAGKPTHVJVSVVMAEVDGTC[160]Y	(N(F)(N(H(N)(H(N(H)))(H(N(H(A)))))))	A(1)F(1)H(5)N(5)	9	4	1153.25	5256600	4.67297e+07	sp|P01876|IGHA1_HUMAN	340	0.00412156	0.000963897	TRUE
20200615_serum_NGlycP_1hDIA_rep2.mzML	2777.14	2770.38	6.75714	LAGKPTHVJVSVVMAEVDGTCY	LAGKPTHVJVSVVMAEVDGTC[160]Y	(N(F)(N(H(N)(H(N(H)))(H(N(H(A)))))))	A(1)F(1)H(5)N(5)	9	4	1153.25	5862500	41896592	sp|P01876|IGHA1_HUMAN	340	0.00515792	0.000963897	TRUE
20200615_serum_NGlycP_1hDIA_rep3.mzML	2773.54	2766.6	6.94035	LAGKPTHVJVSVVMAEVDGTCY	LAGKPTHVJVSVVMAEVDGTC[160]Y	(N(F)(N(H(N)(H(N(H)))(H(N(H(A)))))))	A(1)F(1)H(5)N(5)	9	4	1153.25	6209250	4.15049e+07	sp|P01876|IGHA1_HUMAN	340	0.00426862	0.000963897	TRUE
20200615_serum_NGlycP_1hDIA_rep1.mzML	2777.27	2789.01	-11.7378	LAGKPTHVJVSVVMAEVDGTCY	LAGKPTHVJVSVVMAEVDGTC[160]Y	(N(F)(N(H(N)(H(N(H)))(H(N(H(A)))))))	A(1)F(1)H(5)N(5)	9	3	1537.32	1218540	3.85984e+07	sp|P01876|IGHA1_HUMAN	340	0.000890051	0.000963897	TRUE
20200615_serum_NGlycP_1hDIA_rep2.mzML	2777.56	2790.11	-12.5527	LAGKPTHVJVSVVMAEVDGTCY	LAGKPTHVJVSVVMAEVDGTC[160]Y	(N(F)(N(H(N)(H(N(H)))(H(N(H(A)))))))	A(1)F(1)H(5)N(5)	9	3	1537.32	1522350	5.05748e+07	sp|P01876|IGHA1_HUMAN	340	0.00329167	0.000963897	TRUE
20200615_serum_NGlycP_1hDIA_rep3.mzML	2774.55	2786.02	-11.4667	LAGKPTHVJVSVVMAEVDGTCY	LAGKPTHVJVSVVMAEVDGTC[160]Y	(N(F)(N(H(N)(H(N(H)))(H(N(H(A)))))))	A(1)F(1)H(5)N(5)	9	3	1537.32	1125450	3.27174e+07	sp|P01876|IGHA1_HUMAN	340	0.00330005	0.000963897	TRUE
20200615_serum_NGlycP_1hDIA_rep1.mzML	2776.85	2794.14	-17.29	LAGKPTHVJVSVVMAEVDGTCY	LAGKPTHVJVSVVMAEVDGTC[160]Y	(N(F)(N(H(N)(H(H))(H(N(H))(N(H)(F))))))	F(2)H(6)N(5)	9	4	1157.5	4480950	9.08857e+06	sp|P01876|IGHA1_HUMAN	340	0.00367835	0.000955331	TRUE
20200615_serum_NGlycP_1hDIA_rep2.mzML	2777.14	2795.48	-18.3375	LAGKPTHVJVSVVMAEVDGTCY	LAGKPTHVJVSVVMAEVDGTC[160]Y	(N(F)(N(H(N)(H(H))(H(N(H))(N(H)(F))))))	F(2)H(6)N(5)	9	4	1157.5	5456090	1.01522e+07	sp|P01876|IGHA1_HUMAN	340	0.00335107	0.000955331	TRUE
20200615_serum_NGlycP_1hDIA_rep3.mzML	2773.54	2791.25	-17.7112	LAGKPTHVJVSVVMAEVDGTCY	LAGKPTHVJVSVVMAEVDGTC[160]Y	(N(F)(N(H(N)(H(H))(H(N(H))(N(H)(F))))))	F(2)H(6)N(5)	9	4	1157.5	5879300	7.48607e+06	sp|P01876|IGHA1_HUMAN	340	0.00277523	0.000955331	TRUE
20200615_serum_NGlycP_1hDIA_rep1.mzML	3102.33	3101.21	1.12422	LAGKPTHVJVSVVMAEVDGTCY	LAGKPTHVJVSVVMAEVDGTC[160]Y	(N(F)(N(H(H(N(H(H))))(H(N(F)(H(A)))))))	A(1)F(2)H(6)N(4)	9	3	1572.34	2368080	3.04378e+06	sp|P01876|IGHA1_HUMAN	340	0.0110661	0.00104797	TRUE
20200615_serum_NGlycP_1hDIA_rep2.mzML	3102.77	3102.42	0.347306	LAGKPTHVJVSVVMAEVDGTCY	LAGKPTHVJVSVVMAEVDGTC[160]Y	(N(F)(N(H(H(N(H(H))))(H(N(F)(H(A)))))))	A(1)F(2)H(6)N(4)	9	3	1572.34	2652970	3.82032e+06	sp|P01876|IGHA1_HUMAN	340	0.00228733	0.00104797	TRUE
20200615_serum_NGlycP_1hDIA_rep3.mzML	3094.19	3094.12	0.073833	LAGKPTHVJVSVVMAEVDGTCY	LAGKPTHVJVSVVMAEVDGTC[160]Y	(N(F)(N(H(H(N(H(H))))(H(N(F)(H(A)))))))	A(1)F(2)H(6)N(4)	9	3	1572.34	2222860	3.60217e+06	sp|P01876|IGHA1_HUMAN	340	0.0119921	0.00104797	TRUE
20200615_serum_NGlycP_1hDIA_rep1.mzML	3102.25	3158.87	-56.6172	LAGKPTHVJVSVVMAEVDGTCY	LAGKPTHVJVSVVMAEVDGTC[160]Y	(N(F)(N(H(H(N(H(A))))(H(N(H(A)))))))	A(2)F(1)H(5)N(4)	9	3	1566.66	2092050	77425379	sp|P01876|IGHA1_HUMAN	340	0.00198225	0.000773387	TRUE
20200615_serum_NGlycP_1hDIA_rep2.mzML	3102.77	3160.97	-58.1972	LAGKPTHVJVSVVMAEVDGTCY	LAGKPTHVJVSVVMAEVDGTC[160]Y	(N(F)(N(H(H(N(H(A))))(H(N(H(A)))))))	A(2)F(1)H(5)N(4)	9	3	1566.66	2225930	1.04575e+08	sp|P01876|IGHA1_HUMAN	340	0.00525033	0.000773387	TRUE
20200615_serum_NGlycP_1hDIA_rep3.mzML	3094.19	3151.12	-56.9341	LAGKPTHVJVSVVMAEVDGTCY	LAGKPTHVJVSVVMAEVDGTC[160]Y	(N(F)(N(H(H(N(H(A))))(H(N(H(A)))))))	A(2)F(1)H(5)N(4)	9	3	1566.66	1853140	7.11051e+07	sp|P01876|IGHA1_HUMAN	340	0.0254554	0.000773387	TRUE
20200615_serum_NGlycP_1hDIA_rep1.mzML	2527.13	2503.81	23.3215	LAGKPTHVJVSVVMAEVDGTCY	LAGKPTHVJVSVVMAEVDGTC[160]Y	(N(N(H(H)(H(H)(H)))))	H(5)N(2)	9	3	1188.53	22914500	1.65339e+08	sp|P01876|IGHA1_HUMAN	340	0.00176702	0.00153558	TRUE
20200615_serum_NGlycP_1hDIA_rep2.mzML	2535.64	2507.08	28.5592	LAGKPTHVJVSVVMAEVDGTCY	LAGKPTHVJVSVVMAEVDGTC[160]Y	(N(N(H(H)(H(H)(H)))))	H(5)N(2)	9	3	1188.53	23062500	1.6079e+08	sp|P01876|IGHA1_HUMAN	340	0.00050015	0.00153558	TRUE
20200615_serum_NGlycP_1hDIA_rep3.mzML	2529.61	2503.93	25.682	LAGKPTHVJVSVVMAEVDGTCY	LAGKPTHVJVSVVMAEVDGTC[160]Y	(N(N(H(H)(H(H)(H)))))	H(5)N(2)	9	3	1188.53	22585500	1.59453e+08	sp|P01876|IGHA1_HUMAN	340	0.000662181	0.00153558	TRUE
20200615_serum_NGlycP_1hDIA_rep1.mzML	3105.67	3139.6	-33.9342	LAGKPTHVJVSVVMAEVDGTCY	LAGKPTHVJVSVVMAEVDGTC[160]Y	(N(F)(N(H(N)(H(N(H(H))))(H(N(F)(H(A)))))))	A(1)F(2)H(6)N(5)	9	4	1230.27	8298660	3.01371e+07	sp|P01876|IGHA1_HUMAN	340	0.00322114	0.00112219	TRUE
20200615_serum_NGlycP_1hDIA_rep2.mzML	3105.26	3141.23	-35.9734	LAGKPTHVJVSVVMAEVDGTCY	LAGKPTHVJVSVVMAEVDGTC[160]Y	(N(F)(N(H(N)(H(N(H(H))))(H(N(F)(H(A)))))))	A(1)F(2)H(6)N(5)	9	4	1230.27	8906520	3.16531e+07	sp|P01876|IGHA1_HUMAN	340	0.00331696	0.00112219	TRUE
20200615_serum_NGlycP_1hDIA_rep3.mzML	3098.45	3132.08	-33.626	LAGKPTHVJVSVVMAEVDGTCY	LAGKPTHVJVSVVMAEVDGTC[160]Y	(N(F)(N(H(N)(H(N(H(H))))(H(N(F)(H(A)))))))	A(1)F(2)H(6)N(5)	9	4	1230.27	7550530	2.30022e+07	sp|P01876|IGHA1_HUMAN	340	0.016951	0.00112219	TRUE
20200615_serum_NGlycP_1hDIA_rep1.mzML	3104.41	3164.4	-59.994	LAGKPTHVJVSVVMAEVDGTCY	LAGKPTHVJVSVVMAEVDGTC[160]Y	(N(F)(N(H(H(N(H)(F)))(H(N(H(N(H(A)))))))))	A(1)F(2)H(6)N(5)	9	3	1640.03	962372	2.05386e+06	sp|P01876|IGHA1_HUMAN	340	0.0310958	0.00112219	TRUE
20200615_serum_NGlycP_1hDIA_rep2.mzML	3105.19	3166.62	-61.435	LAGKPTHVJVSVVMAEVDGTCY	LAGKPTHVJVSVVMAEVDGTC[160]Y	(N(F)(N(H(H(N(H)(F)))(H(N(H(N(H(A)))))))))	A(1)F(2)H(6)N(5)	9	3	1640.03	1068490	1.53093e+06	sp|P01876|IGHA1_HUMAN	340	0.00884861	0.00112219	TRUE
20200615_serum_NGlycP_1hDIA_rep3.mzML	3097.56	3156.65	-59.0858	LAGKPTHVJVSVVMAEVDGTCY	LAGKPTHVJVSVVMAEVDGTC[160]Y	(N(F)(N(H(H(N(H)(F)))(H(N(H(N(H(A)))))))))	A(1)F(2)H(6)N(5)	9	3	1640.03	901587	1.20795e+06	sp|P01876|IGHA1_HUMAN	340	0.0203635	0.00112219	TRUE
20200615_serum_NGlycP_1hDIA_rep1.mzML	3105.67	3164.52	-58.8547	LAGKPTHVJVSVVMAEVDGTCY	LAGKPTHVJVSVVMAEVDGTC[160]Y	(N(F)(N(H(N)(H(N(H(A))))(H(N(H(A)))))))	A(2)F(1)H(5)N(5)	9	4	1226.02	8619110	9.77027e+07	sp|P01876|IGHA1_HUMAN	340	0.00730684	0.000785189	TRUE
20200615_serum_NGlycP_1hDIA_rep2.mzML	3105.26	3166.75	-61.4883	LAGKPTHVJVSVVMAEVDGTCY	LAGKPTHVJVSVVMAEVDGTC[160]Y	(N(F)(N(H(N)(H(N(H(A))))(H(N(H(A)))))))	A(2)F(1)H(5)N(5)	9	4	1226.02	8669670	1.05012e+08	sp|P01876|IGHA1_HUMAN	340	0.00284269	0.000785189	TRUE
20200615_serum_NGlycP_1hDIA_rep3.mzML	3098.45	3156.76	-58.3115	LAGKPTHVJVSVVMAEVDGTCY	LAGKPTHVJVSVVMAEVDGTC[160]Y	(N(F)(N(H(N)(H(N(H(A))))(H(N(H(A)))))))	A(2)F(1)H(5)N(5)	9	4	1226.02	8290400	8.79031e+07	sp|P01876|IGHA1_HUMAN	340	0.00810995	0.000785189	TRUE
20200615_serum_NGlycP_1hDIA_rep1.mzML	2521.34	2511.41	9.93176	LAGKPTHVJVSVVMAEVDGTCY	LAGKPTHVJVSVVMAEVDGTC[160]Y	(N(N(H(H(N))(H(H)(H)))))	H(5)N(3)	9	3	1256.22	4317110	1.12407e+06	sp|P01876|IGHA1_HUMAN	340	0.010405	0.00424961	TRUE
20200615_serum_NGlycP_1hDIA_rep2.mzML	2528.3	2515.5	12.8049	LAGKPTHVJVSVVMAEVDGTCY	LAGKPTHVJVSVVMAEVDGTC[160]Y	(N(N(H(H(N))(H(H)(H)))))	H(5)N(3)	9	3	1256.22	4809390	2.05152e+06	sp|P01876|IGHA1_HUMAN	340	0.00286066	0.00424961	TRUE
20200615_serum_NGlycP_1hDIA_rep3.mzML	2521.44	2511.57	9.86843	LAGKPTHVJVSVVMAEVDGTCY	LAGKPTHVJVSVVMAEVDGTC[160]Y	(N(N(H(H(N))(H(H)(H)))))	H(5)N(3)	9	3	1256.22	4101230	1.66685e+06	sp|P01876|IGHA1_HUMAN	340	0.00120312	0.00424961	TRUE
20200615_serum_NGlycP_1hDIA_rep1.mzML	2521.34	2503.14	18.196	LAGKPTHVJVSVVMAEVDGTCY	LAGKPTHVJVSVVMAEVDGTC[160]Y	(N(N(H(H(H))(H(H)(H)))))	H(6)N(2)	9	3	1242.54	4784870	3.81492e+07	sp|P01876|IGHA1_HUMAN	340	0.000670663	0.00186958	TRUE
20200615_serum_NGlycP_1hDIA_rep2.mzML	2528.31	2506.35	21.9572	LAGKPTHVJVSVVMAEVDGTCY	LAGKPTHVJVSVVMAEVDGTC[160]Y	(N(N(H(H(H))(H(H)(H)))))	H(6)N(2)	9	3	1242.54	5462930	4.80336e+07	sp|P01876|IGHA1_HUMAN	340	0.00150991	0.00186958	TRUE
20200615_serum_NGlycP_1hDIA_rep3.mzML	2520.75	2503.25	17.4962	LAGKPTHVJVSVVMAEVDGTCY	LAGKPTHVJVSVVMAEVDGTC[160]Y	(N(N(H(H(H))(H(H)(H)))))	H(6)N(2)	9	3	1242.54	4556170	4.79528e+07	sp|P01876|IGHA1_HUMAN	340	0.000933057	0.00186958	TRUE
20200615_serum_NGlycP_1hDIA_rep1.mzML	2516.81	2517.04	-0.227082	LAGKPTHVJVSVVMAEVDGTCY	LAGKPTHVJVSVVMAEVDGTC[160]Y	(N(F)(N(H(H)(H(H)(H(H))))))	F(1)H(6)N(2)	9	3	1291.23	1252810	292788	sp|P01876|IGHA1_HUMAN	340	0.00483689	0.000367398	TRUE
20200615_serum_NGlycP_1hDIA_rep2.mzML	2518.69	2521.69	-3.00403	LAGKPTHVJVSVVMAEVDGTCY	LAGKPTHVJVSVVMAEVDGTC[160]Y	(N(F)(N(H(H)(H(H)(H(H))))))	F(1)H(6)N(2)	9	3	1291.23	1464930	86864.4	sp|P01876|IGHA1_HUMAN	340	0.0277842	0.000367398	TRUE
20200615_serum_NGlycP_1hDIA_rep1.mzML	2516.81	2490.81	26.0032	LAGKPTHVJVSVVMAEVDGTCY	LAGKPTHVJVSVVMAEVDGTC[160]Y	(N(N(H(H(H)(H))(H(H(H))))))	H(7)N(2)	9	3	1296.56	1277420	1.72947e+07	sp|P01876|IGHA1_HUMAN	340	0.00737224	0.000526468	TRUE
20200615_serum_NGlycP_1hDIA_rep2.mzML	2521.53	2492.77	28.7603	LAGKPTHVJVSVVMAEVDGTCY	LAGKPTHVJVSVVMAEVDGTC[160]Y	(N(N(H(H(H)(H))(H(H(H))))))	H(7)N(2)	9	3	1296.56	1440460	1.91608e+07	sp|P01876|IGHA1_HUMAN	340	0.00596633	0.000526468	TRUE
20200615_serum_NGlycP_1hDIA_rep3.mzML	2512.99	2490.74	22.2539	LAGKPTHVJVSVVMAEVDGTCY	LAGKPTHVJVSVVMAEVDGTC[160]Y	(N(N(H(H(H)(H))(H(H(H))))))	H(7)N(2)	9	3	1296.56	1568450	1.35557e+07	sp|P01876|IGHA1_HUMAN	340	0.0140669	0.000526468	TRUE
20200615_serum_NGlycP_1hDIA_rep1.mzML	2832.55	3002.35	-169.804	LAJLTQGEDQYYLR	LAJLTQGEDQYYLR	(N(N(H(H(N(H(A))))(H(N(H(A)))))))	A(2)H(5)N(4)	3	4	972.907	1235120	1.58368e+07	sp|P10909|CLUS_HUMAN	374	0.00586167	0.00262141	TRUE
20200615_serum_NGlycP_1hDIA_rep1.mzML	2832.98	2982.19	-149.21	LAJLTQGEDQYYLR	LAJLTQGEDQYYLR	(N(N(H(H(N(H(A))))(H(N(H(A)))))))	A(2)H(5)N(4)	3	3	1296.87	14386100	1.46692e+08	sp|P10909|CLUS_HUMAN	374	0.000905073	0.00262141	TRUE
20200615_serum_NGlycP_1hDIA_rep2.mzML	2835.28	2985.46	-150.184	LAJLTQGEDQYYLR	LAJLTQGEDQYYLR	(N(N(H(H(N(H(A))))(H(N(H(A)))))))	A(2)H(5)N(4)	3	3	1296.87	13708300	1.29985e+08	sp|P10909|CLUS_HUMAN	374	0.000403149	0.00262141	TRUE
20200615_serum_NGlycP_1hDIA_rep3.mzML	2830.98	2975.9	-144.922	LAJLTQGEDQYYLR	LAJLTQGEDQYYLR	(N(N(H(H(N(H(A))))(H(N(H(A)))))))	A(2)H(5)N(4)	3	3	1296.87	12862300	1.27359e+08	sp|P10909|CLUS_HUMAN	374	0.00179641	0.00262141	TRUE
20200615_serum_NGlycP_1hDIA_rep1.mzML	2832.94	3000.46	-167.521	LAJLTQGEDQYYLR	LAJLTQGEDQYYLR	(N(N(H(H(N(H(H))))(H(N(F)(H(A)))))))	A(1)F(1)H(6)N(4)	3	3	1302.55	14956000	4.38975e+07	sp|P10909|CLUS_HUMAN	374	0.00153262	0.00436035	TRUE
20200615_serum_NGlycP_1hDIA_rep2.mzML	2835.67	3002.34	-166.666	LAJLTQGEDQYYLR	LAJLTQGEDQYYLR	(N(N(H(H(N(H(H))))(H(N(F)(H(A)))))))	A(1)F(1)H(6)N(4)	3	3	1302.55	13765500	4.46504e+07	sp|P10909|CLUS_HUMAN	374	0.000881481	0.00436035	TRUE
20200615_serum_NGlycP_1hDIA_rep3.mzML	2831.5	2993.8	-162.303	LAJLTQGEDQYYLR	LAJLTQGEDQYYLR	(N(N(H(H(N(H(H))))(H(N(F)(H(A)))))))	A(1)F(1)H(6)N(4)	3	3	1302.55	12595800	3.75151e+07	sp|P10909|CLUS_HUMAN	374	0.00812469	0.00436035	TRUE
20200615_serum_NGlycP_1hDIA_rep1.mzML	2876.44	3025.82	-149.384	LAJLTQGEDQYYLR	LAJLTQGEDQYYLR	(N(F)(N(H(H(H))(H(N(H)(F))(N(H(A)))))))	A(1)F(2)H(6)N(4)	3	3	1351.24	415720	1.46755e+06	sp|P10909|CLUS_HUMAN	374	0.00423145	0.00222447	TRUE
20200615_serum_NGlycP_1hDIA_rep2.mzML	2855.08	3027.35	-172.27	LAJLTQGEDQYYLR	LAJLTQGEDQYYLR	(N(N(H(H(H))(H(N(H)(F))(N(F)(H(A)))))))	A(1)F(2)H(6)N(4)	3	3	1351.24	764742	5.37678e+06	sp|P10909|CLUS_HUMAN	374	0.0177638	0.00222447	TRUE
20200615_serum_NGlycP_1hDIA_rep3.mzML	2854.02	3020.53	-166.507	LAJLTQGEDQYYLR	LAJLTQGEDQYYLR	(N(N(H(H(H))(H(N(H)(F))(N(F)(H(A)))))))	A(1)F(2)H(6)N(4)	3	3	1351.24	501400	3.32352e+06	sp|P10909|CLUS_HUMAN	374	0.00431858	0.00222447	TRUE
20200615_serum_NGlycP_1hDIA_rep1.mzML	2876.44	3022.01	-145.572	LAJLTQGEDQYYLR	LAJLTQGEDQYYLR	(N(N(H(H(N(H(A))))(H(N(F)(H(A)))))))	A(2)F(1)H(5)N(4)	3	3	1345.56	375172	3.15209e+06	sp|P10909|CLUS_HUMAN	374	0.00448415	0.00123442	TRUE
20200615_serum_NGlycP_1hDIA_rep3.mzML	2855.26	3016.42	-161.161	LAJLTQGEDQYYLR	LAJLTQGEDQYYLR	(N(N(H(H(N(H(A))))(H(N(F)(H(A)))))))	A(2)F(1)H(5)N(4)	3	3	1345.56	441105	7.03659e+06	sp|P10909|CLUS_HUMAN	374	0.00198499	0.00123442	TRUE
20200615_serum_NGlycP_1hDIA_rep1.mzML	3336.41	3235.75	100.662	LDAPTNLQFVJETDSTVLVR	LDAPTNLQFVJETDSTVLVR	(N(N(H(H(N(H(A))))(H(N(H(A)))))))	A(2)H(5)N(4)	11	4	1109.98	966076	3.72924e+06	sp|P02751|FINC_HUMAN	1007	0.00354346	0.00138258	TRUE
20200615_serum_NGlycP_1hDIA_rep2.mzML	3338.56	3237.04	101.516	LDAPTNLQFVJETDSTVLVR	LDAPTNLQFVJETDSTVLVR	(N(N(H(H(N(H(A))))(H(N(H(A)))))))	A(2)H(5)N(4)	11	4	1109.98	1028190	3.73632e+06	sp|P02751|FINC_HUMAN	1007	0.0297001	0.00138258	TRUE
20200615_serum_NGlycP_1hDIA_rep3.mzML	3334.01	3230.2	103.815	LDAPTNLQFVJETDSTVLVR	LDAPTNLQFVJETDSTVLVR	(N(N(H(H(N(H(A))))(H(N(H(A)))))))	A(2)H(5)N(4)	11	4	1109.98	866953	3.06556e+06	sp|P02751|FINC_HUMAN	1007	0.0297407	0.00138258	TRUE
20200615_serum_NGlycP_1hDIA_rep3.mzML	3335.75	3185.91	149.837	LDAPTNLQFVJETDSTVLVR	LDAPTNLQFVJETDSTVLVR	(N(N(H(H(N(H(H))))(H(N(F)(H(A)))))))	A(1)F(1)H(6)N(4)	11	3	1485.32	732471	3.4973e+06	sp|P02751|FINC_HUMAN	1007	0.00189598	0.00135853	TRUE
20200615_serum_NGlycP_1hDIA_rep1.mzML	3474.44	3392.15	82.2909	LGACJDTLQQLMEVFK	LGAC[160]JDTLQQLMEVFK	(N(N(H(H(N(H(A))))(H(N(H(A)))))))	A(2)H(5)N(4)	5	3	1357.9	372086	12512865	sp|P01008|ANT3_HUMAN	128	0.00962178	0.000759373	TRUE
20200615_serum_NGlycP_1hDIA_rep2.mzML	3472.3	3393.4	78.8982	LGACJDTLQQLMEVFK	LGAC[160]JDTLQQLMEVFK	(N(N(H(H(N(H(A))))(H(N(H(A)))))))	A(2)H(5)N(4)	5	3	1357.9	642376	1.39536e+07	sp|P01008|ANT3_HUMAN	128	0.00202133	0.000759373	TRUE
20200615_serum_NGlycP_1hDIA_rep3.mzML	3473.13	3389.77	83.3588	LGACJDTLQQLMEVFK	LGAC[160]JDTLQQLMEVFK	(N(N(H(H(N(H(A))))(H(N(H(A)))))))	A(2)H(5)N(4)	5	3	1357.9	542654	18440837	sp|P01008|ANT3_HUMAN	128	0.0099011	0.000759373	TRUE
20200615_serum_NGlycP_1hDIA_rep2.mzML	3472.79	3395.83	76.9629	LGACJDTLQQLMEVFK	LGAC[160]JDTLQQLMEVFK	(N(N(H(H(N(H(H))))(H(N(F)(H(A)))))))	A(1)F(1)H(6)N(4)	5	3	1363.57	556388	3.35292e+06	sp|P01008|ANT3_HUMAN	128	0.0215745	0.00116167	TRUE
20200615_serum_NGlycP_1hDIA_rep3.mzML	3473.43	3392.2	81.2287	LGACJDTLQQLMEVFK	LGAC[160]JDTLQQLMEVFK	(N(N(H(H(N(H(H))))(H(N(F)(H(A)))))))	A(1)F(1)H(6)N(4)	5	3	1363.57	974986	3.9297e+06	sp|P01008|ANT3_HUMAN	128	0.000426817	0.00116167	TRUE
20200615_serum_NGlycP_1hDIA_rep1.mzML	1743.47	1710.65	32.8229	LGJWSAMPSCK	LGJWSAMPSC[160]K	(N(N(H(H(N(H)))(H(N(H))))))	H(5)N(4)	3	3	958.388	401202	2.02436e+06	sp|P02749|APOH_HUMAN	253	0.00226087	0.000853796	TRUE
20200615_serum_NGlycP_1hDIA_rep2.mzML	1747.46	1714.72	32.7359	LGJWSAMPSCK	LGJWSAMPSC[160]K	(N(N(H(H(N(H)))(H(N(H))))))	H(5)N(4)	3	3	958.388	363894	2.06561e+06	sp|P02749|APOH_HUMAN	253	0.0145445	0.000853796	TRUE
20200615_serum_NGlycP_1hDIA_rep3.mzML	1747.43	1715.92	31.5056	LGJWSAMPSCK	LGJWSAMPSC[160]K	(N(N(H(H(N(H)))(H(N(H))))))	H(5)N(4)	3	3	958.388	525684	3.07771e+06	sp|P02749|APOH_HUMAN	253	0.000363679	0.000853796	TRUE
20200615_serum_NGlycP_1hDIA_rep1.mzML	2090.39	2082.8	7.58623	LGJWSAMPSCK	LGJWSAMPSC[160]K	(N(N(H(H(N(H)))(H(N(H(A)))))))	A(1)H(5)N(4)	3	3	1055.42	9787130	6.91622e+07	sp|P02749|APOH_HUMAN	253	0.000928756	0.000657181	TRUE
20200615_serum_NGlycP_1hDIA_rep2.mzML	2094.82	2088.13	6.69125	LGJWSAMPSCK	LGJWSAMPSC[160]K	(N(N(H(H(N(H)))(H(N(H(A)))))))	A(1)H(5)N(4)	3	3	1055.42	13062100	8.21583e+07	sp|P02749|APOH_HUMAN	253	0.00207034	0.000657181	TRUE
20200615_serum_NGlycP_1hDIA_rep3.mzML	2093.17	2085.96	7.20682	LGJWSAMPSCK	LGJWSAMPSC[160]K	(N(N(H(H(N(H)))(H(N(H(A)))))))	A(1)H(5)N(4)	3	3	1055.42	15210200	8.99285e+07	sp|P02749|APOH_HUMAN	253	0.000395961	0.000657181	TRUE
20200615_serum_NGlycP_1hDIA_rep1.mzML	2091.12	2087.97	3.14946	LGJWSAMPSCK	LGJWSAMPSC[160]K	(N(N(H(H(N(H)))(H(N(H(A)))))))	A(1)H(5)N(4)	3	2	1582.63	1158300	1.14138e+07	sp|P02749|APOH_HUMAN	253	0.00797798	0.000657181	TRUE
20200615_serum_NGlycP_1hDIA_rep2.mzML	2094.25	2093.51	0.738856	LGJWSAMPSCK	LGJWSAMPSC[160]K	(N(N(H(H(N(H)))(H(N(H(A)))))))	A(1)H(5)N(4)	3	2	1582.63	1415340	1.9186e+07	sp|P02749|APOH_HUMAN	253	8.11629e-06	0.000657181	TRUE
20200615_serum_NGlycP_1hDIA_rep3.mzML	2092.58	2091.66	0.921325	LGJWSAMPSCK	LGJWSAMPSC[160]K	(N(N(H(H(N(H)))(H(N(H(A)))))))	A(1)H(5)N(4)	3	2	1582.63	1512770	1.68887e+07	sp|P02749|APOH_HUMAN	253	3.72041e-07	0.000657181	TRUE
20200615_serum_NGlycP_1hDIA_rep1.mzML	2090.49	2094.57	-4.07834	LGJWSAMPSCK	LGJWSAMPSC[160]K	(N(N(H(H(H))(H(N(H))(N(H)(F))))))	F(1)H(6)N(4)	3	3	1061.09	9143460	6.42659e+06	sp|P02749|APOH_HUMAN	253	0.00229326	0.00207039	TRUE
20200615_serum_NGlycP_1hDIA_rep2.mzML	2095.23	2100.37	-5.13701	LGJWSAMPSCK	LGJWSAMPSC[160]K	(N(N(H(H(H))(H(N(H))(N(H)(F))))))	F(1)H(6)N(4)	3	3	1061.09	12567500	8.46238e+06	sp|P02749|APOH_HUMAN	253	0.00311422	0.00207039	TRUE
20200615_serum_NGlycP_1hDIA_rep3.mzML	2093.17	2098.84	-5.67435	LGJWSAMPSCK	LGJWSAMPSC[160]K	(N(N(H(H(H))(H(N(H))(N(H)(F))))))	F(1)H(6)N(4)	3	3	1061.09	14823400	8.33381e+06	sp|P02749|APOH_HUMAN	253	0.000851347	0.00207039	TRUE
20200615_serum_NGlycP_1hDIA_rep1.mzML	2498.78	2546.5	-47.7179	LGJWSAMPSCK	LGJWSAMPSC[160]K	(N(N(H(H(N(H(H))))(H(N(F)(H(A)))))))	A(1)F(1)H(6)N(4)	3	3	1158.13	39269000	34432177	sp|P02749|APOH_HUMAN	253	0.000818892	0.0019893	TRUE
20200615_serum_NGlycP_1hDIA_rep2.mzML	2503.77	2552.51	-48.7449	LGJWSAMPSCK	LGJWSAMPSC[160]K	(N(N(H(H(N(H(H))))(H(N(F)(H(A)))))))	A(1)F(1)H(6)N(4)	3	3	1158.13	44690400	3.67216e+07	sp|P02749|APOH_HUMAN	253	0.000825365	0.0019893	TRUE
20200615_serum_NGlycP_1hDIA_rep3.mzML	2501.8	2546.9	-45.1036	LGJWSAMPSCK	LGJWSAMPSC[160]K	(N(N(H(H(N(H(H))))(H(N(F)(H(A)))))))	A(1)F(1)H(6)N(4)	3	3	1158.13	36274100	2.96877e+07	sp|P02749|APOH_HUMAN	253	0.000827523	0.0019893	TRUE
20200615_serum_NGlycP_1hDIA_rep1.mzML	2498.54	2544.41	-45.8666	LGJWSAMPSCK	LGJWSAMPSC[160]K	(N(N(H(H(N(H(A))))(H(N(H(A)))))))	A(2)H(5)N(4)	3	3	1152.45	40648900	3.26096e+08	sp|P02749|APOH_HUMAN	253	0.000381713	0.00181549	TRUE
20200615_serum_NGlycP_1hDIA_rep2.mzML	2503.77	2550.34	-46.5716	LGJWSAMPSCK	LGJWSAMPSC[160]K	(N(N(H(H(N(H(A))))(H(N(H(A)))))))	A(2)H(5)N(4)	3	3	1152.45	46417500	3.56288e+08	sp|P02749|APOH_HUMAN	253	0.000385272	0.00181549	TRUE
20200615_serum_NGlycP_1hDIA_rep3.mzML	2546.84	2544.81	2.02835	LGJWSAMPSCK	LGJWSAMPSC[160]K	(N(N(H(H(N(H(A))))(H(N(H(A)))))))	A(2)H(5)N(4)	3	3	1152.45	4144740	2.78275e+07	sp|P02749|APOH_HUMAN	253	0.00170079	0.00181549	TRUE
20200615_serum_NGlycP_1hDIA_rep1.mzML	2480.34	2536.68	-56.3444	LGJWSAMPSCK	LGJWSAMPSC[160]K	(N(N(H(H(N(H(A))))(H(N(H))(N(H(A)))))))	A(2)H(6)N(5)	3	3	1274.16	528652	3.58006e+06	sp|P02749|APOH_HUMAN	253	0.0499523	0.000628124	TRUE
20200615_serum_NGlycP_1hDIA_rep2.mzML	2482.18	2542.29	-60.1117	LGJWSAMPSCK	LGJWSAMPSC[160]K	(N(N(H(H(N(H(A))))(H(N(H))(N(H(A)))))))	A(2)H(6)N(5)	3	3	1274.16	822768	5.10105e+06	sp|P02749|APOH_HUMAN	253	0.00555419	0.000628124	TRUE
20200615_serum_NGlycP_1hDIA_rep3.mzML	2484.36	2537.08	-52.7238	LGJWSAMPSCK	LGJWSAMPSC[160]K	(N(N(H(H(N(H(A))))(H(N(H))(N(H(A)))))))	A(2)H(6)N(5)	3	3	1274.16	801170	3.19349e+06	sp|P02749|APOH_HUMAN	253	0.0126075	0.000628124	TRUE
20200615_serum_NGlycP_1hDIA_rep1.mzML	2033.55	2079.52	-45.9702	LGJWSAMPSCK	LGJWSAM[147]PSC[160]K	(N(N(H(H(N(H(H))))(H(N(F)(H(A)))))))	A(1)F(1)H(6)N(4)	3	3	1163.46	2500300	1.34493e+06	sp|P02749|APOH_HUMAN	253	0.0086273	0.00579011	TRUE
20200615_serum_NGlycP_1hDIA_rep3.mzML	2040.24	2082.39	-42.15	LGJWSAMPSCK	LGJWSAM[147]PSC[160]K	(N(N(H(H(N(H(H))))(H(N(F)(H(A)))))))	A(1)F(1)H(6)N(4)	3	3	1163.46	2477480	1.81225e+06	sp|P02749|APOH_HUMAN	253	0.047339	0.00579011	TRUE
20200615_serum_NGlycP_1hDIA_rep1.mzML	2033.55	2084.54	-50.9931	LGJWSAMPSCK	LGJWSAM[147]PSC[160]K	(N(N(H(H(N(H(A))))(H(N(H(A)))))))	A(2)H(5)N(4)	3	3	1157.78	2643020	2.27411e+07	sp|P02749|APOH_HUMAN	253	0.00519137	0.0047613	TRUE
20200615_serum_NGlycP_1hDIA_rep2.mzML	2039.58	2089.93	-50.352	LGJWSAMPSCK	LGJWSAM[147]PSC[160]K	(N(N(H(H(N(H(A))))(H(N(H(A)))))))	A(2)H(5)N(4)	3	3	1157.78	2117600	2.45581e+07	sp|P02749|APOH_HUMAN	253	0.0402921	0.0047613	TRUE
20200615_serum_NGlycP_1hDIA_rep3.mzML	2040.24	2087.89	-47.6519	LGJWSAMPSCK	LGJWSAM[147]PSC[160]K	(N(N(H(H(N(H(A))))(H(N(H(A)))))))	A(2)H(5)N(4)	3	3	1157.78	2525810	2.16293e+07	sp|P02749|APOH_HUMAN	253	0.011703	0.0047613	TRUE
20200615_serum_NGlycP_1hDIA_rep1.mzML	2116.53	2097.22	19.3051	LGTSLSSGHVLMJGTLK	LGTSLSSGHVLMJGTLK	(N(N(H(H(N(H)))(H(N(H(A)))))))	A(1)H(5)N(4)	13	3	1210.2	2201890	2.03835e+07	sp|P80108|PHLD_HUMAN	659	0.0142328	0.00188336	TRUE
20200615_serum_NGlycP_1hDIA_rep2.mzML	2125.53	2103.12	22.4123	LGTSLSSGHVLMJGTLK	LGTSLSSGHVLMJGTLK	(N(N(H(H(N(H)))(H(N(H(A)))))))	A(1)H(5)N(4)	13	3	1210.2	1922480	1.94198e+07	sp|P80108|PHLD_HUMAN	659	2.09087e-05	0.00188336	TRUE
20200615_serum_NGlycP_1hDIA_rep3.mzML	2122.91	2101.67	21.2389	LGTSLSSGHVLMJGTLK	LGTSLSSGHVLMJGTLK	(N(N(H(H(N(H)))(H(N(H(A)))))))	A(1)H(5)N(4)	13	3	1210.2	2350760	2.42485e+07	sp|P80108|PHLD_HUMAN	659	0.000248972	0.00188336	TRUE
20200615_serum_NGlycP_1hDIA_rep1.mzML	2435.38	2450.92	-15.5352	LGTSLSSGHVLMJGTLK	LGTSLSSGHVLMJGTLK	(N(N(H(H(N(H(A))))(H(N(H(A)))))))	A(2)H(5)N(4)	13	3	1307.23	1071770	1.55556e+07	sp|P80108|PHLD_HUMAN	659	0.0131636	0.00461005	TRUE
20200615_serum_NGlycP_1hDIA_rep2.mzML	2441.71	2453.53	-11.8226	LGTSLSSGHVLMJGTLK	LGTSLSSGHVLMJGTLK	(N(N(H(H(N(H(A))))(H(N(H(A)))))))	A(2)H(5)N(4)	13	3	1307.23	1077650	1.61463e+07	sp|P80108|PHLD_HUMAN	659	0.0107967	0.00461005	TRUE
20200615_serum_NGlycP_1hDIA_rep3.mzML	2437.67	2453.72	-16.051	LGTSLSSGHVLMJGTLK	LGTSLSSGHVLMJGTLK	(N(N(H(H(N(H(A))))(H(N(H(A)))))))	A(2)H(5)N(4)	13	3	1307.23	980222	1.16379e+07	sp|P80108|PHLD_HUMAN	659	0.00957026	0.00461005	TRUE
20200615_serum_NGlycP_1hDIA_rep1.mzML	1634.62	1595.31	39.3126	LHINHNJLTESVGPLPK	LHINHNJLTESVGPLPK	(N(F)(N(H(H(N(H)))(H(N(H))))))	F(1)H(5)N(4)	7	4	913.668	637951	2.75091e+06	sp|P51884|LUM_HUMAN	127	0.000668536	0.000444851	TRUE
20200615_serum_NGlycP_1hDIA_rep2.mzML	1639.56	1601.83	37.7333	LHINHNJLTESVGPLPK	LHINHNJLTESVGPLPK	(N(F)(N(H(H(N(H)))(H(N(H))))))	F(1)H(5)N(4)	7	4	913.668	656042	2.50505e+06	sp|P51884|LUM_HUMAN	127	0.00254265	0.000444851	TRUE
20200615_serum_NGlycP_1hDIA_rep3.mzML	1635.75	1600.88	34.8661	LHINHNJLTESVGPLPK	LHINHNJLTESVGPLPK	(N(F)(N(H(H(N(H)))(H(N(H))))))	F(1)H(5)N(4)	7	4	913.668	602064	2.77643e+06	sp|P51884|LUM_HUMAN	127	0.0482881	0.000444851	TRUE
20200615_serum_NGlycP_1hDIA_rep2.mzML	1821.35	1790.64	30.7119	LHINHNJLTESVGPLPK	LHINHNJLTESVGPLPK	(N(N(H(H(N(H)(F)))(H(N(H(N(H(A)))))))))	A(1)F(1)H(6)N(5)	7	4	1077.73	855272	5.90408e+06	sp|P51884|LUM_HUMAN	127	0.00208508	0.000388328	TRUE
20200615_serum_NGlycP_1hDIA_rep3.mzML	1823.6	1783.34	40.2599	LHINHNJLTESVGPLPK	LHINHNJLTESVGPLPK	(N(N(H(H(N(H)(F)))(H(N(H(N(H(A)))))))))	A(1)F(1)H(6)N(5)	7	4	1077.73	987469	7.89841e+06	sp|P51884|LUM_HUMAN	127	0.00310656	0.000388328	TRUE
20200615_serum_NGlycP_1hDIA_rep1.mzML	1835.97	1781.23	54.7432	LHINHNJLTESVGPLPK	LHINHNJLTESVGPLPK	(N(F)(N(H(H(N(H)))(H(N(H(A)))))))	A(1)F(1)H(5)N(4)	7	3	1314.92	1146110	1.50024e+07	sp|P51884|LUM_HUMAN	127	0.00366882	0.000383503	TRUE
20200615_serum_NGlycP_1hDIA_rep2.mzML	1839.18	1785.82	53.3616	LHINHNJLTESVGPLPK	LHINHNJLTESVGPLPK	(N(F)(N(H(H(N(H)))(H(N(H(A)))))))	A(1)F(1)H(5)N(4)	7	3	1314.92	1455690	1.33866e+07	sp|P51884|LUM_HUMAN	127	0.00368792	0.000383503	TRUE
20200615_serum_NGlycP_1hDIA_rep3.mzML	1840.26	1777.97	62.2862	LHINHNJLTESVGPLPK	LHINHNJLTESVGPLPK	(N(F)(N(H(H(N(H)))(H(N(H(A)))))))	A(1)F(1)H(5)N(4)	7	3	1314.92	1347350	1.3477e+07	sp|P51884|LUM_HUMAN	127	0.0024667	0.000383503	TRUE
20200615_serum_NGlycP_1hDIA_rep1.mzML	1150.29	1152.63	-2.33963	LISJCSK	LISJC[160]SK	(N(F)(N(H(H(N(H(H))))(H(N(H(A)))))))	A(1)F(1)H(6)N(4)	4	3	1015.08	12228600	2.64808e+06	sp|P05156|CFAI_HUMAN	494	0.000503988	0.00801871	TRUE
20200615_serum_NGlycP_1hDIA_rep2.mzML	1158.12	1156.48	1.63623	LISJCSK	LISJC[160]SK	(N(N(H(H(N(H(H))))(H(N(F)(H(A)))))))	A(1)F(1)H(6)N(4)	4	3	1015.08	13468700	1.6749e+06	sp|P05156|CFAI_HUMAN	494	0.000378145	0.00801871	TRUE
20200615_serum_NGlycP_1hDIA_rep3.mzML	1159.1	1156.07	3.02616	LISJCSK	LISJC[160]SK	(N(F)(N(H(H(H))(H(N(H))(N(H(A)))))))	A(1)F(1)H(6)N(4)	4	3	1015.08	8902640	3244182	sp|P05156|CFAI_HUMAN	494	0.00292936	0.00801871	TRUE
20200615_serum_NGlycP_1hDIA_rep1.mzML	2826.29	2898.9	-72.6063	LNAENJATFYFK	LNAENJATFYFK	(N(N(H(H(N(H(A))))(H(N(H(A)))))))	A(2)H(5)N(4)	6	3	1212.83	476874	9.90086e+06	sp|P01042|KNG1_HUMAN	294	0.00997183	0.00953577	TRUE
20200615_serum_NGlycP_1hDIA_rep2.mzML	2781.75	2905.62	-123.871	LNAENJATFYFK	LNAENJATFYFK	(N(N(H(H(N(H(A))))(H(N(H(A)))))))	A(2)H(5)N(4)	6	3	1212.83	3663080	74360614	sp|P01042|KNG1_HUMAN	294	0.00106865	0.00953577	TRUE
20200615_serum_NGlycP_1hDIA_rep3.mzML	2777.45	2897.1	-119.653	LNAENJATFYFK	LNAENJATFYFK	(N(N(H(H(N(H(A))))(H(N(H(A)))))))	A(2)H(5)N(4)	6	3	1212.83	3383440	6.21356e+07	sp|P01042|KNG1_HUMAN	294	0.000286627	0.00953577	TRUE
20200615_serum_NGlycP_1hDIA_rep1.mzML	2779.53	2874.97	-95.4383	LNAENJATFYFK	LNAENJATFYFK	(N(N(H(H(N(H(H))))(H(N(F)(H(A)))))))	A(1)F(1)H(6)N(4)	6	3	1218.5	3106160	1.07081e+07	sp|P01042|KNG1_HUMAN	294	0.00384583	0.00287688	TRUE
20200615_serum_NGlycP_1hDIA_rep2.mzML	2781.08	2881.56	-100.479	LNAENJATFYFK	LNAENJATFYFK	(N(N(H(H(N(H(H))))(H(N(F)(H(A)))))))	A(1)F(1)H(6)N(4)	6	3	1218.5	3617930	14082219	sp|P01042|KNG1_HUMAN	294	0.0197373	0.00287688	TRUE
20200615_serum_NGlycP_1hDIA_rep3.mzML	2776.98	2874.68	-97.6984	LNAENJATFYFK	LNAENJATFYFK	(N(N(H(H(N(H(H))))(H(N(F)(H(A)))))))	A(1)F(1)H(6)N(4)	6	3	1218.5	3292040	11097087	sp|P01042|KNG1_HUMAN	294	0.0119298	0.00287688	TRUE
20200615_serum_NGlycP_1hDIA_rep2.mzML	2757.9	2876.69	-118.787	LNAENJATFYFK	LNAENJATFYFK	(N(F)(N(H(H(N(H(A))))(H(N(H(A)))))))	A(2)F(1)H(5)N(4)	6	3	1261.51	428149	1.59458e+07	sp|P01042|KNG1_HUMAN	294	0.00285347	0.000749919	TRUE
20200615_serum_NGlycP_1hDIA_rep3.mzML	2753.76	2869.9	-116.144	LNAENJATFYFK	LNAENJATFYFK	(N(F)(N(H(H(N(H(A))))(H(N(H(A)))))))	A(2)F(1)H(5)N(4)	6	3	1261.51	349620	1.37861e+07	sp|P01042|KNG1_HUMAN	294	0.0076681	0.000749919	TRUE
20200615_serum_NGlycP_1hDIA_rep1.mzML	2757.06	2870.86	-113.799	LNAENJATFYFK	LNAENJATFYFK	(N(F)(N(H(H(N(H(H))))(H(N(F)(H(A)))))))	A(1)F(2)H(6)N(4)	6	3	1267.18	547916	1.43689e+06	sp|P01042|KNG1_HUMAN	294	0.002385	0.00248557	TRUE
20200615_serum_NGlycP_1hDIA_rep3.mzML	2752.91	2870.63	-117.72	LNAENJATFYFK	LNAENJATFYFK	(N(F)(N(H(H(N(H(H))))(H(N(F)(H(A)))))))	A(1)F(2)H(6)N(4)	6	3	1267.18	555144	1.06986e+06	sp|P01042|KNG1_HUMAN	294	0.0209357	0.00248557	TRUE
20200615_serum_NGlycP_1hDIA_rep1.mzML	3221.6	3173.8	47.7995	LQAPLJYTEFQKPICLPSK	LQAPLJYTEFQKPIC[160]LPSK	(N(N(H(H(N(H(A))))(H(N(H(A)))))))	A(2)H(5)N(4)	6	4	1113.74	1814810	1.0568e+07	sp|P03952|KLKB1_HUMAN	494	0.00352102	0.000958176	TRUE
20200615_serum_NGlycP_1hDIA_rep2.mzML	3220	3175.8	44.1968	LQAPLJYTEFQKPICLPSK	LQAPLJYTEFQKPIC[160]LPSK	(N(N(H(H(N(H(A))))(H(N(H(A)))))))	A(2)H(5)N(4)	6	4	1113.74	1971140	1.48332e+07	sp|P03952|KLKB1_HUMAN	494	0.0035255	0.000958176	TRUE
20200615_serum_NGlycP_1hDIA_rep3.mzML	3214.77	3166	48.7704	LQAPLJYTEFQKPICLPSK	LQAPLJYTEFQKPIC[160]LPSK	(N(N(H(H(N(H(A))))(H(N(H(A)))))))	A(2)H(5)N(4)	6	4	1113.74	2233000	1.37383e+07	sp|P03952|KLKB1_HUMAN	494	0.00455373	0.000958176	TRUE
20200615_serum_NGlycP_1hDIA_rep1.mzML	1734.44	1732.37	2.06651	LQNNENJISCVER	LQNNENJISC[160]VER	(N(N(H(H(N(H(A))))(H(N(H(A)))))))	A(2)H(5)N(4)	7	3	1265.51	2108130	1.7307e+07	sp|P36980|FHR2_HUMAN/sp|Q03591|FHR1_HUMAN	126/126	0.000598535	0.000514478	TRUE
20200615_serum_NGlycP_1hDIA_rep2.mzML	1737.2	1736.53	0.670359	LQNNENJISCVER	LQNNENJISC[160]VER	(N(N(H(H(N(H(A))))(H(N(H(A)))))))	A(2)H(5)N(4)	7	3	1265.51	2169740	1.77332e+07	sp|P36980|FHR2_HUMAN/sp|Q03591|FHR1_HUMAN	126/126	0.000574718	0.000514478	TRUE
20200615_serum_NGlycP_1hDIA_rep3.mzML	1740.66	1736.64	4.01575	LQNNENJISCVER	LQNNENJISC[160]VER	(N(N(H(H(N(H(A))))(H(N(H(A)))))))	A(2)H(5)N(4)	7	3	1265.51	2255810	2.23633e+07	sp|P36980|FHR2_HUMAN/sp|Q03591|FHR1_HUMAN	126/126	0.00056065	0.000514478	TRUE
20200615_serum_NGlycP_1hDIA_rep1.mzML	2101.61	2105.6	-3.99349	LSDLSIJSTECLHVHCR	LSDLSIJSTEC[160]LHVHC[160]R	(N(N(H(H(N(H(A))))(H(N(H(A)))))))	A(2)H(5)N(4)	7	3	1415.92	3498630	4.27586e+07	sp|P05156|CFAI_HUMAN	177	0.000299545	0.00131155	TRUE
20200615_serum_NGlycP_1hDIA_rep2.mzML	2108.39	2111.66	-3.27427	LSDLSIJSTECLHVHCR	LSDLSIJSTEC[160]LHVHC[160]R	(N(N(H(H(N(H(A))))(H(N(H(A)))))))	A(2)H(5)N(4)	7	3	1415.92	3668780	4.72288e+07	sp|P05156|CFAI_HUMAN	177	0.000477456	0.00131155	TRUE
20200615_serum_NGlycP_1hDIA_rep3.mzML	2102.67	2110.26	-7.59094	LSDLSIJSTECLHVHCR	LSDLSIJSTEC[160]LHVHC[160]R	(N(N(H(H(N(H(A))))(H(N(H(A)))))))	A(2)H(5)N(4)	7	3	1415.92	4223140	5.30532e+07	sp|P05156|CFAI_HUMAN	177	0.00163156	0.00131155	TRUE
20200615_serum_NGlycP_1hDIA_rep2.mzML	2102.72	2110.66	-7.94057	LSDLSIJSTECLHVHCR	LSDLSIJSTEC[160]LHVHC[160]R	(N(F)(N(H(H(N(H(A))))(H(N(H(A)))))))	A(2)F(1)H(5)N(4)	7	4	1098.7	952580	8.94807e+06	sp|P05156|CFAI_HUMAN	177	0.0346254	0.00089546	TRUE
20200615_serum_NGlycP_1hDIA_rep3.mzML	2094.41	2109.27	-14.8585	LSDLSIJSTECLHVHCR	LSDLSIJSTEC[160]LHVHC[160]R	(N(F)(N(H(H(N(H(A))))(H(N(H(A)))))))	A(2)F(1)H(5)N(4)	7	4	1098.7	1359440	8.05239e+06	sp|P05156|CFAI_HUMAN	177	0.00378529	0.00089546	TRUE
20200615_serum_NGlycP_1hDIA_rep1.mzML	2100.97	2268.21	-167.236	LSDLSIJSTECLHVHCR	LSDLSIJSTEC[160]LHVHC[160]R	(N(N(H(H(N(H)(F)))(H(N(F)(H(A)))))))	A(1)F(2)H(5)N(4)	7	3	1416.25	2230950	4.94175e+07	sp|P05156|CFAI_HUMAN	177	0.00029793	0.00165471	TRUE
20200615_serum_NGlycP_1hDIA_rep2.mzML	2109.6	2272.76	-163.164	LSDLSIJSTECLHVHCR	LSDLSIJSTEC[160]LHVHC[160]R	(N(N(H(H(N(H)(F)))(H(N(F)(H(A)))))))	A(1)F(2)H(5)N(4)	7	3	1416.25	2233570	5.26215e+07	sp|P05156|CFAI_HUMAN	177	0.00868986	0.00165471	TRUE
20200615_serum_NGlycP_1hDIA_rep3.mzML	2101.51	2269.54	-168.031	LSDLSIJSTECLHVHCR	LSDLSIJSTEC[160]LHVHC[160]R	(N(N(H(H(N(H)(F)))(H(N(F)(H(A)))))))	A(1)F(2)H(5)N(4)	7	3	1416.25	2404700	5.46457e+07	sp|P05156|CFAI_HUMAN	177	0.00162898	0.00165471	TRUE
20200615_serum_NGlycP_1hDIA_rep1.mzML	3321.09	3322.87	-1.78446	LSLHRPALEDLLLGSEAJLTCTLTGLR	LSLHRPALEDLLLGSEAJLTC[160]TLTGLR	(N(N(H(N)(H(N))(H(N(H(A)))))))	A(1)H(4)N(5)	18	5	984.467	2002590	152034	sp|P01877|IGHA2_HUMAN/sp|P0DOX2|IGA2_HUMAN/sp|P01876|IGHA1_HUMAN	131/246/144	0.00317305	0.00120136	TRUE
20200615_serum_NGlycP_1hDIA_rep2.mzML	3322.57	3325.48	-2.91053	LSLHRPALEDLLLGSEAJLTCTLTGLR	LSLHRPALEDLLLGSEAJLTC[160]TLTGLR	(N(N(H(N)(H(N))(H(N(H(A)))))))	A(1)H(4)N(5)	18	5	984.467	2451520	981294	sp|P01877|IGHA2_HUMAN/sp|P0DOX2|IGA2_HUMAN/sp|P01876|IGHA1_HUMAN	131/246/144	0.00224346	0.00120136	TRUE
20200615_serum_NGlycP_1hDIA_rep3.mzML	3318.07	3320.86	-2.78655	LSLHRPALEDLLLGSEAJLTCTLTGLR	LSLHRPALEDLLLGSEAJLTC[160]TLTGLR	(N(N(H(N)(H(N))(H(N(H(A)))))))	A(1)H(4)N(5)	18	5	984.467	2059850	267129	sp|P01877|IGHA2_HUMAN/sp|P0DOX2|IGA2_HUMAN/sp|P01876|IGHA1_HUMAN	131/246/144	0.00223767	0.00120136	TRUE
20200615_serum_NGlycP_1hDIA_rep1.mzML	3320.79	3266.79	53.9958	LSLHRPALEDLLLGSEAJLTCTLTGLR	LSLHRPALEDLLLGSEAJLTC[160]TLTGLR	(N(N(H(N)(H(N))(H(N(H(A)))))))	A(1)H(4)N(5)	18	4	1230.33	5790630	2.79768e+06	sp|P01877|IGHA2_HUMAN/sp|P0DOX2|IGA2_HUMAN/sp|P01876|IGHA1_HUMAN	131/246/144	0.00777857	0.00120136	TRUE
20200615_serum_NGlycP_1hDIA_rep2.mzML	3323.41	3268.75	54.6569	LSLHRPALEDLLLGSEAJLTCTLTGLR	LSLHRPALEDLLLGSEAJLTC[160]TLTGLR	(N(N(H(N)(H(N))(H(N(H(A)))))))	A(1)H(4)N(5)	18	4	1230.33	8032850	4.93681e+06	sp|P01877|IGHA2_HUMAN/sp|P0DOX2|IGA2_HUMAN/sp|P01876|IGHA1_HUMAN	131/246/144	0.00218493	0.00120136	TRUE
20200615_serum_NGlycP_1hDIA_rep3.mzML	3318.49	3263.8	54.6944	LSLHRPALEDLLLGSEAJLTCTLTGLR	LSLHRPALEDLLLGSEAJLTC[160]TLTGLR	(N(N(H(N)(H(N))(H(N(H(A)))))))	A(1)H(4)N(5)	18	4	1230.33	7545400	3.57854e+06	sp|P01877|IGHA2_HUMAN/sp|P0DOX2|IGA2_HUMAN/sp|P01876|IGHA1_HUMAN	131/246/144	0.00217611	0.00120136	TRUE
20200615_serum_NGlycP_1hDIA_rep1.mzML	3321.8	3296.74	25.0639	LSLHRPALEDLLLGSEAJLTCTLTGLR	LSLHRPALEDLLLGSEAJLTC[160]TLTGLR	(N(N(H(H(N(H)))(H(N(H(A)))))))	A(1)H(5)N(4)	18	6	813.718	484001	567556	sp|P01877|IGHA2_HUMAN/sp|P0DOX2|IGA2_HUMAN/sp|P01876|IGHA1_HUMAN	131/246/144	0.0349887	0.00101568	TRUE
20200615_serum_NGlycP_1hDIA_rep3.mzML	3318.07	3295.19	22.8768	LSLHRPALEDLLLGSEAJLTCTLTGLR	LSLHRPALEDLLLGSEAJLTC[160]TLTGLR	(N(N(H(H(N(H)))(H(N(H(A)))))))	A(1)H(5)N(4)	18	6	813.718	685303	424286	sp|P01877|IGHA2_HUMAN/sp|P0DOX2|IGA2_HUMAN/sp|P01876|IGHA1_HUMAN	131/246/144	0.00507695	0.00101568	TRUE
20200615_serum_NGlycP_1hDIA_rep1.mzML	3321.09	3291.37	29.7188	LSLHRPALEDLLLGSEAJLTCTLTGLR	LSLHRPALEDLLLGSEAJLTC[160]TLTGLR	(N(N(H(H(N(H)))(H(N(H(A)))))))	A(1)H(5)N(4)	18	5	976.261	2153240	5.89818e+06	sp|P01877|IGHA2_HUMAN/sp|P0DOX2|IGA2_HUMAN/sp|P01876|IGHA1_HUMAN	131/246/144	0.00124285	0.00101568	TRUE
20200615_serum_NGlycP_1hDIA_rep2.mzML	3322.57	3293.71	28.8627	LSLHRPALEDLLLGSEAJLTCTLTGLR	LSLHRPALEDLLLGSEAJLTC[160]TLTGLR	(N(N(H(H(N(H)))(H(N(H(A)))))))	A(1)H(5)N(4)	18	5	976.261	2653620	8.2178e+06	sp|P01877|IGHA2_HUMAN/sp|P0DOX2|IGA2_HUMAN/sp|P01876|IGHA1_HUMAN	131/246/144	0.00125442	0.00101568	TRUE
20200615_serum_NGlycP_1hDIA_rep3.mzML	3318.07	3289.67	28.4006	LSLHRPALEDLLLGSEAJLTCTLTGLR	LSLHRPALEDLLLGSEAJLTC[160]TLTGLR	(N(N(H(H(N(H)))(H(N(H(A)))))))	A(1)H(5)N(4)	18	5	976.261	2155240	5.84994e+06	sp|P01877|IGHA2_HUMAN/sp|P0DOX2|IGA2_HUMAN/sp|P01876|IGHA1_HUMAN	131/246/144	0.00223477	0.00101568	TRUE
20200615_serum_NGlycP_1hDIA_rep1.mzML	3320.79	3255.64	65.1519	LSLHRPALEDLLLGSEAJLTCTLTGLR	LSLHRPALEDLLLGSEAJLTC[160]TLTGLR	(N(N(H(H(N(H)))(H(N(H(A)))))))	A(1)H(5)N(4)	18	4	1220.08	6371220	4.80514e+07	sp|P01877|IGHA2_HUMAN/sp|P0DOX2|IGA2_HUMAN/sp|P01876|IGHA1_HUMAN	131/246/144	0.00246988	0.00101568	TRUE
20200615_serum_NGlycP_1hDIA_rep2.mzML	3323.41	3257.61	65.8	LSLHRPALEDLLLGSEAJLTCTLTGLR	LSLHRPALEDLLLGSEAJLTC[160]TLTGLR	(N(N(H(H(N(H)))(H(N(H(A)))))))	A(1)H(5)N(4)	18	4	1220.08	9055190	6.87754e+07	sp|P01877|IGHA2_HUMAN/sp|P0DOX2|IGA2_HUMAN/sp|P01876|IGHA1_HUMAN	131/246/144	0.00122656	0.00101568	TRUE
20200615_serum_NGlycP_1hDIA_rep3.mzML	3318.49	3252	66.4915	LSLHRPALEDLLLGSEAJLTCTLTGLR	LSLHRPALEDLLLGSEAJLTC[160]TLTGLR	(N(N(H(H(N(H)))(H(N(H(A)))))))	A(1)H(5)N(4)	18	4	1220.08	8891760	4.31724e+07	sp|P01877|IGHA2_HUMAN/sp|P0DOX2|IGA2_HUMAN/sp|P01876|IGHA1_HUMAN	131/246/144	0.00121722	0.00101568	TRUE
20200615_serum_NGlycP_1hDIA_rep1.mzML	3319.71	3296.79	22.9249	LSLHRPALEDLLLGSEAJLTCTLTGLR	LSLHRPALEDLLLGSEAJLTC[160]TLTGLR	(N(N(H(H(N(H)))(H(N(H(A)))))))	A(1)H(5)N(4)	18	3	1626.43	423547	1.06052e+07	sp|P01877|IGHA2_HUMAN/sp|P0DOX2|IGA2_HUMAN/sp|P01876|IGHA1_HUMAN	131/246/144	0.0108157	0.00101568	TRUE
20200615_serum_NGlycP_1hDIA_rep2.mzML	3321.95	3299.28	22.6705	LSLHRPALEDLLLGSEAJLTCTLTGLR	LSLHRPALEDLLLGSEAJLTC[160]TLTGLR	(N(N(H(H(N(H)))(H(N(H(A)))))))	A(1)H(5)N(4)	18	3	1626.43	463155	15914451	sp|P01877|IGHA2_HUMAN/sp|P0DOX2|IGA2_HUMAN/sp|P01876|IGHA1_HUMAN	131/246/144	0.00190412	0.00101568	TRUE
20200615_serum_NGlycP_1hDIA_rep3.mzML	3317.82	3295.25	22.5701	LSLHRPALEDLLLGSEAJLTCTLTGLR	LSLHRPALEDLLLGSEAJLTC[160]TLTGLR	(N(N(H(H(N(H)))(H(N(H(A)))))))	A(1)H(5)N(4)	18	3	1626.43	557810	7.51284e+06	sp|P01877|IGHA2_HUMAN/sp|P0DOX2|IGA2_HUMAN/sp|P01876|IGHA1_HUMAN	131/246/144	0.00197134	0.00101568	TRUE
20200615_serum_NGlycP_1hDIA_rep1.mzML	3321.09	3223.9	97.1891	LSLHRPALEDLLLGSEAJLTCTLTGLR	LSLHRPALEDLLLGSEAJLTC[160]TLTGLR	(N(N(H(H(N(H(F))))(H(N(H(F)))))))	F(2)H(5)N(4)	18	5	976.465	1687780	4.28311e+06	sp|P01877|IGHA2_HUMAN/sp|P0DOX2|IGA2_HUMAN/sp|P01876|IGHA1_HUMAN	131/246/144	0.00222022	0.00120796	TRUE
20200615_serum_NGlycP_1hDIA_rep2.mzML	3322.57	3225.21	97.3552	LSLHRPALEDLLLGSEAJLTCTLTGLR	LSLHRPALEDLLLGSEAJLTC[160]TLTGLR	(N(N(H(H(N(H(F))))(H(N(H(F)))))))	F(2)H(5)N(4)	18	5	976.465	2141350	9.73257e+06	sp|P01877|IGHA2_HUMAN/sp|P0DOX2|IGA2_HUMAN/sp|P01876|IGHA1_HUMAN	131/246/144	0.00125211	0.00120796	TRUE
20200615_serum_NGlycP_1hDIA_rep3.mzML	3318.07	3217.73	100.344	LSLHRPALEDLLLGSEAJLTCTLTGLR	LSLHRPALEDLLLGSEAJLTC[160]TLTGLR	(N(N(H(H(N(H(F))))(H(N(H(F)))))))	F(2)H(5)N(4)	18	5	976.465	1770060	3.42061e+06	sp|P01877|IGHA2_HUMAN/sp|P0DOX2|IGA2_HUMAN/sp|P01876|IGHA1_HUMAN	131/246/144	0.00223187	0.00120796	TRUE
20200615_serum_NGlycP_1hDIA_rep1.mzML	3371.95	3344.65	27.3006	LSLHRPALEDLLLGSEAJLTCTLTGLR	LSLHRPALEDLLLGSEAJLTC[160]TLTGLR	(N(N(H(H(N(H(A))))(H(N(H(A)))))))	A(2)H(5)N(4)	18	5	1034.48	1955300	5728829	sp|P01877|IGHA2_HUMAN/sp|P0DOX2|IGA2_HUMAN/sp|P01876|IGHA1_HUMAN	131/246/144	0.00191223	0.000802767	TRUE
20200615_serum_NGlycP_1hDIA_rep2.mzML	3374.54	3347.18	27.3621	LSLHRPALEDLLLGSEAJLTCTLTGLR	LSLHRPALEDLLLGSEAJLTC[160]TLTGLR	(N(N(H(H(N(H(A))))(H(N(H(A)))))))	A(2)H(5)N(4)	18	5	1034.48	2791690	5.5675e+06	sp|P01877|IGHA2_HUMAN/sp|P0DOX2|IGA2_HUMAN/sp|P01876|IGHA1_HUMAN	131/246/144	0.00104247	0.000802767	TRUE
20200615_serum_NGlycP_1hDIA_rep3.mzML	3370.46	3342.2	28.2621	LSLHRPALEDLLLGSEAJLTCTLTGLR	LSLHRPALEDLLLGSEAJLTC[160]TLTGLR	(N(N(H(H(N(H(A))))(H(N(H(A)))))))	A(2)H(5)N(4)	18	5	1034.48	2441720	6.49017e+06	sp|P01877|IGHA2_HUMAN/sp|P0DOX2|IGA2_HUMAN/sp|P01876|IGHA1_HUMAN	131/246/144	0.00191761	0.000802767	TRUE
20200615_serum_NGlycP_1hDIA_rep1.mzML	3372.98	3312.76	60.2242	LSLHRPALEDLLLGSEAJLTCTLTGLR	LSLHRPALEDLLLGSEAJLTC[160]TLTGLR	(N(N(H(H(N(H(A))))(H(N(H(A)))))))	A(2)H(5)N(4)	18	4	1292.85	2829700	3.22456e+07	sp|P01877|IGHA2_HUMAN/sp|P0DOX2|IGA2_HUMAN/sp|P01876|IGHA1_HUMAN	131/246/144	0.0010359	0.000802767	TRUE
20200615_serum_NGlycP_1hDIA_rep2.mzML	3374.6	3315.24	59.3637	LSLHRPALEDLLLGSEAJLTCTLTGLR	LSLHRPALEDLLLGSEAJLTC[160]TLTGLR	(N(N(H(H(N(H(A))))(H(N(H(A)))))))	A(2)H(5)N(4)	18	4	1292.85	3285170	2.88732e+07	sp|P01877|IGHA2_HUMAN/sp|P0DOX2|IGA2_HUMAN/sp|P01876|IGHA1_HUMAN	131/246/144	0.00102042	0.000802767	TRUE
20200615_serum_NGlycP_1hDIA_rep3.mzML	3370.28	3311.01	59.2684	LSLHRPALEDLLLGSEAJLTCTLTGLR	LSLHRPALEDLLLGSEAJLTC[160]TLTGLR	(N(N(H(H(N(H(A))))(H(N(H(A)))))))	A(2)H(5)N(4)	18	4	1292.85	3708990	3.10329e+07	sp|P01877|IGHA2_HUMAN/sp|P0DOX2|IGA2_HUMAN/sp|P01876|IGHA1_HUMAN	131/246/144	0.0010315	0.000802767	TRUE
20200615_serum_NGlycP_1hDIA_rep1.mzML	3270.59	3207.18	63.4131	LSLHRPALEDLLLGSEAJLTCTLTGLR	LSLHRPALEDLLLGSEAJLTC[160]TLTGLR	(N(N(H(N)(H(N))(H(N(H))))))	H(4)N(5)	18	4	1157.56	5427610	3.83091e+07	sp|P01877|IGHA2_HUMAN/sp|P0DOX2|IGA2_HUMAN/sp|P01876|IGHA1_HUMAN	131/246/144	0.00099395	0.000615454	TRUE
20200615_serum_NGlycP_1hDIA_rep2.mzML	3270.22	3208.06	62.1613	LSLHRPALEDLLLGSEAJLTCTLTGLR	LSLHRPALEDLLLGSEAJLTC[160]TLTGLR	(N(N(H(N)(H(N))(H(N(H))))))	H(4)N(5)	18	4	1157.56	6009180	4.38494e+07	sp|P01877|IGHA2_HUMAN/sp|P0DOX2|IGA2_HUMAN/sp|P01876|IGHA1_HUMAN	131/246/144	0.000604447	0.000615454	TRUE
20200615_serum_NGlycP_1hDIA_rep3.mzML	3267.9	3199.65	68.2467	LSLHRPALEDLLLGSEAJLTCTLTGLR	LSLHRPALEDLLLGSEAJLTC[160]TLTGLR	(N(N(H(N)(H(N))(H(N(H))))))	H(4)N(5)	18	4	1157.56	7701450	5.64041e+07	sp|P01877|IGHA2_HUMAN/sp|P0DOX2|IGA2_HUMAN/sp|P01876|IGHA1_HUMAN	131/246/144	4.59484e-05	0.000615454	TRUE
20200615_serum_NGlycP_1hDIA_rep1.mzML	3270.59	3210.35	60.2402	LSLHRPALEDLLLGSEAJLTCTLTGLR	LSLHRPALEDLLLGSEAJLTC[160]TLTGLR	(N(N(H(H(N(H)))(H(N(H))))))	H(5)N(4)	18	4	1147.3	4857170	1.17144e+07	sp|P01877|IGHA2_HUMAN/sp|P0DOX2|IGA2_HUMAN/sp|P01876|IGHA1_HUMAN	131/246/144	0.00100057	0.000571384	TRUE
20200615_serum_NGlycP_1hDIA_rep2.mzML	3271.43	3211.24	60.1932	LSLHRPALEDLLLGSEAJLTCTLTGLR	LSLHRPALEDLLLGSEAJLTC[160]TLTGLR	(N(N(H(N)(H(H))(H(N(H))))))	H(5)N(4)	18	4	1147.3	5259230	1.36111e+07	sp|P01877|IGHA2_HUMAN/sp|P0DOX2|IGA2_HUMAN/sp|P01876|IGHA1_HUMAN	131/246/144	0.00135532	0.000571384	TRUE
20200615_serum_NGlycP_1hDIA_rep3.mzML	3267.55	3202.99	64.5597	LSLHRPALEDLLLGSEAJLTCTLTGLR	LSLHRPALEDLLLGSEAJLTC[160]TLTGLR	(N(N(H(N)(H(H))(H(N(H))))))	H(5)N(4)	18	4	1147.3	6917530	1.87217e+07	sp|P01877|IGHA2_HUMAN/sp|P0DOX2|IGA2_HUMAN/sp|P01876|IGHA1_HUMAN	131/246/144	0.000145723	0.000571384	TRUE
20200615_serum_NGlycP_1hDIA_rep1.mzML	3320.42	3300.22	20.1986	LSLHRPALEDLLLGSEAJLTCTLTGLR	LSLHRPALEDLLLGSEAJLTC[160]TLTGLR	(N(F)(N(H(H(H)(H))(H(N(H)(F))))))	F(2)H(6)N(3)	18	5	968.259	694620	71689.4	sp|P01877|IGHA2_HUMAN/sp|P0DOX2|IGA2_HUMAN/sp|P01876|IGHA1_HUMAN	131/246/144	0.0442388	0.00074015	TRUE
20200615_serum_NGlycP_1hDIA_rep3.mzML	3317.55	3298.71	18.8448	LSLHRPALEDLLLGSEAJLTCTLTGLR	LSLHRPALEDLLLGSEAJLTC[160]TLTGLR	(N(F)(N(H(H(H)(H))(H(N(H)(F))))))	F(2)H(6)N(3)	18	5	968.259	546800	123721	sp|P01877|IGHA2_HUMAN/sp|P0DOX2|IGA2_HUMAN/sp|P01876|IGHA1_HUMAN	131/246/144	0.00268305	0.00074015	TRUE
20200615_serum_NGlycP_1hDIA_rep1.mzML	3320.42	3194.78	125.644	LSLHRPALEDLLLGSEAJLTCTLTGLR	LSLHRPALEDLLLGSEAJLTC[160]TLTGLR	(N(N(H(H(H(H(H))))(H(H(H(H)))))))	H(9)N(2)	18	5	966.456	691974	164914	sp|P01877|IGHA2_HUMAN/sp|P0DOX2|IGA2_HUMAN/sp|P01876|IGHA1_HUMAN	131/246/144	0.00713929	0.000923836	TRUE
20200615_serum_NGlycP_1hDIA_rep2.mzML	3322.72	3196.15	126.568	LSLHRPALEDLLLGSEAJLTCTLTGLR	LSLHRPALEDLLLGSEAJLTC[160]TLTGLR	(N(N(H(H(H(H(H))))(H(H(H(H)))))))	H(9)N(2)	18	5	966.456	495583	390428	sp|P01877|IGHA2_HUMAN/sp|P0DOX2|IGA2_HUMAN/sp|P01876|IGHA1_HUMAN	131/246/144	0.0380992	0.000923836	TRUE
20200615_serum_NGlycP_1hDIA_rep3.mzML	3316.71	3186.96	129.751	LSLHRPALEDLLLGSEAJLTCTLTGLR	LSLHRPALEDLLLGSEAJLTC[160]TLTGLR	(N(N(H(H(H(H(H))))(H(H(H(H)))))))	H(9)N(2)	18	5	966.456	523608	35461.2	sp|P01877|IGHA2_HUMAN/sp|P0DOX2|IGA2_HUMAN/sp|P01876|IGHA1_HUMAN	131/246/144	0.00768186	0.000923836	TRUE
20200615_serum_NGlycP_1hDIA_rep1.mzML	3321.09	3318.72	2.37207	LSLHRPALEDLLLGSEAJLTCTLTGLR	LSLHRPALEDLLLGSEAJLTC[160]TLTGLR	(N(N(H(N)(H(N(H)))(H(N(H)(F))))))	F(1)H(5)N(5)	18	5	987.867	1901500	3.60103e+06	sp|P01877|IGHA2_HUMAN/sp|P0DOX2|IGA2_HUMAN/sp|P01876|IGHA1_HUMAN	131/246/144	0.00222896	0.00133833	TRUE
20200615_serum_NGlycP_1hDIA_rep2.mzML	3322.57	3321.26	1.30545	LSLHRPALEDLLLGSEAJLTCTLTGLR	LSLHRPALEDLLLGSEAJLTC[160]TLTGLR	(N(N(H(N)(H(N(H)))(H(N(H)(F))))))	F(1)H(5)N(5)	18	5	987.867	2305150	3.64927e+06	sp|P01877|IGHA2_HUMAN/sp|P0DOX2|IGA2_HUMAN/sp|P01876|IGHA1_HUMAN	131/246/144	0.00652975	0.00133833	TRUE
20200615_serum_NGlycP_1hDIA_rep3.mzML	3318.07	3316.81	1.25722	LSLHRPALEDLLLGSEAJLTCTLTGLR	LSLHRPALEDLLLGSEAJLTC[160]TLTGLR	(N(N(H(N)(H(N(H)))(H(N(H)(F))))))	F(1)H(5)N(5)	18	5	987.867	2050030	2.95049e+06	sp|P01877|IGHA2_HUMAN/sp|P0DOX2|IGA2_HUMAN/sp|P01876|IGHA1_HUMAN	131/246/144	0.00224057	0.00133833	TRUE
20200615_serum_NGlycP_1hDIA_rep1.mzML	3321.09	3255.54	65.5486	LSLHRPALEDLLLGSEAJLTCTLTGLR	LSLHRPALEDLLLGSEAJLTC[160]TLTGLR	(N(N(H(H(H))(H(N(H))(N(H)(F))))))	F(1)H(6)N(4)	18	5	979.666	2158960	659743	sp|P01877|IGHA2_HUMAN/sp|P0DOX2|IGA2_HUMAN/sp|P01876|IGHA1_HUMAN	131/246/144	0.00222314	0.00268278	TRUE
20200615_serum_NGlycP_1hDIA_rep2.mzML	3322.57	3257.51	65.0636	LSLHRPALEDLLLGSEAJLTCTLTGLR	LSLHRPALEDLLLGSEAJLTC[160]TLTGLR	(N(N(H(H(H))(H(N(H))(N(H)(F))))))	F(1)H(6)N(4)	18	5	979.666	2416420	1.24046e+06	sp|P01877|IGHA2_HUMAN/sp|P0DOX2|IGA2_HUMAN/sp|P01876|IGHA1_HUMAN	131/246/144	0.00125672	0.00268278	TRUE
20200615_serum_NGlycP_1hDIA_rep3.mzML	3318.07	3251.89	66.1769	LSLHRPALEDLLLGSEAJLTCTLTGLR	LSLHRPALEDLLLGSEAJLTC[160]TLTGLR	(N(N(H(H(H))(H(N(H))(N(H)(F))))))	F(1)H(6)N(4)	18	5	979.666	2237690	576684	sp|P01877|IGHA2_HUMAN/sp|P0DOX2|IGA2_HUMAN/sp|P01876|IGHA1_HUMAN	131/246/144	0.0012498	0.00268278	TRUE
20200615_serum_NGlycP_1hDIA_rep1.mzML	3320.79	3259.5	61.2925	LSLHRPALEDLLLGSEAJLTCTLTGLR	LSLHRPALEDLLLGSEAJLTC[160]TLTGLR	(N(N(H(H(H))(H(N(H))(N(H)(F))))))	F(1)H(6)N(4)	18	4	1224.33	6291390	1.29871e+06	sp|P01877|IGHA2_HUMAN/sp|P0DOX2|IGA2_HUMAN/sp|P01876|IGHA1_HUMAN	131/246/144	0.00247305	0.00268278	TRUE
20200615_serum_NGlycP_1hDIA_rep2.mzML	3323.41	3261.64	61.7664	LSLHRPALEDLLLGSEAJLTCTLTGLR	LSLHRPALEDLLLGSEAJLTC[160]TLTGLR	(N(N(H(H(H))(H(N(H))(N(H)(F))))))	F(1)H(6)N(4)	18	4	1224.33	8890010	1.56073e+06	sp|P01877|IGHA2_HUMAN/sp|P0DOX2|IGA2_HUMAN/sp|P01876|IGHA1_HUMAN	131/246/144	0.00122423	0.00268278	TRUE
20200615_serum_NGlycP_1hDIA_rep3.mzML	3318.49	3256.29	62.1968	LSLHRPALEDLLLGSEAJLTCTLTGLR	LSLHRPALEDLLLGSEAJLTC[160]TLTGLR	(N(N(H(H(H))(H(N(H))(N(H)(F))))))	F(1)H(6)N(4)	18	4	1224.33	8681780	1.43897e+06	sp|P01877|IGHA2_HUMAN/sp|P0DOX2|IGA2_HUMAN/sp|P01876|IGHA1_HUMAN	131/246/144	0.00217021	0.00268278	TRUE
20200615_serum_NGlycP_1hDIA_rep1.mzML	3318.66	3271.23	47.4314	LSLHRPALEDLLLGSEAJLTCTLTGLR	LSLHRPALEDLLLGSEAJLTC[160]TLTGLR	(N(N(H(H(N(H)(F)))(H(N(H(A)))))))	A(1)F(1)H(5)N(4)	18	5	1005.47	2521140	203006	sp|P01877|IGHA2_HUMAN/sp|P0DOX2|IGA2_HUMAN/sp|P01876|IGHA1_HUMAN	131/246/144	0.00186364	0.00082103	TRUE
20200615_serum_NGlycP_1hDIA_rep2.mzML	3321.52	3273.15	48.3652	LSLHRPALEDLLLGSEAJLTCTLTGLR	LSLHRPALEDLLLGSEAJLTC[160]TLTGLR	(N(F)(N(H(N)(H(H))(H(N(H(A)))))))	A(1)F(1)H(5)N(4)	18	5	1005.47	2645730	520665	sp|P01877|IGHA2_HUMAN/sp|P0DOX2|IGA2_HUMAN/sp|P01876|IGHA1_HUMAN	131/246/144	0.00260688	0.00082103	TRUE
20200615_serum_NGlycP_1hDIA_rep3.mzML	3316.64	3268.43	48.214	LSLHRPALEDLLLGSEAJLTCTLTGLR	LSLHRPALEDLLLGSEAJLTC[160]TLTGLR	(N(N(H(H(N(H)(F)))(H(N(H(A)))))))	A(1)F(1)H(5)N(4)	18	5	1005.47	1942270	332795	sp|P01877|IGHA2_HUMAN/sp|P0DOX2|IGA2_HUMAN/sp|P01876|IGHA1_HUMAN	131/246/144	0.00520817	0.00082103	TRUE
20200615_serum_NGlycP_1hDIA_rep1.mzML	3319.32	3255.49	63.8267	LSLHRPALEDLLLGSEAJLTCTLTGLR	LSLHRPALEDLLLGSEAJLTC[160]TLTGLR	(N(N(H(H(N(H)(F)))(H(N(H(A)))))))	A(1)F(1)H(5)N(4)	18	4	1256.59	932528	2.00716e+06	sp|P01877|IGHA2_HUMAN/sp|P0DOX2|IGA2_HUMAN/sp|P01876|IGHA1_HUMAN	131/246/144	0.0120757	0.00082103	TRUE
20200615_serum_NGlycP_1hDIA_rep2.mzML	3321.77	3257.45	64.3197	LSLHRPALEDLLLGSEAJLTCTLTGLR	LSLHRPALEDLLLGSEAJLTC[160]TLTGLR	(N(N(H(H(N(H)(F)))(H(N(H(A)))))))	A(1)F(1)H(5)N(4)	18	4	1256.59	695210	2.33074e+06	sp|P01877|IGHA2_HUMAN/sp|P0DOX2|IGA2_HUMAN/sp|P01876|IGHA1_HUMAN	131/246/144	0.0399704	0.00082103	TRUE
20200615_serum_NGlycP_1hDIA_rep3.mzML	3317.09	3251.83	65.2557	LSLHRPALEDLLLGSEAJLTCTLTGLR	LSLHRPALEDLLLGSEAJLTC[160]TLTGLR	(N(N(H(H(N(H)(F)))(H(N(H(A)))))))	A(1)F(1)H(5)N(4)	18	4	1256.59	829945	1.73417e+06	sp|P01877|IGHA2_HUMAN/sp|P0DOX2|IGA2_HUMAN/sp|P01876|IGHA1_HUMAN	131/246/144	0.00233253	0.00082103	TRUE
20200615_serum_NGlycP_1hDIA_rep1.mzML	3318.66	3279.76	38.9039	LSLHRPALEDLLLGSEAJLTCTLTGLR	LSLHRPALEDLLLGSEAJLTC[160]TLTGLR	(N(N(H(H(N)(N(H)))(H(N(H(A)))))))	A(1)H(5)N(5)	18	5	1016.88	3093910	5.54665e+06	sp|P01877|IGHA2_HUMAN/sp|P0DOX2|IGA2_HUMAN/sp|P01876|IGHA1_HUMAN	131/246/144	0.000998356	0.00109362	TRUE
20200615_serum_NGlycP_1hDIA_rep2.mzML	3321.52	3281.6	39.9153	LSLHRPALEDLLLGSEAJLTCTLTGLR	LSLHRPALEDLLLGSEAJLTC[160]TLTGLR	(N(N(H(N)(H(N(H)))(H(N(H(A)))))))	A(1)H(5)N(5)	18	5	1016.88	2926440	6.68528e+06	sp|P01877|IGHA2_HUMAN/sp|P0DOX2|IGA2_HUMAN/sp|P01876|IGHA1_HUMAN	131/246/144	0.000786206	0.00109362	TRUE
20200615_serum_NGlycP_1hDIA_rep3.mzML	3316.64	3277.32	39.3244	LSLHRPALEDLLLGSEAJLTCTLTGLR	LSLHRPALEDLLLGSEAJLTC[160]TLTGLR	(N(N(H(H(N)(N(H)))(H(N(H(A)))))))	A(1)H(5)N(5)	18	5	1016.88	2299850	3.58281e+06	sp|P01877|IGHA2_HUMAN/sp|P0DOX2|IGA2_HUMAN/sp|P01876|IGHA1_HUMAN	131/246/144	0.00101159	0.00109362	TRUE
20200615_serum_NGlycP_1hDIA_rep1.mzML	3318.47	3252.69	65.7754	LSLHRPALEDLLLGSEAJLTCTLTGLR	LSLHRPALEDLLLGSEAJLTC[160]TLTGLR	(N(N(H(N)(H(N(H)))(H(N(H(A)))))))	A(1)H(5)N(5)	18	4	1270.85	4129640	4.47464e+07	sp|P01877|IGHA2_HUMAN/sp|P0DOX2|IGA2_HUMAN/sp|P01876|IGHA1_HUMAN	131/246/144	0.00051363	0.00109362	TRUE
20200615_serum_NGlycP_1hDIA_rep2.mzML	3321.29	3254.53	66.7551	LSLHRPALEDLLLGSEAJLTCTLTGLR	LSLHRPALEDLLLGSEAJLTC[160]TLTGLR	(N(N(H(N)(H(N(H)))(H(N(H(A)))))))	A(1)H(5)N(5)	18	4	1270.85	4819860	5.3537e+07	sp|P01877|IGHA2_HUMAN/sp|P0DOX2|IGA2_HUMAN/sp|P01876|IGHA1_HUMAN	131/246/144	0.00190953	0.00109362	TRUE
20200615_serum_NGlycP_1hDIA_rep3.mzML	3316.4	3248.72	67.6848	LSLHRPALEDLLLGSEAJLTCTLTGLR	LSLHRPALEDLLLGSEAJLTC[160]TLTGLR	(N(N(H(N)(H(N(H)))(H(N(H(A)))))))	A(1)H(5)N(5)	18	4	1270.85	3677450	3.39783e+07	sp|P01877|IGHA2_HUMAN/sp|P0DOX2|IGA2_HUMAN/sp|P01876|IGHA1_HUMAN	131/246/144	0.000533018	0.00109362	TRUE
20200615_serum_NGlycP_1hDIA_rep1.mzML	3318.66	3253.69	64.9722	LSLHRPALEDLLLGSEAJLTCTLTGLR	LSLHRPALEDLLLGSEAJLTC[160]TLTGLR	(N(N(H(H(N(H(H))))(H(N(H(A)))))))	A(1)H(6)N(4)	18	5	1008.67	2674630	86041.3	sp|P01877|IGHA2_HUMAN/sp|P0DOX2|IGA2_HUMAN/sp|P01876|IGHA1_HUMAN	131/246/144	0.00474749	0.00236363	TRUE
20200615_serum_NGlycP_1hDIA_rep3.mzML	3316.64	3249.83	66.8052	LSLHRPALEDLLLGSEAJLTCTLTGLR	LSLHRPALEDLLLGSEAJLTC[160]TLTGLR	(N(N(H(H(N(H(H))))(H(N(H(A)))))))	A(1)H(6)N(4)	18	5	1008.67	1922400	164597	sp|P01877|IGHA2_HUMAN/sp|P0DOX2|IGA2_HUMAN/sp|P01876|IGHA1_HUMAN	131/246/144	0.00915372	0.00236363	TRUE
20200615_serum_NGlycP_1hDIA_rep1.mzML	3318.66	3294.14	24.5223	LSLHRPALEDLLLGSEAJLTCTLTGLR	LSLHRPALEDLLLGSEAJLTC[160]TLTGLR	(N(N(H(H(N(H)))(H(N(F)(H(N(H))))))))	F(1)H(6)N(5)	18	5	1020.28	2870620	738369	sp|P01877|IGHA2_HUMAN/sp|P0DOX2|IGA2_HUMAN/sp|P01876|IGHA1_HUMAN	131/246/144	0.000996155	0.00143816	TRUE
20200615_serum_NGlycP_1hDIA_rep2.mzML	3321.52	3296.58	24.9434	LSLHRPALEDLLLGSEAJLTCTLTGLR	LSLHRPALEDLLLGSEAJLTC[160]TLTGLR	(N(N(H(N)(H(H))(H(N(H))(N(H)(F))))))	F(1)H(6)N(5)	18	5	1020.28	2786140	1.13029e+06	sp|P01877|IGHA2_HUMAN/sp|P0DOX2|IGA2_HUMAN/sp|P01876|IGHA1_HUMAN	131/246/144	0.00158064	0.00143816	TRUE
20200615_serum_NGlycP_1hDIA_rep3.mzML	3316.64	3292.55	24.0871	LSLHRPALEDLLLGSEAJLTCTLTGLR	LSLHRPALEDLLLGSEAJLTC[160]TLTGLR	(N(N(H(H(N(H)))(H(N(F)(H(N(H))))))))	F(1)H(6)N(5)	18	5	1020.28	2101510	330521	sp|P01877|IGHA2_HUMAN/sp|P0DOX2|IGA2_HUMAN/sp|P01876|IGHA1_HUMAN	131/246/144	0.00100277	0.00143816	TRUE
20200615_serum_NGlycP_1hDIA_rep1.mzML	3318.52	3242.33	76.1867	LSLHRPALEDLLLGSEAJLTCTLTGLR	LSLHRPALEDLLLGSEAJLTC[160]TLTGLR	(N(N(H(N)(H(N(H)(F)))(H(N(H(A)))))))	A(1)F(1)H(5)N(5)	18	5	1046.09	490749	447083	sp|P01877|IGHA2_HUMAN/sp|P0DOX2|IGA2_HUMAN/sp|P01876|IGHA1_HUMAN	131/246/144	0.0010577	0.000565522	TRUE
20200615_serum_NGlycP_1hDIA_rep1.mzML	3371.95	3287.58	84.373	LSLHRPALEDLLLGSEAJLTCTLTGLR	LSLHRPALEDLLLGSEAJLTC[160]TLTGLR	(N(N(H(H(N(H(H))))(H(N(F)(H(A)))))))	A(1)F(1)H(6)N(4)	18	5	1037.88	1990970	675654	sp|P01877|IGHA2_HUMAN/sp|P0DOX2|IGA2_HUMAN/sp|P01876|IGHA1_HUMAN	131/246/144	0.00364529	0.000780382	TRUE
20200615_serum_NGlycP_1hDIA_rep2.mzML	3374.54	3289.69	84.8491	LSLHRPALEDLLLGSEAJLTCTLTGLR	LSLHRPALEDLLLGSEAJLTC[160]TLTGLR	(N(N(H(H(N(H(H))))(H(N(F)(H(A)))))))	A(1)F(1)H(6)N(4)	18	5	1037.88	2701720	549272	sp|P01877|IGHA2_HUMAN/sp|P0DOX2|IGA2_HUMAN/sp|P01876|IGHA1_HUMAN	131/246/144	0.00104465	0.000780382	TRUE
20200615_serum_NGlycP_1hDIA_rep3.mzML	3370.46	3285.63	84.8293	LSLHRPALEDLLLGSEAJLTCTLTGLR	LSLHRPALEDLLLGSEAJLTC[160]TLTGLR	(N(N(H(H(N(H(H))))(H(N(F)(H(A)))))))	A(1)F(1)H(6)N(4)	18	5	1037.88	2364900	606592	sp|P01877|IGHA2_HUMAN/sp|P0DOX2|IGA2_HUMAN/sp|P01876|IGHA1_HUMAN	131/246/144	0.00364997	0.000780382	TRUE
20200615_serum_NGlycP_1hDIA_rep1.mzML	3372.98	3321.35	51.6272	LSLHRPALEDLLLGSEAJLTCTLTGLR	LSLHRPALEDLLLGSEAJLTC[160]TLTGLR	(N(N(H(H(N(H(H))))(H(N(F)(H(A)))))))	A(1)F(1)H(6)N(4)	18	4	1297.1	2766560	1.78556e+06	sp|P01877|IGHA2_HUMAN/sp|P0DOX2|IGA2_HUMAN/sp|P01876|IGHA1_HUMAN	131/246/144	0.0010337	0.000780382	TRUE
20200615_serum_NGlycP_1hDIA_rep2.mzML	3374.36	3323.93	50.4344	LSLHRPALEDLLLGSEAJLTCTLTGLR	LSLHRPALEDLLLGSEAJLTC[160]TLTGLR	(N(N(H(H(N(H(H))))(H(N(F)(H(A)))))))	A(1)F(1)H(6)N(4)	18	4	1297.1	3281190	1.95005e+06	sp|P01877|IGHA2_HUMAN/sp|P0DOX2|IGA2_HUMAN/sp|P01876|IGHA1_HUMAN	131/246/144	0.00102708	0.000780382	TRUE
20200615_serum_NGlycP_1hDIA_rep3.mzML	3370.28	3319.37	50.9063	LSLHRPALEDLLLGSEAJLTCTLTGLR	LSLHRPALEDLLLGSEAJLTC[160]TLTGLR	(N(N(H(H(N(H(H))))(H(N(F)(H(A)))))))	A(1)F(1)H(6)N(4)	18	4	1297.1	3220630	1.58584e+06	sp|P01877|IGHA2_HUMAN/sp|P0DOX2|IGA2_HUMAN/sp|P01876|IGHA1_HUMAN	131/246/144	0.00102929	0.000780382	TRUE
20200615_serum_NGlycP_1hDIA_rep1.mzML	3271.62	3218.29	53.3312	LSLHRPALEDLLLGSEAJLTCTLTGLR	LSLHRPALEDLLLGSEAJLTC[160]TLTGLR	(N(N(H(H(H))(H(H(H))))))	H(6)N(2)	18	4	1086.27	1663720	4.50671e+06	sp|P01877|IGHA2_HUMAN/sp|P0DOX2|IGA2_HUMAN/sp|P01876|IGHA1_HUMAN	131/246/144	0.0140433	0.00103006	TRUE
20200615_serum_NGlycP_1hDIA_rep2.mzML	3270.27	3219.4	50.8688	LSLHRPALEDLLLGSEAJLTCTLTGLR	LSLHRPALEDLLLGSEAJLTC[160]TLTGLR	(N(N(H(H(H))(H(H(H))))))	H(6)N(2)	18	4	1086.27	2015050	5.01126e+06	sp|P01877|IGHA2_HUMAN/sp|P0DOX2|IGA2_HUMAN/sp|P01876|IGHA1_HUMAN	131/246/144	0.00144229	0.00103006	TRUE
20200615_serum_NGlycP_1hDIA_rep3.mzML	3268.37	3211.58	56.7908	LSLHRPALEDLLLGSEAJLTCTLTGLR	LSLHRPALEDLLLGSEAJLTC[160]TLTGLR	(N(N(H(H(H))(H(H(H))))))	H(6)N(2)	18	4	1086.27	1838690	6.78238e+06	sp|P01877|IGHA2_HUMAN/sp|P0DOX2|IGA2_HUMAN/sp|P01876|IGHA1_HUMAN	131/246/144	0.039493	0.00103006	TRUE
20200615_serum_NGlycP_1hDIA_rep1.mzML	3273.95	3222.28	51.6671	LSLHRPALEDLLLGSEAJLTCTLTGLR	LSLHRPALEDLLLGSEAJLTC[160]TLTGLR	(N(N(H(N)(H(N))(H(N)))))	H(3)N(5)	18	4	1117.04	2248130	1.45173e+07	sp|P01877|IGHA2_HUMAN/sp|P0DOX2|IGA2_HUMAN/sp|P01876|IGHA1_HUMAN	131/246/144	0.000451135	0.00109677	TRUE
20200615_serum_NGlycP_1hDIA_rep2.mzML	3272.53	3223.56	48.9685	LSLHRPALEDLLLGSEAJLTCTLTGLR	LSLHRPALEDLLLGSEAJLTC[160]TLTGLR	(N(N(H(N)(H(N))(H(N)))))	H(3)N(5)	18	4	1117.04	3169910	1.42921e+07	sp|P01877|IGHA2_HUMAN/sp|P0DOX2|IGA2_HUMAN/sp|P01876|IGHA1_HUMAN	131/246/144	0.000222515	0.00109677	TRUE
20200615_serum_NGlycP_1hDIA_rep3.mzML	3270.56	3215.97	54.5858	LSLHRPALEDLLLGSEAJLTCTLTGLR	LSLHRPALEDLLLGSEAJLTC[160]TLTGLR	(N(N(H(N)(H(N))(H(N)))))	H(3)N(5)	18	4	1117.04	3242900	1.91482e+07	sp|P01877|IGHA2_HUMAN/sp|P0DOX2|IGA2_HUMAN/sp|P01876|IGHA1_HUMAN	131/246/144	0.00155545	0.00109677	TRUE
20200615_serum_NGlycP_1hDIA_rep1.mzML	3273.95	3200.28	73.6733	LSLHRPALEDLLLGSEAJLTCTLTGLR	LSLHRPALEDLLLGSEAJLTC[160]TLTGLR	(N(N(H(H)(N)(H(N(H))))))	H(4)N(4)	18	4	1106.79	1855190	1.48226e+06	sp|P01877|IGHA2_HUMAN/sp|P0DOX2|IGA2_HUMAN/sp|P01876|IGHA1_HUMAN	131/246/144	0.00237568	0.00200922	TRUE
20200615_serum_NGlycP_1hDIA_rep2.mzML	3272.53	3201.4	71.1285	LSLHRPALEDLLLGSEAJLTCTLTGLR	LSLHRPALEDLLLGSEAJLTC[160]TLTGLR	(N(N(H(H)(N)(H(N(H))))))	H(4)N(4)	18	4	1106.79	2775430	1.07131e+06	sp|P01877|IGHA2_HUMAN/sp|P0DOX2|IGA2_HUMAN/sp|P01876|IGHA1_HUMAN	131/246/144	0.000322563	0.00200922	TRUE
20200615_serum_NGlycP_1hDIA_rep3.mzML	3270.56	3192.54	78.0161	LSLHRPALEDLLLGSEAJLTCTLTGLR	LSLHRPALEDLLLGSEAJLTC[160]TLTGLR	(N(N(H(H)(N)(H(N(H))))))	H(4)N(4)	18	4	1106.79	2646350	1.89372e+06	sp|P01877|IGHA2_HUMAN/sp|P0DOX2|IGA2_HUMAN/sp|P01876|IGHA1_HUMAN	131/246/144	0.0123924	0.00200922	TRUE
20200615_serum_NGlycP_1hDIA_rep1.mzML	3273.95	3212.06	61.8857	LSLHRPALEDLLLGSEAJLTCTLTGLR	LSLHRPALEDLLLGSEAJLTC[160]TLTGLR	(N(N(H(H)(N)(H(H)(H)))))	H(5)N(3)	18	4	1096.53	1826190	774318	sp|P01877|IGHA2_HUMAN/sp|P0DOX2|IGA2_HUMAN/sp|P01876|IGHA1_HUMAN	131/246/144	0.00175098	0.00292445	TRUE
20200615_serum_NGlycP_1hDIA_rep2.mzML	3272.53	3212.98	59.5547	LSLHRPALEDLLLGSEAJLTCTLTGLR	LSLHRPALEDLLLGSEAJLTC[160]TLTGLR	(N(N(H(H(N))(H(H)(H)))))	H(5)N(3)	18	4	1096.53	2786700	894393	sp|P01877|IGHA2_HUMAN/sp|P0DOX2|IGA2_HUMAN/sp|P01876|IGHA1_HUMAN	131/246/144	0.0234338	0.00292445	TRUE
20200615_serum_NGlycP_1hDIA_rep3.mzML	3270.56	3204.82	65.7415	LSLHRPALEDLLLGSEAJLTCTLTGLR	LSLHRPALEDLLLGSEAJLTC[160]TLTGLR	(N(N(H(H)(N)(H(H)(H)))))	H(5)N(3)	18	4	1096.53	2645040	1.51273e+06	sp|P01877|IGHA2_HUMAN/sp|P0DOX2|IGA2_HUMAN/sp|P01876|IGHA1_HUMAN	131/246/144	0.027974	0.00292445	TRUE
20200615_serum_NGlycP_1hDIA_rep1.mzML	3271.52	3219.86	51.6632	LSLHRPALEDLLLGSEAJLTCTLTGLR	LSLHRPALEDLLLGSEAJLTC[160]TLTGLR	(N(F)(N(H(N)(H(N))(H(N)))))	F(1)H(3)N(5)	18	4	1153.56	6543490	384036	sp|P01877|IGHA2_HUMAN/sp|P0DOX2|IGA2_HUMAN/sp|P01876|IGHA1_HUMAN	131/246/144	0.00608437	0.00117814	TRUE
20200615_serum_NGlycP_1hDIA_rep2.mzML	3270.22	3221.03	49.192	LSLHRPALEDLLLGSEAJLTCTLTGLR	LSLHRPALEDLLLGSEAJLTC[160]TLTGLR	(N(F)(N(H(N)(H(N))(H(N)))))	F(1)H(3)N(5)	18	4	1153.56	6302520	792517	sp|P01877|IGHA2_HUMAN/sp|P0DOX2|IGA2_HUMAN/sp|P01876|IGHA1_HUMAN	131/246/144	0.00660987	0.00117814	TRUE
20200615_serum_NGlycP_1hDIA_rep3.mzML	3267.9	3213.31	54.5937	LSLHRPALEDLLLGSEAJLTCTLTGLR	LSLHRPALEDLLLGSEAJLTC[160]TLTGLR	(N(F)(N(H(N)(H(N))(H(N)))))	F(1)H(3)N(5)	18	4	1153.56	7308560	615071	sp|P01877|IGHA2_HUMAN/sp|P0DOX2|IGA2_HUMAN/sp|P01876|IGHA1_HUMAN	131/246/144	0.047464	0.00117814	TRUE
20200615_serum_NGlycP_1hDIA_rep1.mzML	3323.73	3266.67	57.0641	LSLHRPALEDLLLGSEAJLTCTLTGLR	LSLHRPALEDLLLGSEAJLTC[160]TLTGLR	(N(N(H(H(N))(H(N(H(A)))))))	A(1)H(4)N(4)	18	4	1179.56	476940	1.04825e+06	sp|P01877|IGHA2_HUMAN/sp|P0DOX2|IGA2_HUMAN/sp|P01876|IGHA1_HUMAN	131/246/144	0.00118662	0.000659758	TRUE
20200615_serum_NGlycP_1hDIA_rep2.mzML	3326	3268.62	57.3793	LSLHRPALEDLLLGSEAJLTCTLTGLR	LSLHRPALEDLLLGSEAJLTC[160]TLTGLR	(N(N(H(H(N))(H(N(H(A)))))))	A(1)H(4)N(4)	18	4	1179.56	494894	2.18852e+06	sp|P01877|IGHA2_HUMAN/sp|P0DOX2|IGA2_HUMAN/sp|P01876|IGHA1_HUMAN	131/246/144	0.00613857	0.000659758	TRUE
20200615_serum_NGlycP_1hDIA_rep3.mzML	3321.51	3263.66	57.8509	LSLHRPALEDLLLGSEAJLTCTLTGLR	LSLHRPALEDLLLGSEAJLTC[160]TLTGLR	(N(N(H(H(N))(H(N(H(A)))))))	A(1)H(4)N(4)	18	4	1179.56	434390	1.28608e+06	sp|P01877|IGHA2_HUMAN/sp|P0DOX2|IGA2_HUMAN/sp|P01876|IGHA1_HUMAN	131/246/144	0.00783491	0.000659758	TRUE
20200615_serum_NGlycP_1hDIA_rep1.mzML	3323.73	3292.75	30.9768	LSLHRPALEDLLLGSEAJLTCTLTGLR	LSLHRPALEDLLLGSEAJLTC[160]TLTGLR	(N(N(H(H(H))(H(N(H(A)))))))	A(1)H(5)N(3)	18	4	1169.3	471790	927804	sp|P01877|IGHA2_HUMAN/sp|P0DOX2|IGA2_HUMAN/sp|P01876|IGHA1_HUMAN	131/246/144	0.00118188	0.000867684	TRUE
20200615_serum_NGlycP_1hDIA_rep2.mzML	3326	3295.14	30.8552	LSLHRPALEDLLLGSEAJLTCTLTGLR	LSLHRPALEDLLLGSEAJLTC[160]TLTGLR	(N(N(H(H(H))(H(N(H(A)))))))	A(1)H(5)N(3)	18	4	1169.3	500141	1.59033e+06	sp|P01877|IGHA2_HUMAN/sp|P0DOX2|IGA2_HUMAN/sp|P01876|IGHA1_HUMAN	131/246/144	0.00276494	0.000867684	TRUE
20200615_serum_NGlycP_1hDIA_rep3.mzML	3321.51	3291.11	30.4034	LSLHRPALEDLLLGSEAJLTCTLTGLR	LSLHRPALEDLLLGSEAJLTC[160]TLTGLR	(N(N(H(H(H))(H(N(H(A)))))))	A(1)H(5)N(3)	18	4	1169.3	396843	780375	sp|P01877|IGHA2_HUMAN/sp|P0DOX2|IGA2_HUMAN/sp|P01876|IGHA1_HUMAN	131/246/144	0.00166488	0.000867684	TRUE
20200615_serum_NGlycP_1hDIA_rep2.mzML	3326	3208.66	117.341	LSLHRPALEDLLLGSEAJLTCTLTGLR	LSLHRPALEDLLLGSEAJLTC[160]TLTGLR	(N(N(H(N)(H(H)(H))(H(N(H))))))	H(6)N(4)	18	4	1187.81	432059	109985	sp|P01877|IGHA2_HUMAN/sp|P0DOX2|IGA2_HUMAN/sp|P01876|IGHA1_HUMAN	131/246/144	0.0251069	0.00339677	TRUE
20200615_serum_NGlycP_1hDIA_rep3.mzML	3322.57	3200.27	122.297	LSLHRPALEDLLLGSEAJLTCTLTGLR	LSLHRPALEDLLLGSEAJLTC[160]TLTGLR	(N(N(H(N)(H(H)(H))(H(N(H))))))	H(6)N(4)	18	4	1187.81	344119	150897	sp|P01877|IGHA2_HUMAN/sp|P0DOX2|IGA2_HUMAN/sp|P01876|IGHA1_HUMAN	131/246/144	0.00539777	0.00339677	TRUE
20200615_serum_NGlycP_1hDIA_rep1.mzML	3268.75	3220.49	48.255	LSLHRPALEDLLLGSEAJLTCTLTGLR	LSLHRPALEDLLLGSEAJLTC[160]TLTGLR	(N(N(H(H(N(F)))(H(N)(N(H))))))	F(1)H(4)N(5)	18	4	1194.07	949822	912894	sp|P01877|IGHA2_HUMAN/sp|P0DOX2|IGA2_HUMAN/sp|P01876|IGHA1_HUMAN	131/246/144	0.00253948	0.000823679	TRUE
20200615_serum_NGlycP_1hDIA_rep3.mzML	3266.34	3214.01	52.3294	LSLHRPALEDLLLGSEAJLTCTLTGLR	LSLHRPALEDLLLGSEAJLTC[160]TLTGLR	(N(N(H(H(N(F)))(H(N)(N(H))))))	F(1)H(4)N(5)	18	4	1194.07	1035160	1.94129e+06	sp|P01877|IGHA2_HUMAN/sp|P0DOX2|IGA2_HUMAN/sp|P01876|IGHA1_HUMAN	131/246/144	0.0195601	0.000823679	TRUE
20200615_serum_NGlycP_1hDIA_rep1.mzML	3268.75	3207.6	61.1454	LSLHRPALEDLLLGSEAJLTCTLTGLR	LSLHRPALEDLLLGSEAJLTC[160]TLTGLR	(N(N(H(N)(H(N(H)))(H(N(H))))))	H(5)N(5)	18	4	1198.07	1111470	1.03148e+07	sp|P01877|IGHA2_HUMAN/sp|P0DOX2|IGA2_HUMAN/sp|P01876|IGHA1_HUMAN	131/246/144	0.00161873	0.000851087	TRUE
20200615_serum_NGlycP_1hDIA_rep2.mzML	3268.77	3208.48	60.2893	LSLHRPALEDLLLGSEAJLTCTLTGLR	LSLHRPALEDLLLGSEAJLTC[160]TLTGLR	(N(N(H(N)(H(N(H)))(H(N(H))))))	H(5)N(5)	18	4	1198.07	1316530	1.22951e+07	sp|P01877|IGHA2_HUMAN/sp|P0DOX2|IGA2_HUMAN/sp|P01876|IGHA1_HUMAN	131/246/144	0.0227585	0.000851087	TRUE
20200615_serum_NGlycP_1hDIA_rep3.mzML	3266.34	3200.1	66.2428	LSLHRPALEDLLLGSEAJLTCTLTGLR	LSLHRPALEDLLLGSEAJLTC[160]TLTGLR	(N(N(H(N)(H(N(H)))(H(N(H))))))	H(5)N(5)	18	4	1198.07	1211140	1.48823e+07	sp|P01877|IGHA2_HUMAN/sp|P0DOX2|IGA2_HUMAN/sp|P01876|IGHA1_HUMAN	131/246/144	0.0227903	0.000851087	TRUE
20200615_serum_NGlycP_1hDIA_rep1.mzML	3322.26	3263.82	58.4356	LSLHRPALEDLLLGSEAJLTCTLTGLR	LSLHRPALEDLLLGSEAJLTC[160]TLTGLR	(N(N(H(H(N(F)))(H(N(H(A)))))))	A(1)F(1)H(4)N(4)	18	4	1216.07	3507240	478694	sp|P01877|IGHA2_HUMAN/sp|P0DOX2|IGA2_HUMAN/sp|P01876|IGHA1_HUMAN	131/246/144	0.0154064	0.0022634	TRUE
20200615_serum_NGlycP_1hDIA_rep2.mzML	3322.1	3265.84	56.2553	LSLHRPALEDLLLGSEAJLTCTLTGLR	LSLHRPALEDLLLGSEAJLTC[160]TLTGLR	(N(N(H(H(N(F)))(H(N(H(A)))))))	A(1)F(1)H(4)N(4)	18	4	1216.07	6323690	598104	sp|P01877|IGHA2_HUMAN/sp|P0DOX2|IGA2_HUMAN/sp|P01876|IGHA1_HUMAN	131/246/144	0.00316115	0.0022634	TRUE
20200615_serum_NGlycP_1hDIA_rep3.mzML	3317.42	3260.77	56.6546	LSLHRPALEDLLLGSEAJLTCTLTGLR	LSLHRPALEDLLLGSEAJLTC[160]TLTGLR	(N(N(H(H(N(F)))(H(N(H(A)))))))	A(1)F(1)H(4)N(4)	18	4	1216.07	4935470	361453	sp|P01877|IGHA2_HUMAN/sp|P0DOX2|IGA2_HUMAN/sp|P01876|IGHA1_HUMAN	131/246/144	0.00217905	0.0022634	TRUE
20200615_serum_NGlycP_1hDIA_rep1.mzML	3322.06	3306.46	15.5996	LSLHRPALEDLLLGSEAJLTCTLTGLR	LSLHRPALEDLLLGSEAJLTC[160]TLTGLR	(N(N(H(N)(H(N(H)))(H(N(H)(F))))))	F(1)H(5)N(5)	18	4	1234.58	4321680	2570797	sp|P01877|IGHA2_HUMAN/sp|P0DOX2|IGA2_HUMAN/sp|P01876|IGHA1_HUMAN	131/246/144	0.00245086	0.00175409	TRUE
20200615_serum_NGlycP_1hDIA_rep2.mzML	3323.41	3308.97	14.4401	LSLHRPALEDLLLGSEAJLTCTLTGLR	LSLHRPALEDLLLGSEAJLTC[160]TLTGLR	(N(N(H(N)(H(N(H)))(H(N(H)(F))))))	F(1)H(5)N(5)	18	4	1234.58	7184820	4.25076e+06	sp|P01877|IGHA2_HUMAN/sp|P0DOX2|IGA2_HUMAN/sp|P01876|IGHA1_HUMAN	131/246/144	0.00122189	0.00175409	TRUE
20200615_serum_NGlycP_1hDIA_rep3.mzML	3318.49	3304.87	13.6193	LSLHRPALEDLLLGSEAJLTCTLTGLR	LSLHRPALEDLLLGSEAJLTC[160]TLTGLR	(N(N(H(N)(H(N(H)))(H(N(H)(F))))))	F(1)H(5)N(5)	18	4	1234.58	6358160	1.38377e+06	sp|P01877|IGHA2_HUMAN/sp|P0DOX2|IGA2_HUMAN/sp|P01876|IGHA1_HUMAN	131/246/144	0.00217611	0.00175409	TRUE
20200615_serum_NGlycP_1hDIA_rep1.mzML	3322.06	3200.07	121.994	LSLHRPALEDLLLGSEAJLTCTLTGLR	LSLHRPALEDLLLGSEAJLTC[160]TLTGLR	(N(F)(N(H(N)(H(H))(H(N(H)(F))))))	F(2)H(5)N(4)	18	4	1220.33	5673960	5.76995e+07	sp|P01877|IGHA2_HUMAN/sp|P0DOX2|IGA2_HUMAN/sp|P01876|IGHA1_HUMAN	131/246/144	0.00137736	0.00373788	TRUE
20200615_serum_NGlycP_1hDIA_rep2.mzML	3323.41	3201.2	122.212	LSLHRPALEDLLLGSEAJLTCTLTGLR	LSLHRPALEDLLLGSEAJLTC[160]TLTGLR	(N(N(H(H(H))(H(N(F))(N(H)(F))))))	F(2)H(5)N(4)	18	4	1220.33	7828120	8.23194e+07	sp|P01877|IGHA2_HUMAN/sp|P0DOX2|IGA2_HUMAN/sp|P01876|IGHA1_HUMAN	131/246/144	0.00121956	0.00373788	TRUE
20200615_serum_NGlycP_1hDIA_rep3.mzML	3318.49	3192.32	126.166	LSLHRPALEDLLLGSEAJLTCTLTGLR	LSLHRPALEDLLLGSEAJLTC[160]TLTGLR	(N(N(H(H(H))(H(N(F))(N(H)(F))))))	F(2)H(5)N(4)	18	4	1220.33	8217840	5.18228e+07	sp|P01877|IGHA2_HUMAN/sp|P0DOX2|IGA2_HUMAN/sp|P01876|IGHA1_HUMAN	131/246/144	0.00121487	0.00373788	TRUE
20200615_serum_NGlycP_1hDIA_rep1.mzML	3321.27	3206.96	114.314	LSLHRPALEDLLLGSEAJLTCTLTGLR	LSLHRPALEDLLLGSEAJLTC[160]TLTGLR	(N(N(H(H(N(H)))(H(N(H(N(H))))))))	H(6)N(5)	18	4	1238.58	3313530	67128	sp|P01877|IGHA2_HUMAN/sp|P0DOX2|IGA2_HUMAN/sp|P01876|IGHA1_HUMAN	131/246/144	0.0131183	0.00244241	TRUE
20200615_serum_NGlycP_1hDIA_rep2.mzML	3322.95	3207.84	115.107	LSLHRPALEDLLLGSEAJLTCTLTGLR	LSLHRPALEDLLLGSEAJLTC[160]TLTGLR	(N(N(H(H(N(H)))(H(N(H(N(H))))))))	H(6)N(5)	18	4	1238.58	5939200	569628	sp|P01877|IGHA2_HUMAN/sp|P0DOX2|IGA2_HUMAN/sp|P01876|IGHA1_HUMAN	131/246/144	0.002182	0.00244241	TRUE
20200615_serum_NGlycP_1hDIA_rep1.mzML	3318.57	3250.98	67.5898	LSLHRPALEDLLLGSEAJLTCTLTGLR	LSLHRPALEDLLLGSEAJLTC[160]TLTGLR	(N(N(H(N)(H(H))(H(N(H))(N(H)(F))))))	F(1)H(6)N(5)	18	4	1275.1	3506060	905554	sp|P01877|IGHA2_HUMAN/sp|P0DOX2|IGA2_HUMAN/sp|P01876|IGHA1_HUMAN	131/246/144	0.00205852	0.00107235	TRUE
20200615_serum_NGlycP_1hDIA_rep2.mzML	3322.35	3252.74	69.6085	LSLHRPALEDLLLGSEAJLTCTLTGLR	LSLHRPALEDLLLGSEAJLTC[160]TLTGLR	(N(N(H(N)(H(H))(H(N(H))(N(H)(F))))))	F(1)H(6)N(5)	18	4	1275.1	3442620	1.6302e+06	sp|P01877|IGHA2_HUMAN/sp|P0DOX2|IGA2_HUMAN/sp|P01876|IGHA1_HUMAN	131/246/144	0.00281405	0.00107235	TRUE
20200615_serum_NGlycP_1hDIA_rep3.mzML	3316.4	3246.8	69.5982	LSLHRPALEDLLLGSEAJLTCTLTGLR	LSLHRPALEDLLLGSEAJLTC[160]TLTGLR	(N(N(H(N)(H(H))(H(N(H))(N(H)(F))))))	F(1)H(6)N(5)	18	4	1275.1	3174690	630200	sp|P01877|IGHA2_HUMAN/sp|P0DOX2|IGA2_HUMAN/sp|P01876|IGHA1_HUMAN	131/246/144	0.00219377	0.00107235	TRUE
20200615_serum_NGlycP_1hDIA_rep1.mzML	3372.98	3236.27	136.709	LSLHRPALEDLLLGSEAJLTCTLTGLR	LSLHRPALEDLLLGSEAJLTC[160]TLTGLR	(N(N(H(N)(H(N(H)(F)))(H(N(H(A)))))))	A(1)F(1)H(5)N(5)	18	4	1307.36	2091910	103639	sp|P01877|IGHA2_HUMAN/sp|P0DOX2|IGA2_HUMAN/sp|P01876|IGHA1_HUMAN	131/246/144	0.00281049	0.00124112	TRUE
20200615_serum_NGlycP_1hDIA_rep2.mzML	3374.68	3237.56	137.117	LSLHRPALEDLLLGSEAJLTCTLTGLR	LSLHRPALEDLLLGSEAJLTC[160]TLTGLR	(N(N(H(N)(H(N(H)(F)))(H(N(H(A)))))))	A(1)F(1)H(5)N(5)	18	4	1307.36	2466270	596063	sp|P01877|IGHA2_HUMAN/sp|P0DOX2|IGA2_HUMAN/sp|P01876|IGHA1_HUMAN	131/246/144	0.00102265	0.00124112	TRUE
20200615_serum_NGlycP_1hDIA_rep3.mzML	3369.94	3230.75	139.191	LSLHRPALEDLLLGSEAJLTCTLTGLR	LSLHRPALEDLLLGSEAJLTC[160]TLTGLR	(N(N(H(N)(H(N(H)(F)))(H(N(H(A)))))))	A(1)F(1)H(5)N(5)	18	4	1307.36	2504420	145862	sp|P01877|IGHA2_HUMAN/sp|P0DOX2|IGA2_HUMAN/sp|P01876|IGHA1_HUMAN	131/246/144	0.00842631	0.00124112	TRUE
20200615_serum_NGlycP_1hDIA_rep1.mzML	3372.98	3234.81	138.174	LSLHRPALEDLLLGSEAJLTCTLTGLR	LSLHRPALEDLLLGSEAJLTC[160]TLTGLR	(N(N(H(N)(H(N(H(H))))(H(N(H(A)))))))	A(1)H(6)N(5)	18	4	1311.36	2729130	42779.8	sp|P01877|IGHA2_HUMAN/sp|P0DOX2|IGA2_HUMAN/sp|P01876|IGHA1_HUMAN	131/246/144	0.0018987	0.000898297	TRUE
20200615_serum_NGlycP_1hDIA_rep2.mzML	3374.6	3236.1	138.5	LSLHRPALEDLLLGSEAJLTCTLTGLR	LSLHRPALEDLLLGSEAJLTC[160]TLTGLR	(N(N(H(N)(H(N(H(H))))(H(N(H(A)))))))	A(1)H(6)N(5)	18	4	1311.36	3379590	231838	sp|P01877|IGHA2_HUMAN/sp|P0DOX2|IGA2_HUMAN/sp|P01876|IGHA1_HUMAN	131/246/144	0.00102487	0.000898297	TRUE
20200615_serum_NGlycP_1hDIA_rep3.mzML	3370.28	3229.2	141.076	LSLHRPALEDLLLGSEAJLTCTLTGLR	LSLHRPALEDLLLGSEAJLTC[160]TLTGLR	(N(N(H(N)(H(N(H(H))))(H(N(H(A)))))))	A(1)H(6)N(5)	18	4	1311.36	3235930	161606	sp|P01877|IGHA2_HUMAN/sp|P0DOX2|IGA2_HUMAN/sp|P01876|IGHA1_HUMAN	131/246/144	0.00998963	0.000898297	TRUE
20200615_serum_NGlycP_1hDIA_rep1.mzML	3319.71	3292.92	26.7894	LSLHRPALEDLLLGSEAJLTCTLTGLR	LSLHRPALEDLLLGSEAJLTC[160]TLTGLR	(N(N(H(N)(H(N))(H(N(H(A)))))))	A(1)H(4)N(5)	18	3	1640.11	417094	850420	sp|P01877|IGHA2_HUMAN/sp|P0DOX2|IGA2_HUMAN/sp|P01876|IGHA1_HUMAN	131/246/144	0.0245268	0.00122118	TRUE
20200615_serum_NGlycP_1hDIA_rep3.mzML	3317.82	3291.29	26.534	LSLHRPALEDLLLGSEAJLTCTLTGLR	LSLHRPALEDLLLGSEAJLTC[160]TLTGLR	(N(N(H(N)(H(N(H))(N(H(A)))))))	A(1)H(4)N(5)	18	3	1640.11	568881	380388	sp|P01877|IGHA2_HUMAN/sp|P0DOX2|IGA2_HUMAN/sp|P01876|IGHA1_HUMAN	131/246/144	0.00418841	0.00122118	TRUE
20200615_serum_NGlycP_1hDIA_rep1.mzML	806.856	805.878	0.978146	LSSJSTK	LSSJSTK	(N(N(H(H(N(H(A))))(H(N(H(A)))))))	A(2)H(5)N(4)	4	3	981.057	5895000	4.84735e+07	sp|P13671|CO6_HUMAN	855	0.000838383	0.00359216	TRUE
20200615_serum_NGlycP_1hDIA_rep3.mzML	807.679	808.164	-0.485119	LSSJSTK	LSSJSTK	(N(N(H(H(N(H(A))))(H(N(H(A)))))))	A(2)H(5)N(4)	4	3	981.057	6663760	3.38152e+07	sp|P13671|CO6_HUMAN	855	0.00166741	0.00359216	TRUE
20200615_serum_NGlycP_1hDIA_rep1.mzML	807.262	812.863	-5.60089	LSSJSTK	LSSJSTK	(N(N(H(H(N(H(A))))(H(N(H(A)))))))	A(2)H(5)N(4)	4	2	1471.08	1365420	1.39427e+07	sp|P13671|CO6_HUMAN	855	0.000237168	0.00359216	TRUE
20200615_serum_NGlycP_1hDIA_rep2.mzML	808.994	814.155	-5.16062	LSSJSTK	LSSJSTK	(N(N(H(H(N(H(A))))(H(N(H(A)))))))	A(2)H(5)N(4)	4	2	1471.08	2071120	1.50935e+07	sp|P13671|CO6_HUMAN	855	6.88346e-06	0.00359216	TRUE
20200615_serum_NGlycP_1hDIA_rep1.mzML	2539.28	2501.85	37.4278	LVLSSEKTVLTPATNHMGJVTFTIPANR	LVLSSEKTVLTPATNHMGJVTFTIPANR	(N(N(H(H)(H(H)(H)))))	H(5)N(2)	19	4	1057.76	5235870	1.41295e+07	sp|P01024|CO3_HUMAN	85	0.00445029	0.00290827	TRUE
20200615_serum_NGlycP_1hDIA_rep2.mzML	2543.46	2504.93	38.5344	LVLSSEKTVLTPATNHMGJVTFTIPANR	LVLSSEKTVLTPATNHMGJVTFTIPANR	(N(N(H(H)(H(H)(H)))))	H(5)N(2)	19	4	1057.76	5429570	1.42618e+07	sp|P01024|CO3_HUMAN	85	0.000327571	0.00290827	TRUE
20200615_serum_NGlycP_1hDIA_rep3.mzML	2539.06	2501.93	37.1251	LVLSSEKTVLTPATNHMGJVTFTIPANR	LVLSSEKTVLTPATNHMGJVTFTIPANR	(N(N(H(H)(H(H)(H)))))	H(5)N(2)	19	4	1057.76	4677030	1.15606e+07	sp|P01024|CO3_HUMAN	85	0.000683543	0.00290827	TRUE
20200615_serum_NGlycP_1hDIA_rep1.mzML	2526.48	2501.84	24.6431	LVLSSEKTVLTPATNHMGJVTFTIPANR	LVLSSEKTVLTPATNHMGJVTFTIPANR	(N(N(H(H(H))(H(H)(H)))))	H(6)N(2)	19	4	1098.28	38699900	1.50413e+08	sp|P01024|CO3_HUMAN	85	0.00292213	0.00148841	TRUE
20200615_serum_NGlycP_1hDIA_rep2.mzML	2538.1	2504.91	33.187	LVLSSEKTVLTPATNHMGJVTFTIPANR	LVLSSEKTVLTPATNHMGJVTFTIPANR	(N(N(H(H(H))(H(H)(H)))))	H(6)N(2)	19	4	1098.28	39171300	1.26171e+08	sp|P01024|CO3_HUMAN	85	0.00406864	0.00148841	TRUE
20200615_serum_NGlycP_1hDIA_rep3.mzML	2532	2501.92	30.0827	LVLSSEKTVLTPATNHMGJVTFTIPANR	LVLSSEKTVLTPATNHMGJVTFTIPANR	(N(N(H(H(H))(H(H)(H)))))	H(6)N(2)	19	4	1098.28	41601200	1.55097e+08	sp|P01024|CO3_HUMAN	85	0.00291852	0.00148841	TRUE
20200615_serum_NGlycP_1hDIA_rep1.mzML	2527.6	2514.17	13.4332	LVLSSEKTVLTPATNHMGJVTFTIPANR	LVLSSEKTVLTPATNHMGJVTFTIPANR	(N(N(H(H(H))(H(H)(H)))))	H(6)N(2)	19	3	1464.03	1837540	2.2413e+07	sp|P01024|CO3_HUMAN	85	0.00076655	0.00148841	TRUE
20200615_serum_NGlycP_1hDIA_rep2.mzML	2538.21	2518.54	19.6719	LVLSSEKTVLTPATNHMGJVTFTIPANR	LVLSSEKTVLTPATNHMGJVTFTIPANR	(N(N(H(H(H))(H(H)(H)))))	H(6)N(2)	19	3	1464.03	2033630	3.50321e+07	sp|P01024|CO3_HUMAN	85	0.000140578	0.00148841	TRUE
20200615_serum_NGlycP_1hDIA_rep3.mzML	2531.71	2514.34	17.3654	LVLSSEKTVLTPATNHMGJVTFTIPANR	LVLSSEKTVLTPATNHMGJVTFTIPANR	(N(N(H(H(H))(H(H)(H)))))	H(6)N(2)	19	3	1464.03	1657880	2.29728e+07	sp|P01024|CO3_HUMAN	85	0.000136773	0.00148841	TRUE
20200615_serum_NGlycP_1hDIA_rep1.mzML	2521.95	2496.57	25.3839	LVLSSEKTVLTPATNHMGJVTFTIPANR	LVLSSEKTVLTPATNHMGJVTFTIPANR	(N(N(H(H(H(H)))(H(H(H))))))	H(7)N(2)	19	4	1138.79	7539420	1.87985e+07	sp|P01024|CO3_HUMAN	85	0.000471865	0.0025619	TRUE
20200615_serum_NGlycP_1hDIA_rep2.mzML	2531.64	2499.08	32.557	LVLSSEKTVLTPATNHMGJVTFTIPANR	LVLSSEKTVLTPATNHMGJVTFTIPANR	(N(N(H(H(H(H)))(H(H(H))))))	H(7)N(2)	19	4	1138.79	8707740	2.74591e+07	sp|P01024|CO3_HUMAN	85	0.00047559	0.0025619	TRUE
20200615_serum_NGlycP_1hDIA_rep3.mzML	2525.95	2496.56	29.3922	LVLSSEKTVLTPATNHMGJVTFTIPANR	LVLSSEKTVLTPATNHMGJVTFTIPANR	(N(N(H(H(H(H)))(H(H(H))))))	H(7)N(2)	19	4	1138.79	8506760	2.6231e+07	sp|P01024|CO3_HUMAN	85	0.000892193	0.0025619	TRUE
20200615_serum_NGlycP_1hDIA_rep1.mzML	2303.21	2262.72	40.4858	LVLSSEKTVLTPATNHMGJVTFTIPANR	LVLSSEKTVLTPATNHM[147]GJVTFTIPANR	(N(N(H(H(H))(H(H)(H)))))	H(6)N(2)	19	4	1102.27	1768890	6.03453e+06	sp|P01024|CO3_HUMAN	85	0.00224924	0.00276268	TRUE
20200615_serum_NGlycP_1hDIA_rep2.mzML	2307.88	2267.3	40.5826	LVLSSEKTVLTPATNHMGJVTFTIPANR	LVLSSEKTVLTPATNHM[147]GJVTFTIPANR	(N(N(H(H(H))(H(H)(H)))))	H(6)N(2)	19	4	1102.27	1656840	6.33531e+06	sp|P01024|CO3_HUMAN	85	0.00488213	0.00276268	TRUE
20200615_serum_NGlycP_1hDIA_rep3.mzML	2302.8	2264.08	38.718	LVLSSEKTVLTPATNHMGJVTFTIPANR	LVLSSEKTVLTPATNHM[147]GJVTFTIPANR	(N(N(H(H(H))(H(H)(H)))))	H(6)N(2)	19	4	1102.27	1400390	4.48564e+06	sp|P01024|CO3_HUMAN	85	0.00131937	0.00276268	TRUE
20200615_serum_NGlycP_1hDIA_rep1.mzML	2487.94	2471.67	16.2682	LVLSSEKTVLTPATNHMGJVTFTIPANREFK	LVLSSEKTVLTPATNHMGJVTFTIPANREFK	(N(N(H(H(H))(H(H(H))))))	H(6)N(2)	19	5	959.662	17884100	7.33575e+07	sp|P01024|CO3_HUMAN	85	0.0110077	0.0036585	TRUE
20200615_serum_NGlycP_1hDIA_rep2.mzML	2491.53	2473.73	17.8022	LVLSSEKTVLTPATNHMGJVTFTIPANREFK	LVLSSEKTVLTPATNHMGJVTFTIPANREFK	(N(N(H(H(H))(H(H(H))))))	H(6)N(2)	19	5	959.662	15678400	7.57583e+07	sp|P01024|CO3_HUMAN	85	0.00460313	0.0036585	TRUE
20200615_serum_NGlycP_1hDIA_rep3.mzML	2483.97	2472.83	11.1411	LVLSSEKTVLTPATNHMGJVTFTIPANREFK	LVLSSEKTVLTPATNHMGJVTFTIPANREFK	(N(N(H(H(H))(H(H(H))))))	H(6)N(2)	19	5	959.662	16860800	6.45819e+07	sp|P01024|CO3_HUMAN	85	0.00126589	0.0036585	TRUE
20200615_serum_NGlycP_1hDIA_rep1.mzML	2482.06	2470.53	11.5341	LVLSSEKTVLTPATNHMGJVTFTIPANREFK	LVLSSEKTVLTPATNHMGJVTFTIPANREFK	(N(N(H(H(H(H)))(H(H(H))))))	H(7)N(2)	19	5	992.073	2673340	1.03111e+07	sp|P01024|CO3_HUMAN	85	0.00303549	0.00221891	TRUE
20200615_serum_NGlycP_1hDIA_rep3.mzML	2480.62	2471.79	8.82959	LVLSSEKTVLTPATNHMGJVTFTIPANREFK	LVLSSEKTVLTPATNHMGJVTFTIPANREFK	(N(N(H(H(H(H)))(H(H(H))))))	H(7)N(2)	19	5	992.073	2274930	1.03885e+07	sp|P01024|CO3_HUMAN	85	0.00184758	0.00221891	TRUE
20200615_serum_NGlycP_1hDIA_rep3.mzML	2107.89	2102.21	5.68106	LVPHMJVSAVEK	LVPHMJVSAVEK	(N(N(H(H(N(H(A))))(H(N(H(A)))))))	A(2)H(5)N(4)	6	3	1176.83	751750	1.0693e+07	sp|Q96KN2|CNDP1_HUMAN	382	0.00544236	0.00471586	TRUE
20200615_serum_NGlycP_1hDIA_rep1.mzML	3339.09	3298.69	40.3988	MASVIPASJRSMR	n[43]MASVIPASJRSM[147]R	(N(N(H(N)(H(H))(H(N(H(A(A))))))))	A(2)H(5)N(4)	9	3	1228.17	1459050	1.75203e+07	sp|O95045|UPP2_HUMAN	9	0.011125	0.00765855	TRUE
20200615_serum_NGlycP_1hDIA_rep2.mzML	3340.79	3301.2	39.5852	MASVIPASJRSMR	n[43]MASVIPASJRSM[147]R	(N(N(H(H(N(H(A))))(H(N(H(A)))))))	A(2)H(5)N(4)	9	3	1228.17	1517110	1.70915e+07	sp|O95045|UPP2_HUMAN	9	0.0172733	0.00765855	TRUE
20200615_serum_NGlycP_1hDIA_rep3.mzML	3340.71	3297.17	43.5394	MASVIPASJRSMR	n[43]MASVIPASJRSM[147]R	(N(N(H(H(N(H(A))))(H(N(H(A)))))))	A(2)H(5)N(4)	9	3	1228.17	1230710	1.37081e+07	sp|O95045|UPP2_HUMAN	9	0.00338121	0.00765855	TRUE
20200615_serum_NGlycP_1hDIA_rep3.mzML	1903.12	1963.61	-60.4942	MDGASJVTCINSR	MDGASJVTC[160]INSR	(N(N(H(H(N(H(A))))(H(N(H(A)))))))	A(2)H(5)N(4)	6	4	908.105	497743	5.1426e+06	sp|P08603|CFAH_HUMAN	1029	0.00345474	0.000501892	TRUE
20200615_serum_NGlycP_1hDIA_rep1.mzML	1895.25	1958.85	-63.6042	MDGASJVTCINSR	MDGASJVTC[160]INSR	(N(N(H(H(N(H(A))))(H(N(H(A)))))))	A(2)H(5)N(4)	6	3	1210.47	11309200	1.3569e+08	sp|P08603|CFAH_HUMAN	1029	7.93578e-05	0.000501892	TRUE
20200615_serum_NGlycP_1hDIA_rep2.mzML	1901.04	1966.39	-65.3505	MDGASJVTCINSR	MDGASJVTC[160]INSR	(N(N(H(H(N(H(A))))(H(N(H(A)))))))	A(2)H(5)N(4)	6	3	1210.47	13817300	1.54306e+08	sp|P08603|CFAH_HUMAN	1029	0.000234208	0.000501892	TRUE
20200615_serum_NGlycP_1hDIA_rep3.mzML	1905.26	1967.98	-62.7178	MDGASJVTCINSR	MDGASJVTC[160]INSR	(N(N(H(H(N(H(A))))(H(N(H(A)))))))	A(2)H(5)N(4)	6	3	1210.47	15377900	1.83862e+08	sp|P08603|CFAH_HUMAN	1029	0.000777464	0.000501892	TRUE
20200615_serum_NGlycP_1hDIA_rep1.mzML	1318.12	1316.54	1.57727	MDGASJVTCINSR	MDGASJVTC[160]INSR	(N(N(H(H(N(H)))(H(N(H))))))	H(5)N(4)	6	3	1016.41	145357	2.16058e+06	sp|P08603|CFAH_HUMAN	1029	0.024125	0.0030058	TRUE
20200615_serum_NGlycP_1hDIA_rep2.mzML	1311.96	1316.69	-4.72593	MDGASJVTCINSR	MDGASJVTC[160]INSR	(N(N(H(H(N(H)))(H(N(H))))))	H(5)N(4)	6	3	1016.41	208668	3.03576e+06	sp|P08603|CFAH_HUMAN	1029	0.00185828	0.0030058	TRUE
20200615_serum_NGlycP_1hDIA_rep1.mzML	1320.93	1315.31	5.61932	MDGASJVTCINSR	MDGASJVTC[160]INSR	(N(F)(N(H(H(N(H)))(H(N(H))))))	F(1)H(5)N(4)	6	3	1065.09	486360	3.94681e+06	sp|P08603|CFAH_HUMAN	1029	0.00113236	0.000478074	TRUE
20200615_serum_NGlycP_1hDIA_rep2.mzML	1315.28	1315.45	-0.171035	MDGASJVTCINSR	MDGASJVTC[160]INSR	(N(F)(N(H(H(N(H)))(H(N(H))))))	F(1)H(5)N(4)	6	3	1065.09	622663	6.6534e+06	sp|P08603|CFAH_HUMAN	1029	0.00232948	0.000478074	TRUE
20200615_serum_NGlycP_1hDIA_rep3.mzML	1321.63	1318.49	3.13509	MDGASJVTCINSR	MDGASJVTC[160]INSR	(N(F)(N(H(N)(H(N))(H(H)(H)))))	F(1)H(5)N(4)	6	3	1065.09	634159	7.09131e+06	sp|P08603|CFAH_HUMAN	1029	0.000624612	0.000478074	TRUE
20200615_serum_NGlycP_1hDIA_rep1.mzML	1586.44	1583.91	2.53043	MDGASJVTCINSR	MDGASJVTC[160]INSR	(N(N(H(H(N(H)))(H(N(H(A)))))))	A(1)H(5)N(4)	6	3	1113.44	4511090	2.87321e+07	sp|P08603|CFAH_HUMAN	1029	6.62292e-06	0.000920993	TRUE
20200615_serum_NGlycP_1hDIA_rep2.mzML	1594.09	1590.76	3.33278	MDGASJVTCINSR	MDGASJVTC[160]INSR	(N(N(H(H(N(H)))(H(N(H(A)))))))	A(1)H(5)N(4)	6	3	1113.44	4576100	3.46447e+07	sp|P08603|CFAH_HUMAN	1029	2.8459e-06	0.000920993	TRUE
20200615_serum_NGlycP_1hDIA_rep3.mzML	1592.27	1589.73	2.5368	MDGASJVTCINSR	MDGASJVTC[160]INSR	(N(N(H(H(N(H)))(H(N(H(A)))))))	A(1)H(5)N(4)	6	3	1113.44	4685630	2.95855e+07	sp|P08603|CFAH_HUMAN	1029	0.000225435	0.000920993	TRUE
20200615_serum_NGlycP_1hDIA_rep1.mzML	1586.44	1586.38	0.0579227	MDGASJVTCINSR	MDGASJVTC[160]INSR	(N(N(H(H(H))(H(N(H))(N(H)(F))))))	F(1)H(6)N(4)	6	3	1119.11	4529410	7.74538e+06	sp|P08603|CFAH_HUMAN	1029	0.0102224	0.000600048	TRUE
20200615_serum_NGlycP_1hDIA_rep2.mzML	1594.09	1593.17	0.92217	MDGASJVTCINSR	MDGASJVTC[160]INSR	(N(N(H(H(H))(H(N(H))(N(H)(F))))))	F(1)H(6)N(4)	6	3	1119.11	4549240	9.86915e+06	sp|P08603|CFAH_HUMAN	1029	0.00667909	0.000600048	TRUE
20200615_serum_NGlycP_1hDIA_rep3.mzML	1592.27	1592.18	0.0939841	MDGASJVTCINSR	MDGASJVTC[160]INSR	(N(N(H(H(H))(H(N(H))(N(H)(F))))))	F(1)H(6)N(4)	6	3	1119.11	4754960	7683140	sp|P08603|CFAH_HUMAN	1029	0.000223977	0.000600048	TRUE
20200615_serum_NGlycP_1hDIA_rep2.mzML	1619.86	1604.31	15.5487	MDGASJVTCINSR	MDGASJVTC[160]INSR	(N(F)(N(H(H(N(H)))(H(N(H(A)))))))	A(1)F(1)H(5)N(4)	6	3	1162.13	641947	4.4917e+06	sp|P08603|CFAH_HUMAN	1029	0.00601955	0.00320741	TRUE
20200615_serum_NGlycP_1hDIA_rep1.mzML	1895.14	1959.37	-64.2282	MDGASJVTCINSR	MDGASJVTC[160]INSR	(N(N(H(H(N(H(H))))(H(N(F)(H(A)))))))	A(1)F(1)H(6)N(4)	6	3	1216.15	6462700	2.05453e+07	sp|P08603|CFAH_HUMAN	1029	0.00100718	0.00262818	TRUE
20200615_serum_NGlycP_1hDIA_rep2.mzML	1900.59	1966.93	-66.3367	MDGASJVTCINSR	MDGASJVTC[160]INSR	(N(N(H(H(N(H(H))))(H(N(F)(H(A)))))))	A(1)F(1)H(6)N(4)	6	3	1216.15	7303910	23655727	sp|P08603|CFAH_HUMAN	1029	0.00356169	0.00262818	TRUE
20200615_serum_NGlycP_1hDIA_rep3.mzML	1905.06	1968.5	-63.4361	MDGASJVTCINSR	MDGASJVTC[160]INSR	(N(N(H(H(N(H(H))))(H(N(F)(H(A)))))))	A(1)F(1)H(6)N(4)	6	3	1216.15	7634340	2.52611e+07	sp|P08603|CFAH_HUMAN	1029	0.000794927	0.00262818	TRUE
20200615_serum_NGlycP_1hDIA_rep1.mzML	1696.07	1739.29	-43.2206	MDGASJVTCINSR	M[147]DGASJVTC[160]INSR	(N(N(H(H(N(H(A))))(H(N(H(A)))))))	A(2)H(5)N(4)	6	3	1215.8	642886	1.2367e+07	sp|P08603|CFAH_HUMAN	1029	0.00189326	0.00120467	TRUE
20200615_serum_NGlycP_1hDIA_rep2.mzML	1707.7	1744.28	-36.5771	MDGASJVTCINSR	M[147]DGASJVTC[160]INSR	(N(N(H(H(N(H(A))))(H(N(H(A)))))))	A(2)H(5)N(4)	6	3	1215.8	493191	1.18015e+07	sp|P08603|CFAH_HUMAN	1029	0.0222845	0.00120467	TRUE
20200615_serum_NGlycP_1hDIA_rep3.mzML	1706.46	1741.81	-35.3486	MDGASJVTCINSR	M[147]DGASJVTC[160]INSR	(N(N(H(H(N(H(A))))(H(N(H(A)))))))	A(2)H(5)N(4)	6	3	1215.8	563778	1.24908e+07	sp|P08603|CFAH_HUMAN	1029	0.010721	0.00120467	TRUE
20200615_serum_NGlycP_1hDIA_rep1.mzML	1534.39	1568.63	-34.2436	MFSQJDTR	MFSQJDTR	(N(N(H(H(N(H(A))))(H(N(H(A)))))))	A(2)H(5)N(4)	5	3	1068.41	2750800	3.22345e+07	sp|P02750|A2GL_HUMAN	325	0.000173889	0.00464032	TRUE
20200615_serum_NGlycP_1hDIA_rep2.mzML	1539.92	1575.58	-35.6589	MFSQJDTR	MFSQJDTR	(N(N(H(H(N(H(A))))(H(N(H(A)))))))	A(2)H(5)N(4)	5	3	1068.41	3228810	3.75469e+07	sp|P02750|A2GL_HUMAN	325	0.000102193	0.00464032	TRUE
20200615_serum_NGlycP_1hDIA_rep3.mzML	1543.14	1574.4	-31.2588	MFSQJDTR	MFSQJDTR	(N(N(H(H(N(H(A))))(H(N(H(A)))))))	A(2)H(5)N(4)	5	3	1068.41	2988300	3.65672e+07	sp|P02750|A2GL_HUMAN	325	0.000319222	0.00464032	TRUE
20200615_serum_NGlycP_1hDIA_rep2.mzML	3495.81	3456.01	39.7973	MLJTSSLLEQLNEQFNWVSR	MLJTSSLLEQLNEQFNWVSR	(N(N(H(H(N(H(H))))(H(N(F)(H(A)))))))	A(1)F(1)H(6)N(4)	3	4	1158.5	804972	4.05263e+06	sp|P10909|CLUS_HUMAN	354	0.00250478	0.00127121	TRUE
20200615_serum_NGlycP_1hDIA_rep3.mzML	3496.29	3467.49	28.7972	MLJTSSLLEQLNEQFNWVSR	MLJTSSLLEQLNEQFNWVSR	(N(N(H(H(N(H(A))))(H(N(H(A)))))))	A(2)H(5)N(4)	3	4	1154.25	905423	2.85454e+06	sp|P10909|CLUS_HUMAN	354	0.00249845	0.00224105	TRUE
20200615_serum_NGlycP_1hDIA_rep1.mzML	2756.57	2708.42	48.149	MVSHHJLTTGATLINEQWLLTTAK	MVSHHJLTTGATLINEQWLLTTAK	(N(N(H(H(N(H)))(H(N(H(A)))))))	A(1)H(5)N(4)	6	4	1149.02	3285530	1.54655e+07	sp|P00738|HPT_HUMAN/sp|P00739|HPTR_HUMAN	184/126	0.00210568	0.00216306	TRUE
20200615_serum_NGlycP_1hDIA_rep2.mzML	2736.45	2708.98	27.4684	MVSHHJLTTGATLINEQWLLTTAK	MVSHHJLTTGATLINEQWLLTTAK	(N(N(H(H(N(H)))(H(N(H(A)))))))	A(1)H(5)N(4)	6	4	1149.02	109220000	9.10949e+08	sp|P00738|HPT_HUMAN/sp|P00739|HPTR_HUMAN	184/126	0.0282415	0.00216306	TRUE
20200615_serum_NGlycP_1hDIA_rep3.mzML	2729.6	2702.59	27.0119	MVSHHJLTTGATLINEQWLLTTAK	MVSHHJLTTGATLINEQWLLTTAK	(N(N(H(H(N(H)))(H(N(H(A)))))))	A(1)H(5)N(4)	6	4	1149.02	105311000	9.71872e+08	sp|P00738|HPT_HUMAN/sp|P00739|HPTR_HUMAN	184/126	0.0112436	0.00216306	TRUE
20200615_serum_NGlycP_1hDIA_rep1.mzML	2735.09	2703.09	32.0005	MVSHHJLTTGATLINEQWLLTTAK	MVSHHJLTTGATLINEQWLLTTAK	(N(N(H(H(N(H)))(H(N(H(A)))))))	A(1)H(5)N(4)	6	3	1531.7	27733600	5.91352e+08	sp|P00738|HPT_HUMAN/sp|P00739|HPTR_HUMAN	184/126	0.00199885	0.00216306	TRUE
20200615_serum_NGlycP_1hDIA_rep2.mzML	2736.49	2703.43	33.0561	MVSHHJLTTGATLINEQWLLTTAK	MVSHHJLTTGATLINEQWLLTTAK	(N(N(H(H(N(H)))(H(N(H(A)))))))	A(1)H(5)N(4)	6	3	1531.7	26242000	5.79918e+08	sp|P00738|HPT_HUMAN/sp|P00739|HPTR_HUMAN	184/126	0.00333824	0.00216306	TRUE
20200615_serum_NGlycP_1hDIA_rep3.mzML	2731.36	2696.98	34.3775	MVSHHJLTTGATLINEQWLLTTAK	MVSHHJLTTGATLINEQWLLTTAK	(N(N(H(H(N(H)))(H(N(H(A)))))))	A(1)H(5)N(4)	6	3	1531.7	25176900	5.19576e+08	sp|P00738|HPT_HUMAN/sp|P00739|HPTR_HUMAN	184/126	0.00120782	0.00216306	TRUE
20200615_serum_NGlycP_1hDIA_rep1.mzML	3056.99	3032.54	24.4515	MVSHHJLTTGATLINEQWLLTTAK	MVSHHJLTTGATLINEQWLLTTAK	(N(N(H(H(N(H(H))))(H(N(F)(H(A)))))))	A(1)F(1)H(6)N(4)	6	3	1634.4	2335320	2.14248e+06	sp|P00738|HPT_HUMAN/sp|P00739|HPTR_HUMAN	184/126	0.00580008	0.00179349	TRUE
20200615_serum_NGlycP_1hDIA_rep2.mzML	3055.2	3034.16	21.0405	MVSHHJLTTGATLINEQWLLTTAK	MVSHHJLTTGATLINEQWLLTTAK	(N(N(H(H(N(H(H))))(H(N(F)(H(A)))))))	A(1)F(1)H(6)N(4)	6	3	1634.4	3310960	2.96134e+06	sp|P00738|HPT_HUMAN/sp|P00739|HPTR_HUMAN	184/126	0.0067726	0.00179349	TRUE
20200615_serum_NGlycP_1hDIA_rep3.mzML	3049.12	3027.74	21.3771	MVSHHJLTTGATLINEQWLLTTAK	MVSHHJLTTGATLINEQWLLTTAK	(N(N(H(H(N(H(H))))(H(N(F)(H(A)))))))	A(1)F(1)H(6)N(4)	6	3	1634.4	2678050	2.21938e+06	sp|P00738|HPT_HUMAN/sp|P00739|HPTR_HUMAN	184/126	0.00193103	0.00179349	TRUE
20200615_serum_NGlycP_1hDIA_rep1.mzML	3033.12	3045.98	-12.8558	MVSHHJLTTGATLINEQWLLTTAK	MVSHHJLTTGATLINEQWLLTTAK	(N(N(H(H(N(H(A))))(H(N(H(A)))))))	A(2)H(5)N(4)	6	5	977.639	7592250	42873600	sp|P00738|HPT_HUMAN/sp|P00739|HPTR_HUMAN	184/126	0.0331057	0.00123111	TRUE
20200615_serum_NGlycP_1hDIA_rep3.mzML	3049.7	3041.46	8.23953	MVSHHJLTTGATLINEQWLLTTAK	MVSHHJLTTGATLINEQWLLTTAK	(N(N(H(H(N(H(A))))(H(N(H(A)))))))	A(2)H(5)N(4)	6	5	977.639	1511660	5.63872e+06	sp|P00738|HPT_HUMAN/sp|P00739|HPTR_HUMAN	184/126	0.00142743	0.00123111	TRUE
20200615_serum_NGlycP_1hDIA_rep1.mzML	3056.44	3054.21	2.22587	MVSHHJLTTGATLINEQWLLTTAK	MVSHHJLTTGATLINEQWLLTTAK	(N(N(H(H(N(H(A))))(H(N(H(A)))))))	A(2)H(5)N(4)	6	4	1221.8	22393200	2.06615e+08	sp|P00738|HPT_HUMAN/sp|P00739|HPTR_HUMAN	184/126	0.00171907	0.00123111	TRUE
20200615_serum_NGlycP_1hDIA_rep3.mzML	3048.1	3049.84	-1.73635	MVSHHJLTTGATLINEQWLLTTAK	MVSHHJLTTGATLINEQWLLTTAK	(N(N(H(H(N(H(A))))(H(N(H(A)))))))	A(2)H(5)N(4)	6	4	1221.8	23409300	1.73068e+08	sp|P00738|HPT_HUMAN/sp|P00739|HPTR_HUMAN	184/126	0.00469638	0.00123111	TRUE
20200615_serum_NGlycP_1hDIA_rep1.mzML	3032.55	3052.9	-20.3517	MVSHHJLTTGATLINEQWLLTTAK	MVSHHJLTTGATLINEQWLLTTAK	(N(N(H(H(N(H(A))))(H(N(H(A)))))))	A(2)H(5)N(4)	6	3	1628.73	21581400	381571903	sp|P00738|HPT_HUMAN/sp|P00739|HPTR_HUMAN	184/126	0.00282479	0.00123111	TRUE
20200615_serum_NGlycP_1hDIA_rep2.mzML	3055.26	3055.28	-0.0195281	MVSHHJLTTGATLINEQWLLTTAK	MVSHHJLTTGATLINEQWLLTTAK	(N(N(H(H(N(H(A))))(H(N(H(A)))))))	A(2)H(5)N(4)	6	3	1628.73	4009760	9.72267e+07	sp|P00738|HPT_HUMAN/sp|P00739|HPTR_HUMAN	184/126	0.000879334	0.00123111	TRUE
20200615_serum_NGlycP_1hDIA_rep3.mzML	3049.12	3048.49	0.627848	MVSHHJLTTGATLINEQWLLTTAK	MVSHHJLTTGATLINEQWLLTTAK	(N(N(H(H(N(H(A))))(H(N(H(A)))))))	A(2)H(5)N(4)	6	3	1628.73	3648180	6.35223e+07	sp|P00738|HPT_HUMAN/sp|P00739|HPTR_HUMAN	184/126	0.00105118	0.00123111	TRUE
20200615_serum_NGlycP_1hDIA_rep1.mzML	2505.59	2465.48	40.1108	MVSHHJLTTGATLINEQWLLTTAK	MVSHHJLTTGATLINEQWLLTTAK	(N(N(H(H(N(H)))(H(N(H))))))	H(5)N(4)	6	4	1076.25	6662690	4.72015e+07	sp|P00738|HPT_HUMAN/sp|P00739|HPTR_HUMAN	184/126	0.000649513	0.000782713	TRUE
20200615_serum_NGlycP_1hDIA_rep2.mzML	2508.68	2467.78	40.8963	MVSHHJLTTGATLINEQWLLTTAK	MVSHHJLTTGATLINEQWLLTTAK	(N(N(H(H(N(H)))(H(N(H))))))	H(5)N(4)	6	4	1076.25	6498800	4.56009e+07	sp|P00738|HPT_HUMAN/sp|P00739|HPTR_HUMAN	184/126	0.00751833	0.000782713	TRUE
20200615_serum_NGlycP_1hDIA_rep3.mzML	2500.54	2467.21	33.327	MVSHHJLTTGATLINEQWLLTTAK	MVSHHJLTTGATLINEQWLLTTAK	(N(N(H(H(N(H)))(H(N(H))))))	H(5)N(4)	6	4	1076.25	6220160	44257403	sp|P00738|HPT_HUMAN/sp|P00739|HPTR_HUMAN	184/126	0.000525282	0.000782713	TRUE
20200615_serum_NGlycP_1hDIA_rep1.mzML	2505.5	2451.3	54.2024	MVSHHJLTTGATLINEQWLLTTAK	MVSHHJLTTGATLINEQWLLTTAK	(N(N(H(H(N(H)))(H(N(H))))))	H(5)N(4)	6	3	1434.66	702705	1.80653e+07	sp|P00738|HPT_HUMAN/sp|P00739|HPTR_HUMAN	184/126	4.93973e-05	0.000782713	TRUE
20200615_serum_NGlycP_1hDIA_rep2.mzML	2508.47	2453.91	54.5583	MVSHHJLTTGATLINEQWLLTTAK	MVSHHJLTTGATLINEQWLLTTAK	(N(N(H(H(N(H)))(H(N(H))))))	H(5)N(4)	6	3	1434.66	707265	2.07554e+07	sp|P00738|HPT_HUMAN/sp|P00739|HPTR_HUMAN	184/126	0.000221052	0.000782713	TRUE
20200615_serum_NGlycP_1hDIA_rep3.mzML	2500.33	2454.08	46.2461	MVSHHJLTTGATLINEQWLLTTAK	MVSHHJLTTGATLINEQWLLTTAK	(N(N(H(H)(H(N(H))(N(H))))))	H(5)N(4)	6	3	1434.66	523546	13814649	sp|P00738|HPT_HUMAN/sp|P00739|HPTR_HUMAN	184/126	9.06713e-05	0.000782713	TRUE
20200615_serum_NGlycP_1hDIA_rep1.mzML	3256.15	3190.32	65.8262	MVSHHJLTTGATLINEQWLLTTAK	MVSHHJLTTGATLINEQWLLTTAK	(N(N(H(H(N(H(A))))(H(N(H(A)))(N(H(A)))))))	A(3)H(6)N(5)	6	5	1108.88	1288770	9.47487e+06	sp|P00738|HPT_HUMAN/sp|P00739|HPTR_HUMAN	184/126	0.0292167	0.00126452	TRUE
20200615_serum_NGlycP_1hDIA_rep2.mzML	3256.57	3191.76	64.8072	MVSHHJLTTGATLINEQWLLTTAK	MVSHHJLTTGATLINEQWLLTTAK	(N(N(H(H(N(H(A))))(H(N(H(A)))(N(H(A)))))))	A(3)H(6)N(5)	6	5	1108.88	1355540	6.26979e+06	sp|P00738|HPT_HUMAN/sp|P00739|HPTR_HUMAN	184/126	0.00506905	0.00126452	TRUE
20200615_serum_NGlycP_1hDIA_rep1.mzML	3256.46	3138.38	118.084	MVSHHJLTTGATLINEQWLLTTAK	MVSHHJLTTGATLINEQWLLTTAK	(N(N(H(H(N(H(A))))(H(N(H(A)))(N(H(A)))))))	A(3)H(6)N(5)	6	4	1385.85	5683350	7.99393e+07	sp|P00738|HPT_HUMAN/sp|P00739|HPTR_HUMAN	184/126	0.00248893	0.00126452	TRUE
20200615_serum_NGlycP_1hDIA_rep2.mzML	3256.98	3140.02	116.959	MVSHHJLTTGATLINEQWLLTTAK	MVSHHJLTTGATLINEQWLLTTAK	(N(N(H(H(N(H(A))))(H(N(H(A)))(N(H(A)))))))	A(3)H(6)N(5)	6	4	1385.85	5509910	86713641	sp|P00738|HPT_HUMAN/sp|P00739|HPTR_HUMAN	184/126	0.00251109	0.00126452	TRUE
20200615_serum_NGlycP_1hDIA_rep1.mzML	2735.09	2730.12	4.97048	MVSHHJLTTGATLINEQWLLTTAK	MVSHHJLTTGATLINEQWLLTTAK	(N(N(H(H(H))(H(N(H))(N(H)(F))))))	F(1)H(6)N(4)	6	3	1537.36	33359500	8.72331e+06	sp|P00738|HPT_HUMAN/sp|P00739|HPTR_HUMAN	184/126	0.00787759	0.00488399	TRUE
20200615_serum_NGlycP_1hDIA_rep2.mzML	2736.47	2731.34	5.12815	MVSHHJLTTGATLINEQWLLTTAK	MVSHHJLTTGATLINEQWLLTTAK	(N(N(H(H(H))(H(N(H))(N(H)(F))))))	F(1)H(6)N(4)	6	3	1537.36	31511700	1.28474e+07	sp|P00738|HPT_HUMAN/sp|P00739|HPTR_HUMAN	184/126	0.00726795	0.00488399	TRUE
20200615_serum_NGlycP_1hDIA_rep3.mzML	2730.17	2725.32	4.84533	MVSHHJLTTGATLINEQWLLTTAK	MVSHHJLTTGATLINEQWLLTTAK	(N(N(H(H(H))(H(N(H))(N(H)(F))))))	F(1)H(6)N(4)	6	3	1537.36	32046900	8.2045e+06	sp|P00738|HPT_HUMAN/sp|P00739|HPTR_HUMAN	184/126	0.00121017	0.00488399	TRUE
20200615_serum_NGlycP_1hDIA_rep1.mzML	2723.35	2690.75	32.6006	MVSHHJLTTGATLINEQWLLTTAK	MVSHHJLTTGATLINEQWLLTTAK	(N(N(H(H(N(H)(F)))(H(N(H(A)))))))	A(1)F(1)H(5)N(4)	6	4	1185.54	3095010	1.21117e+07	sp|P00738|HPT_HUMAN/sp|P00739|HPTR_HUMAN	184/126	0.00383053	0.00110941	TRUE
20200615_serum_NGlycP_1hDIA_rep2.mzML	2723.16	2690.76	32.4029	MVSHHJLTTGATLINEQWLLTTAK	MVSHHJLTTGATLINEQWLLTTAK	(N(F)(N(H(H(N(H)))(H(N(H(A)))))))	A(1)F(1)H(5)N(4)	6	4	1185.54	3246680	8.46977e+06	sp|P00738|HPT_HUMAN/sp|P00739|HPTR_HUMAN	184/126	0.0030465	0.00110941	TRUE
20200615_serum_NGlycP_1hDIA_rep3.mzML	2710.75	2684.5	26.2532	MVSHHJLTTGATLINEQWLLTTAK	MVSHHJLTTGATLINEQWLLTTAK	(N(F)(N(H(H(N(H)))(H(N(H(A)))))))	A(1)F(1)H(5)N(4)	6	4	1185.54	2462350	7.93553e+06	sp|P00738|HPT_HUMAN/sp|P00739|HPTR_HUMAN	184/126	0.0306405	0.00110941	TRUE
20200615_serum_NGlycP_1hDIA_rep1.mzML	2724.3	2692.36	31.9382	MVSHHJLTTGATLINEQWLLTTAK	MVSHHJLTTGATLINEQWLLTTAK	(N(N(H(H(N(H(H))))(H(N(H(A)))))))	A(1)H(6)N(4)	6	4	1189.54	3948680	1.01712e+07	sp|P00738|HPT_HUMAN/sp|P00739|HPTR_HUMAN	184/126	0.00673735	0.00073272	TRUE
20200615_serum_NGlycP_1hDIA_rep3.mzML	2713.68	2686.08	27.5985	MVSHHJLTTGATLINEQWLLTTAK	MVSHHJLTTGATLINEQWLLTTAK	(N(N(H(H(N(H(H))))(H(N(H(A)))))))	A(1)H(6)N(4)	6	4	1189.54	3727800	8.85994e+06	sp|P00738|HPT_HUMAN/sp|P00739|HPTR_HUMAN	184/126	0.0438873	0.00073272	TRUE
20200615_serum_NGlycP_1hDIA_rep1.mzML	2719.47	2712.38	7.09301	MVSHHJLTTGATLINEQWLLTTAK	MVSHHJLTTGATLINEQWLLTTAK	(N(F)(N(H(H(H))(H(N(H))(N(H)(F))))))	F(2)H(6)N(4)	6	4	1189.79	2315190	9.15892e+06	sp|P00738|HPT_HUMAN/sp|P00739|HPTR_HUMAN	184/126	0.0105902	0.00115512	TRUE
20200615_serum_NGlycP_1hDIA_rep2.mzML	2724.51	2713.08	11.4269	MVSHHJLTTGATLINEQWLLTTAK	MVSHHJLTTGATLINEQWLLTTAK	(N(F)(N(H(H(H))(H(N(H))(N(H)(F))))))	F(2)H(6)N(4)	6	4	1189.79	3673120	9.68725e+06	sp|P00738|HPT_HUMAN/sp|P00739|HPTR_HUMAN	184/126	0.00316907	0.00115512	TRUE
20200615_serum_NGlycP_1hDIA_rep1.mzML	3056.44	3061.18	-4.74407	MVSHHJLTTGATLINEQWLLTTAK	MVSHHJLTTGATLINEQWLLTTAK	(N(N(H(H(N(H(H))))(H(N(F)(H(A)))))))	A(1)F(1)H(6)N(4)	6	4	1226.05	21646300	6504738	sp|P00738|HPT_HUMAN/sp|P00739|HPTR_HUMAN	184/126	0.00171644	0.00371504	TRUE
20200615_serum_NGlycP_1hDIA_rep3.mzML	3048.1	3056.8	-8.69877	MVSHHJLTTGATLINEQWLLTTAK	MVSHHJLTTGATLINEQWLLTTAK	(N(N(H(H(N(H(H))))(H(N(F)(H(A)))))))	A(1)F(1)H(6)N(4)	6	4	1226.05	22760400	6.07602e+06	sp|P00738|HPT_HUMAN/sp|P00739|HPTR_HUMAN	184/126	0.00550691	0.00371504	TRUE
20200615_serum_NGlycP_1hDIA_rep1.mzML	2711.8	2677.49	34.3142	MVSHHJLTTGATLINEQWLLTTAK	MVSHHJLTTGATLINEQWLLTTAK	(N(N(H(H(N(H(A))))(H(N(H))(N(H))))))	A(1)H(6)N(5)	6	4	1240.31	5035060	5.52777e+07	sp|P00738|HPT_HUMAN/sp|P00739|HPTR_HUMAN	184/126	0.00299145	0.00157192	TRUE
20200615_serum_NGlycP_1hDIA_rep2.mzML	2713.59	2677.37	36.2157	MVSHHJLTTGATLINEQWLLTTAK	MVSHHJLTTGATLINEQWLLTTAK	(N(N(H(H(N(H(A))))(H(N(H))(N(H))))))	A(1)H(6)N(5)	6	4	1240.31	4991440	53374628	sp|P00738|HPT_HUMAN/sp|P00739|HPTR_HUMAN	184/126	0.00858053	0.00157192	TRUE
20200615_serum_NGlycP_1hDIA_rep3.mzML	2707.53	2671.52	36.0149	MVSHHJLTTGATLINEQWLLTTAK	MVSHHJLTTGATLINEQWLLTTAK	(N(N(H(H(N(H(A))))(H(N(H))(N(H))))))	A(1)H(6)N(5)	6	4	1240.31	4632860	4.87985e+07	sp|P00738|HPT_HUMAN/sp|P00739|HPTR_HUMAN	184/126	0.00298775	0.00157192	TRUE
20200615_serum_NGlycP_1hDIA_rep1.mzML	3009.96	3039.03	-29.0741	MVSHHJLTTGATLINEQWLLTTAK	MVSHHJLTTGATLINEQWLLTTAK	(N(F)(N(H(H(N(H(A))))(H(N(H(A)))))))	A(2)F(1)H(5)N(4)	6	4	1258.31	952970	1.2202e+07	sp|P00738|HPT_HUMAN/sp|P00739|HPTR_HUMAN	184/126	0.00341559	0.00133167	TRUE
20200615_serum_NGlycP_1hDIA_rep2.mzML	3012.22	3040.87	-28.6505	MVSHHJLTTGATLINEQWLLTTAK	MVSHHJLTTGATLINEQWLLTTAK	(N(F)(N(H(H(N(H(A))))(H(N(H(A)))))))	A(2)F(1)H(5)N(4)	6	4	1258.31	789773	1.53619e+07	sp|P00738|HPT_HUMAN/sp|P00739|HPTR_HUMAN	184/126	0.0242916	0.00133167	TRUE
20200615_serum_NGlycP_1hDIA_rep3.mzML	3025.91	3034.44	-8.52858	MVSHHJLTTGATLINEQWLLTTAK	MVSHHJLTTGATLINEQWLLTTAK	(N(F)(N(H(H(N(H(A))))(H(N(H(A)))))))	A(2)F(1)H(5)N(4)	6	4	1258.31	633146	3.42915e+06	sp|P00738|HPT_HUMAN/sp|P00739|HPTR_HUMAN	184/126	0.0339043	0.00133167	TRUE
20200615_serum_NGlycP_1hDIA_rep2.mzML	3002.21	3010.91	-8.70152	MVSHHJLTTGATLINEQWLLTTAK	MVSHHJLTTGATLINEQWLLTTAK	(N(N(H(N)(H(H)(H))(H(N(H)(F))(N(H(A)))))))	A(1)F(1)H(7)N(5)	6	4	1317.34	2207920	9.93224e+06	sp|P00738|HPT_HUMAN/sp|P00739|HPTR_HUMAN	184/126	0.018013	0.000529252	TRUE
20200615_serum_NGlycP_1hDIA_rep3.mzML	2997.91	3003.21	-5.29792	MVSHHJLTTGATLINEQWLLTTAK	MVSHHJLTTGATLINEQWLLTTAK	(N(N(H(N)(H(H)(H))(H(N(H)(F))(N(H(A)))))))	A(1)F(1)H(7)N(5)	6	4	1317.34	2889530	6.94473e+06	sp|P00738|HPT_HUMAN/sp|P00739|HPTR_HUMAN	184/126	0.00764076	0.000529252	TRUE
20200615_serum_NGlycP_1hDIA_rep1.mzML	3257.25	3187.89	69.3648	MVSHHJLTTGATLINEQWLLTTAK	MVSHHJLTTGATLINEQWLLTTAK	(N(N(H(N)(H(H)(H))(H(N(H(A)))(N(F)(H(A)))))))	A(2)F(1)H(7)N(5)	6	4	1390.11	4786470	5.13022e+06	sp|P00738|HPT_HUMAN/sp|P00739|HPTR_HUMAN	184/126	0.00248575	0.0022807	TRUE
20200615_serum_NGlycP_1hDIA_rep2.mzML	3257.68	3189.4	68.2791	MVSHHJLTTGATLINEQWLLTTAK	MVSHHJLTTGATLINEQWLLTTAK	(N(N(H(N)(H(H)(H))(H(N(H(A)))(N(F)(H(A)))))))	A(2)F(1)H(7)N(5)	6	4	1390.11	4915200	9.4267e+06	sp|P00738|HPT_HUMAN/sp|P00739|HPTR_HUMAN	184/126	0.00251424	0.0022807	TRUE
20200615_serum_NGlycP_1hDIA_rep3.mzML	3255.19	3180	75.1866	MVSHHJLTTGATLINEQWLLTTAK	MVSHHJLTTGATLINEQWLLTTAK	(N(N(H(N)(H(H)(H))(H(N(H(A)))(N(F)(H(A)))))))	A(2)F(1)H(7)N(5)	6	4	1390.11	5624800	1.37965e+07	sp|P00738|HPT_HUMAN/sp|P00739|HPTR_HUMAN	184/126	0.00348977	0.0022807	TRUE
20200615_serum_NGlycP_1hDIA_rep2.mzML	3033.01	3189.48	-156.469	MVSHHJLTTGATLINEQWLLTTAK	MVSHHJLTTGATLINEQWLLTTAK	(N(N(H(H(N(F)(H(A))))(H(N(H(A)))(N(H(A)))))))	A(3)F(1)H(6)N(5)	6	4	1422.37	1480890	260589	sp|P00738|HPT_HUMAN/sp|P00739|HPTR_HUMAN	184/126	5.20345e-05	0.00117148	TRUE
20200615_serum_NGlycP_1hDIA_rep3.mzML	3024.91	3180.09	-155.179	MVSHHJLTTGATLINEQWLLTTAK	MVSHHJLTTGATLINEQWLLTTAK	(N(N(H(H(N(F)(H(A))))(H(N(H(A)))(N(H(A)))))))	A(3)F(1)H(6)N(5)	6	4	1422.37	944947	125086	sp|P00738|HPT_HUMAN/sp|P00739|HPTR_HUMAN	184/126	2.35329e-06	0.00117148	TRUE
20200615_serum_NGlycP_1hDIA_rep1.mzML	2739.57	2690.82	48.7452	MVSHHJLTTGATLINEQWLLTTAK	MVSHHJLTTGATLINEQWLLTTAK	(N(N(H(H(N(H)))(H(N(H(N(H))))))))	H(6)N(5)	6	3	1556.37	1346870	594452	sp|P00738|HPT_HUMAN/sp|P00739|HPTR_HUMAN	184/126	0.0132999	0.0037609	TRUE
20200615_serum_NGlycP_1hDIA_rep2.mzML	2736.16	2690.83	45.33	MVSHHJLTTGATLINEQWLLTTAK	MVSHHJLTTGATLINEQWLLTTAK	(N(N(H(H(N(H)))(H(N(H(N(H))))))))	H(6)N(5)	6	3	1556.37	1397300	188076	sp|P00738|HPT_HUMAN/sp|P00739|HPTR_HUMAN	184/126	0.00666754	0.0037609	TRUE
20200615_serum_NGlycP_1hDIA_rep3.mzML	2734.31	2684.58	49.7328	MVSHHJLTTGATLINEQWLLTTAK	MVSHHJLTTGATLINEQWLLTTAK	(N(N(H(H(N(H)))(H(N(H(N(H))))))))	H(6)N(5)	6	3	1556.37	1396390	630503	sp|P00738|HPT_HUMAN/sp|P00739|HPTR_HUMAN	184/126	0.00446375	0.0037609	TRUE
20200615_serum_NGlycP_1hDIA_rep3.mzML	2706.4	2706.06	0.335883	MVSHHJLTTGATLINEQWLLTTAK	MVSHHJLTTGATLINEQWLLTTAK	(N(N(H(H(N(H)(F)))(H(N(F)(H(F)))))))	F(3)H(5)N(4)	6	3	1580.72	413000	1.33687e+06	sp|P00738|HPT_HUMAN/sp|P00739|HPTR_HUMAN	184/126	0.00963906	0.00180231	TRUE
20200615_serum_NGlycP_1hDIA_rep1.mzML	3057.98	3035.33	22.6484	MVSHHJLTTGATLINEQWLLTTAK	MVSHHJLTTGATLINEQWLLTTAK	(N(N(H(H(N(H)(F)))(H(N(F)(H(A)))))))	A(1)F(2)H(5)N(4)	6	3	1629.06	3080370	7.31982e+07	sp|P00738|HPT_HUMAN/sp|P00739|HPTR_HUMAN	184/126	0.0019364	0.00188797	TRUE
20200615_serum_NGlycP_1hDIA_rep2.mzML	3055.33	3037.02	18.3116	MVSHHJLTTGATLINEQWLLTTAK	MVSHHJLTTGATLINEQWLLTTAK	(N(N(H(H(N(H)(F)))(H(N(F)(H(A)))))))	A(1)F(2)H(5)N(4)	6	3	1629.06	4413330	1.02843e+08	sp|P00738|HPT_HUMAN/sp|P00739|HPTR_HUMAN	184/126	0.000875032	0.00188797	TRUE
20200615_serum_NGlycP_1hDIA_rep3.mzML	3023.36	3030.69	-7.32845	MVSHHJLTTGATLINEQWLLTTAK	MVSHHJLTTGATLINEQWLLTTAK	(N(N(H(H(N(H)(F)))(H(N(F)(H(A)))))))	A(1)F(2)H(5)N(4)	6	3	1629.06	14663100	2.55914e+08	sp|P00738|HPT_HUMAN/sp|P00739|HPTR_HUMAN	184/126	0.00573953	0.00188797	TRUE
20200615_serum_NGlycP_1hDIA_rep2.mzML	2988.46	3007.43	-18.971	MVSHHJLTTGATLINEQWLLTTAK	M[147]VSHHJLTTGATLINEQWLLTTAK	(N(N(H(H(N(H(A))))(H(N(H(A)))))))	A(2)H(5)N(4)	6	5	980.839	1690670	6.29007e+06	sp|P00738|HPT_HUMAN/sp|P00739|HPTR_HUMAN	184/126	0.00447049	0.00147764	TRUE
20200615_serum_NGlycP_1hDIA_rep3.mzML	2969.17	2999.21	-30.0366	MVSHHJLTTGATLINEQWLLTTAK	M[147]VSHHJLTTGATLINEQWLLTTAK	(N(N(H(H(N(H(A))))(H(N(H(A)))))))	A(2)H(5)N(4)	6	5	980.839	1225000	5.42049e+06	sp|P00738|HPT_HUMAN/sp|P00739|HPTR_HUMAN	184/126	0.0331497	0.00147764	TRUE
20200615_serum_NGlycP_1hDIA_rep2.mzML	2987.28	2988.07	-0.793916	MVSHHJLTTGATLINEQWLLTTAK	M[147]VSHHJLTTGATLINEQWLLTTAK	(N(N(H(H(N(H(A))))(H(N(H(A)))))))	A(2)H(5)N(4)	6	4	1225.8	18592900	2.05015e+08	sp|P00738|HPT_HUMAN/sp|P00739|HPTR_HUMAN	184/126	0.0184615	0.00147764	TRUE
20200615_serum_NGlycP_1hDIA_rep3.mzML	2974.36	2978.69	-4.32761	MVSHHJLTTGATLINEQWLLTTAK	M[147]VSHHJLTTGATLINEQWLLTTAK	(N(N(H(H(N(H(A))))(H(N(H(A)))))))	A(2)H(5)N(4)	6	4	1225.8	16767600	1.58729e+08	sp|P00738|HPT_HUMAN/sp|P00739|HPTR_HUMAN	184/126	0.00266967	0.00147764	TRUE
20200615_serum_NGlycP_1hDIA_rep1.mzML	2986.55	3015.04	-28.487	MVSHHJLTTGATLINEQWLLTTAK	M[147]VSHHJLTTGATLINEQWLLTTAK	(N(N(H(H(N(H(A))))(H(N(H(A)))))))	A(2)H(5)N(4)	6	3	1634.06	3038960	6.74125e+07	sp|P00738|HPT_HUMAN/sp|P00739|HPTR_HUMAN	184/126	0.0141615	0.00147764	TRUE
20200615_serum_NGlycP_1hDIA_rep2.mzML	2986.64	3016.38	-29.7437	MVSHHJLTTGATLINEQWLLTTAK	M[147]VSHHJLTTGATLINEQWLLTTAK	(N(N(H(H(N(H(A))))(H(N(H(A)))))))	A(2)H(5)N(4)	6	3	1634.06	3262210	8.077e+07	sp|P00738|HPT_HUMAN/sp|P00739|HPTR_HUMAN	184/126	0.00225795	0.00147764	TRUE
20200615_serum_NGlycP_1hDIA_rep3.mzML	2973.37	3008.95	-35.5771	MVSHHJLTTGATLINEQWLLTTAK	M[147]VSHHJLTTGATLINEQWLLTTAK	(N(N(H(H(N(H(A))))(H(N(H(A)))))))	A(2)H(5)N(4)	6	3	1634.06	2653880	5.27851e+07	sp|P00738|HPT_HUMAN/sp|P00739|HPTR_HUMAN	184/126	0.0118883	0.00147764	TRUE
20200615_serum_NGlycP_1hDIA_rep1.mzML	2696.74	2661.59	35.1544	MVSHHJLTTGATLINEQWLLTTAK	M[147]VSHHJLTTGATLINEQWLLTTAK	(N(N(H(H(N(H)))(H(N(H(A)))))))	A(1)H(5)N(4)	6	4	1153.02	12105900	1.18005e+08	sp|P00738|HPT_HUMAN/sp|P00739|HPTR_HUMAN	184/126	0.00166995	0.00136192	TRUE
20200615_serum_NGlycP_1hDIA_rep2.mzML	2692.1	2662.7	29.4028	MVSHHJLTTGATLINEQWLLTTAK	M[147]VSHHJLTTGATLINEQWLLTTAK	(N(N(H(H(N(H)))(H(N(H(A)))))))	A(1)H(5)N(4)	6	4	1153.02	15093200	1.24471e+08	sp|P00738|HPT_HUMAN/sp|P00739|HPTR_HUMAN	184/126	0.00269321	0.00136192	TRUE
20200615_serum_NGlycP_1hDIA_rep3.mzML	2684.81	2656.99	27.8181	MVSHHJLTTGATLINEQWLLTTAK	M[147]VSHHJLTTGATLINEQWLLTTAK	(N(N(H(H(N(H)))(H(N(H(A)))))))	A(1)H(5)N(4)	6	4	1153.02	12601900	9.52247e+07	sp|P00738|HPT_HUMAN/sp|P00739|HPTR_HUMAN	184/126	0.00274783	0.00136192	TRUE
20200615_serum_NGlycP_1hDIA_rep1.mzML	2696.32	2651.09	45.2272	MVSHHJLTTGATLINEQWLLTTAK	M[147]VSHHJLTTGATLINEQWLLTTAK	(N(N(H(H(N(H)))(H(N(H(A)))))))	A(1)H(5)N(4)	6	3	1537.03	2182020	5.29984e+07	sp|P00738|HPT_HUMAN/sp|P00739|HPTR_HUMAN	184/126	0.00656407	0.00136192	TRUE
20200615_serum_NGlycP_1hDIA_rep2.mzML	2693.08	2653.12	39.9646	MVSHHJLTTGATLINEQWLLTTAK	M[147]VSHHJLTTGATLINEQWLLTTAK	(N(N(H(H(N(H)))(H(N(H(A)))))))	A(1)H(5)N(4)	6	3	1537.03	2419760	4.66974e+07	sp|P00738|HPT_HUMAN/sp|P00739|HPTR_HUMAN	184/126	0.00127509	0.00136192	TRUE
20200615_serum_NGlycP_1hDIA_rep3.mzML	2683.7	2647.3	36.3994	MVSHHJLTTGATLINEQWLLTTAK	M[147]VSHHJLTTGATLINEQWLLTTAK	(N(N(H(H(N(H)))(H(N(H(A)))))))	A(1)H(5)N(4)	6	3	1537.03	1607950	3.21516e+07	sp|P00738|HPT_HUMAN/sp|P00739|HPTR_HUMAN	184/126	0.000857806	0.00136192	TRUE
20200615_serum_NGlycP_1hDIA_rep2.mzML	852.676	847.064	5.61238	NAHGEEKEJLTAR	NAHGEEKEJLTAR	(N(N(H(N)(H(H))(H(N(H(A(A))))))))	A(2)H(5)N(4)	9	4	919.128	1645090	8.07722e+06	sp|Q06033|ITIH3_HUMAN	580	0.000325903	0.000436973	TRUE
20200615_serum_NGlycP_1hDIA_rep3.mzML	853.632	848.046	5.58591	NAHGEEKEJLTAR	NAHGEEKEJLTAR	(N(N(H(N)(H(H))(H(N(H(A(A))))))))	A(2)H(5)N(4)	9	4	919.128	1876800	6.82162e+06	sp|Q06033|ITIH3_HUMAN	580	0.000354736	0.000436973	TRUE
20200615_serum_NGlycP_1hDIA_rep1.mzML	856.323	847.287	9.03648	NAHGEEKEJLTAR	NAHGEEKEJLTAR	(N(N(H(H(N(H(A))))(H(N(H(A)))))))	A(2)H(5)N(4)	9	3	1225.17	5528620	4.12775e+07	sp|Q06033|ITIH3_HUMAN	580	1.03265e-05	0.000436973	TRUE
20200615_serum_NGlycP_1hDIA_rep2.mzML	852.493	847.854	4.63898	NAHGEEKEJLTAR	NAHGEEKEJLTAR	(N(N(H(H(N(H(A))))(H(N(H(A)))))))	A(2)H(5)N(4)	9	3	1225.17	4684740	4.30479e+07	sp|Q06033|ITIH3_HUMAN	580	0.000653721	0.000436973	TRUE
20200615_serum_NGlycP_1hDIA_rep3.mzML	852.91	848.821	4.08902	NAHGEEKEJLTAR	NAHGEEKEJLTAR	(N(N(H(H(N(H(A))))(H(N(H(A)))))))	A(2)H(5)N(4)	9	3	1225.17	5668910	4.45268e+07	sp|Q06033|ITIH3_HUMAN	580	0.000256394	0.000436973	TRUE
20200615_serum_NGlycP_1hDIA_rep1.mzML	1015.82	1034.56	-18.7401	NAHGEEKEJLTAR	NAHGEEKEJLTAR	(N(N(H(H(N(H(A))))(H(N(H(A)))(N(H(A)))))))	A(3)H(6)N(5)	9	3	1443.91	1940340	1.69916e+07	sp|Q06033|ITIH3_HUMAN	580	0.000232739	0.000523587	TRUE
20200615_serum_NGlycP_1hDIA_rep2.mzML	1026.45	1042.53	-16.0828	NAHGEEKEJLTAR	NAHGEEKEJLTAR	(N(N(H(H(N(H(A))))(H(N(H(A)))(N(H(A)))))))	A(3)H(6)N(5)	9	3	1443.91	2116680	1.9429e+07	sp|Q06033|ITIH3_HUMAN	580	0.00400044	0.000523587	TRUE
20200615_serum_NGlycP_1hDIA_rep3.mzML	1021.68	1042.47	-20.7918	NAHGEEKEJLTAR	NAHGEEKEJLTAR	(N(N(H(N(H(A)))(H(N(H(A))))(H(N(H(A)))))))	A(3)H(6)N(5)	9	3	1443.91	1457410	1.30553e+07	sp|Q06033|ITIH3_HUMAN	580	0.0067491	0.000523587	TRUE
20200615_serum_NGlycP_1hDIA_rep1.mzML	2112.22	2143.12	-30.9004	NJATVHEQVGGPSLTSDLQAQSK	NJATVHEQVGGPSLTSDLQAQSK	(N(N(H(H(N(H(A))))(H(N(H(A)))))))	A(2)H(5)N(4)	2	4	1147.24	10336000	9.14772e+07	sp|P04004|VTNC_HUMAN	86	0.00326658	0.000361097	TRUE
20200615_serum_NGlycP_1hDIA_rep2.mzML	2143.53	2148.92	-5.38685	NJATVHEQVGGPSLTSDLQAQSK	NJATVHEQVGGPSLTSDLQAQSK	(N(N(H(H(N(H(A))))(H(N(H(A)))))))	A(2)H(5)N(4)	2	4	1147.24	1229240	1.29789e+07	sp|P04004|VTNC_HUMAN	86	0.00327492	0.000361097	TRUE
20200615_serum_NGlycP_1hDIA_rep3.mzML	2143.5	2147.4	-3.90143	NJATVHEQVGGPSLTSDLQAQSK	NJATVHEQVGGPSLTSDLQAQSK	(N(N(H(H(N(H(A))))(H(N(H(A)))))))	A(2)H(5)N(4)	2	4	1147.24	1155850	9.1769e+06	sp|P04004|VTNC_HUMAN	86	0.00429345	0.000361097	TRUE
20200615_serum_NGlycP_1hDIA_rep1.mzML	2137.79	2134.84	2.94946	NJATVHEQVGGPSLTSDLQAQSK	NJATVHEQVGGPSLTSDLQAQSK	(N(N(H(H(N(H(A))))(H(N(H(A)))))))	A(2)H(5)N(4)	2	3	1529.32	350696	9.56892e+06	sp|P04004|VTNC_HUMAN	86	0.00262992	0.000361097	TRUE
20200615_serum_NGlycP_1hDIA_rep2.mzML	2121.42	2140.73	-19.306	NJATVHEQVGGPSLTSDLQAQSK	NJATVHEQVGGPSLTSDLQAQSK	(N(N(H(H(N(H(A))))(H(N(H(A)))))))	A(2)H(5)N(4)	2	3	1529.32	3222900	7.78982e+07	sp|P04004|VTNC_HUMAN	86	0.00180444	0.000361097	TRUE
20200615_serum_NGlycP_1hDIA_rep3.mzML	2117.89	2139.35	-21.4561	NJATVHEQVGGPSLTSDLQAQSK	NJATVHEQVGGPSLTSDLQAQSK	(N(N(H(H(N(H(A))))(H(N(H(A)))))))	A(2)H(5)N(4)	2	3	1529.32	4117540	9.41631e+07	sp|P04004|VTNC_HUMAN	86	0.00160599	0.000361097	TRUE
20200615_serum_NGlycP_1hDIA_rep1.mzML	2379.49	2377.83	1.65704	NJATVHEQVGGPSLTSDLQAQSK	NJATVHEQVGGPSLTSDLQAQSK	(N(F)(N(H(N)(H(H)(H))(H(N(H)(F))(N(F)(H(A)))))))	A(1)F(3)H(7)N(5)	2	4	1315.81	792925	3745622	sp|P04004|VTNC_HUMAN	86	0.00875292	0.000834636	TRUE
20200615_serum_NGlycP_1hDIA_rep2.mzML	2381.71	2378.06	3.65027	NJATVHEQVGGPSLTSDLQAQSK	NJATVHEQVGGPSLTSDLQAQSK	(N(F)(N(H(N)(H(H)(H))(H(N(H)(F))(N(F)(H(A)))))))	A(1)F(3)H(7)N(5)	2	4	1315.81	1088060	4.08492e+06	sp|P04004|VTNC_HUMAN	86	0.0120547	0.000834636	TRUE
20200615_serum_NGlycP_1hDIA_rep3.mzML	2403.33	2378.68	24.6494	NJATVHEQVGGPSLTSDLQAQSK	NJATVHEQVGGPSLTSDLQAQSK	(N(F)(N(H(N)(H(H)(H))(H(N(H)(F))(N(F)(H(A)))))))	A(1)F(3)H(7)N(5)	2	4	1315.81	2918140	1.49484e+07	sp|P04004|VTNC_HUMAN	86	0.0033726	0.000834636	TRUE
20200615_serum_NGlycP_1hDIA_rep1.mzML	2395.24	2473	-77.7556	NJATVHEQVGGPSLTSDLQAQSK	NJATVHEQVGGPSLTSDLQAQSK	(N(N(H(N)(H(H)(H))(H(N(F)(H(A)))(N(F)(H(A)))))))	A(2)F(2)H(7)N(5)	2	4	1352.07	1603810	8.50249e+06	sp|P04004|VTNC_HUMAN	86	0.0161677	0.000288667	TRUE
20200615_serum_NGlycP_1hDIA_rep2.mzML	2396.61	2475	-78.3869	NJATVHEQVGGPSLTSDLQAQSK	NJATVHEQVGGPSLTSDLQAQSK	(N(N(H(N)(H(H)(H))(H(N(F)(H(A)))(N(F)(H(A)))))))	A(2)F(2)H(7)N(5)	2	4	1352.07	2342700	9.97663e+06	sp|P04004|VTNC_HUMAN	86	0.0161934	0.000288667	TRUE
20200615_serum_NGlycP_1hDIA_rep3.mzML	2399.64	2474.04	-74.3953	NJATVHEQVGGPSLTSDLQAQSK	NJATVHEQVGGPSLTSDLQAQSK	(N(N(H(N)(H(H)(H))(H(N(F)(H(A)))(N(F)(H(A)))))))	A(2)F(2)H(7)N(5)	2	4	1352.07	1672070	1.05696e+07	sp|P04004|VTNC_HUMAN	86	0.00300252	0.000288667	TRUE
20200615_serum_NGlycP_1hDIA_rep1.mzML	1482.05	1472.41	9.64115	NLFLJHSEJATAK	NLFLJHSEJATAK	(N(N(H(H(N(H)))(H(N(H(A)))))))	A(1)H(5)N(4)	5	3	1124.81	4996650	39816585	sp|P00738|HPT_HUMAN/sp|P00739|HPTR_HUMAN	207/149	8.53937e-06	0.00311293	TRUE
20200615_serum_NGlycP_1hDIA_rep2.mzML	1491.72	1480.95	10.7653	NLFLJHSEJATAK	NLFLJHSEJATAK	(N(N(H(H(N(H)))(H(N(H(A)))))))	A(1)H(5)N(4)	5	3	1124.81	5864780	3.4021e+07	sp|P00738|HPT_HUMAN/sp|P00739|HPTR_HUMAN	207/149	1.67067e-06	0.00311293	TRUE
20200615_serum_NGlycP_1hDIA_rep3.mzML	1493.03	1481.95	11.0777	NLFLJHSEJATAK	NLFLJHSEJATAK	(N(N(H(H(N(H)))(H(N(H(A)))))))	A(1)H(5)N(4)	5	3	1124.81	5773720	3.9726e+07	sp|P00738|HPT_HUMAN/sp|P00739|HPTR_HUMAN	207/149	2.63267e-05	0.00311293	TRUE
20200615_serum_NGlycP_1hDIA_rep1.mzML	1814.67	1783.79	30.8801	NLFLJHSEJATAK	NLFLJHSEJATAK	(N(N(H(N)(H(H))(H(N(H(A(A))))))))	A(2)H(5)N(4)	5	3	1221.84	2093770	1.53254e+07	sp|P00738|HPT_HUMAN/sp|P00739|HPTR_HUMAN	207/149	0.000737888	0.00898691	TRUE
20200615_serum_NGlycP_1hDIA_rep2.mzML	1816.26	1788.61	27.6528	NLFLJHSEJATAK	NLFLJHSEJATAK	(N(N(H(H(N(H(A))))(H(N(H(A)))))))	A(2)H(5)N(4)	5	3	1221.84	2470830	2.04399e+07	sp|P00738|HPT_HUMAN/sp|P00739|HPTR_HUMAN	207/149	0.000823208	0.00898691	TRUE
20200615_serum_NGlycP_1hDIA_rep3.mzML	1821.73	1781.17	40.558	NLFLJHSEJATAK	NLFLJHSEJATAK	(N(N(H(H(N(H(A))))(H(N(H(A)))))))	A(2)H(5)N(4)	5	3	1221.84	1988140	1.57706e+07	sp|P00738|HPT_HUMAN/sp|P00739|HPTR_HUMAN	207/149	0.000941651	0.00898691	TRUE
20200615_serum_NGlycP_1hDIA_rep1.mzML	3046.93	3063.39	-16.46	NPPMGGNVVIFDTVITNQEEPYQJHSGR	NPPMGGNVVIFDTVITNQEEPYQJHSGR	(N(F)(N(H(H(H))(H(N)(N(H(A)))))))	A(1)F(1)H(5)N(4)	24	4	1294.06	1060130	1.4903e+07	sp|P02745|C1QA_HUMAN	146	0.00309891	0.000800176	TRUE
20200615_serum_NGlycP_1hDIA_rep2.mzML	3047.3	3065.8	-18.4997	NPPMGGNVVIFDTVITNQEEPYQJHSGR	NPPMGGNVVIFDTVITNQEEPYQJHSGR	(N(F)(N(H(H(H))(H(N)(N(H(A)))))))	A(1)F(1)H(5)N(4)	24	4	1294.06	1129760	1.60304e+07	sp|P02745|C1QA_HUMAN	146	0.00225212	0.000800176	TRUE
20200615_serum_NGlycP_1hDIA_rep3.mzML	3039.73	3058.83	-19.0961	NPPMGGNVVIFDTVITNQEEPYQJHSGR	NPPMGGNVVIFDTVITNQEEPYQJHSGR	(N(F)(N(H(H(H))(H(N)(N(H(A)))))))	A(1)F(1)H(5)N(4)	24	4	1294.06	1172440	1.24444e+07	sp|P02745|C1QA_HUMAN	146	0.00800719	0.000800176	TRUE
20200615_serum_NGlycP_1hDIA_rep1.mzML	3046.93	3095.78	-48.8495	NPPMGGNVVIFDTVITNQEEPYQJHSGR	NPPMGGNVVIFDTVITNQEEPYQJHSGR	(N(F)(N(H(H(N(H)))(H(N(H(H)(F)))))))	F(2)H(6)N(4)	24	4	1298.31	1145250	4.65612e+06	sp|P02745|C1QA_HUMAN	146	0.00357544	0.00175845	TRUE
20200615_serum_NGlycP_1hDIA_rep2.mzML	3042.32	3097.05	-54.7346	NPPMGGNVVIFDTVITNQEEPYQJHSGR	NPPMGGNVVIFDTVITNQEEPYQJHSGR	(N(F)(N(H(H(N(H)))(H(N(H(H)(F)))))))	F(2)H(6)N(4)	24	4	1298.31	1185940	6.3304e+06	sp|P02745|C1QA_HUMAN	146	0.00818405	0.00175845	TRUE
20200615_serum_NGlycP_1hDIA_rep3.mzML	3039.47	3089.07	-49.5968	NPPMGGNVVIFDTVITNQEEPYQJHSGR	NPPMGGNVVIFDTVITNQEEPYQJHSGR	(N(F)(N(H(H(N(H)))(H(N(H(H)(F)))))))	F(2)H(6)N(4)	24	4	1298.31	1288420	5.5139e+06	sp|P02745|C1QA_HUMAN	146	0.00262001	0.00175845	TRUE
20200615_serum_NGlycP_1hDIA_rep1.mzML	3538.35	3461.28	77.074	NVIFSPLSISTALAFLSLGAHJTTLTEILK	NVIFSPLSISTALAFLSLGAHJTTLTEILK	(N(N(H(H(N(H(A))))(H(N(H(A)))(N(H(A)))))))	A(3)H(6)N(5)	22	5	1207.36	2815800	3.96661e+06	sp|P01011|AACT_HUMAN	93	0.0139729	0.00595251	TRUE
20200615_serum_NGlycP_1hDIA_rep2.mzML	3534.07	3461.72	72.351	NVIFSPLSISTALAFLSLGAHJTTLTEILK	NVIFSPLSISTALAFLSLGAHJTTLTEILK	(N(N(H(H(N(H(A))))(H(N(H(A)))(N(H(A)))))))	A(3)H(6)N(5)	22	5	1207.36	3029830	6.31595e+06	sp|P01011|AACT_HUMAN	93	0.00396715	0.00595251	TRUE
20200615_serum_NGlycP_1hDIA_rep1.mzML	3446.74	3447.4	-0.663619	PALEDLLLGSEAJLTCTLTGLR	PALEDLLLGSEAJLTC[160]TLTGLR	(N(N(H(H(N)(N(H)))(H(N(H(A)))))))	A(1)H(5)N(5)	13	5	895.605	597690	1.42354e+06	sp|P01877|IGHA2_HUMAN/sp|P0DOX2|IGA2_HUMAN/sp|P01876|IGHA1_HUMAN	131/246/144	0.0030062	0.000892625	TRUE
20200615_serum_NGlycP_1hDIA_rep2.mzML	3448.43	3448.04	0.392416	PALEDLLLGSEAJLTCTLTGLR	PALEDLLLGSEAJLTC[160]TLTGLR	(N(N(H(H(N)(N(H)))(H(N(H(A)))))))	A(1)H(5)N(5)	13	5	895.605	821714	2.64265e+06	sp|P01877|IGHA2_HUMAN/sp|P0DOX2|IGA2_HUMAN/sp|P01876|IGHA1_HUMAN	131/246/144	0.00184491	0.000892625	TRUE
20200615_serum_NGlycP_1hDIA_rep3.mzML	3445.54	3446.92	-1.38448	PALEDLLLGSEAJLTCTLTGLR	PALEDLLLGSEAJLTC[160]TLTGLR	(N(N(H(H(N)(N(H)))(H(N(H(A)))))))	A(1)H(5)N(5)	13	5	895.605	577973	1.80308e+06	sp|P01877|IGHA2_HUMAN/sp|P0DOX2|IGA2_HUMAN/sp|P01876|IGHA1_HUMAN	131/246/144	0.0179851	0.000892625	TRUE
20200615_serum_NGlycP_1hDIA_rep1.mzML	3453.92	3373.36	80.5638	PALEDLLLGSEAJLTCTLTGLR	PALEDLLLGSEAJLTC[160]TLTGLR	(N(N(H(H(H))(H(N(H(A)))))))	A(1)H(5)N(3)	13	4	1017.71	3124910	4.0931e+06	sp|P01877|IGHA2_HUMAN/sp|P0DOX2|IGA2_HUMAN/sp|P01876|IGHA1_HUMAN	131/246/144	0.00156301	0.00116492	TRUE
20200615_serum_NGlycP_1hDIA_rep2.mzML	3384.42	3374.99	9.42696	PALEDLLLGSEAJLTCTLTGLR	PALEDLLLGSEAJLTC[160]TLTGLR	(N(N(H(H(H))(H(N(H(A)))))))	A(1)H(5)N(3)	13	4	1017.71	5260300	413910	sp|P01877|IGHA2_HUMAN/sp|P0DOX2|IGA2_HUMAN/sp|P01876|IGHA1_HUMAN	131/246/144	0.0108921	0.00116492	TRUE
20200615_serum_NGlycP_1hDIA_rep3.mzML	3377.79	3370.69	7.09964	PALEDLLLGSEAJLTCTLTGLR	PALEDLLLGSEAJLTC[160]TLTGLR	(N(N(H(H(H))(H(N(H(A)))))))	A(1)H(5)N(3)	13	4	1017.71	5011650	189847	sp|P01877|IGHA2_HUMAN/sp|P0DOX2|IGA2_HUMAN/sp|P01876|IGHA1_HUMAN	131/246/144	0.0294974	0.00116492	TRUE
20200615_serum_NGlycP_1hDIA_rep1.mzML	3451.8	3453.18	-1.37657	PALEDLLLGSEAJLTCTLTGLR	PALEDLLLGSEAJLTC[160]TLTGLR	(N(N(H(H(H))(H(N(H(A)))))))	A(1)H(5)N(3)	13	3	1356.62	1137610	1.27162e+07	sp|P01877|IGHA2_HUMAN/sp|P0DOX2|IGA2_HUMAN/sp|P01876|IGHA1_HUMAN	131/246/144	0.00495899	0.00116492	TRUE
20200615_serum_NGlycP_1hDIA_rep2.mzML	3453.82	3453.7	0.117648	PALEDLLLGSEAJLTCTLTGLR	PALEDLLLGSEAJLTC[160]TLTGLR	(N(N(H(H(H))(H(N(H(A)))))))	A(1)H(5)N(3)	13	3	1356.62	1625230	1.63833e+07	sp|P01877|IGHA2_HUMAN/sp|P0DOX2|IGA2_HUMAN/sp|P01876|IGHA1_HUMAN	131/246/144	0.00157305	0.00116492	TRUE
20200615_serum_NGlycP_1hDIA_rep3.mzML	3451.54	3452.77	-1.23202	PALEDLLLGSEAJLTCTLTGLR	PALEDLLLGSEAJLTC[160]TLTGLR	(N(N(H(H(H))(H(N(H(A)))))))	A(1)H(5)N(3)	13	3	1356.62	1543810	1.1364e+07	sp|P01877|IGHA2_HUMAN/sp|P0DOX2|IGA2_HUMAN/sp|P01876|IGHA1_HUMAN	131/246/144	0.00122888	0.00116492	TRUE
20200615_serum_NGlycP_1hDIA_rep1.mzML	3453.56	3315.91	137.651	PALEDLLLGSEAJLTCTLTGLR	PALEDLLLGSEAJLTC[160]TLTGLR	(N(N(H(H(N))(H(N(H(A)))))))	A(1)H(4)N(4)	13	4	1027.97	6913860	8.45727e+06	sp|P01877|IGHA2_HUMAN/sp|P0DOX2|IGA2_HUMAN/sp|P01876|IGHA1_HUMAN	131/246/144	0.0016802	0.00239962	TRUE
20200615_serum_NGlycP_1hDIA_rep1.mzML	3453.32	3317.32	135.995	PALEDLLLGSEAJLTCTLTGLR	PALEDLLLGSEAJLTC[160]TLTGLR	(N(N(H(H(N))(H(N(H(A)))))))	A(1)H(4)N(4)	13	3	1370.29	4121850	2.41747e+07	sp|P01877|IGHA2_HUMAN/sp|P0DOX2|IGA2_HUMAN/sp|P01876|IGHA1_HUMAN	131/246/144	0.00905652	0.00239962	TRUE
20200615_serum_NGlycP_1hDIA_rep2.mzML	3454.83	3319.85	134.976	PALEDLLLGSEAJLTCTLTGLR	PALEDLLLGSEAJLTC[160]TLTGLR	(N(N(H(H(N))(H(N(H(A)))))))	A(1)H(4)N(4)	13	3	1370.29	5392700	30418446	sp|P01877|IGHA2_HUMAN/sp|P0DOX2|IGA2_HUMAN/sp|P01876|IGHA1_HUMAN	131/246/144	0.0265244	0.00239962	TRUE
20200615_serum_NGlycP_1hDIA_rep3.mzML	3453.24	3315.46	137.782	PALEDLLLGSEAJLTCTLTGLR	PALEDLLLGSEAJLTC[160]TLTGLR	(N(N(H(H(N))(H(N(H(A)))))))	A(1)H(4)N(4)	13	3	1370.29	5695470	2.14545e+07	sp|P01877|IGHA2_HUMAN/sp|P0DOX2|IGA2_HUMAN/sp|P01876|IGHA1_HUMAN	131/246/144	0.0264162	0.00239962	TRUE
20200615_serum_NGlycP_1hDIA_rep1.mzML	3378.22	3300.77	77.4469	PALEDLLLGSEAJLTCTLTGLR	PALEDLLLGSEAJLTC[160]TLTGLR	(N(N(H(N)(H(N(H)))(H(N(H))))))	H(5)N(5)	13	4	1046.48	2326610	4581626	sp|P01877|IGHA2_HUMAN/sp|P0DOX2|IGA2_HUMAN/sp|P01876|IGHA1_HUMAN	131/246/144	0.000620512	0.001119	TRUE
20200615_serum_NGlycP_1hDIA_rep3.mzML	3453.76	3299.26	154.503	PALEDLLLGSEAJLTCTLTGLR	PALEDLLLGSEAJLTC[160]TLTGLR	(N(N(H(N)(H(H))(H(N)(N(H))))))	H(5)N(5)	13	4	1046.48	8107920	1.38204e+06	sp|P01877|IGHA2_HUMAN/sp|P0DOX2|IGA2_HUMAN/sp|P01876|IGHA1_HUMAN	131/246/144	0.00120077	0.001119	TRUE
20200615_serum_NGlycP_1hDIA_rep1.mzML	3378.04	3301.1	76.9388	PALEDLLLGSEAJLTCTLTGLR	PALEDLLLGSEAJLTC[160]TLTGLR	(N(N(H(N)(H(N(H)))(H(N(H))))))	H(5)N(5)	13	3	1394.97	1433130	5.21815e+06	sp|P01877|IGHA2_HUMAN/sp|P0DOX2|IGA2_HUMAN/sp|P01876|IGHA1_HUMAN	131/246/144	0.000119852	0.001119	TRUE
20200615_serum_NGlycP_1hDIA_rep2.mzML	3380.25	3303.63	76.6246	PALEDLLLGSEAJLTCTLTGLR	PALEDLLLGSEAJLTC[160]TLTGLR	(N(N(H(N)(H(N(H)))(H(N(H))))))	H(5)N(5)	13	3	1394.97	1728830	6.46874e+06	sp|P01877|IGHA2_HUMAN/sp|P0DOX2|IGA2_HUMAN/sp|P01876|IGHA1_HUMAN	131/246/144	5.47055e-05	0.001119	TRUE
20200615_serum_NGlycP_1hDIA_rep3.mzML	3375.5	3299.58	75.9157	PALEDLLLGSEAJLTCTLTGLR	PALEDLLLGSEAJLTC[160]TLTGLR	(N(N(H(N)(H(N(H)))(H(N(H))))))	H(5)N(5)	13	3	1394.97	2157510	6.04418e+06	sp|P01877|IGHA2_HUMAN/sp|P0DOX2|IGA2_HUMAN/sp|P01876|IGHA1_HUMAN	131/246/144	4.35256e-05	0.001119	TRUE
20200615_serum_NGlycP_1hDIA_rep1.mzML	3450.03	3362.87	87.1613	PALEDLLLGSEAJLTCTLTGLR	PALEDLLLGSEAJLTC[160]TLTGLR	(N(N(H(H(N(H)))(H(N(H(A)))))))	A(1)H(5)N(4)	13	4	1068.48	10901800	54855000	sp|P01877|IGHA2_HUMAN/sp|P0DOX2|IGA2_HUMAN/sp|P01876|IGHA1_HUMAN	131/246/144	0.00281764	0.00141001	TRUE
20200615_serum_NGlycP_1hDIA_rep2.mzML	3451.53	3364.91	86.6162	PALEDLLLGSEAJLTCTLTGLR	PALEDLLLGSEAJLTC[160]TLTGLR	(N(N(H(H(N(H)))(H(N(H(A)))))))	A(1)H(5)N(4)	13	4	1068.48	14172400	8.15309e+07	sp|P01877|IGHA2_HUMAN/sp|P0DOX2|IGA2_HUMAN/sp|P01876|IGHA1_HUMAN	131/246/144	0.00261671	0.00141001	TRUE
20200615_serum_NGlycP_1hDIA_rep3.mzML	3449.93	3360.18	89.7497	PALEDLLLGSEAJLTCTLTGLR	PALEDLLLGSEAJLTC[160]TLTGLR	(N(N(H(H(N(H)))(H(N(H(A)))))))	A(1)H(5)N(4)	13	4	1068.48	14462400	8.42672e+07	sp|P01877|IGHA2_HUMAN/sp|P0DOX2|IGA2_HUMAN/sp|P01876|IGHA1_HUMAN	131/246/144	0.00297671	0.00141001	TRUE
20200615_serum_NGlycP_1hDIA_rep1.mzML	3374.51	3363.24	11.2714	PALEDLLLGSEAJLTCTLTGLR	PALEDLLLGSEAJLTC[160]TLTGLR	(N(N(H(H(N(H)))(H(N(H(A)))))))	A(1)H(5)N(4)	13	3	1424.31	539995	319492	sp|P01877|IGHA2_HUMAN/sp|P0DOX2|IGA2_HUMAN/sp|P01876|IGHA1_HUMAN	131/246/144	0.00302088	0.00141001	TRUE
20200615_serum_NGlycP_1hDIA_rep2.mzML	3451.66	3365.28	86.3846	PALEDLLLGSEAJLTCTLTGLR	PALEDLLLGSEAJLTC[160]TLTGLR	(N(N(H(H(N(H)))(H(N(H(A)))))))	A(1)H(5)N(4)	13	3	1424.31	16154600	6.59865e+07	sp|P01877|IGHA2_HUMAN/sp|P0DOX2|IGA2_HUMAN/sp|P01876|IGHA1_HUMAN	131/246/144	0.00182875	0.00141001	TRUE
20200615_serum_NGlycP_1hDIA_rep3.mzML	3450.29	3360.56	89.7339	PALEDLLLGSEAJLTCTLTGLR	PALEDLLLGSEAJLTC[160]TLTGLR	(N(N(H(H(H))(H(N)(N(H(A)))))))	A(1)H(5)N(4)	13	3	1424.31	14366400	5.9596e+07	sp|P01877|IGHA2_HUMAN/sp|P0DOX2|IGA2_HUMAN/sp|P01876|IGHA1_HUMAN	131/246/144	0.00194713	0.00141001	TRUE
20200615_serum_NGlycP_1hDIA_rep1.mzML	3450.32	3451.69	-1.37128	PALEDLLLGSEAJLTCTLTGLR	PALEDLLLGSEAJLTC[160]TLTGLR	(N(N(H(H)(H(H)(H(N(H(A))))))))	A(1)H(6)N(3)	13	4	1058.23	8390240	845507	sp|P01877|IGHA2_HUMAN/sp|P0DOX2|IGA2_HUMAN/sp|P01876|IGHA1_HUMAN	131/246/144	0.00282122	0.00139968	TRUE
20200615_serum_NGlycP_1hDIA_rep2.mzML	3450.58	3452.25	-1.66638	PALEDLLLGSEAJLTCTLTGLR	PALEDLLLGSEAJLTC[160]TLTGLR	(N(N(H(H(H(H)))(H(N(H(A)))))))	A(1)H(6)N(3)	13	4	1058.23	10974500	1.59036e+06	sp|P01877|IGHA2_HUMAN/sp|P0DOX2|IGA2_HUMAN/sp|P01876|IGHA1_HUMAN	131/246/144	0.015657	0.00139968	TRUE
20200615_serum_NGlycP_1hDIA_rep3.mzML	3450.36	3451.26	-0.902373	PALEDLLLGSEAJLTCTLTGLR	PALEDLLLGSEAJLTC[160]TLTGLR	(N(N(H(H)(H(H)(H(N(H(A))))))))	A(1)H(6)N(3)	13	4	1058.23	9713900	1.5997e+06	sp|P01877|IGHA2_HUMAN/sp|P0DOX2|IGA2_HUMAN/sp|P01876|IGHA1_HUMAN	131/246/144	0.00298038	0.00139968	TRUE
20200615_serum_NGlycP_1hDIA_rep1.mzML	3375.64	3371.8	3.84071	PALEDLLLGSEAJLTCTLTGLR	PALEDLLLGSEAJLTC[160]TLTGLR	(N(N(H(H)(H(H)(H(N(H(A))))))))	A(1)H(6)N(3)	13	3	1410.63	504257	434025	sp|P01877|IGHA2_HUMAN/sp|P0DOX2|IGA2_HUMAN/sp|P01876|IGHA1_HUMAN	131/246/144	0.0138555	0.00139968	TRUE
20200615_serum_NGlycP_1hDIA_rep2.mzML	3451.72	3373.5	78.2225	PALEDLLLGSEAJLTCTLTGLR	PALEDLLLGSEAJLTC[160]TLTGLR	(N(N(H(H)(H(H)(H(N(H(A))))))))	A(1)H(6)N(3)	13	3	1410.63	13499000	1.60103e+06	sp|P01877|IGHA2_HUMAN/sp|P0DOX2|IGA2_HUMAN/sp|P01876|IGHA1_HUMAN	131/246/144	0.00299883	0.00139968	TRUE
20200615_serum_NGlycP_1hDIA_rep3.mzML	3450.14	3369.11	81.0257	PALEDLLLGSEAJLTCTLTGLR	PALEDLLLGSEAJLTC[160]TLTGLR	(N(N(H(H(H(H)))(H(N(H(A)))))))	A(1)H(6)N(3)	13	3	1410.63	11730500	1.84094e+06	sp|P01877|IGHA2_HUMAN/sp|P0DOX2|IGA2_HUMAN/sp|P01876|IGHA1_HUMAN	131/246/144	0.00352998	0.00139968	TRUE
20200615_serum_NGlycP_1hDIA_rep1.mzML	3450.91	3373.62	77.2873	PALEDLLLGSEAJLTCTLTGLR	PALEDLLLGSEAJLTC[160]TLTGLR	(N(N(H(H(N)(N))(H(N(H(A)))))))	A(1)H(4)N(5)	13	4	1078.74	19163800	1.09727e+07	sp|P01877|IGHA2_HUMAN/sp|P0DOX2|IGA2_HUMAN/sp|P01876|IGHA1_HUMAN	131/246/144	0.00240373	0.00333099	TRUE
20200615_serum_NGlycP_1hDIA_rep2.mzML	3453.25	3375.25	77.9974	PALEDLLLGSEAJLTCTLTGLR	PALEDLLLGSEAJLTC[160]TLTGLR	(N(N(H(N)(H(N))(H(N(H(A)))))))	A(1)H(4)N(5)	13	4	1078.74	24953000	23964642	sp|P01877|IGHA2_HUMAN/sp|P0DOX2|IGA2_HUMAN/sp|P01876|IGHA1_HUMAN	131/246/144	0.00235099	0.00333099	TRUE
20200615_serum_NGlycP_1hDIA_rep3.mzML	3451.09	3370.96	80.1314	PALEDLLLGSEAJLTCTLTGLR	PALEDLLLGSEAJLTC[160]TLTGLR	(N(N(H(N)(H(N))(H(N(H(A)))))))	A(1)H(4)N(5)	13	4	1078.74	28048500	2.8754e+07	sp|P01877|IGHA2_HUMAN/sp|P0DOX2|IGA2_HUMAN/sp|P01876|IGHA1_HUMAN	131/246/144	0.00148223	0.00333099	TRUE
20200615_serum_NGlycP_1hDIA_rep1.mzML	3451.22	3374.74	76.4766	PALEDLLLGSEAJLTCTLTGLR	PALEDLLLGSEAJLTC[160]TLTGLR	(N(N(H(N)(H(N))(H(N(H(A)))))))	A(1)H(4)N(5)	13	3	1437.99	6963860	18359946	sp|P01877|IGHA2_HUMAN/sp|P0DOX2|IGA2_HUMAN/sp|P01876|IGHA1_HUMAN	131/246/144	0.000735692	0.00333099	TRUE
20200615_serum_NGlycP_1hDIA_rep2.mzML	3453.32	3376.33	76.9878	PALEDLLLGSEAJLTCTLTGLR	PALEDLLLGSEAJLTC[160]TLTGLR	(N(N(H(N)(H(N))(H(N(H(A)))))))	A(1)H(4)N(5)	13	3	1437.99	7845760	2.17347e+07	sp|P01877|IGHA2_HUMAN/sp|P0DOX2|IGA2_HUMAN/sp|P01876|IGHA1_HUMAN	131/246/144	0.00168791	0.00333099	TRUE
20200615_serum_NGlycP_1hDIA_rep3.mzML	3451.54	3372.11	79.4326	PALEDLLLGSEAJLTCTLTGLR	PALEDLLLGSEAJLTC[160]TLTGLR	(N(N(H(N)(H(N))(H(N(H(A)))))))	A(1)H(4)N(5)	13	3	1437.99	7566850	1.64096e+07	sp|P01877|IGHA2_HUMAN/sp|P0DOX2|IGA2_HUMAN/sp|P01876|IGHA1_HUMAN	131/246/144	0.000834042	0.00333099	TRUE
20200615_serum_NGlycP_1hDIA_rep1.mzML	3451.04	3318.11	132.93	PALEDLLLGSEAJLTCTLTGLR	PALEDLLLGSEAJLTC[160]TLTGLR	(N(N(H(N)(H(N(H)))(H(N(H)(F))))))	F(1)H(5)N(5)	13	4	1083	17992500	8.94652e+06	sp|P01877|IGHA2_HUMAN/sp|P0DOX2|IGA2_HUMAN/sp|P01876|IGHA1_HUMAN	131/246/144	0.000746686	0.00298129	TRUE
20200615_serum_NGlycP_1hDIA_rep3.mzML	3451.09	3316.22	134.874	PALEDLLLGSEAJLTCTLTGLR	PALEDLLLGSEAJLTC[160]TLTGLR	(N(N(H(N)(H(N(H)))(H(N(H)(F))))))	F(1)H(5)N(5)	13	4	1083	25687900	1.4268e+07	sp|P01877|IGHA2_HUMAN/sp|P0DOX2|IGA2_HUMAN/sp|P01876|IGHA1_HUMAN	131/246/144	0.00195518	0.00298129	TRUE
20200615_serum_NGlycP_1hDIA_rep1.mzML	3452.32	3273.15	179.167	PALEDLLLGSEAJLTCTLTGLR	PALEDLLLGSEAJLTC[160]TLTGLR	(N(N(H(N)(H(N(H)))(H(N(H)(F))))))	F(1)H(5)N(5)	13	3	1443.66	6653800	3.23043e+07	sp|P01877|IGHA2_HUMAN/sp|P0DOX2|IGA2_HUMAN/sp|P01876|IGHA1_HUMAN	131/246/144	0.000387047	0.00298129	TRUE
20200615_serum_NGlycP_1hDIA_rep3.mzML	3451.54	3270.43	181.112	PALEDLLLGSEAJLTCTLTGLR	PALEDLLLGSEAJLTC[160]TLTGLR	(N(N(H(N)(H(N(H)))(H(N(H)(F))))))	F(1)H(5)N(5)	13	3	1443.66	7167550	2.04583e+07	sp|P01877|IGHA2_HUMAN/sp|P0DOX2|IGA2_HUMAN/sp|P01876|IGHA1_HUMAN	131/246/144	0.00101599	0.00298129	TRUE
20200615_serum_NGlycP_1hDIA_rep1.mzML	3448.42	3364.47	83.9469	PALEDLLLGSEAJLTCTLTGLR	PALEDLLLGSEAJLTC[160]TLTGLR	(N(N(H(N)(H(H))(H(N(F)(H(A)))))))	A(1)F(1)H(5)N(4)	13	4	1105	3959740	2.06272e+06	sp|P01877|IGHA2_HUMAN/sp|P0DOX2|IGA2_HUMAN/sp|P01876|IGHA1_HUMAN	131/246/144	0.00160089	0.00258149	TRUE
20200615_serum_NGlycP_1hDIA_rep2.mzML	3448.98	3366.46	82.5159	PALEDLLLGSEAJLTCTLTGLR	PALEDLLLGSEAJLTC[160]TLTGLR	(N(N(H(N)(H(H))(H(N(F)(H(A)))))))	A(1)F(1)H(5)N(4)	13	4	1105	5602700	5.94523e+06	sp|P01877|IGHA2_HUMAN/sp|P0DOX2|IGA2_HUMAN/sp|P01876|IGHA1_HUMAN	131/246/144	0.00268643	0.00258149	TRUE
20200615_serum_NGlycP_1hDIA_rep3.mzML	3447.5	3361.78	85.7193	PALEDLLLGSEAJLTCTLTGLR	PALEDLLLGSEAJLTC[160]TLTGLR	(N(F)(N(H(N)(H(H))(H(N(H(A)))))))	A(1)F(1)H(5)N(4)	13	4	1105	5297420	4.15092e+06	sp|P01877|IGHA2_HUMAN/sp|P0DOX2|IGA2_HUMAN/sp|P01876|IGHA1_HUMAN	131/246/144	0.000144426	0.00258149	TRUE
20200615_serum_NGlycP_1hDIA_rep1.mzML	3447.78	3353.47	94.3135	PALEDLLLGSEAJLTCTLTGLR	PALEDLLLGSEAJLTC[160]TLTGLR	(N(N(H(H(N(H)(F)))(H(N(H(A)))))))	A(1)F(1)H(5)N(4)	13	3	1473	1466050	1.66871e+06	sp|P01877|IGHA2_HUMAN/sp|P0DOX2|IGA2_HUMAN/sp|P01876|IGHA1_HUMAN	131/246/144	0.00945112	0.00258149	TRUE
20200615_serum_NGlycP_1hDIA_rep2.mzML	3451.24	3355.79	95.4507	PALEDLLLGSEAJLTCTLTGLR	PALEDLLLGSEAJLTC[160]TLTGLR	(N(N(H(H(N(H)(F)))(H(N(H(A)))))))	A(1)F(1)H(5)N(4)	13	3	1473	1322290	2.88233e+06	sp|P01877|IGHA2_HUMAN/sp|P0DOX2|IGA2_HUMAN/sp|P01876|IGHA1_HUMAN	131/246/144	0.0116222	0.00258149	TRUE
20200615_serum_NGlycP_1hDIA_rep3.mzML	3449.89	3350.9	98.9864	PALEDLLLGSEAJLTCTLTGLR	PALEDLLLGSEAJLTC[160]TLTGLR	(N(N(H(H(N(H)(F)))(H(N(H(A)))))))	A(1)F(1)H(5)N(4)	13	3	1473	1561550	2.51938e+06	sp|P01877|IGHA2_HUMAN/sp|P0DOX2|IGA2_HUMAN/sp|P01876|IGHA1_HUMAN	131/246/144	0.00209687	0.00258149	TRUE
20200615_serum_NGlycP_1hDIA_rep1.mzML	3448.42	3359.88	88.5401	PALEDLLLGSEAJLTCTLTGLR	PALEDLLLGSEAJLTC[160]TLTGLR	(N(N(H(N)(H(N(H)))(H(N(H(A)))))))	A(1)H(5)N(5)	13	4	1119.25	4667420	2.42289e+07	sp|P01877|IGHA2_HUMAN/sp|P0DOX2|IGA2_HUMAN/sp|P01876|IGHA1_HUMAN	131/246/144	0.000344412	0.00174972	TRUE
20200615_serum_NGlycP_1hDIA_rep2.mzML	3449.11	3362.04	87.0739	PALEDLLLGSEAJLTCTLTGLR	PALEDLLLGSEAJLTC[160]TLTGLR	(N(N(H(N)(H(N(H)))(H(N(H(A)))))))	A(1)H(5)N(5)	13	4	1119.25	6773750	4.68887e+07	sp|P01877|IGHA2_HUMAN/sp|P0DOX2|IGA2_HUMAN/sp|P01876|IGHA1_HUMAN	131/246/144	0.000342716	0.00174972	TRUE
20200615_serum_NGlycP_1hDIA_rep3.mzML	3447.6	3357.23	90.3733	PALEDLLLGSEAJLTCTLTGLR	PALEDLLLGSEAJLTC[160]TLTGLR	(N(N(H(N)(H(H))(H(N)(N(H(A)))))))	A(1)H(5)N(5)	13	4	1119.25	7013550	3.76014e+07	sp|P01877|IGHA2_HUMAN/sp|P0DOX2|IGA2_HUMAN/sp|P01876|IGHA1_HUMAN	131/246/144	0.00340697	0.00174972	TRUE
20200615_serum_NGlycP_1hDIA_rep1.mzML	3447.81	3337.7	110.106	PALEDLLLGSEAJLTCTLTGLR	PALEDLLLGSEAJLTC[160]TLTGLR	(N(N(H(N)(H(N(H)))(H(N(H(A)))))))	A(1)H(5)N(5)	13	3	1492	5828850	1.53244e+07	sp|P01877|IGHA2_HUMAN/sp|P0DOX2|IGA2_HUMAN/sp|P01876|IGHA1_HUMAN	131/246/144	0.00115589	0.00174972	TRUE
20200615_serum_NGlycP_1hDIA_rep2.mzML	3448.63	3340.39	108.241	PALEDLLLGSEAJLTCTLTGLR	PALEDLLLGSEAJLTC[160]TLTGLR	(N(N(H(N)(H(N(H)))(H(N(H(A)))))))	A(1)H(5)N(5)	13	3	1492	7500210	2.46582e+07	sp|P01877|IGHA2_HUMAN/sp|P0DOX2|IGA2_HUMAN/sp|P01876|IGHA1_HUMAN	131/246/144	0.00117237	0.00174972	TRUE
20200615_serum_NGlycP_1hDIA_rep3.mzML	3446.61	3335.34	111.267	PALEDLLLGSEAJLTCTLTGLR	PALEDLLLGSEAJLTC[160]TLTGLR	(N(N(H(N)(H(N(H)))(H(N(H(A)))))))	A(1)H(5)N(5)	13	3	1492	6418310	2.04208e+07	sp|P01877|IGHA2_HUMAN/sp|P0DOX2|IGA2_HUMAN/sp|P01876|IGHA1_HUMAN	131/246/144	0.00116059	0.00174972	TRUE
20200615_serum_NGlycP_1hDIA_rep1.mzML	3448.24	3445.13	3.10935	PALEDLLLGSEAJLTCTLTGLR	PALEDLLLGSEAJLTC[160]TLTGLR	(N(N(H(N)(H(H)(H))(H(N(H(A)))))))	A(1)H(6)N(4)	13	4	1109	4587830	983481	sp|P01877|IGHA2_HUMAN/sp|P0DOX2|IGA2_HUMAN/sp|P01876|IGHA1_HUMAN	131/246/144	0.00108431	0.00322472	TRUE
20200615_serum_NGlycP_1hDIA_rep2.mzML	3448.84	3445.8	3.04225	PALEDLLLGSEAJLTCTLTGLR	PALEDLLLGSEAJLTC[160]TLTGLR	(N(N(H(N)(H(H)(H))(H(N(H(A)))))))	A(1)H(6)N(4)	13	4	1109	6722640	1.69277e+06	sp|P01877|IGHA2_HUMAN/sp|P0DOX2|IGA2_HUMAN/sp|P01876|IGHA1_HUMAN	131/246/144	0.00108206	0.00322472	TRUE
20200615_serum_NGlycP_1hDIA_rep3.mzML	3447.5	3444.62	2.8799	PALEDLLLGSEAJLTCTLTGLR	PALEDLLLGSEAJLTC[160]TLTGLR	(N(N(H(N)(H(H)(H))(H(N(H(A)))))))	A(1)H(6)N(4)	13	4	1109	6882420	848714	sp|P01877|IGHA2_HUMAN/sp|P0DOX2|IGA2_HUMAN/sp|P01876|IGHA1_HUMAN	131/246/144	0.00476224	0.00322472	TRUE
20200615_serum_NGlycP_1hDIA_rep1.mzML	3492.89	3405	87.8902	PALEDLLLGSEAJLTCTLTGLR	PALEDLLLGSEAJLTC[160]TLTGLR	(N(N(H(H(N(H(A))))(H(N(H(A)))))))	A(2)H(5)N(4)	13	4	1141.26	1755330	1.05416e+07	sp|P01877|IGHA2_HUMAN/sp|P0DOX2|IGA2_HUMAN/sp|P01876|IGHA1_HUMAN	131/246/144	0.00178574	0.0015318	TRUE
20200615_serum_NGlycP_1hDIA_rep2.mzML	3448.27	3406.71	41.5587	PALEDLLLGSEAJLTCTLTGLR	PALEDLLLGSEAJLTC[160]TLTGLR	(N(N(H(N)(H(H))(H(N(H(A(A))))))))	A(2)H(5)N(4)	13	4	1141.26	17773800	503409	sp|P01877|IGHA2_HUMAN/sp|P0DOX2|IGA2_HUMAN/sp|P01876|IGHA1_HUMAN	131/246/144	0.00161363	0.0015318	TRUE
20200615_serum_NGlycP_1hDIA_rep3.mzML	3447.15	3403.16	43.9911	PALEDLLLGSEAJLTCTLTGLR	PALEDLLLGSEAJLTC[160]TLTGLR	(N(N(H(N)(H(H))(H(N(H(A(A))))))))	A(2)H(5)N(4)	13	4	1141.26	17313000	132618	sp|P01877|IGHA2_HUMAN/sp|P0DOX2|IGA2_HUMAN/sp|P01876|IGHA1_HUMAN	131/246/144	0.00158822	0.0015318	TRUE
20200615_serum_NGlycP_1hDIA_rep1.mzML	3448.67	3423.64	25.0274	PALEDLLLGSEAJLTCTLTGLR	PALEDLLLGSEAJLTC[160]TLTGLR	(N(N(H(H(N(H(A))))(H(N(H(A)))))))	A(2)H(5)N(4)	13	3	1521.34	741476	89944.1	sp|P01877|IGHA2_HUMAN/sp|P0DOX2|IGA2_HUMAN/sp|P01876|IGHA1_HUMAN	131/246/144	0.0260934	0.0015318	TRUE
20200615_serum_NGlycP_1hDIA_rep2.mzML	3492.79	3424.99	67.7958	PALEDLLLGSEAJLTCTLTGLR	PALEDLLLGSEAJLTC[160]TLTGLR	(N(N(H(H(N(H(A))))(H(N(H(A)))))))	A(2)H(5)N(4)	13	3	1521.34	1554040	1.2702e+07	sp|P01877|IGHA2_HUMAN/sp|P0DOX2|IGA2_HUMAN/sp|P01876|IGHA1_HUMAN	131/246/144	0.00150238	0.0015318	TRUE
20200615_serum_NGlycP_1hDIA_rep3.mzML	3494.58	3422.49	72.0908	PALEDLLLGSEAJLTCTLTGLR	PALEDLLLGSEAJLTC[160]TLTGLR	(N(N(H(H(N(H(A))))(H(N(H(A)))))))	A(2)H(5)N(4)	13	3	1521.34	1112780	9.35266e+06	sp|P01877|IGHA2_HUMAN/sp|P0DOX2|IGA2_HUMAN/sp|P01876|IGHA1_HUMAN	131/246/144	0.00149735	0.0015318	TRUE
20200615_serum_NGlycP_1hDIA_rep1.mzML	3447.99	3389.48	58.509	PALEDLLLGSEAJLTCTLTGLR	PALEDLLLGSEAJLTC[160]TLTGLR	(N(F)(N(H(N)(H(H)(H))(H(N)(N(H))))))	F(1)H(6)N(5)	13	4	1123.51	14011300	1.44007e+07	sp|P01877|IGHA2_HUMAN/sp|P0DOX2|IGA2_HUMAN/sp|P01876|IGHA1_HUMAN	131/246/144	0.000805845	0.00330391	TRUE
20200615_serum_NGlycP_1hDIA_rep2.mzML	3448.17	3390.71	57.4642	PALEDLLLGSEAJLTCTLTGLR	PALEDLLLGSEAJLTC[160]TLTGLR	(N(F)(N(H(N)(H(H)(H))(H(N)(N(H))))))	F(1)H(6)N(5)	13	4	1123.51	19258400	2.87692e+07	sp|P01877|IGHA2_HUMAN/sp|P0DOX2|IGA2_HUMAN/sp|P01876|IGHA1_HUMAN	131/246/144	0.00153516	0.00330391	TRUE
20200615_serum_NGlycP_1hDIA_rep3.mzML	3447.15	3387.04	60.1143	PALEDLLLGSEAJLTCTLTGLR	PALEDLLLGSEAJLTC[160]TLTGLR	(N(F)(N(H(N)(H(H)(H))(H(N)(N(H))))))	F(1)H(6)N(5)	13	4	1123.51	20158600	2.28104e+07	sp|P01877|IGHA2_HUMAN/sp|P0DOX2|IGA2_HUMAN/sp|P01876|IGHA1_HUMAN	131/246/144	0.000799292	0.00330391	TRUE
20200615_serum_NGlycP_1hDIA_rep1.mzML	3447.56	3412.19	35.3713	PALEDLLLGSEAJLTCTLTGLR	PALEDLLLGSEAJLTC[160]TLTGLR	(N(N(H(H(N(H(H))))(H(N(F)(H(A)))))))	A(1)F(1)H(6)N(4)	13	4	1145.52	2155230	62953.6	sp|P01877|IGHA2_HUMAN/sp|P0DOX2|IGA2_HUMAN/sp|P01876|IGHA1_HUMAN	131/246/144	0.00275469	0.00148123	TRUE
20200615_serum_NGlycP_1hDIA_rep2.mzML	3493.53	3413.96	79.5705	PALEDLLLGSEAJLTCTLTGLR	PALEDLLLGSEAJLTC[160]TLTGLR	(N(N(H(H(N(H(H))))(H(N(F)(H(A)))))))	A(1)F(1)H(6)N(4)	13	4	1145.52	3057940	4.17567e+06	sp|P01877|IGHA2_HUMAN/sp|P0DOX2|IGA2_HUMAN/sp|P01876|IGHA1_HUMAN	131/246/144	0.00165214	0.00148123	TRUE
20200615_serum_NGlycP_1hDIA_rep3.mzML	3492.89	3410.66	82.2323	PALEDLLLGSEAJLTCTLTGLR	PALEDLLLGSEAJLTC[160]TLTGLR	(N(N(H(H(N(H(H))))(H(N(F)(H(A)))))))	A(1)F(1)H(6)N(4)	13	4	1145.52	4369100	4.61462e+06	sp|P01877|IGHA2_HUMAN/sp|P0DOX2|IGA2_HUMAN/sp|P01876|IGHA1_HUMAN	131/246/144	0.00164188	0.00148123	TRUE
20200615_serum_NGlycP_1hDIA_rep1.mzML	3493.74	3407.72	86.0239	PALEDLLLGSEAJLTCTLTGLR	PALEDLLLGSEAJLTC[160]TLTGLR	(N(N(H(H(N(H(H))))(H(N(F)(H(A)))))))	A(1)F(1)H(6)N(4)	13	3	1527.02	2190490	8.84553e+06	sp|P01877|IGHA2_HUMAN/sp|P0DOX2|IGA2_HUMAN/sp|P01876|IGHA1_HUMAN	131/246/144	0.0016547	0.00148123	TRUE
20200615_serum_NGlycP_1hDIA_rep2.mzML	3491.89	3409.49	82.3955	PALEDLLLGSEAJLTCTLTGLR	PALEDLLLGSEAJLTC[160]TLTGLR	(N(N(H(H(N(H(H))))(H(N(F)(H(A)))))))	A(1)F(1)H(6)N(4)	13	3	1527.02	1756980	6.0089e+06	sp|P01877|IGHA2_HUMAN/sp|P0DOX2|IGA2_HUMAN/sp|P01876|IGHA1_HUMAN	131/246/144	0.00149987	0.00148123	TRUE
20200615_serum_NGlycP_1hDIA_rep3.mzML	3449.44	3406	43.4353	PALEDLLLGSEAJLTCTLTGLR	PALEDLLLGSEAJLTC[160]TLTGLR	(N(N(H(H(N(H(H))))(H(N(F)(H(A)))))))	A(1)F(1)H(6)N(4)	13	3	1527.02	905241	247819	sp|P01877|IGHA2_HUMAN/sp|P0DOX2|IGA2_HUMAN/sp|P01876|IGHA1_HUMAN	131/246/144	0.0223158	0.00148123	TRUE
20200615_serum_NGlycP_1hDIA_rep1.mzML	3380.61	3288.83	91.777	PALEDLLLGSEAJLTCTLTGLR	PALEDLLLGSEAJLTC[160]TLTGLR	(N(N(H(N)(H(N))(H(N(H))))))	H(4)N(5)	13	3	1340.95	3475820	1.81134e+07	sp|P01877|IGHA2_HUMAN/sp|P0DOX2|IGA2_HUMAN/sp|P01876|IGHA1_HUMAN	131/246/144	0.000134227	0.00465543	TRUE
20200615_serum_NGlycP_1hDIA_rep2.mzML	3384.59	3291.03	93.5633	PALEDLLLGSEAJLTCTLTGLR	PALEDLLLGSEAJLTC[160]TLTGLR	(N(N(H(N)(H(N))(H(N(H))))))	H(4)N(5)	13	3	1340.95	3306330	1.17944e+07	sp|P01877|IGHA2_HUMAN/sp|P0DOX2|IGA2_HUMAN/sp|P01876|IGHA1_HUMAN	131/246/144	1.26474e-05	0.00465543	TRUE
20200615_serum_NGlycP_1hDIA_rep3.mzML	3378.76	3286.98	91.7784	PALEDLLLGSEAJLTCTLTGLR	PALEDLLLGSEAJLTC[160]TLTGLR	(N(N(H(N)(H(N))(H(N(H))))))	H(4)N(5)	13	3	1340.95	3023450	1.44926e+07	sp|P01877|IGHA2_HUMAN/sp|P0DOX2|IGA2_HUMAN/sp|P01876|IGHA1_HUMAN	131/246/144	1.05352e-06	0.00465543	TRUE
20200615_serum_NGlycP_1hDIA_rep2.mzML	3454.83	3346.56	108.273	PALEDLLLGSEAJLTCTLTGLR	PALEDLLLGSEAJLTC[160]TLTGLR	(N(N(H(N)(H(H))(H(N(H)(F))))))	F(1)H(5)N(4)	13	3	1375.97	4245810	1.7668e+07	sp|P01877|IGHA2_HUMAN/sp|P0DOX2|IGA2_HUMAN/sp|P01876|IGHA1_HUMAN	131/246/144	0.000909377	0.00433233	TRUE
20200615_serum_NGlycP_1hDIA_rep3.mzML	3453.24	3341.57	111.672	PALEDLLLGSEAJLTCTLTGLR	PALEDLLLGSEAJLTC[160]TLTGLR	(N(N(H(N)(H(H))(H(N(H)(F))))))	F(1)H(5)N(4)	13	3	1375.97	4338540	1.27471e+07	sp|P01877|IGHA2_HUMAN/sp|P0DOX2|IGA2_HUMAN/sp|P01876|IGHA1_HUMAN	131/246/144	0.000915838	0.00433233	TRUE
20200615_serum_NGlycP_1hDIA_rep1.mzML	3453.32	3366.02	87.2968	PALEDLLLGSEAJLTCTLTGLR	PALEDLLLGSEAJLTC[160]TLTGLR	(N(N(H(H(H)(H))(H(N(H)(F))))))	F(1)H(6)N(3)	13	3	1362.29	3867890	1.77157e+07	sp|P01877|IGHA2_HUMAN/sp|P0DOX2|IGA2_HUMAN/sp|P01876|IGHA1_HUMAN	131/246/144	0.000707189	0.00507452	TRUE
20200615_serum_NGlycP_1hDIA_rep2.mzML	3454.75	3367.95	86.799	PALEDLLLGSEAJLTCTLTGLR	PALEDLLLGSEAJLTC[160]TLTGLR	(N(N(H(H(H)(H))(H(N(H)(F))))))	F(1)H(6)N(3)	13	3	1362.29	4490500	1.41942e+07	sp|P01877|IGHA2_HUMAN/sp|P0DOX2|IGA2_HUMAN/sp|P01876|IGHA1_HUMAN	131/246/144	0.000330915	0.00507452	TRUE
20200615_serum_NGlycP_1hDIA_rep3.mzML	3453.24	3363.32	89.9243	PALEDLLLGSEAJLTCTLTGLR	PALEDLLLGSEAJLTC[160]TLTGLR	(N(N(H(H(H)(H))(H(N(H)(F))))))	F(1)H(6)N(3)	13	3	1362.29	4766780	9.86101e+06	sp|P01877|IGHA2_HUMAN/sp|P0DOX2|IGA2_HUMAN/sp|P01876|IGHA1_HUMAN	131/246/144	0.000334256	0.00507452	TRUE
20200615_serum_NGlycP_1hDIA_rep2.mzML	3451.74	3313.31	138.433	PALEDLLLGSEAJLTCTLTGLR	PALEDLLLGSEAJLTC[160]TLTGLR	(N(N(H(H(H))(H(N(H))(N(H)(F))))))	F(1)H(6)N(4)	13	3	1429.99	16250400	6.20808e+07	sp|P01877|IGHA2_HUMAN/sp|P0DOX2|IGA2_HUMAN/sp|P01876|IGHA1_HUMAN	131/246/144	0.00183146	0.00197935	TRUE
20200615_serum_NGlycP_1hDIA_rep3.mzML	3450.14	3309.13	141.011	PALEDLLLGSEAJLTCTLTGLR	PALEDLLLGSEAJLTC[160]TLTGLR	(N(N(H(H(H))(H(N(H))(N(H)(F))))))	F(1)H(6)N(4)	13	3	1429.99	14474500	5.82059e+07	sp|P01877|IGHA2_HUMAN/sp|P0DOX2|IGA2_HUMAN/sp|P01876|IGHA1_HUMAN	131/246/144	0.00113943	0.00197935	TRUE
20200615_serum_NGlycP_1hDIA_rep1.mzML	3449.86	3447.91	1.95354	PALEDLLLGSEAJLTCTLTGLR	PALEDLLLGSEAJLTC[160]TLTGLR	(N(N(H(H(H))(H(N(H)(F))(N(H)(F))))))	F(2)H(6)N(4)	13	3	1478.67	1573820	4.72271e+06	sp|P01877|IGHA2_HUMAN/sp|P0DOX2|IGA2_HUMAN/sp|P01876|IGHA1_HUMAN	131/246/144	0.0124992	0.00321606	TRUE
20200615_serum_NGlycP_1hDIA_rep2.mzML	3450.51	3448.53	1.97801	PALEDLLLGSEAJLTCTLTGLR	PALEDLLLGSEAJLTC[160]TLTGLR	(N(N(H(H(H))(H(N(H)(F))(N(H)(F))))))	F(2)H(6)N(4)	13	3	1478.67	1706820	3.83826e+06	sp|P01877|IGHA2_HUMAN/sp|P0DOX2|IGA2_HUMAN/sp|P01876|IGHA1_HUMAN	131/246/144	0.0125206	0.00321606	TRUE
20200615_serum_NGlycP_1hDIA_rep3.mzML	3449.48	3447.43	2.05083	PALEDLLLGSEAJLTCTLTGLR	PALEDLLLGSEAJLTC[160]TLTGLR	(N(N(H(H(H))(H(N(H)(F))(N(H)(F))))))	F(2)H(6)N(4)	13	3	1478.67	2027030	1.9176e+06	sp|P01877|IGHA2_HUMAN/sp|P0DOX2|IGA2_HUMAN/sp|P01876|IGHA1_HUMAN	131/246/144	0.00209098	0.00321606	TRUE
20200615_serum_NGlycP_1hDIA_rep1.mzML	3493.13	3406.78	86.3464	PALEDLLLGSEAJLTCTLTGLR	PALEDLLLGSEAJLTC[160]TLTGLR	(N(N(H(H(N(H)(F)))(H(N(F)(H(A)))))))	A(1)F(2)H(5)N(4)	13	3	1521.68	1989300	1.2842e+07	sp|P01877|IGHA2_HUMAN/sp|P0DOX2|IGA2_HUMAN/sp|P01876|IGHA1_HUMAN	131/246/144	0.00165725	0.00174533	TRUE
20200615_serum_NGlycP_1hDIA_rep2.mzML	3492.79	3408.54	84.2522	PALEDLLLGSEAJLTCTLTGLR	PALEDLLLGSEAJLTC[160]TLTGLR	(N(N(H(H(N(H)(F)))(H(N(F)(H(A)))))))	A(1)F(2)H(5)N(4)	13	3	1521.68	1625840	1.46496e+07	sp|P01877|IGHA2_HUMAN/sp|P0DOX2|IGA2_HUMAN/sp|P01876|IGHA1_HUMAN	131/246/144	0.00150489	0.00174533	TRUE
20200615_serum_NGlycP_1hDIA_rep3.mzML	3492.37	3405.03	87.3436	PALEDLLLGSEAJLTCTLTGLR	PALEDLLLGSEAJLTC[160]TLTGLR	(N(N(H(H(N(H)(F)))(H(N(F)(H(A)))))))	A(1)F(2)H(5)N(4)	13	3	1521.68	1533360	1.07947e+07	sp|P01877|IGHA2_HUMAN/sp|P0DOX2|IGA2_HUMAN/sp|P01876|IGHA1_HUMAN	131/246/144	0.00149484	0.00174533	TRUE
20200615_serum_NGlycP_1hDIA_rep1.mzML	3447.27	3363.78	83.4853	PALEDLLLGSEAJLTCTLTGLR	PALEDLLLGSEAJLTC[160]TLTGLR	(N(N(H(H(N(H)))(H(N(F)(H(N(H)(F))))))))	F(2)H(6)N(5)	13	3	1546.37	620456	1.86516e+06	sp|P01877|IGHA2_HUMAN/sp|P0DOX2|IGA2_HUMAN/sp|P01876|IGHA1_HUMAN	131/246/144	0.00076436	0.00426336	TRUE
20200615_serum_NGlycP_1hDIA_rep2.mzML	3446.95	3365.79	81.1572	PALEDLLLGSEAJLTCTLTGLR	PALEDLLLGSEAJLTC[160]TLTGLR	(N(N(H(H(N(H)))(H(N(F)(H(N(H)(F))))))))	F(2)H(6)N(5)	13	3	1546.37	901201	2.32871e+06	sp|P01877|IGHA2_HUMAN/sp|P0DOX2|IGA2_HUMAN/sp|P01876|IGHA1_HUMAN	131/246/144	0.00478456	0.00426336	TRUE
20200615_serum_NGlycP_1hDIA_rep3.mzML	3446.6	3361.09	85.5083	PALEDLLLGSEAJLTCTLTGLR	PALEDLLLGSEAJLTC[160]TLTGLR	(N(N(H(H(N(H)))(H(N(F)(H(N(H)(F))))))))	F(2)H(6)N(5)	13	3	1546.37	824212	3025309	sp|P01877|IGHA2_HUMAN/sp|P0DOX2|IGA2_HUMAN/sp|P01876|IGHA1_HUMAN	131/246/144	0.0391255	0.00426336	TRUE
20200615_serum_NGlycP_1hDIA_rep1.mzML	3493.08	3410.14	82.9392	PALEDLLLGSEAJLTCTLTGLR	PALEDLLLGSEAJLTC[160]TLTGLR	(N(N(H(H(N(H(A))))(H(N)(N(H(A)))))))	A(2)H(5)N(5)	13	3	1589.04	458630	3.27545e+06	sp|P01877|IGHA2_HUMAN/sp|P0DOX2|IGA2_HUMAN/sp|P01876|IGHA1_HUMAN	131/246/144	0.00238811	0.00191586	TRUE
20200615_serum_NGlycP_1hDIA_rep2.mzML	3492.3	3411.94	80.3563	PALEDLLLGSEAJLTCTLTGLR	PALEDLLLGSEAJLTC[160]TLTGLR	(N(N(H(H(N))(H(N(H(A)))(N(H(A)))))))	A(2)H(5)N(5)	13	3	1589.04	472231	4.08854e+06	sp|P01877|IGHA2_HUMAN/sp|P0DOX2|IGA2_HUMAN/sp|P01876|IGHA1_HUMAN	131/246/144	0.00308373	0.00191586	TRUE
20200615_serum_NGlycP_1hDIA_rep3.mzML	3491.45	3408.54	82.9086	PALEDLLLGSEAJLTCTLTGLR	PALEDLLLGSEAJLTC[160]TLTGLR	(N(N(H(H(N(H(A))))(H(N)(N(H(A)))))))	A(2)H(5)N(5)	13	3	1589.04	571945	2.36713e+06	sp|P01877|IGHA2_HUMAN/sp|P0DOX2|IGA2_HUMAN/sp|P01876|IGHA1_HUMAN	131/246/144	0.00141499	0.00191586	TRUE
20200615_serum_NGlycP_1hDIA_rep2.mzML	3151.79	3201.99	-50.2007	PNYQLJSSRNMLTSIAVK	PNYQLJSSRNMLTSIAVK	(N(N(H(H(N(F)))(H(N(F)(H(A)))))))	A(1)F(2)H(4)N(4)	6	3	1360.6	736981	5.36475e+06	sp|Q6ZQQ2|S31D1_HUMAN	449	0.00110459	0.00830806	TRUE
20200615_serum_NGlycP_1hDIA_rep3.mzML	3143.85	3193.18	-49.3327	PNYQLJSSRNMLTSIAVK	PNYQLJSSRNMLTSIAVK	(N(N(H(H)(H(N(F))(N(F)(H(A)))))))	A(1)F(2)H(4)N(4)	6	3	1360.6	606733	3.5812e+06	sp|Q6ZQQ2|S31D1_HUMAN	449	0.00809521	0.00830806	TRUE
20200615_serum_NGlycP_1hDIA_rep1.mzML	1187	1189.72	-2.72275	PREEQFJSTFR	PREEQFJSTFR	(N(F)(N(H(H(N))(H(N)))))	F(1)H(3)N(4)	7	3	952.408	1689080	2.15786e+07	sp|P01859|IGHG2_HUMAN	176	8.23744e-10	0.00203439	TRUE
20200615_serum_NGlycP_1hDIA_rep2.mzML	1182.03	1183.34	-1.31416	PREEQFJSTFR	PREEQFJSTFR	(N(F)(N(H(H(N))(H(N)))))	F(1)H(3)N(4)	7	3	952.408	2912010	2.18469e+07	sp|P01859|IGHG2_HUMAN	176	4.33689e-10	0.00203439	TRUE
20200615_serum_NGlycP_1hDIA_rep3.mzML	1190.44	1189.61	0.830147	PREEQFJSTFR	PREEQFJSTFR	(N(F)(N(H(H)(H(N)(N)))))	F(1)H(3)N(4)	7	3	952.408	1602700	2.36224e+07	sp|P01859|IGHG2_HUMAN	176	1.72942e-10	0.00203439	TRUE
20200615_serum_NGlycP_1hDIA_rep1.mzML	809.62	806.073	3.54717	PREEQYJSTYR	PREEQYJSTYR	(N(F)(N(H(H(N))(H(N)))))	F(1)H(3)N(4)	7	3	963.072	1331080	7.47951e+06	sp|P0DOX5|IGG1_HUMAN/sp|P01857|IGHG1_HUMAN	299/180	2.28059e-10	0.00197438	TRUE
20200615_serum_NGlycP_1hDIA_rep2.mzML	809.156	807.155	2.00099	PREEQYJSTYR	PREEQYJSTYR	(N(F)(N(H(H(N))(H(N)))))	F(1)H(3)N(4)	7	3	963.072	1597930	7.07683e+06	sp|P0DOX5|IGG1_HUMAN/sp|P01857|IGHG1_HUMAN	299/180	4.19195e-08	0.00197438	TRUE
20200615_serum_NGlycP_1hDIA_rep3.mzML	810.424	808.391	2.03339	PREEQYJSTYR	PREEQYJSTYR	(N(F)(N(H(H(N))(H(N)))))	F(1)H(3)N(4)	7	3	963.072	2180030	3.69405e+06	sp|P0DOX5|IGG1_HUMAN/sp|P01857|IGHG1_HUMAN	299/180	9.90883e-14	0.00197438	TRUE
20200615_serum_NGlycP_1hDIA_rep1.mzML	1549.65	1548.03	1.62446	PSAGJNSLYR	PSAGJNSLYR	(N(N(H(H(N(H(A))))(H(N(H(A)))))))	A(2)H(5)N(4)	5	3	1095.11	2210810	3.04283e+07	sp|P02749|APOH_HUMAN	162	0.00476967	0.00245477	TRUE
20200615_serum_NGlycP_1hDIA_rep2.mzML	1555.17	1554.58	0.58782	PSAGJNSLYR	PSAGJNSLYR	(N(N(H(H(N(H(A))))(H(N(H(A)))))))	A(2)H(5)N(4)	5	3	1095.11	2448130	2.88661e+07	sp|P02749|APOH_HUMAN	162	0.00345909	0.00245477	TRUE
20200615_serum_NGlycP_1hDIA_rep3.mzML	1556.76	1553.06	3.69935	PSAGJNSLYR	PSAGJNSLYR	(N(N(H(H(N(H(A))))(H(N(H(A)))))))	A(2)H(5)N(4)	5	3	1095.11	2989660	3.94491e+07	sp|P02749|APOH_HUMAN	162	0.0030539	0.00245477	TRUE
20200615_serum_NGlycP_1hDIA_rep1.mzML	2216.08	2242.69	-26.6101	PVTPIAQJQTTLGSSR	PVTPIAQJQTTLGSSR	(N(N(H(H(N(H(A))))(H(N(H(A)))))))	A(2)H(5)N(4)	8	3	1292.23	2475410	2.41615e+07	sp|Q9NZP8|C1RL_HUMAN	242	0.000922293	0.000906779	TRUE
20200615_serum_NGlycP_1hDIA_rep2.mzML	2221.91	2247.17	-25.2647	PVTPIAQJQTTLGSSR	PVTPIAQJQTTLGSSR	(N(N(H(H(N(H(A))))(H(N(H(A)))))))	A(2)H(5)N(4)	8	3	1292.23	2577450	24332395	sp|Q9NZP8|C1RL_HUMAN	242	0.00686749	0.000906779	TRUE
20200615_serum_NGlycP_1hDIA_rep3.mzML	2220.62	2244.19	-23.5693	PVTPIAQJQTTLGSSR	PVTPIAQJQTTLGSSR	(N(N(H(H(N(H(A))))(H(N(H(A)))))))	A(2)H(5)N(4)	8	3	1292.23	2312090	35297590	sp|Q9NZP8|C1RL_HUMAN	242	0.00121252	0.000906779	TRUE
20200615_serum_NGlycP_1hDIA_rep1.mzML	3240.2	3238.61	1.59345	QDQCIYJTTYLNVQR	QDQC[160]IYJTTYLNVQR	(N(F)(N(H(N)(H(H)(H))(H(N(H(H)))(N(F)(H(A)))))))	A(1)F(2)H(8)N(5)	7	4	1203.49	433853	1.19951e+06	sp|P02763|A1AG1_HUMAN	93	0.00310273	0.000539963	TRUE
20200615_serum_NGlycP_1hDIA_rep1.mzML	2803.25	2969.35	-166.104	QDQCIYJTTYLNVQR	QDQC[160]IYJTTYLNVQR	(N(N(H(H(N(H(H))))(H(N(F)(H(A)))))))	A(1)F(1)H(6)N(4)	7	3	1379.9	742273	2.4543e+06	sp|P02763|A1AG1_HUMAN	93	0.00517456	0.00103298	TRUE
20200615_serum_NGlycP_1hDIA_rep2.mzML	2805.26	2973.41	-168.152	QDQCIYJTTYLNVQR	QDQC[160]IYJTTYLNVQR	(N(N(H(H(N(H(H))))(H(N(F)(H(A)))))))	A(1)F(1)H(6)N(4)	7	3	1379.9	1060410	4.77804e+06	sp|P02763|A1AG1_HUMAN	93	0.00426241	0.00103298	TRUE
20200615_serum_NGlycP_1hDIA_rep3.mzML	2803.25	2963.6	-160.348	QDQCIYJTTYLNVQR	QDQC[160]IYJTTYLNVQR	(N(N(H(H(N(H(H))))(H(N(F)(H(A)))))))	A(1)F(1)H(6)N(4)	7	3	1379.9	622084	2.65538e+06	sp|P02763|A1AG1_HUMAN	93	0.00320504	0.00103298	TRUE
20200615_serum_NGlycP_1hDIA_rep1.mzML	2803.23	2960.54	-157.307	QDQCIYJTTYLNVQR	QDQC[160]IYJTTYLNVQR	(N(N(H(H(N(H(A))))(H(N(H(A)))))))	A(2)H(5)N(4)	7	3	1374.23	680821	7.08435e+06	sp|P02763|A1AG1_HUMAN	93	0.000294701	0.00138601	TRUE
20200615_serum_NGlycP_1hDIA_rep3.mzML	2802.36	2955.26	-152.903	QDQCIYJTTYLNVQR	QDQC[160]IYJTTYLNVQR	(N(N(H(H(N(H(A))))(H(N(H(A)))))))	A(2)H(5)N(4)	7	3	1374.23	649760	4.75136e+06	sp|P02763|A1AG1_HUMAN	93	0.0015074	0.00138601	TRUE
20200615_serum_NGlycP_1hDIA_rep2.mzML	2805.26	2803.11	2.14513	QDQCIYJTTYLNVQR	QDQC[160]IYJTTYLNVQR	(N(F)(N(H(H(N(H(F))))(H(N(H(H)(F)))))))	F(3)H(6)N(4)	7	3	1380.24	1230090	7.05748e+06	sp|P02763|A1AG1_HUMAN	93	0.00749142	0.000392744	TRUE
20200615_serum_NGlycP_1hDIA_rep3.mzML	2803.25	2799.36	3.88673	QDQCIYJTTYLNVQR	QDQC[160]IYJTTYLNVQR	(N(F)(N(H(H(N(H(F))))(H(N(H(H)(F)))))))	F(3)H(6)N(4)	7	3	1380.24	766131	3.18826e+06	sp|P02763|A1AG1_HUMAN	93	0.00565103	0.000392744	TRUE
20200615_serum_NGlycP_1hDIA_rep1.mzML	2758.47	2762.01	-3.53936	QDQCIYJTTYLNVQR	QDQC[160]IYJTTYLNVQR	(N(N(H(H(N(H))(N(H(H))))(H(N(H))(N(F)(H(A)))))))	A(1)F(1)H(8)N(6)	7	3	1623.33	568542	12138418	sp|P02763|A1AG1_HUMAN	93	0.00853419	0.0011914	TRUE
20200615_serum_NGlycP_1hDIA_rep2.mzML	2759.1	2763.2	-4.09657	QDQCIYJTTYLNVQR	QDQC[160]IYJTTYLNVQR	(N(N(H(H(N(H))(N(H(H))))(H(N(H))(N(F)(H(A)))))))	A(1)F(1)H(8)N(6)	7	3	1623.33	500920	1.28216e+07	sp|P02763|A1AG1_HUMAN	93	0.019767	0.0011914	TRUE
20200615_serum_NGlycP_1hDIA_rep3.mzML	2756.16	2758.78	-2.61508	QDQCIYJTTYLNVQR	QDQC[160]IYJTTYLNVQR	(N(N(H(H(N(H))(N(H(H))))(H(N(H))(N(F)(H(A)))))))	A(1)F(1)H(8)N(6)	7	3	1623.33	538249	1.1458e+07	sp|P02763|A1AG1_HUMAN	93	0.0147146	0.0011914	TRUE
20200615_serum_NGlycP_1hDIA_rep1.mzML	1306.97	1291.75	15.2227	QEPERJECFLQHK	QEPERJEC[160]FLQHK	(N(N(H(H(N(H(A))))(H(N(H(A)))))))	A(2)H(5)N(4)	6	4	980.648	736431	5.56701e+06	sp|P02768|ALBU_HUMAN	123	0.0320663	0.000829101	TRUE
20200615_serum_NGlycP_1hDIA_rep2.mzML	1275.41	1291.83	-16.4159	QEPERJECFLQHK	QEPERJEC[160]FLQHK	(N(N(H(H(N(H(A))))(H(N(H(A)))))))	A(2)H(5)N(4)	6	4	980.648	3341410	2.64968e+07	sp|P02768|ALBU_HUMAN	123	0.00344166	0.000829101	TRUE
20200615_serum_NGlycP_1hDIA_rep3.mzML	1283.12	1297.06	-13.9352	QEPERJECFLQHK	QEPERJEC[160]FLQHK	(N(N(H(H(N(H(A))))(H(N(H(A)))))))	A(2)H(5)N(4)	6	4	980.648	3863750	3.79387e+07	sp|P02768|ALBU_HUMAN	123	0.00163414	0.000829101	TRUE
20200615_serum_NGlycP_1hDIA_rep1.mzML	1277.95	1299.62	-21.6657	QEPERJECFLQHK	QEPERJEC[160]FLQHK	(N(N(H(H(N(H(A))))(H(N(H(A)))))))	A(2)H(5)N(4)	6	3	1307.2	11179500	1.21086e+08	sp|P02768|ALBU_HUMAN	123	5.91755e-05	0.000829101	TRUE
20200615_serum_NGlycP_1hDIA_rep2.mzML	1275.83	1299.73	-23.9029	QEPERJECFLQHK	QEPERJEC[160]FLQHK	(N(N(H(H(N(H(A))))(H(N(H(A)))))))	A(2)H(5)N(4)	6	3	1307.2	14518600	9.6305e+07	sp|P02768|ALBU_HUMAN	123	0.000291473	0.000829101	TRUE
20200615_serum_NGlycP_1hDIA_rep3.mzML	1284.28	1304.23	-19.9519	QEPERJECFLQHK	QEPERJEC[160]FLQHK	(N(N(H(H(N(H(A))))(H(N(H(A)))))))	A(2)H(5)N(4)	6	3	1307.2	16343500	153690858	sp|P02768|ALBU_HUMAN	123	0.0024006	0.000829101	TRUE
20200615_serum_NGlycP_1hDIA_rep2.mzML	3505.34	3403.22	102.122	QLAHQSJSTNIFFSPVSIATAFAMLSLGTK	QLAHQSJSTNIFFSPVSIATAFAMLSLGTK	(N(N(H(H(N(H(A))))(H(N(H(A)))))))	A(2)H(5)N(4)	7	4	1347.36	20054200	9.465e+07	sp|P01009|A1AT_HUMAN	70	0.00183954	0.00921822	TRUE
20200615_serum_NGlycP_1hDIA_rep3.mzML	3504.33	3399.63	104.702	QLAHQSJSTNIFFSPVSIATAFAMLSLGTK	QLAHQSJSTNIFFSPVSIATAFAMLSLGTK	(N(N(H(H(N(H(A))))(H(N(H(A)))))))	A(2)H(5)N(4)	7	4	1347.36	18465100	4.37296e+07	sp|P01009|A1AT_HUMAN	70	0.00183415	0.00921822	TRUE
20200615_serum_NGlycP_1hDIA_rep2.mzML	2556.1	2532.95	23.1486	QQQHLFGSJVTDCSGJFCLFR	QQQHLFGSJVTDC[160]SGJFC[160]LFR	(N(N(H(H(N(H)))(H(N(H))))))	H(5)N(4)	9	4	1035.18	351740	688623	sp|P02787|TRFE_HUMAN	630	0.00891241	0.000797578	TRUE
20200615_serum_NGlycP_1hDIA_rep3.mzML	2553.45	2528.08	25.3706	QQQHLFGSJVTDCSGJFCLFR	QQQHLFGSJVTDC[160]SGJFC[160]LFR	(N(N(H(N)(H(H))(H(N(H))))))	H(5)N(4)	9	4	1035.18	421884	739098	sp|P02787|TRFE_HUMAN	630	0.00624806	0.000797578	TRUE
20200615_serum_NGlycP_1hDIA_rep1.mzML	2814.31	2948.33	-134.019	QQQHLFGSJVTDCSGJFCLFR	QQQHLFGSJVTDC[160]SGJFC[160]LFR	(N(N(H(H(N(H)))(H(N(H(A)))))))	A(1)H(5)N(4)	16	4	1107.96	3942760	22587686	sp|P02787|TRFE_HUMAN	637	0.0118262	0.000635492	TRUE
20200615_serum_NGlycP_1hDIA_rep2.mzML	2828.31	2953.35	-125.043	QQQHLFGSJVTDCSGJFCLFR	QQQHLFGSJVTDC[160]SGJFC[160]LFR	(N(N(H(H(N(H)))(H(N(H(A)))))))	A(1)H(5)N(4)	16	4	1107.96	6381600	6.53507e+07	sp|P02787|TRFE_HUMAN	637	0.0133227	0.000635492	TRUE
20200615_serum_NGlycP_1hDIA_rep3.mzML	2832.22	2943.22	-111.001	QQQHLFGSJVTDCSGJFCLFR	QQQHLFGSJVTDC[160]SGJFC[160]LFR	(N(N(H(H(N(H)))(H(N(H(A)))))))	A(1)H(5)N(4)	16	4	1107.96	3511460	3.19079e+07	sp|P02787|TRFE_HUMAN	637	0.00244769	0.000635492	TRUE
20200615_serum_NGlycP_1hDIA_rep1.mzML	2814.42	2937.44	-123.019	QQQHLFGSJVTDCSGJFCLFR	QQQHLFGSJVTDC[160]SGJFC[160]LFR	(N(N(H(H(N(H)))(H(N(H(A)))))))	A(1)H(5)N(4)	16	3	1476.94	4748050	1.21649e+08	sp|P02787|TRFE_HUMAN	637	0.00170596	0.000635492	TRUE
20200615_serum_NGlycP_1hDIA_rep2.mzML	2827.33	2942.86	-115.532	QQQHLFGSJVTDCSGJFCLFR	QQQHLFGSJVTDC[160]SGJFC[160]LFR	(N(N(H(H(N(H)))(H(N(H(A)))))))	A(1)H(5)N(4)	16	3	1476.94	7235200	1.74644e+08	sp|P02787|TRFE_HUMAN	637	0.00376075	0.000635492	TRUE
[truncated: 750 more rows]

## Sheet: Precursors
FullPeptideName	GlycanComposition	Charge	Sequence	ProteinName	ProteinGlycoSite	20200615_serum_NGlycP_1hDIA_rep1.mzML	20200615_serum_NGlycP_1hDIA_rep2.mzML	20200615_serum_NGlycP_1hDIA_rep3.mzML
[truncated: 892 more rows]

## Sheet: Site-Glycans
ProteinName	ProteinGlycoSite	GlycanComposition	20200615_serum_NGlycP_1hDIA_rep1.mzML	20200615_serum_NGlycP_1hDIA_rep2.mzML	20200615_serum_NGlycP_1hDIA_rep3.mzML
[truncated: 599 more rows]

[truncated: 1 more sheets: Glycosites]
