# Supplementary material for: GproDIA enables data-independent acquisition glycoproteomics with comprehensive statistical control
Source: Nat Commun. 2021 Oct 18;12:6073. doi: 10.1038/s41467-021-26246-3 (PMC8523693; doi:10.1038/s41467-021-26246-3)
Supplement: Supplementary file 14 — Supplementary Data 12 [file 41467_2021_26246_MOESM14_ESM.xlsx]

## Sheet: PeakGroups
Run	RT	AssayRT	DeltaRT	Sequence	FullPeptideName	GlycanStruct	GlycanComposition	GlycanSite	Charge	PrecursorMZ	Intensity	PrecursorIntensity	ProteinName	ProteinGlycoSite	GlycoformQValue	GlobalGlycopeptideQValue	OxoniumMatched
20200615_serum_NGlycP_1hDIA_rep1.mzML	3274.57	3226.18	48.39	AALAAFNAQNJGSNFQLEEISR	AALAAFNAQNJGSNFQLEEISR	(N(N(H(H(N(H(A))))(H(N(H(A)))))))	A(2)H(5)N(4)	11	3	1523.98	1053650	1.96124e+07	sp|P02765|FETUA_HUMAN	176	0.0209861	0.0018804	TRUE
20200615_serum_NGlycP_1hDIA_rep2.mzML	3274.24	3227.37	46.8723	AALAAFNAQNJGSNFQLEEISR	AALAAFNAQNJGSNFQLEEISR	(N(N(H(H(N(H(A))))(H(N(H(A)))))))	A(2)H(5)N(4)	11	3	1523.98	925167	4.7847e+07	sp|P02765|FETUA_HUMAN	176	0.00163444	0.0018804	TRUE
20200615_serum_NGlycP_1hDIA_rep3.mzML	3272.9	3215.3	57.6023	AALAAFNAQNJGSNFQLEEISR	AALAAFNAQNJGSNFQLEEISR	(N(N(H(H(N(H(A))))(H(N(H(A)))))))	A(2)H(5)N(4)	11	3	1523.98	969887	2.38001e+07	sp|P02765|FETUA_HUMAN	176	0.00246583	0.0018804	TRUE
20200615_serum_NGlycP_1hDIA_rep2.mzML	3276.48	3236.84	39.643	AALAAFNAQNJGSNFQLEEISR	AALAAFNAQNJGSNFQLEEISR	(N(N(H(H(N(H(H))))(H(N(F)(H(A)))))))	A(1)F(1)H(6)N(4)	11	3	1529.66	1865870	2.71632e+07	sp|P02765|FETUA_HUMAN	176	0.000824004	0.000616308	TRUE
20200615_serum_NGlycP_1hDIA_rep3.mzML	3273.39	3225.81	47.5798	AALAAFNAQNJGSNFQLEEISR	AALAAFNAQNJGSNFQLEEISR	(N(N(H(H(N(H(H))))(H(N(F)(H(A)))))))	A(1)F(1)H(6)N(4)	11	3	1529.66	1426480	1.13539e+07	sp|P02765|FETUA_HUMAN	176	0.000808489	0.000616308	TRUE
20200615_serum_NGlycP_1hDIA_rep1.mzML	3274.15	3250.43	23.7221	AALAAFNAQNJGSNFQLEEISR	AALAAFNAQNJGSNFQLEEISR	(N(F)(N(H(H(N(H(F))))(H(N(H(H)(F)))))))	F(3)H(6)N(4)	11	3	1529.99	1495240	8.78362e+06	sp|P02765|FETUA_HUMAN	176	0.000819261	0.00215889	TRUE
20200615_serum_NGlycP_1hDIA_rep2.mzML	3274.62	3252.17	22.4467	AALAAFNAQNJGSNFQLEEISR	AALAAFNAQNJGSNFQLEEISR	(N(F)(N(H(H(N(H(F))))(H(N(H(H)(F)))))))	F(3)H(6)N(4)	11	3	1529.99	1866860	28219017	sp|P02765|FETUA_HUMAN	176	0.000810895	0.00215889	TRUE
20200615_serum_NGlycP_1hDIA_rep3.mzML	3272.23	3242.78	29.4457	AALAAFNAQNJGSNFQLEEISR	AALAAFNAQNJGSNFQLEEISR	(N(F)(N(H(H(N(H(F))))(H(N(H(H)(F)))))))	F(3)H(6)N(4)	11	3	1529.99	1465190	1.18423e+07	sp|P02765|FETUA_HUMAN	176	0.000807283	0.00215889	TRUE
20200615_serum_NGlycP_1hDIA_rep1.mzML	2578.74	2530.46	48.2821	AATCINPLJGSVCER	AATC[160]INPLJGSVC[160]ER	(N(N(H(H(N(H(A))))(H(N(H(A)))))))	A(2)H(5)N(4)	9	3	1289.52	834420	1.09954e+07	sp|O75882|ATRN_HUMAN	914	0.00166796	0.00442033	TRUE
20200615_serum_NGlycP_1hDIA_rep2.mzML	2584.06	2536.83	47.2294	AATCINPLJGSVCER	AATC[160]INPLJGSVC[160]ER	(N(N(H(H(N(H(A))))(H(N(H(A)))))))	A(2)H(5)N(4)	9	3	1289.52	982108	1.28739e+07	sp|O75882|ATRN_HUMAN	914	0.0020199	0.00442033	TRUE
20200615_serum_NGlycP_1hDIA_rep3.mzML	2580.09	2531.33	48.7638	AATCINPLJGSVCER	AATC[160]INPLJGSVC[160]ER	(N(N(H(H(N(H(A))))(H(N(H(A)))))))	A(2)H(5)N(4)	9	3	1289.52	735277	9.51099e+06	sp|O75882|ATRN_HUMAN	914	0.00103671	0.00442033	TRUE
20200615_serum_NGlycP_1hDIA_rep1.mzML	2577.7	2595.27	-17.5725	ADGTVNQIEGEATPVJLTEPAK	ADGTVNQIEGEATPVJLTEPAK	(N(F)(N(H(H(N(H)))(H(N(H(A)))))))	A(1)F(1)H(5)N(4)	16	4	1079.22	3239490	6.11637e+06	sp|P05090|APOD_HUMAN	98	0.00212586	0.000758858	TRUE
20200615_serum_NGlycP_1hDIA_rep2.mzML	2581.98	2600.53	-18.5539	ADGTVNQIEGEATPVJLTEPAK	ADGTVNQIEGEATPVJLTEPAK	(N(F)(N(H(H(N(H)))(H(N(H(A)))))))	A(1)F(1)H(5)N(4)	16	4	1079.22	3487950	4.995e+06	sp|P05090|APOD_HUMAN	98	0.00305077	0.000758858	TRUE
20200615_serum_NGlycP_1hDIA_rep3.mzML	2577.19	2595.13	-17.9417	ADGTVNQIEGEATPVJLTEPAK	ADGTVNQIEGEATPVJLTEPAK	(N(F)(N(H(H(N(H)))(H(N(H(A)))))))	A(1)F(1)H(5)N(4)	16	4	1079.22	2790840	5.76078e+06	sp|P05090|APOD_HUMAN	98	0.00304733	0.000758858	TRUE
20200615_serum_NGlycP_1hDIA_rep1.mzML	2577.61	2621.3	-43.6908	ADGTVNQIEGEATPVJLTEPAK	ADGTVNQIEGEATPVJLTEPAK	(N(F)(N(H(H(N(H)))(H(N(H(A)))))))	A(1)F(1)H(5)N(4)	16	3	1438.63	4629770	2.22567e+07	sp|P05090|APOD_HUMAN	98	0.00498045	0.000758858	TRUE
20200615_serum_NGlycP_1hDIA_rep3.mzML	2577.08	2619.68	-42.6	ADGTVNQIEGEATPVJLTEPAK	ADGTVNQIEGEATPVJLTEPAK	(N(F)(N(H(H(N(H)))(H(N(H(A)))))))	A(1)F(1)H(5)N(4)	16	3	1438.63	4131830	1.92954e+07	sp|P05090|APOD_HUMAN	98	0.00197657	0.000758858	TRUE
20200615_serum_NGlycP_1hDIA_rep1.mzML	2577.7	2605.71	-28.0068	ADGTVNQIEGEATPVJLTEPAK	ADGTVNQIEGEATPVJLTEPAK	(N(F)(N(H(H(N(H)))(H(N(H(H)(F)))))))	F(2)H(6)N(4)	16	4	1083.48	3196400	7.00979e+06	sp|P05090|APOD_HUMAN	98	0.00117917	0.000699514	TRUE
20200615_serum_NGlycP_1hDIA_rep2.mzML	2581.98	2610.82	-28.8388	ADGTVNQIEGEATPVJLTEPAK	ADGTVNQIEGEATPVJLTEPAK	(N(F)(N(H(H(N(H)))(H(N(H(H)(F)))))))	F(2)H(6)N(4)	16	4	1083.48	3541500	4.76248e+06	sp|P05090|APOD_HUMAN	98	0.00201413	0.000699514	TRUE
20200615_serum_NGlycP_1hDIA_rep3.mzML	2577.19	2605.17	-27.9805	ADGTVNQIEGEATPVJLTEPAK	ADGTVNQIEGEATPVJLTEPAK	(N(F)(N(H(H(N(H)))(H(N(H(H)(F)))))))	F(2)H(6)N(4)	16	4	1083.48	2885710	6.58161e+06	sp|P05090|APOD_HUMAN	98	0.00117777	0.000699514	TRUE
20200615_serum_NGlycP_1hDIA_rep1.mzML	2577.67	2605.06	-27.3949	ADGTVNQIEGEATPVJLTEPAK	ADGTVNQIEGEATPVJLTEPAK	(N(F)(N(H(H(N(H)))(H(N(H(H)(F)))))))	F(2)H(6)N(4)	16	3	1444.3	5143060	3.81906e+07	sp|P05090|APOD_HUMAN	98	0.00103009	0.000699514	TRUE
20200615_serum_NGlycP_1hDIA_rep2.mzML	2581.82	2610.21	-28.3938	ADGTVNQIEGEATPVJLTEPAK	ADGTVNQIEGEATPVJLTEPAK	(N(F)(N(H(H(N(H)))(H(N(H(H)(F)))))))	F(2)H(6)N(4)	16	3	1444.3	5748980	49531126	sp|P05090|APOD_HUMAN	98	0.00102612	0.000699514	TRUE
20200615_serum_NGlycP_1hDIA_rep3.mzML	2577.08	2604.58	-27.499	ADGTVNQIEGEATPVJLTEPAK	ADGTVNQIEGEATPVJLTEPAK	(N(F)(N(H(H(N(H)))(H(N(H(H)(F)))))))	F(2)H(6)N(4)	16	3	1444.3	4111170	3.26934e+07	sp|P05090|APOD_HUMAN	98	0.00102744	0.000699514	TRUE
20200615_serum_NGlycP_1hDIA_rep1.mzML	2959.56	2965.73	-6.1699	ADGTVNQIEGEATPVJLTEPAK	ADGTVNQIEGEATPVJLTEPAK	(N(F)(N(H(H(N(H(H))))(H(N(F)(H(A)))))))	A(1)F(2)H(6)N(4)	16	4	1156.25	761105	1.98878e+06	sp|P05090|APOD_HUMAN	98	0.0109036	0.000949626	TRUE
20200615_serum_NGlycP_1hDIA_rep2.mzML	2958.07	2969.67	-11.5981	ADGTVNQIEGEATPVJLTEPAK	ADGTVNQIEGEATPVJLTEPAK	(N(F)(N(H(H(N(H(H))))(H(N(F)(H(A)))))))	A(1)F(2)H(6)N(4)	16	4	1156.25	967856	3.05254e+06	sp|P05090|APOD_HUMAN	98	0.00337619	0.000949626	TRUE
20200615_serum_NGlycP_1hDIA_rep1.mzML	2953.16	2929.89	23.2691	ADGTVNQIEGEATPVJLTEPAK	ADGTVNQIEGEATPVJLTEPAK	(N(F)(N(H(H(N(H(A))))(H(N(H(A)))))))	A(2)F(1)H(5)N(4)	16	3	1535.65	651730	3.11997e+06	sp|P05090|APOD_HUMAN	98	0.00539849	0.000775601	TRUE
20200615_serum_NGlycP_1hDIA_rep2.mzML	2957.57	2935.17	22.4045	ADGTVNQIEGEATPVJLTEPAK	ADGTVNQIEGEATPVJLTEPAK	(N(F)(N(H(H(N(H(A))))(H(N(H(A)))))))	A(2)F(1)H(5)N(4)	16	3	1535.65	801813	3.19151e+06	sp|P05090|APOD_HUMAN	98	0.0222973	0.000775601	TRUE
20200615_serum_NGlycP_1hDIA_rep3.mzML	2953.06	2924.86	28.2019	ADGTVNQIEGEATPVJLTEPAK	ADGTVNQIEGEATPVJLTEPAK	(N(F)(N(H(H(N(H(A))))(H(N(H(A)))))))	A(2)F(1)H(5)N(4)	16	3	1535.65	651786	2.79885e+06	sp|P05090|APOD_HUMAN	98	0.0428186	0.000775601	TRUE
20200615_serum_NGlycP_1hDIA_rep1.mzML	2307.29	2300.28	7.00545	ADGTVNQIEGEATPVJLTEPAK	ADGTVNQIEGEATPVJLTEPAK	(N(N(H(H)(H(N(H))))))	H(4)N(3)	16	3	1171.2	606284	1.43718e+06	sp|P05090|APOD_HUMAN	98	0.00364074	0.00176194	TRUE
20200615_serum_NGlycP_1hDIA_rep2.mzML	2312.28	2304.03	8.25141	ADGTVNQIEGEATPVJLTEPAK	ADGTVNQIEGEATPVJLTEPAK	(N(N(H(H)(H(N(H))))))	H(4)N(3)	16	3	1171.2	523482	999985	sp|P05090|APOD_HUMAN	98	0.0381578	0.00176194	TRUE
20200615_serum_NGlycP_1hDIA_rep1.mzML	2293.43	2343.32	-49.8945	ADGTVNQIEGEATPVJLTEPAK	ADGTVNQIEGEATPVJLTEPAK	(N(F)(N(H(H)(H(N(H))))))	F(1)H(4)N(3)	16	3	1219.88	476876	1.13332e+06	sp|P05090|APOD_HUMAN	98	0.0205096	0.000819706	TRUE
20200615_serum_NGlycP_1hDIA_rep2.mzML	2292.78	2344.32	-51.5379	ADGTVNQIEGEATPVJLTEPAK	ADGTVNQIEGEATPVJLTEPAK	(N(F)(N(H(H)(H(N(H))))))	F(1)H(4)N(3)	16	3	1219.88	762387	1.55638e+06	sp|P05090|APOD_HUMAN	98	5.61203e-05	0.000819706	TRUE
20200615_serum_NGlycP_1hDIA_rep3.mzML	2288.81	2344.24	-55.4344	ADGTVNQIEGEATPVJLTEPAK	ADGTVNQIEGEATPVJLTEPAK	(N(F)(N(H(H)(H(N(H))))))	F(1)H(4)N(3)	16	3	1219.88	689194	1.56486e+06	sp|P05090|APOD_HUMAN	98	0.0136957	0.000819706	TRUE
20200615_serum_NGlycP_1hDIA_rep1.mzML	2279.45	2333.72	-54.2672	ADGTVNQIEGEATPVJLTEPAK	ADGTVNQIEGEATPVJLTEPAK	(N(N(H(H(N(H)))(H(N(H))))))	H(5)N(4)	16	3	1292.91	1191890	5.25992e+06	sp|P05090|APOD_HUMAN	98	0.00818193	0.000513862	TRUE
20200615_serum_NGlycP_1hDIA_rep2.mzML	2281.31	2335.31	-54.0033	ADGTVNQIEGEATPVJLTEPAK	ADGTVNQIEGEATPVJLTEPAK	(N(N(H(H(N(H)))(H(N(H))))))	H(5)N(4)	16	3	1292.91	1173610	5.18546e+06	sp|P05090|APOD_HUMAN	98	0.000161024	0.000513862	TRUE
20200615_serum_NGlycP_1hDIA_rep3.mzML	2273.97	2334.79	-60.8236	ADGTVNQIEGEATPVJLTEPAK	ADGTVNQIEGEATPVJLTEPAK	(N(N(H(H(N(H)))(H(N(H))))))	H(5)N(4)	16	3	1292.91	1424470	5.36248e+06	sp|P05090|APOD_HUMAN	98	4.68591e-05	0.000513862	TRUE
20200615_serum_NGlycP_1hDIA_rep1.mzML	2263.45	2260.82	2.63432	ADGTVNQIEGEATPVJLTEPAK	ADGTVNQIEGEATPVJLTEPAK	(N(F)(N(H(H(N(H)))(H(N(H))))))	F(1)H(5)N(4)	16	3	1341.59	1824280	1.07112e+07	sp|P05090|APOD_HUMAN	98	0.00560969	0.000821808	TRUE
20200615_serum_NGlycP_1hDIA_rep2.mzML	2264.55	2265.27	-0.718869	ADGTVNQIEGEATPVJLTEPAK	ADGTVNQIEGEATPVJLTEPAK	(N(F)(N(H(H(N(H)))(H(N(H))))))	F(1)H(5)N(4)	16	3	1341.59	1500580	8.75933e+06	sp|P05090|APOD_HUMAN	98	0.00653733	0.000821808	TRUE
20200615_serum_NGlycP_1hDIA_rep3.mzML	2259.17	2262.51	-3.34427	ADGTVNQIEGEATPVJLTEPAK	ADGTVNQIEGEATPVJLTEPAK	(N(F)(N(H(H(N(H)))(H(N(H))))))	F(1)H(5)N(4)	16	3	1341.59	1499890	9.28935e+06	sp|P05090|APOD_HUMAN	98	0.006208	0.000821808	TRUE
20200615_serum_NGlycP_1hDIA_rep3.mzML	3467.69	3478.2	-10.515	ADTHDEILEGLNFJLTEIPEAQIHEGFQELLR	ADTHDEILEGLNFJLTEIPEAQIHEGFQELLR	(N(N(H(H(N(F)(H(A))))(H(N(H)(F))(N(H(A)))))))	A(2)F(2)H(6)N(5)	14	5	1311.57	1680580	1.64783e+07	sp|P01009|A1AT_HUMAN	107	0.00145489	0.00367743	TRUE
20200615_serum_NGlycP_1hDIA_rep2.mzML	3467.9	3480.94	-13.0379	ADTHDEILEGLNFJLTEIPEAQIHEGFQELLR	ADTHDEILEGLNFJLTEIPEAQIHEGFQELLR	(N(N(H(H(N(H(A))))(H(N(H(A)))(N(H(A)))))))	A(3)H(6)N(5)	14	6	1092.98	504012	585448	sp|P01009|A1AT_HUMAN	107	0.0484567	0.00153521	TRUE
20200615_serum_NGlycP_1hDIA_rep3.mzML	3466.73	3478.95	-12.221	ADTHDEILEGLNFJLTEIPEAQIHEGFQELLR	ADTHDEILEGLNFJLTEIPEAQIHEGFQELLR	(N(N(H(H(N(H(A))))(H(N(H(A)))(N(H(A)))))))	A(3)H(6)N(5)	14	6	1092.98	576074	1.84733e+06	sp|P01009|A1AT_HUMAN	107	0.00421056	0.00153521	TRUE
20200615_serum_NGlycP_1hDIA_rep1.mzML	3468.74	3470.31	-1.56681	ADTHDEILEGLNFJLTEIPEAQIHEGFQELLR	ADTHDEILEGLNFJLTEIPEAQIHEGFQELLR	(N(N(H(H(N(H(A))))(H(N(H(A)))(N(H(A)))))))	A(3)H(6)N(5)	14	4	1638.96	2368650	1.74722e+07	sp|P01009|A1AT_HUMAN	107	0.00180237	0.00153521	TRUE
20200615_serum_NGlycP_1hDIA_rep2.mzML	3468.76	3471.63	-2.86953	ADTHDEILEGLNFJLTEIPEAQIHEGFQELLR	ADTHDEILEGLNFJLTEIPEAQIHEGFQELLR	(N(N(H(H(N(H(A))))(H(N(H(A)))(N(H(A)))))))	A(3)H(6)N(5)	14	4	1638.96	2955010	1.74523e+07	sp|P01009|A1AT_HUMAN	107	0.00466099	0.00153521	TRUE
20200615_serum_NGlycP_1hDIA_rep3.mzML	3467.8	3469.86	-2.06162	ADTHDEILEGLNFJLTEIPEAQIHEGFQELLR	ADTHDEILEGLNFJLTEIPEAQIHEGFQELLR	(N(N(H(H(N(H(A))))(H(N(H(A)))(N(H(A)))))))	A(3)H(6)N(5)	14	4	1638.96	2831590	2.0795e+07	sp|P01009|A1AT_HUMAN	107	0.00180068	0.00153521	TRUE
20200615_serum_NGlycP_1hDIA_rep1.mzML	3382.13	3448.97	-66.836	ADTHDEILEGLNFJLTEIPEAQIHEGFQELLR	ADTHDEILEGLNFJLTEIPEAQIHEGFQELLR	(N(N(H(H(H))(H(N(H))(N(H)(F))))))	F(1)H(6)N(4)	14	4	1406.39	1606270	682125	sp|P01009|A1AT_HUMAN	107	0.0312937	0.00152305	TRUE
20200615_serum_NGlycP_1hDIA_rep2.mzML	3385.89	3449.98	-64.0852	ADTHDEILEGLNFJLTEIPEAQIHEGFQELLR	ADTHDEILEGLNFJLTEIPEAQIHEGFQELLR	(N(N(H(H(H))(H(N(H))(N(H)(F))))))	F(1)H(6)N(4)	14	4	1406.39	1584420	782749	sp|P01009|A1AT_HUMAN	107	0.00367099	0.00152305	TRUE
20200615_serum_NGlycP_1hDIA_rep3.mzML	3381.27	3448.55	-67.277	ADTHDEILEGLNFJLTEIPEAQIHEGFQELLR	ADTHDEILEGLNFJLTEIPEAQIHEGFQELLR	(N(N(H(H(H))(H(N(H))(N(H)(F))))))	F(1)H(6)N(4)	14	4	1406.39	1738520	284267	sp|P01009|A1AT_HUMAN	107	0.00129572	0.00152305	TRUE
20200615_serum_NGlycP_1hDIA_rep1.mzML	3383.06	3446.32	-63.2648	ADTHDEILEGLNFJLTEIPEAQIHEGFQELLR	ADTHDEILEGLNFJLTEIPEAQIHEGFQELLR	(N(N(H(H(N(H(F))))(H(N(H(F)))))))	F(2)H(5)N(4)	14	5	1122.11	1055010	1.012e+06	sp|P01009|A1AT_HUMAN	107	0.000973655	0.00183952	TRUE
20200615_serum_NGlycP_1hDIA_rep1.mzML	3432.26	3397.64	34.6213	ADTHDEILEGLNFJLTEIPEAQIHEGFQELLR	ADTHDEILEGLNFJLTEIPEAQIHEGFQELLR	(N(N(H(H(N(H(A))))(H(N(H(A)))))))	A(2)H(5)N(4)	14	5	1180.13	14475000	2.51741e+07	sp|P01009|A1AT_HUMAN	107	0.00158001	0.00899257	TRUE
20200615_serum_NGlycP_1hDIA_rep2.mzML	3431.54	3399.16	32.375	ADTHDEILEGLNFJLTEIPEAQIHEGFQELLR	ADTHDEILEGLNFJLTEIPEAQIHEGFQELLR	(N(N(H(H(N(H(A))))(H(N(H(A)))))))	A(2)H(5)N(4)	14	5	1180.13	13078300	3.0157e+07	sp|P01009|A1AT_HUMAN	107	0.00156788	0.00899257	TRUE
20200615_serum_NGlycP_1hDIA_rep3.mzML	3431.11	3395.55	35.5627	ADTHDEILEGLNFJLTEIPEAQIHEGFQELLR	ADTHDEILEGLNFJLTEIPEAQIHEGFQELLR	(N(N(H(H(N(H(A))))(H(N(H(A)))))))	A(2)H(5)N(4)	14	5	1180.13	12847800	2.49696e+07	sp|P01009|A1AT_HUMAN	107	0.00235367	0.00899257	TRUE
20200615_serum_NGlycP_1hDIA_rep1.mzML	3432.6	3373.87	58.7288	ADTHDEILEGLNFJLTEIPEAQIHEGFQELLR	ADTHDEILEGLNFJLTEIPEAQIHEGFQELLR	(N(N(H(H(N(H(A))))(H(N(H(A)))))))	A(2)H(5)N(4)	14	4	1474.91	12718800	8.62373e+07	sp|P01009|A1AT_HUMAN	107	0.00394166	0.00899257	TRUE
20200615_serum_NGlycP_1hDIA_rep2.mzML	3430.69	3375.41	55.2789	ADTHDEILEGLNFJLTEIPEAQIHEGFQELLR	ADTHDEILEGLNFJLTEIPEAQIHEGFQELLR	(N(N(H(H(N(H(A))))(H(N(H(A)))))))	A(2)H(5)N(4)	14	4	1474.91	12784000	9.8181e+07	sp|P01009|A1AT_HUMAN	107	0.00300304	0.00899257	TRUE
20200615_serum_NGlycP_1hDIA_rep3.mzML	3430.96	3371.32	59.6438	ADTHDEILEGLNFJLTEIPEAQIHEGFQELLR	ADTHDEILEGLNFJLTEIPEAQIHEGFQELLR	(N(N(H(H(N(H(A))))(H(N(H(A)))))))	A(2)H(5)N(4)	14	4	1474.91	10611200	9.05752e+07	sp|P01009|A1AT_HUMAN	107	0.00144343	0.00899257	TRUE
20200615_serum_NGlycP_1hDIA_rep1.mzML	3427.49	3447.79	-20.3039	ADTHDEILEGLNFJLTEIPEAQIHEGFQELLR	ADTHDEILEGLNFJLTEIPEAQIHEGFQELLR	(N(N(H(H(N(H(A))))(H(N(H))(N(H))))))	A(1)H(6)N(5)	14	5	1194.93	1952130	218699	sp|P01009|A1AT_HUMAN	107	0.00891973	0.0010107	TRUE
20200615_serum_NGlycP_1hDIA_rep2.mzML	3427.6	3448.81	-21.2061	ADTHDEILEGLNFJLTEIPEAQIHEGFQELLR	ADTHDEILEGLNFJLTEIPEAQIHEGFQELLR	(N(N(H(H(N(H(A))))(H(N(H))(N(H))))))	A(1)H(6)N(5)	14	5	1194.93	2046120	291234	sp|P01009|A1AT_HUMAN	107	0.00209164	0.0010107	TRUE
20200615_serum_NGlycP_1hDIA_rep3.mzML	3425.41	3447.38	-21.9681	ADTHDEILEGLNFJLTEIPEAQIHEGFQELLR	ADTHDEILEGLNFJLTEIPEAQIHEGFQELLR	(N(N(H(H(N(H(A))))(H(N(H))(N(H))))))	A(1)H(6)N(5)	14	5	1194.93	1618520	426450	sp|P01009|A1AT_HUMAN	107	0.0013012	0.0010107	TRUE
20200615_serum_NGlycP_1hDIA_rep1.mzML	3431.47	3453.14	-21.6681	ADTHDEILEGLNFJLTEIPEAQIHEGFQELLR	ADTHDEILEGLNFJLTEIPEAQIHEGFQELLR	(N(N(H(H(N(H(A))))(H(N(H))(N(H))))))	A(1)H(6)N(5)	14	4	1493.41	3128090	612380	sp|P01009|A1AT_HUMAN	107	0.000642245	0.0010107	TRUE
20200615_serum_NGlycP_1hDIA_rep2.mzML	3430.16	3454.14	-23.9802	ADTHDEILEGLNFJLTEIPEAQIHEGFQELLR	ADTHDEILEGLNFJLTEIPEAQIHEGFQELLR	(N(N(H(H(N(H(A))))(H(N(H))(N(H))))))	A(1)H(6)N(5)	14	4	1493.41	3388720	394857	sp|P01009|A1AT_HUMAN	107	0.00244753	0.0010107	TRUE
20200615_serum_NGlycP_1hDIA_rep3.mzML	3430.4	3452.71	-22.3103	ADTHDEILEGLNFJLTEIPEAQIHEGFQELLR	ADTHDEILEGLNFJLTEIPEAQIHEGFQELLR	(N(N(H(H(N(H(A))))(H(N(H))(N(H))))))	A(1)H(6)N(5)	14	4	1493.41	2911110	523097	sp|P01009|A1AT_HUMAN	107	0.000646806	0.0010107	TRUE
20200615_serum_NGlycP_1hDIA_rep1.mzML	3427.21	3443.45	-16.2359	ADTHDEILEGLNFJLTEIPEAQIHEGFQELLR	ADTHDEILEGLNFJLTEIPEAQIHEGFQELLR	(N(N(H(N)(H(N(H(H))))(H(N(F)(H(H)))))))	F(1)H(7)N(5)	14	5	1198.34	1780330	96279	sp|P01009|A1AT_HUMAN	107	0.033382	0.000912732	TRUE
20200615_serum_NGlycP_1hDIA_rep3.mzML	3425.41	3443.06	-17.6495	ADTHDEILEGLNFJLTEIPEAQIHEGFQELLR	ADTHDEILEGLNFJLTEIPEAQIHEGFQELLR	(N(N(H(N)(H(N(H(H))))(H(N(F)(H(H)))))))	F(1)H(7)N(5)	14	5	1198.34	1554620	60842.8	sp|P01009|A1AT_HUMAN	107	0.00367961	0.000912732	TRUE
20200615_serum_NGlycP_1hDIA_rep1.mzML	3431.47	3444.47	-13.0026	ADTHDEILEGLNFJLTEIPEAQIHEGFQELLR	ADTHDEILEGLNFJLTEIPEAQIHEGFQELLR	(N(N(H(N)(H(N(H(H))))(H(N(F)(H(H)))))))	F(1)H(7)N(5)	14	4	1497.67	3119460	1.21603e+07	sp|P01009|A1AT_HUMAN	107	0.00368393	0.000912732	TRUE
20200615_serum_NGlycP_1hDIA_rep2.mzML	3429.83	3445.5	-15.6735	ADTHDEILEGLNFJLTEIPEAQIHEGFQELLR	ADTHDEILEGLNFJLTEIPEAQIHEGFQELLR	(N(N(H(N)(H(N(H(H))))(H(N(F)(H(H)))))))	F(1)H(7)N(5)	14	4	1497.67	3301080	198305	sp|P01009|A1AT_HUMAN	107	0.0024606	0.000912732	TRUE
20200615_serum_NGlycP_1hDIA_rep3.mzML	3430.4	3444.07	-13.6693	ADTHDEILEGLNFJLTEIPEAQIHEGFQELLR	ADTHDEILEGLNFJLTEIPEAQIHEGFQELLR	(N(N(H(N)(H(N(H(H))))(H(N(F)(H(H)))))))	F(1)H(7)N(5)	14	4	1497.67	2875610	69561.9	sp|P01009|A1AT_HUMAN	107	0.000649078	0.000912732	TRUE
20200615_serum_NGlycP_1hDIA_rep1.mzML	3426.96	3470.64	-43.6828	ADTHDEILEGLNFJLTEIPEAQIHEGFQELLR	ADTHDEILEGLNFJLTEIPEAQIHEGFQELLR	(N(N(H(N)(H(H)(H))(H(N(H)(F))(N(H(A)))))))	A(1)F(1)H(7)N(5)	14	5	1256.56	1476890	2.14531e+06	sp|P01009|A1AT_HUMAN	107	0.00464301	0.00137152	TRUE
20200615_serum_NGlycP_1hDIA_rep2.mzML	3425.16	3471.96	-46.7973	ADTHDEILEGLNFJLTEIPEAQIHEGFQELLR	ADTHDEILEGLNFJLTEIPEAQIHEGFQELLR	(N(N(H(N)(H(H)(H))(H(N(H)(F))(N(H(A)))))))	A(1)F(1)H(7)N(5)	14	5	1256.56	1443850	2.27885e+06	sp|P01009|A1AT_HUMAN	107	0.00463702	0.00137152	TRUE
20200615_serum_NGlycP_1hDIA_rep3.mzML	3424.82	3470.19	-45.3696	ADTHDEILEGLNFJLTEIPEAQIHEGFQELLR	ADTHDEILEGLNFJLTEIPEAQIHEGFQELLR	(N(N(H(N)(H(H)(H))(H(N(H)(F))(N(H(A)))))))	A(1)F(1)H(7)N(5)	14	5	1256.56	1636230	1.60357e+06	sp|P01009|A1AT_HUMAN	107	0.0383587	0.00137152	TRUE
20200615_serum_NGlycP_1hDIA_rep1.mzML	3426.26	3462.46	-36.2046	ADTHDEILEGLNFJLTEIPEAQIHEGFQELLR	ADTHDEILEGLNFJLTEIPEAQIHEGFQELLR	(N(N(H(N)(H(H)(H))(H(N(H)(F))(N(H(A)))))))	A(1)F(1)H(7)N(5)	14	4	1570.44	1279400	677114	sp|P01009|A1AT_HUMAN	107	0.0377174	0.00137152	TRUE
20200615_serum_NGlycP_1hDIA_rep2.mzML	3427.16	3463.66	-36.5015	ADTHDEILEGLNFJLTEIPEAQIHEGFQELLR	ADTHDEILEGLNFJLTEIPEAQIHEGFQELLR	(N(N(H(N)(H(H)(H))(H(N(H)(F))(N(H(A)))))))	A(1)F(1)H(7)N(5)	14	4	1570.44	1186380	1.18513e+06	sp|P01009|A1AT_HUMAN	107	0.00342279	0.00137152	TRUE
20200615_serum_NGlycP_1hDIA_rep3.mzML	3425.51	3462.1	-36.5916	ADTHDEILEGLNFJLTEIPEAQIHEGFQELLR	ADTHDEILEGLNFJLTEIPEAQIHEGFQELLR	(N(N(H(N)(H(H)(H))(H(N(H)(F))(N(H(A)))))))	A(1)F(1)H(7)N(5)	14	4	1570.44	1133840	1.15199e+06	sp|P01009|A1AT_HUMAN	107	0.0283906	0.00137152	TRUE
20200615_serum_NGlycP_1hDIA_rep1.mzML	3426.96	3470.47	-43.5065	ADTHDEILEGLNFJLTEIPEAQIHEGFQELLR	ADTHDEILEGLNFJLTEIPEAQIHEGFQELLR	(N(F)(N(H(N)(H(H)(H))(H(N(H)(F))(N(H)(F))))))	F(3)H(7)N(5)	14	5	1256.76	1401990	1.6625e+06	sp|P01009|A1AT_HUMAN	107	0.0338742	0.00167906	TRUE
20200615_serum_NGlycP_1hDIA_rep2.mzML	3425.16	3471.78	-46.6203	ADTHDEILEGLNFJLTEIPEAQIHEGFQELLR	ADTHDEILEGLNFJLTEIPEAQIHEGFQELLR	(N(F)(N(H(N)(H(H)(H))(H(N(H)(F))(N(H)(F))))))	F(3)H(7)N(5)	14	5	1256.76	1265200	2.1854e+06	sp|P01009|A1AT_HUMAN	107	0.00463101	0.00167906	TRUE
20200615_serum_NGlycP_1hDIA_rep2.mzML	3425.75	3471.66	-45.9105	ADTHDEILEGLNFJLTEIPEAQIHEGFQELLR	ADTHDEILEGLNFJLTEIPEAQIHEGFQELLR	(N(N(H(H(N(H)(F)))(H(N(H(A)))(N(H(A)))))))	A(2)F(1)H(6)N(5)	14	5	1282.36	682908	1007935	sp|P01009|A1AT_HUMAN	107	0.0277232	0.000685623	TRUE
20200615_serum_NGlycP_1hDIA_rep3.mzML	3422.28	3469.89	-47.608	ADTHDEILEGLNFJLTEIPEAQIHEGFQELLR	ADTHDEILEGLNFJLTEIPEAQIHEGFQELLR	(N(N(H(H(N(H)(F)))(H(N(H(A)))(N(H(A)))))))	A(2)F(1)H(6)N(5)	14	5	1282.36	661814	1.31244e+06	sp|P01009|A1AT_HUMAN	107	0.00224145	0.000685623	TRUE
20200615_serum_NGlycP_1hDIA_rep1.mzML	3468.78	3457.97	10.8068	ADTHDEILEGLNFJLTEIPEAQIHEGFQELLR	ADTHDEILEGLNFJLTEIPEAQIHEGFQELLR	(N(N(H(H)(H(N(H(A)))))))	A(1)H(4)N(3)	14	4	1310.85	1367910	196202	sp|P01009|A1AT_HUMAN	107	0.0014506	0.00513426	TRUE
20200615_serum_NGlycP_1hDIA_rep3.mzML	3467.69	3457.55	10.1424	ADTHDEILEGLNFJLTEIPEAQIHEGFQELLR	ADTHDEILEGLNFJLTEIPEAQIHEGFQELLR	(N(N(H(H)(H(N(H(A)))))))	A(1)H(4)N(3)	14	4	1310.85	1603920	254865	sp|P01009|A1AT_HUMAN	107	0.00145631	0.00513426	TRUE
20200615_serum_NGlycP_1hDIA_rep1.mzML	3468.8	3477.46	-8.66188	ADTHDEILEGLNFJLTEIPEAQIHEGFQELLR	ADTHDEILEGLNFJLTEIPEAQIHEGFQELLR	(N(F)(N(H(N)(H(H)(H))(H(N(H)(F))(N(F)(H(A)))))))	A(1)F(3)H(7)N(5)	14	5	1314.98	3433630	6.61646e+06	sp|P01009|A1AT_HUMAN	107	0.00189181	0.00350168	TRUE
20200615_serum_NGlycP_1hDIA_rep2.mzML	3468.23	3478.92	-10.693	ADTHDEILEGLNFJLTEIPEAQIHEGFQELLR	ADTHDEILEGLNFJLTEIPEAQIHEGFQELLR	(N(F)(N(H(N)(H(H)(H))(H(N(H)(F))(N(F)(H(A)))))))	A(1)F(3)H(7)N(5)	14	5	1314.98	3763080	6275570	sp|P01009|A1AT_HUMAN	107	0.00189722	0.00350168	TRUE
20200615_serum_NGlycP_1hDIA_rep3.mzML	3467.89	3476.99	-9.10295	ADTHDEILEGLNFJLTEIPEAQIHEGFQELLR	ADTHDEILEGLNFJLTEIPEAQIHEGFQELLR	(N(F)(N(H(N)(H(H)(H))(H(N(H)(F))(N(F)(H(A)))))))	A(1)F(3)H(7)N(5)	14	5	1314.98	5002360	8.94363e+06	sp|P01009|A1AT_HUMAN	107	0.00188276	0.00350168	TRUE
20200615_serum_NGlycP_1hDIA_rep1.mzML	3468.69	3420.69	47.9983	ADTHDEILEGLNFJLTEIPEAQIHEGFQELLR	ADTHDEILEGLNFJLTEIPEAQIHEGFQELLR	(N(N(H(N)(H(H)(H))(H(N(H(A)))(N(F)(H(A)))))))	A(2)F(1)H(7)N(5)	14	5	1314.78	3530580	7.08978e+06	sp|P01009|A1AT_HUMAN	107	0.00189	0.00295221	TRUE
20200615_serum_NGlycP_1hDIA_rep2.mzML	3468.23	3422.1	46.1254	ADTHDEILEGLNFJLTEIPEAQIHEGFQELLR	ADTHDEILEGLNFJLTEIPEAQIHEGFQELLR	(N(N(H(N)(H(H)(H))(H(N(H(A)))(N(F)(H(A)))))))	A(2)F(1)H(7)N(5)	14	5	1314.78	3546530	6.48647e+06	sp|P01009|A1AT_HUMAN	107	0.00189542	0.00295221	TRUE
20200615_serum_NGlycP_1hDIA_rep3.mzML	3467.89	3419.49	48.4047	ADTHDEILEGLNFJLTEIPEAQIHEGFQELLR	ADTHDEILEGLNFJLTEIPEAQIHEGFQELLR	(N(N(H(N)(H(H)(H))(H(N(H(A)))(N(F)(H(A)))))))	A(2)F(1)H(7)N(5)	14	5	1314.78	5098070	7.4933e+06	sp|P01009|A1AT_HUMAN	107	0.00188095	0.00295221	TRUE
20200615_serum_NGlycP_1hDIA_rep1.mzML	3468.8	3383.3	85.5026	ADTHDEILEGLNFJLTEIPEAQIHEGFQELLR	ADTHDEILEGLNFJLTEIPEAQIHEGFQELLR	(N(N(H(H(N(H)))(H(N(H))))))	H(5)N(4)	14	4	1329.36	3632240	159358	sp|P01009|A1AT_HUMAN	107	0.00189361	0.00504875	TRUE
20200615_serum_NGlycP_1hDIA_rep3.mzML	3468.09	3380.79	87.3028	ADTHDEILEGLNFJLTEIPEAQIHEGFQELLR	ADTHDEILEGLNFJLTEIPEAQIHEGFQELLR	(N(N(H(H(N(H)))(H(N(H))))))	H(5)N(4)	14	4	1329.36	5314930	130106	sp|P01009|A1AT_HUMAN	107	0.00188639	0.00504875	TRUE
20200615_serum_NGlycP_1hDIA_rep1.mzML	3468.84	3470.86	-2.01826	ADTHDEILEGLNFJLTEIPEAQIHEGFQELLR	ADTHDEILEGLNFJLTEIPEAQIHEGFQELLR	(N(N(H(N)(H(H)(H))(H(N(F)(H(A)))(N(F)(H(A)))))))	A(2)F(2)H(7)N(5)	14	5	1343.99	1842040	2.55987e+06	sp|P01009|A1AT_HUMAN	107	0.000977428	0.00288165	TRUE
20200615_serum_NGlycP_1hDIA_rep2.mzML	3468.01	3472.18	-4.16689	ADTHDEILEGLNFJLTEIPEAQIHEGFQELLR	ADTHDEILEGLNFJLTEIPEAQIHEGFQELLR	(N(N(H(N)(H(H)(H))(H(N(F)(H(A)))(N(F)(H(A)))))))	A(2)F(2)H(7)N(5)	14	5	1343.99	1690210	2.24365e+06	sp|P01009|A1AT_HUMAN	107	0.000981186	0.00288165	TRUE
20200615_serum_NGlycP_1hDIA_rep3.mzML	3467.38	3470.4	-3.017	ADTHDEILEGLNFJLTEIPEAQIHEGFQELLR	ADTHDEILEGLNFJLTEIPEAQIHEGFQELLR	(N(N(H(N)(H(H)(H))(H(N(F)(H(A)))(N(F)(H(A)))))))	A(2)F(2)H(7)N(5)	14	5	1343.99	2468660	3.39814e+06	sp|P01009|A1AT_HUMAN	107	0.000976172	0.00288165	TRUE
20200615_serum_NGlycP_1hDIA_rep1.mzML	3468.84	3473.76	-4.91755	ADTHDEILEGLNFJLTEIPEAQIHEGFQELLR	ADTHDEILEGLNFJLTEIPEAQIHEGFQELLR	(N(N(H(H(N(F)(H(A))))(H(N(H(A)))(N(H(A)))))))	A(3)F(1)H(6)N(5)	14	5	1340.58	1842210	2.58122e+06	sp|P01009|A1AT_HUMAN	107	0.000978682	0.00251826	TRUE
20200615_serum_NGlycP_1hDIA_rep2.mzML	3468.01	3475.13	-7.12362	ADTHDEILEGLNFJLTEIPEAQIHEGFQELLR	ADTHDEILEGLNFJLTEIPEAQIHEGFQELLR	(N(N(H(H(N(F)(H(A))))(H(N(H(A)))(N(H(A)))))))	A(3)F(1)H(6)N(5)	14	5	1340.58	1709280	3.01092e+06	sp|P01009|A1AT_HUMAN	107	0.000979935	0.00251826	TRUE
20200615_serum_NGlycP_1hDIA_rep3.mzML	3467.38	3473.29	-5.90744	ADTHDEILEGLNFJLTEIPEAQIHEGFQELLR	ADTHDEILEGLNFJLTEIPEAQIHEGFQELLR	(N(N(H(H(N(F)(H(A))))(H(N(H(A)))(N(H(A)))))))	A(3)F(1)H(6)N(5)	14	5	1340.58	2466430	4.67186e+06	sp|P01009|A1AT_HUMAN	107	0.000974914	0.00251826	TRUE
20200615_serum_NGlycP_1hDIA_rep1.mzML	3381.62	3312.26	69.3643	ADTHDEILEGLNFJLTEIPEAQIHEGFQELLR	ADTHDEILEGLNFJLTEIPEAQIHEGFQELLR	(N(N(H(H(N(H)))(H(N(H(A)))))))	A(1)H(5)N(4)	14	4	1402.13	1675680	1.26434e+07	sp|P01009|A1AT_HUMAN	107	0.00210163	0.00156576	TRUE
20200615_serum_NGlycP_1hDIA_rep2.mzML	3386.27	3314.39	71.8784	ADTHDEILEGLNFJLTEIPEAQIHEGFQELLR	ADTHDEILEGLNFJLTEIPEAQIHEGFQELLR	(N(N(H(H(N(H)))(H(N(H(A)))))))	A(1)H(5)N(4)	14	4	1402.13	1620730	1.42825e+07	sp|P01009|A1AT_HUMAN	107	0.00129983	0.00156576	TRUE
20200615_serum_NGlycP_1hDIA_rep3.mzML	3380.15	3310.12	70.0279	ADTHDEILEGLNFJLTEIPEAQIHEGFQELLR	ADTHDEILEGLNFJLTEIPEAQIHEGFQELLR	(N(N(H(H(N(H)))(H(N(H(A)))))))	A(1)H(5)N(4)	14	4	1402.13	1718370	14748159	sp|P01009|A1AT_HUMAN	107	0.00129434	0.00156576	TRUE
20200615_serum_NGlycP_1hDIA_rep1.mzML	3433.19	3379.36	53.8342	ADTHDEILEGLNFJLTEIPEAQIHEGFQELLR	ADTHDEILEGLNFJLTEIPEAQIHEGFQELLR	(N(N(H(H(N(H)))(H(N(H(N(H))))))))	H(6)N(5)	14	4	1420.64	758629	47855.1	sp|P01009|A1AT_HUMAN	107	0.0014463	0.00130965	TRUE
20200615_serum_NGlycP_1hDIA_rep2.mzML	3432.15	3380.75	51.3994	ADTHDEILEGLNFJLTEIPEAQIHEGFQELLR	ADTHDEILEGLNFJLTEIPEAQIHEGFQELLR	(N(N(H(H(N(H)))(H(N(H(N(H))))))))	H(6)N(5)	14	4	1420.64	751184	40261.5	sp|P01009|A1AT_HUMAN	107	0.0496834	0.00130965	TRUE
20200615_serum_NGlycP_1hDIA_rep3.mzML	3431.72	3376.85	54.8747	ADTHDEILEGLNFJLTEIPEAQIHEGFQELLR	ADTHDEILEGLNFJLTEIPEAQIHEGFQELLR	(N(N(H(H(N(H)))(H(N(H))(N(H))))))	H(6)N(5)	14	4	1420.64	760762	148765	sp|P01009|A1AT_HUMAN	107	0.0121814	0.00130965	TRUE
20200615_serum_NGlycP_1hDIA_rep1.mzML	3427.99	3389.02	38.9721	ADTHDEILEGLNFJLTEIPEAQIHEGFQELLR	ADTHDEILEGLNFJLTEIPEAQIHEGFQELLR	(N(F)(N(H(H(N(H(A))))(H(N(H(A)))))))	A(2)F(1)H(5)N(4)	14	4	1511.42	1921160	5.70851e+06	sp|P01009|A1AT_HUMAN	107	0.00283889	0.00230407	TRUE
20200615_serum_NGlycP_1hDIA_rep2.mzML	3428.17	3390.27	37.8992	ADTHDEILEGLNFJLTEIPEAQIHEGFQELLR	ADTHDEILEGLNFJLTEIPEAQIHEGFQELLR	(N(F)(N(H(H(N(H(A))))(H(N(H(A)))))))	A(2)F(1)H(5)N(4)	14	4	1511.42	1413170	5.92765e+06	sp|P01009|A1AT_HUMAN	107	0.00209764	0.00230407	TRUE
20200615_serum_NGlycP_1hDIA_rep3.mzML	3426.97	3386.57	40.4032	ADTHDEILEGLNFJLTEIPEAQIHEGFQELLR	ADTHDEILEGLNFJLTEIPEAQIHEGFQELLR	(N(F)(N(H(H(N(H(A))))(H(N(H(A)))))))	A(2)F(1)H(5)N(4)	14	4	1511.42	1567620	7.76477e+06	sp|P01009|A1AT_HUMAN	107	0.00209564	0.00230407	TRUE
20200615_serum_NGlycP_1hDIA_rep1.mzML	3426.26	3473.04	-46.7813	ADTHDEILEGLNFJLTEIPEAQIHEGFQELLR	ADTHDEILEGLNFJLTEIPEAQIHEGFQELLR	(N(N(H(H(N(H)(F)))(H(N(F)(H(N(H(A)))))))))	A(1)F(2)H(6)N(5)	14	4	1566.44	1347430	8.5076e+06	sp|P01009|A1AT_HUMAN	107	0.0345575	0.0036292	TRUE
20200615_serum_NGlycP_1hDIA_rep2.mzML	3427.16	3474.41	-47.2492	ADTHDEILEGLNFJLTEIPEAQIHEGFQELLR	ADTHDEILEGLNFJLTEIPEAQIHEGFQELLR	(N(N(H(H(N(H)(F)))(H(N(F)(H(N(H(A)))))))))	A(1)F(2)H(6)N(5)	14	4	1566.44	1155590	9.29307e+06	sp|P01009|A1AT_HUMAN	107	0.00257078	0.0036292	TRUE
20200615_serum_NGlycP_1hDIA_rep3.mzML	3425.51	3472.58	-47.0695	ADTHDEILEGLNFJLTEIPEAQIHEGFQELLR	ADTHDEILEGLNFJLTEIPEAQIHEGFQELLR	(N(N(H(H(N(H)(F)))(H(N(F)(H(N(H(A)))))))))	A(1)F(2)H(6)N(5)	14	4	1566.44	1042170	8.83046e+06	sp|P01009|A1AT_HUMAN	107	0.00196569	0.0036292	TRUE
20200615_serum_NGlycP_1hDIA_rep1.mzML	3426.24	3461.77	-35.5341	ADTHDEILEGLNFJLTEIPEAQIHEGFQELLR	ADTHDEILEGLNFJLTEIPEAQIHEGFQELLR	(N(N(H(H(N(H(A))))(H(N(H))(N(H(A)))))))	A(2)H(6)N(5)	14	4	1566.19	1410390	7.0264e+06	sp|P01009|A1AT_HUMAN	107	0.00196211	0.00169951	TRUE
20200615_serum_NGlycP_1hDIA_rep2.mzML	3427.16	3462.94	-35.7799	ADTHDEILEGLNFJLTEIPEAQIHEGFQELLR	ADTHDEILEGLNFJLTEIPEAQIHEGFQELLR	(N(N(H(H(N(H(A))))(H(N(H))(N(H(A)))))))	A(2)H(6)N(5)	14	4	1566.19	1180570	8.3736e+06	sp|P01009|A1AT_HUMAN	107	0.0104963	0.00169951	TRUE
20200615_serum_NGlycP_1hDIA_rep3.mzML	3425.51	3461.4	-35.8901	ADTHDEILEGLNFJLTEIPEAQIHEGFQELLR	ADTHDEILEGLNFJLTEIPEAQIHEGFQELLR	(N(N(H(H(N(H(A))))(H(N(H))(N(H(A)))))))	A(2)H(6)N(5)	14	4	1566.19	1156900	1.11787e+07	sp|P01009|A1AT_HUMAN	107	0.00112189	0.00169951	TRUE
20200615_serum_NGlycP_1hDIA_rep1.mzML	1879.6	1922.46	-42.8586	AFGSNPJLTK	AFGSNPJLTK	(N(N(H(H(N(H(A))))(H(N(H(A)))))))	A(2)H(5)N(4)	7	3	1085.11	3596120	3.38644e+07	sp|P22792|CPN2_HUMAN	74	0.00100269	0.00604053	TRUE
20200615_serum_NGlycP_1hDIA_rep2.mzML	1882.91	1929.79	-46.8756	AFGSNPJLTK	AFGSNPJLTK	(N(N(H(H(N(H(A))))(H(N(H(A)))))))	A(2)H(5)N(4)	7	3	1085.11	4346290	3.65777e+07	sp|P22792|CPN2_HUMAN	74	0.000175179	0.00604053	TRUE
20200615_serum_NGlycP_1hDIA_rep3.mzML	1885.69	1931.02	-45.3285	AFGSNPJLTK	AFGSNPJLTK	(N(N(H(H(N(H(A))))(H(N(H(A)))))))	A(2)H(5)N(4)	7	3	1085.11	4758050	49208900	sp|P22792|CPN2_HUMAN	74	0.000542077	0.00604053	TRUE
20200615_serum_NGlycP_1hDIA_rep1.mzML	2886.15	3012.41	-126.255	AGLQAFFQVQECJK	AGLQAFFQVQEC[160]JK	(N(N(H(H(N(H)))(H(N(H(A)))))))	A(1)H(5)N(4)	13	3	1185.16	540655	5.18979e+06	sp|P00450|CERU_HUMAN	358	0.0311839	0.0015782	TRUE
20200615_serum_NGlycP_1hDIA_rep3.mzML	2883.02	3006.28	-123.263	AGLQAFFQVQECJK	AGLQAFFQVQEC[160]JK	(N(N(H(H(N(H)))(H(N(H(A)))))))	A(1)H(5)N(4)	13	3	1185.16	561775	4.29983e+06	sp|P00450|CERU_HUMAN	358	0.00325959	0.0015782	TRUE
20200615_serum_NGlycP_1hDIA_rep2.mzML	3294.14	3241.19	52.9494	AGLQAFFQVQECJK	AGLQAFFQVQEC[160]JK	(N(N(H(H(N(H(A))))(H(N(H(A)))))))	A(2)H(5)N(4)	13	3	1282.19	1817800	2.78524e+07	sp|P00450|CERU_HUMAN	358	0.0401502	0.00210405	TRUE
20200615_serum_NGlycP_1hDIA_rep3.mzML	3290.1	3230.66	59.4408	AGLQAFFQVQECJK	AGLQAFFQVQEC[160]JK	(N(N(H(H(N(H(A))))(H(N(H(A)))))))	A(2)H(5)N(4)	13	3	1282.19	1518520	1.88737e+07	sp|P00450|CERU_HUMAN	358	0.00852683	0.00210405	TRUE
20200615_serum_NGlycP_1hDIA_rep1.mzML	690.287	692.679	-2.39163	AJISHK	AJISHK	(N(N(H(H(N(H(A))))(H(N(H(A)))))))	A(2)H(5)N(4)	2	3	958.719	28390500	1.80039e+08	sp|P01031|CO5_HUMAN	741	0.00741238	0.00321855	TRUE
20200615_serum_NGlycP_1hDIA_rep1.mzML	690.339	688.17	2.1688	AJISHK	AJISHK	(N(N(H(H(N(H(A))))(H(N(H(A)))))))	A(2)H(5)N(4)	2	2	1437.57	7300550	4.2469e+07	sp|P01031|CO5_HUMAN	741	0.000180975	0.00321855	TRUE
20200615_serum_NGlycP_1hDIA_rep2.mzML	686.971	686.494	0.477481	AJISHK	AJISHK	(N(N(H(H(N(H(A))))(H(N(H(A)))))))	A(2)H(5)N(4)	2	2	1437.57	8062240	3.34227e+07	sp|P01031|CO5_HUMAN	741	0.00765321	0.00321855	TRUE
20200615_serum_NGlycP_1hDIA_rep3.mzML	684.647	683.577	1.06963	AJISHK	AJISHK	(N(N(H(H(N(H(A))))(H(N(H(A)))))))	A(2)H(5)N(4)	2	2	1437.57	7619410	2.80561e+07	sp|P01031|CO5_HUMAN	741	2.61936e-06	0.00321855	TRUE
20200615_serum_NGlycP_1hDIA_rep1.mzML	690.514	616.071	74.443	AJISHK	AJISHK	(N(N(H(H(N(H(A))))(H(N(H))(N(H))))))	A(1)H(6)N(5)	2	3	983.397	1289820	29929.1	sp|P01031|CO5_HUMAN	741	0.0173711	0.00271147	TRUE
20200615_serum_NGlycP_1hDIA_rep2.mzML	686.574	616.544	70.0304	AJISHK	AJISHK	(N(N(H(H(N(H(A))))(H(N(H))(N(H))))))	A(1)H(6)N(5)	2	3	983.397	1288170	50807.6	sp|P01031|CO5_HUMAN	741	0.000448016	0.00271147	TRUE
20200615_serum_NGlycP_1hDIA_rep3.mzML	684.004	613.038	70.9665	AJISHK	AJISHK	(N(N(H(H(N(H(A))))(H(N(H))(N(H))))))	A(1)H(6)N(5)	2	3	983.397	1341950	87645.2	sp|P01031|CO5_HUMAN	741	0.0306726	0.00271147	TRUE
20200615_serum_NGlycP_1hDIA_rep1.mzML	694.893	708.595	-13.7019	AJISHK	AJISHK	(N(N(H(N)(H(H))(H(N(F)(H(A(A))))))))	A(2)F(1)H(5)N(4)	2	3	1007.4	3611340	1.59642e+07	sp|P01031|CO5_HUMAN	741	0.017344	0.00181834	TRUE
20200615_serum_NGlycP_1hDIA_rep2.mzML	695.311	708.276	-12.9649	AJISHK	AJISHK	(N(F)(N(H(H(N(H(A))))(H(N(H(A)))))))	A(2)F(1)H(5)N(4)	2	3	1007.4	844061	4.89685e+06	sp|P01031|CO5_HUMAN	741	0.00162327	0.00181834	TRUE
20200615_serum_NGlycP_1hDIA_rep3.mzML	687.029	704.813	-17.7837	AJISHK	AJISHK	(N(N(H(H(N(H(A))))(H(N(F)(H(A)))))))	A(2)F(1)H(5)N(4)	2	3	1007.4	1876330	3.26989e+06	sp|P01031|CO5_HUMAN	741	0.00406269	0.00181834	TRUE
20200615_serum_NGlycP_1hDIA_rep2.mzML	695.311	680.787	14.5239	AJISHK	AJISHK	(N(N(H(H(N(H(A))))(H(N(H(H)(A)))))))	A(2)H(6)N(4)	2	3	1012.74	1438310	216056	sp|P01031|CO5_HUMAN	741	0.00331908	0.00299719	TRUE
20200615_serum_NGlycP_1hDIA_rep1.mzML	873.925	859.526	14.3989	AJLTTK	AJLTTK	(N(F)(N(H(N)(H(N(H)))(H(N(H(A)))))))	A(1)F(1)H(5)N(5)	2	3	970.734	1485750	1.57677e+07	sp|Q8IYT1|FA71A_HUMAN	536	0.00146491	0.00398326	TRUE
20200615_serum_NGlycP_1hDIA_rep2.mzML	870.228	858.208	12.0196	AJLTTK	AJLTTK	(N(F)(N(H(N)(H(N(H)))(H(N(H(A)))))))	A(1)F(1)H(5)N(5)	2	3	970.734	1388910	1.33921e+07	sp|Q8IYT1|FA71A_HUMAN	536	0.000347072	0.00398326	TRUE
20200615_serum_NGlycP_1hDIA_rep3.mzML	873.603	860.24	13.3634	AJLTTK	AJLTTK	(N(F)(N(H(N)(H(H))(H(N)(N(H(A)))))))	A(1)F(1)H(5)N(5)	2	3	970.734	1644590	1.81086e+07	sp|Q8IYT1|FA71A_HUMAN	536	0.000715403	0.00398326	TRUE
20200615_serum_NGlycP_1hDIA_rep1.mzML	3070.79	3158.41	-87.6179	ALPQPQJVTSLLGCTH	ALPQPQJVTSLLGC[160]TH	(N(N(H(H(N(H)))(H(N(H(A)))))))	A(1)H(5)N(4)	7	4	913.145	3403220	1.01803e+07	sp|P02790|HEMO_HUMAN	453	0.000760016	0.00405296	TRUE
20200615_serum_NGlycP_1hDIA_rep2.mzML	3071.78	3160.65	-88.8744	ALPQPQJVTSLLGCTH	ALPQPQJVTSLLGC[160]TH	(N(N(H(H(N(H)))(H(N(H(A)))))))	A(1)H(5)N(4)	7	4	913.145	3258750	1.13181e+07	sp|P02790|HEMO_HUMAN	453	0.00268982	0.00405296	TRUE
20200615_serum_NGlycP_1hDIA_rep3.mzML	3065.18	3150.76	-85.5829	ALPQPQJVTSLLGCTH	ALPQPQJVTSLLGC[160]TH	(N(N(H(H(N(H)))(H(N(H(A)))))))	A(1)H(5)N(4)	7	4	913.145	3298950	8.61544e+06	sp|P02790|HEMO_HUMAN	453	0.000768485	0.00405296	TRUE
20200615_serum_NGlycP_1hDIA_rep1.mzML	3070.96	3148.23	-77.2668	ALPQPQJVTSLLGCTH	ALPQPQJVTSLLGC[160]TH	(N(N(H(H(N(H)))(H(N(H(A)))))))	A(1)H(5)N(4)	7	3	1217.19	42821900	303722609	sp|P02790|HEMO_HUMAN	453	0.000554151	0.00405296	TRUE
20200615_serum_NGlycP_1hDIA_rep2.mzML	3071.18	3150.22	-79.0424	ALPQPQJVTSLLGCTH	ALPQPQJVTSLLGC[160]TH	(N(N(H(H(N(H)))(H(N(H(A)))))))	A(1)H(5)N(4)	7	3	1217.19	47645600	3.3143e+08	sp|P02790|HEMO_HUMAN	453	1.79974e-05	0.00405296	TRUE
20200615_serum_NGlycP_1hDIA_rep3.mzML	3065.61	3140.85	-75.2421	ALPQPQJVTSLLGCTH	ALPQPQJVTSLLGC[160]TH	(N(N(H(H(N(H)))(H(N(H(A)))))))	A(1)H(5)N(4)	7	3	1217.19	40681300	2.41413e+08	sp|P02790|HEMO_HUMAN	453	1.18223e-05	0.00405296	TRUE
20200615_serum_NGlycP_1hDIA_rep1.mzML	3072.16	3051.02	21.1407	ALPQPQJVTSLLGCTH	ALPQPQJVTSLLGC[160]TH	(N(N(H(H(H))(H(N(H))(N(H)(F))))))	F(1)H(6)N(4)	7	4	917.401	2918690	2.44154e+06	sp|P02790|HEMO_HUMAN	453	0.00268684	0.00317698	TRUE
20200615_serum_NGlycP_1hDIA_rep2.mzML	3071.36	3051.61	19.7506	ALPQPQJVTSLLGCTH	ALPQPQJVTSLLGC[160]TH	(N(N(H(H(H))(H(N(H))(N(H)(F))))))	F(1)H(6)N(4)	7	4	917.401	3074230	2.86906e+06	sp|P02790|HEMO_HUMAN	453	0.00268386	0.00317698	TRUE
20200615_serum_NGlycP_1hDIA_rep3.mzML	3065.18	3044.86	20.3242	ALPQPQJVTSLLGCTH	ALPQPQJVTSLLGC[160]TH	(N(N(H(H(H))(H(N(H))(N(H)(F))))))	F(1)H(6)N(4)	7	4	917.401	2829920	2843431	sp|P02790|HEMO_HUMAN	453	0.0163074	0.00317698	TRUE
20200615_serum_NGlycP_1hDIA_rep1.mzML	3070.96	3151.31	-80.3498	ALPQPQJVTSLLGCTH	ALPQPQJVTSLLGC[160]TH	(N(N(H(H(H))(H(N(H))(N(H)(F))))))	F(1)H(6)N(4)	7	3	1222.87	44967900	9.07336e+07	sp|P02790|HEMO_HUMAN	453	0.0126278	0.00317698	TRUE
20200615_serum_NGlycP_1hDIA_rep2.mzML	3071.18	3153.35	-82.1704	ALPQPQJVTSLLGCTH	ALPQPQJVTSLLGC[160]TH	(N(N(H(H(H))(H(N(H))(N(H)(F))))))	F(1)H(6)N(4)	7	3	1222.87	48348100	9.92532e+07	sp|P02790|HEMO_HUMAN	453	0.00400864	0.00317698	TRUE
20200615_serum_NGlycP_1hDIA_rep3.mzML	3066.05	3143.83	-77.7811	ALPQPQJVTSLLGCTH	ALPQPQJVTSLLGC[160]TH	(N(N(H(H(H))(H(N(H))(N(H)(F))))))	F(1)H(6)N(4)	7	3	1222.87	41675900	65575478	sp|P02790|HEMO_HUMAN	453	0.0194522	0.00317698	TRUE
20200615_serum_NGlycP_1hDIA_rep1.mzML	3320.9	3266.95	53.9481	ALPQPQJVTSLLGCTH	ALPQPQJVTSLLGC[160]TH	(N(N(H(H(N(H(H))))(H(N(F)(H(A)))))))	A(1)F(1)H(6)N(4)	7	4	990.176	3743490	1.71768e+06	sp|P02790|HEMO_HUMAN	453	0.00112992	0.00166546	TRUE
20200615_serum_NGlycP_1hDIA_rep2.mzML	3322.65	3269.44	53.2063	ALPQPQJVTSLLGCTH	ALPQPQJVTSLLGC[160]TH	(N(F)(N(H(H(N(H(H))))(H(N(H(A)))))))	A(1)F(1)H(6)N(4)	7	4	990.176	3387030	2.48833e+06	sp|P02790|HEMO_HUMAN	453	0.00135698	0.00166546	TRUE
20200615_serum_NGlycP_1hDIA_rep3.mzML	3321.73	3261.76	59.9657	ALPQPQJVTSLLGCTH	ALPQPQJVTSLLGC[160]TH	(N(F)(N(H(H(N(H(H))))(H(N(H(A)))))))	A(1)F(1)H(6)N(4)	7	4	990.176	3677110	1.82319e+06	sp|P02790|HEMO_HUMAN	453	0.000273301	0.00166546	TRUE
20200615_serum_NGlycP_1hDIA_rep1.mzML	3321.5	3280.88	40.6204	ALPQPQJVTSLLGCTH	ALPQPQJVTSLLGC[160]TH	(N(N(H(H(N(H(H))))(H(N(F)(H(A)))))))	A(1)F(1)H(6)N(4)	7	3	1319.9	11688800	2.65577e+07	sp|P02790|HEMO_HUMAN	453	0.000315967	0.00166546	TRUE
20200615_serum_NGlycP_1hDIA_rep2.mzML	3324.11	3283.24	40.8658	ALPQPQJVTSLLGCTH	ALPQPQJVTSLLGC[160]TH	(N(N(H(H(N(H(H))))(H(N(F)(H(A)))))))	A(1)F(1)H(6)N(4)	7	3	1319.9	16772300	3.84203e+07	sp|P02790|HEMO_HUMAN	453	0.000512276	0.00166546	TRUE
20200615_serum_NGlycP_1hDIA_rep3.mzML	3321.6	3277.92	43.6792	ALPQPQJVTSLLGCTH	ALPQPQJVTSLLGC[160]TH	(N(N(H(H(N(H(H))))(H(N(F)(H(A)))))))	A(1)F(1)H(6)N(4)	7	3	1319.9	13343300	21876520	sp|P02790|HEMO_HUMAN	453	0.000487202	0.00166546	TRUE
20200615_serum_NGlycP_1hDIA_rep1.mzML	3320.9	3289.7	31.2003	ALPQPQJVTSLLGCTH	ALPQPQJVTSLLGC[160]TH	(N(N(H(H(N(H)(F)))(H(N(F)(H(A)))))))	A(1)F(2)H(5)N(4)	7	4	986.17	3248960	1.94001e+07	sp|P02790|HEMO_HUMAN	453	0.00871287	0.00120297	TRUE
20200615_serum_NGlycP_1hDIA_rep2.mzML	3322.65	3292.04	30.6147	ALPQPQJVTSLLGCTH	ALPQPQJVTSLLGC[160]TH	(N(F)(N(H(H(N(H)(F)))(H(N(H(A)))))))	A(1)F(2)H(5)N(4)	7	4	986.17	2811680	2.98929e+07	sp|P02790|HEMO_HUMAN	453	0.0209262	0.00120297	TRUE
20200615_serum_NGlycP_1hDIA_rep3.mzML	3321.73	3287.79	33.9363	ALPQPQJVTSLLGCTH	ALPQPQJVTSLLGC[160]TH	(N(F)(N(H(H(N(H)(F)))(H(N(H(A)))))))	A(1)F(2)H(5)N(4)	7	4	986.17	3028040	22283487	sp|P02790|HEMO_HUMAN	453	0.000332625	0.00120297	TRUE
20200615_serum_NGlycP_1hDIA_rep1.mzML	3321.5	3265.31	56.1864	ALPQPQJVTSLLGCTH	ALPQPQJVTSLLGC[160]TH	(N(N(H(H(N(H)(F)))(H(N(F)(H(A)))))))	A(1)F(2)H(5)N(4)	7	3	1314.56	8457520	1.15463e+08	sp|P02790|HEMO_HUMAN	453	0.00383767	0.00120297	TRUE
20200615_serum_NGlycP_1hDIA_rep2.mzML	3324.11	3267.83	56.279	ALPQPQJVTSLLGCTH	ALPQPQJVTSLLGC[160]TH	(N(N(H(H(N(H)(F)))(H(N(F)(H(A)))))))	A(1)F(2)H(5)N(4)	7	3	1314.56	12764600	1.74514e+08	sp|P02790|HEMO_HUMAN	453	0.00100526	0.00120297	TRUE
20200615_serum_NGlycP_1hDIA_rep3.mzML	3321.68	3259.94	61.7427	ALPQPQJVTSLLGCTH	ALPQPQJVTSLLGC[160]TH	(N(N(H(H(N(H)(F)))(H(N(F)(H(A)))))))	A(1)F(2)H(5)N(4)	7	3	1314.56	9737520	103937590	sp|P02790|HEMO_HUMAN	453	0.000486145	0.00120297	TRUE
20200615_serum_NGlycP_1hDIA_rep1.mzML	3320.82	3266.22	54.5968	ALPQPQJVTSLLGCTH	ALPQPQJVTSLLGC[160]TH	(N(N(H(H(N(H(A))))(H(N(H(A)))))))	A(2)H(5)N(4)	7	4	985.919	3342060	1.73719e+07	sp|P02790|HEMO_HUMAN	453	0.000565166	0.00122559	TRUE
20200615_serum_NGlycP_1hDIA_rep2.mzML	3322.65	3268.73	53.921	ALPQPQJVTSLLGCTH	ALPQPQJVTSLLGC[160]TH	(N(N(H(H(N(H(A))))(H(N(H(A)))))))	A(2)H(5)N(4)	7	4	985.919	3087980	26037526	sp|P02790|HEMO_HUMAN	453	0.00137259	0.00122559	TRUE
20200615_serum_NGlycP_1hDIA_rep3.mzML	3321.74	3260.95	60.7932	ALPQPQJVTSLLGCTH	ALPQPQJVTSLLGC[160]TH	(N(N(H(H(N(H(A))))(H(N(H(A)))))))	A(2)H(5)N(4)	7	4	985.919	3329240	1.7737e+07	sp|P02790|HEMO_HUMAN	453	0.000314974	0.00122559	TRUE
20200615_serum_NGlycP_1hDIA_rep1.mzML	3321.5	3297.57	23.9256	ALPQPQJVTSLLGCTH	ALPQPQJVTSLLGC[160]TH	(N(N(H(H(N(H(A))))(H(N(H(A)))))))	A(2)H(5)N(4)	7	3	1314.22	11625000	1.08116e+08	sp|P02790|HEMO_HUMAN	453	0.00177522	0.00122559	TRUE
20200615_serum_NGlycP_1hDIA_rep2.mzML	3324.11	3299.79	24.3201	ALPQPQJVTSLLGCTH	ALPQPQJVTSLLGC[160]TH	(N(N(H(H(N(H(A))))(H(N(H(A)))))))	A(2)H(5)N(4)	7	3	1314.22	16764000	1.63789e+08	sp|P02790|HEMO_HUMAN	453	0.00165193	0.00122559	TRUE
20200615_serum_NGlycP_1hDIA_rep3.mzML	3321.6	3295.93	25.6734	ALPQPQJVTSLLGCTH	ALPQPQJVTSLLGC[160]TH	(N(N(H(H(N(H(A))))(H(N(H(A)))))))	A(2)H(5)N(4)	7	3	1314.22	13118600	1.00568e+08	sp|P02790|HEMO_HUMAN	453	0.000993748	0.00122559	TRUE
20200615_serum_NGlycP_1hDIA_rep1.mzML	2690.44	2704.55	-14.1133	ALPQPQJVTSLLGCTH	ALPQPQJVTSLLGC[160]TH	(N(N(H(H(N(H)))(H(N(H))))))	H(5)N(4)	7	3	1120.16	1006030	6.53943e+06	sp|P02790|HEMO_HUMAN	453	0.00378689	0.00309594	TRUE
20200615_serum_NGlycP_1hDIA_rep2.mzML	2688.39	2704.9	-16.5136	ALPQPQJVTSLLGCTH	ALPQPQJVTSLLGC[160]TH	(N(N(H(H(N(H)))(H(N(H))))))	H(5)N(4)	7	3	1120.16	983784	5.79112e+06	sp|P02790|HEMO_HUMAN	453	0.000413402	0.00309594	TRUE
20200615_serum_NGlycP_1hDIA_rep3.mzML	2685.47	2698.56	-13.0854	ALPQPQJVTSLLGCTH	ALPQPQJVTSLLGC[160]TH	(N(N(H(H(N(H)))(H(N(H))))))	H(5)N(4)	7	3	1120.16	978423	5.88984e+06	sp|P02790|HEMO_HUMAN	453	4.6345e-05	0.00309594	TRUE
20200615_serum_NGlycP_1hDIA_rep1.mzML	3320.38	3377.89	-57.5146	ALPQPQJVTSLLGCTH	ALPQPQJVTSLLGC[160]TH	(N(N(H(N)(H(H)(H))(H(N(F)(H(A)))(N(F)(H(A)))))))	A(2)F(2)H(7)N(5)	7	3	1587.33	964303	116521	sp|P02790|HEMO_HUMAN	453	0.00113396	0.00391404	TRUE
20200615_serum_NGlycP_1hDIA_rep2.mzML	3322.27	3379.33	-57.0583	ALPQPQJVTSLLGCTH	ALPQPQJVTSLLGC[160]TH	(N(N(H(N)(H(H)(H))(H(N(F)(H(A)))(N(F)(H(A)))))))	A(2)F(2)H(7)N(5)	7	3	1587.33	977362	114977	sp|P02790|HEMO_HUMAN	453	0.00112724	0.00391404	TRUE
20200615_serum_NGlycP_1hDIA_rep3.mzML	3320.26	3375.37	-55.1122	ALPQPQJVTSLLGCTH	ALPQPQJVTSLLGC[160]TH	(N(N(H(N)(H(H)(H))(H(N(F)(H(A)))(N(F)(H(A)))))))	A(2)F(2)H(7)N(5)	7	3	1587.33	995401	63762.8	sp|P02790|HEMO_HUMAN	453	0.00112323	0.00391404	TRUE
20200615_serum_NGlycP_1hDIA_rep1.mzML	3514.13	3449.45	64.6821	AVJITSENLIDDVVSLIR	AVJITSENLIDDVVSLIR	(N(N(H(H(N(H(H))))(H(N(F)(H(A)))))))	A(1)F(1)H(6)N(4)	3	3	1398.3	1294540	9.63313e+06	sp|P02748|CO9_HUMAN	415	0.000778128	0.000823974	TRUE
20200615_serum_NGlycP_1hDIA_rep2.mzML	3513.97	3450.47	63.498	AVJITSENLIDDVVSLIR	AVJITSENLIDDVVSLIR	(N(N(H(H(N(H(H))))(H(N(F)(H(A)))))))	A(1)F(1)H(6)N(4)	3	3	1398.3	1678650	8.63455e+06	sp|P02748|CO9_HUMAN	415	0.00202964	0.000823974	TRUE
20200615_serum_NGlycP_1hDIA_rep3.mzML	3513.51	3449.03	64.4772	AVJITSENLIDDVVSLIR	AVJITSENLIDDVVSLIR	(N(N(H(H(N(H(H))))(H(N(F)(H(A)))))))	A(1)F(1)H(6)N(4)	3	3	1398.3	1887960	6.39585e+06	sp|P02748|CO9_HUMAN	415	0.000745415	0.000823974	TRUE
20200615_serum_NGlycP_1hDIA_rep1.mzML	3514.13	3429.91	84.2231	AVJITSENLIDDVVSLIR	AVJITSENLIDDVVSLIR	(N(N(H(H(N(H(A))))(H(N(H(A)))))))	A(2)H(5)N(4)	3	3	1392.62	1287550	1.43657e+07	sp|P02748|CO9_HUMAN	415	0.00271681	0.00080055	TRUE
20200615_serum_NGlycP_1hDIA_rep2.mzML	3513.97	3431.16	82.8055	AVJITSENLIDDVVSLIR	AVJITSENLIDDVVSLIR	(N(N(H(H(N(H(A))))(H(N(H(A)))))))	A(2)H(5)N(4)	3	3	1392.62	1672650	2.06007e+07	sp|P02748|CO9_HUMAN	415	0.00121273	0.00080055	TRUE
20200615_serum_NGlycP_1hDIA_rep3.mzML	3513.51	3429.12	84.3918	AVJITSENLIDDVVSLIR	AVJITSENLIDDVVSLIR	(N(N(H(H(N(H(A))))(H(N(H(A)))))))	A(2)H(5)N(4)	3	3	1392.62	1837210	1.1878e+07	sp|P02748|CO9_HUMAN	415	0.00265703	0.00080055	TRUE
20200615_serum_NGlycP_1hDIA_rep1.mzML	973.894	971.162	2.73207	CEJLTTGK	C[160]EJLTTGK	(N(F)(N(H(N)(H(H)(H))(H(N(F))))))	F(2)H(5)N(4)	3	3	946.381	808985	2.36831e+07	sp|O75882|ATRN_HUMAN	1082	0.00660265	0.00192947	TRUE
20200615_serum_NGlycP_1hDIA_rep2.mzML	974.646	972.561	2.08512	CEJLTTGK	C[160]EJLTTGK	(N(F)(N(H(N)(H(H)(H))(H(N(F))))))	F(2)H(5)N(4)	3	3	946.381	853058	2.78351e+07	sp|O75882|ATRN_HUMAN	1082	3.5666e-06	0.00192947	TRUE
20200615_serum_NGlycP_1hDIA_rep3.mzML	973.896	974.668	-0.77208	CEJLTTGK	C[160]EJLTTGK	(N(F)(N(H(N)(H(H)(H))(H(N(F))))))	F(2)H(5)N(4)	3	3	946.381	856144	2.27413e+07	sp|O75882|ATRN_HUMAN	1082	0.000257534	0.00192947	TRUE
20200615_serum_NGlycP_1hDIA_rep1.mzML	2667.46	2621.81	45.651	CGLVPVLAENYJK	C[160]GLVPVLAENYJK	(N(N(H(N)(H(N(H(H))))(H(N(H(A)))))))	A(1)H(6)N(5)	12	4	939.646	2298100	4.71435e+06	sp|P02787|TRFE_HUMAN	432	0.000896865	0.00219197	TRUE
20200615_serum_NGlycP_1hDIA_rep2.mzML	2669.16	2626.22	42.9447	CGLVPVLAENYJK	C[160]GLVPVLAENYJK	(N(N(H(N)(H(N(H(H))))(H(N(H(A)))))))	A(1)H(6)N(5)	12	4	939.646	1525770	5.42763e+06	sp|P02787|TRFE_HUMAN	432	0.000862586	0.00219197	TRUE
20200615_serum_NGlycP_1hDIA_rep3.mzML	2664.43	2620.16	44.272	CGLVPVLAENYJK	C[160]GLVPVLAENYJK	(N(N(H(H(N(H(A))))(H(N(H))(N(H))))))	A(1)H(6)N(5)	12	4	939.646	1937550	6.3879e+06	sp|P02787|TRFE_HUMAN	432	0.000667302	0.00219197	TRUE
20200615_serum_NGlycP_1hDIA_rep1.mzML	2667.46	2625.06	42.4007	CGLVPVLAENYJK	C[160]GLVPVLAENYJK	(N(N(H(N)(H(N(H(H))))(H(N(F)(H(H)))))))	F(1)H(7)N(5)	12	4	943.902	2305570	2219420	sp|P02787|TRFE_HUMAN	432	0.000931212	0.00546372	TRUE
20200615_serum_NGlycP_1hDIA_rep2.mzML	2669.16	2629.29	39.8679	CGLVPVLAENYJK	C[160]GLVPVLAENYJK	(N(N(H(N)(H(N(H(H))))(H(N(F)(H(H)))))))	F(1)H(7)N(5)	12	4	943.902	1525450	1.45446e+06	sp|P02787|TRFE_HUMAN	432	0.0176728	0.00546372	TRUE
20200615_serum_NGlycP_1hDIA_rep3.mzML	2664.43	2623.19	41.2391	CGLVPVLAENYJK	C[160]GLVPVLAENYJK	(N(N(H(N)(H(N(H(H))))(H(N(F)(H(H)))))))	F(1)H(7)N(5)	12	4	943.902	2070390	1.82224e+06	sp|P02787|TRFE_HUMAN	432	0.000659301	0.00546372	TRUE
20200615_serum_NGlycP_1hDIA_rep1.mzML	2666.38	2677.23	-10.8454	CGLVPVLAENYJK	C[160]GLVPVLAENYJK	(N(N(H(N)(H(N(H(H))))(H(N(F)(H(H)))))))	F(1)H(7)N(5)	12	3	1258.2	3158270	1.56548e+07	sp|P02787|TRFE_HUMAN	432	0.00226339	0.00546372	TRUE
20200615_serum_NGlycP_1hDIA_rep3.mzML	2664.43	2671.3	-6.87454	CGLVPVLAENYJK	C[160]GLVPVLAENYJK	(N(N(H(N)(H(N(H(H))))(H(N(F)(H(H)))))))	F(1)H(7)N(5)	12	3	1258.2	2925710	8.8865e+06	sp|P02787|TRFE_HUMAN	432	0.0116936	0.00546372	TRUE
20200615_serum_NGlycP_1hDIA_rep1.mzML	3133	3088.7	44.3032	CGLVPVLAENYJK	C[160]GLVPVLAENYJK	(N(N(H(H(N(H)(F)))(H(N(F)(H(N(H(A)))))))))	A(1)F(2)H(6)N(5)	12	4	1012.67	750149	5.2121e+06	sp|P02787|TRFE_HUMAN	432	0.00730913	0.00642999	TRUE
20200615_serum_NGlycP_1hDIA_rep3.mzML	3165.34	3082.81	82.5319	CGLVPVLAENYJK	C[160]GLVPVLAENYJK	(N(F)(N(H(N)(H(H)(H))(H(N(F))(N(H(A)))))))	A(1)F(2)H(6)N(5)	12	4	1012.67	1224720	1864282	sp|P02787|TRFE_HUMAN	432	0.0124563	0.00642999	TRUE
20200615_serum_NGlycP_1hDIA_rep1.mzML	3170.62	3067.98	102.636	CGLVPVLAENYJK	C[160]GLVPVLAENYJK	(N(N(H(H(N(H(A))))(H(N(H))(N(H(A)))))))	A(2)H(6)N(5)	12	4	1012.42	1430040	2.19353e+06	sp|P02787|TRFE_HUMAN	432	0.00365372	0.00713335	TRUE
20200615_serum_NGlycP_1hDIA_rep3.mzML	3165.34	3062.11	103.233	CGLVPVLAENYJK	C[160]GLVPVLAENYJK	(N(N(H(H(N(H(A))))(H(N(H))(N(H(A)))))))	A(2)H(6)N(5)	12	4	1012.42	1158530	1.22195e+06	sp|P02787|TRFE_HUMAN	432	0.0260007	0.00713335	TRUE
20200615_serum_NGlycP_1hDIA_rep1.mzML	2693.39	2699.02	-5.62563	CGLVPVLAENYJK	C[160]GLVPVLAENYJK	(N(N(H(N)(H(H))(H(N(F)(H(A)))))))	A(1)F(1)H(5)N(4)	12	3	1179.5	1529890	5.31697e+06	sp|P02787|TRFE_HUMAN	432	0.00130942	0.00796406	TRUE
20200615_serum_NGlycP_1hDIA_rep2.mzML	2694.63	2699.2	-4.568	CGLVPVLAENYJK	C[160]GLVPVLAENYJK	(N(N(H(N)(H(H))(H(N(F)(H(A)))))))	A(1)F(1)H(5)N(4)	12	3	1179.5	1874710	5.70604e+06	sp|P02787|TRFE_HUMAN	432	0.00738643	0.00796406	TRUE
20200615_serum_NGlycP_1hDIA_rep3.mzML	2690.08	2692.83	-2.74615	CGLVPVLAENYJK	C[160]GLVPVLAENYJK	(N(N(H(N)(H(H))(H(N(F)(H(A)))))))	A(1)F(1)H(5)N(4)	12	3	1179.5	1690530	4.45455e+06	sp|P02787|TRFE_HUMAN	432	0.00118754	0.00796406	TRUE
20200615_serum_NGlycP_1hDIA_rep1.mzML	2693.21	2684.82	8.3947	CGLVPVLAENYJK	C[160]GLVPVLAENYJK	(N(N(H(H(H))(H(N(H)(F))(N(H)(F))))))	F(2)H(6)N(4)	12	3	1185.17	1816770	8091270	sp|P02787|TRFE_HUMAN	432	0.000212902	0.00505942	TRUE
20200615_serum_NGlycP_1hDIA_rep2.mzML	2694.63	2684.61	10.0159	CGLVPVLAENYJK	C[160]GLVPVLAENYJK	(N(N(H(H(H))(H(N(H)(F))(N(H)(F))))))	F(2)H(6)N(4)	12	3	1185.17	2034030	1.12892e+07	sp|P02787|TRFE_HUMAN	432	0.000888155	0.00505942	TRUE
20200615_serum_NGlycP_1hDIA_rep3.mzML	2690.82	2678.68	12.1417	CGLVPVLAENYJK	C[160]GLVPVLAENYJK	(N(N(H(H(H))(H(N(H)(F))(N(H)(F))))))	F(2)H(6)N(4)	12	3	1185.17	1916040	6945078	sp|P02787|TRFE_HUMAN	432	0.00289499	0.00505942	TRUE
20200615_serum_NGlycP_1hDIA_rep2.mzML	1568.02	1551.09	16.9278	CIJQSICEK	C[160]IJQSIC[160]EK	(N(N(H(H(N(H(H))))(H(N(F)(H(A)))))))	A(1)F(1)H(6)N(4)	3	3	1125.11	3583860	2.43924e+06	sp|O75882|ATRN_HUMAN	1073	0.00177691	0.0025727	TRUE
20200615_serum_NGlycP_1hDIA_rep3.mzML	1566.27	1550.13	16.1395	CIJQSICEK	C[160]IJQSIC[160]EK	(N(N(H(H(N(H(H))))(H(N(F)(H(A)))))))	A(1)F(1)H(6)N(4)	3	3	1125.11	2548690	2.77306e+06	sp|O75882|ATRN_HUMAN	1073	0.000499781	0.0025727	TRUE
20200615_serum_NGlycP_1hDIA_rep1.mzML	1501.38	1504.57	-3.18783	CJDTIPEDYETHQLR	C[160]JDTIPEDYETHQLR	(N(N(H(H(H(H)))(H(H)(H(H)(H))))))	H(9)N(2)	2	3	1252.49	1385460	5.69838e+06	sp|P49747|COMP_HUMAN	742	0.000561843	0.0011827	TRUE
20200615_serum_NGlycP_1hDIA_rep2.mzML	1505.36	1511.88	-6.51801	CJDTIPEDYETHQLR	C[160]JDTIPEDYETHQLR	(N(N(H(H(H(H)))(H(H)(H(H)(H))))))	H(9)N(2)	2	3	1252.49	1253530	8.28635e+06	sp|P49747|COMP_HUMAN	742	0.0111113	0.0011827	TRUE
20200615_serum_NGlycP_1hDIA_rep3.mzML	1506.73	1511.82	-5.09139	CJDTIPEDYETHQLR	C[160]JDTIPEDYETHQLR	(N(N(H(H(H(H)))(H(H)(H(H)(H))))))	H(9)N(2)	2	3	1252.49	1521400	5.94084e+06	sp|P49747|COMP_HUMAN	742	0.00515746	0.0011827	TRUE
20200615_serum_NGlycP_1hDIA_rep1.mzML	1762.15	1822.72	-60.5743	DFVJASSK	DFVJASSK	(N(N(H(H(N(H(A))))(H(N(H(A)))))))	A(2)H(5)N(4)	4	3	1024.74	17656900	136588824	sp|P05546|HEP2_HUMAN	188	0.0065482	0.00261695	TRUE
20200615_serum_NGlycP_1hDIA_rep2.mzML	1766.07	1824.09	-58.0208	DFVJASSK	DFVJASSK	(N(N(H(H(N(H(A))))(H(N(H(A)))))))	A(2)H(5)N(4)	4	3	1024.74	21491500	1.49787e+08	sp|P05546|HEP2_HUMAN	188	0.00379606	0.00261695	TRUE
20200615_serum_NGlycP_1hDIA_rep3.mzML	1767.86	1825.29	-57.4338	DFVJASSK	DFVJASSK	(N(N(H(H(N(H(A))))(H(N(H(A)))))))	A(2)H(5)N(4)	4	3	1024.74	23276200	195947300	sp|P05546|HEP2_HUMAN	188	0.00398927	0.00261695	TRUE
20200615_serum_NGlycP_1hDIA_rep1.mzML	1761.13	1817.74	-56.6148	DFVJASSK	DFVJASSK	(N(N(H(N)(H(H))(H(N(H(A(A))))))))	A(2)H(5)N(4)	4	2	1536.6	4517320	3.38543e+07	sp|P05546|HEP2_HUMAN	188	0.00133859	0.00261695	TRUE
20200615_serum_NGlycP_1hDIA_rep2.mzML	1764.43	1818.81	-54.3815	DFVJASSK	DFVJASSK	(N(N(H(H(N(H(A))))(H(N(H(A)))))))	A(2)H(5)N(4)	4	2	1536.6	4879590	3.36759e+07	sp|P05546|HEP2_HUMAN	188	0.000239246	0.00261695	TRUE
20200615_serum_NGlycP_1hDIA_rep3.mzML	1766.78	1820.09	-53.3122	DFVJASSK	DFVJASSK	(N(N(H(H)(H(N(H(A)))(N(H(A)))))))	A(2)H(5)N(4)	4	2	1536.6	5936930	43630048	sp|P05546|HEP2_HUMAN	188	1.59844e-05	0.00261695	TRUE
20200615_serum_NGlycP_1hDIA_rep1.mzML	1628.41	1630.41	-1.99627	DIENFJSTQK	DIENFJSTQK	(N(N(H(H(N(H)))(H(N(H(A)))))))	A(1)H(5)N(4)	6	3	1037.08	1284660	7.89471e+06	sp|P43652|AFAM_HUMAN	33	0.042272	0.00725726	TRUE
20200615_serum_NGlycP_1hDIA_rep2.mzML	1634.6	1636.11	-1.50837	DIENFJSTQK	DIENFJSTQK	(N(N(H(H(N(H)))(H(N(H(A)))))))	A(1)H(5)N(4)	6	3	1037.08	1510860	8.82516e+06	sp|P43652|AFAM_HUMAN	33	0.00453237	0.00725726	TRUE
20200615_serum_NGlycP_1hDIA_rep3.mzML	1633.69	1635.61	-1.9226	DIENFJSTQK	DIENFJSTQK	(N(N(H(H(N(H)))(H(N(H(A)))))))	A(1)H(5)N(4)	6	3	1037.08	1741460	1.12668e+07	sp|P43652|AFAM_HUMAN	33	0.00339176	0.00725726	TRUE
20200615_serum_NGlycP_1hDIA_rep1.mzML	1988.89	2081.9	-93.0149	DIENFJSTQK	DIENFJSTQK	(N(N(H(H(N(H(H))))(H(N(F)(H(A)))))))	A(1)F(1)H(6)N(4)	6	3	1139.79	14358400	29476628	sp|P43652|AFAM_HUMAN	33	0.0033608	0.00968812	TRUE
20200615_serum_NGlycP_1hDIA_rep2.mzML	1996.9	2086.81	-89.9135	DIENFJSTQK	DIENFJSTQK	(N(F)(N(H(H(H))(H(N(H))(N(H(A)))))))	A(1)F(1)H(6)N(4)	6	3	1139.79	16046000	37013746	sp|P43652|AFAM_HUMAN	33	0.00147499	0.00968812	TRUE
20200615_serum_NGlycP_1hDIA_rep3.mzML	1998.44	2084.54	-86.0951	DIENFJSTQK	DIENFJSTQK	(N(N(H(H(N(H(H))))(H(N(F)(H(A)))))))	A(1)F(1)H(6)N(4)	6	3	1139.79	18652800	39464512	sp|P43652|AFAM_HUMAN	33	0.00248418	0.00968812	TRUE
20200615_serum_NGlycP_1hDIA_rep1.mzML	2036.82	2065.97	-29.1472	DIENFJSTQK	DIENFJSTQK	(N(N(H(H(N(H(A))))(H(N(H(A)))))))	A(2)H(5)N(4)	6	3	1134.12	1118210	6.46593e+06	sp|P43652|AFAM_HUMAN	33	0.00351794	0.00752795	TRUE
20200615_serum_NGlycP_1hDIA_rep2.mzML	1996.9	2070.39	-73.4871	DIENFJSTQK	DIENFJSTQK	(N(N(H(H(N(H(A))))(H(N(H(A)))))))	A(2)H(5)N(4)	6	3	1134.12	16630200	133131860	sp|P43652|AFAM_HUMAN	33	0.00397482	0.00752795	TRUE
20200615_serum_NGlycP_1hDIA_rep3.mzML	1998.44	2068.29	-69.8543	DIENFJSTQK	DIENFJSTQK	(N(N(H(H(N(H(A))))(H(N(H(A)))))))	A(2)H(5)N(4)	6	3	1134.12	19447400	1.47118e+08	sp|P43652|AFAM_HUMAN	33	0.0124136	0.00752795	TRUE
20200615_serum_NGlycP_1hDIA_rep1.mzML	1988.94	1959.43	29.5144	DIENFJSTQK	DIENFJSTQK	(N(F)(N(H(H(N(H(F))))(H(N(H(H)(F)))))))	F(3)H(6)N(4)	6	3	1140.13	14505100	3.08149e+07	sp|P43652|AFAM_HUMAN	33	0.0127365	0.00413189	TRUE
20200615_serum_NGlycP_1hDIA_rep2.mzML	1997.31	1967.14	30.1663	DIENFJSTQK	DIENFJSTQK	(N(F)(N(H(H(H))(H(N(H)(F))(N(H)(F))))))	F(3)H(6)N(4)	6	3	1140.13	14290200	38432194	sp|P43652|AFAM_HUMAN	33	0.0113997	0.00413189	TRUE
20200615_serum_NGlycP_1hDIA_rep3.mzML	1998.44	1966.98	31.4553	DIENFJSTQK	DIENFJSTQK	(N(F)(N(H(H(N(H(F))))(H(N(H(H)(F)))))))	F(3)H(6)N(4)	6	3	1140.13	19102900	42522565	sp|P43652|AFAM_HUMAN	33	0.00411266	0.00413189	TRUE
20200615_serum_NGlycP_1hDIA_rep1.mzML	2488.99	2528.52	-39.5261	DIVEYYJDSJGSHVLQGR	DIVEYYJDSJGSHVLQGR	(N(N(H(H(N(H)(F)))(H(N(F)(H(A)))))))	A(1)F(2)H(5)N(4)	7	4	1068.69	1249650	1.30748e+07	sp|P25311|ZA2G_HUMAN	109	0.00199511	0.00226928	TRUE
20200615_serum_NGlycP_1hDIA_rep2.mzML	2495.37	2534.67	-39.2961	DIVEYYJDSJGSHVLQGR	DIVEYYJDSJGSHVLQGR	(N(N(H(H(N(H)(F)))(H(N(F)(H(A)))))))	A(1)F(2)H(5)N(4)	7	4	1068.69	860760	1.24719e+07	sp|P25311|ZA2G_HUMAN	109	0.00349363	0.00226928	TRUE
20200615_serum_NGlycP_1hDIA_rep3.mzML	2490.73	2529.28	-38.5506	DIVEYYJDSJGSHVLQGR	DIVEYYJDSJGSHVLQGR	(N(N(H(H(N(H)(F)))(H(N(F)(H(A)))))))	A(1)F(2)H(5)N(4)	7	4	1068.69	1022680	1.12553e+07	sp|P25311|ZA2G_HUMAN	109	0.00350168	0.00226928	TRUE
20200615_serum_NGlycP_1hDIA_rep2.mzML	2494.86	2523.22	-28.3622	DIVEYYJDSJGSHVLQGR	DIVEYYJDSJGSHVLQGR	(N(N(H(H(N(H(A))))(H(N(H(A)))))))	A(2)H(5)N(4)	10	4	1068.44	1261480	1.0128e+07	sp|P25311|ZA2G_HUMAN	112	0.0419788	0.00157196	TRUE
20200615_serum_NGlycP_1hDIA_rep3.mzML	2478.45	2518.45	-40.0045	DIVEYYJDSJGSHVLQGR	DIVEYYJDSJGSHVLQGR	(N(N(H(H(N(H(A))))(H(N(H(A)))))))	A(2)H(5)N(4)	10	4	1068.44	1621440	9.15563e+06	sp|P25311|ZA2G_HUMAN	112	0.00116385	0.00157196	TRUE
20200615_serum_NGlycP_1hDIA_rep1.mzML	2487.44	2545.72	-58.2844	DIVEYYJDSJGSHVLQGR	DIVEYYJDSJGSHVLQGR	(N(N(H(H(N(H(A))))(H(N(H(A)))))))	A(2)H(5)N(4)	10	3	1424.25	3331980	3.82122e+07	sp|P25311|ZA2G_HUMAN	112	0.00073815	0.00157196	TRUE
20200615_serum_NGlycP_1hDIA_rep2.mzML	2493.78	2551.51	-57.7272	DIVEYYJDSJGSHVLQGR	DIVEYYJDSJGSHVLQGR	(N(N(H(H(N(H(A))))(H(N(H(A)))))))	A(2)H(5)N(4)	10	3	1424.25	3337060	39459348	sp|P25311|ZA2G_HUMAN	112	0.00146923	0.00157196	TRUE
20200615_serum_NGlycP_1hDIA_rep3.mzML	2489.66	2546.24	-56.5777	DIVEYYJDSJGSHVLQGR	DIVEYYJDSJGSHVLQGR	(N(N(H(H(N(H(A))))(H(N(H(A)))))))	A(2)H(5)N(4)	10	3	1424.25	2972230	3.2171e+07	sp|P25311|ZA2G_HUMAN	112	0.00240592	0.00157196	TRUE
20200615_serum_NGlycP_1hDIA_rep1.mzML	2871.71	3036.15	-164.442	DQCIVDDITYNVJDTFHK	DQC[160]IVDDITYNVJDTFHK	(N(N(H(H(N(H)))(H(N(H(A)))))))	A(1)H(5)N(4)	13	4	1028.42	2846710	1.46269e+07	sp|P02751|FINC_HUMAN	528	0.00148812	0.00569619	TRUE
20200615_serum_NGlycP_1hDIA_rep2.mzML	2875.56	3036.51	-160.95	DQCIVDDITYNVJDTFHK	DQC[160]IVDDITYNVJDTFHK	(N(N(H(H(N(H)))(H(N(H(A)))))))	A(1)H(5)N(4)	13	4	1028.42	3391850	1.38538e+07	sp|P02751|FINC_HUMAN	528	0.000763656	0.00569619	TRUE
20200615_serum_NGlycP_1hDIA_rep3.mzML	2868.17	3029.89	-161.724	DQCIVDDITYNVJDTFHK	DQC[160]IVDDITYNVJDTFHK	(N(N(H(H(N(H)))(H(N(H(A)))))))	A(1)H(5)N(4)	13	4	1028.42	2329160	8617362	sp|P02751|FINC_HUMAN	528	0.000762445	0.00569619	TRUE
20200615_serum_NGlycP_1hDIA_rep1.mzML	2871.97	3031.37	-159.396	DQCIVDDITYNVJDTFHK	DQC[160]IVDDITYNVJDTFHK	(N(N(H(H(N(H)))(H(N(H(A)))))))	A(1)H(5)N(4)	13	3	1370.89	5645450	7.52757e+07	sp|P02751|FINC_HUMAN	528	0.00333037	0.00569619	TRUE
20200615_serum_NGlycP_1hDIA_rep2.mzML	2875.9	3031.77	-155.871	DQCIVDDITYNVJDTFHK	DQC[160]IVDDITYNVJDTFHK	(N(N(H(H(N(H)))(H(N(H(A)))))))	A(1)H(5)N(4)	13	3	1370.89	5895410	8.15037e+07	sp|P02751|FINC_HUMAN	528	0.00782218	0.00569619	TRUE
20200615_serum_NGlycP_1hDIA_rep3.mzML	2868.91	3025.12	-156.215	DQCIVDDITYNVJDTFHK	DQC[160]IVDDITYNVJDTFHK	(N(N(H(H(N(H)))(H(N(H(A)))))))	A(1)H(5)N(4)	13	3	1370.89	3958310	5.20683e+07	sp|P02751|FINC_HUMAN	528	0.000348034	0.00569619	TRUE
20200615_serum_NGlycP_1hDIA_rep1.mzML	2871.54	2924.53	-52.9926	DQCIVDDITYNVJDTFHK	DQC[160]IVDDITYNVJDTFHK	(N(N(H(H(H))(H(N(H))(N(H)(F))))))	F(1)H(6)N(4)	13	4	1032.67	2711510	51000.1	sp|P02751|FINC_HUMAN	528	0.0007588	0.00411423	TRUE
20200615_serum_NGlycP_1hDIA_rep2.mzML	2875.42	2929.96	-54.5369	DQCIVDDITYNVJDTFHK	DQC[160]IVDDITYNVJDTFHK	(N(N(H(H(H))(H(N(H))(N(H)(F))))))	F(1)H(6)N(4)	13	4	1032.67	3319080	628473	sp|P02751|FINC_HUMAN	528	0.000764866	0.00411423	TRUE
20200615_serum_NGlycP_1hDIA_rep2.mzML	3220.42	3213.11	7.30864	DQCIVDDITYNVJDTFHK	DQC[160]IVDDITYNVJDTFHK	(N(N(H(H(N(H)(F)))(H(N(F)(H(A)))))))	A(1)F(2)H(5)N(4)	13	4	1101.45	1279700	17819436	sp|P02751|FINC_HUMAN	528	0.00221726	0.000677288	TRUE
20200615_serum_NGlycP_1hDIA_rep1.mzML	1397.53	1407.61	-10.0798	EEQFJSTFR	EEQFJSTFR	(N(N(H(H(H))(H(H(H))))))	H(6)N(2)	5	3	846.004	485056	392406	sp|P01859|IGHG2_HUMAN	176	0.00244491	0.00231424	TRUE
20200615_serum_NGlycP_1hDIA_rep3.mzML	1402.88	1414.75	-11.8739	EEQFJSTFR	EEQFJSTFR	(N(N(H(H(H))(H(H(H))))))	H(6)N(2)	5	3	846.004	463745	499318	sp|P01859|IGHG2_HUMAN	176	0.0265811	0.00231424	TRUE
20200615_serum_NGlycP_1hDIA_rep1.mzML	1444.81	1445.31	-0.504964	EEQFJSTFR	EEQFJSTFR	(N(F)(N(H(H(N))(H(N)))))	F(1)H(3)N(4)	5	3	868.023	174663000	1044079679	sp|P01859|IGHG2_HUMAN	176	1.96914e-10	0.00889642	TRUE
20200615_serum_NGlycP_1hDIA_rep2.mzML	1450.29	1452.57	-2.27602	EEQFJSTFR	EEQFJSTFR	(N(F)(N(H(H(N))(H(N)))))	F(1)H(3)N(4)	5	3	868.023	161373000	8.67148e+08	sp|P01859|IGHG2_HUMAN	176	5.04249e-07	0.00889642	TRUE
20200615_serum_NGlycP_1hDIA_rep3.mzML	1451.44	1453.53	-2.08561	EEQFJSTFR	EEQFJSTFR	(N(F)(N(H(H(N))(H(N)))))	F(1)H(3)N(4)	5	3	868.023	184790000	1.06399e+09	sp|P01859|IGHG2_HUMAN	176	7.7147e-11	0.00889642	TRUE
20200615_serum_NGlycP_1hDIA_rep1.mzML	1444.82	1452.71	-7.89436	EEQFJSTFR	EEQFJSTFR	(N(F)(N(H(H(N))(H(N)))))	F(1)H(3)N(4)	5	2	1301.53	271338000	3119273242	sp|P01859|IGHG2_HUMAN	176	9.82419e-14	0.00889642	TRUE
20200615_serum_NGlycP_1hDIA_rep2.mzML	1450.27	1460.67	-10.397	EEQFJSTFR	EEQFJSTFR	(N(F)(N(H(H(N))(H(N)))))	F(1)H(3)N(4)	5	2	1301.53	273636000	2986110816	sp|P01859|IGHG2_HUMAN	176	3.03038e-15	0.00889642	TRUE
20200615_serum_NGlycP_1hDIA_rep3.mzML	1452.62	1461.27	-8.64574	EEQFJSTFR	EEQFJSTFR	(N(F)(N(H(H(N))(H(N)))))	F(1)H(3)N(4)	5	2	1301.53	329887000	3487465372	sp|P01859|IGHG2_HUMAN	176	8.64227e-13	0.00889642	TRUE
20200615_serum_NGlycP_1hDIA_rep1.mzML	1410.12	1394.95	15.1736	EEQFJSTFR	EEQFJSTFR	(N(F)(N(H(H(N(H)))(H(N(F))))))	F(2)H(4)N(4)	5	3	970.728	57751100	6.62476e+06	sp|P01859|IGHG2_HUMAN	176	0.000665012	0.00786098	TRUE
20200615_serum_NGlycP_1hDIA_rep2.mzML	1410.1	1397.83	12.2684	EEQFJSTFR	EEQFJSTFR	(N(F)(N(H(H(H))(H(N)(N(F))))))	F(2)H(4)N(4)	5	3	970.728	60149400	7.80646e+06	sp|P01859|IGHG2_HUMAN	176	0.00557745	0.00786098	TRUE
20200615_serum_NGlycP_1hDIA_rep3.mzML	1414.42	1401.67	12.7494	EEQFJSTFR	EEQFJSTFR	(N(F)(N(H(H(H))(H(N)(N(F))))))	F(2)H(4)N(4)	5	3	970.728	69237900	7.59186e+06	sp|P01859|IGHG2_HUMAN	176	0.00115144	0.00786098	TRUE
20200615_serum_NGlycP_1hDIA_rep1.mzML	1416.57	1391.61	24.9603	EEQFJSTFR	EEQFJSTFR	(N(F)(N(H(H(N(H)))(H(N(F))))))	F(2)H(4)N(4)	5	2	1455.59	5100970	5.13879e+06	sp|P01859|IGHG2_HUMAN	176	3.1435e-08	0.00786098	TRUE
20200615_serum_NGlycP_1hDIA_rep2.mzML	1381.59	1394.29	-12.698	EEQFJSTFR	EEQFJSTFR	(N(F)(N(H(H(N(H)))(H(N(F))))))	F(2)H(4)N(4)	5	2	1455.59	1224560	3.53742e+06	sp|P01859|IGHG2_HUMAN	176	0.00106083	0.00786098	TRUE
20200615_serum_NGlycP_1hDIA_rep3.mzML	1421.39	1398.04	23.3466	EEQFJSTFR	EEQFJSTFR	(N(F)(N(H(H(N(H)))(H(N(F))))))	F(2)H(4)N(4)	5	2	1455.59	5358870	4.65115e+06	sp|P01859|IGHG2_HUMAN	176	1.87249e-08	0.00786098	TRUE
20200615_serum_NGlycP_1hDIA_rep1.mzML	1453.31	1453.12	0.186278	EEQFJSTFR	EEQFJSTFR	(N(F)(N(H(N)(H(N))(H(N(H))))))	F(1)H(4)N(5)	5	3	989.735	59142300	483614381	sp|P01859|IGHG2_HUMAN	176	2.14188e-05	0.00447605	TRUE
20200615_serum_NGlycP_1hDIA_rep2.mzML	1460.61	1461.08	-0.465798	EEQFJSTFR	EEQFJSTFR	(N(F)(N(H(N)(H(N))(H(N(H))))))	F(1)H(4)N(5)	5	3	989.735	83649300	635950516	sp|P01859|IGHG2_HUMAN	176	0.00012865	0.00447605	TRUE
20200615_serum_NGlycP_1hDIA_rep3.mzML	1461.92	1461.68	0.236226	EEQFJSTFR	EEQFJSTFR	(N(F)(N(H(N)(H(N))(H(N(H))))))	F(1)H(4)N(5)	5	3	989.735	79813300	7.10708e+08	sp|P01859|IGHG2_HUMAN	176	8.04957e-05	0.00447605	TRUE
20200615_serum_NGlycP_1hDIA_rep1.mzML	1450.23	1446.39	3.84175	EEQFJSTFR	EEQFJSTFR	(N(F)(N(H(N)(H(N))(H(N(H))))))	F(1)H(4)N(5)	5	2	1484.1	22161600	1.98593e+08	sp|P01859|IGHG2_HUMAN	176	-2.85486e-16	0.00447605	TRUE
20200615_serum_NGlycP_1hDIA_rep2.mzML	1458.26	1453.78	4.48455	EEQFJSTFR	EEQFJSTFR	(N(F)(N(H(N)(H(N))(H(N(H))))))	F(1)H(4)N(5)	5	2	1484.1	28395600	2.57991e+08	sp|P01859|IGHG2_HUMAN	176	-2.85486e-16	0.00447605	TRUE
20200615_serum_NGlycP_1hDIA_rep3.mzML	1460.13	1454.64	5.4915	EEQFJSTFR	EEQFJSTFR	(N(F)(N(H(N)(H(N))(H(N(H))))))	F(1)H(4)N(5)	5	2	1484.1	30083300	2.9737e+08	sp|P01859|IGHG2_HUMAN	176	-1.06298e-17	0.00447605	TRUE
20200615_serum_NGlycP_1hDIA_rep1.mzML	1755.31	1772.84	-17.5321	EEQFJSTFR	EEQFJSTFR	(N(F)(N(H(H(N))(H(N(H(A)))))))	A(1)F(1)H(4)N(4)	5	3	1019.07	78927500	5.79697e+08	sp|P01859|IGHG2_HUMAN	176	0.000412355	0.00524156	TRUE
20200615_serum_NGlycP_1hDIA_rep2.mzML	1757.74	1772.97	-15.2253	EEQFJSTFR	EEQFJSTFR	(N(F)(N(H(H(N))(H(N(H(A)))))))	A(1)F(1)H(4)N(4)	5	3	1019.07	71627400	5.32982e+08	sp|P01859|IGHG2_HUMAN	176	0.000410262	0.00524156	TRUE
20200615_serum_NGlycP_1hDIA_rep3.mzML	1758.96	1774.82	-15.8558	EEQFJSTFR	EEQFJSTFR	(N(F)(N(H(H(N))(H(N(H(A)))))))	A(1)F(1)H(4)N(4)	5	3	1019.07	69571100	5.86221e+08	sp|P01859|IGHG2_HUMAN	176	0.00130804	0.00524156	TRUE
20200615_serum_NGlycP_1hDIA_rep1.mzML	1755.97	1775.44	-19.4743	EEQFJSTFR	EEQFJSTFR	(N(F)(N(H(H(N))(H(N(H(A)))))))	A(1)F(1)H(4)N(4)	5	2	1528.11	28008400	3.257e+08	sp|P01859|IGHG2_HUMAN	176	5.33667e-13	0.00524156	TRUE
20200615_serum_NGlycP_1hDIA_rep2.mzML	1758.44	1775.56	-17.1154	EEQFJSTFR	EEQFJSTFR	(N(F)(N(H(H(N))(H(N(H(A)))))))	A(1)F(1)H(4)N(4)	5	2	1528.11	26391200	3.01225e+08	sp|P01859|IGHG2_HUMAN	176	1.78383e-11	0.00524156	TRUE
20200615_serum_NGlycP_1hDIA_rep3.mzML	1759.87	1777.46	-17.5902	EEQFJSTFR	EEQFJSTFR	(N(F)(N(H(H(N))(H(N(H(A)))))))	A(1)F(1)H(4)N(4)	5	2	1528.11	27525700	3.76349e+08	sp|P01859|IGHG2_HUMAN	176	3.59289e-09	0.00524156	TRUE
20200615_serum_NGlycP_1hDIA_rep1.mzML	1755.31	1735.83	19.4822	EEQFJSTFR	EEQFJSTFR	(N(F)(N(H(H(H))(H(N(H(A)))))))	A(1)F(1)H(5)N(3)	5	3	1005.4	70256500	1.30859e+07	sp|P01859|IGHG2_HUMAN	176	0.00496717	0.00168246	TRUE
20200615_serum_NGlycP_1hDIA_rep2.mzML	1757.74	1737.13	20.6115	EEQFJSTFR	EEQFJSTFR	(N(F)(N(H(H(H))(H(N(H(A)))))))	A(1)F(1)H(5)N(3)	5	3	1005.4	64271900	8.97924e+06	sp|P01859|IGHG2_HUMAN	176	0.00704788	0.00168246	TRUE
20200615_serum_NGlycP_1hDIA_rep3.mzML	1758.96	1738.86	20.1028	EEQFJSTFR	EEQFJSTFR	(N(F)(N(H(H(H))(H(N(H(A)))))))	A(1)F(1)H(5)N(3)	5	3	1005.4	63031700	1.08519e+07	sp|P01859|IGHG2_HUMAN	176	0.00538319	0.00168246	TRUE
20200615_serum_NGlycP_1hDIA_rep1.mzML	1755.17	1739.03	16.1439	EEQFJSTFR	EEQFJSTFR	(N(F)(N(H(H(H))(H(N(H(A)))))))	A(1)F(1)H(5)N(3)	5	2	1507.59	8641130	9.82371e+06	sp|P01859|IGHG2_HUMAN	176	3.73677e-08	0.00168246	TRUE
20200615_serum_NGlycP_1hDIA_rep2.mzML	1757.51	1740.18	17.3279	EEQFJSTFR	EEQFJSTFR	(N(F)(N(H(H(H))(H(N(H(A)))))))	A(1)F(1)H(5)N(3)	5	2	1507.59	8755540	7.47102e+06	sp|P01859|IGHG2_HUMAN	176	1.36244e-07	0.00168246	TRUE
20200615_serum_NGlycP_1hDIA_rep3.mzML	1758.74	1741.88	16.8585	EEQFJSTFR	EEQFJSTFR	(N(F)(N(H(H(H))(H(N(H(A)))))))	A(1)F(1)H(5)N(3)	5	2	1507.59	9130100	4.34756e+06	sp|P01859|IGHG2_HUMAN	176	7.15075e-07	0.00168246	TRUE
20200615_serum_NGlycP_1hDIA_rep1.mzML	1390.46	1390.24	0.21566	EEQFJSTFR	EEQFJSTFR	(N(F)(N(H(N)(H(H))(H(N(H)(F))))))	F(2)H(5)N(4)	5	3	1024.74	5589360	1.93204e+07	sp|P01859|IGHG2_HUMAN	176	0.00108806	0.00645712	TRUE
20200615_serum_NGlycP_1hDIA_rep2.mzML	1390.83	1392.82	-1.98718	EEQFJSTFR	EEQFJSTFR	(N(F)(N(H(N)(H(H))(H(N(H)(F))))))	F(2)H(5)N(4)	5	3	1024.74	6042700	2.16832e+07	sp|P01859|IGHG2_HUMAN	176	8.82534e-05	0.00645712	TRUE
20200615_serum_NGlycP_1hDIA_rep3.mzML	1394.09	1396.55	-2.46465	EEQFJSTFR	EEQFJSTFR	(N(F)(N(H(H(N(H)))(H(N(H(F)))))))	F(2)H(5)N(4)	5	3	1024.74	6495940	2.13751e+07	sp|P01859|IGHG2_HUMAN	176	0.000348997	0.00645712	TRUE
20200615_serum_NGlycP_1hDIA_rep1.mzML	1418.55	1388.26	30.2916	EEQFJSTFR	EEQFJSTFR	(N(F)(N(H(H(N(H)))(H(N(H(F)))))))	F(2)H(5)N(4)	5	2	1536.61	5586440	9.72979e+06	sp|P01859|IGHG2_HUMAN	176	0.0073605	0.00645712	TRUE
20200615_serum_NGlycP_1hDIA_rep2.mzML	1420.31	1390.65	29.6627	EEQFJSTFR	EEQFJSTFR	(N(F)(N(H(H(N(H)))(H(N(H(F)))))))	F(2)H(5)N(4)	5	2	1536.61	5744720	1.40414e+07	sp|P01859|IGHG2_HUMAN	176	0.00626782	0.00645712	TRUE
20200615_serum_NGlycP_1hDIA_rep3.mzML	1437.04	1394.4	42.6425	EEQFJSTFR	EEQFJSTFR	(N(F)(N(H(N)(H(H))(H(N(H)(F))))))	F(2)H(5)N(4)	5	2	1536.61	6143490	5.86605e+06	sp|P01859|IGHG2_HUMAN	176	0.0119952	0.00645712	TRUE
20200615_serum_NGlycP_1hDIA_rep1.mzML	1733.91	1748.9	-14.9949	EEQFJSTFR	EEQFJSTFR	(N(F)(N(H(H(H(H)))(H(N(H(A)))))))	A(1)F(1)H(6)N(3)	5	3	1059.42	5045770	1.21755e+07	sp|P01859|IGHG2_HUMAN	176	0.00124525	0.00686534	TRUE
20200615_serum_NGlycP_1hDIA_rep2.mzML	1734.87	1749.61	-14.7398	EEQFJSTFR	EEQFJSTFR	(N(F)(N(H(H(H(H)))(H(N(H(A)))))))	A(1)F(1)H(6)N(3)	5	3	1059.42	5098850	1.1235e+07	sp|P01859|IGHG2_HUMAN	176	0.00225678	0.00686534	TRUE
20200615_serum_NGlycP_1hDIA_rep3.mzML	1737.06	1751.35	-14.29	EEQFJSTFR	EEQFJSTFR	(N(F)(N(H(H(H(H)))(H(N(H(A)))))))	A(1)F(1)H(6)N(3)	5	3	1059.42	5638100	1.57434e+07	sp|P01859|IGHG2_HUMAN	176	0.00136833	0.00686534	TRUE
20200615_serum_NGlycP_1hDIA_rep1.mzML	1730.81	1727.36	3.44658	EEQFJSTFR	EEQFJSTFR	(N(F)(N(H(H(N(H)))(H(N(H(A)))))))	A(1)F(1)H(5)N(4)	5	3	1073.09	92260400	7.02313e+08	sp|P01859|IGHG2_HUMAN	176	0.000532293	0.00815898	TRUE
20200615_serum_NGlycP_1hDIA_rep2.mzML	1732.81	1729.22	3.59409	EEQFJSTFR	EEQFJSTFR	(N(F)(N(H(H(N(H)))(H(N(H(A)))))))	A(1)F(1)H(5)N(4)	5	3	1073.09	90309600	8.06847e+08	sp|P01859|IGHG2_HUMAN	176	0.000270323	0.00815898	TRUE
20200615_serum_NGlycP_1hDIA_rep3.mzML	1735.32	1730.94	4.37653	EEQFJSTFR	EEQFJSTFR	(N(F)(N(H(H(N(H)))(H(N(H(A)))))))	A(1)F(1)H(5)N(4)	5	3	1073.09	98775000	9.88622e+08	sp|P01859|IGHG2_HUMAN	176	0.000535539	0.00815898	TRUE
20200615_serum_NGlycP_1hDIA_rep1.mzML	1730.98	1742.71	-11.726	EEQFJSTFR	EEQFJSTFR	(N(F)(N(H(H(N(H)))(H(N(H(A)))))))	A(1)F(1)H(5)N(4)	5	2	1609.13	16614100	266724068	sp|P01859|IGHG2_HUMAN	176	1.55422e-11	0.00815898	TRUE
20200615_serum_NGlycP_1hDIA_rep2.mzML	1733.46	1743.7	-10.2382	EEQFJSTFR	EEQFJSTFR	(N(F)(N(H(H(N(H)))(H(N(H(A)))))))	A(1)F(1)H(5)N(4)	5	2	1609.13	18454500	289780915	sp|P01859|IGHG2_HUMAN	176	1.20029e-09	0.00815898	TRUE
20200615_serum_NGlycP_1hDIA_rep3.mzML	1698.54	1745.39	-46.8457	EEQFJSTFR	EEQFJSTFR	(N(F)(N(H(H(N(H)))(H(N(H(A)))))))	A(1)F(1)H(5)N(4)	5	2	1609.13	21293000	366092611	sp|P01859|IGHG2_HUMAN	176	0.00224583	0.00815898	TRUE
20200615_serum_NGlycP_1hDIA_rep1.mzML	1141.78	1126.88	14.8987	EEQFJSTYR	EEQFJSTYR	(N(F)(N(H(H(N))(H(N)))))	F(1)H(3)N(4)	5	3	873.355	45040200	1.8899e+08	sp|P01861|IGHG4_HUMAN	177	0.000152074	0.00348585	TRUE
20200615_serum_NGlycP_1hDIA_rep2.mzML	1147.87	1135.95	11.9216	EEQFJSTYR	EEQFJSTYR	(N(F)(N(H(H(N))(H(N)))))	F(1)H(3)N(4)	5	3	873.355	35727700	2.421e+08	sp|P01861|IGHG4_HUMAN	177	0.00015127	0.00348585	TRUE
20200615_serum_NGlycP_1hDIA_rep3.mzML	1153.22	1135.38	17.842	EEQFJSTYR	EEQFJSTYR	(N(F)(N(H(H(N))(H(N)))))	F(1)H(3)N(4)	5	3	873.355	39681400	2.4719e+08	sp|P01861|IGHG4_HUMAN	177	0.000153674	0.00348585	TRUE
20200615_serum_NGlycP_1hDIA_rep1.mzML	1143.19	1112.86	30.3292	EEQFJSTYR	EEQFJSTYR	(N(F)(N(H(H(N))(H(N)))))	F(1)H(3)N(4)	5	2	1309.53	106405000	1284400292	sp|P01861|IGHG4_HUMAN	177	5.61279e-08	0.00348585	TRUE
20200615_serum_NGlycP_1hDIA_rep2.mzML	1149.86	1123.49	26.3688	EEQFJSTYR	EEQFJSTYR	(N(F)(N(H(H(N))(H(N)))))	F(1)H(3)N(4)	5	2	1309.53	82163000	8.8694e+08	sp|P01861|IGHG4_HUMAN	177	6.17824e-08	0.00348585	TRUE
20200615_serum_NGlycP_1hDIA_rep3.mzML	1151.54	1122.26	29.2762	EEQFJSTYR	EEQFJSTYR	(N(F)(N(H(H(N))(H(N)))))	F(1)H(3)N(4)	5	2	1309.53	103863000	1234983678	sp|P01861|IGHG4_HUMAN	177	1.34002e-05	0.00348585	TRUE
20200615_serum_NGlycP_1hDIA_rep1.mzML	1141.78	1131.14	10.6447	EEQFJSTYR	EEQFJSTYR	(N(F)(N(H(H)(H(N(H))))))	F(1)H(4)N(3)	5	3	859.68	41183200	55719.3	sp|P01861|IGHG4_HUMAN	177	5.49859e-05	0.00854069	TRUE
20200615_serum_NGlycP_1hDIA_rep2.mzML	1147.87	1139.22	8.64806	EEQFJSTYR	EEQFJSTYR	(N(F)(N(H(H)(H(N(H))))))	F(1)H(4)N(3)	5	3	859.68	33183000	301261	sp|P01861|IGHG4_HUMAN	177	5.55538e-05	0.00854069	TRUE
20200615_serum_NGlycP_1hDIA_rep3.mzML	1153.21	1138.82	14.3932	EEQFJSTYR	EEQFJSTYR	(N(F)(N(H(H)(H(N(H))))))	F(1)H(4)N(3)	5	3	859.68	35782200	533785	sp|P01861|IGHG4_HUMAN	177	2.52709e-05	0.00854069	TRUE
20200615_serum_NGlycP_1hDIA_rep1.mzML	1143.19	1156.45	-13.2613	EEQFJSTYR	EEQFJSTYR	(N(F)(N(H(H)(H(N(H))))))	F(1)H(4)N(3)	5	2	1289.02	85206900	4.57911e+06	sp|P01861|IGHG4_HUMAN	177	0.00241364	0.00854069	TRUE
20200615_serum_NGlycP_1hDIA_rep2.mzML	1149.86	1160.03	-10.1727	EEQFJSTYR	EEQFJSTYR	(N(F)(N(H(H)(H(N(H))))))	F(1)H(4)N(3)	5	2	1289.02	69549000	4.26046e+06	sp|P01861|IGHG4_HUMAN	177	0.00502738	0.00854069	TRUE
20200615_serum_NGlycP_1hDIA_rep3.mzML	1151.54	1160.5	-8.95744	EEQFJSTYR	EEQFJSTYR	(N(F)(N(H(H)(H(N(H))))))	F(1)H(4)N(3)	5	2	1289.02	83461500	6.63208e+06	sp|P01861|IGHG4_HUMAN	177	2.56389e-05	0.00854069	TRUE
20200615_serum_NGlycP_1hDIA_rep1.mzML	1130.88	1118.99	11.8943	EEQFJSTYR	EEQFJSTYR	(N(F)(N(H(H(N))(H(N(H))))))	F(1)H(4)N(4)	5	3	927.373	27811600	3.41606e+08	sp|P01861|IGHG4_HUMAN	177	0.00156179	0.00597821	TRUE
20200615_serum_NGlycP_1hDIA_rep2.mzML	1141.89	1129.09	12.7958	EEQFJSTYR	EEQFJSTYR	(N(F)(N(H(H(N))(H(N(H))))))	F(1)H(4)N(4)	5	3	927.373	22029500	3.39972e+08	sp|P01861|IGHG4_HUMAN	177	0.000668452	0.00597821	TRUE
20200615_serum_NGlycP_1hDIA_rep3.mzML	1140.9	1128.16	12.7407	EEQFJSTYR	EEQFJSTYR	(N(F)(N(H(N)(H(H))(H(N)))))	F(1)H(4)N(4)	5	3	927.373	22007800	3.6449e+08	sp|P01861|IGHG4_HUMAN	177	0.000166817	0.00597821	TRUE
20200615_serum_NGlycP_1hDIA_rep1.mzML	1131.59	1106.18	25.414	EEQFJSTYR	EEQFJSTYR	(N(F)(N(H(H(N))(H(N(H))))))	F(1)H(4)N(4)	5	2	1390.56	61754000	8.74812e+08	sp|P01861|IGHG4_HUMAN	177	-4.44089e-16	0.00597821	TRUE
20200615_serum_NGlycP_1hDIA_rep2.mzML	1140.55	1117.53	23.0209	EEQFJSTYR	EEQFJSTYR	(N(F)(N(H(H(N))(H(N(H))))))	F(1)H(4)N(4)	5	2	1390.56	52786700	6.039e+08	sp|P01861|IGHG4_HUMAN	177	6.72862e-18	0.00597821	TRUE
20200615_serum_NGlycP_1hDIA_rep3.mzML	1141.54	1115.94	25.5989	EEQFJSTYR	EEQFJSTYR	(N(F)(N(H(H(N))(H(N(H))))))	F(1)H(4)N(4)	5	2	1390.56	62246600	964076023	sp|P01861|IGHG4_HUMAN	177	1.13288e-18	0.00597821	TRUE
20200615_serum_NGlycP_1hDIA_rep1.mzML	1172.85	1152.81	20.0381	EEQFJSTYR	EEQFJSTYR	(N(F)(N(H(N)(H(N))(H(N)))))	F(1)H(3)N(5)	5	3	941.049	37257200	2.39726e+08	sp|P01861|IGHG4_HUMAN	177	4.04473e-14	0.00425588	TRUE
20200615_serum_NGlycP_1hDIA_rep2.mzML	1171.15	1157.08	14.071	EEQFJSTYR	EEQFJSTYR	(N(F)(N(H(N)(H(N))(H(N)))))	F(1)H(3)N(5)	5	3	941.049	38205100	264727462	sp|P01861|IGHG4_HUMAN	177	4.43604e-11	0.00425588	TRUE
20200615_serum_NGlycP_1hDIA_rep3.mzML	1177.8	1156.97	20.8294	EEQFJSTYR	EEQFJSTYR	(N(F)(N(H(N)(H(N))(H(N)))))	F(1)H(3)N(5)	5	3	941.049	29867200	2.15918e+08	sp|P01861|IGHG4_HUMAN	177	0.000493511	0.00425588	TRUE
20200615_serum_NGlycP_1hDIA_rep1.mzML	1173.49	1164.67	8.82159	EEQFJSTYR	EEQFJSTYR	(N(F)(N(H(N)(H(N))(H(N)))))	F(1)H(3)N(5)	5	2	1411.07	26356900	2.542e+08	sp|P01861|IGHG4_HUMAN	177	-1.13869e-18	0.00425588	TRUE
20200615_serum_NGlycP_1hDIA_rep2.mzML	1171.54	1166.63	4.91009	EEQFJSTYR	EEQFJSTYR	(N(F)(N(H(N)(H(N))(H(N)))))	F(1)H(3)N(5)	5	2	1411.07	32317000	2.79626e+08	sp|P01861|IGHG4_HUMAN	177	1.45563e-15	0.00425588	TRUE
20200615_serum_NGlycP_1hDIA_rep3.mzML	1177.8	1188.16	-10.3622	EEQFJSTYR	EEQFJSTYR	(N(N(H(N)(H(N))(H(N(H))))))	H(4)N(5)	5	3	946.38	24391700	9017280	sp|P01861|IGHG4_HUMAN	177	0.000492464	0.00381106	TRUE
20200615_serum_NGlycP_1hDIA_rep1.mzML	1130.88	1123.69	7.18564	EEQYJSTFR	EEQYJSTFR	(N(F)(N(H(H(N))(H(N(H))))))	F(1)H(4)N(4)	5	3	927.373	25990400	3.41606e+08	sp|P01860|IGHG3_HUMAN	227	0.0107913	0.00186919	TRUE
20200615_serum_NGlycP_1hDIA_rep2.mzML	1141.89	1133.37	8.51798	EEQYJSTFR	EEQYJSTFR	(N(F)(N(H(H(N))(H(N(H))))))	F(1)H(4)N(4)	5	3	927.373	20274200	3.39972e+08	sp|P01860|IGHG3_HUMAN	227	0.00795063	0.00186919	TRUE
20200615_serum_NGlycP_1hDIA_rep3.mzML	1140.9	1132.66	8.24011	EEQYJSTFR	EEQYJSTFR	(N(F)(N(H(N)(H(H))(H(N)))))	F(1)H(4)N(4)	5	3	927.373	20626400	3.6449e+08	sp|P01860|IGHG3_HUMAN	227	0.00408257	0.00186919	TRUE
20200615_serum_NGlycP_1hDIA_rep1.mzML	1131.59	1117.57	14.0202	EEQYJSTFR	EEQYJSTFR	(N(F)(N(H(H(N))(H(N(H))))))	F(1)H(4)N(4)	5	2	1390.56	56875500	8.74812e+08	sp|P01860|IGHG3_HUMAN	227	2.92745e-17	0.00186919	TRUE
20200615_serum_NGlycP_1hDIA_rep2.mzML	1140.55	1127.8	12.7546	EEQYJSTFR	EEQYJSTFR	(N(F)(N(H(H(N))(H(N(H))))))	F(1)H(4)N(4)	5	2	1390.56	45975900	600971810	sp|P01860|IGHG3_HUMAN	227	6.15569e-17	0.00186919	TRUE
20200615_serum_NGlycP_1hDIA_rep3.mzML	1141.54	1126.8	14.7419	EEQYJSTFR	EEQYJSTFR	(N(F)(N(H(H(N))(H(N(H))))))	F(1)H(4)N(4)	5	2	1390.56	54948000	962438519	sp|P01860|IGHG3_HUMAN	227	6.72862e-18	0.00186919	TRUE
20200615_serum_NGlycP_1hDIA_rep3.mzML	1177.8	1154.03	23.7703	EEQYJSTFR	EEQYJSTFR	(N(N(H(N)(H(N))(H(N(H))))))	H(4)N(5)	5	3	946.38	24206800	9112634	sp|P01860|IGHG3_HUMAN	227	0.000494557	0.00525251	TRUE
20200615_serum_NGlycP_1hDIA_rep1.mzML	1429.43	1415.42	14.0082	EEQYJSTFR	EEQYJSTFR	(N(F)(N(H(H(N(H)(F)))(H(N(H(H)))))))	F(2)H(6)N(4)	5	3	1084.1	1431980	585211	sp|P01860|IGHG3_HUMAN	227	0.000405047	0.00556617	TRUE
20200615_serum_NGlycP_1hDIA_rep2.mzML	1431.79	1420.19	11.6031	EEQYJSTFR	EEQYJSTFR	(N(F)(N(H(H(N(H)(F)))(H(N(H(H)))))))	F(2)H(6)N(4)	5	3	1084.1	2660290	1.42275e+06	sp|P01860|IGHG3_HUMAN	227	0.000296789	0.00556617	TRUE
20200615_serum_NGlycP_1hDIA_rep3.mzML	1435.83	1422.65	13.1762	EEQYJSTFR	EEQYJSTFR	(N(F)(N(H(H(N(H)(F)))(H(N(H(H)))))))	F(2)H(6)N(4)	5	3	1084.1	1768380	822349	sp|P01860|IGHG3_HUMAN	227	0.000676515	0.00556617	TRUE
20200615_serum_NGlycP_1hDIA_rep1.mzML	914.442	923.411	-8.96868	EEQYJSTYR	EEQYJSTYR	(N(N(H(H(N))(H(N)))))	H(3)N(4)	5	3	830.001	7014290	49222380	sp|P0DOX5|IGG1_HUMAN/sp|P01857|IGHG1_HUMAN	299/180	0.000251672	0.00237085	TRUE
20200615_serum_NGlycP_1hDIA_rep2.mzML	910.22	921.702	-11.4817	EEQYJSTYR	EEQYJSTYR	(N(N(H(H(N))(H(N)))))	H(3)N(4)	5	3	830.001	7321950	6.11617e+07	sp|P0DOX5|IGG1_HUMAN/sp|P01857|IGHG1_HUMAN	299/180	0.000594628	0.00237085	TRUE
20200615_serum_NGlycP_1hDIA_rep3.mzML	914.263	925.264	-11.001	EEQYJSTYR	EEQYJSTYR	(N(N(H(H(N))(H(N)))))	H(3)N(4)	5	3	830.001	7993590	5.87747e+07	sp|P0DOX5|IGG1_HUMAN/sp|P01857|IGHG1_HUMAN	299/180	0.000253624	0.00237085	TRUE
20200615_serum_NGlycP_1hDIA_rep1.mzML	914.191	911.828	2.36292	EEQYJSTYR	EEQYJSTYR	(N(N(H(H(N))(H(N)))))	H(3)N(4)	5	2	1244.5	25541100	1.97305e+08	sp|P0DOX5|IGG1_HUMAN/sp|P01857|IGHG1_HUMAN	299/180	-1.06298e-17	0.00237085	TRUE
20200615_serum_NGlycP_1hDIA_rep2.mzML	909.999	909.804	0.194817	EEQYJSTYR	EEQYJSTYR	(N(N(H(H(N))(H(N)))))	H(3)N(4)	5	2	1244.5	23853600	2.24909e+08	sp|P0DOX5|IGG1_HUMAN/sp|P01857|IGHG1_HUMAN	299/180	-1.06298e-17	0.00237085	TRUE
20200615_serum_NGlycP_1hDIA_rep3.mzML	914.137	913.81	0.326515	EEQYJSTYR	EEQYJSTYR	(N(N(H(H(N))(H(N)))))	H(3)N(4)	5	2	1244.5	28476400	2.14602e+08	sp|P0DOX5|IGG1_HUMAN/sp|P01857|IGHG1_HUMAN	299/180	-2.85486e-16	0.00237085	TRUE
20200615_serum_NGlycP_1hDIA_rep1.mzML	914.419	917.013	-2.59375	EEQYJSTYR	EEQYJSTYR	(N(N(H(H)(H(N(H))))))	H(4)N(3)	5	3	816.325	7052820	43681.9	sp|P0DOX5|IGG1_HUMAN/sp|P01857|IGHG1_HUMAN	299/180	8.88662e-05	0.00673519	TRUE
20200615_serum_NGlycP_1hDIA_rep2.mzML	910.301	915.131	-4.82995	EEQYJSTYR	EEQYJSTYR	(N(N(H(H)(H(N(H))))))	H(4)N(3)	5	3	816.325	7413290	62287	sp|P0DOX5|IGG1_HUMAN/sp|P01857|IGHG1_HUMAN	299/180	9.00948e-05	0.00673519	TRUE
20200615_serum_NGlycP_1hDIA_rep1.mzML	933.556	914.058	19.4984	EEQYJSTYR	EEQYJSTYR	(N(N(H(H)(H(N(H))))))	H(4)N(3)	5	2	1223.99	760144	141269	sp|P0DOX5|IGG1_HUMAN/sp|P01857|IGHG1_HUMAN	299/180	0.000579839	0.00673519	TRUE
20200615_serum_NGlycP_1hDIA_rep1.mzML	938.156	935.913	2.24292	EEQYJSTYR	EEQYJSTYR	(N(F)(N(H(H(N))(H(N)))))	F(1)H(3)N(4)	5	3	878.687	47565400	3.72967e+08	sp|P0DOX5|IGG1_HUMAN/sp|P01857|IGHG1_HUMAN	299/180	0.000436507	0.00501697	TRUE
20200615_serum_NGlycP_1hDIA_rep2.mzML	919.123	934.736	-15.6131	EEQYJSTYR	EEQYJSTYR	(N(F)(N(H(H(N))(H(N)))))	F(1)H(3)N(4)	5	3	878.687	2685980	2.32773e+07	sp|P0DOX5|IGG1_HUMAN/sp|P01857|IGHG1_HUMAN	299/180	0.000446966	0.00501697	TRUE
20200615_serum_NGlycP_1hDIA_rep3.mzML	937.281	937.617	-0.335585	EEQYJSTYR	EEQYJSTYR	(N(F)(N(H(H(N))(H(N)))))	F(1)H(3)N(4)	5	3	878.687	44353400	497213974	sp|P0DOX5|IGG1_HUMAN/sp|P01857|IGHG1_HUMAN	299/180	0.000421831	0.00501697	TRUE
20200615_serum_NGlycP_1hDIA_rep1.mzML	938.592	954.112	-15.5204	EEQYJSTYR	EEQYJSTYR	(N(F)(N(H(H)(N)(H(N)))))	F(1)H(3)N(4)	5	2	1317.53	122145000	1110134440	sp|P0DOX5|IGG1_HUMAN/sp|P01857|IGHG1_HUMAN	299/180	-2.85486e-16	0.00501697	TRUE
20200615_serum_NGlycP_1hDIA_rep2.mzML	936.432	953.938	-17.5055	EEQYJSTYR	EEQYJSTYR	(N(F)(N(H(H(N))(H(N)))))	F(1)H(3)N(4)	5	2	1317.53	136224000	1329276421	sp|P0DOX5|IGG1_HUMAN/sp|P01857|IGHG1_HUMAN	299/180	-1.13869e-18	0.00501697	TRUE
20200615_serum_NGlycP_1hDIA_rep3.mzML	937.564	955.855	-18.2913	EEQYJSTYR	EEQYJSTYR	(N(F)(N(H(H(N))(H(N)))))	F(1)H(3)N(4)	5	2	1317.53	122481000	1338833766	sp|P0DOX5|IGG1_HUMAN/sp|P01857|IGHG1_HUMAN	299/180	-9.34925e-18	0.00501697	TRUE
20200615_serum_NGlycP_1hDIA_rep1.mzML	938.156	951.419	-13.2635	EEQYJSTYR	EEQYJSTYR	(N(F)(N(H(H)(H(N(H))))))	F(1)H(4)N(3)	5	3	865.012	48080200	644411	sp|P0DOX5|IGG1_HUMAN/sp|P01857|IGHG1_HUMAN	299/180	0.0002546	0.00605302	TRUE
20200615_serum_NGlycP_1hDIA_rep2.mzML	919.138	951.058	-31.9195	EEQYJSTYR	EEQYJSTYR	(N(F)(N(H(H)(H(N(H))))))	F(1)H(4)N(3)	5	3	865.012	2728930	112548	sp|P0DOX5|IGG1_HUMAN/sp|P01857|IGHG1_HUMAN	299/180	0.000129449	0.00605302	TRUE
20200615_serum_NGlycP_1hDIA_rep3.mzML	937.26	952.973	-15.7135	EEQYJSTYR	EEQYJSTYR	(N(F)(N(H(H)(H(N(H))))))	F(1)H(4)N(3)	5	3	865.012	45921800	1.2808e+06	sp|P0DOX5|IGG1_HUMAN/sp|P01857|IGHG1_HUMAN	299/180	0.000117864	0.00605302	TRUE
20200615_serum_NGlycP_1hDIA_rep1.mzML	913.339	915.692	-2.3527	EEQYJSTYR	EEQYJSTYR	(N(F)(N(H(H)(H(N(H))))))	F(1)H(4)N(3)	5	2	1297.01	2721840	1.00952e+07	sp|P0DOX5|IGG1_HUMAN/sp|P01857|IGHG1_HUMAN	299/180	3.16956e-05	0.00605302	TRUE
20200615_serum_NGlycP_1hDIA_rep2.mzML	908.766	913.775	-5.00861	EEQYJSTYR	EEQYJSTYR	(N(F)(N(H(H)(H(N(H))))))	F(1)H(4)N(3)	5	2	1297.01	2870840	1.04873e+07	sp|P0DOX5|IGG1_HUMAN/sp|P01857|IGHG1_HUMAN	299/180	1.65594e-07	0.00605302	TRUE
20200615_serum_NGlycP_1hDIA_rep3.mzML	914.282	917.632	-3.34976	EEQYJSTYR	EEQYJSTYR	(N(F)(N(H(H)(H(N(H))))))	F(1)H(4)N(3)	5	2	1297.01	2735850	1.07041e+07	sp|P0DOX5|IGG1_HUMAN/sp|P01857|IGHG1_HUMAN	299/180	1.37874e-06	0.00605302	TRUE
20200615_serum_NGlycP_1hDIA_rep1.mzML	908.492	951.185	-42.6934	EEQYJSTYR	EEQYJSTYR	(N(N(H(N)(H(N))(H(N)))))	H(3)N(5)	5	3	897.694	27566000	282286	sp|P0DOX5|IGG1_HUMAN/sp|P01857|IGHG1_HUMAN	299/180	8.94814e-05	0.0098109	TRUE
20200615_serum_NGlycP_1hDIA_rep2.mzML	904.073	950.809	-46.7362	EEQYJSTYR	EEQYJSTYR	(N(N(H(N)(H(N))(H(N)))))	H(3)N(5)	5	3	897.694	30727200	292412	sp|P0DOX5|IGG1_HUMAN/sp|P01857|IGHG1_HUMAN	299/180	0.00261614	0.0098109	TRUE
20200615_serum_NGlycP_1hDIA_rep1.mzML	957.49	944.718	12.7724	EEQYJSTYR	EEQYJSTYR	(N(F)(N(H(N)(H(N))(H(N)))))	F(1)H(3)N(5)	5	3	946.38	26982600	150992319	sp|P0DOX5|IGG1_HUMAN/sp|P01857|IGHG1_HUMAN	299/180	3.04307e-05	0.00539629	TRUE
20200615_serum_NGlycP_1hDIA_rep2.mzML	956.379	943.998	12.3813	EEQYJSTYR	EEQYJSTYR	(N(F)(N(H(N)(H(N))(H(N)))))	F(1)H(3)N(5)	5	3	946.38	31231300	1.8291e+08	sp|P0DOX5|IGG1_HUMAN/sp|P01857|IGHG1_HUMAN	299/180	3.25547e-05	0.00539629	TRUE
20200615_serum_NGlycP_1hDIA_rep1.mzML	952.019	952.14	-0.121187	EEQYJSTYR	EEQYJSTYR	(N(F)(N(H(N)(H(N))(H(N)))))	F(1)H(3)N(5)	5	2	1419.07	26163000	1.49712e+08	sp|P0DOX5|IGG1_HUMAN/sp|P01857|IGHG1_HUMAN	299/180	4.00364e-15	0.00539629	TRUE
20200615_serum_NGlycP_1hDIA_rep2.mzML	950.515	951.824	-1.30934	EEQYJSTYR	EEQYJSTYR	(N(F)(N(H(N)(H(N))(H(N)))))	F(1)H(3)N(5)	5	2	1419.07	24537700	1.72003e+08	sp|P0DOX5|IGG1_HUMAN/sp|P01857|IGHG1_HUMAN	299/180	2.38452e-16	0.00539629	TRUE
20200615_serum_NGlycP_1hDIA_rep3.mzML	950.844	953.727	-2.88346	EEQYJSTYR	EEQYJSTYR	(N(F)(N(H(N)(H(N))(H(N)))))	F(1)H(3)N(5)	5	2	1419.07	34267500	225123264	sp|P0DOX5|IGG1_HUMAN/sp|P01857|IGHG1_HUMAN	299/180	-1.06298e-17	0.00539629	TRUE
20200615_serum_NGlycP_1hDIA_rep1.mzML	957.49	917.614	39.8763	EEQYJSTYR	EEQYJSTYR	(N(F)(N(H(N)(H(H))(H(N)))))	F(1)H(4)N(4)	5	3	932.705	15048100	9.06833e+06	sp|P0DOX5|IGG1_HUMAN/sp|P01857|IGHG1_HUMAN	299/180	0.000117131	0.00150182	TRUE
20200615_serum_NGlycP_1hDIA_rep2.mzML	956.379	915.748	40.6311	EEQYJSTYR	EEQYJSTYR	(N(F)(N(H(N)(H(H))(H(N)))))	F(1)H(4)N(4)	5	3	932.705	14935100	1.30605e+07	sp|P0DOX5|IGG1_HUMAN/sp|P01857|IGHG1_HUMAN	299/180	0.000110607	0.00150182	TRUE
20200615_serum_NGlycP_1hDIA_rep3.mzML	956.158	919.531	36.6266	EEQYJSTYR	EEQYJSTYR	(N(F)(N(H(N)(H(H))(H(N)))))	F(1)H(4)N(4)	5	3	932.705	20197900	9.09144e+06	sp|P0DOX5|IGG1_HUMAN/sp|P01857|IGHG1_HUMAN	299/180	0.000112778	0.00150182	TRUE
20200615_serum_NGlycP_1hDIA_rep1.mzML	884.763	923.198	-38.4355	EEQYJSTYR	EEQYJSTYR	(N(F)(N(H(H(N))(H(N(H))))))	F(1)H(4)N(4)	5	2	1398.55	1650360	2.65635e+07	sp|P0DOX5|IGG1_HUMAN/sp|P01857|IGHG1_HUMAN	299/180	9.37668e-10	0.00150182	TRUE
20200615_serum_NGlycP_1hDIA_rep3.mzML	952.489	925.055	27.4342	EEQYJSTYR	EEQYJSTYR	(N(F)(N(H(H(N))(H(N(H))))))	F(1)H(4)N(4)	5	2	1398.55	723325	7.30944e+06	sp|P0DOX5|IGG1_HUMAN/sp|P01857|IGHG1_HUMAN	299/180	6.60946e-06	0.00150182	TRUE
20200615_serum_NGlycP_1hDIA_rep3.mzML	882.805	947.591	-64.7857	EEQYJSTYR	EEQYJSTYR	(N(N(H(N)(H(N))(H(N(H))))))	H(4)N(5)	5	3	951.712	2293860	203742	sp|P0DOX5|IGG1_HUMAN/sp|P01857|IGHG1_HUMAN	299/180	0.0035427	0.00235027	TRUE
20200615_serum_NGlycP_1hDIA_rep1.mzML	1112.25	1149.52	-37.2677	EEQYJSTYR	EEQYJSTYR	(N(F)(N(H(H(N))(H(N(H(A)))))))	A(1)F(1)H(4)N(4)	5	3	1029.74	3637780	86471.1	sp|P0DOX5|IGG1_HUMAN/sp|P01857|IGHG1_HUMAN	299/180	0.0036364	0.00446671	TRUE
20200615_serum_NGlycP_1hDIA_rep2.mzML	1123.07	1154.34	-31.2651	EEQYJSTYR	EEQYJSTYR	(N(F)(N(H(H(N))(H(N(H(A)))))))	A(1)F(1)H(4)N(4)	5	3	1029.74	4312660	299289	sp|P0DOX5|IGG1_HUMAN/sp|P01857|IGHG1_HUMAN	299/180	0.00631824	0.00446671	TRUE
20200615_serum_NGlycP_1hDIA_rep3.mzML	1131.3	1154.21	-22.9131	EEQYJSTYR	EEQYJSTYR	(N(F)(N(H(H(N))(H(N(H(A)))))))	A(1)F(1)H(4)N(4)	5	3	1029.74	8775720	7.35828e+07	sp|P0DOX5|IGG1_HUMAN/sp|P01857|IGHG1_HUMAN	299/180	0.00380526	0.00446671	TRUE
20200615_serum_NGlycP_1hDIA_rep1.mzML	1118.08	1135.87	-17.7939	EEQYJSTYR	EEQYJSTYR	(N(F)(N(H(H(N(H)))(H(N(H(A)))))))	A(1)F(1)H(5)N(4)	5	3	1083.75	69850700	7.09789e+08	sp|P0DOX5|IGG1_HUMAN/sp|P01857|IGHG1_HUMAN	299/180	0.00186087	0.00300372	TRUE
20200615_serum_NGlycP_1hDIA_rep2.mzML	1129.13	1142.98	-13.8545	EEQYJSTYR	EEQYJSTYR	(N(F)(N(H(H(H))(H(N)(N(H(A)))))))	A(1)F(1)H(5)N(4)	5	3	1083.75	68668100	6.31297e+08	sp|P0DOX5|IGG1_HUMAN/sp|P01857|IGHG1_HUMAN	299/180	0.00079391	0.00300372	TRUE
20200615_serum_NGlycP_1hDIA_rep3.mzML	1127.74	1142.77	-15.0334	EEQYJSTYR	EEQYJSTYR	(N(F)(N(H(H(H))(H(N)(N(H(A)))))))	A(1)F(1)H(5)N(4)	5	3	1083.75	62785500	7.12264e+08	sp|P0DOX5|IGG1_HUMAN/sp|P01857|IGHG1_HUMAN	299/180	8.03207e-06	0.00300372	TRUE
20200615_serum_NGlycP_1hDIA_rep1.mzML	1117.25	1122.25	-5.00201	EEQYJSTYR	EEQYJSTYR	(N(F)(N(H(H(N(H)))(H(N(H(A)))))))	A(1)F(1)H(5)N(4)	5	2	1625.13	11314300	1.92422e+08	sp|P0DOX5|IGG1_HUMAN/sp|P01857|IGHG1_HUMAN	299/180	1.90002e-12	0.00300372	TRUE
20200615_serum_NGlycP_1hDIA_rep2.mzML	1129.36	1132.09	-2.72899	EEQYJSTYR	EEQYJSTYR	(N(F)(N(H(H(N(H)))(H(N(H(A)))))))	A(1)F(1)H(5)N(4)	5	2	1625.13	9770520	239932538	sp|P0DOX5|IGG1_HUMAN/sp|P01857|IGHG1_HUMAN	299/180	1.03913e-10	0.00300372	TRUE
20200615_serum_NGlycP_1hDIA_rep3.mzML	1081.4	1131.31	-49.9097	EEQYJSTYR	EEQYJSTYR	(N(F)(N(H(H(N(H)))(H(N(H(A)))))))	A(1)F(1)H(5)N(4)	5	2	1625.13	355115	4.65026e+06	sp|P0DOX5|IGG1_HUMAN/sp|P01857|IGHG1_HUMAN	299/180	0.00623774	0.00300372	TRUE
20200615_serum_NGlycP_1hDIA_rep1.mzML	1118.02	1139.56	-21.5447	EEQYJSTYR	EEQYJSTYR	(N(F)(N(H(H(N(H)))(H(N(H(H)(F)))))))	F(2)H(6)N(4)	5	3	1089.43	63341300	1.55036e+08	sp|P0DOX5|IGG1_HUMAN/sp|P01857|IGHG1_HUMAN	299/180	0.000143186	0.00358947	TRUE
20200615_serum_NGlycP_1hDIA_rep2.mzML	1129.13	1146.01	-16.8824	EEQYJSTYR	EEQYJSTYR	(N(F)(N(H(H(H))(H(N(H))(N(H)(F))))))	F(2)H(6)N(4)	5	3	1089.43	61071100	128487759	sp|P0DOX5|IGG1_HUMAN/sp|P01857|IGHG1_HUMAN	299/180	0.000225341	0.00358947	TRUE
20200615_serum_NGlycP_1hDIA_rep3.mzML	1127.74	1145.86	-18.1236	EEQYJSTYR	EEQYJSTYR	(N(F)(N(H(H(N(H)))(H(N(H(H)(F)))))))	F(2)H(6)N(4)	5	3	1089.43	57265300	1.20483e+08	sp|P0DOX5|IGG1_HUMAN/sp|P01857|IGHG1_HUMAN	299/180	0.00230876	0.00358947	TRUE
20200615_serum_NGlycP_1hDIA_rep1.mzML	1086.03	1100.39	-14.363	EEQYJSTYR	EEQYJSTYR	(N(F)(N(H(H(N(H(H))))(H(N(H(A)))))))	A(1)F(1)H(6)N(4)	5	3	1137.77	1882130	6.38202e+06	sp|P0DOX5|IGG1_HUMAN/sp|P01857|IGHG1_HUMAN	299/180	0.00190262	0.00328971	TRUE
20200615_serum_NGlycP_1hDIA_rep1.mzML	1086.03	1103.28	-17.2482	EEQYJSTYR	EEQYJSTYR	(N(F)(N(H(H(N(H(A))))(H(N(H(F)))))))	A(1)F(2)H(5)N(4)	5	3	1132.44	1825540	1.59898e+07	sp|P0DOX5|IGG1_HUMAN/sp|P01857|IGHG1_HUMAN	299/180	0.00178877	0.0035097	TRUE
20200615_serum_NGlycP_1hDIA_rep2.mzML	1101.8	1114.87	-13.0718	EEQYJSTYR	EEQYJSTYR	(N(F)(N(H(H(H))(H(N(F))(N(H(A)))))))	A(1)F(2)H(5)N(4)	5	3	1132.44	2282370	1.34187e+07	sp|P0DOX5|IGG1_HUMAN/sp|P01857|IGHG1_HUMAN	299/180	0.00101557	0.0035097	TRUE
20200615_serum_NGlycP_1hDIA_rep1.mzML	1166.18	1169.1	-2.92001	EEQYJSTYR	EEQYJSTYR	(N(F)(N(H(N)(H(N(H)))(H(N(H(A)))))))	A(1)F(1)H(5)N(5)	5	3	1151.45	828082	6.4487e+06	sp|P0DOX5|IGG1_HUMAN/sp|P01857|IGHG1_HUMAN	299/180	0.0361015	0.00812317	TRUE
20200615_serum_NGlycP_1hDIA_rep2.mzML	1154.48	1170.19	-15.7088	EEQYJSTYR	EEQYJSTYR	(N(F)(N(H(N)(H(N(H)))(H(N(H(A)))))))	A(1)F(1)H(5)N(5)	5	3	1151.45	1881290	1.22934e+07	sp|P0DOX5|IGG1_HUMAN/sp|P01857|IGHG1_HUMAN	299/180	0.00183397	0.00812317	TRUE
20200615_serum_NGlycP_1hDIA_rep3.mzML	1158.51	1173.25	-14.736	EEQYJSTYR	EEQYJSTYR	(N(F)(N(H(N)(H(N(H)))(H(N(H(A)))))))	A(1)F(1)H(5)N(5)	5	3	1151.45	1566120	1.78888e+07	sp|P0DOX5|IGG1_HUMAN/sp|P01857|IGHG1_HUMAN	299/180	0.00185724	0.00812317	TRUE
20200615_serum_NGlycP_1hDIA_rep1.mzML	880.537	891.741	-11.2037	EEQYJSTYR	EEQYJSTYR	(N(N(H(H(N(H)))(H(N(H))))))	H(5)N(4)	5	2	1406.55	880923	2.16704e+06	sp|P0DOX5|IGG1_HUMAN/sp|P01857|IGHG1_HUMAN	299/180	0.000240189	0.00334848	TRUE
20200615_serum_NGlycP_1hDIA_rep1.mzML	953.109	974.289	-21.1801	EEQYJSTYR	EEQYJSTYR	(N(F)(N(H(H)(N)(H(N(H)(F))))))	F(2)H(4)N(4)	5	2	1471.58	9356290	675062	sp|P0DOX5|IGG1_HUMAN/sp|P01857|IGHG1_HUMAN	299/180	3.93794e-05	0.00948491	TRUE
20200615_serum_NGlycP_1hDIA_rep2.mzML	952.452	975.988	-23.5364	EEQYJSTYR	EEQYJSTYR	(N(F)(N(H(H)(N)(H(N(H)(F))))))	F(2)H(4)N(4)	5	2	1471.58	10306300	3.16942e+06	sp|P0DOX5|IGG1_HUMAN/sp|P01857|IGHG1_HUMAN	299/180	9.65213e-05	0.00948491	TRUE
20200615_serum_NGlycP_1hDIA_rep3.mzML	951.842	978.025	-26.1828	EEQYJSTYR	EEQYJSTYR	(N(F)(N(H(H)(N)(H(N(H)(F))))))	F(2)H(4)N(4)	5	2	1471.58	11380000	1.69171e+06	sp|P0DOX5|IGG1_HUMAN/sp|P01857|IGHG1_HUMAN	299/180	4.08246e-05	0.00948491	TRUE
20200615_serum_NGlycP_1hDIA_rep1.mzML	3144.22	3185.07	-40.8496	EGDHEFLEVPEAQEDVEATFPVHQPGJYSCSYR	EGDHEFLEVPEAQEDVEATFPVHQPGJYSC[160]SYR	(N(N(H(H(N(H(H))))(H(N(F)(H(A)))))))	A(1)F(1)H(6)N(4)	27	5	1212.5	5189590	6.08541e+06	sp|P04217|A1BG_HUMAN	179	0.00179898	0.00152608	TRUE
20200615_serum_NGlycP_1hDIA_rep2.mzML	3147.32	3187.1	-39.7758	EGDHEFLEVPEAQEDVEATFPVHQPGJYSCSYR	EGDHEFLEVPEAQEDVEATFPVHQPGJYSC[160]SYR	(N(N(H(H(N(H(H))))(H(N(F)(H(A)))))))	A(1)F(1)H(6)N(4)	27	5	1212.5	5573870	2.6695e+06	sp|P04217|A1BG_HUMAN	179	0.00179728	0.00152608	TRUE
20200615_serum_NGlycP_1hDIA_rep3.mzML	3138.3	3176.1	-37.8039	EGDHEFLEVPEAQEDVEATFPVHQPGJYSCSYR	EGDHEFLEVPEAQEDVEATFPVHQPGJYSC[160]SYR	(N(N(H(H(N(H(H))))(H(N(F)(H(A)))))))	A(1)F(1)H(6)N(4)	27	5	1212.5	4987790	2.41551e+06	sp|P04217|A1BG_HUMAN	179	0.0337985	0.00152608	TRUE
20200615_serum_NGlycP_1hDIA_rep3.mzML	3139.84	3130.92	8.91671	EGDHEFLEVPEAQEDVEATFPVHQPGJYSCSYR	EGDHEFLEVPEAQEDVEATFPVHQPGJYSC[160]SYR	(N(N(H(H(N(H(A))))(H(N(H(A)))))))	A(2)H(5)N(4)	27	5	1209.09	4626390	1.57004e+07	sp|P04217|A1BG_HUMAN	179	0.00462501	0.00406173	TRUE
20200615_serum_NGlycP_1hDIA_rep3.mzML	3139.26	3136.72	2.53536	EGDHEFLEVPEAQEDVEATFPVHQPGJYSCSYR	EGDHEFLEVPEAQEDVEATFPVHQPGJYSC[160]SYR	(N(N(H(H(N(H(A))))(H(N(H(A)))))))	A(2)H(5)N(4)	27	4	1511.12	2933110	3.91104e+07	sp|P04217|A1BG_HUMAN	179	0.00535295	0.00406173	TRUE
20200615_serum_NGlycP_1hDIA_rep2.mzML	3147.32	3189.49	-42.1712	EGDHEFLEVPEAQEDVEATFPVHQPGJYSCSYR	EGDHEFLEVPEAQEDVEATFPVHQPGJYSC[160]SYR	(N(F)(N(H(H(N(H(F))))(H(N(H(H)(F)))))))	F(3)H(6)N(4)	27	5	1212.7	5374280	3.34346e+06	sp|P04217|A1BG_HUMAN	179	0.0025736	0.00479196	TRUE
20200615_serum_NGlycP_1hDIA_rep3.mzML	3138.3	3178.41	-40.1112	EGDHEFLEVPEAQEDVEATFPVHQPGJYSCSYR	EGDHEFLEVPEAQEDVEATFPVHQPGJYSC[160]SYR	(N(F)(N(H(H(N(H(F))))(H(N(H(H)(F)))))))	F(3)H(6)N(4)	27	5	1212.7	4801530	3.26274e+06	sp|P04217|A1BG_HUMAN	179	0.004655	0.00479196	TRUE
20200615_serum_NGlycP_1hDIA_rep1.mzML	2660.41	2676.95	-16.5423	EGYSJISYIVVNHQGISSR	EGYSJISYIVVNHQGISSR	(N(N(H(H(H))(H(N(F))(N(F)(H(A)))))))	A(1)F(2)H(5)N(4)	5	4	1082.96	1512490	8.176e+06	sp|P49908|SEPP1_HUMAN	83	0.00119455	0.0007476	TRUE
20200615_serum_NGlycP_1hDIA_rep2.mzML	2662.24	2676.78	-14.5413	EGYSJISYIVVNHQGISSR	EGYSJISYIVVNHQGISSR	(N(N(H(H(N(H)(F)))(H(N(F)(H(A)))))))	A(1)F(2)H(5)N(4)	5	4	1082.96	1067920	7.1569e+06	sp|P49908|SEPP1_HUMAN	83	0.00120575	0.0007476	TRUE
20200615_serum_NGlycP_1hDIA_rep1.mzML	2660.08	2692.83	-32.7491	EGYSJISYIVVNHQGISSR	EGYSJISYIVVNHQGISSR	(N(N(H(H(N(H(A))))(H(N(H(A)))))))	A(2)H(5)N(4)	5	4	1082.71	1191980	6.97013e+06	sp|P49908|SEPP1_HUMAN	83	0.00316527	0.000469217	TRUE
20200615_serum_NGlycP_1hDIA_rep2.mzML	2662.24	2692.86	-30.6218	EGYSJISYIVVNHQGISSR	EGYSJISYIVVNHQGISSR	(N(N(H(H(N(H(A))))(H(N(H(A)))))))	A(2)H(5)N(4)	5	4	1082.71	869893	6.28389e+06	sp|P49908|SEPP1_HUMAN	83	0.00120715	0.000469217	TRUE
20200615_serum_NGlycP_1hDIA_rep3.mzML	2657	2686.61	-29.612	EGYSJISYIVVNHQGISSR	EGYSJISYIVVNHQGISSR	(N(N(H(H(N(H(A))))(H(N(H(A)))))))	A(2)H(5)N(4)	5	4	1082.71	879939	5.97116e+06	sp|P49908|SEPP1_HUMAN	83	0.00504082	0.000469217	TRUE
20200615_serum_NGlycP_1hDIA_rep1.mzML	2661.33	2710.85	-49.5172	EGYSJISYIVVNHQGISSR	EGYSJISYIVVNHQGISSR	(N(N(H(N)(H(H))(H(N(H(A(A))))))))	A(2)H(5)N(4)	5	3	1443.28	825436	1.34993e+07	sp|P49908|SEPP1_HUMAN	83	0.000796354	0.000469217	TRUE
20200615_serum_NGlycP_1hDIA_rep2.mzML	2662.82	2711.39	-48.5723	EGYSJISYIVVNHQGISSR	EGYSJISYIVVNHQGISSR	(N(N(H(H(N(H(A))))(H(N(H(A)))))))	A(2)H(5)N(4)	5	3	1443.28	876833	13546683	sp|P49908|SEPP1_HUMAN	83	0.00178028	0.000469217	TRUE
20200615_serum_NGlycP_1hDIA_rep3.mzML	2657.12	2705.1	-47.9803	EGYSJISYIVVNHQGISSR	EGYSJISYIVVNHQGISSR	(N(N(H(N)(H(H))(H(N(H(A(A))))))))	A(2)H(5)N(4)	5	3	1443.28	848301	1.25266e+07	sp|P49908|SEPP1_HUMAN	83	0.0024947	0.000469217	TRUE
20200615_serum_NGlycP_1hDIA_rep1.mzML	1775.31	1764.27	11.0363	EHEGAIYPDJTTDFQR	EHEGAIYPDJTTDFQR	(N(N(H(H(N(H)))(H(N(H(A)))))))	A(1)H(5)N(4)	10	3	1269.51	5960130	5.15767e+07	sp|P00450|CERU_HUMAN	138	0.00183575	0.00311587	TRUE
20200615_serum_NGlycP_1hDIA_rep2.mzML	1775.71	1764.26	11.4509	EHEGAIYPDJTTDFQR	EHEGAIYPDJTTDFQR	(N(N(H(H(N(H)))(H(N(H(A)))))))	A(1)H(5)N(4)	10	3	1269.51	6590700	5.3572e+07	sp|P00450|CERU_HUMAN	138	0.000278302	0.00311587	TRUE
20200615_serum_NGlycP_1hDIA_rep3.mzML	1780.1	1766.18	13.9234	EHEGAIYPDJTTDFQR	EHEGAIYPDJTTDFQR	(N(N(H(H(N(H)))(H(N(H(A)))))))	A(1)H(5)N(4)	10	3	1269.51	7392710	6.42465e+07	sp|P00450|CERU_HUMAN	138	7.30697e-05	0.00311587	TRUE
20200615_serum_NGlycP_1hDIA_rep1.mzML	2065.32	2092.94	-27.622	EHEGAIYPDJTTDFQR	EHEGAIYPDJTTDFQR	(N(N(H(H(N(H(A))))(H(N(H(A)))))))	A(2)H(5)N(4)	10	4	1025.16	7194070	3.47961e+07	sp|P00450|CERU_HUMAN	138	0.000885676	0.00166204	TRUE
20200615_serum_NGlycP_1hDIA_rep2.mzML	2068.18	2098.1	-29.9161	EHEGAIYPDJTTDFQR	EHEGAIYPDJTTDFQR	(N(N(H(H(N(H(A))))(H(N(H(A)))))))	A(2)H(5)N(4)	10	4	1025.16	9212300	2.1957e+07	sp|P00450|CERU_HUMAN	138	0.00121553	0.00166204	TRUE
20200615_serum_NGlycP_1hDIA_rep3.mzML	2065.64	2095.99	-30.3545	EHEGAIYPDJTTDFQR	EHEGAIYPDJTTDFQR	(N(N(H(H(N(H(A))))(H(N(H(A)))))))	A(2)H(5)N(4)	10	4	1025.16	8892360	3.57876e+07	sp|P00450|CERU_HUMAN	138	0.000914522	0.00166204	TRUE
20200615_serum_NGlycP_1hDIA_rep1.mzML	2064.89	2098.99	-34.1024	EHEGAIYPDJTTDFQR	EHEGAIYPDJTTDFQR	(N(N(H(H(N(H(A))))(H(N(H(A)))))))	A(2)H(5)N(4)	10	3	1366.54	25900200	2.71542e+08	sp|P00450|CERU_HUMAN	138	0.00131355	0.00166204	TRUE
20200615_serum_NGlycP_1hDIA_rep2.mzML	2068.2	2104.25	-36.0493	EHEGAIYPDJTTDFQR	EHEGAIYPDJTTDFQR	(N(N(H(H(N(H(A))))(H(N(H(A)))))))	A(2)H(5)N(4)	10	3	1366.54	37497200	4.77231e+08	sp|P00450|CERU_HUMAN	138	0.000185911	0.00166204	TRUE
20200615_serum_NGlycP_1hDIA_rep3.mzML	2065.7	2102.38	-36.6783	EHEGAIYPDJTTDFQR	EHEGAIYPDJTTDFQR	(N(N(H(H(N(H(A))))(H(N(H(A)))))))	A(2)H(5)N(4)	10	3	1366.54	31559200	379601769	sp|P00450|CERU_HUMAN	138	0.00040922	0.00166204	TRUE
20200615_serum_NGlycP_1hDIA_rep1.mzML	2044.68	2110.74	-66.0579	EHEGAIYPDJTTDFQR	EHEGAIYPDJTTDFQR	(N(F)(N(H(H(N(H)(F)))(H(N(F)(H(A)))))))	A(1)F(3)H(5)N(4)	10	4	1061.92	2655820	1.97166e+07	sp|P00450|CERU_HUMAN	138	0.00805128	0.00798146	TRUE
20200615_serum_NGlycP_1hDIA_rep2.mzML	2071.46	2116.44	-44.977	EHEGAIYPDJTTDFQR	EHEGAIYPDJTTDFQR	(N(N(H(H(N(F)(H(A))))(H(N(F)(H(F)))))))	A(1)F(3)H(5)N(4)	10	4	1061.92	426026	1.63456e+06	sp|P00450|CERU_HUMAN	138	0.0221434	0.00798146	TRUE
20200615_serum_NGlycP_1hDIA_rep3.mzML	2046.89	2114.46	-67.5672	EHEGAIYPDJTTDFQR	EHEGAIYPDJTTDFQR	(N(F)(N(H(H(N(H)(F)))(H(N(F)(H(A)))))))	A(1)F(3)H(5)N(4)	10	4	1061.92	2167540	2.66809e+07	sp|P00450|CERU_HUMAN	138	0.00293676	0.00798146	TRUE
20200615_serum_NGlycP_1hDIA_rep1.mzML	2044.68	2079.98	-35.3024	EHEGAIYPDJTTDFQR	EHEGAIYPDJTTDFQR	(N(F)(N(H(H(N(H(A))))(H(N(H(A)))))))	A(2)F(1)H(5)N(4)	10	4	1061.67	3482590	1.65861e+07	sp|P00450|CERU_HUMAN	138	0.00273805	0.00107474	TRUE
20200615_serum_NGlycP_1hDIA_rep2.mzML	2049.86	2084.84	-34.9763	EHEGAIYPDJTTDFQR	EHEGAIYPDJTTDFQR	(N(F)(N(H(H(N(H(A))))(H(N(H(A)))))))	A(2)F(1)H(5)N(4)	10	4	1061.67	2869830	1.73033e+07	sp|P00450|CERU_HUMAN	138	0.0034896	0.00107474	TRUE
20200615_serum_NGlycP_1hDIA_rep3.mzML	2046.9	2082.6	-35.6958	EHEGAIYPDJTTDFQR	EHEGAIYPDJTTDFQR	(N(F)(N(H(N)(H(H))(H(N(H(A(A))))))))	A(2)F(1)H(5)N(4)	10	4	1061.67	3193430	2.11058e+07	sp|P00450|CERU_HUMAN	138	0.00132877	0.00107474	TRUE
20200615_serum_NGlycP_1hDIA_rep1.mzML	2044.6	2083.37	-38.7743	EHEGAIYPDJTTDFQR	EHEGAIYPDJTTDFQR	(N(F)(N(H(H(N(H(A))))(H(N(H(A)))))))	A(2)F(1)H(5)N(4)	10	3	1415.23	11788500	1.23484e+08	sp|P00450|CERU_HUMAN	138	0.00328544	0.00107474	TRUE
20200615_serum_NGlycP_1hDIA_rep2.mzML	2049.73	2088.32	-38.593	EHEGAIYPDJTTDFQR	EHEGAIYPDJTTDFQR	(N(F)(N(H(H(N(H(A))))(H(N(H(A)))))))	A(2)F(1)H(5)N(4)	10	3	1415.23	10407000	9.95301e+07	sp|P00450|CERU_HUMAN	138	0.00104069	0.00107474	TRUE
20200615_serum_NGlycP_1hDIA_rep3.mzML	2047.92	2086.01	-38.0913	EHEGAIYPDJTTDFQR	EHEGAIYPDJTTDFQR	(N(F)(N(H(H(N(H(A))))(H(N(H(A)))))))	A(2)F(1)H(5)N(4)	10	3	1415.23	9722740	1.2562e+08	sp|P00450|CERU_HUMAN	138	0.00114738	0.00107474	TRUE
20200615_serum_NGlycP_1hDIA_rep1.mzML	1768.75	1752.22	16.5314	EHEGAIYPDJTTDFQR	EHEGAIYPDJTTDFQR	(N(F)(N(H(H(N(H)))(H(N(H(A)))))))	A(1)F(1)H(5)N(4)	10	3	1318.2	1545710	1.76594e+07	sp|P00450|CERU_HUMAN	138	0.00567517	0.00475272	TRUE
20200615_serum_NGlycP_1hDIA_rep2.mzML	1763.45	1752.76	10.6945	EHEGAIYPDJTTDFQR	EHEGAIYPDJTTDFQR	(N(F)(N(H(H(N(H)))(H(N(H(A)))))))	A(1)F(1)H(5)N(4)	10	3	1318.2	1037140	1.24802e+07	sp|P00450|CERU_HUMAN	138	0.00531579	0.00475272	TRUE
20200615_serum_NGlycP_1hDIA_rep3.mzML	1769.6	1754.55	15.0532	EHEGAIYPDJTTDFQR	EHEGAIYPDJTTDFQR	(N(F)(N(H(H(N(H)))(H(N(H(A)))))))	A(1)F(1)H(5)N(4)	10	3	1318.2	1576740	1.76702e+07	sp|P00450|CERU_HUMAN	138	0.0485923	0.00475272	TRUE
20200615_serum_NGlycP_1hDIA_rep1.mzML	2065.91	2083.7	-17.7898	EHEGAIYPDJTTDFQR	EHEGAIYPDJTTDFQR	(N(N(H(H(N(F)(H(H))))(H(N(F)(H(A)(F)))))))	A(1)F(3)H(6)N(4)	10	3	1469.59	698505	1.07075e+06	sp|P00450|CERU_HUMAN	138	0.00377316	0.00178299	TRUE
20200615_serum_NGlycP_1hDIA_rep2.mzML	2067.65	2088.65	-21.0048	EHEGAIYPDJTTDFQR	EHEGAIYPDJTTDFQR	(N(N(H(H(N(F)(H(H))))(H(N(F)(H(A)(F)))))))	A(1)F(3)H(6)N(4)	10	3	1469.59	802526	2.76285e+06	sp|P00450|CERU_HUMAN	138	0.000432319	0.00178299	TRUE
20200615_serum_NGlycP_1hDIA_rep3.mzML	2065.02	2086.34	-21.3181	EHEGAIYPDJTTDFQR	EHEGAIYPDJTTDFQR	(N(N(H(H(N(F)(H(H))))(H(N(F)(H(A)(F)))))))	A(1)F(3)H(6)N(4)	10	3	1469.59	861015	1.79774e+06	sp|P00450|CERU_HUMAN	138	0.00215499	0.00178299	TRUE
20200615_serum_NGlycP_1hDIA_rep1.mzML	2064.06	2071.23	-7.17236	EHEGAIYPDJTTDFQR	EHEGAIYPDJTTDFQR	(N(N(H(H(N(H(A))))(H(N(H))(N(H(A)))))))	A(2)H(6)N(5)	10	3	1488.25	1298590	2.44226e+06	sp|P00450|CERU_HUMAN	138	0.000605049	0.0017029	TRUE
20200615_serum_NGlycP_1hDIA_rep2.mzML	2067.43	2075.82	-8.39233	EHEGAIYPDJTTDFQR	EHEGAIYPDJTTDFQR	(N(N(H(H(N(H(A))))(H(N(H))(N(H(A)))))))	A(2)H(6)N(5)	10	3	1488.25	1559880	4.10745e+06	sp|P00450|CERU_HUMAN	138	0.000471255	0.0017029	TRUE
20200615_serum_NGlycP_1hDIA_rep3.mzML	2064.27	2073.69	-9.41962	EHEGAIYPDJTTDFQR	EHEGAIYPDJTTDFQR	(N(N(H(H(N(H(A))))(H(N(H))(N(H(A)))))))	A(2)H(6)N(5)	10	3	1488.25	1540510	2.52247e+06	sp|P00450|CERU_HUMAN	138	0.000607384	0.0017029	TRUE
20200615_serum_NGlycP_1hDIA_rep2.mzML	2067.33	2070.63	-3.29991	EHEGAIYPDJTTDFQR	EHEGAIYPDJTTDFQR	(N(F)(N(H(H(N(H)(F)))(H(N(H(A)))(N(H(A)))))))	A(2)F(2)H(6)N(5)	10	3	1585.62	834021	655415	sp|P00450|CERU_HUMAN	138	0.00309236	0.00468452	TRUE
20200615_serum_NGlycP_1hDIA_rep1.mzML	2384.86	2462.51	-77.6462	EHEGAIYPDJTTDFQR	EHEGAIYPDJTTDFQR	(N(N(H(H(N(H(A))))(H(N(H(A)))(N(H(A)))))))	A(3)H(6)N(5)	10	3	1585.29	1416920	2.1477e+07	sp|P00450|CERU_HUMAN	138	0.00307149	0.001329	TRUE
20200615_serum_NGlycP_1hDIA_rep2.mzML	2386.55	2465.32	-78.7676	EHEGAIYPDJTTDFQR	EHEGAIYPDJTTDFQR	(N(N(H(H(N(H(A))))(H(N(H(A)))(N(H(A)))))))	A(3)H(6)N(5)	10	3	1585.29	1729800	2.46679e+07	sp|P00450|CERU_HUMAN	138	0.000946822	0.001329	TRUE
20200615_serum_NGlycP_1hDIA_rep3.mzML	2389.06	2464.01	-74.9523	EHEGAIYPDJTTDFQR	EHEGAIYPDJTTDFQR	(N(N(H(H(N(H(A))))(H(N(H(A)))(N(H(A)))))))	A(3)H(6)N(5)	10	3	1585.29	1665510	2.34228e+07	sp|P00450|CERU_HUMAN	138	0.00172536	0.001329	TRUE
20200615_serum_NGlycP_1hDIA_rep3.mzML	1870.1	1805.94	64.1552	EJETEIIK	EJETEIIK	(N(N(H(H(N(H(A))))(H(N(H(A)))))))	A(2)H(5)N(4)	2	3	1060.76	954827	6933519	sp|P06276|CHLE_HUMAN	284	0.00164716	0.00572032	TRUE
20200615_serum_NGlycP_1hDIA_rep1.mzML	1035.48	984.223	51.2569	EJGTISR	EJGTISR	(N(N(H(H(N(H(A))))(H(N(H(A)))))))	A(2)H(5)N(4)	2	3	994.393	9292390	6.73501e+07	sp|P02763|A1AG1_HUMAN	103	0.000168473	0.00432849	TRUE
20200615_serum_NGlycP_1hDIA_rep2.mzML	1044.58	986.899	57.6812	EJGTISR	EJGTISR	(N(N(H(H(N(H(A))))(H(N(H(A)))))))	A(2)H(5)N(4)	2	3	994.393	11506600	9.02492e+07	sp|P02763|A1AG1_HUMAN	103	6.86022e-05	0.00432849	TRUE
20200615_serum_NGlycP_1hDIA_rep3.mzML	1044.06	988.774	55.2862	EJGTISR	EJGTISR	(N(N(H(N)(H(H))(H(N(H(A(A))))))))	A(2)H(5)N(4)	2	3	994.393	9989580	8.09566e+07	sp|P02763|A1AG1_HUMAN	103	0.0169671	0.00432849	TRUE
20200615_serum_NGlycP_1hDIA_rep1.mzML	1035.7	992.773	42.9275	EJGTISR	EJGTISR	(N(N(H(H(N(H(A))))(H(N(H(A)))))))	A(2)H(5)N(4)	2	2	1491.09	1578870	2.05535e+07	sp|P02763|A1AG1_HUMAN	103	0.00563409	0.00432849	TRUE
20200615_serum_NGlycP_1hDIA_rep2.mzML	1044.89	996.512	48.378	EJGTISR	EJGTISR	(N(N(H(H(N(H(A))))(H(N(H(A)))))))	A(2)H(5)N(4)	2	2	1491.09	2552830	2.5417e+07	sp|P02763|A1AG1_HUMAN	103	1.54333e-05	0.00432849	TRUE
20200615_serum_NGlycP_1hDIA_rep1.mzML	1367.09	1389.55	-22.4631	EJGTISR	EJGTISR	(N(F)(N(H(H(H)(H))(H(N(H(A)))(N(H(N(H(H)))))))))	A(1)F(1)H(9)N(5)	2	3	1229.81	5333710	2.92005e+07	sp|P02763|A1AG1_HUMAN	103	0.00286982	0.00930577	TRUE
20200615_serum_NGlycP_1hDIA_rep1.mzML	1367.09	1413.39	-46.3007	EJGTISR	EJGTISR	(N(N(H(N)(H(H)(H))(H(N(H(A)))(N(F)(H(A)))))))	A(2)F(1)H(7)N(5)	2	3	1218.81	6833550	15717050	sp|P02763|A1AG1_HUMAN	103	0.000100598	0.00887725	TRUE
20200615_serum_NGlycP_1hDIA_rep2.mzML	1360.4	1417.95	-57.55	EJGTISR	EJGTISR	(N(N(H(N)(H(H)(H))(H(N(H(A)))(N(F)(H(A)))))))	A(2)F(1)H(7)N(5)	2	3	1218.81	5632970	9.37395e+06	sp|P02763|A1AG1_HUMAN	103	0.00895186	0.00887725	TRUE
20200615_serum_NGlycP_1hDIA_rep3.mzML	1364.01	1420.6	-56.5877	EJGTISR	EJGTISR	(N(N(H(N)(H(H)(H))(H(N(H(A)))(N(F)(H(A)))))))	A(2)F(1)H(7)N(5)	2	3	1218.81	4699930	11664701	sp|P02763|A1AG1_HUMAN	103	0.0233936	0.00887725	TRUE
20200615_serum_NGlycP_1hDIA_rep1.mzML	2001.31	2046.45	-45.1399	EJISDPTSPLR	EJISDPTSPLR	(N(F)(N(H(H)(H(N(H(A)))))))	A(1)F(1)H(4)N(3)	2	3	975.078	773809	7.64487e+06	sp|P01591|IGJ_HUMAN	71	0.000603883	0.000720734	TRUE
20200615_serum_NGlycP_1hDIA_rep2.mzML	2007.02	2050.99	-43.9664	EJISDPTSPLR	EJISDPTSPLR	(N(F)(N(H(H)(H(N(H(A)))))))	A(1)F(1)H(4)N(3)	2	3	975.078	825565	5.35337e+06	sp|P01591|IGJ_HUMAN	71	0.0397814	0.000720734	TRUE
20200615_serum_NGlycP_1hDIA_rep3.mzML	2006.54	2049.88	-43.341	EJISDPTSPLR	EJISDPTSPLR	(N(F)(N(H(H)(H(N(H(A)))))))	A(1)F(1)H(4)N(3)	2	3	975.078	932905	9.8004e+06	sp|P01591|IGJ_HUMAN	71	0.0242054	0.000720734	TRUE
20200615_serum_NGlycP_1hDIA_rep1.mzML	1977.8	2016.49	-38.6877	EJISDPTSPLR	EJISDPTSPLR	(N(F)(N(H(H(H))(H(N(H(A)))))))	A(1)F(1)H(5)N(3)	2	3	1029.1	11848900	5.3726e+07	sp|P01591|IGJ_HUMAN	71	0.00291744	0.00115273	TRUE
20200615_serum_NGlycP_1hDIA_rep2.mzML	1986.54	2022.41	-35.8726	EJISDPTSPLR	EJISDPTSPLR	(N(F)(N(H(H(H))(H(N(H(A)))))))	A(1)F(1)H(5)N(3)	2	3	1029.1	9314840	4.29606e+07	sp|P01591|IGJ_HUMAN	71	0.000882002	0.00115273	TRUE
20200615_serum_NGlycP_1hDIA_rep3.mzML	1985.47	2022	-36.5305	EJISDPTSPLR	EJISDPTSPLR	(N(F)(N(H(H(H))(H(N(H(A)))))))	A(1)F(1)H(5)N(3)	2	3	1029.1	12769500	5.96616e+07	sp|P01591|IGJ_HUMAN	71	0.000857893	0.00115273	TRUE
20200615_serum_NGlycP_1hDIA_rep1.mzML	1976.87	2021.56	-44.6947	EJISDPTSPLR	EJISDPTSPLR	(N(F)(N(H(H(H))(H(N(H(A)))))))	A(1)F(1)H(5)N(3)	2	2	1543.14	1610940	1.57973e+07	sp|P01591|IGJ_HUMAN	71	1.34642e-08	0.00115273	TRUE
20200615_serum_NGlycP_1hDIA_rep3.mzML	1984.93	2026.71	-41.784	EJISDPTSPLR	EJISDPTSPLR	(N(F)(N(H(H(H))(H(N(H(A)))))))	A(1)F(1)H(5)N(3)	2	2	1543.14	1505770	2.04103e+07	sp|P01591|IGJ_HUMAN	71	1.05417e-09	0.00115273	TRUE
20200615_serum_NGlycP_1hDIA_rep2.mzML	1958.64	1994.24	-35.6023	EJISDPTSPLR	EJISDPTSPLR	(N(N(H(H(H)(H))(H(N(H(A)))))))	A(1)H(6)N(3)	2	3	1034.43	8123430	1.35688e+06	sp|P01591|IGJ_HUMAN	71	0.00475411	0.00158454	TRUE
20200615_serum_NGlycP_1hDIA_rep1.mzML	1951.32	1995.19	-43.8693	EJISDPTSPLR	EJISDPTSPLR	(N(N(H(H(N(H)))(H(N(H(A)))))))	A(1)H(5)N(4)	2	3	1048.1	20988000	1.47253e+08	sp|P01591|IGJ_HUMAN	71	0.000612072	0.00180417	TRUE
20200615_serum_NGlycP_1hDIA_rep2.mzML	1958.99	2002.51	-43.5193	EJISDPTSPLR	EJISDPTSPLR	(N(N(H(H(N(H)))(H(N(H(A)))))))	A(1)H(5)N(4)	2	3	1048.1	20074900	1.52288e+08	sp|P01591|IGJ_HUMAN	71	0.0028855	0.00180417	TRUE
20200615_serum_NGlycP_1hDIA_rep3.mzML	1959.46	2001.54	-42.0765	EJISDPTSPLR	EJISDPTSPLR	(N(N(H(H(N(H)))(H(N(H(A)))))))	A(1)H(5)N(4)	2	3	1048.1	20506000	1.62129e+08	sp|P01591|IGJ_HUMAN	71	0.00150894	0.00180417	TRUE
20200615_serum_NGlycP_1hDIA_rep1.mzML	1950.48	1994.4	-43.9202	EJISDPTSPLR	EJISDPTSPLR	(N(N(H(H(N(H)))(H(N(H(A)))))))	A(1)H(5)N(4)	2	2	1571.65	2383030	28929895	sp|P01591|IGJ_HUMAN	71	9.23568e-06	0.00180417	TRUE
20200615_serum_NGlycP_1hDIA_rep2.mzML	1958.19	2001.77	-43.5798	EJISDPTSPLR	EJISDPTSPLR	(N(N(H(H(N(H)))(H(N(H(A)))))))	A(1)H(5)N(4)	2	2	1571.65	2468350	3.37545e+07	sp|P01591|IGJ_HUMAN	71	6.19821e-06	0.00180417	TRUE
20200615_serum_NGlycP_1hDIA_rep3.mzML	1959.18	2000.78	-41.5968	EJISDPTSPLR	EJISDPTSPLR	(N(N(H(H(N(H)))(H(N(H(A)))))))	A(1)H(5)N(4)	2	2	1571.65	2394030	3.40703e+07	sp|P01591|IGJ_HUMAN	71	3.21238e-05	0.00180417	TRUE
20200615_serum_NGlycP_1hDIA_rep1.mzML	1951.32	1959.52	-8.20052	EJISDPTSPLR	EJISDPTSPLR	(N(N(H(H(H))(H(N(H))(N(H)(F))))))	F(1)H(6)N(4)	2	3	1053.78	20808600	5.48739e+06	sp|P01591|IGJ_HUMAN	71	0.000782991	0.0012356	TRUE
20200615_serum_NGlycP_1hDIA_rep2.mzML	1959	1967.24	-8.24371	EJISDPTSPLR	EJISDPTSPLR	(N(F)(N(H(H(H))(H(N(H))(N(H))))))	F(1)H(6)N(4)	2	3	1053.78	19965100	6.30913e+06	sp|P01591|IGJ_HUMAN	71	0.00990728	0.0012356	TRUE
20200615_serum_NGlycP_1hDIA_rep3.mzML	1959.46	1967.08	-7.61515	EJISDPTSPLR	EJISDPTSPLR	(N(F)(N(H(H(H))(H(N(H))(N(H))))))	F(1)H(6)N(4)	2	3	1053.78	19903400	5231802	sp|P01591|IGJ_HUMAN	71	0.000401905	0.0012356	TRUE
20200615_serum_NGlycP_1hDIA_rep1.mzML	1952.61	2012.54	-59.9333	EJISDPTSPLR	EJISDPTSPLR	(N(F)(N(H(H(H(H)))(H(N(H(A)))))))	A(1)F(1)H(6)N(3)	2	3	1083.11	1136700	1.83796e+06	sp|P01591|IGJ_HUMAN	71	0.0193653	0.000622606	TRUE
20200615_serum_NGlycP_1hDIA_rep2.mzML	1960.23	2018.72	-58.4925	EJISDPTSPLR	EJISDPTSPLR	(N(F)(N(H(H(H(H)))(H(N(H(A)))))))	A(1)F(1)H(6)N(3)	2	3	1083.11	1227250	1.68251e+06	sp|P01591|IGJ_HUMAN	71	0.00117079	0.000622606	TRUE
20200615_serum_NGlycP_1hDIA_rep2.mzML	1657.86	1628.03	29.8272	EJISDPTSPLR	EJISDPTSPLR	(N(N(H(H(N(H)))(H(N(H(N(H))))))))	H(6)N(5)	2	3	1072.78	1034340	5.73173e+06	sp|P01591|IGJ_HUMAN	71	0.00346566	0.00270026	TRUE
20200615_serum_NGlycP_1hDIA_rep3.mzML	1653.54	1627.42	26.1193	EJISDPTSPLR	EJISDPTSPLR	(N(N(H(H(N(H)))(H(N(H(N(H))))))))	H(6)N(5)	2	3	1072.78	1020370	6.52504e+06	sp|P01591|IGJ_HUMAN	71	0.0167277	0.00270026	TRUE
20200615_serum_NGlycP_1hDIA_rep1.mzML	1953.22	1990.27	-37.0536	EJISDPTSPLR	EJISDPTSPLR	(N(F)(N(H(N)(H(H))(H(N(H(A)))))))	A(1)F(1)H(5)N(4)	2	3	1096.79	7566240	3.8224e+07	sp|P01591|IGJ_HUMAN	71	0.00234405	0.0023554	TRUE
20200615_serum_NGlycP_1hDIA_rep2.mzML	1960.87	1997.89	-37.0234	EJISDPTSPLR	EJISDPTSPLR	(N(F)(N(H(N)(H(H))(H(N(H(A)))))))	A(1)F(1)H(5)N(4)	2	3	1096.79	8117300	4.07397e+07	sp|P01591|IGJ_HUMAN	71	0.00256796	0.0023554	TRUE
20200615_serum_NGlycP_1hDIA_rep3.mzML	1961.83	1996.8	-34.9661	EJISDPTSPLR	EJISDPTSPLR	(N(F)(N(H(H(N(H)))(H(N(H(A)))))))	A(1)F(1)H(5)N(4)	2	3	1096.79	6812800	4.57364e+07	sp|P01591|IGJ_HUMAN	71	0.00490137	0.0023554	TRUE
20200615_serum_NGlycP_1hDIA_rep1.mzML	1953.32	1954.37	-1.05187	EJISDPTSPLR	EJISDPTSPLR	(N(F)(N(H(N)(H(H)(H))(H(N(H)(F))))))	F(2)H(6)N(4)	2	3	1102.46	6626070	912355	sp|P01591|IGJ_HUMAN	71	0.0446795	0.00238114	TRUE
20200615_serum_NGlycP_1hDIA_rep2.mzML	1961.08	1961.93	-0.849265	EJISDPTSPLR	EJISDPTSPLR	(N(F)(N(H(N)(H(H)(H))(H(N(H)(F))))))	F(2)H(6)N(4)	2	3	1102.46	7142030	1.04235e+06	sp|P01591|IGJ_HUMAN	71	0.0222356	0.00238114	TRUE
20200615_serum_NGlycP_1hDIA_rep3.mzML	1962.07	1962.1	-0.0330345	EJISDPTSPLR	EJISDPTSPLR	(N(F)(N(H(H(N(H)))(H(N(H(H)(F)))))))	F(2)H(6)N(4)	2	3	1102.46	6200570	942004	sp|P01591|IGJ_HUMAN	71	0.00495395	0.00238114	TRUE
20200615_serum_NGlycP_1hDIA_rep1.mzML	2334.24	2408.29	-74.0469	EJISDPTSPLR	EJISDPTSPLR	(N(N(H(H(N(H(A))))(H(N(H(A)))))))	A(2)H(5)N(4)	2	3	1145.14	14487900	1.22674e+08	sp|P01591|IGJ_HUMAN	71	0.00219972	0.00451348	TRUE
20200615_serum_NGlycP_1hDIA_rep2.mzML	2339.19	2409.82	-70.6324	EJISDPTSPLR	EJISDPTSPLR	(N(N(H(H(N(H(A))))(H(N(H(A)))))))	A(2)H(5)N(4)	2	3	1145.14	16172500	1.25618e+08	sp|P01591|IGJ_HUMAN	71	0.00610073	0.00451348	TRUE
20200615_serum_NGlycP_1hDIA_rep3.mzML	2338.15	2410.29	-72.1428	EJISDPTSPLR	EJISDPTSPLR	(N(N(H(H(N(H(A))))(H(N(H(A)))))))	A(2)H(5)N(4)	2	3	1145.14	17227400	1.37704e+08	sp|P01591|IGJ_HUMAN	71	0.00971615	0.00451348	TRUE
20200615_serum_NGlycP_1hDIA_rep1.mzML	2319.95	2426.57	-106.615	EJISDPTSPLR	EJISDPTSPLR	(N(F)(N(H(H(N(H(A))))(H(N(H(A)))))))	A(2)F(1)H(5)N(4)	2	3	1193.82	5403850	50901829	sp|P01591|IGJ_HUMAN	71	0.00215076	0.00430107	TRUE
20200615_serum_NGlycP_1hDIA_rep3.mzML	2324.27	2428.32	-104.051	EJISDPTSPLR	EJISDPTSPLR	(N(F)(N(H(H(N(H(A))))(H(N(H(A)))))))	A(2)F(1)H(5)N(4)	2	3	1193.82	5479570	4.82289e+07	sp|P01591|IGJ_HUMAN	71	0.0213487	0.00430107	TRUE
20200615_serum_NGlycP_1hDIA_rep1.mzML	2827.27	2924.56	-97.2924	EJLTAPGSDSAVFFEQGTTR	EJLTAPGSDSAVFFEQGTTR	(N(N(H(H(N(H)))(H(N(H(A)))))))	A(1)H(5)N(4)	2	4	1010.92	1141330	2.15859e+06	sp|P00450|CERU_HUMAN	397	0.00303363	0.00141466	TRUE
20200615_serum_NGlycP_1hDIA_rep2.mzML	2830.13	2930	-99.8666	EJLTAPGSDSAVFFEQGTTR	EJLTAPGSDSAVFFEQGTTR	(N(N(H(H(N(H)))(H(N(H(A)))))))	A(1)H(5)N(4)	2	4	1010.92	1208600	2.00589e+06	sp|P00450|CERU_HUMAN	397	0.00168578	0.00141466	TRUE
20200615_serum_NGlycP_1hDIA_rep3.mzML	2825.13	2919.49	-94.3649	EJLTAPGSDSAVFFEQGTTR	EJLTAPGSDSAVFFEQGTTR	(N(N(H(H(N(H)))(H(N(H(A)))))))	A(1)H(5)N(4)	2	4	1010.92	1296080	2.62946e+06	sp|P00450|CERU_HUMAN	397	0.00166959	0.00141466	TRUE
20200615_serum_NGlycP_1hDIA_rep1.mzML	2827.51	2951.21	-123.704	EJLTAPGSDSAVFFEQGTTR	EJLTAPGSDSAVFFEQGTTR	(N(N(H(H(N(H)))(H(N(H(A)))))))	A(1)H(5)N(4)	2	3	1347.56	2544910	2.10465e+07	sp|P00450|CERU_HUMAN	397	0.0175351	0.00141466	TRUE
20200615_serum_NGlycP_1hDIA_rep2.mzML	2831.14	2955.88	-124.735	EJLTAPGSDSAVFFEQGTTR	EJLTAPGSDSAVFFEQGTTR	(N(N(H(H(N(H)))(H(N(H(A)))))))	A(1)H(5)N(4)	2	3	1347.56	2042240	2.27668e+07	sp|P00450|CERU_HUMAN	397	4.37947e-05	0.00141466	TRUE
20200615_serum_NGlycP_1hDIA_rep3.mzML	2824.63	2946.3	-121.667	EJLTAPGSDSAVFFEQGTTR	EJLTAPGSDSAVFFEQGTTR	(N(N(H(H(N(H)))(H(N(H(A)))))))	A(1)H(5)N(4)	2	3	1347.56	2530960	2.0914e+07	sp|P00450|CERU_HUMAN	397	0.00140411	0.00141466	TRUE
20200615_serum_NGlycP_1hDIA_rep1.mzML	2827.27	2933.02	-105.753	EJLTAPGSDSAVFFEQGTTR	EJLTAPGSDSAVFFEQGTTR	(N(N(H(H(H))(H(N(H))(N(H)(F))))))	F(1)H(6)N(4)	2	4	1015.18	1346200	3121689	sp|P00450|CERU_HUMAN	397	0.00303021	0.00196041	TRUE
20200615_serum_NGlycP_1hDIA_rep2.mzML	2830.13	2938.22	-108.09	EJLTAPGSDSAVFFEQGTTR	EJLTAPGSDSAVFFEQGTTR	(N(N(H(H(H))(H(N(H))(N(H)(F))))))	F(1)H(6)N(4)	2	4	1015.18	1432880	3.39065e+06	sp|P00450|CERU_HUMAN	397	0.00299964	0.00196041	TRUE
20200615_serum_NGlycP_1hDIA_rep3.mzML	2825.13	2928.01	-102.881	EJLTAPGSDSAVFFEQGTTR	EJLTAPGSDSAVFFEQGTTR	(N(N(H(H(H))(H(N(H))(N(H)(F))))))	F(1)H(6)N(4)	2	4	1015.18	1703850	2.60926e+06	sp|P00450|CERU_HUMAN	397	0.0029929	0.00196041	TRUE
20200615_serum_NGlycP_1hDIA_rep1.mzML	2828.03	2954.55	-126.52	EJLTAPGSDSAVFFEQGTTR	EJLTAPGSDSAVFFEQGTTR	(N(N(H(H(H))(H(N(H))(N(H)(F))))))	F(1)H(6)N(4)	2	3	1353.24	2475690	9.32577e+06	sp|P00450|CERU_HUMAN	397	0.00368824	0.00196041	TRUE
20200615_serum_NGlycP_1hDIA_rep2.mzML	2831.14	2959.12	-127.977	EJLTAPGSDSAVFFEQGTTR	EJLTAPGSDSAVFFEQGTTR	(N(N(H(H(H))(H(N(H))(N(H)(F))))))	F(1)H(6)N(4)	2	3	1353.24	2037350	9.70179e+06	sp|P00450|CERU_HUMAN	397	0.0150593	0.00196041	TRUE
20200615_serum_NGlycP_1hDIA_rep3.mzML	2824.63	2949.65	-125.016	EJLTAPGSDSAVFFEQGTTR	EJLTAPGSDSAVFFEQGTTR	(N(N(H(H(H))(H(N(H))(N(H)(F))))))	F(1)H(6)N(4)	2	3	1353.24	2511980	7.42598e+06	sp|P00450|CERU_HUMAN	397	0.000721376	0.00196041	TRUE
20200615_serum_NGlycP_1hDIA_rep1.mzML	3238.63	3240.51	-1.87868	EJLTAPGSDSAVFFEQGTTR	EJLTAPGSDSAVFFEQGTTR	(N(N(H(H(N(H(H))))(H(N(F)(H(A)))))))	A(1)F(1)H(6)N(4)	2	4	1087.95	4402200	3452391	sp|P00450|CERU_HUMAN	397	0.00134706	0.00125309	TRUE
20200615_serum_NGlycP_1hDIA_rep2.mzML	3241.64	3241.79	-0.145082	EJLTAPGSDSAVFFEQGTTR	EJLTAPGSDSAVFFEQGTTR	(N(N(H(H(N(H(H))))(H(N(F)(H(A)))))))	A(1)F(1)H(6)N(4)	2	4	1087.95	3447970	5.21127e+06	sp|P00450|CERU_HUMAN	397	0.00375048	0.00125309	TRUE
20200615_serum_NGlycP_1hDIA_rep3.mzML	3236.34	3231.33	5.01456	EJLTAPGSDSAVFFEQGTTR	EJLTAPGSDSAVFFEQGTTR	(N(N(H(H(N(H(H))))(H(N(F)(H(A)))))))	A(1)F(1)H(6)N(4)	2	4	1087.95	3064280	3.37641e+06	sp|P00450|CERU_HUMAN	397	0.00134988	0.00125309	TRUE
20200615_serum_NGlycP_1hDIA_rep1.mzML	3238.2	3236.72	1.48133	EJLTAPGSDSAVFFEQGTTR	EJLTAPGSDSAVFFEQGTTR	(N(N(H(H(N(H(H))))(H(N(F)(H(A)))))))	A(1)F(1)H(6)N(4)	2	3	1450.27	1384620	4.47469e+06	sp|P00450|CERU_HUMAN	397	0.00202768	0.00125309	TRUE
20200615_serum_NGlycP_1hDIA_rep2.mzML	3241.46	3237.96	3.49716	EJLTAPGSDSAVFFEQGTTR	EJLTAPGSDSAVFFEQGTTR	(N(N(H(H(N(H(H))))(H(N(F)(H(A)))))))	A(1)F(1)H(6)N(4)	2	3	1450.27	1579510	5.48048e+06	sp|P00450|CERU_HUMAN	397	0.00440912	0.00125309	TRUE
20200615_serum_NGlycP_1hDIA_rep3.mzML	3236.91	3227.07	9.84385	EJLTAPGSDSAVFFEQGTTR	EJLTAPGSDSAVFFEQGTTR	(N(N(H(H(N(H(H))))(H(N(F)(H(A)))))))	A(1)F(1)H(6)N(4)	2	3	1450.27	1352930	4.16265e+06	sp|P00450|CERU_HUMAN	397	0.0372005	0.00125309	TRUE
20200615_serum_NGlycP_1hDIA_rep1.mzML	3238.63	3233.57	5.06139	EJLTAPGSDSAVFFEQGTTR	EJLTAPGSDSAVFFEQGTTR	(N(N(H(H(N(H(A))))(H(N(H(A)))))))	A(2)H(5)N(4)	2	4	1083.7	4299060	1.00712e+07	sp|P00450|CERU_HUMAN	397	0.00134565	0.00134854	TRUE
20200615_serum_NGlycP_1hDIA_rep3.mzML	3236.34	3223.55	12.7876	EJLTAPGSDSAVFFEQGTTR	EJLTAPGSDSAVFFEQGTTR	(N(N(H(H(N(H(A))))(H(N(H(A)))))))	A(2)H(5)N(4)	2	4	1083.7	3119720	8.5525e+06	sp|P00450|CERU_HUMAN	397	0.0128679	0.00134854	TRUE
20200615_serum_NGlycP_1hDIA_rep1.mzML	3238.53	3235.91	2.61971	EJLTAPGSDSAVFFEQGTTR	EJLTAPGSDSAVFFEQGTTR	(N(N(H(H(N(H(A))))(H(N(H(A)))))))	A(2)H(5)N(4)	2	3	1444.6	1328600	2.09637e+07	sp|P00450|CERU_HUMAN	397	0.00120436	0.00134854	TRUE
20200615_serum_NGlycP_1hDIA_rep2.mzML	3241.46	3237.16	4.30345	EJLTAPGSDSAVFFEQGTTR	EJLTAPGSDSAVFFEQGTTR	(N(N(H(H(N(H(A))))(H(N(H(A)))))))	A(2)H(5)N(4)	2	3	1444.6	1651730	3.08497e+07	sp|P00450|CERU_HUMAN	397	0.0246324	0.00134854	TRUE
20200615_serum_NGlycP_1hDIA_rep3.mzML	3236.98	3226.17	10.8143	EJLTAPGSDSAVFFEQGTTR	EJLTAPGSDSAVFFEQGTTR	(N(N(H(H(N(H(A))))(H(N(H(A)))))))	A(2)H(5)N(4)	2	3	1444.6	1222350	2.02405e+07	sp|P00450|CERU_HUMAN	397	0.03724	0.00134854	TRUE
20200615_serum_NGlycP_1hDIA_rep1.mzML	3238.63	3187.93	50.6952	EJLTAPGSDSAVFFEQGTTR	EJLTAPGSDSAVFFEQGTTR	(N(F)(N(H(H(N(H(F))))(H(N(H(H)(F)))))))	F(3)H(6)N(4)	2	4	1088.21	4059080	5.83852e+06	sp|P00450|CERU_HUMAN	397	0.00134423	0.00127939	TRUE
20200615_serum_NGlycP_1hDIA_rep2.mzML	3223.75	3189.96	33.786	EJLTAPGSDSAVFFEQGTTR	EJLTAPGSDSAVFFEQGTTR	(N(F)(N(H(H(N(H(F))))(H(N(H(H)(F)))))))	F(3)H(6)N(4)	2	4	1088.21	1263900	1.85807e+06	sp|P00450|CERU_HUMAN	397	0.00224364	0.00127939	TRUE
20200615_serum_NGlycP_1hDIA_rep3.mzML	3236.34	3178.87	57.4704	EJLTAPGSDSAVFFEQGTTR	EJLTAPGSDSAVFFEQGTTR	(N(F)(N(H(H(N(H(F))))(H(N(H(H)(F)))))))	F(3)H(6)N(4)	2	4	1088.21	3161860	4.39132e+06	sp|P00450|CERU_HUMAN	397	0.00134847	0.00127939	TRUE
20200615_serum_NGlycP_1hDIA_rep1.mzML	1816.64	1815.25	1.39112	ELHHLQEQJVSNAFLDK	ELHHLQEQJVSNAFLDK	(N(N(H(H(N(H)))(H(N(H(A)))))))	A(1)H(5)N(4)	9	4	984.676	724276	3.81524e+06	sp|P00450|CERU_HUMAN	762	0.00328174	0.0025836	TRUE
20200615_serum_NGlycP_1hDIA_rep2.mzML	1826.35	1816.16	10.1947	ELHHLQEQJVSNAFLDK	ELHHLQEQJVSNAFLDK	(N(N(H(H(N(H)))(H(N(H(A)))))))	A(1)H(5)N(4)	9	4	984.676	2746320	1.3105e+07	sp|P00450|CERU_HUMAN	762	0.00182336	0.0025836	TRUE
20200615_serum_NGlycP_1hDIA_rep3.mzML	1830.32	1817.49	12.8337	ELHHLQEQJVSNAFLDK	ELHHLQEQJVSNAFLDK	(N(N(H(H(N(H)))(H(N(H(A)))))))	A(1)H(5)N(4)	9	4	984.676	3459770	1.62369e+07	sp|P00450|CERU_HUMAN	762	0.000623739	0.0025836	TRUE
20200615_serum_NGlycP_1hDIA_rep1.mzML	1823.45	1823.85	-0.398359	ELHHLQEQJVSNAFLDK	ELHHLQEQJVSNAFLDK	(N(N(H(H(N(H)))(H(N(H(A)))))))	A(1)H(5)N(4)	9	3	1312.57	3540370	3.63406e+07	sp|P00450|CERU_HUMAN	762	0.00384701	0.0025836	TRUE
20200615_serum_NGlycP_1hDIA_rep2.mzML	1826.78	1825.27	1.50959	ELHHLQEQJVSNAFLDK	ELHHLQEQJVSNAFLDK	(N(N(H(H(N(H)))(H(N(H(A)))))))	A(1)H(5)N(4)	9	3	1312.57	4225380	4.10073e+07	sp|P00450|CERU_HUMAN	762	0.00154964	0.0025836	TRUE
20200615_serum_NGlycP_1hDIA_rep3.mzML	1826.64	1826.47	0.170275	ELHHLQEQJVSNAFLDK	ELHHLQEQJVSNAFLDK	(N(N(H(H)(H(N(H))(N(H(A)))))))	A(1)H(5)N(4)	9	3	1312.57	3522440	3.90624e+07	sp|P00450|CERU_HUMAN	762	0.00026537	0.0025836	TRUE
20200615_serum_NGlycP_1hDIA_rep1.mzML	1811.52	1801.48	10.041	ELHHLQEQJVSNAFLDK	ELHHLQEQJVSNAFLDK	(N(F)(N(H(H(N(H)))(H(N(H(A)))))))	A(1)F(1)H(5)N(4)	9	4	1021.19	813375	5.42322e+06	sp|P00450|CERU_HUMAN	762	0.00346172	0.000710273	TRUE
20200615_serum_NGlycP_1hDIA_rep3.mzML	1817.5	1803.13	14.3747	ELHHLQEQJVSNAFLDK	ELHHLQEQJVSNAFLDK	(N(F)(N(H(H(N(H)))(H(N(H(A)))))))	A(1)F(1)H(5)N(4)	9	4	1021.19	1006290	4.85279e+06	sp|P00450|CERU_HUMAN	762	0.0111495	0.000710273	TRUE
20200615_serum_NGlycP_1hDIA_rep1.mzML	1809.58	1804.68	4.90186	ELHHLQEQJVSNAFLDK	ELHHLQEQJVSNAFLDK	(N(F)(N(H(H)(H(N(H))(N(H(A)))))))	A(1)F(1)H(5)N(4)	9	3	1361.25	708459	9.92996e+06	sp|P00450|CERU_HUMAN	762	0.049045	0.000710273	TRUE
20200615_serum_NGlycP_1hDIA_rep2.mzML	1813.24	1804.94	8.30032	ELHHLQEQJVSNAFLDK	ELHHLQEQJVSNAFLDK	(N(F)(N(H(H(N(H)))(H(N(H(A)))))))	A(1)F(1)H(5)N(4)	9	3	1361.25	858002	1.20344e+07	sp|P00450|CERU_HUMAN	762	0.00184288	0.000710273	TRUE
20200615_serum_NGlycP_1hDIA_rep3.mzML	1815.32	1806.41	8.91015	ELHHLQEQJVSNAFLDK	ELHHLQEQJVSNAFLDK	(N(F)(N(H(H)(H(N(H))(N(H(A)))))))	A(1)F(1)H(5)N(4)	9	3	1361.25	902580	1.06602e+07	sp|P00450|CERU_HUMAN	762	0.0171281	0.000710273	TRUE
20200615_serum_NGlycP_1hDIA_rep1.mzML	2070.36	2093.65	-23.2928	ELHHLQEQJVSNAFLDK	ELHHLQEQJVSNAFLDK	(N(N(H(H(N(H(A))))(H(N(H(A)))))))	A(2)H(5)N(4)	9	4	1057.45	30389200	1.47683e+08	sp|P00450|CERU_HUMAN	762	0.00055525	0.00171647	TRUE
20200615_serum_NGlycP_1hDIA_rep2.mzML	2074.1	2098.82	-24.7162	ELHHLQEQJVSNAFLDK	ELHHLQEQJVSNAFLDK	(N(N(H(H(N(H(A))))(H(N(H(A)))))))	A(2)H(5)N(4)	9	4	1057.45	36704400	1.65619e+08	sp|P00450|CERU_HUMAN	762	0.00104601	0.00171647	TRUE
20200615_serum_NGlycP_1hDIA_rep3.mzML	2094.23	2096.75	-2.51638	ELHHLQEQJVSNAFLDK	ELHHLQEQJVSNAFLDK	(N(N(H(H(N(H(A))))(H(N(H(A)))))))	A(2)H(5)N(4)	9	4	1057.45	2600400	1.30462e+07	sp|P00450|CERU_HUMAN	762	0.0164906	0.00171647	TRUE
20200615_serum_NGlycP_1hDIA_rep1.mzML	2070.84	2093.84	-23.0015	ELHHLQEQJVSNAFLDK	ELHHLQEQJVSNAFLDK	(N(N(H(H(N(H(A))))(H(N(H(A)))))))	A(2)H(5)N(4)	9	3	1409.6	16997700	1.96834e+08	sp|P00450|CERU_HUMAN	762	0.000935107	0.00171647	TRUE
20200615_serum_NGlycP_1hDIA_rep2.mzML	2074.5	2099	-24.5034	ELHHLQEQJVSNAFLDK	ELHHLQEQJVSNAFLDK	(N(N(H(H(N(H(A))))(H(N(H(A)))))))	A(2)H(5)N(4)	9	3	1409.6	22404100	3.09451e+08	sp|P00450|CERU_HUMAN	762	0.00076969	0.00171647	TRUE
20200615_serum_NGlycP_1hDIA_rep3.mzML	2071.77	2096.94	-25.1716	ELHHLQEQJVSNAFLDK	ELHHLQEQJVSNAFLDK	(N(N(H(H(N(H(A))))(H(N(H(A)))))))	A(2)H(5)N(4)	9	3	1409.6	17420300	209267615	sp|P00450|CERU_HUMAN	762	0.00266893	0.00171647	TRUE
20200615_serum_NGlycP_1hDIA_rep1.mzML	2076.27	2079.32	-3.05169	ELHHLQEQJVSNAFLDK	ELHHLQEQJVSNAFLDK	(N(N(H(H(N(H(A))))(H(N(F)(H(A)))))))	A(2)F(1)H(5)N(4)	9	4	1093.96	1269240	9.45538e+06	sp|P00450|CERU_HUMAN	762	0.00160748	0.000943629	TRUE
20200615_serum_NGlycP_1hDIA_rep2.mzML	2056.56	2084.15	-27.5931	ELHHLQEQJVSNAFLDK	ELHHLQEQJVSNAFLDK	(N(F)(N(H(N)(H(H))(H(N(H(A(A))))))))	A(2)F(1)H(5)N(4)	9	4	1093.96	5858760	5.42206e+07	sp|P00450|CERU_HUMAN	762	0.000838096	0.000943629	TRUE
20200615_serum_NGlycP_1hDIA_rep3.mzML	2050.69	2081.91	-31.2247	ELHHLQEQJVSNAFLDK	ELHHLQEQJVSNAFLDK	(N(F)(N(H(N)(H(H))(H(N(H(A(A))))))))	A(2)F(1)H(5)N(4)	9	4	1093.96	6126750	61874688	sp|P00450|CERU_HUMAN	762	0.000571919	0.000943629	TRUE
20200615_serum_NGlycP_1hDIA_rep1.mzML	2052.65	2074.23	-21.5788	ELHHLQEQJVSNAFLDK	ELHHLQEQJVSNAFLDK	(N(F)(N(H(N)(H(H))(H(N(H(A(A))))))))	A(2)F(1)H(5)N(4)	9	3	1458.28	4699200	5.31555e+07	sp|P00450|CERU_HUMAN	762	0.00285737	0.000943629	TRUE
20200615_serum_NGlycP_1hDIA_rep2.mzML	2055.6	2078.91	-23.3064	ELHHLQEQJVSNAFLDK	ELHHLQEQJVSNAFLDK	(N(F)(N(H(N)(H(H))(H(N(H(A(A))))))))	A(2)F(1)H(5)N(4)	9	3	1458.28	4486380	6.73423e+07	sp|P00450|CERU_HUMAN	762	0.000580967	0.000943629	TRUE
20200615_serum_NGlycP_1hDIA_rep3.mzML	2050.73	2076.74	-26.0064	ELHHLQEQJVSNAFLDK	ELHHLQEQJVSNAFLDK	(N(N(H(H(N(H(A))))(H(N(F)(H(A)))))))	A(2)F(1)H(5)N(4)	9	3	1458.28	3335420	6.17128e+07	sp|P00450|CERU_HUMAN	762	0.00130531	0.000943629	TRUE
20200615_serum_NGlycP_1hDIA_rep1.mzML	2313.77	2330.95	-17.1771	ELHHLQEQJVSNAFLDK	ELHHLQEQJVSNAFLDK	(N(N(H(N)(H(H)(H))(H(N(H(A)))(N(F)(H(A)))))))	A(2)F(1)H(7)N(5)	9	4	1225.76	2170430	1.31008e+06	sp|P00450|CERU_HUMAN	762	0.00132323	0.0017303	TRUE
20200615_serum_NGlycP_1hDIA_rep2.mzML	2330.71	2332.74	-2.02966	ELHHLQEQJVSNAFLDK	ELHHLQEQJVSNAFLDK	(N(N(H(N)(H(H)(H))(H(N(H(A)))(N(F)(H(A)))))))	A(2)F(1)H(7)N(5)	9	4	1225.76	13064400	8.90072e+06	sp|P00450|CERU_HUMAN	762	0.00389898	0.0017303	TRUE
20200615_serum_NGlycP_1hDIA_rep3.mzML	2331.03	2332.04	-1.00846	ELHHLQEQJVSNAFLDK	ELHHLQEQJVSNAFLDK	(N(N(H(N)(H(H)(H))(H(N(H(A)))(N(F)(H(A)))))))	A(2)F(1)H(7)N(5)	9	4	1225.76	12736100	8.47363e+06	sp|P00450|CERU_HUMAN	762	0.00389422	0.0017303	TRUE
20200615_serum_NGlycP_1hDIA_rep1.mzML	2313.74	2404.78	-91.0402	ELHHLQEQJVSNAFLDK	ELHHLQEQJVSNAFLDK	(N(N(H(H(N(H(A))))(H(N(H(A)))(N(H(A)))))))	A(3)H(6)N(5)	9	4	1221.51	2302220	2.13437e+07	sp|P00450|CERU_HUMAN	762	0.00477309	0.000834593	TRUE
20200615_serum_NGlycP_1hDIA_rep2.mzML	2330.76	2406.28	-75.5227	ELHHLQEQJVSNAFLDK	ELHHLQEQJVSNAFLDK	(N(N(H(H(N(H(A))))(H(N(H(A)))(N(H(A)))))))	A(3)H(6)N(5)	9	4	1221.51	14360400	1.27841e+08	sp|P00450|CERU_HUMAN	762	0.00141583	0.000834593	TRUE
20200615_serum_NGlycP_1hDIA_rep1.mzML	2327	2372.13	-45.1304	ELHHLQEQJVSNAFLDK	ELHHLQEQJVSNAFLDK	(N(N(H(H(N(H(A))))(H(N(H(A)))(N(H(A)))))))	A(3)H(6)N(5)	9	3	1628.34	2367280	4.46104e+07	sp|P00450|CERU_HUMAN	762	0.0198896	0.000834593	TRUE
20200615_serum_NGlycP_1hDIA_rep2.mzML	2329.87	2372.49	-42.6238	ELHHLQEQJVSNAFLDK	ELHHLQEQJVSNAFLDK	(N(N(H(H(N(H(A))))(H(N(H(A)))(N(H(A)))))))	A(3)H(6)N(5)	9	3	1628.34	2890170	4.46095e+07	sp|P00450|CERU_HUMAN	762	0.0110355	0.000834593	TRUE
20200615_serum_NGlycP_1hDIA_rep3.mzML	2330.85	2372.94	-42.0892	ELHHLQEQJVSNAFLDK	ELHHLQEQJVSNAFLDK	(N(N(H(H(N(H(A))))(H(N(H(A)))(N(H(A)))))))	A(3)H(6)N(5)	9	3	1628.34	2598060	4.40478e+07	sp|P00450|CERU_HUMAN	762	0.00327065	0.000834593	TRUE
20200615_serum_NGlycP_1hDIA_rep1.mzML	2321.34	2378.41	-57.0679	ELHHLQEQJVSNAFLDK	ELHHLQEQJVSNAFLDK	(N(F)(N(H(N)(H(H)(H))(H(N(H(A)))(N(F)(H(A)))))))	A(2)F(2)H(7)N(5)	9	4	1262.28	9750510	9.79787e+06	sp|P00450|CERU_HUMAN	762	0.0014606	0.00203619	TRUE
20200615_serum_NGlycP_1hDIA_rep2.mzML	2324.13	2378.88	-54.7498	ELHHLQEQJVSNAFLDK	ELHHLQEQJVSNAFLDK	(N(N(H(N)(H(H)(H))(H(N(F)(H(A)))(N(F)(H(A)))))))	A(2)F(2)H(7)N(5)	9	4	1262.28	8811240	7.96135e+06	sp|P00450|CERU_HUMAN	762	0.0017568	0.00203619	TRUE
20200615_serum_NGlycP_1hDIA_rep3.mzML	2323.48	2379.43	-55.9478	ELHHLQEQJVSNAFLDK	ELHHLQEQJVSNAFLDK	(N(F)(N(H(N)(H(H)(H))(H(N(H(A)))(N(F)(H(A)))))))	A(2)F(2)H(7)N(5)	9	4	1262.28	9510320	9.45264e+06	sp|P00450|CERU_HUMAN	762	0.00160435	0.00203619	TRUE
20200615_serum_NGlycP_1hDIA_rep1.mzML	2321.05	2377.49	-56.4401	ELHHLQEQJVSNAFLDK	ELHHLQEQJVSNAFLDK	(N(N(H(H(N(F)(H(A))))(H(N(H(A)))(N(H(A)))))))	A(3)F(1)H(6)N(5)	9	4	1258.02	9672010	8.4856e+07	sp|P00450|CERU_HUMAN	762	0.00205738	0.00205672	TRUE
20200615_serum_NGlycP_1hDIA_rep2.mzML	2324.13	2377.95	-53.824	ELHHLQEQJVSNAFLDK	ELHHLQEQJVSNAFLDK	(N(N(H(H(N(F)(H(A))))(H(N(H(A)))(N(H(A)))))))	A(3)F(1)H(6)N(5)	9	4	1258.02	7928140	7.34239e+07	sp|P00450|CERU_HUMAN	762	0.0191634	0.00205672	TRUE
20200615_serum_NGlycP_1hDIA_rep3.mzML	2323.48	2378.48	-55.0036	ELHHLQEQJVSNAFLDK	ELHHLQEQJVSNAFLDK	(N(N(H(H(N(F)(H(A))))(H(N(H(A)))(N(H(A)))))))	A(3)F(1)H(6)N(5)	9	4	1258.02	9403300	74308108	sp|P00450|CERU_HUMAN	762	0.00259907	0.00205672	TRUE
20200615_serum_NGlycP_1hDIA_rep1.mzML	2068.59	2096.01	-27.4213	ELHHLQEQJVSNAFLDK	ELHHLQEQJVSNAFLDK	(N(N(H(H(N(H)(F)))(H(N(H(A)))(N(H(A)))))))	A(2)F(1)H(6)N(5)	9	3	1580	564981	724864	sp|P00450|CERU_HUMAN	762	0.000929916	0.00054717	TRUE
20200615_serum_NGlycP_1hDIA_rep2.mzML	2066.05	2101.2	-35.1532	ELHHLQEQJVSNAFLDK	ELHHLQEQJVSNAFLDK	(N(N(H(H(N(H)(F)))(H(N(H(A)))(N(H(A)))))))	A(2)F(1)H(6)N(5)	9	3	1580	595698	1.75665e+06	sp|P00450|CERU_HUMAN	762	0.00237561	0.00054717	TRUE
20200615_serum_NGlycP_1hDIA_rep3.mzML	2072.28	2099.23	-26.9503	ELHHLQEQJVSNAFLDK	ELHHLQEQJVSNAFLDK	(N(N(H(H(N(H)(F)))(H(N(H(A)))(N(H(A)))))))	A(2)F(1)H(6)N(5)	9	3	1580	513720	1.19387e+06	sp|P00450|CERU_HUMAN	762	0.00259058	0.00054717	TRUE
20200615_serum_NGlycP_1hDIA_rep1.mzML	1771.5	1789	-17.4988	EVFVHPJYSK	EVFVHPJYSK	(N(N(H(H(N(H(A))))(H(N(H(A)))))))	A(2)H(5)N(4)	7	3	1142.13	3798990	2.84907e+07	sp|P04070|PROC_HUMAN	290	0.000167646	0.00625705	TRUE
20200615_serum_NGlycP_1hDIA_rep2.mzML	1770.87	1788.73	-17.8616	EVFVHPJYSK	EVFVHPJYSK	(N(N(H(H(N(H(A))))(H(N(H(A)))))))	A(2)H(5)N(4)	7	3	1142.13	3059180	2.51958e+07	sp|P04070|PROC_HUMAN	290	0.000123941	0.00625705	TRUE
20200615_serum_NGlycP_1hDIA_rep3.mzML	1774.05	1791.79	-17.7411	EVFVHPJYSK	EVFVHPJYSK	(N(N(H(H(N(H(A))))(H(N(H(A)))))))	A(2)H(5)N(4)	7	3	1142.13	3253670	3.14026e+07	sp|P04070|PROC_HUMAN	290	0.00299627	0.00625705	TRUE
20200615_serum_NGlycP_1hDIA_rep1.mzML	1308.86	1328.92	-20.0564	EWDJTTTECR	EWDJTTTEC[160]R	(N(N(H(H(N(H)))(H(N(H(A)))))))	A(1)H(5)N(4)	4	3	1075.74	925174	1.09929e+07	sp|P20851|C4BPB_HUMAN	71	0.0326295	0.0034624	TRUE
20200615_serum_NGlycP_1hDIA_rep2.mzML	1305.51	1327.48	-21.9715	EWDJTTTECR	EWDJTTTEC[160]R	(N(N(H(H(N(H)))(H(N(H(A)))))))	A(1)H(5)N(4)	4	3	1075.74	1050680	1.02366e+07	sp|P20851|C4BPB_HUMAN	71	0.0051089	0.0034624	TRUE
20200615_serum_NGlycP_1hDIA_rep3.mzML	1312.82	1329.09	-16.2727	EWDJTTTECR	EWDJTTTEC[160]R	(N(N(H(H(N(H)))(H(N(H(A)))))))	A(1)H(5)N(4)	4	3	1075.74	1123570	4.8713e+06	sp|P20851|C4BPB_HUMAN	71	0.00101168	0.0034624	TRUE
20200615_serum_NGlycP_1hDIA_rep1.mzML	3165.15	3203.41	-38.2608	FEVDSPVYJATWSASLK	FEVDSPVYJATWSASLK	(N(N(H(H(N(H)))(H(N(H(A)))))))	A(1)H(5)N(4)	9	3	1276.54	2813700	2.88199e+07	sp|P04114|APOB_HUMAN	3895	0.0415608	0.00209073	TRUE
20200615_serum_NGlycP_1hDIA_rep2.mzML	3167.58	3204.58	-36.9966	FEVDSPVYJATWSASLK	FEVDSPVYJATWSASLK	(N(N(H(H(N(H)))(H(N(H(A)))))))	A(1)H(5)N(4)	9	3	1276.54	2928990	3.91489e+07	sp|P04114|APOB_HUMAN	3895	0.0110544	0.00209073	TRUE
20200615_serum_NGlycP_1hDIA_rep3.mzML	3156.97	3192.6	-35.6272	FEVDSPVYJATWSASLK	FEVDSPVYJATWSASLK	(N(N(H(H(N(H)))(H(N(H(A)))))))	A(1)H(5)N(4)	9	3	1276.54	2653860	2.33549e+07	sp|P04114|APOB_HUMAN	3895	0.00140557	0.00209073	TRUE
20200615_serum_NGlycP_1hDIA_rep1.mzML	3176.84	3152.95	23.8946	FEVDSPVYJATWSASLK	FEVDSPVYJATWSASLK	(N(N(H(H(H))(H(N(H))(N(H)(F))))))	F(1)H(6)N(4)	9	3	1282.22	3416200	7.92673e+06	sp|P04114|APOB_HUMAN	3895	0.00210362	0.00738374	TRUE
20200615_serum_NGlycP_1hDIA_rep2.mzML	3177.37	3155.02	22.3495	FEVDSPVYJATWSASLK	FEVDSPVYJATWSASLK	(N(N(H(H(H))(H(N(H))(N(H)(F))))))	F(1)H(6)N(4)	9	3	1282.22	3659610	1.10343e+07	sp|P04114|APOB_HUMAN	3895	0.00209964	0.00738374	TRUE
20200615_serum_NGlycP_1hDIA_rep3.mzML	3166.25	3145.41	20.8408	FEVDSPVYJATWSASLK	FEVDSPVYJATWSASLK	(N(N(H(H(H))(H(N(H))(N(H)(F))))))	F(1)H(6)N(4)	9	3	1282.22	3004060	5.50889e+06	sp|P04114|APOB_HUMAN	3895	0.00129846	0.00738374	TRUE
20200615_serum_NGlycP_1hDIA_rep3.mzML	3408.42	3327.71	80.7057	FITDKHFYFJK	FITDKHFYFJK	(N(N(H(H(N(H)))(H(N(H(A)))))))	A(1)H(5)N(4)	10	3	1125.14	1578940	1.20069e+07	sp|Q9Y278|HS3S2_HUMAN	306	0.00178367	0.00555475	TRUE
20200615_serum_NGlycP_1hDIA_rep1.mzML	2298.22	2339.01	-40.786	FJDTEVLQR	FJDTEVLQR	(N(N(H(H(N(H(A))))(H(N(H(A)))))))	A(2)H(5)N(4)	2	3	1109.45	1845640	1.54779e+07	sp|P43251|BTD_HUMAN	150	0.0282499	0.00624405	TRUE
20200615_serum_NGlycP_1hDIA_rep2.mzML	2303.06	2340.25	-37.1865	FJDTEVLQR	FJDTEVLQR	(N(N(H(H(N(H(A))))(H(N(H(A)))))))	A(2)H(5)N(4)	2	3	1109.45	1952580	1.59103e+07	sp|P43251|BTD_HUMAN	150	0.00596817	0.00624405	TRUE
20200615_serum_NGlycP_1hDIA_rep3.mzML	2300.42	2340.03	-39.6096	FJDTEVLQR	FJDTEVLQR	(N(N(H(H(N(H(A))))(H(N(H(A)))))))	A(2)H(5)N(4)	2	3	1109.45	2089530	1.66616e+07	sp|P43251|BTD_HUMAN	150	0.0148358	0.00624405	TRUE
20200615_serum_NGlycP_1hDIA_rep1.mzML	1191.57	1124.05	67.5187	FJETTEK	FJETTEK	(N(N(H(H(N(H(A))))(H(N(H(A)))))))	A(2)H(5)N(4)	2	3	1025.06	5634020	5.76733e+07	sp|P43652|AFAM_HUMAN	402	0.000521664	0.00926632	TRUE
20200615_serum_NGlycP_1hDIA_rep2.mzML	1194.05	1133.68	60.3697	FJETTEK	FJETTEK	(N(N(H(H(N(H(A))))(H(N(H(A)))))))	A(2)H(5)N(4)	2	3	1025.06	6316160	46058461	sp|P43652|AFAM_HUMAN	402	0.000776915	0.00926632	TRUE
20200615_serum_NGlycP_1hDIA_rep3.mzML	1197.87	1132.98	64.885	FJETTEK	FJETTEK	(N(N(H(H(N(H(A))))(H(N(H(A)))))))	A(2)H(5)N(4)	2	3	1025.06	6908680	3.44999e+07	sp|P43652|AFAM_HUMAN	402	0.000515397	0.00926632	TRUE
20200615_serum_NGlycP_1hDIA_rep1.mzML	1191.37	1130.91	60.4614	FJETTEK	FJETTEK	(N(N(H(H(N(H(A))))(H(N(H(A)))))))	A(2)H(5)N(4)	2	2	1537.09	1003490	1.29241e+07	sp|P43652|AFAM_HUMAN	402	0.000111333	0.00926632	TRUE
20200615_serum_NGlycP_1hDIA_rep2.mzML	1194.1	1139.06	55.0449	FJETTEK	FJETTEK	(N(N(H(H(N(H(A))))(H(N(H(A)))))))	A(2)H(5)N(4)	2	2	1537.09	912124	7.51796e+06	sp|P43652|AFAM_HUMAN	402	0.00010625	0.00926632	TRUE
20200615_serum_NGlycP_1hDIA_rep3.mzML	1197.31	1138.64	58.6677	FJETTEK	FJETTEK	(N(N(H(H(N(H(A))))(H(N(H(A)))))))	A(2)H(5)N(4)	2	2	1537.09	923977	5.07195e+06	sp|P43652|AFAM_HUMAN	402	0.00542913	0.00926632	TRUE
20200615_serum_NGlycP_1hDIA_rep1.mzML	3227.7	3212.93	14.7669	FJLTETSEAEIHQSFQHLLR	FJLTETSEAEIHQSFQHLLR	(N(N(H(H(N(H)(F)))(H(N(F)(H(A)))))))	A(1)F(2)H(5)N(4)	2	5	922.001	838759	6.74074e+06	sp|P01011|AACT_HUMAN	106	0.015613	0.000725873	TRUE
20200615_serum_NGlycP_1hDIA_rep2.mzML	3228.92	3213.89	15.0344	FJLTETSEAEIHQSFQHLLR	FJLTETSEAEIHQSFQHLLR	(N(N(H(H(N(H)(F)))(H(N(F)(H(A)))))))	A(1)F(2)H(5)N(4)	2	5	922.001	957527	8.12982e+06	sp|P01011|AACT_HUMAN	106	0.00143622	0.000725873	TRUE
20200615_serum_NGlycP_1hDIA_rep3.mzML	3224.18	3201.68	22.4959	FJLTETSEAEIHQSFQHLLR	FJLTETSEAEIHQSFQHLLR	(N(N(H(H(N(H)(F)))(H(N(F)(H(A)))))))	A(1)F(2)H(5)N(4)	2	5	922.001	827651	6.11933e+06	sp|P01011|AACT_HUMAN	106	0.00390849	0.000725873	TRUE
20200615_serum_NGlycP_1hDIA_rep2.mzML	3227.53	3187.64	39.8853	FJLTETSEAEIHQSFQHLLR	FJLTETSEAEIHQSFQHLLR	(N(N(H(H(N(H(A))))(H(N(H(A)))))))	A(2)H(5)N(4)	2	4	1152	1939410	3.0459e+07	sp|P01011|AACT_HUMAN	106	0.00141876	0.000463444	TRUE
20200615_serum_NGlycP_1hDIA_rep3.mzML	3224.49	3176.63	47.8637	FJLTETSEAEIHQSFQHLLR	FJLTETSEAEIHQSFQHLLR	(N(N(H(H(N(H(A))))(H(N(H(A)))))))	A(2)H(5)N(4)	2	4	1152	1422080	1.81489e+07	sp|P01011|AACT_HUMAN	106	0.030782	0.000463444	TRUE
20200615_serum_NGlycP_1hDIA_rep1.mzML	3286.73	3190.6	96.1332	FJLTETSEAEIHQSFQHLLR	FJLTETSEAEIHQSFQHLLR	(N(N(H(H(N(H))(N(H(H))))(H(N(H))(N(F)(H(A)))))))	A(1)F(1)H(8)N(6)	2	5	1071.25	1373190	97064	sp|P01011|AACT_HUMAN	106	0.00125521	0.00176896	TRUE
20200615_serum_NGlycP_1hDIA_rep2.mzML	3287.34	3192.6	94.7401	FJLTETSEAEIHQSFQHLLR	FJLTETSEAEIHQSFQHLLR	(N(N(H(H(N(H))(N(H(H))))(H(N(H))(N(F)(H(A)))))))	A(1)F(1)H(8)N(6)	2	5	1071.25	1396920	193208	sp|P01011|AACT_HUMAN	106	0.00207356	0.00176896	TRUE
20200615_serum_NGlycP_1hDIA_rep3.mzML	3288.08	3181.31	106.767	FJLTETSEAEIHQSFQHLLR	FJLTETSEAEIHQSFQHLLR	(N(N(H(H(N(H))(N(H(H))))(H(N(H))(N(F)(H(A)))))))	A(1)F(1)H(8)N(6)	2	5	1071.25	1392250	77847.4	sp|P01011|AACT_HUMAN	106	0.0251619	0.00176896	TRUE
20200615_serum_NGlycP_1hDIA_rep2.mzML	3288.48	3214.79	73.6861	FJLTETSEAEIHQSFQHLLR	FJLTETSEAEIHQSFQHLLR	(N(N(H(H(N(H))(N(H)(F)))(H(N(H)(F))(N(H(A)))))))	A(1)F(2)H(7)N(6)	2	5	1068.05	1878380	109822	sp|P01011|AACT_HUMAN	106	0.00361904	0.00186175	TRUE
20200615_serum_NGlycP_1hDIA_rep3.mzML	3286.94	3202.55	84.3915	FJLTETSEAEIHQSFQHLLR	FJLTETSEAEIHQSFQHLLR	(N(N(H(H(N(H))(N(H)(F)))(H(N(H)(F))(N(H(A)))))))	A(1)F(2)H(7)N(6)	2	5	1068.05	1717210	57538.7	sp|P01011|AACT_HUMAN	106	0.0349401	0.00186175	TRUE
20200615_serum_NGlycP_1hDIA_rep1.mzML	3287.13	3291.41	-4.27576	FJLTETSEAEIHQSFQHLLR	FJLTETSEAEIHQSFQHLLR	(N(N(H(H(N(F)(H(A))))(H(N(H)(F))(N(H(A)))))))	A(2)F(2)H(6)N(5)	2	5	1053.25	1707550	1.00618e+07	sp|P01011|AACT_HUMAN	106	0.00126792	0.000765251	TRUE
20200615_serum_NGlycP_1hDIA_rep2.mzML	3288.42	3293.72	-5.29832	FJLTETSEAEIHQSFQHLLR	FJLTETSEAEIHQSFQHLLR	(N(N(H(H(N(F)(H(A))))(H(N(H)(F))(N(H(A)))))))	A(2)F(2)H(6)N(5)	2	5	1053.25	2150640	1.25421e+07	sp|P01011|AACT_HUMAN	106	0.00126229	0.000765251	TRUE
20200615_serum_NGlycP_1hDIA_rep3.mzML	3286.76	3289.62	-2.85916	FJLTETSEAEIHQSFQHLLR	FJLTETSEAEIHQSFQHLLR	(N(N(H(H(N(F)(H(A))))(H(N(H)(F))(N(H(A)))))))	A(2)F(2)H(6)N(5)	2	5	1053.25	2107450	1.2207e+07	sp|P01011|AACT_HUMAN	106	0.00126511	0.000765251	TRUE
20200615_serum_NGlycP_1hDIA_rep1.mzML	3287.13	3200.98	86.1531	FJLTETSEAEIHQSFQHLLR	FJLTETSEAEIHQSFQHLLR	(N(N(H(H(N(H))(N(H(A))))(H(N(H))(N(H(A)))))))	A(2)H(7)N(6)	2	5	1067.85	1772610	42222.7	sp|P01011|AACT_HUMAN	106	0.00126933	0.000730893	TRUE
20200615_serum_NGlycP_1hDIA_rep2.mzML	3288.42	3202.29	86.13	FJLTETSEAEIHQSFQHLLR	FJLTETSEAEIHQSFQHLLR	(N(N(H(H(N(H))(N(H(A))))(H(N(H))(N(H(A)))))))	A(2)H(7)N(6)	2	5	1067.85	2285390	137111	sp|P01011|AACT_HUMAN	106	0.00125946	0.000730893	TRUE
20200615_serum_NGlycP_1hDIA_rep3.mzML	3286.9	3166.16	120.741	FJLTETSEAEIHQSFQHLLR	FJLTETSEAEIHQSFQHLLR	(N(N(H(H(N(H))(N(H(A))))(H(N(H))(N(H(A)))))))	A(2)H(7)N(6)	2	4	1334.56	1422020	134926	sp|P01011|AACT_HUMAN	106	0.00447599	0.000730893	TRUE
20200615_serum_NGlycP_1hDIA_rep1.mzML	3288.48	3241.36	47.1178	FJLTETSEAEIHQSFQHLLR	FJLTETSEAEIHQSFQHLLR	(N(N(H(H(N(H(A))))(H(N(H(A)))(N(H(A)))))))	A(3)H(6)N(5)	2	5	1053.05	1104700	7.00165e+06	sp|P01011|AACT_HUMAN	106	0.00126652	0.00080476	TRUE
20200615_serum_NGlycP_1hDIA_rep2.mzML	3287.5	3242.66	44.8414	FJLTETSEAEIHQSFQHLLR	FJLTETSEAEIHQSFQHLLR	(N(N(H(H(N(H(A))))(H(N(H(A)))(N(H(A)))))))	A(3)H(6)N(5)	2	5	1053.05	2193770	1.10348e+07	sp|P01011|AACT_HUMAN	106	0.00125379	0.00080476	TRUE
20200615_serum_NGlycP_1hDIA_rep3.mzML	3286.43	3232.29	54.1407	FJLTETSEAEIHQSFQHLLR	FJLTETSEAEIHQSFQHLLR	(N(N(H(H(N(H(A))))(H(N(H(A)))(N(H(A)))))))	A(3)H(6)N(5)	2	5	1053.05	1927860	8.79302e+06	sp|P01011|AACT_HUMAN	106	0.00127493	0.00080476	TRUE
20200615_serum_NGlycP_1hDIA_rep1.mzML	3287.13	3201.62	85.5064	FJLTETSEAEIHQSFQHLLR	FJLTETSEAEIHQSFQHLLR	(N(F)(N(H(H(N(H))(N(H)(F)))(H(N(H))(N(F)(H(H)))))))	F(3)H(8)N(6)	2	5	1071.46	1314470	232642	sp|P01011|AACT_HUMAN	106	0.00126088	0.000935933	TRUE
20200615_serum_NGlycP_1hDIA_rep2.mzML	3288.42	3202.89	85.528	FJLTETSEAEIHQSFQHLLR	FJLTETSEAEIHQSFQHLLR	(N(F)(N(H(H(N(H))(N(H)(F)))(H(N(H))(N(F)(H(H)))))))	F(3)H(8)N(6)	2	5	1071.46	1806500	299640	sp|P01011|AACT_HUMAN	106	0.00362338	0.000935933	TRUE
20200615_serum_NGlycP_1hDIA_rep3.mzML	3286.29	3190.94	95.3495	FJLTETSEAEIHQSFQHLLR	FJLTETSEAEIHQSFQHLLR	(N(F)(N(H(H(N(H))(N(H)(F)))(H(N(H))(N(F)(H(H)))))))	F(3)H(8)N(6)	2	5	1071.46	1472420	471714	sp|P01011|AACT_HUMAN	106	0.0117732	0.000935933	TRUE
20200615_serum_NGlycP_1hDIA_rep3.mzML	3286.23	3215.72	70.5142	FJLTETSEAEIHQSFQHLLR	FJLTETSEAEIHQSFQHLLR	(N(N(H(H(N(F)(H(A))))(H(N(H(A)))(N(H(A)))))))	A(3)F(1)H(6)N(5)	2	5	1082.26	538396	1.36681e+06	sp|P01011|AACT_HUMAN	106	0.00191525	0.00412306	TRUE
20200615_serum_NGlycP_1hDIA_rep1.mzML	3227.15	3305.05	-77.8998	FJLTETSEAEIHQSFQHLLR	FJLTETSEAEIHQSFQHLLR	(N(N(H(N)(H(N(H))(N(H(H))))(H(N(H(H)))(N(H(N(H)(F))))))))	F(1)H(10)N(8)	2	5	1159.09	1089400	287107	sp|P01011|AACT_HUMAN	106	0.00221505	0.000517799	TRUE
20200615_serum_NGlycP_1hDIA_rep2.mzML	3228.72	3307.18	-78.4638	FJLTETSEAEIHQSFQHLLR	FJLTETSEAEIHQSFQHLLR	(N(N(H(N)(H(N(H))(N(H(H))))(H(N(H(H)))(N(H(N(H)(F))))))))	F(1)H(10)N(8)	2	5	1159.09	1623950	690027	sp|P01011|AACT_HUMAN	106	0.00142606	0.000517799	TRUE
20200615_serum_NGlycP_1hDIA_rep1.mzML	3350.32	3332.35	17.9714	FJLTETSEAEIHQSFQHLLR	FJLTETSEAEIHQSFQHLLR	(N(N(H(H(N(H(H)))(N(H(A))))(H(N(H(A)))(N(F)(H(A)))))))	A(3)F(1)H(8)N(6)	2	5	1187.69	791418	625022	sp|P01011|AACT_HUMAN	106	0.00585824	0.000668846	TRUE
20200615_serum_NGlycP_1hDIA_rep2.mzML	3289.51	3211.01	78.5035	FJLTETSEAEIHQSFQHLLR	FJLTETSEAEIHQSFQHLLR	(N(F)(N(H(H(N(F)(H(A))))(H(N(F)(H(A(A))))))))	A(3)F(3)H(5)N(4)	2	4	1334.31	1367050	761400	sp|P01011|AACT_HUMAN	106	0.0301656	0.000485542	TRUE
20200615_serum_NGlycP_1hDIA_rep3.mzML	3286.9	3198.89	88.0147	FJLTETSEAEIHQSFQHLLR	FJLTETSEAEIHQSFQHLLR	(N(F)(N(H(H(N(F)(H(A))))(H(N(F)(H(A(A))))))))	A(3)F(3)H(5)N(4)	2	4	1334.31	1343710	868112	sp|P01011|AACT_HUMAN	106	0.00248681	0.000485542	TRUE
20200615_serum_NGlycP_1hDIA_rep1.mzML	1349.96	1354.36	-4.40483	FLNJGTCTAEGK	FLNJGTC[160]TAEGK	(N(N(H(H(N(H)))(H(N(H(A)))))))	A(1)H(5)N(4)	4	3	1075.76	2753660	3.49566e+07	sp|P05156|CFAI_HUMAN	103	0.000497695	0.00149879	TRUE
20200615_serum_NGlycP_1hDIA_rep2.mzML	1346.7	1353.94	-7.24343	FLNJGTCTAEGK	FLNJGTC[160]TAEGK	(N(N(H(H(N(H)))(H(N(H(A)))))))	A(1)H(5)N(4)	4	3	1075.76	4674190	4.19609e+07	sp|P05156|CFAI_HUMAN	103	0.000495605	0.00149879	TRUE
20200615_serum_NGlycP_1hDIA_rep3.mzML	1350.03	1356.53	-6.50169	FLNJGTCTAEGK	FLNJGTC[160]TAEGK	(N(N(H(H(N(H)))(H(N(H(A)))))))	A(1)H(5)N(4)	4	3	1075.76	5575190	54394806	sp|P05156|CFAI_HUMAN	103	0.000559642	0.00149879	TRUE
20200615_serum_NGlycP_1hDIA_rep1.mzML	1349.11	1357.74	-8.62967	FLNJGTCTAEGK	FLNJGTC[160]TAEGK	(N(N(H(H(N(H)))(H(N(H(A)))))))	A(1)H(5)N(4)	4	2	1613.14	235731	2.85957e+06	sp|P05156|CFAI_HUMAN	103	0.00192606	0.00149879	TRUE
20200615_serum_NGlycP_1hDIA_rep3.mzML	1350.03	1360.37	-10.3441	FLNJGTCTAEGK	FLNJGTC[160]TAEGK	(N(N(H(H(N(H)))(H(N(H(A)))))))	A(1)H(5)N(4)	4	2	1613.14	306481	3.60382e+06	sp|P05156|CFAI_HUMAN	103	0.0198018	0.00149879	TRUE
20200615_serum_NGlycP_1hDIA_rep1.mzML	1349.96	1360.85	-10.8933	FLNJGTCTAEGK	FLNJGTC[160]TAEGK	(N(N(H(H(H))(H(N(H))(N(H)(F))))))	F(1)H(6)N(4)	4	3	1081.44	2866860	4.39643e+06	sp|P05156|CFAI_HUMAN	103	0.00217195	0.00288797	TRUE
20200615_serum_NGlycP_1hDIA_rep2.mzML	1346.89	1360.83	-13.9431	FLNJGTCTAEGK	FLNJGTC[160]TAEGK	(N(N(H(H(H))(H(N(H))(N(H)(F))))))	F(1)H(6)N(4)	4	3	1081.44	4648400	3.79334e+06	sp|P05156|CFAI_HUMAN	103	0.00216983	0.00288797	TRUE
20200615_serum_NGlycP_1hDIA_rep3.mzML	1349.53	1363.91	-14.3849	FLNJGTCTAEGK	FLNJGTC[160]TAEGK	(N(N(H(H(H))(H(N(H))(N(H)(F))))))	F(1)H(6)N(4)	4	3	1081.44	5197540	6.46495e+06	sp|P05156|CFAI_HUMAN	103	0.00233214	0.00288797	TRUE
20200615_serum_NGlycP_1hDIA_rep1.mzML	1665.02	1701	-35.9804	FLNJGTCTAEGK	FLNJGTC[160]TAEGK	(N(F)(N(H(H(N(H(H))))(H(N(H(A)))))))	A(1)F(1)H(6)N(4)	4	3	1178.47	10487600	7.50912e+06	sp|P05156|CFAI_HUMAN	103	0.000524809	0.00231932	TRUE
20200615_serum_NGlycP_1hDIA_rep2.mzML	1671.3	1705.35	-34.0452	FLNJGTCTAEGK	FLNJGTC[160]TAEGK	(N(N(H(H(N(H(H))))(H(N(F)(H(A)))))))	A(1)F(1)H(6)N(4)	4	3	1178.47	11301100	8.3832e+06	sp|P05156|CFAI_HUMAN	103	0.000350937	0.00231932	TRUE
20200615_serum_NGlycP_1hDIA_rep3.mzML	1671.48	1705.94	-34.4602	FLNJGTCTAEGK	FLNJGTC[160]TAEGK	(N(N(H(H(N(H(H))))(H(N(F)(H(A)))))))	A(1)F(1)H(6)N(4)	4	3	1178.47	11870900	8727173	sp|P05156|CFAI_HUMAN	103	0.000298843	0.00231932	TRUE
20200615_serum_NGlycP_1hDIA_rep1.mzML	1665.02	1692.56	-27.5355	FLNJGTCTAEGK	FLNJGTC[160]TAEGK	(N(N(H(H(N(H(A))))(H(N(H(A)))))))	A(2)H(5)N(4)	4	3	1172.8	11058900	1.00228e+08	sp|P05156|CFAI_HUMAN	103	0.000900619	0.000979438	TRUE
20200615_serum_NGlycP_1hDIA_rep2.mzML	1671.04	1697.35	-26.3068	FLNJGTCTAEGK	FLNJGTC[160]TAEGK	(N(N(H(H(N(H(A))))(H(N(H(A)))))))	A(2)H(5)N(4)	4	3	1172.8	11371400	1.06624e+08	sp|P05156|CFAI_HUMAN	103	0.000349966	0.000979438	TRUE
20200615_serum_NGlycP_1hDIA_rep3.mzML	1671.48	1697.57	-26.0921	FLNJGTCTAEGK	FLNJGTC[160]TAEGK	(N(N(H(H(N(H(A))))(H(N(H(A)))))))	A(2)H(5)N(4)	4	3	1172.8	12054400	1.34547e+08	sp|P05156|CFAI_HUMAN	103	0.000299868	0.000979438	TRUE
20200615_serum_NGlycP_1hDIA_rep2.mzML	1671.3	1708.55	-37.2549	FLNJGTCTAEGK	FLNJGTC[160]TAEGK	(N(F)(N(H(H(N(H(F))))(H(N(H(H)(F)))))))	F(3)H(6)N(4)	4	3	1178.8	11817500	9.01332e+06	sp|P05156|CFAI_HUMAN	103	0.00796497	0.00191035	TRUE
20200615_serum_NGlycP_1hDIA_rep1.mzML	1978.74	1966	12.7414	FSDGLESJSSTQFEVK	FSDGLESJSSTQFEVK	(N(N(H(H(H))(H(H(H(H)))))))	H(7)N(2)	8	3	1105.79	2983170	5.3222e+06	sp|P0C0L4|CO4A_HUMAN/sp|P0C0L5|CO4B_HUMAN	226/226	0.0262724	0.00177246	TRUE
20200615_serum_NGlycP_1hDIA_rep2.mzML	1987.76	1973.91	13.8461	FSDGLESJSSTQFEVK	FSDGLESJSSTQFEVK	(N(N(H(H(H))(H(H(H(H)))))))	H(7)N(2)	8	3	1105.79	2692480	4.5378e+06	sp|P0C0L4|CO4A_HUMAN/sp|P0C0L5|CO4B_HUMAN	226/226	0.00598688	0.00177246	TRUE
20200615_serum_NGlycP_1hDIA_rep3.mzML	1982.51	1973.34	9.16732	FSDGLESJSSTQFEVK	FSDGLESJSSTQFEVK	(N(N(H(H(H))(H(H(H(H)))))))	H(7)N(2)	8	3	1105.79	3240960	7633398	sp|P0C0L4|CO4A_HUMAN/sp|P0C0L5|CO4B_HUMAN	226/226	0.000539893	0.00177246	TRUE
20200615_serum_NGlycP_1hDIA_rep1.mzML	1964.68	1957.62	7.06392	FSDGLESJSSTQFEVK	FSDGLESJSSTQFEVK	(N(N(H(H(H))(H(H)(H)(H(H))))))	H(8)N(2)	8	3	1159.8	13108100	3.08166e+07	sp|P0C0L4|CO4A_HUMAN/sp|P0C0L5|CO4B_HUMAN	226/226	0.00169554	0.00116521	TRUE
20200615_serum_NGlycP_1hDIA_rep2.mzML	1974.49	1965.27	9.21978	FSDGLESJSSTQFEVK	FSDGLESJSSTQFEVK	(N(N(H(H(H))(H(H)(H)(H(H))))))	H(8)N(2)	8	3	1159.8	12031200	2.98973e+07	sp|P0C0L4|CO4A_HUMAN/sp|P0C0L5|CO4B_HUMAN	226/226	0.000562947	0.00116521	TRUE
20200615_serum_NGlycP_1hDIA_rep3.mzML	1971.16	1965.23	5.92795	FSDGLESJSSTQFEVK	FSDGLESJSSTQFEVK	(N(N(H(H(H))(H(H)(H)(H(H))))))	H(8)N(2)	8	3	1159.8	12042400	3.66859e+07	sp|P0C0L4|CO4A_HUMAN/sp|P0C0L5|CO4B_HUMAN	226/226	0.00633845	0.00116521	TRUE
20200615_serum_NGlycP_1hDIA_rep1.mzML	1956.87	1951.3	5.57027	FSDGLESJSSTQFEVK	FSDGLESJSSTQFEVK	(N(N(H(H(H(H)))(H(H)(H(H(H)))))))	H(9)N(2)	8	3	1213.82	9880710	1.04751e+08	sp|P0C0L4|CO4A_HUMAN/sp|P0C0L5|CO4B_HUMAN	226/226	0.000199183	0.00140599	TRUE
20200615_serum_NGlycP_1hDIA_rep2.mzML	1964.86	1958.78	6.08068	FSDGLESJSSTQFEVK	FSDGLESJSSTQFEVK	(N(N(H(H(H(H)))(H(H)(H(H(H)))))))	H(9)N(2)	8	3	1213.82	9881290	104608375	sp|P0C0L4|CO4A_HUMAN/sp|P0C0L5|CO4B_HUMAN	226/226	0.000136695	0.00140599	TRUE
20200615_serum_NGlycP_1hDIA_rep3.mzML	1964.63	1959.12	5.50773	FSDGLESJSSTQFEVK	FSDGLESJSSTQFEVK	(N(N(H(H(H(H)))(H(H)(H(H(H)))))))	H(9)N(2)	8	3	1213.82	11510100	119796730	sp|P0C0L4|CO4A_HUMAN/sp|P0C0L5|CO4B_HUMAN	226/226	5.90161e-05	0.00140599	TRUE
20200615_serum_NGlycP_1hDIA_rep1.mzML	1957.02	1993.81	-36.7882	FSDGLESJSSTQFEVK	FSDGLESJSSTQFEVK	(N(N(H(H(N(A)))(H(N(A))))))	A(2)H(3)N(4)	8	3	1219.17	42940400	5.1104e+07	sp|P0C0L4|CO4A_HUMAN/sp|P0C0L5|CO4B_HUMAN	226/226	0.00142315	0.00355758	FALSE
20200615_serum_NGlycP_1hDIA_rep2.mzML	1965.38	2001.22	-35.8389	FSDGLESJSSTQFEVK	FSDGLESJSSTQFEVK	(N(N(H(H(N(A)))(H(N(A))))))	A(2)H(3)N(4)	8	3	1219.17	50344000	4.56786e+07	sp|P0C0L4|CO4A_HUMAN/sp|P0C0L5|CO4B_HUMAN	226/226	0.00221283	0.00355758	TRUE
20200615_serum_NGlycP_1hDIA_rep3.mzML	1964.24	2000.21	-35.9672	FSDGLESJSSTQFEVK	FSDGLESJSSTQFEVK	(N(N(H(H(N(A)))(H(N(A))))))	A(2)H(3)N(4)	8	3	1219.17	44491400	29878914	sp|P0C0L4|CO4A_HUMAN/sp|P0C0L5|CO4B_HUMAN	226/226	0.00141436	0.00355758	FALSE
20200615_serum_NGlycP_1hDIA_rep1.mzML	1949.82	1947.66	2.16	FSDGLESJSSTQFEVK	FSDGLESJSSTQFEVK	(N(N(H(H(H(H(H))))(H(H)(H(H(H)))))))	H(10)N(2)	8	3	1267.84	4529270	1.13751e+07	sp|P0C0L4|CO4A_HUMAN/sp|P0C0L5|CO4B_HUMAN	226/226	0.00700023	0.0015535	TRUE
20200615_serum_NGlycP_1hDIA_rep2.mzML	1956.49	1955.06	1.43427	FSDGLESJSSTQFEVK	FSDGLESJSSTQFEVK	(N(N(H(H(H(H(H))))(H(H)(H(H(H)))))))	H(10)N(2)	8	3	1267.84	4943720	13051817	sp|P0C0L4|CO4A_HUMAN/sp|P0C0L5|CO4B_HUMAN	226/226	8.76423e-05	0.0015535	TRUE
20200615_serum_NGlycP_1hDIA_rep3.mzML	1956.68	1955.6	1.07862	FSDGLESJSSTQFEVK	FSDGLESJSSTQFEVK	(N(N(H(H(H(H(H))))(H(H)(H(H(H)))))))	H(10)N(2)	8	3	1267.84	5175440	1.35144e+07	sp|P0C0L4|CO4A_HUMAN/sp|P0C0L5|CO4B_HUMAN	226/226	0.00013751	0.0015535	TRUE
20200615_serum_NGlycP_1hDIA_rep3.mzML	1439.4	1475.35	-35.9493	FTVJLSGCPR	FTVJLSGC[160]PR	(N(N(H(H(H)(H))(H(N(F)(H(A(A))))))))	A(2)F(1)H(6)N(3)	4	3	1154.13	431196	4.84815e+06	sp|Q9BTE3|MCMBP_HUMAN	392	0.00229253	0.00557763	TRUE
20200615_serum_NGlycP_1hDIA_rep1.mzML	3411.04	3342.43	68.6081	GFGVAIVGJYTAALPTEAALR	GFGVAIVGJYTAALPTEAALR	(N(N(H(H(N(H(A))))(H(N(H(A)))))))	A(2)H(5)N(4)	9	4	1074.73	576462	5127180	sp|Q96PD5|PGRP2_HUMAN	485	0.00161694	0.000625721	TRUE
20200615_serum_NGlycP_1hDIA_rep2.mzML	3411.32	3344.86	66.4627	GFGVAIVGJYTAALPTEAALR	GFGVAIVGJYTAALPTEAALR	(N(N(H(H(N(H(A))))(H(N(H(A)))))))	A(2)H(5)N(4)	9	4	1074.73	1115270	4.05861e+06	sp|Q96PD5|PGRP2_HUMAN	485	0.00161537	0.000625721	TRUE
20200615_serum_NGlycP_1hDIA_rep1.mzML	3412.19	3349.17	63.0245	GFGVAIVGJYTAALPTEAALR	GFGVAIVGJYTAALPTEAALR	(N(N(H(H(N(H(A))))(H(N(H(A)))))))	A(2)H(5)N(4)	9	3	1432.64	1132820	1.54801e+07	sp|Q96PD5|PGRP2_HUMAN	485	0.0294493	0.000625721	TRUE
20200615_serum_NGlycP_1hDIA_rep2.mzML	3411.05	3351.36	59.6854	GFGVAIVGJYTAALPTEAALR	GFGVAIVGJYTAALPTEAALR	(N(N(H(H(N(H(A))))(H(N(H(A)))))))	A(2)H(5)N(4)	9	3	1432.64	1411310	1.47752e+07	sp|Q96PD5|PGRP2_HUMAN	485	0.00682697	0.000625721	TRUE
20200615_serum_NGlycP_1hDIA_rep3.mzML	3411.19	3346.77	64.4218	GFGVAIVGJYTAALPTEAALR	GFGVAIVGJYTAALPTEAALR	(N(N(H(H(N(H(A))))(H(N(H(A)))))))	A(2)H(5)N(4)	9	3	1432.64	778812	1.00555e+07	sp|Q96PD5|PGRP2_HUMAN	485	0.0193075	0.000625721	TRUE
20200615_serum_NGlycP_1hDIA_rep1.mzML	3412.14	3431	-18.8629	GFGVAIVGJYTAALPTEAALR	GFGVAIVGJYTAALPTEAALR	(N(N(H(H(N(H(H))))(H(N(F)(H(A)))))))	A(1)F(1)H(6)N(4)	9	3	1438.31	925071	6.71636e+06	sp|Q96PD5|PGRP2_HUMAN	485	0.0294138	0.000571034	TRUE
20200615_serum_NGlycP_1hDIA_rep2.mzML	3411.39	3432.22	-20.8319	GFGVAIVGJYTAALPTEAALR	GFGVAIVGJYTAALPTEAALR	(N(N(H(H(N(H(H))))(H(N(F)(H(A)))))))	A(1)F(1)H(6)N(4)	9	3	1438.31	1273760	8.56374e+06	sp|Q96PD5|PGRP2_HUMAN	485	0.00194955	0.000571034	TRUE
20200615_serum_NGlycP_1hDIA_rep1.mzML	818.326	803.376	14.9495	GHVJITR	GHVJITR	(N(N(H(H(N(H)))(H(N(H(A)))))))	A(1)H(5)N(4)	4	3	904.045	5024730	3.04066e+07	sp|P00734|THRB_HUMAN	121	0.000207697	0.00124813	TRUE
20200615_serum_NGlycP_1hDIA_rep2.mzML	830.689	803.407	27.2823	GHVJITR	GHVJITR	(N(N(H(H(N(H)))(H(N(H(A)))))))	A(1)H(5)N(4)	4	3	904.045	4408470	2.65754e+07	sp|P00734|THRB_HUMAN	121	7.47623e-05	0.00124813	TRUE
20200615_serum_NGlycP_1hDIA_rep3.mzML	831.488	804.642	26.8461	GHVJITR	GHVJITR	(N(N(H(H(N(H)))(H(N(H(A)))))))	A(1)H(5)N(4)	4	3	904.045	4573080	2.65621e+07	sp|P00734|THRB_HUMAN	121	7.08374e-05	0.00124813	TRUE
20200615_serum_NGlycP_1hDIA_rep2.mzML	806.192	791.182	15.0102	GHVJITR	GHVJITR	(N(N(H(H(N(H)))(H(N(H(A)))))))	A(1)H(5)N(4)	4	2	1355.56	857606	9.59906e+06	sp|P00734|THRB_HUMAN	121	0.00231342	0.00124813	TRUE
20200615_serum_NGlycP_1hDIA_rep3.mzML	833.266	791.709	41.5565	GHVJITR	GHVJITR	(N(N(H(H(N(H)))(H(N(H(A)))))))	A(1)H(5)N(4)	4	2	1355.56	842036	9.15266e+06	sp|P00734|THRB_HUMAN	121	0.000356788	0.00124813	TRUE
20200615_serum_NGlycP_1hDIA_rep1.mzML	2419.7	2448.78	-29.0804	GLJVTLSSTGR	GLJVTLSSTGR	(N(N(H(H(N(H(A))))(H(N(H(A)))))))	A(2)H(5)N(4)	3	3	1103.8	57667300	346591388	sp|P0C0L4|CO4A_HUMAN/sp|P0C0L5|CO4B_HUMAN	1328/1328	0.000398758	0.00146055	TRUE
20200615_serum_NGlycP_1hDIA_rep2.mzML	2424.73	2451.53	-26.7951	GLJVTLSSTGR	GLJVTLSSTGR	(N(N(H(N)(H(H))(H(N(H(A(A))))))))	A(2)H(5)N(4)	3	3	1103.8	65343300	4.8617e+08	sp|P0C0L4|CO4A_HUMAN/sp|P0C0L5|CO4B_HUMAN	1328/1328	0.00267191	0.00146055	TRUE
20200615_serum_NGlycP_1hDIA_rep3.mzML	2424.94	2450.95	-26.006	GLJVTLSSTGR	GLJVTLSSTGR	(N(N(H(H(N(H(A))))(H(N(H(A)))))))	A(2)H(5)N(4)	3	3	1103.8	45675300	340857399	sp|P0C0L4|CO4A_HUMAN/sp|P0C0L5|CO4B_HUMAN	1328/1328	0.000331655	0.00146055	TRUE
20200615_serum_NGlycP_1hDIA_rep1.mzML	1995.71	1988.09	7.6161	GLJVTLSSTGR	GLJVTLSSTGR	(N(N(H(H(N(H)))(H(N(H(A)))))))	A(1)H(5)N(4)	3	3	1006.77	8278580	5.29336e+07	sp|P0C0L4|CO4A_HUMAN/sp|P0C0L5|CO4B_HUMAN	1328/1328	1.05716e-05	0.00482191	TRUE
20200615_serum_NGlycP_1hDIA_rep2.mzML	2002.64	1995.85	6.79047	GLJVTLSSTGR	GLJVTLSSTGR	(N(N(H(H(N(H)))(H(N(H(A)))))))	A(1)H(5)N(4)	3	3	1006.77	9347440	53670878	sp|P0C0L4|CO4A_HUMAN/sp|P0C0L5|CO4B_HUMAN	1328/1328	1.20433e-05	0.00482191	TRUE
20200615_serum_NGlycP_1hDIA_rep3.mzML	2000.81	1994.69	6.11988	GLJVTLSSTGR	GLJVTLSSTGR	(N(N(H(H(N(H)))(H(N(H(A)))))))	A(1)H(5)N(4)	3	3	1006.77	10479600	69572212	sp|P0C0L4|CO4A_HUMAN/sp|P0C0L5|CO4B_HUMAN	1328/1328	8.22748e-05	0.00482191	TRUE
20200615_serum_NGlycP_1hDIA_rep2.mzML	2002.62	2002.07	0.548942	GLJVTLSSTGR	GLJVTLSSTGR	(N(N(H(H(N(H)))(H(N(H(A)))))))	A(1)H(5)N(4)	3	2	1509.64	1048100	1.84163e+07	sp|P0C0L4|CO4A_HUMAN/sp|P0C0L5|CO4B_HUMAN	1328/1328	0.00879204	0.00482191	TRUE
20200615_serum_NGlycP_1hDIA_rep1.mzML	1995.71	1998.46	-2.74523	GLJVTLSSTGR	GLJVTLSSTGR	(N(N(H(H(H))(H(N(H))(N(H)(F))))))	F(1)H(6)N(4)	3	3	1012.44	7224390	11304419	sp|P0C0L4|CO4A_HUMAN/sp|P0C0L5|CO4B_HUMAN	1328/1328	0.00591284	0.00403549	TRUE
20200615_serum_NGlycP_1hDIA_rep1.mzML	1652.33	1609.68	42.6549	GLJVTLSSTGR	GLJVTLSSTGR	(N(F)(N(H(N)(H(N(H)))(H(N(H))))))	F(1)H(5)N(5)	3	3	1026.11	777206	1.77702e+07	sp|P0C0L4|CO4A_HUMAN/sp|P0C0L5|CO4B_HUMAN	1328/1328	0.00317593	0.00874481	TRUE
20200615_serum_NGlycP_1hDIA_rep2.mzML	1658.05	1615.92	42.1334	GLJVTLSSTGR	GLJVTLSSTGR	(N(F)(N(H(N)(H(N(H)))(H(N(H))))))	F(1)H(5)N(5)	3	3	1026.11	784239	2.02502e+07	sp|P0C0L4|CO4A_HUMAN/sp|P0C0L5|CO4B_HUMAN	1328/1328	0.0034736	0.00874481	TRUE
20200615_serum_NGlycP_1hDIA_rep3.mzML	1655.34	1615.27	40.0713	GLJVTLSSTGR	GLJVTLSSTGR	(N(F)(N(H(N)(H(N(H)))(H(N(H))))))	F(1)H(5)N(5)	3	3	1026.11	929720	1.07457e+07	sp|P0C0L4|CO4A_HUMAN/sp|P0C0L5|CO4B_HUMAN	1328/1328	2.63919e-05	0.00874481	TRUE
20200615_serum_NGlycP_1hDIA_rep1.mzML	2419.69	2454.01	-34.32	GLJVTLSSTGR	GLJVTLSSTGR	(N(N(H(H(N(H(H))))(H(N(F)(H(A)))))))	A(1)F(1)H(6)N(4)	3	3	1109.47	51789100	2.1486e+07	sp|P0C0L4|CO4A_HUMAN/sp|P0C0L5|CO4B_HUMAN	1328/1328	0.000868588	0.00135136	TRUE
20200615_serum_NGlycP_1hDIA_rep2.mzML	2424.73	2456.86	-32.1262	GLJVTLSSTGR	GLJVTLSSTGR	(N(N(H(H(H))(H(N(H))(N(F)(H(A)))))))	A(1)F(1)H(6)N(4)	3	3	1109.47	56549000	2.40945e+07	sp|P0C0L4|CO4A_HUMAN/sp|P0C0L5|CO4B_HUMAN	1328/1328	0.000505003	0.00135136	TRUE
20200615_serum_NGlycP_1hDIA_rep3.mzML	2424.87	2456.05	-31.1806	GLJVTLSSTGR	GLJVTLSSTGR	(N(N(H(H(N(H(H))))(H(N(F)(H(A)))))))	A(1)F(1)H(6)N(4)	3	3	1109.47	41859000	2.0312e+07	sp|P0C0L4|CO4A_HUMAN/sp|P0C0L5|CO4B_HUMAN	1328/1328	0.000329711	0.00135136	TRUE
20200615_serum_NGlycP_1hDIA_rep1.mzML	2663.62	2688.74	-25.1189	GLTFQQJASSMCVPDQDTAIR	GLTFQQJASSMC[160]VPDQDTAIR	(N(N(H(H(N(H)))(H(N(H(A)))))))	A(1)H(5)N(4)	7	4	1063.94	655030	2.31927e+06	sp|P01871|IGHM_HUMAN/sp|P0DOX6|IGM_HUMAN	209/332	0.0171818	0.00198798	TRUE
20200615_serum_NGlycP_1hDIA_rep2.mzML	2665.91	2688.68	-22.7685	GLTFQQJASSMCVPDQDTAIR	GLTFQQJASSMC[160]VPDQDTAIR	(N(N(H(H(N(H)))(H(N(H(A)))))))	A(1)H(5)N(4)	7	4	1063.94	675443	2.25578e+06	sp|P01871|IGHM_HUMAN/sp|P0DOX6|IGM_HUMAN	209/332	0.0101892	0.00198798	TRUE
20200615_serum_NGlycP_1hDIA_rep3.mzML	2661.16	2682.59	-21.4267	GLTFQQJASSMCVPDQDTAIR	GLTFQQJASSMC[160]VPDQDTAIR	(N(N(H(H(N(H)))(H(N(H(A)))))))	A(1)H(5)N(4)	7	4	1063.94	640714	1.91689e+06	sp|P01871|IGHM_HUMAN/sp|P0DOX6|IGM_HUMAN	209/332	0.00243183	0.00198798	TRUE
20200615_serum_NGlycP_1hDIA_rep1.mzML	2660.12	2678.97	-18.8518	GLTFQQJASSMCVPDQDTAIR	GLTFQQJASSMC[160]VPDQDTAIR	(N(N(H(H(N(H)))(H(N(H(A)))))))	A(1)H(5)N(4)	7	3	1418.26	2084380	9.33632e+06	sp|P01871|IGHM_HUMAN/sp|P0DOX6|IGM_HUMAN	209/332	0.00162805	0.00198798	TRUE
20200615_serum_NGlycP_1hDIA_rep3.mzML	2657.19	2672.94	-15.7488	GLTFQQJASSMCVPDQDTAIR	GLTFQQJASSMC[160]VPDQDTAIR	(N(N(H(H(N(H)))(H(N(H(A)))))))	A(1)H(5)N(4)	7	3	1418.26	1442520	6.83071e+06	sp|P01871|IGHM_HUMAN/sp|P0DOX6|IGM_HUMAN	209/332	0.00427847	0.00198798	TRUE
20200615_serum_NGlycP_1hDIA_rep1.mzML	2660.04	2671.12	-11.0797	GLTFQQJASSMCVPDQDTAIR	GLTFQQJASSMC[160]VPDQDTAIR	(N(F)(N(H(N)(H(H))(H(N(H(A)))))))	A(1)F(1)H(5)N(4)	7	4	1100.46	22237400	4.65104e+07	sp|P01871|IGHM_HUMAN/sp|P0DOX6|IGM_HUMAN	209/332	0.00374148	0.00627006	TRUE
20200615_serum_NGlycP_1hDIA_rep2.mzML	2661.77	2671.32	-9.55423	GLTFQQJASSMCVPDQDTAIR	GLTFQQJASSMC[160]VPDQDTAIR	(N(F)(N(H(H(N(H)))(H(N(H(A)))))))	A(1)F(1)H(5)N(4)	7	4	1100.46	21612600	4.29586e+07	sp|P01871|IGHM_HUMAN/sp|P0DOX6|IGM_HUMAN	209/332	0.00207558	0.00627006	TRUE
20200615_serum_NGlycP_1hDIA_rep3.mzML	2655.44	2665.64	-10.2014	GLTFQQJASSMCVPDQDTAIR	GLTFQQJASSMC[160]VPDQDTAIR	(N(F)(N(H(H(N(H)))(H(N(H(A)))))))	A(1)F(1)H(5)N(4)	7	4	1100.46	21181500	5.14331e+07	sp|P01871|IGHM_HUMAN/sp|P0DOX6|IGM_HUMAN	209/332	0.0203321	0.00627006	TRUE
20200615_serum_NGlycP_1hDIA_rep1.mzML	2657.09	2670.85	-13.7565	GLTFQQJASSMCVPDQDTAIR	GLTFQQJASSMC[160]VPDQDTAIR	(N(F)(N(H(H(N(H)))(H(N(H(A)))))))	A(1)F(1)H(5)N(4)	7	3	1466.94	14542100	8.8568e+07	sp|P01871|IGHM_HUMAN/sp|P0DOX6|IGM_HUMAN	209/332	0.00220841	0.00627006	TRUE
20200615_serum_NGlycP_1hDIA_rep2.mzML	2659.45	2671.08	-11.6287	GLTFQQJASSMCVPDQDTAIR	GLTFQQJASSMC[160]VPDQDTAIR	(N(F)(N(H(H(N(H)))(H(N(H(A)))))))	A(1)F(1)H(5)N(4)	7	3	1466.94	14056000	9.08945e+07	sp|P01871|IGHM_HUMAN/sp|P0DOX6|IGM_HUMAN	209/332	0.00140266	0.00627006	TRUE
20200615_serum_NGlycP_1hDIA_rep3.mzML	2652.89	2665.4	-12.5109	GLTFQQJASSMCVPDQDTAIR	GLTFQQJASSMC[160]VPDQDTAIR	(N(F)(N(H(H(N(H)))(H(N(H(A)))))))	A(1)F(1)H(5)N(4)	7	3	1466.94	15703200	1.0268e+08	sp|P01871|IGHM_HUMAN/sp|P0DOX6|IGM_HUMAN	209/332	0.00146779	0.00627006	TRUE
20200615_serum_NGlycP_1hDIA_rep2.mzML	2661.77	2681.56	-19.7856	GLTFQQJASSMCVPDQDTAIR	GLTFQQJASSMC[160]VPDQDTAIR	(N(N(H(H(N(H(H))))(H(N(H(A)))))))	A(1)H(6)N(4)	7	4	1104.46	23129500	2.66086e+06	sp|P01871|IGHM_HUMAN/sp|P0DOX6|IGM_HUMAN	209/332	0.00207356	0.00710295	TRUE
20200615_serum_NGlycP_1hDIA_rep1.mzML	2660.04	2667.05	-7.00732	GLTFQQJASSMCVPDQDTAIR	GLTFQQJASSMC[160]VPDQDTAIR	(N(F)(N(H(N)(H(H)(H))(H(N(H)(F))))))	F(2)H(6)N(4)	7	4	1104.71	21553600	2.02361e+07	sp|P01871|IGHM_HUMAN/sp|P0DOX6|IGM_HUMAN	209/332	0.00179217	0.0072102	TRUE
20200615_serum_NGlycP_1hDIA_rep3.mzML	2655.44	2661.86	-6.42078	GLTFQQJASSMCVPDQDTAIR	GLTFQQJASSMC[160]VPDQDTAIR	(N(F)(N(H(H(N(H)))(H(N(H(H)(F)))))))	F(2)H(6)N(4)	7	4	1104.71	19877600	1.96851e+07	sp|P01871|IGHM_HUMAN/sp|P0DOX6|IGM_HUMAN	209/332	0.00286047	0.0072102	TRUE
20200615_serum_NGlycP_1hDIA_rep1.mzML	2657.09	2670.55	-13.4599	GLTFQQJASSMCVPDQDTAIR	GLTFQQJASSMC[160]VPDQDTAIR	(N(F)(N(H(H(N(H)))(H(N(H(H)(F)))))))	F(2)H(6)N(4)	7	3	1472.62	14332800	4.83515e+07	sp|P01871|IGHM_HUMAN/sp|P0DOX6|IGM_HUMAN	209/332	0.00122961	0.0072102	TRUE
20200615_serum_NGlycP_1hDIA_rep2.mzML	2659.45	2670.8	-11.3502	GLTFQQJASSMCVPDQDTAIR	GLTFQQJASSMC[160]VPDQDTAIR	(N(F)(N(H(H(N(H)))(H(N(H(H)(F)))))))	F(2)H(6)N(4)	7	3	1472.62	14188600	4.63025e+07	sp|P01871|IGHM_HUMAN/sp|P0DOX6|IGM_HUMAN	209/332	0.000673058	0.0072102	TRUE
20200615_serum_NGlycP_1hDIA_rep3.mzML	2652.89	2665.12	-12.2349	GLTFQQJASSMCVPDQDTAIR	GLTFQQJASSMC[160]VPDQDTAIR	(N(F)(N(H(H(N(H)))(H(N(H(H)(F)))))))	F(2)H(6)N(4)	7	3	1472.62	15200400	5.42394e+07	sp|P01871|IGHM_HUMAN/sp|P0DOX6|IGM_HUMAN	209/332	0.000661584	0.0072102	TRUE
20200615_serum_NGlycP_1hDIA_rep1.mzML	2997.18	3025.84	-28.6571	GLTFQQJASSMCVPDQDTAIR	GLTFQQJASSMC[160]VPDQDTAIR	(N(F)(N(H(H(N(H(H))))(H(N(F)(H(A)))))))	A(1)F(2)H(6)N(4)	7	4	1177.49	6425230	5.46668e+06	sp|P01871|IGHM_HUMAN/sp|P0DOX6|IGM_HUMAN	209/332	0.000575319	0.00993445	TRUE
20200615_serum_NGlycP_1hDIA_rep2.mzML	2998.3	3026.31	-28.0073	GLTFQQJASSMCVPDQDTAIR	GLTFQQJASSMC[160]VPDQDTAIR	(N(F)(N(H(H(N(H(H))))(H(N(F)(H(A)))))))	A(1)F(2)H(6)N(4)	7	4	1177.49	7161060	8.77531e+06	sp|P01871|IGHM_HUMAN/sp|P0DOX6|IGM_HUMAN	209/332	0.00057758	0.00993445	TRUE
20200615_serum_NGlycP_1hDIA_rep3.mzML	2992.68	3019.62	-26.9438	GLTFQQJASSMCVPDQDTAIR	GLTFQQJASSMC[160]VPDQDTAIR	(N(F)(N(H(H(N(H(H))))(H(N(F)(H(A)))))))	A(1)F(2)H(6)N(4)	7	4	1177.49	5400060	6.51705e+06	sp|P01871|IGHM_HUMAN/sp|P0DOX6|IGM_HUMAN	209/332	0.000576449	0.00993445	TRUE
20200615_serum_NGlycP_1hDIA_rep1.mzML	2997.66	3084.28	-86.6199	GLTFQQJASSMCVPDQDTAIR	GLTFQQJASSMC[160]VPDQDTAIR	(N(F)(N(H(H(N(H(H))))(H(N(F)(H(A)))))))	A(1)F(2)H(6)N(4)	7	3	1569.65	3147790	7.67411e+06	sp|P01871|IGHM_HUMAN/sp|P0DOX6|IGM_HUMAN	209/332	0.00383301	0.00993445	TRUE
20200615_serum_NGlycP_1hDIA_rep1.mzML	2660.12	2694.96	-34.8363	GLTFQQJASSMCVPDQDTAIR	GLTFQQJASSMC[160]VPDQDTAIR	(N(N(H(H(H))(H(N(H))(N(H)(F))))))	F(1)H(6)N(4)	7	3	1423.93	2052040	3.69204e+06	sp|P01871|IGHM_HUMAN/sp|P0DOX6|IGM_HUMAN	209/332	0.00230178	0.00179006	TRUE
20200615_serum_NGlycP_1hDIA_rep3.mzML	2656.24	2688.72	-32.481	GLTFQQJASSMCVPDQDTAIR	GLTFQQJASSMC[160]VPDQDTAIR	(N(N(H(H(H))(H(N(H))(N(H)(F))))))	F(1)H(6)N(4)	7	3	1423.93	1405080	2.31728e+06	sp|P01871|IGHM_HUMAN/sp|P0DOX6|IGM_HUMAN	209/332	0.00198026	0.00179006	TRUE
20200615_serum_NGlycP_1hDIA_rep1.mzML	2649.91	2666.66	-16.7488	GLTFQQJASSMCVPDQDTAIR	GLTFQQJASSMC[160]VPDQDTAIR	(N(F)(N(H(H(N(H(A))))(H(N(H(F)))))))	A(1)F(2)H(5)N(4)	7	3	1515.63	2411150	5.36723e+06	sp|P01871|IGHM_HUMAN/sp|P0DOX6|IGM_HUMAN	209/332	0.00422603	0.00932562	TRUE
20200615_serum_NGlycP_1hDIA_rep1.mzML	2337.04	2329.93	7.10865	GLTFQQJASSMCVPDQDTAIR	GLTFQQJASSM[147]C[160]VPDQDTAIR	(N(F)(N(H(H(N(H)))(H(N(H(A)))))))	A(1)F(1)H(5)N(4)	7	4	1104.46	1439100	2.1064e+06	sp|P01871|IGHM_HUMAN/sp|P0DOX6|IGM_HUMAN	209/332	0.00789348	0.00590357	TRUE
20200615_serum_NGlycP_1hDIA_rep2.mzML	2336.52	2331.8	4.72323	GLTFQQJASSMCVPDQDTAIR	GLTFQQJASSM[147]C[160]VPDQDTAIR	(N(F)(N(H(H(N(H)))(H(N(H(A)))))))	A(1)F(1)H(5)N(4)	7	4	1104.46	1520880	3.7643e+06	sp|P01871|IGHM_HUMAN/sp|P0DOX6|IGM_HUMAN	209/332	0.0476502	0.00590357	TRUE
20200615_serum_NGlycP_1hDIA_rep2.mzML	2331	2329.43	1.5707	GLTFQQJASSMCVPDQDTAIR	GLTFQQJASSM[147]C[160]VPDQDTAIR	(N(F)(N(H(N)(H(N(H)))(H(N(H(A)))))))	A(1)F(1)H(5)N(5)	7	4	1155.23	4226520	5.90935e+06	sp|P01871|IGHM_HUMAN/sp|P0DOX6|IGM_HUMAN	209/332	0.00453809	0.00318388	TRUE
20200615_serum_NGlycP_1hDIA_rep3.mzML	2333.33	2328.51	4.81712	GLTFQQJASSMCVPDQDTAIR	GLTFQQJASSM[147]C[160]VPDQDTAIR	(N(F)(N(H(N)(H(N(H)))(H(N(H(A)))))))	A(1)F(1)H(5)N(5)	7	4	1155.23	3292340	6.35105e+06	sp|P01871|IGHM_HUMAN/sp|P0DOX6|IGM_HUMAN	209/332	0.000641101	0.00318388	TRUE
20200615_serum_NGlycP_1hDIA_rep1.mzML	2332.03	2330.22	1.81489	GLTFQQJASSMCVPDQDTAIR	GLTFQQJASSM[147]C[160]VPDQDTAIR	(N(F)(N(H(N)(H(N(H)))(H(N(H(A)))))))	A(1)F(1)H(5)N(5)	7	3	1539.97	1368450	4.37421e+06	sp|P01871|IGHM_HUMAN/sp|P0DOX6|IGM_HUMAN	209/332	0.00472892	0.00946487	TRUE
20200615_serum_NGlycP_1hDIA_rep2.mzML	2331.52	2332.06	-0.538025	GLTFQQJASSMCVPDQDTAIR	GLTFQQJASSM[147]C[160]VPDQDTAIR	(N(F)(N(H(N)(H(N(H)))(H(N(H(A)))))))	A(1)F(1)H(5)N(5)	7	3	1539.97	1177830	3.45477e+06	sp|P01871|IGHM_HUMAN/sp|P0DOX6|IGM_HUMAN	209/332	0.0473831	0.00946487	TRUE
20200615_serum_NGlycP_1hDIA_rep3.mzML	2332.34	2331.32	1.02166	GLTFQQJASSMCVPDQDTAIR	GLTFQQJASSM[147]C[160]VPDQDTAIR	(N(F)(N(H(N)(H(N(H)))(H(N(H(A)))))))	A(1)F(1)H(5)N(5)	7	3	1539.97	1191980	4.17469e+06	sp|P01871|IGHM_HUMAN/sp|P0DOX6|IGM_HUMAN	209/332	0.0373589	0.00946487	TRUE
20200615_serum_NGlycP_1hDIA_rep1.mzML	1285.3	1280.13	5.16602	GNVAVTVSGHTCQHWSAQTPHTHJR	GNVAVTVSGHTC[160]QHWSAQTPHTHJR	(N(N(H(H(N(H(A))))(H(N(H(A)))))))	A(2)H(5)N(4)	24	5	998.22	1445480	9.32952e+06	sp|P00747|PLMN_HUMAN	308	0.00158906	0.00106461	TRUE
20200615_serum_NGlycP_1hDIA_rep2.mzML	1277.65	1279.93	-2.27816	GNVAVTVSGHTCQHWSAQTPHTHJR	GNVAVTVSGHTC[160]QHWSAQTPHTHJR	(N(N(H(H(N(H(A))))(H(N(H(A)))))))	A(2)H(5)N(4)	24	5	998.22	1103510	5882008	sp|P00747|PLMN_HUMAN	308	0.00978528	0.00106461	TRUE
20200615_serum_NGlycP_1hDIA_rep1.mzML	1285.45	1294.33	-8.87884	GNVAVTVSGHTCQHWSAQTPHTHJR	GNVAVTVSGHTC[160]QHWSAQTPHTHJR	(N(N(H(H(N(H(A))))(H(N(H(A)))))))	A(2)H(5)N(4)	24	4	1247.52	1342770	1.34355e+07	sp|P00747|PLMN_HUMAN	308	0.00101427	0.00106461	TRUE
20200615_serum_NGlycP_1hDIA_rep1.mzML	1496.09	1523.88	-27.7897	GTAJTTTAGVPCQR	GTAJTTTAGVPC[160]QR	(N(N(H(H(N(H(A))))(H(N(H(A)))))))	A(2)H(5)N(4)	4	3	1213.49	1664430	1.98991e+07	sp|P26927|HGFL_HUMAN	296	0.0380776	0.00293938	TRUE
20200615_serum_NGlycP_1hDIA_rep2.mzML	1501.77	1530.22	-28.4471	GTAJTTTAGVPCQR	GTAJTTTAGVPC[160]QR	(N(N(H(H(N(H(A))))(H(N(H(A)))))))	A(2)H(5)N(4)	4	3	1213.49	1111790	2.45259e+07	sp|P26927|HGFL_HUMAN	296	0.000154477	0.00293938	TRUE
20200615_serum_NGlycP_1hDIA_rep3.mzML	1502.48	1529.84	-27.3584	GTAJTTTAGVPCQR	GTAJTTTAGVPC[160]QR	(N(N(H(H(N(H(A))))(H(N(H(A)))))))	A(2)H(5)N(4)	4	3	1213.49	1232670	2.04361e+07	sp|P26927|HGFL_HUMAN	296	0.00193147	0.00293938	TRUE
20200615_serum_NGlycP_1hDIA_rep1.mzML	1493.7	1463.73	29.9703	GTAJTTTAGVPCQR	GTAJTTTAGVPC[160]QR	(N(N(H(H(N(H(H))))(H(N(F)(H(A)))))))	A(1)F(1)H(6)N(4)	4	3	1219.16	2030080	2.61266e+06	sp|P26927|HGFL_HUMAN	296	0.00569194	0.00617934	TRUE
20200615_serum_NGlycP_1hDIA_rep2.mzML	1502.25	1472.09	30.163	GTAJTTTAGVPCQR	GTAJTTTAGVPC[160]QR	(N(N(H(H(N(H(H))))(H(N(F)(H(A)))))))	A(1)F(1)H(6)N(4)	4	3	1219.16	1914190	2.57168e+06	sp|P26927|HGFL_HUMAN	296	0.0089841	0.00617934	TRUE
20200615_serum_NGlycP_1hDIA_rep3.mzML	1503.08	1472.83	30.2475	GTAJTTTAGVPCQR	GTAJTTTAGVPC[160]QR	(N(N(H(H(N(H(H))))(H(N(F)(H(A)))))))	A(1)F(1)H(6)N(4)	4	3	1219.16	1638130	1.79634e+06	sp|P26927|HGFL_HUMAN	296	0.000680008	0.00617934	TRUE
20200615_serum_NGlycP_1hDIA_rep1.mzML	1655.49	1646.32	9.16603	GVNFJVSK	GVNFJVSK	(N(N(H(H(N(H)))(H(N(H(A)))))))	A(1)H(5)N(4)	5	3	926.716	1811010	2.67751e+07	sp|P03952|KLKB1_HUMAN	127	0.00139688	0.00426482	TRUE
20200615_serum_NGlycP_1hDIA_rep2.mzML	1662.16	1651.41	10.7512	GVNFJVSK	GVNFJVSK	(N(N(H(H(N(H)))(H(N(H(A)))))))	A(1)H(5)N(4)	5	3	926.716	2315450	2.15949e+07	sp|P03952|KLKB1_HUMAN	127	7.41966e-05	0.00426482	TRUE
20200615_serum_NGlycP_1hDIA_rep3.mzML	1659.41	1651.14	8.26727	GVNFJVSK	GVNFJVSK	(N(N(H(H(N(H)))(H(N(H(A)))))))	A(1)H(5)N(4)	5	3	926.716	2357570	39700605	sp|P03952|KLKB1_HUMAN	127	0.000899359	0.00426482	TRUE
20200615_serum_NGlycP_1hDIA_rep1.mzML	1656.14	1649.9	6.2433	GVNFJVSK	GVNFJVSK	(N(N(H(H(N(H)))(H(N(H(A)))))))	A(1)H(5)N(4)	5	2	1389.57	2082980	2.69048e+07	sp|P03952|KLKB1_HUMAN	127	0.000101287	0.00426482	TRUE
20200615_serum_NGlycP_1hDIA_rep2.mzML	1661.81	1655.03	6.78498	GVNFJVSK	GVNFJVSK	(N(N(H(H(N(H)))(H(N(H(A)))))))	A(1)H(5)N(4)	5	2	1389.57	2068900	2.94586e+07	sp|P03952|KLKB1_HUMAN	127	0.00645153	0.00426482	TRUE
20200615_serum_NGlycP_1hDIA_rep3.mzML	1659.92	1654.77	5.14853	GVNFJVSK	GVNFJVSK	(N(N(H(H(N(H)))(H(N(H(A)))))))	A(1)H(5)N(4)	5	2	1389.57	2608040	4.05719e+07	sp|P03952|KLKB1_HUMAN	127	1.73117e-06	0.00426482	TRUE
20200615_serum_NGlycP_1hDIA_rep1.mzML	2069.67	2112.31	-42.6353	GVNFJVSK	GVNFJVSK	(N(N(H(H(N(H(A))))(H(N(H(A)))))))	A(2)H(5)N(4)	5	3	1023.75	3418480	4.7083e+07	sp|P03952|KLKB1_HUMAN	127	0.000523753	0.0036938	TRUE
20200615_serum_NGlycP_1hDIA_rep2.mzML	2075.2	2118.06	-42.8581	GVNFJVSK	GVNFJVSK	(N(N(H(H(N(H(A))))(H(N(H(A)))))))	A(2)H(5)N(4)	5	3	1023.75	3641210	6.39851e+07	sp|P03952|KLKB1_HUMAN	127	0.000584352	0.0036938	TRUE
20200615_serum_NGlycP_1hDIA_rep3.mzML	2074.85	2116.04	-41.1856	GVNFJVSK	GVNFJVSK	(N(N(H(H(N(H(A))))(H(N(H(A)))))))	A(2)H(5)N(4)	5	3	1023.75	3005870	5.43124e+07	sp|P03952|KLKB1_HUMAN	127	0.00061908	0.0036938	TRUE
20200615_serum_NGlycP_1hDIA_rep1.mzML	2069.98	2111.83	-41.8525	GVNFJVSK	GVNFJVSK	(N(N(H(H(N(H(A))))(H(N(H(A)))))))	A(2)H(5)N(4)	5	2	1535.12	840263	8.87517e+06	sp|P03952|KLKB1_HUMAN	127	4.87819e-06	0.0036938	TRUE
20200615_serum_NGlycP_1hDIA_rep2.mzML	2075.34	2117.56	-42.2195	GVNFJVSK	GVNFJVSK	(N(N(H(H(N(H(A))))(H(N(H(A)))))))	A(2)H(5)N(4)	5	2	1535.12	1126090	2.04422e+07	sp|P03952|KLKB1_HUMAN	127	0.00669107	0.0036938	TRUE
20200615_serum_NGlycP_1hDIA_rep3.mzML	2075.32	2115.56	-40.2366	GVNFJVSK	GVNFJVSK	(N(N(H(H(N(H(A))))(H(N(H(A)))))))	A(2)H(5)N(4)	5	2	1535.12	1085080	1.40997e+07	sp|P03952|KLKB1_HUMAN	127	0.00182689	0.0036938	TRUE
20200615_serum_NGlycP_1hDIA_rep1.mzML	2408.11	2407.77	0.343548	HAJWTLTPLK	HAJWTLTPLK	(N(N(H(N)(H(H))(H(N(H(A(A))))))))	A(2)H(5)N(4)	3	4	847.11	3201520	1.01592e+07	sp|P27169|PON1_HUMAN	253	0.000353848	0.00223508	TRUE
20200615_serum_NGlycP_1hDIA_rep2.mzML	2410.38	2409.28	1.09653	HAJWTLTPLK	HAJWTLTPLK	(N(N(H(H(N(H(A))))(H(N(H(A)))))))	A(2)H(5)N(4)	3	4	847.11	3519730	8378294	sp|P27169|PON1_HUMAN	253	0.000339378	0.00223508	TRUE
20200615_serum_NGlycP_1hDIA_rep3.mzML	2410.78	2409.76	1.01797	HAJWTLTPLK	HAJWTLTPLK	(N(N(H(H(N(H(A))))(H(N(H(A)))))))	A(2)H(5)N(4)	3	4	847.11	2772640	9157775	sp|P27169|PON1_HUMAN	253	0.00105812	0.00223508	TRUE
20200615_serum_NGlycP_1hDIA_rep1.mzML	2407.49	2410.1	-2.60598	HAJWTLTPLK	HAJWTLTPLK	(N(N(H(N)(H(H))(H(N(H(A(A))))))))	A(2)H(5)N(4)	3	3	1129.15	44029300	3.3821e+08	sp|P27169|PON1_HUMAN	253	0.000517487	0.00223508	TRUE
20200615_serum_NGlycP_1hDIA_rep2.mzML	2409.96	2411.66	-1.69724	HAJWTLTPLK	HAJWTLTPLK	(N(N(H(H(N(H(A))))(H(N(H(A)))))))	A(2)H(5)N(4)	3	3	1129.15	53752400	3.78681e+08	sp|P27169|PON1_HUMAN	253	0.000305965	0.00223508	TRUE
20200615_serum_NGlycP_1hDIA_rep3.mzML	2411.03	2412.1	-1.07095	HAJWTLTPLK	HAJWTLTPLK	(N(N(H(H(N(H(A))))(H(N(H(A)))))))	A(2)H(5)N(4)	3	3	1129.15	43378300	3.32406e+08	sp|P27169|PON1_HUMAN	253	0.000301909	0.00223508	TRUE
20200615_serum_NGlycP_1hDIA_rep1.mzML	2052.38	2054.02	-1.64086	HAJWTLTPLK	HAJWTLTPLK	(N(N(H(H)(H(N(H(A)))))))	A(1)H(4)N(3)	3	3	910.402	9710890	4.39738e+07	sp|P27169|PON1_HUMAN	253	0.00042812	0.00104775	TRUE
20200615_serum_NGlycP_1hDIA_rep2.mzML	2056.6	2058.51	-1.91252	HAJWTLTPLK	HAJWTLTPLK	(N(N(H(H)(H(N(H(A)))))))	A(1)H(4)N(3)	3	3	910.402	9286290	4.31027e+07	sp|P27169|PON1_HUMAN	253	0.00026144	0.00104775	TRUE
20200615_serum_NGlycP_1hDIA_rep3.mzML	2053.32	2056.95	-3.63161	HAJWTLTPLK	HAJWTLTPLK	(N(N(H(H)(H(N(H(A)))))))	A(1)H(4)N(3)	3	3	910.402	9937460	4.78807e+07	sp|P27169|PON1_HUMAN	253	0.000396665	0.00104775	TRUE
20200615_serum_NGlycP_1hDIA_rep1.mzML	2045.97	2044.74	1.23201	HAJWTLTPLK	HAJWTLTPLK	(N(N(H(H)(H(N(H(A)))))))	A(1)H(4)N(3)	3	2	1365.1	534383	1.28895e+07	sp|P27169|PON1_HUMAN	253	2.91642e-05	0.00104775	TRUE
20200615_serum_NGlycP_1hDIA_rep2.mzML	2057.12	2049.28	7.83817	HAJWTLTPLK	HAJWTLTPLK	(N(N(H(H)(H(N(H(A)))))))	A(1)H(4)N(3)	3	2	1365.1	667910	1.5516e+07	sp|P27169|PON1_HUMAN	253	9.0235e-08	0.00104775	TRUE
20200615_serum_NGlycP_1hDIA_rep3.mzML	2052.72	2048.29	4.43177	HAJWTLTPLK	HAJWTLTPLK	(N(N(H(H)(H(N(H(A)))))))	A(1)H(4)N(3)	3	2	1365.1	1333710	1.57644e+07	sp|P27169|PON1_HUMAN	253	2.60086e-05	0.00104775	TRUE
20200615_serum_NGlycP_1hDIA_rep1.mzML	2031.79	2011.1	20.6906	HAJWTLTPLK	HAJWTLTPLK	(N(N(H(H(H))(H(N(H(A)))))))	A(1)H(5)N(3)	3	3	964.421	9984230	5.77046e+07	sp|P27169|PON1_HUMAN	253	0.000300889	0.00852235	TRUE
20200615_serum_NGlycP_1hDIA_rep2.mzML	2036.52	2017.39	19.1258	HAJWTLTPLK	HAJWTLTPLK	(N(N(H(H(H))(H(N(H(A)))))))	A(1)H(5)N(3)	3	3	964.421	12290000	6.35505e+07	sp|P27169|PON1_HUMAN	253	0.000297817	0.00852235	TRUE
20200615_serum_NGlycP_1hDIA_rep3.mzML	2037.3	2016.89	20.4144	HAJWTLTPLK	HAJWTLTPLK	(N(N(H(H(H))(H(N(H(A)))))))	A(1)H(5)N(3)	3	3	964.421	12079700	6.93592e+07	sp|P27169|PON1_HUMAN	253	0.00185002	0.00852235	TRUE
20200615_serum_NGlycP_1hDIA_rep1.mzML	2032.55	2024.8	7.74783	HAJWTLTPLK	HAJWTLTPLK	(N(N(H(H(H))(H(N(H(A)))))))	A(1)H(5)N(3)	3	2	1446.13	1377150	1.41765e+07	sp|P27169|PON1_HUMAN	253	9.36597e-07	0.00852235	TRUE
20200615_serum_NGlycP_1hDIA_rep2.mzML	2036.78	2030.25	6.52543	HAJWTLTPLK	HAJWTLTPLK	(N(N(H(H(H))(H(N(H(A)))))))	A(1)H(5)N(3)	3	2	1446.13	1705120	1.80714e+07	sp|P27169|PON1_HUMAN	253	3.16192e-06	0.00852235	TRUE
20200615_serum_NGlycP_1hDIA_rep3.mzML	2036.35	2029.71	6.63689	HAJWTLTPLK	HAJWTLTPLK	(N(N(H(H(H))(H(N(H(A)))))))	A(1)H(5)N(3)	3	2	1446.13	1876880	2.00604e+07	sp|P27169|PON1_HUMAN	253	1.41811e-06	0.00852235	TRUE
20200615_serum_NGlycP_1hDIA_rep2.mzML	2042.72	2036.71	6.00997	HAJWTLTPLK	HAJWTLTPLK	(N(N(H(H(N))(H(N(H(A)))))))	A(1)H(4)N(4)	3	3	978.096	3463990	1.37262e+07	sp|P27169|PON1_HUMAN	253	0.000621409	0.00508083	TRUE
20200615_serum_NGlycP_1hDIA_rep1.mzML	2011.95	1999.62	12.3265	HAJWTLTPLK	HAJWTLTPLK	(N(N(H(H(H(H)))(H(N(H(A)))))))	A(1)H(6)N(3)	3	3	1018.44	3761440	2.07899e+07	sp|P27169|PON1_HUMAN	253	0.000169312	0.000682853	TRUE
20200615_serum_NGlycP_1hDIA_rep2.mzML	2016.31	2006.68	9.63499	HAJWTLTPLK	HAJWTLTPLK	(N(N(H(H(H(H)))(H(N(H(A)))))))	A(1)H(6)N(3)	3	3	1018.44	3694300	2.39191e+07	sp|P27169|PON1_HUMAN	253	0.000108421	0.000682853	TRUE
20200615_serum_NGlycP_1hDIA_rep3.mzML	2017.48	2005.82	11.6615	HAJWTLTPLK	HAJWTLTPLK	(N(N(H(H(H(H)))(H(N(H(A)))))))	A(1)H(6)N(3)	3	3	1018.44	3941860	2.30864e+07	sp|P27169|PON1_HUMAN	253	0.000683514	0.000682853	TRUE
20200615_serum_NGlycP_1hDIA_rep2.mzML	2041.43	2011.98	29.4516	HAJWTLTPLK	HAJWTLTPLK	(N(N(H(N)(H(H))(H(N(H(A)))))))	A(1)H(5)N(4)	3	3	1032.11	1875670	1.53794e+07	sp|P27169|PON1_HUMAN	253	0.000458568	0.00331909	TRUE
20200615_serum_NGlycP_1hDIA_rep3.mzML	2019.48	2011.26	8.21638	HAJWTLTPLK	HAJWTLTPLK	(N(N(H(N)(H(H))(H(N(H(A)))))))	A(1)H(5)N(4)	3	3	1032.11	17029300	115792093	sp|P27169|PON1_HUMAN	253	0.000187548	0.00331909	TRUE
20200615_serum_NGlycP_1hDIA_rep1.mzML	2013.7	2010.68	3.021	HAJWTLTPLK	HAJWTLTPLK	(N(N(H(H(N(H)))(H(N(H(A)))))))	A(1)H(5)N(4)	3	2	1547.67	1043520	2.09601e+07	sp|P27169|PON1_HUMAN	253	0.00218901	0.00331909	TRUE
20200615_serum_NGlycP_1hDIA_rep2.mzML	2017.95	2017.01	0.942719	HAJWTLTPLK	HAJWTLTPLK	(N(N(H(H(N(H)))(H(N(H(A)))))))	A(1)H(5)N(4)	3	2	1547.67	948670	2.99784e+07	sp|P27169|PON1_HUMAN	253	2.24847e-06	0.00331909	TRUE
20200615_serum_NGlycP_1hDIA_rep3.mzML	2017.48	2016.48	1.0042	HAJWTLTPLK	HAJWTLTPLK	(N(N(H(H(N(H)))(H(N(H(A)))))))	A(1)H(5)N(4)	3	2	1547.67	624591	2.67735e+07	sp|P27169|PON1_HUMAN	253	0.00595886	0.00331909	TRUE
20200615_serum_NGlycP_1hDIA_rep1.mzML	2407.85	2409.42	-1.56738	HAJWTLTPLK	HAJWTLTPLK	(N(N(H(H(H))(H(N(H)(F))(N(H(A)))))))	A(1)F(1)H(6)N(4)	3	3	1134.82	45649800	5.08208e+06	sp|P27169|PON1_HUMAN	253	0.000241131	0.00243867	TRUE
20200615_serum_NGlycP_1hDIA_rep2.mzML	2410.21	2410.96	-0.754483	HAJWTLTPLK	HAJWTLTPLK	(N(N(H(H(N(H(H))))(H(N(F)(H(A)))))))	A(1)F(1)H(6)N(4)	3	3	1134.82	55551300	5.89614e+06	sp|P27169|PON1_HUMAN	253	0.000306974	0.00243867	TRUE
20200615_serum_NGlycP_1hDIA_rep3.mzML	2410.88	2411.41	-0.534968	HAJWTLTPLK	HAJWTLTPLK	(N(N(H(H(N(H(H))))(H(N(F)(H(A)))))))	A(1)F(1)H(6)N(4)	3	3	1134.82	44136300	3.47203e+06	sp|P27169|PON1_HUMAN	253	0.000302926	0.00243867	TRUE
20200615_serum_NGlycP_1hDIA_rep1.mzML	1404.87	1416.78	-11.9091	HEEGHMLJCTCFGQGR	HEEGHMLJC[160]TC[160]FGQGR	(N(N(H(H(N(H)))(H(N(H(A)))))))	A(1)H(5)N(4)	8	4	962.373	3288380	3.32997e+07	sp|P02751|FINC_HUMAN	542	0.00171365	0.00128211	TRUE
20200615_serum_NGlycP_1hDIA_rep2.mzML	1410.97	1421.71	-10.7377	HEEGHMLJCTCFGQGR	HEEGHMLJC[160]TC[160]FGQGR	(N(N(H(H(N(H)))(H(N(H(A)))))))	A(1)H(5)N(4)	8	4	962.373	2697870	2.72208e+07	sp|P02751|FINC_HUMAN	542	0.0468944	0.00128211	FALSE
20200615_serum_NGlycP_1hDIA_rep3.mzML	1412.03	1424.03	-11.9964	HEEGHMLJCTCFGQGR	HEEGHMLJC[160]TC[160]FGQGR	(N(N(H(H(N(H)))(H(N(H(A)))))))	A(1)H(5)N(4)	8	4	962.373	4068010	3.63909e+07	sp|P02751|FINC_HUMAN	542	0.0267881	0.00128211	TRUE
20200615_serum_NGlycP_1hDIA_rep1.mzML	1406.3	1414.96	-8.6647	HEEGHMLJCTCFGQGR	HEEGHMLJC[160]TC[160]FGQGR	(N(N(H(H(N(H)))(H(N(H(A)))))))	A(1)H(5)N(4)	8	3	1282.83	4319760	4.77164e+07	sp|P02751|FINC_HUMAN	542	0.00132738	0.00128211	TRUE
20200615_serum_NGlycP_1hDIA_rep2.mzML	1411.07	1419.69	-8.61908	HEEGHMLJCTCFGQGR	HEEGHMLJC[160]TC[160]FGQGR	(N(N(H(H(N(H)))(H(N(H(A)))))))	A(1)H(5)N(4)	8	3	1282.83	3858010	4.01488e+07	sp|P02751|FINC_HUMAN	542	1.12047e-08	0.00128211	TRUE
20200615_serum_NGlycP_1hDIA_rep3.mzML	1413.56	1422.19	-8.63134	HEEGHMLJCTCFGQGR	HEEGHMLJC[160]TC[160]FGQGR	(N(N(H(H(N(H)))(H(N(H(A)))))))	A(1)H(5)N(4)	8	3	1282.83	3651220	4.85751e+07	sp|P02751|FINC_HUMAN	542	6.18664e-05	0.00128211	TRUE
20200615_serum_NGlycP_1hDIA_rep1.mzML	1626.38	1640.34	-13.9645	HEEGHMLJCTCFGQGR	HEEGHMLJC[160]TC[160]FGQGR	(N(N(H(H(N(H(A))))(H(N(H(A)))))))	A(2)H(5)N(4)	8	4	1035.15	5659940	3.77434e+07	sp|P02751|FINC_HUMAN	542	0.00331532	0.000891719	TRUE
20200615_serum_NGlycP_1hDIA_rep2.mzML	1630.29	1645.62	-15.3286	HEEGHMLJCTCFGQGR	HEEGHMLJC[160]TC[160]FGQGR	(N(N(H(H(N(H(A))))(H(N(H(A)))))))	A(2)H(5)N(4)	8	4	1035.15	6707850	4.0471e+07	sp|P02751|FINC_HUMAN	542	0.000986184	0.000891719	TRUE
20200615_serum_NGlycP_1hDIA_rep3.mzML	1629.17	1645.27	-16.1013	HEEGHMLJCTCFGQGR	HEEGHMLJC[160]TC[160]FGQGR	(N(N(H(H(N(H(A))))(H(N(H(A)))))))	A(2)H(5)N(4)	8	4	1035.15	7605880	4.93484e+07	sp|P02751|FINC_HUMAN	542	0.000520619	0.000891719	TRUE
20200615_serum_NGlycP_1hDIA_rep1.mzML	1626.53	1637.54	-11.0091	HEEGHMLJCTCFGQGR	HEEGHMLJC[160]TC[160]FGQGR	(N(N(H(H(N(H(A))))(H(N(H(A)))))))	A(2)H(5)N(4)	8	3	1379.86	11390600	1.34296e+08	sp|P02751|FINC_HUMAN	542	0.000988699	0.000891719	TRUE
20200615_serum_NGlycP_1hDIA_rep2.mzML	1630.11	1642.96	-12.8456	HEEGHMLJCTCFGQGR	HEEGHMLJC[160]TC[160]FGQGR	(N(N(H(H(N(H(A))))(H(N(H(A)))))))	A(2)H(5)N(4)	8	3	1379.86	12302300	1.15933e+08	sp|P02751|FINC_HUMAN	542	3.61454e-05	0.000891719	TRUE
20200615_serum_NGlycP_1hDIA_rep3.mzML	1629.65	1642.56	-12.9075	HEEGHMLJCTCFGQGR	HEEGHMLJC[160]TC[160]FGQGR	(N(N(H(H(N(H(A))))(H(N(H(A)))))))	A(2)H(5)N(4)	8	3	1379.86	14049700	1.50958e+08	sp|P02751|FINC_HUMAN	542	0.000998844	0.000891719	TRUE
20200615_serum_NGlycP_1hDIA_rep1.mzML	1405.31	1451.02	-45.7053	HEEGHMLJCTCFGQGR	HEEGHMLJC[160]TC[160]FGQGR	(N(N(H(H(N(H(F))))(H(N(H(F)))))))	F(2)H(5)N(4)	8	3	1283.17	4602040	4.23591e+07	sp|P02751|FINC_HUMAN	542	0.0029465	0.00217304	TRUE
20200615_serum_NGlycP_1hDIA_rep2.mzML	1410.82	1458.91	-48.0884	HEEGHMLJCTCFGQGR	HEEGHMLJC[160]TC[160]FGQGR	(N(F)(N(H(H(N(H)))(H(N(H(F)))))))	F(2)H(5)N(4)	8	3	1283.17	3806040	4.06061e+07	sp|P02751|FINC_HUMAN	542	0.00419509	0.00217304	TRUE
20200615_serum_NGlycP_1hDIA_rep3.mzML	1413.56	1459.47	-45.907	HEEGHMLJCTCFGQGR	HEEGHMLJC[160]TC[160]FGQGR	(N(N(H(H(N(H(F))))(H(N(H(F)))))))	F(2)H(5)N(4)	8	3	1283.17	3650800	4.58879e+07	sp|P02751|FINC_HUMAN	542	6.12999e-05	0.00217304	TRUE
20200615_serum_NGlycP_1hDIA_rep1.mzML	2749	2777.99	-28.9884	HGIQYFNJNTQHSSLFMLNEVK	HGIQYFNJNTQHSSLFMLNEVK	(N(N(H(H(N(H(A))))(H(N(H(A)))))))	A(2)H(5)N(4)	8	4	1207.26	7513490	6.64606e+07	sp|P01042|KNG1_HUMAN	169	0.000751488	0.00149579	TRUE
20200615_serum_NGlycP_1hDIA_rep2.mzML	2748.51	2778.44	-29.9325	HGIQYFNJNTQHSSLFMLNEVK	HGIQYFNJNTQHSSLFMLNEVK	(N(N(H(H(N(H(A))))(H(N(H(A)))))))	A(2)H(5)N(4)	8	4	1207.26	5904440	7.35912e+07	sp|P01042|KNG1_HUMAN	169	0.000770894	0.00149579	TRUE
20200615_serum_NGlycP_1hDIA_rep3.mzML	2741.51	2775.1	-33.5859	HGIQYFNJNTQHSSLFMLNEVK	HGIQYFNJNTQHSSLFMLNEVK	(N(N(H(H(N(H(A))))(H(N(H(A)))))))	A(2)H(5)N(4)	8	4	1207.26	6186740	5.86762e+07	sp|P01042|KNG1_HUMAN	169	0.000911979	0.00149579	TRUE
20200615_serum_NGlycP_1hDIA_rep1.mzML	693.352	679.095	14.257	HJFSHCCSK	HJFSHC[160]C[160]SK	(N(N(H(H(N(H(A))))(H(N(H(A)))))))	A(2)H(5)N(4)	2	4	846.066	3483580	13561276	sp|P43652|AFAM_HUMAN	109	0.00224802	0.0036133	TRUE
20200615_serum_NGlycP_1hDIA_rep2.mzML	690.548	677.677	12.8714	HJFSHCCSK	HJFSHC[160]C[160]SK	(N(N(H(H(N(H(A))))(H(N(H(A)))))))	A(2)H(5)N(4)	2	4	846.066	2781880	1.19076e+07	sp|P43652|AFAM_HUMAN	109	0.00205536	0.0036133	TRUE
20200615_serum_NGlycP_1hDIA_rep3.mzML	688.289	674.963	13.3263	HJFSHCCSK	HJFSHC[160]C[160]SK	(N(N(H(H(N(H(A))))(H(N(H(A)))))))	A(2)H(5)N(4)	2	4	846.066	3562080	1.06743e+07	sp|P43652|AFAM_HUMAN	109	0.00178707	0.0036133	TRUE
20200615_serum_NGlycP_1hDIA_rep1.mzML	693.292	678.706	14.5858	HJFSHCCSK	HJFSHC[160]C[160]SK	(N(N(H(H(N(H(A))))(H(N(H(A)))))))	A(2)H(5)N(4)	2	3	1127.75	33307000	2.66524e+08	sp|P43652|AFAM_HUMAN	109	0.00149695	0.0036133	TRUE
20200615_serum_NGlycP_1hDIA_rep2.mzML	690.52	677.299	13.2211	HJFSHCCSK	HJFSHC[160]C[160]SK	(N(N(H(H(N(H(A))))(H(N(H(A)))))))	A(2)H(5)N(4)	2	3	1127.75	36673000	2.36327e+08	sp|P43652|AFAM_HUMAN	109	0.00011936	0.0036133	TRUE
20200615_serum_NGlycP_1hDIA_rep3.mzML	687.979	674.592	13.3865	HJFSHCCSK	HJFSHC[160]C[160]SK	(N(N(H(H(N(H(A))))(H(N(H(A)))))))	A(2)H(5)N(4)	2	3	1127.75	28324800	235685198	sp|P43652|AFAM_HUMAN	109	0.00017351	0.0036133	TRUE
20200615_serum_NGlycP_1hDIA_rep1.mzML	607.072	627.691	-20.6189	HJFSHCCSK	HJFSHC[160]C[160]SK	(N(N(H(H(N(H)))(H(N(H(A)))))))	A(1)H(5)N(4)	2	3	1030.72	2532840	1.57944e+07	sp|P43652|AFAM_HUMAN	109	0.00163603	0.000798454	TRUE
20200615_serum_NGlycP_1hDIA_rep2.mzML	604.887	627.793	-22.906	HJFSHCCSK	HJFSHC[160]C[160]SK	(N(N(H(H(N(H)))(H(N(H(A)))))))	A(1)H(5)N(4)	2	3	1030.72	2184290	1.25416e+07	sp|P43652|AFAM_HUMAN	109	2.01172e-05	0.000798454	TRUE
20200615_serum_NGlycP_1hDIA_rep3.mzML	606.17	624.616	-18.4459	HJFSHCCSK	HJFSHC[160]C[160]SK	(N(N(H(H(N(H)))(H(N(H(A)))))))	A(1)H(5)N(4)	2	3	1030.72	1732540	6.2398e+06	sp|P43652|AFAM_HUMAN	109	0.000687024	0.000798454	TRUE
20200615_serum_NGlycP_1hDIA_rep1.mzML	607.363	614.897	-7.53392	HJFSHCCSK	HJFSHC[160]C[160]SK	(N(N(H(H(H))(H(N(H))(N(H)(F))))))	F(1)H(6)N(4)	2	3	1036.39	2613860	4.94483e+06	sp|P43652|AFAM_HUMAN	109	0.00230642	0.00456028	TRUE
20200615_serum_NGlycP_1hDIA_rep2.mzML	605.525	615.406	-9.88141	HJFSHCCSK	HJFSHC[160]C[160]SK	(N(N(H(H(H))(H(N(H))(N(H)(F))))))	F(1)H(6)N(4)	2	3	1036.39	2165040	4.16691e+06	sp|P43652|AFAM_HUMAN	109	0.00204143	0.00456028	TRUE
20200615_serum_NGlycP_1hDIA_rep3.mzML	606.574	611.87	-5.2961	HJFSHCCSK	HJFSHC[160]C[160]SK	(N(N(H(H(H))(H(N(H))(N(H)(F))))))	F(1)H(6)N(4)	2	3	1036.39	1490810	208194	sp|P43652|AFAM_HUMAN	109	0.0154106	0.00456028	TRUE
20200615_serum_NGlycP_1hDIA_rep1.mzML	693.602	673.555	20.0471	HJFSHCCSK	HJFSHC[160]C[160]SK	(N(F)(N(H(H(N(H(A))))(H(N(H(A)))))))	A(2)F(1)H(5)N(4)	2	3	1176.44	1521810	5.69345e+06	sp|P43652|AFAM_HUMAN	109	0.00434304	0.0044854	TRUE
20200615_serum_NGlycP_1hDIA_rep2.mzML	692.486	672.295	20.1911	HJFSHCCSK	HJFSHC[160]C[160]SK	(N(F)(N(H(H(N(H(A))))(H(N(H(A)))))))	A(2)F(1)H(5)N(4)	2	3	1176.44	1252120	4.26804e+06	sp|P43652|AFAM_HUMAN	109	0.00606259	0.0044854	TRUE
20200615_serum_NGlycP_1hDIA_rep3.mzML	687.795	669.697	18.0975	HJFSHCCSK	HJFSHC[160]C[160]SK	(N(F)(N(H(H(N(H(A))))(H(N(H(A)))))))	A(2)F(1)H(5)N(4)	2	3	1176.44	1349260	2.86649e+06	sp|P43652|AFAM_HUMAN	109	0.000351907	0.0044854	TRUE
20200615_serum_NGlycP_1hDIA_rep1.mzML	690.362	685.398	4.96446	HJSTGCLR	HJSTGC[160]LR	(N(N(H(H(N(H)))(H(N(H(A)))))))	A(1)H(5)N(4)	2	3	953.377	21832400	9.51454e+07	sp|P10909|CLUS_HUMAN	291	0.00010988	0.00775927	TRUE
20200615_serum_NGlycP_1hDIA_rep2.mzML	708.542	683.799	24.7432	HJSTGCLR	HJSTGC[160]LR	(N(N(H(H(N(H)))(H(N(H(A)))))))	A(1)H(5)N(4)	2	3	953.377	4332950	1.55084e+07	sp|P10909|CLUS_HUMAN	291	6.63634e-05	0.00775927	TRUE
20200615_serum_NGlycP_1hDIA_rep3.mzML	684.552	680.945	3.60696	HJSTGCLR	HJSTGC[160]LR	(N(N(H(H(N(H)))(H(N(H(A)))))))	A(1)H(5)N(4)	2	3	953.377	26271900	8.37414e+07	sp|P10909|CLUS_HUMAN	291	0.000662728	0.00775927	TRUE
20200615_serum_NGlycP_1hDIA_rep1.mzML	692.116	662.429	29.6872	HJSTGCLR	HJSTGC[160]LR	(N(N(H(H(N(H)))(H(N(H(A)))))))	A(1)H(5)N(4)	2	2	1429.56	4323510	26513924	sp|P10909|CLUS_HUMAN	291	1.26625e-06	0.00775927	TRUE
20200615_serum_NGlycP_1hDIA_rep2.mzML	686.63	661.489	25.1413	HJSTGCLR	HJSTGC[160]LR	(N(N(H(H(N(H)))(H(N(H(A)))))))	A(1)H(5)N(4)	2	2	1429.56	4436280	2.02044e+07	sp|P10909|CLUS_HUMAN	291	4.13861e-07	0.00775927	TRUE
20200615_serum_NGlycP_1hDIA_rep3.mzML	686.123	658.98	27.1435	HJSTGCLR	HJSTGC[160]LR	(N(N(H(H(N(H)))(H(N(H(A)))))))	A(1)H(5)N(4)	2	2	1429.56	4329930	1.76471e+07	sp|P10909|CLUS_HUMAN	291	3.3702e-07	0.00775927	TRUE
20200615_serum_NGlycP_1hDIA_rep1.mzML	822.349	812.63	9.71894	HJSTGCLR	HJSTGC[160]LR	(N(N(H(H(N(H(H))))(H(N(F)(H(A)))))))	A(1)F(1)H(6)N(4)	2	3	1056.08	105546000	4.68015e+06	sp|P10909|CLUS_HUMAN	291	0.000490364	0.00175841	TRUE
20200615_serum_NGlycP_1hDIA_rep2.mzML	822.566	813.178	9.38822	HJSTGCLR	HJSTGC[160]LR	(N(F)(N(H(H(N(H(H))))(H(N(H(A)))))))	A(1)F(1)H(6)N(4)	2	3	1056.08	105144000	4.09033e+06	sp|P10909|CLUS_HUMAN	291	0.00022807	0.00175841	TRUE
20200615_serum_NGlycP_1hDIA_rep3.mzML	825.05	814.838	10.2123	HJSTGCLR	HJSTGC[160]LR	(N(N(H(H(N(H(H))))(H(N(F)(H(A)))))))	A(1)F(1)H(6)N(4)	2	3	1056.08	101829000	4.45627e+06	sp|P10909|CLUS_HUMAN	291	0.00151196	0.00175841	TRUE
20200615_serum_NGlycP_1hDIA_rep1.mzML	665.633	667.604	-1.97126	HJSTGCLR	HJSTGC[160]LR	(N(N(H(H(N(H(A))))(H(N(H))(N(H))))))	A(1)H(6)N(5)	2	3	1075.09	14733000	8.76662e+07	sp|P10909|CLUS_HUMAN	291	4.85026e-07	0.00371019	TRUE
20200615_serum_NGlycP_1hDIA_rep2.mzML	667.619	666.514	1.10504	HJSTGCLR	HJSTGC[160]LR	(N(N(H(H(N(H(A))))(H(N(H))(N(H))))))	A(1)H(6)N(5)	2	3	1075.09	13012800	8.48426e+07	sp|P10909|CLUS_HUMAN	291	3.8064e-07	0.00371019	TRUE
20200615_serum_NGlycP_1hDIA_rep3.mzML	665.916	663.989	1.92681	HJSTGCLR	HJSTGC[160]LR	(N(N(H(H(N(H(A))))(H(N(H))(N(H))))))	A(1)H(6)N(5)	2	3	1075.09	13359200	8.70224e+07	sp|P10909|CLUS_HUMAN	291	3.02061e-07	0.00371019	TRUE
20200615_serum_NGlycP_1hDIA_rep1.mzML	827.565	838.706	-11.1411	HJSTGCLR	HJSTGC[160]LR	(N(F)(N(H(H(N(H(A))))(H(N(H(A)))))))	A(2)F(1)H(5)N(4)	2	3	1099.09	5353280	5.95862e+06	sp|P10909|CLUS_HUMAN	291	0.00342666	0.0036856	TRUE
20200615_serum_NGlycP_1hDIA_rep2.mzML	847.28	838.488	8.79157	HJSTGCLR	HJSTGC[160]LR	(N(F)(N(H(H(N(H(A))))(H(N(H(A)))))))	A(2)F(1)H(5)N(4)	2	3	1099.09	2387040	3.65156e+06	sp|P10909|CLUS_HUMAN	291	0.00900023	0.0036856	TRUE
20200615_serum_NGlycP_1hDIA_rep3.mzML	825.513	839.901	-14.3878	HJSTGCLR	HJSTGC[160]LR	(N(F)(N(H(H(N(H(A))))(H(N(H(A)))))))	A(2)F(1)H(5)N(4)	2	3	1099.09	6101950	7.80729e+06	sp|P10909|CLUS_HUMAN	291	0.00329287	0.0036856	TRUE
20200615_serum_NGlycP_1hDIA_rep1.mzML	830.502	760.163	70.3387	HJSTGCLR	HJSTGC[160]LR	(N(N(H(H(N(H(A))))(H(N(H))(N(H(A)))))))	A(2)H(6)N(5)	2	3	1172.12	10792000	2.06921e+07	sp|P10909|CLUS_HUMAN	291	0.00277479	0.00497469	TRUE
20200615_serum_NGlycP_1hDIA_rep2.mzML	830.315	762.375	67.9396	HJSTGCLR	HJSTGC[160]LR	(N(N(H(H(N(H(A))))(H(N(H))(N(H(A)))))))	A(2)H(6)N(5)	2	3	1172.12	12999100	1.61972e+07	sp|P10909|CLUS_HUMAN	291	0.000821636	0.00497469	TRUE
20200615_serum_NGlycP_1hDIA_rep3.mzML	798.473	760.457	38.0155	HJSTGCLR	HJSTGC[160]LR	(N(N(H(H(N(H(A))))(H(N(H))(N(H(A)))))))	A(2)H(6)N(5)	2	3	1172.12	11587200	4.32066e+07	sp|P10909|CLUS_HUMAN	291	0.00405277	0.00497469	TRUE
20200615_serum_NGlycP_1hDIA_rep2.mzML	684.178	663.152	21.0259	HJSTGCLR	HJSTGC[160]LR	(N(N(H(H(N(H))(N(H)))(H(N(H))(N(H(A)))))))	A(1)H(7)N(6)	2	3	1196.8	2223820	6.94262e+06	sp|P10909|CLUS_HUMAN	291	0.0115755	0.00517709	TRUE
20200615_serum_NGlycP_1hDIA_rep3.mzML	679.199	660.642	18.5565	HJSTGCLR	HJSTGC[160]LR	(N(N(H(H(N(H))(N(H)))(H(N(H))(N(H(A)))))))	A(1)H(7)N(6)	2	3	1196.8	2175500	8.95206e+06	sp|P10909|CLUS_HUMAN	291	0.00255689	0.00517709	TRUE
20200615_serum_NGlycP_1hDIA_rep3.mzML	679.199	674.163	5.036	HJSTGCLR	HJSTGC[160]LR	(N(N(H(H(N(F)(H(F))))(H(N(F)(H(A(A))))))))	A(2)F(3)H(5)N(4)	2	3	1196.47	1832330	6271548	sp|P10909|CLUS_HUMAN	291	0.00326327	0.00821285	TRUE
20200615_serum_NGlycP_1hDIA_rep1.mzML	1018.2	1024.63	-6.43099	HJSTGCLR	HJSTGC[160]LR	(N(N(H(H(N(H(A))))(H(N(H(A)))(N(H(A)))))))	A(3)H(6)N(5)	2	3	1269.15	12761700	4.22352e+07	sp|P10909|CLUS_HUMAN	291	0.000138322	0.00883895	TRUE
20200615_serum_NGlycP_1hDIA_rep2.mzML	989.069	1031.88	-42.8119	HJSTGCLR	HJSTGC[160]LR	(N(N(H(H(N(H(A))))(H(N(H(A)))(N(H(A)))))))	A(3)H(6)N(5)	2	3	1269.15	1112590	2.65884e+06	sp|P10909|CLUS_HUMAN	291	0.0120569	0.00883895	TRUE
20200615_serum_NGlycP_1hDIA_rep3.mzML	1022.07	1031.86	-9.79388	HJSTGCLR	HJSTGC[160]LR	(N(N(H(H(N(H(A))))(H(N(H(A)))(N(H(A)))))))	A(3)H(6)N(5)	2	3	1269.15	10908400	3.05867e+07	sp|P10909|CLUS_HUMAN	291	7.87354e-05	0.00883895	TRUE
20200615_serum_NGlycP_1hDIA_rep1.mzML	589.73	572.876	16.8541	HSHNJJSSDLHPHK	HSHNJJSSDLHPHK	(N(N(H(H(N(H(A))))(H(N(H))(N(H))))))	A(1)H(6)N(5)	5	5	781.316	3199730	55913.1	sp|P04196|HRG_HUMAN	344	0.00253231	0.00173381	TRUE
20200615_serum_NGlycP_1hDIA_rep2.mzML	590.407	574.943	15.4641	HSHNJJSSDLHPHK	HSHNJJSSDLHPHK	(N(N(H(H(N(H(A))))(H(N(H))(N(H))))))	A(1)H(6)N(5)	5	5	781.316	2603540	48008.6	sp|P04196|HRG_HUMAN	344	0.0017502	0.00173381	TRUE
20200615_serum_NGlycP_1hDIA_rep1.mzML	589.881	592.251	-2.36975	HSHNJJSSDLHPHK	HSHNJJSSDLHPHK	(N(N(H(H(N(H(A))))(H(N(H(A)))))))	A(2)H(5)N(4)	5	5	766.508	3537730	7.27012e+06	sp|P04196|HRG_HUMAN	344	0.0017469	0.00123809	TRUE
20200615_serum_NGlycP_1hDIA_rep2.mzML	601.285	593.556	7.72856	HSHNJJSSDLHPHK	HSHNJJSSDLHPHK	(N(N(H(H(N(H(A))))(H(N(H(A)))))))	A(2)H(5)N(4)	5	5	766.508	1861350	5.6448e+06	sp|P04196|HRG_HUMAN	344	0.00175184	0.00123809	TRUE
20200615_serum_NGlycP_1hDIA_rep3.mzML	590.869	589.492	1.37661	HSHNJJSSDLHPHK	HSHNJJSSDLHPHK	(N(N(H(H(N(H(A))))(H(N(H(A)))))))	A(2)H(5)N(4)	5	5	766.508	2545200	7.12595e+06	sp|P04196|HRG_HUMAN	344	0.00174855	0.00123809	TRUE
20200615_serum_NGlycP_1hDIA_rep1.mzML	589.35	589.327	0.0231834	HSHNJJSSDLHPHK	HSHNJJSSDLHPHK	(N(N(H(H(N(H(A))))(H(N(H(A)))))))	A(2)H(5)N(4)	5	4	957.883	8424450	5.16027e+07	sp|P04196|HRG_HUMAN	344	0.000995018	0.00123809	TRUE
20200615_serum_NGlycP_1hDIA_rep2.mzML	593.701	590.748	2.95315	HSHNJJSSDLHPHK	HSHNJJSSDLHPHK	(N(N(H(H(N(H(A))))(H(N(H(A)))))))	A(2)H(5)N(4)	5	4	957.883	8969820	5.80134e+07	sp|P04196|HRG_HUMAN	344	0.0244023	0.00123809	TRUE
20200615_serum_NGlycP_1hDIA_rep3.mzML	591.301	586.605	4.69626	HSHNJJSSDLHPHK	HSHNJJSSDLHPHK	(N(N(H(H(N(H(A))))(H(N(H(A)))))))	A(2)H(5)N(4)	5	4	957.883	8116870	5.8071e+07	sp|P04196|HRG_HUMAN	344	0.00519277	0.00123809	TRUE
20200615_serum_NGlycP_1hDIA_rep1.mzML	589.672	612.782	-23.1096	HSHNJJSSDLHPHK	HSHNJJSSDLHPHK	(N(N(H(H(N(H(A))))(H(N(H(A)))))))	A(2)H(5)N(4)	5	3	1276.84	14424400	1.14508e+08	sp|P04196|HRG_HUMAN	344	0.00287921	0.00123809	TRUE
20200615_serum_NGlycP_1hDIA_rep2.mzML	594.226	613.361	-19.1345	HSHNJJSSDLHPHK	HSHNJJSSDLHPHK	(N(N(H(H(N(H(A))))(H(N(H(A)))))))	A(2)H(5)N(4)	5	3	1276.84	14811600	1.36606e+08	sp|P04196|HRG_HUMAN	344	0.000399805	0.00123809	TRUE
20200615_serum_NGlycP_1hDIA_rep3.mzML	590.681	609.77	-19.0891	HSHNJJSSDLHPHK	HSHNJJSSDLHPHK	(N(N(H(H(N(H(A))))(H(N(H(A)))))))	A(2)H(5)N(4)	5	3	1276.84	13584700	1.38923e+08	sp|P04196|HRG_HUMAN	344	1.0771e-05	0.00123809	TRUE
20200615_serum_NGlycP_1hDIA_rep1.mzML	601.263	594.676	6.5875	HSHNJJSSDLHPHK	HSHNJJSSDLHPHK	(N(F)(N(H(H(N(H(A))))(H(N(H(A)))))))	A(2)F(1)H(5)N(4)	5	4	994.398	2799750	1.28281e+07	sp|P04196|HRG_HUMAN	344	0.00212998	0.00550918	TRUE
20200615_serum_NGlycP_1hDIA_rep2.mzML	604.891	595.889	9.00183	HSHNJJSSDLHPHK	HSHNJJSSDLHPHK	(N(F)(N(H(H(N(H(A))))(H(N(H(A)))))))	A(2)F(1)H(5)N(4)	5	4	994.398	2391110	9.80939e+06	sp|P04196|HRG_HUMAN	344	0.00120855	0.00550918	TRUE
20200615_serum_NGlycP_1hDIA_rep3.mzML	604.133	591.887	12.246	HSHNJJSSDLHPHK	HSHNJJSSDLHPHK	(N(F)(N(H(H(N(H(A))))(H(N(H(A)))))))	A(2)F(1)H(5)N(4)	5	4	994.398	2889800	1.00055e+07	sp|P04196|HRG_HUMAN	344	0.00229946	0.00550918	TRUE
20200615_serum_NGlycP_1hDIA_rep1.mzML	598.017	621.071	-23.0544	HSHNJJSSDLHPHK	HSHNJJSSDLHPHK	(N(F)(N(H(H(N(H(A))))(H(N(H(A)))))))	A(2)F(1)H(5)N(4)	5	3	1325.53	3353080	2.80862e+07	sp|P04196|HRG_HUMAN	344	0.00488193	0.00550918	TRUE
20200615_serum_NGlycP_1hDIA_rep2.mzML	603.166	621.383	-18.2166	HSHNJJSSDLHPHK	HSHNJJSSDLHPHK	(N(F)(N(H(H(N(H(A))))(H(N(H(A)))))))	A(2)F(1)H(5)N(4)	5	3	1325.53	2680800	2.45002e+07	sp|P04196|HRG_HUMAN	344	0.0111304	0.00550918	TRUE
20200615_serum_NGlycP_1hDIA_rep3.mzML	601.527	618.014	-16.4872	HSHNJJSSDLHPHK	HSHNJJSSDLHPHK	(N(F)(N(H(H(N(H(A))))(H(N(H(A)))))))	A(2)F(1)H(5)N(4)	5	3	1325.53	2715170	1.9926e+07	sp|P04196|HRG_HUMAN	344	0.0112453	0.00550918	TRUE
20200615_serum_NGlycP_1hDIA_rep1.mzML	659.682	682.262	-22.5798	HSHNJJSSDLHPHK	HSHNJJSSDLHPHK	(N(N(H(H(N(H(A))))(H(N(H(A)))(N(H(A)))))))	A(3)H(6)N(5)	5	4	1121.94	1862700	1.03531e+07	sp|P04196|HRG_HUMAN	344	0.0021762	0.00486197	TRUE
20200615_serum_NGlycP_1hDIA_rep2.mzML	655.909	680.753	-24.8439	HSHNJJSSDLHPHK	HSHNJJSSDLHPHK	(N(N(H(H(N(H(A))))(H(N(H(A)))(N(H(A)))))))	A(3)H(6)N(5)	5	4	1121.94	1542080	8.3648e+06	sp|P04196|HRG_HUMAN	344	0.000488258	0.00486197	TRUE
20200615_serum_NGlycP_1hDIA_rep3.mzML	656.624	677.968	-21.3444	HSHNJJSSDLHPHK	HSHNJJSSDLHPHK	(N(N(H(H(N(H(A))))(H(N(H(A)))(N(H(A)))))))	A(3)H(6)N(5)	5	4	1121.94	2068610	9.27986e+06	sp|P04196|HRG_HUMAN	344	0.00324117	0.00486197	TRUE
20200615_serum_NGlycP_1hDIA_rep1.mzML	584.082	560.847	23.2353	HSHNJJSSDLHPHK	HSHNJJSSDLHPHK	(N(N(H(H(N(H)))(H(N(H(A)))))))	A(1)H(5)N(4)	5	3	1179.81	1292070	1.01995e+07	sp|P04196|HRG_HUMAN	344	0.00416928	0.000507941	FALSE
20200615_serum_NGlycP_1hDIA_rep2.mzML	579.643	563.383	16.2596	HSHNJJSSDLHPHK	HSHNJJSSDLHPHK	(N(N(H(H(N(H)))(H(N(H(A)))))))	A(1)H(5)N(4)	5	3	1179.81	1370350	1.12194e+07	sp|P04196|HRG_HUMAN	344	2.71589e-05	0.000507941	TRUE
20200615_serum_NGlycP_1hDIA_rep3.mzML	580.703	558.484	22.2191	HSHNJJSSDLHPHK	HSHNJJSSDLHPHK	(N(N(H(H(N(H)))(H(N(H(A)))))))	A(1)H(5)N(4)	5	3	1179.81	1061360	6.00412e+06	sp|P04196|HRG_HUMAN	344	8.78734e-07	0.000507941	TRUE
20200615_serum_NGlycP_1hDIA_rep2.mzML	1088.24	1083.33	4.91311	HYTJSSQDVTVPCR	HYTJSSQDVTVPC[160]R	(N(F)(N(H(N)(H(N(H)))(H(N(H))))))	F(1)H(5)N(5)	4	4	909.622	861999	3.26001e+06	sp|P01877|IGHA2_HUMAN/sp|P0DOX2|IGA2_HUMAN	92/207	0.00556155	0.00187294	TRUE
20200615_serum_NGlycP_1hDIA_rep3.mzML	1086.05	1082.23	3.81516	HYTJSSQDVTVPCR	HYTJSSQDVTVPC[160]R	(N(F)(N(H(N)(H(N(H)))(H(N(H))))))	F(1)H(5)N(5)	4	4	909.622	688680	3.30649e+06	sp|P01877|IGHA2_HUMAN/sp|P0DOX2|IGA2_HUMAN	92/207	0.000295758	0.00187294	TRUE
20200615_serum_NGlycP_1hDIA_rep1.mzML	1066.67	1063.3	3.37301	HYTJSSQDVTVPCR	HYTJSSQDVTVPC[160]R	(N(F)(N(H(N)(H(N(H)))(H(N(H))))))	F(1)H(5)N(5)	4	3	1212.5	7059570	6.30954e+07	sp|P01877|IGHA2_HUMAN/sp|P0DOX2|IGA2_HUMAN	92/207	0.00141289	0.00187294	TRUE
20200615_serum_NGlycP_1hDIA_rep2.mzML	1088.93	1072.85	16.084	HYTJSSQDVTVPCR	HYTJSSQDVTVPC[160]R	(N(F)(N(H(N)(H(N(H)))(H(N(H))))))	F(1)H(5)N(5)	4	3	1212.5	6301000	7.27235e+07	sp|P01877|IGHA2_HUMAN/sp|P0DOX2|IGA2_HUMAN	92/207	0.000149658	0.00187294	TRUE
20200615_serum_NGlycP_1hDIA_rep3.mzML	1085.84	1071.74	14.099	HYTJSSQDVTVPCR	HYTJSSQDVTVPC[160]R	(N(F)(N(H(N)(H(N(H)))(H(N(H))))))	F(1)H(5)N(5)	4	3	1212.5	9129420	7.05216e+07	sp|P01877|IGHA2_HUMAN/sp|P0DOX2|IGA2_HUMAN	92/207	0.00399896	0.00187294	TRUE
20200615_serum_NGlycP_1hDIA_rep1.mzML	1245.21	1280.29	-35.0816	HYTJSSQDVTVPCR	HYTJSSQDVTVPC[160]R	(N(F)(N(H(N)(H(N))(H(N(H(A)))))))	A(1)F(1)H(4)N(5)	4	4	941.884	987095	38883.2	sp|P01877|IGHA2_HUMAN/sp|P0DOX2|IGA2_HUMAN	92/207	0.00729634	0.000850717	TRUE
20200615_serum_NGlycP_1hDIA_rep3.mzML	1252.04	1284.34	-32.3006	HYTJSSQDVTVPCR	HYTJSSQDVTVPC[160]R	(N(F)(N(H(N)(H(N))(H(N(H(A)))))))	A(1)F(1)H(4)N(5)	4	4	941.884	1119190	68549	sp|P01877|IGHA2_HUMAN/sp|P0DOX2|IGA2_HUMAN	92/207	0.00360598	0.000850717	TRUE
20200615_serum_NGlycP_1hDIA_rep1.mzML	1245.21	1245.27	-0.0576762	HYTJSSQDVTVPCR	HYTJSSQDVTVPC[160]R	(N(F)(N(H(H(N(H)))(H(N(H(A)))))))	A(1)F(1)H(5)N(4)	4	4	931.627	2050860	3.12162e+06	sp|P01877|IGHA2_HUMAN/sp|P0DOX2|IGA2_HUMAN	92/207	0.000785416	0.000691218	TRUE
20200615_serum_NGlycP_1hDIA_rep2.mzML	1244.33	1245.16	-0.834181	HYTJSSQDVTVPCR	HYTJSSQDVTVPC[160]R	(N(F)(N(H(H(N(H)))(H(N(H(A)))))))	A(1)F(1)H(5)N(4)	4	4	931.627	2175380	8.88799e+06	sp|P01877|IGHA2_HUMAN/sp|P0DOX2|IGA2_HUMAN	92/207	0.00272586	0.000691218	TRUE
20200615_serum_NGlycP_1hDIA_rep3.mzML	1252.04	1250.26	1.77587	HYTJSSQDVTVPCR	HYTJSSQDVTVPC[160]R	(N(F)(N(H(H(N(H)))(H(N(H(A)))))))	A(1)F(1)H(5)N(4)	4	4	931.627	2450590	1.48286e+07	sp|P01877|IGHA2_HUMAN/sp|P0DOX2|IGA2_HUMAN	92/207	0.000784204	0.000691218	TRUE
20200615_serum_NGlycP_1hDIA_rep1.mzML	1245.25	1244.06	1.1921	HYTJSSQDVTVPCR	HYTJSSQDVTVPC[160]R	(N(F)(N(H(H(N(H)))(H(N(H(A)))))))	A(1)F(1)H(5)N(4)	4	3	1241.83	21306200	8.67931e+07	sp|P01877|IGHA2_HUMAN/sp|P0DOX2|IGA2_HUMAN	92/207	9.07209e-07	0.000691218	TRUE
20200615_serum_NGlycP_1hDIA_rep2.mzML	1243.54	1243.96	-0.422331	HYTJSSQDVTVPCR	HYTJSSQDVTVPC[160]R	(N(F)(N(H(H(N(H)))(H(N(H(A)))))))	A(1)F(1)H(5)N(4)	4	3	1241.83	23517200	1.58061e+08	sp|P01877|IGHA2_HUMAN/sp|P0DOX2|IGA2_HUMAN	92/207	2.24059e-05	0.000691218	TRUE
20200615_serum_NGlycP_1hDIA_rep3.mzML	1251.55	1249.08	2.46877	HYTJSSQDVTVPCR	HYTJSSQDVTVPC[160]R	(N(F)(N(H(H(N(H)))(H(N(H(A)))))))	A(1)F(1)H(5)N(4)	4	3	1241.83	14913500	1.75701e+08	sp|P01877|IGHA2_HUMAN/sp|P0DOX2|IGA2_HUMAN	92/207	1.9067e-07	0.000691218	TRUE
20200615_serum_NGlycP_1hDIA_rep1.mzML	1245.42	1104.52	140.896	HYTJSSQDVTVPCR	HYTJSSQDVTVPC[160]R	(N(F)(N(H(N)(H(N(H)))(H(N(H(F)))))))	F(2)H(5)N(5)	4	4	946.137	1447680	184960	sp|P01877|IGHA2_HUMAN/sp|P0DOX2|IGA2_HUMAN	92/207	0.0122864	0.00299074	TRUE
20200615_serum_NGlycP_1hDIA_rep2.mzML	1244.33	1116.03	128.304	HYTJSSQDVTVPCR	HYTJSSQDVTVPC[160]R	(N(F)(N(H(N)(H(N(H)))(H(N(H(F)))))))	F(2)H(5)N(5)	4	4	946.137	1304120	55739.2	sp|P01877|IGHA2_HUMAN/sp|P0DOX2|IGA2_HUMAN	92/207	0.035946	0.00299074	TRUE
20200615_serum_NGlycP_1hDIA_rep3.mzML	1252.04	1114.38	137.659	HYTJSSQDVTVPCR	HYTJSSQDVTVPC[160]R	(N(F)(N(H(N)(H(N(H)))(H(N(H(F)))))))	F(2)H(5)N(5)	4	4	946.137	1598590	73328.5	sp|P01877|IGHA2_HUMAN/sp|P0DOX2|IGA2_HUMAN	92/207	0.00182159	0.00299074	TRUE
20200615_serum_NGlycP_1hDIA_rep1.mzML	1245.42	1255.08	-9.65607	HYTJSSQDVTVPCR	HYTJSSQDVTVPC[160]R	(N(F)(N(H(H(N(H)))(H(N(H(H)(F)))))))	F(2)H(6)N(4)	4	4	935.882	2083120	286899	sp|P01877|IGHA2_HUMAN/sp|P0DOX2|IGA2_HUMAN	92/207	0.0147373	0.000920488	TRUE
20200615_serum_NGlycP_1hDIA_rep2.mzML	1244.33	1254.99	-10.6637	HYTJSSQDVTVPCR	HYTJSSQDVTVPC[160]R	(N(F)(N(H(H(N(H)))(H(N(H(H)(F)))))))	F(2)H(6)N(4)	4	4	935.882	2332520	925993	sp|P01877|IGHA2_HUMAN/sp|P0DOX2|IGA2_HUMAN	92/207	0.00718326	0.000920488	TRUE
20200615_serum_NGlycP_1hDIA_rep3.mzML	1252.04	1259.94	-7.90463	HYTJSSQDVTVPCR	HYTJSSQDVTVPC[160]R	(N(F)(N(H(H(N(H)))(H(N(H(H)(F)))))))	F(2)H(6)N(4)	4	4	935.882	2619850	882345	sp|P01877|IGHA2_HUMAN/sp|P0DOX2|IGA2_HUMAN	92/207	0.000707066	0.000920488	TRUE
20200615_serum_NGlycP_1hDIA_rep1.mzML	1245.25	1253.38	-8.13209	HYTJSSQDVTVPCR	HYTJSSQDVTVPC[160]R	(N(F)(N(H(H(N(H)))(H(N(H(H)(F)))))))	F(2)H(6)N(4)	4	3	1247.51	22238600	3.68956e+06	sp|P01877|IGHA2_HUMAN/sp|P0DOX2|IGA2_HUMAN	92/207	0.00671352	0.000920488	TRUE
20200615_serum_NGlycP_1hDIA_rep2.mzML	1243.52	1253.3	-9.77582	HYTJSSQDVTVPCR	HYTJSSQDVTVPC[160]R	(N(F)(N(H(H(N(H)))(H(N(H(H)(F)))))))	F(2)H(6)N(4)	4	3	1247.51	23767200	6.61937e+06	sp|P01877|IGHA2_HUMAN/sp|P0DOX2|IGA2_HUMAN	92/207	0.00105004	0.000920488	TRUE
20200615_serum_NGlycP_1hDIA_rep3.mzML	1251.55	1258.27	-6.72423	HYTJSSQDVTVPCR	HYTJSSQDVTVPC[160]R	(N(F)(N(H(H(N(H)))(H(N(H(H)(F)))))))	F(2)H(6)N(4)	4	3	1247.51	15893700	5.8719e+06	sp|P01877|IGHA2_HUMAN/sp|P0DOX2|IGA2_HUMAN	92/207	0.0131099	0.000920488	TRUE
20200615_serum_NGlycP_1hDIA_rep1.mzML	1258.23	1264.34	-6.11114	HYTJSSQDVTVPCR	HYTJSSQDVTVPC[160]R	(N(F)(N(H(N)(H(N(H)))(H(N(H(A)))))))	A(1)F(1)H(5)N(5)	4	4	982.397	3828280	1.32408e+07	sp|P01877|IGHA2_HUMAN/sp|P0DOX2|IGA2_HUMAN	92/207	0.00148519	0.00144903	TRUE
20200615_serum_NGlycP_1hDIA_rep2.mzML	1260.1	1264.3	-4.20179	HYTJSSQDVTVPCR	HYTJSSQDVTVPC[160]R	(N(F)(N(H(N)(H(N(H)))(H(N(H(A)))))))	A(1)F(1)H(5)N(5)	4	4	982.397	3728490	1.1536e+07	sp|P01877|IGHA2_HUMAN/sp|P0DOX2|IGA2_HUMAN	92/207	0.00210762	0.00144903	TRUE
20200615_serum_NGlycP_1hDIA_rep3.mzML	1266.5	1269.12	-2.62257	HYTJSSQDVTVPCR	HYTJSSQDVTVPC[160]R	(N(F)(N(H(N)(H(N(H)))(H(N(H(A)))))))	A(1)F(1)H(5)N(5)	4	4	982.397	4253670	1.40474e+07	sp|P01877|IGHA2_HUMAN/sp|P0DOX2|IGA2_HUMAN	92/207	0.00210562	0.00144903	TRUE
20200615_serum_NGlycP_1hDIA_rep1.mzML	1258.91	1263.97	-5.05786	HYTJSSQDVTVPCR	HYTJSSQDVTVPC[160]R	(N(F)(N(H(N)(H(N(H)))(H(N(H(A)))))))	A(1)F(1)H(5)N(5)	4	3	1309.53	8626530	74188524	sp|P01877|IGHA2_HUMAN/sp|P0DOX2|IGA2_HUMAN	92/207	9.59797e-06	0.00144903	TRUE
20200615_serum_NGlycP_1hDIA_rep2.mzML	1260.75	1263.92	-3.17111	HYTJSSQDVTVPCR	HYTJSSQDVTVPC[160]R	(N(F)(N(H(N)(H(N(H)))(H(N(H(A)))))))	A(1)F(1)H(5)N(5)	4	3	1309.53	8440240	1.31336e+08	sp|P01877|IGHA2_HUMAN/sp|P0DOX2|IGA2_HUMAN	92/207	6.46432e-06	0.00144903	TRUE
20200615_serum_NGlycP_1hDIA_rep3.mzML	1266.88	1268.75	-1.86711	HYTJSSQDVTVPCR	HYTJSSQDVTVPC[160]R	(N(F)(N(H(N)(H(N(H)))(H(N(H(A)))))))	A(1)F(1)H(5)N(5)	4	3	1309.53	6838490	1.43533e+08	sp|P01877|IGHA2_HUMAN/sp|P0DOX2|IGA2_HUMAN	92/207	0.000647943	0.00144903	TRUE
20200615_serum_NGlycP_1hDIA_rep1.mzML	1258.23	1261.41	-3.17907	HYTJSSQDVTVPCR	HYTJSSQDVTVPC[160]R	(N(F)(N(H(N)(H(H))(H(N(H))(N(H)(F))))))	F(2)H(6)N(5)	4	4	986.653	4369690	1.00534e+06	sp|P01877|IGHA2_HUMAN/sp|P0DOX2|IGA2_HUMAN	92/207	0.000682347	0.00228414	TRUE
20200615_serum_NGlycP_1hDIA_rep2.mzML	1260.1	1261.35	-1.2545	HYTJSSQDVTVPCR	HYTJSSQDVTVPC[160]R	(N(F)(N(H(N)(H(H))(H(N(H))(N(H)(F))))))	F(2)H(6)N(5)	4	4	986.653	4133230	1.91623e+06	sp|P01877|IGHA2_HUMAN/sp|P0DOX2|IGA2_HUMAN	92/207	0.00116108	0.00228414	TRUE
20200615_serum_NGlycP_1hDIA_rep3.mzML	1266.5	1266.22	0.282992	HYTJSSQDVTVPCR	HYTJSSQDVTVPC[160]R	(N(F)(N(H(N)(H(H))(H(N(H))(N(H)(F))))))	F(2)H(6)N(5)	4	4	986.653	4715800	2.34353e+06	sp|P01877|IGHA2_HUMAN/sp|P0DOX2|IGA2_HUMAN	92/207	0.00116246	0.00228414	TRUE
20200615_serum_NGlycP_1hDIA_rep1.mzML	1259.01	1270.84	-11.8325	HYTJSSQDVTVPCR	HYTJSSQDVTVPC[160]R	(N(F)(N(H(N)(H(H))(H(N(H))(N(H)(F))))))	F(2)H(6)N(5)	4	3	1315.2	4785990	2.55443e+06	sp|P01877|IGHA2_HUMAN/sp|P0DOX2|IGA2_HUMAN	92/207	0.00229023	0.00228414	TRUE
20200615_serum_NGlycP_1hDIA_rep2.mzML	1261.55	1270.79	-9.24245	HYTJSSQDVTVPCR	HYTJSSQDVTVPC[160]R	(N(F)(N(H(N)(H(H))(H(N(H))(N(H)(F))))))	F(2)H(6)N(5)	4	3	1315.2	5283760	8.44649e+06	sp|P01877|IGHA2_HUMAN/sp|P0DOX2|IGA2_HUMAN	92/207	0.00085208	0.00228414	TRUE
20200615_serum_NGlycP_1hDIA_rep3.mzML	1266.38	1275.45	-9.0719	HYTJSSQDVTVPCR	HYTJSSQDVTVPC[160]R	(N(F)(N(H(N)(H(H))(H(N(H))(N(H)(F))))))	F(2)H(6)N(5)	4	3	1315.2	4640960	8.35853e+06	sp|P01877|IGHA2_HUMAN/sp|P0DOX2|IGA2_HUMAN	92/207	0.00191344	0.00228414	TRUE
20200615_serum_NGlycP_1hDIA_rep1.mzML	1464.51	1477.91	-13.3959	HYTJSSQDVTVPCR	HYTJSSQDVTVPC[160]R	(N(F)(N(H(H(N(H(H))))(H(N(F)(H(A)))))))	A(1)F(2)H(6)N(4)	4	4	1008.66	1414640	493577	sp|P01877|IGHA2_HUMAN/sp|P0DOX2|IGA2_HUMAN	92/207	0.00243444	0.00065355	TRUE
20200615_serum_NGlycP_1hDIA_rep2.mzML	1477.27	1486.68	-9.41091	HYTJSSQDVTVPCR	HYTJSSQDVTVPC[160]R	(N(F)(N(H(H(N(H(H))))(H(N(F)(H(A)))))))	A(1)F(2)H(6)N(4)	4	4	1008.66	1444540	985381	sp|P01877|IGHA2_HUMAN/sp|P0DOX2|IGA2_HUMAN	92/207	0.000626071	0.00065355	TRUE
20200615_serum_NGlycP_1hDIA_rep3.mzML	1477.26	1487.69	-10.4271	HYTJSSQDVTVPCR	HYTJSSQDVTVPC[160]R	(N(F)(N(H(H(N(H(H))))(H(N(F)(H(A)))))))	A(1)F(2)H(6)N(4)	4	4	1008.66	1900910	682254	sp|P01877|IGHA2_HUMAN/sp|P0DOX2|IGA2_HUMAN	92/207	0.00196929	0.00065355	TRUE
20200615_serum_NGlycP_1hDIA_rep1.mzML	1465.85	1468.51	-2.66213	HYTJSSQDVTVPCR	HYTJSSQDVTVPC[160]R	(N(F)(N(H(H(N(H(H))))(H(N(F)(H(A)))))))	A(1)F(2)H(6)N(4)	4	3	1344.54	4788700	1.8578e+06	sp|P01877|IGHA2_HUMAN/sp|P0DOX2|IGA2_HUMAN	92/207	0.0106801	0.00065355	TRUE
20200615_serum_NGlycP_1hDIA_rep2.mzML	1477.69	1477.04	0.648495	HYTJSSQDVTVPCR	HYTJSSQDVTVPC[160]R	(N(F)(N(H(H(N(H(H))))(H(N(F)(H(A)))))))	A(1)F(2)H(6)N(4)	4	3	1344.54	4467050	1.95017e+06	sp|P01877|IGHA2_HUMAN/sp|P0DOX2|IGA2_HUMAN	92/207	0.0023831	0.00065355	TRUE
20200615_serum_NGlycP_1hDIA_rep3.mzML	1477.75	1477.84	-0.0940807	HYTJSSQDVTVPCR	HYTJSSQDVTVPC[160]R	(N(F)(N(H(H(N(H(H))))(H(N(F)(H(A)))))))	A(1)F(2)H(6)N(4)	4	3	1344.54	4935380	2.28315e+06	sp|P01877|IGHA2_HUMAN/sp|P0DOX2|IGA2_HUMAN	92/207	0.000599253	0.00065355	TRUE
20200615_serum_NGlycP_1hDIA_rep1.mzML	1464.2	1488.17	-23.972	HYTJSSQDVTVPCR	HYTJSSQDVTVPC[160]R	(N(F)(N(H(H(N(H(A))))(H(N(H(A)))))))	A(2)F(1)H(5)N(4)	4	4	1004.4	1807010	9.18767e+06	sp|P01877|IGHA2_HUMAN/sp|P0DOX2|IGA2_HUMAN	92/207	0.000628397	0.000674536	TRUE
20200615_serum_NGlycP_1hDIA_rep2.mzML	1477.27	1496.51	-19.2364	HYTJSSQDVTVPCR	HYTJSSQDVTVPC[160]R	(N(F)(N(H(H(N(H(A))))(H(N(H(A)))))))	A(2)F(1)H(5)N(4)	4	4	1004.4	1965320	10035631	sp|P01877|IGHA2_HUMAN/sp|P0DOX2|IGA2_HUMAN	92/207	0.000627235	0.000674536	TRUE
20200615_serum_NGlycP_1hDIA_rep3.mzML	1477.07	1496.97	-19.8975	HYTJSSQDVTVPCR	HYTJSSQDVTVPC[160]R	(N(F)(N(H(H(N(H(A))))(H(N(H(A)))))))	A(2)F(1)H(5)N(4)	4	4	1004.4	2520920	1.65354e+07	sp|P01877|IGHA2_HUMAN/sp|P0DOX2|IGA2_HUMAN	92/207	0.000629558	0.000674536	TRUE
20200615_serum_NGlycP_1hDIA_rep1.mzML	1465.59	1487.67	-22.0811	HYTJSSQDVTVPCR	HYTJSSQDVTVPC[160]R	(N(F)(N(H(H(N(H(A))))(H(N(H(A)))))))	A(2)F(1)H(5)N(4)	4	3	1338.87	3898420	4.78191e+07	sp|P01877|IGHA2_HUMAN/sp|P0DOX2|IGA2_HUMAN	92/207	0.000873446	0.000674536	TRUE
20200615_serum_NGlycP_1hDIA_rep2.mzML	1477.69	1496.03	-18.3449	HYTJSSQDVTVPCR	HYTJSSQDVTVPC[160]R	(N(F)(N(H(H(N(H(A))))(H(N(H(A)))))))	A(2)F(1)H(5)N(4)	4	3	1338.87	3810210	4.47164e+07	sp|P01877|IGHA2_HUMAN/sp|P0DOX2|IGA2_HUMAN	92/207	0.000369738	0.000674536	TRUE
20200615_serum_NGlycP_1hDIA_rep3.mzML	1477.66	1496.52	-18.8551	HYTJSSQDVTVPCR	HYTJSSQDVTVPC[160]R	(N(F)(N(H(H(N(H(A))))(H(N(H(A)))))))	A(2)F(1)H(5)N(4)	4	3	1338.87	4390200	5.65173e+07	sp|P01877|IGHA2_HUMAN/sp|P0DOX2|IGA2_HUMAN	92/207	0.000378993	0.000674536	TRUE
20200615_serum_NGlycP_1hDIA_rep1.mzML	1474.83	1481.56	-6.73027	HYTJSSQDVTVPCR	HYTJSSQDVTVPC[160]R	(N(F)(N(H(N)(H(N(H(H))))(H(N(F)(H(A)))))))	A(1)F(2)H(6)N(5)	4	4	1059.43	4468150	3.50681e+06	sp|P01877|IGHA2_HUMAN/sp|P0DOX2|IGA2_HUMAN	92/207	0.000726137	0.000650466	TRUE
20200615_serum_NGlycP_1hDIA_rep2.mzML	1485.16	1490.17	-5.007	HYTJSSQDVTVPCR	HYTJSSQDVTVPC[160]R	(N(F)(N(H(N)(H(N(H(H))))(H(N(F)(H(A)))))))	A(1)F(2)H(6)N(5)	4	4	1059.43	4630980	4.47254e+06	sp|P01877|IGHA2_HUMAN/sp|P0DOX2|IGA2_HUMAN	92/207	0.000363728	0.000650466	TRUE
20200615_serum_NGlycP_1hDIA_rep3.mzML	1486.19	1490.96	-4.774	HYTJSSQDVTVPCR	HYTJSSQDVTVPC[160]R	(N(F)(N(H(N)(H(N(H(H))))(H(N(F)(H(A)))))))	A(1)F(2)H(6)N(5)	4	4	1059.43	5228020	4.21579e+06	sp|P01877|IGHA2_HUMAN/sp|P0DOX2|IGA2_HUMAN	92/207	0.000608558	0.000650466	TRUE
20200615_serum_NGlycP_1hDIA_rep1.mzML	1474.62	1492.98	-18.3642	HYTJSSQDVTVPCR	HYTJSSQDVTVPC[160]R	(N(F)(N(H(N)(H(N(H(H))))(H(N(F)(H(A)))))))	A(1)F(2)H(6)N(5)	4	3	1412.23	3119720	5.12039e+06	sp|P01877|IGHA2_HUMAN/sp|P0DOX2|IGA2_HUMAN	92/207	0.000600412	0.000650466	TRUE
20200615_serum_NGlycP_1hDIA_rep2.mzML	1485.02	1501.13	-16.1083	HYTJSSQDVTVPCR	HYTJSSQDVTVPC[160]R	(N(F)(N(H(N)(H(N(H(H))))(H(N(F)(H(A)))))))	A(1)F(2)H(6)N(5)	4	3	1412.23	2855430	3.3602e+06	sp|P01877|IGHA2_HUMAN/sp|P0DOX2|IGA2_HUMAN	92/207	0.00477943	0.000650466	TRUE
20200615_serum_NGlycP_1hDIA_rep3.mzML	1485.77	1501.33	-15.5619	HYTJSSQDVTVPCR	HYTJSSQDVTVPC[160]R	(N(F)(N(H(H(N(H)(F)))(H(N(H(N(H(A)))))))))	A(1)F(2)H(6)N(5)	4	3	1412.23	3492510	5571642	sp|P01877|IGHA2_HUMAN/sp|P0DOX2|IGA2_HUMAN	92/207	0.000996292	0.000650466	TRUE
20200615_serum_NGlycP_1hDIA_rep1.mzML	1474.39	1490.95	-16.5569	HYTJSSQDVTVPCR	HYTJSSQDVTVPC[160]R	(N(F)(N(H(N)(H(N(H(A))))(H(N(H(A)))))))	A(2)F(1)H(5)N(5)	4	4	1055.17	4249690	1.94306e+07	sp|P01877|IGHA2_HUMAN/sp|P0DOX2|IGA2_HUMAN	92/207	0.000781777	0.000493065	TRUE
20200615_serum_NGlycP_1hDIA_rep2.mzML	1484.7	1499.17	-14.4717	HYTJSSQDVTVPCR	HYTJSSQDVTVPC[160]R	(N(F)(N(H(N)(H(N(H(A))))(H(N(H(A)))))))	A(2)F(1)H(5)N(5)	4	4	1055.17	4558790	1.77501e+07	sp|P01877|IGHA2_HUMAN/sp|P0DOX2|IGA2_HUMAN	92/207	0.00253504	0.000493065	TRUE
20200615_serum_NGlycP_1hDIA_rep3.mzML	1485.74	1499.48	-13.7391	HYTJSSQDVTVPCR	HYTJSSQDVTVPC[160]R	(N(F)(N(H(N)(H(N(H(A))))(H(N(H(A)))))))	A(2)F(1)H(5)N(5)	4	4	1055.17	4960990	1.75336e+07	sp|P01877|IGHA2_HUMAN/sp|P0DOX2|IGA2_HUMAN	92/207	0.000989956	0.000493065	TRUE
20200615_serum_NGlycP_1hDIA_rep1.mzML	1474.8	1493.62	-18.8226	HYTJSSQDVTVPCR	HYTJSSQDVTVPC[160]R	(N(F)(N(H(N)(H(N(H(A))))(H(N(H(A)))))))	A(2)F(1)H(5)N(5)	4	3	1406.56	2459410	5.61038e+07	sp|P01877|IGHA2_HUMAN/sp|P0DOX2|IGA2_HUMAN	92/207	0.0119342	0.000493065	TRUE
20200615_serum_NGlycP_1hDIA_rep2.mzML	1484.86	1501.74	-16.8805	HYTJSSQDVTVPCR	HYTJSSQDVTVPC[160]R	(N(F)(N(H(N)(H(N(H(A))))(H(N(H(A)))))))	A(2)F(1)H(5)N(5)	4	3	1406.56	2938650	40170251	sp|P01877|IGHA2_HUMAN/sp|P0DOX2|IGA2_HUMAN	92/207	0.0461036	0.000493065	TRUE
20200615_serum_NGlycP_1hDIA_rep3.mzML	1485.24	1501.91	-16.6668	HYTJSSQDVTVPCR	HYTJSSQDVTVPC[160]R	(N(F)(N(H(N)(H(N(H(A))))(H(N(H(A)))))))	A(2)F(1)H(5)N(5)	4	3	1406.56	3241710	5.08542e+07	sp|P01877|IGHA2_HUMAN/sp|P0DOX2|IGA2_HUMAN	92/207	0.00138827	0.000493065	TRUE
20200615_serum_NGlycP_1hDIA_rep1.mzML	1070.42	1085.65	-15.2315	HYTJSSQDVTVPCR	HYTJSSQDVTVPC[160]R	(N(F)(N(H(N)(H(N))(H(N(H))))))	F(1)H(4)N(5)	4	3	1158.48	4874890	2.75787e+07	sp|P01877|IGHA2_HUMAN/sp|P0DOX2|IGA2_HUMAN	92/207	2.83416e-05	0.00129313	TRUE
20200615_serum_NGlycP_1hDIA_rep2.mzML	1093.44	1096.21	-2.77462	HYTJSSQDVTVPCR	HYTJSSQDVTVPC[160]R	(N(F)(N(H(N)(H(N))(H(N(H))))))	F(1)H(4)N(5)	4	3	1158.48	4367030	2.55306e+07	sp|P01877|IGHA2_HUMAN/sp|P0DOX2|IGA2_HUMAN	92/207	0.000109152	0.00129313	TRUE
20200615_serum_NGlycP_1hDIA_rep3.mzML	1092	1094.98	-2.97835	HYTJSSQDVTVPCR	HYTJSSQDVTVPC[160]R	(N(F)(N(H(N)(H(N))(H(N(H))))))	F(1)H(4)N(5)	4	3	1158.48	4211990	1.7636e+07	sp|P01877|IGHA2_HUMAN/sp|P0DOX2|IGA2_HUMAN	92/207	2.2076e-05	0.00129313	TRUE
20200615_serum_NGlycP_1hDIA_rep1.mzML	1070.42	1061.05	9.36816	HYTJSSQDVTVPCR	HYTJSSQDVTVPC[160]R	(N(F)(N(H(N)(H(H))(H(N(H))))))	F(1)H(5)N(4)	4	3	1144.8	2960310	613588	sp|P01877|IGHA2_HUMAN/sp|P0DOX2|IGA2_HUMAN	92/207	0.000125484	0.00153825	TRUE
20200615_serum_NGlycP_1hDIA_rep2.mzML	1058.61	1070.6	-11.9921	HYTJSSQDVTVPCR	HYTJSSQDVTVPC[160]R	(N(F)(N(H(H(N(H)))(H(N(H))))))	F(1)H(5)N(4)	4	3	1144.8	734695	5.08354e+06	sp|P01877|IGHA2_HUMAN/sp|P0DOX2|IGA2_HUMAN	92/207	0.00322284	0.00153825	TRUE
20200615_serum_NGlycP_1hDIA_rep3.mzML	1092	1069.5	22.5025	HYTJSSQDVTVPCR	HYTJSSQDVTVPC[160]R	(N(F)(N(H(N)(H(H))(H(N(H))))))	F(1)H(5)N(4)	4	3	1144.8	2837750	782497	sp|P01877|IGHA2_HUMAN/sp|P0DOX2|IGA2_HUMAN	92/207	0.000203378	0.00153825	TRUE
20200615_serum_NGlycP_1hDIA_rep1.mzML	1245.07	1269.69	-24.6247	HYTJSSQDVTVPCR	HYTJSSQDVTVPC[160]R	(N(F)(N(H(N)(H(N))(H(N(H(A)))))))	A(1)F(1)H(4)N(5)	4	3	1255.51	14606000	13495	sp|P01877|IGHA2_HUMAN/sp|P0DOX2|IGA2_HUMAN	92/207	0.00601512	0.00112741	TRUE
20200615_serum_NGlycP_1hDIA_rep1.mzML	1246.17	1087.21	158.955	HYTJSSQDVTVPCR	HYTJSSQDVTVPC[160]R	(N(F)(N(H(N(H))(H(N(H)))(H(N(H))))))	F(1)H(6)N(5)	4	3	1266.51	265727	310645	sp|P01877|IGHA2_HUMAN/sp|P0DOX2|IGA2_HUMAN	92/207	0.00619815	0.00254543	TRUE
20200615_serum_NGlycP_1hDIA_rep3.mzML	1266.88	1248.79	18.0853	HYTJSSQDVTVPCR	HYTJSSQDVTVPC[160]R	(N(N(H(H(N(H(A))))(H(N(H(A)))))))	A(2)H(5)N(4)	4	3	1290.18	4559270	497682	sp|P01877|IGHA2_HUMAN/sp|P0DOX2|IGA2_HUMAN	92/207	0.00245276	0.00313607	TRUE
20200615_serum_NGlycP_1hDIA_rep1.mzML	1258.91	1335.82	-76.9109	HYTJSSQDVTVPCR	HYTJSSQDVTVPC[160]R	(N(F)(N(H(N)(H(N(H(F))))(H(N(H(F)))))))	F(3)H(5)N(5)	4	3	1309.86	7566580	7.58093e+07	sp|P01877|IGHA2_HUMAN/sp|P0DOX2|IGA2_HUMAN	92/207	0.00154508	0.0017549	TRUE
20200615_serum_NGlycP_1hDIA_rep2.mzML	1260.75	1334.48	-73.732	HYTJSSQDVTVPCR	HYTJSSQDVTVPC[160]R	(N(F)(N(H(N)(H(N(H(F))))(H(N(H(F)))))))	F(3)H(5)N(5)	4	3	1309.86	7415560	1.36292e+08	sp|P01877|IGHA2_HUMAN/sp|P0DOX2|IGA2_HUMAN	92/207	0.00790774	0.0017549	TRUE
20200615_serum_NGlycP_1hDIA_rep3.mzML	1266.88	1336.06	-69.1786	HYTJSSQDVTVPCR	HYTJSSQDVTVPC[160]R	(N(F)(N(H(N)(H(N(H(F))))(H(N(H(F)))))))	F(3)H(5)N(5)	4	3	1309.86	6072230	1.53457e+08	sp|P01877|IGHA2_HUMAN/sp|P0DOX2|IGA2_HUMAN	92/207	0.00124099	0.0017549	TRUE
20200615_serum_NGlycP_1hDIA_rep1.mzML	3260.62	3204.9	55.7232	ICDLLVANNHFAHFFAPQJLTNMNK	IC[160]DLLVANNHFAHFFAPQJLTNMNK	(N(N(H(H)(H(N(H)(F))(N(F)(H(A)))))))	A(1)F(2)H(5)N(4)	19	5	1027.85	2438720	1.10405e+07	sp|P19827|ITIH1_HUMAN	285	0.000831074	0.00140311	TRUE
20200615_serum_NGlycP_1hDIA_rep2.mzML	3259.68	3206	53.683	ICDLLVANNHFAHFFAPQJLTNMNK	IC[160]DLLVANNHFAHFFAPQJLTNMNK	(N(N(H(H)(H(N(H)(F))(N(F)(H(A)))))))	A(1)F(2)H(5)N(4)	19	5	1027.85	2261840	8.85844e+06	sp|P19827|ITIH1_HUMAN	285	0.000855562	0.00140311	TRUE
20200615_serum_NGlycP_1hDIA_rep3.mzML	3257.66	3193.98	63.6762	ICDLLVANNHFAHFFAPQJLTNMNK	IC[160]DLLVANNHFAHFFAPQJLTNMNK	(N(N(H(H)(H(N(H)(F))(N(F)(H(A)))))))	A(1)F(2)H(5)N(4)	19	5	1027.85	2619000	1.18801e+07	sp|P19827|ITIH1_HUMAN	285	0.00152852	0.00140311	TRUE
20200615_serum_NGlycP_1hDIA_rep1.mzML	3260.62	3225.31	35.3123	ICDLLVANNHFAHFFAPQJLTNMNK	IC[160]DLLVANNHFAHFFAPQJLTNMNK	(N(N(H(H(N(H(A))))(H(N(H(A)))))))	A(2)H(5)N(4)	19	5	1027.65	2335120	1.07795e+07	sp|P19827|ITIH1_HUMAN	285	0.00152702	0.000906952	TRUE
20200615_serum_NGlycP_1hDIA_rep2.mzML	3259.68	3226.5	33.1783	ICDLLVANNHFAHFFAPQJLTNMNK	IC[160]DLLVANNHFAHFFAPQJLTNMNK	(N(N(H(H(N(H(A))))(H(N(H(A)))))))	A(2)H(5)N(4)	19	5	1027.65	2319650	8.44794e+06	sp|P19827|ITIH1_HUMAN	285	0.00724563	0.000906952	TRUE
20200615_serum_NGlycP_1hDIA_rep3.mzML	3257.66	3214.31	43.3475	ICDLLVANNHFAHFFAPQJLTNMNK	IC[160]DLLVANNHFAHFFAPQJLTNMNK	(N(N(H(H(N(H(A))))(H(N(H(A)))))))	A(2)H(5)N(4)	19	5	1027.65	2564160	1.09985e+07	sp|P19827|ITIH1_HUMAN	285	0.00812376	0.000906952	TRUE
20200615_serum_NGlycP_1hDIA_rep1.mzML	3260.93	3208.64	52.2909	ICDLLVANNHFAHFFAPQJLTNMNK	IC[160]DLLVANNHFAHFFAPQJLTNMNK	(N(N(H(H(N(H(A))))(H(N(H(A)))))))	A(2)H(5)N(4)	19	4	1284.3	4482610	5.18084e+07	sp|P19827|ITIH1_HUMAN	285	0.00164398	0.000906952	TRUE
20200615_serum_NGlycP_1hDIA_rep2.mzML	3259.32	3209.62	49.6984	ICDLLVANNHFAHFFAPQJLTNMNK	IC[160]DLLVANNHFAHFFAPQJLTNMNK	(N(N(H(H(N(H(A))))(H(N(H(A)))))))	A(2)H(5)N(4)	19	4	1284.3	4802800	66824857	sp|P19827|ITIH1_HUMAN	285	0.00163921	0.000906952	TRUE
20200615_serum_NGlycP_1hDIA_rep3.mzML	3257.45	3197.54	59.9147	ICDLLVANNHFAHFFAPQJLTNMNK	IC[160]DLLVANNHFAHFFAPQJLTNMNK	(N(N(H(H(N(H(A))))(H(N(H(A)))))))	A(2)H(5)N(4)	19	4	1284.3	5524980	5.79872e+07	sp|P19827|ITIH1_HUMAN	285	0.00168093	0.000906952	TRUE
20200615_serum_NGlycP_1hDIA_rep1.mzML	1531.89	1519.62	12.275	IDSTGJVTNELR	IDSTGJVTNELR	(N(N(H(H)(H(H(H))))))	H(5)N(2)	6	3	845.699	2929760	4.2784e+06	sp|O75882|ATRN_HUMAN	416	0.000780562	0.000870761	TRUE
20200615_serum_NGlycP_1hDIA_rep2.mzML	1537.17	1526.06	11.11	IDSTGJVTNELR	IDSTGJVTNELR	(N(N(H(H)(H(H(H))))))	H(5)N(2)	6	3	845.699	3524230	5.71765e+06	sp|O75882|ATRN_HUMAN	416	6.58023e-05	0.000870761	TRUE
20200615_serum_NGlycP_1hDIA_rep3.mzML	1537.13	1525.86	11.2727	IDSTGJVTNELR	IDSTGJVTNELR	(N(N(H(H)(H(H(H))))))	H(5)N(2)	6	3	845.699	2978810	4582181	sp|O75882|ATRN_HUMAN	416	6.41216e-05	0.000870761	TRUE
20200615_serum_NGlycP_1hDIA_rep1.mzML	1502.88	1546.3	-43.4218	IDSTGJVTNELR	IDSTGJVTNELR	(N(N(H(H(H(H)))(H(N(H))))))	H(6)N(3)	6	3	967.411	3486530	216055	sp|O75882|ATRN_HUMAN	416	0.000223533	0.000489279	TRUE
20200615_serum_NGlycP_1hDIA_rep2.mzML	1510.7	1552.73	-42.0275	IDSTGJVTNELR	IDSTGJVTNELR	(N(N(H(H(H(H)))(H(N(H))))))	H(6)N(3)	6	3	967.411	4030120	461120	sp|O75882|ATRN_HUMAN	416	0.000245883	0.000489279	TRUE
20200615_serum_NGlycP_1hDIA_rep3.mzML	1510.26	1551.79	-41.5296	IDSTGJVTNELR	IDSTGJVTNELR	(N(N(H(H(H(H)))(H(N(H))))))	H(6)N(3)	6	3	967.411	3008840	122807	sp|O75882|ATRN_HUMAN	416	0.000500827	0.000489279	TRUE
20200615_serum_NGlycP_1hDIA_rep1.mzML	1503.26	1494.83	8.43131	IDSTGJVTNELR	IDSTGJVTNELR	(N(N(H(H(H)(H))(H(H)(H)))))	H(7)N(2)	6	3	953.734	3683330	3.23054e+06	sp|O75882|ATRN_HUMAN	416	0.00220187	0.00156269	TRUE
20200615_serum_NGlycP_1hDIA_rep2.mzML	1509.23	1502.88	6.34941	IDSTGJVTNELR	IDSTGJVTNELR	(N(N(H(H(H)(H))(H(H)(H)))))	H(7)N(2)	6	3	953.734	4164240	3.73313e+06	sp|O75882|ATRN_HUMAN	416	0.000105527	0.00156269	TRUE
20200615_serum_NGlycP_1hDIA_rep3.mzML	1510.04	1503	7.04175	IDSTGJVTNELR	IDSTGJVTNELR	(N(N(H(H(H)(H))(H(H)(H)))))	H(7)N(2)	6	3	953.734	3086390	3.48734e+06	sp|O75882|ATRN_HUMAN	416	0.000466994	0.00156269	TRUE
20200615_serum_NGlycP_1hDIA_rep1.mzML	1488.75	1488.36	0.392189	IDSTGJVTNELR	IDSTGJVTNELR	(N(N(H(H(H(H)))(H(H)(H)(H)))))	H(8)N(2)	6	3	1007.75	4097410	4.2464e+06	sp|O75882|ATRN_HUMAN	416	0.000247802	0.00103157	TRUE
20200615_serum_NGlycP_1hDIA_rep2.mzML	1499.67	1496.7	2.97184	IDSTGJVTNELR	IDSTGJVTNELR	(N(N(H(H(H(H)))(H(H)(H)(H)))))	H(8)N(2)	6	3	1007.75	4804660	4.3383e+06	sp|O75882|ATRN_HUMAN	416	0.000319924	0.00103157	TRUE
20200615_serum_NGlycP_1hDIA_rep3.mzML	1499.52	1497.14	2.37733	IDSTGJVTNELR	IDSTGJVTNELR	(N(N(H(H(H(H)))(H(H)(H)(H)))))	H(8)N(2)	6	3	1007.75	4429730	4.09302e+06	sp|O75882|ATRN_HUMAN	416	0.000318936	0.00103157	TRUE
20200615_serum_NGlycP_1hDIA_rep2.mzML	1801.21	1821.31	-20.0954	IDSTGJVTNELR	IDSTGJVTNELR	(N(F)(N(H(H(H)(H))(H(N(H(H)))))))	F(1)H(7)N(3)	6	3	1070.12	1664170	4.10304e+06	sp|O75882|ATRN_HUMAN	416	0.000402953	0.00223992	TRUE
20200615_serum_NGlycP_1hDIA_rep3.mzML	1805.2	1822.56	-17.3612	IDSTGJVTNELR	IDSTGJVTNELR	(N(F)(N(H(H(H)(H))(H(N(H(H)))))))	F(1)H(7)N(3)	6	3	1070.12	1560270	3.81988e+06	sp|O75882|ATRN_HUMAN	416	0.0056835	0.00223992	TRUE
20200615_serum_NGlycP_1hDIA_rep1.mzML	1485.3	1483.4	1.90245	IDSTGJVTNELR	IDSTGJVTNELR	(N(N(H(H(H(H(H))))(H(H(H(H)))))))	H(9)N(2)	6	3	1061.77	2672390	2.57345e+06	sp|O75882|ATRN_HUMAN	416	0.00218047	0.00338585	TRUE
20200615_serum_NGlycP_1hDIA_rep2.mzML	1494.09	1491.93	2.16267	IDSTGJVTNELR	IDSTGJVTNELR	(N(N(H(H(H(H(H))))(H(H(H(H)))))))	H(9)N(2)	6	3	1061.77	2531590	2.4261e+06	sp|O75882|ATRN_HUMAN	416	0.00190082	0.00338585	TRUE
20200615_serum_NGlycP_1hDIA_rep3.mzML	1493.33	1492.62	0.706376	IDSTGJVTNELR	IDSTGJVTNELR	(N(N(H(H(H(H(H))))(H(H(H(H)))))))	H(9)N(2)	6	3	1061.77	3160740	2.42048e+06	sp|O75882|ATRN_HUMAN	416	0.00835942	0.00338585	TRUE
20200615_serum_NGlycP_1hDIA_rep1.mzML	1531.98	1522.12	9.86157	IDSTGJVTNELR	IDSTGJVTNELR	(N(N(H(H)(H(H)(H)))))	H(5)N(2)	6	2	1268.05	3940810	2.58963e+07	sp|O75882|ATRN_HUMAN	416	7.62598e-08	0.000771493	TRUE
20200615_serum_NGlycP_1hDIA_rep2.mzML	1537.25	1528.49	8.75847	IDSTGJVTNELR	IDSTGJVTNELR	(N(N(H(H)(H(H)(H)))))	H(5)N(2)	6	2	1268.05	4128340	3.05293e+07	sp|O75882|ATRN_HUMAN	416	2.77448e-09	0.000771493	TRUE
20200615_serum_NGlycP_1hDIA_rep3.mzML	1537.37	1528.2	9.17495	IDSTGJVTNELR	IDSTGJVTNELR	(N(N(H(H)(H(H)(H)))))	H(5)N(2)	6	2	1268.05	4467900	3.15538e+07	sp|O75882|ATRN_HUMAN	416	3.03207e-09	0.000771493	TRUE
20200615_serum_NGlycP_1hDIA_rep1.mzML	1517.5	1512.08	5.42147	IDSTGJVTNELR	IDSTGJVTNELR	(N(N(H(H(H))(H(H)(H)))))	H(6)N(2)	6	2	1349.07	2973910	1.68219e+07	sp|O75882|ATRN_HUMAN	416	1.36332e-05	0.00101984	TRUE
20200615_serum_NGlycP_1hDIA_rep2.mzML	1520.19	1518.9	1.29369	IDSTGJVTNELR	IDSTGJVTNELR	(N(N(H(H(H))(H(H)(H)))))	H(6)N(2)	6	2	1349.07	3195460	2.023e+07	sp|O75882|ATRN_HUMAN	416	1.22669e-05	0.00101984	TRUE
20200615_serum_NGlycP_1hDIA_rep3.mzML	1522.87	1518.77	4.10366	IDSTGJVTNELR	IDSTGJVTNELR	(N(N(H(H(H))(H(H)(H)))))	H(6)N(2)	6	2	1349.07	2999670	1.95228e+07	sp|O75882|ATRN_HUMAN	416	3.65821e-07	0.00101984	TRUE
20200615_serum_NGlycP_1hDIA_rep1.mzML	1499.64	1491.21	8.4317	IDSTGJVTNELR	IDSTGJVTNELR	(N(N(H(H(H))(H(H)(H)(H)))))	H(7)N(2)	6	2	1430.1	1487840	8.42077e+06	sp|O75882|ATRN_HUMAN	416	0.00403305	0.00191795	TRUE
20200615_serum_NGlycP_1hDIA_rep2.mzML	1508.59	1499.43	9.16402	IDSTGJVTNELR	IDSTGJVTNELR	(N(N(H(H(H))(H(H)(H)(H)))))	H(7)N(2)	6	2	1430.1	1667010	9.66934e+06	sp|O75882|ATRN_HUMAN	416	2.98347e-06	0.00191795	TRUE
20200615_serum_NGlycP_1hDIA_rep3.mzML	1506.29	1499.72	6.57029	IDSTGJVTNELR	IDSTGJVTNELR	(N(N(H(H(H))(H(H)(H)(H)))))	H(7)N(2)	6	2	1430.1	1413160	8.56694e+06	sp|O75882|ATRN_HUMAN	416	1.6554e-05	0.00191795	TRUE
20200615_serum_NGlycP_1hDIA_rep1.mzML	1491.76	1499.47	-7.70572	IDSTGJVTNELR	IDSTGJVTNELR	(N(N(H(H(H(H)))(H(H)(H(H))))))	H(8)N(2)	6	2	1511.13	561310	6.71611e+06	sp|O75882|ATRN_HUMAN	416	8.07013e-08	0.000474034	TRUE
20200615_serum_NGlycP_1hDIA_rep2.mzML	1500.24	1507.18	-6.9375	IDSTGJVTNELR	IDSTGJVTNELR	(N(N(H(H(H(H)))(H(H)(H(H))))))	H(8)N(2)	6	2	1511.13	626141	8.37106e+06	sp|O75882|ATRN_HUMAN	416	3.98415e-06	0.000474034	TRUE
20200615_serum_NGlycP_1hDIA_rep3.mzML	1498.9	1507.2	-8.30145	IDSTGJVTNELR	IDSTGJVTNELR	(N(N(H(H(H(H)))(H(H)(H(H))))))	H(8)N(2)	6	2	1511.13	436826	7.05e+06	sp|O75882|ATRN_HUMAN	416	2.9096e-07	0.000474034	TRUE
20200615_serum_NGlycP_1hDIA_rep2.mzML	2572.16	2573.13	-0.966387	IIVPLNNREJISDPTSPLR	IIVPLNNREJISDPTSPLR	(N(F)(N(H(H(H))(H(N(H(A)))))))	A(1)F(1)H(5)N(3)	10	4	1001.96	831795	3.03862e+06	sp|P01591|IGJ_HUMAN	71	0.00828501	0.0018469	TRUE
20200615_serum_NGlycP_1hDIA_rep1.mzML	2832.37	2930.51	-98.1407	IIVPLNNREJISDPTSPLR	IIVPLNNREJISDPTSPLR	(N(F)(N(H(H(N(H(H))))(H(N(F)(H(A)))))))	A(1)F(2)H(6)N(4)	10	4	1129.76	1117700	449233	sp|P01591|IGJ_HUMAN	71	0.0401091	0.00381961	TRUE
20200615_serum_NGlycP_1hDIA_rep2.mzML	2833.9	2935.77	-101.867	IIVPLNNREJISDPTSPLR	IIVPLNNREJISDPTSPLR	(N(F)(N(H(H(N(H(H))))(H(N(F)(H(A)))))))	A(1)F(2)H(6)N(4)	10	4	1129.76	1453570	412228	sp|P01591|IGJ_HUMAN	71	0.00345778	0.00381961	TRUE
20200615_serum_NGlycP_1hDIA_rep3.mzML	2830.12	2925.48	-95.3574	IIVPLNNREJISDPTSPLR	IIVPLNNREJISDPTSPLR	(N(F)(N(H(H(N(H(H))))(H(N(F)(H(A)))))))	A(1)F(2)H(6)N(4)	10	4	1129.76	1308280	643115	sp|P01591|IGJ_HUMAN	71	0.0015029	0.00381961	TRUE
20200615_serum_NGlycP_1hDIA_rep1.mzML	2832.37	2902.45	-70.0846	IIVPLNNREJISDPTSPLR	IIVPLNNREJISDPTSPLR	(N(F)(N(H(H(N(H(A))))(H(N(H(A)))))))	A(2)F(1)H(5)N(4)	10	4	1125.51	1230560	5.66062e+06	sp|P01591|IGJ_HUMAN	71	0.045494	0.00769235	TRUE
20200615_serum_NGlycP_1hDIA_rep2.mzML	2833.9	2908.13	-74.2322	IIVPLNNREJISDPTSPLR	IIVPLNNREJISDPTSPLR	(N(F)(N(H(H(N(H(A))))(H(N(H(A)))))))	A(2)F(1)H(5)N(4)	10	4	1125.51	1488910	5.7978e+06	sp|P01591|IGJ_HUMAN	71	0.0100649	0.00769235	TRUE
20200615_serum_NGlycP_1hDIA_rep3.mzML	2828.48	2899	-70.5191	IIVPLNNREJISDPTSPLR	IIVPLNNREJISDPTSPLR	(N(F)(N(H(H(N(H(A))))(H(N(H(A)))))))	A(2)F(1)H(5)N(4)	10	4	1125.51	1398440	4.55999e+06	sp|P01591|IGJ_HUMAN	71	0.00406765	0.00769235	TRUE
20200615_serum_NGlycP_1hDIA_rep1.mzML	3023.15	3125.24	-102.091	INNDFNYEFYJSTWSYVK	INNDFNYEFYJSTWSYVK	(N(N(H(H(H))(H(H)))))	H(5)N(2)	11	3	1174.15	377334	1.36394e+06	sp|P10643|CO7_HUMAN	202	0.00216347	0.00139732	TRUE
20200615_serum_NGlycP_1hDIA_rep3.mzML	3009.84	3118.68	-108.837	INNDFNYEFYJSTWSYVK	INNDFNYEFYJSTWSYVK	(N(N(H(H(H))(H(H)))))	H(5)N(2)	11	3	1174.15	348208	959270	sp|P10643|CO7_HUMAN	202	0.0481416	0.00139732	TRUE
20200615_serum_NGlycP_1hDIA_rep1.mzML	1855.63	1857.24	-1.60623	IPCSQPPQIEHGTIJSSR	IPC[160]SQPPQIEHGTIJSSR	(N(N(H(H(N(H(A))))(H(N(H(A)))))))	A(2)H(5)N(4)	15	5	845.958	2335270	5.471e+06	sp|P08603|CFAH_HUMAN	882	0.00191705	0.00174434	TRUE
20200615_serum_NGlycP_1hDIA_rep2.mzML	1858.23	1860.56	-2.32842	IPCSQPPQIEHGTIJSSR	IPC[160]SQPPQIEHGTIJSSR	(N(N(H(H(N(H(A))))(H(N(H(A)))))))	A(2)H(5)N(4)	15	5	845.958	2009370	4443276	sp|P08603|CFAH_HUMAN	882	0.00192786	0.00174434	TRUE
20200615_serum_NGlycP_1hDIA_rep3.mzML	1858.61	1862.81	-4.2048	IPCSQPPQIEHGTIJSSR	IPC[160]SQPPQIEHGTIJSSR	(N(N(H(H(N(H(A))))(H(N(H(A)))))))	A(2)H(5)N(4)	15	5	845.958	2300710	8.14238e+06	sp|P08603|CFAH_HUMAN	882	0.00191885	0.00174434	TRUE
20200615_serum_NGlycP_1hDIA_rep1.mzML	1856.66	1865.48	-8.81577	IPCSQPPQIEHGTIJSSR	IPC[160]SQPPQIEHGTIJSSR	(N(N(H(H(N(H(A))))(H(N(H(A)))))))	A(2)H(5)N(4)	15	4	1057.2	52518300	2.28128e+08	sp|P08603|CFAH_HUMAN	882	0.00122677	0.00174434	TRUE
20200615_serum_NGlycP_1hDIA_rep2.mzML	1860.37	1869.27	-8.89658	IPCSQPPQIEHGTIJSSR	IPC[160]SQPPQIEHGTIJSSR	(N(N(H(H(N(H(A))))(H(N(H(A)))))))	A(2)H(5)N(4)	15	4	1057.2	41456300	2.09493e+08	sp|P08603|CFAH_HUMAN	882	0.00103406	0.00174434	TRUE
20200615_serum_NGlycP_1hDIA_rep3.mzML	1860.44	1871.72	-11.2767	IPCSQPPQIEHGTIJSSR	IPC[160]SQPPQIEHGTIJSSR	(N(N(H(H(N(H(A))))(H(N(H(A)))))))	A(2)H(5)N(4)	15	4	1057.2	53371600	2.07453e+08	sp|P08603|CFAH_HUMAN	882	0.00106627	0.00174434	TRUE
20200615_serum_NGlycP_1hDIA_rep1.mzML	1855.39	1855.55	-0.160229	IPCSQPPQIEHGTIJSSR	IPC[160]SQPPQIEHGTIJSSR	(N(N(H(H(N(H(A))))(H(N(H(A)))))))	A(2)H(5)N(4)	15	3	1409.26	41551700	517352434	sp|P08603|CFAH_HUMAN	882	0.000498738	0.00174434	TRUE
20200615_serum_NGlycP_1hDIA_rep2.mzML	1857.81	1858.77	-0.957886	IPCSQPPQIEHGTIJSSR	IPC[160]SQPPQIEHGTIJSSR	(N(N(H(H(N(H(A))))(H(N(H(A)))))))	A(2)H(5)N(4)	15	3	1409.26	43568800	5.35417e+08	sp|P08603|CFAH_HUMAN	882	0.00714609	0.00174434	TRUE
20200615_serum_NGlycP_1hDIA_rep3.mzML	1859.12	1860.99	-1.86834	IPCSQPPQIEHGTIJSSR	IPC[160]SQPPQIEHGTIJSSR	(N(N(H(H(N(H(A))))(H(N(H(A)))))))	A(2)H(5)N(4)	15	3	1409.26	45410700	4.52885e+08	sp|P08603|CFAH_HUMAN	882	0.0042312	0.00174434	TRUE
20200615_serum_NGlycP_1hDIA_rep1.mzML	1629.47	1624.58	4.89245	IPCSQPPQIEHGTIJSSR	IPC[160]SQPPQIEHGTIJSSR	(N(N(H(H(N(H)))(H(N(H(A)))))))	A(1)H(5)N(4)	15	4	984.422	4400480	2.47681e+07	sp|P08603|CFAH_HUMAN	882	0.00074299	0.00280091	TRUE
20200615_serum_NGlycP_1hDIA_rep2.mzML	1632.51	1630.49	2.01587	IPCSQPPQIEHGTIJSSR	IPC[160]SQPPQIEHGTIJSSR	(N(N(H(H(N(H)))(H(N(H(A)))))))	A(1)H(5)N(4)	15	4	984.422	4729570	3.0284e+07	sp|P08603|CFAH_HUMAN	882	0.00122394	0.00280091	TRUE
20200615_serum_NGlycP_1hDIA_rep3.mzML	1631.64	1629.9	1.73689	IPCSQPPQIEHGTIJSSR	IPC[160]SQPPQIEHGTIJSSR	(N(N(H(H(N(H)))(H(N(H(A)))))))	A(1)H(5)N(4)	15	4	984.422	4649910	3.72276e+07	sp|P08603|CFAH_HUMAN	882	0.0030166	0.00280091	TRUE
20200615_serum_NGlycP_1hDIA_rep1.mzML	1628.67	1628.99	-0.322657	IPCSQPPQIEHGTIJSSR	IPC[160]SQPPQIEHGTIJSSR	(N(N(H(H(N(H)))(H(N(H(A)))))))	A(1)H(5)N(4)	15	3	1312.23	10443900	1.15686e+08	sp|P08603|CFAH_HUMAN	882	0.000465926	0.00280091	TRUE
20200615_serum_NGlycP_1hDIA_rep2.mzML	1632.82	1634.74	-1.92481	IPCSQPPQIEHGTIJSSR	IPC[160]SQPPQIEHGTIJSSR	(N(N(H(H(N(H)))(H(N(H(A)))))))	A(1)H(5)N(4)	15	3	1312.23	11884800	1.13875e+08	sp|P08603|CFAH_HUMAN	882	2.82222e-06	0.00280091	TRUE
20200615_serum_NGlycP_1hDIA_rep3.mzML	1630.85	1634.22	-3.36866	IPCSQPPQIEHGTIJSSR	IPC[160]SQPPQIEHGTIJSSR	(N(N(H(H(N(H)))(H(N(H(A)))))))	A(1)H(5)N(4)	15	3	1312.23	13177700	1.42747e+08	sp|P08603|CFAH_HUMAN	882	5.17572e-09	0.00280091	TRUE
20200615_serum_NGlycP_1hDIA_rep1.mzML	1629.07	1624.08	4.99424	IPCSQPPQIEHGTIJSSR	IPC[160]SQPPQIEHGTIJSSR	(N(N(H(H(H))(H(N(H))(N(H)(F))))))	F(1)H(6)N(4)	15	4	988.678	4394380	1.68265e+06	sp|P08603|CFAH_HUMAN	882	0.0139491	0.00579282	TRUE
20200615_serum_NGlycP_1hDIA_rep2.mzML	1632.8	1630	2.79845	IPCSQPPQIEHGTIJSSR	IPC[160]SQPPQIEHGTIJSSR	(N(N(H(H(H))(H(N(H))(N(H)(F))))))	F(1)H(6)N(4)	15	4	988.678	4669520	2.29571e+06	sp|P08603|CFAH_HUMAN	882	0.000610902	0.00579282	TRUE
20200615_serum_NGlycP_1hDIA_rep3.mzML	1631.64	1629.41	2.22736	IPCSQPPQIEHGTIJSSR	IPC[160]SQPPQIEHGTIJSSR	(N(N(H(H(H))(H(N(H))(N(H)(F))))))	F(1)H(6)N(4)	15	4	988.678	4674970	2837930	sp|P08603|CFAH_HUMAN	882	0.00241623	0.00579282	TRUE
20200615_serum_NGlycP_1hDIA_rep1.mzML	1856.66	1849.44	7.22221	IPCSQPPQIEHGTIJSSR	IPC[160]SQPPQIEHGTIJSSR	(N(N(H(H(N(H(H))))(H(N(F)(H(A)))))))	A(1)F(1)H(6)N(4)	15	4	1061.45	38000400	3.83471e+06	sp|P08603|CFAH_HUMAN	882	0.00742542	0.00204847	TRUE
20200615_serum_NGlycP_1hDIA_rep2.mzML	1860.37	1852.32	8.05386	IPCSQPPQIEHGTIJSSR	IPC[160]SQPPQIEHGTIJSSR	(N(N(H(H(N(H(H))))(H(N(F)(H(A)))))))	A(1)F(1)H(6)N(4)	15	4	1061.45	35409500	4.41139e+06	sp|P08603|CFAH_HUMAN	882	0.0089358	0.00204847	TRUE
20200615_serum_NGlycP_1hDIA_rep3.mzML	1860.44	1854.38	6.05505	IPCSQPPQIEHGTIJSSR	IPC[160]SQPPQIEHGTIJSSR	(N(N(H(H(N(H(H))))(H(N(F)(H(A)))))))	A(1)F(1)H(6)N(4)	15	4	1061.45	47158900	5379757	sp|P08603|CFAH_HUMAN	882	0.00324853	0.00204847	TRUE
20200615_serum_NGlycP_1hDIA_rep1.mzML	1855.39	1852.05	3.33753	IPCSQPPQIEHGTIJSSR	IPC[160]SQPPQIEHGTIJSSR	(N(N(H(H(N(H(H))))(H(N(F)(H(A)))))))	A(1)F(1)H(6)N(4)	15	3	1414.93	26509600	896804	sp|P08603|CFAH_HUMAN	882	0.0129776	0.00204847	TRUE
20200615_serum_NGlycP_1hDIA_rep2.mzML	1857.79	1855.08	2.71125	IPCSQPPQIEHGTIJSSR	IPC[160]SQPPQIEHGTIJSSR	(N(N(H(H(N(H(H))))(H(N(F)(H(A)))))))	A(1)F(1)H(6)N(4)	15	3	1414.93	28393400	2.41472e+06	sp|P08603|CFAH_HUMAN	882	0.00968183	0.00204847	TRUE
20200615_serum_NGlycP_1hDIA_rep3.mzML	1858.97	1857.2	1.76733	IPCSQPPQIEHGTIJSSR	IPC[160]SQPPQIEHGTIJSSR	(N(N(H(H(N(H(H))))(H(N(F)(H(A)))))))	A(1)F(1)H(6)N(4)	15	3	1414.93	36502900	1.24989e+06	sp|P08603|CFAH_HUMAN	882	0.0013584	0.00204847	TRUE
20200615_serum_NGlycP_1hDIA_rep1.mzML	1887.64	1901.65	-14.0092	IPCSQPPQIEHGTIJSSR	IPC[160]SQPPQIEHGTIJSSR	(N(F)(N(H(H(N(H(A))))(H(N(H(A)))))))	A(2)F(1)H(5)N(4)	15	3	1457.94	823387	1.7261e+07	sp|P08603|CFAH_HUMAN	882	0.0015936	0.00113253	TRUE
20200615_serum_NGlycP_1hDIA_rep2.mzML	1886.87	1908.41	-21.5409	IPCSQPPQIEHGTIJSSR	IPC[160]SQPPQIEHGTIJSSR	(N(F)(N(H(H(N(H(A))))(H(N(H(A)))))))	A(2)F(1)H(5)N(4)	15	3	1457.94	484141	7.52184e+06	sp|P08603|CFAH_HUMAN	882	0.0144226	0.00113253	TRUE
20200615_serum_NGlycP_1hDIA_rep3.mzML	1897.77	1910.27	-12.4995	IPCSQPPQIEHGTIJSSR	IPC[160]SQPPQIEHGTIJSSR	(N(F)(N(H(H(N(H(A))))(H(N(H(A)))))))	A(2)F(1)H(5)N(4)	15	3	1457.94	961010	1.82122e+07	sp|P08603|CFAH_HUMAN	882	0.0221126	0.00113253	TRUE
20200615_serum_NGlycP_1hDIA_rep1.mzML	1886.51	1900.73	-14.2209	IPCSQPPQIEHGTIJSSR	IPC[160]SQPPQIEHGTIJSSR	(N(F)(N(H(H(N(H(H))))(H(N(F)(H(A)))))))	A(1)F(2)H(6)N(4)	15	4	1097.97	597251	2341819	sp|P08603|CFAH_HUMAN	882	0.0030439	0.0032467	TRUE
20200615_serum_NGlycP_1hDIA_rep2.mzML	1893.03	1907.44	-14.4103	IPCSQPPQIEHGTIJSSR	IPC[160]SQPPQIEHGTIJSSR	(N(F)(N(H(H(N(H(H))))(H(N(F)(H(A)))))))	A(1)F(2)H(6)N(4)	15	4	1097.97	619036	1.83555e+06	sp|P08603|CFAH_HUMAN	882	0.0434503	0.0032467	TRUE
20200615_serum_NGlycP_1hDIA_rep3.mzML	1897.93	1909.35	-11.4193	IPCSQPPQIEHGTIJSSR	IPC[160]SQPPQIEHGTIJSSR	(N(F)(N(H(H(N(H(H))))(H(N(F)(H(A)))))))	A(1)F(2)H(6)N(4)	15	4	1097.97	703548	3.24119e+06	sp|P08603|CFAH_HUMAN	882	0.0377974	0.0032467	TRUE
20200615_serum_NGlycP_1hDIA_rep1.mzML	1636.29	1630.22	6.0658	IPCSQPPQIEHGTIJSSR	IPC[160]SQPPQIEHGTIJSSR	(N(F)(N(H(H(N(H)))(H(N(H(A)))))))	A(1)F(1)H(5)N(4)	15	3	1360.91	1714800	2.75955e+07	sp|P08603|CFAH_HUMAN	882	0.0243037	0.00151699	TRUE
20200615_serum_NGlycP_1hDIA_rep2.mzML	1644.67	1635.93	8.74341	IPCSQPPQIEHGTIJSSR	IPC[160]SQPPQIEHGTIJSSR	(N(F)(N(H(H(N(H)))(H(N(H(A)))))))	A(1)F(1)H(5)N(4)	15	3	1360.91	1615310	2.15156e+07	sp|P08603|CFAH_HUMAN	882	0.00201605	0.00151699	TRUE
20200615_serum_NGlycP_1hDIA_rep3.mzML	1634.24	1635.43	-1.18745	IPCSQPPQIEHGTIJSSR	IPC[160]SQPPQIEHGTIJSSR	(N(F)(N(H(H(N(H)))(H(N(H(A)))))))	A(1)F(1)H(5)N(4)	15	3	1360.91	1409900	1.8966e+07	sp|P08603|CFAH_HUMAN	882	0.0304905	0.00151699	TRUE
20200615_serum_NGlycP_1hDIA_rep1.mzML	1855.4	1913.1	-57.6977	IPCSQPPQIEHGTIJSSR	IPC[160]SQPPQIEHGTIJSSR	(N(N(H(H(N(H)(F)))(H(N(F)(H(A)))))))	A(1)F(2)H(5)N(4)	15	3	1409.59	25624700	5.49372e+08	sp|P08603|CFAH_HUMAN	882	0.00686138	0.00119794	TRUE
20200615_serum_NGlycP_1hDIA_rep2.mzML	1857.81	1920.31	-62.4955	IPCSQPPQIEHGTIJSSR	IPC[160]SQPPQIEHGTIJSSR	(N(N(H(H(N(H)(F)))(H(N(F)(H(A)))))))	A(1)F(2)H(5)N(4)	15	3	1409.59	27454800	5.82331e+08	sp|P08603|CFAH_HUMAN	882	0.00049665	0.00119794	TRUE
20200615_serum_NGlycP_1hDIA_rep3.mzML	1859.12	1921.75	-62.6341	IPCSQPPQIEHGTIJSSR	IPC[160]SQPPQIEHGTIJSSR	(N(F)(N(H(H)(H(N(H))(N(F)(H(A)))))))	A(1)F(2)H(5)N(4)	15	3	1409.59	33683500	4.86534e+08	sp|P08603|CFAH_HUMAN	882	0.00228793	0.00119794	TRUE
20200615_serum_NGlycP_1hDIA_rep1.mzML	1585.58	1581.15	4.43184	ISEEJETTCYMGK	ISEEJETTC[160]YMGK	(N(N(H(H(N(H)))(H(N(H(A)))))))	A(1)H(5)N(4)	5	3	1159.11	3591800	32681794	sp|P08603|CFAH_HUMAN	911	0.00467315	0.00211294	TRUE
20200615_serum_NGlycP_1hDIA_rep2.mzML	1594.37	1587.74	6.63083	ISEEJETTCYMGK	ISEEJETTC[160]YMGK	(N(N(H(H(N(H)))(H(N(H(A)))))))	A(1)H(5)N(4)	5	3	1159.11	3533390	3.52348e+07	sp|P08603|CFAH_HUMAN	911	0.000211166	0.00211294	TRUE
20200615_serum_NGlycP_1hDIA_rep3.mzML	1592.05	1587.1	4.95006	ISEEJETTCYMGK	ISEEJETTC[160]YMGK	(N(N(H(H(N(H)))(H(N(H(A)))))))	A(1)H(5)N(4)	5	3	1159.11	3787450	3.63928e+07	sp|P08603|CFAH_HUMAN	911	0.000470189	0.00211294	TRUE
20200615_serum_NGlycP_1hDIA_rep1.mzML	1585.58	1594.92	-9.34495	ISEEJETTCYMGK	ISEEJETTC[160]YMGK	(N(F)(N(H(H(N(H)))(H(N(H(H)))))))	F(1)H(6)N(4)	5	3	1164.79	3661100	9.3441e+06	sp|P08603|CFAH_HUMAN	911	0.00457244	0.00110719	TRUE
20200615_serum_NGlycP_1hDIA_rep2.mzML	1594.24	1601.29	-7.04588	ISEEJETTCYMGK	ISEEJETTC[160]YMGK	(N(N(H(H(H))(H(N(H))(N(H)(F))))))	F(1)H(6)N(4)	5	3	1164.79	3200510	1.16769e+07	sp|P08603|CFAH_HUMAN	911	0.00727091	0.00110719	TRUE
20200615_serum_NGlycP_1hDIA_rep3.mzML	1592.05	1600.71	-8.65595	ISEEJETTCYMGK	ISEEJETTC[160]YMGK	(N(F)(N(H(H(N(H)))(H(N(H(H)))))))	F(1)H(6)N(4)	5	3	1164.79	3877400	1.08941e+07	sp|P08603|CFAH_HUMAN	911	0.0015542	0.00110719	TRUE
20200615_serum_NGlycP_1hDIA_rep1.mzML	1892.5	1923.22	-30.7203	ISEEJETTCYMGK	ISEEJETTC[160]YMGK	(N(N(H(H(N(H(H))))(H(N(F)(H(A)))))))	A(1)F(1)H(6)N(4)	5	3	1261.82	10155100	23929706	sp|P08603|CFAH_HUMAN	911	0.00182866	0.00172333	TRUE
20200615_serum_NGlycP_1hDIA_rep2.mzML	1897.37	1930.55	-33.1785	ISEEJETTCYMGK	ISEEJETTC[160]YMGK	(N(N(H(H(N(H(H))))(H(N(F)(H(A)))))))	A(1)F(1)H(6)N(4)	5	3	1261.82	11052000	30142624	sp|P08603|CFAH_HUMAN	911	0.00018509	0.00172333	TRUE
20200615_serum_NGlycP_1hDIA_rep3.mzML	1902.69	1931.77	-29.0755	ISEEJETTCYMGK	ISEEJETTC[160]YMGK	(N(N(H(H(N(H(H))))(H(N(F)(H(A)))))))	A(1)F(1)H(6)N(4)	5	3	1261.82	14471600	3.3066e+07	sp|P08603|CFAH_HUMAN	911	0.000414448	0.00172333	TRUE
20200615_serum_NGlycP_1hDIA_rep1.mzML	1892.53	1940.46	-47.9333	ISEEJETTCYMGK	ISEEJETTC[160]YMGK	(N(N(H(H(N(H(A))))(H(N(H(A)))))))	A(2)H(5)N(4)	5	3	1256.15	11059900	1.43099e+08	sp|P08603|CFAH_HUMAN	911	0.00166634	0.00160411	TRUE
20200615_serum_NGlycP_1hDIA_rep2.mzML	1897.78	1947.8	-50.0215	ISEEJETTCYMGK	ISEEJETTC[160]YMGK	(N(N(H(H(N(H(A))))(H(N(H(A)))))))	A(2)H(5)N(4)	5	3	1256.15	12943700	1.59167e+08	sp|P08603|CFAH_HUMAN	911	0.000135878	0.00160411	TRUE
20200615_serum_NGlycP_1hDIA_rep3.mzML	1902.69	1948.62	-45.9321	ISEEJETTCYMGK	ISEEJETTC[160]YMGK	(N(N(H(H(N(H(A))))(H(N(H(A)))))))	A(2)H(5)N(4)	5	3	1256.15	16476000	1.94016e+08	sp|P08603|CFAH_HUMAN	911	0.000148042	0.00160411	TRUE
20200615_serum_NGlycP_1hDIA_rep2.mzML	3507.6	3486.74	20.8559	ISLRLEJITVLDAGLYGCR	ISLRLEJITVLDAGLYGC[160]R	(N(N(H(H(N(H(A))))(H(N(H(A)))))))	A(2)H(5)N(4)	7	4	1092.74	2592990	431671	sp|Q6UX41|BTNL8_HUMAN	103	0.00163762	0.00580501	TRUE
20200615_serum_NGlycP_1hDIA_rep3.mzML	3508	3484.76	23.2406	ISLRLEJITVLDAGLYGCR	ISLRLEJITVLDAGLYGC[160]R	(N(N(H(H(N(H(A))))(H(N(H(A)))))))	A(2)H(5)N(4)	7	4	1092.74	1988070	206013	sp|Q6UX41|BTNL8_HUMAN	103	0.0274105	0.00580501	TRUE
20200615_serum_NGlycP_1hDIA_rep1.mzML	1937.55	1928.55	8.99794	ITYSIVQTJCSK	ITYSIVQTJC[160]SK	(N(N(H(H(N(H)))(H(N(H(A)))))))	A(1)H(5)N(4)	9	3	1109.8	962275	6.95426e+06	sp|P01042|KNG1_HUMAN	205	0.00404782	0.0061666	TRUE
20200615_serum_NGlycP_1hDIA_rep3.mzML	1943.87	1937	6.8697	ITYSIVQTJCSK	ITYSIVQTJC[160]SK	(N(N(H(H(N(H)))(H(N(H(A)))))))	A(1)H(5)N(4)	9	3	1109.8	1231500	8.59636e+06	sp|P01042|KNG1_HUMAN	205	0.00401839	0.0061666	TRUE
20200615_serum_NGlycP_1hDIA_rep1.mzML	2322.79	2367.31	-44.5165	ITYSIVQTJCSK	ITYSIVQTJC[160]SK	(N(N(H(H(N(H(H))))(H(N(F)(H(A)))))))	A(1)F(1)H(6)N(4)	9	3	1212.51	8107200	16201976	sp|P01042|KNG1_HUMAN	205	0.000376935	0.0080164	TRUE
20200615_serum_NGlycP_1hDIA_rep3.mzML	2325.79	2367.95	-42.1579	ITYSIVQTJCSK	ITYSIVQTJC[160]SK	(N(N(H(H(N(H(H))))(H(N(F)(H(A)))))))	A(1)F(1)H(6)N(4)	9	3	1212.51	8056480	15797334	sp|P01042|KNG1_HUMAN	205	0.000209432	0.0080164	TRUE
20200615_serum_NGlycP_1hDIA_rep1.mzML	2720.05	2682.45	37.6037	ITYSIVQTJCSK	ITYSIVQTJC[160]SK	(N(F)(N(H(N)(H(H)(H))(H(N(H)(F))(N(F)(H(A)))))))	A(1)F(3)H(7)N(5)	9	3	1431.58	1394520	2.27252e+07	sp|P01042|KNG1_HUMAN	205	0.00131908	0.0032751	TRUE
20200615_serum_NGlycP_1hDIA_rep2.mzML	2725.89	2682.16	43.7267	ITYSIVQTJCSK	ITYSIVQTJC[160]SK	(N(F)(N(H(N)(H(H)(H))(H(N(H)(F))(N(F)(H(A)))))))	A(1)F(3)H(7)N(5)	9	3	1431.58	808036	1.63234e+07	sp|P01042|KNG1_HUMAN	205	0.00386106	0.0032751	TRUE
20200615_serum_NGlycP_1hDIA_rep3.mzML	2759.51	2676.32	83.1913	ITYSIVQTJCSK	ITYSIVQTJC[160]SK	(N(F)(N(H(N)(H(H)(H))(H(N(H)(F))(N(F)(H(A)))))))	A(1)F(3)H(7)N(5)	9	3	1431.58	2674920	3.18095e+07	sp|P01042|KNG1_HUMAN	205	0.00366668	0.0032751	TRUE
20200615_serum_NGlycP_1hDIA_rep1.mzML	2740.45	2948.01	-207.555	ITYSIVQTJCSK	ITYSIVQTJC[160]SK	(N(N(H(H(N(F)(H(A))))(H(N(H(A)))(N(H(A)))))))	A(3)F(1)H(6)N(5)	9	3	1474.26	1130500	1.65449e+07	sp|P01042|KNG1_HUMAN	205	0.00129296	0.00326089	TRUE
20200615_serum_NGlycP_1hDIA_rep3.mzML	2742.53	2943.06	-200.527	ITYSIVQTJCSK	ITYSIVQTJC[160]SK	(N(N(H(H(N(F)(H(A))))(H(N(H(A)))(N(H(A)))))))	A(3)F(1)H(6)N(5)	9	3	1474.26	1182980	1.18067e+07	sp|P01042|KNG1_HUMAN	205	0.0241073	0.00326089	TRUE
20200615_serum_NGlycP_1hDIA_rep1.mzML	605.789	587.984	17.8054	JASQAK	JASQAK	(N(N(H(H(N(H(A))))(H(N(H(A)))))))	A(2)H(5)N(4)	1	3	941.703	1223630	6.70275e+06	sp|Q9UK55|ZPI_HUMAN	197	0.00255414	0.00760946	TRUE
20200615_serum_NGlycP_1hDIA_rep2.mzML	607.766	589.458	18.3081	JASQAK	JASQAK	(N(N(H(H(N(H(A))))(H(N(H(A)))))))	A(2)H(5)N(4)	1	3	941.703	968619	4.50789e+06	sp|Q9UK55|ZPI_HUMAN	197	0.0287428	0.00760946	TRUE
20200615_serum_NGlycP_1hDIA_rep1.mzML	1199.94	1200.01	-0.072262	JCCNTENPPGCYR	JC[160]C[160]NTENPPGC[160]YR	(N(N(H(H(N(H)))(H(N(H(A)))))))	A(1)H(5)N(4)	1	3	1185.77	821662	8.45295e+06	sp|P43652|AFAM_HUMAN	383	0.00326696	0.00217777	TRUE
20200615_serum_NGlycP_1hDIA_rep2.mzML	1195.84	1198.65	-2.80806	JCCNTENPPGCYR	JC[160]C[160]NTENPPGC[160]YR	(N(N(H(H(N(H)))(H(N(H(A)))))))	A(1)H(5)N(4)	1	3	1185.77	890901	7650112	sp|P43652|AFAM_HUMAN	383	0.00951091	0.00217777	TRUE
20200615_serum_NGlycP_1hDIA_rep3.mzML	1204.53	1204.22	0.309391	JCCNTENPPGCYR	JC[160]C[160]NTENPPGC[160]YR	(N(N(H(H(N(H)))(H(N(H(A)))))))	A(1)H(5)N(4)	1	3	1185.77	1126950	1.01612e+07	sp|P43652|AFAM_HUMAN	383	0.00315121	0.00217777	TRUE
20200615_serum_NGlycP_1hDIA_rep1.mzML	1480.06	1505.16	-25.1021	JCCNTENPPGCYR	JC[160]C[160]NTENPPGC[160]YR	(N(N(H(H(N(H(A))))(H(N(H(A)))))))	A(2)H(5)N(4)	1	3	1282.8	4208070	8.38021e+07	sp|P43652|AFAM_HUMAN	383	0.0210162	0.00141177	TRUE
20200615_serum_NGlycP_1hDIA_rep2.mzML	1488.21	1512.43	-24.2181	JCCNTENPPGCYR	JC[160]C[160]NTENPPGC[160]YR	(N(N(H(H(N(H(A))))(H(N(H(A)))))))	A(2)H(5)N(4)	1	3	1282.8	4243230	6.30106e+07	sp|P43652|AFAM_HUMAN	383	0.0184531	0.00141177	TRUE
20200615_serum_NGlycP_1hDIA_rep3.mzML	1489.78	1512.36	-22.577	JCCNTENPPGCYR	JC[160]C[160]NTENPPGC[160]YR	(N(N(H(H(N(H(A))))(H(N(H(A)))))))	A(2)H(5)N(4)	1	3	1282.8	4915890	7.53447e+07	sp|P43652|AFAM_HUMAN	383	0.00720808	0.00141177	TRUE
20200615_serum_NGlycP_1hDIA_rep1.mzML	1479.77	1487.41	-7.64376	JCCNTENPPGCYR	JC[160]C[160]NTENPPGC[160]YR	(N(N(H(H(H))(H(N(H)(F))(N(H(A)))))))	A(1)F(1)H(6)N(4)	1	3	1288.48	3529340	8.85418e+06	sp|P43652|AFAM_HUMAN	383	0.00053663	0.0017936	TRUE
20200615_serum_NGlycP_1hDIA_rep2.mzML	1488.24	1495.78	-7.53755	JCCNTENPPGCYR	JC[160]C[160]NTENPPGC[160]YR	(N(N(H(H(N(H(H))))(H(N(F)(H(A)))))))	A(1)F(1)H(6)N(4)	1	3	1288.48	3249730	6559556	sp|P43652|AFAM_HUMAN	383	0.000987441	0.0017936	TRUE
20200615_serum_NGlycP_1hDIA_rep3.mzML	1490.33	1496.28	-5.9524	JCCNTENPPGCYR	JC[160]C[160]NTENPPGC[160]YR	(N(N(H(H(N(H(H))))(H(N(F)(H(A)))))))	A(1)F(1)H(6)N(4)	1	3	1288.48	3604050	8.25017e+06	sp|P43652|AFAM_HUMAN	383	0.000692929	0.0017936	TRUE
20200615_serum_NGlycP_1hDIA_rep1.mzML	2523.26	2560.02	-36.7639	JGSLFAFR	JGSLFAFR	(N(N(H(H(H))(H(N(H(A)))))))	A(1)H(5)N(3)	1	3	874.695	4075470	1.56558e+07	sp|P04004|VTNC_HUMAN	169	0.00702391	0.00422907	TRUE
20200615_serum_NGlycP_1hDIA_rep2.mzML	2526.82	2565.46	-38.6357	JGSLFAFR	JGSLFAFR	(N(N(H(H(H))(H(N(H(A)))))))	A(1)H(5)N(3)	1	3	874.695	4190300	1.7062e+07	sp|P04004|VTNC_HUMAN	169	0.000373848	0.00422907	TRUE
20200615_serum_NGlycP_1hDIA_rep3.mzML	2523.25	2560.27	-37.0204	JGSLFAFR	JGSLFAFR	(N(N(H(H(H))(H(N(H(A)))))))	A(1)H(5)N(3)	1	3	874.695	3850450	2.01374e+07	sp|P04004|VTNC_HUMAN	169	0.000790262	0.00422907	TRUE
20200615_serum_NGlycP_1hDIA_rep1.mzML	2522.6	2569.03	-46.4319	JGSLFAFR	JGSLFAFR	(N(N(H(H(H))(H(N(H(A)))))))	A(1)H(5)N(3)	1	2	1311.54	2318510	36150248	sp|P04004|VTNC_HUMAN	169	4.03418e-05	0.00422907	TRUE
20200615_serum_NGlycP_1hDIA_rep3.mzML	2522.83	2569.26	-46.4345	JGSLFAFR	JGSLFAFR	(N(N(H(H(H))(H(N(H(A)))))))	A(1)H(5)N(3)	1	2	1311.54	2559430	3.87351e+07	sp|P04004|VTNC_HUMAN	169	0.0032522	0.00422907	TRUE
20200615_serum_NGlycP_1hDIA_rep1.mzML	3037.7	3097.55	-59.8505	JGSLFAFR	JGSLFAFR	(N(N(H(H(N(H(A))))(H(N(H(A)))))))	A(2)H(5)N(4)	1	3	1039.42	22883700	193341388	sp|P04004|VTNC_HUMAN	169	0.000585491	0.00548642	TRUE
20200615_serum_NGlycP_1hDIA_rep2.mzML	3039.63	3098.67	-59.0375	JGSLFAFR	JGSLFAFR	(N(N(H(H(N(H(A))))(H(N(H(A)))))))	A(2)H(5)N(4)	1	3	1039.42	27833800	2.07256e+08	sp|P04004|VTNC_HUMAN	169	0.000582097	0.00548642	TRUE
20200615_serum_NGlycP_1hDIA_rep3.mzML	3034.51	3091.27	-56.758	JGSLFAFR	JGSLFAFR	(N(N(H(H(N(H(A))))(H(N(H(A)))))))	A(2)H(5)N(4)	1	3	1039.42	37676300	2.95036e+08	sp|P04004|VTNC_HUMAN	169	0.00236817	0.00548642	TRUE
20200615_serum_NGlycP_1hDIA_rep1.mzML	3037.33	3098.25	-60.9195	JGSLFAFR	JGSLFAFR	(N(N(H(H(N(H(A))))(H(N(H(A)))))))	A(2)H(5)N(4)	1	2	1558.63	2035220	4.72322e+07	sp|P04004|VTNC_HUMAN	169	0.00922803	0.00548642	TRUE
20200615_serum_NGlycP_1hDIA_rep3.mzML	3034.22	3091.94	-57.7174	JGSLFAFR	JGSLFAFR	(N(N(H(H(N(H(A))))(H(N(H(A)))))))	A(2)H(5)N(4)	1	2	1558.63	3547670	7.50893e+07	sp|P04004|VTNC_HUMAN	169	0.0247641	0.00548642	TRUE
20200615_serum_NGlycP_1hDIA_rep1.mzML	876.576	877.585	-1.00876	JGTAVCATNR	JGTAVC[160]ATNR	(N(N(H(N)(H(H))(H(N(H(A)))))))	A(1)H(5)N(4)	1	3	993.062	11725700	9.27992e+07	sp|P05156|CFAI_HUMAN	70	0.000146424	0.00112997	TRUE
20200615_serum_NGlycP_1hDIA_rep2.mzML	873.871	875.843	-1.97181	JGTAVCATNR	JGTAVC[160]ATNR	(N(N(H(H(N(H)))(H(N(H(A)))))))	A(1)H(5)N(4)	1	3	993.062	10454300	8.66834e+07	sp|P05156|CFAI_HUMAN	70	8.52442e-05	0.00112997	TRUE
20200615_serum_NGlycP_1hDIA_rep3.mzML	877.566	879.281	-1.71546	JGTAVCATNR	JGTAVC[160]ATNR	(N(N(H(H(N(H)))(H(N(H(A)))))))	A(1)H(5)N(4)	1	3	993.062	11883700	1.01561e+08	sp|P05156|CFAI_HUMAN	70	5.22942e-06	0.00112997	TRUE
20200615_serum_NGlycP_1hDIA_rep1.mzML	876.846	870.868	5.97767	JGTAVCATNR	JGTAVC[160]ATNR	(N(N(H(H(N(H)))(H(N(H(A)))))))	A(1)H(5)N(4)	1	2	1489.09	1010440	1.47621e+07	sp|P05156|CFAI_HUMAN	70	6.38717e-07	0.00112997	TRUE
20200615_serum_NGlycP_1hDIA_rep2.mzML	873.721	869.362	4.35911	JGTAVCATNR	JGTAVC[160]ATNR	(N(N(H(H(N(H)))(H(N(H(A)))))))	A(1)H(5)N(4)	1	2	1489.09	1164510	1.48638e+07	sp|P05156|CFAI_HUMAN	70	8.23272e-07	0.00112997	TRUE
20200615_serum_NGlycP_1hDIA_rep3.mzML	877.355	872.436	4.91862	JGTAVCATNR	JGTAVC[160]ATNR	(N(N(H(H(N(H)))(H(N(H(A)))))))	A(1)H(5)N(4)	1	2	1489.09	1369130	1.73988e+07	sp|P05156|CFAI_HUMAN	70	1.878e-06	0.00112997	TRUE
20200615_serum_NGlycP_1hDIA_rep1.mzML	1101.35	1124.68	-23.333	JGTAVCATNR	JGTAVC[160]ATNR	(N(N(H(H(N(H(A))))(H(N(H(A)))))))	A(2)H(5)N(4)	1	3	1090.09	11339400	1.39168e+08	sp|P05156|CFAI_HUMAN	70	0.00256238	0.00093402	TRUE
20200615_serum_NGlycP_1hDIA_rep2.mzML	1115.48	1134.21	-18.7259	JGTAVCATNR	JGTAVC[160]ATNR	(N(N(H(H(N(H(A))))(H(N(H(A)))))))	A(2)H(5)N(4)	1	3	1090.09	10903500	1.24919e+08	sp|P05156|CFAI_HUMAN	70	0.000727337	0.00093402	TRUE
20200615_serum_NGlycP_1hDIA_rep3.mzML	1114.68	1133.54	-18.8564	JGTAVCATNR	JGTAVC[160]ATNR	(N(N(H(H(N(H(A))))(H(N(H(A)))))))	A(2)H(5)N(4)	1	3	1090.09	10346600	134207156	sp|P05156|CFAI_HUMAN	70	0.000193332	0.00093402	TRUE
20200615_serum_NGlycP_1hDIA_rep2.mzML	740.229	757.314	-17.085	JGTGHGJSTHHGPEYMR	JGTGHGJSTHHGPEYMR	(N(N(H(H(N(H(A))))(H(N(F))(N(H)(F))))))	A(1)F(2)H(5)N(5)	1	3	1420.89	636113	3.98671e+06	sp|P02790|HEMO_HUMAN	240	0.00618832	0.00112223	TRUE
20200615_serum_NGlycP_1hDIA_rep1.mzML	1589.46	1554.76	34.6973	JGTLVAFR	JGTLVAFR	(N(N(H(H)(H(H(H))))))	H(5)N(2)	1	2	1047.46	7662590	1.85355e+07	sp|Q92954|PRG4_HUMAN	1159	1.98242e-06	0.00182185	TRUE
20200615_serum_NGlycP_1hDIA_rep2.mzML	1596.85	1561.57	35.2757	JGTLVAFR	JGTLVAFR	(N(N(H(H)(H(H(H))))))	H(5)N(2)	1	2	1047.46	7007240	2.14542e+07	sp|Q92954|PRG4_HUMAN	1159	2.68671e-06	0.00182185	TRUE
20200615_serum_NGlycP_1hDIA_rep3.mzML	1594.02	1560.78	33.2379	JGTLVAFR	JGTLVAFR	(N(N(H(H)(H(H(H))))))	H(5)N(2)	1	2	1047.46	7361580	1.97248e+07	sp|Q92954|PRG4_HUMAN	1159	2.42464e-06	0.00182185	TRUE
20200615_serum_NGlycP_1hDIA_rep1.mzML	1549.17	1549.49	-0.320744	JHSCEPCQTLAVR	JHSC[160]EPC[160]QTLAVR	(N(N(H(H(N(H(A))))(H(N(H(A)))))))	A(2)H(5)N(4)	1	4	944.875	2145500	1.34752e+07	sp|P00748|FA12_HUMAN	433	0.000904407	0.000745284	TRUE
20200615_serum_NGlycP_1hDIA_rep2.mzML	1556.29	1556.08	0.212221	JHSCEPCQTLAVR	JHSC[160]EPC[160]QTLAVR	(N(N(H(H(N(H(A))))(H(N(H(A)))))))	A(2)H(5)N(4)	1	4	944.875	2568340	1.29132e+07	sp|P00748|FA12_HUMAN	433	0.00175349	0.000745284	TRUE
20200615_serum_NGlycP_1hDIA_rep3.mzML	1552.82	1555.19	-2.37224	JHSCEPCQTLAVR	JHSC[160]EPC[160]QTLAVR	(N(N(H(H(N(H(A))))(H(N(H(A)))))))	A(2)H(5)N(4)	1	4	944.875	2571810	1.44351e+07	sp|P00748|FA12_HUMAN	433	0.000901882	0.000745284	TRUE
20200615_serum_NGlycP_1hDIA_rep1.mzML	1549.44	1557.48	-8.04484	JHSCEPCQTLAVR	JHSC[160]EPC[160]QTLAVR	(N(N(H(H(N(H(A))))(H(N(H(A)))))))	A(2)H(5)N(4)	1	3	1259.5	13582600	1.25924e+08	sp|P00748|FA12_HUMAN	433	9.19448e-05	0.000745284	TRUE
20200615_serum_NGlycP_1hDIA_rep2.mzML	1555.91	1564.36	-8.44849	JHSCEPCQTLAVR	JHSC[160]EPC[160]QTLAVR	(N(N(H(H(N(H(A))))(H(N(H(A)))))))	A(2)H(5)N(4)	1	3	1259.5	13367800	1.19177e+08	sp|P00748|FA12_HUMAN	433	6.80414e-05	0.000745284	TRUE
20200615_serum_NGlycP_1hDIA_rep3.mzML	1553.29	1563.61	-10.3241	JHSCEPCQTLAVR	JHSC[160]EPC[160]QTLAVR	(N(N(H(H(N(H(A))))(H(N(H(A)))))))	A(2)H(5)N(4)	1	3	1259.5	14335100	151364177	sp|P00748|FA12_HUMAN	433	0.00051853	0.000745284	TRUE
20200615_serum_NGlycP_1hDIA_rep1.mzML	1549.42	1539.98	9.4445	JHSCEPCQTLAVR	JHSC[160]EPC[160]QTLAVR	(N(N(H(H(N(H(H))))(H(N(F)(H(A)))))))	A(1)F(1)H(6)N(4)	1	3	1265.17	4551690	3.77377e+06	sp|P00748|FA12_HUMAN	433	0.000284461	0.00172682	TRUE
20200615_serum_NGlycP_1hDIA_rep2.mzML	1555.02	1546.08	8.94252	JHSCEPCQTLAVR	JHSC[160]EPC[160]QTLAVR	(N(N(H(H(N(H(H))))(H(N(F)(H(A)))))))	A(1)F(1)H(6)N(4)	1	3	1265.17	4373360	2.80703e+06	sp|P00748|FA12_HUMAN	433	0.000334561	0.00172682	TRUE
20200615_serum_NGlycP_1hDIA_rep3.mzML	1553.49	1544.89	8.59775	JHSCEPCQTLAVR	JHSC[160]EPC[160]QTLAVR	(N(N(H(H(N(H(H))))(H(N(F)(H(A)))))))	A(1)F(1)H(6)N(4)	1	3	1265.17	5766210	3.49015e+06	sp|P00748|FA12_HUMAN	433	0.000285495	0.00172682	TRUE
20200615_serum_NGlycP_1hDIA_rep1.mzML	2127.78	2151.47	-23.6922	JHSCSEGQISIFR	JHSC[160]SEGQISIFR	(N(N(H(N)(H(H))(H(N(H(A(A))))))))	A(2)H(5)N(4)	1	4	935.625	972460	4.46502e+06	sp|O75882|ATRN_HUMAN	731	0.0171012	0.000767354	TRUE
20200615_serum_NGlycP_1hDIA_rep3.mzML	2131.8	2154.78	-22.9793	JHSCSEGQISIFR	JHSC[160]SEGQISIFR	(N(N(H(H(N(H(A))))(H(N(H(A)))))))	A(2)H(5)N(4)	1	4	935.625	1025120	6.28235e+06	sp|O75882|ATRN_HUMAN	731	0.00855761	0.000767354	TRUE
20200615_serum_NGlycP_1hDIA_rep1.mzML	2127.42	2144.32	-16.9027	JHSCSEGQISIFR	JHSC[160]SEGQISIFR	(N(N(H(H(N(H(A))))(H(N(H(A)))))))	A(2)H(5)N(4)	1	3	1247.17	4155390	4.40567e+07	sp|O75882|ATRN_HUMAN	731	0.000387276	0.000767354	TRUE
20200615_serum_NGlycP_1hDIA_rep2.mzML	2133.98	2150.07	-16.0901	JHSCSEGQISIFR	JHSC[160]SEGQISIFR	(N(N(H(H(N(H(A))))(H(N(H(A)))))))	A(2)H(5)N(4)	1	3	1247.17	4643490	5.43741e+07	sp|O75882|ATRN_HUMAN	731	0.000704704	0.000767354	TRUE
20200615_serum_NGlycP_1hDIA_rep3.mzML	2131.52	2147.77	-16.2455	JHSCSEGQISIFR	JHSC[160]SEGQISIFR	(N(N(H(H(N(H(A))))(H(N(H(A)))))))	A(2)H(5)N(4)	1	3	1247.17	4667340	4.65204e+07	sp|O75882|ATRN_HUMAN	731	0.004667	0.000767354	TRUE
20200615_serum_NGlycP_1hDIA_rep2.mzML	3329.85	3331.17	-1.32307	JISDGFDGIPDNVDAALALPAHSYSGR	JISDGFDGIPDNVDAALALPAHSYSGR	(N(F)(N(H(H)(H(N(H)(F))(N(H(A)))))))	A(1)F(2)H(5)N(4)	1	5	996.425	1996250	1.01846e+07	sp|P04004|VTNC_HUMAN	242	0.00912986	0.00198005	TRUE
20200615_serum_NGlycP_1hDIA_rep1.mzML	3328.51	3275.35	53.1572	JISDGFDGIPDNVDAALALPAHSYSGR	JISDGFDGIPDNVDAALALPAHSYSGR	(N(N(H(H(N(H(A))))(H(N(H(A)))))))	A(2)H(5)N(4)	1	5	996.225	1316700	3.40843e+06	sp|P04004|VTNC_HUMAN	242	0.00295958	0.00241223	TRUE
20200615_serum_NGlycP_1hDIA_rep2.mzML	3330.39	3277.74	52.6527	JISDGFDGIPDNVDAALALPAHSYSGR	JISDGFDGIPDNVDAALALPAHSYSGR	(N(N(H(H(N(H(A))))(H(N(H(A)))))))	A(2)H(5)N(4)	1	5	996.225	2010600	6.47336e+06	sp|P04004|VTNC_HUMAN	242	0.00496056	0.00241223	TRUE
20200615_serum_NGlycP_1hDIA_rep3.mzML	3326.83	3271.55	55.2838	JISDGFDGIPDNVDAALALPAHSYSGR	JISDGFDGIPDNVDAALALPAHSYSGR	(N(N(H(H(N(H(A))))(H(N(H(A)))))))	A(2)H(5)N(4)	1	5	996.225	1850900	4.03807e+06	sp|P04004|VTNC_HUMAN	242	0.00219115	0.00241223	TRUE
20200615_serum_NGlycP_1hDIA_rep1.mzML	3328.65	3241.14	87.5079	JISDGFDGIPDNVDAALALPAHSYSGR	JISDGFDGIPDNVDAALALPAHSYSGR	(N(N(H(H(N(H(A))))(H(N(H(A)))))))	A(2)H(5)N(4)	1	4	1245.03	1846360	1.17891e+07	sp|P04004|VTNC_HUMAN	242	0.000800013	0.00241223	TRUE
20200615_serum_NGlycP_1hDIA_rep2.mzML	3330.45	3242.43	88.0212	JISDGFDGIPDNVDAALALPAHSYSGR	JISDGFDGIPDNVDAALALPAHSYSGR	(N(N(H(H(N(H(A))))(H(N(H(A)))))))	A(2)H(5)N(4)	1	4	1245.03	2606750	1.80122e+07	sp|P04004|VTNC_HUMAN	242	0.00274726	0.00241223	TRUE
20200615_serum_NGlycP_1hDIA_rep3.mzML	3327.33	3232.04	95.288	JISDGFDGIPDNVDAALALPAHSYSGR	JISDGFDGIPDNVDAALALPAHSYSGR	(N(N(H(H(N(H(A))))(H(N(H(A)))))))	A(2)H(5)N(4)	1	4	1245.03	1940620	1.02618e+07	sp|P04004|VTNC_HUMAN	242	0.0227009	0.00241223	TRUE
20200615_serum_NGlycP_1hDIA_rep1.mzML	3328.87	3252.42	76.448	JISDGFDGIPDNVDAALALPAHSYSGR	JISDGFDGIPDNVDAALALPAHSYSGR	(N(N(H(H(N(H(A))))(H(N(H))(N(H))))))	A(1)H(6)N(5)	1	4	1263.54	1713130	65051.7	sp|P04004|VTNC_HUMAN	242	0.000801229	0.000928226	TRUE
20200615_serum_NGlycP_1hDIA_rep3.mzML	3327.21	3245.11	82.0995	JISDGFDGIPDNVDAALALPAHSYSGR	JISDGFDGIPDNVDAALALPAHSYSGR	(N(N(H(H(N(H(A))))(H(N(H))(N(H))))))	A(1)H(6)N(5)	1	4	1263.54	1736530	181544	sp|P04004|VTNC_HUMAN	242	0.000820449	0.000928226	TRUE
20200615_serum_NGlycP_1hDIA_rep1.mzML	3394.88	3420.78	-25.9015	JISDGFDGIPDNVDAALALPAHSYSGR	JISDGFDGIPDNVDAALALPAHSYSGR	(N(N(H(N)(H(H)(H))(H(N(F)(H(A)))(N(F)(H(A)))))))	A(2)F(2)H(7)N(5)	1	5	1160.09	997871	324782	sp|P04004|VTNC_HUMAN	242	0.00188457	0.000876515	TRUE
20200615_serum_NGlycP_1hDIA_rep3.mzML	3393.64	3419.58	-25.9421	JISDGFDGIPDNVDAALALPAHSYSGR	JISDGFDGIPDNVDAALALPAHSYSGR	(N(N(H(N)(H(H)(H))(H(N(F)(H(A)))(N(F)(H(A)))))))	A(2)F(2)H(7)N(5)	1	5	1160.09	1101080	1.00317e+06	sp|P04004|VTNC_HUMAN	242	0.0357128	0.000876515	TRUE
20200615_serum_NGlycP_1hDIA_rep1.mzML	3394.88	3430.92	-36.0376	JISDGFDGIPDNVDAALALPAHSYSGR	JISDGFDGIPDNVDAALALPAHSYSGR	(N(N(H(H(N(F)(H(A))))(H(N(H(A)))(N(H(A)))))))	A(3)F(1)H(6)N(5)	1	5	1156.68	961477	1.05758e+06	sp|P04004|VTNC_HUMAN	242	0.00483051	0.000981659	TRUE
20200615_serum_NGlycP_1hDIA_rep3.mzML	3393.64	3430.16	-36.5236	JISDGFDGIPDNVDAALALPAHSYSGR	JISDGFDGIPDNVDAALALPAHSYSGR	(N(N(H(H(N(F)(H(A))))(H(N(H(A)))(N(H(A)))))))	A(3)F(1)H(6)N(5)	1	5	1156.68	1125640	587061	sp|P04004|VTNC_HUMAN	242	0.00271078	0.000981659	TRUE
20200615_serum_NGlycP_1hDIA_rep1.mzML	3394.88	3429.4	-34.5163	JISDGFDGIPDNVDAALALPAHSYSGR	JISDGFDGIPDNVDAALALPAHSYSGR	(N(N(H(N)(H(H)(H))(H(N(H(N(H))))(N(H(N(H)(F))))))))	F(1)H(9)N(7)	1	5	1160.49	824383	1.33533e+06	sp|P04004|VTNC_HUMAN	242	0.00483694	0.00249139	TRUE
20200615_serum_NGlycP_1hDIA_rep3.mzML	3393.64	3428.58	-34.9424	JISDGFDGIPDNVDAALALPAHSYSGR	JISDGFDGIPDNVDAALALPAHSYSGR	(N(N(H(N)(H(H)(H))(H(N(H(N(H))))(N(H(N(H)(F))))))))	F(1)H(9)N(7)	1	5	1160.49	1123900	1.734e+06	sp|P04004|VTNC_HUMAN	242	0.00187913	0.00249139	TRUE
20200615_serum_NGlycP_1hDIA_rep2.mzML	3264.98	3264.01	0.968215	JISDGFDGIPDNVDAALALPAHSYSGR	JISDGFDGIPDNVDAALALPAHSYSGR	(N(N(H(H(N(H(F))))(H(N(H(F)))))))	F(2)H(5)N(4)	1	4	1172.51	1076280	9.12632e+06	sp|P04004|VTNC_HUMAN	242	0.00311659	0.000505328	TRUE
20200615_serum_NGlycP_1hDIA_rep3.mzML	3262.88	3255.74	7.14239	JISDGFDGIPDNVDAALALPAHSYSGR	JISDGFDGIPDNVDAALALPAHSYSGR	(N(N(H(H(N(H(F))))(H(N(H(F)))))))	F(2)H(5)N(4)	1	4	1172.51	1238250	1.00672e+07	sp|P04004|VTNC_HUMAN	242	0.00173533	0.000505328	TRUE
20200615_serum_NGlycP_1hDIA_rep1.mzML	3328.87	3326.85	2.01787	JISDGFDGIPDNVDAALALPAHSYSGR	JISDGFDGIPDNVDAALALPAHSYSGR	(N(N(H(H(N(H(H))))(H(N(F)(H(A)))))))	A(1)F(1)H(6)N(4)	1	4	1249.28	1709730	1.66936e+06	sp|P04004|VTNC_HUMAN	242	0.00275339	0.00274064	TRUE
20200615_serum_NGlycP_1hDIA_rep2.mzML	3330.44	3329.32	1.11847	JISDGFDGIPDNVDAALALPAHSYSGR	JISDGFDGIPDNVDAALALPAHSYSGR	(N(N(H(H(N(H(H))))(H(N(F)(H(A)))))))	A(1)F(1)H(6)N(4)	1	4	1249.28	2435740	2.01501e+06	sp|P04004|VTNC_HUMAN	242	0.0090649	0.00274064	TRUE
20200615_serum_NGlycP_1hDIA_rep3.mzML	3327.21	3324.51	2.701	JISDGFDGIPDNVDAALALPAHSYSGR	JISDGFDGIPDNVDAALALPAHSYSGR	(N(N(H(H(N(H(H))))(H(N(F)(H(A)))))))	A(1)F(1)H(6)N(4)	1	4	1249.28	1783590	951896	sp|P04004|VTNC_HUMAN	242	0.0431555	0.00274064	TRUE
20200615_serum_NGlycP_1hDIA_rep2.mzML	3398.09	3426.31	-28.216	JISDGFDGIPDNVDAALALPAHSYSGR	JISDGFDGIPDNVDAALALPAHSYSGR	(N(N(H(H(N(H(H))))(H(N(H(N(H(N(H(N(H))))))))))))	H(9)N(7)	1	4	1413.84	640923	374080	sp|P04004|VTNC_HUMAN	242	0.00444805	0.0013014	TRUE
20200615_serum_NGlycP_1hDIA_rep1.mzML	2866.22	2933.23	-67.0144	JLSMPLLPADFHK	JLSMPLLPADFHK	(N(N(H(H(N(H)))(H(N(H(A)))))))	A(1)H(5)N(4)	1	4	849.869	683405	1.54812e+06	sp|P05546|HEP2_HUMAN	49	0.00246844	0.0038453	TRUE
20200615_serum_NGlycP_1hDIA_rep1.mzML	2865.06	2904.82	-39.7642	JLSMPLLPADFHK	JLSMPLLPADFHK	(N(N(H(H(N(H)))(H(N(H(A)))))))	A(1)H(5)N(4)	1	3	1132.82	2789840	2.19117e+07	sp|P05546|HEP2_HUMAN	49	0.000142377	0.0038453	TRUE
20200615_serum_NGlycP_1hDIA_rep2.mzML	2864.73	2910.52	-45.7917	JLSMPLLPADFHK	JLSMPLLPADFHK	(N(N(H(H(N(H)))(H(N(H(A)))))))	A(1)H(5)N(4)	1	3	1132.82	3109430	2.48592e+07	sp|P05546|HEP2_HUMAN	49	0.00271982	0.0038453	TRUE
20200615_serum_NGlycP_1hDIA_rep3.mzML	2861.42	2901.16	-39.7388	JLSMPLLPADFHK	JLSMPLLPADFHK	(N(N(H(H(N(H)))(H(N(H(A)))))))	A(1)H(5)N(4)	1	3	1132.82	1985130	1.71837e+07	sp|P05546|HEP2_HUMAN	49	0.000145616	0.0038453	TRUE
20200615_serum_NGlycP_1hDIA_rep1.mzML	3252.96	3223.78	29.1849	JLSMPLLPADFHK	JLSMPLLPADFHK	(N(N(H(H(N(H(A))))(H(N(H(A)))))))	A(2)H(5)N(4)	1	4	922.643	6895380	2.12991e+07	sp|P05546|HEP2_HUMAN	49	0.0026749	0.00120799	TRUE
20200615_serum_NGlycP_1hDIA_rep2.mzML	3255.95	3224.96	30.9935	JLSMPLLPADFHK	JLSMPLLPADFHK	(N(N(H(H(N(H(A))))(H(N(H(A)))))))	A(2)H(5)N(4)	1	4	922.643	6061630	1.5734e+07	sp|P05546|HEP2_HUMAN	49	0.00163285	0.00120799	TRUE
20200615_serum_NGlycP_1hDIA_rep3.mzML	3250.66	3212.56	38.1004	JLSMPLLPADFHK	JLSMPLLPADFHK	(N(N(H(H(N(H(A))))(H(N(H(A)))))))	A(2)H(5)N(4)	1	4	922.643	7841320	3.63943e+07	sp|P05546|HEP2_HUMAN	49	0.00163125	0.00120799	TRUE
20200615_serum_NGlycP_1hDIA_rep1.mzML	3253.01	3236.41	16.6046	JLSMPLLPADFHK	JLSMPLLPADFHK	(N(N(H(H(N(H(A))))(H(N(H(A)))))))	A(2)H(5)N(4)	1	3	1229.86	11712100	9.28086e+07	sp|P05546|HEP2_HUMAN	49	0.00449282	0.00120799	TRUE
20200615_serum_NGlycP_1hDIA_rep2.mzML	3256.31	3237.64	18.6654	JLSMPLLPADFHK	JLSMPLLPADFHK	(N(N(H(H(N(H(A))))(H(N(H(A)))))))	A(2)H(5)N(4)	1	3	1229.86	10303000	9.72465e+07	sp|P05546|HEP2_HUMAN	49	0.00425734	0.00120799	TRUE
20200615_serum_NGlycP_1hDIA_rep3.mzML	3251.03	3226.71	24.3244	JLSMPLLPADFHK	JLSMPLLPADFHK	(N(N(H(H(N(H(A))))(H(N(H(A)))))))	A(2)H(5)N(4)	1	3	1229.86	12472700	1.02083e+08	sp|P05546|HEP2_HUMAN	49	0.000406091	0.00120799	TRUE
20200615_serum_NGlycP_1hDIA_rep1.mzML	837.291	828.625	8.66597	JLTATK	JLTATK	(N(F)(N(H(H(N(H)))(H(N(H(A)))))))	A(1)F(1)H(5)N(4)	1	2	1354.06	714314	14325748	sp|Q96RV3|PCX1_HUMAN	1091	0.000569661	0.00970859	TRUE
20200615_serum_NGlycP_1hDIA_rep1.mzML	819.652	826.086	-6.4339	JNSDISSTR	JNSDISSTR	(N(N(H(H)(H(N(H(A)))))))	A(1)H(4)N(3)	1	3	848.006	901868	2.65759e+06	sp|P01871|IGHM_HUMAN	46	0.0474721	0.00464573	TRUE
20200615_serum_NGlycP_1hDIA_rep2.mzML	819.964	826.555	-6.59069	JNSDISSTR	JNSDISSTR	(N(N(H(H)(H(N(H(A)))))))	A(1)H(4)N(3)	1	3	848.006	814306	2.73118e+06	sp|P01871|IGHM_HUMAN	46	0.0461474	0.00464573	TRUE
20200615_serum_NGlycP_1hDIA_rep3.mzML	820.951	828.15	-7.19915	JNSDISSTR	JNSDISSTR	(N(N(H(H)(H(N(H(A)))))))	A(1)H(4)N(3)	1	3	848.006	998878	2.93195e+06	sp|P01871|IGHM_HUMAN	46	0.00198211	0.00464573	TRUE
20200615_serum_NGlycP_1hDIA_rep1.mzML	819.571	826.302	-6.73134	JNSDISSTR	JNSDISSTR	(N(N(H(H)(H(N(H(A)))))))	A(1)H(4)N(3)	1	2	1271.51	852421	5.66704e+06	sp|P01871|IGHM_HUMAN	46	1.31707e-05	0.00464573	TRUE
20200615_serum_NGlycP_1hDIA_rep3.mzML	822.037	828.345	-6.30762	JNSDISSTR	JNSDISSTR	(N(N(H(H)(H(N(H(A)))))))	A(1)H(4)N(3)	1	2	1271.51	880136	6.05247e+06	sp|P01871|IGHM_HUMAN	46	0.0106616	0.00464573	TRUE
20200615_serum_NGlycP_1hDIA_rep1.mzML	842.211	842.349	-0.137567	JNSDISSTR	JNSDISSTR	(N(F)(N(H(H)(H(N(H(A)))))))	A(1)F(1)H(4)N(3)	1	3	896.693	4980130	1.75956e+07	sp|P01871|IGHM_HUMAN	46	0.00656997	0.00164489	TRUE
20200615_serum_NGlycP_1hDIA_rep2.mzML	843.424	842.158	1.2663	JNSDISSTR	JNSDISSTR	(N(F)(N(H(H)(H(N(H(A)))))))	A(1)F(1)H(4)N(3)	1	3	896.693	3890020	1.51096e+07	sp|P01871|IGHM_HUMAN	46	0.00165352	0.00164489	TRUE
20200615_serum_NGlycP_1hDIA_rep3.mzML	842.113	843.768	-1.65517	JNSDISSTR	JNSDISSTR	(N(F)(N(H(H)(H(N(H(A)))))))	A(1)F(1)H(4)N(3)	1	3	896.693	4792190	1.54435e+07	sp|P01871|IGHM_HUMAN	46	0.000503959	0.00164489	TRUE
20200615_serum_NGlycP_1hDIA_rep1.mzML	810.625	804.341	6.28384	JNSDISSTR	JNSDISSTR	(N(N(H(H(H))(H(N(H(A)))))))	A(1)H(5)N(3)	1	3	902.024	1018450	6.11718e+06	sp|P01871|IGHM_HUMAN	46	0.0275144	0.000864841	TRUE
20200615_serum_NGlycP_1hDIA_rep3.mzML	810.457	805.68	4.77747	JNSDISSTR	JNSDISSTR	(N(N(H(H(H))(H(N(H(A)))))))	A(1)H(5)N(3)	1	3	902.024	1275320	3.54297e+06	sp|P01871|IGHM_HUMAN	46	0.00579544	0.000864841	TRUE
20200615_serum_NGlycP_1hDIA_rep1.mzML	723.532	749.29	-25.7583	JNSDISSTR	JNSDISSTR	(N(F)(N(H(H(N(F)(H(F))))(H(N(F)(H(A(A))))))))	A(2)F(4)H(5)N(4)	1	4	946.37	1301230	1.06571e+06	sp|P01871|IGHM_HUMAN	46	9.78646e-05	0.00848566	TRUE
20200615_serum_NGlycP_1hDIA_rep2.mzML	687.215	752.006	-64.7908	JNSDISSTR	JNSDISSTR	(N(F)(N(H(H(N(F)(H(F))))(H(N(F)(H(A(A))))))))	A(2)F(4)H(5)N(4)	1	4	946.37	655179	2.25082e+06	sp|P01871|IGHM_HUMAN	46	0.043619	0.00848566	TRUE
20200615_serum_NGlycP_1hDIA_rep2.mzML	724.718	776.66	-51.942	JNSDISSTR	JNSDISSTR	(N(F)(N(H(N)(H(N))(H(N(H))))))	F(1)H(4)N(5)	1	3	935.047	1238930	54396.2	sp|P01871|IGHM_HUMAN	46	0.0291658	0.00129037	TRUE
20200615_serum_NGlycP_1hDIA_rep3.mzML	718.403	776.007	-57.6044	JNSDISSTR	JNSDISSTR	(N(F)(N(H(N)(H(N))(H(N(H))))))	F(1)H(4)N(5)	1	3	935.047	1457110	26656	sp|P01871|IGHM_HUMAN	46	7.86636e-06	0.00129037	TRUE
20200615_serum_NGlycP_1hDIA_rep3.mzML	718.403	741.344	-22.9407	JNSDISSTR	JNSDISSTR	(N(N(H(N)(H(N(H)))(H(N(H))))))	H(5)N(5)	1	3	940.379	1344430	8.66852e+06	sp|P01871|IGHM_HUMAN	46	0.00772336	0.00297789	TRUE
20200615_serum_NGlycP_1hDIA_rep1.mzML	827.244	828.366	-1.12173	JNSDISSTR	JNSDISSTR	(N(N(H(H(N(H)))(H(N(H(A)))))))	A(1)H(5)N(4)	1	3	969.717	5562830	3.81248e+07	sp|P01871|IGHM_HUMAN	46	0.00204342	0.00810528	TRUE
20200615_serum_NGlycP_1hDIA_rep2.mzML	828.082	828.676	-0.593978	JNSDISSTR	JNSDISSTR	(N(N(H(H(N(H)))(H(N(H(A)))))))	A(1)H(5)N(4)	1	3	969.717	6282390	3.22153e+07	sp|P01871|IGHM_HUMAN	46	0.00334173	0.00810528	TRUE
20200615_serum_NGlycP_1hDIA_rep3.mzML	830.463	830.205	0.257593	JNSDISSTR	JNSDISSTR	(N(N(H(N)(H(H))(H(N(H(A)))))))	A(1)H(5)N(4)	1	3	969.717	5299290	2.65487e+07	sp|P01871|IGHM_HUMAN	46	0.00493413	0.00810528	TRUE
20200615_serum_NGlycP_1hDIA_rep1.mzML	796.828	792.838	3.98992	JNSDISSTR	JNSDISSTR	(N(N(H(H)(H(H)(H(N(H(A))))))))	A(1)H(6)N(3)	1	3	956.042	4364470	2.05181e+07	sp|P01871|IGHM_HUMAN	46	0.00211164	0.000970711	TRUE
20200615_serum_NGlycP_1hDIA_rep2.mzML	797.318	793.375	3.9425	JNSDISSTR	JNSDISSTR	(N(N(H(H)(H(H)(H(N(H(A))))))))	A(1)H(6)N(3)	1	3	956.042	4295690	1.7628e+07	sp|P01871|IGHM_HUMAN	46	0.000439643	0.000970711	TRUE
20200615_serum_NGlycP_1hDIA_rep3.mzML	794.662	794.092	0.569599	JNSDISSTR	JNSDISSTR	(N(N(H(H)(H(H)(H(N(H(A))))))))	A(1)H(6)N(3)	1	3	956.042	5618230	2.51506e+07	sp|P01871|IGHM_HUMAN	46	0.000408178	0.000970711	TRUE
20200615_serum_NGlycP_1hDIA_rep3.mzML	844.681	832.611	12.0703	JNSDISSTR	JNSDISSTR	(N(F)(N(H(N)(H(H))(H(N(H(A)))))))	A(1)F(1)H(5)N(4)	1	3	1018.4	16948200	162489820	sp|P01871|IGHM_HUMAN	46	0.00624775	0.00133176	TRUE
20200615_serum_NGlycP_1hDIA_rep1.mzML	844.245	847.337	-3.09212	JNSDISSTR	JNSDISSTR	(N(F)(N(H(H(N(H)))(H(N(H(A)))))))	A(1)F(1)H(5)N(4)	1	2	1527.1	1798550	2.69416e+07	sp|P01871|IGHM_HUMAN	46	1.74901e-10	0.00133176	TRUE
20200615_serum_NGlycP_1hDIA_rep2.mzML	844.513	846.69	-2.17686	JNSDISSTR	JNSDISSTR	(N(F)(N(H(H(N(H)))(H(N(H(A)))))))	A(1)F(1)H(5)N(4)	1	2	1527.1	2023700	3.57867e+07	sp|P01871|IGHM_HUMAN	46	0.000208565	0.00133176	TRUE
20200615_serum_NGlycP_1hDIA_rep3.mzML	843.807	848.193	-4.38616	JNSDISSTR	JNSDISSTR	(N(F)(N(H(H(N(H)))(H(N(H(A)))))))	A(1)F(1)H(5)N(4)	1	2	1527.1	1822060	2.75686e+07	sp|P01871|IGHM_HUMAN	46	1.82838e-05	0.00133176	TRUE
20200615_serum_NGlycP_1hDIA_rep2.mzML	794.476	829.965	-35.489	JNSDISSTR	JNSDISSTR	(N(F)(N(H(H(H)(H))(H(N(H(A)))))))	A(1)F(1)H(6)N(3)	1	3	1004.73	1726430	1.20504e+06	sp|P01871|IGHM_HUMAN	46	0.00846556	0.00377699	TRUE
20200615_serum_NGlycP_1hDIA_rep1.mzML	808.375	840.58	-32.2052	JNSDISSTR	JNSDISSTR	(N(F)(N(H(N)(H(N(F)(H(A))))(H(N(H)(F))(N(H)(F))))))	A(1)F(4)H(6)N(6)	1	4	1015.65	3133650	5.38059e+06	sp|P01871|IGHM_HUMAN	46	0.0222664	0.00476246	TRUE
20200615_serum_NGlycP_1hDIA_rep2.mzML	807.86	840.396	-32.5365	JNSDISSTR	JNSDISSTR	(N(F)(N(H(N)(H(N(F)(H(A))))(H(N(H)(F))(N(H)(F))))))	A(1)F(4)H(6)N(6)	1	4	1015.65	2831310	3.99502e+06	sp|P01871|IGHM_HUMAN	46	3.75205e-05	0.00476246	TRUE
20200615_serum_NGlycP_1hDIA_rep1.mzML	822.344	824.466	-2.1215	JNSDISSTR	JNSDISSTR	(N(F)(N(H(H(N(H))(N(H(A))))(H(N(H))(N(H(A)))))))	A(2)F(1)H(7)N(6)	1	4	1019.39	817346	3.7931e+06	sp|P01871|IGHM_HUMAN	46	0.0489996	0.00500638	TRUE
20200615_serum_NGlycP_1hDIA_rep2.mzML	747.512	825.048	-77.5364	JNSDISSTR	JNSDISSTR	(N(F)(N(H(H(N(H))(N(H(A))))(H(N(H))(N(H(A)))))))	A(2)F(1)H(7)N(6)	1	4	1019.39	3626180	1.95705e+07	sp|P01871|IGHM_HUMAN	46	0.000937713	0.00500638	TRUE
20200615_serum_NGlycP_1hDIA_rep1.mzML	867.769	866.875	0.894003	JNSDISSTR	JNSDISSTR	(N(F)(N(H(N)(H(N))(H(N(H(A)))))))	A(1)F(1)H(4)N(5)	1	3	1032.08	678397	2.93499e+06	sp|P01871|IGHM_HUMAN	46	0.0170744	0.00606556	TRUE
20200615_serum_NGlycP_1hDIA_rep2.mzML	847.204	865.492	-18.2879	JNSDISSTR	JNSDISSTR	(N(F)(N(H(N)(H(N))(H(N(H(A)))))))	A(1)F(1)H(4)N(5)	1	3	1032.08	11944800	121447	sp|P01871|IGHM_HUMAN	46	0.000984932	0.00606556	TRUE
20200615_serum_NGlycP_1hDIA_rep3.mzML	870.633	868.265	2.36826	JNSDISSTR	JNSDISSTR	(N(F)(N(H(N)(H(N))(H(N(H(A)))))))	A(1)F(1)H(4)N(5)	1	3	1032.08	1149360	3.98224e+06	sp|P01871|IGHM_HUMAN	46	0.00102347	0.00606556	TRUE
20200615_serum_NGlycP_1hDIA_rep1.mzML	846.484	844.753	1.73086	JNSDISSTR	JNSDISSTR	(N(F)(N(H(N)(H(H)(H))(H(N)(N(H))))))	F(1)H(6)N(5)	1	3	1043.09	10772500	4.50827e+06	sp|P01871|IGHM_HUMAN	46	0.0166486	0.00152913	TRUE
20200615_serum_NGlycP_1hDIA_rep2.mzML	847.204	844.424	2.78041	JNSDISSTR	JNSDISSTR	(N(F)(N(H(N)(H(N(H)))(H(N(H(H)))))))	F(1)H(6)N(5)	1	3	1043.09	10590800	4.54601e+06	sp|P01871|IGHM_HUMAN	46	0.000286527	0.00152913	TRUE
20200615_serum_NGlycP_1hDIA_rep3.mzML	845.658	846.046	-0.387715	JNSDISSTR	JNSDISSTR	(N(F)(N(H(N)(H(N(H)))(H(N(H(H)))))))	F(1)H(6)N(5)	1	3	1043.09	10108100	4.31454e+06	sp|P01871|IGHM_HUMAN	46	0.000122406	0.00152913	TRUE
20200615_serum_NGlycP_1hDIA_rep1.mzML	846.484	862.533	-16.0492	JNSDISSTR	JNSDISSTR	(N(F)(N(H(N)(H(H)(H))(H(N)(N(F))))))	F(2)H(5)N(5)	1	3	1037.75	11161400	3.77466e+07	sp|P01871|IGHM_HUMAN	46	0.0367278	0.00186547	TRUE
20200615_serum_NGlycP_1hDIA_rep2.mzML	847.204	861.196	-13.9922	JNSDISSTR	JNSDISSTR	(N(F)(N(H(N)(H(N(H)))(H(N(H(F)))))))	F(2)H(5)N(5)	1	3	1037.75	11233200	3.94195e+07	sp|P01871|IGHM_HUMAN	46	0.00039562	0.00186547	TRUE
20200615_serum_NGlycP_1hDIA_rep3.mzML	845.658	863.538	-17.8796	JNSDISSTR	JNSDISSTR	(N(F)(N(H(N)(H(N(H)))(H(N(H(F)))))))	F(2)H(5)N(5)	1	3	1037.75	10525900	4.01332e+07	sp|P01871|IGHM_HUMAN	46	0.000186729	0.00186547	TRUE
20200615_serum_NGlycP_1hDIA_rep1.mzML	846.484	842.849	3.63492	JNSDISSTR	JNSDISSTR	(N(F)(N(H(N)(H(H)(H))(H(N(H)(F))))))	F(2)H(6)N(4)	1	3	1024.08	10788000	6.82433e+06	sp|P01871|IGHM_HUMAN	46	0.00868141	0.00154435	TRUE
20200615_serum_NGlycP_1hDIA_rep2.mzML	847.204	842.644	4.55975	JNSDISSTR	JNSDISSTR	(N(F)(N(H(N)(H(H)(H))(H(N(H)(F))))))	F(2)H(6)N(4)	1	3	1024.08	10783100	6.44605e+06	sp|P01871|IGHM_HUMAN	46	0.00130257	0.00154435	TRUE
20200615_serum_NGlycP_1hDIA_rep3.mzML	845.658	844.268	1.39023	JNSDISSTR	JNSDISSTR	(N(F)(N(H(N)(H(H)(H))(H(N(H)(F))))))	F(2)H(6)N(4)	1	3	1024.08	10119700	5.69243e+06	sp|P01871|IGHM_HUMAN	46	0.00281136	0.00154435	TRUE
20200615_serum_NGlycP_1hDIA_rep2.mzML	864.631	857.274	7.35726	JNSDISSTR	JNSDISSTR	(N(F)(N(H(N)(H(N(H)))(H(N(H(A)))))))	A(1)F(1)H(5)N(5)	1	3	1086.1	12833000	8.18633e+07	sp|P01871|IGHM_HUMAN	46	0.00124809	0.000986112	TRUE
20200615_serum_NGlycP_1hDIA_rep3.mzML	868.153	859.213	8.94049	JNSDISSTR	JNSDISSTR	(N(F)(N(H(N)(H(N(H)))(H(N(H(A)))))))	A(1)F(1)H(5)N(5)	1	3	1086.1	15879700	6.64891e+07	sp|P01871|IGHM_HUMAN	46	0.00124667	0.000986112	TRUE
20200615_serum_NGlycP_1hDIA_rep1.mzML	867.699	868.326	-0.627372	JNSDISSTR	JNSDISSTR	(N(F)(N(H(N)(H(N(H)))(H(N(H(A)))))))	A(1)F(1)H(5)N(5)	1	2	1628.64	888069	6.18033e+06	sp|P01871|IGHM_HUMAN	46	0.0061785	0.000986112	TRUE
20200615_serum_NGlycP_1hDIA_rep2.mzML	864.01	866.909	-2.89929	JNSDISSTR	JNSDISSTR	(N(F)(N(H(N)(H(N(H)))(H(N(H(A)))))))	A(1)F(1)H(5)N(5)	1	2	1628.64	919149	5.09547e+06	sp|P01871|IGHM_HUMAN	46	0.00374597	0.000986112	TRUE
20200615_serum_NGlycP_1hDIA_rep3.mzML	867.601	869.806	-2.20491	JNSDISSTR	JNSDISSTR	(N(F)(N(H(N)(H(N(H)))(H(N(H(A)))))))	A(1)F(1)H(5)N(5)	1	2	1628.64	1023140	5.21411e+06	sp|P01871|IGHM_HUMAN	46	0.0439996	0.000986112	TRUE
20200615_serum_NGlycP_1hDIA_rep1.mzML	868.576	868.671	-0.0947083	JNSDISSTR	JNSDISSTR	(N(F)(N(H(N)(H(H))(H(N(H))(N(H)(F))))))	F(2)H(6)N(5)	1	3	1091.77	13261800	36608416	sp|P01871|IGHM_HUMAN	46	9.45115e-05	0.000939743	TRUE
20200615_serum_NGlycP_1hDIA_rep2.mzML	864.631	867.243	-2.61194	JNSDISSTR	JNSDISSTR	(N(F)(N(H(N)(H(H))(H(N(H))(N(H)(F))))))	F(2)H(6)N(5)	1	3	1091.77	12868700	2.78812e+07	sp|P01871|IGHM_HUMAN	46	0.00038936	0.000939743	TRUE
20200615_serum_NGlycP_1hDIA_rep3.mzML	868.134	870.166	-2.03196	JNSDISSTR	JNSDISSTR	(N(F)(N(H(N)(H(H))(H(N(H))(N(H)(F))))))	F(2)H(6)N(5)	1	3	1091.77	15469800	23200619	sp|P01871|IGHM_HUMAN	46	0.0003904	0.000939743	TRUE
20200615_serum_NGlycP_1hDIA_rep1.mzML	868.376	867.756	0.619678	JNSDISSTR	JNSDISSTR	(N(F)(N(H(N)(H(N(H(H))))(H(N(H(H)))))))	F(1)H(7)N(5)	1	3	1097.1	4122700	892355	sp|P01871|IGHM_HUMAN	46	0.00917875	0.00477221	TRUE
20200615_serum_NGlycP_1hDIA_rep2.mzML	864.881	866.354	-1.47336	JNSDISSTR	JNSDISSTR	(N(F)(N(H(N)(H(H)(H))(H(N(H))(N(H))))))	F(1)H(7)N(5)	1	3	1097.1	4035800	519646	sp|P01871|IGHM_HUMAN	46	0.0359848	0.00477221	TRUE
20200615_serum_NGlycP_1hDIA_rep3.mzML	868.299	869.205	-0.905501	JNSDISSTR	JNSDISSTR	(N(F)(N(H(N)(H(N(H(H))))(H(N(H(H)))))))	F(1)H(7)N(5)	1	3	1097.1	4270500	412128	sp|P01871|IGHM_HUMAN	46	0.00919513	0.00477221	TRUE
20200615_serum_NGlycP_1hDIA_rep1.mzML	672.27	668.956	3.31375	JNSDISSTR	JNSDISSTR	(N(N(H(H(H))(H(H)))))	H(5)N(2)	1	2	1105.45	5014380	2.14489e+07	sp|P01871|IGHM_HUMAN	46	4.48795e-07	0.00242805	TRUE
20200615_serum_NGlycP_1hDIA_rep2.mzML	671.614	667.828	3.78584	JNSDISSTR	JNSDISSTR	(N(N(H(H(H))(H(H)))))	H(5)N(2)	1	2	1105.45	4583940	1.8047e+07	sp|P01871|IGHM_HUMAN	46	1.59043e-06	0.00242805	TRUE
20200615_serum_NGlycP_1hDIA_rep3.mzML	668.645	665.292	3.35254	JNSDISSTR	JNSDISSTR	(N(N(H(H(H))(H(H)))))	H(5)N(2)	1	2	1105.45	3851760	7.95375e+06	sp|P01871|IGHM_HUMAN	46	2.30342e-06	0.00242805	TRUE
20200615_serum_NGlycP_1hDIA_rep1.mzML	675.058	669.865	5.19294	JNSDISSTR	JNSDISSTR	(N(N(H(H(H))(H(H)(H)))))	H(6)N(2)	1	2	1186.47	3181380	8.63007e+06	sp|P01871|IGHM_HUMAN	46	5.24506e-07	0.00424694	TRUE
20200615_serum_NGlycP_1hDIA_rep2.mzML	673.157	668.71	4.44664	JNSDISSTR	JNSDISSTR	(N(N(H(H(H))(H(H)(H)))))	H(6)N(2)	1	2	1186.47	2891770	1.28185e+07	sp|P01871|IGHM_HUMAN	46	0.000654754	0.00424694	TRUE
20200615_serum_NGlycP_1hDIA_rep3.mzML	670.284	666.165	4.11933	JNSDISSTR	JNSDISSTR	(N(N(H(H(H))(H(H)(H)))))	H(6)N(2)	1	2	1186.47	1490880	5.00387e+06	sp|P01871|IGHM_HUMAN	46	0.000165155	0.00424694	TRUE
20200615_serum_NGlycP_1hDIA_rep1.mzML	674.866	660.523	14.3431	JNSDISSTR	JNSDISSTR	(N(H)(N(H(H)(H(N(H))))))	H(5)N(3)	1	2	1206.98	312570	540036	sp|P01871|IGHM_HUMAN	46	1.43724e-05	0.00392265	TRUE
20200615_serum_NGlycP_1hDIA_rep1.mzML	1050.46	1068.95	-18.4937	JVTAEQAR	JVTAEQAR	(N(N(H(H)(H(N(H(A)))(N(H(A)))))))	A(2)H(5)N(4)	1	3	1031.75	13015300	1.79121e+08	sp|P00748|FA12_HUMAN	249	0.0011259	0.00196822	TRUE
20200615_serum_NGlycP_1hDIA_rep2.mzML	1059.78	1078.53	-18.7545	JVTAEQAR	JVTAEQAR	(N(N(H(H)(H(N(H(A)))(N(H(A)))))))	A(2)H(5)N(4)	1	3	1031.75	14054300	1.49578e+08	sp|P00748|FA12_HUMAN	249	0.000326789	0.00196822	TRUE
20200615_serum_NGlycP_1hDIA_rep3.mzML	1059.73	1077.44	-17.7106	JVTAEQAR	JVTAEQAR	(N(N(H(H)(H(N(H(A)))(N(H(A)))))))	A(2)H(5)N(4)	1	3	1031.75	12856700	9.41966e+07	sp|P00748|FA12_HUMAN	249	0.000327763	0.00196822	TRUE
20200615_serum_NGlycP_1hDIA_rep1.mzML	1050.01	1069.52	-19.5057	JVTAEQAR	JVTAEQAR	(N(N(H(H(N(H(A))))(H(N(H(A)))))))	A(2)H(5)N(4)	1	2	1547.12	1971580	2.05843e+07	sp|P00748|FA12_HUMAN	249	0.00169227	0.00196822	TRUE
20200615_serum_NGlycP_1hDIA_rep2.mzML	1058.43	1079.1	-20.6672	JVTAEQAR	JVTAEQAR	(N(N(H(H(N(H(A))))(H(N(H(A)))))))	A(2)H(5)N(4)	1	2	1547.12	1380840	1.65534e+07	sp|P00748|FA12_HUMAN	249	7.8163e-05	0.00196822	TRUE
20200615_serum_NGlycP_1hDIA_rep3.mzML	1059.74	1078	-18.2627	JVTAEQAR	JVTAEQAR	(N(N(H(H)(H(N(H(A)))(N(H(A)))))))	A(2)H(5)N(4)	1	2	1547.12	1041260	8.40202e+06	sp|P00748|FA12_HUMAN	249	0.0176177	0.00196822	TRUE
20200615_serum_NGlycP_1hDIA_rep1.mzML	2165.93	2173.16	-7.22803	JVTFWGR	JVTFWGR	(N(F)(N(H(H(N(H)))(H(N(H(A)))))))	A(1)F(1)H(5)N(4)	1	3	980.4	1594720	1.53204e+07	sp|P27918|PROP_HUMAN	428	0.0335334	0.00954546	TRUE
20200615_serum_NGlycP_1hDIA_rep2.mzML	2170.53	2178.85	-8.31978	JVTFWGR	JVTFWGR	(N(F)(N(H(H(N(H)))(H(N(H(A)))))))	A(1)F(1)H(5)N(4)	1	3	980.4	1932770	2.01736e+07	sp|P27918|PROP_HUMAN	428	0.00573419	0.00954546	TRUE
20200615_serum_NGlycP_1hDIA_rep3.mzML	2170.02	2175.87	-5.85469	JVTFWGR	JVTFWGR	(N(F)(N(H(H(N(H)))(H(N(H(A)))))))	A(1)F(1)H(5)N(4)	1	3	980.4	1944420	2.03111e+07	sp|P27918|PROP_HUMAN	428	0.00474152	0.00954546	TRUE
20200615_serum_NGlycP_1hDIA_rep1.mzML	818.376	805.969	12.4073	KKEDALJETR	KKEDALJETR	(N(N(H(H(N(H(A))))(H(N(H(A)))))))	A(2)H(5)N(4)	7	4	852.857	1694360	4.86826e+06	sp|P10909|CLUS_HUMAN	86	8.1681e-05	0.00165176	TRUE
20200615_serum_NGlycP_1hDIA_rep2.mzML	818.591	806.127	12.4641	KKEDALJETR	KKEDALJETR	(N(N(H(H(N(H(A))))(H(N(H(A)))))))	A(2)H(5)N(4)	7	4	852.857	1586770	4.40371e+06	sp|P10909|CLUS_HUMAN	86	0.00408755	0.00165176	TRUE
20200615_serum_NGlycP_1hDIA_rep3.mzML	821.67	807.478	14.1916	KKEDALJETR	KKEDALJETR	(N(N(H(H(N(H(A))))(H(N(H(A)))))))	A(2)H(5)N(4)	7	4	852.857	1634990	6.00294e+06	sp|P10909|CLUS_HUMAN	86	0.000502915	0.00165176	TRUE
20200615_serum_NGlycP_1hDIA_rep1.mzML	818.246	820.424	-2.17843	KKEDALJETR	KKEDALJETR	(N(N(H(H(N(H(A))))(H(N(H(A)))))))	A(2)H(5)N(4)	7	3	1136.81	9077360	7.24563e+07	sp|P10909|CLUS_HUMAN	86	2.75457e-06	0.00165176	TRUE
20200615_serum_NGlycP_1hDIA_rep2.mzML	818.821	821.289	-2.46818	KKEDALJETR	KKEDALJETR	(N(N(H(H(N(H(A))))(H(N(H(A)))))))	A(2)H(5)N(4)	7	3	1136.81	9281960	55800638	sp|P10909|CLUS_HUMAN	86	0.000269328	0.00165176	TRUE
20200615_serum_NGlycP_1hDIA_rep3.mzML	823.952	823.049	0.903246	KKEDALJETR	KKEDALJETR	(N(N(H(H(N(H(A))))(H(N(H(A)))))))	A(2)H(5)N(4)	7	3	1136.81	10256200	6.25875e+07	sp|P10909|CLUS_HUMAN	86	0.00255963	0.00165176	TRUE
20200615_serum_NGlycP_1hDIA_rep2.mzML	1003.88	1034.79	-30.9094	KKEDALJETR	KKEDALJETR	(N(N(H(H(N(H(A))))(H(N(H(A)))(N(H(A)))))))	A(3)H(6)N(5)	7	4	1016.91	3358800	2.44313e+07	sp|P10909|CLUS_HUMAN	86	0.00189902	0.00115523	TRUE
20200615_serum_NGlycP_1hDIA_rep3.mzML	1000.65	1034.66	-34.0067	KKEDALJETR	KKEDALJETR	(N(N(H(H(N(H(A))))(H(N(H(A)))(N(H(A)))))))	A(3)H(6)N(5)	7	4	1016.91	2985510	2.50519e+07	sp|P10909|CLUS_HUMAN	86	0.00100141	0.00115523	TRUE
20200615_serum_NGlycP_1hDIA_rep1.mzML	992.329	1024.62	-32.2927	KKEDALJETR	KKEDALJETR	(N(N(H(N(H(A)))(H(N(H(A))))(H(N(H(A)))))))	A(3)H(6)N(5)	7	3	1355.55	21300800	1.64529e+08	sp|P10909|CLUS_HUMAN	86	0.000104094	0.00115523	TRUE
20200615_serum_NGlycP_1hDIA_rep2.mzML	994.289	1031.86	-37.5757	KKEDALJETR	KKEDALJETR	(N(N(H(H(N(H(A))))(H(N(H(A)))(N(H(A)))))))	A(3)H(6)N(5)	7	3	1355.55	22963100	1.57122e+08	sp|P10909|CLUS_HUMAN	86	8.28677e-05	0.00115523	TRUE
20200615_serum_NGlycP_1hDIA_rep3.mzML	999.513	1031.85	-32.3381	KKEDALJETR	KKEDALJETR	(N(N(H(H(N(H(A))))(H(N(H(A)))(N(H(A)))))))	A(3)H(6)N(5)	7	3	1355.55	21085000	156234984	sp|P10909|CLUS_HUMAN	86	4.5831e-05	0.00115523	TRUE
20200615_serum_NGlycP_1hDIA_rep2.mzML	986.2	1017.54	-31.3389	KKEDALJETR	KKEDALJETR	(N(N(H(H(N(F)(H(A))))(H(N(H(A)))(N(H(A)))))))	A(3)F(1)H(6)N(5)	7	3	1404.24	5415470	6.53768e+07	sp|P10909|CLUS_HUMAN	86	0.0233297	0.00212194	TRUE
20200615_serum_NGlycP_1hDIA_rep3.mzML	991.14	1018.04	-26.8958	KKEDALJETR	KKEDALJETR	(N(N(H(H(N(F)(H(A))))(H(N(H(A)))(N(H(A)))))))	A(3)F(1)H(6)N(5)	7	3	1404.24	4537610	7.71419e+07	sp|P10909|CLUS_HUMAN	86	0.000915797	0.00212194	TRUE
20200615_serum_NGlycP_1hDIA_rep1.mzML	825.511	828.117	-2.60555	KKEDALJETR	KKEDALJETR	(N(N(H(H(N(H(A))))(H(N(H))(N(H(A)))))))	A(2)H(6)N(5)	7	3	1258.52	1509650	11451985	sp|P10909|CLUS_HUMAN	86	0.0121189	0.0021448	TRUE
20200615_serum_NGlycP_1hDIA_rep2.mzML	847.016	828.444	18.5721	KKEDALJETR	KKEDALJETR	(N(N(H(H(N(H(A))))(H(N(H))(N(H(A)))))))	A(2)H(6)N(5)	7	3	1258.52	891035	8.31387e+06	sp|P10909|CLUS_HUMAN	86	0.000688204	0.0021448	TRUE
20200615_serum_NGlycP_1hDIA_rep3.mzML	827.097	829.981	-2.88364	KKEDALJETR	KKEDALJETR	(N(N(H(H(N(H(A))))(H(N(H))(N(H(A)))))))	A(2)H(6)N(5)	7	3	1258.52	1645710	1.08012e+07	sp|P10909|CLUS_HUMAN	86	1.77105e-05	0.0021448	TRUE
20200615_serum_NGlycP_1hDIA_rep1.mzML	818.94	836.679	-17.7388	KKEDALJETR	KKEDALJETR	(N(N(H(H(N(H)(F)))(H(N(H(A)))(N(H(A)))))))	A(2)F(1)H(6)N(5)	7	3	1307.2	873987	5.8357e+06	sp|P10909|CLUS_HUMAN	86	0.00385169	0.00417608	TRUE
20200615_serum_NGlycP_1hDIA_rep2.mzML	818.774	836.454	-17.6803	KKEDALJETR	KKEDALJETR	(N(N(H(H(N(H)(F)))(H(N(H(A)))(N(H(A)))))))	A(2)F(1)H(6)N(5)	7	3	1307.2	864302	3.98156e+06	sp|P10909|CLUS_HUMAN	86	0.00880792	0.00417608	TRUE
20200615_serum_NGlycP_1hDIA_rep3.mzML	821.015	837.78	-16.7653	KKEDALJETR	KKEDALJETR	(N(N(H(H(N(H)(F)))(H(N(H(A)))(N(H(A)))))))	A(2)F(1)H(6)N(5)	7	3	1307.2	917864	6.48697e+06	sp|P10909|CLUS_HUMAN	86	1.02698e-06	0.00417608	TRUE
20200615_serum_NGlycP_1hDIA_rep1.mzML	992.401	1050.25	-57.85	KKEDALJETR	KKEDALJETR	(N(N(H(N)(H(H)(H))(H(N(H(A)))(N(F)(H(A)))))))	A(2)F(1)H(7)N(5)	7	3	1361.22	6745150	6.82506e+06	sp|P10909|CLUS_HUMAN	86	0.000189184	0.00307609	TRUE
20200615_serum_NGlycP_1hDIA_rep2.mzML	994.553	1059.59	-65.0341	KKEDALJETR	KKEDALJETR	(N(N(H(N)(H(H)(H))(H(N(H(A)))(N(F)(H(A)))))))	A(2)F(1)H(7)N(5)	7	3	1361.22	7062150	6.16281e+06	sp|P10909|CLUS_HUMAN	86	0.00017601	0.00307609	TRUE
20200615_serum_NGlycP_1hDIA_rep3.mzML	1000.1	1058.62	-58.524	KKEDALJETR	KKEDALJETR	(N(N(H(N)(H(H)(H))(H(N(H(A)))(N(F)(H(A)))))))	A(2)F(1)H(7)N(5)	7	3	1361.22	6829030	4637101	sp|P10909|CLUS_HUMAN	86	0.000205102	0.00307609	TRUE
20200615_serum_NGlycP_1hDIA_rep1.mzML	989.087	1012.61	-23.5192	KKEDALJETR	KKEDALJETR	(N(N(H(N)(H(H)(H))(H(N(F)(H(A)))(N(F)(H(A)))))))	A(2)F(2)H(7)N(5)	7	3	1409.91	3786260	3.15863e+06	sp|P10909|CLUS_HUMAN	86	0.00577777	0.00440182	TRUE
20200615_serum_NGlycP_1hDIA_rep2.mzML	990.9	1018.66	-27.7591	KKEDALJETR	KKEDALJETR	(N(N(H(N)(H(H)(H))(H(N(F)(H(A)))(N(F)(H(A)))))))	A(2)F(2)H(7)N(5)	7	3	1409.91	4095420	3383936	sp|P10909|CLUS_HUMAN	86	7.99052e-05	0.00440182	TRUE
20200615_serum_NGlycP_1hDIA_rep3.mzML	995.849	1019.11	-23.265	KKEDALJETR	KKEDALJETR	(N(N(H(N)(H(H)(H))(H(N(F)(H(A)))(N(F)(H(A)))))))	A(2)F(2)H(7)N(5)	7	3	1409.91	4637460	3.85445e+06	sp|P10909|CLUS_HUMAN	86	0.00021729	0.00440182	TRUE
20200615_serum_NGlycP_1hDIA_rep1.mzML	1617.92	1558.16	59.7588	KLHINHNJLTESVGPLPK	KLHINHNJLTESVGPLPK	(N(F)(N(H(H(N(H)))(H(N(H(A)))))))	A(1)F(1)H(5)N(4)	8	4	1018.47	1151260	7.65004e+06	sp|P51884|LUM_HUMAN	127	0.0152342	0.000756673	TRUE
20200615_serum_NGlycP_1hDIA_rep2.mzML	1620.99	1565.05	55.944	KLHINHNJLTESVGPLPK	KLHINHNJLTESVGPLPK	(N(F)(N(H(H(N(H)))(H(N(H(A)))))))	A(1)F(1)H(5)N(4)	8	4	1018.47	1081350	6.86204e+06	sp|P51884|LUM_HUMAN	127	0.0189343	0.000756673	TRUE
20200615_serum_NGlycP_1hDIA_rep3.mzML	1617.88	1564.3	53.5804	KLHINHNJLTESVGPLPK	KLHINHNJLTESVGPLPK	(N(F)(N(H(H(N(H)))(H(N(H(A)))))))	A(1)F(1)H(5)N(4)	8	4	1018.47	1056050	7934720	sp|P51884|LUM_HUMAN	127	0.00338008	0.000756673	TRUE
20200615_serum_NGlycP_1hDIA_rep1.mzML	3340.6	3259.58	81.0158	KLPPGLLAJFTLLR	KLPPGLLAJFTLLR	(N(N(H(H(N(H(A))))(H(N(H(A)))))))	A(2)H(5)N(4)	9	3	1253.25	1474830	1.69e+07	sp|P02750|A2GL_HUMAN	186	0.00849608	0.00387102	TRUE
20200615_serum_NGlycP_1hDIA_rep2.mzML	3340.73	3261.93	78.7982	KLPPGLLAJFTLLR	KLPPGLLAJFTLLR	(N(N(H(H(N(H(A))))(H(N(H(A)))))))	A(2)H(5)N(4)	9	3	1253.25	1661420	1.90904e+07	sp|P02750|A2GL_HUMAN	186	0.0187921	0.00387102	TRUE
20200615_serum_NGlycP_1hDIA_rep3.mzML	3338.19	3253.46	84.7271	KLPPGLLAJFTLLR	KLPPGLLAJFTLLR	(N(N(H(H(N(H(A))))(H(N(H(A)))))))	A(2)H(5)N(4)	9	3	1253.25	1426570	1.44511e+07	sp|P02750|A2GL_HUMAN	186	0.00130667	0.00387102	TRUE
20200615_serum_NGlycP_1hDIA_rep1.mzML	816.147	867.363	-51.2158	KMLYRDFJMTGWAYK	KMLYRDFJM[147]TGWAYK	(N(N(H(H)(H(H)))))	H(4)N(2)	8	4	749.325	8267890	4.60128e+07	sp|Q9ULR3|PPM1H_HUMAN	354	7.58916e-05	0.00817692	TRUE
20200615_serum_NGlycP_1hDIA_rep2.mzML	814.314	865.97	-51.6556	KMLYRDFJMTGWAYK	KMLYRDFJM[147]TGWAYK	(N(N(H(H)(H(H)))))	H(4)N(2)	8	4	749.325	7492490	3.95657e+07	sp|Q9ULR3|PPM1H_HUMAN	354	1.88769e-05	0.00817692	TRUE
20200615_serum_NGlycP_1hDIA_rep3.mzML	832.893	868.786	-35.8931	KMLYRDFJMTGWAYK	KMLYRDFJM[147]TGWAYK	(N(N(H(H)(H(H)))))	H(4)N(2)	8	4	749.325	1260730	7707843	sp|Q9ULR3|PPM1H_HUMAN	354	0.000690568	0.00817692	TRUE
20200615_serum_NGlycP_1hDIA_rep1.mzML	894.788	892.818	1.97049	KMPJSTR	KMPJSTR	(N(F)(N(H(H(N))(H(N)))))	F(1)H(3)N(4)	4	2	1139.49	249115	8.18033e+06	sp|Q8IYW5|RN168_HUMAN	538	0.00344216	0.00166887	TRUE
20200615_serum_NGlycP_1hDIA_rep3.mzML	892.677	894.77	-2.09306	KMPJSTR	KMPJSTR	(N(F)(N(H(H(N))(H(N)))))	F(1)H(3)N(4)	4	2	1139.49	331248	7.79846e+06	sp|Q8IYW5|RN168_HUMAN	538	1.12835e-11	0.00166887	TRUE
20200615_serum_NGlycP_1hDIA_rep1.mzML	2292.91	2289.29	3.61943	KVCQDCPLLAPLJDTR	KVC[160]QDC[160]PLLAPLJDTR	(N(N(H(H(H))(H(N)(N(H(A)))))))	A(1)H(5)N(4)	13	3	1271.88	1808030	1.1129e+07	sp|P02765|FETUA_HUMAN	156	0.0278632	0.00541866	TRUE
20200615_serum_NGlycP_1hDIA_rep2.mzML	2294.27	2293.27	1.00294	KVCQDCPLLAPLJDTR	KVC[160]QDC[160]PLLAPLJDTR	(N(N(H(H(N(H)))(H(N(H(A)))))))	A(1)H(5)N(4)	13	3	1271.88	2156760	1.35523e+07	sp|P02765|FETUA_HUMAN	156	0.00167121	0.00541866	TRUE
20200615_serum_NGlycP_1hDIA_rep3.mzML	2290.1	2290.68	-0.575341	KVCQDCPLLAPLJDTR	KVC[160]QDC[160]PLLAPLJDTR	(N(N(H(H(N(H)))(H(N(H(A)))))))	A(1)H(5)N(4)	13	3	1271.88	1923190	1.32769e+07	sp|P02765|FETUA_HUMAN	156	0.00815282	0.00541866	TRUE
20200615_serum_NGlycP_1hDIA_rep1.mzML	2527.2	2513.7	13.4979	LAGKPTHVJVSVVMAEVDGTCY	LAGKPTHVJVSVVMAEVDGTC[160]Y	(N(N(H(H(H))(H(H)))))	H(5)N(2)	9	4	891.647	1946640	5.39867e+06	sp|P01876|IGHA1_HUMAN	340	0.0132426	0.000581545	TRUE
20200615_serum_NGlycP_1hDIA_rep2.mzML	2536.57	2518.23	18.3357	LAGKPTHVJVSVVMAEVDGTCY	LAGKPTHVJVSVVMAEVDGTC[160]Y	(N(N(H(H(H))(H(H)))))	H(5)N(2)	9	4	891.647	1653910	2.76924e+06	sp|P01876|IGHA1_HUMAN	340	0.00208764	0.000581545	TRUE
20200615_serum_NGlycP_1hDIA_rep3.mzML	2529.86	2513.73	16.1338	LAGKPTHVJVSVVMAEVDGTCY	LAGKPTHVJVSVVMAEVDGTC[160]Y	(N(N(H(H(H))(H(H)))))	H(5)N(2)	9	4	891.647	1748990	3.94956e+06	sp|P01876|IGHA1_HUMAN	340	0.0139723	0.000581545	TRUE
20200615_serum_NGlycP_1hDIA_rep1.mzML	2520.23	2506.3	13.9276	LAGKPTHVJVSVVMAEVDGTCY	LAGKPTHVJVSVVMAEVDGTC[160]Y	(N(F)(N(H(N)(H(N))(H(N(H))))))	F(1)H(4)N(5)	9	4	1039.96	2673900	1.30944e+07	sp|P01876|IGHA1_HUMAN	340	0.00799368	0.00119288	TRUE
20200615_serum_NGlycP_1hDIA_rep2.mzML	2528.46	2510.03	18.428	LAGKPTHVJVSVVMAEVDGTCY	LAGKPTHVJVSVVMAEVDGTC[160]Y	(N(F)(N(H(N)(H(N))(H(N(H))))))	F(1)H(4)N(5)	9	4	1039.96	2636440	1.45458e+07	sp|P01876|IGHA1_HUMAN	340	0.000700002	0.00119288	TRUE
20200615_serum_NGlycP_1hDIA_rep3.mzML	2521.17	2505.99	15.1795	LAGKPTHVJVSVVMAEVDGTCY	LAGKPTHVJVSVVMAEVDGTC[160]Y	(N(F)(N(H(N)(H(N))(H(N(H))))))	F(1)H(4)N(5)	9	4	1039.96	2649600	17042998	sp|P01876|IGHA1_HUMAN	340	0.0155877	0.00119288	TRUE
20200615_serum_NGlycP_1hDIA_rep1.mzML	2519.65	2506.59	13.0561	LAGKPTHVJVSVVMAEVDGTCY	LAGKPTHVJVSVVMAEVDGTC[160]Y	(N(F)(N(H(N)(H(N))(H(N(H))))))	F(1)H(4)N(5)	9	3	1386.28	1598710	3.8438e+07	sp|P01876|IGHA1_HUMAN	340	0.00254321	0.00119288	TRUE
20200615_serum_NGlycP_1hDIA_rep2.mzML	2527.95	2510.34	17.6142	LAGKPTHVJVSVVMAEVDGTCY	LAGKPTHVJVSVVMAEVDGTC[160]Y	(N(F)(N(H(N)(H(N))(H(N(H))))))	F(1)H(4)N(5)	9	3	1386.28	2001200	5.0121e+07	sp|P01876|IGHA1_HUMAN	340	0.0141358	0.00119288	TRUE
20200615_serum_NGlycP_1hDIA_rep3.mzML	2520.29	2506.28	14.015	LAGKPTHVJVSVVMAEVDGTCY	LAGKPTHVJVSVVMAEVDGTC[160]Y	(N(F)(N(H(N)(H(N))(H(N(H))))))	F(1)H(4)N(5)	9	3	1386.28	1644580	4.39502e+07	sp|P01876|IGHA1_HUMAN	340	0.0114777	0.00119288	TRUE
20200615_serum_NGlycP_1hDIA_rep1.mzML	2520.23	2484.29	35.9426	LAGKPTHVJVSVVMAEVDGTCY	LAGKPTHVJVSVVMAEVDGTC[160]Y	(N(F)(N(H(N)(H(H))(H(N(H))))))	F(1)H(5)N(4)	9	4	1029.7	2154910	1.6418e+06	sp|P01876|IGHA1_HUMAN	340	0.00903248	0.00320464	TRUE
20200615_serum_NGlycP_1hDIA_rep2.mzML	2528.46	2486.46	41.9998	LAGKPTHVJVSVVMAEVDGTCY	LAGKPTHVJVSVVMAEVDGTC[160]Y	(N(F)(N(H(N)(H(H))(H(N(H))))))	F(1)H(5)N(4)	9	4	1029.7	2018380	1.52807e+06	sp|P01876|IGHA1_HUMAN	340	0.00156027	0.00320464	TRUE
20200615_serum_NGlycP_1hDIA_rep3.mzML	2521.17	2484.25	36.9228	LAGKPTHVJVSVVMAEVDGTCY	LAGKPTHVJVSVVMAEVDGTC[160]Y	(N(F)(N(H(H(N(H)))(H(N(H))))))	F(1)H(5)N(4)	9	4	1029.7	1960420	1.53209e+06	sp|P01876|IGHA1_HUMAN	340	0.0350938	0.00320464	TRUE
20200615_serum_NGlycP_1hDIA_rep1.mzML	2780	2789.9	-9.90339	LAGKPTHVJVSVVMAEVDGTCY	LAGKPTHVJVSVVMAEVDGTC[160]Y	(N(N(H(H(N(H)))(H(N(H(A)))))))	A(1)H(5)N(4)	9	3	1420.95	1948040	3.26242e+07	sp|P01876|IGHA1_HUMAN	340	0.00295631	0.00120549	TRUE
20200615_serum_NGlycP_1hDIA_rep2.mzML	2780.38	2790.8	-10.4188	LAGKPTHVJVSVVMAEVDGTCY	LAGKPTHVJVSVVMAEVDGTC[160]Y	(N(N(H(H(H))(H(N)(N(H(A)))))))	A(1)H(5)N(4)	9	3	1420.95	2083080	4.20568e+07	sp|P01876|IGHA1_HUMAN	340	0.00257643	0.00120549	TRUE
20200615_serum_NGlycP_1hDIA_rep3.mzML	2778.37	2787.08	-8.70663	LAGKPTHVJVSVVMAEVDGTCY	LAGKPTHVJVSVVMAEVDGTC[160]Y	(N(N(H(H(N(H)))(H(N(H(A)))))))	A(1)H(5)N(4)	9	3	1420.95	1688130	3.19233e+07	sp|P01876|IGHA1_HUMAN	340	0.0364531	0.00120549	TRUE
20200615_serum_NGlycP_1hDIA_rep1.mzML	2781.85	2811.87	-30.019	LAGKPTHVJVSVVMAEVDGTCY	LAGKPTHVJVSVVMAEVDGTC[160]Y	(N(N(H(H(H)(H))(H(N(H(A)))))))	A(1)H(6)N(3)	9	4	1055.7	1967570	1.44114e+06	sp|P01876|IGHA1_HUMAN	340	0.0057427	0.00393125	TRUE
20200615_serum_NGlycP_1hDIA_rep2.mzML	2780.16	2814.71	-34.5547	LAGKPTHVJVSVVMAEVDGTCY	LAGKPTHVJVSVVMAEVDGTC[160]Y	(N(N(H(H(H)(H))(H(N(H(A)))))))	A(1)H(6)N(3)	9	4	1055.7	1816600	1.56666e+06	sp|P01876|IGHA1_HUMAN	340	0.0391693	0.00393125	TRUE
20200615_serum_NGlycP_1hDIA_rep1.mzML	2781.07	2807.26	-26.1935	LAGKPTHVJVSVVMAEVDGTCY	LAGKPTHVJVSVVMAEVDGTC[160]Y	(N(N(H(H(H))(H(N(H))(N(H)(F))))))	F(1)H(6)N(4)	9	4	1070.21	2502680	1.6491e+06	sp|P01876|IGHA1_HUMAN	340	0.00211366	0.0038968	TRUE
20200615_serum_NGlycP_1hDIA_rep2.mzML	2780.16	2809.51	-29.3484	LAGKPTHVJVSVVMAEVDGTCY	LAGKPTHVJVSVVMAEVDGTC[160]Y	(N(N(H(H(H))(H(N(H))(N(H)(F))))))	F(1)H(6)N(4)	9	4	1070.21	2305950	755567	sp|P01876|IGHA1_HUMAN	340	0.032667	0.0038968	TRUE
20200615_serum_NGlycP_1hDIA_rep3.mzML	2778.42	2805.55	-27.1311	LAGKPTHVJVSVVMAEVDGTCY	LAGKPTHVJVSVVMAEVDGTC[160]Y	(N(N(H(H(H))(H(N(H))(N(H)(F))))))	F(1)H(6)N(4)	9	4	1070.21	2284180	1.74814e+06	sp|P01876|IGHA1_HUMAN	340	0.00118335	0.0038968	TRUE
20200615_serum_NGlycP_1hDIA_rep1.mzML	2516.2	2490.64	25.5635	LAGKPTHVJVSVVMAEVDGTCY	LAGKPTHVJVSVVMAEVDGTC[160]Y	(N(F)(N(H(N)(H(N(H)))(H(N(H))))))	F(1)H(5)N(5)	9	4	1080.47	1979790	1.73804e+07	sp|P01876|IGHA1_HUMAN	340	0.00382835	0.000559491	TRUE
20200615_serum_NGlycP_1hDIA_rep3.mzML	2514.8	2490.56	24.2444	LAGKPTHVJVSVVMAEVDGTCY	LAGKPTHVJVSVVMAEVDGTC[160]Y	(N(F)(N(H(N)(H(N(H)))(H(N(H))))))	F(1)H(5)N(5)	9	4	1080.47	2680550	1.68762e+07	sp|P01876|IGHA1_HUMAN	340	0.003755	0.000559491	TRUE
20200615_serum_NGlycP_1hDIA_rep1.mzML	2519.31	2490.55	28.7573	LAGKPTHVJVSVVMAEVDGTCY	LAGKPTHVJVSVVMAEVDGTC[160]Y	(N(F)(N(H(N)(H(N(H)))(H(N(H))))))	F(1)H(5)N(5)	9	3	1440.29	1007720	3.14656e+07	sp|P01876|IGHA1_HUMAN	340	0.00427319	0.000559491	TRUE
20200615_serum_NGlycP_1hDIA_rep2.mzML	2523.45	2493.22	30.2264	LAGKPTHVJVSVVMAEVDGTCY	LAGKPTHVJVSVVMAEVDGTC[160]Y	(N(F)(N(H(N)(H(N(H)))(H(N(H))))))	F(1)H(5)N(5)	9	3	1440.29	1015390	3.56231e+07	sp|P01876|IGHA1_HUMAN	340	0.035325	0.000559491	TRUE
20200615_serum_NGlycP_1hDIA_rep3.mzML	2515.72	2490.47	25.2539	LAGKPTHVJVSVVMAEVDGTCY	LAGKPTHVJVSVVMAEVDGTC[160]Y	(N(F)(N(H(N)(H(N(H)))(H(N(H))))))	F(1)H(5)N(5)	9	3	1440.29	1051010	3.1814e+07	sp|P01876|IGHA1_HUMAN	340	0.0112069	0.000559491	TRUE
20200615_serum_NGlycP_1hDIA_rep1.mzML	2781.49	2816.87	-35.3807	LAGKPTHVJVSVVMAEVDGTCY	LAGKPTHVJVSVVMAEVDGTC[160]Y	(N(F)(N(H(N)(H(N))(H(N(H(A)))))))	A(1)F(1)H(4)N(5)	9	4	1112.73	4064010	6.70787e+06	sp|P01876|IGHA1_HUMAN	340	0.00294976	0.00286907	TRUE
20200615_serum_NGlycP_1hDIA_rep2.mzML	2779.58	2820.14	-40.5596	LAGKPTHVJVSVVMAEVDGTCY	LAGKPTHVJVSVVMAEVDGTC[160]Y	(N(F)(N(H(N)(H(N))(H(N(H(A)))))))	A(1)F(1)H(4)N(5)	9	4	1112.73	4155230	6.27476e+06	sp|P01876|IGHA1_HUMAN	340	0.00360165	0.00286907	TRUE
20200615_serum_NGlycP_1hDIA_rep3.mzML	2777.37	2815.68	-38.3076	LAGKPTHVJVSVVMAEVDGTCY	LAGKPTHVJVSVVMAEVDGTC[160]Y	(N(F)(N(H(N)(H(N))(H(N(H(A)))))))	A(1)F(1)H(4)N(5)	9	4	1112.73	3903570	7.60464e+06	sp|P01876|IGHA1_HUMAN	340	0.0394137	0.00286907	TRUE
20200615_serum_NGlycP_1hDIA_rep1.mzML	2781.49	2799.03	-17.5444	LAGKPTHVJVSVVMAEVDGTCY	LAGKPTHVJVSVVMAEVDGTC[160]Y	(N(F)(N(H(N)(H(H))(H(N(H(A)))))))	A(1)F(1)H(5)N(4)	9	4	1102.48	4836470	3.13704e+07	sp|P01876|IGHA1_HUMAN	340	0.00158453	0.00128485	TRUE
20200615_serum_NGlycP_1hDIA_rep2.mzML	2779.58	2800.2	-20.6166	LAGKPTHVJVSVVMAEVDGTCY	LAGKPTHVJVSVVMAEVDGTC[160]Y	(N(F)(N(H(H(N(H)))(H(N(H(A)))))))	A(1)F(1)H(5)N(4)	9	4	1102.48	4888340	2.63631e+07	sp|P01876|IGHA1_HUMAN	340	0.0014721	0.00128485	TRUE
20200615_serum_NGlycP_1hDIA_rep3.mzML	2777.37	2796.33	-18.9623	LAGKPTHVJVSVVMAEVDGTCY	LAGKPTHVJVSVVMAEVDGTC[160]Y	(N(F)(N(H(H(N(H)))(H(N(H(A)))))))	A(1)F(1)H(5)N(4)	9	4	1102.48	4810410	3.21293e+07	sp|P01876|IGHA1_HUMAN	340	0.00149104	0.00128485	TRUE
20200615_serum_NGlycP_1hDIA_rep1.mzML	2779.59	2801.2	-21.6143	LAGKPTHVJVSVVMAEVDGTCY	LAGKPTHVJVSVVMAEVDGTC[160]Y	(N(F)(N(H(H(N(H)))(H(N(H(A)))))))	A(1)F(1)H(5)N(4)	9	3	1469.63	2085140	4.97152e+07	sp|P01876|IGHA1_HUMAN	340	0.00159816	0.00128485	TRUE
20200615_serum_NGlycP_1hDIA_rep2.mzML	2779.71	2802.61	-22.8962	LAGKPTHVJVSVVMAEVDGTCY	LAGKPTHVJVSVVMAEVDGTC[160]Y	(N(F)(N(H(H(N(H)))(H(N(H(A)))))))	A(1)F(1)H(5)N(4)	9	3	1469.63	2412940	6.37174e+07	sp|P01876|IGHA1_HUMAN	340	0.00165034	0.00128485	TRUE
20200615_serum_NGlycP_1hDIA_rep3.mzML	2776.87	2798.72	-21.8545	LAGKPTHVJVSVVMAEVDGTCY	LAGKPTHVJVSVVMAEVDGTC[160]Y	(N(F)(N(H(H(N(H)))(H(N(H(A)))))))	A(1)F(1)H(5)N(4)	9	3	1469.63	2122460	4.58074e+07	sp|P01876|IGHA1_HUMAN	340	0.00245537	0.00128485	TRUE
20200615_serum_NGlycP_1hDIA_rep1.mzML	2781.49	2821.51	-40.024	LAGKPTHVJVSVVMAEVDGTCY	LAGKPTHVJVSVVMAEVDGTC[160]Y	(N(F)(N(H(N)(H(H)(H))(H(N(H)(F))))))	F(2)H(6)N(4)	9	4	1106.73	4467130	3.78267e+06	sp|P01876|IGHA1_HUMAN	340	0.00262189	0.00190659	TRUE
20200615_serum_NGlycP_1hDIA_rep2.mzML	2779.58	2825.13	-45.5505	LAGKPTHVJVSVVMAEVDGTCY	LAGKPTHVJVSVVMAEVDGTC[160]Y	(N(F)(N(H(H(N(H)))(H(N(H(H)(F)))))))	F(2)H(6)N(4)	9	4	1106.73	4256460	2.2815e+06	sp|P01876|IGHA1_HUMAN	340	0.00139832	0.00190659	TRUE
20200615_serum_NGlycP_1hDIA_rep3.mzML	2777.37	2820.3	-42.9297	LAGKPTHVJVSVVMAEVDGTCY	LAGKPTHVJVSVVMAEVDGTC[160]Y	(N(F)(N(H(H(N(H)))(H(N(H(H)(F)))))))	F(2)H(6)N(4)	9	4	1106.73	3776740	4.18213e+06	sp|P01876|IGHA1_HUMAN	340	0.000732131	0.00190659	TRUE
20200615_serum_NGlycP_1hDIA_rep2.mzML	2777.46	2796.39	-18.9282	LAGKPTHVJVSVVMAEVDGTCY	LAGKPTHVJVSVVMAEVDGTC[160]Y	(N(F)(N(H(N)(H(H))(H(N(F)(H(A)))))))	A(1)F(2)H(5)N(4)	9	4	1138.99	615279	2.85388e+06	sp|P01876|IGHA1_HUMAN	340	0.00333794	0.000922409	TRUE
20200615_serum_NGlycP_1hDIA_rep1.mzML	2776.85	2769.23	7.61724	LAGKPTHVJVSVVMAEVDGTCY	LAGKPTHVJVSVVMAEVDGTC[160]Y	(N(F)(N(H(N)(H(N(H)))(H(N(H(A)))))))	A(1)F(1)H(5)N(5)	9	4	1153.25	5256600	4.67297e+07	sp|P01876|IGHA1_HUMAN	340	0.00249735	0.00117512	TRUE
20200615_serum_NGlycP_1hDIA_rep2.mzML	2777.14	2769.59	7.54575	LAGKPTHVJVSVVMAEVDGTCY	LAGKPTHVJVSVVMAEVDGTC[160]Y	(N(F)(N(H(N)(H(N(H)))(H(N(H(A)))))))	A(1)F(1)H(5)N(5)	9	4	1153.25	5862500	41896592	sp|P01876|IGHA1_HUMAN	340	0.00231575	0.00117512	TRUE
20200615_serum_NGlycP_1hDIA_rep3.mzML	2773.54	2765.91	7.62565	LAGKPTHVJVSVVMAEVDGTCY	LAGKPTHVJVSVVMAEVDGTC[160]Y	(N(F)(N(H(N)(H(N(H)))(H(N(H(A)))))))	A(1)F(1)H(5)N(5)	9	4	1153.25	6209250	4.15049e+07	sp|P01876|IGHA1_HUMAN	340	0.00254867	0.00117512	TRUE
20200615_serum_NGlycP_1hDIA_rep1.mzML	2777.27	2789	-11.7301	LAGKPTHVJVSVVMAEVDGTCY	LAGKPTHVJVSVVMAEVDGTC[160]Y	(N(F)(N(H(N)(H(N(H)))(H(N(H(A)))))))	A(1)F(1)H(5)N(5)	9	3	1537.32	1218540	3.85984e+07	sp|P01876|IGHA1_HUMAN	340	0.0026019	0.00117512	TRUE
20200615_serum_NGlycP_1hDIA_rep2.mzML	2777.56	2789.86	-12.3049	LAGKPTHVJVSVVMAEVDGTCY	LAGKPTHVJVSVVMAEVDGTC[160]Y	(N(F)(N(H(N)(H(N(H)))(H(N(H(A)))))))	A(1)F(1)H(5)N(5)	9	3	1537.32	1522350	5.05748e+07	sp|P01876|IGHA1_HUMAN	340	0.0365707	0.00117512	TRUE
20200615_serum_NGlycP_1hDIA_rep3.mzML	2774.55	2786.17	-11.617	LAGKPTHVJVSVVMAEVDGTCY	LAGKPTHVJVSVVMAEVDGTC[160]Y	(N(F)(N(H(N)(H(N(H)))(H(N(H(A)))))))	A(1)F(1)H(5)N(5)	9	3	1537.32	1125450	3.27174e+07	sp|P01876|IGHA1_HUMAN	340	0.0418952	0.00117512	TRUE
20200615_serum_NGlycP_1hDIA_rep1.mzML	2776.85	2794.41	-17.5605	LAGKPTHVJVSVVMAEVDGTCY	LAGKPTHVJVSVVMAEVDGTC[160]Y	(N(F)(N(H(N)(H(H))(H(N(H))(N(H)(F))))))	F(2)H(6)N(5)	9	4	1157.5	4480950	9.08857e+06	sp|P01876|IGHA1_HUMAN	340	0.00424157	0.00114015	TRUE
20200615_serum_NGlycP_1hDIA_rep2.mzML	2777.14	2795.35	-18.2094	LAGKPTHVJVSVVMAEVDGTCY	LAGKPTHVJVSVVMAEVDGTC[160]Y	(N(F)(N(H(N)(H(H))(H(N(H))(N(H)(F))))))	F(2)H(6)N(5)	9	4	1157.5	5456090	1.01522e+07	sp|P01876|IGHA1_HUMAN	340	0.00137117	0.00114015	TRUE
20200615_serum_NGlycP_1hDIA_rep3.mzML	2773.54	2791.53	-17.9883	LAGKPTHVJVSVVMAEVDGTCY	LAGKPTHVJVSVVMAEVDGTC[160]Y	(N(F)(N(H(N)(H(H))(H(N(H))(N(H)(F))))))	F(2)H(6)N(5)	9	4	1157.5	5879300	7.48607e+06	sp|P01876|IGHA1_HUMAN	340	0.00239317	0.00114015	TRUE
20200615_serum_NGlycP_1hDIA_rep1.mzML	3102.64	3127.54	-24.9046	LAGKPTHVJVSVVMAEVDGTCY	LAGKPTHVJVSVVMAEVDGTC[160]Y	(N(F)(N(H(H(N(H(H))))(H(N(F)(H(A)))))))	A(1)F(2)H(6)N(4)	9	4	1179.5	11970600	1.53579e+07	sp|P01876|IGHA1_HUMAN	340	0.00213411	0.0025237	TRUE
20200615_serum_NGlycP_1hDIA_rep2.mzML	3101.99	3129.59	-27.5969	LAGKPTHVJVSVVMAEVDGTCY	LAGKPTHVJVSVVMAEVDGTC[160]Y	(N(F)(N(H(H(N(H(H))))(H(N(F)(H(A)))))))	A(1)F(2)H(6)N(4)	9	4	1179.5	14423200	1.61626e+07	sp|P01876|IGHA1_HUMAN	340	0.00133296	0.0025237	TRUE
20200615_serum_NGlycP_1hDIA_rep3.mzML	3094.25	3120.9	-26.6522	LAGKPTHVJVSVVMAEVDGTCY	LAGKPTHVJVSVVMAEVDGTC[160]Y	(N(F)(N(H(H(N(H(H))))(H(N(F)(H(A)))))))	A(1)F(2)H(6)N(4)	9	4	1179.5	12958800	1.34199e+07	sp|P01876|IGHA1_HUMAN	340	0.00372357	0.0025237	TRUE
20200615_serum_NGlycP_1hDIA_rep1.mzML	3102.64	3160.8	-58.1598	LAGKPTHVJVSVVMAEVDGTCY	LAGKPTHVJVSVVMAEVDGTC[160]Y	(N(F)(N(H(H(N(H(A))))(H(N(H(A)))))))	A(2)F(1)H(5)N(4)	9	4	1175.25	12046200	1.4201e+08	sp|P01876|IGHA1_HUMAN	340	0.00281747	0.000783714	TRUE
20200615_serum_NGlycP_1hDIA_rep2.mzML	3101.99	3163.15	-61.1617	LAGKPTHVJVSVVMAEVDGTCY	LAGKPTHVJVSVVMAEVDGTC[160]Y	(N(F)(N(H(H(N(H(A))))(H(N(H(A)))))))	A(2)F(1)H(5)N(4)	9	4	1175.25	13856200	1.56351e+08	sp|P01876|IGHA1_HUMAN	340	0.00197473	0.000783714	TRUE
20200615_serum_NGlycP_1hDIA_rep3.mzML	3094.25	3153.12	-58.8736	LAGKPTHVJVSVVMAEVDGTCY	LAGKPTHVJVSVVMAEVDGTC[160]Y	(N(F)(N(H(H(N(H(A))))(H(N(H(A)))))))	A(2)F(1)H(5)N(4)	9	4	1175.25	12282900	1.38534e+08	sp|P01876|IGHA1_HUMAN	340	0.00281442	0.000783714	TRUE
20200615_serum_NGlycP_1hDIA_rep1.mzML	3102.25	3158.17	-55.9205	LAGKPTHVJVSVVMAEVDGTCY	LAGKPTHVJVSVVMAEVDGTC[160]Y	(N(F)(N(H(H(N(H(A))))(H(N(H(A)))))))	A(2)F(1)H(5)N(4)	9	3	1566.66	2092050	77425379	sp|P01876|IGHA1_HUMAN	340	0.00151045	0.000783714	TRUE
20200615_serum_NGlycP_1hDIA_rep1.mzML	2527.13	2503.57	23.5591	LAGKPTHVJVSVVMAEVDGTCY	LAGKPTHVJVSVVMAEVDGTC[160]Y	(N(N(H(H)(H(H)(H)))))	H(5)N(2)	9	3	1188.53	22914500	1.65339e+08	sp|P01876|IGHA1_HUMAN	340	0.00232043	0.00167565	TRUE
20200615_serum_NGlycP_1hDIA_rep2.mzML	2535.64	2507.08	28.5573	LAGKPTHVJVSVVMAEVDGTCY	LAGKPTHVJVSVVMAEVDGTC[160]Y	(N(N(H(H)(H(H)(H)))))	H(5)N(2)	9	3	1188.53	23062500	1.6079e+08	sp|P01876|IGHA1_HUMAN	340	0.000433366	0.00167565	TRUE
20200615_serum_NGlycP_1hDIA_rep3.mzML	2529.61	2503.26	26.3521	LAGKPTHVJVSVVMAEVDGTCY	LAGKPTHVJVSVVMAEVDGTC[160]Y	(N(N(H(H)(H(H)(H)))))	H(5)N(2)	9	3	1188.53	22585500	1.59453e+08	sp|P01876|IGHA1_HUMAN	340	0.000583225	0.00167565	TRUE
20200615_serum_NGlycP_1hDIA_rep1.mzML	3105.67	3139.25	-33.5823	LAGKPTHVJVSVVMAEVDGTCY	LAGKPTHVJVSVVMAEVDGTC[160]Y	(N(F)(N(H(N)(H(N(H(H))))(H(N(F)(H(A)))))))	A(1)F(2)H(6)N(5)	9	4	1230.27	8298660	3.01371e+07	sp|P01876|IGHA1_HUMAN	340	0.00927759	0.00163801	TRUE
20200615_serum_NGlycP_1hDIA_rep2.mzML	3105.26	3141.22	-35.9643	LAGKPTHVJVSVVMAEVDGTCY	LAGKPTHVJVSVVMAEVDGTC[160]Y	(N(F)(N(H(N)(H(N(H(H))))(H(N(F)(H(A)))))))	A(1)F(2)H(6)N(5)	9	4	1230.27	8906520	3.16531e+07	sp|P01876|IGHA1_HUMAN	340	0.00241882	0.00163801	TRUE
20200615_serum_NGlycP_1hDIA_rep3.mzML	3098.45	3132.2	-33.748	LAGKPTHVJVSVVMAEVDGTCY	LAGKPTHVJVSVVMAEVDGTC[160]Y	(N(F)(N(H(N)(H(N(H(H))))(H(N(F)(H(A)))))))	A(1)F(2)H(6)N(5)	9	4	1230.27	7550530	2.30022e+07	sp|P01876|IGHA1_HUMAN	340	0.0299854	0.00163801	TRUE
20200615_serum_NGlycP_1hDIA_rep1.mzML	3105.67	3163.81	-58.1418	LAGKPTHVJVSVVMAEVDGTCY	LAGKPTHVJVSVVMAEVDGTC[160]Y	(N(F)(N(H(N)(H(N(H(A))))(H(N(H(A)))))))	A(2)F(1)H(5)N(5)	9	4	1226.02	8619110	9.77027e+07	sp|P01876|IGHA1_HUMAN	340	0.00858838	0.00100841	TRUE
20200615_serum_NGlycP_1hDIA_rep2.mzML	3105.26	3166.28	-61.0198	LAGKPTHVJVSVVMAEVDGTCY	LAGKPTHVJVSVVMAEVDGTC[160]Y	(N(F)(N(H(N)(H(N(H(A))))(H(N(H(A)))))))	A(2)F(1)H(5)N(5)	9	4	1226.02	8669670	1.05012e+08	sp|P01876|IGHA1_HUMAN	340	0.00481126	0.00100841	TRUE
20200615_serum_NGlycP_1hDIA_rep3.mzML	3098.45	3156.1	-57.6472	LAGKPTHVJVSVVMAEVDGTCY	LAGKPTHVJVSVVMAEVDGTC[160]Y	(N(F)(N(H(N)(H(N(H(A))))(H(N(H(A)))))))	A(2)F(1)H(5)N(5)	9	4	1226.02	8290400	8.79031e+07	sp|P01876|IGHA1_HUMAN	340	0.00566685	0.00100841	TRUE
20200615_serum_NGlycP_1hDIA_rep1.mzML	3105.76	3108.47	-2.71458	LAGKPTHVJVSVVMAEVDGTCY	LAGKPTHVJVSVVMAEVDGTC[160]Y	(N(F)(N(H(H(N(H)(F)))(H(N(H)(F))(N(H)(F))))))	F(4)H(6)N(5)	9	4	1230.53	6757860	3.35686e+07	sp|P01876|IGHA1_HUMAN	340	0.00404289	0.00117761	TRUE
20200615_serum_NGlycP_1hDIA_rep2.mzML	3105.26	3110.24	-4.97586	LAGKPTHVJVSVVMAEVDGTCY	LAGKPTHVJVSVVMAEVDGTC[160]Y	(N(F)(N(H(H(N(H)(F)))(H(N(H)(F))(N(H)(F))))))	F(4)H(6)N(5)	9	4	1230.53	6986020	3.82451e+07	sp|P01876|IGHA1_HUMAN	340	0.00313039	0.00117761	TRUE
20200615_serum_NGlycP_1hDIA_rep1.mzML	2521.34	2511.17	10.1684	LAGKPTHVJVSVVMAEVDGTCY	LAGKPTHVJVSVVMAEVDGTC[160]Y	(N(N(H(H(N))(H(H)(H)))))	H(5)N(3)	9	3	1256.22	4317110	1.12407e+06	sp|P01876|IGHA1_HUMAN	340	0.0116148	0.00323964	TRUE
20200615_serum_NGlycP_1hDIA_rep2.mzML	2528.3	2515.41	12.894	LAGKPTHVJVSVVMAEVDGTCY	LAGKPTHVJVSVVMAEVDGTC[160]Y	(N(N(H(H(N))(H(H)(H)))))	H(5)N(3)	9	3	1256.22	4809390	2.05152e+06	sp|P01876|IGHA1_HUMAN	340	0.00170867	0.00323964	TRUE
20200615_serum_NGlycP_1hDIA_rep3.mzML	2521.44	2511.05	10.392	LAGKPTHVJVSVVMAEVDGTCY	LAGKPTHVJVSVVMAEVDGTC[160]Y	(N(N(H(H(N))(H(H)(H)))))	H(5)N(3)	9	3	1256.22	4101230	1.66685e+06	sp|P01876|IGHA1_HUMAN	340	0.000163499	0.00323964	TRUE
20200615_serum_NGlycP_1hDIA_rep1.mzML	2521.34	2502.89	18.4547	LAGKPTHVJVSVVMAEVDGTCY	LAGKPTHVJVSVVMAEVDGTC[160]Y	(N(N(H(H(H))(H(H)(H)))))	H(6)N(2)	9	3	1242.54	4784870	3.81492e+07	sp|P01876|IGHA1_HUMAN	340	0.000442776	0.00209514	TRUE
20200615_serum_NGlycP_1hDIA_rep2.mzML	2528.31	2506.36	21.9499	LAGKPTHVJVSVVMAEVDGTCY	LAGKPTHVJVSVVMAEVDGTC[160]Y	(N(N(H(H(H))(H(H)(H)))))	H(6)N(2)	9	3	1242.54	5462930	4.80336e+07	sp|P01876|IGHA1_HUMAN	340	0.00162486	0.00209514	TRUE
20200615_serum_NGlycP_1hDIA_rep3.mzML	2520.75	2502.59	18.1627	LAGKPTHVJVSVVMAEVDGTCY	LAGKPTHVJVSVVMAEVDGTC[160]Y	(N(N(H(H(H))(H(H)(H)))))	H(6)N(2)	9	3	1242.54	4556170	4.79528e+07	sp|P01876|IGHA1_HUMAN	340	0.000156097	0.00209514	TRUE
20200615_serum_NGlycP_1hDIA_rep1.mzML	2516.81	2516.66	0.145919	LAGKPTHVJVSVVMAEVDGTCY	LAGKPTHVJVSVVMAEVDGTC[160]Y	(N(F)(N(H(H)(H(H)(H(H))))))	F(1)H(6)N(2)	9	3	1291.23	1252810	292788	sp|P01876|IGHA1_HUMAN	340	0.00153002	0.00052149	TRUE
20200615_serum_NGlycP_1hDIA_rep2.mzML	2518.69	2521.52	-2.83385	LAGKPTHVJVSVVMAEVDGTCY	LAGKPTHVJVSVVMAEVDGTC[160]Y	(N(F)(N(H(H)(H(H)(H(H))))))	F(1)H(6)N(2)	9	3	1291.23	1464930	86864.4	sp|P01876|IGHA1_HUMAN	340	0.0211668	0.00052149	TRUE
20200615_serum_NGlycP_1hDIA_rep1.mzML	2511.78	2499.95	11.8312	LAGKPTHVJVSVVMAEVDGTCY	LAGKPTHVJVSVVMAEVDGTC[160]Y	(N(N(H(N)(H(H))(H(N)(N)))))	H(4)N(5)	9	3	1337.59	2031140	1.80866e+07	sp|P01876|IGHA1_HUMAN	340	0.00270477	0.000990554	TRUE
20200615_serum_NGlycP_1hDIA_rep2.mzML	2516.07	2503.25	12.8177	LAGKPTHVJVSVVMAEVDGTCY	LAGKPTHVJVSVVMAEVDGTC[160]Y	(N(N(H(N)(H(N))(H(N(H))))))	H(4)N(5)	9	3	1337.59	1761540	2.09655e+07	sp|P01876|IGHA1_HUMAN	340	0.0216837	0.000990554	TRUE
20200615_serum_NGlycP_1hDIA_rep1.mzML	2511.78	2487.74	24.0363	LAGKPTHVJVSVVMAEVDGTCY	LAGKPTHVJVSVVMAEVDGTC[160]Y	(N(N(H(H(H(H)))(H(H(H(H)))))))	H(8)N(2)	9	3	1350.58	2040700	1.37686e+07	sp|P01876|IGHA1_HUMAN	340	0.00648334	0.000955864	TRUE
20200615_serum_NGlycP_1hDIA_rep2.mzML	2515.81	2490.18	25.6331	LAGKPTHVJVSVVMAEVDGTCY	LAGKPTHVJVSVVMAEVDGTC[160]Y	(N(N(H(H(H(H)))(H(H(H(H)))))))	H(8)N(2)	9	3	1350.58	1662230	1.72027e+07	sp|P01876|IGHA1_HUMAN	340	0.0386002	0.000955864	TRUE
20200615_serum_NGlycP_1hDIA_rep3.mzML	2506.25	2487.67	18.5823	LAGKPTHVJVSVVMAEVDGTCY	LAGKPTHVJVSVVMAEVDGTC[160]Y	(N(N(H(H(H(H)))(H(H(H(H)))))))	H(8)N(2)	9	3	1350.58	1598930	1.10315e+07	sp|P01876|IGHA1_HUMAN	340	0.016177	0.000955864	TRUE
20200615_serum_NGlycP_1hDIA_rep1.mzML	2832.55	3003.57	-171.015	LAJLTQGEDQYYLR	LAJLTQGEDQYYLR	(N(N(H(H(N(H(A))))(H(N(H(A)))))))	A(2)H(5)N(4)	3	4	972.907	1235120	1.58368e+07	sp|P10909|CLUS_HUMAN	374	0.00594032	0.00142042	TRUE
20200615_serum_NGlycP_1hDIA_rep1.mzML	2832.98	2983.03	-150.054	LAJLTQGEDQYYLR	LAJLTQGEDQYYLR	(N(N(H(H(N(H(A))))(H(N(H(A)))))))	A(2)H(5)N(4)	3	3	1296.87	14386100	1.46692e+08	sp|P10909|CLUS_HUMAN	374	0.000474446	0.00142042	TRUE
20200615_serum_NGlycP_1hDIA_rep2.mzML	2835.28	2985.78	-150.501	LAJLTQGEDQYYLR	LAJLTQGEDQYYLR	(N(N(H(H(N(H(A))))(H(N(H(A)))))))	A(2)H(5)N(4)	3	3	1296.87	13708300	1.29985e+08	sp|P10909|CLUS_HUMAN	374	0.000201694	0.00142042	TRUE
20200615_serum_NGlycP_1hDIA_rep3.mzML	2830.98	2977.29	-146.309	LAJLTQGEDQYYLR	LAJLTQGEDQYYLR	(N(N(H(H(N(H(A))))(H(N(H(A)))))))	A(2)H(5)N(4)	3	3	1296.87	12862300	1.27359e+08	sp|P10909|CLUS_HUMAN	374	0.00112456	0.00142042	TRUE
20200615_serum_NGlycP_1hDIA_rep1.mzML	2832.94	3001.64	-168.698	LAJLTQGEDQYYLR	LAJLTQGEDQYYLR	(N(N(H(H(N(H(H))))(H(N(F)(H(A)))))))	A(1)F(1)H(6)N(4)	3	3	1302.55	14956000	4.38975e+07	sp|P10909|CLUS_HUMAN	374	0.000478697	0.00224961	TRUE
20200615_serum_NGlycP_1hDIA_rep2.mzML	2835.67	3002.93	-167.261	LAJLTQGEDQYYLR	LAJLTQGEDQYYLR	(N(N(H(H(N(H(H))))(H(N(F)(H(A)))))))	A(1)F(1)H(6)N(4)	3	3	1302.55	13765500	4.46504e+07	sp|P10909|CLUS_HUMAN	374	0.000454361	0.00224961	TRUE
20200615_serum_NGlycP_1hDIA_rep3.mzML	2831.5	2995.53	-164.033	LAJLTQGEDQYYLR	LAJLTQGEDQYYLR	(N(N(H(H(N(H(H))))(H(N(F)(H(A)))))))	A(1)F(1)H(6)N(4)	3	3	1302.55	12595800	3.75151e+07	sp|P10909|CLUS_HUMAN	374	0.0049938	0.00224961	TRUE
20200615_serum_NGlycP_1hDIA_rep1.mzML	2832.94	2825.52	7.41974	LAJLTQGEDQYYLR	LAJLTQGEDQYYLR	(N(F)(N(H(H(N(H(F))))(H(N(H(H)(F)))))))	F(3)H(6)N(4)	3	3	1302.88	13919300	49934907	sp|P10909|CLUS_HUMAN	374	0.0219284	0.00143475	TRUE
20200615_serum_NGlycP_1hDIA_rep2.mzML	2835.67	2829.54	6.12704	LAJLTQGEDQYYLR	LAJLTQGEDQYYLR	(N(F)(N(H(H(N(H(F))))(H(N(H(H)(F)))))))	F(3)H(6)N(4)	3	3	1302.88	12802900	4.67305e+07	sp|P10909|CLUS_HUMAN	374	0.00872864	0.00143475	TRUE
20200615_serum_NGlycP_1hDIA_rep1.mzML	2876.44	3027.98	-151.542	LAJLTQGEDQYYLR	LAJLTQGEDQYYLR	(N(F)(N(H(H(H))(H(N(H)(F))(N(H(A)))))))	A(1)F(2)H(6)N(4)	3	3	1351.24	415720	1.46755e+06	sp|P10909|CLUS_HUMAN	374	0.00401352	0.00239149	TRUE
20200615_serum_NGlycP_1hDIA_rep3.mzML	2854.02	3021.77	-167.748	LAJLTQGEDQYYLR	LAJLTQGEDQYYLR	(N(N(H(H(H))(H(N(H)(F))(N(F)(H(A)))))))	A(1)F(2)H(6)N(4)	3	3	1351.24	501400	3.32352e+06	sp|P10909|CLUS_HUMAN	374	0.0308915	0.00239149	TRUE
20200615_serum_NGlycP_1hDIA_rep2.mzML	2798.24	2774.18	24.0634	LAJLTQGEDQYYLR	LAJLTQGEDQYYLR	(N(N(H(H(N(H)(F)))(H(N(H(A)))(N(H(A)))))))	A(2)F(1)H(6)N(5)	3	3	1467.27	110551	1509494	sp|P10909|CLUS_HUMAN	374	0.00283583	0.00633595	TRUE
20200615_serum_NGlycP_1hDIA_rep1.mzML	3335.86	3313.43	22.4278	LDAPTNLQFVJETDSTVLVR	LDAPTNLQFVJETDSTVLVR	(N(N(H(H(N(H(H))))(H(N(F)(H(A)))))))	A(1)F(1)H(6)N(4)	11	4	1114.24	1009580	1.38156e+06	sp|P02751|FINC_HUMAN	1007	0.0219897	0.00093209	TRUE
20200615_serum_NGlycP_1hDIA_rep2.mzML	3338.56	3315.58	22.9756	LDAPTNLQFVJETDSTVLVR	LDAPTNLQFVJETDSTVLVR	(N(N(H(H(N(H(H))))(H(N(F)(H(A)))))))	A(1)F(1)H(6)N(4)	11	4	1114.24	1019790	1.52115e+06	sp|P02751|FINC_HUMAN	1007	0.00161063	0.00093209	TRUE
20200615_serum_NGlycP_1hDIA_rep1.mzML	3336.41	3235.21	101.202	LDAPTNLQFVJETDSTVLVR	LDAPTNLQFVJETDSTVLVR	(N(N(H(H(N(H(A))))(H(N(H(A)))))))	A(2)H(5)N(4)	11	4	1109.98	966076	3.72924e+06	sp|P02751|FINC_HUMAN	1007	0.00432671	0.00208641	TRUE
20200615_serum_NGlycP_1hDIA_rep2.mzML	3338.56	3236.44	102.12	LDAPTNLQFVJETDSTVLVR	LDAPTNLQFVJETDSTVLVR	(N(N(H(H(N(H(A))))(H(N(H(A)))))))	A(2)H(5)N(4)	11	4	1109.98	1028190	3.73632e+06	sp|P02751|FINC_HUMAN	1007	0.0283202	0.00208641	TRUE
20200615_serum_NGlycP_1hDIA_rep3.mzML	3334.01	3225.37	108.639	LDAPTNLQFVJETDSTVLVR	LDAPTNLQFVJETDSTVLVR	(N(N(H(H(N(H(A))))(H(N(H(A)))))))	A(2)H(5)N(4)	11	4	1109.98	866953	3.06556e+06	sp|P02751|FINC_HUMAN	1007	0.0333062	0.00208641	TRUE
20200615_serum_NGlycP_1hDIA_rep1.mzML	3335.86	3313.63	22.2286	LDAPTNLQFVJETDSTVLVR	LDAPTNLQFVJETDSTVLVR	(N(F)(N(H(H(N(H(F))))(H(N(H(H)(F)))))))	F(3)H(6)N(4)	11	4	1114.49	974519	1.81051e+06	sp|P02751|FINC_HUMAN	1007	0.00429981	0.00108227	TRUE
20200615_serum_NGlycP_1hDIA_rep2.mzML	3338.56	3315.79	22.7738	LDAPTNLQFVJETDSTVLVR	LDAPTNLQFVJETDSTVLVR	(N(F)(N(H(H(N(H(F))))(H(N(H(H)(F)))))))	F(3)H(6)N(4)	11	4	1114.49	996161	2.52925e+06	sp|P02751|FINC_HUMAN	1007	0.00429446	0.00108227	TRUE
20200615_serum_NGlycP_1hDIA_rep1.mzML	3334.84	3312.57	22.2672	LDAPTNLQFVJETDSTVLVR	LDAPTNLQFVJETDSTVLVR	(N(F)(N(H(H(N(H(F))))(H(N(H(H)(F)))))))	F(3)H(6)N(4)	11	3	1485.66	525493	4.48173e+06	sp|P02751|FINC_HUMAN	1007	0.0463225	0.00059194	TRUE
20200615_serum_NGlycP_1hDIA_rep2.mzML	3338.24	3314.72	23.515	LDAPTNLQFVJETDSTVLVR	LDAPTNLQFVJETDSTVLVR	(N(F)(N(H(H(N(H(F))))(H(N(H(H)(F)))))))	F(3)H(6)N(4)	11	3	1485.66	686805	5.59462e+06	sp|P02751|FINC_HUMAN	1007	0.0249625	0.00059194	TRUE
20200615_serum_NGlycP_1hDIA_rep3.mzML	3335.75	3310.43	25.317	LDAPTNLQFVJETDSTVLVR	LDAPTNLQFVJETDSTVLVR	(N(F)(N(H(H(N(H(F))))(H(N(H(H)(F)))))))	F(3)H(6)N(4)	11	3	1485.66	707196	3.92633e+06	sp|P02751|FINC_HUMAN	1007	0.00792201	0.00059194	TRUE
20200615_serum_NGlycP_1hDIA_rep3.mzML	3473.43	3392.31	81.1168	LGACJDTLQQLMEVFK	LGAC[160]JDTLQQLMEVFK	(N(N(H(H(N(H(H))))(H(N(F)(H(A)))))))	A(1)F(1)H(6)N(4)	5	3	1363.57	974986	3.9297e+06	sp|P01008|ANT3_HUMAN	128	0.000354828	0.00124312	TRUE
20200615_serum_NGlycP_1hDIA_rep1.mzML	1743.47	1712.3	31.168	LGJWSAMPSCK	LGJWSAMPSC[160]K	(N(N(H(H(N(H)))(H(N(H))))))	H(5)N(4)	3	3	958.388	401202	2.02436e+06	sp|P02749|APOH_HUMAN	253	0.00334934	0.00117018	TRUE
20200615_serum_NGlycP_1hDIA_rep2.mzML	1747.46	1715.69	31.7667	LGJWSAMPSCK	LGJWSAMPSC[160]K	(N(N(H(H(N(H)))(H(N(H))))))	H(5)N(4)	3	3	958.388	363894	2.06561e+06	sp|P02749|APOH_HUMAN	253	0.0157403	0.00117018	TRUE
20200615_serum_NGlycP_1hDIA_rep3.mzML	1747.43	1717.11	30.317	LGJWSAMPSCK	LGJWSAMPSC[160]K	(N(N(H(H(N(H)))(H(N(H))))))	H(5)N(4)	3	3	958.388	525684	3.07771e+06	sp|P02749|APOH_HUMAN	253	0.00101819	0.00117018	TRUE
20200615_serum_NGlycP_1hDIA_rep1.mzML	2090.39	2083.23	7.15845	LGJWSAMPSCK	LGJWSAMPSC[160]K	(N(N(H(H(N(H)))(H(N(H(A)))))))	A(1)H(5)N(4)	3	3	1055.42	9787130	6.91622e+07	sp|P02749|APOH_HUMAN	253	0.00035778	0.000808994	TRUE
20200615_serum_NGlycP_1hDIA_rep2.mzML	2094.82	2088.17	6.64703	LGJWSAMPSCK	LGJWSAMPSC[160]K	(N(N(H(H(N(H)))(H(N(H(A)))))))	A(1)H(5)N(4)	3	3	1055.42	13062100	8.21583e+07	sp|P02749|APOH_HUMAN	253	0.000723757	0.000808994	TRUE
20200615_serum_NGlycP_1hDIA_rep3.mzML	2093.17	2085.87	7.30487	LGJWSAMPSCK	LGJWSAMPSC[160]K	(N(N(H(H(N(H)))(H(N(H(A)))))))	A(1)H(5)N(4)	3	3	1055.42	15210200	8.99285e+07	sp|P02749|APOH_HUMAN	253	0.000321895	0.000808994	TRUE
20200615_serum_NGlycP_1hDIA_rep1.mzML	2091.12	2088.45	2.67478	LGJWSAMPSCK	LGJWSAMPSC[160]K	(N(N(H(H(N(H)))(H(N(H(A)))))))	A(1)H(5)N(4)	3	2	1582.63	1158300	1.14138e+07	sp|P02749|APOH_HUMAN	253	0.0466295	0.000808994	TRUE
20200615_serum_NGlycP_1hDIA_rep2.mzML	2094.25	2093.55	0.697118	LGJWSAMPSCK	LGJWSAMPSC[160]K	(N(N(H(H(N(H)))(H(N(H(A)))))))	A(1)H(5)N(4)	3	2	1582.63	1415340	1.9186e+07	sp|P02749|APOH_HUMAN	253	0.000895619	0.000808994	TRUE
20200615_serum_NGlycP_1hDIA_rep3.mzML	2092.58	2091.25	1.3316	LGJWSAMPSCK	LGJWSAMPSC[160]K	(N(N(H(H(N(H)))(H(N(H(A)))))))	A(1)H(5)N(4)	3	2	1582.63	1512770	1.68887e+07	sp|P02749|APOH_HUMAN	253	5.46236e-07	0.000808994	TRUE
20200615_serum_NGlycP_1hDIA_rep1.mzML	2090.49	2086.5	3.99021	LGJWSAMPSCK	LGJWSAMPSC[160]K	(N(F)(N(H(H(N(F)(H(A))))(H(N(F))(N(F)(H(A)))))))	A(2)F(4)H(5)N(5)	3	4	1061.42	10378900	897382	sp|P02749|APOH_HUMAN	253	0.000361738	0.00159415	TRUE
20200615_serum_NGlycP_1hDIA_rep2.mzML	2095.27	2091.53	3.73641	LGJWSAMPSCK	LGJWSAMPSC[160]K	(N(F)(N(H(H(N(F)(H(A))))(H(N(F))(N(F)(H(A)))))))	A(2)F(4)H(5)N(5)	3	4	1061.42	13910100	1.76325e+06	sp|P02749|APOH_HUMAN	253	0.000722568	0.00159415	TRUE
20200615_serum_NGlycP_1hDIA_rep3.mzML	2093.33	2089.18	4.14901	LGJWSAMPSCK	LGJWSAMPSC[160]K	(N(F)(N(H(H(N(F)(H(A))))(H(N(F))(N(F)(H(A)))))))	A(2)F(4)H(5)N(5)	3	4	1061.42	15713800	1.02497e+06	sp|P02749|APOH_HUMAN	253	0.000325813	0.00159415	TRUE
20200615_serum_NGlycP_1hDIA_rep1.mzML	2090.49	2095.25	-4.75644	LGJWSAMPSCK	LGJWSAMPSC[160]K	(N(N(H(H(H))(H(N(H))(N(H)(F))))))	F(1)H(6)N(4)	3	3	1061.09	9143460	6.42659e+06	sp|P02749|APOH_HUMAN	253	0.000358771	0.00129864	TRUE
20200615_serum_NGlycP_1hDIA_rep2.mzML	2095.23	2100.42	-5.19047	LGJWSAMPSCK	LGJWSAMPSC[160]K	(N(N(H(H(H))(H(N(H))(N(H)(F))))))	F(1)H(6)N(4)	3	3	1061.09	12567500	8.46238e+06	sp|P02749|APOH_HUMAN	253	0.000724945	0.00129864	TRUE
20200615_serum_NGlycP_1hDIA_rep3.mzML	2093.17	2098.42	-5.24798	LGJWSAMPSCK	LGJWSAMPSC[160]K	(N(N(H(H(H))(H(N(H))(N(H)(F))))))	F(1)H(6)N(4)	3	3	1061.09	14823400	8.33381e+06	sp|P02749|APOH_HUMAN	253	0.00032091	0.00129864	TRUE
20200615_serum_NGlycP_1hDIA_rep1.mzML	2498.78	2546.5	-47.7205	LGJWSAMPSCK	LGJWSAMPSC[160]K	(N(N(H(H(N(H(H))))(H(N(F)(H(A)))))))	A(1)F(1)H(6)N(4)	3	3	1158.13	39269000	34432177	sp|P02749|APOH_HUMAN	253	0.000309988	0.00267793	TRUE
20200615_serum_NGlycP_1hDIA_rep2.mzML	2503.77	2552.25	-48.4775	LGJWSAMPSCK	LGJWSAMPSC[160]K	(N(N(H(H(N(H(H))))(H(N(F)(H(A)))))))	A(1)F(1)H(6)N(4)	3	3	1158.13	44690400	3.67216e+07	sp|P02749|APOH_HUMAN	253	0.000316958	0.00267793	TRUE
20200615_serum_NGlycP_1hDIA_rep3.mzML	2501.8	2546.99	-45.1888	LGJWSAMPSCK	LGJWSAMPSC[160]K	(N(N(H(H(N(H(H))))(H(N(F)(H(A)))))))	A(1)F(1)H(6)N(4)	3	3	1158.13	36274100	2.96877e+07	sp|P02749|APOH_HUMAN	253	0.000323857	0.00267793	TRUE
20200615_serum_NGlycP_1hDIA_rep1.mzML	2498.54	2544.19	-45.6462	LGJWSAMPSCK	LGJWSAMPSC[160]K	(N(N(H(H(N(H(A))))(H(N(H(A)))))))	A(2)H(5)N(4)	3	3	1152.45	40648900	3.26096e+08	sp|P02749|APOH_HUMAN	253	0.000308985	0.0022792	TRUE
20200615_serum_NGlycP_1hDIA_rep2.mzML	2503.77	2550.02	-46.2494	LGJWSAMPSCK	LGJWSAMPSC[160]K	(N(N(H(H(N(H(A))))(H(N(H(A)))))))	A(2)H(5)N(4)	3	3	1152.45	46417500	3.56288e+08	sp|P02749|APOH_HUMAN	253	0.000317947	0.0022792	TRUE
20200615_serum_NGlycP_1hDIA_rep3.mzML	2501.8	2544.74	-42.9374	LGJWSAMPSCK	LGJWSAMPSC[160]K	(N(N(H(H(N(H(A))))(H(N(H(A)))))))	A(2)H(5)N(4)	3	3	1152.45	36459600	2.85989e+08	sp|P02749|APOH_HUMAN	253	0.000324836	0.0022792	TRUE
20200615_serum_NGlycP_1hDIA_rep1.mzML	2033.55	2084.99	-51.4419	LGJWSAMPSCK	LGJWSAM[147]PSC[160]K	(N(N(H(H(N(H(A))))(H(N(H(A)))))))	A(2)H(5)N(4)	3	3	1157.78	2643020	2.27411e+07	sp|P02749|APOH_HUMAN	253	0.00549082	0.00905097	TRUE
20200615_serum_NGlycP_1hDIA_rep3.mzML	2040.24	2087.64	-47.3953	LGJWSAMPSCK	LGJWSAM[147]PSC[160]K	(N(N(H(H(N(H(A))))(H(N(H(A)))))))	A(2)H(5)N(4)	3	3	1157.78	2525810	2.16293e+07	sp|P02749|APOH_HUMAN	253	0.0498665	0.00905097	TRUE
20200615_serum_NGlycP_1hDIA_rep2.mzML	2125.53	2103.16	22.3749	LGTSLSSGHVLMJGTLK	LGTSLSSGHVLMJGTLK	(N(N(H(H(N(H)))(H(N(H(A)))))))	A(1)H(5)N(4)	13	3	1210.2	1922480	1.94198e+07	sp|P80108|PHLD_HUMAN	659	0.00185542	0.00400064	TRUE
20200615_serum_NGlycP_1hDIA_rep3.mzML	2122.91	2101.24	21.6671	LGTSLSSGHVLMJGTLK	LGTSLSSGHVLMJGTLK	(N(N(H(H(N(H)))(H(N(H(A)))))))	A(1)H(5)N(4)	13	3	1210.2	2350760	2.42485e+07	sp|P80108|PHLD_HUMAN	659	0.000205965	0.00400064	TRUE
20200615_serum_NGlycP_1hDIA_rep1.mzML	1634.62	1595.48	39.1428	LHINHNJLTESVGPLPK	LHINHNJLTESVGPLPK	(N(F)(N(H(H(N(H)))(H(N(H))))))	F(1)H(5)N(4)	7	4	913.668	637951	2.75091e+06	sp|P51884|LUM_HUMAN	127	0.00212177	0.000779644	TRUE
20200615_serum_NGlycP_1hDIA_rep2.mzML	1639.56	1601.84	37.721	LHINHNJLTESVGPLPK	LHINHNJLTESVGPLPK	(N(F)(N(H(H(N(H)))(H(N(H))))))	F(1)H(5)N(4)	7	4	913.668	656042	2.50505e+06	sp|P51884|LUM_HUMAN	127	0.00911361	0.000779644	TRUE
20200615_serum_NGlycP_1hDIA_rep2.mzML	1821.35	1795.19	26.1645	LHINHNJLTESVGPLPK	LHINHNJLTESVGPLPK	(N(N(H(H(N(H)(F)))(H(N(H(N(H(A)))))))))	A(1)F(1)H(6)N(5)	7	4	1077.73	855272	5.90408e+06	sp|P51884|LUM_HUMAN	127	0.00168416	0.000889816	TRUE
20200615_serum_NGlycP_1hDIA_rep3.mzML	1823.6	1797.86	25.736	LHINHNJLTESVGPLPK	LHINHNJLTESVGPLPK	(N(N(H(H(N(H)(F)))(H(N(H(N(H(A)))))))))	A(1)F(1)H(6)N(5)	7	4	1077.73	987469	7.89841e+06	sp|P51884|LUM_HUMAN	127	0.00882384	0.000889816	TRUE
20200615_serum_NGlycP_1hDIA_rep1.mzML	1835.97	1791.05	44.9225	LHINHNJLTESVGPLPK	LHINHNJLTESVGPLPK	(N(F)(N(H(H(N(H)))(H(N(H(A)))))))	A(1)F(1)H(5)N(4)	7	3	1314.92	1146110	1.50024e+07	sp|P51884|LUM_HUMAN	127	0.00261044	0.000542824	TRUE
20200615_serum_NGlycP_1hDIA_rep2.mzML	1839.18	1790.77	48.4101	LHINHNJLTESVGPLPK	LHINHNJLTESVGPLPK	(N(F)(N(H(H(N(H)))(H(N(H(A)))))))	A(1)F(1)H(5)N(4)	7	3	1314.92	1455690	1.33866e+07	sp|P51884|LUM_HUMAN	127	0.00184466	0.000542824	TRUE
20200615_serum_NGlycP_1hDIA_rep3.mzML	1840.26	1793.82	46.4417	LHINHNJLTESVGPLPK	LHINHNJLTESVGPLPK	(N(F)(N(H(H(N(H)))(H(N(H(A)))))))	A(1)F(1)H(5)N(4)	7	3	1314.92	1347350	1.3477e+07	sp|P51884|LUM_HUMAN	127	0.00109078	0.000542824	TRUE
20200615_serum_NGlycP_1hDIA_rep1.mzML	1818.22	1874.2	-55.9849	LHINHNJLTESVGPLPK	LHINHNJLTESVGPLPK	(N(F)(N(H(H(N(H(A))))(H(N(H))(N(H))))))	A(1)F(1)H(6)N(5)	7	3	1436.63	860067	9.25686e+06	sp|P51884|LUM_HUMAN	127	0.0391286	0.00145187	TRUE
20200615_serum_NGlycP_1hDIA_rep2.mzML	1821.2	1878.45	-57.246	LHINHNJLTESVGPLPK	LHINHNJLTESVGPLPK	(N(F)(N(H(H(N(H(A))))(H(N(H))(N(H))))))	A(1)F(1)H(6)N(5)	7	3	1436.63	865607	9.13885e+06	sp|P51884|LUM_HUMAN	127	0.00248155	0.00145187	TRUE
20200615_serum_NGlycP_1hDIA_rep3.mzML	1821.53	1881.26	-59.7331	LHINHNJLTESVGPLPK	LHINHNJLTESVGPLPK	(N(F)(N(H(H(N(H(A))))(H(N(H))(N(H))))))	A(1)F(1)H(6)N(5)	7	3	1436.63	1033380	1.05642e+07	sp|P51884|LUM_HUMAN	127	0.00241107	0.00145187	TRUE
20200615_serum_NGlycP_1hDIA_rep1.mzML	2557.05	2506.06	50.9923	LLEEJVSAFK	LLEEJVSAFK	(N(N(H(H(N(H(A))))(H(N(H(A)))))))	A(2)H(5)N(4)	5	3	1118.8	4106650	7.49497e+07	sp|Q9NTJ3|SMC4_HUMAN	862	0.000746632	0.00837587	TRUE
20200615_serum_NGlycP_1hDIA_rep2.mzML	2562.72	2509.76	52.9576	LLEEJVSAFK	LLEEJVSAFK	(N(N(H(H(N(H(A))))(H(N(H(A)))))))	A(2)H(5)N(4)	5	3	1118.8	3924990	72100256	sp|Q9NTJ3|SMC4_HUMAN	862	0.00351387	0.00837587	TRUE
20200615_serum_NGlycP_1hDIA_rep3.mzML	2560.52	2505.74	54.7774	LLEEJVSAFK	LLEEJVSAFK	(N(N(H(H(N(H(A))))(H(N(H(A)))))))	A(2)H(5)N(4)	5	3	1118.8	3820150	8.09773e+07	sp|Q9NTJ3|SMC4_HUMAN	862	0.00236329	0.00837587	TRUE
20200615_serum_NGlycP_1hDIA_rep1.mzML	2779.53	2877.47	-97.9365	LNAENJATFYFK	LNAENJATFYFK	(N(N(H(H(N(H(H))))(H(N(F)(H(A)))))))	A(1)F(1)H(6)N(4)	6	3	1218.5	3106160	1.07081e+07	sp|P01042|KNG1_HUMAN	294	0.00486907	0.00619225	TRUE
20200615_serum_NGlycP_1hDIA_rep2.mzML	2781.08	2882.11	-101.032	LNAENJATFYFK	LNAENJATFYFK	(N(N(H(H(N(H(H))))(H(N(F)(H(A)))))))	A(1)F(1)H(6)N(4)	6	3	1218.5	3617930	14082219	sp|P01042|KNG1_HUMAN	294	0.010333	0.00619225	TRUE
20200615_serum_NGlycP_1hDIA_rep3.mzML	2776.98	2874.45	-97.4721	LNAENJATFYFK	LNAENJATFYFK	(N(N(H(H(N(H(H))))(H(N(F)(H(A)))))))	A(1)F(1)H(6)N(4)	6	3	1218.5	3292040	11097087	sp|P01042|KNG1_HUMAN	294	0.00485621	0.00619225	TRUE
20200615_serum_NGlycP_1hDIA_rep1.mzML	1684.94	1657.08	27.8564	LQKNJITK	LQKNJITK	(N(F)(N(H(N(H))(H(N(H)))(H(N(H))))))	F(1)H(6)N(5)	5	3	1031.45	3368290	1.26578e+06	sp|Q6ZMW3|EMAL6_HUMAN	1352	0.00043127	0.00365319	TRUE
20200615_serum_NGlycP_1hDIA_rep2.mzML	1689.8	1662.3	27.4996	LQKNJITK	LQKNJITK	(N(F)(N(H(N(H))(H(N(H)))(H(N(H))))))	F(1)H(6)N(5)	5	3	1031.45	2986930	2.22893e+06	sp|Q6ZMW3|EMAL6_HUMAN	1352	0.00176848	0.00365319	TRUE
20200615_serum_NGlycP_1hDIA_rep3.mzML	1689.44	1662.05	27.3855	LQKNJITK	LQKNJITK	(N(F)(N(H(N(H))(H(N(H)))(H(N(H))))))	F(1)H(6)N(5)	5	3	1031.45	2910500	1.69735e+06	sp|Q6ZMW3|EMAL6_HUMAN	1352	0.00177017	0.00365319	TRUE
20200615_serum_NGlycP_1hDIA_rep1.mzML	1733.28	1750.38	-17.1044	LQNNENJISCVER	LQNNENJISC[160]VER	(N(N(H(H(N(H(H))))(H(N(F)(H(A)))))))	A(1)F(1)H(6)N(4)	7	3	1271.18	2128850	5.74623e+06	sp|P36980|FHR2_HUMAN/sp|Q03591|FHR1_HUMAN	126/126	0.00975055	0.00304309	TRUE
20200615_serum_NGlycP_1hDIA_rep2.mzML	1736.81	1751.01	-14.2025	LQNNENJISCVER	LQNNENJISC[160]VER	(N(N(H(H(N(H(H))))(H(N(F)(H(A)))))))	A(1)F(1)H(6)N(4)	7	3	1271.18	2209360	5.78914e+06	sp|P36980|FHR2_HUMAN/sp|Q03591|FHR1_HUMAN	126/126	0.000310989	0.00304309	TRUE
20200615_serum_NGlycP_1hDIA_rep3.mzML	1740.66	1752.78	-12.1248	LQNNENJISCVER	LQNNENJISC[160]VER	(N(N(H(H(N(H(H))))(H(N(F)(H(A)))))))	A(1)F(1)H(6)N(4)	7	3	1271.18	2132130	5.90479e+06	sp|P36980|FHR2_HUMAN/sp|Q03591|FHR1_HUMAN	126/126	0.000346108	0.00304309	TRUE
20200615_serum_NGlycP_1hDIA_rep1.mzML	1734.44	1738.73	-4.28581	LQNNENJISCVER	LQNNENJISC[160]VER	(N(N(H(H(N(H(A))))(H(N(H(A)))))))	A(2)H(5)N(4)	7	3	1265.51	2108130	1.7307e+07	sp|P36980|FHR2_HUMAN/sp|Q03591|FHR1_HUMAN	126/126	0.000338416	0.00126604	TRUE
20200615_serum_NGlycP_1hDIA_rep2.mzML	1737.2	1739.89	-2.69413	LQNNENJISCVER	LQNNENJISC[160]VER	(N(N(H(H(N(H(A))))(H(N(H(A)))))))	A(2)H(5)N(4)	7	3	1265.51	2169740	1.77332e+07	sp|P36980|FHR2_HUMAN/sp|Q03591|FHR1_HUMAN	126/126	0.000311987	0.00126604	TRUE
20200615_serum_NGlycP_1hDIA_rep3.mzML	1740.66	1741.59	-0.934033	LQNNENJISCVER	LQNNENJISC[160]VER	(N(N(H(H(N(H(A))))(H(N(H(A)))))))	A(2)H(5)N(4)	7	3	1265.51	2255810	2.23633e+07	sp|P36980|FHR2_HUMAN/sp|Q03591|FHR1_HUMAN	126/126	0.000344182	0.00126604	TRUE
20200615_serum_NGlycP_1hDIA_rep3.mzML	2098.5	2159.55	-61.0499	LSDLSIJSTECLHVHCR	LSDLSIJSTEC[160]LHVHC[160]R	(N(N(H(H(N(H)(F)))(H(N(F)(H(A)))))))	A(1)F(2)H(5)N(4)	7	5	850.153	1309380	5.33713e+06	sp|P05156|CFAI_HUMAN	177	0.00218688	0.00148979	TRUE
20200615_serum_NGlycP_1hDIA_rep1.mzML	2100.97	2266.99	-166.015	LSDLSIJSTECLHVHCR	LSDLSIJSTEC[160]LHVHC[160]R	(N(N(H(H(N(H)(F)))(H(N(F)(H(A)))))))	A(1)F(2)H(5)N(4)	7	3	1416.25	2230950	4.94175e+07	sp|P05156|CFAI_HUMAN	177	0.000231786	0.00148979	TRUE
20200615_serum_NGlycP_1hDIA_rep2.mzML	2109.6	2271.34	-161.744	LSDLSIJSTECLHVHCR	LSDLSIJSTEC[160]LHVHC[160]R	(N(N(H(H(N(H)(F)))(H(N(F)(H(A)))))))	A(1)F(2)H(5)N(4)	7	3	1416.25	2233570	5.26215e+07	sp|P05156|CFAI_HUMAN	177	0.0100122	0.00148979	TRUE
20200615_serum_NGlycP_1hDIA_rep3.mzML	2101.51	2268.66	-167.148	LSDLSIJSTECLHVHCR	LSDLSIJSTEC[160]LHVHC[160]R	(N(N(H(H(N(H)(F)))(H(N(F)(H(A)))))))	A(1)F(2)H(5)N(4)	7	3	1416.25	2404700	5.46457e+07	sp|P05156|CFAI_HUMAN	177	0.00134141	0.00148979	TRUE
20200615_serum_NGlycP_1hDIA_rep3.mzML	2093.07	2116.03	-22.9641	LSDLSIJSTECLHVHCR	LSDLSIJSTEC[160]LHVHC[160]R	(N(N(H(H(N(H(A))))(H(N(H(A)))))))	A(2)H(5)N(4)	7	4	1062.19	11602100	5.44833e+07	sp|P05156|CFAI_HUMAN	177	0.00478578	0.00116769	TRUE
20200615_serum_NGlycP_1hDIA_rep1.mzML	2101.61	2106.1	-4.48963	LSDLSIJSTECLHVHCR	LSDLSIJSTEC[160]LHVHC[160]R	(N(N(H(H(N(H(A))))(H(N(H(A)))))))	A(2)H(5)N(4)	7	3	1415.92	3498630	4.27586e+07	sp|P05156|CFAI_HUMAN	177	0.000550863	0.00116769	TRUE
20200615_serum_NGlycP_1hDIA_rep2.mzML	2108.39	2111.61	-3.21731	LSDLSIJSTECLHVHCR	LSDLSIJSTEC[160]LHVHC[160]R	(N(N(H(H(N(H(A))))(H(N(H(A)))))))	A(2)H(5)N(4)	7	3	1415.92	3668780	4.72288e+07	sp|P05156|CFAI_HUMAN	177	0.00120994	0.00116769	TRUE
20200615_serum_NGlycP_1hDIA_rep3.mzML	2102.67	2109.76	-7.08908	LSDLSIJSTECLHVHCR	LSDLSIJSTEC[160]LHVHC[160]R	(N(N(H(H(N(H(A))))(H(N(H(A)))))))	A(2)H(5)N(4)	7	3	1415.92	4223140	5.30532e+07	sp|P05156|CFAI_HUMAN	177	0.00931071	0.00116769	TRUE
20200615_serum_NGlycP_1hDIA_rep3.mzML	2094.41	2108.79	-14.3773	LSDLSIJSTECLHVHCR	LSDLSIJSTEC[160]LHVHC[160]R	(N(F)(N(H(H(N(H(A))))(H(N(H(A)))))))	A(2)F(1)H(5)N(4)	7	4	1098.7	1359440	8.05239e+06	sp|P05156|CFAI_HUMAN	177	0.00272283	0.000749928	TRUE
20200615_serum_NGlycP_1hDIA_rep3.mzML	3318.07	3295.32	22.7526	LSLHRPALEDLLLGSEAJLTCTLTGLR	LSLHRPALEDLLLGSEAJLTC[160]TLTGLR	(N(N(H(H(N(H)))(H(N(H(A)))))))	A(1)H(5)N(4)	18	6	813.718	685303	424286	sp|P01877|IGHA2_HUMAN/sp|P0DOX2|IGA2_HUMAN/sp|P01876|IGHA1_HUMAN	131/246/144	0.00381448	0.00126868	TRUE
20200615_serum_NGlycP_1hDIA_rep1.mzML	3321.09	3291.35	29.7355	LSLHRPALEDLLLGSEAJLTCTLTGLR	LSLHRPALEDLLLGSEAJLTC[160]TLTGLR	(N(N(H(H(N(H)))(H(N(H(A)))))))	A(1)H(5)N(4)	18	5	976.261	2153240	5.89818e+06	sp|P01877|IGHA2_HUMAN/sp|P0DOX2|IGA2_HUMAN/sp|P01876|IGHA1_HUMAN	131/246/144	0.00171701	0.00126868	TRUE
20200615_serum_NGlycP_1hDIA_rep2.mzML	3322.57	3293.67	28.9017	LSLHRPALEDLLLGSEAJLTCTLTGLR	LSLHRPALEDLLLGSEAJLTC[160]TLTGLR	(N(N(H(H(N(H)))(H(N(H(A)))))))	A(1)H(5)N(4)	18	5	976.261	2653620	8.2178e+06	sp|P01877|IGHA2_HUMAN/sp|P0DOX2|IGA2_HUMAN/sp|P01876|IGHA1_HUMAN	131/246/144	0.00095585	0.00126868	TRUE
20200615_serum_NGlycP_1hDIA_rep3.mzML	3318.07	3289.56	28.5052	LSLHRPALEDLLLGSEAJLTCTLTGLR	LSLHRPALEDLLLGSEAJLTC[160]TLTGLR	(N(N(H(H(N(H)))(H(N(H(A)))))))	A(1)H(5)N(4)	18	5	976.261	2155240	5.84994e+06	sp|P01877|IGHA2_HUMAN/sp|P0DOX2|IGA2_HUMAN/sp|P01876|IGHA1_HUMAN	131/246/144	0.00172869	0.00126868	TRUE
20200615_serum_NGlycP_1hDIA_rep1.mzML	3320.79	3255.45	65.3417	LSLHRPALEDLLLGSEAJLTCTLTGLR	LSLHRPALEDLLLGSEAJLTC[160]TLTGLR	(N(N(H(H(N(H)))(H(N(H(A)))))))	A(1)H(5)N(4)	18	4	1220.08	6371220	4.80514e+07	sp|P01877|IGHA2_HUMAN/sp|P0DOX2|IGA2_HUMAN/sp|P01876|IGHA1_HUMAN	131/246/144	0.00135981	0.00126868	TRUE
20200615_serum_NGlycP_1hDIA_rep2.mzML	3323.41	3257.54	65.8672	LSLHRPALEDLLLGSEAJLTCTLTGLR	LSLHRPALEDLLLGSEAJLTC[160]TLTGLR	(N(N(H(H(N(H)))(H(N(H(A)))))))	A(1)H(5)N(4)	18	4	1220.08	9055190	6.87754e+07	sp|P01877|IGHA2_HUMAN/sp|P0DOX2|IGA2_HUMAN/sp|P01876|IGHA1_HUMAN	131/246/144	0.00108265	0.00126868	TRUE
20200615_serum_NGlycP_1hDIA_rep3.mzML	3318.49	3248.65	69.8449	LSLHRPALEDLLLGSEAJLTCTLTGLR	LSLHRPALEDLLLGSEAJLTC[160]TLTGLR	(N(N(H(H(N(H)))(H(N(H(A)))))))	A(1)H(5)N(4)	18	4	1220.08	8891760	4.31724e+07	sp|P01877|IGHA2_HUMAN/sp|P0DOX2|IGA2_HUMAN/sp|P01876|IGHA1_HUMAN	131/246/144	0.00107585	0.00126868	TRUE
20200615_serum_NGlycP_1hDIA_rep1.mzML	3319.71	3297.02	22.6929	LSLHRPALEDLLLGSEAJLTCTLTGLR	LSLHRPALEDLLLGSEAJLTC[160]TLTGLR	(N(N(H(H(N(H)))(H(N(H(A)))))))	A(1)H(5)N(4)	18	3	1626.43	423547	1.06052e+07	sp|P01877|IGHA2_HUMAN/sp|P0DOX2|IGA2_HUMAN/sp|P01876|IGHA1_HUMAN	131/246/144	0.0397405	0.00126868	TRUE
20200615_serum_NGlycP_1hDIA_rep2.mzML	3321.95	3299.25	22.7032	LSLHRPALEDLLLGSEAJLTCTLTGLR	LSLHRPALEDLLLGSEAJLTC[160]TLTGLR	(N(N(H(H(N(H)))(H(N(H(A)))))))	A(1)H(5)N(4)	18	3	1626.43	463155	15914451	sp|P01877|IGHA2_HUMAN/sp|P0DOX2|IGA2_HUMAN/sp|P01876|IGHA1_HUMAN	131/246/144	0.00305763	0.00126868	TRUE
20200615_serum_NGlycP_1hDIA_rep3.mzML	3317.82	3295.37	22.4452	LSLHRPALEDLLLGSEAJLTCTLTGLR	LSLHRPALEDLLLGSEAJLTC[160]TLTGLR	(N(N(H(H(N(H)))(H(N(H(A)))))))	A(1)H(5)N(4)	18	3	1626.43	557810	7.51284e+06	sp|P01877|IGHA2_HUMAN/sp|P0DOX2|IGA2_HUMAN/sp|P01876|IGHA1_HUMAN	131/246/144	0.00750402	0.00126868	TRUE
20200615_serum_NGlycP_1hDIA_rep1.mzML	3321.09	3223.27	97.8209	LSLHRPALEDLLLGSEAJLTCTLTGLR	LSLHRPALEDLLLGSEAJLTC[160]TLTGLR	(N(N(H(H(N(H(F))))(H(N(H(F)))))))	F(2)H(5)N(4)	18	5	976.465	1687780	4.28311e+06	sp|P01877|IGHA2_HUMAN/sp|P0DOX2|IGA2_HUMAN/sp|P01876|IGHA1_HUMAN	131/246/144	0.00094941	0.00104313	TRUE
20200615_serum_NGlycP_1hDIA_rep2.mzML	3322.57	3224.45	98.1168	LSLHRPALEDLLLGSEAJLTCTLTGLR	LSLHRPALEDLLLGSEAJLTC[160]TLTGLR	(N(N(H(H(N(H(F))))(H(N(H(F)))))))	F(2)H(5)N(4)	18	5	976.465	2141350	9.73257e+06	sp|P01877|IGHA2_HUMAN/sp|P0DOX2|IGA2_HUMAN/sp|P01876|IGHA1_HUMAN	131/246/144	0.000944227	0.00104313	TRUE
20200615_serum_NGlycP_1hDIA_rep3.mzML	3318.07	3212	106.072	LSLHRPALEDLLLGSEAJLTCTLTGLR	LSLHRPALEDLLLGSEAJLTC[160]TLTGLR	(N(N(H(H(N(H(F))))(H(N(H(F)))))))	F(2)H(5)N(4)	18	5	976.465	1770060	3.42061e+06	sp|P01877|IGHA2_HUMAN/sp|P0DOX2|IGA2_HUMAN/sp|P01876|IGHA1_HUMAN	131/246/144	0.000960971	0.00104313	TRUE
20200615_serum_NGlycP_1hDIA_rep1.mzML	3319.45	3252.35	67.1028	LSLHRPALEDLLLGSEAJLTCTLTGLR	LSLHRPALEDLLLGSEAJLTC[160]TLTGLR	(N(N(H(H(N)(N(H)))(H(N(H(A)))))))	A(1)H(5)N(5)	18	6	847.565	687326	235008	sp|P01877|IGHA2_HUMAN/sp|P0DOX2|IGA2_HUMAN/sp|P01876|IGHA1_HUMAN	131/246/144	0.00908114	0.00150785	TRUE
20200615_serum_NGlycP_1hDIA_rep3.mzML	3315.65	3245.03	70.6235	LSLHRPALEDLLLGSEAJLTCTLTGLR	LSLHRPALEDLLLGSEAJLTC[160]TLTGLR	(N(N(H(H(N)(N(H)))(H(N(H(A)))))))	A(1)H(5)N(5)	18	6	847.565	440887	632723	sp|P01877|IGHA2_HUMAN/sp|P0DOX2|IGA2_HUMAN/sp|P01876|IGHA1_HUMAN	131/246/144	0.0319221	0.00150785	TRUE
20200615_serum_NGlycP_1hDIA_rep1.mzML	3270.59	3206.23	64.3604	LSLHRPALEDLLLGSEAJLTCTLTGLR	LSLHRPALEDLLLGSEAJLTC[160]TLTGLR	(N(N(H(H(N)(N))(H(N(H))))))	H(4)N(5)	18	4	1157.56	5427610	3.83091e+07	sp|P01877|IGHA2_HUMAN/sp|P0DOX2|IGA2_HUMAN/sp|P01876|IGHA1_HUMAN	131/246/144	0.000684683	0.000628724	TRUE
20200615_serum_NGlycP_1hDIA_rep2.mzML	3270.22	3207.28	62.9447	LSLHRPALEDLLLGSEAJLTCTLTGLR	LSLHRPALEDLLLGSEAJLTC[160]TLTGLR	(N(N(H(N)(H(N))(H(N(H))))))	H(4)N(5)	18	4	1157.56	6009180	4.38494e+07	sp|P01877|IGHA2_HUMAN/sp|P0DOX2|IGA2_HUMAN/sp|P01876|IGHA1_HUMAN	131/246/144	0.00140995	0.000628724	TRUE
20200615_serum_NGlycP_1hDIA_rep3.mzML	3267.9	3195.25	72.6544	LSLHRPALEDLLLGSEAJLTCTLTGLR	LSLHRPALEDLLLGSEAJLTC[160]TLTGLR	(N(N(H(N)(H(N))(H(N(H))))))	H(4)N(5)	18	4	1157.56	7701450	5.64041e+07	sp|P01877|IGHA2_HUMAN/sp|P0DOX2|IGA2_HUMAN/sp|P01876|IGHA1_HUMAN	131/246/144	4.78867e-05	0.000628724	TRUE
20200615_serum_NGlycP_1hDIA_rep1.mzML	3270.59	3209.48	61.1104	LSLHRPALEDLLLGSEAJLTCTLTGLR	LSLHRPALEDLLLGSEAJLTC[160]TLTGLR	(N(N(H(H(N(H)))(H(N(H))))))	H(5)N(4)	18	4	1147.3	4857170	1.17144e+07	sp|P01877|IGHA2_HUMAN/sp|P0DOX2|IGA2_HUMAN/sp|P01876|IGHA1_HUMAN	131/246/144	0.00136406	0.000563436	TRUE
20200615_serum_NGlycP_1hDIA_rep2.mzML	3271.43	3210.46	60.9735	LSLHRPALEDLLLGSEAJLTCTLTGLR	LSLHRPALEDLLLGSEAJLTC[160]TLTGLR	(N(N(H(N)(H(H))(H(N(H))))))	H(5)N(4)	18	4	1147.3	5259230	1.36111e+07	sp|P01877|IGHA2_HUMAN/sp|P0DOX2|IGA2_HUMAN/sp|P01876|IGHA1_HUMAN	131/246/144	0.00102479	0.000563436	TRUE
20200615_serum_NGlycP_1hDIA_rep3.mzML	3267.55	3198.35	69.2039	LSLHRPALEDLLLGSEAJLTCTLTGLR	LSLHRPALEDLLLGSEAJLTC[160]TLTGLR	(N(N(H(N)(H(H))(H(N(H))))))	H(5)N(4)	18	4	1147.3	6917530	1.87217e+07	sp|P01877|IGHA2_HUMAN/sp|P0DOX2|IGA2_HUMAN/sp|P01876|IGHA1_HUMAN	131/246/144	0.000123171	0.000563436	TRUE
20200615_serum_NGlycP_1hDIA_rep1.mzML	3320.42	3334.33	-13.9106	LSLHRPALEDLLLGSEAJLTCTLTGLR	LSLHRPALEDLLLGSEAJLTC[160]TLTGLR	(N(N(H(H)(H(H)(H(N(H(A))))))))	A(1)H(6)N(3)	18	5	968.056	719159	59304.3	sp|P01877|IGHA2_HUMAN/sp|P0DOX2|IGA2_HUMAN/sp|P01876|IGHA1_HUMAN	131/246/144	0.00500049	0.00102921	TRUE
20200615_serum_NGlycP_1hDIA_rep2.mzML	3322.72	3336.92	-14.1998	LSLHRPALEDLLLGSEAJLTCTLTGLR	LSLHRPALEDLLLGSEAJLTC[160]TLTGLR	(N(N(H(H)(H(H)(H(N(H(A))))))))	A(1)H(6)N(3)	18	5	968.056	552016	73397.9	sp|P01877|IGHA2_HUMAN/sp|P0DOX2|IGA2_HUMAN/sp|P01876|IGHA1_HUMAN	131/246/144	0.0052794	0.00102921	TRUE
20200615_serum_NGlycP_1hDIA_rep1.mzML	3320.42	3300.54	19.8777	LSLHRPALEDLLLGSEAJLTCTLTGLR	LSLHRPALEDLLLGSEAJLTC[160]TLTGLR	(N(F)(N(H(H(H)(H))(H(N(H)(F))))))	F(2)H(6)N(3)	18	5	968.259	694620	71689.4	sp|P01877|IGHA2_HUMAN/sp|P0DOX2|IGA2_HUMAN/sp|P01876|IGHA1_HUMAN	131/246/144	0.0124349	0.000811143	TRUE
20200615_serum_NGlycP_1hDIA_rep3.mzML	3317.55	3298.85	18.6983	LSLHRPALEDLLLGSEAJLTCTLTGLR	LSLHRPALEDLLLGSEAJLTC[160]TLTGLR	(N(F)(N(H(H(H)(H))(H(N(H)(F))))))	F(2)H(6)N(3)	18	5	968.259	546800	123721	sp|P01877|IGHA2_HUMAN/sp|P0DOX2|IGA2_HUMAN/sp|P01876|IGHA1_HUMAN	131/246/144	0.00206143	0.000811143	TRUE
20200615_serum_NGlycP_1hDIA_rep1.mzML	3320.42	3193.71	126.713	LSLHRPALEDLLLGSEAJLTCTLTGLR	LSLHRPALEDLLLGSEAJLTC[160]TLTGLR	(N(N(H(H(H(H(H))))(H(H(H(H)))))))	H(9)N(2)	18	5	966.456	691974	164914	sp|P01877|IGHA2_HUMAN/sp|P0DOX2|IGA2_HUMAN/sp|P01876|IGHA1_HUMAN	131/246/144	0.00285118	0.00118016	TRUE
20200615_serum_NGlycP_1hDIA_rep3.mzML	3316.71	3183.99	132.72	LSLHRPALEDLLLGSEAJLTCTLTGLR	LSLHRPALEDLLLGSEAJLTC[160]TLTGLR	(N(N(H(H(H(H(H))))(H(H(H(H)))))))	H(9)N(2)	18	5	966.456	523608	35461.2	sp|P01877|IGHA2_HUMAN/sp|P0DOX2|IGA2_HUMAN/sp|P01876|IGHA1_HUMAN	131/246/144	0.00527216	0.00118016	TRUE
20200615_serum_NGlycP_1hDIA_rep1.mzML	3321.09	3323.17	-2.07816	LSLHRPALEDLLLGSEAJLTCTLTGLR	LSLHRPALEDLLLGSEAJLTC[160]TLTGLR	(N(N(H(N)(H(N))(H(N(H(A)))))))	A(1)H(4)N(5)	18	5	984.467	2002590	152034	sp|P01877|IGHA2_HUMAN/sp|P0DOX2|IGA2_HUMAN/sp|P01876|IGHA1_HUMAN	131/246/144	0.00380987	0.00101526	TRUE
20200615_serum_NGlycP_1hDIA_rep2.mzML	3322.57	3325.55	-2.97856	LSLHRPALEDLLLGSEAJLTCTLTGLR	LSLHRPALEDLLLGSEAJLTC[160]TLTGLR	(N(N(H(N)(H(N))(H(N(H(A)))))))	A(1)H(4)N(5)	18	5	984.467	2451520	981294	sp|P01877|IGHA2_HUMAN/sp|P0DOX2|IGA2_HUMAN/sp|P01876|IGHA1_HUMAN	131/246/144	0.00309929	0.00101526	TRUE
20200615_serum_NGlycP_1hDIA_rep3.mzML	3318.07	3320.87	-2.79588	LSLHRPALEDLLLGSEAJLTCTLTGLR	LSLHRPALEDLLLGSEAJLTC[160]TLTGLR	(N(N(H(N)(H(N))(H(N(H(A)))))))	A(1)H(4)N(5)	18	5	984.467	2059850	267129	sp|P01877|IGHA2_HUMAN/sp|P0DOX2|IGA2_HUMAN/sp|P01876|IGHA1_HUMAN	131/246/144	0.000963521	0.00101526	TRUE
20200615_serum_NGlycP_1hDIA_rep1.mzML	3320.79	3266.5	54.2871	LSLHRPALEDLLLGSEAJLTCTLTGLR	LSLHRPALEDLLLGSEAJLTC[160]TLTGLR	(N(N(H(N)(H(N))(H(N(H(A)))))))	A(1)H(4)N(5)	18	4	1230.33	5790630	2.79768e+06	sp|P01877|IGHA2_HUMAN/sp|P0DOX2|IGA2_HUMAN/sp|P01876|IGHA1_HUMAN	131/246/144	0.00134	0.00101526	TRUE
20200615_serum_NGlycP_1hDIA_rep2.mzML	3323.41	3269.01	54.4049	LSLHRPALEDLLLGSEAJLTCTLTGLR	LSLHRPALEDLLLGSEAJLTC[160]TLTGLR	(N(N(H(N)(H(N))(H(N(H(A)))))))	A(1)H(4)N(5)	18	4	1230.33	8032850	4.93681e+06	sp|P01877|IGHA2_HUMAN/sp|P0DOX2|IGA2_HUMAN/sp|P01876|IGHA1_HUMAN	131/246/144	0.00191164	0.00101526	TRUE
20200615_serum_NGlycP_1hDIA_rep3.mzML	3318.49	3261.26	57.2305	LSLHRPALEDLLLGSEAJLTCTLTGLR	LSLHRPALEDLLLGSEAJLTC[160]TLTGLR	(N(N(H(N)(H(N))(H(N(H(A)))))))	A(1)H(4)N(5)	18	4	1230.33	7545400	3.57854e+06	sp|P01877|IGHA2_HUMAN/sp|P0DOX2|IGA2_HUMAN/sp|P01876|IGHA1_HUMAN	131/246/144	0.00107993	0.00101526	TRUE
20200615_serum_NGlycP_1hDIA_rep1.mzML	3321.09	3319.05	2.04398	LSLHRPALEDLLLGSEAJLTCTLTGLR	LSLHRPALEDLLLGSEAJLTC[160]TLTGLR	(N(N(H(N)(H(N(H)))(H(N(H)(F))))))	F(1)H(5)N(5)	18	5	987.867	1901500	3.60103e+06	sp|P01877|IGHA2_HUMAN/sp|P0DOX2|IGA2_HUMAN/sp|P01876|IGHA1_HUMAN	131/246/144	0.00308889	0.00194108	TRUE
20200615_serum_NGlycP_1hDIA_rep2.mzML	3322.57	3321.32	1.24748	LSLHRPALEDLLLGSEAJLTCTLTGLR	LSLHRPALEDLLLGSEAJLTC[160]TLTGLR	(N(N(H(N)(H(N(H)))(H(N(H)(F))))))	F(1)H(5)N(5)	18	5	987.867	2305150	3.64927e+06	sp|P01877|IGHA2_HUMAN/sp|P0DOX2|IGA2_HUMAN/sp|P01876|IGHA1_HUMAN	131/246/144	0.0491357	0.00194108	TRUE
20200615_serum_NGlycP_1hDIA_rep3.mzML	3318.07	3316.79	1.28384	LSLHRPALEDLLLGSEAJLTCTLTGLR	LSLHRPALEDLLLGSEAJLTC[160]TLTGLR	(N(N(H(N)(H(N(H)))(H(N(H)(F))))))	F(1)H(5)N(5)	18	5	987.867	2050030	2.95049e+06	sp|P01877|IGHA2_HUMAN/sp|P0DOX2|IGA2_HUMAN/sp|P01876|IGHA1_HUMAN	131/246/144	0.00173035	0.00194108	TRUE
20200615_serum_NGlycP_1hDIA_rep1.mzML	3321.09	3255.35	65.7403	LSLHRPALEDLLLGSEAJLTCTLTGLR	LSLHRPALEDLLLGSEAJLTC[160]TLTGLR	(N(N(H(H(H))(H(N(H))(N(H)(F))))))	F(1)H(6)N(4)	18	5	979.666	2158960	659743	sp|P01877|IGHA2_HUMAN/sp|P0DOX2|IGA2_HUMAN/sp|P01876|IGHA1_HUMAN	131/246/144	0.00172202	0.000997175	TRUE
20200615_serum_NGlycP_1hDIA_rep2.mzML	3322.57	3257.43	65.135	LSLHRPALEDLLLGSEAJLTCTLTGLR	LSLHRPALEDLLLGSEAJLTC[160]TLTGLR	(N(N(H(H(H))(H(N(H))(N(H)(F))))))	F(1)H(6)N(4)	18	5	979.666	2416420	1.24046e+06	sp|P01877|IGHA2_HUMAN/sp|P0DOX2|IGA2_HUMAN/sp|P01876|IGHA1_HUMAN	131/246/144	0.000958414	0.000997175	TRUE
20200615_serum_NGlycP_1hDIA_rep3.mzML	3318.07	3248.53	69.5376	LSLHRPALEDLLLGSEAJLTCTLTGLR	LSLHRPALEDLLLGSEAJLTC[160]TLTGLR	(N(N(H(H(H))(H(N(H))(N(H)(F))))))	F(1)H(6)N(4)	18	5	979.666	2237690	576684	sp|P01877|IGHA2_HUMAN/sp|P0DOX2|IGA2_HUMAN/sp|P01876|IGHA1_HUMAN	131/246/144	0.000964794	0.000997175	TRUE
20200615_serum_NGlycP_1hDIA_rep1.mzML	3320.79	3259.38	61.4051	LSLHRPALEDLLLGSEAJLTCTLTGLR	LSLHRPALEDLLLGSEAJLTC[160]TLTGLR	(N(N(H(H(H))(H(N(H))(N(H)(F))))))	F(1)H(6)N(4)	18	4	1224.33	6291390	1.29871e+06	sp|P01877|IGHA2_HUMAN/sp|P0DOX2|IGA2_HUMAN/sp|P01876|IGHA1_HUMAN	131/246/144	0.00136123	0.000997175	TRUE
20200615_serum_NGlycP_1hDIA_rep2.mzML	3323.41	3261.73	61.6797	LSLHRPALEDLLLGSEAJLTCTLTGLR	LSLHRPALEDLLLGSEAJLTC[160]TLTGLR	(N(N(H(H(H))(H(N(H))(N(H)(F))))))	F(1)H(6)N(4)	18	4	1224.33	8890010	1.56073e+06	sp|P01877|IGHA2_HUMAN/sp|P0DOX2|IGA2_HUMAN/sp|P01876|IGHA1_HUMAN	131/246/144	0.00108401	0.000997175	TRUE
20200615_serum_NGlycP_1hDIA_rep3.mzML	3318.49	3253.23	65.2596	LSLHRPALEDLLLGSEAJLTCTLTGLR	LSLHRPALEDLLLGSEAJLTC[160]TLTGLR	(N(N(H(H(H))(H(N(H))(N(H)(F))))))	F(1)H(6)N(4)	18	4	1224.33	8681780	1.43897e+06	sp|P01877|IGHA2_HUMAN/sp|P0DOX2|IGA2_HUMAN/sp|P01876|IGHA1_HUMAN	131/246/144	0.00107721	0.000997175	TRUE
20200615_serum_NGlycP_1hDIA_rep1.mzML	3318.66	3270.88	47.7758	LSLHRPALEDLLLGSEAJLTCTLTGLR	LSLHRPALEDLLLGSEAJLTC[160]TLTGLR	(N(N(H(H(N(H)(F)))(H(N(H(A)))))))	A(1)F(1)H(5)N(4)	18	5	1005.47	2521140	203006	sp|P01877|IGHA2_HUMAN/sp|P0DOX2|IGA2_HUMAN/sp|P01876|IGHA1_HUMAN	131/246/144	0.00338787	0.000953793	TRUE
20200615_serum_NGlycP_1hDIA_rep2.mzML	3321.52	3273.32	48.1987	LSLHRPALEDLLLGSEAJLTCTLTGLR	LSLHRPALEDLLLGSEAJLTC[160]TLTGLR	(N(N(H(N)(H(H))(H(N(F)(H(A)))))))	A(1)F(1)H(5)N(4)	18	5	1005.47	2645730	520665	sp|P01877|IGHA2_HUMAN/sp|P0DOX2|IGA2_HUMAN/sp|P01876|IGHA1_HUMAN	131/246/144	0.00298616	0.000953793	TRUE
20200615_serum_NGlycP_1hDIA_rep3.mzML	3316.64	3266.33	50.314	LSLHRPALEDLLLGSEAJLTCTLTGLR	LSLHRPALEDLLLGSEAJLTC[160]TLTGLR	(N(N(H(N)(H(H))(H(N(F)(H(A)))))))	A(1)F(1)H(5)N(4)	18	5	1005.47	1942270	332795	sp|P01877|IGHA2_HUMAN/sp|P0DOX2|IGA2_HUMAN/sp|P01876|IGHA1_HUMAN	131/246/144	0.00423638	0.000953793	TRUE
20200615_serum_NGlycP_1hDIA_rep1.mzML	3319.32	3255.3	64.0194	LSLHRPALEDLLLGSEAJLTCTLTGLR	LSLHRPALEDLLLGSEAJLTC[160]TLTGLR	(N(N(H(H(N(H)(F)))(H(N(H(A)))))))	A(1)F(1)H(5)N(4)	18	4	1256.59	932528	2.00716e+06	sp|P01877|IGHA2_HUMAN/sp|P0DOX2|IGA2_HUMAN/sp|P01876|IGHA1_HUMAN	131/246/144	0.0146642	0.000953793	TRUE
20200615_serum_NGlycP_1hDIA_rep3.mzML	3317.09	3248.47	68.6203	LSLHRPALEDLLLGSEAJLTCTLTGLR	LSLHRPALEDLLLGSEAJLTC[160]TLTGLR	(N(N(H(H(N(H)(F)))(H(N(H(A)))))))	A(1)F(1)H(5)N(4)	18	4	1256.59	829945	1.73417e+06	sp|P01877|IGHA2_HUMAN/sp|P0DOX2|IGA2_HUMAN/sp|P01876|IGHA1_HUMAN	131/246/144	0.00332284	0.000953793	TRUE
20200615_serum_NGlycP_1hDIA_rep1.mzML	3318.66	3279.27	39.3922	LSLHRPALEDLLLGSEAJLTCTLTGLR	LSLHRPALEDLLLGSEAJLTC[160]TLTGLR	(N(N(H(N)(H(N(H)))(H(N(H(A)))))))	A(1)H(5)N(5)	18	5	1016.88	3093910	5.54665e+06	sp|P01877|IGHA2_HUMAN/sp|P0DOX2|IGA2_HUMAN/sp|P01876|IGHA1_HUMAN	131/246/144	0.00110982	0.00114518	TRUE
20200615_serum_NGlycP_1hDIA_rep2.mzML	3321.52	3281.63	39.8868	LSLHRPALEDLLLGSEAJLTCTLTGLR	LSLHRPALEDLLLGSEAJLTC[160]TLTGLR	(N(N(H(N)(H(N(H)))(H(N(H(A)))))))	A(1)H(5)N(5)	18	5	1016.88	2926440	6.68528e+06	sp|P01877|IGHA2_HUMAN/sp|P0DOX2|IGA2_HUMAN/sp|P01876|IGHA1_HUMAN	131/246/144	0.00229715	0.00114518	TRUE
20200615_serum_NGlycP_1hDIA_rep3.mzML	3316.64	3276.07	40.5655	LSLHRPALEDLLLGSEAJLTCTLTGLR	LSLHRPALEDLLLGSEAJLTC[160]TLTGLR	(N(N(H(N)(H(N(H)))(H(N(H(A)))))))	A(1)H(5)N(5)	18	5	1016.88	2299850	3.58281e+06	sp|P01877|IGHA2_HUMAN/sp|P0DOX2|IGA2_HUMAN/sp|P01876|IGHA1_HUMAN	131/246/144	0.00114873	0.00114518	TRUE
20200615_serum_NGlycP_1hDIA_rep1.mzML	3318.47	3252.45	66.0219	LSLHRPALEDLLLGSEAJLTCTLTGLR	LSLHRPALEDLLLGSEAJLTC[160]TLTGLR	(N(N(H(N)(H(N(H)))(H(N(H(A)))))))	A(1)H(5)N(5)	18	4	1270.85	4129640	4.47464e+07	sp|P01877|IGHA2_HUMAN/sp|P0DOX2|IGA2_HUMAN/sp|P01876|IGHA1_HUMAN	131/246/144	0.000506046	0.00114518	TRUE
20200615_serum_NGlycP_1hDIA_rep2.mzML	3321.29	3254.34	66.9544	LSLHRPALEDLLLGSEAJLTCTLTGLR	LSLHRPALEDLLLGSEAJLTC[160]TLTGLR	(N(N(H(N)(H(N(H)))(H(N(H(A)))))))	A(1)H(5)N(5)	18	4	1270.85	4819860	5.3537e+07	sp|P01877|IGHA2_HUMAN/sp|P0DOX2|IGA2_HUMAN/sp|P01876|IGHA1_HUMAN	131/246/144	0.00151951	0.00114518	TRUE
20200615_serum_NGlycP_1hDIA_rep3.mzML	3316.4	3245.14	71.2609	LSLHRPALEDLLLGSEAJLTCTLTGLR	LSLHRPALEDLLLGSEAJLTC[160]TLTGLR	(N(N(H(N)(H(N(H)))(H(N(H(A)))))))	A(1)H(5)N(5)	18	4	1270.85	3677450	3.39783e+07	sp|P01877|IGHA2_HUMAN/sp|P0DOX2|IGA2_HUMAN/sp|P01876|IGHA1_HUMAN	131/246/144	0.000501871	0.00114518	TRUE
20200615_serum_NGlycP_1hDIA_rep1.mzML	3318.66	3253.46	65.1998	LSLHRPALEDLLLGSEAJLTCTLTGLR	LSLHRPALEDLLLGSEAJLTC[160]TLTGLR	(N(N(H(H(N(H(H))))(H(N(H(A)))))))	A(1)H(6)N(4)	18	5	1008.67	2674630	86041.3	sp|P01877|IGHA2_HUMAN/sp|P0DOX2|IGA2_HUMAN/sp|P01876|IGHA1_HUMAN	131/246/144	0.00109624	0.00376859	TRUE
20200615_serum_NGlycP_1hDIA_rep2.mzML	3321.52	3255.42	66.1047	LSLHRPALEDLLLGSEAJLTCTLTGLR	LSLHRPALEDLLLGSEAJLTC[160]TLTGLR	(N(N(H(H(N(H(H))))(H(N(H(A)))))))	A(1)H(6)N(4)	18	5	1008.67	2708660	96201.5	sp|P01877|IGHA2_HUMAN/sp|P0DOX2|IGA2_HUMAN/sp|P01876|IGHA1_HUMAN	131/246/144	0.00548306	0.00376859	TRUE
20200615_serum_NGlycP_1hDIA_rep3.mzML	3316.64	3246.33	70.3058	LSLHRPALEDLLLGSEAJLTCTLTGLR	LSLHRPALEDLLLGSEAJLTC[160]TLTGLR	(N(N(H(H(N(H(H))))(H(N(H(A)))))))	A(1)H(6)N(4)	18	5	1008.67	1922400	164597	sp|P01877|IGHA2_HUMAN/sp|P0DOX2|IGA2_HUMAN/sp|P01876|IGHA1_HUMAN	131/246/144	0.00258208	0.00376859	TRUE
20200615_serum_NGlycP_1hDIA_rep1.mzML	3318.66	3294.27	24.3926	LSLHRPALEDLLLGSEAJLTCTLTGLR	LSLHRPALEDLLLGSEAJLTC[160]TLTGLR	(N(N(H(H(N(H)))(H(N(F)(H(N(H))))))))	F(1)H(6)N(5)	18	5	1020.28	2870620	738369	sp|P01877|IGHA2_HUMAN/sp|P0DOX2|IGA2_HUMAN/sp|P01876|IGHA1_HUMAN	131/246/144	0.00109897	0.00164144	TRUE
20200615_serum_NGlycP_1hDIA_rep2.mzML	3321.52	3296.54	24.9817	LSLHRPALEDLLLGSEAJLTCTLTGLR	LSLHRPALEDLLLGSEAJLTC[160]TLTGLR	(N(N(H(N)(H(H))(H(N(H))(N(H)(F))))))	F(1)H(6)N(5)	18	5	1020.28	2786140	1.13029e+06	sp|P01877|IGHA2_HUMAN/sp|P0DOX2|IGA2_HUMAN/sp|P01876|IGHA1_HUMAN	131/246/144	0.000595781	0.00164144	TRUE
20200615_serum_NGlycP_1hDIA_rep3.mzML	3316.64	3292.6	24.0372	LSLHRPALEDLLLGSEAJLTCTLTGLR	LSLHRPALEDLLLGSEAJLTC[160]TLTGLR	(N(N(H(N)(H(H))(H(N(H))(N(H)(F))))))	F(1)H(6)N(5)	18	5	1020.28	2101510	330521	sp|P01877|IGHA2_HUMAN/sp|P0DOX2|IGA2_HUMAN/sp|P01876|IGHA1_HUMAN	131/246/144	0.00108942	0.00164144	TRUE
20200615_serum_NGlycP_1hDIA_rep2.mzML	3322.65	3335.31	-12.6637	LSLHRPALEDLLLGSEAJLTCTLTGLR	LSLHRPALEDLLLGSEAJLTC[160]TLTGLR	(N(N(H(N)(H(N(H)(F)))(H(N(H)(F))))))	F(2)H(5)N(5)	18	5	1017.08	3094440	8.38394e+06	sp|P01877|IGHA2_HUMAN/sp|P0DOX2|IGA2_HUMAN/sp|P01876|IGHA1_HUMAN	131/246/144	0.000705879	0.00362125	TRUE
20200615_serum_NGlycP_1hDIA_rep1.mzML	3322.39	3332.42	-10.0266	LSLHRPALEDLLLGSEAJLTCTLTGLR	LSLHRPALEDLLLGSEAJLTC[160]TLTGLR	(N(N(H(H(H))(H(N(H)(F))(N(H)(F))))))	F(2)H(6)N(4)	18	4	1260.84	743692	1.86153e+06	sp|P01877|IGHA2_HUMAN/sp|P0DOX2|IGA2_HUMAN/sp|P01876|IGHA1_HUMAN	131/246/144	0.0263065	0.000555428	TRUE
20200615_serum_NGlycP_1hDIA_rep2.mzML	3321.03	3335.02	-13.9859	LSLHRPALEDLLLGSEAJLTCTLTGLR	LSLHRPALEDLLLGSEAJLTC[160]TLTGLR	(N(N(H(H(H))(H(N(H)(F))(N(H)(F))))))	F(2)H(6)N(4)	18	4	1260.84	665800	1.90441e+06	sp|P01877|IGHA2_HUMAN/sp|P0DOX2|IGA2_HUMAN/sp|P01876|IGHA1_HUMAN	131/246/144	0.0396179	0.000555428	TRUE
20200615_serum_NGlycP_1hDIA_rep3.mzML	3316.35	3330.02	-13.6698	LSLHRPALEDLLLGSEAJLTCTLTGLR	LSLHRPALEDLLLGSEAJLTC[160]TLTGLR	(N(N(H(H(H))(H(N(H)(F))(N(H)(F))))))	F(2)H(6)N(4)	18	4	1260.84	746412	962004	sp|P01877|IGHA2_HUMAN/sp|P0DOX2|IGA2_HUMAN/sp|P01876|IGHA1_HUMAN	131/246/144	0.00105274	0.000555428	TRUE
20200615_serum_NGlycP_1hDIA_rep1.mzML	3318.52	3241.87	76.6454	LSLHRPALEDLLLGSEAJLTCTLTGLR	LSLHRPALEDLLLGSEAJLTC[160]TLTGLR	(N(N(H(N)(H(N(H)(F)))(H(N(H(A)))))))	A(1)F(1)H(5)N(5)	18	5	1046.09	490749	447083	sp|P01877|IGHA2_HUMAN/sp|P0DOX2|IGA2_HUMAN/sp|P01876|IGHA1_HUMAN	131/246/144	0.00085324	0.000641096	TRUE
20200615_serum_NGlycP_1hDIA_rep1.mzML	3371.95	3287.3	84.6512	LSLHRPALEDLLLGSEAJLTCTLTGLR	LSLHRPALEDLLLGSEAJLTC[160]TLTGLR	(N(N(H(H(N(H(H))))(H(N(F)(H(A)))))))	A(1)F(1)H(6)N(4)	18	5	1037.88	1990970	675654	sp|P01877|IGHA2_HUMAN/sp|P0DOX2|IGA2_HUMAN/sp|P01876|IGHA1_HUMAN	131/246/144	0.00152252	0.000787913	TRUE
20200615_serum_NGlycP_1hDIA_rep2.mzML	3374.54	3289.66	84.8778	LSLHRPALEDLLLGSEAJLTCTLTGLR	LSLHRPALEDLLLGSEAJLTC[160]TLTGLR	(N(N(H(H(N(H(H))))(H(N(F)(H(A)))))))	A(1)F(1)H(6)N(4)	18	5	1037.88	2701720	549272	sp|P01877|IGHA2_HUMAN/sp|P0DOX2|IGA2_HUMAN/sp|P01876|IGHA1_HUMAN	131/246/144	0.000827546	0.000787913	TRUE
20200615_serum_NGlycP_1hDIA_rep3.mzML	3370.46	3285.17	85.2869	LSLHRPALEDLLLGSEAJLTCTLTGLR	LSLHRPALEDLLLGSEAJLTC[160]TLTGLR	(N(N(H(H(N(H(H))))(H(N(F)(H(A)))))))	A(1)F(1)H(6)N(4)	18	5	1037.88	2364900	606592	sp|P01877|IGHA2_HUMAN/sp|P0DOX2|IGA2_HUMAN/sp|P01876|IGHA1_HUMAN	131/246/144	0.00278394	0.000787913	TRUE
20200615_serum_NGlycP_1hDIA_rep1.mzML	3372.98	3321.66	51.3209	LSLHRPALEDLLLGSEAJLTCTLTGLR	LSLHRPALEDLLLGSEAJLTC[160]TLTGLR	(N(N(H(H(N(H(H))))(H(N(F)(H(A)))))))	A(1)F(1)H(6)N(4)	18	4	1297.1	2766560	1.78556e+06	sp|P01877|IGHA2_HUMAN/sp|P0DOX2|IGA2_HUMAN/sp|P01876|IGHA1_HUMAN	131/246/144	0.000967334	0.000787913	TRUE
20200615_serum_NGlycP_1hDIA_rep2.mzML	3374.36	3323.99	50.3701	LSLHRPALEDLLLGSEAJLTCTLTGLR	LSLHRPALEDLLLGSEAJLTC[160]TLTGLR	(N(N(H(H(N(H(H))))(H(N(F)(H(A)))))))	A(1)F(1)H(6)N(4)	18	4	1297.1	3281190	1.95005e+06	sp|P01877|IGHA2_HUMAN/sp|P0DOX2|IGA2_HUMAN/sp|P01876|IGHA1_HUMAN	131/246/144	0.000941625	0.000787913	TRUE
20200615_serum_NGlycP_1hDIA_rep3.mzML	3370.28	3319.37	50.9101	LSLHRPALEDLLLGSEAJLTCTLTGLR	LSLHRPALEDLLLGSEAJLTC[160]TLTGLR	(N(N(H(H(N(H(H))))(H(N(F)(H(A)))))))	A(1)F(1)H(6)N(4)	18	4	1297.1	3220630	1.58584e+06	sp|P01877|IGHA2_HUMAN/sp|P0DOX2|IGA2_HUMAN/sp|P01876|IGHA1_HUMAN	131/246/144	0.000946822	0.000787913	TRUE
20200615_serum_NGlycP_1hDIA_rep1.mzML	3372.48	3417.68	-45.199	LSLHRPALEDLLLGSEAJLTCTLTGLR	LSLHRPALEDLLLGSEAJLTC[160]TLTGLR	(N(N(H(H(N(H)(F)))(H(N(F)(H(A)))))))	A(1)F(2)H(5)N(4)	18	5	1034.68	1970030	5.68902e+06	sp|P01877|IGHA2_HUMAN/sp|P0DOX2|IGA2_HUMAN/sp|P01876|IGHA1_HUMAN	131/246/144	0.00152402	0.00105972	TRUE
20200615_serum_NGlycP_1hDIA_rep2.mzML	3374.54	3419.15	-44.6086	LSLHRPALEDLLLGSEAJLTCTLTGLR	LSLHRPALEDLLLGSEAJLTC[160]TLTGLR	(N(N(H(H(N(H)(F)))(H(N(F)(H(A)))))))	A(1)F(2)H(5)N(4)	18	5	1034.68	2861900	7067332	sp|P01877|IGHA2_HUMAN/sp|P0DOX2|IGA2_HUMAN/sp|P01876|IGHA1_HUMAN	131/246/144	0.000829899	0.00105972	TRUE
20200615_serum_NGlycP_1hDIA_rep3.mzML	3370.46	3416.34	-45.8807	LSLHRPALEDLLLGSEAJLTCTLTGLR	LSLHRPALEDLLLGSEAJLTC[160]TLTGLR	(N(N(H(H(N(H)(F)))(H(N(F)(H(A)))))))	A(1)F(2)H(5)N(4)	18	5	1034.68	2470890	8.63287e+06	sp|P01877|IGHA2_HUMAN/sp|P0DOX2|IGA2_HUMAN/sp|P01876|IGHA1_HUMAN	131/246/144	0.00278698	0.00105972	TRUE
20200615_serum_NGlycP_1hDIA_rep1.mzML	3372.98	3425.82	-52.843	LSLHRPALEDLLLGSEAJLTCTLTGLR	LSLHRPALEDLLLGSEAJLTC[160]TLTGLR	(N(N(H(H(N(H)(F)))(H(N(F)(H(A)))))))	A(1)F(2)H(5)N(4)	18	4	1293.1	2604410	3.44509e+07	sp|P01877|IGHA2_HUMAN/sp|P0DOX2|IGA2_HUMAN/sp|P01876|IGHA1_HUMAN	131/246/144	0.000969867	0.00105972	TRUE
20200615_serum_NGlycP_1hDIA_rep2.mzML	3374.6	3427.15	-52.5532	LSLHRPALEDLLLGSEAJLTCTLTGLR	LSLHRPALEDLLLGSEAJLTC[160]TLTGLR	(N(N(H(H(N(H)(F)))(H(N(F)(H(A)))))))	A(1)F(2)H(5)N(4)	18	4	1293.1	3264420	35062042	sp|P01877|IGHA2_HUMAN/sp|P0DOX2|IGA2_HUMAN/sp|P01876|IGHA1_HUMAN	131/246/144	0.00171533	0.00105972	TRUE
20200615_serum_NGlycP_1hDIA_rep3.mzML	3370.28	3424.86	-54.5777	LSLHRPALEDLLLGSEAJLTCTLTGLR	LSLHRPALEDLLLGSEAJLTC[160]TLTGLR	(N(N(H(H(N(H)(F)))(H(N(F)(H(A)))))))	A(1)F(2)H(5)N(4)	18	4	1293.1	3376640	3.94235e+07	sp|P01877|IGHA2_HUMAN/sp|P0DOX2|IGA2_HUMAN/sp|P01876|IGHA1_HUMAN	131/246/144	0.000940322	0.00105972	TRUE
20200615_serum_NGlycP_1hDIA_rep1.mzML	3371.95	3344.86	27.0866	LSLHRPALEDLLLGSEAJLTCTLTGLR	LSLHRPALEDLLLGSEAJLTC[160]TLTGLR	(N(N(H(H(N(H(A))))(H(N(H(A)))))))	A(2)H(5)N(4)	18	5	1034.48	1955300	5728829	sp|P01877|IGHA2_HUMAN/sp|P0DOX2|IGA2_HUMAN/sp|P01876|IGHA1_HUMAN	131/246/144	0.00152101	0.000882222	TRUE
20200615_serum_NGlycP_1hDIA_rep2.mzML	3374.54	3347.21	27.3316	LSLHRPALEDLLLGSEAJLTCTLTGLR	LSLHRPALEDLLLGSEAJLTC[160]TLTGLR	(N(N(H(H(N(H(A))))(H(N(H(A)))))))	A(2)H(5)N(4)	18	5	1034.48	2791690	5.5675e+06	sp|P01877|IGHA2_HUMAN/sp|P0DOX2|IGA2_HUMAN/sp|P01876|IGHA1_HUMAN	131/246/144	0.000826366	0.000882222	TRUE
20200615_serum_NGlycP_1hDIA_rep3.mzML	3370.46	3342.46	28.0034	LSLHRPALEDLLLGSEAJLTCTLTGLR	LSLHRPALEDLLLGSEAJLTC[160]TLTGLR	(N(N(H(H(N(H(A))))(H(N(H(A)))))))	A(2)H(5)N(4)	18	5	1034.48	2441720	6.49017e+06	sp|P01877|IGHA2_HUMAN/sp|P0DOX2|IGA2_HUMAN/sp|P01876|IGHA1_HUMAN	131/246/144	0.000832246	0.000882222	TRUE
20200615_serum_NGlycP_1hDIA_rep1.mzML	3372.98	3313.13	59.8504	LSLHRPALEDLLLGSEAJLTCTLTGLR	LSLHRPALEDLLLGSEAJLTC[160]TLTGLR	(N(N(H(H(N(H(A))))(H(N(H(A)))))))	A(2)H(5)N(4)	18	4	1292.85	2829700	3.22456e+07	sp|P01877|IGHA2_HUMAN/sp|P0DOX2|IGA2_HUMAN/sp|P01876|IGHA1_HUMAN	131/246/144	0.00173698	0.000882222	TRUE
20200615_serum_NGlycP_1hDIA_rep2.mzML	3374.6	3315.28	59.3235	LSLHRPALEDLLLGSEAJLTCTLTGLR	LSLHRPALEDLLLGSEAJLTC[160]TLTGLR	(N(N(H(H(N(H(A))))(H(N(H(A)))))))	A(2)H(5)N(4)	18	4	1292.85	3285170	2.88732e+07	sp|P01877|IGHA2_HUMAN/sp|P0DOX2|IGA2_HUMAN/sp|P01876|IGHA1_HUMAN	131/246/144	0.00171868	0.000882222	TRUE
20200615_serum_NGlycP_1hDIA_rep3.mzML	3370.28	3310.97	59.3083	LSLHRPALEDLLLGSEAJLTCTLTGLR	LSLHRPALEDLLLGSEAJLTC[160]TLTGLR	(N(N(H(H(N(H(A))))(H(N(H(A)))))))	A(2)H(5)N(4)	18	4	1292.85	3708990	3.10329e+07	sp|P01877|IGHA2_HUMAN/sp|P0DOX2|IGA2_HUMAN/sp|P01876|IGHA1_HUMAN	131/246/144	0.000962247	0.000882222	TRUE
20200615_serum_NGlycP_1hDIA_rep3.mzML	3370.46	3330.29	40.167	LSLHRPALEDLLLGSEAJLTCTLTGLR	LSLHRPALEDLLLGSEAJLTC[160]TLTGLR	(N(N(H(H(N(F)))(H(N(H)(F))(N(H)(F))))))	F(3)H(5)N(5)	18	5	1046.29	2431290	123406	sp|P01877|IGHA2_HUMAN/sp|P0DOX2|IGA2_HUMAN/sp|P01876|IGHA1_HUMAN	131/246/144	0.000833418	0.00154741	TRUE
20200615_serum_NGlycP_1hDIA_rep1.mzML	3372.98	3330.97	42.0093	LSLHRPALEDLLLGSEAJLTCTLTGLR	LSLHRPALEDLLLGSEAJLTC[160]TLTGLR	(N(N(H(H(N(F)))(H(N(H)(F))(N(H)(F))))))	F(3)H(5)N(5)	18	4	1307.61	2521100	2.87087e+06	sp|P01877|IGHA2_HUMAN/sp|P0DOX2|IGA2_HUMAN/sp|P01876|IGHA1_HUMAN	131/246/144	0.0105511	0.00154741	TRUE
20200615_serum_NGlycP_1hDIA_rep2.mzML	3374.6	3333.54	41.0611	LSLHRPALEDLLLGSEAJLTCTLTGLR	LSLHRPALEDLLLGSEAJLTC[160]TLTGLR	(N(N(H(H(N(F)))(H(N(H)(F))(N(H)(F))))))	F(3)H(5)N(5)	18	4	1307.61	2813130	2.72293e+06	sp|P01877|IGHA2_HUMAN/sp|P0DOX2|IGA2_HUMAN/sp|P01876|IGHA1_HUMAN	131/246/144	0.00307497	0.00154741	TRUE
20200615_serum_NGlycP_1hDIA_rep3.mzML	3370.28	3328.59	41.6945	LSLHRPALEDLLLGSEAJLTCTLTGLR	LSLHRPALEDLLLGSEAJLTC[160]TLTGLR	(N(N(H(H(N(F)))(H(N(H)(F))(N(H)(F))))))	F(3)H(5)N(5)	18	4	1307.61	3252430	5.94834e+06	sp|P01877|IGHA2_HUMAN/sp|P0DOX2|IGA2_HUMAN/sp|P01876|IGHA1_HUMAN	131/246/144	0.000951991	0.00154741	TRUE
20200615_serum_NGlycP_1hDIA_rep1.mzML	3371.95	3416.4	-44.4534	LSLHRPALEDLLLGSEAJLTCTLTGLR	LSLHRPALEDLLLGSEAJLTC[160]TLTGLR	(N(F)(N(H(H(N(H(F))))(H(N(H(H)(F)))))))	F(3)H(6)N(4)	18	5	1038.09	2051230	160443	sp|P01877|IGHA2_HUMAN/sp|P0DOX2|IGA2_HUMAN/sp|P01876|IGHA1_HUMAN	131/246/144	0.000825185	0.00249672	TRUE
20200615_serum_NGlycP_1hDIA_rep2.mzML	3374.54	3417.92	-43.3766	LSLHRPALEDLLLGSEAJLTCTLTGLR	LSLHRPALEDLLLGSEAJLTC[160]TLTGLR	(N(F)(N(H(H(N(H(F))))(H(N(H(H)(F)))))))	F(3)H(6)N(4)	18	5	1038.09	2705590	822933	sp|P01877|IGHA2_HUMAN/sp|P0DOX2|IGA2_HUMAN/sp|P01876|IGHA1_HUMAN	131/246/144	0.00278089	0.00249672	TRUE
20200615_serum_NGlycP_1hDIA_rep3.mzML	3370.46	3415.03	-44.5697	LSLHRPALEDLLLGSEAJLTCTLTGLR	LSLHRPALEDLLLGSEAJLTC[160]TLTGLR	(N(F)(N(H(H(N(H(F))))(H(N(H(H)(F)))))))	F(3)H(6)N(4)	18	5	1038.09	2687420	981189	sp|P01877|IGHA2_HUMAN/sp|P0DOX2|IGA2_HUMAN/sp|P01876|IGHA1_HUMAN	131/246/144	0.000828723	0.00249672	TRUE
20200615_serum_NGlycP_1hDIA_rep2.mzML	3270.27	3339.31	-69.0356	LSLHRPALEDLLLGSEAJLTCTLTGLR	LSLHRPALEDLLLGSEAJLTC[160]TLTGLR	(N(N(H(H(N(H(A))))(H(N)(N(H(A)))))))	A(2)H(5)N(5)	18	5	1075.1	1782720	281859	sp|P01877|IGHA2_HUMAN/sp|P0DOX2|IGA2_HUMAN/sp|P01876|IGHA1_HUMAN	131/246/144	0.00192065	0.00868876	TRUE
20200615_serum_NGlycP_1hDIA_rep2.mzML	3373.84	3418.54	-44.7029	LSLHRPALEDLLLGSEAJLTCTLTGLR	LSLHRPALEDLLLGSEAJLTC[160]TLTGLR	(N(N(H(H(N(H)(F)))(H(N(H)(F))(N(H)(F))))))	F(3)H(6)N(5)	18	5	1078.7	505026	403683	sp|P01877|IGHA2_HUMAN/sp|P0DOX2|IGA2_HUMAN/sp|P01876|IGHA1_HUMAN	131/246/144	0.00320101	0.00165862	TRUE
20200615_serum_NGlycP_1hDIA_rep2.mzML	3270.27	3218.65	51.6156	LSLHRPALEDLLLGSEAJLTCTLTGLR	LSLHRPALEDLLLGSEAJLTC[160]TLTGLR	(N(N(H(H(H))(H(H(H))))))	H(6)N(2)	18	4	1086.27	2015050	5.01126e+06	sp|P01877|IGHA2_HUMAN/sp|P0DOX2|IGA2_HUMAN/sp|P01876|IGHA1_HUMAN	131/246/144	0.00118614	0.00102449	TRUE
20200615_serum_NGlycP_1hDIA_rep1.mzML	3273.95	3221.64	52.3094	LSLHRPALEDLLLGSEAJLTCTLTGLR	LSLHRPALEDLLLGSEAJLTC[160]TLTGLR	(N(N(H(N)(H(N))(H(N)))))	H(3)N(5)	18	4	1117.04	2248130	1.45173e+07	sp|P01877|IGHA2_HUMAN/sp|P0DOX2|IGA2_HUMAN/sp|P01876|IGHA1_HUMAN	131/246/144	0.000381056	0.001218	TRUE
20200615_serum_NGlycP_1hDIA_rep2.mzML	3272.53	3222.81	49.7211	LSLHRPALEDLLLGSEAJLTCTLTGLR	LSLHRPALEDLLLGSEAJLTC[160]TLTGLR	(N(N(H(N)(H(N))(H(N)))))	H(3)N(5)	18	4	1117.04	3169910	1.42921e+07	sp|P01877|IGHA2_HUMAN/sp|P0DOX2|IGA2_HUMAN/sp|P01876|IGHA1_HUMAN	131/246/144	0.000190001	0.001218	TRUE
20200615_serum_NGlycP_1hDIA_rep3.mzML	3270.56	3210.22	60.336	LSLHRPALEDLLLGSEAJLTCTLTGLR	LSLHRPALEDLLLGSEAJLTC[160]TLTGLR	(N(N(H(N)(H(N))(H(N)))))	H(3)N(5)	18	4	1117.04	3242900	1.91482e+07	sp|P01877|IGHA2_HUMAN/sp|P0DOX2|IGA2_HUMAN/sp|P01876|IGHA1_HUMAN	131/246/144	0.000644529	0.001218	TRUE
20200615_serum_NGlycP_1hDIA_rep1.mzML	3273.95	3199.24	74.7098	LSLHRPALEDLLLGSEAJLTCTLTGLR	LSLHRPALEDLLLGSEAJLTC[160]TLTGLR	(N(N(H(H)(N)(H(N(H))))))	H(4)N(4)	18	4	1106.79	1855190	1.48226e+06	sp|P01877|IGHA2_HUMAN/sp|P0DOX2|IGA2_HUMAN/sp|P01876|IGHA1_HUMAN	131/246/144	0.0018322	0.00221096	TRUE
20200615_serum_NGlycP_1hDIA_rep2.mzML	3272.53	3200.69	71.843	LSLHRPALEDLLLGSEAJLTCTLTGLR	LSLHRPALEDLLLGSEAJLTC[160]TLTGLR	(N(N(H(H)(N)(H(N(H))))))	H(4)N(4)	18	4	1106.79	2775430	1.07131e+06	sp|P01877|IGHA2_HUMAN/sp|P0DOX2|IGA2_HUMAN/sp|P01876|IGHA1_HUMAN	131/246/144	0.000249724	0.00221096	TRUE
20200615_serum_NGlycP_1hDIA_rep3.mzML	3270.56	3188.79	81.7664	LSLHRPALEDLLLGSEAJLTCTLTGLR	LSLHRPALEDLLLGSEAJLTC[160]TLTGLR	(N(N(H(H)(N)(H(N(H))))))	H(4)N(4)	18	4	1106.79	2646350	1.89372e+06	sp|P01877|IGHA2_HUMAN/sp|P0DOX2|IGA2_HUMAN/sp|P01876|IGHA1_HUMAN	131/246/144	0.0117334	0.00221096	TRUE
20200615_serum_NGlycP_1hDIA_rep1.mzML	3273.95	3211.24	62.7109	LSLHRPALEDLLLGSEAJLTCTLTGLR	LSLHRPALEDLLLGSEAJLTC[160]TLTGLR	(N(N(H(H)(N)(H(H)(H)))))	H(5)N(3)	18	4	1096.53	1826190	774318	sp|P01877|IGHA2_HUMAN/sp|P0DOX2|IGA2_HUMAN/sp|P01876|IGHA1_HUMAN	131/246/144	0.00137543	0.00270588	TRUE
20200615_serum_NGlycP_1hDIA_rep2.mzML	3272.53	3212.2	60.3281	LSLHRPALEDLLLGSEAJLTCTLTGLR	LSLHRPALEDLLLGSEAJLTC[160]TLTGLR	(N(N(H(H(N))(H(H)(H)))))	H(5)N(3)	18	4	1096.53	2786700	894393	sp|P01877|IGHA2_HUMAN/sp|P0DOX2|IGA2_HUMAN/sp|P01876|IGHA1_HUMAN	131/246/144	0.0210763	0.00270588	TRUE
20200615_serum_NGlycP_1hDIA_rep3.mzML	3270.56	3200.05	70.5144	LSLHRPALEDLLLGSEAJLTCTLTGLR	LSLHRPALEDLLLGSEAJLTC[160]TLTGLR	(N(N(H(H)(N)(H(H)(H)))))	H(5)N(3)	18	4	1096.53	2645040	1.51273e+06	sp|P01877|IGHA2_HUMAN/sp|P0DOX2|IGA2_HUMAN/sp|P01876|IGHA1_HUMAN	131/246/144	0.0220819	0.00270588	TRUE
20200615_serum_NGlycP_1hDIA_rep1.mzML	3271.52	3219.19	52.3274	LSLHRPALEDLLLGSEAJLTCTLTGLR	LSLHRPALEDLLLGSEAJLTC[160]TLTGLR	(N(F)(N(H(N)(H(N))(H(N)))))	F(1)H(3)N(5)	18	4	1153.56	6543490	384036	sp|P01877|IGHA2_HUMAN/sp|P0DOX2|IGA2_HUMAN/sp|P01876|IGHA1_HUMAN	131/246/144	0.00132046	0.00119034	TRUE
20200615_serum_NGlycP_1hDIA_rep2.mzML	3270.22	3220.28	49.938	LSLHRPALEDLLLGSEAJLTCTLTGLR	LSLHRPALEDLLLGSEAJLTC[160]TLTGLR	(N(F)(N(H(N)(H(N))(H(N)))))	F(1)H(3)N(5)	18	4	1153.56	6302520	792517	sp|P01877|IGHA2_HUMAN/sp|P0DOX2|IGA2_HUMAN/sp|P01876|IGHA1_HUMAN	131/246/144	0.00403797	0.00119034	TRUE
20200615_serum_NGlycP_1hDIA_rep3.mzML	3267.9	3207.75	60.1489	LSLHRPALEDLLLGSEAJLTCTLTGLR	LSLHRPALEDLLLGSEAJLTC[160]TLTGLR	(N(F)(N(H(N)(H(N))(H(N)))))	F(1)H(3)N(5)	18	4	1153.56	7308560	615071	sp|P01877|IGHA2_HUMAN/sp|P0DOX2|IGA2_HUMAN/sp|P01876|IGHA1_HUMAN	131/246/144	0.0189059	0.00119034	TRUE
20200615_serum_NGlycP_1hDIA_rep1.mzML	3323.73	3266.37	57.3554	LSLHRPALEDLLLGSEAJLTCTLTGLR	LSLHRPALEDLLLGSEAJLTC[160]TLTGLR	(N(N(H(H(N))(H(N(H(A)))))))	A(1)H(4)N(4)	18	4	1179.56	476940	1.04825e+06	sp|P01877|IGHA2_HUMAN/sp|P0DOX2|IGA2_HUMAN/sp|P01876|IGHA1_HUMAN	131/246/144	0.000933806	0.000671717	TRUE
20200615_serum_NGlycP_1hDIA_rep1.mzML	3323.73	3292.81	30.9152	LSLHRPALEDLLLGSEAJLTCTLTGLR	LSLHRPALEDLLLGSEAJLTC[160]TLTGLR	(N(N(H(H(H))(H(N(H(A)))))))	A(1)H(5)N(3)	18	4	1169.3	471790	927804	sp|P01877|IGHA2_HUMAN/sp|P0DOX2|IGA2_HUMAN/sp|P01876|IGHA1_HUMAN	131/246/144	0.000932508	0.00101298	TRUE
20200615_serum_NGlycP_1hDIA_rep2.mzML	3326	3295.11	30.8947	LSLHRPALEDLLLGSEAJLTCTLTGLR	LSLHRPALEDLLLGSEAJLTC[160]TLTGLR	(N(N(H(H(H))(H(N(H(A)))))))	A(1)H(5)N(3)	18	4	1169.3	500141	1.59033e+06	sp|P01877|IGHA2_HUMAN/sp|P0DOX2|IGA2_HUMAN/sp|P01876|IGHA1_HUMAN	131/246/144	0.00223268	0.00101298	TRUE
20200615_serum_NGlycP_1hDIA_rep3.mzML	3321.51	3291.09	30.4202	LSLHRPALEDLLLGSEAJLTCTLTGLR	LSLHRPALEDLLLGSEAJLTC[160]TLTGLR	(N(N(H(H(H))(H(N(H(A)))))))	A(1)H(5)N(3)	18	4	1169.3	396843	780375	sp|P01877|IGHA2_HUMAN/sp|P0DOX2|IGA2_HUMAN/sp|P01876|IGHA1_HUMAN	131/246/144	0.00144774	0.00101298	TRUE
20200615_serum_NGlycP_1hDIA_rep1.mzML	3323.73	3312.6	11.127	LSLHRPALEDLLLGSEAJLTCTLTGLR	LSLHRPALEDLLLGSEAJLTC[160]TLTGLR	(N(F)(N(H(H(H))(H(N(H(F)))))))	F(2)H(5)N(3)	18	4	1169.56	360662	963637	sp|P01877|IGHA2_HUMAN/sp|P0DOX2|IGA2_HUMAN/sp|P01876|IGHA1_HUMAN	131/246/144	0.00628798	0.000728406	TRUE
20200615_serum_NGlycP_1hDIA_rep2.mzML	3326	3207.88	118.125	LSLHRPALEDLLLGSEAJLTCTLTGLR	LSLHRPALEDLLLGSEAJLTC[160]TLTGLR	(N(N(H(N)(H(H)(H))(H(N(H))))))	H(6)N(4)	18	4	1187.81	432059	109985	sp|P01877|IGHA2_HUMAN/sp|P0DOX2|IGA2_HUMAN/sp|P01876|IGHA1_HUMAN	131/246/144	0.0240746	0.00474297	TRUE
20200615_serum_NGlycP_1hDIA_rep3.mzML	3322.57	3195.82	126.75	LSLHRPALEDLLLGSEAJLTCTLTGLR	LSLHRPALEDLLLGSEAJLTC[160]TLTGLR	(N(N(H(N)(H(H)(H))(H(N(H))))))	H(6)N(4)	18	4	1187.81	344119	150897	sp|P01877|IGHA2_HUMAN/sp|P0DOX2|IGA2_HUMAN/sp|P01876|IGHA1_HUMAN	131/246/144	0.00395583	0.00474297	TRUE
20200615_serum_NGlycP_1hDIA_rep1.mzML	3268.75	3219.84	48.9124	LSLHRPALEDLLLGSEAJLTCTLTGLR	LSLHRPALEDLLLGSEAJLTC[160]TLTGLR	(N(N(H(H(N(F)))(H(N)(N(H))))))	F(1)H(4)N(5)	18	4	1194.07	949822	912894	sp|P01877|IGHA2_HUMAN/sp|P0DOX2|IGA2_HUMAN/sp|P01876|IGHA1_HUMAN	131/246/144	0.00961335	0.000960018	TRUE
20200615_serum_NGlycP_1hDIA_rep1.mzML	3268.75	3206.67	62.0832	LSLHRPALEDLLLGSEAJLTCTLTGLR	LSLHRPALEDLLLGSEAJLTC[160]TLTGLR	(N(N(H(N)(H(N(H)))(H(N(H))))))	H(5)N(5)	18	4	1198.07	1111470	1.03148e+07	sp|P01877|IGHA2_HUMAN/sp|P0DOX2|IGA2_HUMAN/sp|P01876|IGHA1_HUMAN	131/246/144	0.0096647	0.000994959	TRUE
20200615_serum_NGlycP_1hDIA_rep2.mzML	3322.1	3266.08	56.0179	LSLHRPALEDLLLGSEAJLTCTLTGLR	LSLHRPALEDLLLGSEAJLTC[160]TLTGLR	(N(N(H(H(N(F)))(H(N(H(A)))))))	A(1)F(1)H(4)N(4)	18	4	1216.07	6323690	598104	sp|P01877|IGHA2_HUMAN/sp|P0DOX2|IGA2_HUMAN/sp|P01876|IGHA1_HUMAN	131/246/144	0.00190804	0.00322557	TRUE
20200615_serum_NGlycP_1hDIA_rep3.mzML	3317.42	3258	59.416	LSLHRPALEDLLLGSEAJLTCTLTGLR	LSLHRPALEDLLLGSEAJLTC[160]TLTGLR	(N(N(H(H(N(F)))(H(N(H(A)))))))	A(1)F(1)H(4)N(4)	18	4	1216.07	4935470	361453	sp|P01877|IGHA2_HUMAN/sp|P0DOX2|IGA2_HUMAN/sp|P01876|IGHA1_HUMAN	131/246/144	0.00190623	0.00322557	TRUE
20200615_serum_NGlycP_1hDIA_rep1.mzML	3322.06	3306.85	15.2126	LSLHRPALEDLLLGSEAJLTCTLTGLR	LSLHRPALEDLLLGSEAJLTC[160]TLTGLR	(N(N(H(N)(H(N(H)))(H(N(H)(F))))))	F(1)H(5)N(5)	18	4	1234.58	4321680	2570797	sp|P01877|IGHA2_HUMAN/sp|P0DOX2|IGA2_HUMAN/sp|P01876|IGHA1_HUMAN	131/246/144	0.00136265	0.00204027	TRUE
20200615_serum_NGlycP_1hDIA_rep2.mzML	3323.41	3308.98	14.4297	LSLHRPALEDLLLGSEAJLTCTLTGLR	LSLHRPALEDLLLGSEAJLTC[160]TLTGLR	(N(N(H(N)(H(N(H)))(H(N(H)(F))))))	F(1)H(5)N(5)	18	4	1234.58	7184820	4.25076e+06	sp|P01877|IGHA2_HUMAN/sp|P0DOX2|IGA2_HUMAN/sp|P01876|IGHA1_HUMAN	131/246/144	0.00108536	0.00204027	TRUE
20200615_serum_NGlycP_1hDIA_rep3.mzML	3318.49	3304.93	13.5563	LSLHRPALEDLLLGSEAJLTCTLTGLR	LSLHRPALEDLLLGSEAJLTC[160]TLTGLR	(N(N(H(N)(H(N(H)))(H(N(H)(F))))))	F(1)H(5)N(5)	18	4	1234.58	6358160	1.38377e+06	sp|P01877|IGHA2_HUMAN/sp|P0DOX2|IGA2_HUMAN/sp|P01876|IGHA1_HUMAN	131/246/144	0.00107448	0.00204027	TRUE
20200615_serum_NGlycP_1hDIA_rep1.mzML	3322.06	3199.03	123.031	LSLHRPALEDLLLGSEAJLTCTLTGLR	LSLHRPALEDLLLGSEAJLTC[160]TLTGLR	(N(F)(N(H(N)(H(H))(H(N(H)(F))))))	F(2)H(5)N(4)	18	4	1220.33	5673960	5.76995e+07	sp|P01877|IGHA2_HUMAN/sp|P0DOX2|IGA2_HUMAN/sp|P01876|IGHA1_HUMAN	131/246/144	0.00104735	0.00521997	TRUE
20200615_serum_NGlycP_1hDIA_rep2.mzML	3323.41	3200.49	122.922	LSLHRPALEDLLLGSEAJLTCTLTGLR	LSLHRPALEDLLLGSEAJLTC[160]TLTGLR	(N(N(H(H(H))(H(N(F))(N(H)(F))))))	F(2)H(5)N(4)	18	4	1220.33	7828120	8.23194e+07	sp|P01877|IGHA2_HUMAN/sp|P0DOX2|IGA2_HUMAN/sp|P01876|IGHA1_HUMAN	131/246/144	0.00190984	0.00521997	TRUE
20200615_serum_NGlycP_1hDIA_rep3.mzML	3318.49	3188.6	129.891	LSLHRPALEDLLLGSEAJLTCTLTGLR	LSLHRPALEDLLLGSEAJLTC[160]TLTGLR	(N(N(H(H(H))(H(N(F))(N(H)(F))))))	F(2)H(5)N(4)	18	4	1220.33	8217840	5.18228e+07	sp|P01877|IGHA2_HUMAN/sp|P0DOX2|IGA2_HUMAN/sp|P01876|IGHA1_HUMAN	131/246/144	0.00107857	0.00521997	TRUE
20200615_serum_NGlycP_1hDIA_rep2.mzML	3322.95	3207.06	115.89	LSLHRPALEDLLLGSEAJLTCTLTGLR	LSLHRPALEDLLLGSEAJLTC[160]TLTGLR	(N(N(H(H(N(H)))(H(N(H(N(H))))))))	H(6)N(5)	18	4	1238.58	5939200	569628	sp|P01877|IGHA2_HUMAN/sp|P0DOX2|IGA2_HUMAN/sp|P01876|IGHA1_HUMAN	131/246/144	0.00108671	0.00473321	TRUE
20200615_serum_NGlycP_1hDIA_rep1.mzML	3320.71	3330.46	-9.74567	LSLHRPALEDLLLGSEAJLTCTLTGLR	LSLHRPALEDLLLGSEAJLTC[160]TLTGLR	(N(N(H(H(N(H(H))))(H(N(H(H)))))))	H(7)N(4)	18	4	1228.33	4476690	2.79768e+06	sp|P01877|IGHA2_HUMAN/sp|P0DOX2|IGA2_HUMAN/sp|P01876|IGHA1_HUMAN	131/246/144	0.00217833	0.00511289	TRUE
20200615_serum_NGlycP_1hDIA_rep2.mzML	3323.48	3333.02	-9.53967	LSLHRPALEDLLLGSEAJLTCTLTGLR	LSLHRPALEDLLLGSEAJLTC[160]TLTGLR	(N(N(H(H(N(H(H))))(H(N(H(H)))))))	H(7)N(4)	18	4	1228.33	6907780	4.74131e+06	sp|P01877|IGHA2_HUMAN/sp|P0DOX2|IGA2_HUMAN/sp|P01876|IGHA1_HUMAN	131/246/144	0.00108129	0.00511289	TRUE
20200615_serum_NGlycP_1hDIA_rep3.mzML	3318.58	3328.08	-9.50218	LSLHRPALEDLLLGSEAJLTCTLTGLR	LSLHRPALEDLLLGSEAJLTC[160]TLTGLR	(N(N(H(H(N(H(H))))(H(N(H(H)))))))	H(7)N(4)	18	4	1228.33	5697530	3.54942e+06	sp|P01877|IGHA2_HUMAN/sp|P0DOX2|IGA2_HUMAN/sp|P01876|IGHA1_HUMAN	131/246/144	0.0160474	0.00511289	TRUE
20200615_serum_NGlycP_1hDIA_rep1.mzML	3318.57	3250.7	67.8688	LSLHRPALEDLLLGSEAJLTCTLTGLR	LSLHRPALEDLLLGSEAJLTC[160]TLTGLR	(N(N(H(N)(H(H))(H(N(H))(N(H)(F))))))	F(1)H(6)N(5)	18	4	1275.1	3506060	905554	sp|P01877|IGHA2_HUMAN/sp|P0DOX2|IGA2_HUMAN/sp|P01876|IGHA1_HUMAN	131/246/144	0.00154356	0.00125816	TRUE
20200615_serum_NGlycP_1hDIA_rep2.mzML	3322.35	3252.46	69.8853	LSLHRPALEDLLLGSEAJLTCTLTGLR	LSLHRPALEDLLLGSEAJLTC[160]TLTGLR	(N(N(H(N)(H(H))(H(N(H))(N(H)(F))))))	F(1)H(6)N(5)	18	4	1275.1	3442620	1.6302e+06	sp|P01877|IGHA2_HUMAN/sp|P0DOX2|IGA2_HUMAN/sp|P01876|IGHA1_HUMAN	131/246/144	0.00277174	0.00125816	TRUE
20200615_serum_NGlycP_1hDIA_rep3.mzML	3316.4	3243.1	73.304	LSLHRPALEDLLLGSEAJLTCTLTGLR	LSLHRPALEDLLLGSEAJLTC[160]TLTGLR	(N(N(H(N)(H(H))(H(N(H))(N(H)(F))))))	F(1)H(6)N(5)	18	4	1275.1	3174690	630200	sp|P01877|IGHA2_HUMAN/sp|P0DOX2|IGA2_HUMAN/sp|P01876|IGHA1_HUMAN	131/246/144	0.00084626	0.00125816	TRUE
20200615_serum_NGlycP_1hDIA_rep3.mzML	3316.4	3322.39	-5.99178	LSLHRPALEDLLLGSEAJLTCTLTGLR	LSLHRPALEDLLLGSEAJLTC[160]TLTGLR	(N(N(H(N)(H(N(H)(F)))(H(N(H)(F))))))	F(2)H(5)N(5)	18	4	1271.1	3916160	3.72966e+07	sp|P01877|IGHA2_HUMAN/sp|P0DOX2|IGA2_HUMAN/sp|P01876|IGHA1_HUMAN	131/246/144	0.001142	0.000510968	TRUE
20200615_serum_NGlycP_1hDIA_rep1.mzML	3372.98	3235.74	137.244	LSLHRPALEDLLLGSEAJLTCTLTGLR	LSLHRPALEDLLLGSEAJLTC[160]TLTGLR	(N(N(H(N)(H(N(H)(F)))(H(N(H(A)))))))	A(1)F(1)H(5)N(5)	18	4	1307.36	2091910	103639	sp|P01877|IGHA2_HUMAN/sp|P0DOX2|IGA2_HUMAN/sp|P01876|IGHA1_HUMAN	131/246/144	0.000971132	0.00147789	TRUE
20200615_serum_NGlycP_1hDIA_rep2.mzML	3374.68	3236.97	137.714	LSLHRPALEDLLLGSEAJLTCTLTGLR	LSLHRPALEDLLLGSEAJLTC[160]TLTGLR	(N(N(H(N)(H(N(H)(F)))(H(N(H(A)))))))	A(1)F(1)H(5)N(5)	18	4	1307.36	2466270	596063	sp|P01877|IGHA2_HUMAN/sp|P0DOX2|IGA2_HUMAN/sp|P01876|IGHA1_HUMAN	131/246/144	0.000951991	0.00147789	TRUE
20200615_serum_NGlycP_1hDIA_rep3.mzML	3369.94	3225.96	143.978	LSLHRPALEDLLLGSEAJLTCTLTGLR	LSLHRPALEDLLLGSEAJLTC[160]TLTGLR	(N(N(H(N)(H(N(H)(F)))(H(N(H(A)))))))	A(1)F(1)H(5)N(5)	18	4	1307.36	2504420	145862	sp|P01877|IGHA2_HUMAN/sp|P0DOX2|IGA2_HUMAN/sp|P01876|IGHA1_HUMAN	131/246/144	0.00172369	0.00147789	TRUE
20200615_serum_NGlycP_1hDIA_rep1.mzML	3372.98	3234.26	138.722	LSLHRPALEDLLLGSEAJLTCTLTGLR	LSLHRPALEDLLLGSEAJLTC[160]TLTGLR	(N(N(H(N)(H(N(H(H))))(H(N(H(A)))))))	A(1)H(6)N(5)	18	4	1311.36	2729130	42779.8	sp|P01877|IGHA2_HUMAN/sp|P0DOX2|IGA2_HUMAN/sp|P01876|IGHA1_HUMAN	131/246/144	0.000968601	0.00101756	TRUE
20200615_serum_NGlycP_1hDIA_rep2.mzML	3374.6	3235.49	139.114	LSLHRPALEDLLLGSEAJLTCTLTGLR	LSLHRPALEDLLLGSEAJLTC[160]TLTGLR	(N(N(H(N)(H(N(H(H))))(H(N(H(A)))))))	A(1)H(6)N(5)	18	4	1311.36	3379590	231838	sp|P01877|IGHA2_HUMAN/sp|P0DOX2|IGA2_HUMAN/sp|P01876|IGHA1_HUMAN	131/246/144	0.000959693	0.00101756	TRUE
20200615_serum_NGlycP_1hDIA_rep3.mzML	3370.28	3224.31	145.967	LSLHRPALEDLLLGSEAJLTCTLTGLR	LSLHRPALEDLLLGSEAJLTC[160]TLTGLR	(N(N(H(N)(H(N(H(H))))(H(N(H(A)))))))	A(1)H(6)N(5)	18	4	1311.36	3235930	161606	sp|P01877|IGHA2_HUMAN/sp|P0DOX2|IGA2_HUMAN/sp|P01876|IGHA1_HUMAN	131/246/144	0.000948117	0.00101756	TRUE
20200615_serum_NGlycP_1hDIA_rep1.mzML	3372.98	3340.64	32.3356	LSLHRPALEDLLLGSEAJLTCTLTGLR	LSLHRPALEDLLLGSEAJLTC[160]TLTGLR	(N(N(H(H(N(H)(F)))(H(N(F)(H(N(H))))))))	F(2)H(6)N(5)	18	4	1311.61	2035690	67335	sp|P01877|IGHA2_HUMAN/sp|P0DOX2|IGA2_HUMAN/sp|P01876|IGHA1_HUMAN	131/246/144	0.00381909	0.00230915	TRUE
20200615_serum_NGlycP_1hDIA_rep2.mzML	3374.36	3343.11	31.2483	LSLHRPALEDLLLGSEAJLTCTLTGLR	LSLHRPALEDLLLGSEAJLTC[160]TLTGLR	(N(N(H(H(N(H)(F)))(H(N(F)(H(N(H))))))))	F(2)H(6)N(5)	18	4	1311.61	2409320	198535	sp|P01877|IGHA2_HUMAN/sp|P0DOX2|IGA2_HUMAN/sp|P01876|IGHA1_HUMAN	131/246/144	0.00308193	0.00230915	TRUE
20200615_serum_NGlycP_1hDIA_rep3.mzML	3370.28	3338.23	32.0517	LSLHRPALEDLLLGSEAJLTCTLTGLR	LSLHRPALEDLLLGSEAJLTC[160]TLTGLR	(N(N(H(H(N(H)(F)))(H(N(F)(H(N(H))))))))	F(2)H(6)N(5)	18	4	1311.61	2580200	101797	sp|P01877|IGHA2_HUMAN/sp|P0DOX2|IGA2_HUMAN/sp|P01876|IGHA1_HUMAN	131/246/144	0.00309583	0.00230915	TRUE
20200615_serum_NGlycP_1hDIA_rep1.mzML	3321.86	3209.73	112.127	LSLHRPALEDLLLGSEAJLTCTLTGLR	LSLHRPALEDLLLGSEAJLTC[160]TLTGLR	(N(N(H(H(N))(H(H)(H)))))	H(5)N(3)	18	3	1461.71	458105	114692	sp|P01877|IGHA2_HUMAN/sp|P0DOX2|IGA2_HUMAN/sp|P01876|IGHA1_HUMAN	131/246/144	0.0364922	0.00360535	TRUE
20200615_serum_NGlycP_1hDIA_rep2.mzML	3322.4	3210.7	111.703	LSLHRPALEDLLLGSEAJLTCTLTGLR	LSLHRPALEDLLLGSEAJLTC[160]TLTGLR	(N(N(H(H(N))(H(H)(H)))))	H(5)N(3)	18	3	1461.71	407322	255113	sp|P01877|IGHA2_HUMAN/sp|P0DOX2|IGA2_HUMAN/sp|P01876|IGHA1_HUMAN	131/246/144	0.00845034	0.00360535	TRUE
20200615_serum_NGlycP_1hDIA_rep1.mzML	3319.71	3292.99	26.7191	LSLHRPALEDLLLGSEAJLTCTLTGLR	LSLHRPALEDLLLGSEAJLTC[160]TLTGLR	(N(N(H(N)(H(N))(H(N(H(A)))))))	A(1)H(4)N(5)	18	3	1640.11	417094	850420	sp|P01877|IGHA2_HUMAN/sp|P0DOX2|IGA2_HUMAN/sp|P01876|IGHA1_HUMAN	131/246/144	0.0448504	0.00160077	TRUE
20200615_serum_NGlycP_1hDIA_rep3.mzML	3317.82	3291.28	26.5416	LSLHRPALEDLLLGSEAJLTCTLTGLR	LSLHRPALEDLLLGSEAJLTC[160]TLTGLR	(N(N(H(N)(H(N))(H(N(H(A)))))))	A(1)H(4)N(5)	18	3	1640.11	568881	380388	sp|P01877|IGHA2_HUMAN/sp|P0DOX2|IGA2_HUMAN/sp|P01876|IGHA1_HUMAN	131/246/144	0.00123388	0.00160077	TRUE
20200615_serum_NGlycP_1hDIA_rep1.mzML	806.516	800.625	5.89055	LSSJSTK	LSSJSTK	(N(N(H(H(N(H(H))))(H(N(F)(H(A)))))))	A(1)F(1)H(6)N(4)	4	3	986.729	5999100	1.25661e+06	sp|P13671|CO6_HUMAN	855	0.000340338	0.00519852	TRUE
20200615_serum_NGlycP_1hDIA_rep2.mzML	809.199	800.359	8.84	LSSJSTK	LSSJSTK	(N(F)(N(H(H(N(H(H))))(H(N(H(A)))))))	A(1)F(1)H(6)N(4)	4	3	986.729	7834950	2.62431e+06	sp|P13671|CO6_HUMAN	855	0.0132205	0.00519852	TRUE
20200615_serum_NGlycP_1hDIA_rep3.mzML	807.716	801.462	6.25424	LSSJSTK	LSSJSTK	(N(N(H(H(N(H(H))))(H(N(F)(H(A)))))))	A(1)F(1)H(6)N(4)	4	3	986.729	6717000	1.4105e+06	sp|P13671|CO6_HUMAN	855	0.00245014	0.00519852	TRUE
20200615_serum_NGlycP_1hDIA_rep1.mzML	807.262	812.575	-5.31339	LSSJSTK	LSSJSTK	(N(N(H(H(N(H(A))))(H(N(H(A)))))))	A(2)H(5)N(4)	4	2	1471.08	1365420	1.39427e+07	sp|P13671|CO6_HUMAN	855	0.000476573	0.00665051	TRUE
20200615_serum_NGlycP_1hDIA_rep2.mzML	808.994	813.119	-4.12524	LSSJSTK	LSSJSTK	(N(N(H(H(N(H(A))))(H(N(H(A)))))))	A(2)H(5)N(4)	4	2	1471.08	2071120	1.50935e+07	sp|P13671|CO6_HUMAN	855	1.46319e-05	0.00665051	TRUE
20200615_serum_NGlycP_1hDIA_rep1.mzML	2539.28	2501.55	37.732	LVLSSEKTVLTPATNHMGJVTFTIPANR	LVLSSEKTVLTPATNHMGJVTFTIPANR	(N(N(H(H)(H(H)(H)))))	H(5)N(2)	19	4	1057.76	5235870	1.41295e+07	sp|P01024|CO3_HUMAN	85	0.000394574	0.00467483	TRUE
20200615_serum_NGlycP_1hDIA_rep2.mzML	2543.46	2504.94	38.5168	LVLSSEKTVLTPATNHMGJVTFTIPANR	LVLSSEKTVLTPATNHMGJVTFTIPANR	(N(N(H(H)(H(H)(H)))))	H(5)N(2)	19	4	1057.76	5429570	1.42618e+07	sp|P01024|CO3_HUMAN	85	0.000232716	0.00467483	TRUE
20200615_serum_NGlycP_1hDIA_rep3.mzML	2539.06	2501.28	37.7812	LVLSSEKTVLTPATNHMGJVTFTIPANR	LVLSSEKTVLTPATNHMGJVTFTIPANR	(N(N(H(H)(H(H)(H)))))	H(5)N(2)	19	4	1057.76	4677030	1.15606e+07	sp|P01024|CO3_HUMAN	85	0.000602725	0.00467483	TRUE
20200615_serum_NGlycP_1hDIA_rep1.mzML	2526.48	2501.53	24.9478	LVLSSEKTVLTPATNHMGJVTFTIPANR	LVLSSEKTVLTPATNHMGJVTFTIPANR	(N(N(H(H(H))(H(H)(H)))))	H(6)N(2)	19	4	1098.28	38699900	1.50413e+08	sp|P01024|CO3_HUMAN	85	0.00319021	0.00193721	TRUE
20200615_serum_NGlycP_1hDIA_rep2.mzML	2538.1	2504.93	33.1693	LVLSSEKTVLTPATNHMGJVTFTIPANR	LVLSSEKTVLTPATNHMGJVTFTIPANR	(N(N(H(H(H))(H(H)(H)))))	H(6)N(2)	19	4	1098.28	39171300	1.26171e+08	sp|P01024|CO3_HUMAN	85	0.00359311	0.00193721	TRUE
20200615_serum_NGlycP_1hDIA_rep3.mzML	2532	2501.26	30.7387	LVLSSEKTVLTPATNHMGJVTFTIPANR	LVLSSEKTVLTPATNHMGJVTFTIPANR	(N(N(H(H(H))(H(H)(H)))))	H(6)N(2)	19	4	1098.28	41601200	1.55097e+08	sp|P01024|CO3_HUMAN	85	0.00358887	0.00193721	TRUE
20200615_serum_NGlycP_1hDIA_rep1.mzML	2527.6	2513.86	13.7414	LVLSSEKTVLTPATNHMGJVTFTIPANR	LVLSSEKTVLTPATNHMGJVTFTIPANR	(N(N(H(H(H))(H(H)(H)))))	H(6)N(2)	19	3	1464.03	1837540	2.2413e+07	sp|P01024|CO3_HUMAN	85	0.000638806	0.00193721	TRUE
20200615_serum_NGlycP_1hDIA_rep2.mzML	2538.21	2518.41	19.8017	LVLSSEKTVLTPATNHMGJVTFTIPANR	LVLSSEKTVLTPATNHMGJVTFTIPANR	(N(N(H(H(H))(H(H)(H)))))	H(6)N(2)	19	3	1464.03	2033630	3.50321e+07	sp|P01024|CO3_HUMAN	85	0.000274292	0.00193721	TRUE
20200615_serum_NGlycP_1hDIA_rep3.mzML	2531.71	2513.9	17.811	LVLSSEKTVLTPATNHMGJVTFTIPANR	LVLSSEKTVLTPATNHMGJVTFTIPANR	(N(N(H(H(H))(H(H)(H)))))	H(6)N(2)	19	3	1464.03	1657880	2.29728e+07	sp|P01024|CO3_HUMAN	85	0.000116396	0.00193721	TRUE
20200615_serum_NGlycP_1hDIA_rep1.mzML	2521.95	2496.1	25.8546	LVLSSEKTVLTPATNHMGJVTFTIPANR	LVLSSEKTVLTPATNHMGJVTFTIPANR	(N(N(H(H(H(H)))(H(H(H))))))	H(7)N(2)	19	4	1138.79	7539420	1.87985e+07	sp|P01024|CO3_HUMAN	85	0.00640983	0.00584184	TRUE
20200615_serum_NGlycP_1hDIA_rep2.mzML	2531.64	2499.15	32.4942	LVLSSEKTVLTPATNHMGJVTFTIPANR	LVLSSEKTVLTPATNHMGJVTFTIPANR	(N(N(H(H(H(H)))(H(H(H))))))	H(7)N(2)	19	4	1138.79	8707740	2.74591e+07	sp|P01024|CO3_HUMAN	85	0.00378231	0.00584184	TRUE
20200615_serum_NGlycP_1hDIA_rep3.mzML	2525.95	2495.93	30.0199	LVLSSEKTVLTPATNHMGJVTFTIPANR	LVLSSEKTVLTPATNHMGJVTFTIPANR	(N(N(H(H(H(H)))(H(H(H))))))	H(7)N(2)	19	4	1138.79	8506760	2.6231e+07	sp|P01024|CO3_HUMAN	85	0.00860378	0.00584184	TRUE
20200615_serum_NGlycP_1hDIA_rep1.mzML	2487.94	2471.33	16.6082	LVLSSEKTVLTPATNHMGJVTFTIPANREFK	LVLSSEKTVLTPATNHMGJVTFTIPANREFK	(N(N(H(H(H))(H(H(H))))))	H(6)N(2)	19	5	959.662	17884100	7.33575e+07	sp|P01024|CO3_HUMAN	85	0.00173864	0.00615385	TRUE
20200615_serum_NGlycP_1hDIA_rep2.mzML	2491.53	2473.85	17.6808	LVLSSEKTVLTPATNHMGJVTFTIPANREFK	LVLSSEKTVLTPATNHMGJVTFTIPANREFK	(N(N(H(H(H))(H(H(H))))))	H(6)N(2)	19	5	959.662	15678400	7.57583e+07	sp|P01024|CO3_HUMAN	85	0.00174194	0.00615385	TRUE
20200615_serum_NGlycP_1hDIA_rep3.mzML	2483.97	2472.18	11.7892	LVLSSEKTVLTPATNHMGJVTFTIPANREFK	LVLSSEKTVLTPATNHMGJVTFTIPANREFK	(N(N(H(H(H))(H(H(H))))))	H(6)N(2)	19	5	959.662	16860800	6.45819e+07	sp|P01024|CO3_HUMAN	85	0.000982436	0.00615385	TRUE
20200615_serum_NGlycP_1hDIA_rep1.mzML	2482.06	2470.19	11.8728	LVLSSEKTVLTPATNHMGJVTFTIPANREFK	LVLSSEKTVLTPATNHMGJVTFTIPANREFK	(N(N(H(H(H(H)))(H(H(H))))))	H(7)N(2)	19	5	992.073	2673340	1.03111e+07	sp|P01024|CO3_HUMAN	85	0.00145203	0.00276451	TRUE
20200615_serum_NGlycP_1hDIA_rep3.mzML	2480.62	2471.13	9.49455	LVLSSEKTVLTPATNHMGJVTFTIPANREFK	LVLSSEKTVLTPATNHMGJVTFTIPANREFK	(N(N(H(H(H(H)))(H(H(H))))))	H(7)N(2)	19	5	992.073	2274930	1.03885e+07	sp|P01024|CO3_HUMAN	85	0.00144917	0.00276451	TRUE
20200615_serum_NGlycP_1hDIA_rep3.mzML	1903.12	1961.88	-58.7591	MDGASJVTCINSR	MDGASJVTC[160]INSR	(N(N(H(H(N(H(A))))(H(N(H(A)))))))	A(2)H(5)N(4)	6	4	908.105	497743	5.1426e+06	sp|P08603|CFAH_HUMAN	1029	0.00250532	0.00112483	TRUE
20200615_serum_NGlycP_1hDIA_rep1.mzML	1895.25	1958.5	-63.2516	MDGASJVTCINSR	MDGASJVTC[160]INSR	(N(N(H(H(N(H(A))))(H(N(H(A)))))))	A(2)H(5)N(4)	6	3	1210.47	11309200	1.3569e+08	sp|P08603|CFAH_HUMAN	1029	6.29955e-05	0.00112483	TRUE
20200615_serum_NGlycP_1hDIA_rep2.mzML	1901.04	1966.19	-65.1491	MDGASJVTCINSR	MDGASJVTC[160]INSR	(N(N(H(H(N(H(A))))(H(N(H(A)))))))	A(2)H(5)N(4)	6	3	1210.47	13817300	1.54306e+08	sp|P08603|CFAH_HUMAN	1029	0.000243976	0.00112483	TRUE
20200615_serum_NGlycP_1hDIA_rep3.mzML	1905.26	1966.09	-60.825	MDGASJVTCINSR	MDGASJVTC[160]INSR	(N(N(H(H(N(H(A))))(H(N(H(A)))))))	A(2)H(5)N(4)	6	3	1210.47	15377900	1.83862e+08	sp|P08603|CFAH_HUMAN	1029	0.000713013	0.00112483	TRUE
20200615_serum_NGlycP_1hDIA_rep1.mzML	1318.12	1317.89	0.231707	MDGASJVTCINSR	MDGASJVTC[160]INSR	(N(N(H(H(N(H)))(H(N(H))))))	H(5)N(4)	6	3	1016.41	145357	2.16058e+06	sp|P08603|CFAH_HUMAN	1029	0.0445089	0.00680714	TRUE
20200615_serum_NGlycP_1hDIA_rep2.mzML	1311.96	1316.54	-4.58285	MDGASJVTCINSR	MDGASJVTC[160]INSR	(N(N(H(H(N(H)))(H(N(H))))))	H(5)N(4)	6	3	1016.41	208668	3.03576e+06	sp|P08603|CFAH_HUMAN	1029	0.00932729	0.00680714	TRUE
20200615_serum_NGlycP_1hDIA_rep1.mzML	1586.44	1584.01	2.43285	MDGASJVTCINSR	MDGASJVTC[160]INSR	(N(N(H(H(N(H)))(H(N(H(A)))))))	A(1)H(5)N(4)	6	3	1113.44	4511090	2.87321e+07	sp|P08603|CFAH_HUMAN	1029	1.30219e-06	0.000886026	TRUE
20200615_serum_NGlycP_1hDIA_rep2.mzML	1594.09	1590.56	3.53423	MDGASJVTCINSR	MDGASJVTC[160]INSR	(N(N(H(H(N(H)))(H(N(H(A)))))))	A(1)H(5)N(4)	6	3	1113.44	4576100	3.46447e+07	sp|P08603|CFAH_HUMAN	1029	1.12525e-06	0.000886026	TRUE
20200615_serum_NGlycP_1hDIA_rep3.mzML	1592.27	1589.93	2.34451	MDGASJVTCINSR	MDGASJVTC[160]INSR	(N(N(H(H(N(H)))(H(N(H(A)))))))	A(1)H(5)N(4)	6	3	1113.44	4685630	2.95855e+07	sp|P08603|CFAH_HUMAN	1029	0.000184268	0.000886026	TRUE
20200615_serum_NGlycP_1hDIA_rep1.mzML	1586.44	1586.5	-0.0643063	MDGASJVTCINSR	MDGASJVTC[160]INSR	(N(N(H(H(H))(H(N(H))(N(H)(F))))))	F(1)H(6)N(4)	6	3	1119.11	4529410	7.74538e+06	sp|P08603|CFAH_HUMAN	1029	0.00558546	0.000846744	TRUE
20200615_serum_NGlycP_1hDIA_rep2.mzML	1594.09	1593.01	1.08191	MDGASJVTCINSR	MDGASJVTC[160]INSR	(N(N(H(H(H))(H(N(H))(N(H)(F))))))	F(1)H(6)N(4)	6	3	1119.11	4549240	9.86915e+06	sp|P08603|CFAH_HUMAN	1029	0.00517153	0.000846744	TRUE
20200615_serum_NGlycP_1hDIA_rep3.mzML	1592.27	1592.39	-0.121756	MDGASJVTCINSR	MDGASJVTC[160]INSR	(N(N(H(H(H))(H(N(H))(N(H)(F))))))	F(1)H(6)N(4)	6	3	1119.11	4754960	7683140	sp|P08603|CFAH_HUMAN	1029	0.000183447	0.000846744	TRUE
20200615_serum_NGlycP_1hDIA_rep1.mzML	1895.14	1959.01	-63.8724	MDGASJVTCINSR	MDGASJVTC[160]INSR	(N(N(H(H(N(H(H))))(H(N(F)(H(A)))))))	A(1)F(1)H(6)N(4)	6	3	1216.15	6462700	2.05453e+07	sp|P08603|CFAH_HUMAN	1029	7.64564e-05	0.00532968	TRUE
20200615_serum_NGlycP_1hDIA_rep2.mzML	1900.59	1966.72	-66.126	MDGASJVTCINSR	MDGASJVTC[160]INSR	(N(N(H(H(N(H(H))))(H(N(F)(H(A)))))))	A(1)F(1)H(6)N(4)	6	3	1216.15	7303910	23655727	sp|P08603|CFAH_HUMAN	1029	5.1661e-05	0.00532968	TRUE
20200615_serum_NGlycP_1hDIA_rep3.mzML	1905.06	1966.58	-61.5218	MDGASJVTCINSR	MDGASJVTC[160]INSR	(N(N(H(H(N(H(H))))(H(N(F)(H(A)))))))	A(1)F(1)H(6)N(4)	6	3	1216.15	7634340	2.52611e+07	sp|P08603|CFAH_HUMAN	1029	5.33085e-05	0.00532968	TRUE
20200615_serum_NGlycP_1hDIA_rep1.mzML	1534.39	1568.4	-34.0059	MFSQJDTR	MFSQJDTR	(N(N(H(H(N(H(A))))(H(N(H(A)))))))	A(2)H(5)N(4)	5	3	1068.41	2750800	3.22345e+07	sp|P02750|A2GL_HUMAN	325	0.00350573	0.00897327	TRUE
20200615_serum_NGlycP_1hDIA_rep2.mzML	1539.92	1575.19	-35.2744	MFSQJDTR	MFSQJDTR	(N(N(H(H(N(H(A))))(H(N(H(A)))))))	A(2)H(5)N(4)	5	3	1068.41	3228810	3.75469e+07	sp|P02750|A2GL_HUMAN	325	0.00019584	0.00897327	TRUE
20200615_serum_NGlycP_1hDIA_rep3.mzML	1543.14	1574.5	-31.3642	MFSQJDTR	MFSQJDTR	(N(N(H(H(N(H(A))))(H(N(H(A)))))))	A(2)H(5)N(4)	5	3	1068.41	2988300	3.65672e+07	sp|P02750|A2GL_HUMAN	325	0.00247368	0.00897327	TRUE
20200615_serum_NGlycP_1hDIA_rep1.mzML	681.942	655.787	26.1549	MSFJCSTR	MSFJC[160]STR	(N(N(H(H)(H(N(H(A(A))))))))	A(2)H(4)N(3)	4	3	948.02	886037	7.61109e+06	sp|Q8IUC1|KR111_HUMAN	4	0.00296947	0.00462664	TRUE
20200615_serum_NGlycP_1hDIA_rep2.mzML	679.064	655.039	24.0246	MSFJCSTR	MSFJC[160]STR	(N(N(H(H)(H(N(H(A(A))))))))	A(2)H(4)N(3)	4	3	948.02	791630	5.76808e+06	sp|Q8IUC1|KR111_HUMAN	4	0.000920913	0.00462664	TRUE
20200615_serum_NGlycP_1hDIA_rep3.mzML	675.572	652.492	23.0795	MSFJCSTR	MSFJC[160]STR	(N(N(H(H)(H(N(H(A(A))))))))	A(2)H(4)N(3)	4	3	948.02	1110670	7.40853e+06	sp|Q8IUC1|KR111_HUMAN	4	0.00297277	0.00462664	TRUE
20200615_serum_NGlycP_1hDIA_rep1.mzML	2734.6	2691.57	43.0337	MVSHHJLTTGATLINEQWLLTTAK	MVSHHJLTTGATLINEQWLLTTAK	(N(N(H(H(N(H)))(H(N(H(A)))))))	A(1)H(5)N(4)	6	5	919.42	5690930	2.50799e+07	sp|P00738|HPT_HUMAN/sp|P00739|HPTR_HUMAN	184/126	0.00155268	0.00192176	TRUE
20200615_serum_NGlycP_1hDIA_rep2.mzML	2735.59	2691.57	44.0228	MVSHHJLTTGATLINEQWLLTTAK	MVSHHJLTTGATLINEQWLLTTAK	(N(N(H(H(N(H)))(H(N(H(A)))))))	A(1)H(5)N(4)	6	5	919.42	5621550	22952897	sp|P00738|HPT_HUMAN/sp|P00739|HPTR_HUMAN	184/126	0.00233688	0.00192176	TRUE
20200615_serum_NGlycP_1hDIA_rep3.mzML	2731.87	2685.37	46.4951	MVSHHJLTTGATLINEQWLLTTAK	MVSHHJLTTGATLINEQWLLTTAK	(N(N(H(H(N(H)))(H(N(H(A)))))))	A(1)H(5)N(4)	6	5	919.42	4525990	2.69543e+07	sp|P00738|HPT_HUMAN/sp|P00739|HPTR_HUMAN	184/126	0.00165992	0.00192176	TRUE
20200615_serum_NGlycP_1hDIA_rep1.mzML	2735.16	2708.32	26.8371	MVSHHJLTTGATLINEQWLLTTAK	MVSHHJLTTGATLINEQWLLTTAK	(N(N(H(H(N(H)))(H(N(H(A)))))))	A(1)H(5)N(4)	6	4	1149.02	107502000	1.11078e+09	sp|P00738|HPT_HUMAN/sp|P00739|HPTR_HUMAN	184/126	0.0030132	0.00192176	TRUE
20200615_serum_NGlycP_1hDIA_rep2.mzML	2736.45	2708.8	27.653	MVSHHJLTTGATLINEQWLLTTAK	MVSHHJLTTGATLINEQWLLTTAK	(N(N(H(H(N(H)))(H(N(H(A)))))))	A(1)H(5)N(4)	6	4	1149.02	109220000	9.10949e+08	sp|P00738|HPT_HUMAN/sp|P00739|HPTR_HUMAN	184/126	0.00300982	0.00192176	TRUE
20200615_serum_NGlycP_1hDIA_rep3.mzML	2729.6	2702.49	27.1081	MVSHHJLTTGATLINEQWLLTTAK	MVSHHJLTTGATLINEQWLLTTAK	(N(N(H(H(N(H)))(H(N(H(A)))))))	A(1)H(5)N(4)	6	4	1149.02	105311000	9.71872e+08	sp|P00738|HPT_HUMAN/sp|P00739|HPTR_HUMAN	184/126	0.00170538	0.00192176	TRUE
20200615_serum_NGlycP_1hDIA_rep1.mzML	2735.09	2703	32.0897	MVSHHJLTTGATLINEQWLLTTAK	MVSHHJLTTGATLINEQWLLTTAK	(N(N(H(H(N(H)))(H(N(H(A)))))))	A(1)H(5)N(4)	6	3	1531.7	27733600	5.91352e+08	sp|P00738|HPT_HUMAN/sp|P00739|HPTR_HUMAN	184/126	0.000697649	0.00192176	TRUE
20200615_serum_NGlycP_1hDIA_rep2.mzML	2736.49	2703.3	33.1854	MVSHHJLTTGATLINEQWLLTTAK	MVSHHJLTTGATLINEQWLLTTAK	(N(N(H(H(N(H)))(H(N(H(A)))))))	A(1)H(5)N(4)	6	3	1531.7	26242000	5.79918e+08	sp|P00738|HPT_HUMAN/sp|P00739|HPTR_HUMAN	184/126	0.000703528	0.00192176	TRUE
20200615_serum_NGlycP_1hDIA_rep3.mzML	2731.36	2696.93	34.4257	MVSHHJLTTGATLINEQWLLTTAK	MVSHHJLTTGATLINEQWLLTTAK	(N(N(H(H(N(H)))(H(N(H(A)))))))	A(1)H(5)N(4)	6	3	1531.7	25176900	5.19576e+08	sp|P00738|HPT_HUMAN/sp|P00739|HPTR_HUMAN	184/126	0.000333594	0.00192176	TRUE
20200615_serum_NGlycP_1hDIA_rep1.mzML	2734.6	2743.26	-8.6605	MVSHHJLTTGATLINEQWLLTTAK	MVSHHJLTTGATLINEQWLLTTAK	(N(N(H(H(N(H(F))))(H(N(H(F)))))))	F(2)H(5)N(4)	6	5	919.621	5451010	3.32661e+07	sp|P00738|HPT_HUMAN/sp|P00739|HPTR_HUMAN	184/126	0.00234165	0.00289432	TRUE
20200615_serum_NGlycP_1hDIA_rep2.mzML	2735.59	2744.65	-9.06309	MVSHHJLTTGATLINEQWLLTTAK	MVSHHJLTTGATLINEQWLLTTAK	(N(N(H(H(N(H(F))))(H(N(H(F)))))))	F(2)H(5)N(4)	6	5	919.621	5719420	2.81569e+07	sp|P00738|HPT_HUMAN/sp|P00739|HPTR_HUMAN	184/126	0.00155116	0.00289432	TRUE
20200615_serum_NGlycP_1hDIA_rep3.mzML	2731.87	2739.32	-7.45465	MVSHHJLTTGATLINEQWLLTTAK	MVSHHJLTTGATLINEQWLLTTAK	(N(N(H(H(N(H(F))))(H(N(H(F)))))))	F(2)H(5)N(4)	6	5	919.621	4247490	3.0961e+07	sp|P00738|HPT_HUMAN/sp|P00739|HPTR_HUMAN	184/126	0.00437589	0.00289432	TRUE
20200615_serum_NGlycP_1hDIA_rep1.mzML	3033.12	3046.67	-13.5459	MVSHHJLTTGATLINEQWLLTTAK	MVSHHJLTTGATLINEQWLLTTAK	(N(N(H(H(N(H(H))))(H(N(F)(H(A)))))))	A(1)F(1)H(6)N(4)	6	5	981.039	7036600	857973	sp|P00738|HPT_HUMAN/sp|P00739|HPTR_HUMAN	184/126	0.00194053	0.00144332	TRUE
20200615_serum_NGlycP_1hDIA_rep2.mzML	3034.6	3047.19	-12.589	MVSHHJLTTGATLINEQWLLTTAK	MVSHHJLTTGATLINEQWLLTTAK	(N(N(H(H(N(H(H))))(H(N(F)(H(A)))))))	A(1)F(1)H(6)N(4)	6	5	981.039	7242450	105527	sp|P00738|HPT_HUMAN/sp|P00739|HPTR_HUMAN	184/126	0.00793629	0.00144332	TRUE
20200615_serum_NGlycP_1hDIA_rep3.mzML	3049.7	3040.48	9.22249	MVSHHJLTTGATLINEQWLLTTAK	MVSHHJLTTGATLINEQWLLTTAK	(N(N(H(H(N(H(H))))(H(N(F)(H(A)))))))	A(1)F(1)H(6)N(4)	6	5	981.039	1486020	217583	sp|P00738|HPT_HUMAN/sp|P00739|HPTR_HUMAN	184/126	0.00341117	0.00144332	TRUE
20200615_serum_NGlycP_1hDIA_rep1.mzML	3056.99	3035.02	21.9714	MVSHHJLTTGATLINEQWLLTTAK	MVSHHJLTTGATLINEQWLLTTAK	(N(N(H(H(N(H(H))))(H(N(F)(H(A)))))))	A(1)F(1)H(6)N(4)	6	3	1634.4	2335320	2.14248e+06	sp|P00738|HPT_HUMAN/sp|P00739|HPTR_HUMAN	184/126	0.00282358	0.00144332	TRUE
20200615_serum_NGlycP_1hDIA_rep2.mzML	3031.85	3035.38	-3.52662	MVSHHJLTTGATLINEQWLLTTAK	MVSHHJLTTGATLINEQWLLTTAK	(N(N(H(H(N(H(H))))(H(N(F)(H(A)))))))	A(1)F(1)H(6)N(4)	6	3	1634.4	13852100	4.66244e+06	sp|P00738|HPT_HUMAN/sp|P00739|HPTR_HUMAN	184/126	0.006804	0.00144332	TRUE
20200615_serum_NGlycP_1hDIA_rep3.mzML	3049.12	3028.76	20.359	MVSHHJLTTGATLINEQWLLTTAK	MVSHHJLTTGATLINEQWLLTTAK	(N(N(H(H(N(H(H))))(H(N(F)(H(A)))))))	A(1)F(1)H(6)N(4)	6	3	1634.4	2678050	2.21938e+06	sp|P00738|HPT_HUMAN/sp|P00739|HPTR_HUMAN	184/126	0.000839264	0.00144332	TRUE
20200615_serum_NGlycP_1hDIA_rep1.mzML	3033.12	3036.97	-3.85352	MVSHHJLTTGATLINEQWLLTTAK	MVSHHJLTTGATLINEQWLLTTAK	(N(N(H(H(N(H)(F)))(H(N(F)(H(A)))))))	A(1)F(2)H(5)N(4)	6	5	977.841	7429000	55813289	sp|P00738|HPT_HUMAN/sp|P00739|HPTR_HUMAN	184/126	0.00194234	0.00256725	TRUE
20200615_serum_NGlycP_1hDIA_rep2.mzML	3054.9	3037.34	17.565	MVSHHJLTTGATLINEQWLLTTAK	MVSHHJLTTGATLINEQWLLTTAK	(N(N(H(H(N(H)(F)))(H(N(F)(H(A)))))))	A(1)F(2)H(5)N(4)	6	5	977.841	953863	4954241	sp|P00738|HPT_HUMAN/sp|P00739|HPTR_HUMAN	184/126	0.0236839	0.00256725	TRUE
20200615_serum_NGlycP_1hDIA_rep3.mzML	3049.09	3030.71	18.3767	MVSHHJLTTGATLINEQWLLTTAK	MVSHHJLTTGATLINEQWLLTTAK	(N(N(H(H(N(H)(F)))(H(N(F)(H(A)))))))	A(1)F(2)H(5)N(4)	6	5	977.841	1404440	6.35754e+06	sp|P00738|HPT_HUMAN/sp|P00739|HPTR_HUMAN	184/126	0.00195315	0.00256725	TRUE
20200615_serum_NGlycP_1hDIA_rep1.mzML	3056.44	3111.36	-54.9155	MVSHHJLTTGATLINEQWLLTTAK	MVSHHJLTTGATLINEQWLLTTAK	(N(N(H(H(N(H)(F)))(H(N(F)(H(A)))))))	A(1)F(2)H(5)N(4)	6	4	1222.05	22334200	2.43019e+08	sp|P00738|HPT_HUMAN/sp|P00739|HPTR_HUMAN	184/126	0.000747848	0.00256725	TRUE
20200615_serum_NGlycP_1hDIA_rep2.mzML	3031.99	3113.25	-81.2555	MVSHHJLTTGATLINEQWLLTTAK	MVSHHJLTTGATLINEQWLLTTAK	(N(N(H(H(N(H)(F)))(H(N(F)(H(A)))))))	A(1)F(2)H(5)N(4)	6	4	1222.05	67652000	1.09894e+09	sp|P00738|HPT_HUMAN/sp|P00739|HPTR_HUMAN	184/126	0.008573	0.00256725	TRUE
20200615_serum_NGlycP_1hDIA_rep3.mzML	3048.1	3105.21	-57.1102	MVSHHJLTTGATLINEQWLLTTAK	MVSHHJLTTGATLINEQWLLTTAK	(N(N(H(H(N(H)(F)))(H(N(F)(H(A)))))))	A(1)F(2)H(5)N(4)	6	4	1222.05	22376200	2.02296e+08	sp|P00738|HPT_HUMAN/sp|P00739|HPTR_HUMAN	184/126	0.00138684	0.00256725	TRUE
20200615_serum_NGlycP_1hDIA_rep1.mzML	3057.98	3037.96	20.0191	MVSHHJLTTGATLINEQWLLTTAK	MVSHHJLTTGATLINEQWLLTTAK	(N(N(H(H(N(H)(F)))(H(N(F)(H(A)))))))	A(1)F(2)H(5)N(4)	6	3	1629.06	3080370	7.31982e+07	sp|P00738|HPT_HUMAN/sp|P00739|HPTR_HUMAN	184/126	0.00819655	0.00256725	TRUE
20200615_serum_NGlycP_1hDIA_rep2.mzML	3055.33	3038.31	17.0162	MVSHHJLTTGATLINEQWLLTTAK	MVSHHJLTTGATLINEQWLLTTAK	(N(N(H(H(N(H)(F)))(H(N(F)(H(A)))))))	A(1)F(2)H(5)N(4)	6	3	1629.06	4413330	1.02843e+08	sp|P00738|HPT_HUMAN/sp|P00739|HPTR_HUMAN	184/126	0.0044258	0.00256725	TRUE
20200615_serum_NGlycP_1hDIA_rep3.mzML	3023.36	3031.7	-8.3392	MVSHHJLTTGATLINEQWLLTTAK	MVSHHJLTTGATLINEQWLLTTAK	(N(N(H(H(N(H)(F)))(H(N(F)(H(A)))))))	A(1)F(2)H(5)N(4)	6	3	1629.06	14663100	2.55914e+08	sp|P00738|HPT_HUMAN/sp|P00739|HPTR_HUMAN	184/126	0.00553786	0.00256725	TRUE
20200615_serum_NGlycP_1hDIA_rep1.mzML	3033.12	3049.29	-16.1689	MVSHHJLTTGATLINEQWLLTTAK	MVSHHJLTTGATLINEQWLLTTAK	(N(N(H(H(N(H(A))))(H(N(H(A)))))))	A(2)H(5)N(4)	6	5	977.639	7592250	42873600	sp|P00738|HPT_HUMAN/sp|P00739|HPTR_HUMAN	184/126	0.00110576	0.00148081	TRUE
20200615_serum_NGlycP_1hDIA_rep2.mzML	3034.6	3049.85	-15.2534	MVSHHJLTTGATLINEQWLLTTAK	MVSHHJLTTGATLINEQWLLTTAK	(N(N(H(H(N(H(A))))(H(N(H(A)))))))	A(2)H(5)N(4)	6	5	977.639	7811570	4.14408e+07	sp|P00738|HPT_HUMAN/sp|P00739|HPTR_HUMAN	184/126	0.00312349	0.00148081	TRUE
20200615_serum_NGlycP_1hDIA_rep3.mzML	3049.7	3043.12	6.58202	MVSHHJLTTGATLINEQWLLTTAK	MVSHHJLTTGATLINEQWLLTTAK	(N(N(H(H(N(H(A))))(H(N(H(A)))))))	A(2)H(5)N(4)	6	5	977.639	1511660	5.63872e+06	sp|P00738|HPT_HUMAN/sp|P00739|HPTR_HUMAN	184/126	0.00195135	0.00148081	TRUE
20200615_serum_NGlycP_1hDIA_rep1.mzML	3056.44	3058.05	-1.6114	MVSHHJLTTGATLINEQWLLTTAK	MVSHHJLTTGATLINEQWLLTTAK	(N(N(H(H(N(H(A))))(H(N(H(A)))))))	A(2)H(5)N(4)	6	4	1221.8	22393200	2.06615e+08	sp|P00738|HPT_HUMAN/sp|P00739|HPTR_HUMAN	184/126	0.000752701	0.00148081	TRUE
20200615_serum_NGlycP_1hDIA_rep3.mzML	3048.1	3051.95	-3.84591	MVSHHJLTTGATLINEQWLLTTAK	MVSHHJLTTGATLINEQWLLTTAK	(N(N(H(H(N(H(A))))(H(N(H(A)))))))	A(2)H(5)N(4)	6	4	1221.8	23409300	1.73068e+08	sp|P00738|HPT_HUMAN/sp|P00739|HPTR_HUMAN	184/126	0.00469159	0.00148081	TRUE
20200615_serum_NGlycP_1hDIA_rep1.mzML	3032.55	3056.65	-24.1033	MVSHHJLTTGATLINEQWLLTTAK	MVSHHJLTTGATLINEQWLLTTAK	(N(N(H(H(N(H(A))))(H(N(H(A)))))))	A(2)H(5)N(4)	6	3	1628.73	21581400	381571903	sp|P00738|HPT_HUMAN/sp|P00739|HPTR_HUMAN	184/126	0.00153903	0.00148081	TRUE
20200615_serum_NGlycP_1hDIA_rep2.mzML	3055.26	3057.33	-2.06647	MVSHHJLTTGATLINEQWLLTTAK	MVSHHJLTTGATLINEQWLLTTAK	(N(N(H(H(N(H(A))))(H(N(H(A)))))))	A(2)H(5)N(4)	6	3	1628.73	4009760	9.72267e+07	sp|P00738|HPT_HUMAN/sp|P00739|HPTR_HUMAN	184/126	0.0007442	0.00148081	TRUE
20200615_serum_NGlycP_1hDIA_rep3.mzML	3049.12	3050.53	-1.40925	MVSHHJLTTGATLINEQWLLTTAK	MVSHHJLTTGATLINEQWLLTTAK	(N(N(H(H(N(H(A))))(H(N(H(A)))))))	A(2)H(5)N(4)	6	3	1628.73	3648180	6.35223e+07	sp|P00738|HPT_HUMAN/sp|P00739|HPTR_HUMAN	184/126	0.00084043	0.00148081	TRUE
20200615_serum_NGlycP_1hDIA_rep1.mzML	3003.81	3026.51	-22.6973	MVSHHJLTTGATLINEQWLLTTAK	MVSHHJLTTGATLINEQWLLTTAK	(N(N(H(H(N(H(A))))(H(N(H))(N(H(A)))))))	A(2)H(6)N(5)	6	5	1050.67	448106	1.94166e+06	sp|P00738|HPT_HUMAN/sp|P00739|HPTR_HUMAN	184/126	0.00152552	0.00121298	TRUE
20200615_serum_NGlycP_1hDIA_rep2.mzML	3001.56	3026.98	-25.4151	MVSHHJLTTGATLINEQWLLTTAK	MVSHHJLTTGATLINEQWLLTTAK	(N(N(H(H(N(H(A))))(H(N(H))(N(H(A)))))))	A(2)H(6)N(5)	6	5	1050.67	557985	3.49841e+06	sp|P00738|HPT_HUMAN/sp|P00739|HPTR_HUMAN	184/126	0.0130878	0.00121298	TRUE
20200615_serum_NGlycP_1hDIA_rep3.mzML	2994.84	3020.3	-25.4561	MVSHHJLTTGATLINEQWLLTTAK	MVSHHJLTTGATLINEQWLLTTAK	(N(N(H(H(N(H(A))))(H(N(H))(N(H(A)))))))	A(2)H(6)N(5)	6	5	1050.67	486300	3.15921e+06	sp|P00738|HPT_HUMAN/sp|P00739|HPTR_HUMAN	184/126	0.014042	0.00121298	TRUE
20200615_serum_NGlycP_1hDIA_rep1.mzML	2505.59	2465.18	40.4079	MVSHHJLTTGATLINEQWLLTTAK	MVSHHJLTTGATLINEQWLLTTAK	(N(N(H(H(N(H)))(H(N(H))))))	H(5)N(4)	6	4	1076.25	6662690	4.72015e+07	sp|P00738|HPT_HUMAN/sp|P00739|HPTR_HUMAN	184/126	0.000546475	0.000862821	TRUE
20200615_serum_NGlycP_1hDIA_rep2.mzML	2508.68	2467.92	40.7605	MVSHHJLTTGATLINEQWLLTTAK	MVSHHJLTTGATLINEQWLLTTAK	(N(N(H(H(N(H)))(H(N(H))))))	H(5)N(4)	6	4	1076.25	6498800	4.56009e+07	sp|P00738|HPT_HUMAN/sp|P00739|HPTR_HUMAN	184/126	0.0037686	0.000862821	TRUE
20200615_serum_NGlycP_1hDIA_rep3.mzML	2500.54	2466.49	34.0485	MVSHHJLTTGATLINEQWLLTTAK	MVSHHJLTTGATLINEQWLLTTAK	(N(N(H(H(N(H)))(H(N(H))))))	H(5)N(4)	6	4	1076.25	6220160	44257403	sp|P00738|HPT_HUMAN/sp|P00739|HPTR_HUMAN	184/126	0.00043546	0.000862821	TRUE
20200615_serum_NGlycP_1hDIA_rep1.mzML	2505.5	2451.2	54.3041	MVSHHJLTTGATLINEQWLLTTAK	MVSHHJLTTGATLINEQWLLTTAK	(N(N(H(H(N(H)))(H(N(H))))))	H(5)N(4)	6	3	1434.66	702705	1.80653e+07	sp|P00738|HPT_HUMAN/sp|P00739|HPTR_HUMAN	184/126	0.00491445	0.000862821	TRUE
20200615_serum_NGlycP_1hDIA_rep2.mzML	2508.47	2453.99	54.4755	MVSHHJLTTGATLINEQWLLTTAK	MVSHHJLTTGATLINEQWLLTTAK	(N(N(H(H(N(H)))(H(N(H))))))	H(5)N(4)	6	3	1434.66	707265	2.07554e+07	sp|P00738|HPT_HUMAN/sp|P00739|HPTR_HUMAN	184/126	0.00582225	0.000862821	TRUE
20200615_serum_NGlycP_1hDIA_rep3.mzML	2500.33	2453.33	46.9996	MVSHHJLTTGATLINEQWLLTTAK	MVSHHJLTTGATLINEQWLLTTAK	(N(N(H(H(H))(H(N)(N(H))))))	H(5)N(4)	6	3	1434.66	523546	13814649	sp|P00738|HPT_HUMAN/sp|P00739|HPTR_HUMAN	184/126	7.19516e-05	0.000862821	TRUE
20200615_serum_NGlycP_1hDIA_rep1.mzML	3256.46	3138.04	118.42	MVSHHJLTTGATLINEQWLLTTAK	MVSHHJLTTGATLINEQWLLTTAK	(N(N(H(H(N(H(A))))(H(N(H(A)))(N(H(A)))))))	A(3)H(6)N(5)	6	4	1385.85	5683350	7.99393e+07	sp|P00738|HPT_HUMAN/sp|P00739|HPTR_HUMAN	184/126	0.00109761	0.00111211	TRUE
20200615_serum_NGlycP_1hDIA_rep2.mzML	3256.98	3140.01	116.965	MVSHHJLTTGATLINEQWLLTTAK	MVSHHJLTTGATLINEQWLLTTAK	(N(N(H(H(N(H(A))))(H(N(H(A)))(N(H(A)))))))	A(3)H(6)N(5)	6	4	1385.85	5509910	86713641	sp|P00738|HPT_HUMAN/sp|P00739|HPTR_HUMAN	184/126	0.00195495	0.00111211	TRUE
20200615_serum_NGlycP_1hDIA_rep1.mzML	2735.17	2741.46	-6.28934	MVSHHJLTTGATLINEQWLLTTAK	MVSHHJLTTGATLINEQWLLTTAK	(N(N(H(H(H))(H(N(H))(N(H)(F))))))	F(1)H(6)N(4)	6	4	1153.27	103129000	2.54021e+07	sp|P00738|HPT_HUMAN/sp|P00739|HPTR_HUMAN	184/126	0.0107727	0.00189534	TRUE
20200615_serum_NGlycP_1hDIA_rep2.mzML	2736.45	2742.82	-6.3737	MVSHHJLTTGATLINEQWLLTTAK	MVSHHJLTTGATLINEQWLLTTAK	(N(N(H(H(H))(H(N(H))(N(H)(F))))))	F(1)H(6)N(4)	6	4	1153.27	106812000	1.98222e+07	sp|P00738|HPT_HUMAN/sp|P00739|HPTR_HUMAN	184/126	0.00373252	0.00189534	TRUE
20200615_serum_NGlycP_1hDIA_rep3.mzML	2729.6	2737.42	-7.82182	MVSHHJLTTGATLINEQWLLTTAK	MVSHHJLTTGATLINEQWLLTTAK	(N(N(H(H(H))(H(N(H))(N(H)(F))))))	F(1)H(6)N(4)	6	4	1153.27	102028000	26887101	sp|P00738|HPT_HUMAN/sp|P00739|HPTR_HUMAN	184/126	0.00170374	0.00189534	TRUE
20200615_serum_NGlycP_1hDIA_rep1.mzML	2757.49	2761.12	-3.62979	MVSHHJLTTGATLINEQWLLTTAK	MVSHHJLTTGATLINEQWLLTTAK	(N(N(H(H(H))(H(N(H))(N(H)(F))))))	F(1)H(6)N(4)	6	3	1537.36	1132970	655009	sp|P00738|HPT_HUMAN/sp|P00739|HPTR_HUMAN	184/126	0.000345145	0.00189534	TRUE
20200615_serum_NGlycP_1hDIA_rep2.mzML	2736.46	2761.9	-25.4416	MVSHHJLTTGATLINEQWLLTTAK	MVSHHJLTTGATLINEQWLLTTAK	(N(N(H(H(H))(H(N(H))(N(H)(F))))))	F(1)H(6)N(4)	6	3	1537.36	27455100	1.33502e+07	sp|P00738|HPT_HUMAN/sp|P00739|HPTR_HUMAN	184/126	0.000328737	0.00189534	TRUE
20200615_serum_NGlycP_1hDIA_rep3.mzML	2730.17	2757.67	-27.5043	MVSHHJLTTGATLINEQWLLTTAK	MVSHHJLTTGATLINEQWLLTTAK	(N(N(H(H(H))(H(N(H))(N(H)(F))))))	F(1)H(6)N(4)	6	3	1537.36	27207400	7.70296e+06	sp|P00738|HPT_HUMAN/sp|P00739|HPTR_HUMAN	184/126	0.000336491	0.00189534	TRUE
20200615_serum_NGlycP_1hDIA_rep1.mzML	2723.35	2690.58	32.766	MVSHHJLTTGATLINEQWLLTTAK	MVSHHJLTTGATLINEQWLLTTAK	(N(N(H(H(N(H)(F)))(H(N(H(A)))))))	A(1)F(1)H(5)N(4)	6	4	1185.54	3095010	1.21117e+07	sp|P00738|HPT_HUMAN/sp|P00739|HPTR_HUMAN	184/126	0.038844	0.00158776	TRUE
20200615_serum_NGlycP_1hDIA_rep2.mzML	2723.16	2690.57	32.5903	MVSHHJLTTGATLINEQWLLTTAK	MVSHHJLTTGATLINEQWLLTTAK	(N(F)(N(H(H(N(H)))(H(N(H(A)))))))	A(1)F(1)H(5)N(4)	6	4	1185.54	3246680	8.46977e+06	sp|P00738|HPT_HUMAN/sp|P00739|HPTR_HUMAN	184/126	0.00148373	0.00158776	TRUE
20200615_serum_NGlycP_1hDIA_rep1.mzML	2724.3	2692.22	32.0832	MVSHHJLTTGATLINEQWLLTTAK	MVSHHJLTTGATLINEQWLLTTAK	(N(N(H(H(N(H(H))))(H(N(H(A)))))))	A(1)H(6)N(4)	6	4	1189.54	3948680	1.01712e+07	sp|P00738|HPT_HUMAN/sp|P00739|HPTR_HUMAN	184/126	0.00223488	0.00115023	TRUE
20200615_serum_NGlycP_1hDIA_rep2.mzML	2724.51	2692.24	32.2732	MVSHHJLTTGATLINEQWLLTTAK	MVSHHJLTTGATLINEQWLLTTAK	(N(N(H(H(N(H(H))))(H(N(H(A)))))))	A(1)H(6)N(4)	6	4	1189.54	4642840	5661013	sp|P00738|HPT_HUMAN/sp|P00739|HPTR_HUMAN	184/126	0.00670229	0.00115023	TRUE
20200615_serum_NGlycP_1hDIA_rep3.mzML	2713.68	2686.01	27.6689	MVSHHJLTTGATLINEQWLLTTAK	MVSHHJLTTGATLINEQWLLTTAK	(N(N(H(H(N(H(H))))(H(N(H(A)))))))	A(1)H(6)N(4)	6	4	1189.54	3727800	8.85994e+06	sp|P00738|HPT_HUMAN/sp|P00739|HPTR_HUMAN	184/126	0.0428607	0.00115023	TRUE
20200615_serum_NGlycP_1hDIA_rep1.mzML	2728.87	2683.38	45.4863	MVSHHJLTTGATLINEQWLLTTAK	MVSHHJLTTGATLINEQWLLTTAK	(N(N(H(H(N(H(H))))(H(N(H(A)))))))	A(1)H(6)N(4)	6	3	1585.71	1928120	1.81054e+06	sp|P00738|HPT_HUMAN/sp|P00739|HPTR_HUMAN	184/126	0.0191922	0.00115023	TRUE
20200615_serum_NGlycP_1hDIA_rep3.mzML	2729.19	2677.25	51.9368	MVSHHJLTTGATLINEQWLLTTAK	MVSHHJLTTGATLINEQWLLTTAK	(N(N(H(H(N(H(H))))(H(N(H(A)))))))	A(1)H(6)N(4)	6	3	1585.71	1560620	124049	sp|P00738|HPT_HUMAN/sp|P00739|HPTR_HUMAN	184/126	0.00370578	0.00115023	TRUE
20200615_serum_NGlycP_1hDIA_rep1.mzML	3056.44	3065.17	-8.72613	MVSHHJLTTGATLINEQWLLTTAK	MVSHHJLTTGATLINEQWLLTTAK	(N(N(H(H(N(H(H))))(H(N(F)(H(A)))))))	A(1)F(1)H(6)N(4)	6	4	1226.05	21646300	6504738	sp|P00738|HPT_HUMAN/sp|P00739|HPTR_HUMAN	184/126	0.000749063	0.004088	TRUE
20200615_serum_NGlycP_1hDIA_rep3.mzML	3048.1	3059.16	-11.0619	MVSHHJLTTGATLINEQWLLTTAK	MVSHHJLTTGATLINEQWLLTTAK	(N(N(H(H(N(H(H))))(H(N(F)(H(A)))))))	A(1)F(1)H(6)N(4)	6	4	1226.05	22760400	6.07602e+06	sp|P00738|HPT_HUMAN/sp|P00739|HPTR_HUMAN	184/126	0.00138542	0.004088	TRUE
20200615_serum_NGlycP_1hDIA_rep1.mzML	2711.8	2677.16	34.6354	MVSHHJLTTGATLINEQWLLTTAK	MVSHHJLTTGATLINEQWLLTTAK	(N(N(H(H(N(H(A))))(H(N(H))(N(H))))))	A(1)H(6)N(5)	6	4	1240.31	5035060	5.52777e+07	sp|P00738|HPT_HUMAN/sp|P00739|HPTR_HUMAN	184/126	0.00362773	0.00156883	TRUE
20200615_serum_NGlycP_1hDIA_rep2.mzML	2713.59	2676.97	36.6218	MVSHHJLTTGATLINEQWLLTTAK	MVSHHJLTTGATLINEQWLLTTAK	(N(N(H(H(N(H(A))))(H(N(H))(N(H))))))	A(1)H(6)N(5)	6	4	1240.31	4991440	53374628	sp|P00738|HPT_HUMAN/sp|P00739|HPTR_HUMAN	184/126	0.00113127	0.00156883	TRUE
20200615_serum_NGlycP_1hDIA_rep3.mzML	2707.53	2671.24	36.285	MVSHHJLTTGATLINEQWLLTTAK	MVSHHJLTTGATLINEQWLLTTAK	(N(N(H(H(N(H(A))))(H(N(H))(N(H))))))	A(1)H(6)N(5)	6	4	1240.31	4632860	4.87985e+07	sp|P00738|HPT_HUMAN/sp|P00739|HPTR_HUMAN	184/126	0.00127772	0.00156883	TRUE
20200615_serum_NGlycP_1hDIA_rep1.mzML	3009.96	3041.9	-31.9409	MVSHHJLTTGATLINEQWLLTTAK	MVSHHJLTTGATLINEQWLLTTAK	(N(F)(N(H(H(N(H(A))))(H(N(H(A)))))))	A(2)F(1)H(5)N(4)	6	4	1258.31	952970	1.2202e+07	sp|P00738|HPT_HUMAN/sp|P00739|HPTR_HUMAN	184/126	0.00387994	0.00177596	TRUE
20200615_serum_NGlycP_1hDIA_rep3.mzML	3006.74	3035.67	-28.9299	MVSHHJLTTGATLINEQWLLTTAK	MVSHHJLTTGATLINEQWLLTTAK	(N(F)(N(H(H(N(H(A))))(H(N(H(A)))))))	A(2)F(1)H(5)N(4)	6	4	1258.31	918016	1.25579e+07	sp|P00738|HPT_HUMAN/sp|P00739|HPTR_HUMAN	184/126	0.0481865	0.00177596	TRUE
20200615_serum_NGlycP_1hDIA_rep1.mzML	2711.78	2726.82	-15.0428	MVSHHJLTTGATLINEQWLLTTAK	MVSHHJLTTGATLINEQWLLTTAK	(N(N(H(N)(H(N(H(H))))(H(N(F)(H(H)))))))	F(1)H(7)N(5)	6	4	1244.56	4505140	4.08665e+06	sp|P00738|HPT_HUMAN/sp|P00739|HPTR_HUMAN	184/126	0.0216532	0.00228911	TRUE
20200615_serum_NGlycP_1hDIA_rep2.mzML	2713.59	2727.8	-14.2105	MVSHHJLTTGATLINEQWLLTTAK	MVSHHJLTTGATLINEQWLLTTAK	(N(N(H(N)(H(N(H(H))))(H(N(F)(H(H)))))))	F(1)H(7)N(5)	6	4	1244.56	4398880	3.28075e+06	sp|P00738|HPT_HUMAN/sp|P00739|HPTR_HUMAN	184/126	0.00344994	0.00228911	TRUE
20200615_serum_NGlycP_1hDIA_rep3.mzML	2707.03	2721.8	-14.7679	MVSHHJLTTGATLINEQWLLTTAK	MVSHHJLTTGATLINEQWLLTTAK	(N(N(H(N)(H(N(H(H))))(H(N(F)(H(H)))))))	F(1)H(7)N(5)	6	4	1244.56	4229340	4.27764e+06	sp|P00738|HPT_HUMAN/sp|P00739|HPTR_HUMAN	184/126	0.00497379	0.00228911	TRUE
20200615_serum_NGlycP_1hDIA_rep1.mzML	3257.25	3186.87	70.3764	MVSHHJLTTGATLINEQWLLTTAK	MVSHHJLTTGATLINEQWLLTTAK	(N(N(H(N)(H(H)(H))(H(N(H(A)))(N(F)(H(A)))))))	A(2)F(1)H(7)N(5)	6	4	1390.11	4786470	5.13022e+06	sp|P00738|HPT_HUMAN/sp|P00739|HPTR_HUMAN	184/126	0.00109487	0.00134006	TRUE
20200615_serum_NGlycP_1hDIA_rep2.mzML	3257.68	3188.9	68.7752	MVSHHJLTTGATLINEQWLLTTAK	MVSHHJLTTGATLINEQWLLTTAK	(N(N(H(N)(H(H)(H))(H(N(H(A)))(N(F)(H(A)))))))	A(2)F(1)H(7)N(5)	6	4	1390.11	4915200	9.4267e+06	sp|P00738|HPT_HUMAN/sp|P00739|HPTR_HUMAN	184/126	0.00195674	0.00134006	TRUE
20200615_serum_NGlycP_1hDIA_rep3.mzML	3255.19	3177.84	77.3528	MVSHHJLTTGATLINEQWLLTTAK	MVSHHJLTTGATLINEQWLLTTAK	(N(N(H(N)(H(H)(H))(H(N(H(A)))(N(F)(H(A)))))))	A(2)F(1)H(7)N(5)	6	4	1390.11	5624800	1.37965e+07	sp|P00738|HPT_HUMAN/sp|P00739|HPTR_HUMAN	184/126	0.00339953	0.00134006	TRUE
20200615_serum_NGlycP_1hDIA_rep1.mzML	3254.64	3232.46	22.1845	MVSHHJLTTGATLINEQWLLTTAK	MVSHHJLTTGATLINEQWLLTTAK	(N(N(H(N)(H(H)(H))(H(N(F)(H(A)))(N(F)(H(A)))))))	A(2)F(2)H(7)N(5)	6	4	1426.63	1046830	2.97625e+06	sp|P00738|HPT_HUMAN/sp|P00739|HPTR_HUMAN	184/126	0.00813827	0.00138296	TRUE
20200615_serum_NGlycP_1hDIA_rep2.mzML	3256.39	3233.68	22.714	MVSHHJLTTGATLINEQWLLTTAK	MVSHHJLTTGATLINEQWLLTTAK	(N(N(H(N)(H(H)(H))(H(N(F)(H(A)))(N(F)(H(A)))))))	A(2)F(2)H(7)N(5)	6	4	1426.63	742165	2.94992e+06	sp|P00738|HPT_HUMAN/sp|P00739|HPTR_HUMAN	184/126	0.0436612	0.00138296	TRUE
20200615_serum_NGlycP_1hDIA_rep3.mzML	3252.86	3222.3	30.555	MVSHHJLTTGATLINEQWLLTTAK	MVSHHJLTTGATLINEQWLLTTAK	(N(N(H(N)(H(H)(H))(H(N(F)(H(A)))(N(F)(H(A)))))))	A(2)F(2)H(7)N(5)	6	4	1426.63	913964	2.27768e+06	sp|P00738|HPT_HUMAN/sp|P00739|HPTR_HUMAN	184/126	0.0235222	0.00138296	TRUE
20200615_serum_NGlycP_1hDIA_rep2.mzML	3033.01	3188.98	-155.972	MVSHHJLTTGATLINEQWLLTTAK	MVSHHJLTTGATLINEQWLLTTAK	(N(N(H(H(N(F)(H(A))))(H(N(H(A)))(N(H(A)))))))	A(3)F(1)H(6)N(5)	6	4	1422.37	1480890	260589	sp|P00738|HPT_HUMAN/sp|P00739|HPTR_HUMAN	184/126	7.75925e-05	0.00147211	TRUE
20200615_serum_NGlycP_1hDIA_rep3.mzML	3024.91	3177.92	-153.007	MVSHHJLTTGATLINEQWLLTTAK	MVSHHJLTTGATLINEQWLLTTAK	(N(N(H(H(N(F)(H(A))))(H(N(H(A)))(N(H(A)))))))	A(3)F(1)H(6)N(5)	6	4	1422.37	944947	125086	sp|P00738|HPT_HUMAN/sp|P00739|HPTR_HUMAN	184/126	0.000144806	0.00147211	TRUE
20200615_serum_NGlycP_1hDIA_rep1.mzML	2739.57	2690.66	48.9097	MVSHHJLTTGATLINEQWLLTTAK	MVSHHJLTTGATLINEQWLLTTAK	(N(N(H(H(N(H)))(H(N(H(N(H))))))))	H(6)N(5)	6	3	1556.37	1346870	594452	sp|P00738|HPT_HUMAN/sp|P00739|HPTR_HUMAN	184/126	0.0216227	0.00343155	TRUE
20200615_serum_NGlycP_1hDIA_rep2.mzML	2736.16	2690.64	45.516	MVSHHJLTTGATLINEQWLLTTAK	MVSHHJLTTGATLINEQWLLTTAK	(N(N(H(H(N(H)))(H(N(H(N(H))))))))	H(6)N(5)	6	3	1556.37	1397300	188076	sp|P00738|HPT_HUMAN/sp|P00739|HPTR_HUMAN	184/126	0.00017015	0.00343155	TRUE
20200615_serum_NGlycP_1hDIA_rep3.mzML	2734.31	2684.49	49.8246	MVSHHJLTTGATLINEQWLLTTAK	MVSHHJLTTGATLINEQWLLTTAK	(N(N(H(H(N(H)))(H(N(H(N(H))))))))	H(6)N(5)	6	3	1556.37	1396390	630503	sp|P00738|HPT_HUMAN/sp|P00739|HPTR_HUMAN	184/126	0.00442024	0.00343155	TRUE
20200615_serum_NGlycP_1hDIA_rep1.mzML	2728.65	2689.66	38.9884	MVSHHJLTTGATLINEQWLLTTAK	MVSHHJLTTGATLINEQWLLTTAK	(N(N(H(H(N(H)(F)))(H(N(H(A)))))))	A(1)F(1)H(5)N(4)	6	3	1580.38	1906490	2.86652e+06	sp|P00738|HPT_HUMAN/sp|P00739|HPTR_HUMAN	184/126	0.0311473	0.00589114	TRUE
20200615_serum_NGlycP_1hDIA_rep2.mzML	2732.09	2689.63	42.4608	MVSHHJLTTGATLINEQWLLTTAK	MVSHHJLTTGATLINEQWLLTTAK	(N(N(H(H(N(H)(F)))(H(N(H(A)))))))	A(1)F(1)H(5)N(4)	6	3	1580.38	1993100	2.05572e+06	sp|P00738|HPT_HUMAN/sp|P00739|HPTR_HUMAN	184/126	0.03921	0.00589114	TRUE
20200615_serum_NGlycP_1hDIA_rep3.mzML	2728.98	2683.5	45.4836	MVSHHJLTTGATLINEQWLLTTAK	MVSHHJLTTGATLINEQWLLTTAK	(N(N(H(H(N(H)(F)))(H(N(H(A)))))))	A(1)F(1)H(5)N(4)	6	3	1580.38	1963450	694681	sp|P00738|HPT_HUMAN/sp|P00739|HPTR_HUMAN	184/126	0.009699	0.00589114	TRUE
20200615_serum_NGlycP_1hDIA_rep2.mzML	2708.95	2700.59	8.35876	MVSHHJLTTGATLINEQWLLTTAK	M[147]VSHHJLTTGATLINEQWLLTTAK	(N(N(H(H(N(H(F))))(H(N(H(F)))))))	F(2)H(5)N(4)	6	4	1153.27	3182070	2.87974e+07	sp|P00738|HPT_HUMAN/sp|P00739|HPTR_HUMAN	184/126	0.0259667	0.0078269	TRUE
20200615_serum_NGlycP_1hDIA_rep3.mzML	2683.6	2694.21	-10.6131	MVSHHJLTTGATLINEQWLLTTAK	M[147]VSHHJLTTGATLINEQWLLTTAK	(N(N(H(H(N(H(F))))(H(N(H(F)))))))	F(2)H(5)N(4)	6	4	1153.27	8127830	1.11673e+08	sp|P00738|HPT_HUMAN/sp|P00739|HPTR_HUMAN	184/126	0.000756362	0.0078269	TRUE
20200615_serum_NGlycP_1hDIA_rep1.mzML	2987.04	3026.77	-39.7281	MVSHHJLTTGATLINEQWLLTTAK	M[147]VSHHJLTTGATLINEQWLLTTAK	(N(N(H(H(N(H)(F)))(H(N(F)(H(A)))))))	A(1)F(2)H(5)N(4)	6	5	981.039	1375790	9.38649e+06	sp|P00738|HPT_HUMAN/sp|P00739|HPTR_HUMAN	184/126	0.0354798	0.00144047	TRUE
20200615_serum_NGlycP_1hDIA_rep2.mzML	2987.13	3027.23	-40.1026	MVSHHJLTTGATLINEQWLLTTAK	M[147]VSHHJLTTGATLINEQWLLTTAK	(N(F)(N(H(H(H))(H(N(F))(N(H(A)))))))	A(1)F(2)H(5)N(4)	6	5	981.039	1340150	1.00462e+07	sp|P00738|HPT_HUMAN/sp|P00739|HPTR_HUMAN	184/126	0.000258511	0.00144047	TRUE
20200615_serum_NGlycP_1hDIA_rep3.mzML	2969.23	3020.56	-51.3259	MVSHHJLTTGATLINEQWLLTTAK	M[147]VSHHJLTTGATLINEQWLLTTAK	(N(N(H(H(N(H)(F)))(H(N(F)(H(A)))))))	A(1)F(2)H(5)N(4)	6	5	981.039	1210960	7.42233e+06	sp|P00738|HPT_HUMAN/sp|P00739|HPTR_HUMAN	184/126	0.00276869	0.00144047	TRUE
20200615_serum_NGlycP_1hDIA_rep1.mzML	2987.55	3094.75	-107.198	MVSHHJLTTGATLINEQWLLTTAK	M[147]VSHHJLTTGATLINEQWLLTTAK	(N(N(H(H(N(H)(F)))(H(N(F)(H(A)))))))	A(1)F(2)H(5)N(4)	6	4	1226.05	16789700	2.12515e+08	sp|P00738|HPT_HUMAN/sp|P00739|HPTR_HUMAN	184/126	0.00365804	0.00144047	TRUE
20200615_serum_NGlycP_1hDIA_rep2.mzML	2987.28	3095.9	-108.617	MVSHHJLTTGATLINEQWLLTTAK	M[147]VSHHJLTTGATLINEQWLLTTAK	(N(N(H(H(N(H)(F)))(H(N(F)(H(A)))))))	A(1)F(2)H(5)N(4)	6	4	1226.05	16189500	2.48182e+08	sp|P00738|HPT_HUMAN/sp|P00739|HPTR_HUMAN	184/126	0.0020454	0.00144047	TRUE
20200615_serum_NGlycP_1hDIA_rep3.mzML	2974.36	3088.62	-114.263	MVSHHJLTTGATLINEQWLLTTAK	M[147]VSHHJLTTGATLINEQWLLTTAK	(N(N(H(H(N(H)(F)))(H(N(F)(H(A)))))))	A(1)F(2)H(5)N(4)	6	4	1226.05	13803200	1.8059e+08	sp|P00738|HPT_HUMAN/sp|P00739|HPTR_HUMAN	184/126	0.00161852	0.00144047	TRUE
20200615_serum_NGlycP_1hDIA_rep1.mzML	2986.93	3007.24	-20.3121	MVSHHJLTTGATLINEQWLLTTAK	M[147]VSHHJLTTGATLINEQWLLTTAK	(N(N(H(H(N(H(A))))(H(N(H(A)))))))	A(2)H(5)N(4)	6	5	980.839	1219260	6.99627e+06	sp|P00738|HPT_HUMAN/sp|P00739|HPTR_HUMAN	184/126	0.0244352	0.00160746	TRUE
20200615_serum_NGlycP_1hDIA_rep2.mzML	2988.46	3008.11	-19.6501	MVSHHJLTTGATLINEQWLLTTAK	M[147]VSHHJLTTGATLINEQWLLTTAK	(N(N(H(H(N(H(A))))(H(N(H(A)))))))	A(2)H(5)N(4)	6	5	980.839	1690670	6.29007e+06	sp|P00738|HPT_HUMAN/sp|P00739|HPTR_HUMAN	184/126	0.00344605	0.00160746	TRUE
20200615_serum_NGlycP_1hDIA_rep3.mzML	2969.17	3001.04	-31.8709	MVSHHJLTTGATLINEQWLLTTAK	M[147]VSHHJLTTGATLINEQWLLTTAK	(N(N(H(H(N(H(A))))(H(N(H(A)))))))	A(2)H(5)N(4)	6	5	980.839	1225000	5.42049e+06	sp|P00738|HPT_HUMAN/sp|P00739|HPTR_HUMAN	184/126	0.00276564	0.00160746	TRUE
20200615_serum_NGlycP_1hDIA_rep1.mzML	2987.55	2985.92	1.62559	MVSHHJLTTGATLINEQWLLTTAK	M[147]VSHHJLTTGATLINEQWLLTTAK	(N(N(H(H(N(H(A))))(H(N(H(A)))))))	A(2)H(5)N(4)	6	4	1225.8	19618900	1.80467e+08	sp|P00738|HPT_HUMAN/sp|P00739|HPTR_HUMAN	184/126	0.0321076	0.00160746	TRUE
20200615_serum_NGlycP_1hDIA_rep2.mzML	2987.28	2988.43	-1.15413	MVSHHJLTTGATLINEQWLLTTAK	M[147]VSHHJLTTGATLINEQWLLTTAK	(N(N(H(H(N(H(A))))(H(N(H(A)))))))	A(2)H(5)N(4)	6	4	1225.8	18592900	2.05015e+08	sp|P00738|HPT_HUMAN/sp|P00739|HPTR_HUMAN	184/126	0.0141831	0.00160746	TRUE
20200615_serum_NGlycP_1hDIA_rep3.mzML	2974.36	2980.12	-5.76183	MVSHHJLTTGATLINEQWLLTTAK	M[147]VSHHJLTTGATLINEQWLLTTAK	(N(N(H(H(N(H(A))))(H(N(H(A)))))))	A(2)H(5)N(4)	6	4	1225.8	16767600	1.58729e+08	sp|P00738|HPT_HUMAN/sp|P00739|HPTR_HUMAN	184/126	0.0016201	0.00160746	TRUE
20200615_serum_NGlycP_1hDIA_rep1.mzML	2986.55	3016.67	-30.1234	MVSHHJLTTGATLINEQWLLTTAK	M[147]VSHHJLTTGATLINEQWLLTTAK	(N(N(H(H(N(H(A))))(H(N(H(A)))))))	A(2)H(5)N(4)	6	3	1634.06	3038960	6.74125e+07	sp|P00738|HPT_HUMAN/sp|P00739|HPTR_HUMAN	184/126	0.00939371	0.00160746	TRUE
20200615_serum_NGlycP_1hDIA_rep2.mzML	2986.64	3017.24	-30.5969	MVSHHJLTTGATLINEQWLLTTAK	M[147]VSHHJLTTGATLINEQWLLTTAK	(N(N(H(H(N(H(A))))(H(N(H(A)))))))	A(2)H(5)N(4)	6	3	1634.06	3262210	8.077e+07	sp|P00738|HPT_HUMAN/sp|P00739|HPTR_HUMAN	184/126	0.00937708	0.00160746	TRUE
20200615_serum_NGlycP_1hDIA_rep3.mzML	2973.37	3010.52	-37.1455	MVSHHJLTTGATLINEQWLLTTAK	M[147]VSHHJLTTGATLINEQWLLTTAK	(N(N(H(H(N(H(A))))(H(N(H(A)))))))	A(2)H(5)N(4)	6	3	1634.06	2653880	5.27851e+07	sp|P00738|HPT_HUMAN/sp|P00739|HPTR_HUMAN	184/126	0.0317367	0.00160746	TRUE
20200615_serum_NGlycP_1hDIA_rep1.mzML	2696.74	2661.1	35.6388	MVSHHJLTTGATLINEQWLLTTAK	M[147]VSHHJLTTGATLINEQWLLTTAK	(N(N(H(H(N(H)))(H(N(H(A)))))))	A(1)H(5)N(4)	6	4	1153.02	12105900	1.18005e+08	sp|P00738|HPT_HUMAN/sp|P00739|HPTR_HUMAN	184/126	0.000834588	0.00169611	TRUE
20200615_serum_NGlycP_1hDIA_rep2.mzML	2692.1	2661.99	30.1063	MVSHHJLTTGATLINEQWLLTTAK	M[147]VSHHJLTTGATLINEQWLLTTAK	(N(N(H(H(N(H)))(H(N(H(A)))))))	A(1)H(5)N(4)	6	4	1153.02	15093200	1.24471e+08	sp|P00738|HPT_HUMAN/sp|P00739|HPTR_HUMAN	184/126	0.000755141	0.00169611	TRUE
20200615_serum_NGlycP_1hDIA_rep3.mzML	2684.81	2656.4	28.4102	MVSHHJLTTGATLINEQWLLTTAK	M[147]VSHHJLTTGATLINEQWLLTTAK	(N(N(H(H(N(H)))(H(N(H(A)))))))	A(1)H(5)N(4)	6	4	1153.02	12601900	9.52247e+07	sp|P00738|HPT_HUMAN/sp|P00739|HPTR_HUMAN	184/126	0.000813294	0.00169611	TRUE
20200615_serum_NGlycP_1hDIA_rep1.mzML	2696.32	2650.58	45.7417	MVSHHJLTTGATLINEQWLLTTAK	M[147]VSHHJLTTGATLINEQWLLTTAK	(N(N(H(H(N(H)))(H(N(H(A)))))))	A(1)H(5)N(4)	6	3	1537.03	2182020	5.29984e+07	sp|P00738|HPT_HUMAN/sp|P00739|HPTR_HUMAN	184/126	0.00297611	0.00169611	TRUE
20200615_serum_NGlycP_1hDIA_rep2.mzML	2693.08	2652.56	40.5246	MVSHHJLTTGATLINEQWLLTTAK	M[147]VSHHJLTTGATLINEQWLLTTAK	(N(N(H(H(N(H)))(H(N(H(A)))))))	A(1)H(5)N(4)	6	3	1537.03	2419760	4.66974e+07	sp|P00738|HPT_HUMAN/sp|P00739|HPTR_HUMAN	184/126	0.000657026	0.00169611	TRUE
20200615_serum_NGlycP_1hDIA_rep3.mzML	2683.7	2646.84	36.8645	MVSHHJLTTGATLINEQWLLTTAK	M[147]VSHHJLTTGATLINEQWLLTTAK	(N(N(H(H(N(H)))(H(N(H(A)))))))	A(1)H(5)N(4)	6	3	1537.03	1607950	3.21516e+07	sp|P00738|HPT_HUMAN/sp|P00739|HPTR_HUMAN	184/126	0.000418671	0.00169611	TRUE
20200615_serum_NGlycP_1hDIA_rep1.mzML	2696.74	2711.87	-15.1349	MVSHHJLTTGATLINEQWLLTTAK	M[147]VSHHJLTTGATLINEQWLLTTAK	(N(N(H(H(H))(H(N(H))(N(H)(F))))))	F(1)H(6)N(4)	6	4	1157.28	13574500	3.96084e+06	sp|P00738|HPT_HUMAN/sp|P00739|HPTR_HUMAN	184/126	0.000835758	0.00185802	TRUE
20200615_serum_NGlycP_1hDIA_rep2.mzML	2692.19	2712.44	-20.2482	MVSHHJLTTGATLINEQWLLTTAK	M[147]VSHHJLTTGATLINEQWLLTTAK	(N(N(H(H(H))(H(N(H))(N(H)(F))))))	F(1)H(6)N(4)	6	4	1157.28	14285600	3.29573e+06	sp|P00738|HPT_HUMAN/sp|P00739|HPTR_HUMAN	184/126	0.000766074	0.00185802	TRUE
20200615_serum_NGlycP_1hDIA_rep3.mzML	2684.81	2706.15	-21.3411	MVSHHJLTTGATLINEQWLLTTAK	M[147]VSHHJLTTGATLINEQWLLTTAK	(N(N(H(H(H))(H(N(H))(N(H)(F))))))	F(1)H(6)N(4)	6	4	1157.28	12415200	3.10333e+06	sp|P00738|HPT_HUMAN/sp|P00739|HPTR_HUMAN	184/126	0.000812095	0.00185802	TRUE
20200615_serum_NGlycP_1hDIA_rep1.mzML	2695.93	2736.38	-40.4467	MVSHHJLTTGATLINEQWLLTTAK	M[147]VSHHJLTTGATLINEQWLLTTAK	(N(N(H(H(H))(H(N(H))(N(H)(F))))))	F(1)H(6)N(4)	6	3	1542.7	2200800	1.19808e+06	sp|P00738|HPT_HUMAN/sp|P00739|HPTR_HUMAN	184/126	0.000417616	0.00185802	TRUE
20200615_serum_NGlycP_1hDIA_rep2.mzML	2691.97	2737.59	-45.6249	MVSHHJLTTGATLINEQWLLTTAK	M[147]VSHHJLTTGATLINEQWLLTTAK	(N(N(H(H(H))(H(N(H))(N(H)(F))))))	F(1)H(6)N(4)	6	3	1542.7	2400580	351445	sp|P00738|HPT_HUMAN/sp|P00739|HPTR_HUMAN	184/126	0.00247893	0.00185802	TRUE
20200615_serum_NGlycP_1hDIA_rep3.mzML	2683.09	2731.98	-48.893	MVSHHJLTTGATLINEQWLLTTAK	M[147]VSHHJLTTGATLINEQWLLTTAK	(N(N(H(H(H))(H(N(H))(N(H)(F))))))	F(1)H(6)N(4)	6	3	1542.7	1545690	354649	sp|P00738|HPT_HUMAN/sp|P00739|HPTR_HUMAN	184/126	0.00468544	0.00185802	TRUE
20200615_serum_NGlycP_1hDIA_rep1.mzML	2985.49	2990.91	-5.41867	MVSHHJLTTGATLINEQWLLTTAK	M[147]VSHHJLTTGATLINEQWLLTTAK	(N(N(H(H(N(H(H))))(H(N(F)(H(A)))))))	A(1)F(1)H(6)N(4)	6	3	1639.73	2727040	1.67278e+06	sp|P00738|HPT_HUMAN/sp|P00739|HPTR_HUMAN	184/126	0.0441691	0.00774244	TRUE
20200615_serum_NGlycP_1hDIA_rep2.mzML	2986.64	2993.03	-6.38971	MVSHHJLTTGATLINEQWLLTTAK	M[147]VSHHJLTTGATLINEQWLLTTAK	(N(N(H(H(N(H(H))))(H(N(F)(H(A)))))))	A(1)F(1)H(6)N(4)	6	3	1639.73	2841580	1.03501e+06	sp|P00738|HPT_HUMAN/sp|P00739|HPTR_HUMAN	184/126	0.00315471	0.00774244	TRUE
20200615_serum_NGlycP_1hDIA_rep3.mzML	2973.49	2985.01	-11.5247	MVSHHJLTTGATLINEQWLLTTAK	M[147]VSHHJLTTGATLINEQWLLTTAK	(N(N(H(H(N(H(H))))(H(N(F)(H(A)))))))	A(1)F(1)H(6)N(4)	6	3	1639.73	2353260	1.68558e+06	sp|P00738|HPT_HUMAN/sp|P00739|HPTR_HUMAN	184/126	0.0258651	0.00774244	TRUE
20200615_serum_NGlycP_1hDIA_rep1.mzML	855.121	846.209	8.91208	NAHGEEKEJLTAR	NAHGEEKEJLTAR	(N(N(H(N)(H(H))(H(N(H(A(A))))))))	A(2)H(5)N(4)	9	4	919.128	1940670	6.47429e+06	sp|Q06033|ITIH3_HUMAN	580	0.0376375	0.000880332	TRUE
20200615_serum_NGlycP_1hDIA_rep2.mzML	852.676	845.711	6.96524	NAHGEEKEJLTAR	NAHGEEKEJLTAR	(N(N(H(N)(H(H))(H(N(H(A(A))))))))	A(2)H(5)N(4)	9	4	919.128	1645090	8.07722e+06	sp|Q06033|ITIH3_HUMAN	580	0.00022716	0.000880332	TRUE
20200615_serum_NGlycP_1hDIA_rep3.mzML	853.632	847.271	6.3605	NAHGEEKEJLTAR	NAHGEEKEJLTAR	(N(N(H(N)(H(H))(H(N(H(A(A))))))))	A(2)H(5)N(4)	9	4	919.128	1876800	6.82162e+06	sp|Q06033|ITIH3_HUMAN	580	0.000282391	0.000880332	TRUE
20200615_serum_NGlycP_1hDIA_rep1.mzML	856.323	847.085	9.23782	NAHGEEKEJLTAR	NAHGEEKEJLTAR	(N(N(H(H(N(H(A))))(H(N(H(A)))))))	A(2)H(5)N(4)	9	3	1225.17	5528620	4.12775e+07	sp|Q06033|ITIH3_HUMAN	580	1.93019e-06	0.000880332	TRUE
20200615_serum_NGlycP_1hDIA_rep2.mzML	852.493	846.471	6.02247	NAHGEEKEJLTAR	NAHGEEKEJLTAR	(N(N(H(H(N(H(A))))(H(N(H(A)))))))	A(2)H(5)N(4)	9	3	1225.17	4684740	4.30479e+07	sp|Q06033|ITIH3_HUMAN	580	0.00116662	0.000880332	TRUE
20200615_serum_NGlycP_1hDIA_rep3.mzML	852.91	847.985	4.92506	NAHGEEKEJLTAR	NAHGEEKEJLTAR	(N(N(H(H(N(H(A))))(H(N(H(A)))))))	A(2)H(5)N(4)	9	3	1225.17	5668910	4.45268e+07	sp|Q06033|ITIH3_HUMAN	580	0.000114219	0.000880332	TRUE
20200615_serum_NGlycP_1hDIA_rep1.mzML	1018.24	1066.98	-48.7392	NAHGEEKEJLTAR	NAHGEEKEJLTAR	(N(N(H(H(N(H(A))))(H(N(H(A)))(N(H(A)))))))	A(3)H(6)N(5)	9	4	1083.18	983669	5.62586e+06	sp|Q06033|ITIH3_HUMAN	580	0.000528	0.000785821	TRUE
20200615_serum_NGlycP_1hDIA_rep2.mzML	1027.88	1076.54	-48.6572	NAHGEEKEJLTAR	NAHGEEKEJLTAR	(N(N(H(H(N(H(A))))(H(N(H(A)))(N(H(A)))))))	A(3)H(6)N(5)	9	4	1083.18	1318150	6.74645e+06	sp|Q06033|ITIH3_HUMAN	580	0.000485085	0.000785821	TRUE
20200615_serum_NGlycP_1hDIA_rep1.mzML	1015.82	1035.07	-19.2467	NAHGEEKEJLTAR	NAHGEEKEJLTAR	(N(N(H(H(N(H(A))))(H(N(H(A)))(N(H(A)))))))	A(3)H(6)N(5)	9	3	1443.91	1940340	1.69916e+07	sp|Q06033|ITIH3_HUMAN	580	0.000197512	0.000785821	TRUE
20200615_serum_NGlycP_1hDIA_rep2.mzML	1026.45	1043.45	-17.004	NAHGEEKEJLTAR	NAHGEEKEJLTAR	(N(N(H(H(N(H(A))))(H(N(H(A)))(N(H(A)))))))	A(3)H(6)N(5)	9	3	1443.91	2116680	1.9429e+07	sp|Q06033|ITIH3_HUMAN	580	0.0058763	0.000785821	TRUE
20200615_serum_NGlycP_1hDIA_rep3.mzML	1021.68	1043.01	-21.3306	NAHGEEKEJLTAR	NAHGEEKEJLTAR	(N(N(H(H(N(H(A))))(H(N(H(A)))(N(H(A)))))))	A(3)H(6)N(5)	9	3	1443.91	1457410	1.30553e+07	sp|Q06033|ITIH3_HUMAN	580	0.0115364	0.000785821	TRUE
20200615_serum_NGlycP_1hDIA_rep1.mzML	2111.5	2114.32	-2.81502	NJATVHEQVGGPSLTSDLQAQSK	NJATVHEQVGGPSLTSDLQAQSK	(N(N(H(H(N(H(A))))(H(N(H(A)))))))	A(2)H(5)N(4)	2	5	917.995	1053940	2.31418e+06	sp|P04004|VTNC_HUMAN	86	0.00200267	0.000533885	TRUE
20200615_serum_NGlycP_1hDIA_rep2.mzML	2120.33	2120.14	0.192089	NJATVHEQVGGPSLTSDLQAQSK	NJATVHEQVGGPSLTSDLQAQSK	(N(N(H(H(N(H(A))))(H(N(H(A)))))))	A(2)H(5)N(4)	2	5	917.995	1185560	2.90148e+06	sp|P04004|VTNC_HUMAN	86	0.00576011	0.000533885	TRUE
20200615_serum_NGlycP_1hDIA_rep3.mzML	2117.78	2118.06	-0.279724	NJATVHEQVGGPSLTSDLQAQSK	NJATVHEQVGGPSLTSDLQAQSK	(N(N(H(H(N(H(A))))(H(N(H(A)))))))	A(2)H(5)N(4)	2	5	917.995	1180380	1.33798e+06	sp|P04004|VTNC_HUMAN	86	0.0106986	0.000533885	TRUE
20200615_serum_NGlycP_1hDIA_rep1.mzML	2112.22	2142.37	-30.1501	NJATVHEQVGGPSLTSDLQAQSK	NJATVHEQVGGPSLTSDLQAQSK	(N(N(H(H(N(H(A))))(H(N(H(A)))))))	A(2)H(5)N(4)	2	4	1147.24	10336000	9.14772e+07	sp|P04004|VTNC_HUMAN	86	0.000798795	0.000533885	TRUE
20200615_serum_NGlycP_1hDIA_rep2.mzML	2121.29	2148.09	-26.8034	NJATVHEQVGGPSLTSDLQAQSK	NJATVHEQVGGPSLTSDLQAQSK	(N(N(H(H(N(H(A))))(H(N(H(A)))))))	A(2)H(5)N(4)	2	4	1147.24	7871170	9.53897e+07	sp|P04004|VTNC_HUMAN	86	0.00275646	0.000533885	TRUE
20200615_serum_NGlycP_1hDIA_rep3.mzML	2143.5	2145.86	-2.36156	NJATVHEQVGGPSLTSDLQAQSK	NJATVHEQVGGPSLTSDLQAQSK	(N(N(H(H(N(H(A))))(H(N(H(A)))))))	A(2)H(5)N(4)	2	4	1147.24	1155850	9.1769e+06	sp|P04004|VTNC_HUMAN	86	0.00275952	0.000533885	TRUE
20200615_serum_NGlycP_1hDIA_rep1.mzML	2137.79	2134.38	3.40665	NJATVHEQVGGPSLTSDLQAQSK	NJATVHEQVGGPSLTSDLQAQSK	(N(N(H(H(N(H(A))))(H(N(H(A)))))))	A(2)H(5)N(4)	2	3	1529.32	350696	9.56892e+06	sp|P04004|VTNC_HUMAN	86	0.00353023	0.000533885	TRUE
20200615_serum_NGlycP_1hDIA_rep2.mzML	2121.42	2140.04	-18.6237	NJATVHEQVGGPSLTSDLQAQSK	NJATVHEQVGGPSLTSDLQAQSK	(N(N(H(H(N(H(A))))(H(N(H(A)))))))	A(2)H(5)N(4)	2	3	1529.32	3222900	7.78982e+07	sp|P04004|VTNC_HUMAN	86	0.00266296	0.000533885	TRUE
20200615_serum_NGlycP_1hDIA_rep3.mzML	2117.89	2137.99	-20.1036	NJATVHEQVGGPSLTSDLQAQSK	NJATVHEQVGGPSLTSDLQAQSK	(N(N(H(H(N(H(A))))(H(N(H(A)))))))	A(2)H(5)N(4)	2	3	1529.32	4117540	9.41631e+07	sp|P04004|VTNC_HUMAN	86	0.0011528	0.000533885	TRUE
20200615_serum_NGlycP_1hDIA_rep1.mzML	2402.73	2394.57	8.15728	NJATVHEQVGGPSLTSDLQAQSK	NJATVHEQVGGPSLTSDLQAQSK	(N(F)(N(H(N)(H(H)(H))(H(N(H)(F))(N(F)(H(A)))))))	A(1)F(3)H(7)N(5)	2	4	1315.81	3369890	1.73459e+07	sp|P04004|VTNC_HUMAN	86	0.0337606	0.000972877	TRUE
20200615_serum_NGlycP_1hDIA_rep2.mzML	2405.11	2395.68	9.42715	NJATVHEQVGGPSLTSDLQAQSK	NJATVHEQVGGPSLTSDLQAQSK	(N(F)(N(H(N)(H(H)(H))(H(N(H)(F))(N(F)(H(A)))))))	A(1)F(3)H(7)N(5)	2	4	1315.81	3557410	1.90942e+07	sp|P04004|VTNC_HUMAN	86	0.00179558	0.000972877	TRUE
20200615_serum_NGlycP_1hDIA_rep3.mzML	2407.41	2396.24	11.166	NJATVHEQVGGPSLTSDLQAQSK	NJATVHEQVGGPSLTSDLQAQSK	(N(F)(N(H(N)(H(H)(H))(H(N(H)(F))(N(F)(H(A)))))))	A(1)F(3)H(7)N(5)	2	4	1315.81	3003830	1.49484e+07	sp|P04004|VTNC_HUMAN	86	0.00179387	0.000972877	TRUE
[truncated: 1,136 more rows]

## Sheet: Precursors
FullPeptideName	GlycanComposition	Charge	Sequence	ProteinName	ProteinGlycoSite	20200615_serum_NGlycP_1hDIA_rep1.mzML	20200615_serum_NGlycP_1hDIA_rep2.mzML	20200615_serum_NGlycP_1hDIA_rep3.mzML
[truncated: 1,082 more rows]

[truncated: 2 more sheets: Site-Glycans, Glycosites]
