# Supplementary material for: GproDIA enables data-independent acquisition glycoproteomics with comprehensive statistical control
Source: Nat Commun. 2021 Oct 18;12:6073. doi: 10.1038/s41467-021-26246-3 (PMC8523693; doi:10.1038/s41467-021-26246-3)
Supplement: Supplementary file 15 — Supplementary Data 13 [file 41467_2021_26246_MOESM15_ESM.xlsx]

## Sheet: GproDIA_NoGF
Run	RT	AssayRT	DeltaRT	Sequence	FullPeptideName	GlycanStruct	GlycanComposition	GlycanSite	Charge	PrecursorMZ	Intensity	PrecursorIntensity	PeakGroupQValue	ProteinName	ProteinGlycoSite	Entrapment
20200615_serum_NGlycP_1hDIA_rep2.mzML	3274.79	3251.07	23.7195	AALAAFNAQNJGSNFQLEEISR	AALAAFNAQNJGSNFQLEEISR	(N(N(H(H(N(H(A))))(H(N(H(A)))))))	A(2)H(5)N(4)	11	4	1143.24	1441180	7.3827e+06	0.00469065	sp|P02765|FETUA_HUMAN	176	FALSE
20200615_serum_NGlycP_1hDIA_rep3.mzML	3273.49	3245.02	28.4743	AALAAFNAQNJGSNFQLEEISR	AALAAFNAQNJGSNFQLEEISR	(N(N(H(H(N(H(A))))(H(N(H(A)))))))	A(2)H(5)N(4)	11	4	1143.24	1320360	2.23822e+07	0.00681577	sp|P02765|FETUA_HUMAN	176	FALSE
20200615_serum_NGlycP_1hDIA_rep1.mzML	3275.79	3249.37	26.4186	AALAAFNAQNJGSNFQLEEISR	AALAAFNAQNJGSNFQLEEISR	(N(N(H(H(N(H(A))))(H(N(H(A)))))))	A(2)H(5)N(4)	11	4	1143.24	899848	1.62839e+07	0.00721423	sp|P02765|FETUA_HUMAN	176	FALSE
20200615_serum_NGlycP_1hDIA_rep2.mzML	3274.24	3228.13	46.1121	AALAAFNAQNJGSNFQLEEISR	AALAAFNAQNJGSNFQLEEISR	(N(N(H(H(N(H(A))))(H(N(H(A)))))))	A(2)H(5)N(4)	11	3	1523.98	925167	4.7847e+07	0.00290539	sp|P02765|FETUA_HUMAN	176	FALSE
20200615_serum_NGlycP_1hDIA_rep3.mzML	3272.9	3220.8	52.0972	AALAAFNAQNJGSNFQLEEISR	AALAAFNAQNJGSNFQLEEISR	(N(N(H(H(N(H(A))))(H(N(H(A)))))))	A(2)H(5)N(4)	11	3	1523.98	969887	2.38001e+07	0.00169059	sp|P02765|FETUA_HUMAN	176	FALSE
20200615_serum_NGlycP_1hDIA_rep1.mzML	3274.57	3226.79	47.776	AALAAFNAQNJGSNFQLEEISR	AALAAFNAQNJGSNFQLEEISR	(N(N(H(H(N(H(A))))(H(N(H(A)))))))	A(2)H(5)N(4)	11	3	1523.98	1053650	1.96124e+07	0.00379342	sp|P02765|FETUA_HUMAN	176	FALSE
20200615_serum_NGlycP_1hDIA_rep2.mzML	3276.54	3237.98	38.5588	AALAAFNAQNJGSNFQLEEISR	AALAAFNAQNJGSNFQLEEISR	(N(N(H(H(N(H(H))))(H(N(F)(H(A)))))))	A(1)F(1)H(6)N(4)	11	4	1147.49	3123120	2.00952e+06	0.00281048	sp|P02765|FETUA_HUMAN	176	FALSE
20200615_serum_NGlycP_1hDIA_rep3.mzML	3272.99	3231.19	41.8039	AALAAFNAQNJGSNFQLEEISR	AALAAFNAQNJGSNFQLEEISR	(N(N(H(H(N(H(H))))(H(N(F)(H(A)))))))	A(1)F(1)H(6)N(4)	11	4	1147.49	3656800	6.13722e+06	0.00310355	sp|P02765|FETUA_HUMAN	176	FALSE
20200615_serum_NGlycP_1hDIA_rep1.mzML	3274.55	3236.69	37.8608	AALAAFNAQNJGSNFQLEEISR	AALAAFNAQNJGSNFQLEEISR	(N(N(H(H(N(H(H))))(H(N(F)(H(A)))))))	A(1)F(1)H(6)N(4)	11	4	1147.49	2989100	4.76305e+06	0.00147561	sp|P02765|FETUA_HUMAN	176	FALSE
20200615_serum_NGlycP_1hDIA_rep2.mzML	3276.48	3237.44	39.0441	AALAAFNAQNJGSNFQLEEISR	AALAAFNAQNJGSNFQLEEISR	(N(N(H(H(N(H(H))))(H(N(F)(H(A)))))))	A(1)F(1)H(6)N(4)	11	3	1529.66	1865870	2.71632e+07	0.00235907	sp|P02765|FETUA_HUMAN	176	FALSE
20200615_serum_NGlycP_1hDIA_rep3.mzML	3273.39	3230.61	42.7837	AALAAFNAQNJGSNFQLEEISR	AALAAFNAQNJGSNFQLEEISR	(N(N(H(H(N(H(H))))(H(N(F)(H(A)))))))	A(1)F(1)H(6)N(4)	11	3	1529.66	1426480	1.13539e+07	0.00318961	sp|P02765|FETUA_HUMAN	176	FALSE
20200615_serum_NGlycP_1hDIA_rep1.mzML	3277.44	3236.14	41.3032	AALAAFNAQNJGSNFQLEEISR	AALAAFNAQNJGSNFQLEEISR	(N(N(H(H(N(H(H))))(H(N(F)(H(A)))))))	A(1)F(1)H(6)N(4)	11	3	1529.66	1406550	9.27222e+06	0.000466662	sp|P02765|FETUA_HUMAN	176	FALSE
20200615_serum_NGlycP_1hDIA_rep3.mzML	3272.99	3179.64	93.3543	AALAAFNAQNJGSNFQLEEISR	AALAAFNAQNJGSNFQLEEISR	(N(F)(N(H(H(N(H(F))))(H(N(H(H)(F)))))))	F(3)H(6)N(4)	11	4	1147.75	3610140	6.66139e+06	0.00619555	sp|P02765|FETUA_HUMAN	176	FALSE
20200615_serum_NGlycP_1hDIA_rep2.mzML	2976.87	3019.72	-42.8484	AALAAFNAQNJGSNFQLEEISR	AALAAFNAQNJGSNFQLEEISR	(N(N(H(H(N(H)))(H(N(H(A)))))))	A(1)H(5)N(4)	11	3	1426.95	708277	1.06214e+07	0.00168921	sp|P02765|FETUA_HUMAN	176	FALSE
20200615_serum_NGlycP_1hDIA_rep3.mzML	2967.92	3012.45	-44.5276	AALAAFNAQNJGSNFQLEEISR	AALAAFNAQNJGSNFQLEEISR	(N(N(H(H(N(H)))(H(N(H(A)))))))	A(1)H(5)N(4)	11	3	1426.95	764693	9.55491e+06	0.00123903	sp|P02765|FETUA_HUMAN	176	FALSE
20200615_serum_NGlycP_1hDIA_rep1.mzML	2969.1	3018.31	-49.2102	AALAAFNAQNJGSNFQLEEISR	AALAAFNAQNJGSNFQLEEISR	(N(N(H(H(N(H)))(H(N(H(A)))))))	A(1)H(5)N(4)	11	3	1426.95	893286	1.07734e+07	0.00205636	sp|P02765|FETUA_HUMAN	176	FALSE
20200615_serum_NGlycP_1hDIA_rep2.mzML	2972.49	3074.2	-101.715	AALAAFNAQNJGSNFQLEEISR	AALAAFNAQNJGSNFQLEEISR	(N(N(H(H(H))(H(N(H))(N(H)(F))))))	F(1)H(6)N(4)	11	3	1432.62	688928	8.96836e+06	0.00249958	sp|P02765|FETUA_HUMAN	176	FALSE
20200615_serum_NGlycP_1hDIA_rep3.mzML	2965.64	3067.16	-101.522	AALAAFNAQNJGSNFQLEEISR	AALAAFNAQNJGSNFQLEEISR	(N(N(H(H(H))(H(N(H))(N(H)(F))))))	F(1)H(6)N(4)	11	3	1432.62	727882	7.21588e+06	0.000784392	sp|P02765|FETUA_HUMAN	176	FALSE
20200615_serum_NGlycP_1hDIA_rep1.mzML	2968.7	3072.34	-103.636	AALAAFNAQNJGSNFQLEEISR	AALAAFNAQNJGSNFQLEEISR	(N(N(H(H(H))(H(N(H))(N(H)(F))))))	F(1)H(6)N(4)	11	3	1432.62	955306	9.06409e+06	0.00371486	sp|P02765|FETUA_HUMAN	176	FALSE
20200615_serum_NGlycP_1hDIA_rep2.mzML	2264.99	2264.24	0.751211	ADGTVNQIEGEATPVJLTEPAK	ADGTVNQIEGEATPVJLTEPAK	(N(F)(N(H(H)(H(N(H))(N(H))))))	F(1)H(5)N(4)	16	4	1006.44	381287	568801	0.00135154	sp|P05090|APOD_HUMAN	98	FALSE
20200615_serum_NGlycP_1hDIA_rep3.mzML	2259.29	2261.04	-1.74972	ADGTVNQIEGEATPVJLTEPAK	ADGTVNQIEGEATPVJLTEPAK	(N(F)(N(H(H)(H(N(H))(N(H))))))	F(1)H(5)N(4)	16	4	1006.44	377221	478604	0.00110197	sp|P05090|APOD_HUMAN	98	FALSE
20200615_serum_NGlycP_1hDIA_rep1.mzML	2263.55	2259.67	3.87641	ADGTVNQIEGEATPVJLTEPAK	ADGTVNQIEGEATPVJLTEPAK	(N(F)(N(H(H)(H(N(H))(N(H))))))	F(1)H(5)N(4)	16	4	1006.44	533563	634743	0.00866241	sp|P05090|APOD_HUMAN	98	FALSE
20200615_serum_NGlycP_1hDIA_rep2.mzML	2581.98	2580.4	1.58455	ADGTVNQIEGEATPVJLTEPAK	ADGTVNQIEGEATPVJLTEPAK	(N(F)(N(H(H(N(H)))(H(N(H(H)(F)))))))	F(2)H(6)N(4)	16	4	1083.48	2965410	4.76248e+06	0.00293686	sp|P05090|APOD_HUMAN	98	FALSE
20200615_serum_NGlycP_1hDIA_rep3.mzML	2577.19	2575	2.1909	ADGTVNQIEGEATPVJLTEPAK	ADGTVNQIEGEATPVJLTEPAK	(N(F)(N(H(H(N(H)))(H(N(H(H)(F)))))))	F(2)H(6)N(4)	16	4	1083.48	2967180	6.58161e+06	0.000560839	sp|P05090|APOD_HUMAN	98	FALSE
20200615_serum_NGlycP_1hDIA_rep1.mzML	2577.7	2575.05	2.65429	ADGTVNQIEGEATPVJLTEPAK	ADGTVNQIEGEATPVJLTEPAK	(N(F)(N(H(H(N(H)))(H(N(H(H)(F)))))))	F(2)H(6)N(4)	16	4	1083.48	2915870	7.00979e+06	0.0015754	sp|P05090|APOD_HUMAN	98	FALSE
20200615_serum_NGlycP_1hDIA_rep2.mzML	2581.82	2584.11	-2.29435	ADGTVNQIEGEATPVJLTEPAK	ADGTVNQIEGEATPVJLTEPAK	(N(F)(N(H(H(N(H)))(H(N(H(H)(F)))))))	F(2)H(6)N(4)	16	3	1444.3	4659790	49531126	0.000682327	sp|P05090|APOD_HUMAN	98	FALSE
20200615_serum_NGlycP_1hDIA_rep3.mzML	2577.08	2578.7	-1.61663	ADGTVNQIEGEATPVJLTEPAK	ADGTVNQIEGEATPVJLTEPAK	(N(F)(N(H(H(N(H)))(H(N(H(H)(F)))))))	F(2)H(6)N(4)	16	3	1444.3	3760160	3.26934e+07	0.000276958	sp|P05090|APOD_HUMAN	98	FALSE
20200615_serum_NGlycP_1hDIA_rep1.mzML	2543.7	2578.82	-35.1155	ADGTVNQIEGEATPVJLTEPAK	ADGTVNQIEGEATPVJLTEPAK	(N(F)(N(H(H(N(H)))(H(N(H(H)(F)))))))	F(2)H(6)N(4)	16	3	1444.3	269773	2.15277e+06	0.000271613	sp|P05090|APOD_HUMAN	98	FALSE
20200615_serum_NGlycP_1hDIA_rep2.mzML	2312.28	2303.78	8.50057	ADGTVNQIEGEATPVJLTEPAK	ADGTVNQIEGEATPVJLTEPAK	(N(N(H(H)(H(N(H))))))	H(4)N(3)	16	3	1171.2	523482	999985	0.00364104	sp|P05090|APOD_HUMAN	98	FALSE
20200615_serum_NGlycP_1hDIA_rep3.mzML	2307.54	2301.45	6.08801	ADGTVNQIEGEATPVJLTEPAK	ADGTVNQIEGEATPVJLTEPAK	(N(N(H(H)(H(N(H))))))	H(4)N(3)	16	3	1171.2	561628	1.2815e+06	0.00795779	sp|P05090|APOD_HUMAN	98	FALSE
20200615_serum_NGlycP_1hDIA_rep1.mzML	2307.29	2300.18	7.10509	ADGTVNQIEGEATPVJLTEPAK	ADGTVNQIEGEATPVJLTEPAK	(N(N(H(H)(H(N(H))))))	H(4)N(3)	16	3	1171.2	606284	1.43718e+06	0.00104629	sp|P05090|APOD_HUMAN	98	FALSE
20200615_serum_NGlycP_1hDIA_rep3.mzML	2582.47	2637.27	-54.7956	ADGTVNQIEGEATPVJLTEPAK	ADGTVNQIEGEATPVJLTEPAK	(N(F)(N(H(H(H))(H(N(H(F)))))))	F(2)H(5)N(3)	16	3	1322.58	399311	2.53573e+06	0.00855373	sp|P05090|APOD_HUMAN	98	FALSE
20200615_serum_NGlycP_1hDIA_rep2.mzML	2264.55	2266.69	-2.14387	ADGTVNQIEGEATPVJLTEPAK	ADGTVNQIEGEATPVJLTEPAK	(N(N(H(H(N(H)))(H(N(H(F)))))))	F(1)H(5)N(4)	16	3	1341.59	1500580	8.75933e+06	0.00116767	sp|P05090|APOD_HUMAN	98	FALSE
20200615_serum_NGlycP_1hDIA_rep3.mzML	2259.17	2263.48	-4.31093	ADGTVNQIEGEATPVJLTEPAK	ADGTVNQIEGEATPVJLTEPAK	(N(N(H(H(N(H)))(H(N(H(F)))))))	F(1)H(5)N(4)	16	3	1341.59	1499890	9.28935e+06	0.000711193	sp|P05090|APOD_HUMAN	98	FALSE
20200615_serum_NGlycP_1hDIA_rep1.mzML	2263.45	2262.13	1.32039	ADGTVNQIEGEATPVJLTEPAK	ADGTVNQIEGEATPVJLTEPAK	(N(N(H(H(N(H)))(H(N(H(F)))))))	F(1)H(5)N(4)	16	3	1341.59	1824280	1.07112e+07	0.000651662	sp|P05090|APOD_HUMAN	98	FALSE
20200615_serum_NGlycP_1hDIA_rep1.mzML	2596.26	2655.4	-59.1385	ADGTVNQIEGEATPVJLTEPAK	ADGTVNQIEGEATPVJLTEPAK	(N(N(H(H(H))(H(N(H))(N(H)(F))))))	F(1)H(6)N(4)	16	3	1395.61	1066910	9.55757e+06	0.00729174	sp|P05090|APOD_HUMAN	98	FALSE
20200615_serum_NGlycP_1hDIA_rep2.mzML	2549.56	2625.73	-76.1737	ADGTVNQIEGEATPVJLTEPAK	ADGTVNQIEGEATPVJLTEPAK	(N(F)(N(H(H(N(H)))(H(N(H(A)))))))	A(1)F(1)H(5)N(4)	16	3	1438.63	344748	4.04489e+06	0.000497039	sp|P05090|APOD_HUMAN	98	FALSE
20200615_serum_NGlycP_1hDIA_rep3.mzML	2577.08	2619.63	-42.5514	ADGTVNQIEGEATPVJLTEPAK	ADGTVNQIEGEATPVJLTEPAK	(N(F)(N(H(H(N(H)))(H(N(H(A)))))))	A(1)F(1)H(5)N(4)	16	3	1438.63	4131830	1.92954e+07	0.000476346	sp|P05090|APOD_HUMAN	98	FALSE
20200615_serum_NGlycP_1hDIA_rep1.mzML	2543.76	2621.29	-77.5268	ADGTVNQIEGEATPVJLTEPAK	ADGTVNQIEGEATPVJLTEPAK	(N(F)(N(H(H(N(H)))(H(N(H(A)))))))	A(1)F(1)H(5)N(4)	16	3	1438.63	295956	3.25466e+06	0.000352476	sp|P05090|APOD_HUMAN	98	FALSE
20200615_serum_NGlycP_1hDIA_rep2.mzML	2581.82	2385.82	196.001	ADGTVNQIEGEATPVJLTEPAK	ADGTVNQIEGEATPVJLTEPAK	(N(N(H(H)(X)(H(N(F)(H))(N(F)(H))))))	F(2)H(5)N(4)X(1)	16	3	1434.29	5339620	226722	0.00368456	sp|P05090|APOD_HUMAN	98	TRUE
20200615_serum_NGlycP_1hDIA_rep2.mzML	2957.34	3062.73	-105.393	ADGTVNQIEGEATPVJLTEPAK	ADGTVNQIEGEATPVJLTEPAK	(N(F)(N(H(H(N(H(H))))(H(N(F)(H(A)))))))	A(1)F(2)H(6)N(4)	16	3	1541.33	710356	7.35308e+06	0.00171141	sp|P05090|APOD_HUMAN	98	FALSE
20200615_serum_NGlycP_1hDIA_rep3.mzML	2953.06	3055.79	-102.728	ADGTVNQIEGEATPVJLTEPAK	ADGTVNQIEGEATPVJLTEPAK	(N(F)(N(H(H(N(H(H))))(H(N(F)(H(A)))))))	A(1)F(2)H(6)N(4)	16	3	1541.33	584429	4.39823e+06	0.000621282	sp|P05090|APOD_HUMAN	98	FALSE
20200615_serum_NGlycP_1hDIA_rep1.mzML	2952.75	3060.12	-107.375	ADGTVNQIEGEATPVJLTEPAK	ADGTVNQIEGEATPVJLTEPAK	(N(F)(N(H(H(N(H(H))))(H(N(F)(H(A)))))))	A(1)F(2)H(6)N(4)	16	3	1541.33	559205	6980818	0.000437896	sp|P05090|APOD_HUMAN	98	FALSE
20200615_serum_NGlycP_1hDIA_rep2.mzML	3430.32	3359.37	70.95	ADTHDEILEGLNFJLTEIPEAQIHEGFQELLR	ADTHDEILEGLNFJLTEIPEAQIHEGFQELLR	(N(N(H(X)(H(N(H))))))	H(3)N(3)X(1)	14	5	984.659	1453090	236115	0.00243545	sp|P01009|A1AT_HUMAN	107	TRUE
20200615_serum_NGlycP_1hDIA_rep3.mzML	3430.13	3354.51	75.6173	ADTHDEILEGLNFJLTEIPEAQIHEGFQELLR	ADTHDEILEGLNFJLTEIPEAQIHEGFQELLR	(N(N(H(X)(H(N(H))))))	H(3)N(3)X(1)	14	5	984.659	1288610	544904	0.00937056	sp|P01009|A1AT_HUMAN	107	TRUE
20200615_serum_NGlycP_1hDIA_rep1.mzML	3430.44	3357.13	73.3062	ADTHDEILEGLNFJLTEIPEAQIHEGFQELLR	ADTHDEILEGLNFJLTEIPEAQIHEGFQELLR	(N(N(H(X)(H(N(H))))))	H(3)N(3)X(1)	14	5	984.659	974344	98062.5	0.00375951	sp|P01009|A1AT_HUMAN	107	TRUE
20200615_serum_NGlycP_1hDIA_rep2.mzML	3453.46	3467.53	-14.0743	ADTHDEILEGLNFJLTEIPEAQIHEGFQELLR	ADTHDEILEGLNFJLTEIPEAQIHEGFQELLR	(N(N(H(H(N(H(A))))(H(N(H(A)))(N(H(A)))))))	A(3)H(6)N(5)	14	6	1092.98	844739	530849	0.00118218	sp|P01009|A1AT_HUMAN	107	FALSE
20200615_serum_NGlycP_1hDIA_rep3.mzML	3472.59	3466.62	5.96624	ADTHDEILEGLNFJLTEIPEAQIHEGFQELLR	ADTHDEILEGLNFJLTEIPEAQIHEGFQELLR	(N(N(H(H(N(H(A))))(H(N(H(A)))(N(H(A)))))))	A(3)H(6)N(5)	14	6	1092.98	633330	1.60808e+06	0.00238446	sp|P01009|A1AT_HUMAN	107	FALSE
20200615_serum_NGlycP_1hDIA_rep1.mzML	3474.03	3467.06	6.97265	ADTHDEILEGLNFJLTEIPEAQIHEGFQELLR	ADTHDEILEGLNFJLTEIPEAQIHEGFQELLR	(N(N(H(H(N(H(A))))(H(N(H(A)))(N(H(A)))))))	A(3)H(6)N(5)	14	6	1092.98	365386	1.52351e+06	0.00334159	sp|P01009|A1AT_HUMAN	107	FALSE
20200615_serum_NGlycP_1hDIA_rep3.mzML	3427.87	3352.96	74.9054	ADTHDEILEGLNFJLTEIPEAQIHEGFQELLR	ADTHDEILEGLNFJLTEIPEAQIHEGFQELLR	(N(F)(N(H(H)(H)(X))))	F(1)H(3)N(2)X(1)	14	4	1216.32	464101	42754.1	0.00747815	sp|P01009|A1AT_HUMAN	107	TRUE
20200615_serum_NGlycP_1hDIA_rep1.mzML	3429.47	3355.55	73.9166	ADTHDEILEGLNFJLTEIPEAQIHEGFQELLR	ADTHDEILEGLNFJLTEIPEAQIHEGFQELLR	(N(F)(N(H(H)(H)(X))))	F(1)H(3)N(2)X(1)	14	4	1216.32	374200	107154	0.00852685	sp|P01009|A1AT_HUMAN	107	TRUE
20200615_serum_NGlycP_1hDIA_rep3.mzML	3427.87	3352.96	74.9054	ADTHDEILEGLNFJLTEIPEAQIHEGFQELLR	ADTHDEILEGLNFJLTEIPEAQIHEGFQELLR	(N(F)(N(H(X)(H(H)))))	F(1)H(3)N(2)X(1)	14	4	1216.32	455086	42754.1	0.00388247	sp|P01009|A1AT_HUMAN	107	TRUE
20200615_serum_NGlycP_1hDIA_rep1.mzML	3429.47	3355.55	73.9166	ADTHDEILEGLNFJLTEIPEAQIHEGFQELLR	ADTHDEILEGLNFJLTEIPEAQIHEGFQELLR	(N(F)(N(H(X)(H(H)))))	F(1)H(3)N(2)X(1)	14	4	1216.32	374200	107154	0.00393262	sp|P01009|A1AT_HUMAN	107	TRUE
20200615_serum_NGlycP_1hDIA_rep2.mzML	3426.02	3357.38	68.6355	ADTHDEILEGLNFJLTEIPEAQIHEGFQELLR	ADTHDEILEGLNFJLTEIPEAQIHEGFQELLR	(N(F)(N(H(X)(H(H(H))))))	F(1)H(4)N(2)X(1)	14	4	1256.83	1499320	642871	0.000965388	sp|P01009|A1AT_HUMAN	107	TRUE
20200615_serum_NGlycP_1hDIA_rep3.mzML	3424.56	3352.51	72.0531	ADTHDEILEGLNFJLTEIPEAQIHEGFQELLR	ADTHDEILEGLNFJLTEIPEAQIHEGFQELLR	(N(F)(N(H(X)(H(H(H))))))	F(1)H(4)N(2)X(1)	14	4	1256.83	1669000	402743	0.00190814	sp|P01009|A1AT_HUMAN	107	TRUE
20200615_serum_NGlycP_1hDIA_rep1.mzML	3426.96	3355.09	71.8694	ADTHDEILEGLNFJLTEIPEAQIHEGFQELLR	ADTHDEILEGLNFJLTEIPEAQIHEGFQELLR	(N(F)(N(H(X)(H(H(H))))))	F(1)H(4)N(2)X(1)	14	4	1256.83	1364310	133969	0.00171838	sp|P01009|A1AT_HUMAN	107	TRUE
20200615_serum_NGlycP_1hDIA_rep2.mzML	3426.95	3357.38	69.5656	ADTHDEILEGLNFJLTEIPEAQIHEGFQELLR	ADTHDEILEGLNFJLTEIPEAQIHEGFQELLR	(N(F)(N(H(H)(X)(H(N)))))	F(1)H(3)N(3)X(1)	14	4	1267.09	744551	0	0.00860781	sp|P01009|A1AT_HUMAN	107	TRUE
20200615_serum_NGlycP_1hDIA_rep1.mzML	3426.25	3355.09	71.1589	ADTHDEILEGLNFJLTEIPEAQIHEGFQELLR	ADTHDEILEGLNFJLTEIPEAQIHEGFQELLR	(N(F)(N(H(H)(X)(H(N)))))	F(1)H(3)N(3)X(1)	14	4	1267.09	749275	162056	0.00287412	sp|P01009|A1AT_HUMAN	107	TRUE
20200615_serum_NGlycP_1hDIA_rep2.mzML	3468.23	3421.62	46.608	ADTHDEILEGLNFJLTEIPEAQIHEGFQELLR	ADTHDEILEGLNFJLTEIPEAQIHEGFQELLR	(N(N(H(N)(H(H)(H))(H(N(H(A)))(N(F)(H(A)))))))	A(2)F(1)H(7)N(5)	14	5	1314.78	3546530	6.48647e+06	0.00428359	sp|P01009|A1AT_HUMAN	107	FALSE
20200615_serum_NGlycP_1hDIA_rep3.mzML	3467.89	3418.85	49.0393	ADTHDEILEGLNFJLTEIPEAQIHEGFQELLR	ADTHDEILEGLNFJLTEIPEAQIHEGFQELLR	(N(N(H(N)(H(H)(H))(H(N(H(A)))(N(F)(H(A)))))))	A(2)F(1)H(7)N(5)	14	5	1314.78	5098070	7.4933e+06	0.00550058	sp|P01009|A1AT_HUMAN	107	FALSE
20200615_serum_NGlycP_1hDIA_rep1.mzML	3468.69	3420.11	48.5781	ADTHDEILEGLNFJLTEIPEAQIHEGFQELLR	ADTHDEILEGLNFJLTEIPEAQIHEGFQELLR	(N(N(H(N)(H(H)(H))(H(N(H(A)))(N(F)(H(A)))))))	A(2)F(1)H(7)N(5)	14	5	1314.78	3530580	7.08978e+06	0.00784214	sp|P01009|A1AT_HUMAN	107	FALSE
20200615_serum_NGlycP_1hDIA_rep2.mzML	3386.27	3314.36	71.9148	ADTHDEILEGLNFJLTEIPEAQIHEGFQELLR	ADTHDEILEGLNFJLTEIPEAQIHEGFQELLR	(N(N(H(H(N(H)))(H(N(H(A)))))))	A(1)H(5)N(4)	14	4	1402.13	1620730	1.42825e+07	0.00147309	sp|P01009|A1AT_HUMAN	107	FALSE
20200615_serum_NGlycP_1hDIA_rep3.mzML	3380.15	3310.15	69.9978	ADTHDEILEGLNFJLTEIPEAQIHEGFQELLR	ADTHDEILEGLNFJLTEIPEAQIHEGFQELLR	(N(N(H(H(N(H)))(H(N(H(A)))))))	A(1)H(5)N(4)	14	4	1402.13	1718370	14748159	0.00513517	sp|P01009|A1AT_HUMAN	107	FALSE
20200615_serum_NGlycP_1hDIA_rep1.mzML	3381.62	3311.88	69.7431	ADTHDEILEGLNFJLTEIPEAQIHEGFQELLR	ADTHDEILEGLNFJLTEIPEAQIHEGFQELLR	(N(N(H(H(N(H)))(H(N(H(A)))))))	A(1)H(5)N(4)	14	4	1402.13	1675680	1.26434e+07	0.00300332	sp|P01009|A1AT_HUMAN	107	FALSE
20200615_serum_NGlycP_1hDIA_rep2.mzML	3428.17	3390.25	37.9249	ADTHDEILEGLNFJLTEIPEAQIHEGFQELLR	ADTHDEILEGLNFJLTEIPEAQIHEGFQELLR	(N(F)(N(H(H(N(H(A))))(H(N(H(A)))))))	A(2)F(1)H(5)N(4)	14	4	1511.42	1413170	5.92765e+06	0.00377926	sp|P01009|A1AT_HUMAN	107	FALSE
20200615_serum_NGlycP_1hDIA_rep3.mzML	3426.97	3386.58	40.3865	ADTHDEILEGLNFJLTEIPEAQIHEGFQELLR	ADTHDEILEGLNFJLTEIPEAQIHEGFQELLR	(N(F)(N(H(H(N(H(A))))(H(N(H(A)))))))	A(2)F(1)H(5)N(4)	14	4	1511.42	1567620	7.76477e+06	0.00176065	sp|P01009|A1AT_HUMAN	107	FALSE
20200615_serum_NGlycP_1hDIA_rep1.mzML	3427.99	3389.03	38.9566	ADTHDEILEGLNFJLTEIPEAQIHEGFQELLR	ADTHDEILEGLNFJLTEIPEAQIHEGFQELLR	(N(F)(N(H(H(N(H(A))))(H(N(H(A)))))))	A(2)F(1)H(5)N(4)	14	4	1511.42	1921160	5.70851e+06	0.00709989	sp|P01009|A1AT_HUMAN	107	FALSE
20200615_serum_NGlycP_1hDIA_rep2.mzML	1882.91	1929.61	-46.6967	AFGSNPJLTK	AFGSNPJLTK	(N(N(H(H(N(H(A))))(H(N(H(A)))))))	A(2)H(5)N(4)	7	3	1085.11	4346290	3.65777e+07	0.00508032	sp|P22792|CPN2_HUMAN	74	FALSE
20200615_serum_NGlycP_1hDIA_rep3.mzML	1885.69	1932.4	-46.7108	AFGSNPJLTK	AFGSNPJLTK	(N(N(H(H(N(H(A))))(H(N(H(A)))))))	A(2)H(5)N(4)	7	3	1085.11	4758050	49208900	0.00280832	sp|P22792|CPN2_HUMAN	74	FALSE
20200615_serum_NGlycP_1hDIA_rep1.mzML	1879.6	1922.73	-43.1326	AFGSNPJLTK	AFGSNPJLTK	(N(N(H(H(N(H(A))))(H(N(H(A)))))))	A(2)H(5)N(4)	7	3	1085.11	3596120	3.38644e+07	0.00538234	sp|P22792|CPN2_HUMAN	74	FALSE
20200615_serum_NGlycP_1hDIA_rep2.mzML	2070.82	2053.94	16.8804	AFHYJVSSHGCQLLPWTQHSPHTR	AFHYJVSSHGC[160]QLLPWTQHSPHTR	(N(N(H(H(N(H(A))))(H(N(H(A)))))))	A(2)H(5)N(4)	5	6	845.027	477151	701079	0.00886841	sp|P26927|HGFL_HUMAN	72	FALSE
20200615_serum_NGlycP_1hDIA_rep3.mzML	2065.79	2052.69	13.0952	AFHYJVSSHGCQLLPWTQHSPHTR	AFHYJVSSHGC[160]QLLPWTQHSPHTR	(N(N(H(H(N(H(A))))(H(N(H(A)))))))	A(2)H(5)N(4)	5	6	845.027	307007	786810	0.00101566	sp|P26927|HGFL_HUMAN	72	FALSE
20200615_serum_NGlycP_1hDIA_rep1.mzML	2070.25	2049.37	20.8824	AFHYJVSSHGCQLLPWTQHSPHTR	AFHYJVSSHGC[160]QLLPWTQHSPHTR	(N(N(H(H(N(H(A))))(H(N(H(A)))))))	A(2)H(5)N(4)	5	6	845.027	446038	522567	0.00574881	sp|P26927|HGFL_HUMAN	72	FALSE
20200615_serum_NGlycP_1hDIA_rep3.mzML	2064.89	2054.67	10.2165	AFHYJVSSHGCQLLPWTQHSPHTR	AFHYJVSSHGC[160]QLLPWTQHSPHTR	(N(N(H(H(N(H(A))))(H(N(H(A)))))))	A(2)H(5)N(4)	5	5	1013.83	1144630	3.11114e+06	0.000827071	sp|P26927|HGFL_HUMAN	72	FALSE
20200615_serum_NGlycP_1hDIA_rep1.mzML	2083.61	2051.41	32.1988	AFHYJVSSHGCQLLPWTQHSPHTR	AFHYJVSSHGC[160]QLLPWTQHSPHTR	(N(N(H(H(N(H(A))))(H(N(H(A)))))))	A(2)H(5)N(4)	5	5	1013.83	1322450	3.38393e+06	0.00527125	sp|P26927|HGFL_HUMAN	72	FALSE
20200615_serum_NGlycP_1hDIA_rep1.mzML	3498.76	3456.13	42.6257	AFITJFSMIIDGMTYPGIIK	AFITJFSMIIDGMTYPGIIK	(N(N(H(H(N(H(H))))(H(N(F)(H(A)))))))	A(1)F(1)H(6)N(4)	5	4	1114.24	298416	415302	0.0036873	sp|Q14624|ITIH4_HUMAN	81	FALSE
20200615_serum_NGlycP_1hDIA_rep1.mzML	3498.76	3401.91	96.8511	AFITJFSMIIDGMTYPGIIK	AFITJFSMIIDGMTYPGIIK	(N(N(H(H(N(H(A))))(H(N(H(A)))))))	A(2)H(5)N(4)	5	4	1109.98	327089	103933	0.000491521	sp|Q14624|ITIH4_HUMAN	81	FALSE
20200615_serum_NGlycP_1hDIA_rep2.mzML	2889.41	3012.17	-122.763	AGLQAFFQVQECJK	AGLQAFFQVQEC[160]JK	(N(N(H(H(N(H)))(H(N(H(A)))))))	A(1)H(5)N(4)	13	3	1185.16	675063	5.67782e+06	0.00252407	sp|P00450|CERU_HUMAN	358	FALSE
20200615_serum_NGlycP_1hDIA_rep3.mzML	2883.02	3004.6	-121.576	AGLQAFFQVQECJK	AGLQAFFQVQEC[160]JK	(N(N(H(H(N(H)))(H(N(H(A)))))))	A(1)H(5)N(4)	13	3	1185.16	561775	4.29983e+06	0.000478951	sp|P00450|CERU_HUMAN	358	FALSE
20200615_serum_NGlycP_1hDIA_rep1.mzML	2886.15	3010.97	-124.82	AGLQAFFQVQECJK	AGLQAFFQVQEC[160]JK	(N(N(H(H(N(H)))(H(N(H(A)))))))	A(1)H(5)N(4)	13	3	1185.16	540655	5.18979e+06	0.00115558	sp|P00450|CERU_HUMAN	358	FALSE
20200615_serum_NGlycP_1hDIA_rep2.mzML	2889.5	2973.89	-84.3924	AGLQAFFQVQECJK	AGLQAFFQVQEC[160]JK	(N(N(H(H(H))(H(N(H))(N(H)(F))))))	F(1)H(6)N(4)	13	3	1190.84	758142	3.17491e+06	0.00162003	sp|P00450|CERU_HUMAN	358	FALSE
20200615_serum_NGlycP_1hDIA_rep3.mzML	2885.36	2964.08	-78.7197	AGLQAFFQVQECJK	AGLQAFFQVQEC[160]JK	(N(N(H(H(H))(H(N(H))(N(H)(F))))))	F(1)H(6)N(4)	13	3	1190.84	558634	1.54122e+06	0.000907048	sp|P00450|CERU_HUMAN	358	FALSE
20200615_serum_NGlycP_1hDIA_rep1.mzML	2885.56	2969.87	-84.3055	AGLQAFFQVQECJK	AGLQAFFQVQEC[160]JK	(N(N(H(H(H))(H(N(H))(N(H)(F))))))	F(1)H(6)N(4)	13	3	1190.84	643201	3.08503e+06	0.0015508	sp|P00450|CERU_HUMAN	358	FALSE
20200615_serum_NGlycP_1hDIA_rep3.mzML	2885.14	2980.86	-95.7202	AGLQAFFQVQECJK	AGLQAFFQVQEC[160]JK	(N(N(H(H)(X)(H(N)(N(H(A)))))))	A(1)H(4)N(4)X(1)	13	3	1175.16	336542	62277.9	0.00211598	sp|P00450|CERU_HUMAN	358	TRUE
20200615_serum_NGlycP_1hDIA_rep2.mzML	3294.14	3230.24	63.896	AGLQAFFQVQECJK	AGLQAFFQVQEC[160]JK	(N(N(H(H(N(H(H))))(H(N(F)(H(A)))))))	A(1)F(1)H(6)N(4)	13	3	1287.87	1435620	5.97974e+06	0.0029964	sp|P00450|CERU_HUMAN	358	FALSE
20200615_serum_NGlycP_1hDIA_rep3.mzML	3290.44	3223.03	67.4081	AGLQAFFQVQECJK	AGLQAFFQVQEC[160]JK	(N(N(H(H(N(H(H))))(H(N(F)(H(A)))))))	A(1)F(1)H(6)N(4)	13	3	1287.87	904538	5.18087e+06	0.00474857	sp|P00450|CERU_HUMAN	358	FALSE
20200615_serum_NGlycP_1hDIA_rep1.mzML	3300.68	3228.91	71.7673	AGLQAFFQVQECJK	AGLQAFFQVQEC[160]JK	(N(N(H(H(N(H(H))))(H(N(F)(H(A)))))))	A(1)F(1)H(6)N(4)	13	3	1287.87	580218	1.54273e+06	0.00298025	sp|P00450|CERU_HUMAN	358	FALSE
20200615_serum_NGlycP_1hDIA_rep3.mzML	3290.1	3235.15	54.9496	AGLQAFFQVQECJK	AGLQAFFQVQEC[160]JK	(N(N(H(H(N(H(A))))(H(N(H(A)))))))	A(2)H(5)N(4)	13	3	1282.19	1518520	1.88737e+07	0.00113302	sp|P00450|CERU_HUMAN	358	FALSE
20200615_serum_NGlycP_1hDIA_rep1.mzML	3300.68	3240.42	60.2584	AGLQAFFQVQECJK	AGLQAFFQVQEC[160]JK	(N(N(H(H(N(H(A))))(H(N(H(A)))))))	A(2)H(5)N(4)	13	3	1282.19	743019	1.24802e+07	0.00157929	sp|P00450|CERU_HUMAN	358	FALSE
20200615_serum_NGlycP_1hDIA_rep2.mzML	687.156	690.594	-3.43802	AJISHK	AJISHK	(N(N(H(H(N(H(A))))(H(N(H(A)))))))	A(2)H(5)N(4)	2	3	958.719	29682200	1.17281e+08	0.00279967	sp|P01031|CO5_HUMAN	741	FALSE
20200615_serum_NGlycP_1hDIA_rep3.mzML	684.881	687.607	-2.72635	AJISHK	AJISHK	(N(N(H(H(N(H(A))))(H(N(H(A)))))))	A(2)H(5)N(4)	2	3	958.719	29575200	1.18292e+08	0.00225458	sp|P01031|CO5_HUMAN	741	FALSE
20200615_serum_NGlycP_1hDIA_rep1.mzML	690.287	692.558	-2.27147	AJISHK	AJISHK	(N(N(H(H(N(H(A))))(H(N(H(A)))))))	A(2)H(5)N(4)	2	3	958.719	28390500	1.80039e+08	0.00143384	sp|P01031|CO5_HUMAN	741	FALSE
20200615_serum_NGlycP_1hDIA_rep2.mzML	686.971	685.977	0.993999	AJISHK	AJISHK	(N(N(H(H(N(H(A))))(H(N(H(A)))))))	A(2)H(5)N(4)	2	2	1437.57	8062240	3.34227e+07	0.0053202	sp|P01031|CO5_HUMAN	741	FALSE
20200615_serum_NGlycP_1hDIA_rep3.mzML	684.647	683.185	1.46236	AJISHK	AJISHK	(N(N(H(H(N(H(A))))(H(N(H(A)))))))	A(2)H(5)N(4)	2	2	1437.57	7619410	2.80561e+07	0.00154438	sp|P01031|CO5_HUMAN	741	FALSE
20200615_serum_NGlycP_1hDIA_rep1.mzML	690.339	688.085	2.25396	AJISHK	AJISHK	(N(N(H(H(N(H(A))))(H(N(H(A)))))))	A(2)H(5)N(4)	2	2	1437.57	7300550	4.2469e+07	0.00434666	sp|P01031|CO5_HUMAN	741	FALSE
20200615_serum_NGlycP_1hDIA_rep2.mzML	695.311	708.344	-13.0327	AJISHK	AJISHK	(N(N(H(H(N(H(A))))(H(N(F)(H(A)))))))	A(2)F(1)H(5)N(4)	2	3	1007.4	844061	4.89685e+06	0.000971654	sp|P01031|CO5_HUMAN	741	FALSE
20200615_serum_NGlycP_1hDIA_rep3.mzML	687.029	704.676	-17.6467	AJISHK	AJISHK	(N(N(H(H(N(H(A))))(H(N(F)(H(A)))))))	A(2)F(1)H(5)N(4)	2	3	1007.4	1876330	3.26989e+06	0.00126578	sp|P01031|CO5_HUMAN	741	FALSE
20200615_serum_NGlycP_1hDIA_rep1.mzML	694.893	708.724	-13.831	AJISHK	AJISHK	(N(N(H(H(N(H(A))))(H(N(F)(H(A)))))))	A(2)F(1)H(5)N(4)	2	3	1007.4	3611340	1.59642e+07	0.000245675	sp|P01031|CO5_HUMAN	741	FALSE
20200615_serum_NGlycP_1hDIA_rep2.mzML	682.194	679.965	2.22889	AJISHK	AJISHK	(N(N(H(H(N(H(A))))(H(N(H(H)(A)))))))	A(2)H(6)N(4)	2	3	1012.74	1028940	216915	0.00875834	sp|P01031|CO5_HUMAN	741	FALSE
20200615_serum_NGlycP_1hDIA_rep2.mzML	686.562	625.821	60.7409	AJISHK	AJISHK	(N(N(H(H)(X)(H(N)(N)))))	H(3)N(4)X(1)	2	2	1050.45	579587	30320.7	0.006111	sp|P01031|CO5_HUMAN	741	TRUE
20200615_serum_NGlycP_1hDIA_rep3.mzML	852.592	870.918	-18.3255	AJISHK	AJISHK	(N(N(H(H(N(H(A))))(H(N(H(A)))(N(H(A)))))))	A(3)H(6)N(5)	2	3	1177.46	2648310	1.51829e+07	0.00970458	sp|P01031|CO5_HUMAN	741	FALSE
20200615_serum_NGlycP_1hDIA_rep1.mzML	852.122	869.52	-17.3977	AJISHK	AJISHK	(N(N(H(H(N(H(A))))(H(N(H(A)))(N(H(A)))))))	A(3)H(6)N(5)	2	3	1177.46	2499360	1.12117e+07	0.00969703	sp|P01031|CO5_HUMAN	741	FALSE
20200615_serum_NGlycP_1hDIA_rep3.mzML	3065.18	3151.37	-86.1879	ALPQPQJVTSLLGCTH	ALPQPQJVTSLLGC[160]TH	(N(N(H(H(N(H)))(H(N(H(A)))))))	A(1)H(5)N(4)	7	4	913.145	3298950	8.61544e+06	0.00540751	sp|P02790|HEMO_HUMAN	453	FALSE
20200615_serum_NGlycP_1hDIA_rep2.mzML	3071.18	3150.46	-79.2821	ALPQPQJVTSLLGCTH	ALPQPQJVTSLLGC[160]TH	(N(N(H(H(N(H)))(H(N(H(A)))))))	A(1)H(5)N(4)	7	3	1217.19	47645600	3.3143e+08	0.00230893	sp|P02790|HEMO_HUMAN	453	FALSE
20200615_serum_NGlycP_1hDIA_rep3.mzML	3065.61	3141.07	-75.4554	ALPQPQJVTSLLGCTH	ALPQPQJVTSLLGC[160]TH	(N(N(H(H(N(H)))(H(N(H(A)))))))	A(1)H(5)N(4)	7	3	1217.19	40681300	2.41413e+08	0.00218829	sp|P02790|HEMO_HUMAN	453	FALSE
20200615_serum_NGlycP_1hDIA_rep1.mzML	3070.96	3148.74	-77.7846	ALPQPQJVTSLLGCTH	ALPQPQJVTSLLGC[160]TH	(N(N(H(H(N(H)))(H(N(H(A)))))))	A(1)H(5)N(4)	7	3	1217.19	42821900	303722609	0.00188575	sp|P02790|HEMO_HUMAN	453	FALSE
20200615_serum_NGlycP_1hDIA_rep1.mzML	3073.28	3080.81	-7.52776	ALPQPQJVTSLLGCTH	ALPQPQJVTSLLGC[160]TH	(N(N(H(H(H))(H(N(H))(N(H)(F))))))	F(1)H(6)N(4)	7	4	917.401	3420570	2.44154e+06	0.00642822	sp|P02790|HEMO_HUMAN	453	FALSE
20200615_serum_NGlycP_1hDIA_rep2.mzML	3071.18	3153.72	-82.5412	ALPQPQJVTSLLGCTH	ALPQPQJVTSLLGC[160]TH	(N(N(H(H(H))(H(N(H))(N(H)(F))))))	F(1)H(6)N(4)	7	3	1222.87	48348100	9.92532e+07	0.00395353	sp|P02790|HEMO_HUMAN	453	FALSE
20200615_serum_NGlycP_1hDIA_rep3.mzML	3066.05	3144.18	-78.1345	ALPQPQJVTSLLGCTH	ALPQPQJVTSLLGC[160]TH	(N(N(H(H(H))(H(N(H))(N(H)(F))))))	F(1)H(6)N(4)	7	3	1222.87	41675900	65575478	0.00314159	sp|P02790|HEMO_HUMAN	453	FALSE
20200615_serum_NGlycP_1hDIA_rep1.mzML	3070.96	3151.89	-80.9324	ALPQPQJVTSLLGCTH	ALPQPQJVTSLLGC[160]TH	(N(N(H(H(H))(H(N(H))(N(H)(F))))))	F(1)H(6)N(4)	7	3	1222.87	44967900	9.07336e+07	0.00175071	sp|P02790|HEMO_HUMAN	453	FALSE
20200615_serum_NGlycP_1hDIA_rep2.mzML	3322.65	3268.47	54.175	ALPQPQJVTSLLGCTH	ALPQPQJVTSLLGC[160]TH	(N(N(H(H(N(H(A))))(H(N(H(A)))))))	A(2)H(5)N(4)	7	4	985.919	3087980	26037526	0.000719582	sp|P02790|HEMO_HUMAN	453	FALSE
20200615_serum_NGlycP_1hDIA_rep3.mzML	3321.74	3263.51	58.2326	ALPQPQJVTSLLGCTH	ALPQPQJVTSLLGC[160]TH	(N(N(H(H(N(H(A))))(H(N(H(A)))))))	A(2)H(5)N(4)	7	4	985.919	3329240	1.7737e+07	0.00089777	sp|P02790|HEMO_HUMAN	453	FALSE
20200615_serum_NGlycP_1hDIA_rep1.mzML	3320.82	3266.51	54.3054	ALPQPQJVTSLLGCTH	ALPQPQJVTSLLGC[160]TH	(N(N(H(H(N(H(A))))(H(N(H(A)))))))	A(2)H(5)N(4)	7	4	985.919	3342060	1.73719e+07	0.0015009	sp|P02790|HEMO_HUMAN	453	FALSE
20200615_serum_NGlycP_1hDIA_rep2.mzML	3324.11	3299.82	24.2891	ALPQPQJVTSLLGCTH	ALPQPQJVTSLLGC[160]TH	(N(N(H(H(N(H(A))))(H(N(H(A)))))))	A(2)H(5)N(4)	7	3	1314.22	16764000	1.63789e+08	0.00149456	sp|P02790|HEMO_HUMAN	453	FALSE
20200615_serum_NGlycP_1hDIA_rep3.mzML	3321.6	3295.79	25.8067	ALPQPQJVTSLLGCTH	ALPQPQJVTSLLGC[160]TH	(N(N(H(H(N(H(A))))(H(N(H(A)))))))	A(2)H(5)N(4)	7	3	1314.22	13118600	1.00568e+08	0.000991487	sp|P02790|HEMO_HUMAN	453	FALSE
20200615_serum_NGlycP_1hDIA_rep1.mzML	3321.5	3297.33	24.1747	ALPQPQJVTSLLGCTH	ALPQPQJVTSLLGC[160]TH	(N(N(H(H(N(H(A))))(H(N(H(A)))))))	A(2)H(5)N(4)	7	3	1314.22	11625000	1.08116e+08	0.0020857	sp|P02790|HEMO_HUMAN	453	FALSE
20200615_serum_NGlycP_1hDIA_rep3.mzML	3321.13	3257.93	63.2009	ALPQPQJVTSLLGCTH	ALPQPQJVTSLLGC[160]TH	(N(F)(N(H(H(N(H(F))))(H(N(H(H)(F)))))))	F(3)H(6)N(4)	7	4	990.425	3037220	3.50592e+06	0.00274596	sp|P02790|HEMO_HUMAN	453	FALSE
20200615_serum_NGlycP_1hDIA_rep1.mzML	3320.82	3260.98	59.8446	ALPQPQJVTSLLGCTH	ALPQPQJVTSLLGC[160]TH	(N(F)(N(H(H(N(H(F))))(H(N(H(H)(F)))))))	F(3)H(6)N(4)	7	4	990.425	3349700	3.01645e+06	0.00414806	sp|P02790|HEMO_HUMAN	453	FALSE
20200615_serum_NGlycP_1hDIA_rep2.mzML	2688.39	2705.05	-16.6588	ALPQPQJVTSLLGCTH	ALPQPQJVTSLLGC[160]TH	(N(N(H(H(N(H)))(H(N(H))))))	H(5)N(4)	7	3	1120.16	983784	5.79112e+06	0.000604169	sp|P02790|HEMO_HUMAN	453	FALSE
20200615_serum_NGlycP_1hDIA_rep3.mzML	2685.47	2698.62	-13.1475	ALPQPQJVTSLLGCTH	ALPQPQJVTSLLGC[160]TH	(N(N(H(H(N(H)))(H(N(H))))))	H(5)N(4)	7	3	1120.16	978423	5.88984e+06	0.000881607	sp|P02790|HEMO_HUMAN	453	FALSE
20200615_serum_NGlycP_1hDIA_rep1.mzML	2690.44	2704.64	-14.2036	ALPQPQJVTSLLGCTH	ALPQPQJVTSLLGC[160]TH	(N(N(H(H(N(H)))(H(N(H))))))	H(5)N(4)	7	3	1120.16	1006030	6.53943e+06	0.00194406	sp|P02790|HEMO_HUMAN	453	FALSE
20200615_serum_NGlycP_1hDIA_rep2.mzML	3058.92	3140.02	-81.1003	ALPQPQJVTSLLGCTH	ALPQPQJVTSLLGC[160]TH	(N(N(H(H(N(H)(F)))(H(N(H(A)))))))	A(1)F(1)H(5)N(4)	7	3	1265.88	947533	5.04469e+06	0.00223273	sp|P02790|HEMO_HUMAN	453	FALSE
20200615_serum_NGlycP_1hDIA_rep2.mzML	3058.71	3136.22	-77.513	ALPQPQJVTSLLGCTH	ALPQPQJVTSLLGC[160]TH	(N(N(H(H(N(H(H))))(H(N(H(A)))))))	A(1)H(6)N(4)	7	3	1271.21	856078	2.15324e+06	0.00268838	sp|P02790|HEMO_HUMAN	453	FALSE
20200615_serum_NGlycP_1hDIA_rep3.mzML	3052.46	3127.09	-74.6256	ALPQPQJVTSLLGCTH	ALPQPQJVTSLLGC[160]TH	(N(N(H(H(N(H(H))))(H(N(H(A)))))))	A(1)H(6)N(4)	7	3	1271.21	813371	2.12504e+06	0.00960679	sp|P02790|HEMO_HUMAN	453	FALSE
20200615_serum_NGlycP_1hDIA_rep1.mzML	3055.39	3134.48	-79.0945	ALPQPQJVTSLLGCTH	ALPQPQJVTSLLGC[160]TH	(N(N(H(H(N(H(H))))(H(N(H(A)))))))	A(1)H(6)N(4)	7	3	1271.21	582632	1.475e+06	0.000517642	sp|P02790|HEMO_HUMAN	453	FALSE
20200615_serum_NGlycP_1hDIA_rep2.mzML	3057.96	3139.1	-81.1378	ALPQPQJVTSLLGCTH	ALPQPQJVTSLLGC[160]TH	(N(N(H(H(H))(H(N(H)(F))(N(H)(F))))))	F(2)H(6)N(4)	7	3	1271.55	1180460	9.61885e+06	0.00386208	sp|P02790|HEMO_HUMAN	453	FALSE
20200615_serum_NGlycP_1hDIA_rep3.mzML	3051.74	3129.97	-78.2253	ALPQPQJVTSLLGCTH	ALPQPQJVTSLLGC[160]TH	(N(N(H(H(H))(H(N(H)(F))(N(H)(F))))))	F(2)H(6)N(4)	7	3	1271.55	952716	5.92019e+06	0.00378209	sp|P02790|HEMO_HUMAN	453	FALSE
20200615_serum_NGlycP_1hDIA_rep2.mzML	3324.11	3283.23	40.8795	ALPQPQJVTSLLGCTH	ALPQPQJVTSLLGC[160]TH	(N(N(H(H(N(H(H))))(H(N(F)(H(A)))))))	A(1)F(1)H(6)N(4)	7	3	1319.9	16772300	3.84203e+07	0.00143637	sp|P02790|HEMO_HUMAN	453	FALSE
20200615_serum_NGlycP_1hDIA_rep3.mzML	3321.6	3279	42.5974	ALPQPQJVTSLLGCTH	ALPQPQJVTSLLGC[160]TH	(N(N(H(H(N(H(H))))(H(N(F)(H(A)))))))	A(1)F(1)H(6)N(4)	7	3	1319.9	13343300	21876520	0.00109119	sp|P02790|HEMO_HUMAN	453	FALSE
20200615_serum_NGlycP_1hDIA_rep1.mzML	3321.5	3281.39	40.1114	ALPQPQJVTSLLGCTH	ALPQPQJVTSLLGC[160]TH	(N(N(H(H(N(H(H))))(H(N(F)(H(A)))))))	A(1)F(1)H(6)N(4)	7	3	1319.9	11688800	2.65577e+07	0.00223634	sp|P02790|HEMO_HUMAN	453	FALSE
20200615_serum_NGlycP_1hDIA_rep3.mzML	3320.26	3412.33	-92.0697	ALPQPQJVTSLLGCTH	ALPQPQJVTSLLGC[160]TH	(N(N(H(H(N(F)(H(A))))(H(N(H(A)))(N(H(A)))))))	A(3)F(1)H(6)N(5)	7	3	1581.65	704894	604544	0.00179495	sp|P02790|HEMO_HUMAN	453	FALSE
20200615_serum_NGlycP_1hDIA_rep2.mzML	3514.31	3431.34	82.9691	AVJITSENLIDDVVSLIR	AVJITSENLIDDVVSLIR	(N(N(H(H(N(H(A))))(H(N(H(A)))))))	A(2)H(5)N(4)	3	4	1044.72	357689	5.55703e+06	0.00665982	sp|P02748|CO9_HUMAN	415	FALSE
20200615_serum_NGlycP_1hDIA_rep1.mzML	3515.07	3430.22	84.8498	AVJITSENLIDDVVSLIR	AVJITSENLIDDVVSLIR	(N(N(H(H(N(H(A))))(H(N(H(A)))))))	A(2)H(5)N(4)	3	4	1044.72	388461	815086	0.00223092	sp|P02748|CO9_HUMAN	415	FALSE
20200615_serum_NGlycP_1hDIA_rep2.mzML	3513.97	3430.6	83.3743	AVJITSENLIDDVVSLIR	AVJITSENLIDDVVSLIR	(N(N(H(H(N(H(A))))(H(N(H(A)))))))	A(2)H(5)N(4)	3	3	1392.62	1672650	2.06007e+07	0.000594634	sp|P02748|CO9_HUMAN	415	FALSE
20200615_serum_NGlycP_1hDIA_rep3.mzML	3513.51	3428.49	85.0166	AVJITSENLIDDVVSLIR	AVJITSENLIDDVVSLIR	(N(N(H(H(N(H(A))))(H(N(H(A)))))))	A(2)H(5)N(4)	3	3	1392.62	1837210	1.1878e+07	0.000551857	sp|P02748|CO9_HUMAN	415	FALSE
20200615_serum_NGlycP_1hDIA_rep1.mzML	3514.13	3429.44	84.6851	AVJITSENLIDDVVSLIR	AVJITSENLIDDVVSLIR	(N(N(H(H(N(H(A))))(H(N(H(A)))))))	A(2)H(5)N(4)	3	3	1392.62	1287550	1.43657e+07	0.000811085	sp|P02748|CO9_HUMAN	415	FALSE
20200615_serum_NGlycP_1hDIA_rep2.mzML	3514.31	3415.92	98.3944	AVJITSENLIDDVVSLIR	AVJITSENLIDDVVSLIR	(N(F)(N(H(H)(H)(X))))	F(1)H(3)N(2)X(1)	3	3	1047.84	426972	126271	0.00135766	sp|P02748|CO9_HUMAN	415	TRUE
20200615_serum_NGlycP_1hDIA_rep3.mzML	3512.21	3412.73	99.479	AVJITSENLIDDVVSLIR	AVJITSENLIDDVVSLIR	(N(F)(N(H(H)(H)(X))))	F(1)H(3)N(2)X(1)	3	3	1047.84	456470	86573.1	0.00172257	sp|P02748|CO9_HUMAN	415	TRUE
20200615_serum_NGlycP_1hDIA_rep1.mzML	3514.82	3414.19	100.631	AVJITSENLIDDVVSLIR	AVJITSENLIDDVVSLIR	(N(F)(N(H(H)(H)(X))))	F(1)H(3)N(2)X(1)	3	3	1047.84	348868	58936.9	0.00136379	sp|P02748|CO9_HUMAN	415	TRUE
20200615_serum_NGlycP_1hDIA_rep2.mzML	3513.97	3449.79	64.1765	AVJITSENLIDDVVSLIR	AVJITSENLIDDVVSLIR	(N(N(H(H(N(H(H))))(H(N(F)(H(A)))))))	A(1)F(1)H(6)N(4)	3	3	1398.3	1678650	8.63455e+06	0.000609281	sp|P02748|CO9_HUMAN	415	FALSE
20200615_serum_NGlycP_1hDIA_rep3.mzML	3513.51	3448.73	64.7811	AVJITSENLIDDVVSLIR	AVJITSENLIDDVVSLIR	(N(N(H(H(N(H(H))))(H(N(F)(H(A)))))))	A(1)F(1)H(6)N(4)	3	3	1398.3	1887960	6.39585e+06	0.000583185	sp|P02748|CO9_HUMAN	415	FALSE
20200615_serum_NGlycP_1hDIA_rep1.mzML	3514.13	3449.19	64.9441	AVJITSENLIDDVVSLIR	AVJITSENLIDDVVSLIR	(N(N(H(H(N(H(H))))(H(N(F)(H(A)))))))	A(1)F(1)H(6)N(4)	3	3	1398.3	1294540	9.63313e+06	0.00102088	sp|P02748|CO9_HUMAN	415	FALSE
20200615_serum_NGlycP_1hDIA_rep3.mzML	973.896	1038.71	-64.8091	CEJLTTGK	C[160]EJLTTGK	(N(N(H(H)(X)(H(N(F))(N(F)(H))))))	F(2)H(4)N(4)X(1)	3	3	936.378	614311	5.4012e+06	0.00995034	sp|O75882|ATRN_HUMAN	1082	TRUE
20200615_serum_NGlycP_1hDIA_rep3.mzML	1280.66	1311.7	-31.0447	CEJLTTGK	C[160]EJLTTGK	(N(N(H(H(N(H(A))))(H(N(H(A)))))))	A(2)H(5)N(4)	3	3	1043.07	1059840	1.21868e+07	0.00827763	sp|O75882|ATRN_HUMAN	1082	FALSE
20200615_serum_NGlycP_1hDIA_rep2.mzML	2715.54	2749.47	-33.9346	CGLVPVLAENYJK	C[160]GLVPVLAENYJK	(N(N(H(H(N(H)))(H(N(H(A)))))))	A(1)H(5)N(4)	12	4	848.363	5987400	11655490	0.00975766	sp|P02787|TRFE_HUMAN	432	FALSE
20200615_serum_NGlycP_1hDIA_rep3.mzML	2709.67	2744.09	-34.4201	CGLVPVLAENYJK	C[160]GLVPVLAENYJK	(N(N(H(H(N(H)))(H(N(H(A)))))))	A(1)H(5)N(4)	12	4	848.363	5492960	1.17038e+07	0.00825847	sp|P02787|TRFE_HUMAN	432	FALSE
20200615_serum_NGlycP_1hDIA_rep3.mzML	3175.83	3155.04	20.7863	CGLVPVLAENYJK	C[160]GLVPVLAENYJK	(N(N(H(H(N(H(H))))(H(N(F)(H(A)))))))	A(1)F(1)H(6)N(4)	12	4	925.393	28963900	1.14608e+07	0.00617197	sp|P02787|TRFE_HUMAN	432	FALSE
20200615_serum_NGlycP_1hDIA_rep3.mzML	3176.34	3188.84	-12.5016	CGLVPVLAENYJK	C[160]GLVPVLAENYJK	(N(N(H(H(N(H(H))))(H(N(F)(H(A)))))))	A(1)F(1)H(6)N(4)	12	3	1233.52	53917300	3.80095e+07	0.00698637	sp|P02787|TRFE_HUMAN	432	FALSE
20200615_serum_NGlycP_1hDIA_rep1.mzML	3179.71	3196.63	-16.9195	CGLVPVLAENYJK	C[160]GLVPVLAENYJK	(N(N(H(H(N(H(H))))(H(N(F)(H(A)))))))	A(1)F(1)H(6)N(4)	12	3	1233.52	68538600	5.84891e+07	0.00981862	sp|P02787|TRFE_HUMAN	432	FALSE
20200615_serum_NGlycP_1hDIA_rep3.mzML	3175.83	3154.39	21.4442	CGLVPVLAENYJK	C[160]GLVPVLAENYJK	(N(N(H(H(N(H(A))))(H(N(H(A)))))))	A(2)H(5)N(4)	12	4	921.137	29053800	7.86167e+07	0.0067166	sp|P02787|TRFE_HUMAN	432	FALSE
20200615_serum_NGlycP_1hDIA_rep1.mzML	2667.46	2603.41	64.0498	CGLVPVLAENYJK	C[160]GLVPVLAENYJK	(N(F)(N(H(X)(H(N(H))))))	F(1)H(3)N(3)X(1)	12	3	950.755	1895680	0	0.00244338	sp|P02787|TRFE_HUMAN	432	TRUE
20200615_serum_NGlycP_1hDIA_rep2.mzML	2694.63	2699.3	-4.67069	CGLVPVLAENYJK	C[160]GLVPVLAENYJK	(N(N(H(H(N(H)(F)))(H(N(H(A)))))))	A(1)F(1)H(5)N(4)	12	3	1179.5	1874710	5.70604e+06	0.00490411	sp|P02787|TRFE_HUMAN	432	FALSE
20200615_serum_NGlycP_1hDIA_rep3.mzML	2690.08	2692.85	-2.77105	CGLVPVLAENYJK	C[160]GLVPVLAENYJK	(N(N(H(H(N(H)(F)))(H(N(H(A)))))))	A(1)F(1)H(5)N(4)	12	3	1179.5	1690530	4.45455e+06	0.00658868	sp|P02787|TRFE_HUMAN	432	FALSE
20200615_serum_NGlycP_1hDIA_rep1.mzML	2693.39	2699.11	-5.71815	CGLVPVLAENYJK	C[160]GLVPVLAENYJK	(N(N(H(H(N(H)(F)))(H(N(H(A)))))))	A(1)F(1)H(5)N(4)	12	3	1179.5	1529890	5.31697e+06	0.00580231	sp|P02787|TRFE_HUMAN	432	FALSE
20200615_serum_NGlycP_1hDIA_rep2.mzML	2694.28	2702.23	-7.94601	CGLVPVLAENYJK	C[160]GLVPVLAENYJK	(N(N(H(H(N(H(H))))(H(N(H(A)))))))	A(1)H(6)N(4)	12	3	1184.83	1840480	1.4624e+07	0.00279318	sp|P02787|TRFE_HUMAN	432	FALSE
20200615_serum_NGlycP_1hDIA_rep3.mzML	2690.08	2695.77	-5.69331	CGLVPVLAENYJK	C[160]GLVPVLAENYJK	(N(N(H(H(N(H(H))))(H(N(H(A)))))))	A(1)H(6)N(4)	12	3	1184.83	1763590	1.2668e+07	0.00468706	sp|P02787|TRFE_HUMAN	432	FALSE
20200615_serum_NGlycP_1hDIA_rep1.mzML	2693.39	2701.92	-8.53465	CGLVPVLAENYJK	C[160]GLVPVLAENYJK	(N(N(H(H(N(H(H))))(H(N(H(A)))))))	A(1)H(6)N(4)	12	3	1184.83	1619630	1.28712e+07	0.00491925	sp|P02787|TRFE_HUMAN	432	FALSE
20200615_serum_NGlycP_1hDIA_rep3.mzML	2710.32	2688.39	21.9321	CGLVPVLAENYJK	C[160]GLVPVLAENYJK	(N(N(H(H(N(H)(F)))(H(N(F)(H(A)))))))	A(1)F(2)H(5)N(4)	12	3	1228.19	962333	793628	0.00901423	sp|P02787|TRFE_HUMAN	432	FALSE
20200615_serum_NGlycP_1hDIA_rep1.mzML	2666.38	2677.55	-11.1662	CGLVPVLAENYJK	C[160]GLVPVLAENYJK	(N(N(H(N)(H(N(H(H))))(H(N(F)(H(H)))))))	F(1)H(7)N(5)	12	3	1258.2	3158270	1.56548e+07	0.00249144	sp|P02787|TRFE_HUMAN	432	FALSE
20200615_serum_NGlycP_1hDIA_rep1.mzML	3165.01	3214.21	-49.2046	CGLVPVLAENYJK	C[160]GLVPVLAENYJK	(N(N(H(H(H))(H(N(H)(F))(N(F)(H(A)))))))	A(1)F(2)H(6)N(4)	12	3	1282.21	625157	363605	0.00506093	sp|P02787|TRFE_HUMAN	432	FALSE
20200615_serum_NGlycP_1hDIA_rep3.mzML	3176.44	3207.55	-31.1131	CGLVPVLAENYJK	C[160]GLVPVLAENYJK	(N(N(H(H(N(H(A))))(H(N(F)(H(A)))))))	A(2)F(1)H(5)N(4)	12	3	1276.53	382840	67711	0.00162535	sp|P02787|TRFE_HUMAN	432	FALSE
20200615_serum_NGlycP_1hDIA_rep3.mzML	3174.84	3168.79	6.04823	CGLVPVLAENYJK	C[160]GLVPVLAENYJK	(N(F)(N(H(H(N(H(N))))(H(N(H(N)))(N(H(N)))))))	F(1)H(6)N(8)	12	3	1407.25	2006650	2.84811e+06	0.00939976	sp|P02787|TRFE_HUMAN	432	FALSE
20200615_serum_NGlycP_1hDIA_rep2.mzML	3183.32	3205.18	-21.862	CGLVPVLAENYJK	C[160]GLVPVLAENYJK	(N(N(H(H(N(H))(N(H(A))))(H(N(H))(N(H(A)))))))	A(2)H(7)N(6)	12	3	1471.26	2794580	117342	0.00478871	sp|P02787|TRFE_HUMAN	432	FALSE
20200615_serum_NGlycP_1hDIA_rep3.mzML	3176.14	3196.59	-20.4482	CGLVPVLAENYJK	C[160]GLVPVLAENYJK	(N(N(H(H(N(H))(N(H(A))))(H(N(H))(N(H(A)))))))	A(2)H(7)N(6)	12	3	1471.26	2388130	0	0.00497246	sp|P02787|TRFE_HUMAN	432	FALSE
20200615_serum_NGlycP_1hDIA_rep1.mzML	3179.36	3204.24	-24.881	CGLVPVLAENYJK	C[160]GLVPVLAENYJK	(N(N(H(H(N(H))(N(H(A))))(H(N(H))(N(H(A)))))))	A(2)H(7)N(6)	12	3	1471.26	2904570	201626	0.00562564	sp|P02787|TRFE_HUMAN	432	FALSE
20200615_serum_NGlycP_1hDIA_rep2.mzML	1505.36	1512.01	-6.64694	CJDTIPEDYETHQLR	C[160]JDTIPEDYETHQLR	(N(N(H(H(H(H)))(H(H)(H(H)(H))))))	H(9)N(2)	2	3	1252.49	1253530	8.28635e+06	0.000532915	sp|P49747|COMP_HUMAN	742	FALSE
20200615_serum_NGlycP_1hDIA_rep3.mzML	1506.73	1512.27	-5.53699	CJDTIPEDYETHQLR	C[160]JDTIPEDYETHQLR	(N(N(H(H(H(H)))(H(H)(H(H)(H))))))	H(9)N(2)	2	3	1252.49	1521400	5.94084e+06	0.00106335	sp|P49747|COMP_HUMAN	742	FALSE
20200615_serum_NGlycP_1hDIA_rep1.mzML	1501.38	1504.79	-3.4148	CJDTIPEDYETHQLR	C[160]JDTIPEDYETHQLR	(N(N(H(H(H(H)))(H(H)(H(H)(H))))))	H(9)N(2)	2	3	1252.49	1385460	5.69838e+06	0.000687556	sp|P49747|COMP_HUMAN	742	FALSE
20200615_serum_NGlycP_1hDIA_rep2.mzML	1764.43	1815.46	-51.0302	DFVJASSK	DFVJASSK	(N(N(H(H(N(H(A))))(H(N(H(A)))))))	A(2)H(5)N(4)	4	2	1536.6	4879590	3.36759e+07	0.000760781	sp|P05546|HEP2_HUMAN	188	FALSE
20200615_serum_NGlycP_1hDIA_rep3.mzML	1766.78	1807.32	-40.5434	DFVJASSK	DFVJASSK	(N(N(H(H(N(H(A))))(H(N(H(A)))))))	A(2)H(5)N(4)	4	2	1536.6	5936930	43630048	0.00132727	sp|P05546|HEP2_HUMAN	188	FALSE
20200615_serum_NGlycP_1hDIA_rep1.mzML	1761.13	1810.69	-49.5607	DFVJASSK	DFVJASSK	(N(N(H(H(N(H(A))))(H(N(H(A)))))))	A(2)H(5)N(4)	4	2	1536.6	4517320	3.38543e+07	0.00410098	sp|P05546|HEP2_HUMAN	188	FALSE
20200615_serum_NGlycP_1hDIA_rep2.mzML	1634.6	1635.7	-1.09891	DIENFJSTQK	DIENFJSTQK	(N(N(H(H(N(H)))(H(N(H(A)))))))	A(1)H(5)N(4)	6	3	1037.08	1510860	8.82516e+06	0.00376234	sp|P43652|AFAM_HUMAN	33	FALSE
20200615_serum_NGlycP_1hDIA_rep3.mzML	1633.69	1634.88	-1.19026	DIENFJSTQK	DIENFJSTQK	(N(N(H(H(N(H)))(H(N(H(A)))))))	A(1)H(5)N(4)	6	3	1037.08	1741460	1.12668e+07	0.00330174	sp|P43652|AFAM_HUMAN	33	FALSE
20200615_serum_NGlycP_1hDIA_rep1.mzML	1628.41	1630.6	-2.19024	DIENFJSTQK	DIENFJSTQK	(N(N(H(H(N(H)))(H(N(H(A)))))))	A(1)H(5)N(4)	6	3	1037.08	1284660	7.89471e+06	0.00283879	sp|P43652|AFAM_HUMAN	33	FALSE
20200615_serum_NGlycP_1hDIA_rep1.mzML	1628.41	1651.22	-22.8087	DIENFJSTQK	DIENFJSTQK	(N(N(H(H(H))(H(N(H))(N(H)(F))))))	F(1)H(6)N(4)	6	3	1042.76	1271550	5.27178e+06	0.00445182	sp|P43652|AFAM_HUMAN	33	FALSE
20200615_serum_NGlycP_1hDIA_rep2.mzML	1996.9	2086.77	-89.8675	DIENFJSTQK	DIENFJSTQK	(N(N(H(H(N(H(H))))(H(N(F)(H(A)))))))	A(1)F(1)H(6)N(4)	6	3	1139.79	16046000	37013746	0.00423146	sp|P43652|AFAM_HUMAN	33	FALSE
20200615_serum_NGlycP_1hDIA_rep3.mzML	1998.44	2084.52	-86.0811	DIENFJSTQK	DIENFJSTQK	(N(N(H(H(N(H(H))))(H(N(F)(H(A)))))))	A(1)F(1)H(6)N(4)	6	3	1139.79	18652800	39464512	0.00861461	sp|P43652|AFAM_HUMAN	33	FALSE
20200615_serum_NGlycP_1hDIA_rep2.mzML	1996.9	2070.32	-73.4151	DIENFJSTQK	DIENFJSTQK	(N(N(H(H(N(H(A))))(H(N(H(A)))))))	A(2)H(5)N(4)	6	3	1134.12	16630200	133131860	0.00349917	sp|P43652|AFAM_HUMAN	33	FALSE
20200615_serum_NGlycP_1hDIA_rep3.mzML	1998.44	2068.45	-70.0108	DIENFJSTQK	DIENFJSTQK	(N(N(H(H(N(H(A))))(H(N(H(A)))))))	A(2)H(5)N(4)	6	3	1134.12	19447400	1.47118e+08	0.0034466	sp|P43652|AFAM_HUMAN	33	FALSE
20200615_serum_NGlycP_1hDIA_rep2.mzML	2495.37	2494.64	0.731191	DIVEYYJDSJGSHVLQGR	DIVEYYJDSJGSHVLQGR	(N(N(H(H(N(H(A))))(H(N(H(A)))))))	A(2)H(5)N(4)	10	4	1068.44	1192700	1.0128e+07	0.00796395	sp|P25311|ZA2G_HUMAN	112	FALSE
20200615_serum_NGlycP_1hDIA_rep3.mzML	2490.73	2492.46	-1.7336	DIVEYYJDSJGSHVLQGR	DIVEYYJDSJGSHVLQGR	(N(N(H(H(N(H(A))))(H(N(H(A)))))))	A(2)H(5)N(4)	10	4	1068.44	1501500	9.15563e+06	0.00407607	sp|P25311|ZA2G_HUMAN	112	FALSE
20200615_serum_NGlycP_1hDIA_rep1.mzML	2488.99	2492.54	-3.54765	DIVEYYJDSJGSHVLQGR	DIVEYYJDSJGSHVLQGR	(N(N(H(H(N(H(A))))(H(N(H(A)))))))	A(2)H(5)N(4)	10	4	1068.44	1863150	1.03459e+07	0.00352822	sp|P25311|ZA2G_HUMAN	112	FALSE
20200615_serum_NGlycP_1hDIA_rep2.mzML	2494.05	2483.26	10.7895	DIVEYYJDSJGSHVLQGR	DIVEYYJDSJGSHVLQGR	(N(N(H(H(N(H(A))))(H(N(H(A)))))))	A(2)H(5)N(4)	7	3	1424.25	3015110	39495849	0.000568058	sp|P25311|ZA2G_HUMAN	109	FALSE
20200615_serum_NGlycP_1hDIA_rep3.mzML	2489.66	2481.84	7.8157	DIVEYYJDSJGSHVLQGR	DIVEYYJDSJGSHVLQGR	(N(N(H(H(N(H(A))))(H(N(H(A)))))))	A(2)H(5)N(4)	7	3	1424.25	2923140	3.2171e+07	0.000754062	sp|P25311|ZA2G_HUMAN	109	FALSE
20200615_serum_NGlycP_1hDIA_rep1.mzML	2488.05	2481.5	6.54709	DIVEYYJDSJGSHVLQGR	DIVEYYJDSJGSHVLQGR	(N(N(H(H(N(H(A))))(H(N(H(A)))))))	A(2)H(5)N(4)	7	3	1424.25	2991130	3.75998e+07	0.00133332	sp|P25311|ZA2G_HUMAN	109	FALSE
20200615_serum_NGlycP_1hDIA_rep2.mzML	2482.26	2480.03	2.22938	DIVEYYJDSJGSHVLQGR	DIVEYYJDSJGSHVLQGR	(N(F)(N(H(H(N(H(A))))(H(N(H(A)))))))	A(2)F(1)H(5)N(4)	7	3	1472.94	693790	1.29463e+07	0.000441916	sp|P25311|ZA2G_HUMAN	109	FALSE
20200615_serum_NGlycP_1hDIA_rep3.mzML	2471.75	2478.79	-7.04305	DIVEYYJDSJGSHVLQGR	DIVEYYJDSJGSHVLQGR	(N(F)(N(H(H(N(H(A))))(H(N(H(A)))))))	A(2)F(1)H(5)N(4)	7	3	1472.94	663777	9.5491e+06	0.000763718	sp|P25311|ZA2G_HUMAN	109	FALSE
20200615_serum_NGlycP_1hDIA_rep1.mzML	2473.56	2478.2	-4.64446	DIVEYYJDSJGSHVLQGR	DIVEYYJDSJGSHVLQGR	(N(F)(N(H(H(N(H(A))))(H(N(H(A)))))))	A(2)F(1)H(5)N(4)	7	3	1472.94	560828	9.82609e+06	0.000840196	sp|P25311|ZA2G_HUMAN	109	FALSE
20200615_serum_NGlycP_1hDIA_rep2.mzML	2875.56	3035.27	-159.708	DQCIVDDITYNVJDTFHK	DQC[160]IVDDITYNVJDTFHK	(N(N(H(H(N(H)))(H(N(H(A)))))))	A(1)H(5)N(4)	13	4	1028.42	3391850	1.38538e+07	0.0019822	sp|P02751|FINC_HUMAN	528	FALSE
20200615_serum_NGlycP_1hDIA_rep3.mzML	2868.17	3028.9	-160.731	DQCIVDDITYNVJDTFHK	DQC[160]IVDDITYNVJDTFHK	(N(N(H(H(N(H)))(H(N(H(A)))))))	A(1)H(5)N(4)	13	4	1028.42	2329160	8617362	0.00273101	sp|P02751|FINC_HUMAN	528	FALSE
20200615_serum_NGlycP_1hDIA_rep1.mzML	2871.71	3033.62	-161.908	DQCIVDDITYNVJDTFHK	DQC[160]IVDDITYNVJDTFHK	(N(N(H(H(N(H)))(H(N(H(A)))))))	A(1)H(5)N(4)	13	4	1028.42	2846710	1.46269e+07	0.00329434	sp|P02751|FINC_HUMAN	528	FALSE
20200615_serum_NGlycP_1hDIA_rep2.mzML	2875.9	3030.62	-154.724	DQCIVDDITYNVJDTFHK	DQC[160]IVDDITYNVJDTFHK	(N(N(H(H(N(H)))(H(N(H(A)))))))	A(1)H(5)N(4)	13	3	1370.89	5895410	8.15037e+07	0.00371764	sp|P02751|FINC_HUMAN	528	FALSE
20200615_serum_NGlycP_1hDIA_rep3.mzML	2868.91	3023.98	-155.074	DQCIVDDITYNVJDTFHK	DQC[160]IVDDITYNVJDTFHK	(N(N(H(H(N(H)))(H(N(H(A)))))))	A(1)H(5)N(4)	13	3	1370.89	3958310	5.20683e+07	0.00241386	sp|P02751|FINC_HUMAN	528	FALSE
20200615_serum_NGlycP_1hDIA_rep1.mzML	2871.97	3029.05	-157.082	DQCIVDDITYNVJDTFHK	DQC[160]IVDDITYNVJDTFHK	(N(N(H(H(N(H)))(H(N(H(A)))))))	A(1)H(5)N(4)	13	3	1370.89	5645450	7.52757e+07	0.00486646	sp|P02751|FINC_HUMAN	528	FALSE
20200615_serum_NGlycP_1hDIA_rep3.mzML	3213.01	3190.3	22.7098	DQCIVDDITYNVJDTFHK	DQC[160]IVDDITYNVJDTFHK	(N(N(H(H(N(H(A))))(H(N(H(A)))))))	A(2)H(5)N(4)	13	4	1101.2	1574040	9724761	0.00720327	sp|P02751|FINC_HUMAN	528	FALSE
20200615_serum_NGlycP_1hDIA_rep1.mzML	3218.61	3198.07	20.5383	DQCIVDDITYNVJDTFHK	DQC[160]IVDDITYNVJDTFHK	(N(N(H(H(N(H(A))))(H(N(H(A)))))))	A(2)H(5)N(4)	13	4	1101.2	1061830	1.05346e+07	0.00364915	sp|P02751|FINC_HUMAN	528	FALSE
20200615_serum_NGlycP_1hDIA_rep2.mzML	3220.56	3198.69	21.8737	DQCIVDDITYNVJDTFHK	DQC[160]IVDDITYNVJDTFHK	(N(N(H(H(N(H(A))))(H(N(H(A)))))))	A(2)H(5)N(4)	13	3	1467.93	1312480	33606706	0.000503372	sp|P02751|FINC_HUMAN	528	FALSE
20200615_serum_NGlycP_1hDIA_rep3.mzML	3213.28	3189.63	23.6506	DQCIVDDITYNVJDTFHK	DQC[160]IVDDITYNVJDTFHK	(N(N(H(H(N(H(A))))(H(N(H(A)))))))	A(2)H(5)N(4)	13	3	1467.93	1210290	2.03425e+07	0.00165217	sp|P02751|FINC_HUMAN	528	FALSE
20200615_serum_NGlycP_1hDIA_rep2.mzML	2876.06	3030.18	-154.121	DQCIVDDITYNVJDTFHK	DQC[160]IVDDITYNVJDTFHK	(N(N(H(H)(X)(H(N)(N(H(A)))))))	A(1)H(4)N(4)X(1)	13	3	1360.89	4542300	373342	0.00450711	sp|P02751|FINC_HUMAN	528	TRUE
20200615_serum_NGlycP_1hDIA_rep3.mzML	2868.91	3023.52	-154.606	DQCIVDDITYNVJDTFHK	DQC[160]IVDDITYNVJDTFHK	(N(N(H(H)(X)(H(N)(N(H(A)))))))	A(1)H(4)N(4)X(1)	13	3	1360.89	3033660	46687.8	0.00492304	sp|P02751|FINC_HUMAN	528	TRUE
20200615_serum_NGlycP_1hDIA_rep2.mzML	2586.11	2585.89	0.220591	DSSGVIHVMLJGSEPTGAYPIK	DSSGVIHVMLJGSEPTGAYPIK	(N(N(H(H(H))(H(H(H))))))	H(6)N(2)	11	3	1217.54	219395	2.27907e+06	0.00283222	sp|Q10588|BST1_HUMAN	192	FALSE
20200615_serum_NGlycP_1hDIA_rep3.mzML	1512.72	1491.19	21.5345	DTFVJASR	DTFVJASR	(N(F)(N(H(H(N(H)))(H(N(H(A)))))))	A(1)F(1)H(5)N(4)	5	3	990.398	4771700	3.97725e+07	0.00692714	sp|P05155|IC1_HUMAN	238	FALSE
20200615_serum_NGlycP_1hDIA_rep1.mzML	1504.97	1481.89	23.0828	DTFVJASR	DTFVJASR	(N(F)(N(H(H(N(H)))(H(N(H(A)))))))	A(1)F(1)H(5)N(4)	5	3	990.398	3442000	2.86703e+07	0.00850676	sp|P05155|IC1_HUMAN	238	FALSE
20200615_serum_NGlycP_1hDIA_rep2.mzML	1512.16	1527.89	-15.7286	DTFVJASR	DTFVJASR	(N(F)(N(H(H(N(H)))(H(N(H(A)))))))	A(1)F(1)H(5)N(4)	5	2	1485.09	1597750	2.73735e+07	0.0063153	sp|P05155|IC1_HUMAN	238	FALSE
20200615_serum_NGlycP_1hDIA_rep3.mzML	1512.7	1527.47	-14.7714	DTFVJASR	DTFVJASR	(N(F)(N(H(H(N(H)))(H(N(H(A)))))))	A(1)F(1)H(5)N(4)	5	2	1485.09	1817360	2.72397e+07	0.00467628	sp|P05155|IC1_HUMAN	238	FALSE
20200615_serum_NGlycP_1hDIA_rep2.mzML	1868.92	1932.37	-63.4515	DTFVJASR	DTFVJASR	(N(N(H(H(N(H(A))))(H(N(H(A)))))))	A(2)H(5)N(4)	5	3	1038.74	58919700	4.03585e+08	0.00845341	sp|P05155|IC1_HUMAN	238	FALSE
20200615_serum_NGlycP_1hDIA_rep1.mzML	1864.99	1931.51	-66.519	DTFVJASR	DTFVJASR	(N(N(H(H(N(H(A))))(H(N(H(A)))))))	A(2)H(5)N(4)	5	2	1557.61	5216430	5.70493e+07	0.0057577	sp|P05155|IC1_HUMAN	238	FALSE
20200615_serum_NGlycP_1hDIA_rep3.mzML	1511.24	1489.38	21.8605	DTFVJASR	DTFVJASR	(N(N(H(H(H))(H(N(H))(N(H(A)))))))	A(1)H(6)N(4)	5	2	1493.09	913177	427593	0.00828404	sp|P05155|IC1_HUMAN	238	FALSE
20200615_serum_NGlycP_1hDIA_rep1.mzML	1397.53	1407.28	-9.746	EEQFJSTFR	EEQFJSTFR	(N(N(H(H(H))(H(H(H))))))	H(6)N(2)	5	3	846.004	485056	392406	0.00131028	sp|P01859|IGHG2_HUMAN	176	FALSE
20200615_serum_NGlycP_1hDIA_rep2.mzML	1450.29	1452.42	-2.13196	EEQFJSTFR	EEQFJSTFR	(N(F)(N(H(H(N))(H(N)))))	F(1)H(3)N(4)	5	3	868.023	161373000	8.67148e+08	0.00766951	sp|P01859|IGHG2_HUMAN	176	FALSE
20200615_serum_NGlycP_1hDIA_rep3.mzML	1451.44	1453.31	-1.87171	EEQFJSTFR	EEQFJSTFR	(N(F)(N(H(H(N))(H(N)))))	F(1)H(3)N(4)	5	3	868.023	184790000	1.06399e+09	0.0050146	sp|P01859|IGHG2_HUMAN	176	FALSE
20200615_serum_NGlycP_1hDIA_rep2.mzML	1450.27	1460.49	-10.2167	EEQFJSTFR	EEQFJSTFR	(N(F)(N(H(H(N))(H(N)))))	F(1)H(3)N(4)	5	2	1301.53	273636000	2986110816	0.00572229	sp|P01859|IGHG2_HUMAN	176	FALSE
20200615_serum_NGlycP_1hDIA_rep3.mzML	1452.62	1461.17	-8.5515	EEQFJSTFR	EEQFJSTFR	(N(F)(N(H(H(N))(H(N)))))	F(1)H(3)N(4)	5	2	1301.53	329887000	3487465372	0.00699177	sp|P01859|IGHG2_HUMAN	176	FALSE
20200615_serum_NGlycP_1hDIA_rep1.mzML	1444.82	1452.67	-7.8545	EEQFJSTFR	EEQFJSTFR	(N(F)(N(H(H(N))(H(N)))))	F(1)H(3)N(4)	5	2	1301.53	271338000	3119273242	0.00359521	sp|P01859|IGHG2_HUMAN	176	FALSE
20200615_serum_NGlycP_1hDIA_rep3.mzML	1421.36	1442.23	-20.8677	EEQFJSTFR	EEQFJSTFR	(N(N(H(H(N))(H(N(H))))))	H(4)N(4)	5	3	873.356	1762620	5.56783e+06	0.00715964	sp|P01859|IGHG2_HUMAN	176	FALSE
20200615_serum_NGlycP_1hDIA_rep2.mzML	1450.27	1429.27	21.0029	EEQFJSTFR	EEQFJSTFR	(N(N(H(H(N))(H(N(H))))))	H(4)N(4)	5	2	1309.53	190358000	7.0442e+06	0.00553895	sp|P01859|IGHG2_HUMAN	176	FALSE
20200615_serum_NGlycP_1hDIA_rep3.mzML	1452.62	1430.99	21.6274	EEQFJSTFR	EEQFJSTFR	(N(N(H(H(N))(H(N(H))))))	H(4)N(4)	5	2	1309.53	229283000	7.30282e+06	0.00870349	sp|P01859|IGHG2_HUMAN	176	FALSE
20200615_serum_NGlycP_1hDIA_rep1.mzML	1444.82	1424.33	20.4909	EEQFJSTFR	EEQFJSTFR	(N(N(H(H(N))(H(N(H))))))	H(4)N(4)	5	2	1309.53	192910000	3.50059e+06	0.00588281	sp|P01859|IGHG2_HUMAN	176	FALSE
20200615_serum_NGlycP_1hDIA_rep2.mzML	1450.29	1443.93	6.36495	EEQFJSTFR	EEQFJSTFR	(N(N(H(H)(X)(H(N)(N)))))	H(3)N(4)X(1)	5	3	863.352	118103000	126387	0.00599113	sp|P01859|IGHG2_HUMAN	176	TRUE
20200615_serum_NGlycP_1hDIA_rep3.mzML	1451.44	1445.13	6.31161	EEQFJSTFR	EEQFJSTFR	(N(N(H(H)(X)(H(N)(N)))))	H(3)N(4)X(1)	5	3	863.352	133250000	169603	0.00562126	sp|P01859|IGHG2_HUMAN	176	TRUE
20200615_serum_NGlycP_1hDIA_rep1.mzML	1444.81	1437.59	7.21733	EEQFJSTFR	EEQFJSTFR	(N(N(H(H)(X)(H(N)(N)))))	H(3)N(4)X(1)	5	3	863.352	126701000	0	0.00840713	sp|P01859|IGHG2_HUMAN	176	TRUE
20200615_serum_NGlycP_1hDIA_rep2.mzML	1426.85	1421.81	5.04208	EEQFJSTFR	EEQFJSTFR	(N(F)(N(H(X)(H(H(H)(H))))))	F(1)H(5)N(2)X(1)	5	3	884.687	709647	0	0.00993469	sp|P01859|IGHG2_HUMAN	176	TRUE
20200615_serum_NGlycP_1hDIA_rep2.mzML	1424.8	1421.81	2.99357	EEQFJSTFR	EEQFJSTFR	(N(F)(N(H(X)(H(H(H(H)))))))	F(1)H(5)N(2)X(1)	5	3	884.687	2377380	0	0.00309644	sp|P01859|IGHG2_HUMAN	176	TRUE
20200615_serum_NGlycP_1hDIA_rep3.mzML	1396.96	1423.76	-26.8043	EEQFJSTFR	EEQFJSTFR	(N(F)(N(H(X)(H(H(H(H)))))))	F(1)H(5)N(2)X(1)	5	3	884.687	769656	0	0.00841371	sp|P01859|IGHG2_HUMAN	176	TRUE
20200615_serum_NGlycP_1hDIA_rep2.mzML	1426.85	1421.81	5.04208	EEQFJSTFR	EEQFJSTFR	(N(F)(N(H(H)(X)(H(H(H))))))	F(1)H(5)N(2)X(1)	5	3	884.687	683783	0	0.005982	sp|P01859|IGHG2_HUMAN	176	TRUE
20200615_serum_NGlycP_1hDIA_rep1.mzML	1424.6	1417.14	7.46399	EEQFJSTFR	EEQFJSTFR	(N(F)(N(H(H)(X)(H(H(H))))))	F(1)H(5)N(2)X(1)	5	3	884.687	638084	98599.2	0.00366541	sp|P01859|IGHG2_HUMAN	176	TRUE
20200615_serum_NGlycP_1hDIA_rep2.mzML	1424.8	1534.28	-109.479	EEQFJSTFR	EEQFJSTFR	(N(N(H(H)(X)(H(N(F)(H))))))	F(1)H(4)N(3)X(1)	5	3	898.363	1625630	85818.6	0.00755854	sp|P01859|IGHG2_HUMAN	176	TRUE
20200615_serum_NGlycP_1hDIA_rep3.mzML	1431.51	1431.24	0.272442	EEQFJSTFR	EEQFJSTFR	(N(F)(N(H(H(N))(H(H)(H)))))	F(1)H(5)N(3)	5	3	908.366	277177000	1.51578e+06	0.00966689	sp|P01859|IGHG2_HUMAN	176	FALSE
20200615_serum_NGlycP_1hDIA_rep3.mzML	1432.75	1431.07	1.68094	EEQFJSTFR	EEQFJSTFR	(N(F)(N(H(H(N))(H(H)(H)))))	F(1)H(5)N(3)	5	2	1362.05	127407000	3.71275e+06	0.00677911	sp|P01859|IGHG2_HUMAN	176	FALSE
20200615_serum_NGlycP_1hDIA_rep1.mzML	1334.82	1424.41	-89.5902	EEQFJSTFR	EEQFJSTFR	(N(F)(N(H(H(N))(H(H)(H)))))	F(1)H(5)N(3)	5	2	1362.05	1337090	273934	0.00457693	sp|P01859|IGHG2_HUMAN	176	FALSE
20200615_serum_NGlycP_1hDIA_rep3.mzML	1431.51	1458.16	-26.6484	EEQFJSTFR	EEQFJSTFR	(N(N(H(X)(H(N)(N(F)(H))))))	F(1)H(3)N(4)X(1)	5	3	912.038	191466000	320582	0.00895143	sp|P01859|IGHG2_HUMAN	176	TRUE
20200615_serum_NGlycP_1hDIA_rep1.mzML	1427.37	1449.83	-22.4556	EEQFJSTFR	EEQFJSTFR	(N(N(H(X)(H(N)(N(F)(H))))))	F(1)H(3)N(4)X(1)	5	3	912.038	179622000	0	0.00995817	sp|P01859|IGHG2_HUMAN	176	TRUE
20200615_serum_NGlycP_1hDIA_rep2.mzML	1429.38	1457.49	-28.114	EEQFJSTFR	EEQFJSTFR	(N(F)(N(H(X)(H(N)(N(H))))))	F(1)H(3)N(4)X(1)	5	3	912.038	192742000	83710.9	0.00803815	sp|P01859|IGHG2_HUMAN	176	TRUE
20200615_serum_NGlycP_1hDIA_rep3.mzML	1431.51	1458.16	-26.6484	EEQFJSTFR	EEQFJSTFR	(N(F)(N(H(X)(H(N)(N(H))))))	F(1)H(3)N(4)X(1)	5	3	912.038	184738000	320582	0.00692178	sp|P01859|IGHG2_HUMAN	176	TRUE
20200615_serum_NGlycP_1hDIA_rep1.mzML	1427.37	1449.83	-22.4556	EEQFJSTFR	EEQFJSTFR	(N(F)(N(H(X)(H(N)(N(H))))))	F(1)H(3)N(4)X(1)	5	3	912.038	173239000	0	0.00787833	sp|P01859|IGHG2_HUMAN	176	TRUE
20200615_serum_NGlycP_1hDIA_rep2.mzML	1429.38	1431.55	-2.16755	EEQFJSTFR	EEQFJSTFR	(N(N(H(H)(X)(H(N)(N(H))))))	H(4)N(4)X(1)	5	3	917.37	200409000	519951	0.00317758	sp|P01859|IGHG2_HUMAN	176	TRUE
20200615_serum_NGlycP_1hDIA_rep3.mzML	1431.51	1433.19	-1.68156	EEQFJSTFR	EEQFJSTFR	(N(N(H(H)(X)(H(N)(N(H))))))	H(4)N(4)X(1)	5	3	917.37	190820000	407350	0.00227504	sp|P01859|IGHG2_HUMAN	176	TRUE
20200615_serum_NGlycP_1hDIA_rep1.mzML	1427.37	1426.44	0.931287	EEQFJSTFR	EEQFJSTFR	(N(N(H(H)(X)(H(N)(N(H))))))	H(4)N(4)X(1)	5	3	917.37	179586000	245834	0.00313444	sp|P01859|IGHG2_HUMAN	176	TRUE
20200615_serum_NGlycP_1hDIA_rep2.mzML	1432.32	1431.55	0.771427	EEQFJSTFR	EEQFJSTFR	(N(N(H(H)(X)(H(N)(N(H))))))	H(4)N(4)X(1)	5	2	1375.55	58006200	4.07068e+06	0.00528749	sp|P01859|IGHG2_HUMAN	176	TRUE
20200615_serum_NGlycP_1hDIA_rep3.mzML	1433.65	1433.19	0.459258	EEQFJSTFR	EEQFJSTFR	(N(N(H(H)(X)(H(N)(N(H))))))	H(4)N(4)X(1)	5	2	1375.55	57536000	3.01642e+06	0.00179351	sp|P01859|IGHG2_HUMAN	176	TRUE
20200615_serum_NGlycP_1hDIA_rep1.mzML	1334.81	1426.44	-91.6276	EEQFJSTFR	EEQFJSTFR	(N(N(H(H)(X)(H(N)(N(H))))))	H(4)N(4)X(1)	5	2	1375.55	450517	804917	0.000815079	sp|P01859|IGHG2_HUMAN	176	TRUE
20200615_serum_NGlycP_1hDIA_rep2.mzML	1429.38	1457.49	-28.114	EEQFJSTFR	EEQFJSTFR	(N(N(H(H)(X)(H(N)(N(F))))))	F(1)H(3)N(4)X(1)	5	3	912.038	214592000	83710.9	0.00859422	sp|P01859|IGHG2_HUMAN	176	TRUE
20200615_serum_NGlycP_1hDIA_rep3.mzML	1431.51	1458.16	-26.6484	EEQFJSTFR	EEQFJSTFR	(N(N(H(H)(X)(H(N)(N(F))))))	F(1)H(3)N(4)X(1)	5	3	912.038	203833000	320582	0.00678433	sp|P01859|IGHG2_HUMAN	176	TRUE
20200615_serum_NGlycP_1hDIA_rep1.mzML	1427.37	1449.83	-22.4556	EEQFJSTFR	EEQFJSTFR	(N(N(H(H)(X)(H(N)(N(F))))))	F(1)H(3)N(4)X(1)	5	3	912.038	191625000	0	0.00704579	sp|P01859|IGHG2_HUMAN	176	TRUE
20200615_serum_NGlycP_1hDIA_rep2.mzML	1429.38	1457.49	-28.114	EEQFJSTFR	EEQFJSTFR	(N(N(H(X)(H(N(F))(N(H))))))	F(1)H(3)N(4)X(1)	5	3	912.038	202187000	83710.9	0.00386498	sp|P01859|IGHG2_HUMAN	176	TRUE
20200615_serum_NGlycP_1hDIA_rep3.mzML	1431.51	1458.16	-26.6484	EEQFJSTFR	EEQFJSTFR	(N(N(H(X)(H(N(F))(N(H))))))	F(1)H(3)N(4)X(1)	5	3	912.038	192660000	320582	0.00246725	sp|P01859|IGHG2_HUMAN	176	TRUE
20200615_serum_NGlycP_1hDIA_rep1.mzML	1427.37	1449.83	-22.4556	EEQFJSTFR	EEQFJSTFR	(N(N(H(X)(H(N(F))(N(H))))))	F(1)H(3)N(4)X(1)	5	3	912.038	180514000	0	0.00340761	sp|P01859|IGHG2_HUMAN	176	TRUE
20200615_serum_NGlycP_1hDIA_rep2.mzML	1474.18	1469.11	5.07489	EEQFJSTFR	EEQFJSTFR	(N(F)(N(H(N)(H(N))(H(N)))))	F(1)H(3)N(5)	5	3	935.717	153332000	7.43256e+08	0.00888218	sp|P01859|IGHG2_HUMAN	176	FALSE
20200615_serum_NGlycP_1hDIA_rep3.mzML	1473.77	1469.91	3.8553	EEQFJSTFR	EEQFJSTFR	(N(F)(N(H(N)(H(N))(H(N)))))	F(1)H(3)N(5)	5	3	935.717	163792000	830390448	0.00419589	sp|P01859|IGHG2_HUMAN	176	FALSE
20200615_serum_NGlycP_1hDIA_rep1.mzML	1464.39	1460.99	3.40361	EEQFJSTFR	EEQFJSTFR	(N(F)(N(H(N)(H(N))(H(N)))))	F(1)H(3)N(5)	5	3	935.717	162193000	6.48675e+08	0.00290091	sp|P01859|IGHG2_HUMAN	176	FALSE
20200615_serum_NGlycP_1hDIA_rep2.mzML	1472.75	1469.21	3.53892	EEQFJSTFR	EEQFJSTFR	(N(F)(N(H(N)(H(N))(H(N)))))	F(1)H(3)N(5)	5	2	1403.07	138110000	8.11475e+08	0.00493822	sp|P01859|IGHG2_HUMAN	176	FALSE
20200615_serum_NGlycP_1hDIA_rep1.mzML	1462.21	1461.08	1.12569	EEQFJSTFR	EEQFJSTFR	(N(F)(N(H(N)(H(N))(H(N)))))	F(1)H(3)N(5)	5	2	1403.07	130508000	858835657	0.0076932	sp|P01859|IGHG2_HUMAN	176	FALSE
20200615_serum_NGlycP_1hDIA_rep2.mzML	1765.17	1752.76	12.4063	EEQFJSTFR	EEQFJSTFR	(N(N(H(H(N))(H(N(H(A)))))))	A(1)H(4)N(4)	5	3	970.387	4617280	1.15044e+07	0.00791484	sp|P01859|IGHG2_HUMAN	176	FALSE
20200615_serum_NGlycP_1hDIA_rep3.mzML	1414.42	1428.5	-14.0813	EEQFJSTFR	EEQFJSTFR	(N(F)(N(H(H(H(H)))(H(N(H))))))	F(1)H(6)N(3)	5	3	962.384	61992000	733477	0.00421527	sp|P01859|IGHG2_HUMAN	176	FALSE
20200615_serum_NGlycP_1hDIA_rep1.mzML	1410.12	1421.88	-11.7638	EEQFJSTFR	EEQFJSTFR	(N(F)(N(H(H(H(H)))(H(N(H))))))	F(1)H(6)N(3)	5	3	962.384	50862400	678094	0.00517479	sp|P01859|IGHG2_HUMAN	176	FALSE
20200615_serum_NGlycP_1hDIA_rep3.mzML	1414.42	1400.59	13.8303	EEQFJSTFR	EEQFJSTFR	(N(F)(N(H(H(N(H)))(H(N(F))))))	F(2)H(4)N(4)	5	3	970.728	69237900	7.59186e+06	0.00764589	sp|P01859|IGHG2_HUMAN	176	FALSE
20200615_serum_NGlycP_1hDIA_rep1.mzML	1410.12	1394.43	15.6908	EEQFJSTFR	EEQFJSTFR	(N(F)(N(H(H(N(H)))(H(N(F))))))	F(2)H(4)N(4)	5	3	970.728	57751100	6.62476e+06	0.00416393	sp|P01859|IGHG2_HUMAN	176	FALSE
20200615_serum_NGlycP_1hDIA_rep2.mzML	1460.61	1460.89	-0.283712	EEQFJSTFR	EEQFJSTFR	(N(F)(N(H(N)(H(N))(H(N(H))))))	F(1)H(4)N(5)	5	3	989.735	83649300	635950516	0.00509596	sp|P01859|IGHG2_HUMAN	176	FALSE
20200615_serum_NGlycP_1hDIA_rep3.mzML	1461.92	1461.59	0.333739	EEQFJSTFR	EEQFJSTFR	(N(F)(N(H(N)(H(N))(H(N(H))))))	F(1)H(4)N(5)	5	3	989.735	79813300	7.10708e+08	0.00180795	sp|P01859|IGHG2_HUMAN	176	FALSE
20200615_serum_NGlycP_1hDIA_rep1.mzML	1453.31	1453.08	0.229288	EEQFJSTFR	EEQFJSTFR	(N(F)(N(H(N)(H(N))(H(N(H))))))	F(1)H(4)N(5)	5	3	989.735	59142300	483614381	0.00304042	sp|P01859|IGHG2_HUMAN	176	FALSE
20200615_serum_NGlycP_1hDIA_rep2.mzML	1458.26	1453.62	4.63541	EEQFJSTFR	EEQFJSTFR	(N(F)(N(H(N)(H(N))(H(N(H))))))	F(1)H(4)N(5)	5	2	1484.1	28395600	2.57991e+08	0.00341275	sp|P01859|IGHG2_HUMAN	176	FALSE
20200615_serum_NGlycP_1hDIA_rep3.mzML	1460.13	1454.45	5.67862	EEQFJSTFR	EEQFJSTFR	(N(F)(N(H(N)(H(N))(H(N(H))))))	F(1)H(4)N(5)	5	2	1484.1	30083300	2.9737e+08	0.00709448	sp|P01859|IGHG2_HUMAN	176	FALSE
20200615_serum_NGlycP_1hDIA_rep2.mzML	1757.74	1767.15	-9.40528	EEQFJSTFR	EEQFJSTFR	(N(F)(N(H(H(N))(H(N(H(A)))))))	A(1)F(1)H(4)N(4)	5	3	1019.07	71627400	5.32982e+08	0.00715419	sp|P01859|IGHG2_HUMAN	176	FALSE
20200615_serum_NGlycP_1hDIA_rep3.mzML	1758.96	1756.59	2.36601	EEQFJSTFR	EEQFJSTFR	(N(F)(N(H(H(N))(H(N(H(A)))))))	A(1)F(1)H(4)N(4)	5	3	1019.07	69571100	5.86221e+08	0.0015884	sp|P01859|IGHG2_HUMAN	176	FALSE
20200615_serum_NGlycP_1hDIA_rep1.mzML	1755.31	1762.86	-7.5537	EEQFJSTFR	EEQFJSTFR	(N(F)(N(H(H(N))(H(N(H(A)))))))	A(1)F(1)H(4)N(4)	5	3	1019.07	78927500	5.79697e+08	0.00231847	sp|P01859|IGHG2_HUMAN	176	FALSE
20200615_serum_NGlycP_1hDIA_rep2.mzML	1758.44	1769.59	-11.1532	EEQFJSTFR	EEQFJSTFR	(N(F)(N(H(H(N))(H(N(H(A)))))))	A(1)F(1)H(4)N(4)	5	2	1528.11	26391200	3.01225e+08	0.00170444	sp|P01859|IGHG2_HUMAN	176	FALSE
20200615_serum_NGlycP_1hDIA_rep3.mzML	1759.87	1758.64	1.23301	EEQFJSTFR	EEQFJSTFR	(N(F)(N(H(H(N))(H(N(H(A)))))))	A(1)F(1)H(4)N(4)	5	2	1528.11	27525700	3.76349e+08	0.00166993	sp|P01859|IGHG2_HUMAN	176	FALSE
20200615_serum_NGlycP_1hDIA_rep1.mzML	1755.97	1765.78	-9.80586	EEQFJSTFR	EEQFJSTFR	(N(F)(N(H(H(N))(H(N(H(A)))))))	A(1)F(1)H(4)N(4)	5	2	1528.11	28008400	3.257e+08	0.00210755	sp|P01859|IGHG2_HUMAN	176	FALSE
20200615_serum_NGlycP_1hDIA_rep2.mzML	1757.74	1734.09	23.6478	EEQFJSTFR	EEQFJSTFR	(N(F)(N(H(H(H))(H(N(H(A)))))))	A(1)F(1)H(5)N(3)	5	3	1005.4	64271900	8.97924e+06	0.0048777	sp|P01859|IGHG2_HUMAN	176	FALSE
20200615_serum_NGlycP_1hDIA_rep3.mzML	1758.96	1734.6	24.3588	EEQFJSTFR	EEQFJSTFR	(N(F)(N(H(H(H))(H(N(H(A)))))))	A(1)F(1)H(5)N(3)	5	3	1005.4	63031700	1.08519e+07	0.00340247	sp|P01859|IGHG2_HUMAN	176	FALSE
20200615_serum_NGlycP_1hDIA_rep1.mzML	1755.31	1729.99	25.3217	EEQFJSTFR	EEQFJSTFR	(N(F)(N(H(H(H))(H(N(H(A)))))))	A(1)F(1)H(5)N(3)	5	3	1005.4	70256500	1.30859e+07	0.00391481	sp|P01859|IGHG2_HUMAN	176	FALSE
20200615_serum_NGlycP_1hDIA_rep2.mzML	1757.51	1736.79	20.7229	EEQFJSTFR	EEQFJSTFR	(N(F)(N(H(H(H))(H(N(H(A)))))))	A(1)F(1)H(5)N(3)	5	2	1507.59	8755540	7.47102e+06	0.000554544	sp|P01859|IGHG2_HUMAN	176	FALSE
20200615_serum_NGlycP_1hDIA_rep3.mzML	1758.74	1736.85	21.8945	EEQFJSTFR	EEQFJSTFR	(N(F)(N(H(H(H))(H(N(H(A)))))))	A(1)F(1)H(5)N(3)	5	2	1507.59	9130100	4.34756e+06	0.000479832	sp|P01859|IGHG2_HUMAN	176	FALSE
20200615_serum_NGlycP_1hDIA_rep1.mzML	1755.17	1732.62	22.554	EEQFJSTFR	EEQFJSTFR	(N(F)(N(H(H(H))(H(N(H(A)))))))	A(1)F(1)H(5)N(3)	5	2	1507.59	8641130	9.82371e+06	0.000578806	sp|P01859|IGHG2_HUMAN	176	FALSE
20200615_serum_NGlycP_1hDIA_rep2.mzML	1390.83	1391.58	-0.75249	EEQFJSTFR	EEQFJSTFR	(N(F)(N(H(H(N(H)))(H(N(H(F)))))))	F(2)H(5)N(4)	5	3	1024.74	6042700	2.16832e+07	0.00780021	sp|P01859|IGHG2_HUMAN	176	FALSE
20200615_serum_NGlycP_1hDIA_rep3.mzML	1394.09	1395.41	-1.32473	EEQFJSTFR	EEQFJSTFR	(N(F)(N(H(H(N(H)))(H(N(H(F)))))))	F(2)H(5)N(4)	5	3	1024.74	6495940	2.13751e+07	0.0027097	sp|P01859|IGHG2_HUMAN	176	FALSE
20200615_serum_NGlycP_1hDIA_rep1.mzML	1390.46	1389.66	0.802346	EEQFJSTFR	EEQFJSTFR	(N(F)(N(H(H(N(H)))(H(N(H(F)))))))	F(2)H(5)N(4)	5	3	1024.74	5589360	1.93204e+07	0.00409475	sp|P01859|IGHG2_HUMAN	176	FALSE
20200615_serum_NGlycP_1hDIA_rep3.mzML	1737.06	1742.5	-5.43865	EEQFJSTFR	EEQFJSTFR	(N(F)(N(H(H(H(H)))(H(N(H(A)))))))	A(1)F(1)H(6)N(3)	5	3	1059.42	5638100	1.57434e+07	0.00622401	sp|P01859|IGHG2_HUMAN	176	FALSE
20200615_serum_NGlycP_1hDIA_rep2.mzML	1732.81	1772.76	-39.9477	EEQFJSTFR	EEQFJSTFR	(N(F)(N(H(N)(H(N))(H(N(H(A)))))))	A(1)F(1)H(4)N(5)	5	3	1086.77	67559100	156032	0.0090422	sp|P01859|IGHG2_HUMAN	176	FALSE
20200615_serum_NGlycP_1hDIA_rep3.mzML	1735.32	1761.9	-26.5811	EEQFJSTFR	EEQFJSTFR	(N(F)(N(H(N)(H(N))(H(N(H(A)))))))	A(1)F(1)H(4)N(5)	5	3	1086.77	76540100	370272	0.00760497	sp|P01859|IGHG2_HUMAN	176	FALSE
20200615_serum_NGlycP_1hDIA_rep2.mzML	1732.81	1727.13	5.67613	EEQFJSTFR	EEQFJSTFR	(N(F)(N(H(H(N(H)))(H(N(H(A)))))))	A(1)F(1)H(5)N(4)	5	3	1073.09	90309600	8.06847e+08	0.00435674	sp|P01859|IGHG2_HUMAN	176	FALSE
20200615_serum_NGlycP_1hDIA_rep3.mzML	1735.32	1727.69	7.63476	EEQFJSTFR	EEQFJSTFR	(N(F)(N(H(H(N(H)))(H(N(H(A)))))))	A(1)F(1)H(5)N(4)	5	3	1073.09	98775000	9.88622e+08	0.00163202	sp|P01859|IGHG2_HUMAN	176	FALSE
20200615_serum_NGlycP_1hDIA_rep1.mzML	1730.81	1722.82	7.98757	EEQFJSTFR	EEQFJSTFR	(N(F)(N(H(H(N(H)))(H(N(H(A)))))))	A(1)F(1)H(5)N(4)	5	3	1073.09	92260400	7.02313e+08	0.00332909	sp|P01859|IGHG2_HUMAN	176	FALSE
20200615_serum_NGlycP_1hDIA_rep3.mzML	1698.54	1739.12	-40.5792	EEQFJSTFR	EEQFJSTFR	(N(F)(N(H(H(N(H)))(H(N(H(A)))))))	A(1)F(1)H(5)N(4)	5	2	1609.13	21293000	366092611	0.00138611	sp|P01859|IGHG2_HUMAN	176	FALSE
20200615_serum_NGlycP_1hDIA_rep1.mzML	1409.54	1410.55	-1.00752	EEQFJSTFR	EEQFJSTFR	(N(N(H(H)(H(H)(H)))))	H(5)N(2)	5	2	1187.48	2492620	1.00576e+06	0.00924768	sp|P01859|IGHG2_HUMAN	176	FALSE
20200615_serum_NGlycP_1hDIA_rep2.mzML	1329.65	1421.07	-91.4205	EEQFJSTFR	EEQFJSTFR	(N(F)(N(H(H(N))(H(N(H))))))	F(1)H(4)N(4)	5	2	1382.56	1813890	2.94218e+07	0.0028366	sp|P01859|IGHG2_HUMAN	176	FALSE
20200615_serum_NGlycP_1hDIA_rep3.mzML	1432.75	1423.11	9.63778	EEQFJSTFR	EEQFJSTFR	(N(F)(N(H(H(N))(H(N(H))))))	F(1)H(4)N(4)	5	2	1382.56	169684000	3840351508	0.0053161	sp|P01859|IGHG2_HUMAN	176	FALSE
20200615_serum_NGlycP_1hDIA_rep1.mzML	1426.85	1416.49	10.3617	EEQFJSTFR	EEQFJSTFR	(N(F)(N(H(H(N))(H(N(H))))))	F(1)H(4)N(4)	5	2	1382.56	140987000	3397561548	0.00883399	sp|P01859|IGHG2_HUMAN	176	FALSE
20200615_serum_NGlycP_1hDIA_rep2.mzML	1472.64	1462.71	9.92958	EEQFJSTFR	EEQFJSTFR	(N(N(H(N)(H(N))(H(N(H))))))	H(4)N(5)	5	2	1411.07	13844900	2.27011e+06	0.0085807	sp|P01859|IGHG2_HUMAN	176	FALSE
20200615_serum_NGlycP_1hDIA_rep3.mzML	1470.63	1463.44	7.18866	EEQFJSTFR	EEQFJSTFR	(N(N(H(N)(H(N))(H(N(H))))))	H(4)N(5)	5	2	1411.07	14258700	6.59453e+06	0.0089793	sp|P01859|IGHG2_HUMAN	176	FALSE
20200615_serum_NGlycP_1hDIA_rep1.mzML	1416.83	1454.83	-38.0043	EEQFJSTFR	EEQFJSTFR	(N(N(H(N)(H(N))(H(N(H))))))	H(4)N(5)	5	2	1411.07	9689010	824010	0.00459448	sp|P01859|IGHG2_HUMAN	176	FALSE
20200615_serum_NGlycP_1hDIA_rep3.mzML	1413.88	1419.38	-5.49623	EEQFJSTFR	EEQFJSTFR	(N(F)(N(H(H(N(H)))(H(N(H))))))	F(1)H(5)N(4)	5	2	1463.59	85787600	1474685654	0.00404813	sp|P01859|IGHG2_HUMAN	176	FALSE
20200615_serum_NGlycP_1hDIA_rep1.mzML	1409.65	1412.79	-3.13842	EEQFJSTFR	EEQFJSTFR	(N(F)(N(H(H(N(H)))(H(N(H))))))	F(1)H(5)N(4)	5	2	1463.59	75646200	1138639809	0.0066496	sp|P01859|IGHG2_HUMAN	176	FALSE
20200615_serum_NGlycP_1hDIA_rep3.mzML	1759.87	1750.55	9.31816	EEQFJSTFR	EEQFJSTFR	(N(N(H(H(N(H)))(H(N(H(A)))))))	A(1)H(5)N(4)	5	2	1536.11	11806200	2.55802e+07	0.00220767	sp|P01859|IGHG2_HUMAN	176	FALSE
20200615_serum_NGlycP_1hDIA_rep1.mzML	1755.96	1752.06	3.89898	EEQFJSTFR	EEQFJSTFR	(N(N(H(H(N(H)))(H(N(H(A)))))))	A(1)H(5)N(4)	5	2	1536.11	12622600	2.04311e+07	0.00235517	sp|P01859|IGHG2_HUMAN	176	FALSE
20200615_serum_NGlycP_1hDIA_rep2.mzML	1450.01	1443.28	6.72532	EEQFJSTFR	EEQFJSTFR	(N(F)(N(H(N)(H(N(H)))(H(N(H))))))	F(1)H(5)N(5)	5	2	1565.12	18549900	2.69002e+07	0.00508423	sp|P01859|IGHG2_HUMAN	176	FALSE
20200615_serum_NGlycP_1hDIA_rep1.mzML	1444.51	1437	7.50527	EEQFJSTFR	EEQFJSTFR	(N(F)(N(H(N)(H(N(H)))(H(N(H))))))	F(1)H(5)N(5)	5	2	1565.12	19166900	2.72531e+07	0.0093269	sp|P01859|IGHG2_HUMAN	176	FALSE
20200615_serum_NGlycP_1hDIA_rep2.mzML	1147.87	1135.45	12.4201	EEQFJSTYR	EEQFJSTYR	(N(F)(N(H(H(N))(H(N)))))	F(1)H(3)N(4)	5	3	873.355	35727700	2.421e+08	0.00173521	sp|P01861|IGHG4_HUMAN	177	FALSE
20200615_serum_NGlycP_1hDIA_rep3.mzML	1153.22	1135.57	17.6487	EEQFJSTYR	EEQFJSTYR	(N(F)(N(H(H(N))(H(N)))))	F(1)H(3)N(4)	5	3	873.355	39681400	2.4719e+08	0.00270757	sp|P01861|IGHG4_HUMAN	177	FALSE
20200615_serum_NGlycP_1hDIA_rep1.mzML	1141.78	1128.04	13.7364	EEQFJSTYR	EEQFJSTYR	(N(F)(N(H(H(N))(H(N)))))	F(1)H(3)N(4)	5	3	873.355	45040200	1.8899e+08	0.00253632	sp|P01861|IGHG4_HUMAN	177	FALSE
20200615_serum_NGlycP_1hDIA_rep2.mzML	1149.86	1123.24	26.6156	EEQFJSTYR	EEQFJSTYR	(N(F)(N(H(H(N))(H(N)))))	F(1)H(3)N(4)	5	2	1309.53	82163000	8.8694e+08	0.00877893	sp|P01861|IGHG4_HUMAN	177	FALSE
20200615_serum_NGlycP_1hDIA_rep1.mzML	1143.19	1113.75	29.441	EEQFJSTYR	EEQFJSTYR	(N(F)(N(H(H(N))(H(N)))))	F(1)H(3)N(4)	5	2	1309.53	106405000	1284400292	0.00404503	sp|P01861|IGHG4_HUMAN	177	FALSE
20200615_serum_NGlycP_1hDIA_rep2.mzML	1147.85	1116.75	31.1002	EEQFJSTYR	EEQFJSTYR	(N(N(H(H(H))(H(N)(N)))))	H(4)N(4)	5	3	878.687	27036700	1.28747e+07	0.00265678	sp|P01861|IGHG4_HUMAN	177	FALSE
20200615_serum_NGlycP_1hDIA_rep3.mzML	1153.22	1115.29	37.9318	EEQFJSTYR	EEQFJSTYR	(N(N(H(H(H))(H(N)(N)))))	H(4)N(4)	5	3	878.687	29602300	1.12748e+07	0.00567388	sp|P01861|IGHG4_HUMAN	177	FALSE
20200615_serum_NGlycP_1hDIA_rep1.mzML	1141.78	1106	35.782	EEQFJSTYR	EEQFJSTYR	(N(N(H(H(H))(H(N)(N)))))	H(4)N(4)	5	3	878.687	32647000	8.12814e+06	0.00737053	sp|P01861|IGHG4_HUMAN	177	FALSE
20200615_serum_NGlycP_1hDIA_rep2.mzML	1141.89	1128.73	13.1564	EEQFJSTYR	EEQFJSTYR	(N(F)(N(H(H(N))(H(N(H))))))	F(1)H(4)N(4)	5	3	927.373	22029500	3.39972e+08	0.00306836	sp|P01861|IGHG4_HUMAN	177	FALSE
20200615_serum_NGlycP_1hDIA_rep3.mzML	1140.9	1128.45	12.4482	EEQFJSTYR	EEQFJSTYR	(N(F)(N(H(H(N))(H(N(H))))))	F(1)H(4)N(4)	5	3	927.373	22007800	3.6449e+08	0.00635421	sp|P01861|IGHG4_HUMAN	177	FALSE
20200615_serum_NGlycP_1hDIA_rep3.mzML	1177.8	1156.18	21.6207	EEQFJSTYR	EEQFJSTYR	(N(F)(N(H(N)(H(N))(H(N)))))	F(1)H(3)N(5)	5	3	941.049	29867200	2.15918e+08	0.00150725	sp|P01861|IGHG4_HUMAN	177	FALSE
20200615_serum_NGlycP_1hDIA_rep3.mzML	1177.8	1168.61	9.19398	EEQFJSTYR	EEQFJSTYR	(N(N(H(N)(H(N))(H(N(H))))))	H(4)N(5)	5	3	946.38	23952600	9017280	0.00145535	sp|P01861|IGHG4_HUMAN	177	FALSE
20200615_serum_NGlycP_1hDIA_rep2.mzML	1149.86	1126.64	23.2179	EEQFJSTYR	EEQFJSTYR	(N(N(H(X)(H(N)(N(H))))))	H(3)N(4)X(1)	5	2	1302.52	49802200	960136	0.0087652	sp|P01861|IGHG4_HUMAN	177	TRUE
20200615_serum_NGlycP_1hDIA_rep3.mzML	1151.54	1126.18	25.3579	EEQFJSTYR	EEQFJSTYR	(N(N(H(X)(H(N)(N(H))))))	H(3)N(4)X(1)	5	2	1302.52	64527900	996075	0.00509205	sp|P01861|IGHG4_HUMAN	177	TRUE
20200615_serum_NGlycP_1hDIA_rep1.mzML	1143.19	1117.72	25.4744	EEQFJSTYR	EEQFJSTYR	(N(N(H(X)(H(N)(N(H))))))	H(3)N(4)X(1)	5	2	1302.52	63714700	980919	0.00835497	sp|P01861|IGHG4_HUMAN	177	TRUE
20200615_serum_NGlycP_1hDIA_rep1.mzML	1137.24	1148.54	-11.295	EEQFJSTYR	EEQFJSTYR	(N(N(H(N)(H(N))(H(N)))))	H(3)N(5)	5	2	1338.04	9683750	4.94715e+06	0.00765769	sp|P01861|IGHG4_HUMAN	177	FALSE
20200615_serum_NGlycP_1hDIA_rep3.mzML	1153.22	1131.3	21.9164	EEQYJSTFR	EEQYJSTFR	(N(N(H(H(N))(H(N(H))))))	H(4)N(4)	5	3	878.687	29188900	1.12748e+07	0.00547938	sp|P01860|IGHG3_HUMAN	227	FALSE
20200615_serum_NGlycP_1hDIA_rep2.mzML	1147.87	1140.27	7.59582	EEQYJSTFR	EEQYJSTFR	(N(N(H(H)(X)(H(N)(N)))))	H(3)N(4)X(1)	5	3	868.684	23352300	0	0.00437352	sp|P01860|IGHG3_HUMAN	227	TRUE
20200615_serum_NGlycP_1hDIA_rep3.mzML	1153.21	1140.32	12.8871	EEQYJSTFR	EEQYJSTFR	(N(N(H(H)(X)(H(N)(N)))))	H(3)N(4)X(1)	5	3	868.684	24699600	77017.3	0.00294597	sp|P01860|IGHG3_HUMAN	227	TRUE
20200615_serum_NGlycP_1hDIA_rep1.mzML	1141.78	1133.88	7.90307	EEQYJSTFR	EEQYJSTFR	(N(N(H(H)(X)(H(N)(N)))))	H(3)N(4)X(1)	5	3	868.684	28096600	0	0.00965183	sp|P01860|IGHG3_HUMAN	227	TRUE
20200615_serum_NGlycP_1hDIA_rep2.mzML	1147.87	1140.27	7.59582	EEQYJSTFR	EEQYJSTFR	(N(N(H(X)(H(N)(N(H))))))	H(3)N(4)X(1)	5	3	868.684	21820800	0	0.00912686	sp|P01860|IGHG3_HUMAN	227	TRUE
20200615_serum_NGlycP_1hDIA_rep1.mzML	1143.19	1133.87	9.31947	EEQYJSTFR	EEQYJSTFR	(N(N(H(X)(H(N)(N(H))))))	H(3)N(4)X(1)	5	2	1302.52	62791900	980919	0.00753546	sp|P01860|IGHG3_HUMAN	227	TRUE
20200615_serum_NGlycP_1hDIA_rep2.mzML	1141.89	1132.93	8.96493	EEQYJSTFR	EEQYJSTFR	(N(F)(N(H(H(N))(H(N(H))))))	F(1)H(4)N(4)	5	3	927.373	20274200	3.39972e+08	0.000646446	sp|P01860|IGHG3_HUMAN	227	FALSE
20200615_serum_NGlycP_1hDIA_rep3.mzML	1140.9	1133	7.89845	EEQYJSTFR	EEQYJSTFR	(N(F)(N(H(H(N))(H(N(H))))))	F(1)H(4)N(4)	5	3	927.373	20626400	3.6449e+08	0.000797118	sp|P01860|IGHG3_HUMAN	227	FALSE
20200615_serum_NGlycP_1hDIA_rep1.mzML	1130.88	1125.02	5.85876	EEQYJSTFR	EEQYJSTFR	(N(F)(N(H(H(N))(H(N(H))))))	F(1)H(4)N(4)	5	3	927.373	25990400	3.41606e+08	0.00163872	sp|P01860|IGHG3_HUMAN	227	FALSE
20200615_serum_NGlycP_1hDIA_rep2.mzML	1095.86	1156.29	-60.4302	EEQYJSTFR	EEQYJSTFR	(N(N(H(X)(H(N(F))(N(H))))))	F(1)H(3)N(4)X(1)	5	3	917.37	855979	468688	0.00790875	sp|P01860|IGHG3_HUMAN	227	TRUE
20200615_serum_NGlycP_1hDIA_rep3.mzML	1140.89	1155.83	-14.9405	EEQYJSTFR	EEQYJSTFR	(N(N(H(X)(H(N(F))(N(H))))))	F(1)H(3)N(4)X(1)	5	3	917.37	13705900	39809.7	0.00895839	sp|P01860|IGHG3_HUMAN	227	TRUE
20200615_serum_NGlycP_1hDIA_rep3.mzML	1177.8	1152.87	24.9275	EEQYJSTFR	EEQYJSTFR	(N(N(H(N)(H(N))(H(N(H))))))	H(4)N(5)	5	3	946.38	24206800	9112634	0.00246526	sp|P01860|IGHG3_HUMAN	227	FALSE
20200615_serum_NGlycP_1hDIA_rep3.mzML	1102.51	1103.04	-0.534339	EEQYJSTFR	EEQYJSTFR	(N(F)(N(H(H(N(H)))(H(H(N(H)))))))	F(1)H(6)N(4)	5	3	1035.41	788520	3.18497e+06	0.00890984	sp|P01860|IGHG3_HUMAN	227	FALSE
20200615_serum_NGlycP_1hDIA_rep1.mzML	1427.99	1451.13	-23.1413	EEQYJSTFR	EEQYJSTFR	(N(F)(N(H(N)(H(N(H)))(H(N(H(A)))))))	A(1)F(1)H(5)N(5)	5	3	1146.12	243287	1.57727e+06	0.00439374	sp|P01860|IGHG3_HUMAN	227	FALSE
20200615_serum_NGlycP_1hDIA_rep2.mzML	1149.86	1146.5	3.36272	EEQYJSTFR	EEQYJSTFR	(N(F)(N(H(H(N))(H(N)))))	F(1)H(3)N(4)	5	2	1309.53	81255300	8.8694e+08	0.00941439	sp|P01860|IGHG3_HUMAN	227	FALSE
20200615_serum_NGlycP_1hDIA_rep2.mzML	1145.86	1242.05	-96.1862	EEQYJSTFR	EEQYJSTFR	(N(N(H(H)(X)(H(N(F)(H))))))	F(1)H(4)N(3)X(1)	5	2	1355.04	7365960	1.89617e+06	0.00851346	sp|P01860|IGHG3_HUMAN	227	TRUE
20200615_serum_NGlycP_1hDIA_rep2.mzML	1436.48	1479.43	-42.9458	EEQYJSTFR	EEQYJSTFR	(N(N(H(H(N))(H(N(H(A)))))))	A(1)H(4)N(4)	5	2	1463.08	729641	7.37954e+06	0.00367907	sp|P01860|IGHG3_HUMAN	227	FALSE
20200615_serum_NGlycP_1hDIA_rep3.mzML	1438.95	1428.77	10.1823	EEQYJSTFR	EEQYJSTFR	(N(N(H(H(N))(H(N(H))(N(H))))))	H(5)N(5)	5	2	1500.1	581797	1.70067e+07	0.00626234	sp|P01860|IGHG3_HUMAN	227	FALSE
20200615_serum_NGlycP_1hDIA_rep3.mzML	1422.88	1469.83	-46.9535	EEQYJSTFR	EEQYJSTFR	(N(F)(N(H(H(N))(H(N(H(A)))))))	A(1)F(1)H(4)N(4)	5	2	1536.1	1392530	9370.43	0.00744973	sp|P01860|IGHG3_HUMAN	227	FALSE
20200615_serum_NGlycP_1hDIA_rep1.mzML	1414.13	1437.02	-22.8871	EEQYJSTFR	EEQYJSTFR	(N(F)(N(H(H(N(H)))(H(N(H(A)))))))	A(1)F(1)H(5)N(4)	5	2	1617.13	625063	1.89773e+07	0.00517081	sp|P01860|IGHG3_HUMAN	227	FALSE
20200615_serum_NGlycP_1hDIA_rep3.mzML	914.263	925.27	-11.0074	EEQYJSTYR	EEQYJSTYR	(N(N(H(H(N))(H(N)))))	H(3)N(4)	5	3	830.001	7993590	5.87747e+07	0.00683163	sp|P0DOX5|IGG1_HUMAN/sp|P01857|IGHG1_HUMAN	299/180	FALSE
20200615_serum_NGlycP_1hDIA_rep1.mzML	914.442	924.242	-9.79967	EEQYJSTYR	EEQYJSTYR	(N(N(H(H(N))(H(N)))))	H(3)N(4)	5	3	830.001	7014290	49222380	0.00724732	sp|P0DOX5|IGG1_HUMAN/sp|P01857|IGHG1_HUMAN	299/180	FALSE
20200615_serum_NGlycP_1hDIA_rep2.mzML	909.999	910.806	-0.806993	EEQYJSTYR	EEQYJSTYR	(N(N(H(H(N))(H(N)))))	H(3)N(4)	5	2	1244.5	23853600	2.24909e+08	0.00202749	sp|P0DOX5|IGG1_HUMAN/sp|P01857|IGHG1_HUMAN	299/180	FALSE
20200615_serum_NGlycP_1hDIA_rep3.mzML	914.137	913.636	0.501183	EEQYJSTYR	EEQYJSTYR	(N(N(H(H(N))(H(N)))))	H(3)N(4)	5	2	1244.5	28476400	2.14602e+08	0.00124712	sp|P0DOX5|IGG1_HUMAN/sp|P01857|IGHG1_HUMAN	299/180	FALSE
20200615_serum_NGlycP_1hDIA_rep1.mzML	914.191	912.497	1.69426	EEQYJSTYR	EEQYJSTYR	(N(N(H(H(N))(H(N)))))	H(3)N(4)	5	2	1244.5	25541100	1.97305e+08	0.0016576	sp|P0DOX5|IGG1_HUMAN/sp|P01857|IGHG1_HUMAN	299/180	FALSE
20200615_serum_NGlycP_1hDIA_rep2.mzML	910.21	935.398	-25.1883	EEQYJSTYR	EEQYJSTYR	(N(N(H(H)(X)(H(N(F))))))	F(1)H(3)N(3)X(1)	5	3	855.008	5930860	0	0.00429999	sp|P0DOX5|IGG1_HUMAN/sp|P01857|IGHG1_HUMAN	299/180	TRUE
20200615_serum_NGlycP_1hDIA_rep1.mzML	914.305	936.365	-22.0603	EEQYJSTYR	EEQYJSTYR	(N(N(H(H)(X)(H(N(F))))))	F(1)H(3)N(3)X(1)	5	3	855.008	5399140	0	0.00990348	sp|P0DOX5|IGG1_HUMAN/sp|P01857|IGHG1_HUMAN	299/180	TRUE
20200615_serum_NGlycP_1hDIA_rep2.mzML	910.21	935.398	-25.1883	EEQYJSTYR	EEQYJSTYR	(N(F)(N(H(X)(H(N(H))))))	F(1)H(3)N(3)X(1)	5	3	855.008	5827460	0	0.00281918	sp|P0DOX5|IGG1_HUMAN/sp|P01857|IGHG1_HUMAN	299/180	TRUE
20200615_serum_NGlycP_1hDIA_rep3.mzML	914.643	937.443	-22.7997	EEQYJSTYR	EEQYJSTYR	(N(F)(N(H(X)(H(N(H))))))	F(1)H(3)N(3)X(1)	5	3	855.008	5547050	0	0.00523492	sp|P0DOX5|IGG1_HUMAN/sp|P01857|IGHG1_HUMAN	299/180	TRUE
20200615_serum_NGlycP_1hDIA_rep1.mzML	914.305	936.365	-22.0603	EEQYJSTYR	EEQYJSTYR	(N(F)(N(H(X)(H(N(H))))))	F(1)H(3)N(3)X(1)	5	3	855.008	5287990	0	0.0057889	sp|P0DOX5|IGG1_HUMAN/sp|P01857|IGHG1_HUMAN	299/180	TRUE
20200615_serum_NGlycP_1hDIA_rep2.mzML	919.123	935.589	-16.4659	EEQYJSTYR	EEQYJSTYR	(N(F)(N(H(H(N))(H(N)))))	F(1)H(3)N(4)	5	3	878.687	2685980	2.32773e+07	0.00444147	sp|P0DOX5|IGG1_HUMAN/sp|P01857|IGHG1_HUMAN	299/180	FALSE
20200615_serum_NGlycP_1hDIA_rep3.mzML	937.281	937.626	-0.345255	EEQYJSTYR	EEQYJSTYR	(N(F)(N(H(H(N))(H(N)))))	F(1)H(3)N(4)	5	3	878.687	44353400	497213974	0.00508814	sp|P0DOX5|IGG1_HUMAN/sp|P01857|IGHG1_HUMAN	299/180	FALSE
20200615_serum_NGlycP_1hDIA_rep1.mzML	938.156	936.547	1.60896	EEQYJSTYR	EEQYJSTYR	(N(F)(N(H(H(N))(H(N)))))	F(1)H(3)N(4)	5	3	878.687	47565400	3.72967e+08	0.00240798	sp|P0DOX5|IGG1_HUMAN/sp|P01857|IGHG1_HUMAN	299/180	FALSE
20200615_serum_NGlycP_1hDIA_rep2.mzML	936.432	954.365	-17.9327	EEQYJSTYR	EEQYJSTYR	(N(F)(N(H(H(N))(H(N)))))	F(1)H(3)N(4)	5	2	1317.53	136224000	1329276421	0.00438361	sp|P0DOX5|IGG1_HUMAN/sp|P01857|IGHG1_HUMAN	299/180	FALSE
20200615_serum_NGlycP_1hDIA_rep3.mzML	937.564	955.846	-18.2824	EEQYJSTYR	EEQYJSTYR	(N(F)(N(H(H(N))(H(N)))))	F(1)H(3)N(4)	5	2	1317.53	122481000	1338833766	0.00386787	sp|P0DOX5|IGG1_HUMAN/sp|P01857|IGHG1_HUMAN	299/180	FALSE
20200615_serum_NGlycP_1hDIA_rep2.mzML	904.073	951.232	-47.1591	EEQYJSTYR	EEQYJSTYR	(N(N(H(N)(H(N))(H(N)))))	H(3)N(5)	5	3	897.694	30727200	292412	0.0069702	sp|P0DOX5|IGG1_HUMAN/sp|P01857|IGHG1_HUMAN	299/180	FALSE
20200615_serum_NGlycP_1hDIA_rep3.mzML	937.475	952.711	-15.2361	EEQYJSTYR	EEQYJSTYR	(N(N(H(N)(H(N))(H(N)))))	H(3)N(5)	5	3	897.694	31348200	1.69597e+07	0.00694324	sp|P0DOX5|IGG1_HUMAN/sp|P01857|IGHG1_HUMAN	299/180	FALSE
20200615_serum_NGlycP_1hDIA_rep1.mzML	908.492	951.436	-42.9444	EEQYJSTYR	EEQYJSTYR	(N(N(H(N)(H(N))(H(N)))))	H(3)N(5)	5	3	897.694	27566000	282286	0.00727507	sp|P0DOX5|IGG1_HUMAN/sp|P01857|IGHG1_HUMAN	299/180	FALSE
20200615_serum_NGlycP_1hDIA_rep3.mzML	936.646	965.326	-28.6797	EEQYJSTYR	EEQYJSTYR	(N(N(H(N)(H(N))(H(N)))))	H(3)N(5)	5	2	1346.04	24124400	2.41663e+07	0.00837437	sp|P0DOX5|IGG1_HUMAN/sp|P01857|IGHG1_HUMAN	299/180	FALSE
20200615_serum_NGlycP_1hDIA_rep1.mzML	937.411	962.886	-25.4749	EEQYJSTYR	EEQYJSTYR	(N(N(H(N)(H(N))(H(N)))))	H(3)N(5)	5	2	1346.04	23535100	2.75552e+07	0.00632012	sp|P0DOX5|IGG1_HUMAN/sp|P01857|IGHG1_HUMAN	299/180	FALSE
20200615_serum_NGlycP_1hDIA_rep2.mzML	904.073	901.606	2.46738	EEQYJSTYR	EEQYJSTYR	(N(N(H(H(N))(H(N(H))))))	H(4)N(4)	5	3	884.019	36235200	1.86531e+08	0.00414176	sp|P0DOX5|IGG1_HUMAN/sp|P01857|IGHG1_HUMAN	299/180	FALSE
20200615_serum_NGlycP_1hDIA_rep3.mzML	909.508	904.694	4.81416	EEQYJSTYR	EEQYJSTYR	(N(N(H(H(N))(H(N(H))))))	H(4)N(4)	5	3	884.019	33076200	170765661	0.00259427	sp|P0DOX5|IGG1_HUMAN/sp|P01857|IGHG1_HUMAN	299/180	FALSE
20200615_serum_NGlycP_1hDIA_rep1.mzML	908.492	903.469	5.02305	EEQYJSTYR	EEQYJSTYR	(N(N(H(H(N))(H(N(H))))))	H(4)N(4)	5	3	884.019	32875900	1.75944e+08	0.00176919	sp|P0DOX5|IGG1_HUMAN/sp|P01857|IGHG1_HUMAN	299/180	FALSE
20200615_serum_NGlycP_1hDIA_rep2.mzML	936.432	898.415	38.0166	EEQYJSTYR	EEQYJSTYR	(N(N(H(H(N))(H(N(H))))))	H(4)N(4)	5	2	1325.52	79193200	3.53712e+06	0.00242365	sp|P0DOX5|IGG1_HUMAN/sp|P01857|IGHG1_HUMAN	299/180	FALSE
20200615_serum_NGlycP_1hDIA_rep3.mzML	937.564	901.659	35.9055	EEQYJSTYR	EEQYJSTYR	(N(N(H(H(N))(H(N(H))))))	H(4)N(4)	5	2	1325.52	71848100	2.27613e+06	0.00206932	sp|P0DOX5|IGG1_HUMAN/sp|P01857|IGHG1_HUMAN	299/180	FALSE
20200615_serum_NGlycP_1hDIA_rep1.mzML	895.082	900.413	-5.33055	EEQYJSTYR	EEQYJSTYR	(N(N(H(H(N))(H(N(H))))))	H(4)N(4)	5	2	1325.52	2281340	4.26743e+06	0.00656846	sp|P0DOX5|IGG1_HUMAN/sp|P01857|IGHG1_HUMAN	299/180	FALSE
20200615_serum_NGlycP_1hDIA_rep2.mzML	956.379	944.608	11.7707	EEQYJSTYR	EEQYJSTYR	(N(F)(N(H(N)(H(N))(H(N)))))	F(1)H(3)N(5)	5	3	946.38	31231300	1.8291e+08	0.00312731	sp|P0DOX5|IGG1_HUMAN/sp|P01857|IGHG1_HUMAN	299/180	FALSE
20200615_serum_NGlycP_1hDIA_rep1.mzML	878.696	945.139	-66.4427	EEQYJSTYR	EEQYJSTYR	(N(F)(N(H(N)(H(N))(H(N)))))	F(1)H(3)N(5)	5	3	946.38	2889120	86616.6	0.00546244	sp|P0DOX5|IGG1_HUMAN/sp|P01857|IGHG1_HUMAN	299/180	FALSE
20200615_serum_NGlycP_1hDIA_rep3.mzML	950.844	953.71	-2.86564	EEQYJSTYR	EEQYJSTYR	(N(F)(N(H(N)(H(N))(H(N)))))	F(1)H(3)N(5)	5	2	1419.07	34267500	225123264	0.00483294	sp|P0DOX5|IGG1_HUMAN/sp|P01857|IGHG1_HUMAN	299/180	FALSE
20200615_serum_NGlycP_1hDIA_rep1.mzML	952.019	952.386	-0.366608	EEQYJSTYR	EEQYJSTYR	(N(F)(N(H(N)(H(N))(H(N)))))	F(1)H(3)N(5)	5	2	1419.07	26163000	1.49712e+08	0.00678954	sp|P0DOX5|IGG1_HUMAN/sp|P01857|IGHG1_HUMAN	299/180	FALSE
20200615_serum_NGlycP_1hDIA_rep2.mzML	956.379	916.794	39.5852	EEQYJSTYR	EEQYJSTYR	(N(F)(N(H(H(N))(H(N(H))))))	F(1)H(4)N(4)	5	3	932.705	14935100	1.30605e+07	0.00436009	sp|P0DOX5|IGG1_HUMAN/sp|P01857|IGHG1_HUMAN	299/180	FALSE
20200615_serum_NGlycP_1hDIA_rep3.mzML	956.158	919.449	36.7094	EEQYJSTYR	EEQYJSTYR	(N(F)(N(H(H(N))(H(N(H))))))	F(1)H(4)N(4)	5	3	932.705	20197900	9.09144e+06	0.00816978	sp|P0DOX5|IGG1_HUMAN/sp|P01857|IGHG1_HUMAN	299/180	FALSE
20200615_serum_NGlycP_1hDIA_rep3.mzML	952.489	925.058	27.4308	EEQYJSTYR	EEQYJSTYR	(N(F)(N(H(H(N))(H(N(H))))))	F(1)H(4)N(4)	5	2	1398.55	723325	7.30944e+06	0.000688438	sp|P0DOX5|IGG1_HUMAN/sp|P01857|IGHG1_HUMAN	299/180	FALSE
20200615_serum_NGlycP_1hDIA_rep1.mzML	884.763	924.027	-39.2638	EEQYJSTYR	EEQYJSTYR	(N(F)(N(H(H(N))(H(N(H))))))	F(1)H(4)N(4)	5	2	1398.55	1650360	2.65635e+07	0.00721974	sp|P0DOX5|IGG1_HUMAN/sp|P01857|IGHG1_HUMAN	299/180	FALSE
20200615_serum_NGlycP_1hDIA_rep2.mzML	956.379	945.932	10.4468	EEQYJSTYR	EEQYJSTYR	(N(N(H(N)(H(N))(H(N(H))))))	H(4)N(5)	5	3	951.712	11694600	1.63745e+07	0.00128251	sp|P0DOX5|IGG1_HUMAN/sp|P01857|IGHG1_HUMAN	299/180	FALSE
20200615_serum_NGlycP_1hDIA_rep3.mzML	882.805	947.59	-64.7854	EEQYJSTYR	EEQYJSTYR	(N(N(H(N)(H(N))(H(N(H))))))	H(4)N(5)	5	3	951.712	2293860	203742	0.00252202	sp|P0DOX5|IGG1_HUMAN/sp|P01857|IGHG1_HUMAN	299/180	FALSE
20200615_serum_NGlycP_1hDIA_rep1.mzML	957.49	946.399	11.0908	EEQYJSTYR	EEQYJSTYR	(N(N(H(N)(H(N))(H(N(H))))))	H(4)N(5)	5	3	951.712	17228000	1.90979e+07	0.00365457	sp|P0DOX5|IGG1_HUMAN/sp|P01857|IGHG1_HUMAN	299/180	FALSE
20200615_serum_NGlycP_1hDIA_rep3.mzML	950.844	937.264	13.5805	EEQYJSTYR	EEQYJSTYR	(N(N(H(N)(H(N))(H(N(H))))))	H(4)N(5)	5	2	1427.06	20039600	3.53518e+07	0.00606473	sp|P0DOX5|IGG1_HUMAN/sp|P01857|IGHG1_HUMAN	299/180	FALSE
20200615_serum_NGlycP_1hDIA_rep1.mzML	952.019	936.189	15.8303	EEQYJSTYR	EEQYJSTYR	(N(N(H(N)(H(N))(H(N(H))))))	H(4)N(5)	5	2	1427.06	15957000	4.19407e+07	0.0087927	sp|P0DOX5|IGG1_HUMAN/sp|P01857|IGHG1_HUMAN	299/180	FALSE
20200615_serum_NGlycP_1hDIA_rep2.mzML	901.493	890.13	11.363	EEQYJSTYR	EEQYJSTYR	(N(N(H(H(N(H)))(H(N(H))))))	H(5)N(4)	5	2	1406.55	9923720	2.23181e+08	0.00198529	sp|P0DOX5|IGG1_HUMAN/sp|P01857|IGHG1_HUMAN	299/180	FALSE
20200615_serum_NGlycP_1hDIA_rep1.mzML	880.537	892.285	-11.7485	EEQYJSTYR	EEQYJSTYR	(N(N(H(H(N(H)))(H(N(H))))))	H(5)N(4)	5	2	1406.55	880923	2.16704e+06	0.000709342	sp|P0DOX5|IGG1_HUMAN/sp|P01857|IGHG1_HUMAN	299/180	FALSE
20200615_serum_NGlycP_1hDIA_rep1.mzML	954.984	911.979	43.0047	EEQYJSTYR	EEQYJSTYR	(N(F)(N(H(H(N(H)))(H(N(H))))))	F(1)H(5)N(4)	5	3	986.723	7804350	5.0998e+06	0.00372598	sp|P0DOX5|IGG1_HUMAN/sp|P01857|IGHG1_HUMAN	299/180	FALSE
20200615_serum_NGlycP_1hDIA_rep1.mzML	891.419	934.62	-43.2007	EEQYJSTYR	EEQYJSTYR	(N(F)(N(H(H(N(H)))(H(N(H))))))	F(1)H(5)N(4)	5	2	1479.58	1865960	2.856e+07	0.00949525	sp|P0DOX5|IGG1_HUMAN/sp|P01857|IGHG1_HUMAN	299/180	FALSE
20200615_serum_NGlycP_1hDIA_rep2.mzML	922.994	889.871	33.1232	EEQYJSTYR	EEQYJSTYR	(N(F)(N(H(H(N(H)))(H(N(F))))))	F(2)H(4)N(4)	5	3	981.391	67255100	704774	0.00971216	sp|P0DOX5|IGG1_HUMAN/sp|P01857|IGHG1_HUMAN	299/180	FALSE
20200615_serum_NGlycP_1hDIA_rep3.mzML	924.7	893.291	31.4086	EEQYJSTYR	EEQYJSTYR	(N(F)(N(H(H(N(H)))(H(N(F))))))	F(2)H(4)N(4)	5	3	981.391	66020000	640527	0.00957691	sp|P0DOX5|IGG1_HUMAN/sp|P01857|IGHG1_HUMAN	299/180	FALSE
20200615_serum_NGlycP_1hDIA_rep1.mzML	924.658	892.019	32.6392	EEQYJSTYR	EEQYJSTYR	(N(F)(N(H(H(N(H)))(H(N(F))))))	F(2)H(4)N(4)	5	3	981.391	67426000	840153	0.00961428	sp|P0DOX5|IGG1_HUMAN/sp|P01857|IGHG1_HUMAN	299/180	FALSE
20200615_serum_NGlycP_1hDIA_rep2.mzML	951.581	949.721	1.85959	EEQYJSTYR	EEQYJSTYR	(N(F)(N(H(N)(H(N))(H(N(H))))))	F(1)H(4)N(5)	5	3	1000.4	38766900	3.93177e+08	0.00864191	sp|P0DOX5|IGG1_HUMAN/sp|P01857|IGHG1_HUMAN	299/180	FALSE
20200615_serum_NGlycP_1hDIA_rep3.mzML	949.905	951.237	-1.33216	EEQYJSTYR	EEQYJSTYR	(N(F)(N(H(N)(H(N))(H(N(H))))))	F(1)H(4)N(5)	5	3	1000.4	44387500	4.55616e+08	0.00590519	sp|P0DOX5|IGG1_HUMAN/sp|P01857|IGHG1_HUMAN	299/180	FALSE
20200615_serum_NGlycP_1hDIA_rep1.mzML	952.026	950.006	2.0202	EEQYJSTYR	EEQYJSTYR	(N(F)(N(H(N)(H(N))(H(N(H))))))	F(1)H(4)N(5)	5	3	1000.4	42130400	3.62248e+08	0.00544553	sp|P0DOX5|IGG1_HUMAN/sp|P01857|IGHG1_HUMAN	299/180	FALSE
20200615_serum_NGlycP_1hDIA_rep2.mzML	952.078	960.792	-8.71445	EEQYJSTYR	EEQYJSTYR	(N(F)(N(H(N)(H(N))(H(N(H))))))	F(1)H(4)N(5)	5	2	1500.09	20680600	1.80968e+08	0.00718143	sp|P0DOX5|IGG1_HUMAN/sp|P01857|IGHG1_HUMAN	299/180	FALSE
20200615_serum_NGlycP_1hDIA_rep1.mzML	952.026	961.551	-9.52495	EEQYJSTYR	EEQYJSTYR	(N(N(H(N)(H(N(H)))(H(N(H))))))	H(5)N(5)	5	3	1005.73	28540000	13224377	0.00865558	sp|P0DOX5|IGG1_HUMAN/sp|P01857|IGHG1_HUMAN	299/180	FALSE
20200615_serum_NGlycP_1hDIA_rep3.mzML	1131.3	1153.05	-21.751	EEQYJSTYR	EEQYJSTYR	(N(F)(N(H(H(N))(H(N(H(A)))))))	A(1)F(1)H(4)N(4)	5	3	1029.74	8775720	7.35828e+07	0.0020323	sp|P0DOX5|IGG1_HUMAN/sp|P01857|IGHG1_HUMAN	299/180	FALSE
20200615_serum_NGlycP_1hDIA_rep1.mzML	1112.25	1149.1	-36.851	EEQYJSTYR	EEQYJSTYR	(N(F)(N(H(H(N))(H(N(H(A)))))))	A(1)F(1)H(4)N(4)	5	3	1029.74	3637780	86471.1	0.00343873	sp|P0DOX5|IGG1_HUMAN/sp|P01857|IGHG1_HUMAN	299/180	FALSE
20200615_serum_NGlycP_1hDIA_rep1.mzML	1112.26	1140.42	-28.1632	EEQYJSTYR	EEQYJSTYR	(N(N(H(H(N(H)))(H(N(H(A)))))))	A(1)H(5)N(4)	5	3	1035.07	4113850	5.93448e+07	0.00336171	sp|P0DOX5|IGG1_HUMAN/sp|P01857|IGHG1_HUMAN	299/180	FALSE
20200615_serum_NGlycP_1hDIA_rep1.mzML	1115.32	1143.85	-28.5296	EEQYJSTYR	EEQYJSTYR	(N(N(H(H(N(H)))(H(N(H(A)))))))	A(1)H(5)N(4)	5	2	1552.1	2097670	19994984	0.00527529	sp|P0DOX5|IGG1_HUMAN/sp|P01857|IGHG1_HUMAN	299/180	FALSE
20200615_serum_NGlycP_1hDIA_rep2.mzML	949.587	966.031	-16.4436	EEQYJSTYR	EEQYJSTYR	(N(F)(N(H(N)(H(N(H)))(H(N(H))))))	F(1)H(5)N(5)	5	3	1054.42	9722710	7.29947e+07	0.0024119	sp|P0DOX5|IGG1_HUMAN/sp|P01857|IGHG1_HUMAN	299/180	FALSE
20200615_serum_NGlycP_1hDIA_rep3.mzML	948.409	967.778	-19.369	EEQYJSTYR	EEQYJSTYR	(N(F)(N(H(N)(H(N(H)))(H(N(H))))))	F(1)H(5)N(5)	5	3	1054.42	10193000	8.70708e+07	0.00205152	sp|P0DOX5|IGG1_HUMAN/sp|P01857|IGHG1_HUMAN	299/180	FALSE
20200615_serum_NGlycP_1hDIA_rep1.mzML	949.94	965.104	-15.164	EEQYJSTYR	EEQYJSTYR	(N(F)(N(H(N)(H(N(H)))(H(N(H))))))	F(1)H(5)N(5)	5	3	1054.42	10453400	7.67495e+07	0.00420235	sp|P0DOX5|IGG1_HUMAN/sp|P01857|IGHG1_HUMAN	299/180	FALSE
20200615_serum_NGlycP_1hDIA_rep2.mzML	935.652	947.101	-11.4489	EEQYJSTYR	EEQYJSTYR	(N(F)(N(H(N)(H(N(H)))(H(N(H))))))	F(1)H(5)N(5)	5	2	1581.12	7868110	1.84299e+07	0.00288528	sp|P0DOX5|IGG1_HUMAN/sp|P01857|IGHG1_HUMAN	299/180	FALSE
20200615_serum_NGlycP_1hDIA_rep1.mzML	959.147	947.51	11.6368	EEQYJSTYR	EEQYJSTYR	(N(F)(N(H(N)(H(N(H)))(H(N(H))))))	F(1)H(5)N(5)	5	2	1581.12	323888	1.88235e+06	0.00853356	sp|P0DOX5|IGG1_HUMAN/sp|P01857|IGHG1_HUMAN	299/180	FALSE
20200615_serum_NGlycP_1hDIA_rep2.mzML	1129.13	1142.34	-13.2133	EEQYJSTYR	EEQYJSTYR	(N(F)(N(H(H(N(H)))(H(N(H(A)))))))	A(1)F(1)H(5)N(4)	5	3	1083.75	68668100	6.31297e+08	0.00176207	sp|P0DOX5|IGG1_HUMAN/sp|P01857|IGHG1_HUMAN	299/180	FALSE
20200615_serum_NGlycP_1hDIA_rep3.mzML	1127.74	1142.4	-14.6562	EEQYJSTYR	EEQYJSTYR	(N(F)(N(H(H(N(H)))(H(N(H(A)))))))	A(1)F(1)H(5)N(4)	5	3	1083.75	62785500	7.12264e+08	0.0015767	sp|P0DOX5|IGG1_HUMAN/sp|P01857|IGHG1_HUMAN	299/180	FALSE
20200615_serum_NGlycP_1hDIA_rep1.mzML	1118.08	1136.35	-18.2747	EEQYJSTYR	EEQYJSTYR	(N(F)(N(H(H(N(H)))(H(N(H(A)))))))	A(1)F(1)H(5)N(4)	5	3	1083.75	69850700	7.09789e+08	0.00119122	sp|P0DOX5|IGG1_HUMAN/sp|P01857|IGHG1_HUMAN	299/180	FALSE
20200615_serum_NGlycP_1hDIA_rep2.mzML	1129.13	1145.37	-16.2418	EEQYJSTYR	EEQYJSTYR	(N(F)(N(H(H(N(H)))(H(N(H(H)(F)))))))	F(2)H(6)N(4)	5	3	1089.43	61071100	128487759	0.00758752	sp|P0DOX5|IGG1_HUMAN/sp|P01857|IGHG1_HUMAN	299/180	FALSE
20200615_serum_NGlycP_1hDIA_rep3.mzML	1127.74	1145.28	-17.5425	EEQYJSTYR	EEQYJSTYR	(N(F)(N(H(H(N(H)))(H(N(H(H)(F)))))))	F(2)H(6)N(4)	5	3	1089.43	57265300	1.20483e+08	0.00141623	sp|P0DOX5|IGG1_HUMAN/sp|P01857|IGHG1_HUMAN	299/180	FALSE
20200615_serum_NGlycP_1hDIA_rep1.mzML	1118.02	1139.81	-21.79	EEQYJSTYR	EEQYJSTYR	(N(F)(N(H(H(N(H)))(H(N(H(H)(F)))))))	F(2)H(6)N(4)	5	3	1089.43	63341300	1.55036e+08	0.00333908	sp|P0DOX5|IGG1_HUMAN/sp|P01857|IGHG1_HUMAN	299/180	FALSE
20200615_serum_NGlycP_1hDIA_rep1.mzML	1142.09	1171.15	-29.058	EEQYJSTYR	EEQYJSTYR	(N(F)(N(H(H(N(H)(F)))(H(N(H(N(H))))))))	F(2)H(6)N(5)	5	3	1157.12	1669140	4.84979e+06	0.00728062	sp|P0DOX5|IGG1_HUMAN/sp|P01857|IGHG1_HUMAN	299/180	FALSE
20200615_serum_NGlycP_1hDIA_rep2.mzML	908.766	914.805	-6.03928	EEQYJSTYR	EEQYJSTYR	(N(F)(N(H(H)(H(N(H))))))	F(1)H(4)N(3)	5	2	1297.01	2870840	1.04873e+07	0.00427705	sp|P0DOX5|IGG1_HUMAN/sp|P01857|IGHG1_HUMAN	299/180	FALSE
20200615_serum_NGlycP_1hDIA_rep3.mzML	914.282	917.518	-3.23565	EEQYJSTYR	EEQYJSTYR	(N(F)(N(H(H)(H(N(H))))))	F(1)H(4)N(3)	5	2	1297.01	2735850	1.07041e+07	0.00738182	sp|P0DOX5|IGG1_HUMAN/sp|P01857|IGHG1_HUMAN	299/180	FALSE
20200615_serum_NGlycP_1hDIA_rep2.mzML	908.765	921.907	-13.1423	EEQYJSTYR	EEQYJSTYR	(N(N(H(X)(H(N)(N(H))))))	H(3)N(4)X(1)	5	2	1310.52	2299290	1.0702e+06	0.00577552	sp|P0DOX5|IGG1_HUMAN/sp|P01857|IGHG1_HUMAN	299/180	TRUE
20200615_serum_NGlycP_1hDIA_rep3.mzML	914.281	924.409	-10.1284	EEQYJSTYR	EEQYJSTYR	(N(N(H(X)(H(N)(N(H))))))	H(3)N(4)X(1)	5	2	1310.52	2546600	649388	0.00654822	sp|P0DOX5|IGG1_HUMAN/sp|P01857|IGHG1_HUMAN	299/180	TRUE
20200615_serum_NGlycP_1hDIA_rep1.mzML	913.339	923.372	-10.0326	EEQYJSTYR	EEQYJSTYR	(N(N(H(X)(H(N)(N(H))))))	H(3)N(4)X(1)	5	2	1310.52	2255760	610266	0.00811947	sp|P0DOX5|IGG1_HUMAN/sp|P01857|IGHG1_HUMAN	299/180	TRUE
20200615_serum_NGlycP_1hDIA_rep3.mzML	936.646	895.061	41.5846	EEQYJSTYR	EEQYJSTYR	(N(F)(N(H(X)(H(H(H(H)))))))	F(1)H(5)N(2)X(1)	5	2	1342.52	29761700	2.46206e+06	0.00792706	sp|P0DOX5|IGG1_HUMAN/sp|P01857|IGHG1_HUMAN	299/180	TRUE
20200615_serum_NGlycP_1hDIA_rep3.mzML	912.009	940.87	-28.8605	EEQYJSTYR	EEQYJSTYR	(N(N(H(H)(X)(H(N)(N(F))))))	F(1)H(3)N(4)X(1)	5	2	1383.55	9682700	905022	0.00900723	sp|P0DOX5|IGG1_HUMAN/sp|P01857|IGHG1_HUMAN	299/180	TRUE
20200615_serum_NGlycP_1hDIA_rep2.mzML	1129.45	1126.24	3.20887	EEQYJSTYR	EEQYJSTYR	(N(N(H(H(N(H)))(H(N(F)(H(A)))))))	A(1)F(1)H(5)N(4)	5	2	1625.13	6134720	239932538	0.0055907	sp|P0DOX5|IGG1_HUMAN/sp|P01857|IGHG1_HUMAN	299/180	FALSE
20200615_serum_NGlycP_1hDIA_rep3.mzML	1129.01	1125.75	3.26207	EEQYJSTYR	EEQYJSTYR	(N(N(H(H(N(H)))(H(N(F)(H(A)))))))	A(1)F(1)H(5)N(4)	5	2	1625.13	6832050	2.29972e+08	0.007127	sp|P0DOX5|IGG1_HUMAN/sp|P01857|IGHG1_HUMAN	299/180	FALSE
20200615_serum_NGlycP_1hDIA_rep2.mzML	3147.32	3139.91	7.41255	EGDHEFLEVPEAQEDVEATFPVHQPGJYSCSYR	EGDHEFLEVPEAQEDVEATFPVHQPGJYSC[160]SYR	(N(N(H(H(N(H(A))))(H(N(H(A)))))))	A(2)H(5)N(4)	27	5	1209.09	5008490	1.57535e+07	0.00316794	sp|P04217|A1BG_HUMAN	179	FALSE
20200615_serum_NGlycP_1hDIA_rep3.mzML	3139.84	3130.77	9.07256	EGDHEFLEVPEAQEDVEATFPVHQPGJYSCSYR	EGDHEFLEVPEAQEDVEATFPVHQPGJYSC[160]SYR	(N(N(H(H(N(H(A))))(H(N(H(A)))))))	A(2)H(5)N(4)	27	5	1209.09	4626390	1.57004e+07	0.00412917	sp|P04217|A1BG_HUMAN	179	FALSE
20200615_serum_NGlycP_1hDIA_rep1.mzML	3144.24	3138.26	5.98328	EGDHEFLEVPEAQEDVEATFPVHQPGJYSCSYR	EGDHEFLEVPEAQEDVEATFPVHQPGJYSC[160]SYR	(N(N(H(H(N(H(A))))(H(N(H(A)))))))	A(2)H(5)N(4)	27	5	1209.09	5131290	2.54247e+07	0.00200236	sp|P04217|A1BG_HUMAN	179	FALSE
20200615_serum_NGlycP_1hDIA_rep2.mzML	3147.89	3146.01	1.88258	EGDHEFLEVPEAQEDVEATFPVHQPGJYSCSYR	EGDHEFLEVPEAQEDVEATFPVHQPGJYSC[160]SYR	(N(N(H(H(N(H(A))))(H(N(H(A)))))))	A(2)H(5)N(4)	27	4	1511.12	3504490	5.67896e+07	0.00687931	sp|P04217|A1BG_HUMAN	179	FALSE
20200615_serum_NGlycP_1hDIA_rep3.mzML	3139.26	3136.75	2.50544	EGDHEFLEVPEAQEDVEATFPVHQPGJYSCSYR	EGDHEFLEVPEAQEDVEATFPVHQPGJYSC[160]SYR	(N(N(H(H(N(H(A))))(H(N(H(A)))))))	A(2)H(5)N(4)	27	4	1511.12	2933110	3.91104e+07	0.00882022	sp|P04217|A1BG_HUMAN	179	FALSE
20200615_serum_NGlycP_1hDIA_rep1.mzML	3144.82	3144.37	0.445078	EGDHEFLEVPEAQEDVEATFPVHQPGJYSCSYR	EGDHEFLEVPEAQEDVEATFPVHQPGJYSC[160]SYR	(N(N(H(H(N(H(A))))(H(N(H(A)))))))	A(2)H(5)N(4)	27	4	1511.12	3289460	58337954	0.0038076	sp|P04217|A1BG_HUMAN	179	FALSE
20200615_serum_NGlycP_1hDIA_rep3.mzML	1988.87	2000.71	-11.8355	EGHFYYJISEVK	EGHFYYJISEVK	(N(F)(N(H(H(N(H(A))))(H(N(H))(N(H))))))	A(1)F(1)H(6)N(5)	7	3	1304.19	348096	5.872e+06	0.00577107	sp|P55058|PLTP_HUMAN	64	FALSE
20200615_serum_NGlycP_1hDIA_rep2.mzML	2662.24	2693.01	-30.7694	EGYSJISYIVVNHQGISSR	EGYSJISYIVVNHQGISSR	(N(N(H(H(N(H(A))))(H(N(H(A)))))))	A(2)H(5)N(4)	5	4	1082.71	869893	6.28389e+06	0.000519413	sp|P49908|SEPP1_HUMAN	83	FALSE
20200615_serum_NGlycP_1hDIA_rep3.mzML	2657	2686.67	-29.674	EGYSJISYIVVNHQGISSR	EGYSJISYIVVNHQGISSR	(N(N(H(H(N(H(A))))(H(N(H(A)))))))	A(2)H(5)N(4)	5	4	1082.71	879939	5.97116e+06	0.00112338	sp|P49908|SEPP1_HUMAN	83	FALSE
20200615_serum_NGlycP_1hDIA_rep1.mzML	2660.08	2692.97	-32.8867	EGYSJISYIVVNHQGISSR	EGYSJISYIVVNHQGISSR	(N(N(H(H(N(H(A))))(H(N(H(A)))))))	A(2)H(5)N(4)	5	4	1082.71	1191980	6.97013e+06	0.00073873	sp|P49908|SEPP1_HUMAN	83	FALSE
20200615_serum_NGlycP_1hDIA_rep2.mzML	2662.82	2711.6	-48.7758	EGYSJISYIVVNHQGISSR	EGYSJISYIVVNHQGISSR	(N(N(H(H(N(H(A))))(H(N(H(A)))))))	A(2)H(5)N(4)	5	3	1443.28	876833	13546683	0.000325775	sp|P49908|SEPP1_HUMAN	83	FALSE
20200615_serum_NGlycP_1hDIA_rep3.mzML	2657.12	2705.21	-48.0929	EGYSJISYIVVNHQGISSR	EGYSJISYIVVNHQGISSR	(N(N(H(H(N(H(A))))(H(N(H(A)))))))	A(2)H(5)N(4)	5	3	1443.28	848301	1.25266e+07	0.000315368	sp|P49908|SEPP1_HUMAN	83	FALSE
20200615_serum_NGlycP_1hDIA_rep1.mzML	2661.33	2710.94	-49.6079	EGYSJISYIVVNHQGISSR	EGYSJISYIVVNHQGISSR	(N(N(H(H(N(H(A))))(H(N(H(A)))))))	A(2)H(5)N(4)	5	3	1443.28	825436	1.34993e+07	0.000252687	sp|P49908|SEPP1_HUMAN	83	FALSE
20200615_serum_NGlycP_1hDIA_rep3.mzML	2067.02	2111.59	-44.5733	EHEGAIYPDJTTDFQR	EHEGAIYPDJTTDFQR	(N(N(H(H(N(H(A))))(H(N(H(A)))))))	A(2)H(5)N(4)	10	5	820.328	318068	608901	0.00944368	sp|P00450|CERU_HUMAN	138	FALSE
20200615_serum_NGlycP_1hDIA_rep2.mzML	2068.18	2098.04	-29.858	EHEGAIYPDJTTDFQR	EHEGAIYPDJTTDFQR	(N(N(H(H(N(H(A))))(H(N(H(A)))))))	A(2)H(5)N(4)	10	4	1025.16	9212300	2.1957e+07	0.00124017	sp|P00450|CERU_HUMAN	138	FALSE
20200615_serum_NGlycP_1hDIA_rep3.mzML	2065.64	2096.41	-30.7714	EHEGAIYPDJTTDFQR	EHEGAIYPDJTTDFQR	(N(N(H(H(N(H(A))))(H(N(H(A)))))))	A(2)H(5)N(4)	10	4	1025.16	8892360	3.57876e+07	0.00185315	sp|P00450|CERU_HUMAN	138	FALSE
20200615_serum_NGlycP_1hDIA_rep1.mzML	2065.32	2092.32	-27.0033	EHEGAIYPDJTTDFQR	EHEGAIYPDJTTDFQR	(N(N(H(H(N(H(A))))(H(N(H(A)))))))	A(2)H(5)N(4)	10	4	1025.16	7194070	3.47961e+07	0.00131149	sp|P00450|CERU_HUMAN	138	FALSE
20200615_serum_NGlycP_1hDIA_rep2.mzML	2068.2	2104.22	-36.0208	EHEGAIYPDJTTDFQR	EHEGAIYPDJTTDFQR	(N(N(H(H(N(H(A))))(H(N(H(A)))))))	A(2)H(5)N(4)	10	3	1366.54	37497200	4.77231e+08	0.00233383	sp|P00450|CERU_HUMAN	138	FALSE
20200615_serum_NGlycP_1hDIA_rep3.mzML	2065.7	2102.81	-37.107	EHEGAIYPDJTTDFQR	EHEGAIYPDJTTDFQR	(N(N(H(H(N(H(A))))(H(N(H(A)))))))	A(2)H(5)N(4)	10	3	1366.54	31559200	379601769	0.00198683	sp|P00450|CERU_HUMAN	138	FALSE
20200615_serum_NGlycP_1hDIA_rep1.mzML	2064.89	2098.31	-33.4158	EHEGAIYPDJTTDFQR	EHEGAIYPDJTTDFQR	(N(N(H(H(N(H(A))))(H(N(H(A)))))))	A(2)H(5)N(4)	10	3	1366.54	25900200	2.71542e+08	0.00179784	sp|P00450|CERU_HUMAN	138	FALSE
20200615_serum_NGlycP_1hDIA_rep2.mzML	1775.38	1772.88	2.50205	EHEGAIYPDJTTDFQR	EHEGAIYPDJTTDFQR	(N(N(H(H(N(H)))(H(N(H(A)))))))	A(1)H(5)N(4)	10	4	952.385	275362	1.06882e+07	0.00196225	sp|P00450|CERU_HUMAN	138	FALSE
20200615_serum_NGlycP_1hDIA_rep3.mzML	1782.45	1762.04	20.4069	EHEGAIYPDJTTDFQR	EHEGAIYPDJTTDFQR	(N(N(H(H(N(H)))(H(N(H(A)))))))	A(1)H(5)N(4)	10	4	952.385	414434	9.22907e+06	0.00431319	sp|P00450|CERU_HUMAN	138	FALSE
20200615_serum_NGlycP_1hDIA_rep1.mzML	1774.17	1769.31	4.86444	EHEGAIYPDJTTDFQR	EHEGAIYPDJTTDFQR	(N(N(H(H(N(H)))(H(N(H(A)))))))	A(1)H(5)N(4)	10	4	952.385	335480	7.50344e+06	0.00139362	sp|P00450|CERU_HUMAN	138	FALSE
20200615_serum_NGlycP_1hDIA_rep2.mzML	1775.71	1759.17	16.5443	EHEGAIYPDJTTDFQR	EHEGAIYPDJTTDFQR	(N(N(H(H(N(H)))(H(N(H(A)))))))	A(1)H(5)N(4)	10	3	1269.51	6590700	5.3572e+07	0.00893756	sp|P00450|CERU_HUMAN	138	FALSE
20200615_serum_NGlycP_1hDIA_rep3.mzML	1780.1	1750.61	29.4929	EHEGAIYPDJTTDFQR	EHEGAIYPDJTTDFQR	(N(N(H(H(N(H)))(H(N(H(A)))))))	A(1)H(5)N(4)	10	3	1269.51	7392710	6.42465e+07	0.00579784	sp|P00450|CERU_HUMAN	138	FALSE
20200615_serum_NGlycP_1hDIA_rep1.mzML	1775.31	1752.14	23.1657	EHEGAIYPDJTTDFQR	EHEGAIYPDJTTDFQR	(N(N(H(H(N(H)))(H(N(H(A)))))))	A(1)H(5)N(4)	10	3	1269.51	5960130	5.15767e+07	0.00310592	sp|P00450|CERU_HUMAN	138	FALSE
20200615_serum_NGlycP_1hDIA_rep2.mzML	2049.86	2084.79	-34.9284	EHEGAIYPDJTTDFQR	EHEGAIYPDJTTDFQR	(N(F)(N(H(H(N(H(A))))(H(N(H(A)))))))	A(2)F(1)H(5)N(4)	10	4	1061.67	2869830	1.73033e+07	0.00342567	sp|P00450|CERU_HUMAN	138	FALSE
20200615_serum_NGlycP_1hDIA_rep3.mzML	2046.9	2082.47	-35.5744	EHEGAIYPDJTTDFQR	EHEGAIYPDJTTDFQR	(N(F)(N(H(H(N(H(A))))(H(N(H(A)))))))	A(2)F(1)H(5)N(4)	10	4	1061.67	3193430	2.11058e+07	0.00160807	sp|P00450|CERU_HUMAN	138	FALSE
20200615_serum_NGlycP_1hDIA_rep1.mzML	2044.68	2079.59	-34.9137	EHEGAIYPDJTTDFQR	EHEGAIYPDJTTDFQR	(N(F)(N(H(H(N(H(A))))(H(N(H(A)))))))	A(2)F(1)H(5)N(4)	10	4	1061.67	3482590	1.65861e+07	0.0030567	sp|P00450|CERU_HUMAN	138	FALSE
20200615_serum_NGlycP_1hDIA_rep2.mzML	2049.73	2088.28	-38.549	EHEGAIYPDJTTDFQR	EHEGAIYPDJTTDFQR	(N(F)(N(H(H(N(H(A))))(H(N(H(A)))))))	A(2)F(1)H(5)N(4)	10	3	1415.23	10407000	9.95301e+07	0.000935062	sp|P00450|CERU_HUMAN	138	FALSE
20200615_serum_NGlycP_1hDIA_rep3.mzML	2047.92	2086.12	-38.2027	EHEGAIYPDJTTDFQR	EHEGAIYPDJTTDFQR	(N(F)(N(H(H(N(H(A))))(H(N(H(A)))))))	A(2)F(1)H(5)N(4)	10	3	1415.23	9722740	1.2562e+08	0.000768602	sp|P00450|CERU_HUMAN	138	FALSE
20200615_serum_NGlycP_1hDIA_rep1.mzML	2044.6	2082.94	-38.3447	EHEGAIYPDJTTDFQR	EHEGAIYPDJTTDFQR	(N(F)(N(H(H(N(H(A))))(H(N(H(A)))))))	A(2)F(1)H(5)N(4)	10	3	1415.23	11788500	1.23484e+08	0.0011867	sp|P00450|CERU_HUMAN	138	FALSE
20200615_serum_NGlycP_1hDIA_rep3.mzML	2027.36	2064.66	-37.2968	EHEGAIYPDJTTDFQR	EHEGAIYPDJTTDFQR	(N(N(H(H(N(H)(F)))(H(N(H(A)))(N(H(A)))))))	A(2)F(1)H(6)N(5)	10	4	1152.96	363030	2.22975e+06	0.00595471	sp|P00450|CERU_HUMAN	138	FALSE
20200615_serum_NGlycP_1hDIA_rep3.mzML	2372.46	2475.24	-102.776	EHEGAIYPDJTTDFQR	EHEGAIYPDJTTDFQR	(N(N(H(H(N(F)(H(A))))(H(N(H(A)))(N(H(A)))))))	A(3)F(1)H(6)N(5)	10	4	1225.73	1777800	1.11519e+07	0.00936327	sp|P00450|CERU_HUMAN	138	FALSE
20200615_serum_NGlycP_1hDIA_rep1.mzML	2367.76	2474.32	-106.558	EHEGAIYPDJTTDFQR	EHEGAIYPDJTTDFQR	(N(N(H(H(N(F)(H(A))))(H(N(H(A)))(N(H(A)))))))	A(3)F(1)H(6)N(5)	10	4	1225.73	1557380	8.64076e+06	0.0020403	sp|P00450|CERU_HUMAN	138	FALSE
20200615_serum_NGlycP_1hDIA_rep2.mzML	2369.15	2452.56	-83.4143	EHEGAIYPDJTTDFQR	EHEGAIYPDJTTDFQR	(N(N(H(H(N(F)(H(A))))(H(N(H(A)))(N(H(A)))))))	A(3)F(1)H(6)N(5)	10	3	1633.97	886849	19856846	0.00730293	sp|P00450|CERU_HUMAN	138	FALSE
20200615_serum_NGlycP_1hDIA_rep1.mzML	2365.74	2449.95	-84.2065	EHEGAIYPDJTTDFQR	EHEGAIYPDJTTDFQR	(N(N(H(H(N(F)(H(A))))(H(N(H(A)))(N(H(A)))))))	A(3)F(1)H(6)N(5)	10	3	1633.97	1061890	1.96429e+07	0.0036194	sp|P00450|CERU_HUMAN	138	FALSE
20200615_serum_NGlycP_1hDIA_rep1.mzML	1775.31	1844.82	-69.5087	EHEGAIYPDJTTDFQR	EHEGAIYPDJTTDFQR	(N(N(H(H(N(H(F))))(H(N(H(F)))))))	F(2)H(5)N(4)	10	3	1269.85	4777150	5.57618e+07	0.00532432	sp|P00450|CERU_HUMAN	138	FALSE
20200615_serum_NGlycP_1hDIA_rep2.mzML	1763.45	1748.42	15.0265	EHEGAIYPDJTTDFQR	EHEGAIYPDJTTDFQR	(N(F)(N(H(H(N(H)))(H(N(H(A)))))))	A(1)F(1)H(5)N(4)	10	3	1318.2	1037140	1.24802e+07	0.00185759	sp|P00450|CERU_HUMAN	138	FALSE
20200615_serum_NGlycP_1hDIA_rep3.mzML	1769.6	1744.18	25.4172	EHEGAIYPDJTTDFQR	EHEGAIYPDJTTDFQR	(N(F)(N(H(H(N(H)))(H(N(H(A)))))))	A(1)F(1)H(5)N(4)	10	3	1318.2	1576740	1.76702e+07	0.0032381	sp|P00450|CERU_HUMAN	138	FALSE
20200615_serum_NGlycP_1hDIA_rep1.mzML	1768.75	1742.8	25.9502	EHEGAIYPDJTTDFQR	EHEGAIYPDJTTDFQR	(N(F)(N(H(H(N(H)))(H(N(H(A)))))))	A(1)F(1)H(5)N(4)	10	3	1318.2	1545710	1.76594e+07	0.00251795	sp|P00450|CERU_HUMAN	138	FALSE
20200615_serum_NGlycP_1hDIA_rep2.mzML	2068.78	2090.14	-21.3635	EHEGAIYPDJTTDFQR	EHEGAIYPDJTTDFQR	(N(F)(N(H(H(N(H(A))))(H(N(F)(H(A)))))))	A(2)F(2)H(5)N(4)	10	3	1463.92	941555	2.02272e+06	0.000894741	sp|P00450|CERU_HUMAN	138	FALSE
20200615_serum_NGlycP_1hDIA_rep3.mzML	2064.36	2088.12	-23.7554	EHEGAIYPDJTTDFQR	EHEGAIYPDJTTDFQR	(N(F)(N(H(H(N(H(A))))(H(N(F)(H(A)))))))	A(2)F(2)H(5)N(4)	10	3	1463.92	938241	1.89801e+06	0.00115342	sp|P00450|CERU_HUMAN	138	FALSE
20200615_serum_NGlycP_1hDIA_rep1.mzML	2064.45	2084.74	-20.2924	EHEGAIYPDJTTDFQR	EHEGAIYPDJTTDFQR	(N(F)(N(H(H(N(H(A))))(H(N(F)(H(A)))))))	A(2)F(2)H(5)N(4)	10	3	1463.92	713978	833479	0.00377079	sp|P00450|CERU_HUMAN	138	FALSE
20200615_serum_NGlycP_1hDIA_rep2.mzML	2067.43	2075.76	-8.33216	EHEGAIYPDJTTDFQR	EHEGAIYPDJTTDFQR	(N(N(H(H(N(H(A))))(H(N(H))(N(H(A)))))))	A(2)H(6)N(5)	10	3	1488.25	1559880	4.10745e+06	0.00250775	sp|P00450|CERU_HUMAN	138	FALSE
20200615_serum_NGlycP_1hDIA_rep3.mzML	2064.27	2073.71	-9.43716	EHEGAIYPDJTTDFQR	EHEGAIYPDJTTDFQR	(N(N(H(H(N(H(A))))(H(N(H))(N(H(A)))))))	A(2)H(6)N(5)	10	3	1488.25	1540510	2.52247e+06	0.00109444	sp|P00450|CERU_HUMAN	138	FALSE
20200615_serum_NGlycP_1hDIA_rep1.mzML	2064.06	2070.94	-6.87902	EHEGAIYPDJTTDFQR	EHEGAIYPDJTTDFQR	(N(N(H(H(N(H(A))))(H(N(H))(N(H(A)))))))	A(2)H(6)N(5)	10	3	1488.25	1298590	2.44226e+06	0.00192301	sp|P00450|CERU_HUMAN	138	FALSE
20200615_serum_NGlycP_1hDIA_rep2.mzML	2068.06	2088.63	-20.5711	EHEGAIYPDJTTDFQR	EHEGAIYPDJTTDFQR	(N(F)(N(H(H(N(H(H))))(H(N(H(N(H(N(H))))))))))	F(1)H(8)N(6)	10	3	1518.6	569602	638050	0.000903925	sp|P00450|CERU_HUMAN	138	FALSE
20200615_serum_NGlycP_1hDIA_rep3.mzML	2061.91	2086.49	-24.583	EHEGAIYPDJTTDFQR	EHEGAIYPDJTTDFQR	(N(F)(N(H(H(N(H(H))))(H(N(H(N(H(N(H))))))))))	F(1)H(8)N(6)	10	3	1518.6	402726	22217	0.00305437	sp|P00450|CERU_HUMAN	138	FALSE
20200615_serum_NGlycP_1hDIA_rep1.mzML	2041.62	2083.28	-41.6639	EHEGAIYPDJTTDFQR	EHEGAIYPDJTTDFQR	(N(F)(N(H(H(N(H(H))))(H(N(H(N(H(N(H))))))))))	F(1)H(8)N(6)	10	3	1518.6	218932	499322	0.00218125	sp|P00450|CERU_HUMAN	138	FALSE
20200615_serum_NGlycP_1hDIA_rep1.mzML	2063.27	2078.11	-14.8405	EHEGAIYPDJTTDFQR	EHEGAIYPDJTTDFQR	(N(N(H(H(N(F)(H(A))))(H(N(H))(N(H(A)))))))	A(2)F(1)H(6)N(5)	10	3	1536.94	364062	59457.9	0.00711615	sp|P00450|CERU_HUMAN	138	FALSE
20200615_serum_NGlycP_1hDIA_rep2.mzML	2067.33	2070.56	-3.22843	EHEGAIYPDJTTDFQR	EHEGAIYPDJTTDFQR	(N(F)(N(H(H(N(H)(F)))(H(N(H(A)))(N(H(A)))))))	A(2)F(2)H(6)N(5)	10	3	1585.62	834021	655415	0.00261089	sp|P00450|CERU_HUMAN	138	FALSE
20200615_serum_NGlycP_1hDIA_rep3.mzML	2062.5	2068.69	-6.18645	EHEGAIYPDJTTDFQR	EHEGAIYPDJTTDFQR	(N(F)(N(H(H(N(H)(F)))(H(N(H(A)))(N(H(A)))))))	A(2)F(2)H(6)N(5)	10	3	1585.62	779340	271109	0.00737618	sp|P00450|CERU_HUMAN	138	FALSE
20200615_serum_NGlycP_1hDIA_rep1.mzML	2063.03	2065.97	-2.93818	EHEGAIYPDJTTDFQR	EHEGAIYPDJTTDFQR	(N(F)(N(H(H(N(H)(F)))(H(N(H(A)))(N(H(A)))))))	A(2)F(2)H(6)N(5)	10	3	1585.62	666753	463693	0.00232229	sp|P00450|CERU_HUMAN	138	FALSE
20200615_serum_NGlycP_1hDIA_rep2.mzML	2359.17	2465.18	-106.006	EHEGAIYPDJTTDFQR	EHEGAIYPDJTTDFQR	(N(N(H(H(N(H(A))))(H(N(H(A)))(N(H(A)))))))	A(3)H(6)N(5)	10	3	1585.29	446728	7.30339e+06	0.00211092	sp|P00450|CERU_HUMAN	138	FALSE
20200615_serum_NGlycP_1hDIA_rep3.mzML	2389.06	2464.75	-75.6925	EHEGAIYPDJTTDFQR	EHEGAIYPDJTTDFQR	(N(N(H(H(N(H(A))))(H(N(H(A)))(N(H(A)))))))	A(3)H(6)N(5)	10	3	1585.29	1665510	2.34228e+07	0.0015871	sp|P00450|CERU_HUMAN	138	FALSE
20200615_serum_NGlycP_1hDIA_rep1.mzML	2384.86	2462.77	-77.9054	EHEGAIYPDJTTDFQR	EHEGAIYPDJTTDFQR	(N(N(H(H(N(H(A))))(H(N(H(A)))(N(H(A)))))))	A(3)H(6)N(5)	10	3	1585.29	1416920	2.1477e+07	0.000793194	sp|P00450|CERU_HUMAN	138	FALSE
20200615_serum_NGlycP_1hDIA_rep2.mzML	1044.62	1039.69	4.9326	EJGTISR	EJGTISR	(N(N(H(H(N(H(A))))(H(N(H(A)))))))	A(2)H(5)N(4)	2	3	994.393	5401360	9.02492e+07	0.000630044	sp|P02763|A1AG1_HUMAN	103	FALSE
20200615_serum_NGlycP_1hDIA_rep3.mzML	1044.68	1039.71	4.9657	EJGTISR	EJGTISR	(N(N(H(H(N(H(A))))(H(N(H(A)))))))	A(2)H(5)N(4)	2	3	994.393	4879190	8.49639e+07	0.00197144	sp|P02763|A1AG1_HUMAN	103	FALSE
20200615_serum_NGlycP_1hDIA_rep1.mzML	1034.22	1031.87	2.34597	EJGTISR	EJGTISR	(N(N(H(H(N(H(A))))(H(N(H(A)))))))	A(2)H(5)N(4)	2	3	994.393	4158650	6.73501e+07	0.00319687	sp|P02763|A1AG1_HUMAN	103	FALSE
20200615_serum_NGlycP_1hDIA_rep3.mzML	1385.29	1377.98	7.31151	EJGTISR	EJGTISR	(N(N(H(N)(H(H)(H))(H(N(F)(H(A)))(N(F)(H(A)))))))	A(2)F(2)H(7)N(5)	2	3	1267.5	10502300	3.00234e+07	0.00403574	sp|P02763|A1AG1_HUMAN	103	FALSE
20200615_serum_NGlycP_1hDIA_rep3.mzML	1964.08	2007.25	-43.1668	EJISDPTSPLR	EJISDPTSPLR	(N(N(H(N)(H(N(H)))(H(N(H(A)))))))	A(1)H(5)N(5)	2	4	837.098	378157	678798	0.00700798	sp|P01591|IGJ_HUMAN	71	FALSE
20200615_serum_NGlycP_1hDIA_rep2.mzML	1960.87	2008.04	-47.1685	EJISDPTSPLR	EJISDPTSPLR	(N(N(H(N)(H(N(H)))(H(N(H(A)))))))	A(1)H(5)N(5)	2	3	1115.8	6631660	2.66054e+07	0.00609243	sp|P01591|IGJ_HUMAN	71	FALSE
20200615_serum_NGlycP_1hDIA_rep3.mzML	1961.83	2008.62	-46.7888	EJISDPTSPLR	EJISDPTSPLR	(N(N(H(N)(H(N(H)))(H(N(H(A)))))))	A(1)H(5)N(5)	2	3	1115.8	5653460	3.05299e+07	0.00469787	sp|P01591|IGJ_HUMAN	71	FALSE
20200615_serum_NGlycP_1hDIA_rep1.mzML	1953.38	2001.21	-47.8285	EJISDPTSPLR	EJISDPTSPLR	(N(N(H(N)(H(N(H)))(H(N(H(A)))))))	A(1)H(5)N(5)	2	3	1115.8	6237560	2.72388e+07	0.00647287	sp|P01591|IGJ_HUMAN	71	FALSE
20200615_serum_NGlycP_1hDIA_rep1.mzML	2001.31	2046.38	-45.0699	EJISDPTSPLR	EJISDPTSPLR	(N(F)(N(H(H)(H(N(H(A)))))))	A(1)F(1)H(4)N(3)	2	3	975.078	773809	7.64487e+06	0.000235698	sp|P01591|IGJ_HUMAN	71	FALSE
20200615_serum_NGlycP_1hDIA_rep2.mzML	1668.46	1662.45	6.005	EJISDPTSPLR	EJISDPTSPLR	(N(N(H(N)(H(N))(H(N(H))))))	H(4)N(5)	2	3	964.747	1355340	7.22889e+06	0.00654317	sp|P01591|IGJ_HUMAN	71	FALSE
20200615_serum_NGlycP_1hDIA_rep2.mzML	2007.61	2013.62	-6.00695	EJISDPTSPLR	EJISDPTSPLR	(N(N(H(H(H))(H(N(H(A)))))))	A(1)H(5)N(3)	2	3	980.41	1367380	410345	0.00347808	sp|P01591|IGJ_HUMAN	71	FALSE
20200615_serum_NGlycP_1hDIA_rep1.mzML	1969.53	2007.26	-37.734	EJISDPTSPLR	EJISDPTSPLR	(N(N(H(H(H))(H(N(H(A)))))))	A(1)H(5)N(3)	2	3	980.41	1812460	9.24423e+06	0.00602782	sp|P01591|IGJ_HUMAN	71	FALSE
20200615_serum_NGlycP_1hDIA_rep2.mzML	1977.93	1901.01	76.921	EJISDPTSPLR	EJISDPTSPLR	(N(N(H(H)(X)(H(N(F))(N(F))))))	F(2)H(3)N(4)X(1)	2	3	984.422	1416780	1.47756e+06	0.00874462	sp|P01591|IGJ_HUMAN	71	TRUE
20200615_serum_NGlycP_1hDIA_rep2.mzML	1986.54	2022.62	-36.0777	EJISDPTSPLR	EJISDPTSPLR	(N(F)(N(H(H(H))(H(N(H(A)))))))	A(1)F(1)H(5)N(3)	2	3	1029.1	9314840	4.29606e+07	0.00112446	sp|P01591|IGJ_HUMAN	71	FALSE
20200615_serum_NGlycP_1hDIA_rep3.mzML	1985.47	2022.61	-37.1411	EJISDPTSPLR	EJISDPTSPLR	(N(F)(N(H(H(H))(H(N(H(A)))))))	A(1)F(1)H(5)N(3)	2	3	1029.1	12769500	5.96616e+07	0.000612691	sp|P01591|IGJ_HUMAN	71	FALSE
20200615_serum_NGlycP_1hDIA_rep1.mzML	1977.8	2016.71	-38.9058	EJISDPTSPLR	EJISDPTSPLR	(N(F)(N(H(H(H))(H(N(H(A)))))))	A(1)F(1)H(5)N(3)	2	3	1029.1	11848900	5.3726e+07	0.000446251	sp|P01591|IGJ_HUMAN	71	FALSE
20200615_serum_NGlycP_1hDIA_rep3.mzML	1984.93	2027.18	-42.2484	EJISDPTSPLR	EJISDPTSPLR	(N(F)(N(H(H(H))(H(N(H(A)))))))	A(1)F(1)H(5)N(3)	2	2	1543.14	1505770	2.04103e+07	0.00682634	sp|P01591|IGJ_HUMAN	71	FALSE
20200615_serum_NGlycP_1hDIA_rep1.mzML	1976.87	2021.73	-44.8625	EJISDPTSPLR	EJISDPTSPLR	(N(F)(N(H(H(H))(H(N(H(A)))))))	A(1)F(1)H(5)N(3)	2	2	1543.14	1610940	1.57973e+07	0.00042834	sp|P01591|IGJ_HUMAN	71	FALSE
20200615_serum_NGlycP_1hDIA_rep2.mzML	1958.64	1994.39	-35.7511	EJISDPTSPLR	EJISDPTSPLR	(N(N(H(H)(H(H)(H(N(H(A))))))))	A(1)H(6)N(3)	2	3	1034.43	8123430	1.35688e+06	0.00077946	sp|P01591|IGJ_HUMAN	71	FALSE
20200615_serum_NGlycP_1hDIA_rep3.mzML	1959.71	1995.13	-35.4238	EJISDPTSPLR	EJISDPTSPLR	(N(N(H(H)(H(H)(H(N(H(A))))))))	A(1)H(6)N(3)	2	3	1034.43	8108080	1.58502e+06	0.00285638	sp|P01591|IGJ_HUMAN	71	FALSE
20200615_serum_NGlycP_1hDIA_rep1.mzML	1950.89	1986.74	-35.8514	EJISDPTSPLR	EJISDPTSPLR	(N(N(H(H)(H(H)(H(N(H(A))))))))	A(1)H(6)N(3)	2	3	1034.43	8072490	1.52861e+06	0.00112874	sp|P01591|IGJ_HUMAN	71	FALSE
20200615_serum_NGlycP_1hDIA_rep2.mzML	1986.62	1987.9	-1.27978	EJISDPTSPLR	EJISDPTSPLR	(N(F)(N(H(H(H)(H))(H(N(H)(F))))))	F(2)H(6)N(3)	2	3	1034.77	9118900	1.14821e+06	0.00163738	sp|P01591|IGJ_HUMAN	71	FALSE
20200615_serum_NGlycP_1hDIA_rep3.mzML	1985.45	1988.71	-3.25595	EJISDPTSPLR	EJISDPTSPLR	(N(F)(N(H(H(H)(H))(H(N(H)(F))))))	F(2)H(6)N(3)	2	3	1034.77	12425300	1.67912e+06	0.00120598	sp|P01591|IGJ_HUMAN	71	FALSE
20200615_serum_NGlycP_1hDIA_rep1.mzML	1977.77	1979.78	-2.01389	EJISDPTSPLR	EJISDPTSPLR	(N(F)(N(H(H(H)(H))(H(N(H)(F))))))	F(2)H(6)N(3)	2	3	1034.77	12077600	2.21107e+06	0.0015832	sp|P01591|IGJ_HUMAN	71	FALSE
20200615_serum_NGlycP_1hDIA_rep2.mzML	1958.99	2038.53	-79.5368	EJISDPTSPLR	EJISDPTSPLR	(N(N(H(N)(H(N))(H(N(H(A)))))))	A(1)H(4)N(5)	2	3	1061.78	16721800	91790.2	0.00234545	sp|P01591|IGJ_HUMAN	71	FALSE
20200615_serum_NGlycP_1hDIA_rep3.mzML	1959.49	2037.9	-78.4094	EJISDPTSPLR	EJISDPTSPLR	(N(N(H(N)(H(N))(H(N(H(A)))))))	A(1)H(4)N(5)	2	3	1061.78	16606300	81290.5	0.0042088	sp|P01591|IGJ_HUMAN	71	FALSE
20200615_serum_NGlycP_1hDIA_rep2.mzML	1958.99	2002.76	-43.7685	EJISDPTSPLR	EJISDPTSPLR	(N(N(H(H(N(H)))(H(N(H(A)))))))	A(1)H(5)N(4)	2	3	1048.1	20074900	1.52288e+08	0.000766646	sp|P01591|IGJ_HUMAN	71	FALSE
20200615_serum_NGlycP_1hDIA_rep3.mzML	1959.46	2003.41	-43.9537	EJISDPTSPLR	EJISDPTSPLR	(N(N(H(H(N(H)))(H(N(H(A)))))))	A(1)H(5)N(4)	2	3	1048.1	20506000	1.62129e+08	0.000589346	sp|P01591|IGJ_HUMAN	71	FALSE
20200615_serum_NGlycP_1hDIA_rep1.mzML	1951.32	1995.62	-44.2994	EJISDPTSPLR	EJISDPTSPLR	(N(N(H(H(N(H)))(H(N(H(A)))))))	A(1)H(5)N(4)	2	3	1048.1	20988000	1.47253e+08	0.000523903	sp|P01591|IGJ_HUMAN	71	FALSE
20200615_serum_NGlycP_1hDIA_rep2.mzML	1958.19	2002.01	-43.8187	EJISDPTSPLR	EJISDPTSPLR	(N(N(H(H(N(H)))(H(N(H(A)))))))	A(1)H(5)N(4)	2	2	1571.65	2468350	3.37545e+07	0.00293913	sp|P01591|IGJ_HUMAN	71	FALSE
20200615_serum_NGlycP_1hDIA_rep2.mzML	1959	1970.42	-11.4226	EJISDPTSPLR	EJISDPTSPLR	(N(N(H(H(H))(H(N(H))(N(H)(F))))))	F(1)H(6)N(4)	2	3	1053.78	19775400	6.30913e+06	0.00804436	sp|P01591|IGJ_HUMAN	71	FALSE
20200615_serum_NGlycP_1hDIA_rep1.mzML	1951.32	1962.69	-11.3747	EJISDPTSPLR	EJISDPTSPLR	(N(N(H(H(H))(H(N(H))(N(H)(F))))))	F(1)H(6)N(4)	2	3	1053.78	20340600	5.48739e+06	0.00272249	sp|P01591|IGJ_HUMAN	71	FALSE
20200615_serum_NGlycP_1hDIA_rep2.mzML	1960.23	2018.92	-58.6921	EJISDPTSPLR	EJISDPTSPLR	(N(F)(N(H(H(H(H)))(H(N(H(A)))))))	A(1)F(1)H(6)N(3)	2	3	1083.11	1227250	1.68251e+06	0.000357898	sp|P01591|IGJ_HUMAN	71	FALSE
20200615_serum_NGlycP_1hDIA_rep3.mzML	1958.97	2019.08	-60.1062	EJISDPTSPLR	EJISDPTSPLR	(N(F)(N(H(H(H(H)))(H(N(H(A)))))))	A(1)F(1)H(6)N(3)	2	3	1083.11	1322690	2.76297e+06	0.00988022	sp|P01591|IGJ_HUMAN	71	FALSE
20200615_serum_NGlycP_1hDIA_rep1.mzML	1952.61	2012.86	-60.2496	EJISDPTSPLR	EJISDPTSPLR	(N(F)(N(H(H(H(H)))(H(N(H(A)))))))	A(1)F(1)H(6)N(3)	2	3	1083.11	1136700	1.83796e+06	0.00191707	sp|P01591|IGJ_HUMAN	71	FALSE
20200615_serum_NGlycP_1hDIA_rep2.mzML	1657.86	1627.56	30.3023	EJISDPTSPLR	EJISDPTSPLR	(N(N(H(H(N(H)))(H(N(H(N(H))))))))	H(6)N(5)	2	3	1072.78	1034340	5.73173e+06	0.00100411	sp|P01591|IGJ_HUMAN	71	FALSE
20200615_serum_NGlycP_1hDIA_rep3.mzML	1653.54	1626.39	27.1489	EJISDPTSPLR	EJISDPTSPLR	(N(N(H(H(N(H)))(H(N(H(N(H))))))))	H(6)N(5)	2	3	1072.78	1020370	6.52504e+06	0.00917652	sp|P01591|IGJ_HUMAN	71	FALSE
20200615_serum_NGlycP_1hDIA_rep2.mzML	1960.87	1998.09	-37.2235	EJISDPTSPLR	EJISDPTSPLR	(N(F)(N(H(H(N(H)))(H(N(H(A)))))))	A(1)F(1)H(5)N(4)	2	3	1096.79	8117300	4.07397e+07	0.00132363	sp|P01591|IGJ_HUMAN	71	FALSE
20200615_serum_NGlycP_1hDIA_rep3.mzML	1961.83	1998.79	-36.9621	EJISDPTSPLR	EJISDPTSPLR	(N(F)(N(H(H(N(H)))(H(N(H(A)))))))	A(1)F(1)H(5)N(4)	2	3	1096.79	6812800	4.57364e+07	0.00134789	sp|P01591|IGJ_HUMAN	71	FALSE
20200615_serum_NGlycP_1hDIA_rep1.mzML	1953.22	1990.69	-37.47	EJISDPTSPLR	EJISDPTSPLR	(N(F)(N(H(H(N(H)))(H(N(H(A)))))))	A(1)F(1)H(5)N(4)	2	3	1096.79	7566240	3.8224e+07	0.00194557	sp|P01591|IGJ_HUMAN	71	FALSE
20200615_serum_NGlycP_1hDIA_rep2.mzML	1960.87	1978.52	-17.6468	EJISDPTSPLR	EJISDPTSPLR	(N(N(H(H(N(H(H))))(H(N(H(A)))))))	A(1)H(6)N(4)	2	3	1102.12	6765600	317092	0.00847337	sp|P01591|IGJ_HUMAN	71	FALSE
20200615_serum_NGlycP_1hDIA_rep3.mzML	1961.83	1979.59	-17.7629	EJISDPTSPLR	EJISDPTSPLR	(N(N(H(H(N(H(H))))(H(N(H(A)))))))	A(1)H(6)N(4)	2	3	1102.12	5649190	40179	0.00222009	sp|P01591|IGJ_HUMAN	71	FALSE
20200615_serum_NGlycP_1hDIA_rep1.mzML	1953.38	1970.32	-16.9449	EJISDPTSPLR	EJISDPTSPLR	(N(N(H(H(N(H(H))))(H(N(H(A)))))))	A(1)H(6)N(4)	2	3	1102.12	6342620	347226	0.00172959	sp|P01591|IGJ_HUMAN	71	FALSE
20200615_serum_NGlycP_1hDIA_rep3.mzML	1961.92	2046.78	-84.8591	EJISDPTSPLR	EJISDPTSPLR	(N(F)(N(H(H)(X))))	F(1)H(2)N(2)X(1)	2	2	1118.99	5060110	477053	0.00914809	sp|P01591|IGJ_HUMAN	71	TRUE
20200615_serum_NGlycP_1hDIA_rep1.mzML	1953.32	2043.33	-90.0055	EJISDPTSPLR	EJISDPTSPLR	(N(F)(N(H(H)(X))))	F(1)H(2)N(2)X(1)	2	2	1118.99	5508620	190458	0.00697558	sp|P01591|IGJ_HUMAN	71	TRUE
20200615_serum_NGlycP_1hDIA_rep2.mzML	2339.19	2409.69	-70.4961	EJISDPTSPLR	EJISDPTSPLR	(N(N(H(H(N(H(A))))(H(N(H(A)))))))	A(2)H(5)N(4)	2	3	1145.14	16172500	1.25618e+08	0.0014655	sp|P01591|IGJ_HUMAN	71	FALSE
20200615_serum_NGlycP_1hDIA_rep3.mzML	2338.15	2410.43	-72.279	EJISDPTSPLR	EJISDPTSPLR	(N(N(H(H(N(H(A))))(H(N(H(A)))))))	A(2)H(5)N(4)	2	3	1145.14	17227400	1.37704e+08	0.00161869	sp|P01591|IGJ_HUMAN	71	FALSE
20200615_serum_NGlycP_1hDIA_rep1.mzML	2334.24	2408.12	-73.8824	EJISDPTSPLR	EJISDPTSPLR	(N(N(H(H(N(H(A))))(H(N(H(A)))))))	A(2)H(5)N(4)	2	3	1145.14	14487900	1.22674e+08	0.00107721	sp|P01591|IGJ_HUMAN	71	FALSE
20200615_serum_NGlycP_1hDIA_rep2.mzML	2325.84	2428.6	-102.761	EJISDPTSPLR	EJISDPTSPLR	(N(F)(N(H(H(N(H(A))))(H(N(H(A)))))))	A(2)F(1)H(5)N(4)	2	3	1193.82	4484120	4.52558e+07	0.00942171	sp|P01591|IGJ_HUMAN	71	FALSE
20200615_serum_NGlycP_1hDIA_rep3.mzML	2324.27	2428.91	-104.635	EJISDPTSPLR	EJISDPTSPLR	(N(F)(N(H(H(N(H(A))))(H(N(H(A)))))))	A(2)F(1)H(5)N(4)	2	3	1193.82	5479570	4.82289e+07	0.00655834	sp|P01591|IGJ_HUMAN	71	FALSE
20200615_serum_NGlycP_1hDIA_rep1.mzML	2319.95	2426.49	-106.539	EJISDPTSPLR	EJISDPTSPLR	(N(F)(N(H(H(N(H(A))))(H(N(H(A)))))))	A(2)F(1)H(5)N(4)	2	3	1193.82	5403850	50901829	0.00154951	sp|P01591|IGJ_HUMAN	71	FALSE
20200615_serum_NGlycP_1hDIA_rep2.mzML	1957.67	2047.88	-90.215	EJISDPTSPLR	EJISDPTSPLR	(N(N(H(H)(X)(H(N(F))))))	F(1)H(3)N(3)X(1)	2	2	1301.56	514867	490902	0.00464052	sp|P01591|IGJ_HUMAN	71	TRUE
20200615_serum_NGlycP_1hDIA_rep3.mzML	1642.67	1614	28.6717	EJISDPTSPLR	EJISDPTSPLR	(N(N(H(H(N))(H(N(H(H)))))))	H(5)N(4)	2	2	1426.1	420284	5.06035e+06	0.00666495	sp|P01591|IGJ_HUMAN	71	FALSE
20200615_serum_NGlycP_1hDIA_rep2.mzML	2830.13	2930.21	-100.081	EJLTAPGSDSAVFFEQGTTR	EJLTAPGSDSAVFFEQGTTR	(N(N(H(H(N(H)))(H(N(H(A)))))))	A(1)H(5)N(4)	2	4	1010.92	1208600	2.00589e+06	0.00113947	sp|P00450|CERU_HUMAN	397	FALSE
20200615_serum_NGlycP_1hDIA_rep3.mzML	2825.13	2919.45	-94.3175	EJLTAPGSDSAVFFEQGTTR	EJLTAPGSDSAVFFEQGTTR	(N(N(H(H(N(H)))(H(N(H(A)))))))	A(1)H(5)N(4)	2	4	1010.92	1296080	2.62946e+06	0.00108904	sp|P00450|CERU_HUMAN	397	FALSE
20200615_serum_NGlycP_1hDIA_rep1.mzML	2827.27	2924.38	-97.1099	EJLTAPGSDSAVFFEQGTTR	EJLTAPGSDSAVFFEQGTTR	(N(N(H(H(N(H)))(H(N(H(A)))))))	A(1)H(5)N(4)	2	4	1010.92	1141330	2.15859e+06	0.000674484	sp|P00450|CERU_HUMAN	397	FALSE
20200615_serum_NGlycP_1hDIA_rep2.mzML	2831.14	2955.99	-124.852	EJLTAPGSDSAVFFEQGTTR	EJLTAPGSDSAVFFEQGTTR	(N(N(H(H(N(H)))(H(N(H(A)))))))	A(1)H(5)N(4)	2	3	1347.56	2042240	2.27668e+07	0.0015741	sp|P00450|CERU_HUMAN	397	FALSE
20200615_serum_NGlycP_1hDIA_rep3.mzML	2824.63	2945.94	-121.312	EJLTAPGSDSAVFFEQGTTR	EJLTAPGSDSAVFFEQGTTR	(N(N(H(H(N(H)))(H(N(H(A)))))))	A(1)H(5)N(4)	2	3	1347.56	2530960	2.0914e+07	0.00147182	sp|P00450|CERU_HUMAN	397	FALSE
20200615_serum_NGlycP_1hDIA_rep1.mzML	2827.51	2951.04	-123.53	EJLTAPGSDSAVFFEQGTTR	EJLTAPGSDSAVFFEQGTTR	(N(N(H(H(N(H)))(H(N(H(A)))))))	A(1)H(5)N(4)	2	3	1347.56	2544910	2.10465e+07	0.00127525	sp|P00450|CERU_HUMAN	397	FALSE
20200615_serum_NGlycP_1hDIA_rep2.mzML	2830.13	2938.4	-108.27	EJLTAPGSDSAVFFEQGTTR	EJLTAPGSDSAVFFEQGTTR	(N(N(H(H(H))(H(N(H))(N(H)(F))))))	F(1)H(6)N(4)	2	4	1015.18	1432880	3.39065e+06	0.00192898	sp|P00450|CERU_HUMAN	397	FALSE
20200615_serum_NGlycP_1hDIA_rep3.mzML	2825.13	2927.86	-102.73	EJLTAPGSDSAVFFEQGTTR	EJLTAPGSDSAVFFEQGTTR	(N(N(H(H(H))(H(N(H))(N(H)(F))))))	F(1)H(6)N(4)	2	4	1015.18	1703850	2.60926e+06	0.0015676	sp|P00450|CERU_HUMAN	397	FALSE
20200615_serum_NGlycP_1hDIA_rep1.mzML	2827.27	2932.83	-105.559	EJLTAPGSDSAVFFEQGTTR	EJLTAPGSDSAVFFEQGTTR	(N(N(H(H(H))(H(N(H))(N(H)(F))))))	F(1)H(6)N(4)	2	4	1015.18	1346200	3121689	0.00106975	sp|P00450|CERU_HUMAN	397	FALSE
20200615_serum_NGlycP_1hDIA_rep2.mzML	2831.14	2959.22	-128.079	EJLTAPGSDSAVFFEQGTTR	EJLTAPGSDSAVFFEQGTTR	(N(N(H(H(H))(H(N(H))(N(H)(F))))))	F(1)H(6)N(4)	2	3	1353.24	2037350	9.70179e+06	0.00165352	sp|P00450|CERU_HUMAN	397	FALSE
20200615_serum_NGlycP_1hDIA_rep3.mzML	2824.63	2949.24	-124.612	EJLTAPGSDSAVFFEQGTTR	EJLTAPGSDSAVFFEQGTTR	(N(N(H(H(H))(H(N(H))(N(H)(F))))))	F(1)H(6)N(4)	2	3	1353.24	2511980	7.42598e+06	0.00117212	sp|P00450|CERU_HUMAN	397	FALSE
20200615_serum_NGlycP_1hDIA_rep1.mzML	2828.03	2954.36	-126.331	EJLTAPGSDSAVFFEQGTTR	EJLTAPGSDSAVFFEQGTTR	(N(N(H(H(H))(H(N(H))(N(H)(F))))))	F(1)H(6)N(4)	2	3	1353.24	2475690	9.32577e+06	0.000824064	sp|P00450|CERU_HUMAN	397	FALSE
20200615_serum_NGlycP_1hDIA_rep2.mzML	3241.64	3242.33	-0.691801	EJLTAPGSDSAVFFEQGTTR	EJLTAPGSDSAVFFEQGTTR	(N(N(H(H(N(H(H))))(H(N(F)(H(A)))))))	A(1)F(1)H(6)N(4)	2	4	1087.95	3447970	5.21127e+06	0.00314637	sp|P00450|CERU_HUMAN	397	FALSE
20200615_serum_NGlycP_1hDIA_rep3.mzML	3236.34	3235.77	0.565028	EJLTAPGSDSAVFFEQGTTR	EJLTAPGSDSAVFFEQGTTR	(N(N(H(H(N(H(H))))(H(N(F)(H(A)))))))	A(1)F(1)H(6)N(4)	2	4	1087.95	3064280	3.37641e+06	0.00130423	sp|P00450|CERU_HUMAN	397	FALSE
20200615_serum_NGlycP_1hDIA_rep1.mzML	3238.63	3240.99	-2.36404	EJLTAPGSDSAVFFEQGTTR	EJLTAPGSDSAVFFEQGTTR	(N(N(H(H(N(H(H))))(H(N(F)(H(A)))))))	A(1)F(1)H(6)N(4)	2	4	1087.95	4402200	3452391	0.00149836	sp|P00450|CERU_HUMAN	397	FALSE
20200615_serum_NGlycP_1hDIA_rep2.mzML	3241.46	3238.55	2.91154	EJLTAPGSDSAVFFEQGTTR	EJLTAPGSDSAVFFEQGTTR	(N(N(H(H(N(H(H))))(H(N(F)(H(A)))))))	A(1)F(1)H(6)N(4)	2	3	1450.27	1579510	5.48048e+06	0.000509602	sp|P00450|CERU_HUMAN	397	FALSE
20200615_serum_NGlycP_1hDIA_rep3.mzML	3236.91	3231.78	5.12641	EJLTAPGSDSAVFFEQGTTR	EJLTAPGSDSAVFFEQGTTR	(N(N(H(H(N(H(H))))(H(N(F)(H(A)))))))	A(1)F(1)H(6)N(4)	2	3	1450.27	1352930	4.16265e+06	0.00110732	sp|P00450|CERU_HUMAN	397	FALSE
20200615_serum_NGlycP_1hDIA_rep1.mzML	3238.2	3237.25	0.9528	EJLTAPGSDSAVFFEQGTTR	EJLTAPGSDSAVFFEQGTTR	(N(N(H(H(N(H(H))))(H(N(F)(H(A)))))))	A(1)F(1)H(6)N(4)	2	3	1450.27	1384620	4.47469e+06	0.00138486	sp|P00450|CERU_HUMAN	397	FALSE
20200615_serum_NGlycP_1hDIA_rep2.mzML	3235.89	3235.43	0.461714	EJLTAPGSDSAVFFEQGTTR	EJLTAPGSDSAVFFEQGTTR	(N(N(H(H(N(H(A))))(H(N(H(A)))))))	A(2)H(5)N(4)	2	4	1083.7	3627690	1.11447e+07	0.000368068	sp|P00450|CERU_HUMAN	397	FALSE
20200615_serum_NGlycP_1hDIA_rep3.mzML	3236.34	3228.49	7.84857	EJLTAPGSDSAVFFEQGTTR	EJLTAPGSDSAVFFEQGTTR	(N(N(H(H(N(H(A))))(H(N(H(A)))))))	A(2)H(5)N(4)	2	4	1083.7	3119720	8.5525e+06	0.00121278	sp|P00450|CERU_HUMAN	397	FALSE
20200615_serum_NGlycP_1hDIA_rep1.mzML	3238.63	3234.12	4.5079	EJLTAPGSDSAVFFEQGTTR	EJLTAPGSDSAVFFEQGTTR	(N(N(H(H(N(H(A))))(H(N(H(A)))))))	A(2)H(5)N(4)	2	4	1083.7	4299060	1.00712e+07	0.00169336	sp|P00450|CERU_HUMAN	397	FALSE
20200615_serum_NGlycP_1hDIA_rep2.mzML	3241.46	3237.75	3.70828	EJLTAPGSDSAVFFEQGTTR	EJLTAPGSDSAVFFEQGTTR	(N(N(H(H(N(H(A))))(H(N(H(A)))))))	A(2)H(5)N(4)	2	3	1444.6	1651730	3.08497e+07	0.000549161	sp|P00450|CERU_HUMAN	397	FALSE
20200615_serum_NGlycP_1hDIA_rep3.mzML	3236.98	3230.94	6.04041	EJLTAPGSDSAVFFEQGTTR	EJLTAPGSDSAVFFEQGTTR	(N(N(H(H(N(H(A))))(H(N(H(A)))))))	A(2)H(5)N(4)	2	3	1444.6	1222350	2.02405e+07	0.00107294	sp|P00450|CERU_HUMAN	397	FALSE
20200615_serum_NGlycP_1hDIA_rep1.mzML	3238.53	3236.44	2.08549	EJLTAPGSDSAVFFEQGTTR	EJLTAPGSDSAVFFEQGTTR	(N(N(H(H(N(H(A))))(H(N(H(A)))))))	A(2)H(5)N(4)	2	3	1444.6	1328600	2.09637e+07	0.00172398	sp|P00450|CERU_HUMAN	397	FALSE
20200615_serum_NGlycP_1hDIA_rep2.mzML	1826.35	1812.68	13.6746	ELHHLQEQJVSNAFLDK	ELHHLQEQJVSNAFLDK	(N(N(H(H(N(H)))(H(N(H(A)))))))	A(1)H(5)N(4)	9	4	984.676	2746320	1.3105e+07	0.00224908	sp|P00450|CERU_HUMAN	762	FALSE
20200615_serum_NGlycP_1hDIA_rep3.mzML	1830.32	1804.62	25.7031	ELHHLQEQJVSNAFLDK	ELHHLQEQJVSNAFLDK	(N(N(H(H(N(H)))(H(N(H(A)))))))	A(1)H(5)N(4)	9	4	984.676	3459770	1.62369e+07	0.00291211	sp|P00450|CERU_HUMAN	762	FALSE
20200615_serum_NGlycP_1hDIA_rep1.mzML	1816.64	1807.88	8.7558	ELHHLQEQJVSNAFLDK	ELHHLQEQJVSNAFLDK	(N(N(H(H(N(H)))(H(N(H(A)))))))	A(1)H(5)N(4)	9	4	984.676	724276	3.81524e+06	0.00136996	sp|P00450|CERU_HUMAN	762	FALSE
20200615_serum_NGlycP_1hDIA_rep3.mzML	1826.64	1813.94	12.7001	ELHHLQEQJVSNAFLDK	ELHHLQEQJVSNAFLDK	(N(N(H(H(N(H)))(H(N(H(A)))))))	A(1)H(5)N(4)	9	3	1312.57	3522440	3.90624e+07	0.00965936	sp|P00450|CERU_HUMAN	762	FALSE
20200615_serum_NGlycP_1hDIA_rep1.mzML	1823.45	1817.55	5.89636	ELHHLQEQJVSNAFLDK	ELHHLQEQJVSNAFLDK	(N(N(H(H(N(H)))(H(N(H(A)))))))	A(1)H(5)N(4)	9	3	1312.57	3540370	3.63406e+07	0.00719234	sp|P00450|CERU_HUMAN	762	FALSE
20200615_serum_NGlycP_1hDIA_rep2.mzML	2333.04	2331.48	1.55601	ELHHLQEQJVSNAFLDK	ELHHLQEQJVSNAFLDK	(N(N(H(H(N(H(A))))(H(N(H(A)))(N(H(A)))))))	A(3)H(6)N(5)	9	5	977.406	412443	3.32302e+06	0.00199147	sp|P00450|CERU_HUMAN	762	FALSE
20200615_serum_NGlycP_1hDIA_rep3.mzML	2332.86	2330.83	2.0314	ELHHLQEQJVSNAFLDK	ELHHLQEQJVSNAFLDK	(N(N(H(H(N(H(A))))(H(N(H(A)))(N(H(A)))))))	A(3)H(6)N(5)	9	5	977.406	571611	2.85933e+06	0.000733911	sp|P00450|CERU_HUMAN	762	FALSE
20200615_serum_NGlycP_1hDIA_rep1.mzML	2329.25	2329.69	-0.442908	ELHHLQEQJVSNAFLDK	ELHHLQEQJVSNAFLDK	(N(N(H(H(N(H(A))))(H(N(H(A)))(N(H(A)))))))	A(3)H(6)N(5)	9	5	977.406	324011	3.39159e+06	0.00184873	sp|P00450|CERU_HUMAN	762	FALSE
20200615_serum_NGlycP_1hDIA_rep2.mzML	2330.76	2406.11	-75.3538	ELHHLQEQJVSNAFLDK	ELHHLQEQJVSNAFLDK	(N(N(H(H(N(H(A))))(H(N(H(A)))(N(H(A)))))))	A(3)H(6)N(5)	9	4	1221.51	14360400	1.27841e+08	0.00221121	sp|P00450|CERU_HUMAN	762	FALSE
20200615_serum_NGlycP_1hDIA_rep3.mzML	2315.17	2406.88	-91.7078	ELHHLQEQJVSNAFLDK	ELHHLQEQJVSNAFLDK	(N(N(H(H(N(H(A))))(H(N(H(A)))(N(H(A)))))))	A(3)H(6)N(5)	9	4	1221.51	372690	5951470	0.00442773	sp|P00450|CERU_HUMAN	762	FALSE
20200615_serum_NGlycP_1hDIA_rep1.mzML	2313.74	2404.6	-90.8554	ELHHLQEQJVSNAFLDK	ELHHLQEQJVSNAFLDK	(N(N(H(H(N(H(A))))(H(N(H(A)))(N(H(A)))))))	A(3)H(6)N(5)	9	4	1221.51	2302220	2.13437e+07	0.00298947	sp|P00450|CERU_HUMAN	762	FALSE
20200615_serum_NGlycP_1hDIA_rep2.mzML	2329.87	2372.13	-42.2605	ELHHLQEQJVSNAFLDK	ELHHLQEQJVSNAFLDK	(N(N(H(H(N(H(A))))(H(N(H(A)))(N(H(A)))))))	A(3)H(6)N(5)	9	3	1628.34	2890170	4.46095e+07	0.00168783	sp|P00450|CERU_HUMAN	762	FALSE
20200615_serum_NGlycP_1hDIA_rep3.mzML	2330.85	2372.61	-41.7564	ELHHLQEQJVSNAFLDK	ELHHLQEQJVSNAFLDK	(N(N(H(H(N(H(A))))(H(N(H(A)))(N(H(A)))))))	A(3)H(6)N(5)	9	3	1628.34	2598060	4.40478e+07	0.00139237	sp|P00450|CERU_HUMAN	762	FALSE
20200615_serum_NGlycP_1hDIA_rep1.mzML	2327	2372.05	-45.0452	ELHHLQEQJVSNAFLDK	ELHHLQEQJVSNAFLDK	(N(N(H(H(N(H(A))))(H(N(H(A)))(N(H(A)))))))	A(3)H(6)N(5)	9	3	1628.34	2367280	4.46104e+07	0.000290848	sp|P00450|CERU_HUMAN	762	FALSE
20200615_serum_NGlycP_1hDIA_rep3.mzML	1817.5	1789.72	27.7769	ELHHLQEQJVSNAFLDK	ELHHLQEQJVSNAFLDK	(N(F)(N(H(H(N(H)))(H(N(H(A)))))))	A(1)F(1)H(5)N(4)	9	4	1021.19	1006290	4.85279e+06	0.000663107	sp|P00450|CERU_HUMAN	762	FALSE
20200615_serum_NGlycP_1hDIA_rep1.mzML	1811.52	1792.36	19.1631	ELHHLQEQJVSNAFLDK	ELHHLQEQJVSNAFLDK	(N(F)(N(H(H(N(H)))(H(N(H(A)))))))	A(1)F(1)H(5)N(4)	9	4	1021.19	813375	5.42322e+06	0.000566239	sp|P00450|CERU_HUMAN	762	FALSE
20200615_serum_NGlycP_1hDIA_rep2.mzML	1813.24	1800.92	12.3199	ELHHLQEQJVSNAFLDK	ELHHLQEQJVSNAFLDK	(N(F)(N(H(H(N(H)))(H(N(H(A)))))))	A(1)F(1)H(5)N(4)	9	3	1361.25	858002	1.20344e+07	0.000453092	sp|P00450|CERU_HUMAN	762	FALSE
20200615_serum_NGlycP_1hDIA_rep3.mzML	1815.32	1793.14	22.1799	ELHHLQEQJVSNAFLDK	ELHHLQEQJVSNAFLDK	(N(F)(N(H(H(N(H)))(H(N(H(A)))))))	A(1)F(1)H(5)N(4)	9	3	1361.25	902580	1.06602e+07	0.000643854	sp|P00450|CERU_HUMAN	762	FALSE
20200615_serum_NGlycP_1hDIA_rep1.mzML	1809.58	1795.99	13.5918	ELHHLQEQJVSNAFLDK	ELHHLQEQJVSNAFLDK	(N(F)(N(H(H(N(H)))(H(N(H(A)))))))	A(1)F(1)H(5)N(4)	9	3	1361.25	708459	9.92996e+06	0.00085834	sp|P00450|CERU_HUMAN	762	FALSE
20200615_serum_NGlycP_1hDIA_rep2.mzML	2074.1	2098.76	-24.6583	ELHHLQEQJVSNAFLDK	ELHHLQEQJVSNAFLDK	(N(N(H(H(N(H(A))))(H(N(H(A)))))))	A(2)H(5)N(4)	9	4	1057.45	36704400	1.65619e+08	0.00300101	sp|P00450|CERU_HUMAN	762	FALSE
20200615_serum_NGlycP_1hDIA_rep3.mzML	2094.23	2097.17	-2.93695	ELHHLQEQJVSNAFLDK	ELHHLQEQJVSNAFLDK	(N(N(H(H(N(H(A))))(H(N(H(A)))))))	A(2)H(5)N(4)	9	4	1057.45	2600400	1.30462e+07	0.00241777	sp|P00450|CERU_HUMAN	762	FALSE
20200615_serum_NGlycP_1hDIA_rep1.mzML	2070.36	2093.01	-22.6511	ELHHLQEQJVSNAFLDK	ELHHLQEQJVSNAFLDK	(N(N(H(H(N(H(A))))(H(N(H(A)))))))	A(2)H(5)N(4)	9	4	1057.45	30389200	1.47683e+08	0.00191261	sp|P00450|CERU_HUMAN	762	FALSE
20200615_serum_NGlycP_1hDIA_rep2.mzML	2074.5	2098.95	-24.4458	ELHHLQEQJVSNAFLDK	ELHHLQEQJVSNAFLDK	(N(N(H(H(N(H(A))))(H(N(H(A)))))))	A(2)H(5)N(4)	9	3	1409.6	22404100	3.09451e+08	0.0021397	sp|P00450|CERU_HUMAN	762	FALSE
20200615_serum_NGlycP_1hDIA_rep3.mzML	2071.77	2097.36	-25.593	ELHHLQEQJVSNAFLDK	ELHHLQEQJVSNAFLDK	(N(N(H(H(N(H(A))))(H(N(H(A)))))))	A(2)H(5)N(4)	9	3	1409.6	17420300	209267615	0.00159231	sp|P00450|CERU_HUMAN	762	FALSE
20200615_serum_NGlycP_1hDIA_rep1.mzML	2070.84	2093.19	-22.3545	ELHHLQEQJVSNAFLDK	ELHHLQEQJVSNAFLDK	(N(N(H(H(N(H(A))))(H(N(H(A)))))))	A(2)H(5)N(4)	9	3	1409.6	16997700	1.96834e+08	0.00136257	sp|P00450|CERU_HUMAN	762	FALSE
20200615_serum_NGlycP_1hDIA_rep2.mzML	2056.56	2084.1	-27.5446	ELHHLQEQJVSNAFLDK	ELHHLQEQJVSNAFLDK	(N(N(H(H(N(H(A))))(H(N(F)(H(A)))))))	A(2)F(1)H(5)N(4)	9	4	1093.96	5858760	5.42206e+07	0.00178774	sp|P00450|CERU_HUMAN	762	FALSE
20200615_serum_NGlycP_1hDIA_rep3.mzML	2050.69	2081.77	-31.0839	ELHHLQEQJVSNAFLDK	ELHHLQEQJVSNAFLDK	(N(N(H(H(N(H(A))))(H(N(F)(H(A)))))))	A(2)F(1)H(5)N(4)	9	4	1093.96	6126750	61874688	0.000849244	sp|P00450|CERU_HUMAN	762	FALSE
20200615_serum_NGlycP_1hDIA_rep1.mzML	2076.27	2078.94	-2.67029	ELHHLQEQJVSNAFLDK	ELHHLQEQJVSNAFLDK	(N(N(H(H(N(H(A))))(H(N(F)(H(A)))))))	A(2)F(1)H(5)N(4)	9	4	1093.96	1269240	9.45538e+06	0.00073777	sp|P00450|CERU_HUMAN	762	FALSE
20200615_serum_NGlycP_1hDIA_rep2.mzML	2055.6	2078.85	-23.2508	ELHHLQEQJVSNAFLDK	ELHHLQEQJVSNAFLDK	(N(N(H(H(N(H(A))))(H(N(F)(H(A)))))))	A(2)F(1)H(5)N(4)	9	3	1458.28	4486380	6.73423e+07	0.00131513	sp|P00450|CERU_HUMAN	762	FALSE
20200615_serum_NGlycP_1hDIA_rep3.mzML	2050.73	2076.68	-25.9504	ELHHLQEQJVSNAFLDK	ELHHLQEQJVSNAFLDK	(N(N(H(H(N(H(A))))(H(N(F)(H(A)))))))	A(2)F(1)H(5)N(4)	9	3	1458.28	3335420	6.17128e+07	0.000701954	sp|P00450|CERU_HUMAN	762	FALSE
20200615_serum_NGlycP_1hDIA_rep1.mzML	2052.65	2073.9	-21.2528	ELHHLQEQJVSNAFLDK	ELHHLQEQJVSNAFLDK	(N(N(H(H(N(H(A))))(H(N(F)(H(A)))))))	A(2)F(1)H(5)N(4)	9	3	1458.28	4699200	5.31555e+07	0.00151743	sp|P00450|CERU_HUMAN	762	FALSE
20200615_serum_NGlycP_1hDIA_rep2.mzML	2065.79	2078.62	-12.833	ELHHLQEQJVSNAFLDK	ELHHLQEQJVSNAFLDK	(N(N(H(H(N(H(A))))(H(N(H))(N(H(A)))))))	A(2)H(6)N(5)	9	3	1531.31	1082150	8.53236e+06	0.00119916	sp|P00450|CERU_HUMAN	762	FALSE
20200615_serum_NGlycP_1hDIA_rep1.mzML	2066.67	2073.69	-7.01741	ELHHLQEQJVSNAFLDK	ELHHLQEQJVSNAFLDK	(N(N(H(H(N(H(A))))(H(N(H))(N(H(A)))))))	A(2)H(6)N(5)	9	3	1531.31	895730	2.74288e+06	0.00195163	sp|P00450|CERU_HUMAN	762	FALSE
20200615_serum_NGlycP_1hDIA_rep2.mzML	2053.82	2091.98	-38.16	ELHHLQEQJVSNAFLDK	ELHHLQEQJVSNAFLDK	(N(N(H(H(N(H)(F)))(H(N(H(A)))(N(H(A)))))))	A(2)F(1)H(6)N(5)	9	4	1185.25	1743240	1.68269e+07	0.0021431	sp|P00450|CERU_HUMAN	762	FALSE
20200615_serum_NGlycP_1hDIA_rep3.mzML	2042.44	2090.06	-47.6192	ELHHLQEQJVSNAFLDK	ELHHLQEQJVSNAFLDK	(N(N(H(H(N(H)(F)))(H(N(H(A)))(N(H(A)))))))	A(2)F(1)H(6)N(5)	9	4	1185.25	1461530	1.83075e+07	0.00170305	sp|P00450|CERU_HUMAN	762	FALSE
20200615_serum_NGlycP_1hDIA_rep1.mzML	2049.73	2086.5	-36.7697	ELHHLQEQJVSNAFLDK	ELHHLQEQJVSNAFLDK	(N(N(H(H(N(H)(F)))(H(N(H(A)))(N(H(A)))))))	A(2)F(1)H(6)N(5)	9	4	1185.25	885859	6.64094e+06	0.00315116	sp|P00450|CERU_HUMAN	762	FALSE
20200615_serum_NGlycP_1hDIA_rep2.mzML	2330.71	2332.67	-1.95573	ELHHLQEQJVSNAFLDK	ELHHLQEQJVSNAFLDK	(N(N(H(N)(H(H)(H))(H(N(H(A)))(N(F)(H(A)))))))	A(2)F(1)H(7)N(5)	9	4	1225.76	13064400	8.90072e+06	0.00813204	sp|P00450|CERU_HUMAN	762	FALSE
20200615_serum_NGlycP_1hDIA_rep3.mzML	2331.03	2332.09	-1.06093	ELHHLQEQJVSNAFLDK	ELHHLQEQJVSNAFLDK	(N(N(H(N)(H(H)(H))(H(N(H(A)))(N(F)(H(A)))))))	A(2)F(1)H(7)N(5)	9	4	1225.76	12736100	8.47363e+06	0.009966	sp|P00450|CERU_HUMAN	762	FALSE
20200615_serum_NGlycP_1hDIA_rep1.mzML	2313.77	2330.98	-17.207	ELHHLQEQJVSNAFLDK	ELHHLQEQJVSNAFLDK	(N(N(H(N)(H(H)(H))(H(N(H(A)))(N(F)(H(A)))))))	A(2)F(1)H(7)N(5)	9	4	1225.76	2170430	1.31008e+06	0.00196377	sp|P00450|CERU_HUMAN	762	FALSE
20200615_serum_NGlycP_1hDIA_rep2.mzML	2324.13	2378.53	-54.3992	ELHHLQEQJVSNAFLDK	ELHHLQEQJVSNAFLDK	(N(N(H(N)(H(H)(H))(H(N(F)(H(A)))(N(F)(H(A)))))))	A(2)F(2)H(7)N(5)	9	4	1262.28	8811240	7.96135e+06	0.00231656	sp|P00450|CERU_HUMAN	762	FALSE
20200615_serum_NGlycP_1hDIA_rep3.mzML	2323.48	2379.15	-55.6713	ELHHLQEQJVSNAFLDK	ELHHLQEQJVSNAFLDK	(N(N(H(N)(H(H)(H))(H(N(F)(H(A)))(N(F)(H(A)))))))	A(2)F(2)H(7)N(5)	9	4	1262.28	9510320	9.45264e+06	0.00266516	sp|P00450|CERU_HUMAN	762	FALSE
20200615_serum_NGlycP_1hDIA_rep1.mzML	2321.34	2378.29	-56.9538	ELHHLQEQJVSNAFLDK	ELHHLQEQJVSNAFLDK	(N(N(H(N)(H(H)(H))(H(N(F)(H(A)))(N(F)(H(A)))))))	A(2)F(2)H(7)N(5)	9	4	1262.28	9750510	9.79787e+06	0.0019365	sp|P00450|CERU_HUMAN	762	FALSE
20200615_serum_NGlycP_1hDIA_rep2.mzML	2324.46	2356.39	-31.928	ELHHLQEQJVSNAFLDK	ELHHLQEQJVSNAFLDK	(N(F)(N(H(H(N(F)(H(A))))(H(N(H)(F))(N(H(A)))))))	A(2)F(3)H(6)N(5)	9	4	1258.27	5471720	8.52078e+07	0.00379625	sp|P00450|CERU_HUMAN	762	FALSE
20200615_serum_NGlycP_1hDIA_rep3.mzML	2323.39	2356.71	-33.3172	ELHHLQEQJVSNAFLDK	ELHHLQEQJVSNAFLDK	(N(F)(N(H(H(N(F)(H(A))))(H(N(H)(F))(N(H(A)))))))	A(2)F(3)H(6)N(5)	9	4	1258.27	5968940	8.84844e+07	0.00271397	sp|P00450|CERU_HUMAN	762	FALSE
20200615_serum_NGlycP_1hDIA_rep1.mzML	2321.48	2356.44	-34.9636	ELHHLQEQJVSNAFLDK	ELHHLQEQJVSNAFLDK	(N(F)(N(H(H(N(F)(H(A))))(H(N(H)(F))(N(H(A)))))))	A(2)F(3)H(6)N(5)	9	4	1258.27	5817040	9.40076e+07	0.00394158	sp|P00450|CERU_HUMAN	762	FALSE
20200615_serum_NGlycP_1hDIA_rep2.mzML	2324.13	2377.6	-53.4719	ELHHLQEQJVSNAFLDK	ELHHLQEQJVSNAFLDK	(N(N(H(H(N(F)(H(A))))(H(N(H(A)))(N(H(A)))))))	A(3)F(1)H(6)N(5)	9	4	1258.02	7928140	7.34239e+07	0.00279751	sp|P00450|CERU_HUMAN	762	FALSE
20200615_serum_NGlycP_1hDIA_rep3.mzML	2323.48	2378.2	-54.7188	ELHHLQEQJVSNAFLDK	ELHHLQEQJVSNAFLDK	(N(N(H(H(N(F)(H(A))))(H(N(H(A)))(N(H(A)))))))	A(3)F(1)H(6)N(5)	9	4	1258.02	9403300	74308108	0.00221831	sp|P00450|CERU_HUMAN	762	FALSE
20200615_serum_NGlycP_1hDIA_rep1.mzML	2321.05	2377.38	-56.3293	ELHHLQEQJVSNAFLDK	ELHHLQEQJVSNAFLDK	(N(N(H(H(N(F)(H(A))))(H(N(H(A)))(N(H(A)))))))	A(3)F(1)H(6)N(5)	9	4	1258.02	9672010	8.4856e+07	0.00183116	sp|P00450|CERU_HUMAN	762	FALSE
20200615_serum_NGlycP_1hDIA_rep3.mzML	2050.72	1803.16	247.559	ELHHLQEQJVSNAFLDK	ELHHLQEQJVSNAFLDK	(N(N(H(X)(H(N)(N(H(A)))))))	A(1)H(3)N(4)X(1)	9	3	1248.54	1056800	337017	0.00346232	sp|P00450|CERU_HUMAN	762	TRUE
20200615_serum_NGlycP_1hDIA_rep2.mzML	1826.12	1805.41	20.7054	ELHHLQEQJVSNAFLDK	ELHHLQEQJVSNAFLDK	(N(N(H(X)(H(N(F)(H))(N(F)(H))))))	F(2)H(4)N(4)X(1)	9	3	1302.9	887029	138899	0.00111586	sp|P00450|CERU_HUMAN	762	TRUE
20200615_serum_NGlycP_1hDIA_rep3.mzML	1827.2	1797.53	29.666	ELHHLQEQJVSNAFLDK	ELHHLQEQJVSNAFLDK	(N(N(H(X)(H(N(F)(H))(N(F)(H))))))	F(2)H(4)N(4)X(1)	9	3	1302.9	1064930	82115.2	0.00112016	sp|P00450|CERU_HUMAN	762	TRUE
20200615_serum_NGlycP_1hDIA_rep1.mzML	1821.68	1800.55	21.1326	ELHHLQEQJVSNAFLDK	ELHHLQEQJVSNAFLDK	(N(N(H(X)(H(N(F)(H))(N(F)(H))))))	F(2)H(4)N(4)X(1)	9	3	1302.9	791121	188093	0.00102508	sp|P00450|CERU_HUMAN	762	TRUE
20200615_serum_NGlycP_1hDIA_rep2.mzML	2591.62	2615.73	-24.115	ELHHLQEQJVSNAFLDKGEFYIGSK	ELHHLQEQJVSNAFLDKGEFYIGSK	(N(N(H(H(N(H(A))))(H(N(H(A)))))))	A(2)H(5)N(4)	9	5	1022.45	340342	1.35982e+06	0.00244139	sp|P00450|CERU_HUMAN	762	FALSE
20200615_serum_NGlycP_1hDIA_rep1.mzML	2588.36	2603.42	-15.0628	ELHHLQEQJVSNAFLDKGEFYIGSK	ELHHLQEQJVSNAFLDKGEFYIGSK	(N(N(H(H(N(H(A))))(H(N(H(A)))))))	A(2)H(5)N(4)	9	4	1277.81	184123	3.1017e+06	0.00206444	sp|P00450|CERU_HUMAN	762	FALSE
20200615_serum_NGlycP_1hDIA_rep2.mzML	2608.21	2581.15	27.0578	EPAEEJLCVTSR	EPAEEJLC[160]VTSR	(N(N(H(H(N(H(F))))(H(N(H(F)))))))	F(2)H(5)N(4)	6	3	1107.12	1455760	1.51323e+07	0.00945839	sp|Q8N6G6|ATL1_HUMAN	646	FALSE
20200615_serum_NGlycP_1hDIA_rep2.mzML	1770.87	1783.57	-12.6983	EVFVHPJYSK	EVFVHPJYSK	(N(N(H(H(N(H(A))))(H(N(H(A)))))))	A(2)H(5)N(4)	7	3	1142.13	3059180	2.51958e+07	0.00275667	sp|P04070|PROC_HUMAN	290	FALSE
20200615_serum_NGlycP_1hDIA_rep3.mzML	1774.05	1775.26	-1.21059	EVFVHPJYSK	EVFVHPJYSK	(N(N(H(H(N(H(A))))(H(N(H(A)))))))	A(2)H(5)N(4)	7	3	1142.13	3253670	3.14026e+07	0.00470869	sp|P04070|PROC_HUMAN	290	FALSE
20200615_serum_NGlycP_1hDIA_rep1.mzML	1771.5	1779.21	-7.7146	EVFVHPJYSK	EVFVHPJYSK	(N(N(H(H(N(H(A))))(H(N(H(A)))))))	A(2)H(5)N(4)	7	3	1142.13	3798990	2.84907e+07	0.00381045	sp|P04070|PROC_HUMAN	290	FALSE
20200615_serum_NGlycP_1hDIA_rep2.mzML	1305.51	1327.35	-21.843	EWDJTTTECR	EWDJTTTEC[160]R	(N(N(H(H(N(H)))(H(N(H(A)))))))	A(1)H(5)N(4)	4	3	1075.74	1050680	1.02366e+07	0.00101775	sp|P20851|C4BPB_HUMAN	71	FALSE
20200615_serum_NGlycP_1hDIA_rep3.mzML	1312.82	1329.53	-16.7055	EWDJTTTECR	EWDJTTTEC[160]R	(N(N(H(H(N(H)))(H(N(H(A)))))))	A(1)H(5)N(4)	4	3	1075.74	1123570	4.8713e+06	0.00406984	sp|P20851|C4BPB_HUMAN	71	FALSE
20200615_serum_NGlycP_1hDIA_rep2.mzML	1630.98	1625.07	5.90592	EWDJTTTECR	EWDJTTTEC[160]R	(N(N(H(H(N(H(H))))(H(N(F)(H(A)))))))	A(1)F(1)H(6)N(4)	4	3	1178.45	968801	1.92922e+06	0.003382	sp|P20851|C4BPB_HUMAN	71	FALSE
20200615_serum_NGlycP_1hDIA_rep2.mzML	3167.58	3205.35	-37.7673	FEVDSPVYJATWSASLK	FEVDSPVYJATWSASLK	(N(N(H(H(N(H)))(H(N(H(A)))))))	A(1)H(5)N(4)	9	3	1276.54	2928990	3.91489e+07	0.00249551	sp|P04114|APOB_HUMAN	3895	FALSE
20200615_serum_NGlycP_1hDIA_rep3.mzML	3156.97	3196.78	-39.8058	FEVDSPVYJATWSASLK	FEVDSPVYJATWSASLK	(N(N(H(H(N(H)))(H(N(H(A)))))))	A(1)H(5)N(4)	9	3	1276.54	2653860	2.33549e+07	0.00149963	sp|P04114|APOB_HUMAN	3895	FALSE
20200615_serum_NGlycP_1hDIA_rep1.mzML	3165.15	3204.41	-39.2606	FEVDSPVYJATWSASLK	FEVDSPVYJATWSASLK	(N(N(H(H(N(H)))(H(N(H(A)))))))	A(1)H(5)N(4)	9	3	1276.54	2813700	2.88199e+07	0.00236686	sp|P04114|APOB_HUMAN	3895	FALSE
20200615_serum_NGlycP_1hDIA_rep2.mzML	3153.67	3130.36	23.3108	FEVDSPVYJATWSASLK	FEVDSPVYJATWSASLK	(N(N(H(H)(X)(H(N)(N(H(A)))))))	A(1)H(4)N(4)X(1)	9	3	1266.54	1170130	0	0.0021126	sp|P04114|APOB_HUMAN	3895	TRUE
20200615_serum_NGlycP_1hDIA_rep3.mzML	3156.97	3121.22	35.7525	FEVDSPVYJATWSASLK	FEVDSPVYJATWSASLK	(N(N(H(H)(X)(H(N)(N(H(A)))))))	A(1)H(4)N(4)X(1)	9	3	1266.54	1998280	0	0.00938514	sp|P04114|APOB_HUMAN	3895	TRUE
20200615_serum_NGlycP_1hDIA_rep2.mzML	2541.21	2518.94	22.2736	FHDVSESTHWTPFLJASVHYIR	FHDVSESTHWTPFLJASVHYIR	(N(N(H(H(N(H)))(H(N(H(A)))))))	A(1)H(5)N(4)	15	5	912.196	298231	839432	0.00750675	sp|P80108|PHLD_HUMAN	94	FALSE
20200615_serum_NGlycP_1hDIA_rep2.mzML	2536.92	2516.05	20.8705	FHDVSESTHWTPFLJASVHYIR	FHDVSESTHWTPFLJASVHYIR	(N(N(H(H(N(H)))(H(N(H(A)))))))	A(1)H(5)N(4)	15	4	1139.99	294692	2.63789e+06	0.00848672	sp|P80108|PHLD_HUMAN	94	FALSE
20200615_serum_NGlycP_1hDIA_rep3.mzML	2762.08	2832.39	-70.3061	FHDVSESTHWTPFLJASVHYIR	FHDVSESTHWTPFLJASVHYIR	(N(N(H(H(N(H(A))))(H(N(H(A)))))))	A(2)H(5)N(4)	15	5	970.415	549788	2.67727e+06	0.00296881	sp|P80108|PHLD_HUMAN	94	FALSE
20200615_serum_NGlycP_1hDIA_rep2.mzML	2765.72	2826.13	-60.4067	FHDVSESTHWTPFLJASVHYIR	FHDVSESTHWTPFLJASVHYIR	(N(N(H(H(N(H(A))))(H(N(H(A)))))))	A(2)H(5)N(4)	15	4	1212.77	855674	8.27151e+06	0.00747244	sp|P80108|PHLD_HUMAN	94	FALSE
20200615_serum_NGlycP_1hDIA_rep3.mzML	2761.87	2822.84	-60.971	FHDVSESTHWTPFLJASVHYIR	FHDVSESTHWTPFLJASVHYIR	(N(N(H(H(N(H(A))))(H(N(H(A)))))))	A(2)H(5)N(4)	15	4	1212.77	803420	6.91178e+06	0.00294825	sp|P80108|PHLD_HUMAN	94	FALSE
20200615_serum_NGlycP_1hDIA_rep1.mzML	2768.1	2819.35	-51.2537	FHDVSESTHWTPFLJASVHYIR	FHDVSESTHWTPFLJASVHYIR	(N(N(H(H(N(H(A))))(H(N(H(A)))))))	A(2)H(5)N(4)	15	4	1212.77	784849	6.67756e+06	0.000920552	sp|P80108|PHLD_HUMAN	94	FALSE
20200615_serum_NGlycP_1hDIA_rep2.mzML	2303.06	2340.11	-37.0542	FJDTEVLQR	FJDTEVLQR	(N(N(H(H(N(H(A))))(H(N(H(A)))))))	A(2)H(5)N(4)	2	3	1109.45	1952580	1.59103e+07	0.00253836	sp|P43251|BTD_HUMAN	150	FALSE
20200615_serum_NGlycP_1hDIA_rep1.mzML	2298.22	2339.06	-40.839	FJDTEVLQR	FJDTEVLQR	(N(N(H(H(N(H(A))))(H(N(H(A)))))))	A(2)H(5)N(4)	2	3	1109.45	1845640	1.54779e+07	0.00779422	sp|P43251|BTD_HUMAN	150	FALSE
20200615_serum_NGlycP_1hDIA_rep2.mzML	1194.05	1201.25	-7.19891	FJETTEK	FJETTEK	(N(N(H(H(N(H(A))))(H(N(H(A)))))))	A(2)H(5)N(4)	2	3	1025.06	5973670	46058461	0.00397755	sp|P43652|AFAM_HUMAN	402	FALSE
20200615_serum_NGlycP_1hDIA_rep3.mzML	1197.88	1208.19	-10.3107	FJETTEK	FJETTEK	(N(N(H(H(N(H(A))))(H(N(H(A)))))))	A(2)H(5)N(4)	2	3	1025.06	6469580	3.44999e+07	0.00706201	sp|P43652|AFAM_HUMAN	402	FALSE
20200615_serum_NGlycP_1hDIA_rep1.mzML	1191.58	1204.48	-12.9021	FJETTEK	FJETTEK	(N(N(H(H(N(H(A))))(H(N(H(A)))))))	A(2)H(5)N(4)	2	3	1025.06	5333320	5.76733e+07	0.00948787	sp|P43652|AFAM_HUMAN	402	FALSE
20200615_serum_NGlycP_1hDIA_rep1.mzML	1165.45	1194.88	-29.4272	FJETTEK	FJETTEK	(N(N(H(H(N(H(A))))(H(N(H(A)))))))	A(2)H(5)N(4)	2	2	1537.09	1203280	9.45835e+06	0.00067711	sp|P43652|AFAM_HUMAN	402	FALSE
20200615_serum_NGlycP_1hDIA_rep2.mzML	3228.19	3170.69	57.5036	FJLTETSEAEIHQSFQHLLR	FJLTETSEAEIHQSFQHLLR	(N(N(H(H(N(H(A))))(H(N(H(A)))))))	A(2)H(5)N(4)	2	5	921.799	1325030	6.46333e+06	0.00645795	sp|P01011|AACT_HUMAN	106	FALSE
20200615_serum_NGlycP_1hDIA_rep3.mzML	3224.14	3160.72	63.4182	FJLTETSEAEIHQSFQHLLR	FJLTETSEAEIHQSFQHLLR	(N(N(H(H(N(H(A))))(H(N(H(A)))))))	A(2)H(5)N(4)	2	5	921.799	851448	5.56105e+06	0.000698326	sp|P01011|AACT_HUMAN	106	FALSE
20200615_serum_NGlycP_1hDIA_rep1.mzML	3228.47	3168.49	59.9802	FJLTETSEAEIHQSFQHLLR	FJLTETSEAEIHQSFQHLLR	(N(N(H(H(N(H(A))))(H(N(H(A)))))))	A(2)H(5)N(4)	2	5	921.799	740648	3.67448e+06	0.0046691	sp|P01011|AACT_HUMAN	106	FALSE
20200615_serum_NGlycP_1hDIA_rep2.mzML	3227.53	3188.13	39.3958	FJLTETSEAEIHQSFQHLLR	FJLTETSEAEIHQSFQHLLR	(N(N(H(H(N(H(A))))(H(N(H(A)))))))	A(2)H(5)N(4)	2	4	1152	1939410	3.0459e+07	0.000232998	sp|P01011|AACT_HUMAN	106	FALSE
20200615_serum_NGlycP_1hDIA_rep3.mzML	3224.49	3178.7	45.7891	FJLTETSEAEIHQSFQHLLR	FJLTETSEAEIHQSFQHLLR	(N(N(H(H(N(H(A))))(H(N(H(A)))))))	A(2)H(5)N(4)	2	4	1152	1422080	1.81489e+07	0.000306969	sp|P01011|AACT_HUMAN	106	FALSE
20200615_serum_NGlycP_1hDIA_rep1.mzML	3228.22	3186.57	41.6452	FJLTETSEAEIHQSFQHLLR	FJLTETSEAEIHQSFQHLLR	(N(N(H(H(N(H(A))))(H(N(H(A)))))))	A(2)H(5)N(4)	2	4	1152	1071690	1.87306e+07	0.000243227	sp|P01011|AACT_HUMAN	106	FALSE
20200615_serum_NGlycP_1hDIA_rep2.mzML	3228.23	3125.28	102.95	FJLTETSEAEIHQSFQHLLR	FJLTETSEAEIHQSFQHLLR	(N(N(H(H)(X)(H(N)))))	H(3)N(3)X(1)	2	4	907.664	1308390	72370.1	0.00532843	sp|P01011|AACT_HUMAN	106	TRUE
20200615_serum_NGlycP_1hDIA_rep3.mzML	3223.83	3116.13	107.697	FJLTETSEAEIHQSFQHLLR	FJLTETSEAEIHQSFQHLLR	(N(N(H(H)(X)(H(N)))))	H(3)N(3)X(1)	2	4	907.664	950005	0	0.00117101	sp|P01011|AACT_HUMAN	106	TRUE
20200615_serum_NGlycP_1hDIA_rep1.mzML	3227.7	3123.34	104.356	FJLTETSEAEIHQSFQHLLR	FJLTETSEAEIHQSFQHLLR	(N(N(H(H)(X)(H(N)))))	H(3)N(3)X(1)	2	4	907.664	739013	0	0.00405742	sp|P01011|AACT_HUMAN	106	TRUE
20200615_serum_NGlycP_1hDIA_rep3.mzML	3218.02	3186.23	31.7946	FJLTETSEAEIHQSFQHLLR	FJLTETSEAEIHQSFQHLLR	(N(N(H(H(N(H(A))))(H(N(F)(H(N(H)(F))))))))	A(1)F(2)H(6)N(5)	2	5	995.027	1174280	4.64439e+06	0.00484409	sp|P01011|AACT_HUMAN	106	FALSE
20200615_serum_NGlycP_1hDIA_rep3.mzML	3218.07	3183.23	34.8402	FJLTETSEAEIHQSFQHLLR	FJLTETSEAEIHQSFQHLLR	(N(N(H(H(N(H(A))))(H(N(H))(N(H(A)))))))	A(2)H(6)N(5)	2	5	994.826	589034	3.05838e+06	0.00771099	sp|P01011|AACT_HUMAN	106	FALSE
20200615_serum_NGlycP_1hDIA_rep3.mzML	3218.02	3116.13	101.887	FJLTETSEAEIHQSFQHLLR	FJLTETSEAEIHQSFQHLLR	(N(F)(N(H(X)(H(N)(N(H))))))	F(1)H(3)N(4)X(1)	2	4	994.949	877181	0	0.00884776	sp|P01011|AACT_HUMAN	106	TRUE
20200615_serum_NGlycP_1hDIA_rep3.mzML	3218.02	3112.14	105.882	FJLTETSEAEIHQSFQHLLR	FJLTETSEAEIHQSFQHLLR	(N(N(H(X)(H(N(H))(N(H))))))	H(4)N(4)X(1)	2	4	998.947	710201	2.17858e+06	0.000781434	sp|P01011|AACT_HUMAN	106	TRUE
20200615_serum_NGlycP_1hDIA_rep2.mzML	3287.5	3243.2	44.3023	FJLTETSEAEIHQSFQHLLR	FJLTETSEAEIHQSFQHLLR	(N(N(H(H(N(H(A))))(H(N(H(A)))(N(H(A)))))))	A(3)H(6)N(5)	2	5	1053.05	2193770	1.10348e+07	0.000516754	sp|P01011|AACT_HUMAN	106	FALSE
20200615_serum_NGlycP_1hDIA_rep3.mzML	3286.43	3236.68	49.7519	FJLTETSEAEIHQSFQHLLR	FJLTETSEAEIHQSFQHLLR	(N(N(H(H(N(H(A))))(H(N(H(A)))(N(H(A)))))))	A(3)H(6)N(5)	2	5	1053.05	1927860	8.79302e+06	0.000570784	sp|P01011|AACT_HUMAN	106	FALSE
20200615_serum_NGlycP_1hDIA_rep1.mzML	3288.48	3241.83	46.6486	FJLTETSEAEIHQSFQHLLR	FJLTETSEAEIHQSFQHLLR	(N(N(H(H(N(H(A))))(H(N(H(A)))(N(H(A)))))))	A(3)H(6)N(5)	2	5	1053.05	1104700	7.00165e+06	0.00150217	sp|P01011|AACT_HUMAN	106	FALSE
20200615_serum_NGlycP_1hDIA_rep2.mzML	3289.89	3227.76	62.1292	FJLTETSEAEIHQSFQHLLR	FJLTETSEAEIHQSFQHLLR	(N(N(H(H(N(H(A))))(H(N(H(A)))(N(H(A)))))))	A(3)H(6)N(5)	2	4	1316.06	1756860	3.14406e+07	0.000321605	sp|P01011|AACT_HUMAN	106	FALSE
20200615_serum_NGlycP_1hDIA_rep3.mzML	3285.67	3220.41	65.2614	FJLTETSEAEIHQSFQHLLR	FJLTETSEAEIHQSFQHLLR	(N(N(H(H(N(H(A))))(H(N(H(A)))(N(H(A)))))))	A(3)H(6)N(5)	2	4	1316.06	1177450	21613473	0.000350373	sp|P01011|AACT_HUMAN	106	FALSE
20200615_serum_NGlycP_1hDIA_rep1.mzML	3286.26	3226.42	59.841	FJLTETSEAEIHQSFQHLLR	FJLTETSEAEIHQSFQHLLR	(N(N(H(H(N(H(A))))(H(N(H(A)))(N(H(A)))))))	A(3)H(6)N(5)	2	4	1316.06	756532	1.81163e+07	0.00217773	sp|P01011|AACT_HUMAN	106	FALSE
20200615_serum_NGlycP_1hDIA_rep3.mzML	3286.23	3221.19	65.0398	FJLTETSEAEIHQSFQHLLR	FJLTETSEAEIHQSFQHLLR	(N(N(H(H(N(F)(H(A))))(H(N(H(A)))(N(H(A)))))))	A(3)F(1)H(6)N(5)	2	5	1082.26	538396	1.36681e+06	0.0018783	sp|P01011|AACT_HUMAN	106	FALSE
20200615_serum_NGlycP_1hDIA_rep1.mzML	3286	3227.17	58.8332	FJLTETSEAEIHQSFQHLLR	FJLTETSEAEIHQSFQHLLR	(N(N(H(H(N(F)(H(A))))(H(N(H(A)))(N(H(A)))))))	A(3)F(1)H(6)N(5)	2	5	1082.26	454224	1.44302e+06	0.00272462	sp|P01011|AACT_HUMAN	106	FALSE
20200615_serum_NGlycP_1hDIA_rep3.mzML	3288.15	3235.89	52.2624	FJLTETSEAEIHQSFQHLLR	FJLTETSEAEIHQSFQHLLR	(N(N(H(H(N(F)(H(A))))(H(N(H(A)))(N(H(A)))))))	A(3)F(1)H(6)N(5)	2	4	1352.57	301580	4.47122e+06	0.00226385	sp|P01011|AACT_HUMAN	106	FALSE
20200615_serum_NGlycP_1hDIA_rep2.mzML	3228.72	3217.29	11.4272	FJLTETSEAEIHQSFQHLLR	FJLTETSEAEIHQSFQHLLR	(N(N(H(H(N(H)(F))(N(H(A))))(H(N(H(A)))(N(H(A)))))))	A(3)F(1)H(7)N(6)	2	5	1155.28	1538750	255927	0.000871504	sp|P01011|AACT_HUMAN	106	FALSE
20200615_serum_NGlycP_1hDIA_rep1.mzML	3227.15	3216.27	10.876	FJLTETSEAEIHQSFQHLLR	FJLTETSEAEIHQSFQHLLR	(N(N(H(H(N(H)(F))(N(H(A))))(H(N(H(A)))(N(H(A)))))))	A(3)F(1)H(7)N(6)	2	5	1155.28	1044200	565990	0.00170167	sp|P01011|AACT_HUMAN	106	FALSE
20200615_serum_NGlycP_1hDIA_rep2.mzML	3351.43	3323.87	27.5568	FJLTETSEAEIHQSFQHLLR	FJLTETSEAEIHQSFQHLLR	(N(N(H(H(N(H))(N(F)(H(H))))(H(N(F)(H(A)))(N(F)(H(A)))))))	A(2)F(3)H(8)N(6)	2	5	1187.9	885465	2.18873e+06	0.000535662	sp|P01011|AACT_HUMAN	106	FALSE
20200615_serum_NGlycP_1hDIA_rep3.mzML	3348.05	3319.32	28.7289	FJLTETSEAEIHQSFQHLLR	FJLTETSEAEIHQSFQHLLR	(N(N(H(H(N(H))(N(F)(H(H))))(H(N(F)(H(A)))(N(F)(H(A)))))))	A(2)F(3)H(8)N(6)	2	5	1187.9	831714	3.42908e+06	0.000681463	sp|P01011|AACT_HUMAN	106	FALSE
20200615_serum_NGlycP_1hDIA_rep1.mzML	3350.32	3321.3	29.0241	FJLTETSEAEIHQSFQHLLR	FJLTETSEAEIHQSFQHLLR	(N(N(H(H(N(H))(N(F)(H(H))))(H(N(F)(H(A)))(N(F)(H(A)))))))	A(2)F(3)H(8)N(6)	2	5	1187.9	960496	2.33839e+06	0.00193198	sp|P01011|AACT_HUMAN	106	FALSE
20200615_serum_NGlycP_1hDIA_rep2.mzML	3348.66	3334.86	13.8035	FJLTETSEAEIHQSFQHLLR	FJLTETSEAEIHQSFQHLLR	(N(N(H(H(N(H(H)))(N(H(A))))(H(N(H(A)))(N(F)(H(A)))))))	A(3)F(1)H(8)N(6)	2	5	1187.69	732708	1.65747e+06	0.000445371	sp|P01011|AACT_HUMAN	106	FALSE
20200615_serum_NGlycP_1hDIA_rep3.mzML	3346.7	3329.86	16.8353	FJLTETSEAEIHQSFQHLLR	FJLTETSEAEIHQSFQHLLR	(N(N(H(H(N(H(H)))(N(H(A))))(H(N(H(A)))(N(F)(H(A)))))))	A(3)F(1)H(8)N(6)	2	5	1187.69	833120	705530	0.00265051	sp|P01011|AACT_HUMAN	106	FALSE
20200615_serum_NGlycP_1hDIA_rep1.mzML	3350.32	3332.13	18.1917	FJLTETSEAEIHQSFQHLLR	FJLTETSEAEIHQSFQHLLR	(N(N(H(H(N(H(H)))(N(H(A))))(H(N(H(A)))(N(F)(H(A)))))))	A(3)F(1)H(8)N(6)	2	5	1187.69	791418	625022	0.000354632	sp|P01011|AACT_HUMAN	106	FALSE
20200615_serum_NGlycP_1hDIA_rep2.mzML	3348.66	3271.56	77.1038	FJLTETSEAEIHQSFQHLLR	FJLTETSEAEIHQSFQHLLR	(N(N(H(H(N(H(A)))(N(H(A))))(H(N(H(A)))(N(H(A)))))))	A(4)H(7)N(6)	2	5	1184.29	934121	3.09117e+06	0.000765673	sp|P01011|AACT_HUMAN	106	FALSE
20200615_serum_NGlycP_1hDIA_rep1.mzML	3349.53	3269.62	79.9142	FJLTETSEAEIHQSFQHLLR	FJLTETSEAEIHQSFQHLLR	(N(N(H(H(N(H(A)))(N(H(A))))(H(N(H(A)))(N(H(A)))))))	A(4)H(7)N(6)	2	5	1184.29	941029	2.62729e+06	0.00526316	sp|P01011|AACT_HUMAN	106	FALSE
20200615_serum_NGlycP_1hDIA_rep3.mzML	3286.9	3167.44	119.464	FJLTETSEAEIHQSFQHLLR	FJLTETSEAEIHQSFQHLLR	(N(N(H(H(N(H))(N(H(A))))(H(N(H))(N(H(A)))))))	A(2)H(7)N(6)	2	4	1334.56	1422020	134926	0.000289685	sp|P01011|AACT_HUMAN	106	FALSE
20200615_serum_NGlycP_1hDIA_rep1.mzML	2933.03	3118.56	-185.532	FLJDTMAVYEAK	FLJDTMAVYEAK	(N(N(H(H(N(H(A))))(H(N(H(A)))))))	A(2)H(5)N(4)	3	3	1202.82	482867	9475477	0.00617668	sp|P29622|KAIN_HUMAN	157	FALSE
20200615_serum_NGlycP_1hDIA_rep2.mzML	1346.7	1353.29	-6.5905	FLNJGTCTAEGK	FLNJGTC[160]TAEGK	(N(N(H(H(N(H)))(H(N(H(A)))))))	A(1)H(5)N(4)	4	3	1075.76	4674190	4.19609e+07	0.00056263	sp|P05156|CFAI_HUMAN	103	FALSE
20200615_serum_NGlycP_1hDIA_rep3.mzML	1350.03	1355.57	-5.53547	FLNJGTCTAEGK	FLNJGTC[160]TAEGK	(N(N(H(H(N(H)))(H(N(H(A)))))))	A(1)H(5)N(4)	4	3	1075.76	5575190	54394806	0.00329188	sp|P05156|CFAI_HUMAN	103	FALSE
20200615_serum_NGlycP_1hDIA_rep1.mzML	1349.96	1352.85	-2.8907	FLNJGTCTAEGK	FLNJGTC[160]TAEGK	(N(N(H(H(N(H)))(H(N(H(A)))))))	A(1)H(5)N(4)	4	3	1075.76	2753660	3.49566e+07	0.000669236	sp|P05156|CFAI_HUMAN	103	FALSE
20200615_serum_NGlycP_1hDIA_rep2.mzML	1346.89	1346.66	0.232732	FLNJGTCTAEGK	FLNJGTC[160]TAEGK	(N(N(H(H(H))(H(N(H))(N(H)(F))))))	F(1)H(6)N(4)	4	3	1081.43	4799540	4.16902e+06	0.00088667	sp|P05156|CFAI_HUMAN	103	FALSE
20200615_serum_NGlycP_1hDIA_rep3.mzML	1349.43	1348.5	0.926943	FLNJGTCTAEGK	FLNJGTC[160]TAEGK	(N(N(H(H(H))(H(N(H))(N(H)(F))))))	F(1)H(6)N(4)	4	3	1081.43	5759420	6.26368e+06	0.003209	sp|P05156|CFAI_HUMAN	103	FALSE
20200615_serum_NGlycP_1hDIA_rep1.mzML	1349.96	1346.21	3.74671	FLNJGTCTAEGK	FLNJGTC[160]TAEGK	(N(N(H(H(H))(H(N(H))(N(H)(F))))))	F(1)H(6)N(4)	4	3	1081.43	3044900	4.41577e+06	0.00098416	sp|P05156|CFAI_HUMAN	103	FALSE
20200615_serum_NGlycP_1hDIA_rep2.mzML	1671.3	1704.95	-33.6543	FLNJGTCTAEGK	FLNJGTC[160]TAEGK	(N(N(H(H(N(H(H))))(H(N(F)(H(A)))))))	A(1)F(1)H(6)N(4)	4	3	1178.47	11301100	8.3832e+06	0.000671865	sp|P05156|CFAI_HUMAN	103	FALSE
20200615_serum_NGlycP_1hDIA_rep3.mzML	1671.48	1705.13	-33.6452	FLNJGTCTAEGK	FLNJGTC[160]TAEGK	(N(N(H(H(N(H(H))))(H(N(F)(H(A)))))))	A(1)F(1)H(6)N(4)	4	3	1178.47	11870900	8727173	0.000810083	sp|P05156|CFAI_HUMAN	103	FALSE
20200615_serum_NGlycP_1hDIA_rep1.mzML	1665.02	1700.42	-35.4003	FLNJGTCTAEGK	FLNJGTC[160]TAEGK	(N(N(H(H(N(H(H))))(H(N(F)(H(A)))))))	A(1)F(1)H(6)N(4)	4	3	1178.47	10487600	7.50912e+06	0.000843211	sp|P05156|CFAI_HUMAN	103	FALSE
20200615_serum_NGlycP_1hDIA_rep2.mzML	1671.04	1697.21	-26.1656	FLNJGTCTAEGK	FLNJGTC[160]TAEGK	(N(N(H(H(N(H(A))))(H(N(H(A)))))))	A(2)H(5)N(4)	4	3	1172.8	11371400	1.06624e+08	0.000736809	sp|P05156|CFAI_HUMAN	103	FALSE
20200615_serum_NGlycP_1hDIA_rep3.mzML	1671.48	1696.9	-25.4168	FLNJGTCTAEGK	FLNJGTC[160]TAEGK	(N(N(H(H(N(H(A))))(H(N(H(A)))))))	A(2)H(5)N(4)	4	3	1172.8	12054400	1.34547e+08	0.000680597	sp|P05156|CFAI_HUMAN	103	FALSE
20200615_serum_NGlycP_1hDIA_rep1.mzML	1665.02	1692.05	-27.0299	FLNJGTCTAEGK	FLNJGTC[160]TAEGK	(N(N(H(H(N(H(A))))(H(N(H(A)))))))	A(2)H(5)N(4)	4	3	1172.8	11058900	1.00228e+08	0.000312231	sp|P05156|CFAI_HUMAN	103	FALSE
20200615_serum_NGlycP_1hDIA_rep2.mzML	1671.3	1708.01	-36.7148	FLNJGTCTAEGK	FLNJGTC[160]TAEGK	(N(F)(N(H(H(N(H(F))))(H(N(H(H)(F)))))))	F(3)H(6)N(4)	4	3	1178.8	11817500	9.01332e+06	0.0012705	sp|P05156|CFAI_HUMAN	103	FALSE
20200615_serum_NGlycP_1hDIA_rep3.mzML	1671.65	1708.53	-36.8821	FLNJGTCTAEGK	FLNJGTC[160]TAEGK	(N(F)(N(H(H(N(H(F))))(H(N(H(H)(F)))))))	F(3)H(6)N(4)	4	3	1178.8	11661500	8.76098e+06	0.000800092	sp|P05156|CFAI_HUMAN	103	FALSE
20200615_serum_NGlycP_1hDIA_rep1.mzML	1665.03	1703.71	-38.6821	FLNJGTCTAEGK	FLNJGTC[160]TAEGK	(N(F)(N(H(H(N(H(F))))(H(N(H(H)(F)))))))	F(3)H(6)N(4)	4	3	1178.8	10658800	7.50948e+06	0.000438703	sp|P05156|CFAI_HUMAN	103	FALSE
20200615_serum_NGlycP_1hDIA_rep2.mzML	1987.76	1974.35	13.4081	FSDGLESJSSTQFEVK	FSDGLESJSSTQFEVK	(N(N(H(H(H))(H(H(H(H)))))))	H(7)N(2)	8	3	1105.79	2692480	4.5378e+06	0.00159101	sp|P0C0L4|CO4A_HUMAN/sp|P0C0L5|CO4B_HUMAN	226/226	FALSE
20200615_serum_NGlycP_1hDIA_rep3.mzML	1982.51	1975.61	6.90006	FSDGLESJSSTQFEVK	FSDGLESJSSTQFEVK	(N(N(H(H(H))(H(H(H(H)))))))	H(7)N(2)	8	3	1105.79	3240960	7633398	0.00184725	sp|P0C0L4|CO4A_HUMAN/sp|P0C0L5|CO4B_HUMAN	226/226	FALSE
20200615_serum_NGlycP_1hDIA_rep1.mzML	1978.74	1966.39	12.3452	FSDGLESJSSTQFEVK	FSDGLESJSSTQFEVK	(N(N(H(H(H))(H(H(H(H)))))))	H(7)N(2)	8	3	1105.79	2983170	5.3222e+06	0.00593213	sp|P0C0L4|CO4A_HUMAN/sp|P0C0L5|CO4B_HUMAN	226/226	FALSE
20200615_serum_NGlycP_1hDIA_rep2.mzML	1987.91	1990.39	-2.48454	FSDGLESJSSTQFEVK	FSDGLESJSSTQFEVK	(N(N(H(H)(X)(H(N)(N(F))))))	F(1)H(3)N(4)X(1)	8	3	1117.8	2882930	147649	0.00891677	sp|P0C0L4|CO4A_HUMAN/sp|P0C0L5|CO4B_HUMAN	226/226	TRUE
20200615_serum_NGlycP_1hDIA_rep1.mzML	1978.56	1982.45	-3.89085	FSDGLESJSSTQFEVK	FSDGLESJSSTQFEVK	(N(N(H(H)(X)(H(N)(N(F))))))	F(1)H(3)N(4)X(1)	8	3	1117.8	3132080	214884	0.0067218	sp|P0C0L4|CO4A_HUMAN/sp|P0C0L5|CO4B_HUMAN	226/226	TRUE
20200615_serum_NGlycP_1hDIA_rep2.mzML	1987.91	1990.3	-2.3937	FSDGLESJSSTQFEVK	FSDGLESJSSTQFEVK	(N(N(H(X)(H(N(F))(N(F))))))	F(2)H(2)N(4)X(1)	8	3	1112.47	2824930	2.97342e+06	0.00266727	sp|P0C0L4|CO4A_HUMAN/sp|P0C0L5|CO4B_HUMAN	226/226	TRUE
20200615_serum_NGlycP_1hDIA_rep3.mzML	1982.51	1991.08	-8.57353	FSDGLESJSSTQFEVK	FSDGLESJSSTQFEVK	(N(N(H(X)(H(N(F))(N(F))))))	F(2)H(2)N(4)X(1)	8	3	1112.47	2883020	4.47779e+06	0.00818866	sp|P0C0L4|CO4A_HUMAN/sp|P0C0L5|CO4B_HUMAN	226/226	TRUE
20200615_serum_NGlycP_1hDIA_rep1.mzML	1978.56	1982.35	-3.79342	FSDGLESJSSTQFEVK	FSDGLESJSSTQFEVK	(N(N(H(X)(H(N(F))(N(F))))))	F(2)H(2)N(4)X(1)	8	3	1112.47	3063150	5.2138e+06	0.00306603	sp|P0C0L4|CO4A_HUMAN/sp|P0C0L5|CO4B_HUMAN	226/226	TRUE
20200615_serum_NGlycP_1hDIA_rep2.mzML	1974.49	1965.46	9.03263	FSDGLESJSSTQFEVK	FSDGLESJSSTQFEVK	(N(N(H(H(H))(H(H)(H)(H(H))))))	H(8)N(2)	8	3	1159.8	12031200	2.98973e+07	0.000742564	sp|P0C0L4|CO4A_HUMAN/sp|P0C0L5|CO4B_HUMAN	226/226	FALSE
20200615_serum_NGlycP_1hDIA_rep3.mzML	1971.16	1967.09	4.07061	FSDGLESJSSTQFEVK	FSDGLESJSSTQFEVK	(N(N(H(H(H))(H(H)(H)(H(H))))))	H(8)N(2)	8	3	1159.8	12042400	3.66859e+07	0.00151998	sp|P0C0L4|CO4A_HUMAN/sp|P0C0L5|CO4B_HUMAN	226/226	FALSE
20200615_serum_NGlycP_1hDIA_rep1.mzML	1964.68	1957.96	6.71675	FSDGLESJSSTQFEVK	FSDGLESJSSTQFEVK	(N(N(H(H(H))(H(H)(H)(H(H))))))	H(8)N(2)	8	3	1159.8	13108100	3.08166e+07	0.000959112	sp|P0C0L4|CO4A_HUMAN/sp|P0C0L5|CO4B_HUMAN	226/226	FALSE
20200615_serum_NGlycP_1hDIA_rep2.mzML	1974.49	1990.04	-15.5533	FSDGLESJSSTQFEVK	FSDGLESJSSTQFEVK	(N(N(H(H)(X)(H(N(F))(N(F))))))	F(2)H(3)N(4)X(1)	8	3	1166.49	11680200	2.23422e+07	0.000422685	sp|P0C0L4|CO4A_HUMAN/sp|P0C0L5|CO4B_HUMAN	226/226	TRUE
20200615_serum_NGlycP_1hDIA_rep3.mzML	1971.16	1990.82	-19.6562	FSDGLESJSSTQFEVK	FSDGLESJSSTQFEVK	(N(N(H(H)(X)(H(N(F))(N(F))))))	F(2)H(3)N(4)X(1)	8	3	1166.49	10300700	2.49045e+07	0.00118106	sp|P0C0L4|CO4A_HUMAN/sp|P0C0L5|CO4B_HUMAN	226/226	TRUE
20200615_serum_NGlycP_1hDIA_rep1.mzML	1964.63	1982.06	-17.4292	FSDGLESJSSTQFEVK	FSDGLESJSSTQFEVK	(N(N(H(H)(X)(H(N(F))(N(F))))))	F(2)H(3)N(4)X(1)	8	3	1166.49	10817400	2.15146e+07	0.0014427	sp|P0C0L4|CO4A_HUMAN/sp|P0C0L5|CO4B_HUMAN	226/226	TRUE
20200615_serum_NGlycP_1hDIA_rep2.mzML	1964.86	1958.9	5.95667	FSDGLESJSSTQFEVK	FSDGLESJSSTQFEVK	(N(N(H(H(H(H)))(H(H)(H(H(H)))))))	H(9)N(2)	8	3	1213.82	9881290	104608375	0.00243348	sp|P0C0L4|CO4A_HUMAN/sp|P0C0L5|CO4B_HUMAN	226/226	FALSE
20200615_serum_NGlycP_1hDIA_rep3.mzML	1964.63	1960.78	3.85394	FSDGLESJSSTQFEVK	FSDGLESJSSTQFEVK	(N(N(H(H(H(H)))(H(H)(H(H(H)))))))	H(9)N(2)	8	3	1213.82	11510100	119796730	0.00103989	sp|P0C0L4|CO4A_HUMAN/sp|P0C0L5|CO4B_HUMAN	226/226	FALSE
20200615_serum_NGlycP_1hDIA_rep1.mzML	1956.87	1951.61	5.25586	FSDGLESJSSTQFEVK	FSDGLESJSSTQFEVK	(N(N(H(H(H(H)))(H(H)(H(H(H)))))))	H(9)N(2)	8	3	1213.82	9880710	1.04751e+08	0.00186351	sp|P0C0L4|CO4A_HUMAN/sp|P0C0L5|CO4B_HUMAN	226/226	FALSE
20200615_serum_NGlycP_1hDIA_rep2.mzML	1965.38	2001.45	-36.0705	FSDGLESJSSTQFEVK	FSDGLESJSSTQFEVK	(N(N(H(H(N(A)))(H(N(A))))))	A(2)H(3)N(4)	8	3	1219.17	50344000	4.56786e+07	0.00769913	sp|P0C0L4|CO4A_HUMAN/sp|P0C0L5|CO4B_HUMAN	226/226	FALSE
20200615_serum_NGlycP_1hDIA_rep3.mzML	1964.24	2002.11	-37.8717	FSDGLESJSSTQFEVK	FSDGLESJSSTQFEVK	(N(N(H(H(N(A)))(H(N(A))))))	A(2)H(3)N(4)	8	3	1219.17	44491400	29878914	0.00354954	sp|P0C0L4|CO4A_HUMAN/sp|P0C0L5|CO4B_HUMAN	226/226	FALSE
20200615_serum_NGlycP_1hDIA_rep1.mzML	1957.02	1994.23	-37.2142	FSDGLESJSSTQFEVK	FSDGLESJSSTQFEVK	(N(N(H(H(N(A)))(H(N(A))))))	A(2)H(3)N(4)	8	3	1219.17	42940400	5.1104e+07	0.00270543	sp|P0C0L4|CO4A_HUMAN/sp|P0C0L5|CO4B_HUMAN	226/226	FALSE
20200615_serum_NGlycP_1hDIA_rep2.mzML	1965.38	1989.34	-23.9556	FSDGLESJSSTQFEVK	FSDGLESJSSTQFEVK	(N(N(H(H)(X)(H(N(F))(N(F)(H))))))	F(2)H(4)N(4)X(1)	8	3	1220.51	48315800	1.22301e+08	0.00636894	sp|P0C0L4|CO4A_HUMAN/sp|P0C0L5|CO4B_HUMAN	226/226	TRUE
20200615_serum_NGlycP_1hDIA_rep3.mzML	1964.24	1990.12	-25.879	FSDGLESJSSTQFEVK	FSDGLESJSSTQFEVK	(N(N(H(H)(X)(H(N(F))(N(F)(H))))))	F(2)H(4)N(4)X(1)	8	3	1220.51	39230100	1.08446e+08	0.00331662	sp|P0C0L4|CO4A_HUMAN/sp|P0C0L5|CO4B_HUMAN	226/226	TRUE
20200615_serum_NGlycP_1hDIA_rep1.mzML	1957.02	1981.3	-24.2825	FSDGLESJSSTQFEVK	FSDGLESJSSTQFEVK	(N(N(H(H)(X)(H(N(F))(N(F)(H))))))	F(2)H(4)N(4)X(1)	8	3	1220.51	39249700	111581241	0.00168232	sp|P0C0L4|CO4A_HUMAN/sp|P0C0L5|CO4B_HUMAN	226/226	TRUE
20200615_serum_NGlycP_1hDIA_rep2.mzML	1965.38	1990.73	-25.3453	FSDGLESJSSTQFEVK	FSDGLESJSSTQFEVK	(N(N(H(H)(X)(H(N)(N(H(A)))))))	A(1)H(4)N(4)X(1)	8	3	1220.17	45345800	2.00955e+08	0.00604165	sp|P0C0L4|CO4A_HUMAN/sp|P0C0L5|CO4B_HUMAN	226/226	TRUE
20200615_serum_NGlycP_1hDIA_rep3.mzML	1964.24	1991.49	-27.2545	FSDGLESJSSTQFEVK	FSDGLESJSSTQFEVK	(N(N(H(H)(X)(H(N)(N(H(A)))))))	A(1)H(4)N(4)X(1)	8	3	1220.17	38373800	184417217	0.00224543	sp|P0C0L4|CO4A_HUMAN/sp|P0C0L5|CO4B_HUMAN	226/226	TRUE
20200615_serum_NGlycP_1hDIA_rep1.mzML	1957.02	1982.79	-25.7712	FSDGLESJSSTQFEVK	FSDGLESJSSTQFEVK	(N(N(H(H)(X)(H(N)(N(H(A)))))))	A(1)H(4)N(4)X(1)	8	3	1220.17	38493300	1.82552e+08	0.00235322	sp|P0C0L4|CO4A_HUMAN/sp|P0C0L5|CO4B_HUMAN	226/226	TRUE
20200615_serum_NGlycP_1hDIA_rep2.mzML	1956.49	1955.15	1.3412	FSDGLESJSSTQFEVK	FSDGLESJSSTQFEVK	(N(N(H(H(H(H(H))))(H(H)(H(H(H)))))))	H(10)N(2)	8	3	1267.84	4943720	13051817	0.00252611	sp|P0C0L4|CO4A_HUMAN/sp|P0C0L5|CO4B_HUMAN	226/226	FALSE
20200615_serum_NGlycP_1hDIA_rep3.mzML	1956.68	1957.17	-0.49463	FSDGLESJSSTQFEVK	FSDGLESJSSTQFEVK	(N(N(H(H(H(H(H))))(H(H)(H(H(H)))))))	H(10)N(2)	8	3	1267.84	5175440	1.35144e+07	0.00171698	sp|P0C0L4|CO4A_HUMAN/sp|P0C0L5|CO4B_HUMAN	226/226	FALSE
20200615_serum_NGlycP_1hDIA_rep1.mzML	1949.82	1947.96	1.85563	FSDGLESJSSTQFEVK	FSDGLESJSSTQFEVK	(N(N(H(H(H(H(H))))(H(H)(H(H(H)))))))	H(10)N(2)	8	3	1267.84	4529270	1.13751e+07	0.00231084	sp|P0C0L4|CO4A_HUMAN/sp|P0C0L5|CO4B_HUMAN	226/226	FALSE
20200615_serum_NGlycP_1hDIA_rep1.mzML	1960.75	1971.86	-11.1103	FSDGLESJSSTQFEVK	FSDGLESJSSTQFEVK	(N(F)(N(H(X)(H(H(H(H)))))))	F(1)H(5)N(2)X(1)	8	2	1635.17	288696	509503	0.0074214	sp|P0C0L4|CO4A_HUMAN/sp|P0C0L5|CO4B_HUMAN	226/226	TRUE
20200615_serum_NGlycP_1hDIA_rep3.mzML	3225.68	3136.32	89.3592	FSLLGHASISCTVEJETIGVWRPSPPTCEK	FSLLGHASISC[160]TVEJETIGVWRPSPPTC[160]EK	(N(N(H(H(N(H(H))))(H(N(F)(H(A)))))))	A(1)F(1)H(6)N(4)	15	4	1399.37	363198	182116	0.0084934	sp|P04003|C4BPA_HUMAN	221	FALSE
20200615_serum_NGlycP_1hDIA_rep2.mzML	3229.93	3142.41	87.5174	FSLLGHASISCTVEJETIGVWRPSPPTCEK	FSLLGHASISC[160]TVEJETIGVWRPSPPTC[160]EK	(N(N(H(H(N(H(A))))(H(N(H(A)))))))	A(2)H(5)N(4)	15	4	1395.11	328081	9.01756e+06	0.00103353	sp|P04003|C4BPA_HUMAN	221	FALSE
20200615_serum_NGlycP_1hDIA_rep3.mzML	3225.68	3133.25	92.4348	FSLLGHASISCTVEJETIGVWRPSPPTCEK	FSLLGHASISC[160]TVEJETIGVWRPSPPTC[160]EK	(N(N(H(H(N(H(A))))(H(N(H(A)))))))	A(2)H(5)N(4)	15	4	1395.11	262820	4.48797e+06	0.00907743	sp|P04003|C4BPA_HUMAN	221	FALSE
20200615_serum_NGlycP_1hDIA_rep3.mzML	3284.61	3251.06	33.5531	GAFISJFSMTVDGK	GAFISJFSMTVDGK	(N(N(H(H(N(H(A))))(H(N(H(A)))))))	A(2)H(5)N(4)	6	3	1226.83	299380	9.89826e+06	0.0086898	sp|P19823|ITIH2_HUMAN	118	FALSE
20200615_serum_NGlycP_1hDIA_rep2.mzML	3412.02	3338.63	73.3911	GCVLLSYLJETVTVSASLESVR	GC[160]VLLSYLJETVTVSASLESVR	(N(N(H(H)(X)(H(N(F)(H))(N(F)(H))))))	F(2)H(5)N(4)X(1)	9	3	1482	255205	95615.8	0.00265469	sp|P01023|A2MG_HUMAN	55	TRUE
20200615_serum_NGlycP_1hDIA_rep3.mzML	3476.27	3379.34	96.9272	GCVLLSYLJETVTVSASLESVR	GC[160]VLLSYLJETVTVSASLESVR	(N(N(H(H(N(H(A))))(H(N(H(A)))))))	A(2)H(5)N(4)	9	3	1534.67	187973	1.13808e+07	0.00364374	sp|P01023|A2MG_HUMAN	55	FALSE
20200615_serum_NGlycP_1hDIA_rep2.mzML	3411.32	3344.81	66.5095	GFGVAIVGJYTAALPTEAALR	GFGVAIVGJYTAALPTEAALR	(N(N(H(H(N(H(A))))(H(N(H(A)))))))	A(2)H(5)N(4)	9	4	1074.73	1115270	4.05861e+06	0.000390565	sp|Q96PD5|PGRP2_HUMAN	485	FALSE
20200615_serum_NGlycP_1hDIA_rep3.mzML	3411.74	3339.81	71.9341	GFGVAIVGJYTAALPTEAALR	GFGVAIVGJYTAALPTEAALR	(N(N(H(H(N(H(A))))(H(N(H(A)))))))	A(2)H(5)N(4)	9	4	1074.73	347924	4.05123e+06	0.00405123	sp|Q96PD5|PGRP2_HUMAN	485	FALSE
20200615_serum_NGlycP_1hDIA_rep1.mzML	3411.04	3342.22	68.8175	GFGVAIVGJYTAALPTEAALR	GFGVAIVGJYTAALPTEAALR	(N(N(H(H(N(H(A))))(H(N(H(A)))))))	A(2)H(5)N(4)	9	4	1074.73	576462	5127180	0.00925482	sp|Q96PD5|PGRP2_HUMAN	485	FALSE
20200615_serum_NGlycP_1hDIA_rep2.mzML	3411.05	3351.36	59.6869	GFGVAIVGJYTAALPTEAALR	GFGVAIVGJYTAALPTEAALR	(N(N(H(H(N(H(A))))(H(N(H(A)))))))	A(2)H(5)N(4)	9	3	1432.64	1411310	1.47752e+07	0.000555449	sp|Q96PD5|PGRP2_HUMAN	485	FALSE
20200615_serum_NGlycP_1hDIA_rep3.mzML	3411.19	3346.44	64.7454	GFGVAIVGJYTAALPTEAALR	GFGVAIVGJYTAALPTEAALR	(N(N(H(H(N(H(A))))(H(N(H(A)))))))	A(2)H(5)N(4)	9	3	1432.64	778812	1.00555e+07	0.00040656	sp|Q96PD5|PGRP2_HUMAN	485	FALSE
20200615_serum_NGlycP_1hDIA_rep1.mzML	3412.19	3348.94	63.2471	GFGVAIVGJYTAALPTEAALR	GFGVAIVGJYTAALPTEAALR	(N(N(H(H(N(H(A))))(H(N(H(A)))))))	A(2)H(5)N(4)	9	3	1432.64	1132820	1.54801e+07	0.000730081	sp|Q96PD5|PGRP2_HUMAN	485	FALSE
20200615_serum_NGlycP_1hDIA_rep2.mzML	1002.37	1020.53	-18.1643	GHVJITR	GHVJITR	(N(N(H(H(N(H(A))))(H(N(H(A)))))))	A(2)H(5)N(4)	4	4	751.059	3597120	6.54169e+06	0.00699717	sp|P00734|THRB_HUMAN	121	FALSE
20200615_serum_NGlycP_1hDIA_rep2.mzML	1003.32	1006.73	-3.40653	GHVJITR	GHVJITR	(N(N(H(H(N(H(A))))(H(N(H(A)))))))	A(2)H(5)N(4)	4	3	1001.08	178751000	7.07992e+08	0.00615315	sp|P00734|THRB_HUMAN	121	FALSE
20200615_serum_NGlycP_1hDIA_rep3.mzML	1006.76	1008.2	-1.43796	GHVJITR	GHVJITR	(N(N(H(H(N(H(A))))(H(N(H(A)))))))	A(2)H(5)N(4)	4	3	1001.08	152827000	6.94199e+08	0.00587386	sp|P00734|THRB_HUMAN	121	FALSE
20200615_serum_NGlycP_1hDIA_rep1.mzML	1000.94	1002.06	-1.11576	GHVJITR	GHVJITR	(N(N(H(H(N(H(A))))(H(N(H(A)))))))	A(2)H(5)N(4)	4	3	1001.08	178319000	8.14108e+08	0.00529156	sp|P00734|THRB_HUMAN	121	FALSE
20200615_serum_NGlycP_1hDIA_rep2.mzML	1002.95	1006.37	-3.41796	GHVJITR	GHVJITR	(N(N(H(H(N(H(A))))(H(N(H(A)))))))	A(2)H(5)N(4)	4	2	1501.11	31898500	2.49408e+08	0.00553468	sp|P00734|THRB_HUMAN	121	FALSE
20200615_serum_NGlycP_1hDIA_rep3.mzML	1006.49	1007.86	-1.36667	GHVJITR	GHVJITR	(N(N(H(H(N(H(A))))(H(N(H(A)))))))	A(2)H(5)N(4)	4	2	1501.11	29815700	243829727	0.00247726	sp|P00734|THRB_HUMAN	121	FALSE
20200615_serum_NGlycP_1hDIA_rep1.mzML	1001.01	1001.74	-0.728599	GHVJITR	GHVJITR	(N(N(H(H(N(H(A))))(H(N(H(A)))))))	A(2)H(5)N(4)	4	2	1501.11	30213000	2.2431e+08	0.00510379	sp|P00734|THRB_HUMAN	121	FALSE
20200615_serum_NGlycP_1hDIA_rep3.mzML	831.488	805.21	26.2782	GHVJITR	GHVJITR	(N(N(H(H(N(H)))(H(N(H(A)))))))	A(1)H(5)N(4)	4	3	904.045	4573080	2.65621e+07	0.00592315	sp|P00734|THRB_HUMAN	121	FALSE
20200615_serum_NGlycP_1hDIA_rep1.mzML	818.326	803.352	14.9743	GHVJITR	GHVJITR	(N(N(H(H(N(H)))(H(N(H(A)))))))	A(1)H(5)N(4)	4	3	904.045	5024730	3.04066e+07	0.000400392	sp|P00734|THRB_HUMAN	121	FALSE
20200615_serum_NGlycP_1hDIA_rep2.mzML	806.192	792.942	13.2496	GHVJITR	GHVJITR	(N(N(H(H(N(H)))(H(N(H(A)))))))	A(1)H(5)N(4)	4	2	1355.56	857606	9.59906e+06	0.00358713	sp|P00734|THRB_HUMAN	121	FALSE
20200615_serum_NGlycP_1hDIA_rep3.mzML	1006.39	712.982	293.408	GHVJITR	GHVJITR	(N(N(H(X)(H(N(H))))))	H(3)N(3)X(1)	4	2	1012.44	56815400	0	0.00700257	sp|P00734|THRB_HUMAN	121	TRUE
20200615_serum_NGlycP_1hDIA_rep1.mzML	1002.73	716.442	286.288	GHVJITR	GHVJITR	(N(N(H(X)(H(N(H))))))	H(3)N(3)X(1)	4	2	1012.44	67199600	121174	0.00596833	sp|P00734|THRB_HUMAN	121	TRUE
20200615_serum_NGlycP_1hDIA_rep2.mzML	1003.33	712.426	290.904	GHVJITR	GHVJITR	(N(F)(N(H(X)(H(N)))))	F(1)H(2)N(3)X(1)	4	2	1004.45	82118300	0	0.00152899	sp|P00734|THRB_HUMAN	121	TRUE
20200615_serum_NGlycP_1hDIA_rep1.mzML	1002.3	712.364	289.936	GHVJITR	GHVJITR	(N(F)(N(H(X)(H(N)))))	F(1)H(2)N(3)X(1)	4	2	1004.45	79884300	0	0.00125059	sp|P00734|THRB_HUMAN	121	TRUE
20200615_serum_NGlycP_1hDIA_rep3.mzML	1010.18	1025.75	-15.5684	GHVJITR	GHVJITR	(N(N(H(H(N(H(A))))(H(N(F)(H(A)))))))	A(2)F(1)H(5)N(4)	4	3	1049.76	4838530	1.51478e+07	0.00567826	sp|P00734|THRB_HUMAN	121	FALSE
20200615_serum_NGlycP_1hDIA_rep2.mzML	1003.25	1028.15	-24.9037	GHVJITR	GHVJITR	(N(N(H(H(N(H(A))))(H(N(F)(H(A)))))))	A(2)F(1)H(5)N(4)	4	2	1574.14	3536810	1.33713e+06	0.00974249	sp|P00734|THRB_HUMAN	121	FALSE
20200615_serum_NGlycP_1hDIA_rep3.mzML	1006.09	1028.62	-22.5304	GHVJITR	GHVJITR	(N(N(H(H(N(H(A))))(H(N(F)(H(A)))))))	A(2)F(1)H(5)N(4)	4	2	1574.14	2696170	649937	0.00777039	sp|P00734|THRB_HUMAN	121	FALSE
20200615_serum_NGlycP_1hDIA_rep3.mzML	1009.84	996.571	13.2687	GHVJITR	GHVJITR	(N(N(H(H(H))(H(N(H(A)))(N(H(A)))))))	A(2)H(6)N(4)	4	3	1055.09	5226970	2.50337e+06	0.00860101	sp|P00734|THRB_HUMAN	121	FALSE
20200615_serum_NGlycP_1hDIA_rep1.mzML	1005.6	712.368	293.232	GHVJITR	GHVJITR	(N(F)(N(H(X)(H(H(H))))))	F(1)H(4)N(2)X(1)	4	2	1064.96	2292570	0	0.00390891	sp|P00734|THRB_HUMAN	121	TRUE
20200615_serum_NGlycP_1hDIA_rep1.mzML	1002.64	712.363	290.277	GHVJITR	GHVJITR	(N(N(H(H)(X)(H(N(F))))))	F(1)H(3)N(3)X(1)	4	2	1085.47	1315520	0	0.00842692	sp|P00734|THRB_HUMAN	121	TRUE
20200615_serum_NGlycP_1hDIA_rep2.mzML	1003.4	713.464	289.936	GHVJITR	GHVJITR	(N(N(H(H)(X)(H(N)(N(H))))))	H(4)N(4)X(1)	4	2	1195.01	4080570	0	0.0042185	sp|P00734|THRB_HUMAN	121	TRUE
20200615_serum_NGlycP_1hDIA_rep1.mzML	1001.86	713.296	288.564	GHVJITR	GHVJITR	(N(N(H(H)(X)(H(N)(N(H))))))	H(4)N(4)X(1)	4	2	1195.01	3491880	69120.4	0.00234156	sp|P00734|THRB_HUMAN	121	TRUE
20200615_serum_NGlycP_1hDIA_rep2.mzML	1350.59	1393.91	-43.323	GICJSSDVR	GIC[160]JSSDVR	(N(N(H(H(N(H(A))))(H(N(H(A)))))))	A(2)H(5)N(4)	4	3	1071.42	2787590	2.86631e+07	0.00428687	sp|O75882|ATRN_HUMAN	300	FALSE
20200615_serum_NGlycP_1hDIA_rep3.mzML	2423.68	2460.78	-37.102	GLJVTLSSTGR	GLJVTLSSTGR	(N(N(H(H(N(H(A))))(H(N(H(A)))))))	A(2)H(5)N(4)	3	4	828.099	825581	4.07646e+06	0.00707824	sp|P0C0L4|CO4A_HUMAN/sp|P0C0L5|CO4B_HUMAN	1328/1328	FALSE
20200615_serum_NGlycP_1hDIA_rep2.mzML	2424.73	2451.47	-26.7382	GLJVTLSSTGR	GLJVTLSSTGR	(N(N(H(H(N(H(A))))(H(N(H(A)))))))	A(2)H(5)N(4)	3	3	1103.8	65343300	4.8617e+08	0.000656073	sp|P0C0L4|CO4A_HUMAN/sp|P0C0L5|CO4B_HUMAN	1328/1328	FALSE
20200615_serum_NGlycP_1hDIA_rep3.mzML	2424.94	2451.7	-26.7648	GLJVTLSSTGR	GLJVTLSSTGR	(N(N(H(H(N(H(A))))(H(N(H(A)))))))	A(2)H(5)N(4)	3	3	1103.8	45675300	340857399	0.00116325	sp|P0C0L4|CO4A_HUMAN/sp|P0C0L5|CO4B_HUMAN	1328/1328	FALSE
20200615_serum_NGlycP_1hDIA_rep1.mzML	2419.7	2448.86	-29.1566	GLJVTLSSTGR	GLJVTLSSTGR	(N(N(H(H(N(H(A))))(H(N(H(A)))))))	A(2)H(5)N(4)	3	3	1103.8	57667300	346591388	0.000679728	sp|P0C0L4|CO4A_HUMAN/sp|P0C0L5|CO4B_HUMAN	1328/1328	FALSE
20200615_serum_NGlycP_1hDIA_rep2.mzML	2002.64	1996.02	6.61534	GLJVTLSSTGR	GLJVTLSSTGR	(N(N(H(H(N(H)))(H(N(H(A)))))))	A(1)H(5)N(4)	3	3	1006.77	9347440	53670878	0.00297796	sp|P0C0L4|CO4A_HUMAN/sp|P0C0L5|CO4B_HUMAN	1328/1328	FALSE
20200615_serum_NGlycP_1hDIA_rep3.mzML	2000.81	1996.76	4.04939	GLJVTLSSTGR	GLJVTLSSTGR	(N(N(H(H(N(H)))(H(N(H(A)))))))	A(1)H(5)N(4)	3	3	1006.77	10479600	69572212	0.0032454	sp|P0C0L4|CO4A_HUMAN/sp|P0C0L5|CO4B_HUMAN	1328/1328	FALSE
20200615_serum_NGlycP_1hDIA_rep1.mzML	1995.71	1988.5	7.20693	GLJVTLSSTGR	GLJVTLSSTGR	(N(N(H(H(N(H)))(H(N(H(A)))))))	A(1)H(5)N(4)	3	3	1006.77	8278580	5.29336e+07	0.00968195	sp|P0C0L4|CO4A_HUMAN/sp|P0C0L5|CO4B_HUMAN	1328/1328	FALSE
20200615_serum_NGlycP_1hDIA_rep2.mzML	2002.64	2005.85	-3.21437	GLJVTLSSTGR	GLJVTLSSTGR	(N(N(H(H(H))(H(N(H))(N(H)(F))))))	F(1)H(6)N(4)	3	3	1012.44	8545010	1.28873e+07	0.00312256	sp|P0C0L4|CO4A_HUMAN/sp|P0C0L5|CO4B_HUMAN	1328/1328	FALSE
20200615_serum_NGlycP_1hDIA_rep3.mzML	2000.73	2006.48	-5.7528	GLJVTLSSTGR	GLJVTLSSTGR	(N(N(H(H(H))(H(N(H))(N(H)(F))))))	F(1)H(6)N(4)	3	3	1012.44	8826920	1.45781e+07	0.00722524	sp|P0C0L4|CO4A_HUMAN/sp|P0C0L5|CO4B_HUMAN	1328/1328	FALSE
20200615_serum_NGlycP_1hDIA_rep1.mzML	1995.71	1998.89	-3.18493	GLJVTLSSTGR	GLJVTLSSTGR	(N(N(H(H(H))(H(N(H))(N(H)(F))))))	F(1)H(6)N(4)	3	3	1012.44	7224390	11304419	0.00606935	sp|P0C0L4|CO4A_HUMAN/sp|P0C0L5|CO4B_HUMAN	1328/1328	FALSE
20200615_serum_NGlycP_1hDIA_rep2.mzML	1658.05	1615.56	42.4869	GLJVTLSSTGR	GLJVTLSSTGR	(N(F)(N(H(N)(H(N(H)))(H(N(H))))))	F(1)H(5)N(5)	3	3	1026.11	784239	2.02502e+07	0.00568706	sp|P0C0L4|CO4A_HUMAN/sp|P0C0L5|CO4B_HUMAN	1328/1328	FALSE
20200615_serum_NGlycP_1hDIA_rep3.mzML	1655.34	1614.33	41.0128	GLJVTLSSTGR	GLJVTLSSTGR	(N(F)(N(H(N)(H(N(H)))(H(N(H))))))	F(1)H(5)N(5)	3	3	1026.11	929720	1.07457e+07	0.00232038	sp|P0C0L4|CO4A_HUMAN/sp|P0C0L5|CO4B_HUMAN	1328/1328	FALSE
20200615_serum_NGlycP_1hDIA_rep1.mzML	1652.33	1609.68	42.6539	GLJVTLSSTGR	GLJVTLSSTGR	(N(F)(N(H(N)(H(N(H)))(H(N(H))))))	F(1)H(5)N(5)	3	3	1026.11	777206	1.77702e+07	0.00854027	sp|P0C0L4|CO4A_HUMAN/sp|P0C0L5|CO4B_HUMAN	1328/1328	FALSE
20200615_serum_NGlycP_1hDIA_rep2.mzML	2424.73	2456.75	-32.0174	GLJVTLSSTGR	GLJVTLSSTGR	(N(N(H(H(N(H(H))))(H(N(F)(H(A)))))))	A(1)F(1)H(6)N(4)	3	3	1109.47	56549000	2.40945e+07	0.000950678	sp|P0C0L4|CO4A_HUMAN/sp|P0C0L5|CO4B_HUMAN	1328/1328	FALSE
20200615_serum_NGlycP_1hDIA_rep3.mzML	2424.87	2456.8	-31.9329	GLJVTLSSTGR	GLJVTLSSTGR	(N(N(H(H(N(H(H))))(H(N(F)(H(A)))))))	A(1)F(1)H(6)N(4)	3	3	1109.47	41859000	2.0312e+07	0.00190963	sp|P0C0L4|CO4A_HUMAN/sp|P0C0L5|CO4B_HUMAN	1328/1328	FALSE
20200615_serum_NGlycP_1hDIA_rep1.mzML	2419.69	2454.15	-34.4551	GLJVTLSSTGR	GLJVTLSSTGR	(N(N(H(H(N(H(H))))(H(N(F)(H(A)))))))	A(1)F(1)H(6)N(4)	3	3	1109.47	51789100	2.1486e+07	0.00113731	sp|P0C0L4|CO4A_HUMAN/sp|P0C0L5|CO4B_HUMAN	1328/1328	FALSE
20200615_serum_NGlycP_1hDIA_rep2.mzML	2644.2	2646.22	-2.01594	GLTFQQJASSMCVPDQDTAIR	GLTFQQJASSMC[160]VPDQDTAIR	(N(F)(N(H(N)(H(N(H(H))))(H(N(F)(H(H)))))))	F(2)H(7)N(5)	7	4	1196	4445340	3.78263e+06	0.00591866	sp|P01871|IGHM_HUMAN/sp|P0DOX6|IGM_HUMAN	209/332	FALSE
20200615_serum_NGlycP_1hDIA_rep2.mzML	2362.94	2339.68	23.2567	GLTFQQJASSMCVPDQDTAIR	GLTFQQJASSMC[160]VPDQDTAIR	(N(F)(N(H(H(N(H)))(H(N(H))))))	F(1)H(5)N(4)	7	3	1369.91	697999	2.00926e+06	0.00477409	sp|P01871|IGHM_HUMAN/sp|P0DOX6|IGM_HUMAN	209/332	FALSE
20200615_serum_NGlycP_1hDIA_rep3.mzML	2362.38	2339.63	22.752	GLTFQQJASSMCVPDQDTAIR	GLTFQQJASSMC[160]VPDQDTAIR	(N(F)(N(H(H(N(H)))(H(N(H))))))	F(1)H(5)N(4)	7	3	1369.91	508135	1.38589e+06	0.00717053	sp|P01871|IGHM_HUMAN/sp|P0DOX6|IGM_HUMAN	209/332	FALSE
20200615_serum_NGlycP_1hDIA_rep3.mzML	2362.38	2356.49	5.88572	GLTFQQJASSMCVPDQDTAIR	GLTFQQJASSMC[160]VPDQDTAIR	(N(N(H(H(N(H)))(H(N(H(H)))))))	H(6)N(4)	7	3	1375.25	479474	980526	0.00926199	sp|P01871|IGHM_HUMAN/sp|P0DOX6|IGM_HUMAN	209/332	FALSE
20200615_serum_NGlycP_1hDIA_rep2.mzML	2660.77	2667	-6.23244	GLTFQQJASSMCVPDQDTAIR	GLTFQQJASSMC[160]VPDQDTAIR	(N(N(H(H(N(H)))(H(N(H(A)))))))	A(1)H(5)N(4)	7	3	1418.26	1596530	5.92543e+06	0.00322593	sp|P01871|IGHM_HUMAN/sp|P0DOX6|IGM_HUMAN	209/332	FALSE
20200615_serum_NGlycP_1hDIA_rep3.mzML	2657.19	2661.24	-4.04577	GLTFQQJASSMCVPDQDTAIR	GLTFQQJASSMC[160]VPDQDTAIR	(N(N(H(H(N(H)))(H(N(H(A)))))))	A(1)H(5)N(4)	7	3	1418.26	1437390	7.37495e+06	0.00986474	sp|P01871|IGHM_HUMAN/sp|P0DOX6|IGM_HUMAN	209/332	FALSE
20200615_serum_NGlycP_1hDIA_rep1.mzML	2660.35	2666.23	-5.88267	GLTFQQJASSMCVPDQDTAIR	GLTFQQJASSMC[160]VPDQDTAIR	(N(N(H(H(N(H)))(H(N(H(A)))))))	A(1)H(5)N(4)	7	3	1418.26	1975460	8.83186e+06	0.0070512	sp|P01871|IGHM_HUMAN/sp|P0DOX6|IGM_HUMAN	209/332	FALSE
20200615_serum_NGlycP_1hDIA_rep2.mzML	2336.52	2331.73	4.78963	GLTFQQJASSMCVPDQDTAIR	GLTFQQJASSM[147]C[160]VPDQDTAIR	(N(F)(N(H(H(N(H)))(H(N(H(A)))))))	A(1)F(1)H(5)N(4)	7	4	1104.46	1520880	3.7643e+06	0.00271823	sp|P01871|IGHM_HUMAN/sp|P0DOX6|IGM_HUMAN	209/332	FALSE
20200615_serum_NGlycP_1hDIA_rep3.mzML	2336.15	2340.98	-4.82766	GLTFQQJASSMCVPDQDTAIR	GLTFQQJASSM[147]C[160]VPDQDTAIR	(N(F)(N(H(H(N(H)))(H(N(H(A)))))))	A(1)F(1)H(5)N(4)	7	3	1472.27	891692	5.94978e+06	0.00416075	sp|P01871|IGHM_HUMAN/sp|P0DOX6|IGM_HUMAN	209/332	FALSE
20200615_serum_NGlycP_1hDIA_rep2.mzML	2331	2329.39	1.61324	GLTFQQJASSMCVPDQDTAIR	GLTFQQJASSM[147]C[160]VPDQDTAIR	(N(F)(N(H(N)(H(N(H)))(H(N(H(A)))))))	A(1)F(1)H(5)N(5)	7	4	1155.23	4226520	5.90935e+06	0.00195769	sp|P01871|IGHM_HUMAN/sp|P0DOX6|IGM_HUMAN	209/332	FALSE
20200615_serum_NGlycP_1hDIA_rep3.mzML	2333.33	2328.56	4.77281	GLTFQQJASSMCVPDQDTAIR	GLTFQQJASSM[147]C[160]VPDQDTAIR	(N(F)(N(H(N)(H(N(H)))(H(N(H(A)))))))	A(1)F(1)H(5)N(5)	7	4	1155.23	3292340	6.35105e+06	0.00534908	sp|P01871|IGHM_HUMAN/sp|P0DOX6|IGM_HUMAN	209/332	FALSE
20200615_serum_NGlycP_1hDIA_rep1.mzML	2329.84	2327.41	2.42928	GLTFQQJASSMCVPDQDTAIR	GLTFQQJASSM[147]C[160]VPDQDTAIR	(N(F)(N(H(N)(H(N(H)))(H(N(H(A)))))))	A(1)F(1)H(5)N(5)	7	4	1155.23	2599610	5.95031e+06	0.00536152	sp|P01871|IGHM_HUMAN/sp|P0DOX6|IGM_HUMAN	209/332	FALSE
20200615_serum_NGlycP_1hDIA_rep2.mzML	2331	2331.52	-0.519428	GLTFQQJASSMCVPDQDTAIR	GLTFQQJASSM[147]C[160]VPDQDTAIR	(N(F)(N(H(H(N(H)))(H(N(H(N(H)(F))))))))	F(2)H(6)N(5)	7	4	1159.48	3719850	7.04227e+06	0.00267781	sp|P01871|IGHM_HUMAN/sp|P0DOX6|IGM_HUMAN	209/332	FALSE
20200615_serum_NGlycP_1hDIA_rep2.mzML	2331.52	2329.56	1.959	GLTFQQJASSMCVPDQDTAIR	GLTFQQJASSM[147]C[160]VPDQDTAIR	(N(F)(N(H(H(N(H)))(H(N(H(N(H)(F))))))))	F(2)H(6)N(5)	7	3	1545.64	1179890	5.87916e+06	0.00505319	sp|P01871|IGHM_HUMAN/sp|P0DOX6|IGM_HUMAN	209/332	FALSE
20200615_serum_NGlycP_1hDIA_rep2.mzML	2335.05	2338.85	-3.79586	GLTFQQJASSMCVPDQDTAIR	GLTFQQJASSM[147]C[160]VPDQDTAIR	(N(F)(N(H(H(N(H)))(H(N(H(H)(F)))))))	F(2)H(6)N(4)	7	3	1477.95	1075070	4.35043e+06	0.00424122	sp|P01871|IGHM_HUMAN/sp|P0DOX6|IGM_HUMAN	209/332	FALSE
20200615_serum_NGlycP_1hDIA_rep3.mzML	2335.79	2338.75	-2.96022	GLTFQQJASSMCVPDQDTAIR	GLTFQQJASSM[147]C[160]VPDQDTAIR	(N(F)(N(H(H(N(H)))(H(N(H(H)(F)))))))	F(2)H(6)N(4)	7	3	1477.95	1005190	4.43981e+06	0.00295282	sp|P01871|IGHM_HUMAN/sp|P0DOX6|IGM_HUMAN	209/332	FALSE
20200615_serum_NGlycP_1hDIA_rep2.mzML	2331.52	2331.99	-0.469393	GLTFQQJASSMCVPDQDTAIR	GLTFQQJASSM[147]C[160]VPDQDTAIR	(N(F)(N(H(H(N)(N(H)))(H(N(H(A)))))))	A(1)F(1)H(5)N(5)	7	3	1539.97	1177830	3.45477e+06	0.00525913	sp|P01871|IGHM_HUMAN/sp|P0DOX6|IGM_HUMAN	209/332	FALSE
20200615_serum_NGlycP_1hDIA_rep3.mzML	2332.34	2331.37	0.970981	GLTFQQJASSMCVPDQDTAIR	GLTFQQJASSM[147]C[160]VPDQDTAIR	(N(F)(N(H(H(N)(N(H)))(H(N(H(A)))))))	A(1)F(1)H(5)N(5)	7	3	1539.97	1191980	4.17469e+06	0.00504157	sp|P01871|IGHM_HUMAN/sp|P0DOX6|IGM_HUMAN	209/332	FALSE
20200615_serum_NGlycP_1hDIA_rep1.mzML	1286.57	1289.38	-2.81402	GNVAVTVSGHTCQHWSAQTPHTHJR	GNVAVTVSGHTC[160]QHWSAQTPHTHJR	(N(N(H(H(N(H(A))))(H(N(H(A)))))))	A(2)H(5)N(4)	24	6	832.018	311183	496968	0.00795163	sp|P00747|PLMN_HUMAN	308	FALSE
20200615_serum_NGlycP_1hDIA_rep2.mzML	1277.65	1281.03	-3.38084	GNVAVTVSGHTCQHWSAQTPHTHJR	GNVAVTVSGHTC[160]QHWSAQTPHTHJR	(N(N(H(H(N(H(A))))(H(N(H(A)))))))	A(2)H(5)N(4)	24	5	998.22	1103510	5882008	0.00275024	sp|P00747|PLMN_HUMAN	308	FALSE
20200615_serum_NGlycP_1hDIA_rep1.mzML	1285.3	1281.06	4.23637	GNVAVTVSGHTCQHWSAQTPHTHJR	GNVAVTVSGHTC[160]QHWSAQTPHTHJR	(N(N(H(H(N(H(A))))(H(N(H(A)))))))	A(2)H(5)N(4)	24	5	998.22	1445480	9.32952e+06	0.00319444	sp|P00747|PLMN_HUMAN	308	FALSE
20200615_serum_NGlycP_1hDIA_rep2.mzML	1278.03	1294.48	-16.4492	GNVAVTVSGHTCQHWSAQTPHTHJR	GNVAVTVSGHTC[160]QHWSAQTPHTHJR	(N(N(H(H(N(H(A))))(H(N(H(A)))))))	A(2)H(5)N(4)	24	4	1247.52	1079780	1.03505e+07	0.000416032	sp|P00747|PLMN_HUMAN	308	FALSE
20200615_serum_NGlycP_1hDIA_rep3.mzML	1286.28	1299.46	-13.1845	GNVAVTVSGHTCQHWSAQTPHTHJR	GNVAVTVSGHTC[160]QHWSAQTPHTHJR	(N(N(H(H(N(H(A))))(H(N(H(A)))))))	A(2)H(5)N(4)	24	4	1247.52	1103360	1.64994e+07	0.00193953	sp|P00747|PLMN_HUMAN	308	FALSE
20200615_serum_NGlycP_1hDIA_rep1.mzML	1285.45	1294.38	-8.92779	GNVAVTVSGHTCQHWSAQTPHTHJR	GNVAVTVSGHTC[160]QHWSAQTPHTHJR	(N(N(H(H(N(H(A))))(H(N(H(A)))))))	A(2)H(5)N(4)	24	4	1247.52	1342770	1.34355e+07	0.000396747	sp|P00747|PLMN_HUMAN	308	FALSE
20200615_serum_NGlycP_1hDIA_rep2.mzML	1501.77	1530.75	-28.9777	GTAJTTTAGVPCQR	GTAJTTTAGVPC[160]QR	(N(N(H(H(N(H(A))))(H(N(H(A)))))))	A(2)H(5)N(4)	4	3	1213.49	1111790	2.45259e+07	0.00164678	sp|P26927|HGFL_HUMAN	296	FALSE
20200615_serum_NGlycP_1hDIA_rep3.mzML	1502.48	1530.12	-27.6412	GTAJTTTAGVPCQR	GTAJTTTAGVPC[160]QR	(N(N(H(H(N(H(A))))(H(N(H(A)))))))	A(2)H(5)N(4)	4	3	1213.49	1232670	2.04361e+07	0.00370382	sp|P26927|HGFL_HUMAN	296	FALSE
20200615_serum_NGlycP_1hDIA_rep1.mzML	1496.09	1524.41	-28.3161	GTAJTTTAGVPCQR	GTAJTTTAGVPC[160]QR	(N(N(H(H(N(H(A))))(H(N(H(A)))))))	A(2)H(5)N(4)	4	3	1213.49	1664430	1.98991e+07	0.00833558	sp|P26927|HGFL_HUMAN	296	FALSE
20200615_serum_NGlycP_1hDIA_rep2.mzML	1662.16	1651.14	11.0233	GVNFJVSK	GVNFJVSK	(N(N(H(H(N(H)))(H(N(H(A)))))))	A(1)H(5)N(4)	5	3	926.716	2315450	2.15949e+07	0.00629603	sp|P03952|KLKB1_HUMAN	127	FALSE
20200615_serum_NGlycP_1hDIA_rep1.mzML	1655.49	1646.58	8.91215	GVNFJVSK	GVNFJVSK	(N(N(H(H(N(H)))(H(N(H(A)))))))	A(1)H(5)N(4)	5	3	926.716	1811010	2.67751e+07	0.00281265	sp|P03952|KLKB1_HUMAN	127	FALSE
20200615_serum_NGlycP_1hDIA_rep3.mzML	1659.92	1654.64	5.27922	GVNFJVSK	GVNFJVSK	(N(N(H(H(N(H)))(H(N(H(A)))))))	A(1)H(5)N(4)	5	2	1389.57	2608040	4.05719e+07	0.00430657	sp|P03952|KLKB1_HUMAN	127	FALSE
20200615_serum_NGlycP_1hDIA_rep1.mzML	1656.14	1650.15	5.98936	GVNFJVSK	GVNFJVSK	(N(N(H(H(N(H)))(H(N(H(A)))))))	A(1)H(5)N(4)	5	2	1389.57	2082980	2.69048e+07	0.00644308	sp|P03952|KLKB1_HUMAN	127	FALSE
20200615_serum_NGlycP_1hDIA_rep2.mzML	1659.36	1773.91	-114.548	GVNFJVSK	GVNFJVSK	(N(N(H(H)(X)(H(N)(N(H(A)))))))	A(1)H(4)N(4)X(1)	5	3	916.713	581844	94166.8	0.00823297	sp|P03952|KLKB1_HUMAN	127	TRUE
20200615_serum_NGlycP_1hDIA_rep1.mzML	1654.16	1770.34	-116.179	GVNFJVSK	GVNFJVSK	(N(N(H(H)(X)(H(N)(N(H(A)))))))	A(1)H(4)N(4)X(1)	5	3	916.713	532138	122116	0.00838083	sp|P03952|KLKB1_HUMAN	127	TRUE
20200615_serum_NGlycP_1hDIA_rep2.mzML	2075.2	2118.21	-43.0064	GVNFJVSK	GVNFJVSK	(N(N(H(H(N(H(A))))(H(N(H(A)))))))	A(2)H(5)N(4)	5	3	1023.75	3641210	6.39851e+07	0.0030988	sp|P03952|KLKB1_HUMAN	127	FALSE
20200615_serum_NGlycP_1hDIA_rep3.mzML	2074.85	2116.73	-41.8806	GVNFJVSK	GVNFJVSK	(N(N(H(H(N(H(A))))(H(N(H(A)))))))	A(2)H(5)N(4)	5	3	1023.75	3005870	5.43124e+07	0.00741007	sp|P03952|KLKB1_HUMAN	127	FALSE
20200615_serum_NGlycP_1hDIA_rep1.mzML	2069.67	2112.06	-42.3889	GVNFJVSK	GVNFJVSK	(N(N(H(H(N(H(A))))(H(N(H(A)))))))	A(2)H(5)N(4)	5	3	1023.75	3418480	4.7083e+07	0.00226944	sp|P03952|KLKB1_HUMAN	127	FALSE
20200615_serum_NGlycP_1hDIA_rep3.mzML	2075.32	2116.23	-40.9149	GVNFJVSK	GVNFJVSK	(N(N(H(H(N(H(A))))(H(N(H(A)))))))	A(2)H(5)N(4)	5	2	1535.12	1085080	1.40997e+07	0.00380192	sp|P03952|KLKB1_HUMAN	127	FALSE
20200615_serum_NGlycP_1hDIA_rep1.mzML	2069.98	2111.57	-41.5877	GVNFJVSK	GVNFJVSK	(N(N(H(H(N(H(A))))(H(N(H(A)))))))	A(2)H(5)N(4)	5	2	1535.12	840263	8.87517e+06	0.00199924	sp|P03952|KLKB1_HUMAN	127	FALSE
20200615_serum_NGlycP_1hDIA_rep3.mzML	1985.93	1976.08	9.84631	GVVVJSSVMVK	GVVVJSSVMVK	(N(N(H(H(N(H)))(H(N(H(A)))))))	A(1)H(5)N(4)	5	3	1011.44	761340	9.6281e+06	0.00253223	sp|P11597|CETP_HUMAN	358	FALSE
20200615_serum_NGlycP_1hDIA_rep2.mzML	2410.38	2409.14	1.23802	HAJWTLTPLK	HAJWTLTPLK	(N(N(H(H(N(H(A))))(H(N(H(A)))))))	A(2)H(5)N(4)	3	4	847.11	3519730	8378294	0.000386146	sp|P27169|PON1_HUMAN	253	FALSE
20200615_serum_NGlycP_1hDIA_rep3.mzML	2410.78	2409.89	0.888386	HAJWTLTPLK	HAJWTLTPLK	(N(N(H(H(N(H(A))))(H(N(H(A)))))))	A(2)H(5)N(4)	3	4	847.11	2772640	9157775	0.00641337	sp|P27169|PON1_HUMAN	253	FALSE
20200615_serum_NGlycP_1hDIA_rep1.mzML	2408.11	2407.6	0.510901	HAJWTLTPLK	HAJWTLTPLK	(N(N(H(H(N(H(A))))(H(N(H(A)))))))	A(2)H(5)N(4)	3	4	847.11	3201520	1.01592e+07	0.000577034	sp|P27169|PON1_HUMAN	253	FALSE
20200615_serum_NGlycP_1hDIA_rep2.mzML	2409.96	2411.54	-1.57911	HAJWTLTPLK	HAJWTLTPLK	(N(N(H(H(N(H(A))))(H(N(H(A)))))))	A(2)H(5)N(4)	3	3	1129.15	53752400	3.78681e+08	0.000497959	sp|P27169|PON1_HUMAN	253	FALSE
20200615_serum_NGlycP_1hDIA_rep3.mzML	2411.03	2412.26	-1.22966	HAJWTLTPLK	HAJWTLTPLK	(N(N(H(H(N(H(A))))(H(N(H(A)))))))	A(2)H(5)N(4)	3	3	1129.15	43378300	3.32406e+08	0.00095806	sp|P27169|PON1_HUMAN	253	FALSE
20200615_serum_NGlycP_1hDIA_rep1.mzML	2407.49	2409.94	-2.45078	HAJWTLTPLK	HAJWTLTPLK	(N(N(H(H(N(H(A))))(H(N(H(A)))))))	A(2)H(5)N(4)	3	3	1129.15	44029300	3.3821e+08	0.00106229	sp|P27169|PON1_HUMAN	253	FALSE
20200615_serum_NGlycP_1hDIA_rep2.mzML	2056.6	2058.47	-1.86597	HAJWTLTPLK	HAJWTLTPLK	(N(N(H(H)(H(N(H(A)))))))	A(1)H(4)N(3)	3	3	910.402	9286290	4.31027e+07	0.00443803	sp|P27169|PON1_HUMAN	253	FALSE
20200615_serum_NGlycP_1hDIA_rep3.mzML	2053.32	2057.05	-3.72621	HAJWTLTPLK	HAJWTLTPLK	(N(N(H(H)(H(N(H(A)))))))	A(1)H(4)N(3)	3	3	910.402	9937460	4.78807e+07	0.000574372	sp|P27169|PON1_HUMAN	253	FALSE
20200615_serum_NGlycP_1hDIA_rep1.mzML	2052.38	2053.89	-1.51356	HAJWTLTPLK	HAJWTLTPLK	(N(N(H(H)(H(N(H(A)))))))	A(1)H(4)N(3)	3	3	910.402	9710890	4.39738e+07	0.000734876	sp|P27169|PON1_HUMAN	253	FALSE
20200615_serum_NGlycP_1hDIA_rep2.mzML	2057.12	2049.15	7.97314	HAJWTLTPLK	HAJWTLTPLK	(N(N(H(H)(H(N(H(A)))))))	A(1)H(4)N(3)	3	2	1365.1	667910	1.5516e+07	0.00283004	sp|P27169|PON1_HUMAN	253	FALSE
20200615_serum_NGlycP_1hDIA_rep3.mzML	2052.72	2048.09	4.62698	HAJWTLTPLK	HAJWTLTPLK	(N(N(H(H)(H(N(H(A)))))))	A(1)H(4)N(3)	3	2	1365.1	1333710	1.57644e+07	0.000813086	sp|P27169|PON1_HUMAN	253	FALSE
20200615_serum_NGlycP_1hDIA_rep1.mzML	2045.97	2044.68	1.29032	HAJWTLTPLK	HAJWTLTPLK	(N(N(H(H)(H(N(H(A)))))))	A(1)H(4)N(3)	3	2	1365.1	534383	1.28895e+07	0.000614408	sp|P27169|PON1_HUMAN	253	FALSE
20200615_serum_NGlycP_1hDIA_rep1.mzML	2052.21	1882.84	169.374	HAJWTLTPLK	HAJWTLTPLK	(N(N(H(X)(H(N(F))(N(H))))))	F(1)H(3)N(4)X(1)	3	3	919.747	4480750	86515	0.00276312	sp|P27169|PON1_HUMAN	253	TRUE
20200615_serum_NGlycP_1hDIA_rep2.mzML	1681.74	1636.52	45.2165	HAJWTLTPLK	HAJWTLTPLK	(N(N(H(H(N(H)))(H(N(H))))))	H(5)N(4)	3	3	935.081	857858	4.12708e+06	0.0076636	sp|P27169|PON1_HUMAN	253	FALSE
20200615_serum_NGlycP_1hDIA_rep2.mzML	2036.52	2017.59	18.9337	HAJWTLTPLK	HAJWTLTPLK	(N(N(H(H(H))(H(N(H(A)))))))	A(1)H(5)N(3)	3	3	964.421	12290000	6.35505e+07	0.00165624	sp|P27169|PON1_HUMAN	253	FALSE
20200615_serum_NGlycP_1hDIA_rep3.mzML	2037.3	2017.79	19.5059	HAJWTLTPLK	HAJWTLTPLK	(N(N(H(H(H))(H(N(H(A)))))))	A(1)H(5)N(3)	3	3	964.421	12079700	6.93592e+07	0.000623024	sp|P27169|PON1_HUMAN	253	FALSE
20200615_serum_NGlycP_1hDIA_rep1.mzML	2031.79	2011.47	20.3193	HAJWTLTPLK	HAJWTLTPLK	(N(N(H(H(H))(H(N(H(A)))))))	A(1)H(5)N(3)	3	3	964.421	9984230	5.77046e+07	0.00092365	sp|P27169|PON1_HUMAN	253	FALSE
20200615_serum_NGlycP_1hDIA_rep2.mzML	2036.78	2030.44	6.34279	HAJWTLTPLK	HAJWTLTPLK	(N(N(H(H(H))(H(N(H(A)))))))	A(1)H(5)N(3)	3	2	1446.13	1705120	1.80714e+07	0.00593664	sp|P27169|PON1_HUMAN	253	FALSE
20200615_serum_NGlycP_1hDIA_rep3.mzML	2036.35	2030.12	6.23009	HAJWTLTPLK	HAJWTLTPLK	(N(N(H(H(H))(H(N(H(A)))))))	A(1)H(5)N(3)	3	2	1446.13	1876880	2.00604e+07	0.00226571	sp|P27169|PON1_HUMAN	253	FALSE
20200615_serum_NGlycP_1hDIA_rep1.mzML	2032.55	2024.96	7.59399	HAJWTLTPLK	HAJWTLTPLK	(N(N(H(H(H))(H(N(H(A)))))))	A(1)H(5)N(3)	3	2	1446.13	1377150	1.41765e+07	0.00771692	sp|P27169|PON1_HUMAN	253	FALSE
20200615_serum_NGlycP_1hDIA_rep3.mzML	2037.26	2037.35	-0.0923647	HAJWTLTPLK	HAJWTLTPLK	(N(N(H(X)(H(N)(N(H(A)))))))	A(1)H(3)N(4)X(1)	3	3	968.092	4146830	176863	0.000617856	sp|P27169|PON1_HUMAN	253	TRUE
20200615_serum_NGlycP_1hDIA_rep1.mzML	2031.58	2032.89	-1.31167	HAJWTLTPLK	HAJWTLTPLK	(N(N(H(X)(H(N)(N(H(A)))))))	A(1)H(3)N(4)X(1)	3	3	968.092	3081370	129780	0.00191409	sp|P27169|PON1_HUMAN	253	TRUE
20200615_serum_NGlycP_1hDIA_rep2.mzML	2036.66	1894.24	142.423	HAJWTLTPLK	HAJWTLTPLK	(N(N(H(H)(X)(H(N(F))(N(F))))))	F(2)H(3)N(4)X(1)	3	3	968.433	7598980	3.20212e+06	0.00897232	sp|P27169|PON1_HUMAN	253	TRUE
20200615_serum_NGlycP_1hDIA_rep3.mzML	2037.28	1897.46	139.824	HAJWTLTPLK	HAJWTLTPLK	(N(N(H(H)(X)(H(N(F))(N(F))))))	F(2)H(3)N(4)X(1)	3	3	968.433	8057900	4.13079e+06	0.000803074	sp|P27169|PON1_HUMAN	253	TRUE
20200615_serum_NGlycP_1hDIA_rep1.mzML	2031.61	1888.13	143.477	HAJWTLTPLK	HAJWTLTPLK	(N(N(H(H)(X)(H(N(F))(N(F))))))	F(2)H(3)N(4)X(1)	3	3	968.433	6251600	3.05303e+06	0.000977904	sp|P27169|PON1_HUMAN	253	TRUE
20200615_serum_NGlycP_1hDIA_rep2.mzML	2042.72	2036.91	5.80666	HAJWTLTPLK	HAJWTLTPLK	(N(N(H(H(N))(H(N(H(A)))))))	A(1)H(4)N(4)	3	3	978.096	3463990	1.37262e+07	0.00126461	sp|P27169|PON1_HUMAN	253	FALSE
20200615_serum_NGlycP_1hDIA_rep3.mzML	2041.25	2036.35	4.90379	HAJWTLTPLK	HAJWTLTPLK	(N(N(H(H(N))(H(N(H(A)))))))	A(1)H(4)N(4)	3	3	978.096	3498700	1.55897e+07	0.00328942	sp|P27169|PON1_HUMAN	253	FALSE
20200615_serum_NGlycP_1hDIA_rep1.mzML	2037.67	2031.76	5.91067	HAJWTLTPLK	HAJWTLTPLK	(N(N(H(H(N))(H(N(H(A)))))))	A(1)H(4)N(4)	3	3	978.096	3196130	1.47443e+07	0.00132242	sp|P27169|PON1_HUMAN	253	FALSE
20200615_serum_NGlycP_1hDIA_rep2.mzML	2016.31	2006.97	9.34102	HAJWTLTPLK	HAJWTLTPLK	(N(N(H(H(H(H)))(H(N(H(A)))))))	A(1)H(6)N(3)	3	3	1018.44	3694300	2.39191e+07	0.00146803	sp|P27169|PON1_HUMAN	253	FALSE
20200615_serum_NGlycP_1hDIA_rep3.mzML	2017.48	2007.58	9.90437	HAJWTLTPLK	HAJWTLTPLK	(N(N(H(H(H(H)))(H(N(H(A)))))))	A(1)H(6)N(3)	3	3	1018.44	3941860	2.30864e+07	0.000529291	sp|P27169|PON1_HUMAN	253	FALSE
20200615_serum_NGlycP_1hDIA_rep1.mzML	2011.95	2000.07	11.8835	HAJWTLTPLK	HAJWTLTPLK	(N(N(H(H(H(H)))(H(N(H(A)))))))	A(1)H(6)N(3)	3	3	1018.44	3761440	2.07899e+07	0.000330024	sp|P27169|PON1_HUMAN	253	FALSE
20200615_serum_NGlycP_1hDIA_rep2.mzML	2016.62	2037.45	-20.8341	HAJWTLTPLK	HAJWTLTPLK	(N(N(H(H)(X)(H(N)(N(H(A)))))))	A(1)H(4)N(4)X(1)	3	3	1022.11	1636330	657048	0.00378776	sp|P27169|PON1_HUMAN	253	TRUE
20200615_serum_NGlycP_1hDIA_rep1.mzML	2011.23	2032.33	-21.1034	HAJWTLTPLK	HAJWTLTPLK	(N(N(H(H)(X)(H(N)(N(H(A)))))))	A(1)H(4)N(4)X(1)	3	3	1022.11	1540600	241544	0.00317517	sp|P27169|PON1_HUMAN	253	TRUE
20200615_serum_NGlycP_1hDIA_rep2.mzML	2041.43	2012.22	29.2102	HAJWTLTPLK	HAJWTLTPLK	(N(N(H(H(N(H)))(H(N(H(A)))))))	A(1)H(5)N(4)	3	3	1032.11	1875670	1.53794e+07	0.00352556	sp|P27169|PON1_HUMAN	253	FALSE
20200615_serum_NGlycP_1hDIA_rep3.mzML	2019.48	2012.64	6.83615	HAJWTLTPLK	HAJWTLTPLK	(N(N(H(H(N(H)))(H(N(H(A)))))))	A(1)H(5)N(4)	3	3	1032.11	17029300	115792093	0.000822054	sp|P27169|PON1_HUMAN	253	FALSE
20200615_serum_NGlycP_1hDIA_rep1.mzML	2012.63	2005.73	6.90096	HAJWTLTPLK	HAJWTLTPLK	(N(N(H(H(N(H)))(H(N(H(A)))))))	A(1)H(5)N(4)	3	3	1032.11	13941900	1.11448e+08	0.00183406	sp|P27169|PON1_HUMAN	253	FALSE
20200615_serum_NGlycP_1hDIA_rep2.mzML	2017.95	2017.2	0.753396	HAJWTLTPLK	HAJWTLTPLK	(N(N(H(H(N(H)))(H(N(H(A)))))))	A(1)H(5)N(4)	3	2	1547.67	948670	2.99784e+07	0.0058381	sp|P27169|PON1_HUMAN	253	FALSE
20200615_serum_NGlycP_1hDIA_rep1.mzML	2013.7	2011.07	2.63158	HAJWTLTPLK	HAJWTLTPLK	(N(N(H(H(N(H)))(H(N(H(A)))))))	A(1)H(5)N(4)	3	2	1547.67	1043520	2.09601e+07	0.00759332	sp|P27169|PON1_HUMAN	253	FALSE
20200615_serum_NGlycP_1hDIA_rep2.mzML	2410.21	2410.84	-0.629411	HAJWTLTPLK	HAJWTLTPLK	(N(N(H(H(N(H(H))))(H(N(F)(H(A)))))))	A(1)F(1)H(6)N(4)	3	3	1134.82	55551300	5.89614e+06	0.000599867	sp|P27169|PON1_HUMAN	253	FALSE
20200615_serum_NGlycP_1hDIA_rep3.mzML	2410.88	2411.57	-0.685166	HAJWTLTPLK	HAJWTLTPLK	(N(N(H(H(N(H(H))))(H(N(F)(H(A)))))))	A(1)F(1)H(6)N(4)	3	3	1134.82	44136300	3.47203e+06	0.00102824	sp|P27169|PON1_HUMAN	253	FALSE
20200615_serum_NGlycP_1hDIA_rep1.mzML	2407.85	2409.26	-1.40876	HAJWTLTPLK	HAJWTLTPLK	(N(N(H(H(N(H(H))))(H(N(F)(H(A)))))))	A(1)F(1)H(6)N(4)	3	3	1134.82	45649800	5.08208e+06	0.000706568	sp|P27169|PON1_HUMAN	253	FALSE
20200615_serum_NGlycP_1hDIA_rep2.mzML	2055.8	1888.33	167.466	HAJWTLTPLK	HAJWTLTPLK	(N(N(H(H)(X)(H(N)(N(F))))))	F(1)H(3)N(4)X(1)	3	2	1379.12	611447	212152	0.00596379	sp|P27169|PON1_HUMAN	253	TRUE
20200615_serum_NGlycP_1hDIA_rep2.mzML	1361.15	1388.57	-27.4198	HCDGJVSSCGDHPSEGCFCPPDK	HC[160]DGJVSSC[160]GDHPSEGC[160]FC[160]PPDK	(N(F)(N(H(H(N(H)))(H(N(H(A)))))))	A(1)F(1)H(5)N(4)	5	4	1170.43	1024110	7.28519e+06	0.00041772	sp|P04275|VWF_HUMAN	2223	FALSE
20200615_serum_NGlycP_1hDIA_rep3.mzML	1366.32	1392.33	-26.0071	HCDGJVSSCGDHPSEGCFCPPDK	HC[160]DGJVSSC[160]GDHPSEGC[160]FC[160]PPDK	(N(F)(N(H(H(N(H)))(H(N(H(A)))))))	A(1)F(1)H(5)N(4)	5	4	1170.43	956736	8.73108e+06	0.00363562	sp|P04275|VWF_HUMAN	2223	FALSE
20200615_serum_NGlycP_1hDIA_rep1.mzML	1361.12	1386.81	-25.689	HCDGJVSSCGDHPSEGCFCPPDK	HC[160]DGJVSSC[160]GDHPSEGC[160]FC[160]PPDK	(N(F)(N(H(H(N(H)))(H(N(H(A)))))))	A(1)F(1)H(5)N(4)	5	4	1170.43	1080530	1.02335e+07	0.000487855	sp|P04275|VWF_HUMAN	2223	FALSE
20200615_serum_NGlycP_1hDIA_rep3.mzML	1365.57	1360.43	5.14269	HCDGJVSSCGDHPSEGCFCPPDK	HC[160]DGJVSSC[160]GDHPSEGC[160]FC[160]PPDK	(N(F)(N(H(H(N(H)))(H(N(H(A)))))))	A(1)F(1)H(5)N(4)	5	3	1560.24	265282	5.52e+06	0.00103883	sp|P04275|VWF_HUMAN	2223	FALSE
20200615_serum_NGlycP_1hDIA_rep1.mzML	1360.65	1357.34	3.31472	HCDGJVSSCGDHPSEGCFCPPDK	HC[160]DGJVSSC[160]GDHPSEGC[160]FC[160]PPDK	(N(F)(N(H(H(N(H)))(H(N(H(A)))))))	A(1)F(1)H(5)N(4)	5	3	1560.24	293904	4.88833e+06	0.000847238	sp|P04275|VWF_HUMAN	2223	FALSE
20200615_serum_NGlycP_1hDIA_rep2.mzML	1410.97	1421.18	-10.2132	HEEGHMLJCTCFGQGR	HEEGHMLJC[160]TC[160]FGQGR	(N(N(H(H(N(H)))(H(N(H(A)))))))	A(1)H(5)N(4)	8	4	962.373	2697870	2.72208e+07	0.00106761	sp|P02751|FINC_HUMAN	542	FALSE
20200615_serum_NGlycP_1hDIA_rep3.mzML	1412.03	1423.2	-11.1723	HEEGHMLJCTCFGQGR	HEEGHMLJC[160]TC[160]FGQGR	(N(N(H(H(N(H)))(H(N(H(A)))))))	A(1)H(5)N(4)	8	4	962.373	4068010	3.63909e+07	0.00111479	sp|P02751|FINC_HUMAN	542	FALSE
20200615_serum_NGlycP_1hDIA_rep1.mzML	1404.87	1416.58	-11.7063	HEEGHMLJCTCFGQGR	HEEGHMLJC[160]TC[160]FGQGR	(N(N(H(H(N(H)))(H(N(H(A)))))))	A(1)H(5)N(4)	8	4	962.373	3288380	3.32997e+07	0.00105164	sp|P02751|FINC_HUMAN	542	FALSE
20200615_serum_NGlycP_1hDIA_rep2.mzML	1411.07	1419.11	-8.03999	HEEGHMLJCTCFGQGR	HEEGHMLJC[160]TC[160]FGQGR	(N(N(H(H(N(H)))(H(N(H(A)))))))	A(1)H(5)N(4)	8	3	1282.83	3858010	4.01488e+07	0.00105057	sp|P02751|FINC_HUMAN	542	FALSE
20200615_serum_NGlycP_1hDIA_rep3.mzML	1413.56	1421.35	-7.78581	HEEGHMLJCTCFGQGR	HEEGHMLJC[160]TC[160]FGQGR	(N(N(H(H(N(H)))(H(N(H(A)))))))	A(1)H(5)N(4)	8	3	1282.83	3651220	4.85751e+07	0.0016147	sp|P02751|FINC_HUMAN	542	FALSE
20200615_serum_NGlycP_1hDIA_rep1.mzML	1406.3	1414.74	-8.43632	HEEGHMLJCTCFGQGR	HEEGHMLJC[160]TC[160]FGQGR	(N(N(H(H(N(H)))(H(N(H(A)))))))	A(1)H(5)N(4)	8	3	1282.83	4319760	4.77164e+07	0.00100305	sp|P02751|FINC_HUMAN	542	FALSE
20200615_serum_NGlycP_1hDIA_rep2.mzML	1410.97	1276.3	134.672	HEEGHMLJCTCFGQGR	HEEGHMLJC[160]TC[160]FGQGR	(N(N(H(H)(X)(H(N(F))(N(F)(H))))))	F(2)H(4)N(4)X(1)	8	4	955.125	1671050	0	0.00774065	sp|P02751|FINC_HUMAN	542	TRUE
20200615_serum_NGlycP_1hDIA_rep3.mzML	1412.03	1282.66	129.366	HEEGHMLJCTCFGQGR	HEEGHMLJC[160]TC[160]FGQGR	(N(N(H(H)(X)(H(N(F))(N(F)(H))))))	F(2)H(4)N(4)X(1)	8	4	955.125	2378060	0	0.00566511	sp|P02751|FINC_HUMAN	542	TRUE
20200615_serum_NGlycP_1hDIA_rep2.mzML	1630.29	1645.3	-15.0063	HEEGHMLJCTCFGQGR	HEEGHMLJC[160]TC[160]FGQGR	(N(N(H(H(N(H(A))))(H(N(H(A)))))))	A(2)H(5)N(4)	8	4	1035.15	6707850	4.0471e+07	0.000814083	sp|P02751|FINC_HUMAN	542	FALSE
20200615_serum_NGlycP_1hDIA_rep3.mzML	1629.17	1644.94	-15.7729	HEEGHMLJCTCFGQGR	HEEGHMLJC[160]TC[160]FGQGR	(N(N(H(H(N(H(A))))(H(N(H(A)))))))	A(2)H(5)N(4)	8	4	1035.15	7605880	4.93484e+07	0.00182826	sp|P02751|FINC_HUMAN	542	FALSE
20200615_serum_NGlycP_1hDIA_rep1.mzML	1626.38	1640.58	-14.198	HEEGHMLJCTCFGQGR	HEEGHMLJC[160]TC[160]FGQGR	(N(N(H(H(N(H(A))))(H(N(H(A)))))))	A(2)H(5)N(4)	8	4	1035.15	5659940	3.77434e+07	0.00136134	sp|P02751|FINC_HUMAN	542	FALSE
20200615_serum_NGlycP_1hDIA_rep2.mzML	1630.11	1642.61	-12.4979	HEEGHMLJCTCFGQGR	HEEGHMLJC[160]TC[160]FGQGR	(N(N(H(H(N(H(A))))(H(N(H(A)))))))	A(2)H(5)N(4)	8	3	1379.86	12302300	1.15933e+08	0.0023319	sp|P02751|FINC_HUMAN	542	FALSE
20200615_serum_NGlycP_1hDIA_rep3.mzML	1629.65	1642.1	-12.4495	HEEGHMLJCTCFGQGR	HEEGHMLJC[160]TC[160]FGQGR	(N(N(H(H(N(H(A))))(H(N(H(A)))))))	A(2)H(5)N(4)	8	3	1379.86	14049700	1.50958e+08	0.00326981	sp|P02751|FINC_HUMAN	542	FALSE
20200615_serum_NGlycP_1hDIA_rep1.mzML	1626.53	1637.76	-11.2303	HEEGHMLJCTCFGQGR	HEEGHMLJC[160]TC[160]FGQGR	(N(N(H(H(N(H(A))))(H(N(H(A)))))))	A(2)H(5)N(4)	8	3	1379.86	11390600	1.34296e+08	0.00210249	sp|P02751|FINC_HUMAN	542	FALSE
20200615_serum_NGlycP_1hDIA_rep2.mzML	1183.03	1186.75	-3.72063	HEEGHMLJCTCFGQGR	HEEGHMLJC[160]TC[160]FGQGR	(N(N(H(H(N))(H(H)(H)(N)))))	H(5)N(4)	8	3	1185.8	282713	3.50315e+06	0.00275238	sp|P02751|FINC_HUMAN	542	FALSE
20200615_serum_NGlycP_1hDIA_rep2.mzML	1183.03	1278.59	-95.5615	HEEGHMLJCTCFGQGR	HEEGHMLJC[160]TC[160]FGQGR	(N(N(H(X)(H(N(F))(N(H))))))	F(1)H(3)N(4)X(1)	8	3	1170.46	260464	540932	0.00467269	sp|P02751|FINC_HUMAN	542	TRUE
20200615_serum_NGlycP_1hDIA_rep2.mzML	1183.03	1278.59	-95.5615	HEEGHMLJCTCFGQGR	HEEGHMLJC[160]TC[160]FGQGR	(N(F)(N(H(H)(X)(H(N)(N)))))	F(1)H(3)N(4)X(1)	8	3	1170.46	214487	417047	0.00242954	sp|P02751|FINC_HUMAN	542	TRUE
20200615_serum_NGlycP_1hDIA_rep2.mzML	1183.03	1258.73	-75.7031	HEEGHMLJCTCFGQGR	HEEGHMLJC[160]TC[160]FGQGR	(N(N(H(H)(X)(H(N)(N(H))))))	H(4)N(4)X(1)	8	3	1175.79	393448	648553	0.00119463	sp|P02751|FINC_HUMAN	542	TRUE
20200615_serum_NGlycP_1hDIA_rep3.mzML	1194.45	1213.53	-19.0765	HEEGHMLJCTCFGQGR	HEEGHMLJC[160]TC[160]FGQGR	(N(N(H(H(N(H)))(H(N(H(F)))))))	F(1)H(5)N(4)	8	3	1234.48	201522	1.66502e+06	0.00524298	sp|P02751|FINC_HUMAN	542	FALSE
20200615_serum_NGlycP_1hDIA_rep2.mzML	1411.07	1276.3	134.774	HEEGHMLJCTCFGQGR	HEEGHMLJC[160]TC[160]FGQGR	(N(N(H(X)(H(N(F)(H))(N(F)(H))))))	F(2)H(4)N(4)X(1)	8	3	1273.16	1993300	1.0411e+06	0.00512732	sp|P02751|FINC_HUMAN	542	TRUE
20200615_serum_NGlycP_1hDIA_rep3.mzML	1413.56	1282.66	130.895	HEEGHMLJCTCFGQGR	HEEGHMLJC[160]TC[160]FGQGR	(N(N(H(X)(H(N(F)(H))(N(F)(H))))))	F(2)H(4)N(4)X(1)	8	3	1273.16	2130460	3242347	0.00369005	sp|P02751|FINC_HUMAN	542	TRUE
20200615_serum_NGlycP_1hDIA_rep1.mzML	1406.3	1276.41	129.888	HEEGHMLJCTCFGQGR	HEEGHMLJC[160]TC[160]FGQGR	(N(N(H(X)(H(N(F)(H))(N(F)(H))))))	F(2)H(4)N(4)X(1)	8	3	1273.16	2293530	1.86617e+06	0.00193048	sp|P02751|FINC_HUMAN	542	TRUE
20200615_serum_NGlycP_1hDIA_rep1.mzML	1406.3	1412.49	-6.1851	HEEGHMLJCTCFGQGR	HEEGHMLJC[160]TC[160]FGQGR	(N(N(H(H)(X)(H(N)(N(H(A)))))))	A(1)H(4)N(4)X(1)	8	3	1272.82	2581870	0	0.00216028	sp|P02751|FINC_HUMAN	542	TRUE
20200615_serum_NGlycP_1hDIA_rep3.mzML	1163.1	1192.25	-29.1523	HEEGHMLJCTCFGQGR	HEEGHM[147]LJC[160]TC[160]FGQGR	(N(N(H(H(N(H)))(H(N(H(A)))))))	A(1)H(5)N(4)	8	3	1288.16	230154	5.64177e+06	0.00911979	sp|P02751|FINC_HUMAN	542	FALSE
20200615_serum_NGlycP_1hDIA_rep2.mzML	1390.91	1422.57	-31.6558	HEEGHMLJCTCFGQGR	HEEGHM[147]LJC[160]TC[160]FGQGR	(N(N(H(H(N(H(A))))(H(N(H(A)))))))	A(2)H(5)N(4)	8	3	1385.19	267077	7.61688e+06	0.00431986	sp|P02751|FINC_HUMAN	542	FALSE
20200615_serum_NGlycP_1hDIA_rep2.mzML	2748.06	2791.79	-43.7323	HGIQYFNJNTQHSSLFMLNEVK	HGIQYFNJNTQHSSLFMLNEVK	(N(N(H(H(N(H(A))))(H(N(H(A)))))))	A(2)H(5)N(4)	8	5	966.011	278822	1.07978e+06	0.00513125	sp|P01042|KNG1_HUMAN	169	FALSE
20200615_serum_NGlycP_1hDIA_rep2.mzML	2748.51	2779.04	-30.5328	HGIQYFNJNTQHSSLFMLNEVK	HGIQYFNJNTQHSSLFMLNEVK	(N(N(H(H(N(H(A))))(H(N(H(A)))))))	A(2)H(5)N(4)	8	4	1207.26	5904440	7.35912e+07	0.00201173	sp|P01042|KNG1_HUMAN	169	FALSE
20200615_serum_NGlycP_1hDIA_rep3.mzML	2741.51	2775.57	-34.0607	HGIQYFNJNTQHSSLFMLNEVK	HGIQYFNJNTQHSSLFMLNEVK	(N(N(H(H(N(H(A))))(H(N(H(A)))))))	A(2)H(5)N(4)	8	4	1207.26	6186740	5.86762e+07	0.00346757	sp|P01042|KNG1_HUMAN	169	FALSE
20200615_serum_NGlycP_1hDIA_rep1.mzML	2749	2778.56	-29.5642	HGIQYFNJNTQHSSLFMLNEVK	HGIQYFNJNTQHSSLFMLNEVK	(N(N(H(H(N(H(A))))(H(N(H(A)))))))	A(2)H(5)N(4)	8	4	1207.26	7513490	6.64606e+07	0.00186499	sp|P01042|KNG1_HUMAN	169	FALSE
20200615_serum_NGlycP_1hDIA_rep2.mzML	2749.01	2779.22	-30.2128	HGIQYFNJNTQHSSLFMLNEVK	HGIQYFNJNTQHSSLFMLNEVK	(N(N(H(H(N(H(A))))(H(N(H(A)))))))	A(2)H(5)N(4)	8	3	1609.35	734551	2.58707e+07	0.00288751	sp|P01042|KNG1_HUMAN	169	FALSE
20200615_serum_NGlycP_1hDIA_rep3.mzML	2742.85	2775.74	-32.8912	HGIQYFNJNTQHSSLFMLNEVK	HGIQYFNJNTQHSSLFMLNEVK	(N(N(H(H(N(H(A))))(H(N(H(A)))))))	A(2)H(5)N(4)	8	3	1609.35	813513	2.63126e+07	0.000482482	sp|P01042|KNG1_HUMAN	169	FALSE
20200615_serum_NGlycP_1hDIA_rep1.mzML	2750.41	2778.74	-28.327	HGIQYFNJNTQHSSLFMLNEVK	HGIQYFNJNTQHSSLFMLNEVK	(N(N(H(H(N(H(A))))(H(N(H(A)))))))	A(2)H(5)N(4)	8	3	1609.35	924568	2.50777e+07	0.00156371	sp|P01042|KNG1_HUMAN	169	FALSE
20200615_serum_NGlycP_1hDIA_rep3.mzML	3048.46	3150.12	-101.659	HGIQYFNJNTQHSSLFMLNEVK	HGIQYFNJNTQHSSLFMLNEVK	(N(N(H(H(N(H(A))))(H(N(H(A)))(N(H(A)))))))	A(3)H(6)N(5)	8	4	1371.32	426640	7.34224e+06	0.00673741	sp|P01042|KNG1_HUMAN	169	FALSE
20200615_serum_NGlycP_1hDIA_rep1.mzML	3046.83	3157.86	-111.031	HGIQYFNJNTQHSSLFMLNEVK	HGIQYFNJNTQHSSLFMLNEVK	(N(N(H(H(N(H(A))))(H(N(H(A)))(N(H(A)))))))	A(3)H(6)N(5)	8	4	1371.32	489300	6.9389e+06	0.00417667	sp|P01042|KNG1_HUMAN	169	FALSE
20200615_serum_NGlycP_1hDIA_rep2.mzML	690.548	676.686	13.862	HJFSHCCSK	HJFSHC[160]C[160]SK	(N(N(H(H(N(H(A))))(H(N(H(A)))))))	A(2)H(5)N(4)	2	4	846.066	2781880	1.19076e+07	0.000398564	sp|P43652|AFAM_HUMAN	109	FALSE
20200615_serum_NGlycP_1hDIA_rep3.mzML	688.289	674.284	14.0053	HJFSHCCSK	HJFSHC[160]C[160]SK	(N(N(H(H(N(H(A))))(H(N(H(A)))))))	A(2)H(5)N(4)	2	4	846.066	3562080	1.06743e+07	0.00248333	sp|P43652|AFAM_HUMAN	109	FALSE
20200615_serum_NGlycP_1hDIA_rep1.mzML	693.352	679.081	14.2708	HJFSHCCSK	HJFSHC[160]C[160]SK	(N(N(H(H(N(H(A))))(H(N(H(A)))))))	A(2)H(5)N(4)	2	4	846.066	3483580	13561276	0.00154694	sp|P43652|AFAM_HUMAN	109	FALSE
20200615_serum_NGlycP_1hDIA_rep2.mzML	690.52	676.288	14.2325	HJFSHCCSK	HJFSHC[160]C[160]SK	(N(N(H(H(N(H(A))))(H(N(H(A)))))))	A(2)H(5)N(4)	2	3	1127.75	36673000	2.36327e+08	0.000624783	sp|P43652|AFAM_HUMAN	109	FALSE
20200615_serum_NGlycP_1hDIA_rep3.mzML	687.979	673.901	14.0779	HJFSHCCSK	HJFSHC[160]C[160]SK	(N(N(H(H(N(H(A))))(H(N(H(A)))))))	A(2)H(5)N(4)	2	3	1127.75	28324800	235685198	0.00159884	sp|P43652|AFAM_HUMAN	109	FALSE
20200615_serum_NGlycP_1hDIA_rep1.mzML	693.292	678.695	14.5967	HJFSHCCSK	HJFSHC[160]C[160]SK	(N(N(H(H(N(H(A))))(H(N(H(A)))))))	A(2)H(5)N(4)	2	3	1127.75	33307000	2.66524e+08	0.00141121	sp|P43652|AFAM_HUMAN	109	FALSE
20200615_serum_NGlycP_1hDIA_rep1.mzML	693.352	601.647	91.7051	HJFSHCCSK	HJFSHC[160]C[160]SK	(N(F)(N(H(H)(X)(H(N)))))	F(1)H(3)N(3)X(1)	2	3	850.66	1875130	20230.5	0.00886153	sp|P43652|AFAM_HUMAN	109	TRUE
20200615_serum_NGlycP_1hDIA_rep2.mzML	690.548	602.188	88.3603	HJFSHCCSK	HJFSHC[160]C[160]SK	(N(F)(N(H(X)(H(H(H))))))	F(1)H(4)N(2)X(1)	2	3	836.985	2051230	45388.6	0.001223	sp|P43652|AFAM_HUMAN	109	TRUE
20200615_serum_NGlycP_1hDIA_rep1.mzML	693.352	601.647	91.7051	HJFSHCCSK	HJFSHC[160]C[160]SK	(N(F)(N(H(X)(H(H(H))))))	F(1)H(4)N(2)X(1)	2	3	836.985	2453350	0	0.00389126	sp|P43652|AFAM_HUMAN	109	TRUE
20200615_serum_NGlycP_1hDIA_rep2.mzML	690.548	602.188	88.3603	HJFSHCCSK	HJFSHC[160]C[160]SK	(N(N(H(X)(H(N(F)(H))))))	F(1)H(3)N(3)X(1)	2	3	850.66	1780590	15414	0.000254761	sp|P43652|AFAM_HUMAN	109	TRUE
20200615_serum_NGlycP_1hDIA_rep3.mzML	688.289	598.653	89.6362	HJFSHCCSK	HJFSHC[160]C[160]SK	(N(N(H(X)(H(N(F)(H))))))	F(1)H(3)N(3)X(1)	2	3	850.66	2228760	0	0.00407295	sp|P43652|AFAM_HUMAN	109	TRUE
20200615_serum_NGlycP_1hDIA_rep1.mzML	693.352	601.647	91.7051	HJFSHCCSK	HJFSHC[160]C[160]SK	(N(N(H(X)(H(N(F)(H))))))	F(1)H(3)N(3)X(1)	2	3	850.66	2174140	20230.5	0.000807078	sp|P43652|AFAM_HUMAN	109	TRUE
20200615_serum_NGlycP_1hDIA_rep2.mzML	604.887	627.362	-22.4752	HJFSHCCSK	HJFSHC[160]C[160]SK	(N(N(H(H(N(H)))(H(N(H(A)))))))	A(1)H(5)N(4)	2	3	1030.72	2184290	1.25416e+07	0.000787329	sp|P43652|AFAM_HUMAN	109	FALSE
20200615_serum_NGlycP_1hDIA_rep3.mzML	606.17	624.435	-18.2649	HJFSHCCSK	HJFSHC[160]C[160]SK	(N(N(H(H(N(H)))(H(N(H(A)))))))	A(1)H(5)N(4)	2	3	1030.72	1732540	6.2398e+06	0.000302609	sp|P43652|AFAM_HUMAN	109	FALSE
20200615_serum_NGlycP_1hDIA_rep1.mzML	607.072	628.012	-20.9396	HJFSHCCSK	HJFSHC[160]C[160]SK	(N(N(H(H(N(H)))(H(N(H(A)))))))	A(1)H(5)N(4)	2	3	1030.72	2532840	1.57944e+07	0.00057526	sp|P43652|AFAM_HUMAN	109	FALSE
20200615_serum_NGlycP_1hDIA_rep2.mzML	692.486	671.031	21.4545	HJFSHCCSK	HJFSHC[160]C[160]SK	(N(N(H(H(N(H(A))))(H(N(F)(H(A)))))))	A(2)F(1)H(5)N(4)	2	3	1176.44	1252120	4.26804e+06	0.0020371	sp|P43652|AFAM_HUMAN	109	FALSE
20200615_serum_NGlycP_1hDIA_rep3.mzML	687.795	668.854	18.9414	HJFSHCCSK	HJFSHC[160]C[160]SK	(N(N(H(H(N(H(A))))(H(N(F)(H(A)))))))	A(2)F(1)H(5)N(4)	2	3	1176.44	1349260	2.86649e+06	0.00240602	sp|P43652|AFAM_HUMAN	109	FALSE
20200615_serum_NGlycP_1hDIA_rep1.mzML	693.602	673.585	20.0168	HJFSHCCSK	HJFSHC[160]C[160]SK	(N(N(H(H(N(H(A))))(H(N(F)(H(A)))))))	A(2)F(1)H(5)N(4)	2	3	1176.44	1521810	5.69345e+06	0.00108042	sp|P43652|AFAM_HUMAN	109	FALSE
20200615_serum_NGlycP_1hDIA_rep3.mzML	825.403	819.646	5.75685	HJSTGCLR	HJSTGC[160]LR	(N(N(H(H(N(H(A))))(H(N(H(A)))))))	A(2)H(5)N(4)	2	4	788.058	2758390	2626974	0.00262338	sp|P10909|CLUS_HUMAN	291	FALSE
20200615_serum_NGlycP_1hDIA_rep2.mzML	822.571	815.995	6.57593	HJSTGCLR	HJSTGC[160]LR	(N(N(H(H(N(H(A))))(H(N(H(A)))))))	A(2)H(5)N(4)	2	3	1050.41	108075000	404978743	0.00155725	sp|P10909|CLUS_HUMAN	291	FALSE
20200615_serum_NGlycP_1hDIA_rep3.mzML	825.05	817.616	7.43375	HJSTGCLR	HJSTGC[160]LR	(N(N(H(H(N(H(A))))(H(N(H(A)))))))	A(2)H(5)N(4)	2	3	1050.41	103417000	3.9398e+08	0.00117994	sp|P10909|CLUS_HUMAN	291	FALSE
20200615_serum_NGlycP_1hDIA_rep1.mzML	822.349	814.74	7.60937	HJSTGCLR	HJSTGC[160]LR	(N(N(H(H(N(H(A))))(H(N(H(A)))))))	A(2)H(5)N(4)	2	3	1050.41	106537000	4.67951e+08	0.00121051	sp|P10909|CLUS_HUMAN	291	FALSE
20200615_serum_NGlycP_1hDIA_rep3.mzML	816.799	813.916	2.88267	HJSTGCLR	HJSTGC[160]LR	(N(N(H(H(N(H(A))))(H(N(H(A)))))))	A(2)H(5)N(4)	2	2	1575.11	10215700	5.87106e+07	0.000830085	sp|P10909|CLUS_HUMAN	291	FALSE
20200615_serum_NGlycP_1hDIA_rep1.mzML	816.61	810.892	5.71784	HJSTGCLR	HJSTGC[160]LR	(N(N(H(H(N(H(A))))(H(N(H(A)))))))	A(2)H(5)N(4)	2	2	1575.11	12435000	8.19645e+07	0.00443115	sp|P10909|CLUS_HUMAN	291	FALSE
20200615_serum_NGlycP_1hDIA_rep2.mzML	708.542	683.138	25.4036	HJSTGCLR	HJSTGC[160]LR	(N(N(H(H(N(H)))(H(N(H(A)))))))	A(1)H(5)N(4)	2	3	953.377	4332950	1.55084e+07	0.00856046	sp|P10909|CLUS_HUMAN	291	FALSE
20200615_serum_NGlycP_1hDIA_rep3.mzML	684.552	680.465	4.08676	HJSTGCLR	HJSTGC[160]LR	(N(N(H(H(N(H)))(H(N(H(A)))))))	A(1)H(5)N(4)	2	3	953.377	26271900	8.37414e+07	0.00434332	sp|P10909|CLUS_HUMAN	291	FALSE
20200615_serum_NGlycP_1hDIA_rep1.mzML	690.362	685.335	5.02748	HJSTGCLR	HJSTGC[160]LR	(N(N(H(H(N(H)))(H(N(H(A)))))))	A(1)H(5)N(4)	2	3	953.377	21832400	9.51454e+07	0.00638371	sp|P10909|CLUS_HUMAN	291	FALSE
20200615_serum_NGlycP_1hDIA_rep2.mzML	686.63	660.01	26.6204	HJSTGCLR	HJSTGC[160]LR	(N(N(H(H(N(H)))(H(N(H(A)))))))	A(1)H(5)N(4)	2	2	1429.56	4436280	2.02044e+07	0.0027033	sp|P10909|CLUS_HUMAN	291	FALSE
20200615_serum_NGlycP_1hDIA_rep3.mzML	686.123	658.011	28.1121	HJSTGCLR	HJSTGC[160]LR	(N(N(H(H(N(H)))(H(N(H(A)))))))	A(1)H(5)N(4)	2	2	1429.56	4329930	1.76471e+07	0.00591417	sp|P10909|CLUS_HUMAN	291	FALSE
20200615_serum_NGlycP_1hDIA_rep2.mzML	667.619	665.082	2.53709	HJSTGCLR	HJSTGC[160]LR	(N(N(H(H(N(H(A))))(H(N(H))(N(H))))))	A(1)H(6)N(5)	2	3	1075.09	13012800	8.48426e+07	0.0038942	sp|P10909|CLUS_HUMAN	291	FALSE
20200615_serum_NGlycP_1hDIA_rep3.mzML	665.916	663.044	2.8716	HJSTGCLR	HJSTGC[160]LR	(N(N(H(H(N(H(A))))(H(N(H))(N(H))))))	A(1)H(6)N(5)	2	3	1075.09	13359200	8.70224e+07	0.00238055	sp|P10909|CLUS_HUMAN	291	FALSE
20200615_serum_NGlycP_1hDIA_rep1.mzML	665.633	667.681	-2.04831	HJSTGCLR	HJSTGC[160]LR	(N(N(H(H(N(H(A))))(H(N(H))(N(H))))))	A(1)H(6)N(5)	2	3	1075.09	14733000	8.76662e+07	0.00281483	sp|P10909|CLUS_HUMAN	291	FALSE
20200615_serum_NGlycP_1hDIA_rep3.mzML	825.513	840.884	-15.3707	HJSTGCLR	HJSTGC[160]LR	(N(F)(N(H(H(N(H(A))))(H(N(H(A)))))))	A(2)F(1)H(5)N(4)	2	3	1099.09	6101950	7.80729e+06	0.00186203	sp|P10909|CLUS_HUMAN	291	FALSE
20200615_serum_NGlycP_1hDIA_rep2.mzML	830.315	763.24	67.0751	HJSTGCLR	HJSTGC[160]LR	(N(N(H(H(N(H(A))))(H(N(H))(N(H(A)))))))	A(2)H(6)N(5)	2	3	1172.12	12999100	1.61972e+07	0.000649035	sp|P10909|CLUS_HUMAN	291	FALSE
20200615_serum_NGlycP_1hDIA_rep1.mzML	830.502	760.204	70.2977	HJSTGCLR	HJSTGC[160]LR	(N(N(H(H(N(H(A))))(H(N(H))(N(H(A)))))))	A(2)H(6)N(5)	2	3	1172.12	10792000	2.06921e+07	0.00201486	sp|P10909|CLUS_HUMAN	291	FALSE
20200615_serum_NGlycP_1hDIA_rep2.mzML	684.178	661.679	22.4988	HJSTGCLR	HJSTGC[160]LR	(N(N(H(H(N(H))(N(H)))(H(N(H))(N(H(A)))))))	A(1)H(7)N(6)	2	3	1196.8	2223820	6.94262e+06	0.0040823	sp|P10909|CLUS_HUMAN	291	FALSE
20200615_serum_NGlycP_1hDIA_rep3.mzML	679.199	659.676	19.5234	HJSTGCLR	HJSTGC[160]LR	(N(N(H(H(N(H))(N(H)))(H(N(H))(N(H(A)))))))	A(1)H(7)N(6)	2	3	1196.8	2175500	8.95206e+06	0.00349653	sp|P10909|CLUS_HUMAN	291	FALSE
20200615_serum_NGlycP_1hDIA_rep1.mzML	686.849	664.244	22.6048	HJSTGCLR	HJSTGC[160]LR	(N(N(H(H(N(H))(N(H)))(H(N(H))(N(H(A)))))))	A(1)H(7)N(6)	2	3	1196.8	2505760	8.66456e+06	0.0047814	sp|P10909|CLUS_HUMAN	291	FALSE
20200615_serum_NGlycP_1hDIA_rep2.mzML	989.069	1030.94	-41.8722	HJSTGCLR	HJSTGC[160]LR	(N(N(H(H(N(H(A))))(H(N(H(A)))(N(H(A)))))))	A(3)H(6)N(5)	2	3	1269.15	1112590	2.65884e+06	0.00358444	sp|P10909|CLUS_HUMAN	291	FALSE
20200615_serum_NGlycP_1hDIA_rep1.mzML	1018.2	1023.72	-5.51958	HJSTGCLR	HJSTGC[160]LR	(N(N(H(H(N(H(A))))(H(N(H(A)))(N(H(A)))))))	A(3)H(6)N(5)	2	3	1269.15	12761700	4.22352e+07	0.00848004	sp|P10909|CLUS_HUMAN	291	FALSE
20200615_serum_NGlycP_1hDIA_rep2.mzML	601.285	593.659	7.62581	HSHNJJSSDLHPHK	HSHNJJSSDLHPHK	(N(N(H(H(N(H(A))))(H(N(H(A)))))))	A(2)H(5)N(4)	5	5	766.508	1861350	5.6448e+06	0.000326808	sp|P04196|HRG_HUMAN	344	FALSE
20200615_serum_NGlycP_1hDIA_rep3.mzML	590.869	589.917	0.952203	HSHNJJSSDLHPHK	HSHNJJSSDLHPHK	(N(N(H(H(N(H(A))))(H(N(H(A)))))))	A(2)H(5)N(4)	5	5	766.508	2545200	7.12595e+06	0.000409177	sp|P04196|HRG_HUMAN	344	FALSE
20200615_serum_NGlycP_1hDIA_rep1.mzML	589.881	592.782	-2.90085	HSHNJJSSDLHPHK	HSHNJJSSDLHPHK	(N(N(H(H(N(H(A))))(H(N(H(A)))))))	A(2)H(5)N(4)	5	5	766.508	3537730	7.27012e+06	0.000748287	sp|P04196|HRG_HUMAN	344	FALSE
20200615_serum_NGlycP_1hDIA_rep2.mzML	593.701	590.862	2.83943	HSHNJJSSDLHPHK	HSHNJJSSDLHPHK	(N(N(H(H(N(H(A))))(H(N(H(A)))))))	A(2)H(5)N(4)	5	4	957.883	8969820	5.80134e+07	0.00408853	sp|P04196|HRG_HUMAN	344	FALSE
20200615_serum_NGlycP_1hDIA_rep3.mzML	591.301	587.05	4.25072	HSHNJJSSDLHPHK	HSHNJJSSDLHPHK	(N(N(H(H(N(H(A))))(H(N(H(A)))))))	A(2)H(5)N(4)	5	4	957.883	8116870	5.8071e+07	0.000288537	sp|P04196|HRG_HUMAN	344	FALSE
20200615_serum_NGlycP_1hDIA_rep1.mzML	589.35	589.87	-0.52031	HSHNJJSSDLHPHK	HSHNJJSSDLHPHK	(N(N(H(H(N(H(A))))(H(N(H(A)))))))	A(2)H(5)N(4)	5	4	957.883	8424450	5.16027e+07	0.00136502	sp|P04196|HRG_HUMAN	344	FALSE
20200615_serum_NGlycP_1hDIA_rep2.mzML	594.226	613.352	-19.1257	HSHNJJSSDLHPHK	HSHNJJSSDLHPHK	(N(N(H(H(N(H(A))))(H(N(H(A)))))))	A(2)H(5)N(4)	5	3	1276.84	14811600	1.36606e+08	0.000995676	sp|P04196|HRG_HUMAN	344	FALSE
20200615_serum_NGlycP_1hDIA_rep3.mzML	590.681	609.998	-19.3168	HSHNJJSSDLHPHK	HSHNJJSSDLHPHK	(N(N(H(H(N(H(A))))(H(N(H(A)))))))	A(2)H(5)N(4)	5	3	1276.84	13584700	1.38923e+08	0.00195466	sp|P04196|HRG_HUMAN	344	FALSE
20200615_serum_NGlycP_1hDIA_rep1.mzML	589.672	613.198	-23.5263	HSHNJJSSDLHPHK	HSHNJJSSDLHPHK	(N(N(H(H(N(H(A))))(H(N(H(A)))))))	A(2)H(5)N(4)	5	3	1276.84	14424400	1.14508e+08	0.00462984	sp|P04196|HRG_HUMAN	344	FALSE
20200615_serum_NGlycP_1hDIA_rep2.mzML	593.889	577.995	15.8944	HSHNJJSSDLHPHK	HSHNJJSSDLHPHK	(N(N(H(H)(X)(H(N)(N)))))	H(3)N(4)X(1)	5	4	764.32	2399700	6690.06	0.00287189	sp|P04196|HRG_HUMAN	344	TRUE
20200615_serum_NGlycP_1hDIA_rep3.mzML	590.869	573.869	16.9999	HSHNJJSSDLHPHK	HSHNJJSSDLHPHK	(N(N(H(H)(X)(H(N)(N)))))	H(3)N(4)X(1)	5	4	764.32	2301930	0	0.00326492	sp|P04196|HRG_HUMAN	344	TRUE
20200615_serum_NGlycP_1hDIA_rep2.mzML	590.358	577.995	12.3625	HSHNJJSSDLHPHK	HSHNJJSSDLHPHK	(N(N(H(X)(H(N)(N(H))))))	H(3)N(4)X(1)	5	4	764.32	1746190	6690.06	0.00210586	sp|P04196|HRG_HUMAN	344	TRUE
20200615_serum_NGlycP_1hDIA_rep3.mzML	590.518	573.869	16.6493	HSHNJJSSDLHPHK	HSHNJJSSDLHPHK	(N(N(H(X)(H(N)(N(H))))))	H(3)N(4)X(1)	5	4	764.32	1602700	0	0.008896	sp|P04196|HRG_HUMAN	344	TRUE
20200615_serum_NGlycP_1hDIA_rep1.mzML	589.73	576.48	13.2499	HSHNJJSSDLHPHK	HSHNJJSSDLHPHK	(N(N(H(X)(H(N)(N(H))))))	H(3)N(4)X(1)	5	4	764.32	1851320	22905.1	0.00775848	sp|P04196|HRG_HUMAN	344	TRUE
20200615_serum_NGlycP_1hDIA_rep2.mzML	590.358	581.3	9.05773	HSHNJJSSDLHPHK	HSHNJJSSDLHPHK	(N(F)(N(H(H)(X)(H(H(H))))))	F(1)H(5)N(2)X(1)	5	4	780.321	1689610	111054	0.00677389	sp|P04196|HRG_HUMAN	344	TRUE
20200615_serum_NGlycP_1hDIA_rep2.mzML	594.588	581.3	13.2884	HSHNJJSSDLHPHK	HSHNJJSSDLHPHK	(N(F)(N(H(H)(X)(H(H(H))))))	F(1)H(5)N(2)X(1)	5	3	1040.09	252672	135437	0.000870495	sp|P04196|HRG_HUMAN	344	TRUE
20200615_serum_NGlycP_1hDIA_rep3.mzML	657.772	559.403	98.3695	HSHNJJSSDLHPHK	HSHNJJSSDLHPHK	(N(N(H(H(N(H)))(H(N(H(A)))))))	A(1)H(5)N(4)	5	4	885.109	374473	107019	0.0021707	sp|P04196|HRG_HUMAN	344	FALSE
20200615_serum_NGlycP_1hDIA_rep2.mzML	579.643	563.608	16.0346	HSHNJJSSDLHPHK	HSHNJJSSDLHPHK	(N(N(H(H(N(H)))(H(N(H(A)))))))	A(1)H(5)N(4)	5	3	1179.81	1370350	1.12194e+07	0.0006929	sp|P04196|HRG_HUMAN	344	FALSE
20200615_serum_NGlycP_1hDIA_rep3.mzML	580.703	559.131	21.5717	HSHNJJSSDLHPHK	HSHNJJSSDLHPHK	(N(N(H(H(N(H)))(H(N(H(A)))))))	A(1)H(5)N(4)	5	3	1179.81	1061360	6.00412e+06	0.000172221	sp|P04196|HRG_HUMAN	344	FALSE
20200615_serum_NGlycP_1hDIA_rep1.mzML	584.082	561.509	22.5733	HSHNJJSSDLHPHK	HSHNJJSSDLHPHK	(N(N(H(H(N(H)))(H(N(H(A)))))))	A(1)H(5)N(4)	5	3	1179.81	1292070	1.01995e+07	0.000304786	sp|P04196|HRG_HUMAN	344	FALSE
20200615_serum_NGlycP_1hDIA_rep2.mzML	589.112	611.391	-22.2788	HSHNJJSSDLHPHK	HSHNJJSSDLHPHK	(N(F)(N(H(H(N(H(A))))(H(N(H(A)))))))	A(2)F(1)H(5)N(4)	5	4	994.398	1788320	2.80052e+06	0.000821052	sp|P04196|HRG_HUMAN	344	FALSE
20200615_serum_NGlycP_1hDIA_rep3.mzML	605.006	608.006	-2.99995	HSHNJJSSDLHPHK	HSHNJJSSDLHPHK	(N(F)(N(H(H(N(H(A))))(H(N(H(A)))))))	A(2)F(1)H(5)N(4)	5	4	994.398	2954260	10109277	0.00664449	sp|P04196|HRG_HUMAN	344	FALSE
20200615_serum_NGlycP_1hDIA_rep1.mzML	584.999	611.163	-26.1638	HSHNJJSSDLHPHK	HSHNJJSSDLHPHK	(N(F)(N(H(H(N(H(A))))(H(N(H(A)))))))	A(2)F(1)H(5)N(4)	5	4	994.398	1814480	5.59392e+06	0.00132969	sp|P04196|HRG_HUMAN	344	FALSE
20200615_serum_NGlycP_1hDIA_rep2.mzML	603.166	621.185	-18.0193	HSHNJJSSDLHPHK	HSHNJJSSDLHPHK	(N(F)(N(H(H(N(H(A))))(H(N(H(A)))))))	A(2)F(1)H(5)N(4)	5	3	1325.53	2680800	2.45002e+07	0.000812087	sp|P04196|HRG_HUMAN	344	FALSE
20200615_serum_NGlycP_1hDIA_rep1.mzML	598.017	621.432	-23.4154	HSHNJJSSDLHPHK	HSHNJJSSDLHPHK	(N(F)(N(H(H(N(H(A))))(H(N(H(A)))))))	A(2)F(1)H(5)N(4)	5	3	1325.53	3353080	2.80862e+07	0.00222188	sp|P04196|HRG_HUMAN	344	FALSE
20200615_serum_NGlycP_1hDIA_rep2.mzML	604.891	581.484	23.4069	HSHNJJSSDLHPHK	HSHNJJSSDLHPHK	(N(N(H(H)(X)(H(N(F))))))	F(1)H(3)N(3)X(1)	5	3	999.75	1444810	70481	0.00726952	sp|P04196|HRG_HUMAN	344	TRUE
20200615_serum_NGlycP_1hDIA_rep1.mzML	601.059	580.111	20.948	HSHNJJSSDLHPHK	HSHNJJSSDLHPHK	(N(N(H(H)(X)(H(N(F))))))	F(1)H(3)N(3)X(1)	5	3	999.75	1860690	59029.6	0.00614846	sp|P04196|HRG_HUMAN	344	TRUE
20200615_serum_NGlycP_1hDIA_rep2.mzML	604.891	581.484	23.4069	HSHNJJSSDLHPHK	HSHNJJSSDLHPHK	(N(F)(N(H(H(H))(H)(X))))	F(1)H(4)N(2)X(1)	5	3	986.074	1855930	31342.6	0.00278457	sp|P04196|HRG_HUMAN	344	TRUE
20200615_serum_NGlycP_1hDIA_rep3.mzML	604.133	577.443	26.6898	HSHNJJSSDLHPHK	HSHNJJSSDLHPHK	(N(F)(N(H(H(H))(H)(X))))	F(1)H(4)N(2)X(1)	5	3	986.074	2347440	0	0.00241582	sp|P04196|HRG_HUMAN	344	TRUE
20200615_serum_NGlycP_1hDIA_rep1.mzML	601.059	580.111	20.948	HSHNJJSSDLHPHK	HSHNJJSSDLHPHK	(N(F)(N(H(H(H))(H)(X))))	F(1)H(4)N(2)X(1)	5	3	986.074	2174530	32423.5	0.00507256	sp|P04196|HRG_HUMAN	344	TRUE
20200615_serum_NGlycP_1hDIA_rep2.mzML	604.891	581.484	23.4069	HSHNJJSSDLHPHK	HSHNJJSSDLHPHK	(N(N(H(X)(H(N(F)(H))))))	F(1)H(3)N(3)X(1)	5	3	999.75	1297160	70481	0.00623357	sp|P04196|HRG_HUMAN	344	TRUE
20200615_serum_NGlycP_1hDIA_rep1.mzML	601.059	580.111	20.948	HSHNJJSSDLHPHK	HSHNJJSSDLHPHK	(N(N(H(X)(H(N(F)(H))))))	F(1)H(3)N(3)X(1)	5	3	999.75	1660660	59029.6	0.00525106	sp|P04196|HRG_HUMAN	344	TRUE
20200615_serum_NGlycP_1hDIA_rep2.mzML	594.588	581.3	13.2884	HSHNJJSSDLHPHK	HSHNJJSSDLHPHK	(N(F)(N(H(X)(H(H(H)(H))))))	F(1)H(5)N(2)X(1)	5	3	1040.09	261770	140285	0.00260258	sp|P04196|HRG_HUMAN	344	TRUE
20200615_serum_NGlycP_1hDIA_rep3.mzML	580.99	578.925	2.06469	HSHNJJSSDLHPHK	HSHNJJSSDLHPHK	(N(N(H(H)(X)(H(N(F))(N(F)(H))))))	F(2)H(4)N(4)X(1)	5	3	1170.15	765407	2599.52	0.000348325	sp|P04196|HRG_HUMAN	344	TRUE
20200615_serum_NGlycP_1hDIA_rep1.mzML	580.414	581.616	-1.20231	HSHNJJSSDLHPHK	HSHNJJSSDLHPHK	(N(N(H(H)(X)(H(N(F))(N(F)(H))))))	F(2)H(4)N(4)X(1)	5	3	1170.15	968030	3550.94	0.00708365	sp|P04196|HRG_HUMAN	344	TRUE
20200615_serum_NGlycP_1hDIA_rep2.mzML	1088.24	1082.9	5.34317	HYTJSSQDVTVPCR	HYTJSSQDVTVPC[160]R	(N(F)(N(H(N)(H(N(H)))(H(N(H))))))	F(1)H(5)N(5)	4	4	909.622	861999	3.26001e+06	0.000230056	sp|P01877|IGHA2_HUMAN/sp|P0DOX2|IGA2_HUMAN	92/207	FALSE
20200615_serum_NGlycP_1hDIA_rep3.mzML	1086.05	1082.17	3.88428	HYTJSSQDVTVPCR	HYTJSSQDVTVPC[160]R	(N(F)(N(H(N)(H(N(H)))(H(N(H))))))	F(1)H(5)N(5)	4	4	909.622	688680	3.30649e+06	0.000700131	sp|P01877|IGHA2_HUMAN/sp|P0DOX2|IGA2_HUMAN	92/207	FALSE
20200615_serum_NGlycP_1hDIA_rep1.mzML	1064.41	1073.11	-8.70398	HYTJSSQDVTVPCR	HYTJSSQDVTVPC[160]R	(N(F)(N(H(N)(H(N(H)))(H(N(H))))))	F(1)H(5)N(5)	4	4	909.622	295917	3.10281e+06	0.00190218	sp|P01877|IGHA2_HUMAN/sp|P0DOX2|IGA2_HUMAN	92/207	FALSE
20200615_serum_NGlycP_1hDIA_rep2.mzML	1088.93	1072.08	16.8538	HYTJSSQDVTVPCR	HYTJSSQDVTVPC[160]R	(N(F)(N(H(N)(H(N(H)))(H(N(H))))))	F(1)H(5)N(5)	4	3	1212.5	6301000	7.27235e+07	0.00145029	sp|P01877|IGHA2_HUMAN/sp|P0DOX2|IGA2_HUMAN	92/207	FALSE
20200615_serum_NGlycP_1hDIA_rep3.mzML	1085.84	1071.36	14.4798	HYTJSSQDVTVPCR	HYTJSSQDVTVPC[160]R	(N(F)(N(H(N)(H(N(H)))(H(N(H))))))	F(1)H(5)N(5)	4	3	1212.5	9129420	7.05216e+07	0.00169474	sp|P01877|IGHA2_HUMAN/sp|P0DOX2|IGA2_HUMAN	92/207	FALSE
20200615_serum_NGlycP_1hDIA_rep1.mzML	1066.67	1062.65	4.01756	HYTJSSQDVTVPCR	HYTJSSQDVTVPC[160]R	(N(F)(N(H(N)(H(N(H)))(H(N(H))))))	F(1)H(5)N(5)	4	3	1212.5	7059570	6.30954e+07	0.00216895	sp|P01877|IGHA2_HUMAN/sp|P0DOX2|IGA2_HUMAN	92/207	FALSE
20200615_serum_NGlycP_1hDIA_rep2.mzML	1244.47	1281.18	-36.7124	HYTJSSQDVTVPCR	HYTJSSQDVTVPC[160]R	(N(N(H(N)(H(N(F)))(H(N(H(A)))))))	A(1)F(1)H(4)N(5)	4	4	941.884	882600	0	0.00424448	sp|P01877|IGHA2_HUMAN/sp|P0DOX2|IGA2_HUMAN	92/207	FALSE
20200615_serum_NGlycP_1hDIA_rep3.mzML	1252.04	1287.25	-35.2098	HYTJSSQDVTVPCR	HYTJSSQDVTVPC[160]R	(N(N(H(N)(H(N(F)))(H(N(H(A)))))))	A(1)F(1)H(4)N(5)	4	4	941.884	1119190	68549	0.000541101	sp|P01877|IGHA2_HUMAN/sp|P0DOX2|IGA2_HUMAN	92/207	FALSE
20200615_serum_NGlycP_1hDIA_rep1.mzML	1245.21	1281.21	-36.0023	HYTJSSQDVTVPCR	HYTJSSQDVTVPC[160]R	(N(N(H(N)(H(N(F)))(H(N(H(A)))))))	A(1)F(1)H(4)N(5)	4	4	941.884	987095	38883.2	0.000663979	sp|P01877|IGHA2_HUMAN/sp|P0DOX2|IGA2_HUMAN	92/207	FALSE
20200615_serum_NGlycP_1hDIA_rep2.mzML	1244.33	1246.31	-1.98344	HYTJSSQDVTVPCR	HYTJSSQDVTVPC[160]R	(N(F)(N(H(H(N(H)))(H(N(H(A)))))))	A(1)F(1)H(5)N(4)	4	4	931.627	2175380	8.88799e+06	0.000553644	sp|P01877|IGHA2_HUMAN/sp|P0DOX2|IGA2_HUMAN	92/207	FALSE
20200615_serum_NGlycP_1hDIA_rep3.mzML	1252.04	1253.15	-1.1113	HYTJSSQDVTVPCR	HYTJSSQDVTVPC[160]R	(N(F)(N(H(H(N(H)))(H(N(H(A)))))))	A(1)F(1)H(5)N(4)	4	4	931.627	2450590	1.48286e+07	0.000488772	sp|P01877|IGHA2_HUMAN/sp|P0DOX2|IGA2_HUMAN	92/207	FALSE
20200615_serum_NGlycP_1hDIA_rep1.mzML	1245.21	1247.5	-2.28835	HYTJSSQDVTVPCR	HYTJSSQDVTVPC[160]R	(N(F)(N(H(H(N(H)))(H(N(H(A)))))))	A(1)F(1)H(5)N(4)	4	4	931.627	2050860	3.12162e+06	0.000735844	sp|P01877|IGHA2_HUMAN/sp|P0DOX2|IGA2_HUMAN	92/207	FALSE
20200615_serum_NGlycP_1hDIA_rep2.mzML	1243.54	1245.09	-1.55054	HYTJSSQDVTVPCR	HYTJSSQDVTVPC[160]R	(N(F)(N(H(H(N(H)))(H(N(H(A)))))))	A(1)F(1)H(5)N(4)	4	3	1241.83	23517200	1.58061e+08	0.00184283	sp|P01877|IGHA2_HUMAN/sp|P0DOX2|IGA2_HUMAN	92/207	FALSE
20200615_serum_NGlycP_1hDIA_rep3.mzML	1271.76	1251.93	19.8325	HYTJSSQDVTVPCR	HYTJSSQDVTVPC[160]R	(N(F)(N(H(H(N(H)))(H(N(H(A)))))))	A(1)F(1)H(5)N(4)	4	3	1241.83	1069970	4.81165e+06	0.00155338	sp|P01877|IGHA2_HUMAN/sp|P0DOX2|IGA2_HUMAN	92/207	FALSE
20200615_serum_NGlycP_1hDIA_rep1.mzML	1245.25	1246.32	-1.0715	HYTJSSQDVTVPCR	HYTJSSQDVTVPC[160]R	(N(F)(N(H(H(N(H)))(H(N(H(A)))))))	A(1)F(1)H(5)N(4)	4	3	1241.83	21306200	8.67931e+07	0.00146676	sp|P01877|IGHA2_HUMAN/sp|P0DOX2|IGA2_HUMAN	92/207	FALSE
20200615_serum_NGlycP_1hDIA_rep3.mzML	1252.04	1094.88	157.161	HYTJSSQDVTVPCR	HYTJSSQDVTVPC[160]R	(N(F)(N(H(N(H))(H(N(H)))(H(N(H))))))	F(1)H(6)N(5)	4	4	950.136	1329470	0	0.0053038	sp|P01877|IGHA2_HUMAN/sp|P0DOX2|IGA2_HUMAN	92/207	FALSE
20200615_serum_NGlycP_1hDIA_rep2.mzML	1244.33	1247.99	-3.65744	HYTJSSQDVTVPCR	HYTJSSQDVTVPC[160]R	(N(N(H(H(N)(N))(H(N)(N(H(N)))))))	H(4)N(7)	4	4	934.134	1694870	477592	0.00198838	sp|P01877|IGHA2_HUMAN/sp|P0DOX2|IGA2_HUMAN	92/207	FALSE
20200615_serum_NGlycP_1hDIA_rep3.mzML	1252.04	1254.83	-2.78561	HYTJSSQDVTVPCR	HYTJSSQDVTVPC[160]R	(N(N(H(H(N)(N))(H(N)(N(H(N)))))))	H(4)N(7)	4	4	934.134	1975770	173256	0.000650789	sp|P01877|IGHA2_HUMAN/sp|P0DOX2|IGA2_HUMAN	92/207	FALSE
20200615_serum_NGlycP_1hDIA_rep1.mzML	1245.42	1249.1	-3.68175	HYTJSSQDVTVPCR	HYTJSSQDVTVPC[160]R	(N(N(H(H(N)(N))(H(N)(N(H(N)))))))	H(4)N(7)	4	4	934.134	1673070	373424	0.00355222	sp|P01877|IGHA2_HUMAN/sp|P0DOX2|IGA2_HUMAN	92/207	FALSE
20200615_serum_NGlycP_1hDIA_rep2.mzML	1244.33	1185.03	59.3038	HYTJSSQDVTVPCR	HYTJSSQDVTVPC[160]R	(N(F)(N(H(H)(H)(X))))	F(1)H(3)N(2)X(1)	4	3	945.394	2075720	0	0.00926916	sp|P01877|IGHA2_HUMAN/sp|P0DOX2|IGA2_HUMAN	92/207	TRUE
20200615_serum_NGlycP_1hDIA_rep3.mzML	1252.04	1191.33	60.7068	HYTJSSQDVTVPCR	HYTJSSQDVTVPC[160]R	(N(F)(N(H(H)(H)(X))))	F(1)H(3)N(2)X(1)	4	3	945.394	2289720	63241.9	0.00291436	sp|P01877|IGHA2_HUMAN/sp|P0DOX2|IGA2_HUMAN	92/207	TRUE
20200615_serum_NGlycP_1hDIA_rep1.mzML	1245.42	1190.89	54.5278	HYTJSSQDVTVPCR	HYTJSSQDVTVPC[160]R	(N(F)(N(H(H)(H)(X))))	F(1)H(3)N(2)X(1)	4	3	945.394	2159140	51901.7	0.00518673	sp|P01877|IGHA2_HUMAN/sp|P0DOX2|IGA2_HUMAN	92/207	TRUE
20200615_serum_NGlycP_1hDIA_rep2.mzML	1260.1	1265.63	-5.52805	HYTJSSQDVTVPCR	HYTJSSQDVTVPC[160]R	(N(F)(N(H(N)(H(N(H)))(H(N(H(A)))))))	A(1)F(1)H(5)N(5)	4	4	982.397	3728490	1.1536e+07	0.0023242	sp|P01877|IGHA2_HUMAN/sp|P0DOX2|IGA2_HUMAN	92/207	FALSE
20200615_serum_NGlycP_1hDIA_rep3.mzML	1266.5	1272.43	-5.92681	HYTJSSQDVTVPCR	HYTJSSQDVTVPC[160]R	(N(F)(N(H(N)(H(N(H)))(H(N(H(A)))))))	A(1)F(1)H(5)N(5)	4	4	982.397	4253670	1.40474e+07	0.000974783	sp|P01877|IGHA2_HUMAN/sp|P0DOX2|IGA2_HUMAN	92/207	FALSE
20200615_serum_NGlycP_1hDIA_rep1.mzML	1258.23	1266.03	-7.80444	HYTJSSQDVTVPCR	HYTJSSQDVTVPC[160]R	(N(F)(N(H(N)(H(N(H)))(H(N(H(A)))))))	A(1)F(1)H(5)N(5)	4	4	982.397	3828280	1.32408e+07	0.00161337	sp|P01877|IGHA2_HUMAN/sp|P0DOX2|IGA2_HUMAN	92/207	FALSE
20200615_serum_NGlycP_1hDIA_rep2.mzML	1260.75	1265.25	-4.4999	HYTJSSQDVTVPCR	HYTJSSQDVTVPC[160]R	(N(F)(N(H(N)(H(N(H)))(H(N(H(A)))))))	A(1)F(1)H(5)N(5)	4	3	1309.53	8440240	1.31336e+08	0.000979986	sp|P01877|IGHA2_HUMAN/sp|P0DOX2|IGA2_HUMAN	92/207	FALSE
20200615_serum_NGlycP_1hDIA_rep3.mzML	1266.88	1272.06	-5.17601	HYTJSSQDVTVPCR	HYTJSSQDVTVPC[160]R	(N(F)(N(H(N)(H(N(H)))(H(N(H(A)))))))	A(1)F(1)H(5)N(5)	4	3	1309.53	6838490	1.43533e+08	0.00207585	sp|P01877|IGHA2_HUMAN/sp|P0DOX2|IGA2_HUMAN	92/207	FALSE
20200615_serum_NGlycP_1hDIA_rep1.mzML	1258.91	1265.67	-6.76493	HYTJSSQDVTVPCR	HYTJSSQDVTVPC[160]R	(N(F)(N(H(N)(H(N(H)))(H(N(H(A)))))))	A(1)F(1)H(5)N(5)	4	3	1309.53	8626530	74188524	0.00133695	sp|P01877|IGHA2_HUMAN/sp|P0DOX2|IGA2_HUMAN	92/207	FALSE
20200615_serum_NGlycP_1hDIA_rep2.mzML	1260.1	1260.57	-0.473332	HYTJSSQDVTVPCR	HYTJSSQDVTVPC[160]R	(N(N(H(N)(H(N(H(H))))(H(N(H(A)))))))	A(1)H(6)N(5)	4	4	986.393	3726490	717260	0.00246327	sp|P01877|IGHA2_HUMAN/sp|P0DOX2|IGA2_HUMAN	92/207	FALSE
20200615_serum_NGlycP_1hDIA_rep3.mzML	1266.5	1267.43	-0.934417	HYTJSSQDVTVPCR	HYTJSSQDVTVPC[160]R	(N(N(H(N)(H(N(H(H))))(H(N(H(A)))))))	A(1)H(6)N(5)	4	4	986.393	3927860	275055	0.00153285	sp|P01877|IGHA2_HUMAN/sp|P0DOX2|IGA2_HUMAN	92/207	FALSE
20200615_serum_NGlycP_1hDIA_rep1.mzML	1258.23	1261.17	-2.93881	HYTJSSQDVTVPCR	HYTJSSQDVTVPC[160]R	(N(N(H(N)(H(N(H(H))))(H(N(H(A)))))))	A(1)H(6)N(5)	4	4	986.393	3570020	1.07046e+06	0.00395055	sp|P01877|IGHA2_HUMAN/sp|P0DOX2|IGA2_HUMAN	92/207	FALSE
20200615_serum_NGlycP_1hDIA_rep2.mzML	1260.1	1262.69	-2.5908	HYTJSSQDVTVPCR	HYTJSSQDVTVPC[160]R	(N(F)(N(H(H(N(H)))(H(N(H(N(H)(F))))))))	F(2)H(6)N(5)	4	4	986.653	4133230	1.91623e+06	0.0020307	sp|P01877|IGHA2_HUMAN/sp|P0DOX2|IGA2_HUMAN	92/207	FALSE
20200615_serum_NGlycP_1hDIA_rep3.mzML	1266.5	1269.54	-3.03726	HYTJSSQDVTVPCR	HYTJSSQDVTVPC[160]R	(N(F)(N(H(H(N(H)))(H(N(H(N(H)(F))))))))	F(2)H(6)N(5)	4	4	986.653	4715800	2.34353e+06	0.00141497	sp|P01877|IGHA2_HUMAN/sp|P0DOX2|IGA2_HUMAN	92/207	FALSE
20200615_serum_NGlycP_1hDIA_rep1.mzML	1258.23	1263.2	-4.97266	HYTJSSQDVTVPCR	HYTJSSQDVTVPC[160]R	(N(F)(N(H(H(N(H)))(H(N(H(N(H)(F))))))))	F(2)H(6)N(5)	4	4	986.653	4369690	1.00534e+06	0.00257143	sp|P01877|IGHA2_HUMAN/sp|P0DOX2|IGA2_HUMAN	92/207	FALSE
20200615_serum_NGlycP_1hDIA_rep2.mzML	1261.55	1272.05	-10.4993	HYTJSSQDVTVPCR	HYTJSSQDVTVPC[160]R	(N(F)(N(H(H(N(H)))(H(N(H(N(H)(F))))))))	F(2)H(6)N(5)	4	3	1315.2	5283760	8.44649e+06	0.00125639	sp|P01877|IGHA2_HUMAN/sp|P0DOX2|IGA2_HUMAN	92/207	FALSE
20200615_serum_NGlycP_1hDIA_rep3.mzML	1266.38	1278.63	-12.2513	HYTJSSQDVTVPCR	HYTJSSQDVTVPC[160]R	(N(F)(N(H(H(N(H)))(H(N(H(N(H)(F))))))))	F(2)H(6)N(5)	4	3	1315.2	4640960	8.35853e+06	0.00154055	sp|P01877|IGHA2_HUMAN/sp|P0DOX2|IGA2_HUMAN	92/207	FALSE
20200615_serum_NGlycP_1hDIA_rep1.mzML	1259.01	1272.26	-13.2528	HYTJSSQDVTVPCR	HYTJSSQDVTVPC[160]R	(N(F)(N(H(H(N(H)))(H(N(H(N(H)(F))))))))	F(2)H(6)N(5)	4	3	1315.2	4785990	2.55443e+06	0.00180073	sp|P01877|IGHA2_HUMAN/sp|P0DOX2|IGA2_HUMAN	92/207	FALSE
20200615_serum_NGlycP_1hDIA_rep2.mzML	1260.1	1181.98	78.119	HYTJSSQDVTVPCR	HYTJSSQDVTVPC[160]R	(N(F)(N(H(H(H))(H)(X))))	F(1)H(4)N(2)X(1)	4	3	999.412	3232600	116466	0.00262547	sp|P01877|IGHA2_HUMAN/sp|P0DOX2|IGA2_HUMAN	92/207	TRUE
20200615_serum_NGlycP_1hDIA_rep3.mzML	1266.5	1188.22	78.2845	HYTJSSQDVTVPCR	HYTJSSQDVTVPC[160]R	(N(F)(N(H(H(H))(H)(X))))	F(1)H(4)N(2)X(1)	4	3	999.412	3409310	6541.82	0.00137244	sp|P01877|IGHA2_HUMAN/sp|P0DOX2|IGA2_HUMAN	92/207	TRUE
20200615_serum_NGlycP_1hDIA_rep1.mzML	1258.23	1188.69	69.5391	HYTJSSQDVTVPCR	HYTJSSQDVTVPC[160]R	(N(F)(N(H(H(H))(H)(X))))	F(1)H(4)N(2)X(1)	4	3	999.412	3208150	122514	0.00314398	sp|P01877|IGHA2_HUMAN/sp|P0DOX2|IGA2_HUMAN	92/207	TRUE
20200615_serum_NGlycP_1hDIA_rep2.mzML	1477.27	1496.31	-19.0367	HYTJSSQDVTVPCR	HYTJSSQDVTVPC[160]R	(N(F)(N(H(H(N(H(A))))(H(N(H(A)))))))	A(2)F(1)H(5)N(4)	4	4	1004.4	1965320	10035631	0.000283603	sp|P01877|IGHA2_HUMAN/sp|P0DOX2|IGA2_HUMAN	92/207	FALSE
20200615_serum_NGlycP_1hDIA_rep3.mzML	1477.07	1497.02	-19.9516	HYTJSSQDVTVPCR	HYTJSSQDVTVPC[160]R	(N(F)(N(H(H(N(H(A))))(H(N(H(A)))))))	A(2)F(1)H(5)N(4)	4	4	1004.4	2520920	1.65354e+07	0.00102298	sp|P01877|IGHA2_HUMAN/sp|P0DOX2|IGA2_HUMAN	92/207	FALSE
20200615_serum_NGlycP_1hDIA_rep1.mzML	1464.2	1488.21	-24.012	HYTJSSQDVTVPCR	HYTJSSQDVTVPC[160]R	(N(F)(N(H(H(N(H(A))))(H(N(H(A)))))))	A(2)F(1)H(5)N(4)	4	4	1004.4	1807010	9.18767e+06	0.0019653	sp|P01877|IGHA2_HUMAN/sp|P0DOX2|IGA2_HUMAN	92/207	FALSE
20200615_serum_NGlycP_1hDIA_rep2.mzML	1477.69	1495.83	-18.1438	HYTJSSQDVTVPCR	HYTJSSQDVTVPC[160]R	(N(F)(N(H(H(N(H(A))))(H(N(H(A)))))))	A(2)F(1)H(5)N(4)	4	3	1338.87	3810210	4.47164e+07	0.000248168	sp|P01877|IGHA2_HUMAN/sp|P0DOX2|IGA2_HUMAN	92/207	FALSE
20200615_serum_NGlycP_1hDIA_rep3.mzML	1477.66	1496.56	-18.8972	HYTJSSQDVTVPCR	HYTJSSQDVTVPC[160]R	(N(F)(N(H(H(N(H(A))))(H(N(H(A)))))))	A(2)F(1)H(5)N(4)	4	3	1338.87	4390200	5.65173e+07	0.000397647	sp|P01877|IGHA2_HUMAN/sp|P0DOX2|IGA2_HUMAN	92/207	FALSE
20200615_serum_NGlycP_1hDIA_rep1.mzML	1465.59	1487.71	-22.1157	HYTJSSQDVTVPCR	HYTJSSQDVTVPC[160]R	(N(F)(N(H(H(N(H(A))))(H(N(H(A)))))))	A(2)F(1)H(5)N(4)	4	3	1338.87	3898420	4.78191e+07	0.000489691	sp|P01877|IGHA2_HUMAN/sp|P0DOX2|IGA2_HUMAN	92/207	FALSE
20200615_serum_NGlycP_1hDIA_rep1.mzML	1256.9	1189.82	67.0849	HYTJSSQDVTVPCR	HYTJSSQDVTVPC[160]R	(N(N(H(H)(X)(H(N(H))))))	H(4)N(3)X(1)	4	3	1018.42	359707	276225	0.0035442	sp|P01877|IGHA2_HUMAN/sp|P0DOX2|IGA2_HUMAN	92/207	TRUE
20200615_serum_NGlycP_1hDIA_rep2.mzML	1484.7	1498.98	-14.2827	HYTJSSQDVTVPCR	HYTJSSQDVTVPC[160]R	(N(F)(N(H(N)(H(N(H(A))))(H(N(H(A)))))))	A(2)F(1)H(5)N(5)	4	4	1055.17	4558790	1.77501e+07	0.000279652	sp|P01877|IGHA2_HUMAN/sp|P0DOX2|IGA2_HUMAN	92/207	FALSE
20200615_serum_NGlycP_1hDIA_rep3.mzML	1485.74	1499.6	-13.8608	HYTJSSQDVTVPCR	HYTJSSQDVTVPC[160]R	(N(F)(N(H(N)(H(N(H(A))))(H(N(H(A)))))))	A(2)F(1)H(5)N(5)	4	4	1055.17	4960990	1.75336e+07	0.000874533	sp|P01877|IGHA2_HUMAN/sp|P0DOX2|IGA2_HUMAN	92/207	FALSE
20200615_serum_NGlycP_1hDIA_rep1.mzML	1474.39	1491.02	-16.6277	HYTJSSQDVTVPCR	HYTJSSQDVTVPC[160]R	(N(F)(N(H(N)(H(N(H(A))))(H(N(H(A)))))))	A(2)F(1)H(5)N(5)	4	4	1055.17	4249690	1.94306e+07	0.000789286	sp|P01877|IGHA2_HUMAN/sp|P0DOX2|IGA2_HUMAN	92/207	FALSE
20200615_serum_NGlycP_1hDIA_rep2.mzML	1484.86	1501.55	-16.6942	HYTJSSQDVTVPCR	HYTJSSQDVTVPC[160]R	(N(F)(N(H(N)(H(N(H(A))))(H(N(H(A)))))))	A(2)F(1)H(5)N(5)	4	3	1406.56	2938650	40170251	0.0012982	sp|P01877|IGHA2_HUMAN/sp|P0DOX2|IGA2_HUMAN	92/207	FALSE
20200615_serum_NGlycP_1hDIA_rep3.mzML	1485.24	1502.09	-16.8548	HYTJSSQDVTVPCR	HYTJSSQDVTVPC[160]R	(N(F)(N(H(N)(H(N(H(A))))(H(N(H(A)))))))	A(2)F(1)H(5)N(5)	4	3	1406.56	3241710	5.08542e+07	0.00033623	sp|P01877|IGHA2_HUMAN/sp|P0DOX2|IGA2_HUMAN	92/207	FALSE
20200615_serum_NGlycP_1hDIA_rep1.mzML	1474.8	1493.72	-18.922	HYTJSSQDVTVPCR	HYTJSSQDVTVPC[160]R	(N(F)(N(H(N)(H(N(H(A))))(H(N(H(A)))))))	A(2)F(1)H(5)N(5)	4	3	1406.56	2459410	5.61038e+07	0.000291972	sp|P01877|IGHA2_HUMAN/sp|P0DOX2|IGA2_HUMAN	92/207	FALSE
20200615_serum_NGlycP_1hDIA_rep2.mzML	1093.44	1096.05	-2.60702	HYTJSSQDVTVPCR	HYTJSSQDVTVPC[160]R	(N(F)(N(H(N)(H(N))(H(N(H))))))	F(1)H(4)N(5)	4	3	1158.48	4367030	2.55306e+07	0.000703788	sp|P01877|IGHA2_HUMAN/sp|P0DOX2|IGA2_HUMAN	92/207	FALSE
20200615_serum_NGlycP_1hDIA_rep3.mzML	1092	1095.02	-3.01914	HYTJSSQDVTVPCR	HYTJSSQDVTVPC[160]R	(N(F)(N(H(N)(H(N))(H(N(H))))))	F(1)H(4)N(5)	4	3	1158.48	4211990	1.7636e+07	0.000542885	sp|P01877|IGHA2_HUMAN/sp|P0DOX2|IGA2_HUMAN	92/207	FALSE
20200615_serum_NGlycP_1hDIA_rep1.mzML	1070.42	1085.37	-14.9538	HYTJSSQDVTVPCR	HYTJSSQDVTVPC[160]R	(N(F)(N(H(N)(H(N))(H(N(H))))))	F(1)H(4)N(5)	4	3	1158.48	4874890	2.75787e+07	0.00190665	sp|P01877|IGHA2_HUMAN/sp|P0DOX2|IGA2_HUMAN	92/207	FALSE
20200615_serum_NGlycP_1hDIA_rep2.mzML	1058.61	1069.77	-11.1571	HYTJSSQDVTVPCR	HYTJSSQDVTVPC[160]R	(N(F)(N(H(H(N(H)))(H(N(H))))))	F(1)H(5)N(4)	4	3	1144.8	734695	5.08354e+06	0.00333409	sp|P01877|IGHA2_HUMAN/sp|P0DOX2|IGA2_HUMAN	92/207	FALSE
20200615_serum_NGlycP_1hDIA_rep3.mzML	1092	1069.05	22.9479	HYTJSSQDVTVPCR	HYTJSSQDVTVPC[160]R	(N(F)(N(H(H(N(H)))(H(N(H))))))	F(1)H(5)N(4)	4	3	1144.8	2837750	782497	0.00108257	sp|P01877|IGHA2_HUMAN/sp|P0DOX2|IGA2_HUMAN	92/207	FALSE
20200615_serum_NGlycP_1hDIA_rep1.mzML	1070.42	1060.4	10.0152	HYTJSSQDVTVPCR	HYTJSSQDVTVPC[160]R	(N(F)(N(H(H(N(H)))(H(N(H))))))	F(1)H(5)N(4)	4	3	1144.8	2960310	613588	0.00162936	sp|P01877|IGHA2_HUMAN/sp|P0DOX2|IGA2_HUMAN	92/207	FALSE
20200615_serum_NGlycP_1hDIA_rep2.mzML	1093.44	1061.59	31.8497	HYTJSSQDVTVPCR	HYTJSSQDVTVPC[160]R	(N(N(H(N)(H(N(H)))(H(N(H))))))	H(5)N(5)	4	3	1163.81	2076910	208417	0.000593753	sp|P01877|IGHA2_HUMAN/sp|P0DOX2|IGA2_HUMAN	92/207	FALSE
20200615_serum_NGlycP_1hDIA_rep3.mzML	1060.02	1060.94	-0.923943	HYTJSSQDVTVPCR	HYTJSSQDVTVPC[160]R	(N(N(H(N)(H(N(H)))(H(N(H))))))	H(5)N(5)	4	3	1163.81	286709	23228.9	0.00155984	sp|P01877|IGHA2_HUMAN/sp|P0DOX2|IGA2_HUMAN	92/207	FALSE
20200615_serum_NGlycP_1hDIA_rep1.mzML	1070.42	1052.52	17.8965	HYTJSSQDVTVPCR	HYTJSSQDVTVPC[160]R	(N(N(H(N)(H(N(H)))(H(N(H))))))	H(5)N(5)	4	3	1163.81	2224750	2.23784e+06	0.00198066	sp|P01877|IGHA2_HUMAN/sp|P0DOX2|IGA2_HUMAN	92/207	FALSE
20200615_serum_NGlycP_1hDIA_rep3.mzML	1260.84	1251.7	9.13703	HYTJSSQDVTVPCR	HYTJSSQDVTVPC[160]R	(N(N(H(H(N(H)))(H(N(H(A)))))))	A(1)H(5)N(4)	4	3	1193.15	522895	418806	0.00934143	sp|P01877|IGHA2_HUMAN/sp|P0DOX2|IGA2_HUMAN	92/207	FALSE
20200615_serum_NGlycP_1hDIA_rep2.mzML	1089.18	1089.04	0.14096	HYTJSSQDVTVPCR	HYTJSSQDVTVPC[160]R	(N(N(H(H(N(H)))(H(N(H(N(H))))))))	H(6)N(5)	4	3	1217.83	1280330	3.89742e+06	0.00282135	sp|P01877|IGHA2_HUMAN/sp|P0DOX2|IGA2_HUMAN	92/207	FALSE
20200615_serum_NGlycP_1hDIA_rep3.mzML	1085.79	1088.23	-2.44352	HYTJSSQDVTVPCR	HYTJSSQDVTVPC[160]R	(N(N(H(H(N(H)))(H(N(H(N(H))))))))	H(6)N(5)	4	3	1217.83	2401830	2.49727e+06	0.00339989	sp|P01877|IGHA2_HUMAN/sp|P0DOX2|IGA2_HUMAN	92/207	FALSE
20200615_serum_NGlycP_1hDIA_rep2.mzML	1243.52	1270.92	-27.4041	HYTJSSQDVTVPCR	HYTJSSQDVTVPC[160]R	(N(F)(N(H(N)(H(N))(H(N(H(A)))))))	A(1)F(1)H(4)N(5)	4	3	1255.51	16294900	182829	0.00258597	sp|P01877|IGHA2_HUMAN/sp|P0DOX2|IGA2_HUMAN	92/207	FALSE
20200615_serum_NGlycP_1hDIA_rep3.mzML	1252.11	1277.55	-25.4401	HYTJSSQDVTVPCR	HYTJSSQDVTVPC[160]R	(N(F)(N(H(N)(H(N))(H(N(H(A)))))))	A(1)F(1)H(4)N(5)	4	3	1255.51	10641400	150111	0.00116215	sp|P01877|IGHA2_HUMAN/sp|P0DOX2|IGA2_HUMAN	92/207	FALSE
20200615_serum_NGlycP_1hDIA_rep1.mzML	1245.07	1271.17	-26.098	HYTJSSQDVTVPCR	HYTJSSQDVTVPC[160]R	(N(F)(N(H(N)(H(N))(H(N(H(A)))))))	A(1)F(1)H(4)N(5)	4	3	1255.51	14606000	13495	0.00323079	sp|P01877|IGHA2_HUMAN/sp|P0DOX2|IGA2_HUMAN	92/207	FALSE
20200615_serum_NGlycP_1hDIA_rep1.mzML	1272.96	1239.78	33.1769	HYTJSSQDVTVPCR	HYTJSSQDVTVPC[160]R	(N(N(H(H(N(H(H))))(H(N(H(A)))))))	A(1)H(6)N(4)	4	3	1247.16	748523	184874	0.00455941	sp|P01877|IGHA2_HUMAN/sp|P0DOX2|IGA2_HUMAN	92/207	FALSE
20200615_serum_NGlycP_1hDIA_rep3.mzML	1087.05	1052.32	34.7304	HYTJSSQDVTVPCR	HYTJSSQDVTVPC[160]R	(N(F)(N(H(N)(H(N(H)))(H(N(H)(F))))))	F(2)H(5)N(5)	4	3	1261.18	624356	790909	0.00232805	sp|P01877|IGHA2_HUMAN/sp|P0DOX2|IGA2_HUMAN	92/207	FALSE
20200615_serum_NGlycP_1hDIA_rep2.mzML	1089.38	1097.85	-8.46683	HYTJSSQDVTVPCR	HYTJSSQDVTVPC[160]R	(N(N(H(H(N(H)))(H(N(F)(H(N(H))))))))	F(1)H(6)N(5)	4	3	1266.51	263676	8.69656e+06	0.0029414	sp|P01877|IGHA2_HUMAN/sp|P0DOX2|IGA2_HUMAN	92/207	FALSE
20200615_serum_NGlycP_1hDIA_rep1.mzML	1246.17	1086.99	159.175	HYTJSSQDVTVPCR	HYTJSSQDVTVPC[160]R	(N(N(H(H(N(H)))(H(N(F)(H(N(H))))))))	F(1)H(6)N(5)	4	3	1266.51	265727	310645	0.000618716	sp|P01877|IGHA2_HUMAN/sp|P0DOX2|IGA2_HUMAN	92/207	FALSE
20200615_serum_NGlycP_1hDIA_rep2.mzML	1260.75	1218.45	42.2975	HYTJSSQDVTVPCR	HYTJSSQDVTVPC[160]R	(N(F)(N(H(H(N(H(H))))(H(N(H(A)))))))	A(1)F(1)H(6)N(4)	4	3	1295.85	5645180	184550	0.00217949	sp|P01877|IGHA2_HUMAN/sp|P0DOX2|IGA2_HUMAN	92/207	FALSE
20200615_serum_NGlycP_1hDIA_rep3.mzML	1266.87	1225.39	41.479	HYTJSSQDVTVPCR	HYTJSSQDVTVPC[160]R	(N(F)(N(H(H(N(H(H))))(H(N(H(A)))))))	A(1)F(1)H(6)N(4)	4	3	1295.85	4504850	587580	0.00185907	sp|P01877|IGHA2_HUMAN/sp|P0DOX2|IGA2_HUMAN	92/207	FALSE
20200615_serum_NGlycP_1hDIA_rep1.mzML	1258.91	1220.75	38.1582	HYTJSSQDVTVPCR	HYTJSSQDVTVPC[160]R	(N(F)(N(H(H(N(H(H))))(H(N(H(A)))))))	A(1)F(1)H(6)N(4)	4	3	1295.85	4814680	146522	0.00132848	sp|P01877|IGHA2_HUMAN/sp|P0DOX2|IGA2_HUMAN	92/207	FALSE
20200615_serum_NGlycP_1hDIA_rep2.mzML	1260.75	1227.77	32.984	HYTJSSQDVTVPCR	HYTJSSQDVTVPC[160]R	(N(F)(N(H(H(N(H(A))))(H(N(H(F)))))))	A(1)F(2)H(5)N(4)	4	3	1290.52	6174890	1257555	0.00429671	sp|P01877|IGHA2_HUMAN/sp|P0DOX2|IGA2_HUMAN	92/207	FALSE
20200615_serum_NGlycP_1hDIA_rep3.mzML	1267.13	1234.61	32.521	HYTJSSQDVTVPCR	HYTJSSQDVTVPC[160]R	(N(F)(N(H(H(N(H(A))))(H(N(H(F)))))))	A(1)F(2)H(5)N(4)	4	3	1290.52	4785170	1.01687e+06	0.00407918	sp|P01877|IGHA2_HUMAN/sp|P0DOX2|IGA2_HUMAN	92/207	FALSE
20200615_serum_NGlycP_1hDIA_rep1.mzML	1258.91	1229.74	29.1724	HYTJSSQDVTVPCR	HYTJSSQDVTVPC[160]R	(N(F)(N(H(H(N(H(A))))(H(N(H(F)))))))	A(1)F(2)H(5)N(4)	4	3	1290.52	5778220	588744	0.00481444	sp|P01877|IGHA2_HUMAN/sp|P0DOX2|IGA2_HUMAN	92/207	FALSE
20200615_serum_NGlycP_1hDIA_rep2.mzML	1261.55	1254.94	6.61135	HYTJSSQDVTVPCR	HYTJSSQDVTVPC[160]R	(N(N(H(H(N(H(A))))(H(N(H))(N(H))))))	A(1)H(6)N(5)	4	3	1314.86	2719560	972477	0.00580678	sp|P01877|IGHA2_HUMAN/sp|P0DOX2|IGA2_HUMAN	92/207	FALSE
20200615_serum_NGlycP_1hDIA_rep3.mzML	1266.38	1261.78	4.59826	HYTJSSQDVTVPCR	HYTJSSQDVTVPC[160]R	(N(N(H(H(N(H(A))))(H(N(H))(N(H))))))	A(1)H(6)N(5)	4	3	1314.86	2499360	2.62843e+06	0.00487394	sp|P01877|IGHA2_HUMAN/sp|P0DOX2|IGA2_HUMAN	92/207	FALSE
20200615_serum_NGlycP_1hDIA_rep3.mzML	1268.15	1228.82	39.3317	HYTJSSQDVTVPCR	HYTJSSQDVTVPC[160]R	(N(F)(N(H(N)(H(N(H)(F)))(H(N(H(A)))))))	A(1)F(2)H(5)N(5)	4	3	1358.21	735420	548287	0.00139488	sp|P01877|IGHA2_HUMAN/sp|P0DOX2|IGA2_HUMAN	92/207	FALSE
20200615_serum_NGlycP_1hDIA_rep2.mzML	1477.69	1477.91	-0.221976	HYTJSSQDVTVPCR	HYTJSSQDVTVPC[160]R	(N(F)(N(H(H(N(H(H))))(H(N(F)(H(A)))))))	A(1)F(2)H(6)N(4)	4	3	1344.54	3427100	2.29888e+06	0.000314303	sp|P01877|IGHA2_HUMAN/sp|P0DOX2|IGA2_HUMAN	92/207	FALSE
20200615_serum_NGlycP_1hDIA_rep3.mzML	1477.74	1478.85	-1.11492	HYTJSSQDVTVPCR	HYTJSSQDVTVPC[160]R	(N(F)(N(H(H(N(H(H))))(H(N(F)(H(A)))))))	A(1)F(2)H(6)N(4)	4	3	1344.54	4151100	2.55655e+06	0.00044111	sp|P01877|IGHA2_HUMAN/sp|P0DOX2|IGA2_HUMAN	92/207	FALSE
20200615_serum_NGlycP_1hDIA_rep1.mzML	1465.59	1469.46	-3.86723	HYTJSSQDVTVPCR	HYTJSSQDVTVPC[160]R	(N(F)(N(H(H(N(H(H))))(H(N(F)(H(A)))))))	A(1)F(2)H(6)N(4)	4	3	1344.54	3671420	1.8578e+06	0.00157799	sp|P01877|IGHA2_HUMAN/sp|P0DOX2|IGA2_HUMAN	92/207	FALSE
20200615_serum_NGlycP_1hDIA_rep2.mzML	1263.53	1260.99	2.53727	HYTJSSQDVTVPCR	HYTJSSQDVTVPC[160]R	(N(N(H(H(N(H)(F)))(H(N(H(N(H(A)))))))))	A(1)F(1)H(6)N(5)	4	3	1363.54	330121	2.32409e+06	0.002018	sp|P01877|IGHA2_HUMAN/sp|P0DOX2|IGA2_HUMAN	92/207	FALSE
20200615_serum_NGlycP_1hDIA_rep3.mzML	1264.14	1267.84	-3.69794	HYTJSSQDVTVPCR	HYTJSSQDVTVPC[160]R	(N(N(H(H(N(H)(F)))(H(N(H(N(H(A)))))))))	A(1)F(1)H(6)N(5)	4	3	1363.54	449361	2.20409e+06	0.00148571	sp|P01877|IGHA2_HUMAN/sp|P0DOX2|IGA2_HUMAN	92/207	FALSE
20200615_serum_NGlycP_1hDIA_rep1.mzML	1254.36	1261.57	-7.20749	HYTJSSQDVTVPCR	HYTJSSQDVTVPC[160]R	(N(N(H(H(N(H)(F)))(H(N(H(N(H(A)))))))))	A(1)F(1)H(6)N(5)	4	3	1363.54	438604	788978	0.000369043	sp|P01877|IGHA2_HUMAN/sp|P0DOX2|IGA2_HUMAN	92/207	FALSE
20200615_serum_NGlycP_1hDIA_rep2.mzML	3259.68	3206.78	52.9035	ICDLLVANNHFAHFFAPQJLTNMNK	IC[160]DLLVANNHFAHFFAPQJLTNMNK	(N(N(H(H)(H(N(H)(F))(N(F)(H(A)))))))	A(1)F(2)H(5)N(4)	19	5	1027.85	2261840	8.85844e+06	0.000533822	sp|P19827|ITIH1_HUMAN	285	FALSE
20200615_serum_NGlycP_1hDIA_rep3.mzML	3257.66	3198.29	59.3724	ICDLLVANNHFAHFFAPQJLTNMNK	IC[160]DLLVANNHFAHFFAPQJLTNMNK	(N(N(H(H)(H(N(H)(F))(N(F)(H(A)))))))	A(1)F(2)H(5)N(4)	19	5	1027.85	2619000	1.18801e+07	0.000851254	sp|P19827|ITIH1_HUMAN	285	FALSE
20200615_serum_NGlycP_1hDIA_rep1.mzML	3260.62	3205.87	54.7489	ICDLLVANNHFAHFFAPQJLTNMNK	IC[160]DLLVANNHFAHFFAPQJLTNMNK	(N(N(H(H)(H(N(H)(F))(N(F)(H(A)))))))	A(1)F(2)H(5)N(4)	19	5	1027.85	2438720	1.10405e+07	0.000419386	sp|P19827|ITIH1_HUMAN	285	FALSE
20200615_serum_NGlycP_1hDIA_rep2.mzML	3259.68	3227.27	32.4128	ICDLLVANNHFAHFFAPQJLTNMNK	IC[160]DLLVANNHFAHFFAPQJLTNMNK	(N(N(H(H(N(H(A))))(H(N(H(A)))))))	A(2)H(5)N(4)	19	5	1027.65	2319650	8.44794e+06	0.00144902	sp|P19827|ITIH1_HUMAN	285	FALSE
20200615_serum_NGlycP_1hDIA_rep3.mzML	3257.66	3219.89	37.7699	ICDLLVANNHFAHFFAPQJLTNMNK	IC[160]DLLVANNHFAHFFAPQJLTNMNK	(N(N(H(H(N(H(A))))(H(N(H(A)))))))	A(2)H(5)N(4)	19	5	1027.65	2564160	1.09985e+07	0.000915361	sp|P19827|ITIH1_HUMAN	285	FALSE
20200615_serum_NGlycP_1hDIA_rep1.mzML	3260.62	3225.93	34.6926	ICDLLVANNHFAHFFAPQJLTNMNK	IC[160]DLLVANNHFAHFFAPQJLTNMNK	(N(N(H(H(N(H(A))))(H(N(H(A)))))))	A(2)H(5)N(4)	19	5	1027.65	2335120	1.07795e+07	0.000420215	sp|P19827|ITIH1_HUMAN	285	FALSE
20200615_serum_NGlycP_1hDIA_rep2.mzML	3259.32	3210.4	48.9159	ICDLLVANNHFAHFFAPQJLTNMNK	IC[160]DLLVANNHFAHFFAPQJLTNMNK	(N(N(H(H(N(H(A))))(H(N(H(A)))))))	A(2)H(5)N(4)	19	4	1284.3	4802800	66824857	0.000610131	sp|P19827|ITIH1_HUMAN	285	FALSE
20200615_serum_NGlycP_1hDIA_rep3.mzML	3257.45	3202.12	55.3308	ICDLLVANNHFAHFFAPQJLTNMNK	IC[160]DLLVANNHFAHFFAPQJLTNMNK	(N(N(H(H(N(H(A))))(H(N(H(A)))))))	A(2)H(5)N(4)	19	4	1284.3	5524980	5.79872e+07	0.000383415	sp|P19827|ITIH1_HUMAN	285	FALSE
20200615_serum_NGlycP_1hDIA_rep1.mzML	3260.93	3209.53	51.3996	ICDLLVANNHFAHFFAPQJLTNMNK	IC[160]DLLVANNHFAHFFAPQJLTNMNK	(N(N(H(H(N(H(A))))(H(N(H(A)))))))	A(2)H(5)N(4)	19	4	1284.3	4482610	5.18084e+07	0.000696521	sp|P19827|ITIH1_HUMAN	285	FALSE
20200615_serum_NGlycP_1hDIA_rep3.mzML	3257.13	3165.19	91.944	ICDLLVANNHFAHFFAPQJLTNMNK	IC[160]DLLVANNHFAHFFAPQJLTNMNK	(N(N(H(H)(X)(H(N)))))	H(3)N(3)X(1)	19	4	1039.97	2915340	128308	0.00244735	sp|P19827|ITIH1_HUMAN	285	TRUE
20200615_serum_NGlycP_1hDIA_rep1.mzML	3260.36	3172.98	87.3752	ICDLLVANNHFAHFFAPQJLTNMNK	IC[160]DLLVANNHFAHFFAPQJLTNMNK	(N(N(H(H)(X)(H(N)))))	H(3)N(3)X(1)	19	4	1039.97	2408270	250947	0.001297	sp|P19827|ITIH1_HUMAN	285	TRUE
20200615_serum_NGlycP_1hDIA_rep3.mzML	3257.13	3141.1	116.033	ICDLLVANNHFAHFFAPQJLTNMNK	IC[160]DLLVANNHFAHFFAPQJLTNMNK	(N(F)(N(H(X)(H(H)))))	F(1)H(3)N(2)X(1)	19	4	1025.72	2459300	319971	0.00977282	sp|P19827|ITIH1_HUMAN	285	TRUE
20200615_serum_NGlycP_1hDIA_rep1.mzML	3260.36	3148.78	111.578	ICDLLVANNHFAHFFAPQJLTNMNK	IC[160]DLLVANNHFAHFFAPQJLTNMNK	(N(F)(N(H(X)(H(H)))))	F(1)H(3)N(2)X(1)	19	4	1025.72	2094570	140024	0.00583363	sp|P19827|ITIH1_HUMAN	285	TRUE
20200615_serum_NGlycP_1hDIA_rep3.mzML	3112.09	3102.05	10.0444	ICDLLVANNHFAHFFAPQJLTNMNK	IC[160]DLLVANNHFAHFFAPQJLTNMNK	(N(N(H(H(N(H)))(H(N(H(A)))))))	A(1)H(5)N(4)	19	4	1211.53	1075950	7.38169e+06	0.00347544	sp|P19827|ITIH1_HUMAN	285	FALSE
20200615_serum_NGlycP_1hDIA_rep1.mzML	3123.66	3109.45	14.2124	ICDLLVANNHFAHFFAPQJLTNMNK	IC[160]DLLVANNHFAHFFAPQJLTNMNK	(N(N(H(H(N(H)))(H(N(H(A)))))))	A(1)H(5)N(4)	19	4	1211.53	1155080	1.18738e+07	0.00907038	sp|P19827|ITIH1_HUMAN	285	FALSE
20200615_serum_NGlycP_1hDIA_rep3.mzML	3112.09	3121.17	-9.07568	ICDLLVANNHFAHFFAPQJLTNMNK	IC[160]DLLVANNHFAHFFAPQJLTNMNK	(N(N(H(H(N(H(F))))(H(N(H(F)))))))	F(2)H(5)N(4)	19	4	1211.78	1042400	9.84838e+06	0.0047413	sp|P19827|ITIH1_HUMAN	285	FALSE
20200615_serum_NGlycP_1hDIA_rep1.mzML	3124.42	3128.44	-4.01888	ICDLLVANNHFAHFFAPQJLTNMNK	IC[160]DLLVANNHFAHFFAPQJLTNMNK	(N(N(H(H(N(H(F))))(H(N(H(F)))))))	F(2)H(5)N(4)	19	4	1211.78	1126060	1.20936e+07	0.00266937	sp|P19827|ITIH1_HUMAN	285	FALSE
20200615_serum_NGlycP_1hDIA_rep3.mzML	3256.77	3220.16	36.6101	ICDLLVANNHFAHFFAPQJLTNMNK	IC[160]DLLVANNHFAHFFAPQJLTNMNK	(N(N(H(H(H))(H(N(H)(F))(N(H(A)))))))	A(1)F(1)H(6)N(4)	19	4	1288.55	805192	1.78114e+06	0.00342306	sp|P19827|ITIH1_HUMAN	285	FALSE
20200615_serum_NGlycP_1hDIA_rep1.mzML	3259.38	3226.19	33.1918	ICDLLVANNHFAHFFAPQJLTNMNK	IC[160]DLLVANNHFAHFFAPQJLTNMNK	(N(N(H(H(H))(H(N(H)(F))(N(H(A)))))))	A(1)F(1)H(6)N(4)	19	4	1288.55	897846	1.53195e+06	0.00473767	sp|P19827|ITIH1_HUMAN	285	FALSE
20200615_serum_NGlycP_1hDIA_rep2.mzML	1537.17	1526.59	10.5775	IDSTGJVTNELR	IDSTGJVTNELR	(N(N(H(H)(H(H(H))))))	H(5)N(2)	6	3	845.699	3524230	5.71765e+06	0.000607577	sp|O75882|ATRN_HUMAN	416	FALSE
20200615_serum_NGlycP_1hDIA_rep3.mzML	1537.13	1526.26	10.8721	IDSTGJVTNELR	IDSTGJVTNELR	(N(N(H(H)(H(H(H))))))	H(5)N(2)	6	3	845.699	2978810	4582181	0.000284867	sp|O75882|ATRN_HUMAN	416	FALSE
20200615_serum_NGlycP_1hDIA_rep1.mzML	1531.89	1520.18	11.7065	IDSTGJVTNELR	IDSTGJVTNELR	(N(N(H(H)(H(H(H))))))	H(5)N(2)	6	3	845.699	2929760	4.2784e+06	0.00237272	sp|O75882|ATRN_HUMAN	416	FALSE
20200615_serum_NGlycP_1hDIA_rep3.mzML	1521.63	1525.35	-3.71525	IDSTGJVTNELR	IDSTGJVTNELR	(N(F)(N(H(H(H))(H)(X))))	F(1)H(4)N(2)X(1)	6	3	884.382	722293	265344	0.00450017	sp|O75882|ATRN_HUMAN	416	TRUE
20200615_serum_NGlycP_1hDIA_rep1.mzML	1516.25	1519.18	-2.93031	IDSTGJVTNELR	IDSTGJVTNELR	(N(F)(N(H(H(H))(H)(X))))	F(1)H(4)N(2)X(1)	6	3	884.382	631498	188696	0.00332409	sp|O75882|ATRN_HUMAN	416	TRUE
20200615_serum_NGlycP_1hDIA_rep3.mzML	1521.63	1526.26	-4.62839	IDSTGJVTNELR	IDSTGJVTNELR	(N(N(H(H)(X)(H(N(F))))))	F(1)H(3)N(3)X(1)	6	3	898.058	715438	917233	0.00556903	sp|O75882|ATRN_HUMAN	416	TRUE
20200615_serum_NGlycP_1hDIA_rep1.mzML	1516.25	1520.18	-3.93046	IDSTGJVTNELR	IDSTGJVTNELR	(N(N(H(H)(X)(H(N(F))))))	F(1)H(3)N(3)X(1)	6	3	898.058	624830	61959	0.00313682	sp|O75882|ATRN_HUMAN	416	TRUE
20200615_serum_NGlycP_1hDIA_rep2.mzML	1521.24	1526.59	-5.35316	IDSTGJVTNELR	IDSTGJVTNELR	(N(N(H(H)(X)(H(N(F))))))	F(1)H(3)N(3)X(1)	6	2	1346.58	2472010	51984	0.00670104	sp|O75882|ATRN_HUMAN	416	TRUE
20200615_serum_NGlycP_1hDIA_rep3.mzML	1523.1	1526.26	-3.15641	IDSTGJVTNELR	IDSTGJVTNELR	(N(N(H(H)(X)(H(N(F))))))	F(1)H(3)N(3)X(1)	6	2	1346.58	2442080	74437.1	0.00956198	sp|O75882|ATRN_HUMAN	416	TRUE
20200615_serum_NGlycP_1hDIA_rep3.mzML	1521.63	1526.28	-4.65494	IDSTGJVTNELR	IDSTGJVTNELR	(N(N(H(H)(X)(H(N(H))))))	H(4)N(3)X(1)	6	3	903.389	715438	7.13242e+06	0.00964431	sp|O75882|ATRN_HUMAN	416	TRUE
20200615_serum_NGlycP_1hDIA_rep1.mzML	1516.25	1520.21	-3.9595	IDSTGJVTNELR	IDSTGJVTNELR	(N(N(H(H)(X)(H(N(H))))))	H(4)N(3)X(1)	6	3	903.389	624830	5.10231e+06	0.0049801	sp|O75882|ATRN_HUMAN	416	TRUE
20200615_serum_NGlycP_1hDIA_rep1.mzML	1516.25	1520.18	-3.93046	IDSTGJVTNELR	IDSTGJVTNELR	(N(N(H(X)(H(N(F)(H))))))	F(1)H(3)N(3)X(1)	6	3	898.058	580301	61959	0.00702419	sp|O75882|ATRN_HUMAN	416	TRUE
20200615_serum_NGlycP_1hDIA_rep2.mzML	1509.23	1502.7	6.52881	IDSTGJVTNELR	IDSTGJVTNELR	(N(N(H(H(H)(H))(H(H)(H)))))	H(7)N(2)	6	3	953.734	4164240	3.73313e+06	0.00109552	sp|O75882|ATRN_HUMAN	416	FALSE
20200615_serum_NGlycP_1hDIA_rep3.mzML	1510.04	1503.22	6.82292	IDSTGJVTNELR	IDSTGJVTNELR	(N(N(H(H(H)(H))(H(H)(H)))))	H(7)N(2)	6	3	953.734	3086390	3.48734e+06	0.000435493	sp|O75882|ATRN_HUMAN	416	FALSE
20200615_serum_NGlycP_1hDIA_rep1.mzML	1503.26	1494.94	8.31978	IDSTGJVTNELR	IDSTGJVTNELR	(N(N(H(H(H)(H))(H(H)(H)))))	H(7)N(2)	6	3	953.734	3683330	3.23054e+06	0.000678856	sp|O75882|ATRN_HUMAN	416	FALSE
20200615_serum_NGlycP_1hDIA_rep2.mzML	1508.49	1526.46	-17.9675	IDSTGJVTNELR	IDSTGJVTNELR	(N(N(H(X)(H(N)(N(F)(H))))))	F(1)H(3)N(4)X(1)	6	3	965.751	2197930	0	0.000362116	sp|O75882|ATRN_HUMAN	416	TRUE
20200615_serum_NGlycP_1hDIA_rep3.mzML	1505.54	1526.13	-20.5917	IDSTGJVTNELR	IDSTGJVTNELR	(N(N(H(X)(H(N)(N(F)(H))))))	F(1)H(3)N(4)X(1)	6	3	965.751	1657800	33212.9	0.00303577	sp|O75882|ATRN_HUMAN	416	TRUE
20200615_serum_NGlycP_1hDIA_rep1.mzML	1500.07	1520.05	-19.9776	IDSTGJVTNELR	IDSTGJVTNELR	(N(N(H(X)(H(N)(N(F)(H))))))	F(1)H(3)N(4)X(1)	6	3	965.751	1788290	0	0.0022006	sp|O75882|ATRN_HUMAN	416	TRUE
20200615_serum_NGlycP_1hDIA_rep2.mzML	1510.75	1526.47	-15.7166	IDSTGJVTNELR	IDSTGJVTNELR	(N(N(H(X)(H(N(F))(N(F))))))	F(2)H(2)N(4)X(1)	6	3	960.419	3507980	1.39388e+06	0.0011545	sp|O75882|ATRN_HUMAN	416	TRUE
20200615_serum_NGlycP_1hDIA_rep3.mzML	1510.26	1526.14	-15.883	IDSTGJVTNELR	IDSTGJVTNELR	(N(N(H(X)(H(N(F))(N(F))))))	F(2)H(2)N(4)X(1)	6	3	960.419	2807760	131441	0.000749243	sp|O75882|ATRN_HUMAN	416	TRUE
20200615_serum_NGlycP_1hDIA_rep1.mzML	1503.29	1520.06	-16.7666	IDSTGJVTNELR	IDSTGJVTNELR	(N(N(H(X)(H(N(F))(N(F))))))	F(2)H(2)N(4)X(1)	6	3	960.419	3151960	1.01865e+06	0.000637807	sp|O75882|ATRN_HUMAN	416	TRUE
20200615_serum_NGlycP_1hDIA_rep2.mzML	1510.75	1526.46	-15.7077	IDSTGJVTNELR	IDSTGJVTNELR	(N(N(H(H)(X)(H(N)(N(F))))))	F(1)H(3)N(4)X(1)	6	3	965.751	3791930	0	0.00120371	sp|O75882|ATRN_HUMAN	416	TRUE
20200615_serum_NGlycP_1hDIA_rep3.mzML	1510.26	1526.13	-15.8746	IDSTGJVTNELR	IDSTGJVTNELR	(N(N(H(H)(X)(H(N)(N(F))))))	F(1)H(3)N(4)X(1)	6	3	965.751	2969280	33212.9	0.00073969	sp|O75882|ATRN_HUMAN	416	TRUE
20200615_serum_NGlycP_1hDIA_rep1.mzML	1503.29	1520.05	-16.7574	IDSTGJVTNELR	IDSTGJVTNELR	(N(N(H(H)(X)(H(N)(N(F))))))	F(1)H(3)N(4)X(1)	6	3	965.751	3415670	0	0.000601593	sp|O75882|ATRN_HUMAN	416	TRUE
20200615_serum_NGlycP_1hDIA_rep2.mzML	1510.75	1526.37	-15.6194	IDSTGJVTNELR	IDSTGJVTNELR	(N(N(H(H)(X)(H(N)(N(H))))))	H(4)N(4)X(1)	6	3	971.082	2813570	1.43877e+06	0.00114482	sp|O75882|ATRN_HUMAN	416	TRUE
20200615_serum_NGlycP_1hDIA_rep3.mzML	1510.26	1526.05	-15.7919	IDSTGJVTNELR	IDSTGJVTNELR	(N(N(H(H)(X)(H(N)(N(H))))))	H(4)N(4)X(1)	6	3	971.082	2283090	253448	0.000464077	sp|O75882|ATRN_HUMAN	416	TRUE
20200615_serum_NGlycP_1hDIA_rep1.mzML	1503.29	1519.96	-16.6669	IDSTGJVTNELR	IDSTGJVTNELR	(N(N(H(H)(X)(H(N)(N(H))))))	H(4)N(4)X(1)	6	3	971.082	2435260	386709	0.000480718	sp|O75882|ATRN_HUMAN	416	TRUE
20200615_serum_NGlycP_1hDIA_rep2.mzML	1510.75	1526.37	-15.6194	IDSTGJVTNELR	IDSTGJVTNELR	(N(N(H(X)(H(N(H))(N(H))))))	H(4)N(4)X(1)	6	3	971.082	2773330	1.43877e+06	0.00276097	sp|O75882|ATRN_HUMAN	416	TRUE
20200615_serum_NGlycP_1hDIA_rep3.mzML	1510.26	1526.05	-15.7919	IDSTGJVTNELR	IDSTGJVTNELR	(N(N(H(X)(H(N(H))(N(H))))))	H(4)N(4)X(1)	6	3	971.082	2185200	253448	0.00227131	sp|O75882|ATRN_HUMAN	416	TRUE
20200615_serum_NGlycP_1hDIA_rep1.mzML	1503.29	1519.96	-16.6669	IDSTGJVTNELR	IDSTGJVTNELR	(N(N(H(X)(H(N(H))(N(H))))))	H(4)N(4)X(1)	6	3	971.082	2246990	79715.4	0.00103036	sp|O75882|ATRN_HUMAN	416	TRUE
20200615_serum_NGlycP_1hDIA_rep2.mzML	1499.67	1496.5	3.17093	IDSTGJVTNELR	IDSTGJVTNELR	(N(N(H(H(H(H)))(H(H)(H)(H)))))	H(8)N(2)	6	3	1007.75	4804660	4.3383e+06	0.000457304	sp|O75882|ATRN_HUMAN	416	FALSE
20200615_serum_NGlycP_1hDIA_rep3.mzML	1499.52	1497.2	2.31845	IDSTGJVTNELR	IDSTGJVTNELR	(N(N(H(H(H(H)))(H(H)(H)(H)))))	H(8)N(2)	6	3	1007.75	4429730	4.09302e+06	0.000505151	sp|O75882|ATRN_HUMAN	416	FALSE
20200615_serum_NGlycP_1hDIA_rep1.mzML	1488.75	1488.4	0.350055	IDSTGJVTNELR	IDSTGJVTNELR	(N(N(H(H(H(H)))(H(H)(H)(H)))))	H(8)N(2)	6	3	1007.75	4097410	4.2464e+06	0.000672741	sp|O75882|ATRN_HUMAN	416	FALSE
20200615_serum_NGlycP_1hDIA_rep2.mzML	1500.32	1526.44	-26.1176	IDSTGJVTNELR	IDSTGJVTNELR	(N(N(H(H)(X)(H(N(F))(N(F))))))	F(2)H(3)N(4)X(1)	6	3	1014.44	4383290	7.4007e+07	0.000413479	sp|O75882|ATRN_HUMAN	416	TRUE
20200615_serum_NGlycP_1hDIA_rep3.mzML	1499.52	1526.12	-26.5997	IDSTGJVTNELR	IDSTGJVTNELR	(N(N(H(H)(X)(H(N(F))(N(F))))))	F(2)H(3)N(4)X(1)	6	3	1014.44	4033120	4.44115e+07	0.000282308	sp|O75882|ATRN_HUMAN	416	TRUE
20200615_serum_NGlycP_1hDIA_rep1.mzML	1489.19	1520.03	-30.8384	IDSTGJVTNELR	IDSTGJVTNELR	(N(N(H(H)(X)(H(N(F))(N(F))))))	F(2)H(3)N(4)X(1)	6	3	1014.44	3790760	2.4036e+06	0.000317464	sp|O75882|ATRN_HUMAN	416	TRUE
20200615_serum_NGlycP_1hDIA_rep2.mzML	1494.09	1491.71	2.37804	IDSTGJVTNELR	IDSTGJVTNELR	(N(N(H(H(H(H(H))))(H(H(H(H)))))))	H(9)N(2)	6	3	1061.77	2531590	2.4261e+06	0.00202909	sp|O75882|ATRN_HUMAN	416	FALSE
20200615_serum_NGlycP_1hDIA_rep3.mzML	1493.33	1492.57	0.763743	IDSTGJVTNELR	IDSTGJVTNELR	(N(N(H(H(H(H(H))))(H(H(H(H)))))))	H(9)N(2)	6	3	1061.77	3160740	2.42048e+06	0.00297109	sp|O75882|ATRN_HUMAN	416	FALSE
20200615_serum_NGlycP_1hDIA_rep1.mzML	1485.3	1483.38	1.91517	IDSTGJVTNELR	IDSTGJVTNELR	(N(N(H(H(H(H(H))))(H(H(H(H)))))))	H(9)N(2)	6	3	1061.77	2672390	2.57345e+06	0.00121731	sp|O75882|ATRN_HUMAN	416	FALSE
20200615_serum_NGlycP_1hDIA_rep2.mzML	1493.9	1626.82	-132.92	IDSTGJVTNELR	IDSTGJVTNELR	(N(N(H(H)(X)(H(N)(N(H(A)))))))	A(1)H(4)N(4)X(1)	6	3	1068.11	1342490	4.77996e+06	0.0074384	sp|O75882|ATRN_HUMAN	416	TRUE
20200615_serum_NGlycP_1hDIA_rep1.mzML	1484.7	1621.42	-136.722	IDSTGJVTNELR	IDSTGJVTNELR	(N(N(H(H)(X)(H(N)(N(H(A)))))))	A(1)H(4)N(4)X(1)	6	3	1068.11	1491550	5.95379e+06	0.00495722	sp|O75882|ATRN_HUMAN	416	TRUE
20200615_serum_NGlycP_1hDIA_rep2.mzML	1493.73	1526.37	-32.6388	IDSTGJVTNELR	IDSTGJVTNELR	(N(N(H(X)(H(N(F)(H))(N(F)(H))))))	F(2)H(4)N(4)X(1)	6	3	1068.45	1811170	1.79868e+07	0.00239426	sp|O75882|ATRN_HUMAN	416	TRUE
20200615_serum_NGlycP_1hDIA_rep3.mzML	1493.77	1526.05	-32.2806	IDSTGJVTNELR	IDSTGJVTNELR	(N(N(H(X)(H(N(F)(H))(N(F)(H))))))	F(2)H(4)N(4)X(1)	6	3	1068.45	2362710	1.50308e+07	0.00288082	sp|O75882|ATRN_HUMAN	416	TRUE
20200615_serum_NGlycP_1hDIA_rep1.mzML	1485.3	1519.96	-34.6598	IDSTGJVTNELR	IDSTGJVTNELR	(N(N(H(X)(H(N(F)(H))(N(F)(H))))))	F(2)H(4)N(4)X(1)	6	3	1068.45	1948270	9.81579e+06	0.00358175	sp|O75882|ATRN_HUMAN	416	TRUE
20200615_serum_NGlycP_1hDIA_rep2.mzML	1493.73	1526.37	-32.6388	IDSTGJVTNELR	IDSTGJVTNELR	(N(N(H(H)(X)(H(N(F))(N(F)(H))))))	F(2)H(4)N(4)X(1)	6	3	1068.45	2126450	1.79868e+07	0.0012529	sp|O75882|ATRN_HUMAN	416	TRUE
20200615_serum_NGlycP_1hDIA_rep3.mzML	1493.77	1526.05	-32.2806	IDSTGJVTNELR	IDSTGJVTNELR	(N(N(H(H)(X)(H(N(F))(N(F)(H))))))	F(2)H(4)N(4)X(1)	6	3	1068.45	2813040	1.50308e+07	0.00565196	sp|O75882|ATRN_HUMAN	416	TRUE
20200615_serum_NGlycP_1hDIA_rep1.mzML	1485.3	1519.96	-34.6598	IDSTGJVTNELR	IDSTGJVTNELR	(N(N(H(H)(X)(H(N(F))(N(F)(H))))))	F(2)H(4)N(4)X(1)	6	3	1068.45	2350780	9.81579e+06	0.00641832	sp|O75882|ATRN_HUMAN	416	TRUE
20200615_serum_NGlycP_1hDIA_rep2.mzML	1537.25	1529.03	8.22383	IDSTGJVTNELR	IDSTGJVTNELR	(N(N(H(H)(H(H)(H)))))	H(5)N(2)	6	2	1268.05	4128340	3.05293e+07	0.000876544	sp|O75882|ATRN_HUMAN	416	FALSE
20200615_serum_NGlycP_1hDIA_rep3.mzML	1537.37	1528.53	8.84002	IDSTGJVTNELR	IDSTGJVTNELR	(N(N(H(H)(H(H)(H)))))	H(5)N(2)	6	2	1268.05	4467900	3.15538e+07	0.00031117	sp|O75882|ATRN_HUMAN	416	FALSE
20200615_serum_NGlycP_1hDIA_rep1.mzML	1531.98	1522.67	9.31347	IDSTGJVTNELR	IDSTGJVTNELR	(N(N(H(H)(H(H)(H)))))	H(5)N(2)	6	2	1268.05	3940810	2.58963e+07	0.00149203	sp|O75882|ATRN_HUMAN	416	FALSE
20200615_serum_NGlycP_1hDIA_rep3.mzML	1537.53	1526.29	11.2395	IDSTGJVTNELR	IDSTGJVTNELR	(N(N(H(H)(X)(H(N)))))	H(3)N(3)X(1)	6	2	1273.55	3327570	0	0.00230704	sp|O75882|ATRN_HUMAN	416	TRUE
20200615_serum_NGlycP_1hDIA_rep1.mzML	1531.98	1520.21	11.7674	IDSTGJVTNELR	IDSTGJVTNELR	(N(N(H(H)(X)(H(N)))))	H(3)N(3)X(1)	6	2	1273.55	2888860	0	0.00321868	sp|O75882|ATRN_HUMAN	416	TRUE
20200615_serum_NGlycP_1hDIA_rep2.mzML	1520.19	1519.26	0.926218	IDSTGJVTNELR	IDSTGJVTNELR	(N(N(H(H(H))(H(H)(H)))))	H(6)N(2)	6	2	1349.07	3195460	2.023e+07	0.00113088	sp|O75882|ATRN_HUMAN	416	FALSE
20200615_serum_NGlycP_1hDIA_rep3.mzML	1522.87	1519.28	3.58707	IDSTGJVTNELR	IDSTGJVTNELR	(N(N(H(H(H))(H(H)(H)))))	H(6)N(2)	6	2	1349.07	2999670	1.95228e+07	0.000342301	sp|O75882|ATRN_HUMAN	416	FALSE
20200615_serum_NGlycP_1hDIA_rep1.mzML	1517.5	1512.5	5.00385	IDSTGJVTNELR	IDSTGJVTNELR	(N(N(H(H(H))(H(H)(H)))))	H(6)N(2)	6	2	1349.07	2973910	1.68219e+07	0.00179928	sp|O75882|ATRN_HUMAN	416	FALSE
20200615_serum_NGlycP_1hDIA_rep3.mzML	1526.8	1526.14	0.656256	IDSTGJVTNELR	IDSTGJVTNELR	(N(N(H(X)(H(N)(N(H))))))	H(3)N(4)X(1)	6	2	1375.09	454993	0	0.00597288	sp|O75882|ATRN_HUMAN	416	TRUE
20200615_serum_NGlycP_1hDIA_rep2.mzML	1508.59	1499.24	9.35193	IDSTGJVTNELR	IDSTGJVTNELR	(N(N(H(H(H))(H(H)(H)(H)))))	H(7)N(2)	6	2	1430.1	1667010	9.66934e+06	0.00247324	sp|O75882|ATRN_HUMAN	416	FALSE
20200615_serum_NGlycP_1hDIA_rep3.mzML	1506.29	1499.85	6.44226	IDSTGJVTNELR	IDSTGJVTNELR	(N(N(H(H(H))(H(H)(H)(H)))))	H(7)N(2)	6	2	1430.1	1413160	8.56694e+06	0.00278671	sp|O75882|ATRN_HUMAN	416	FALSE
20200615_serum_NGlycP_1hDIA_rep1.mzML	1499.64	1491.28	8.35806	IDSTGJVTNELR	IDSTGJVTNELR	(N(N(H(H(H))(H(H)(H)(H)))))	H(7)N(2)	6	2	1430.1	1487840	8.42077e+06	0.000563531	sp|O75882|ATRN_HUMAN	416	FALSE
20200615_serum_NGlycP_1hDIA_rep2.mzML	1508.59	1526.57	-17.9846	IDSTGJVTNELR	IDSTGJVTNELR	(N(F)(N(H(H)(X)(H(N(H))))))	F(1)H(4)N(3)X(1)	6	2	1427.61	1274410	136109	0.00698097	sp|O75882|ATRN_HUMAN	416	TRUE
20200615_serum_NGlycP_1hDIA_rep3.mzML	1506.29	1526.24	-19.9468	IDSTGJVTNELR	IDSTGJVTNELR	(N(F)(N(H(H)(X)(H(N(H))))))	F(1)H(4)N(3)X(1)	6	2	1427.61	1077170	47629.3	0.00403265	sp|O75882|ATRN_HUMAN	416	TRUE
20200615_serum_NGlycP_1hDIA_rep1.mzML	1499.64	1520.16	-20.5204	IDSTGJVTNELR	IDSTGJVTNELR	(N(F)(N(H(H)(X)(H(N(H))))))	F(1)H(4)N(3)X(1)	6	2	1427.61	1122110	49335.8	0.00569586	sp|O75882|ATRN_HUMAN	416	TRUE
20200615_serum_NGlycP_1hDIA_rep2.mzML	1500.24	1507.13	-6.89364	IDSTGJVTNELR	IDSTGJVTNELR	(N(N(H(H(H(H)))(H(H)(H(H))))))	H(8)N(2)	6	2	1511.13	626141	8.37106e+06	0.000170375	sp|O75882|ATRN_HUMAN	416	FALSE
20200615_serum_NGlycP_1hDIA_rep3.mzML	1498.9	1507.54	-8.63716	IDSTGJVTNELR	IDSTGJVTNELR	(N(N(H(H(H(H)))(H(H)(H(H))))))	H(8)N(2)	6	2	1511.13	436826	7.05e+06	0.00038249	sp|O75882|ATRN_HUMAN	416	FALSE
20200615_serum_NGlycP_1hDIA_rep1.mzML	1491.76	1499.63	-7.86547	IDSTGJVTNELR	IDSTGJVTNELR	(N(N(H(H(H(H)))(H(H)(H(H))))))	H(8)N(2)	6	2	1511.13	561310	6.71611e+06	0.00029437	sp|O75882|ATRN_HUMAN	416	FALSE
20200615_serum_NGlycP_1hDIA_rep2.mzML	2572.16	2572.9	-0.741346	IIVPLNNREJISDPTSPLR	IIVPLNNREJISDPTSPLR	(N(F)(N(H(H(H))(H(N(H(A)))))))	A(1)F(1)H(5)N(3)	10	4	1001.96	831795	3.03862e+06	0.000595511	sp|P01591|IGJ_HUMAN	71	FALSE
20200615_serum_NGlycP_1hDIA_rep3.mzML	2567.53	2567.45	0.0843125	IIVPLNNREJISDPTSPLR	IIVPLNNREJISDPTSPLR	(N(F)(N(H(H(H))(H(N(H(A)))))))	A(1)F(1)H(5)N(3)	10	4	1001.96	922678	2.98179e+06	0.00920497	sp|P01591|IGJ_HUMAN	71	FALSE
20200615_serum_NGlycP_1hDIA_rep1.mzML	2570.73	2567.32	3.41307	IIVPLNNREJISDPTSPLR	IIVPLNNREJISDPTSPLR	(N(F)(N(H(H(H))(H(N(H(A)))))))	A(1)F(1)H(5)N(3)	10	4	1001.96	878604	3.19066e+06	0.00193348	sp|P01591|IGJ_HUMAN	71	FALSE
20200615_serum_NGlycP_1hDIA_rep3.mzML	2567.49	2567.35	0.141315	IIVPLNNREJISDPTSPLR	IIVPLNNREJISDPTSPLR	(N(F)(N(H(H(H))(H(N(H(A)))))))	A(1)F(1)H(5)N(3)	10	3	1335.62	1292290	1.32249e+07	0.00956944	sp|P01591|IGJ_HUMAN	71	FALSE
20200615_serum_NGlycP_1hDIA_rep1.mzML	2570.79	2567.23	3.56456	IIVPLNNREJISDPTSPLR	IIVPLNNREJISDPTSPLR	(N(F)(N(H(H(H))(H(N(H(A)))))))	A(1)F(1)H(5)N(3)	10	3	1335.62	1298680	1.09388e+07	0.00696481	sp|P01591|IGJ_HUMAN	71	FALSE
20200615_serum_NGlycP_1hDIA_rep2.mzML	2572.16	2576.27	-4.11315	IIVPLNNREJISDPTSPLR	IIVPLNNREJISDPTSPLR	(N(F)(N(H(H(H)(H))(H(N(H)(F))))))	F(2)H(6)N(3)	10	4	1006.22	760600	158536	0.00370933	sp|P01591|IGJ_HUMAN	71	FALSE
20200615_serum_NGlycP_1hDIA_rep3.mzML	2549.15	2533.02	16.1344	IIVPLNNREJISDPTSPLR	IIVPLNNREJISDPTSPLR	(N(F)(N(H(H(N(H)))(H(N(H(A)))))))	A(1)F(1)H(5)N(4)	10	4	1052.73	793079	2.20305e+06	0.00411035	sp|P01591|IGJ_HUMAN	71	FALSE
20200615_serum_NGlycP_1hDIA_rep1.mzML	2548.68	2532.62	16.0619	IIVPLNNREJISDPTSPLR	IIVPLNNREJISDPTSPLR	(N(F)(N(H(H(N(H)))(H(N(H(A)))))))	A(1)F(1)H(5)N(4)	10	4	1052.73	782745	2.01749e+06	0.00509987	sp|P01591|IGJ_HUMAN	71	FALSE
20200615_serum_NGlycP_1hDIA_rep3.mzML	2549.15	2550.69	-1.53608	IIVPLNNREJISDPTSPLR	IIVPLNNREJISDPTSPLR	(N(F)(N(H(H(N(H)))(H(N(H(H)(F)))))))	F(2)H(6)N(4)	10	4	1056.99	805391	168538	0.00179206	sp|P01591|IGJ_HUMAN	71	FALSE
20200615_serum_NGlycP_1hDIA_rep1.mzML	2549.57	2550.3	-0.733623	IIVPLNNREJISDPTSPLR	IIVPLNNREJISDPTSPLR	(N(F)(N(H(H(N(H)))(H(N(H(H)(F)))))))	F(2)H(6)N(4)	10	4	1056.99	790642	64941.1	0.00461566	sp|P01591|IGJ_HUMAN	71	FALSE
20200615_serum_NGlycP_1hDIA_rep2.mzML	2833.9	2935.96	-102.057	IIVPLNNREJISDPTSPLR	IIVPLNNREJISDPTSPLR	(N(F)(N(H(H(N(H(H))))(H(N(F)(H(A)))))))	A(1)F(2)H(6)N(4)	10	4	1129.76	1453570	412228	0.00131999	sp|P01591|IGJ_HUMAN	71	FALSE
20200615_serum_NGlycP_1hDIA_rep3.mzML	2830.12	2925.36	-95.2384	IIVPLNNREJISDPTSPLR	IIVPLNNREJISDPTSPLR	(N(F)(N(H(H(N(H(H))))(H(N(F)(H(A)))))))	A(1)F(2)H(6)N(4)	10	4	1129.76	1308280	643115	0.00155855	sp|P01591|IGJ_HUMAN	71	FALSE
20200615_serum_NGlycP_1hDIA_rep2.mzML	2833.9	2908.04	-74.1412	IIVPLNNREJISDPTSPLR	IIVPLNNREJISDPTSPLR	(N(F)(N(H(H(N(H(A))))(H(N(H(A)))))))	A(2)F(1)H(5)N(4)	10	4	1125.51	1488910	5.7978e+06	0.000755972	sp|P01591|IGJ_HUMAN	71	FALSE
20200615_serum_NGlycP_1hDIA_rep3.mzML	2828.48	2899.22	-70.7362	IIVPLNNREJISDPTSPLR	IIVPLNNREJISDPTSPLR	(N(F)(N(H(H(N(H(A))))(H(N(H(A)))))))	A(2)F(1)H(5)N(4)	10	4	1125.51	1398440	4.55999e+06	0.00331165	sp|P01591|IGJ_HUMAN	71	FALSE
20200615_serum_NGlycP_1hDIA_rep1.mzML	2832.37	2901.38	-69.0106	IIVPLNNREJISDPTSPLR	IIVPLNNREJISDPTSPLR	(N(F)(N(H(H(N(H(A))))(H(N(H(A)))))))	A(2)F(1)H(5)N(4)	10	4	1125.51	1230560	5.66062e+06	0.0089445	sp|P01591|IGJ_HUMAN	71	FALSE
20200615_serum_NGlycP_1hDIA_rep3.mzML	3009.84	3118.28	-108.437	INNDFNYEFYJSTWSYVK	INNDFNYEFYJSTWSYVK	(N(N(H(H(H))(H(H)))))	H(5)N(2)	11	3	1174.15	348208	959270	0.00708907	sp|P10643|CO7_HUMAN	202	FALSE
20200615_serum_NGlycP_1hDIA_rep1.mzML	3023.15	3125.5	-102.354	INNDFNYEFYJSTWSYVK	INNDFNYEFYJSTWSYVK	(N(N(H(H(H))(H(H)))))	H(5)N(2)	11	3	1174.15	377334	1.36394e+06	0.000379689	sp|P10643|CO7_HUMAN	202	FALSE
20200615_serum_NGlycP_1hDIA_rep2.mzML	1858.23	1860.14	-1.91435	IPCSQPPQIEHGTIJSSR	IPC[160]SQPPQIEHGTIJSSR	(N(N(H(H(N(H(A))))(H(N(H(A)))))))	A(2)H(5)N(4)	15	5	845.958	2009370	4443276	0.00116435	sp|P08603|CFAH_HUMAN	882	FALSE
20200615_serum_NGlycP_1hDIA_rep3.mzML	1858.61	1860.34	-1.72871	IPCSQPPQIEHGTIJSSR	IPC[160]SQPPQIEHGTIJSSR	(N(N(H(H(N(H(A))))(H(N(H(A)))))))	A(2)H(5)N(4)	15	5	845.958	2300710	8.14238e+06	0.00169751	sp|P08603|CFAH_HUMAN	882	FALSE
20200615_serum_NGlycP_1hDIA_rep1.mzML	1855.63	1856.6	-0.966282	IPCSQPPQIEHGTIJSSR	IPC[160]SQPPQIEHGTIJSSR	(N(N(H(H(N(H(A))))(H(N(H(A)))))))	A(2)H(5)N(4)	15	5	845.958	2335270	5.471e+06	0.00177631	sp|P08603|CFAH_HUMAN	882	FALSE
20200615_serum_NGlycP_1hDIA_rep2.mzML	1860.37	1868.91	-8.54036	IPCSQPPQIEHGTIJSSR	IPC[160]SQPPQIEHGTIJSSR	(N(N(H(H(N(H(A))))(H(N(H(A)))))))	A(2)H(5)N(4)	15	4	1057.2	41456300	2.09493e+08	0.0015897	sp|P08603|CFAH_HUMAN	882	FALSE
20200615_serum_NGlycP_1hDIA_rep3.mzML	1860.44	1872.07	-11.631	IPCSQPPQIEHGTIJSSR	IPC[160]SQPPQIEHGTIJSSR	(N(N(H(H(N(H(A))))(H(N(H(A)))))))	A(2)H(5)N(4)	15	4	1057.2	53371600	2.07453e+08	0.000930894	sp|P08603|CFAH_HUMAN	882	FALSE
20200615_serum_NGlycP_1hDIA_rep1.mzML	1856.66	1865.04	-8.38499	IPCSQPPQIEHGTIJSSR	IPC[160]SQPPQIEHGTIJSSR	(N(N(H(H(N(H(A))))(H(N(H(A)))))))	A(2)H(5)N(4)	15	4	1057.2	52518300	2.28128e+08	0.00111801	sp|P08603|CFAH_HUMAN	882	FALSE
20200615_serum_NGlycP_1hDIA_rep2.mzML	1857.81	1858.21	-0.402346	IPCSQPPQIEHGTIJSSR	IPC[160]SQPPQIEHGTIJSSR	(N(N(H(H(N(H(A))))(H(N(H(A)))))))	A(2)H(5)N(4)	15	3	1409.26	43568800	5.35417e+08	0.00162402	sp|P08603|CFAH_HUMAN	882	FALSE
20200615_serum_NGlycP_1hDIA_rep3.mzML	1884.21	1857.81	26.3951	IPCSQPPQIEHGTIJSSR	IPC[160]SQPPQIEHGTIJSSR	(N(N(H(H(N(H(A))))(H(N(H(A)))))))	A(2)H(5)N(4)	15	3	1409.26	2633030	3.83205e+07	0.00276527	sp|P08603|CFAH_HUMAN	882	FALSE
20200615_serum_NGlycP_1hDIA_rep1.mzML	1855.39	1854.61	0.779666	IPCSQPPQIEHGTIJSSR	IPC[160]SQPPQIEHGTIJSSR	(N(N(H(H(N(H(A))))(H(N(H(A)))))))	A(2)H(5)N(4)	15	3	1409.26	41551700	517352434	0.00114697	sp|P08603|CFAH_HUMAN	882	FALSE
20200615_serum_NGlycP_1hDIA_rep2.mzML	1632.51	1630.03	2.47526	IPCSQPPQIEHGTIJSSR	IPC[160]SQPPQIEHGTIJSSR	(N(N(H(H(N(H)))(H(N(H(A)))))))	A(1)H(5)N(4)	15	4	984.422	4729570	3.0284e+07	0.00309171	sp|P08603|CFAH_HUMAN	882	FALSE
20200615_serum_NGlycP_1hDIA_rep3.mzML	1631.64	1628.96	2.68115	IPCSQPPQIEHGTIJSSR	IPC[160]SQPPQIEHGTIJSSR	(N(N(H(H(N(H)))(H(N(H(A)))))))	A(1)H(5)N(4)	15	4	984.422	4649910	3.72276e+07	0.00130061	sp|P08603|CFAH_HUMAN	882	FALSE
20200615_serum_NGlycP_1hDIA_rep1.mzML	1629.47	1624.75	4.7198	IPCSQPPQIEHGTIJSSR	IPC[160]SQPPQIEHGTIJSSR	(N(N(H(H(N(H)))(H(N(H(A)))))))	A(1)H(5)N(4)	15	4	984.422	4400480	2.47681e+07	0.00158059	sp|P08603|CFAH_HUMAN	882	FALSE
20200615_serum_NGlycP_1hDIA_rep2.mzML	1632.82	1634.32	-1.50331	IPCSQPPQIEHGTIJSSR	IPC[160]SQPPQIEHGTIJSSR	(N(N(H(H(N(H)))(H(N(H(A)))))))	A(1)H(5)N(4)	15	3	1312.23	11884800	1.13875e+08	0.00105698	sp|P08603|CFAH_HUMAN	882	FALSE
20200615_serum_NGlycP_1hDIA_rep3.mzML	1630.85	1633.44	-2.58549	IPCSQPPQIEHGTIJSSR	IPC[160]SQPPQIEHGTIJSSR	(N(N(H(H(N(H)))(H(N(H(A)))))))	A(1)H(5)N(4)	15	3	1312.23	13177700	1.42747e+08	0.00331413	sp|P08603|CFAH_HUMAN	882	FALSE
20200615_serum_NGlycP_1hDIA_rep1.mzML	1628.67	1629.18	-0.511464	IPCSQPPQIEHGTIJSSR	IPC[160]SQPPQIEHGTIJSSR	(N(N(H(H(N(H)))(H(N(H(A)))))))	A(1)H(5)N(4)	15	3	1312.23	10443900	1.15686e+08	0.00119349	sp|P08603|CFAH_HUMAN	882	FALSE
20200615_serum_NGlycP_1hDIA_rep2.mzML	1632.8	1629.54	3.26218	IPCSQPPQIEHGTIJSSR	IPC[160]SQPPQIEHGTIJSSR	(N(N(H(H(H))(H(N(H))(N(H)(F))))))	F(1)H(6)N(4)	15	4	988.678	4669520	2.29571e+06	0.00534079	sp|P08603|CFAH_HUMAN	882	FALSE
20200615_serum_NGlycP_1hDIA_rep3.mzML	1631.64	1628.45	3.18988	IPCSQPPQIEHGTIJSSR	IPC[160]SQPPQIEHGTIJSSR	(N(N(H(H(H))(H(N(H))(N(H)(F))))))	F(1)H(6)N(4)	15	4	988.678	4674970	2837930	0.00240994	sp|P08603|CFAH_HUMAN	882	FALSE
20200615_serum_NGlycP_1hDIA_rep1.mzML	1629.07	1624.25	4.82341	IPCSQPPQIEHGTIJSSR	IPC[160]SQPPQIEHGTIJSSR	(N(N(H(H(H))(H(N(H))(N(H)(F))))))	F(1)H(6)N(4)	15	4	988.678	4394380	1.68265e+06	0.00238251	sp|P08603|CFAH_HUMAN	882	FALSE
20200615_serum_NGlycP_1hDIA_rep2.mzML	1645.28	1646.99	-1.70624	IPCSQPPQIEHGTIJSSR	IPC[160]SQPPQIEHGTIJSSR	(N(F)(N(H(H(N(H)))(H(N(H(A)))))))	A(1)F(1)H(5)N(4)	15	4	1020.94	583213	5.30566e+06	0.0092192	sp|P08603|CFAH_HUMAN	882	FALSE
20200615_serum_NGlycP_1hDIA_rep2.mzML	1644.67	1635.52	9.15447	IPCSQPPQIEHGTIJSSR	IPC[160]SQPPQIEHGTIJSSR	(N(F)(N(H(H(N(H)))(H(N(H(A)))))))	A(1)F(1)H(5)N(4)	15	3	1360.91	1615310	2.15156e+07	0.00050604	sp|P08603|CFAH_HUMAN	882	FALSE
20200615_serum_NGlycP_1hDIA_rep3.mzML	1634.24	1634.69	-0.448461	IPCSQPPQIEHGTIJSSR	IPC[160]SQPPQIEHGTIJSSR	(N(F)(N(H(H(N(H)))(H(N(H(A)))))))	A(1)F(1)H(5)N(4)	15	3	1360.91	1409900	1.8966e+07	0.000927789	sp|P08603|CFAH_HUMAN	882	FALSE
20200615_serum_NGlycP_1hDIA_rep1.mzML	1636.29	1630.42	5.87251	IPCSQPPQIEHGTIJSSR	IPC[160]SQPPQIEHGTIJSSR	(N(F)(N(H(H(N(H)))(H(N(H(A)))))))	A(1)F(1)H(5)N(4)	15	3	1360.91	1714800	2.75955e+07	0.00290987	sp|P08603|CFAH_HUMAN	882	FALSE
20200615_serum_NGlycP_1hDIA_rep2.mzML	1644.95	1642.98	1.96915	IPCSQPPQIEHGTIJSSR	IPC[160]SQPPQIEHGTIJSSR	(N(F)(N(H(H(N(H)))(H(N(H(H)(F)))))))	F(2)H(6)N(4)	15	4	1025.19	449912	1.266e+06	0.00560377	sp|P08603|CFAH_HUMAN	882	FALSE
20200615_serum_NGlycP_1hDIA_rep3.mzML	1634.33	1642.49	-8.161	IPCSQPPQIEHGTIJSSR	IPC[160]SQPPQIEHGTIJSSR	(N(F)(N(H(H(N(H)))(H(N(H(H)(F)))))))	F(2)H(6)N(4)	15	4	1025.19	607475	1789361	0.00793934	sp|P08603|CFAH_HUMAN	882	FALSE
20200615_serum_NGlycP_1hDIA_rep2.mzML	1860.37	1851.24	9.13273	IPCSQPPQIEHGTIJSSR	IPC[160]SQPPQIEHGTIJSSR	(N(N(H(H(N(H(H))))(H(N(F)(H(A)))))))	A(1)F(1)H(6)N(4)	15	4	1061.45	35409500	4.41139e+06	0.000708412	sp|P08603|CFAH_HUMAN	882	FALSE
20200615_serum_NGlycP_1hDIA_rep3.mzML	1860.44	1848.69	11.7489	IPCSQPPQIEHGTIJSSR	IPC[160]SQPPQIEHGTIJSSR	(N(N(H(H(N(H(H))))(H(N(F)(H(A)))))))	A(1)F(1)H(6)N(4)	15	4	1061.45	47158900	5379757	0.00103565	sp|P08603|CFAH_HUMAN	882	FALSE
20200615_serum_NGlycP_1hDIA_rep1.mzML	1856.66	1847.39	9.27123	IPCSQPPQIEHGTIJSSR	IPC[160]SQPPQIEHGTIJSSR	(N(N(H(H(N(H(H))))(H(N(F)(H(A)))))))	A(1)F(1)H(6)N(4)	15	4	1061.45	38000400	3.83471e+06	0.000985204	sp|P08603|CFAH_HUMAN	882	FALSE
20200615_serum_NGlycP_1hDIA_rep2.mzML	1857.79	1854.22	3.56647	IPCSQPPQIEHGTIJSSR	IPC[160]SQPPQIEHGTIJSSR	(N(N(H(H(N(H(H))))(H(N(F)(H(A)))))))	A(1)F(1)H(6)N(4)	15	3	1414.93	28393400	2.41472e+06	0.0018977	sp|P08603|CFAH_HUMAN	882	FALSE
20200615_serum_NGlycP_1hDIA_rep3.mzML	1858.97	1852.59	6.38263	IPCSQPPQIEHGTIJSSR	IPC[160]SQPPQIEHGTIJSSR	(N(N(H(H(N(H(H))))(H(N(F)(H(A)))))))	A(1)F(1)H(6)N(4)	15	3	1414.93	36502900	1.24989e+06	0.0021346	sp|P08603|CFAH_HUMAN	882	FALSE
20200615_serum_NGlycP_1hDIA_rep1.mzML	1855.39	1850.48	4.91254	IPCSQPPQIEHGTIJSSR	IPC[160]SQPPQIEHGTIJSSR	(N(N(H(H(N(H(H))))(H(N(F)(H(A)))))))	A(1)F(1)H(6)N(4)	15	3	1414.93	26509600	896804	0.00141247	sp|P08603|CFAH_HUMAN	882	FALSE
20200615_serum_NGlycP_1hDIA_rep2.mzML	1892.33	1905.87	-13.5368	IPCSQPPQIEHGTIJSSR	IPC[160]SQPPQIEHGTIJSSR	(N(F)(N(H(H(N(H(A))))(H(N(H(A)))))))	A(2)F(1)H(5)N(4)	15	4	1093.71	1065780	3.89e+06	0.00959931	sp|P08603|CFAH_HUMAN	882	FALSE
20200615_serum_NGlycP_1hDIA_rep3.mzML	1909.84	1909.02	0.820639	IPCSQPPQIEHGTIJSSR	IPC[160]SQPPQIEHGTIJSSR	(N(F)(N(H(H(N(H(A))))(H(N(H(A)))))))	A(2)F(1)H(5)N(4)	15	4	1093.71	576229	4.80963e+06	0.00251183	sp|P08603|CFAH_HUMAN	882	FALSE
20200615_serum_NGlycP_1hDIA_rep1.mzML	1873.6	1899.42	-25.8197	IPCSQPPQIEHGTIJSSR	IPC[160]SQPPQIEHGTIJSSR	(N(F)(N(H(H(N(H(A))))(H(N(H(A)))))))	A(2)F(1)H(5)N(4)	15	4	1093.71	1135410	4.95719e+06	0.00149077	sp|P08603|CFAH_HUMAN	882	FALSE
20200615_serum_NGlycP_1hDIA_rep2.mzML	1886.87	1908.06	-21.1928	IPCSQPPQIEHGTIJSSR	IPC[160]SQPPQIEHGTIJSSR	(N(F)(N(H(H(N(H(A))))(H(N(H(A)))))))	A(2)F(1)H(5)N(4)	15	3	1457.94	484141	7.52184e+06	0.00329681	sp|P08603|CFAH_HUMAN	882	FALSE
20200615_serum_NGlycP_1hDIA_rep3.mzML	1897.77	1911.2	-13.4311	IPCSQPPQIEHGTIJSSR	IPC[160]SQPPQIEHGTIJSSR	(N(F)(N(H(H(N(H(A))))(H(N(H(A)))))))	A(2)F(1)H(5)N(4)	15	3	1457.94	961010	1.82122e+07	0.000744473	sp|P08603|CFAH_HUMAN	882	FALSE
20200615_serum_NGlycP_1hDIA_rep1.mzML	1887.64	1901.56	-13.9168	IPCSQPPQIEHGTIJSSR	IPC[160]SQPPQIEHGTIJSSR	(N(F)(N(H(H(N(H(A))))(H(N(H(A)))))))	A(2)F(1)H(5)N(4)	15	3	1457.94	823387	1.7261e+07	0.000485142	sp|P08603|CFAH_HUMAN	882	FALSE
20200615_serum_NGlycP_1hDIA_rep2.mzML	1893.03	1907.09	-14.0587	IPCSQPPQIEHGTIJSSR	IPC[160]SQPPQIEHGTIJSSR	(N(F)(N(H(H(N(H(H))))(H(N(F)(H(A)))))))	A(1)F(2)H(6)N(4)	15	4	1097.97	619036	1.83555e+06	0.000955951	sp|P08603|CFAH_HUMAN	882	FALSE
20200615_serum_NGlycP_1hDIA_rep3.mzML	1897.93	1910.24	-12.309	IPCSQPPQIEHGTIJSSR	IPC[160]SQPPQIEHGTIJSSR	(N(F)(N(H(H(N(H(H))))(H(N(F)(H(A)))))))	A(1)F(2)H(6)N(4)	15	4	1097.97	703548	3.24119e+06	0.000852259	sp|P08603|CFAH_HUMAN	882	FALSE
20200615_serum_NGlycP_1hDIA_rep1.mzML	1886.51	1900.61	-14.0971	IPCSQPPQIEHGTIJSSR	IPC[160]SQPPQIEHGTIJSSR	(N(F)(N(H(H(N(H(H))))(H(N(F)(H(A)))))))	A(1)F(2)H(6)N(4)	15	4	1097.97	597251	2341819	0.00142125	sp|P08603|CFAH_HUMAN	882	FALSE
20200615_serum_NGlycP_1hDIA_rep3.mzML	2115.46	2151.53	-36.0743	IPCSQPPQIEHGTIJSSR	IPC[160]SQPPQIEHGTIJSSR	(N(F)(N(H(N)(H(H)(H))(H(N(H)(F))(N(F)(H(A)))))))	A(1)F(3)H(7)N(5)	15	4	1225.76	963603	3.60205e+06	0.00494202	sp|P08603|CFAH_HUMAN	882	FALSE
20200615_serum_NGlycP_1hDIA_rep1.mzML	2105.09	2147.38	-42.2931	IPCSQPPQIEHGTIJSSR	IPC[160]SQPPQIEHGTIJSSR	(N(F)(N(H(N)(H(H)(H))(H(N(H)(F))(N(F)(H(A)))))))	A(1)F(3)H(7)N(5)	15	4	1225.76	980340	3.7189e+06	0.00452102	sp|P08603|CFAH_HUMAN	882	FALSE
20200615_serum_NGlycP_1hDIA_rep2.mzML	1632.45	1456.38	176.072	IPCSQPPQIEHGTIJSSR	IPC[160]SQPPQIEHGTIJSSR	(N(F)(N(H(N)(H(N(H)))(H(N(H))))))	F(1)H(5)N(5)	15	3	1331.57	4410650	930436	0.00981096	sp|P08603|CFAH_HUMAN	882	FALSE
20200615_serum_NGlycP_1hDIA_rep1.mzML	1628.5	1448.83	179.675	IPCSQPPQIEHGTIJSSR	IPC[160]SQPPQIEHGTIJSSR	(N(F)(N(H(N)(H(N(H)))(H(N(H))))))	F(1)H(5)N(5)	15	3	1331.57	3688410	706268	0.00734233	sp|P08603|CFAH_HUMAN	882	FALSE
20200615_serum_NGlycP_1hDIA_rep2.mzML	1630.15	1607.23	22.9192	IPCSQPPQIEHGTIJSSR	IPC[160]SQPPQIEHGTIJSSR	(N(N(H(H(H))(H(N(H))(N(H(A)))))))	A(1)H(6)N(4)	15	3	1366.24	1088890	446292	0.00375669	sp|P08603|CFAH_HUMAN	882	FALSE
20200615_serum_NGlycP_1hDIA_rep3.mzML	1634.24	1606.18	28.0596	IPCSQPPQIEHGTIJSSR	IPC[160]SQPPQIEHGTIJSSR	(N(N(H(H(H))(H(N(H))(N(H(A)))))))	A(1)H(6)N(4)	15	3	1366.24	1105580	4.29468e+06	0.001782	sp|P08603|CFAH_HUMAN	882	FALSE
20200615_serum_NGlycP_1hDIA_rep1.mzML	1643.44	1600.94	42.4972	IPCSQPPQIEHGTIJSSR	IPC[160]SQPPQIEHGTIJSSR	(N(N(H(H(H))(H(N(H))(N(H(A)))))))	A(1)H(6)N(4)	15	3	1366.24	1432300	2.72762e+06	0.000635222	sp|P08603|CFAH_HUMAN	882	FALSE
20200615_serum_NGlycP_1hDIA_rep2.mzML	1857.81	1920.03	-62.2236	IPCSQPPQIEHGTIJSSR	IPC[160]SQPPQIEHGTIJSSR	(N(N(H(H(N(H)(F)))(H(N(F)(H(A)))))))	A(1)F(2)H(5)N(4)	15	3	1409.59	27454800	5.82331e+08	0.00121958	sp|P08603|CFAH_HUMAN	882	FALSE
20200615_serum_NGlycP_1hDIA_rep3.mzML	1859.12	1923.03	-63.9096	IPCSQPPQIEHGTIJSSR	IPC[160]SQPPQIEHGTIJSSR	(N(N(H(H(N(H)(F)))(H(N(F)(H(A)))))))	A(1)F(2)H(5)N(4)	15	3	1409.59	33683500	4.86534e+08	0.00148698	sp|P08603|CFAH_HUMAN	882	FALSE
20200615_serum_NGlycP_1hDIA_rep1.mzML	1855.4	1913.28	-57.8772	IPCSQPPQIEHGTIJSSR	IPC[160]SQPPQIEHGTIJSSR	(N(N(H(H(N(H)(F)))(H(N(F)(H(A)))))))	A(1)F(2)H(5)N(4)	15	3	1409.59	25624700	5.49372e+08	0.000936103	sp|P08603|CFAH_HUMAN	882	FALSE
20200615_serum_NGlycP_1hDIA_rep2.mzML	1632.06	1601.77	30.2858	IPCSQPPQIEHGTIJSSR	IPC[160]SQPPQIEHGTIJSSR	(N(N(H(H(N(H(A))))(H(N(H))(N(H))))))	A(1)H(6)N(5)	15	3	1433.94	151220	460253	0.00446907	sp|P08603|CFAH_HUMAN	882	FALSE
20200615_serum_NGlycP_1hDIA_rep3.mzML	1856.03	1872.83	-16.7952	IPCSQPPQIEHGTIJSSR	IPC[160]SQPPQIEHGTIJSSR	(N(N(H(H(N(H)))(H(N(F)(H(N(H)(F))))))))	F(2)H(6)N(5)	15	3	1434.27	1724080	263866	0.00783615	sp|P08603|CFAH_HUMAN	882	FALSE
20200615_serum_NGlycP_1hDIA_rep1.mzML	1854.06	1865.65	-11.589	IPCSQPPQIEHGTIJSSR	IPC[160]SQPPQIEHGTIJSSR	(N(N(H(H(N(H)))(H(N(F)(H(N(H)(F))))))))	F(2)H(6)N(5)	15	3	1434.27	1493040	12988.4	0.00933416	sp|P08603|CFAH_HUMAN	882	FALSE
20200615_serum_NGlycP_1hDIA_rep2.mzML	1841.17	1846.93	-5.75922	IPCSQPPQIEHGTIJSSR	IPC[160]SQPPQIEHGTIJSSR	(N(N(H(H(N(H(A))))(H(N(H))(N(H(A)))))))	A(2)H(6)N(5)	15	3	1530.97	497666	901638	0.000297979	sp|P08603|CFAH_HUMAN	882	FALSE
20200615_serum_NGlycP_1hDIA_rep3.mzML	1858.93	1843.05	15.8755	IPCSQPPQIEHGTIJSSR	IPC[160]SQPPQIEHGTIJSSR	(N(N(H(H(N(H(A))))(H(N(H))(N(H(A)))))))	A(2)H(6)N(5)	15	3	1530.97	307671	1.58019e+06	0.00361133	sp|P08603|CFAH_HUMAN	882	FALSE
20200615_serum_NGlycP_1hDIA_rep1.mzML	1860.33	1842.93	17.3953	IPCSQPPQIEHGTIJSSR	IPC[160]SQPPQIEHGTIJSSR	(N(N(H(H(N(H(A))))(H(N(H))(N(H(A)))))))	A(2)H(6)N(5)	15	3	1530.97	461819	658726	0.00118896	sp|P08603|CFAH_HUMAN	882	FALSE
20200615_serum_NGlycP_1hDIA_rep1.mzML	1315.46	1335.43	-19.9693	ISEEJETTCYMGK	ISEEJETTC[160]YMGK	(N(N(H(H(N(H)))(H(N(H))))))	H(5)N(4)	5	3	1062.08	102691	2.15626e+06	0.00971974	sp|P08603|CFAH_HUMAN	911	FALSE
20200615_serum_NGlycP_1hDIA_rep2.mzML	1318.58	1314.43	4.14736	ISEEJETTCYMGK	ISEEJETTC[160]YMGK	(N(N(H(H(N(H)))(H(N(H)(F))))))	F(1)H(5)N(4)	5	3	1110.77	146461	1.67755e+06	0.00230514	sp|P08603|CFAH_HUMAN	911	FALSE
20200615_serum_NGlycP_1hDIA_rep2.mzML	1594.37	1587.99	6.3809	ISEEJETTCYMGK	ISEEJETTC[160]YMGK	(N(N(H(H(N(H)))(H(N(H(A)))))))	A(1)H(5)N(4)	5	3	1159.11	3533390	3.52348e+07	0.000520314	sp|P08603|CFAH_HUMAN	911	FALSE
20200615_serum_NGlycP_1hDIA_rep3.mzML	1592.05	1586.93	5.11553	ISEEJETTCYMGK	ISEEJETTC[160]YMGK	(N(N(H(H(N(H)))(H(N(H(A)))))))	A(1)H(5)N(4)	5	3	1159.11	3787450	3.63928e+07	0.00141749	sp|P08603|CFAH_HUMAN	911	FALSE
20200615_serum_NGlycP_1hDIA_rep1.mzML	1585.58	1581.08	4.50226	ISEEJETTCYMGK	ISEEJETTC[160]YMGK	(N(N(H(H(N(H)))(H(N(H(A)))))))	A(1)H(5)N(4)	5	3	1159.11	3591800	32681794	0.00077056	sp|P08603|CFAH_HUMAN	911	FALSE
20200615_serum_NGlycP_1hDIA_rep2.mzML	1594.24	1601.29	-7.04662	ISEEJETTCYMGK	ISEEJETTC[160]YMGK	(N(N(H(H(H))(H(N(H))(N(H)(F))))))	F(1)H(6)N(4)	5	3	1164.79	3200510	1.16769e+07	0.000399482	sp|P08603|CFAH_HUMAN	911	FALSE
20200615_serum_NGlycP_1hDIA_rep3.mzML	1592.05	1600.35	-8.29802	ISEEJETTCYMGK	ISEEJETTC[160]YMGK	(N(N(H(H(H))(H(N(H))(N(H)(F))))))	F(1)H(6)N(4)	5	3	1164.79	3877400	1.08941e+07	0.00116878	sp|P08603|CFAH_HUMAN	911	FALSE
20200615_serum_NGlycP_1hDIA_rep1.mzML	1585.58	1594.75	-9.17346	ISEEJETTCYMGK	ISEEJETTC[160]YMGK	(N(N(H(H(H))(H(N(H))(N(H)(F))))))	F(1)H(6)N(4)	5	3	1164.79	3661100	9.3441e+06	0.000337238	sp|P08603|CFAH_HUMAN	911	FALSE
20200615_serum_NGlycP_1hDIA_rep2.mzML	1594.37	1505.56	88.8065	ISEEJETTCYMGK	ISEEJETTC[160]YMGK	(N(N(H(H)(X)(H(N(F))(N(F)(H))))))	F(2)H(4)N(4)X(1)	5	3	1149.45	2680480	461330	0.00947313	sp|P08603|CFAH_HUMAN	911	TRUE
20200615_serum_NGlycP_1hDIA_rep1.mzML	1605.42	1602.95	2.46692	ISEEJETTCYMGK	ISEEJETTC[160]YMGK	(N(N(H(H(N(H)))(H(N(F)(H(A)))))))	A(1)F(1)H(5)N(4)	5	3	1207.8	181016	2.48438e+06	0.00946576	sp|P08603|CFAH_HUMAN	911	FALSE
20200615_serum_NGlycP_1hDIA_rep3.mzML	1609.5	1578.81	30.6904	ISEEJETTCYMGK	ISEEJETTC[160]YMGK	(N(N(H(H(N(H(H))))(H(N(H(A)))))))	A(1)H(6)N(4)	5	3	1213.13	255449	142157	0.00045057	sp|P08603|CFAH_HUMAN	911	FALSE
20200615_serum_NGlycP_1hDIA_rep1.mzML	1604.7	1573.03	31.6742	ISEEJETTCYMGK	ISEEJETTC[160]YMGK	(N(N(H(H(N(H(H))))(H(N(H(A)))))))	A(1)H(6)N(4)	5	3	1213.13	146662	198501	0.00630085	sp|P08603|CFAH_HUMAN	911	FALSE
20200615_serum_NGlycP_1hDIA_rep3.mzML	1610.77	1608.29	2.48179	ISEEJETTCYMGK	ISEEJETTC[160]YMGK	(N(N(H(H(H))(H(N(H)(F))(N(H)(F))))))	F(2)H(6)N(4)	5	3	1213.48	255793	3.61716e+06	0.00376516	sp|P08603|CFAH_HUMAN	911	FALSE
20200615_serum_NGlycP_1hDIA_rep1.mzML	1605.42	1603.2	2.22177	ISEEJETTCYMGK	ISEEJETTC[160]YMGK	(N(N(H(H(H))(H(N(H)(F))(N(H)(F))))))	F(2)H(6)N(4)	5	3	1213.48	235679	1.95871e+06	0.00519071	sp|P08603|CFAH_HUMAN	911	FALSE
20200615_serum_NGlycP_1hDIA_rep2.mzML	1897.37	1930.38	-33.0079	ISEEJETTCYMGK	ISEEJETTC[160]YMGK	(N(N(H(H(N(H(H))))(H(N(F)(H(A)))))))	A(1)F(1)H(6)N(4)	5	3	1261.82	11052000	30142624	0.000774514	sp|P08603|CFAH_HUMAN	911	FALSE
20200615_serum_NGlycP_1hDIA_rep3.mzML	1902.69	1933.15	-30.4626	ISEEJETTCYMGK	ISEEJETTC[160]YMGK	(N(N(H(H(N(H(H))))(H(N(F)(H(A)))))))	A(1)F(1)H(6)N(4)	5	3	1261.82	14471600	3.3066e+07	0.00560814	sp|P08603|CFAH_HUMAN	911	FALSE
20200615_serum_NGlycP_1hDIA_rep1.mzML	1892.5	1923.5	-30.9984	ISEEJETTCYMGK	ISEEJETTC[160]YMGK	(N(N(H(H(N(H(H))))(H(N(F)(H(A)))))))	A(1)F(1)H(6)N(4)	5	3	1261.82	10155100	23929706	0.00037494	sp|P08603|CFAH_HUMAN	911	FALSE
20200615_serum_NGlycP_1hDIA_rep2.mzML	1897.78	1947.82	-50.0436	ISEEJETTCYMGK	ISEEJETTC[160]YMGK	(N(N(H(H(N(H(A))))(H(N(H(A)))))))	A(2)H(5)N(4)	5	3	1256.15	12943700	1.59167e+08	0.000837168	sp|P08603|CFAH_HUMAN	911	FALSE
20200615_serum_NGlycP_1hDIA_rep3.mzML	1902.69	1950.1	-47.4078	ISEEJETTCYMGK	ISEEJETTC[160]YMGK	(N(N(H(H(N(H(A))))(H(N(H(A)))))))	A(2)H(5)N(4)	5	3	1256.15	16476000	1.94016e+08	0.004598	sp|P08603|CFAH_HUMAN	911	FALSE
20200615_serum_NGlycP_1hDIA_rep1.mzML	1892.53	1940.76	-48.2332	ISEEJETTCYMGK	ISEEJETTC[160]YMGK	(N(N(H(H(N(H(A))))(H(N(H(A)))))))	A(2)H(5)N(4)	5	3	1256.15	11059900	1.43099e+08	0.00044972	sp|P08603|CFAH_HUMAN	911	FALSE
20200615_serum_NGlycP_1hDIA_rep2.mzML	1566.21	1574.53	-8.32232	ISEEJETTCYMGK	ISEEJETTC[160]YMGK	(N(N(H(H(N(H(A))))(H(N(H))(N(H))))))	A(1)H(6)N(5)	5	3	1280.83	257593	2.95667e+06	0.00042351	sp|P08603|CFAH_HUMAN	911	FALSE
20200615_serum_NGlycP_1hDIA_rep2.mzML	1566.37	1579.47	-13.096	ISEEJETTCYMGK	ISEEJETTC[160]YMGK	(N(N(H(N)(H(N(H(H))))(H(N(F)(H(H)))))))	F(1)H(7)N(5)	5	3	1286.5	287898	3.03014e+06	0.00038524	sp|P08603|CFAH_HUMAN	911	FALSE
20200615_serum_NGlycP_1hDIA_rep3.mzML	1561.16	1578.32	-17.16	ISEEJETTCYMGK	ISEEJETTC[160]YMGK	(N(N(H(N)(H(N(H(H))))(H(N(F)(H(H)))))))	F(1)H(7)N(5)	5	3	1286.5	382373	3.67214e+06	0.00284539	sp|P08603|CFAH_HUMAN	911	FALSE
20200615_serum_NGlycP_1hDIA_rep1.mzML	1555.99	1572.54	-16.5547	ISEEJETTCYMGK	ISEEJETTC[160]YMGK	(N(N(H(N)(H(N(H(H))))(H(N(F)(H(H)))))))	F(1)H(7)N(5)	5	3	1286.5	282010	2.39722e+06	0.00360595	sp|P08603|CFAH_HUMAN	911	FALSE
20200615_serum_NGlycP_1hDIA_rep1.mzML	1958.29	2012.59	-54.2962	ISEEJETTCYMGK	ISEEJETTC[160]YMGK	(N(N(H(H(N(H(A))))(H(N(F)(H(A)))))))	A(2)F(1)H(5)N(4)	5	3	1304.83	61900	1.28537e+06	0.00662412	sp|P08603|CFAH_HUMAN	911	FALSE
20200615_serum_NGlycP_1hDIA_rep3.mzML	1560.2	1593.29	-33.0902	ISEEJETTCYMGK	ISEEJETTC[160]YM[147]GK	(N(N(H(H(N(H(H))))(H(N(F)(H(A)))))))	A(1)F(1)H(6)N(4)	5	3	1267.15	364039	7.24924e+06	0.000500688	sp|P08603|CFAH_HUMAN	911	FALSE
20200615_serum_NGlycP_1hDIA_rep1.mzML	1555.48	1587.51	-32.0291	ISEEJETTCYMGK	ISEEJETTC[160]YM[147]GK	(N(N(H(H(N(H(H))))(H(N(F)(H(A)))))))	A(1)F(1)H(6)N(4)	5	3	1267.15	296284	5.09298e+06	0.00827124	sp|P08603|CFAH_HUMAN	911	FALSE
20200615_serum_NGlycP_1hDIA_rep1.mzML	1937.55	1928.85	8.70165	ITYSIVQTJCSK	ITYSIVQTJC[160]SK	(N(N(H(H(N(H)))(H(N(H(A)))))))	A(1)H(5)N(4)	9	3	1109.8	962275	6.95426e+06	0.00413861	sp|P01042|KNG1_HUMAN	205	FALSE
20200615_serum_NGlycP_1hDIA_rep1.mzML	1937.55	1949.67	-12.1224	ITYSIVQTJCSK	ITYSIVQTJC[160]SK	(N(N(H(H(H))(H(N(H))(N(H)(F))))))	F(1)H(6)N(4)	9	3	1115.47	992198	5.25998e+06	0.00813833	sp|P01042|KNG1_HUMAN	205	FALSE
20200615_serum_NGlycP_1hDIA_rep1.mzML	2322.79	2367.25	-44.4593	ITYSIVQTJCSK	ITYSIVQTJC[160]SK	(N(N(H(H(N(H(H))))(H(N(F)(H(A)))))))	A(1)F(1)H(6)N(4)	9	3	1212.51	8107200	16201976	0.00350973	sp|P01042|KNG1_HUMAN	205	FALSE
20200615_serum_NGlycP_1hDIA_rep3.mzML	2325.79	2358.61	-32.8151	ITYSIVQTJCSK	ITYSIVQTJC[160]SK	(N(N(H(H(N(H(A))))(H(N(H(A)))))))	A(2)H(5)N(4)	9	3	1206.83	7726750	8.02335e+07	0.0068581	sp|P01042|KNG1_HUMAN	205	FALSE
20200615_serum_NGlycP_1hDIA_rep1.mzML	2322.86	2358.39	-35.5346	ITYSIVQTJCSK	ITYSIVQTJC[160]SK	(N(N(H(H(N(H(A))))(H(N(H(A)))))))	A(2)H(5)N(4)	9	3	1206.83	7900080	8.36628e+07	0.00559942	sp|P01042|KNG1_HUMAN	205	FALSE
20200615_serum_NGlycP_1hDIA_rep3.mzML	2324.81	2379.35	-54.5429	ITYSIVQTJCSK	ITYSIVQTJC[160]SK	(N(F)(N(H(N)(H(H)(H))(H(N(H)(F))(N(H)(F))))))	F(3)H(7)N(5)	9	3	1334.55	235740	1.55858e+06	0.00589623	sp|P01042|KNG1_HUMAN	205	FALSE
20200615_serum_NGlycP_1hDIA_rep2.mzML	2745.89	2952.9	-207.01	ITYSIVQTJCSK	ITYSIVQTJC[160]SK	(N(N(H(N)(H(H)(H))(H(N(F)(H(A)))(N(F)(H(A)))))))	A(2)F(2)H(7)N(5)	9	3	1479.94	1210030	2.55259e+07	0.00108365	sp|P01042|KNG1_HUMAN	205	FALSE
20200615_serum_NGlycP_1hDIA_rep1.mzML	2739.92	2947.86	-207.935	ITYSIVQTJCSK	ITYSIVQTJC[160]SK	(N(N(H(N)(H(H)(H))(H(N(F)(H(A)))(N(F)(H(A)))))))	A(2)F(2)H(7)N(5)	9	3	1479.94	1302940	2.32643e+07	0.00275882	sp|P01042|KNG1_HUMAN	205	FALSE
20200615_serum_NGlycP_1hDIA_rep2.mzML	2745.95	2952.87	-206.918	ITYSIVQTJCSK	ITYSIVQTJC[160]SK	(N(N(H(H(N(F)(H(A))))(H(N(H(A)))(N(H(A)))))))	A(3)F(1)H(6)N(5)	9	3	1474.26	1060060	14570093	0.00991906	sp|P01042|KNG1_HUMAN	205	FALSE
20200615_serum_NGlycP_1hDIA_rep3.mzML	2742.53	2942.73	-200.204	ITYSIVQTJCSK	ITYSIVQTJC[160]SK	(N(N(H(H(N(F)(H(A))))(H(N(H(A)))(N(H(A)))))))	A(3)F(1)H(6)N(5)	9	3	1474.26	1182980	1.18067e+07	0.00326004	sp|P01042|KNG1_HUMAN	205	FALSE
20200615_serum_NGlycP_1hDIA_rep1.mzML	2740.45	2947.83	-207.378	ITYSIVQTJCSK	ITYSIVQTJC[160]SK	(N(N(H(H(N(F)(H(A))))(H(N(H(A)))(N(H(A)))))))	A(3)F(1)H(6)N(5)	9	3	1474.26	1130500	1.65449e+07	0.000996724	sp|P01042|KNG1_HUMAN	205	FALSE
20200615_serum_NGlycP_1hDIA_rep1.mzML	3390.7	3381.22	9.48045	IYSGILJLSDITK	IYSGILJLSDITK	(N(N(H(H(N(H(A))))(H(N(H(A)))))))	A(2)H(5)N(4)	7	3	1214.53	307149	6.75787e+06	0.00777635	sp|P03952|KLKB1_HUMAN	453	FALSE
20200615_serum_NGlycP_1hDIA_rep1.mzML	605.789	606.037	-0.247646	JASQAK	JASQAK	(N(N(H(H(N(H(A))))(H(N(H(A)))))))	A(2)H(5)N(4)	1	3	941.703	1273070	6.70275e+06	0.00916941	sp|Q9UK55|ZPI_HUMAN	197	FALSE
20200615_serum_NGlycP_1hDIA_rep1.mzML	1479.08	1500.12	-21.0368	JCCNTENPPGCYR	JC[160]C[160]NTENPPGC[160]YR	(N(N(H(H(N(H(A))))(H(N(H(A)))))))	A(2)H(5)N(4)	1	4	962.354	415820	4.8285e+06	0.0010293	sp|P43652|AFAM_HUMAN	383	FALSE
20200615_serum_NGlycP_1hDIA_rep2.mzML	1488.21	1512.58	-24.3658	JCCNTENPPGCYR	JC[160]C[160]NTENPPGC[160]YR	(N(N(H(H(N(H(A))))(H(N(H(A)))))))	A(2)H(5)N(4)	1	3	1282.8	4243230	6.30106e+07	0.00134181	sp|P43652|AFAM_HUMAN	383	FALSE
20200615_serum_NGlycP_1hDIA_rep3.mzML	1489.78	1512.81	-23.0349	JCCNTENPPGCYR	JC[160]C[160]NTENPPGC[160]YR	(N(N(H(H(N(H(A))))(H(N(H(A)))))))	A(2)H(5)N(4)	1	3	1282.8	4915890	7.53447e+07	0.00132121	sp|P43652|AFAM_HUMAN	383	FALSE
20200615_serum_NGlycP_1hDIA_rep1.mzML	1480.06	1505.4	-25.3373	JCCNTENPPGCYR	JC[160]C[160]NTENPPGC[160]YR	(N(N(H(H(N(H(A))))(H(N(H(A)))))))	A(2)H(5)N(4)	1	3	1282.8	4208070	8.38021e+07	0.00163604	sp|P43652|AFAM_HUMAN	383	FALSE
20200615_serum_NGlycP_1hDIA_rep1.mzML	1479.36	1395.6	83.7558	JCCNTENPPGCYR	JC[160]C[160]NTENPPGC[160]YR	(N(N(H(H)(X)(H(N)))))	H(3)N(3)X(1)	1	3	957.025	497643	265219	0.00448288	sp|P43652|AFAM_HUMAN	383	TRUE
20200615_serum_NGlycP_1hDIA_rep2.mzML	1195.84	1198.87	-3.03141	JCCNTENPPGCYR	JC[160]C[160]NTENPPGC[160]YR	(N(N(H(H(N(H)))(H(N(H(A)))))))	A(1)H(5)N(4)	1	3	1185.77	890901	7650112	0.000561731	sp|P43652|AFAM_HUMAN	383	FALSE
20200615_serum_NGlycP_1hDIA_rep3.mzML	1204.53	1205.75	-1.21878	JCCNTENPPGCYR	JC[160]C[160]NTENPPGC[160]YR	(N(N(H(H(N(H)))(H(N(H(A)))))))	A(1)H(5)N(4)	1	3	1185.77	1126950	1.01612e+07	0.00092882	sp|P43652|AFAM_HUMAN	383	FALSE
20200615_serum_NGlycP_1hDIA_rep1.mzML	1199.94	1202.31	-2.37432	JCCNTENPPGCYR	JC[160]C[160]NTENPPGC[160]YR	(N(N(H(H(N(H)))(H(N(H(A)))))))	A(1)H(5)N(4)	1	3	1185.77	821662	8.45295e+06	0.000645583	sp|P43652|AFAM_HUMAN	383	FALSE
20200615_serum_NGlycP_1hDIA_rep2.mzML	1195.84	1183.26	12.5756	JCCNTENPPGCYR	JC[160]C[160]NTENPPGC[160]YR	(N(N(H(H(H))(H(N(H))(N(H)(F))))))	F(1)H(6)N(4)	1	3	1191.45	906082	1.53875e+06	0.00501076	sp|P43652|AFAM_HUMAN	383	FALSE
20200615_serum_NGlycP_1hDIA_rep1.mzML	1199.94	1189.66	10.2788	JCCNTENPPGCYR	JC[160]C[160]NTENPPGC[160]YR	(N(N(H(H(H))(H(N(H))(N(H)(F))))))	F(1)H(6)N(4)	1	3	1191.45	867711	1.27801e+06	0.00597744	sp|P43652|AFAM_HUMAN	383	FALSE
20200615_serum_NGlycP_1hDIA_rep2.mzML	1488.24	1486.18	2.0595	JCCNTENPPGCYR	JC[160]C[160]NTENPPGC[160]YR	(N(N(H(H(N(H(H))))(H(N(F)(H(A)))))))	A(1)F(1)H(6)N(4)	1	3	1288.48	2930750	6559556	0.00205958	sp|P43652|AFAM_HUMAN	383	FALSE
20200615_serum_NGlycP_1hDIA_rep3.mzML	1490.33	1487.25	3.07843	JCCNTENPPGCYR	JC[160]C[160]NTENPPGC[160]YR	(N(N(H(H(N(H(H))))(H(N(F)(H(A)))))))	A(1)F(1)H(6)N(4)	1	3	1288.48	3461960	8.25017e+06	0.00126226	sp|P43652|AFAM_HUMAN	383	FALSE
20200615_serum_NGlycP_1hDIA_rep1.mzML	1479.77	1477.53	2.23832	JCCNTENPPGCYR	JC[160]C[160]NTENPPGC[160]YR	(N(N(H(H(N(H(H))))(H(N(F)(H(A)))))))	A(1)F(1)H(6)N(4)	1	3	1288.48	3304160	8.85418e+06	0.00200548	sp|P43652|AFAM_HUMAN	383	FALSE
20200615_serum_NGlycP_1hDIA_rep2.mzML	2552.33	2597.21	-44.8778	JGSLFAFR	JGSLFAFR	(N(N(H(X)(H(N(F))(N(F))))))	F(2)H(2)N(4)X(1)	1	3	824.69	1492810	0	0.0078844	sp|P04004|VTNC_HUMAN	169	TRUE
20200615_serum_NGlycP_1hDIA_rep3.mzML	2548.81	2591.7	-42.8851	JGSLFAFR	JGSLFAFR	(N(N(H(X)(H(N(F))(N(F))))))	F(2)H(2)N(4)X(1)	1	3	824.69	1878430	40256.9	0.0070566	sp|P04004|VTNC_HUMAN	169	TRUE
20200615_serum_NGlycP_1hDIA_rep1.mzML	2548.15	2592.01	-43.8577	JGSLFAFR	JGSLFAFR	(N(N(H(X)(H(N(F))(N(F))))))	F(2)H(2)N(4)X(1)	1	3	824.69	1768230	0	0.00749529	sp|P04004|VTNC_HUMAN	169	TRUE
20200615_serum_NGlycP_1hDIA_rep2.mzML	2526.82	2565.35	-38.5292	JGSLFAFR	JGSLFAFR	(N(N(H(H(H))(H(N(H(A)))))))	A(1)H(5)N(3)	1	3	874.695	4190300	1.7062e+07	0.00324296	sp|P04004|VTNC_HUMAN	169	FALSE
20200615_serum_NGlycP_1hDIA_rep3.mzML	2523.25	2559.73	-36.4801	JGSLFAFR	JGSLFAFR	(N(N(H(H(H))(H(N(H(A)))))))	A(1)H(5)N(3)	1	3	874.695	3850450	2.01374e+07	0.0045664	sp|P04004|VTNC_HUMAN	169	FALSE
20200615_serum_NGlycP_1hDIA_rep1.mzML	2523.26	2559.46	-36.2037	JGSLFAFR	JGSLFAFR	(N(N(H(H(H))(H(N(H(A)))))))	A(1)H(5)N(3)	1	3	874.695	4075470	1.56558e+07	0.00277171	sp|P04004|VTNC_HUMAN	169	FALSE
20200615_serum_NGlycP_1hDIA_rep2.mzML	2526.99	2597.08	-70.0949	JGSLFAFR	JGSLFAFR	(N(N(H(X)(H(N)(N(H(A)))))))	A(1)H(3)N(4)X(1)	1	3	878.368	206375	57586.1	0.00047721	sp|P04004|VTNC_HUMAN	169	TRUE
20200615_serum_NGlycP_1hDIA_rep3.mzML	2525.03	2591.57	-66.5406	JGSLFAFR	JGSLFAFR	(N(N(H(X)(H(N)(N(H(A)))))))	A(1)H(3)N(4)X(1)	1	3	878.368	188551	0	0.00846671	sp|P04004|VTNC_HUMAN	169	TRUE
20200615_serum_NGlycP_1hDIA_rep1.mzML	2522.93	2591.89	-68.9579	JGSLFAFR	JGSLFAFR	(N(N(H(X)(H(N)(N(H(A)))))))	A(1)H(3)N(4)X(1)	1	3	878.368	306677	65525.8	0.00322836	sp|P04004|VTNC_HUMAN	169	TRUE
20200615_serum_NGlycP_1hDIA_rep2.mzML	2501.85	2368.25	133.604	JGSLFAFR	JGSLFAFR	(N(N(H(H)(X)(H(N(F))(N(F)(H))))))	F(2)H(4)N(4)X(1)	1	3	932.725	13302300	52728.8	0.00269476	sp|P04004|VTNC_HUMAN	169	TRUE
20200615_serum_NGlycP_1hDIA_rep1.mzML	2499.22	2368.25	130.974	JGSLFAFR	JGSLFAFR	(N(N(H(H)(X)(H(N(F))(N(F)(H))))))	F(2)H(4)N(4)X(1)	1	3	932.725	11605200	0	0.00707283	sp|P04004|VTNC_HUMAN	169	TRUE
20200615_serum_NGlycP_1hDIA_rep2.mzML	3039.63	3097.99	-58.3607	JGSLFAFR	JGSLFAFR	(N(N(H(H(N(H(A))))(H(N(H(A)))))))	A(2)H(5)N(4)	1	3	1039.42	27833800	2.07256e+08	0.0029256	sp|P04004|VTNC_HUMAN	169	FALSE
20200615_serum_NGlycP_1hDIA_rep3.mzML	3034.51	3089.94	-55.4314	JGSLFAFR	JGSLFAFR	(N(N(H(H(N(H(A))))(H(N(H(A)))))))	A(2)H(5)N(4)	1	3	1039.42	37676300	2.95036e+08	0.00312494	sp|P04004|VTNC_HUMAN	169	FALSE
20200615_serum_NGlycP_1hDIA_rep2.mzML	873.871	876.876	-3.00454	JGTAVCATNR	JGTAVC[160]ATNR	(N(N(H(H(N(H)))(H(N(H(A)))))))	A(1)H(5)N(4)	1	3	993.062	10454300	8.66834e+07	0.0012946	sp|P05156|CFAI_HUMAN	70	FALSE
20200615_serum_NGlycP_1hDIA_rep3.mzML	877.566	879.433	-1.86726	JGTAVCATNR	JGTAVC[160]ATNR	(N(N(H(H(N(H)))(H(N(H(A)))))))	A(1)H(5)N(4)	1	3	993.062	11883700	1.01561e+08	0.00103142	sp|P05156|CFAI_HUMAN	70	FALSE
20200615_serum_NGlycP_1hDIA_rep1.mzML	876.576	878.102	-1.52577	JGTAVCATNR	JGTAVC[160]ATNR	(N(N(H(H(N(H)))(H(N(H(A)))))))	A(1)H(5)N(4)	1	3	993.062	11725700	9.27992e+07	0.000962258	sp|P05156|CFAI_HUMAN	70	FALSE
20200615_serum_NGlycP_1hDIA_rep2.mzML	873.721	870.553	3.16831	JGTAVCATNR	JGTAVC[160]ATNR	(N(N(H(H(N(H)))(H(N(H(A)))))))	A(1)H(5)N(4)	1	2	1489.09	1164510	1.48638e+07	0.00878581	sp|P05156|CFAI_HUMAN	70	FALSE
20200615_serum_NGlycP_1hDIA_rep3.mzML	877.355	872.756	4.59909	JGTAVCATNR	JGTAVC[160]ATNR	(N(N(H(H(N(H)))(H(N(H(A)))))))	A(1)H(5)N(4)	1	2	1489.09	1369130	1.73988e+07	0.000340267	sp|P05156|CFAI_HUMAN	70	FALSE
20200615_serum_NGlycP_1hDIA_rep1.mzML	876.846	871.373	5.47288	JGTAVCATNR	JGTAVC[160]ATNR	(N(N(H(H(N(H)))(H(N(H(A)))))))	A(1)H(5)N(4)	1	2	1489.09	1010440	1.47621e+07	0.000458146	sp|P05156|CFAI_HUMAN	70	FALSE
20200615_serum_NGlycP_1hDIA_rep2.mzML	873.871	895.227	-21.3562	JGTAVCATNR	JGTAVC[160]ATNR	(N(N(H(H)(X)(H(N(F))(N(F)(H))))))	F(2)H(4)N(4)X(1)	1	3	983.399	6961460	661977	0.000880593	sp|P05156|CFAI_HUMAN	70	TRUE
20200615_serum_NGlycP_1hDIA_rep3.mzML	877.566	898.637	-21.071	JGTAVCATNR	JGTAVC[160]ATNR	(N(N(H(H)(X)(H(N(F))(N(F)(H))))))	F(2)H(4)N(4)X(1)	1	3	983.399	8146850	323537	0.00143763	sp|P05156|CFAI_HUMAN	70	TRUE
20200615_serum_NGlycP_1hDIA_rep1.mzML	876.576	897.38	-20.8045	JGTAVCATNR	JGTAVC[160]ATNR	(N(N(H(H)(X)(H(N(F))(N(F)(H))))))	F(2)H(4)N(4)X(1)	1	3	983.399	8125750	919896	0.000546455	sp|P05156|CFAI_HUMAN	70	TRUE
20200615_serum_NGlycP_1hDIA_rep2.mzML	1115.48	1133.74	-18.2623	JGTAVCATNR	JGTAVC[160]ATNR	(N(N(H(H(N(H(A))))(H(N(H(A)))))))	A(2)H(5)N(4)	1	3	1090.09	10903500	1.24919e+08	0.00113839	sp|P05156|CFAI_HUMAN	70	FALSE
20200615_serum_NGlycP_1hDIA_rep3.mzML	1114.68	1133.85	-19.1677	JGTAVCATNR	JGTAVC[160]ATNR	(N(N(H(H(N(H(A))))(H(N(H(A)))))))	A(2)H(5)N(4)	1	3	1090.09	10346600	134207156	0.000545554	sp|P05156|CFAI_HUMAN	70	FALSE
20200615_serum_NGlycP_1hDIA_rep1.mzML	1101.35	1125.98	-24.6328	JGTAVCATNR	JGTAVC[160]ATNR	(N(N(H(H(N(H(A))))(H(N(H(A)))))))	A(2)H(5)N(4)	1	3	1090.09	11339400	1.39168e+08	0.000619573	sp|P05156|CFAI_HUMAN	70	FALSE
20200615_serum_NGlycP_1hDIA_rep2.mzML	1596.85	1562.1	34.748	JGTLVAFR	JGTLVAFR	(N(N(H(H)(H(H(H))))))	H(5)N(2)	1	2	1047.46	7007240	2.14542e+07	0.00187386	sp|Q92954|PRG4_HUMAN	1159	FALSE
20200615_serum_NGlycP_1hDIA_rep3.mzML	1594.02	1560.74	33.2808	JGTLVAFR	JGTLVAFR	(N(N(H(H)(H(H(H))))))	H(5)N(2)	1	2	1047.46	7361580	1.97248e+07	0.00370657	sp|Q92954|PRG4_HUMAN	1159	FALSE
20200615_serum_NGlycP_1hDIA_rep1.mzML	1589.46	1555.24	34.2161	JGTLVAFR	JGTLVAFR	(N(N(H(H)(H(H(H))))))	H(5)N(2)	1	2	1047.46	7662590	1.85355e+07	0.00321626	sp|Q92954|PRG4_HUMAN	1159	FALSE
20200615_serum_NGlycP_1hDIA_rep2.mzML	1556.51	1562.2	-5.68805	JHSCEPCQTLAVR	JHSC[160]EPC[160]QTLAVR	(N(N(H(H(N(H(A))))(H(N(H(A)))))))	A(2)H(5)N(4)	1	5	756.103	104173	52183.3	0.00764003	sp|P00748|FA12_HUMAN	433	FALSE
20200615_serum_NGlycP_1hDIA_rep2.mzML	1556.29	1556.65	-0.359844	JHSCEPCQTLAVR	JHSC[160]EPC[160]QTLAVR	(N(N(H(H(N(H(A))))(H(N(H(A)))))))	A(2)H(5)N(4)	1	4	944.875	2568340	1.29132e+07	0.000475479	sp|P00748|FA12_HUMAN	433	FALSE
20200615_serum_NGlycP_1hDIA_rep3.mzML	1552.82	1555.17	-2.34769	JHSCEPCQTLAVR	JHSC[160]EPC[160]QTLAVR	(N(N(H(H(N(H(A))))(H(N(H(A)))))))	A(2)H(5)N(4)	1	4	944.875	2571810	1.44351e+07	0.000461541	sp|P00748|FA12_HUMAN	433	FALSE
20200615_serum_NGlycP_1hDIA_rep1.mzML	1549.17	1550	-0.832148	JHSCEPCQTLAVR	JHSC[160]EPC[160]QTLAVR	(N(N(H(H(N(H(A))))(H(N(H(A)))))))	A(2)H(5)N(4)	1	4	944.875	2145500	1.34752e+07	0.00166445	sp|P00748|FA12_HUMAN	433	FALSE
20200615_serum_NGlycP_1hDIA_rep2.mzML	1555.91	1564.86	-8.95074	JHSCEPCQTLAVR	JHSC[160]EPC[160]QTLAVR	(N(N(H(H(N(H(A))))(H(N(H(A)))))))	A(2)H(5)N(4)	1	3	1259.5	13367800	1.19177e+08	0.000472855	sp|P00748|FA12_HUMAN	433	FALSE
20200615_serum_NGlycP_1hDIA_rep3.mzML	1553.29	1563.56	-10.2714	JHSCEPCQTLAVR	JHSC[160]EPC[160]QTLAVR	(N(N(H(H(N(H(A))))(H(N(H(A)))))))	A(2)H(5)N(4)	1	3	1259.5	14335100	151364177	0.000442748	sp|P00748|FA12_HUMAN	433	FALSE
20200615_serum_NGlycP_1hDIA_rep1.mzML	1549.44	1557.94	-8.49689	JHSCEPCQTLAVR	JHSC[160]EPC[160]QTLAVR	(N(N(H(H(N(H(A))))(H(N(H(A)))))))	A(2)H(5)N(4)	1	3	1259.5	13582600	1.25924e+08	0.000380621	sp|P00748|FA12_HUMAN	433	FALSE
20200615_serum_NGlycP_1hDIA_rep2.mzML	2134.17	2158.27	-24.0976	JHSCSEGQISIFR	JHSC[160]SEGQISIFR	(N(N(H(H(N(H(A))))(H(N(H(A)))))))	A(2)H(5)N(4)	1	4	935.625	957783	4.77203e+06	0.00790265	sp|O75882|ATRN_HUMAN	731	FALSE
20200615_serum_NGlycP_1hDIA_rep3.mzML	2131.8	2156.5	-24.6961	JHSCSEGQISIFR	JHSC[160]SEGQISIFR	(N(N(H(H(N(H(A))))(H(N(H(A)))))))	A(2)H(5)N(4)	1	4	935.625	1025120	6.28235e+06	0.000464924	sp|O75882|ATRN_HUMAN	731	FALSE
20200615_serum_NGlycP_1hDIA_rep1.mzML	2127.78	2152.49	-24.714	JHSCSEGQISIFR	JHSC[160]SEGQISIFR	(N(N(H(H(N(H(A))))(H(N(H(A)))))))	A(2)H(5)N(4)	1	4	935.625	972460	4.46502e+06	0.00111372	sp|O75882|ATRN_HUMAN	731	FALSE
20200615_serum_NGlycP_1hDIA_rep2.mzML	2133.98	2150.92	-16.9376	JHSCSEGQISIFR	JHSC[160]SEGQISIFR	(N(N(H(H(N(H(A))))(H(N(H(A)))))))	A(2)H(5)N(4)	1	3	1247.17	4643490	5.43741e+07	0.000521213	sp|O75882|ATRN_HUMAN	731	FALSE
20200615_serum_NGlycP_1hDIA_rep3.mzML	2131.52	2149.35	-17.8261	JHSCSEGQISIFR	JHSC[160]SEGQISIFR	(N(N(H(H(N(H(A))))(H(N(H(A)))))))	A(2)H(5)N(4)	1	3	1247.17	4667340	4.65204e+07	0.000862396	sp|O75882|ATRN_HUMAN	731	FALSE
20200615_serum_NGlycP_1hDIA_rep1.mzML	2127.42	2145.14	-17.7173	JHSCSEGQISIFR	JHSC[160]SEGQISIFR	(N(N(H(H(N(H(A))))(H(N(H(A)))))))	A(2)H(5)N(4)	1	3	1247.17	4155390	4.40567e+07	0.000795154	sp|O75882|ATRN_HUMAN	731	FALSE
20200615_serum_NGlycP_1hDIA_rep2.mzML	1767.78	1741.49	26.2878	JHSCSEGQISIFR	JHSC[160]SEGQISIFR	(N(N(H(H(N(H)))(H(N(H(A)))))))	A(1)H(5)N(4)	1	3	1150.13	625938	6.88821e+06	0.00648779	sp|O75882|ATRN_HUMAN	731	FALSE
20200615_serum_NGlycP_1hDIA_rep3.mzML	1772.96	1740.11	32.8508	JHSCSEGQISIFR	JHSC[160]SEGQISIFR	(N(N(H(H(N(H)))(H(N(H(A)))))))	A(1)H(5)N(4)	1	3	1150.13	518273	8.68844e+06	0.000504261	sp|O75882|ATRN_HUMAN	731	FALSE
20200615_serum_NGlycP_1hDIA_rep1.mzML	1775.12	1736.88	38.2436	JHSCSEGQISIFR	JHSC[160]SEGQISIFR	(N(N(H(H(N(H)))(H(N(H(A)))))))	A(1)H(5)N(4)	1	3	1150.13	323083	6.47436e+06	0.0050031	sp|O75882|ATRN_HUMAN	731	FALSE
20200615_serum_NGlycP_1hDIA_rep3.mzML	1794.74	1743.74	50.9962	JHSCSEGQISIFR	JHSC[160]SEGQISIFR	(N(F)(N(H(H(N(H)))(H(N(H(A)))))))	A(1)F(1)H(5)N(4)	1	3	1198.82	383418	4.2211e+06	0.00470148	sp|O75882|ATRN_HUMAN	731	FALSE
20200615_serum_NGlycP_1hDIA_rep1.mzML	2195.03	2208.05	-13.0223	JHSCSEGQISIFR	JHSC[160]SEGQISIFR	(N(F)(N(H(H(N(H(A))))(H(N(H(A)))))))	A(2)F(1)H(5)N(4)	1	3	1295.85	298386	5.1895e+06	0.00665471	sp|O75882|ATRN_HUMAN	731	FALSE
20200615_serum_NGlycP_1hDIA_rep3.mzML	3326.32	3189.53	136.79	JISDGFDGIPDNVDAALALPAHSYSGR	JISDGFDGIPDNVDAALALPAHSYSGR	(N(F)(N(H(X)(H(N(H))))))	F(1)H(3)N(3)X(1)	1	5	829.97	1080000	25172	0.00840055	sp|P04004|VTNC_HUMAN	242	TRUE
20200615_serum_NGlycP_1hDIA_rep3.mzML	3326.32	3189.53	136.79	JISDGFDGIPDNVDAALALPAHSYSGR	JISDGFDGIPDNVDAALALPAHSYSGR	(N(N(H(X)(H(N(F)(H))))))	F(1)H(3)N(3)X(1)	1	5	829.97	1080000	25172	0.00818237	sp|P04004|VTNC_HUMAN	242	TRUE
20200615_serum_NGlycP_1hDIA_rep3.mzML	3393.28	3295.3	97.9763	JISDGFDGIPDNVDAALALPAHSYSGR	JISDGFDGIPDNVDAALALPAHSYSGR	(N(N(H(H(N(F)(H(A))))(H(N(H)(F))(N(F)(H(A)))))))	A(2)F(3)H(6)N(5)	1	6	964.236	969367	1.81025e+06	0.00373154	sp|P04004|VTNC_HUMAN	242	FALSE
20200615_serum_NGlycP_1hDIA_rep3.mzML	3393.64	3295.09	98.5524	JISDGFDGIPDNVDAALALPAHSYSGR	JISDGFDGIPDNVDAALALPAHSYSGR	(N(N(H(H(N(F)(H(A))))(H(N(H)(F))(N(F)(H(A)))))))	A(2)F(3)H(6)N(5)	1	5	1156.88	1160890	2.27976e+06	0.00857395	sp|P04004|VTNC_HUMAN	242	FALSE
20200615_serum_NGlycP_1hDIA_rep1.mzML	3394.88	3296.63	98.2537	JISDGFDGIPDNVDAALALPAHSYSGR	JISDGFDGIPDNVDAALALPAHSYSGR	(N(N(H(H(N(F)(H(A))))(H(N(H)(F))(N(F)(H(A)))))))	A(2)F(3)H(6)N(5)	1	5	1156.88	890557	250219	0.00382758	sp|P04004|VTNC_HUMAN	242	FALSE
20200615_serum_NGlycP_1hDIA_rep2.mzML	3330.39	3277.67	52.7229	JISDGFDGIPDNVDAALALPAHSYSGR	JISDGFDGIPDNVDAALALPAHSYSGR	(N(N(H(H(N(H(A))))(H(N(H(A)))))))	A(2)H(5)N(4)	1	5	996.225	2010600	6.47336e+06	0.00116546	sp|P04004|VTNC_HUMAN	242	FALSE
20200615_serum_NGlycP_1hDIA_rep3.mzML	3326.83	3273.18	53.6542	JISDGFDGIPDNVDAALALPAHSYSGR	JISDGFDGIPDNVDAALALPAHSYSGR	(N(N(H(H(N(H(A))))(H(N(H(A)))))))	A(2)H(5)N(4)	1	5	996.225	1850900	4.03807e+06	0.0033466	sp|P04004|VTNC_HUMAN	242	FALSE
20200615_serum_NGlycP_1hDIA_rep1.mzML	3328.51	3275.77	52.7386	JISDGFDGIPDNVDAALALPAHSYSGR	JISDGFDGIPDNVDAALALPAHSYSGR	(N(N(H(H(N(H(A))))(H(N(H(A)))))))	A(2)H(5)N(4)	1	5	996.225	1316700	3.40843e+06	0.00275453	sp|P04004|VTNC_HUMAN	242	FALSE
20200615_serum_NGlycP_1hDIA_rep2.mzML	3330.45	3242.97	87.4801	JISDGFDGIPDNVDAALALPAHSYSGR	JISDGFDGIPDNVDAALALPAHSYSGR	(N(N(H(H(N(H(A))))(H(N(H(A)))))))	A(2)H(5)N(4)	1	4	1245.03	2606750	1.80122e+07	0.00392369	sp|P04004|VTNC_HUMAN	242	FALSE
20200615_serum_NGlycP_1hDIA_rep3.mzML	3327.33	3236.45	90.8836	JISDGFDGIPDNVDAALALPAHSYSGR	JISDGFDGIPDNVDAALALPAHSYSGR	(N(N(H(H(N(H(A))))(H(N(H(A)))))))	A(2)H(5)N(4)	1	4	1245.03	1940620	1.02618e+07	0.00231465	sp|P04004|VTNC_HUMAN	242	FALSE
20200615_serum_NGlycP_1hDIA_rep1.mzML	3328.65	3241.62	87.0344	JISDGFDGIPDNVDAALALPAHSYSGR	JISDGFDGIPDNVDAALALPAHSYSGR	(N(N(H(H(N(H(A))))(H(N(H(A)))))))	A(2)H(5)N(4)	1	4	1245.03	1846360	1.17891e+07	0.00732544	sp|P04004|VTNC_HUMAN	242	FALSE
20200615_serum_NGlycP_1hDIA_rep3.mzML	3326.83	3189.91	136.916	JISDGFDGIPDNVDAALALPAHSYSGR	JISDGFDGIPDNVDAALALPAHSYSGR	(N(F)(N(H(H)(H)(X))))	F(1)H(3)N(2)X(1)	1	4	986.441	1765300	180946	0.00612031	sp|P04004|VTNC_HUMAN	242	TRUE
20200615_serum_NGlycP_1hDIA_rep3.mzML	3393.64	3325.3	68.3396	JISDGFDGIPDNVDAALALPAHSYSGR	JISDGFDGIPDNVDAALALPAHSYSGR	(N(N(H(H(N(H(A))))(H(N(H(N(H(N(H(N(H))))))))))))	A(1)H(8)N(7)	1	5	1157.08	1027880	2.62707e+06	0.00464765	sp|P04004|VTNC_HUMAN	242	FALSE
20200615_serum_NGlycP_1hDIA_rep3.mzML	3393.25	3273.44	119.808	JISDGFDGIPDNVDAALALPAHSYSGR	JISDGFDGIPDNVDAALALPAHSYSGR	(N(N(H(H(N(H(H)))(N(H(H))))(H(N(H(H)))(N(H(H)))))))	H(11)N(6)	1	5	1155.48	949433	681613	0.00338455	sp|P04004|VTNC_HUMAN	242	FALSE
20200615_serum_NGlycP_1hDIA_rep2.mzML	3266.03	3233.64	32.3909	JISDGFDGIPDNVDAALALPAHSYSGR	JISDGFDGIPDNVDAALALPAHSYSGR	(N(N(H(H(N(H)))(H(N(H(A)))))))	A(1)H(5)N(4)	1	4	1172.26	962248	6.45157e+06	0.00516684	sp|P04004|VTNC_HUMAN	242	FALSE
20200615_serum_NGlycP_1hDIA_rep3.mzML	3263.1	3226.61	36.4892	JISDGFDGIPDNVDAALALPAHSYSGR	JISDGFDGIPDNVDAALALPAHSYSGR	(N(N(H(H(N(H)))(H(N(H(A)))))))	A(1)H(5)N(4)	1	4	1172.26	1099150	6885784	0.000756926	sp|P04004|VTNC_HUMAN	242	FALSE
20200615_serum_NGlycP_1hDIA_rep1.mzML	3265.32	3232.33	32.9866	JISDGFDGIPDNVDAALALPAHSYSGR	JISDGFDGIPDNVDAALALPAHSYSGR	(N(N(H(H(N(H)))(H(N(H(A)))))))	A(1)H(5)N(4)	1	4	1172.26	835290	5.24623e+06	0.00114804	sp|P04004|VTNC_HUMAN	242	FALSE
20200615_serum_NGlycP_1hDIA_rep1.mzML	3396.51	3333.44	63.0661	JISDGFDGIPDNVDAALALPAHSYSGR	JISDGFDGIPDNVDAALALPAHSYSGR	(N(N(H(H(N(H(A))))(H(N(H(A)))(N(H(A)))))))	A(3)H(6)N(5)	1	4	1409.08	828018	1.84965e+06	0.00761664	sp|P04004|VTNC_HUMAN	242	FALSE
20200615_serum_NGlycP_1hDIA_rep2.mzML	3397.45	3330.37	67.079	JISDGFDGIPDNVDAALALPAHSYSGR	JISDGFDGIPDNVDAALALPAHSYSGR	(N(N(H(H(N(F)(H(A))))(H(N(H(A)))(N(H(A)))))))	A(3)F(1)H(6)N(5)	1	4	1445.6	576303	1.94092e+06	0.00817607	sp|P04004|VTNC_HUMAN	242	FALSE
20200615_serum_NGlycP_1hDIA_rep3.mzML	3393.93	3325.55	68.3795	JISDGFDGIPDNVDAALALPAHSYSGR	JISDGFDGIPDNVDAALALPAHSYSGR	(N(N(H(H(N(F)(H(A))))(H(N(H(A)))(N(H(A)))))))	A(3)F(1)H(6)N(5)	1	4	1445.6	566362	2.33341e+06	0.00511555	sp|P04004|VTNC_HUMAN	242	FALSE
20200615_serum_NGlycP_1hDIA_rep1.mzML	3394.59	3327.7	66.8925	JISDGFDGIPDNVDAALALPAHSYSGR	JISDGFDGIPDNVDAALALPAHSYSGR	(N(N(H(H(N(F)(H(A))))(H(N(H(A)))(N(H(A)))))))	A(3)F(1)H(6)N(5)	1	4	1445.6	674308	1.5988e+06	0.000414329	sp|P04004|VTNC_HUMAN	242	FALSE
20200615_serum_NGlycP_1hDIA_rep1.mzML	2866.22	2933.04	-66.8198	JLSMPLLPADFHK	JLSMPLLPADFHK	(N(N(H(H(N(H)))(H(N(H(A)))))))	A(1)H(5)N(4)	1	4	849.869	683405	1.54812e+06	0.002138	sp|P05546|HEP2_HUMAN	49	FALSE
20200615_serum_NGlycP_1hDIA_rep2.mzML	2864.73	2910.48	-45.7519	JLSMPLLPADFHK	JLSMPLLPADFHK	(N(N(H(H(N(H)))(H(N(H(A)))))))	A(1)H(5)N(4)	1	3	1132.82	3109430	2.48592e+07	0.000767625	sp|P05546|HEP2_HUMAN	49	FALSE
20200615_serum_NGlycP_1hDIA_rep3.mzML	2861.42	2901.35	-39.9328	JLSMPLLPADFHK	JLSMPLLPADFHK	(N(N(H(H(N(H)))(H(N(H(A)))))))	A(1)H(5)N(4)	1	3	1132.82	1985130	1.71837e+07	0.0030381	sp|P05546|HEP2_HUMAN	49	FALSE
20200615_serum_NGlycP_1hDIA_rep1.mzML	2865.06	2903.89	-38.8321	JLSMPLLPADFHK	JLSMPLLPADFHK	(N(N(H(H(N(H)))(H(N(H(A)))))))	A(1)H(5)N(4)	1	3	1132.82	2789840	2.19117e+07	0.00232612	sp|P05546|HEP2_HUMAN	49	FALSE
20200615_serum_NGlycP_1hDIA_rep2.mzML	3255.95	3225.72	30.2295	JLSMPLLPADFHK	JLSMPLLPADFHK	(N(N(H(H(N(H(A))))(H(N(H(A)))))))	A(2)H(5)N(4)	1	4	922.643	6061630	1.5734e+07	0.000381557	sp|P05546|HEP2_HUMAN	49	FALSE
20200615_serum_NGlycP_1hDIA_rep3.mzML	3250.66	3218.26	32.4018	JLSMPLLPADFHK	JLSMPLLPADFHK	(N(N(H(H(N(H(A))))(H(N(H(A)))))))	A(2)H(5)N(4)	1	4	922.643	7841320	3.63943e+07	0.000335208	sp|P05546|HEP2_HUMAN	49	FALSE
20200615_serum_NGlycP_1hDIA_rep1.mzML	3252.96	3224.4	28.556	JLSMPLLPADFHK	JLSMPLLPADFHK	(N(N(H(H(N(H(A))))(H(N(H(A)))))))	A(2)H(5)N(4)	1	4	922.643	6895380	2.12991e+07	0.000293139	sp|P05546|HEP2_HUMAN	49	FALSE
20200615_serum_NGlycP_1hDIA_rep2.mzML	3256.31	3238.23	18.076	JLSMPLLPADFHK	JLSMPLLPADFHK	(N(N(H(H(N(H(A))))(H(N(H(A)))))))	A(2)H(5)N(4)	1	3	1229.86	10303000	9.72465e+07	0.00238838	sp|P05546|HEP2_HUMAN	49	FALSE
20200615_serum_NGlycP_1hDIA_rep3.mzML	3251.03	3231.45	19.5848	JLSMPLLPADFHK	JLSMPLLPADFHK	(N(N(H(H(N(H(A))))(H(N(H(A)))))))	A(2)H(5)N(4)	1	3	1229.86	12472700	1.02083e+08	0.000389682	sp|P05546|HEP2_HUMAN	49	FALSE
20200615_serum_NGlycP_1hDIA_rep1.mzML	3253.01	3236.94	16.0738	JLSMPLLPADFHK	JLSMPLLPADFHK	(N(N(H(H(N(H(A))))(H(N(H(A)))))))	A(2)H(5)N(4)	1	3	1229.86	11712100	9.28086e+07	0.00065871	sp|P05546|HEP2_HUMAN	49	FALSE
20200615_serum_NGlycP_1hDIA_rep1.mzML	3363.22	3318.03	45.185	JLSMPLLPADFHK	JLSMPLLPADFHK	(N(N(H(N(H(A)))(H(N(H(A))))(H(N(H(A)))))))	A(3)H(6)N(5)	1	4	1086.7	349429	1.01905e+06	0.0026905	sp|P05546|HEP2_HUMAN	49	FALSE
20200615_serum_NGlycP_1hDIA_rep3.mzML	2721.85	2796.25	-74.4039	JLSMPLLPADFHK	JLSM[147]PLLPADFHK	(N(N(H(H(N(H(A))))(H(N(H(A)))))))	A(2)H(5)N(4)	1	3	1235.19	449609	3.61915e+06	0.00469426	sp|P05546|HEP2_HUMAN	49	FALSE
20200615_serum_NGlycP_1hDIA_rep2.mzML	819.964	827.207	-7.24315	JNSDISSTR	JNSDISSTR	(N(N(H(H)(H(N(H(A)))))))	A(1)H(4)N(3)	1	3	848.006	814306	2.73118e+06	0.0033191	sp|P01871|IGHM_HUMAN	46	FALSE
20200615_serum_NGlycP_1hDIA_rep3.mzML	820.951	828.714	-7.76273	JNSDISSTR	JNSDISSTR	(N(N(H(H)(H(N(H(A)))))))	A(1)H(4)N(3)	1	3	848.006	998878	2.93195e+06	0.00477775	sp|P01871|IGHM_HUMAN	46	FALSE
20200615_serum_NGlycP_1hDIA_rep3.mzML	822.037	828.911	-6.87428	JNSDISSTR	JNSDISSTR	(N(N(H(H)(H(N(H(A)))))))	A(1)H(4)N(3)	1	2	1271.51	880136	6.05247e+06	0.00257974	sp|P01871|IGHM_HUMAN	46	FALSE
20200615_serum_NGlycP_1hDIA_rep1.mzML	819.571	826.201	-6.63012	JNSDISSTR	JNSDISSTR	(N(N(H(H)(H(N(H(A)))))))	A(1)H(4)N(3)	1	2	1271.51	852421	5.66704e+06	0.0066394	sp|P01871|IGHM_HUMAN	46	FALSE
20200615_serum_NGlycP_1hDIA_rep2.mzML	805.143	837.288	-32.1449	JNSDISSTR	JNSDISSTR	(N(N(H(H)(X)(H(N(F)(H))))))	F(1)H(4)N(3)X(1)	1	3	843.675	960337	44225	0.00383618	sp|P01871|IGHM_HUMAN	46	TRUE
20200615_serum_NGlycP_1hDIA_rep3.mzML	820.933	838.928	-17.9951	JNSDISSTR	JNSDISSTR	(N(N(H(H)(X)(H(N(F)(H))))))	F(1)H(4)N(3)X(1)	1	3	843.675	989301	0	0.00242757	sp|P01871|IGHM_HUMAN	46	TRUE
20200615_serum_NGlycP_1hDIA_rep1.mzML	819.652	836.762	-17.1097	JNSDISSTR	JNSDISSTR	(N(N(H(H)(X)(H(N(F)(H))))))	F(1)H(4)N(3)X(1)	1	3	843.675	882451	0	0.00757592	sp|P01871|IGHM_HUMAN	46	TRUE
20200615_serum_NGlycP_1hDIA_rep3.mzML	807.885	838.928	-31.0431	JNSDISSTR	JNSDISSTR	(N(N(H(H)(X)(H(N(F)(H))))))	F(1)H(4)N(3)X(1)	1	2	1265.01	569544	95097.8	0.00121165	sp|P01871|IGHM_HUMAN	46	TRUE
20200615_serum_NGlycP_1hDIA_rep2.mzML	843.424	843.301	0.122638	JNSDISSTR	JNSDISSTR	(N(F)(N(H(H)(H(N(H(A)))))))	A(1)F(1)H(4)N(3)	1	3	896.693	3890020	1.51096e+07	0.00220414	sp|P01871|IGHM_HUMAN	46	FALSE
20200615_serum_NGlycP_1hDIA_rep3.mzML	842.113	844.498	-2.38465	JNSDISSTR	JNSDISSTR	(N(F)(N(H(H)(H(N(H(A)))))))	A(1)F(1)H(4)N(3)	1	3	896.693	4792190	1.54435e+07	0.000828073	sp|P01871|IGHM_HUMAN	46	FALSE
20200615_serum_NGlycP_1hDIA_rep1.mzML	842.211	842.769	-0.558007	JNSDISSTR	JNSDISSTR	(N(F)(N(H(H)(H(N(H(A)))))))	A(1)F(1)H(4)N(3)	1	3	896.693	4980130	1.75956e+07	0.00364645	sp|P01871|IGHM_HUMAN	46	FALSE
20200615_serum_NGlycP_1hDIA_rep3.mzML	844.304	847.302	-2.99839	JNSDISSTR	JNSDISSTR	(N(F)(N(H(H)(H(N(H(A)))))))	A(1)F(1)H(4)N(3)	1	2	1344.54	972731	1.49051e+07	0.00557769	sp|P01871|IGHM_HUMAN	46	FALSE
20200615_serum_NGlycP_1hDIA_rep1.mzML	842.666	845.715	-3.04881	JNSDISSTR	JNSDISSTR	(N(F)(N(H(H)(H(N(H(A)))))))	A(1)F(1)H(4)N(3)	1	2	1344.54	1530140	1.56295e+07	0.00081805	sp|P01871|IGHM_HUMAN	46	FALSE
20200615_serum_NGlycP_1hDIA_rep2.mzML	843.286	805.324	37.9616	JNSDISSTR	JNSDISSTR	(N(N(H(H(H))(H(N(H(A)))))))	A(1)H(5)N(3)	1	3	902.024	2894440	32808.4	0.00425099	sp|P01871|IGHM_HUMAN	46	FALSE
20200615_serum_NGlycP_1hDIA_rep1.mzML	810.625	804.331	6.29399	JNSDISSTR	JNSDISSTR	(N(N(H(H(H))(H(N(H(A)))))))	A(1)H(5)N(3)	1	3	902.024	1018450	6.11718e+06	0.00866926	sp|P01871|IGHM_HUMAN	46	FALSE
20200615_serum_NGlycP_1hDIA_rep3.mzML	844.304	816.823	27.4808	JNSDISSTR	JNSDISSTR	(N(N(H(H(H))(H(N(H(A)))))))	A(1)H(5)N(3)	1	2	1352.53	809644	43474.1	0.00523089	sp|P01871|IGHM_HUMAN	46	FALSE
20200615_serum_NGlycP_1hDIA_rep1.mzML	803.96	813.889	-9.92916	JNSDISSTR	JNSDISSTR	(N(N(H(H(H))(H(N(H(A)))))))	A(1)H(5)N(3)	1	2	1352.53	1108600	8.9557e+06	0.00113624	sp|P01871|IGHM_HUMAN	46	FALSE
20200615_serum_NGlycP_1hDIA_rep3.mzML	707.358	703.504	3.85357	JNSDISSTR	JNSDISSTR	(N(F)(N(H(H(N(H)))(H(N(H))))))	F(1)H(5)N(4)	1	3	921.371	1257830	6.00675e+06	0.00335918	sp|P01871|IGHM_HUMAN	46	FALSE
20200615_serum_NGlycP_1hDIA_rep2.mzML	842.833	803.417	39.4159	JNSDISSTR	JNSDISSTR	(N(F)(N(H(H)(X)(H(N)(N(H))))))	F(1)H(4)N(4)X(1)	1	3	911.368	998153	310393	0.00581126	sp|P01871|IGHM_HUMAN	46	TRUE
20200615_serum_NGlycP_1hDIA_rep3.mzML	841.848	804.247	37.6013	JNSDISSTR	JNSDISSTR	(N(F)(N(H(H)(X)(H(N)(N(H))))))	F(1)H(4)N(4)X(1)	1	3	911.368	907468	181320	0.00354153	sp|P01871|IGHM_HUMAN	46	TRUE
20200615_serum_NGlycP_1hDIA_rep3.mzML	718.294	837.146	-118.852	JNSDISSTR	JNSDISSTR	(N(F)(N(H(H(H))(H(N(H(A)))))))	A(1)F(1)H(5)N(3)	1	3	950.71	1782230	2.48e+06	0.00634931	sp|P01871|IGHM_HUMAN	46	FALSE
20200615_serum_NGlycP_1hDIA_rep2.mzML	832.128	820.713	11.4152	JNSDISSTR	JNSDISSTR	(N(F)(N(H(H(H))(H(N(H(A)))))))	A(1)F(1)H(5)N(3)	1	2	1425.56	996638	4.15905e+06	0.00257766	sp|P01871|IGHM_HUMAN	46	FALSE
20200615_serum_NGlycP_1hDIA_rep3.mzML	833.256	822.266	10.9902	JNSDISSTR	JNSDISSTR	(N(F)(N(H(H(H))(H(N(H(A)))))))	A(1)F(1)H(5)N(3)	1	2	1425.56	1133610	4.75487e+06	0.0015858	sp|P01871|IGHM_HUMAN	46	FALSE
20200615_serum_NGlycP_1hDIA_rep1.mzML	832.573	819.487	13.0861	JNSDISSTR	JNSDISSTR	(N(F)(N(H(H(H))(H(N(H(A)))))))	A(1)F(1)H(5)N(3)	1	2	1425.56	1176540	3.02269e+06	0.00758172	sp|P01871|IGHM_HUMAN	46	FALSE
20200615_serum_NGlycP_1hDIA_rep2.mzML	828.082	829.308	-1.22603	JNSDISSTR	JNSDISSTR	(N(N(H(H(N(H)))(H(N(H(A)))))))	A(1)H(5)N(4)	1	3	969.717	6282390	3.22153e+07	0.00164544	sp|P01871|IGHM_HUMAN	46	FALSE
20200615_serum_NGlycP_1hDIA_rep3.mzML	830.463	830.801	-0.338037	JNSDISSTR	JNSDISSTR	(N(N(H(H(N(H)))(H(N(H(A)))))))	A(1)H(5)N(4)	1	3	969.717	5299290	2.65487e+07	0.0020824	sp|P01871|IGHM_HUMAN	46	FALSE
20200615_serum_NGlycP_1hDIA_rep1.mzML	827.244	828.11	-0.865627	JNSDISSTR	JNSDISSTR	(N(N(H(H(N(H)))(H(N(H(A)))))))	A(1)H(5)N(4)	1	3	969.717	5562830	3.81248e+07	0.0018239	sp|P01871|IGHM_HUMAN	46	FALSE
20200615_serum_NGlycP_1hDIA_rep2.mzML	823.202	830.986	-7.78411	JNSDISSTR	JNSDISSTR	(N(N(H(H(N(H)))(H(N(H(A)))))))	A(1)H(5)N(4)	1	2	1454.07	699482	9.14864e+06	0.00332659	sp|P01871|IGHM_HUMAN	46	FALSE
20200615_serum_NGlycP_1hDIA_rep1.mzML	834.124	829.789	4.33474	JNSDISSTR	JNSDISSTR	(N(N(H(H(N(H)))(H(N(H(A)))))))	A(1)H(5)N(4)	1	2	1454.07	729759	9.1436e+06	0.00475221	sp|P01871|IGHM_HUMAN	46	FALSE
20200615_serum_NGlycP_1hDIA_rep2.mzML	797.318	794.635	2.6831	JNSDISSTR	JNSDISSTR	(N(N(H(H)(H(H)(H(N(H(A))))))))	A(1)H(6)N(3)	1	3	956.042	4295690	1.7628e+07	0.00162802	sp|P01871|IGHM_HUMAN	46	FALSE
20200615_serum_NGlycP_1hDIA_rep3.mzML	794.662	794.439	0.222744	JNSDISSTR	JNSDISSTR	(N(N(H(H)(H(H)(H(N(H(A))))))))	A(1)H(6)N(3)	1	3	956.042	5618230	2.51506e+07	0.000707491	sp|P01871|IGHM_HUMAN	46	FALSE
20200615_serum_NGlycP_1hDIA_rep1.mzML	796.828	794.337	2.49124	JNSDISSTR	JNSDISSTR	(N(N(H(H)(H(H)(H(N(H(A))))))))	A(1)H(6)N(3)	1	3	956.042	4364470	2.05181e+07	0.00167267	sp|P01871|IGHM_HUMAN	46	FALSE
20200615_serum_NGlycP_1hDIA_rep2.mzML	797.695	795.259	2.43578	JNSDISSTR	JNSDISSTR	(N(N(H(H)(H(H)(H(N(H(A))))))))	A(1)H(6)N(3)	1	2	1433.56	947886	7.30772e+06	0.00460506	sp|P01871|IGHM_HUMAN	46	FALSE
20200615_serum_NGlycP_1hDIA_rep2.mzML	797.318	804.79	-7.47151	JNSDISSTR	JNSDISSTR	(N(N(H(X)(H(N(F)(H))(N(F)(H))))))	F(2)H(4)N(4)X(1)	1	3	960.054	3735550	0	0.000806077	sp|P01871|IGHM_HUMAN	46	TRUE
20200615_serum_NGlycP_1hDIA_rep3.mzML	794.641	805.764	-11.1234	JNSDISSTR	JNSDISSTR	(N(N(H(X)(H(N(F)(H))(N(F)(H))))))	F(2)H(4)N(4)X(1)	1	3	960.054	4758590	26986	0.00145662	sp|P01871|IGHM_HUMAN	46	TRUE
20200615_serum_NGlycP_1hDIA_rep1.mzML	827.182	803.825	23.3573	JNSDISSTR	JNSDISSTR	(N(N(H(X)(H(N(F)(H))(N(F)(H))))))	F(2)H(4)N(4)X(1)	1	3	960.054	3822470	0	0.00153542	sp|P01871|IGHM_HUMAN	46	TRUE
20200615_serum_NGlycP_1hDIA_rep2.mzML	797.278	828.534	-31.2557	JNSDISSTR	JNSDISSTR	(N(N(H(H)(X)(H(N)(N(H(A)))))))	A(1)H(4)N(4)X(1)	1	3	959.714	1173110	179938	0.00228251	sp|P01871|IGHM_HUMAN	46	TRUE
20200615_serum_NGlycP_1hDIA_rep3.mzML	830.721	830.031	0.689983	JNSDISSTR	JNSDISSTR	(N(N(H(H)(X)(H(N)(N(H(A)))))))	A(1)H(4)N(4)X(1)	1	3	959.714	1011150	754715	0.00598656	sp|P01871|IGHM_HUMAN	46	TRUE
20200615_serum_NGlycP_1hDIA_rep1.mzML	828.449	827.332	1.11688	JNSDISSTR	JNSDISSTR	(N(N(H(H)(X)(H(N)(N(H(A)))))))	A(1)H(4)N(4)X(1)	1	3	959.714	1073040	719697	0.00363833	sp|P01871|IGHM_HUMAN	46	TRUE
20200615_serum_NGlycP_1hDIA_rep2.mzML	746.264	723.105	23.1592	JNSDISSTR	JNSDISSTR	(N(F)(N(H(N)(H(N(H)))(H(N(H))))))	F(1)H(5)N(5)	1	3	989.065	1047980	6.13376e+06	0.00427379	sp|P01871|IGHM_HUMAN	46	FALSE
20200615_serum_NGlycP_1hDIA_rep3.mzML	738.963	718.885	20.0777	JNSDISSTR	JNSDISSTR	(N(F)(N(H(N)(H(N(H)))(H(N(H))))))	F(1)H(5)N(5)	1	3	989.065	723440	5.82873e+06	0.00762248	sp|P01871|IGHM_HUMAN	46	FALSE
20200615_serum_NGlycP_1hDIA_rep2.mzML	845.602	831.769	13.8333	JNSDISSTR	JNSDISSTR	(N(F)(N(H(H(N(H)))(H(N(H(A)))))))	A(1)F(1)H(5)N(4)	1	3	1018.4	19137700	172761741	0.00129219	sp|P01871|IGHM_HUMAN	46	FALSE
20200615_serum_NGlycP_1hDIA_rep3.mzML	844.681	833.255	11.4261	JNSDISSTR	JNSDISSTR	(N(F)(N(H(H(N(H)))(H(N(H(A)))))))	A(1)F(1)H(5)N(4)	1	3	1018.4	16948200	162489820	0.00130544	sp|P01871|IGHM_HUMAN	46	FALSE
20200615_serum_NGlycP_1hDIA_rep1.mzML	844.84	830.599	14.2412	JNSDISSTR	JNSDISSTR	(N(F)(N(H(H(N(H)))(H(N(H(A)))))))	A(1)F(1)H(5)N(4)	1	3	1018.4	17765700	1.74505e+08	0.00131756	sp|P01871|IGHM_HUMAN	46	FALSE
20200615_serum_NGlycP_1hDIA_rep2.mzML	844.513	848.081	-3.56806	JNSDISSTR	JNSDISSTR	(N(F)(N(H(H(N(H)))(H(N(H(A)))))))	A(1)F(1)H(5)N(4)	1	2	1527.1	2023700	3.57867e+07	0.00190367	sp|P01871|IGHM_HUMAN	46	FALSE
20200615_serum_NGlycP_1hDIA_rep3.mzML	843.807	849.046	-5.23938	JNSDISSTR	JNSDISSTR	(N(F)(N(H(H(N(H)))(H(N(H(A)))))))	A(1)F(1)H(5)N(4)	1	2	1527.1	1822060	2.75686e+07	0.00119576	sp|P01871|IGHM_HUMAN	46	FALSE
20200615_serum_NGlycP_1hDIA_rep1.mzML	844.245	847.518	-3.27297	JNSDISSTR	JNSDISSTR	(N(F)(N(H(H(N(H)))(H(N(H(A)))))))	A(1)F(1)H(5)N(4)	1	2	1527.1	1798550	2.69416e+07	0.00337945	sp|P01871|IGHM_HUMAN	46	FALSE
20200615_serum_NGlycP_1hDIA_rep2.mzML	845.602	838.844	6.75834	JNSDISSTR	JNSDISSTR	(N(F)(N(H(H)(X))))	F(1)H(2)N(2)X(1)	1	2	1001.42	9035130	169094	0.00163069	sp|P01871|IGHM_HUMAN	46	TRUE
20200615_serum_NGlycP_1hDIA_rep3.mzML	844.632	840.401	4.23102	JNSDISSTR	JNSDISSTR	(N(F)(N(H(H)(X))))	F(1)H(2)N(2)X(1)	1	2	1001.42	8392350	203716	0.0036627	sp|P01871|IGHM_HUMAN	46	TRUE
20200615_serum_NGlycP_1hDIA_rep1.mzML	844.839	838.368	6.47118	JNSDISSTR	JNSDISSTR	(N(F)(N(H(H)(X))))	F(1)H(2)N(2)X(1)	1	2	1001.42	8860880	110256	0.00606011	sp|P01871|IGHM_HUMAN	46	TRUE
20200615_serum_NGlycP_1hDIA_rep2.mzML	845.602	801.656	43.9458	JNSDISSTR	JNSDISSTR	(N(N(H(H)(X)(H(N(F)(H))(N(F)(H))))))	F(2)H(5)N(4)X(1)	1	3	1014.07	9540410	181068	0.00194104	sp|P01871|IGHM_HUMAN	46	TRUE
20200615_serum_NGlycP_1hDIA_rep3.mzML	844.632	802.289	42.3431	JNSDISSTR	JNSDISSTR	(N(N(H(H)(X)(H(N(F)(H))(N(F)(H))))))	F(2)H(5)N(4)X(1)	1	3	1014.07	8920870	103074	0.00672699	sp|P01871|IGHM_HUMAN	46	TRUE
20200615_serum_NGlycP_1hDIA_rep1.mzML	844.839	800.827	44.0119	JNSDISSTR	JNSDISSTR	(N(N(H(H)(X)(H(N(F)(H))(N(F)(H))))))	F(2)H(5)N(4)X(1)	1	3	1014.07	9777150	263174	0.00406673	sp|P01871|IGHM_HUMAN	46	TRUE
20200615_serum_NGlycP_1hDIA_rep2.mzML	847.204	830.643	16.5612	JNSDISSTR	JNSDISSTR	(N(N(H(N)(H(N(H)))(H(N(H(A)))))))	A(1)H(5)N(5)	1	3	1037.41	9556530	4.69446e+07	0.00080407	sp|P01871|IGHM_HUMAN	46	FALSE
20200615_serum_NGlycP_1hDIA_rep3.mzML	845.64	832.125	13.5147	JNSDISSTR	JNSDISSTR	(N(N(H(N)(H(N(H)))(H(N(H(A)))))))	A(1)H(5)N(5)	1	3	1037.41	9236370	4.36732e+07	0.00109336	sp|P01871|IGHM_HUMAN	46	FALSE
20200615_serum_NGlycP_1hDIA_rep1.mzML	846.484	829.446	17.038	JNSDISSTR	JNSDISSTR	(N(N(H(N)(H(N(H)))(H(N(H(A)))))))	A(1)H(5)N(5)	1	3	1037.41	9829970	4.40289e+07	0.00155596	sp|P01871|IGHM_HUMAN	46	FALSE
20200615_serum_NGlycP_1hDIA_rep2.mzML	847.204	848.108	-0.904421	JNSDISSTR	JNSDISSTR	(N(N(H(H(N(H)(F)))(H(N(H))(N(H))))))	F(1)H(6)N(5)	1	3	1043.09	10286200	4.54601e+06	0.000790264	sp|P01871|IGHM_HUMAN	46	FALSE
20200615_serum_NGlycP_1hDIA_rep3.mzML	845.658	849.074	-3.4158	JNSDISSTR	JNSDISSTR	(N(N(H(H(N(H)(F)))(H(N(H))(N(H))))))	F(1)H(6)N(5)	1	3	1043.09	9815720	4.31454e+06	0.0015689	sp|P01871|IGHM_HUMAN	46	FALSE
20200615_serum_NGlycP_1hDIA_rep1.mzML	846.484	847.545	-1.06148	JNSDISSTR	JNSDISSTR	(N(N(H(H(N(H)(F)))(H(N(H))(N(H))))))	F(1)H(6)N(5)	1	3	1043.09	10543400	4.6931e+06	0.00315835	sp|P01871|IGHM_HUMAN	46	FALSE
20200615_serum_NGlycP_1hDIA_rep2.mzML	847.204	843.822	3.38247	JNSDISSTR	JNSDISSTR	(N(F)(N(H(H(N(H)))(H(N(H(H)(F)))))))	F(2)H(6)N(4)	1	3	1024.08	10783100	6.44605e+06	0.000677984	sp|P01871|IGHM_HUMAN	46	FALSE
20200615_serum_NGlycP_1hDIA_rep3.mzML	845.658	844.977	0.681254	JNSDISSTR	JNSDISSTR	(N(F)(N(H(H(N(H)))(H(N(H(H)(F)))))))	F(2)H(6)N(4)	1	3	1024.08	10119700	5.69243e+06	0.00122642	sp|P01871|IGHM_HUMAN	46	FALSE
20200615_serum_NGlycP_1hDIA_rep1.mzML	846.484	843.276	3.20837	JNSDISSTR	JNSDISSTR	(N(F)(N(H(H(N(H)))(H(N(H(H)(F)))))))	F(2)H(6)N(4)	1	3	1024.08	10788000	6.82433e+06	0.0033693	sp|P01871|IGHM_HUMAN	46	FALSE
20200615_serum_NGlycP_1hDIA_rep2.mzML	864.631	858.635	5.99576	JNSDISSTR	JNSDISSTR	(N(F)(N(H(N)(H(N(H)))(H(N(H(A)))))))	A(1)F(1)H(5)N(5)	1	3	1086.1	12833000	8.18633e+07	0.000481599	sp|P01871|IGHM_HUMAN	46	FALSE
20200615_serum_NGlycP_1hDIA_rep3.mzML	868.153	860.095	8.05757	JNSDISSTR	JNSDISSTR	(N(F)(N(H(N)(H(N(H)))(H(N(H(A)))))))	A(1)F(1)H(5)N(5)	1	3	1086.1	15879700	6.64891e+07	0.000715821	sp|P01871|IGHM_HUMAN	46	FALSE
20200615_serum_NGlycP_1hDIA_rep1.mzML	868.437	858.684	9.75289	JNSDISSTR	JNSDISSTR	(N(F)(N(H(N)(H(N(H)))(H(N(H(A)))))))	A(1)F(1)H(5)N(5)	1	3	1086.1	13693200	1.04607e+08	0.0016094	sp|P01871|IGHM_HUMAN	46	FALSE
20200615_serum_NGlycP_1hDIA_rep2.mzML	864.01	868.1	-4.08997	JNSDISSTR	JNSDISSTR	(N(F)(N(H(N)(H(N(H)))(H(N(H(A)))))))	A(1)F(1)H(5)N(5)	1	2	1628.64	919149	5.09547e+06	0.000328939	sp|P01871|IGHM_HUMAN	46	FALSE
20200615_serum_NGlycP_1hDIA_rep1.mzML	867.699	868.809	-1.11036	JNSDISSTR	JNSDISSTR	(N(F)(N(H(N)(H(N(H)))(H(N(H(A)))))))	A(1)F(1)H(5)N(5)	1	2	1628.64	888069	6.18033e+06	0.00255689	sp|P01871|IGHM_HUMAN	46	FALSE
20200615_serum_NGlycP_1hDIA_rep2.mzML	864.631	839.026	25.6046	JNSDISSTR	JNSDISSTR	(N(F)(N(H(H)(H)(X))))	F(1)H(3)N(2)X(1)	1	2	1082.44	10184000	339427	0.00107508	sp|P01871|IGHM_HUMAN	46	TRUE
20200615_serum_NGlycP_1hDIA_rep3.mzML	868.153	840.572	27.5813	JNSDISSTR	JNSDISSTR	(N(F)(N(H(H)(H)(X))))	F(1)H(3)N(2)X(1)	1	2	1082.44	12562900	0	0.00163336	sp|P01871|IGHM_HUMAN	46	TRUE
20200615_serum_NGlycP_1hDIA_rep1.mzML	868.566	838.554	30.0119	JNSDISSTR	JNSDISSTR	(N(F)(N(H(H)(H)(X))))	F(1)H(3)N(2)X(1)	1	2	1082.44	10644200	262990	0.00262755	sp|P01871|IGHM_HUMAN	46	TRUE
20200615_serum_NGlycP_1hDIA_rep2.mzML	864.631	839.026	25.6046	JNSDISSTR	JNSDISSTR	(N(F)(N(H(X)(H(H)))))	F(1)H(3)N(2)X(1)	1	2	1082.44	11907300	339427	0.00124247	sp|P01871|IGHM_HUMAN	46	TRUE
20200615_serum_NGlycP_1hDIA_rep3.mzML	868.153	840.572	27.5813	JNSDISSTR	JNSDISSTR	(N(F)(N(H(X)(H(H)))))	F(1)H(3)N(2)X(1)	1	2	1082.44	14667800	0	0.00136872	sp|P01871|IGHM_HUMAN	46	TRUE
20200615_serum_NGlycP_1hDIA_rep1.mzML	868.566	838.554	30.0119	JNSDISSTR	JNSDISSTR	(N(F)(N(H(X)(H(H)))))	F(1)H(3)N(2)X(1)	1	2	1082.44	12344000	262990	0.0034597	sp|P01871|IGHM_HUMAN	46	TRUE
20200615_serum_NGlycP_1hDIA_rep2.mzML	864.881	867.547	-2.66637	JNSDISSTR	JNSDISSTR	(N(F)(N(H(N)(H(N(H(H))))(H(N(H(H)))))))	F(1)H(7)N(5)	1	3	1097.1	4035800	519646	0.00363291	sp|P01871|IGHM_HUMAN	46	FALSE
20200615_serum_NGlycP_1hDIA_rep3.mzML	868.299	869.635	-1.3359	JNSDISSTR	JNSDISSTR	(N(F)(N(H(N)(H(N(H(H))))(H(N(H(H)))))))	F(1)H(7)N(5)	1	3	1097.1	4270500	412128	0.00392072	sp|P01871|IGHM_HUMAN	46	FALSE
20200615_serum_NGlycP_1hDIA_rep1.mzML	868.376	868.228	0.147763	JNSDISSTR	JNSDISSTR	(N(F)(N(H(N)(H(N(H(H))))(H(N(H(H)))))))	F(1)H(7)N(5)	1	3	1097.1	4122700	892355	0.00498776	sp|P01871|IGHM_HUMAN	46	FALSE
20200615_serum_NGlycP_1hDIA_rep2.mzML	671.614	666.423	5.19087	JNSDISSTR	JNSDISSTR	(N(N(H(H(H))(H(H)))))	H(5)N(2)	1	2	1105.45	4583940	1.8047e+07	0.00243941	sp|P01871|IGHM_HUMAN	46	FALSE
20200615_serum_NGlycP_1hDIA_rep3.mzML	668.645	664.363	4.28161	JNSDISSTR	JNSDISSTR	(N(N(H(H(H))(H(H)))))	H(5)N(2)	1	2	1105.45	3851760	7.95375e+06	0.00476314	sp|P01871|IGHM_HUMAN	46	FALSE
20200615_serum_NGlycP_1hDIA_rep1.mzML	672.27	669.023	3.24692	JNSDISSTR	JNSDISSTR	(N(N(H(H(H))(H(H)))))	H(5)N(2)	1	2	1105.45	5014380	2.14489e+07	0.00361402	sp|P01871|IGHM_HUMAN	46	FALSE
20200615_serum_NGlycP_1hDIA_rep3.mzML	869.196	799.09	70.1058	JNSDISSTR	JNSDISSTR	(N(F)(N(H(H(H))(H)(X))))	F(1)H(4)N(2)X(1)	1	2	1163.47	1057480	2.19181e+06	0.00299178	sp|P01871|IGHM_HUMAN	46	TRUE
20200615_serum_NGlycP_1hDIA_rep2.mzML	673.157	667.327	5.8299	JNSDISSTR	JNSDISSTR	(N(N(H(H(H))(H(H)(H)))))	H(6)N(2)	1	2	1186.47	2891770	1.28185e+07	0.0033441	sp|P01871|IGHM_HUMAN	46	FALSE
20200615_serum_NGlycP_1hDIA_rep1.mzML	675.058	669.925	5.13311	JNSDISSTR	JNSDISSTR	(N(N(H(H(H))(H(H)(H)))))	H(6)N(2)	1	2	1186.47	3181380	8.63007e+06	0.00444837	sp|P01871|IGHM_HUMAN	46	FALSE
20200615_serum_NGlycP_1hDIA_rep3.mzML	807.885	838.928	-31.0431	JNSDISSTR	JNSDISSTR	(N(F)(N(H(H)(X)(H(N(H))))))	F(1)H(4)N(3)X(1)	1	2	1265.01	647659	95097.8	0.0088753	sp|P01871|IGHM_HUMAN	46	TRUE
20200615_serum_NGlycP_1hDIA_rep2.mzML	2351.62	2351	0.624094	JTTCQDLQIEVTVK	JTTC[160]QDLQIEVTVK	(N(N(H(H(N(H)))(H(N(H(A)))))))	A(1)H(5)N(4)	1	3	1188.17	577947	2.5447e+07	0.00488146	sp|P0C0L4|CO4A_HUMAN/sp|P0C0L5|CO4B_HUMAN	1391/1391	FALSE
20200615_serum_NGlycP_1hDIA_rep3.mzML	2349.55	2351.18	-1.62942	JTTCQDLQIEVTVK	JTTC[160]QDLQIEVTVK	(N(N(H(H(N(H)))(H(N(H(A)))))))	A(1)H(5)N(4)	1	3	1188.17	482917	2.39649e+07	0.00167818	sp|P0C0L4|CO4A_HUMAN/sp|P0C0L5|CO4B_HUMAN	1391/1391	FALSE
20200615_serum_NGlycP_1hDIA_rep1.mzML	2350.78	2350.7	0.0801836	JTTCQDLQIEVTVK	JTTC[160]QDLQIEVTVK	(N(N(H(H(N(H)))(H(N(H(A)))))))	A(1)H(5)N(4)	1	3	1188.17	579104	2.36763e+07	0.00265887	sp|P0C0L4|CO4A_HUMAN/sp|P0C0L5|CO4B_HUMAN	1391/1391	FALSE
20200615_serum_NGlycP_1hDIA_rep2.mzML	2349.11	2348.25	0.863111	JTTCQDLQIEVTVK	JTTC[160]QDLQIEVTVK	(N(N(H(H(H))(H(N(H))(N(H)(F))))))	F(1)H(6)N(4)	1	3	1193.85	985050	1.65451e+06	0.00432656	sp|P0C0L4|CO4A_HUMAN/sp|P0C0L5|CO4B_HUMAN	1391/1391	FALSE
20200615_serum_NGlycP_1hDIA_rep1.mzML	2348.29	2347.77	0.517881	JTTCQDLQIEVTVK	JTTC[160]QDLQIEVTVK	(N(N(H(H(H))(H(N(H))(N(H)(F))))))	F(1)H(6)N(4)	1	3	1193.85	881656	1.13518e+06	0.00951739	sp|P0C0L4|CO4A_HUMAN/sp|P0C0L5|CO4B_HUMAN	1391/1391	FALSE
20200615_serum_NGlycP_1hDIA_rep2.mzML	2766.91	2843.05	-76.1427	JTTCQDLQIEVTVK	JTTC[160]QDLQIEVTVK	(N(N(H(H(N(H(H))))(H(N(F)(H(A)))))))	A(1)F(1)H(6)N(4)	1	3	1290.88	246607	1.31102e+06	0.000864426	sp|P0C0L4|CO4A_HUMAN/sp|P0C0L5|CO4B_HUMAN	1391/1391	FALSE
20200615_serum_NGlycP_1hDIA_rep2.mzML	1059.78	1077.95	-18.1681	JVTAEQAR	JVTAEQAR	(N(N(H(H(N(H(A))))(H(N(H(A)))))))	A(2)H(5)N(4)	1	3	1031.75	14054300	1.49578e+08	0.000964347	sp|P00748|FA12_HUMAN	249	FALSE
20200615_serum_NGlycP_1hDIA_rep3.mzML	1059.73	1077.23	-17.5049	JVTAEQAR	JVTAEQAR	(N(N(H(H(N(H(A))))(H(N(H(A)))))))	A(2)H(5)N(4)	1	3	1031.75	12856700	9.41966e+07	0.00102193	sp|P00748|FA12_HUMAN	249	FALSE
20200615_serum_NGlycP_1hDIA_rep1.mzML	1050.46	1068.34	-17.8786	JVTAEQAR	JVTAEQAR	(N(N(H(H(N(H(A))))(H(N(H(A)))))))	A(2)H(5)N(4)	1	3	1031.75	13015300	1.79121e+08	0.00123102	sp|P00748|FA12_HUMAN	249	FALSE
20200615_serum_NGlycP_1hDIA_rep2.mzML	1058.43	1078.53	-20.0995	JVTAEQAR	JVTAEQAR	(N(N(H(H(N(H(A))))(H(N(H(A)))))))	A(2)H(5)N(4)	1	2	1547.12	1380840	1.65534e+07	0.00099358	sp|P00748|FA12_HUMAN	249	FALSE
20200615_serum_NGlycP_1hDIA_rep1.mzML	1050.01	1068.91	-18.8954	JVTAEQAR	JVTAEQAR	(N(N(H(H(N(H(A))))(H(N(H(A)))))))	A(2)H(5)N(4)	1	2	1547.12	1971580	2.05843e+07	0.00096121	sp|P00748|FA12_HUMAN	249	FALSE
20200615_serum_NGlycP_1hDIA_rep3.mzML	2170.02	2177.98	-7.95838	JVTFWGR	JVTFWGR	(N(F)(N(H(H(N(H)))(H(N(H(A)))))))	A(1)F(1)H(5)N(4)	1	3	980.4	1944420	2.03111e+07	0.00915519	sp|P27918|PROP_HUMAN	428	FALSE
20200615_serum_NGlycP_1hDIA_rep1.mzML	2165.93	2174.54	-8.61401	JVTFWGR	JVTFWGR	(N(F)(N(H(H(N(H)))(H(N(H(A)))))))	A(1)F(1)H(5)N(4)	1	3	980.4	1594720	1.53204e+07	0.00590071	sp|P27918|PROP_HUMAN	428	FALSE
20200615_serum_NGlycP_1hDIA_rep3.mzML	1982.02	2002.21	-20.1945	JWSLPNR	JWSLPNR	(N(F)(N(H(H(N(H)))(H(N(H(A)))))))	A(1)F(1)H(5)N(4)	1	3	982.735	934873	6.69238e+06	0.00735361	sp|P55058|PLTP_HUMAN	245	FALSE
20200615_serum_NGlycP_1hDIA_rep2.mzML	1395.88	1456.03	-60.1543	JYTLTGR	JYTLTGR	(N(F)(N(H(H(N(H)))(H(N(H(A)))))))	A(1)F(1)H(5)N(4)	1	3	962.059	939251	8.9172e+06	0.00369831	sp|P10643|CO7_HUMAN	754	FALSE
20200615_serum_NGlycP_1hDIA_rep2.mzML	1857.96	1862.07	-4.10976	JYTLTGR	JYTLTGR	(N(F)(N(H(H(N(H(A))))(H(N(H(A)))))))	A(2)F(1)H(5)N(4)	1	3	1059.09	7586470	1.51913e+07	0.00652802	sp|P10643|CO7_HUMAN	754	FALSE
20200615_serum_NGlycP_1hDIA_rep3.mzML	816.06	816.386	-0.325872	KEYEDAEJTSTQSKVMNK	KEYEDAEJTSTQSKVMNK	(N(N(H(H)(H))))	H(3)N(2)	8	4	749.325	1949890	3.38084e+07	0.00601404	sp|Q5VSY0|GKAP1_HUMAN	153	FALSE
20200615_serum_NGlycP_1hDIA_rep2.mzML	818.591	807.117	11.4738	KKEDALJETR	KKEDALJETR	(N(N(H(H(N(H(A))))(H(N(H(A)))))))	A(2)H(5)N(4)	7	4	852.857	1586770	4.40371e+06	0.00988796	sp|P10909|CLUS_HUMAN	86	FALSE
20200615_serum_NGlycP_1hDIA_rep3.mzML	821.67	808.348	13.322	KKEDALJETR	KKEDALJETR	(N(N(H(H(N(H(A))))(H(N(H(A)))))))	A(2)H(5)N(4)	7	4	852.857	1634990	6.00294e+06	0.000834133	sp|P10909|CLUS_HUMAN	86	FALSE
20200615_serum_NGlycP_1hDIA_rep1.mzML	818.376	806.036	12.3403	KKEDALJETR	KKEDALJETR	(N(N(H(H(N(H(A))))(H(N(H(A)))))))	A(2)H(5)N(4)	7	4	852.857	1694360	4.86826e+06	0.00296196	sp|P10909|CLUS_HUMAN	86	FALSE
20200615_serum_NGlycP_1hDIA_rep2.mzML	818.821	821.993	-3.17178	KKEDALJETR	KKEDALJETR	(N(N(H(H(N(H(A))))(H(N(H(A)))))))	A(2)H(5)N(4)	7	3	1136.81	9281960	55800638	0.00167679	sp|P10909|CLUS_HUMAN	86	FALSE
20200615_serum_NGlycP_1hDIA_rep3.mzML	823.952	823.536	0.416193	KKEDALJETR	KKEDALJETR	(N(N(H(H(N(H(A))))(H(N(H(A)))))))	A(2)H(5)N(4)	7	3	1136.81	10256200	6.25875e+07	0.00458395	sp|P10909|CLUS_HUMAN	86	FALSE
20200615_serum_NGlycP_1hDIA_rep1.mzML	818.246	820.771	-2.52458	KKEDALJETR	KKEDALJETR	(N(N(H(H(N(H(A))))(H(N(H(A)))))))	A(2)H(5)N(4)	7	3	1136.81	9077360	7.24563e+07	0.00104522	sp|P10909|CLUS_HUMAN	86	FALSE
20200615_serum_NGlycP_1hDIA_rep2.mzML	1003.88	1033.87	-29.9935	KKEDALJETR	KKEDALJETR	(N(N(H(H(N(H(A))))(H(N(H(A)))(N(H(A)))))))	A(3)H(6)N(5)	7	4	1016.91	3358800	2.44313e+07	0.000410045	sp|P10909|CLUS_HUMAN	86	FALSE
20200615_serum_NGlycP_1hDIA_rep3.mzML	1000.65	1034.1	-33.4511	KKEDALJETR	KKEDALJETR	(N(N(H(H(N(H(A))))(H(N(H(A)))(N(H(A)))))))	A(3)H(6)N(5)	7	4	1016.91	2985510	2.50519e+07	0.000332129	sp|P10909|CLUS_HUMAN	86	FALSE
20200615_serum_NGlycP_1hDIA_rep1.mzML	1001.45	1026.44	-24.9887	KKEDALJETR	KKEDALJETR	(N(N(H(H(N(H(A))))(H(N(H(A)))(N(H(A)))))))	A(3)H(6)N(5)	7	4	1016.91	3653600	2.42775e+07	0.0003932	sp|P10909|CLUS_HUMAN	86	FALSE
20200615_serum_NGlycP_1hDIA_rep2.mzML	994.289	1030.92	-36.6359	KKEDALJETR	KKEDALJETR	(N(N(H(H(N(H(A))))(H(N(H(A)))(N(H(A)))))))	A(3)H(6)N(5)	7	3	1355.55	22963100	1.57122e+08	0.00118557	sp|P10909|CLUS_HUMAN	86	FALSE
20200615_serum_NGlycP_1hDIA_rep3.mzML	999.513	1031.27	-31.7561	KKEDALJETR	KKEDALJETR	(N(N(H(H(N(H(A))))(H(N(H(A)))(N(H(A)))))))	A(3)H(6)N(5)	7	3	1355.55	21085000	156234984	0.0013774	sp|P10909|CLUS_HUMAN	86	FALSE
20200615_serum_NGlycP_1hDIA_rep1.mzML	992.329	1023.71	-31.381	KKEDALJETR	KKEDALJETR	(N(N(H(H(N(H(A))))(H(N(H(A)))(N(H(A)))))))	A(3)H(6)N(5)	7	3	1355.55	21300800	1.64529e+08	0.00112124	sp|P10909|CLUS_HUMAN	86	FALSE
20200615_serum_NGlycP_1hDIA_rep2.mzML	847.016	829.078	17.9378	KKEDALJETR	KKEDALJETR	(N(N(H(H(N(H(A))))(H(N(H))(N(H(A)))))))	A(2)H(6)N(5)	7	3	1258.52	891035	8.31387e+06	0.00112767	sp|P10909|CLUS_HUMAN	86	FALSE
20200615_serum_NGlycP_1hDIA_rep3.mzML	827.097	830.573	-3.47586	KKEDALJETR	KKEDALJETR	(N(N(H(H(N(H(A))))(H(N(H))(N(H(A)))))))	A(2)H(6)N(5)	7	3	1258.52	1645710	1.08012e+07	0.00826485	sp|P10909|CLUS_HUMAN	86	FALSE
20200615_serum_NGlycP_1hDIA_rep1.mzML	825.511	827.879	-2.36831	KKEDALJETR	KKEDALJETR	(N(N(H(H(N(H(A))))(H(N(H))(N(H(A)))))))	A(2)H(6)N(5)	7	3	1258.52	1509650	11451985	0.0086761	sp|P10909|CLUS_HUMAN	86	FALSE
20200615_serum_NGlycP_1hDIA_rep2.mzML	986.2	1016.49	-30.2922	KKEDALJETR	KKEDALJETR	(N(N(H(H(N(F)(H(A))))(H(N(H(A)))(N(H(A)))))))	A(3)F(1)H(6)N(5)	7	3	1404.24	5415470	6.53768e+07	0.00189621	sp|P10909|CLUS_HUMAN	86	FALSE
20200615_serum_NGlycP_1hDIA_rep3.mzML	991.14	1017.53	-26.3876	KKEDALJETR	KKEDALJETR	(N(N(H(H(N(F)(H(A))))(H(N(H(A)))(N(H(A)))))))	A(3)F(1)H(6)N(5)	7	3	1404.24	4537610	7.71419e+07	0.000845228	sp|P10909|CLUS_HUMAN	86	FALSE
20200615_serum_NGlycP_1hDIA_rep1.mzML	984.946	1010.78	-25.8305	KKEDALJETR	KKEDALJETR	(N(N(H(H(N(F)(H(A))))(H(N(H(A)))(N(H(A)))))))	A(3)F(1)H(6)N(5)	7	3	1404.24	3829240	6.12207e+07	0.0046548	sp|P10909|CLUS_HUMAN	86	FALSE
20200615_serum_NGlycP_1hDIA_rep2.mzML	1620.99	1565.54	55.4484	KLHINHNJLTESVGPLPK	KLHINHNJLTESVGPLPK	(N(F)(N(H(H(N(H)))(H(N(H(A)))))))	A(1)F(1)H(5)N(4)	8	4	1018.47	1081350	6.86204e+06	0.000684939	sp|P51884|LUM_HUMAN	127	FALSE
20200615_serum_NGlycP_1hDIA_rep3.mzML	1617.88	1564.24	53.6358	KLHINHNJLTESVGPLPK	KLHINHNJLTESVGPLPK	(N(F)(N(H(H(N(H)))(H(N(H(A)))))))	A(1)F(1)H(5)N(4)	8	4	1018.47	1056050	7934720	0.000432306	sp|P51884|LUM_HUMAN	127	FALSE
20200615_serum_NGlycP_1hDIA_rep1.mzML	1617.92	1558.6	59.3159	KLHINHNJLTESVGPLPK	KLHINHNJLTESVGPLPK	(N(F)(N(H(H(N(H)))(H(N(H(A)))))))	A(1)F(1)H(5)N(4)	8	4	1018.47	1151260	7.65004e+06	0.000528384	sp|P51884|LUM_HUMAN	127	FALSE
20200615_serum_NGlycP_1hDIA_rep2.mzML	1821.14	1781.02	40.1233	KLHINHNJLTESVGPLPK	KLHINHNJLTESVGPLPK	(N(F)(N(H(H(N(H(A))))(H(N(H(A)))))))	A(2)F(1)H(5)N(4)	8	4	1091.24	590614	2.1096e+06	0.00693787	sp|P51884|LUM_HUMAN	127	FALSE
20200615_serum_NGlycP_1hDIA_rep3.mzML	1823.6	1772.07	51.5313	KLHINHNJLTESVGPLPK	KLHINHNJLTESVGPLPK	(N(F)(N(H(H(N(H(A))))(H(N(H(A)))))))	A(2)F(1)H(5)N(4)	8	4	1091.24	688578	3244708	0.00356564	sp|P51884|LUM_HUMAN	127	FALSE
20200615_serum_NGlycP_1hDIA_rep3.mzML	1608.13	1555.95	52.184	KLHINHNJLTESVGPLPK	KLHINHNJLTESVGPLPK	(N(F)(N(H(H(N(H(A))))(H(N(H))(N(H))))))	A(1)F(1)H(6)N(5)	8	4	1109.75	526165	5.06222e+06	0.000338238	sp|P51884|LUM_HUMAN	127	FALSE
20200615_serum_NGlycP_1hDIA_rep1.mzML	1608.21	1550.73	57.4817	KLHINHNJLTESVGPLPK	KLHINHNJLTESVGPLPK	(N(F)(N(H(H(N(H(A))))(H(N(H))(N(H))))))	A(1)F(1)H(6)N(5)	8	4	1109.75	432106	4.55115e+06	0.00959183	sp|P51884|LUM_HUMAN	127	FALSE
20200615_serum_NGlycP_1hDIA_rep2.mzML	3340.73	3261.84	78.8923	KLPPGLLAJFTLLR	KLPPGLLAJFTLLR	(N(N(H(H(N(H(A))))(H(N(H(A)))))))	A(2)H(5)N(4)	9	3	1253.25	1661420	1.90904e+07	0.00628641	sp|P02750|A2GL_HUMAN	186	FALSE
20200615_serum_NGlycP_1hDIA_rep3.mzML	3338.19	3256.51	81.6786	KLPPGLLAJFTLLR	KLPPGLLAJFTLLR	(N(N(H(H(N(H(A))))(H(N(H(A)))))))	A(2)H(5)N(4)	9	3	1253.25	1426570	1.44511e+07	0.0019245	sp|P02750|A2GL_HUMAN	186	FALSE
20200615_serum_NGlycP_1hDIA_rep1.mzML	3340.6	3259.69	80.9068	KLPPGLLAJFTLLR	KLPPGLLAJFTLLR	(N(N(H(H(N(H(A))))(H(N(H(A)))))))	A(2)H(5)N(4)	9	3	1253.25	1474830	1.69e+07	0.00839398	sp|P02750|A2GL_HUMAN	186	FALSE
20200615_serum_NGlycP_1hDIA_rep1.mzML	1864.74	1834.28	30.4603	KMKJECIPPEGR	KMKJEC[160]IPPEGR	(N(N(H(H(H))(H(H)(H)))))	H(6)N(2)	4	3	946.402	2212230	4.74668e+06	0.00620499	sp|Q58F21|BRDT_HUMAN	692	FALSE
20200615_serum_NGlycP_1hDIA_rep1.mzML	2084.03	2122.23	-38.2035	KTMLVQKJVTSESTCCVAK	KTMLVQKJVTSESTC[160]C[160]VAK	(N(F)(N(H(H)(H(H(H(F)))))))	F(2)H(5)N(2)	8	4	923.913	802289	117685	0.00569146	sp|P01215|GLHA_HUMAN	76	FALSE
20200615_serum_NGlycP_1hDIA_rep3.mzML	2670.79	2713.63	-42.8407	KVCQDCPLLAPLJDTR	KVC[160]QDC[160]PLLAPLJDTR	(N(N(H(H(N(H(H))))(H(N(F)(H(A)))))))	A(1)F(1)H(6)N(4)	13	4	1031.19	5003420	852058	0.0092907	sp|P02765|FETUA_HUMAN	156	FALSE
20200615_serum_NGlycP_1hDIA_rep2.mzML	2675.71	2727.04	-51.3335	KVCQDCPLLAPLJDTR	KVC[160]QDC[160]PLLAPLJDTR	(N(N(H(H(N(H(H))))(H(N(F)(H(A)))))))	A(1)F(1)H(6)N(4)	13	3	1374.58	7213430	2.6581e+06	0.00786019	sp|P02765|FETUA_HUMAN	156	FALSE
20200615_serum_NGlycP_1hDIA_rep3.mzML	2670.79	2710.42	-39.6278	KVCQDCPLLAPLJDTR	KVC[160]QDC[160]PLLAPLJDTR	(N(N(H(H(N(H(A))))(H(N(H(A)))))))	A(2)H(5)N(4)	13	4	1026.93	5065900	2.15612e+07	0.0050223	sp|P02765|FETUA_HUMAN	156	FALSE
20200615_serum_NGlycP_1hDIA_rep3.mzML	2670.64	2721.66	-51.0179	KVCQDCPLLAPLJDTR	KVC[160]QDC[160]PLLAPLJDTR	(N(N(H(H(N(H(A))))(H(N(H(A)))))))	A(2)H(5)N(4)	13	3	1368.91	6696300	68262085	0.00491168	sp|P02765|FETUA_HUMAN	156	FALSE
20200615_serum_NGlycP_1hDIA_rep2.mzML	2294.27	2293.9	0.368756	KVCQDCPLLAPLJDTR	KVC[160]QDC[160]PLLAPLJDTR	(N(N(H(H(N(H)))(H(N(H(A)))))))	A(1)H(5)N(4)	13	3	1271.88	2156760	1.35523e+07	0.00290315	sp|P02765|FETUA_HUMAN	156	FALSE
20200615_serum_NGlycP_1hDIA_rep2.mzML	2294.27	2287.61	6.66277	KVCQDCPLLAPLJDTR	KVC[160]QDC[160]PLLAPLJDTR	(N(N(H(H(H))(H(N(H))(N(H)(F))))))	F(1)H(6)N(4)	13	3	1277.55	2081830	3.90093e+06	0.00945104	sp|P02765|FETUA_HUMAN	156	FALSE
20200615_serum_NGlycP_1hDIA_rep1.mzML	2292.91	2283.25	9.65754	KVCQDCPLLAPLJDTR	KVC[160]QDC[160]PLLAPLJDTR	(N(N(H(H(H))(H(N(H))(N(H)(F))))))	F(1)H(6)N(4)	13	3	1277.55	1846600	3.13053e+06	0.00502614	sp|P02765|FETUA_HUMAN	156	FALSE
20200615_serum_NGlycP_1hDIA_rep2.mzML	2536.57	2518.36	18.2083	LAGKPTHVJVSVVMAEVDGTCY	LAGKPTHVJVSVVMAEVDGTC[160]Y	(N(N(H(H(H))(H(H)))))	H(5)N(2)	9	4	891.647	1653910	2.76924e+06	0.000345296	sp|P01876|IGHA1_HUMAN	340	FALSE
20200615_serum_NGlycP_1hDIA_rep3.mzML	2529.86	2514.18	15.6845	LAGKPTHVJVSVVMAEVDGTCY	LAGKPTHVJVSVVMAEVDGTC[160]Y	(N(N(H(H(H))(H(H)))))	H(5)N(2)	9	4	891.647	1748990	3.94956e+06	0.000316414	sp|P01876|IGHA1_HUMAN	340	FALSE
20200615_serum_NGlycP_1hDIA_rep1.mzML	2527.2	2514.01	13.194	LAGKPTHVJVSVVMAEVDGTCY	LAGKPTHVJVSVVMAEVDGTC[160]Y	(N(N(H(H(H))(H(H)))))	H(5)N(2)	9	4	891.647	1946640	5.39867e+06	0.000451415	sp|P01876|IGHA1_HUMAN	340	FALSE
20200615_serum_NGlycP_1hDIA_rep2.mzML	2527.66	2630.62	-102.959	LAGKPTHVJVSVVMAEVDGTCY	LAGKPTHVJVSVVMAEVDGTC[160]Y	(N(F)(N(H(X)(H(N(H))))))	F(1)H(3)N(3)X(1)	9	4	930.916	866055	0	0.00669069	sp|P01876|IGHA1_HUMAN	340	TRUE
20200615_serum_NGlycP_1hDIA_rep2.mzML	3104.34	3138.5	-34.1622	LAGKPTHVJVSVVMAEVDGTCY	LAGKPTHVJVSVVMAEVDGTC[160]Y	(N(F)(N(H(N)(H(N(H(A))))(H(N(H(A)))))))	A(2)F(1)H(5)N(5)	9	5	981.016	422264	3.93772e+06	0.00112981	sp|P01876|IGHA1_HUMAN	340	FALSE
20200615_serum_NGlycP_1hDIA_rep3.mzML	3097.76	3129.37	-31.6051	LAGKPTHVJVSVVMAEVDGTCY	LAGKPTHVJVSVVMAEVDGTC[160]Y	(N(F)(N(H(N)(H(N(H(A))))(H(N(H(A)))))))	A(2)F(1)H(5)N(5)	9	5	981.016	576563	2.38892e+06	0.00503385	sp|P01876|IGHA1_HUMAN	340	FALSE
20200615_serum_NGlycP_1hDIA_rep1.mzML	3105.7	3136.82	-31.1247	LAGKPTHVJVSVVMAEVDGTCY	LAGKPTHVJVSVVMAEVDGTC[160]Y	(N(F)(N(H(N)(H(N(H(A))))(H(N(H(A)))))))	A(2)F(1)H(5)N(5)	9	5	981.016	556189	3.86732e+06	0.00315355	sp|P01876|IGHA1_HUMAN	340	FALSE
20200615_serum_NGlycP_1hDIA_rep2.mzML	3105.26	3166.75	-61.4883	LAGKPTHVJVSVVMAEVDGTCY	LAGKPTHVJVSVVMAEVDGTC[160]Y	(N(F)(N(H(N)(H(N(H(A))))(H(N(H(A)))))))	A(2)F(1)H(5)N(5)	9	4	1226.02	8669670	1.05012e+08	0.00218477	sp|P01876|IGHA1_HUMAN	340	FALSE
20200615_serum_NGlycP_1hDIA_rep3.mzML	3098.45	3156.76	-58.3115	LAGKPTHVJVSVVMAEVDGTCY	LAGKPTHVJVSVVMAEVDGTC[160]Y	(N(F)(N(H(N)(H(N(H(A))))(H(N(H(A)))))))	A(2)F(1)H(5)N(5)	9	4	1226.02	8290400	8.79031e+07	0.00389714	sp|P01876|IGHA1_HUMAN	340	FALSE
20200615_serum_NGlycP_1hDIA_rep1.mzML	3105.67	3164.52	-58.8547	LAGKPTHVJVSVVMAEVDGTCY	LAGKPTHVJVSVVMAEVDGTC[160]Y	(N(F)(N(H(N)(H(N(H(A))))(H(N(H(A)))))))	A(2)F(1)H(5)N(5)	9	4	1226.02	8619110	9.77027e+07	0.00145282	sp|P01876|IGHA1_HUMAN	340	FALSE
20200615_serum_NGlycP_1hDIA_rep2.mzML	3105.19	3147.74	-42.5548	LAGKPTHVJVSVVMAEVDGTCY	LAGKPTHVJVSVVMAEVDGTC[160]Y	(N(F)(N(H(N)(H(N(H(A))))(H(N(H(A)))))))	A(2)F(1)H(5)N(5)	9	3	1634.36	894591	4.97138e+07	0.00166308	sp|P01876|IGHA1_HUMAN	340	FALSE
20200615_serum_NGlycP_1hDIA_rep3.mzML	3097.56	3138.45	-40.8877	LAGKPTHVJVSVVMAEVDGTCY	LAGKPTHVJVSVVMAEVDGTC[160]Y	(N(F)(N(H(N)(H(N(H(A))))(H(N(H(A)))))))	A(2)F(1)H(5)N(5)	9	3	1634.36	658209	3.23806e+07	0.000642131	sp|P01876|IGHA1_HUMAN	340	FALSE
20200615_serum_NGlycP_1hDIA_rep1.mzML	3104.96	3146.1	-41.1394	LAGKPTHVJVSVVMAEVDGTCY	LAGKPTHVJVSVVMAEVDGTC[160]Y	(N(F)(N(H(N)(H(N(H(A))))(H(N(H(A)))))))	A(2)F(1)H(5)N(5)	9	3	1634.36	887593	4.04929e+07	0.000723383	sp|P01876|IGHA1_HUMAN	340	FALSE
20200615_serum_NGlycP_1hDIA_rep2.mzML	2521.29	2527.57	-6.27657	LAGKPTHVJVSVVMAEVDGTCY	LAGKPTHVJVSVVMAEVDGTC[160]Y	(N(F)(N(H(N)(H(N))(H(N)))))	F(1)H(3)N(5)	9	4	999.445	649007	1.88195e+06	0.00172678	sp|P01876|IGHA1_HUMAN	340	FALSE
20200615_serum_NGlycP_1hDIA_rep3.mzML	2514.38	2522.9	-8.52223	LAGKPTHVJVSVVMAEVDGTCY	LAGKPTHVJVSVVMAEVDGTC[160]Y	(N(F)(N(H(N)(H(N))(H(N)))))	F(1)H(3)N(5)	9	4	999.445	490284	1.58131e+06	0.00228627	sp|P01876|IGHA1_HUMAN	340	FALSE
20200615_serum_NGlycP_1hDIA_rep1.mzML	2526.6	2519.85	6.74971	LAGKPTHVJVSVVMAEVDGTCY	LAGKPTHVJVSVVMAEVDGTC[160]Y	(N(F)(N(H(N)(H(N))(H(N)))))	F(1)H(3)N(5)	9	3	1332.26	547834	8.41636e+06	0.00422498	sp|P01876|IGHA1_HUMAN	340	FALSE
20200615_serum_NGlycP_1hDIA_rep2.mzML	2521.32	2497.53	23.7905	LAGKPTHVJVSVVMAEVDGTCY	LAGKPTHVJVSVVMAEVDGTC[160]Y	(N(N(H(H(N(H)))(H(N(H))))))	H(5)N(4)	9	4	993.186	600734	831981	0.00479238	sp|P01876|IGHA1_HUMAN	340	FALSE
20200615_serum_NGlycP_1hDIA_rep1.mzML	2516.05	2495.17	20.8827	LAGKPTHVJVSVVMAEVDGTCY	LAGKPTHVJVSVVMAEVDGTC[160]Y	(N(N(H(H(N(H)))(H(N(H))))))	H(5)N(4)	9	4	993.186	464288	595959	0.00695403	sp|P01876|IGHA1_HUMAN	340	FALSE
20200615_serum_NGlycP_1hDIA_rep1.mzML	2532.71	2467.5	65.2067	LAGKPTHVJVSVVMAEVDGTCY	LAGKPTHVJVSVVMAEVDGTC[160]Y	(N(N(H(H(N(H)))(H(N(H))))))	H(5)N(4)	9	3	1323.91	594181	4.53127e+06	0.000530196	sp|P01876|IGHA1_HUMAN	340	FALSE
20200615_serum_NGlycP_1hDIA_rep2.mzML	2522.42	2507.34	15.0802	LAGKPTHVJVSVVMAEVDGTCY	LAGKPTHVJVSVVMAEVDGTC[160]Y	(N(N(H(H(H)(H))(H(H(N))))))	H(6)N(3)	9	4	982.931	511077	532988	0.00262964	sp|P01876|IGHA1_HUMAN	340	FALSE
20200615_serum_NGlycP_1hDIA_rep2.mzML	2518.69	2502.66	16.0292	LAGKPTHVJVSVVMAEVDGTCY	LAGKPTHVJVSVVMAEVDGTC[160]Y	(N(N(H(H(H)(H))(H(H(N))))))	H(6)N(3)	9	3	1310.24	1554600	4.45235e+06	0.00365186	sp|P01876|IGHA1_HUMAN	340	FALSE
20200615_serum_NGlycP_1hDIA_rep3.mzML	2512.06	2499.85	12.2084	LAGKPTHVJVSVVMAEVDGTCY	LAGKPTHVJVSVVMAEVDGTC[160]Y	(N(N(H(H(H)(H))(H(H(N))))))	H(6)N(3)	9	3	1310.24	1574040	4.34533e+06	0.00481076	sp|P01876|IGHA1_HUMAN	340	FALSE
20200615_serum_NGlycP_1hDIA_rep1.mzML	2516.81	2499.81	17.0035	LAGKPTHVJVSVVMAEVDGTCY	LAGKPTHVJVSVVMAEVDGTC[160]Y	(N(N(H(H(H)(H))(H(H(N))))))	H(6)N(3)	9	3	1310.24	1243750	4.17045e+06	0.000796136	sp|P01876|IGHA1_HUMAN	340	FALSE
20200615_serum_NGlycP_1hDIA_rep1.mzML	2807.87	2816.35	-8.47779	LAGKPTHVJVSVVMAEVDGTCY	LAGKPTHVJVSVVMAEVDGTC[160]Y	(N(N(H(H(H))(H(N(H(A)))))))	A(1)H(5)N(3)	9	4	1015.19	517401	2.69304e+06	0.00133453	sp|P01876|IGHA1_HUMAN	340	FALSE
20200615_serum_NGlycP_1hDIA_rep3.mzML	2810.09	2804	6.08703	LAGKPTHVJVSVVMAEVDGTCY	LAGKPTHVJVSVVMAEVDGTC[160]Y	(N(N(H(H(H))(H(N(H(A)))))))	A(1)H(5)N(3)	9	3	1353.25	1112910	7.55213e+06	0.00426401	sp|P01876|IGHA1_HUMAN	340	FALSE
20200615_serum_NGlycP_1hDIA_rep1.mzML	2796.99	2804.04	-7.05491	LAGKPTHVJVSVVMAEVDGTCY	LAGKPTHVJVSVVMAEVDGTC[160]Y	(N(N(H(H(H))(H(N(H(A)))))))	A(1)H(5)N(3)	9	3	1353.25	775922	6.48376e+06	0.00494961	sp|P01876|IGHA1_HUMAN	340	FALSE
20200615_serum_NGlycP_1hDIA_rep3.mzML	2512.21	2501.09	11.1192	LAGKPTHVJVSVVMAEVDGTCY	LAGKPTHVJVSVVMAEVDGTC[160]Y	(N(F)(N(H(H)(H(H)(H(H(H)))))))	F(1)H(7)N(2)	9	4	1009.19	508835	111679	0.00134667	sp|P01876|IGHA1_HUMAN	340	FALSE
20200615_serum_NGlycP_1hDIA_rep2.mzML	2516.32	2501.69	14.6253	LAGKPTHVJVSVVMAEVDGTCY	LAGKPTHVJVSVVMAEVDGTC[160]Y	(N(F)(N(H(H)(H(H)(H(H(H)))))))	F(1)H(7)N(2)	9	3	1345.25	1470590	267344	0.00387078	sp|P01876|IGHA1_HUMAN	340	FALSE
20200615_serum_NGlycP_1hDIA_rep1.mzML	2511.8	2498.93	12.8694	LAGKPTHVJVSVVMAEVDGTCY	LAGKPTHVJVSVVMAEVDGTC[160]Y	(N(F)(N(H(H)(H(H)(H(H(H)))))))	F(1)H(7)N(2)	9	3	1345.25	1695690	600295	0.00914101	sp|P01876|IGHA1_HUMAN	340	FALSE
20200615_serum_NGlycP_1hDIA_rep2.mzML	2518.91	2499.38	19.5311	LAGKPTHVJVSVVMAEVDGTCY	LAGKPTHVJVSVVMAEVDGTC[160]Y	(N(N(H(N)(H(N))(H(N(H))))))	H(4)N(5)	9	4	1003.44	731137	5.36457e+06	0.00204511	sp|P01876|IGHA1_HUMAN	340	FALSE
20200615_serum_NGlycP_1hDIA_rep3.mzML	2512.21	2496.83	15.3844	LAGKPTHVJVSVVMAEVDGTCY	LAGKPTHVJVSVVMAEVDGTC[160]Y	(N(N(H(N)(H(N))(H(N(H))))))	H(4)N(5)	9	4	1003.44	614764	6.41003e+06	0.00102403	sp|P01876|IGHA1_HUMAN	340	FALSE
20200615_serum_NGlycP_1hDIA_rep1.mzML	2513.77	2496.83	16.9357	LAGKPTHVJVSVVMAEVDGTCY	LAGKPTHVJVSVVMAEVDGTC[160]Y	(N(N(H(N)(H(N))(H(N(H))))))	H(4)N(5)	9	4	1003.44	768675	4.16792e+06	0.00279534	sp|P01876|IGHA1_HUMAN	340	FALSE
20200615_serum_NGlycP_1hDIA_rep2.mzML	2516.07	2503.22	12.8476	LAGKPTHVJVSVVMAEVDGTCY	LAGKPTHVJVSVVMAEVDGTC[160]Y	(N(N(H(N)(H(N))(H(N(H))))))	H(4)N(5)	9	3	1337.59	1761540	2.09655e+07	0.000434693	sp|P01876|IGHA1_HUMAN	340	FALSE
20200615_serum_NGlycP_1hDIA_rep3.mzML	2506.25	2500.37	5.88061	LAGKPTHVJVSVVMAEVDGTCY	LAGKPTHVJVSVVMAEVDGTC[160]Y	(N(N(H(N)(H(N))(H(N(H))))))	H(4)N(5)	9	3	1337.59	1613590	1.93825e+07	0.00220591	sp|P01876|IGHA1_HUMAN	340	FALSE
20200615_serum_NGlycP_1hDIA_rep1.mzML	2511.78	2500.31	11.4731	LAGKPTHVJVSVVMAEVDGTCY	LAGKPTHVJVSVVMAEVDGTC[160]Y	(N(N(H(N)(H(N))(H(N(H))))))	H(4)N(5)	9	3	1337.59	2031140	1.80866e+07	0.00114054	sp|P01876|IGHA1_HUMAN	340	FALSE
20200615_serum_NGlycP_1hDIA_rep2.mzML	2518.91	2497.25	21.6641	LAGKPTHVJVSVVMAEVDGTCY	LAGKPTHVJVSVVMAEVDGTC[160]Y	(N(N(H(H(H(H)))(H(H)(H)(H)))))	H(8)N(2)	9	4	1013.18	664643	542537	0.00483666	sp|P01876|IGHA1_HUMAN	340	FALSE
20200615_serum_NGlycP_1hDIA_rep1.mzML	2513.77	2494.91	18.8579	LAGKPTHVJVSVVMAEVDGTCY	LAGKPTHVJVSVVMAEVDGTC[160]Y	(N(N(H(H(H(H)))(H(H)(H)(H)))))	H(8)N(2)	9	4	1013.18	682210	1.58363e+06	0.00734797	sp|P01876|IGHA1_HUMAN	340	FALSE
20200615_serum_NGlycP_1hDIA_rep2.mzML	2519.29	2522.29	-2.99648	LAGKPTHVJVSVVMAEVDGTCY	LAGKPTHVJVSVVMAEVDGTC[160]Y	(N(N(H(H)(X)(H(N(F))(N(F))))))	F(2)H(3)N(4)X(1)	9	4	1018.2	819695	463181	0.00109767	sp|P01876|IGHA1_HUMAN	340	TRUE
20200615_serum_NGlycP_1hDIA_rep3.mzML	2512.21	2517.82	-5.6113	LAGKPTHVJVSVVMAEVDGTCY	LAGKPTHVJVSVVMAEVDGTC[160]Y	(N(N(H(H)(X)(H(N(F))(N(F))))))	F(2)H(3)N(4)X(1)	9	4	1018.2	664513	988372	0.0020259	sp|P01876|IGHA1_HUMAN	340	TRUE
20200615_serum_NGlycP_1hDIA_rep1.mzML	2512.78	2517.57	-4.79476	LAGKPTHVJVSVVMAEVDGTCY	LAGKPTHVJVSVVMAEVDGTC[160]Y	(N(N(H(H)(X)(H(N(F))(N(F))))))	F(2)H(3)N(4)X(1)	9	4	1018.2	848775	550440	0.00353088	sp|P01876|IGHA1_HUMAN	340	TRUE
20200615_serum_NGlycP_1hDIA_rep2.mzML	2528.46	2510.06	18.4042	LAGKPTHVJVSVVMAEVDGTCY	LAGKPTHVJVSVVMAEVDGTC[160]Y	(N(F)(N(H(N)(H(N))(H(N(H))))))	F(1)H(4)N(5)	9	4	1039.96	2636440	1.45458e+07	0.0058649	sp|P01876|IGHA1_HUMAN	340	FALSE
20200615_serum_NGlycP_1hDIA_rep3.mzML	2521.17	2506.65	14.5213	LAGKPTHVJVSVVMAEVDGTCY	LAGKPTHVJVSVVMAEVDGTC[160]Y	(N(F)(N(H(N)(H(N))(H(N(H))))))	F(1)H(4)N(5)	9	4	1039.96	2649600	17042998	0.00744407	sp|P01876|IGHA1_HUMAN	340	FALSE
20200615_serum_NGlycP_1hDIA_rep1.mzML	2520.23	2506.48	13.7453	LAGKPTHVJVSVVMAEVDGTCY	LAGKPTHVJVSVVMAEVDGTC[160]Y	(N(F)(N(H(N)(H(N))(H(N(H))))))	F(1)H(4)N(5)	9	4	1039.96	2673900	1.30944e+07	0.00140493	sp|P01876|IGHA1_HUMAN	340	FALSE
20200615_serum_NGlycP_1hDIA_rep2.mzML	2527.95	2510.36	17.5872	LAGKPTHVJVSVVMAEVDGTCY	LAGKPTHVJVSVVMAEVDGTC[160]Y	(N(F)(N(H(N)(H(N))(H(N(H))))))	F(1)H(4)N(5)	9	3	1386.28	2001200	5.0121e+07	0.00171559	sp|P01876|IGHA1_HUMAN	340	FALSE
20200615_serum_NGlycP_1hDIA_rep3.mzML	2520.29	2506.93	13.3614	LAGKPTHVJVSVVMAEVDGTCY	LAGKPTHVJVSVVMAEVDGTC[160]Y	(N(F)(N(H(N)(H(N))(H(N(H))))))	F(1)H(4)N(5)	9	3	1386.28	1644580	4.39502e+07	0.000724341	sp|P01876|IGHA1_HUMAN	340	FALSE
20200615_serum_NGlycP_1hDIA_rep1.mzML	2519.65	2506.77	12.8758	LAGKPTHVJVSVVMAEVDGTCY	LAGKPTHVJVSVVMAEVDGTC[160]Y	(N(F)(N(H(N)(H(N))(H(N(H))))))	F(1)H(4)N(5)	9	3	1386.28	1598710	3.8438e+07	0.00139864	sp|P01876|IGHA1_HUMAN	340	FALSE
20200615_serum_NGlycP_1hDIA_rep2.mzML	2528.46	2486.31	42.1454	LAGKPTHVJVSVVMAEVDGTCY	LAGKPTHVJVSVVMAEVDGTC[160]Y	(N(F)(N(H(H(N(H)))(H(N(H))))))	F(1)H(5)N(4)	9	4	1029.7	2018380	1.52807e+06	0.00575326	sp|P01876|IGHA1_HUMAN	340	FALSE
20200615_serum_NGlycP_1hDIA_rep3.mzML	2521.17	2484.71	36.4608	LAGKPTHVJVSVVMAEVDGTCY	LAGKPTHVJVSVVMAEVDGTC[160]Y	(N(F)(N(H(H(N(H)))(H(N(H))))))	F(1)H(5)N(4)	9	4	1029.7	1960420	1.53209e+06	0.0081572	sp|P01876|IGHA1_HUMAN	340	FALSE
20200615_serum_NGlycP_1hDIA_rep1.mzML	2520.23	2484.55	35.6812	LAGKPTHVJVSVVMAEVDGTCY	LAGKPTHVJVSVVMAEVDGTC[160]Y	(N(F)(N(H(H(N(H)))(H(N(H))))))	F(1)H(5)N(4)	9	4	1029.7	2154910	1.6418e+06	0.00260881	sp|P01876|IGHA1_HUMAN	340	FALSE
20200615_serum_NGlycP_1hDIA_rep2.mzML	2528.46	2491.6	36.8606	LAGKPTHVJVSVVMAEVDGTCY	LAGKPTHVJVSVVMAEVDGTC[160]Y	(N(N(H(N)(H(N(H)))(H(N(H))))))	H(5)N(5)	9	4	1043.96	2020740	6.26228e+06	0.00885465	sp|P01876|IGHA1_HUMAN	340	FALSE
20200615_serum_NGlycP_1hDIA_rep1.mzML	2520.23	2489.69	30.5432	LAGKPTHVJVSVVMAEVDGTCY	LAGKPTHVJVSVVMAEVDGTC[160]Y	(N(N(H(N)(H(N(H)))(H(N(H))))))	H(5)N(5)	9	4	1043.96	2189840	7.34608e+06	0.00241973	sp|P01876|IGHA1_HUMAN	340	FALSE
20200615_serum_NGlycP_1hDIA_rep2.mzML	2527.95	2490.32	37.6335	LAGKPTHVJVSVVMAEVDGTCY	LAGKPTHVJVSVVMAEVDGTC[160]Y	(N(N(H(N)(H(N(H)))(H(N(H))))))	H(5)N(5)	9	3	1391.61	2030990	1.49829e+07	0.00284977	sp|P01876|IGHA1_HUMAN	340	FALSE
20200615_serum_NGlycP_1hDIA_rep3.mzML	2520.29	2488.45	31.8381	LAGKPTHVJVSVVMAEVDGTCY	LAGKPTHVJVSVVMAEVDGTC[160]Y	(N(N(H(N)(H(N(H)))(H(N(H))))))	H(5)N(5)	9	3	1391.61	1523450	9.85293e+06	0.00162269	sp|P01876|IGHA1_HUMAN	340	FALSE
20200615_serum_NGlycP_1hDIA_rep2.mzML	2835.41	2811.29	24.1168	LAGKPTHVJVSVVMAEVDGTCY	LAGKPTHVJVSVVMAEVDGTC[160]Y	(N(F)(N(H(H(H))(H(N(H(A)))))))	A(1)F(1)H(5)N(3)	9	4	1051.71	826904	30725.9	0.00321142	sp|P01876|IGHA1_HUMAN	340	FALSE
20200615_serum_NGlycP_1hDIA_rep3.mzML	2778.42	2808.27	-29.8523	LAGKPTHVJVSVVMAEVDGTCY	LAGKPTHVJVSVVMAEVDGTC[160]Y	(N(F)(N(H(H(H))(H(N(H(A)))))))	A(1)F(1)H(5)N(3)	9	4	1051.71	1895320	142310	0.00470508	sp|P01876|IGHA1_HUMAN	340	FALSE
20200615_serum_NGlycP_1hDIA_rep2.mzML	2780.16	2793.52	-13.3642	LAGKPTHVJVSVVMAEVDGTCY	LAGKPTHVJVSVVMAEVDGTC[160]Y	(N(N(H(H(N(H)))(H(N(H(A)))))))	A(1)H(5)N(4)	9	4	1065.96	2169370	1.44196e+07	0.00225642	sp|P01876|IGHA1_HUMAN	340	FALSE
20200615_serum_NGlycP_1hDIA_rep3.mzML	2778.42	2789.29	-10.8715	LAGKPTHVJVSVVMAEVDGTCY	LAGKPTHVJVSVVMAEVDGTC[160]Y	(N(N(H(H(N(H)))(H(N(H(A)))))))	A(1)H(5)N(4)	9	4	1065.96	1836040	1.76093e+07	0.00499543	sp|P01876|IGHA1_HUMAN	340	FALSE
20200615_serum_NGlycP_1hDIA_rep1.mzML	2781.85	2792.27	-10.4185	LAGKPTHVJVSVVMAEVDGTCY	LAGKPTHVJVSVVMAEVDGTC[160]Y	(N(N(H(H(N(H)))(H(N(H(A)))))))	A(1)H(5)N(4)	9	4	1065.96	2292280	2.18411e+07	0.00680524	sp|P01876|IGHA1_HUMAN	340	FALSE
20200615_serum_NGlycP_1hDIA_rep2.mzML	2780.38	2791.02	-10.6376	LAGKPTHVJVSVVMAEVDGTCY	LAGKPTHVJVSVVMAEVDGTC[160]Y	(N(N(H(H(N(H)))(H(N(H(A)))))))	A(1)H(5)N(4)	9	3	1420.95	2083080	4.20568e+07	0.00138113	sp|P01876|IGHA1_HUMAN	340	FALSE
20200615_serum_NGlycP_1hDIA_rep3.mzML	2778.37	2786.87	-8.50482	LAGKPTHVJVSVVMAEVDGTCY	LAGKPTHVJVSVVMAEVDGTC[160]Y	(N(N(H(H(N(H)))(H(N(H(A)))))))	A(1)H(5)N(4)	9	3	1420.95	1688130	3.19233e+07	0.000978943	sp|P01876|IGHA1_HUMAN	340	FALSE
20200615_serum_NGlycP_1hDIA_rep1.mzML	2780	2789.86	-9.86465	LAGKPTHVJVSVVMAEVDGTCY	LAGKPTHVJVSVVMAEVDGTC[160]Y	(N(N(H(H(N(H)))(H(N(H(A)))))))	A(1)H(5)N(4)	9	3	1420.95	1948040	3.26242e+07	0.0019699	sp|P01876|IGHA1_HUMAN	340	FALSE
20200615_serum_NGlycP_1hDIA_rep2.mzML	2780.16	2814.76	-34.5955	LAGKPTHVJVSVVMAEVDGTCY	LAGKPTHVJVSVVMAEVDGTC[160]Y	(N(N(H(H)(H(H)(H(N(H(A))))))))	A(1)H(6)N(3)	9	4	1055.7	1816600	1.56666e+06	0.00429342	sp|P01876|IGHA1_HUMAN	340	FALSE
20200615_serum_NGlycP_1hDIA_rep3.mzML	2778.42	2811.89	-33.4696	LAGKPTHVJVSVVMAEVDGTCY	LAGKPTHVJVSVVMAEVDGTC[160]Y	(N(N(H(H)(H(H)(H(N(H(A))))))))	A(1)H(6)N(3)	9	4	1055.7	1603250	1.62402e+06	0.00373709	sp|P01876|IGHA1_HUMAN	340	FALSE
20200615_serum_NGlycP_1hDIA_rep1.mzML	2781.85	2809.77	-27.9249	LAGKPTHVJVSVVMAEVDGTCY	LAGKPTHVJVSVVMAEVDGTC[160]Y	(N(N(H(H)(H(H)(H(N(H(A))))))))	A(1)H(6)N(3)	9	4	1055.7	1967570	1.44114e+06	0.00541171	sp|P01876|IGHA1_HUMAN	340	FALSE
20200615_serum_NGlycP_1hDIA_rep1.mzML	2780.68	2812.49	-31.8102	LAGKPTHVJVSVVMAEVDGTCY	LAGKPTHVJVSVVMAEVDGTC[160]Y	(N(N(H(H(N)(N))(H(N(H(A)))))))	A(1)H(4)N(5)	9	4	1076.22	411826	499253	0.00298255	sp|P01876|IGHA1_HUMAN	340	FALSE
20200615_serum_NGlycP_1hDIA_rep2.mzML	2521.93	2493.22	28.7087	LAGKPTHVJVSVVMAEVDGTCY	LAGKPTHVJVSVVMAEVDGTC[160]Y	(N(F)(N(H(N)(H(N(H)))(H(N(H))))))	F(1)H(5)N(5)	9	4	1080.47	1960370	1.92073e+07	0.00288305	sp|P01876|IGHA1_HUMAN	340	FALSE
20200615_serum_NGlycP_1hDIA_rep3.mzML	2514.8	2491.15	23.6482	LAGKPTHVJVSVVMAEVDGTCY	LAGKPTHVJVSVVMAEVDGTC[160]Y	(N(F)(N(H(N)(H(N(H)))(H(N(H))))))	F(1)H(5)N(5)	9	4	1080.47	2680550	1.68762e+07	0.00178486	sp|P01876|IGHA1_HUMAN	340	FALSE
20200615_serum_NGlycP_1hDIA_rep1.mzML	2516.2	2491.22	24.981	LAGKPTHVJVSVVMAEVDGTCY	LAGKPTHVJVSVVMAEVDGTC[160]Y	(N(F)(N(H(N)(H(N(H)))(H(N(H))))))	F(1)H(5)N(5)	9	4	1080.47	1979790	1.73804e+07	0.00137988	sp|P01876|IGHA1_HUMAN	340	FALSE
20200615_serum_NGlycP_1hDIA_rep2.mzML	2523.45	2493.12	30.3322	LAGKPTHVJVSVVMAEVDGTCY	LAGKPTHVJVSVVMAEVDGTC[160]Y	(N(F)(N(H(N)(H(N(H)))(H(N(H))))))	F(1)H(5)N(5)	9	3	1440.29	1015390	3.56231e+07	0.000831098	sp|P01876|IGHA1_HUMAN	340	FALSE
20200615_serum_NGlycP_1hDIA_rep3.mzML	2515.72	2491.06	24.6593	LAGKPTHVJVSVVMAEVDGTCY	LAGKPTHVJVSVVMAEVDGTC[160]Y	(N(F)(N(H(N)(H(N(H)))(H(N(H))))))	F(1)H(5)N(5)	9	3	1440.29	1051010	3.1814e+07	0.000460683	sp|P01876|IGHA1_HUMAN	340	FALSE
20200615_serum_NGlycP_1hDIA_rep1.mzML	2519.31	2491.13	28.1766	LAGKPTHVJVSVVMAEVDGTCY	LAGKPTHVJVSVVMAEVDGTC[160]Y	(N(F)(N(H(N)(H(N(H)))(H(N(H))))))	F(1)H(5)N(5)	9	3	1440.29	1007720	3.14656e+07	0.000318506	sp|P01876|IGHA1_HUMAN	340	FALSE
20200615_serum_NGlycP_1hDIA_rep2.mzML	2521.93	2493.34	28.5874	LAGKPTHVJVSVVMAEVDGTCY	LAGKPTHVJVSVVMAEVDGTC[160]Y	(N(N(H(H(N(H)))(H(N(H(N(H))))))))	H(6)N(5)	9	4	1084.47	1607690	756107	0.00571347	sp|P01876|IGHA1_HUMAN	340	FALSE
20200615_serum_NGlycP_1hDIA_rep3.mzML	2514.8	2491.26	23.5357	LAGKPTHVJVSVVMAEVDGTCY	LAGKPTHVJVSVVMAEVDGTC[160]Y	(N(N(H(H(N(H)))(H(N(H(N(H))))))))	H(6)N(5)	9	4	1084.47	2036060	900894	0.00439035	sp|P01876|IGHA1_HUMAN	340	FALSE
20200615_serum_NGlycP_1hDIA_rep1.mzML	2516.2	2491.33	24.8676	LAGKPTHVJVSVVMAEVDGTCY	LAGKPTHVJVSVVMAEVDGTC[160]Y	(N(N(H(H(N(H)))(H(N(H(N(H))))))))	H(6)N(5)	9	4	1084.47	1619600	2.40748e+06	0.00183697	sp|P01876|IGHA1_HUMAN	340	FALSE
20200615_serum_NGlycP_1hDIA_rep2.mzML	2779.58	2819.86	-40.2779	LAGKPTHVJVSVVMAEVDGTCY	LAGKPTHVJVSVVMAEVDGTC[160]Y	(N(F)(N(H(N)(H(N))(H(N(H(A)))))))	A(1)F(1)H(4)N(5)	9	4	1112.73	4155230	6.27476e+06	0.00940707	sp|P01876|IGHA1_HUMAN	340	FALSE
20200615_serum_NGlycP_1hDIA_rep2.mzML	2780.02	2784.72	-4.70134	LAGKPTHVJVSVVMAEVDGTCY	LAGKPTHVJVSVVMAEVDGTC[160]Y	(N(F)(N(H(N)(H(N))(H(N(H(A)))))))	A(1)F(1)H(4)N(5)	9	3	1483.31	666831	1.30595e+07	0.00176349	sp|P01876|IGHA1_HUMAN	340	FALSE
20200615_serum_NGlycP_1hDIA_rep3.mzML	2776.81	2780.94	-4.13236	LAGKPTHVJVSVVMAEVDGTCY	LAGKPTHVJVSVVMAEVDGTC[160]Y	(N(F)(N(H(N)(H(N))(H(N(H(A)))))))	A(1)F(1)H(4)N(5)	9	3	1483.31	669153	8.52141e+06	0.00379059	sp|P01876|IGHA1_HUMAN	340	FALSE
20200615_serum_NGlycP_1hDIA_rep1.mzML	2778.21	2783.93	-5.71704	LAGKPTHVJVSVVMAEVDGTCY	LAGKPTHVJVSVVMAEVDGTC[160]Y	(N(F)(N(H(N)(H(N))(H(N(H(A)))))))	A(1)F(1)H(4)N(5)	9	3	1483.31	769995	8.95792e+06	0.0035549	sp|P01876|IGHA1_HUMAN	340	FALSE
20200615_serum_NGlycP_1hDIA_rep2.mzML	2779.58	2800.33	-20.7467	LAGKPTHVJVSVVMAEVDGTCY	LAGKPTHVJVSVVMAEVDGTC[160]Y	(N(F)(N(H(H(N(H)))(H(N(H(A)))))))	A(1)F(1)H(5)N(4)	9	4	1102.48	4888340	2.63631e+07	0.00287636	sp|P01876|IGHA1_HUMAN	340	FALSE
20200615_serum_NGlycP_1hDIA_rep3.mzML	2777.37	2796.34	-18.9749	LAGKPTHVJVSVVMAEVDGTCY	LAGKPTHVJVSVVMAEVDGTC[160]Y	(N(F)(N(H(H(N(H)))(H(N(H(A)))))))	A(1)F(1)H(5)N(4)	9	4	1102.48	4810410	3.21293e+07	0.00653306	sp|P01876|IGHA1_HUMAN	340	FALSE
20200615_serum_NGlycP_1hDIA_rep1.mzML	2781.49	2798.46	-16.9702	LAGKPTHVJVSVVMAEVDGTCY	LAGKPTHVJVSVVMAEVDGTC[160]Y	(N(F)(N(H(H(N(H)))(H(N(H(A)))))))	A(1)F(1)H(5)N(4)	9	4	1102.48	4836470	3.13704e+07	0.00307303	sp|P01876|IGHA1_HUMAN	340	FALSE
20200615_serum_NGlycP_1hDIA_rep2.mzML	2779.71	2802.76	-23.0464	LAGKPTHVJVSVVMAEVDGTCY	LAGKPTHVJVSVVMAEVDGTC[160]Y	(N(F)(N(H(H(N(H)))(H(N(H(A)))))))	A(1)F(1)H(5)N(4)	9	3	1469.63	2412940	6.37174e+07	0.00153799	sp|P01876|IGHA1_HUMAN	340	FALSE
20200615_serum_NGlycP_1hDIA_rep3.mzML	2776.87	2798.98	-22.1057	LAGKPTHVJVSVVMAEVDGTCY	LAGKPTHVJVSVVMAEVDGTC[160]Y	(N(F)(N(H(H(N(H)))(H(N(H(A)))))))	A(1)F(1)H(5)N(4)	9	3	1469.63	2122460	4.58074e+07	0.00191558	sp|P01876|IGHA1_HUMAN	340	FALSE
20200615_serum_NGlycP_1hDIA_rep1.mzML	2779.59	2800.45	-20.856	LAGKPTHVJVSVVMAEVDGTCY	LAGKPTHVJVSVVMAEVDGTC[160]Y	(N(F)(N(H(H(N(H)))(H(N(H(A)))))))	A(1)F(1)H(5)N(4)	9	3	1469.63	2085140	4.97152e+07	0.00186942	sp|P01876|IGHA1_HUMAN	340	FALSE
20200615_serum_NGlycP_1hDIA_rep1.mzML	2781.49	2794.11	-12.6192	LAGKPTHVJVSVVMAEVDGTCY	LAGKPTHVJVSVVMAEVDGTC[160]Y	(N(N(H(N)(H(N(H)))(H(N(H(A)))))))	A(1)H(5)N(5)	9	4	1116.73	4029940	1.02791e+07	0.00809441	sp|P01876|IGHA1_HUMAN	340	FALSE
20200615_serum_NGlycP_1hDIA_rep2.mzML	2780.02	2770.54	9.48125	LAGKPTHVJVSVVMAEVDGTCY	LAGKPTHVJVSVVMAEVDGTC[160]Y	(N(N(H(N)(H(N(H)))(H(N(H(A)))))))	A(1)H(5)N(5)	9	3	1488.64	704283	1.40911e+07	0.001565	sp|P01876|IGHA1_HUMAN	340	FALSE
20200615_serum_NGlycP_1hDIA_rep3.mzML	2776.81	2766.76	10.0457	LAGKPTHVJVSVVMAEVDGTCY	LAGKPTHVJVSVVMAEVDGTC[160]Y	(N(N(H(N)(H(N(H)))(H(N(H(A)))))))	A(1)H(5)N(5)	9	3	1488.64	614872	9.38395e+06	0.00731418	sp|P01876|IGHA1_HUMAN	340	FALSE
20200615_serum_NGlycP_1hDIA_rep1.mzML	2778.21	2769.9	8.3073	LAGKPTHVJVSVVMAEVDGTCY	LAGKPTHVJVSVVMAEVDGTC[160]Y	(N(N(H(N)(H(N(H)))(H(N(H(A)))))))	A(1)H(5)N(5)	9	3	1488.64	643140	1.12054e+07	0.00209575	sp|P01876|IGHA1_HUMAN	340	FALSE
20200615_serum_NGlycP_1hDIA_rep3.mzML	2777.37	2767.95	9.41732	LAGKPTHVJVSVVMAEVDGTCY	LAGKPTHVJVSVVMAEVDGTC[160]Y	(N(N(H(H(H))(H(N(H))(N(H(A)))))))	A(1)H(6)N(4)	9	4	1106.47	2738940	601329	0.00400497	sp|P01876|IGHA1_HUMAN	340	FALSE
20200615_serum_NGlycP_1hDIA_rep1.mzML	2781.49	2771.08	10.4134	LAGKPTHVJVSVVMAEVDGTCY	LAGKPTHVJVSVVMAEVDGTC[160]Y	(N(N(H(H(H))(H(N(H))(N(H(A)))))))	A(1)H(6)N(4)	9	4	1106.47	2969060	2.3913e+06	0.00204831	sp|P01876|IGHA1_HUMAN	340	FALSE
20200615_serum_NGlycP_1hDIA_rep2.mzML	2779.71	2783.4	-3.68575	LAGKPTHVJVSVVMAEVDGTCY	LAGKPTHVJVSVVMAEVDGTC[160]Y	(N(N(H(H(H))(H(N(H))(N(H(A)))))))	A(1)H(6)N(4)	9	3	1474.96	1505690	1.61361e+06	0.00185463	sp|P01876|IGHA1_HUMAN	340	FALSE
20200615_serum_NGlycP_1hDIA_rep3.mzML	2776.87	2779.69	-2.81771	LAGKPTHVJVSVVMAEVDGTCY	LAGKPTHVJVSVVMAEVDGTC[160]Y	(N(N(H(H(H))(H(N(H))(N(H(A)))))))	A(1)H(6)N(4)	9	3	1474.96	1373410	1.50525e+06	0.00253019	sp|P01876|IGHA1_HUMAN	340	FALSE
20200615_serum_NGlycP_1hDIA_rep1.mzML	2779.59	2782.67	-3.08389	LAGKPTHVJVSVVMAEVDGTCY	LAGKPTHVJVSVVMAEVDGTC[160]Y	(N(N(H(H(H))(H(N(H))(N(H(A)))))))	A(1)H(6)N(4)	9	3	1474.96	1370850	1.13609e+06	0.00254863	sp|P01876|IGHA1_HUMAN	340	FALSE
20200615_serum_NGlycP_1hDIA_rep2.mzML	2779.58	2824.45	-44.8688	LAGKPTHVJVSVVMAEVDGTCY	LAGKPTHVJVSVVMAEVDGTC[160]Y	(N(F)(N(H(H(N(H)))(H(N(H(H)(F)))))))	F(2)H(6)N(4)	9	4	1106.73	4256460	2.2815e+06	0.00253428	sp|P01876|IGHA1_HUMAN	340	FALSE
20200615_serum_NGlycP_1hDIA_rep3.mzML	2777.37	2821.25	-43.881	LAGKPTHVJVSVVMAEVDGTCY	LAGKPTHVJVSVVMAEVDGTC[160]Y	(N(F)(N(H(H(N(H)))(H(N(H(H)(F)))))))	F(2)H(6)N(4)	9	4	1106.73	3776740	4.18213e+06	0.00259012	sp|P01876|IGHA1_HUMAN	340	FALSE
20200615_serum_NGlycP_1hDIA_rep1.mzML	2781.49	2817.91	-36.4195	LAGKPTHVJVSVVMAEVDGTCY	LAGKPTHVJVSVVMAEVDGTC[160]Y	(N(F)(N(H(H(N(H)))(H(N(H(H)(F)))))))	F(2)H(6)N(4)	9	4	1106.73	4467130	3.78267e+06	0.00192152	sp|P01876|IGHA1_HUMAN	340	FALSE
20200615_serum_NGlycP_1hDIA_rep2.mzML	2777.46	2796.51	-19.0498	LAGKPTHVJVSVVMAEVDGTCY	LAGKPTHVJVSVVMAEVDGTC[160]Y	(N(F)(N(H(H(N(H(A))))(H(N(H(F)))))))	A(1)F(2)H(5)N(4)	9	4	1138.99	615279	2.85388e+06	0.000666607	sp|P01876|IGHA1_HUMAN	340	FALSE
20200615_serum_NGlycP_1hDIA_rep3.mzML	2771.57	2792.3	-20.7344	LAGKPTHVJVSVVMAEVDGTCY	LAGKPTHVJVSVVMAEVDGTC[160]Y	(N(F)(N(H(H(N(H(A))))(H(N(H(F)))))))	A(1)F(2)H(5)N(4)	9	4	1138.99	776282	2.5974e+06	0.00577998	sp|P01876|IGHA1_HUMAN	340	FALSE
20200615_serum_NGlycP_1hDIA_rep1.mzML	2775.78	2795.11	-19.3261	LAGKPTHVJVSVVMAEVDGTCY	LAGKPTHVJVSVVMAEVDGTC[160]Y	(N(F)(N(H(H(N(H(A))))(H(N(H(F)))))))	A(1)F(2)H(5)N(4)	9	4	1138.99	958823	2.98587e+06	0.00208076	sp|P01876|IGHA1_HUMAN	340	FALSE
20200615_serum_NGlycP_1hDIA_rep2.mzML	2777.14	2770.38	6.75714	LAGKPTHVJVSVVMAEVDGTCY	LAGKPTHVJVSVVMAEVDGTC[160]Y	(N(F)(N(H(N)(H(N(H)))(H(N(H(A)))))))	A(1)F(1)H(5)N(5)	9	4	1153.25	5862500	41896592	0.00138736	sp|P01876|IGHA1_HUMAN	340	FALSE
20200615_serum_NGlycP_1hDIA_rep3.mzML	2773.54	2766.6	6.94035	LAGKPTHVJVSVVMAEVDGTCY	LAGKPTHVJVSVVMAEVDGTC[160]Y	(N(F)(N(H(N)(H(N(H)))(H(N(H(A)))))))	A(1)F(1)H(5)N(5)	9	4	1153.25	6209250	4.15049e+07	0.00282787	sp|P01876|IGHA1_HUMAN	340	FALSE
20200615_serum_NGlycP_1hDIA_rep1.mzML	2776.85	2769.74	7.10916	LAGKPTHVJVSVVMAEVDGTCY	LAGKPTHVJVSVVMAEVDGTC[160]Y	(N(F)(N(H(N)(H(N(H)))(H(N(H(A)))))))	A(1)F(1)H(5)N(5)	9	4	1153.25	5256600	4.67297e+07	0.00140367	sp|P01876|IGHA1_HUMAN	340	FALSE
20200615_serum_NGlycP_1hDIA_rep2.mzML	2777.56	2790.11	-12.5527	LAGKPTHVJVSVVMAEVDGTCY	LAGKPTHVJVSVVMAEVDGTC[160]Y	(N(F)(N(H(N)(H(N(H)))(H(N(H(A)))))))	A(1)F(1)H(5)N(5)	9	3	1537.32	1522350	5.05748e+07	0.00103459	sp|P01876|IGHA1_HUMAN	340	FALSE
20200615_serum_NGlycP_1hDIA_rep3.mzML	2774.55	2786.02	-11.4667	LAGKPTHVJVSVVMAEVDGTCY	LAGKPTHVJVSVVMAEVDGTC[160]Y	(N(F)(N(H(N)(H(N(H)))(H(N(H(A)))))))	A(1)F(1)H(5)N(5)	9	3	1537.32	1125450	3.27174e+07	0.0014389	sp|P01876|IGHA1_HUMAN	340	FALSE
20200615_serum_NGlycP_1hDIA_rep1.mzML	2777.27	2789.01	-11.7378	LAGKPTHVJVSVVMAEVDGTCY	LAGKPTHVJVSVVMAEVDGTC[160]Y	(N(F)(N(H(N)(H(N(H)))(H(N(H(A)))))))	A(1)F(1)H(5)N(5)	9	3	1537.32	1218540	3.85984e+07	0.0015845	sp|P01876|IGHA1_HUMAN	340	FALSE
20200615_serum_NGlycP_1hDIA_rep2.mzML	2777.14	2767.55	9.59198	LAGKPTHVJVSVVMAEVDGTCY	LAGKPTHVJVSVVMAEVDGTC[160]Y	(N(N(H(H(N(H)))(H(N(H))(N(H)(A))))))	A(1)H(6)N(5)	9	4	1157.24	4375210	2.3426e+06	0.00292785	sp|P01876|IGHA1_HUMAN	340	FALSE
20200615_serum_NGlycP_1hDIA_rep1.mzML	2776.73	2766.7	10.0281	LAGKPTHVJVSVVMAEVDGTCY	LAGKPTHVJVSVVMAEVDGTC[160]Y	(N(N(H(H(N(H)))(H(N(H))(N(H)(A))))))	A(1)H(6)N(5)	9	4	1157.24	3848730	1.70026e+06	0.00373431	sp|P01876|IGHA1_HUMAN	340	FALSE
20200615_serum_NGlycP_1hDIA_rep2.mzML	2777.14	2795.48	-18.3375	LAGKPTHVJVSVVMAEVDGTCY	LAGKPTHVJVSVVMAEVDGTC[160]Y	(N(F)(N(H(H(N(H)))(H(N(H(N(H)(F))))))))	F(2)H(6)N(5)	9	4	1157.5	5456090	1.01522e+07	0.00142503	sp|P01876|IGHA1_HUMAN	340	FALSE
20200615_serum_NGlycP_1hDIA_rep3.mzML	2773.54	2791.25	-17.7112	LAGKPTHVJVSVVMAEVDGTCY	LAGKPTHVJVSVVMAEVDGTC[160]Y	(N(F)(N(H(H(N(H)))(H(N(H(N(H)(F))))))))	F(2)H(6)N(5)	9	4	1157.5	5879300	7.48607e+06	0.0039715	sp|P01876|IGHA1_HUMAN	340	FALSE
20200615_serum_NGlycP_1hDIA_rep1.mzML	2776.85	2794.14	-17.29	LAGKPTHVJVSVVMAEVDGTCY	LAGKPTHVJVSVVMAEVDGTC[160]Y	(N(F)(N(H(H(N(H)))(H(N(H(N(H)(F))))))))	F(2)H(6)N(5)	9	4	1157.5	4480950	9.08857e+06	0.00137368	sp|P01876|IGHA1_HUMAN	340	FALSE
20200615_serum_NGlycP_1hDIA_rep2.mzML	3101.99	3129.7	-27.7063	LAGKPTHVJVSVVMAEVDGTCY	LAGKPTHVJVSVVMAEVDGTC[160]Y	(N(F)(N(H(H(N(H(H))))(H(N(F)(H(A)))))))	A(1)F(2)H(6)N(4)	9	4	1179.5	14423200	1.61626e+07	0.00573995	sp|P01876|IGHA1_HUMAN	340	FALSE
20200615_serum_NGlycP_1hDIA_rep3.mzML	3094.25	3120.55	-26.2954	LAGKPTHVJVSVVMAEVDGTCY	LAGKPTHVJVSVVMAEVDGTC[160]Y	(N(F)(N(H(H(N(H(H))))(H(N(F)(H(A)))))))	A(1)F(2)H(6)N(4)	9	4	1179.5	12958800	1.34199e+07	0.00345446	sp|P01876|IGHA1_HUMAN	340	FALSE
20200615_serum_NGlycP_1hDIA_rep1.mzML	3102.64	3127.81	-25.1664	LAGKPTHVJVSVVMAEVDGTCY	LAGKPTHVJVSVVMAEVDGTC[160]Y	(N(F)(N(H(H(N(H(H))))(H(N(F)(H(A)))))))	A(1)F(2)H(6)N(4)	9	4	1179.5	11970600	1.53579e+07	0.00289421	sp|P01876|IGHA1_HUMAN	340	FALSE
20200615_serum_NGlycP_1hDIA_rep2.mzML	3102.77	3102.42	0.347306	LAGKPTHVJVSVVMAEVDGTCY	LAGKPTHVJVSVVMAEVDGTC[160]Y	(N(F)(N(H(H(N(H(H))))(H(N(F)(H(A)))))))	A(1)F(2)H(6)N(4)	9	3	1572.34	2652970	3.82032e+06	0.000522112	sp|P01876|IGHA1_HUMAN	340	FALSE
20200615_serum_NGlycP_1hDIA_rep3.mzML	3094.19	3094.12	0.073833	LAGKPTHVJVSVVMAEVDGTCY	LAGKPTHVJVSVVMAEVDGTC[160]Y	(N(F)(N(H(H(N(H(H))))(H(N(F)(H(A)))))))	A(1)F(2)H(6)N(4)	9	3	1572.34	2222860	3.60217e+06	0.00055815	sp|P01876|IGHA1_HUMAN	340	FALSE
20200615_serum_NGlycP_1hDIA_rep1.mzML	3102.33	3101.21	1.12422	LAGKPTHVJVSVVMAEVDGTCY	LAGKPTHVJVSVVMAEVDGTC[160]Y	(N(F)(N(H(H(N(H(H))))(H(N(F)(H(A)))))))	A(1)F(2)H(6)N(4)	9	3	1572.34	2368080	3.04378e+06	0.00119803	sp|P01876|IGHA1_HUMAN	340	FALSE
20200615_serum_NGlycP_1hDIA_rep2.mzML	3101.99	3163.7	-61.708	LAGKPTHVJVSVVMAEVDGTCY	LAGKPTHVJVSVVMAEVDGTC[160]Y	(N(F)(N(H(H(N(H(A))))(H(N(H(A)))))))	A(2)F(1)H(5)N(4)	9	4	1175.25	13856200	1.56351e+08	0.00651291	sp|P01876|IGHA1_HUMAN	340	FALSE
20200615_serum_NGlycP_1hDIA_rep3.mzML	3094.25	3153.76	-59.5148	LAGKPTHVJVSVVMAEVDGTCY	LAGKPTHVJVSVVMAEVDGTC[160]Y	(N(F)(N(H(H(N(H(A))))(H(N(H(A)))))))	A(2)F(1)H(5)N(4)	9	4	1175.25	12282900	1.38534e+08	0.00337183	sp|P01876|IGHA1_HUMAN	340	FALSE
20200615_serum_NGlycP_1hDIA_rep1.mzML	3102.64	3161.52	-58.8777	LAGKPTHVJVSVVMAEVDGTCY	LAGKPTHVJVSVVMAEVDGTC[160]Y	(N(F)(N(H(H(N(H(A))))(H(N(H(A)))))))	A(2)F(1)H(5)N(4)	9	4	1175.25	12046200	1.4201e+08	0.00462274	sp|P01876|IGHA1_HUMAN	340	FALSE
20200615_serum_NGlycP_1hDIA_rep2.mzML	3102.77	3160.97	-58.1972	LAGKPTHVJVSVVMAEVDGTCY	LAGKPTHVJVSVVMAEVDGTC[160]Y	(N(F)(N(H(H(N(H(A))))(H(N(H(A)))))))	A(2)F(1)H(5)N(4)	9	3	1566.66	2225930	1.04575e+08	0.000401291	sp|P01876|IGHA1_HUMAN	340	FALSE
20200615_serum_NGlycP_1hDIA_rep3.mzML	3094.19	3151.12	-56.9341	LAGKPTHVJVSVVMAEVDGTCY	LAGKPTHVJVSVVMAEVDGTC[160]Y	(N(F)(N(H(H(N(H(A))))(H(N(H(A)))))))	A(2)F(1)H(5)N(4)	9	3	1566.66	1853140	7.11051e+07	0.000403947	sp|P01876|IGHA1_HUMAN	340	FALSE
20200615_serum_NGlycP_1hDIA_rep1.mzML	3102.25	3158.87	-56.6172	LAGKPTHVJVSVVMAEVDGTCY	LAGKPTHVJVSVVMAEVDGTC[160]Y	(N(F)(N(H(H(N(H(A))))(H(N(H(A)))))))	A(2)F(1)H(5)N(4)	9	3	1566.66	2092050	77425379	0.000705643	sp|P01876|IGHA1_HUMAN	340	FALSE
20200615_serum_NGlycP_1hDIA_rep2.mzML	2535.64	2507.08	28.5592	LAGKPTHVJVSVVMAEVDGTCY	LAGKPTHVJVSVVMAEVDGTC[160]Y	(N(N(H(H)(H(H)(H)))))	H(5)N(2)	9	3	1188.53	23062500	1.6079e+08	0.00216374	sp|P01876|IGHA1_HUMAN	340	FALSE
20200615_serum_NGlycP_1hDIA_rep3.mzML	2529.61	2503.93	25.682	LAGKPTHVJVSVVMAEVDGTCY	LAGKPTHVJVSVVMAEVDGTC[160]Y	(N(N(H(H)(H(H)(H)))))	H(5)N(2)	9	3	1188.53	22585500	1.59453e+08	0.00287859	sp|P01876|IGHA1_HUMAN	340	FALSE
20200615_serum_NGlycP_1hDIA_rep1.mzML	2527.13	2503.81	23.3215	LAGKPTHVJVSVVMAEVDGTCY	LAGKPTHVJVSVVMAEVDGTC[160]Y	(N(N(H(H)(H(H)(H)))))	H(5)N(2)	9	3	1188.53	22914500	1.65339e+08	0.00404193	sp|P01876|IGHA1_HUMAN	340	FALSE
20200615_serum_NGlycP_1hDIA_rep2.mzML	2768.36	2772.78	-4.41893	LAGKPTHVJVSVVMAEVDGTCY	LAGKPTHVJVSVVMAEVDGTC[160]Y	(N(F)(N(H(H(N(H(A))))(H(N(H))(N(H))))))	A(1)F(1)H(6)N(5)	9	4	1193.76	707642	1.29998e+07	0.00274169	sp|P01876|IGHA1_HUMAN	340	FALSE
20200615_serum_NGlycP_1hDIA_rep3.mzML	2762.97	2769.19	-6.22148	LAGKPTHVJVSVVMAEVDGTCY	LAGKPTHVJVSVVMAEVDGTC[160]Y	(N(F)(N(H(H(N(H(A))))(H(N(H))(N(H))))))	A(1)F(1)H(6)N(5)	9	4	1193.76	684686	8.24258e+06	0.00117658	sp|P01876|IGHA1_HUMAN	340	FALSE
20200615_serum_NGlycP_1hDIA_rep2.mzML	2768.36	2775.63	-7.26992	LAGKPTHVJVSVVMAEVDGTCY	LAGKPTHVJVSVVMAEVDGTC[160]Y	(N(F)(N(H(N)(H(N(H(H))))(H(N(F)(H(H)))))))	F(2)H(7)N(5)	9	4	1198.01	753925	3.89125e+06	0.00738747	sp|P01876|IGHA1_HUMAN	340	FALSE
20200615_serum_NGlycP_1hDIA_rep3.mzML	2762.97	2772.26	-9.2907	LAGKPTHVJVSVVMAEVDGTCY	LAGKPTHVJVSVVMAEVDGTC[160]Y	(N(F)(N(H(N)(H(N(H(H))))(H(N(F)(H(H)))))))	F(2)H(7)N(5)	9	4	1198.01	709562	2.6986e+06	0.00621448	sp|P01876|IGHA1_HUMAN	340	FALSE
20200615_serum_NGlycP_1hDIA_rep2.mzML	3105.26	3141.23	-35.9734	LAGKPTHVJVSVVMAEVDGTCY	LAGKPTHVJVSVVMAEVDGTC[160]Y	(N(F)(N(H(H(N(H)(F)))(H(N(H(N(H(A)))))))))	A(1)F(2)H(6)N(5)	9	4	1230.27	8906520	3.16531e+07	0.00214652	sp|P01876|IGHA1_HUMAN	340	FALSE
20200615_serum_NGlycP_1hDIA_rep3.mzML	3098.45	3132.08	-33.626	LAGKPTHVJVSVVMAEVDGTCY	LAGKPTHVJVSVVMAEVDGTC[160]Y	(N(F)(N(H(H(N(H)(F)))(H(N(H(N(H(A)))))))))	A(1)F(2)H(6)N(5)	9	4	1230.27	7550530	2.30022e+07	0.00343611	sp|P01876|IGHA1_HUMAN	340	FALSE
20200615_serum_NGlycP_1hDIA_rep1.mzML	3105.67	3139.6	-33.9342	LAGKPTHVJVSVVMAEVDGTCY	LAGKPTHVJVSVVMAEVDGTC[160]Y	(N(F)(N(H(H(N(H)(F)))(H(N(H(N(H(A)))))))))	A(1)F(2)H(6)N(5)	9	4	1230.27	8298660	3.01371e+07	0.00197913	sp|P01876|IGHA1_HUMAN	340	FALSE
20200615_serum_NGlycP_1hDIA_rep2.mzML	3105.19	3166.62	-61.435	LAGKPTHVJVSVVMAEVDGTCY	LAGKPTHVJVSVVMAEVDGTC[160]Y	(N(F)(N(H(H(N(H)(F)))(H(N(H(N(H(A)))))))))	A(1)F(2)H(6)N(5)	9	3	1640.03	1068490	1.53093e+06	0.000596389	sp|P01876|IGHA1_HUMAN	340	FALSE
20200615_serum_NGlycP_1hDIA_rep3.mzML	3097.56	3156.65	-59.0858	LAGKPTHVJVSVVMAEVDGTCY	LAGKPTHVJVSVVMAEVDGTC[160]Y	(N(F)(N(H(H(N(H)(F)))(H(N(H(N(H(A)))))))))	A(1)F(2)H(6)N(5)	9	3	1640.03	901587	1.20795e+06	0.00127168	sp|P01876|IGHA1_HUMAN	340	FALSE
20200615_serum_NGlycP_1hDIA_rep1.mzML	3104.41	3164.4	-59.994	LAGKPTHVJVSVVMAEVDGTCY	LAGKPTHVJVSVVMAEVDGTC[160]Y	(N(F)(N(H(H(N(H)(F)))(H(N(H(N(H(A)))))))))	A(1)F(2)H(6)N(5)	9	3	1640.03	962372	2.05386e+06	0.0020907	sp|P01876|IGHA1_HUMAN	340	FALSE
20200615_serum_NGlycP_1hDIA_rep2.mzML	2528.3	2515.5	12.8049	LAGKPTHVJVSVVMAEVDGTCY	LAGKPTHVJVSVVMAEVDGTC[160]Y	(N(N(H(H(N))(H(H)(H)))))	H(5)N(3)	9	3	1256.22	4809390	2.05152e+06	0.00230325	sp|P01876|IGHA1_HUMAN	340	FALSE
20200615_serum_NGlycP_1hDIA_rep3.mzML	2521.44	2511.57	9.86843	LAGKPTHVJVSVVMAEVDGTCY	LAGKPTHVJVSVVMAEVDGTC[160]Y	(N(N(H(H(N))(H(H)(H)))))	H(5)N(3)	9	3	1256.22	4101230	1.66685e+06	0.00267358	sp|P01876|IGHA1_HUMAN	340	FALSE
20200615_serum_NGlycP_1hDIA_rep1.mzML	2521.34	2511.41	9.93176	LAGKPTHVJVSVVMAEVDGTCY	LAGKPTHVJVSVVMAEVDGTC[160]Y	(N(N(H(H(N))(H(H)(H)))))	H(5)N(3)	9	3	1256.22	4317110	1.12407e+06	0.00313206	sp|P01876|IGHA1_HUMAN	340	FALSE
20200615_serum_NGlycP_1hDIA_rep2.mzML	2528.31	2506.35	21.9572	LAGKPTHVJVSVVMAEVDGTCY	LAGKPTHVJVSVVMAEVDGTC[160]Y	(N(N(H(H(H))(H(H)(H)))))	H(6)N(2)	9	3	1242.54	5462930	4.80336e+07	0.0041449	sp|P01876|IGHA1_HUMAN	340	FALSE
20200615_serum_NGlycP_1hDIA_rep3.mzML	2520.75	2503.25	17.4962	LAGKPTHVJVSVVMAEVDGTCY	LAGKPTHVJVSVVMAEVDGTC[160]Y	(N(N(H(H(H))(H(H)(H)))))	H(6)N(2)	9	3	1242.54	4556170	4.79528e+07	0.00702959	sp|P01876|IGHA1_HUMAN	340	FALSE
20200615_serum_NGlycP_1hDIA_rep1.mzML	2521.34	2503.14	18.196	LAGKPTHVJVSVVMAEVDGTCY	LAGKPTHVJVSVVMAEVDGTC[160]Y	(N(N(H(H(H))(H(H)(H)))))	H(6)N(2)	9	3	1242.54	4784870	3.81492e+07	0.00234739	sp|P01876|IGHA1_HUMAN	340	FALSE
20200615_serum_NGlycP_1hDIA_rep2.mzML	2518.69	2521.69	-3.00403	LAGKPTHVJVSVVMAEVDGTCY	LAGKPTHVJVSVVMAEVDGTC[160]Y	(N(F)(N(H(H)(H(H)(H(H))))))	F(1)H(6)N(2)	9	3	1291.23	1464930	86864.4	0.00733107	sp|P01876|IGHA1_HUMAN	340	FALSE
20200615_serum_NGlycP_1hDIA_rep3.mzML	2512.99	2517.27	-4.2795	LAGKPTHVJVSVVMAEVDGTCY	LAGKPTHVJVSVVMAEVDGTC[160]Y	(N(F)(N(H(H)(H(H)(H(H))))))	F(1)H(6)N(2)	9	3	1291.23	1480020	0	0.00219883	sp|P01876|IGHA1_HUMAN	340	FALSE
20200615_serum_NGlycP_1hDIA_rep1.mzML	2516.81	2517.04	-0.227082	LAGKPTHVJVSVVMAEVDGTCY	LAGKPTHVJVSVVMAEVDGTC[160]Y	(N(F)(N(H(H)(H(H)(H(H))))))	F(1)H(6)N(2)	9	3	1291.23	1252810	292788	0.00022324	sp|P01876|IGHA1_HUMAN	340	FALSE
20200615_serum_NGlycP_1hDIA_rep2.mzML	2521.53	2492.77	28.7603	LAGKPTHVJVSVVMAEVDGTCY	LAGKPTHVJVSVVMAEVDGTC[160]Y	(N(N(H(H(H)(H))(H(H(H))))))	H(7)N(2)	9	3	1296.56	1440460	1.91608e+07	0.000492444	sp|P01876|IGHA1_HUMAN	340	FALSE
20200615_serum_NGlycP_1hDIA_rep3.mzML	2512.99	2490.74	22.2539	LAGKPTHVJVSVVMAEVDGTCY	LAGKPTHVJVSVVMAEVDGTC[160]Y	(N(N(H(H(H)(H))(H(H(H))))))	H(7)N(2)	9	3	1296.56	1568450	1.35557e+07	0.00148319	sp|P01876|IGHA1_HUMAN	340	FALSE
20200615_serum_NGlycP_1hDIA_rep1.mzML	2516.81	2490.81	26.0032	LAGKPTHVJVSVVMAEVDGTCY	LAGKPTHVJVSVVMAEVDGTC[160]Y	(N(N(H(H(H)(H))(H(H(H))))))	H(7)N(2)	9	3	1296.56	1277420	1.72947e+07	0.000373968	sp|P01876|IGHA1_HUMAN	340	FALSE
20200615_serum_NGlycP_1hDIA_rep2.mzML	2522.22	2522.29	-0.0698596	LAGKPTHVJVSVVMAEVDGTCY	LAGKPTHVJVSVVMAEVDGTC[160]Y	(N(N(H(H)(X)(H(N)(N(F))))))	F(1)H(3)N(4)X(1)	9	3	1308.58	1642920	83883.6	0.00488901	sp|P01876|IGHA1_HUMAN	340	TRUE
20200615_serum_NGlycP_1hDIA_rep3.mzML	2513.07	2517.83	-4.75929	LAGKPTHVJVSVVMAEVDGTCY	LAGKPTHVJVSVVMAEVDGTC[160]Y	(N(N(H(H)(X)(H(N)(N(F))))))	F(1)H(3)N(4)X(1)	9	3	1308.58	1558960	127352	0.0044898	sp|P01876|IGHA1_HUMAN	340	TRUE
20200615_serum_NGlycP_1hDIA_rep1.mzML	2515.04	2517.57	-2.53002	LAGKPTHVJVSVVMAEVDGTCY	LAGKPTHVJVSVVMAEVDGTC[160]Y	(N(N(H(H)(X)(H(N)(N(F))))))	F(1)H(3)N(4)X(1)	9	3	1308.58	1360530	158841	0.00605549	sp|P01876|IGHA1_HUMAN	340	TRUE
20200615_serum_NGlycP_1hDIA_rep2.mzML	2537.87	2514.49	23.376	LAGKPTHVJVSVVMAEVDGTCY	LAGKPTHVJVSVVMAEVDGTC[160]Y	(N(F)(N(H(H(H))(H(N)(N)))))	F(1)H(4)N(4)	9	3	1318.58	503308	2.12968e+06	0.00390596	sp|P01876|IGHA1_HUMAN	340	FALSE
20200615_serum_NGlycP_1hDIA_rep1.mzML	2526.6	2510.51	16.095	LAGKPTHVJVSVVMAEVDGTCY	LAGKPTHVJVSVVMAEVDGTC[160]Y	(N(F)(N(H(H(H))(H(N)(N)))))	F(1)H(4)N(4)	9	3	1318.58	583793	3.95233e+06	0.00224361	sp|P01876|IGHA1_HUMAN	340	FALSE
20200615_serum_NGlycP_1hDIA_rep3.mzML	2810.09	2820.42	-10.3349	LAGKPTHVJVSVVMAEVDGTCY	LAGKPTHVJVSVVMAEVDGTC[160]Y	(N(F)(N(H(H)(H(N(H(A)))))))	A(1)F(1)H(4)N(3)	9	3	1347.92	1110330	527242	0.00415757	sp|P01876|IGHA1_HUMAN	340	FALSE
20200615_serum_NGlycP_1hDIA_rep1.mzML	2801.96	2817.15	-15.1935	LAGKPTHVJVSVVMAEVDGTCY	LAGKPTHVJVSVVMAEVDGTC[160]Y	(N(F)(N(H(H)(H(N(H(A)))))))	A(1)F(1)H(4)N(3)	9	3	1347.92	1113190	1.19114e+06	0.00122071	sp|P01876|IGHA1_HUMAN	340	FALSE
20200615_serum_NGlycP_1hDIA_rep2.mzML	2515.81	2490.05	25.7604	LAGKPTHVJVSVVMAEVDGTCY	LAGKPTHVJVSVVMAEVDGTC[160]Y	(N(N(H(H(H(H)))(H(H(H(H)))))))	H(8)N(2)	9	3	1350.58	1662230	1.72027e+07	0.000331085	sp|P01876|IGHA1_HUMAN	340	FALSE
20200615_serum_NGlycP_1hDIA_rep3.mzML	2506.25	2488.2	18.0487	LAGKPTHVJVSVVMAEVDGTCY	LAGKPTHVJVSVVMAEVDGTC[160]Y	(N(N(H(H(H(H)))(H(H(H(H)))))))	H(8)N(2)	9	3	1350.58	1598930	1.10315e+07	0.00356028	sp|P01876|IGHA1_HUMAN	340	FALSE
20200615_serum_NGlycP_1hDIA_rep1.mzML	2511.78	2488.2	23.5754	LAGKPTHVJVSVVMAEVDGTCY	LAGKPTHVJVSVVMAEVDGTC[160]Y	(N(N(H(H(H(H)))(H(H(H(H)))))))	H(8)N(2)	9	3	1350.58	2040700	1.37686e+07	0.0019486	sp|P01876|IGHA1_HUMAN	340	FALSE
20200615_serum_NGlycP_1hDIA_rep3.mzML	2520.29	2493.44	26.8548	LAGKPTHVJVSVVMAEVDGTCY	LAGKPTHVJVSVVMAEVDGTC[160]Y	(N(F)(N(H(H)(H(H)(H(H(H(H))))))))	F(1)H(8)N(2)	9	3	1399.27	1268910	211462	0.00426726	sp|P01876|IGHA1_HUMAN	340	FALSE
20200615_serum_NGlycP_1hDIA_rep1.mzML	2519.65	2493.51	26.1432	LAGKPTHVJVSVVMAEVDGTCY	LAGKPTHVJVSVVMAEVDGTC[160]Y	(N(F)(N(H(H)(H(H)(H(H(H(H))))))))	F(1)H(8)N(2)	9	3	1399.27	1427730	239691	0.00305903	sp|P01876|IGHA1_HUMAN	340	FALSE
20200615_serum_NGlycP_1hDIA_rep3.mzML	2520.29	2491	29.2942	LAGKPTHVJVSVVMAEVDGTCY	LAGKPTHVJVSVVMAEVDGTC[160]Y	(N(N(H(H(H))(H(H)(H(H(H(H))))))))	H(9)N(2)	9	3	1404.6	1135030	4.02738e+06	0.00313921	sp|P01876|IGHA1_HUMAN	340	FALSE
20200615_serum_NGlycP_1hDIA_rep3.mzML	2778.37	2806.64	-28.2672	LAGKPTHVJVSVVMAEVDGTCY	LAGKPTHVJVSVVMAEVDGTC[160]Y	(N(F)(N(H(H(N))(H(N(H(A)))))))	A(1)F(1)H(4)N(4)	9	3	1415.61	1393190	23998116	0.00862825	sp|P01876|IGHA1_HUMAN	340	FALSE
20200615_serum_NGlycP_1hDIA_rep2.mzML	2780.38	2818.42	-38.0376	LAGKPTHVJVSVVMAEVDGTCY	LAGKPTHVJVSVVMAEVDGTC[160]Y	(N(N(H(H)(X)(H(N)(N(H(A)))))))	A(1)H(4)N(4)X(1)	9	3	1410.94	1552360	304102	0.00661904	sp|P01876|IGHA1_HUMAN	340	TRUE
20200615_serum_NGlycP_1hDIA_rep3.mzML	2778.37	2815.52	-37.1477	LAGKPTHVJVSVVMAEVDGTCY	LAGKPTHVJVSVVMAEVDGTC[160]Y	(N(N(H(H)(X)(H(N)(N(H(A)))))))	A(1)H(4)N(4)X(1)	9	3	1410.94	1348800	298436	0.000792213	sp|P01876|IGHA1_HUMAN	340	TRUE
20200615_serum_NGlycP_1hDIA_rep1.mzML	2780	2812.76	-32.7604	LAGKPTHVJVSVVMAEVDGTCY	LAGKPTHVJVSVVMAEVDGTC[160]Y	(N(N(H(H)(X)(H(N)(N(H(A)))))))	A(1)H(4)N(4)X(1)	9	3	1410.94	1385700	128465	0.00579336	sp|P01876|IGHA1_HUMAN	340	TRUE
20200615_serum_NGlycP_1hDIA_rep2.mzML	2780.38	2708.6	71.7838	LAGKPTHVJVSVVMAEVDGTCY	LAGKPTHVJVSVVMAEVDGTC[160]Y	(N(N(H(X)(H(N(F)(H))(N(F)(H))))))	F(2)H(4)N(4)X(1)	9	3	1411.28	1475780	0	0.00301718	sp|P01876|IGHA1_HUMAN	340	TRUE
20200615_serum_NGlycP_1hDIA_rep3.mzML	2778.37	2702.2	76.1711	LAGKPTHVJVSVVMAEVDGTCY	LAGKPTHVJVSVVMAEVDGTC[160]Y	(N(N(H(X)(H(N(F)(H))(N(F)(H))))))	F(2)H(4)N(4)X(1)	9	3	1411.28	1287250	0	0.000842207	sp|P01876|IGHA1_HUMAN	340	TRUE
20200615_serum_NGlycP_1hDIA_rep1.mzML	2780	2708.05	71.9511	LAGKPTHVJVSVVMAEVDGTCY	LAGKPTHVJVSVVMAEVDGTC[160]Y	(N(N(H(X)(H(N(F)(H))(N(F)(H))))))	F(2)H(4)N(4)X(1)	9	3	1411.28	1325650	126745	0.00430329	sp|P01876|IGHA1_HUMAN	340	TRUE
20200615_serum_NGlycP_1hDIA_rep2.mzML	2523.28	2525.32	-2.04301	LAGKPTHVJVSVVMAEVDGTCY	LAGKPTHVJVSVVMAEVDGTC[160]Y	(N(N(H(N)(H(N(H)(F))(N(H)(F)))(H(N(H)(F))(N(F)(H(A)))))))	A(1)F(4)H(7)N(7)	9	4	1445.36	874427	1.40878e+06	0.00797011	sp|P01876|IGHA1_HUMAN	340	FALSE
20200615_serum_NGlycP_1hDIA_rep3.mzML	2515.72	2520.75	-5.02838	LAGKPTHVJVSVVMAEVDGTCY	LAGKPTHVJVSVVMAEVDGTC[160]Y	(N(N(H(N)(H(N(H)(F))(N(H)(F)))(H(N(H)(F))(N(F)(H(A)))))))	A(1)F(4)H(7)N(7)	9	4	1445.36	993341	763674	0.00540331	sp|P01876|IGHA1_HUMAN	340	FALSE
20200615_serum_NGlycP_1hDIA_rep1.mzML	2519.31	2520.34	-1.03232	LAGKPTHVJVSVVMAEVDGTCY	LAGKPTHVJVSVVMAEVDGTC[160]Y	(N(N(H(N)(H(N(H)(F))(N(H)(F)))(H(N(H)(F))(N(F)(H(A)))))))	A(1)F(4)H(7)N(7)	9	4	1445.36	1009530	641478	0.00293234	sp|P01876|IGHA1_HUMAN	340	FALSE
20200615_serum_NGlycP_1hDIA_rep2.mzML	2523.45	2494.3	29.1548	LAGKPTHVJVSVVMAEVDGTCY	LAGKPTHVJVSVVMAEVDGTC[160]Y	(N(N(H(N)(H(H)(H))(H(N)(N(H))))))	H(6)N(5)	9	3	1445.62	850526	816407	0.0028257	sp|P01876|IGHA1_HUMAN	340	FALSE
20200615_serum_NGlycP_1hDIA_rep3.mzML	2515.72	2492.15	23.5691	LAGKPTHVJVSVVMAEVDGTCY	LAGKPTHVJVSVVMAEVDGTC[160]Y	(N(N(H(N)(H(H)(H))(H(N)(N(H))))))	H(6)N(5)	9	3	1445.62	782395	770784	0.000584929	sp|P01876|IGHA1_HUMAN	340	FALSE
20200615_serum_NGlycP_1hDIA_rep1.mzML	2518.1	2492.22	25.8795	LAGKPTHVJVSVVMAEVDGTCY	LAGKPTHVJVSVVMAEVDGTC[160]Y	(N(N(H(N)(H(H)(H))(H(N)(N(H))))))	H(6)N(5)	9	3	1445.62	664254	1.3339e+06	0.000370031	sp|P01876|IGHA1_HUMAN	340	FALSE
20200615_serum_NGlycP_1hDIA_rep2.mzML	2778.71	2787.83	-9.11839	LAGKPTHVJVSVVMAEVDGTCY	LAGKPTHVJVSVVMAEVDGTC[160]Y	(N(F)(N(H(H(H))(H(N(H))(N(H(A)))))))	A(1)F(1)H(6)N(4)	9	3	1523.65	209214	2.32312e+06	0.00640842	sp|P01876|IGHA1_HUMAN	340	FALSE
20200615_serum_NGlycP_1hDIA_rep1.mzML	3117.01	3168.43	-51.4209	LAGKPTHVJVSVVMAEVDGTCY	LAGKPTHVJVSVVMAEVDGTC[160]Y	(N(N(H(H(N(H(A))))(H(N(H(A)))))))	A(2)H(5)N(4)	9	3	1517.98	369225	1.43773e+07	0.00548362	sp|P01876|IGHA1_HUMAN	340	FALSE
20200615_serum_NGlycP_1hDIA_rep2.mzML	2777.56	2782.9	-5.33854	LAGKPTHVJVSVVMAEVDGTCY	LAGKPTHVJVSVVMAEVDGTC[160]Y	(N(N(H(H(N(H(A))))(H(N(H))(N(H))))))	A(1)H(6)N(5)	9	3	1542.66	1241060	1.88828e+06	0.00576661	sp|P01876|IGHA1_HUMAN	340	FALSE
20200615_serum_NGlycP_1hDIA_rep3.mzML	2774.55	2779.21	-4.66295	LAGKPTHVJVSVVMAEVDGTCY	LAGKPTHVJVSVVMAEVDGTC[160]Y	(N(N(H(H(N(H(A))))(H(N(H))(N(H))))))	A(1)H(6)N(5)	9	3	1542.66	1082180	1.92644e+06	0.00355759	sp|P01876|IGHA1_HUMAN	340	FALSE
20200615_serum_NGlycP_1hDIA_rep1.mzML	2777.27	2782.2	-4.93101	LAGKPTHVJVSVVMAEVDGTCY	LAGKPTHVJVSVVMAEVDGTC[160]Y	(N(N(H(H(N(H(A))))(H(N(H))(N(H))))))	A(1)H(6)N(5)	9	3	1542.66	1049190	1.88433e+06	0.0023435	sp|P01876|IGHA1_HUMAN	340	FALSE
20200615_serum_NGlycP_1hDIA_rep1.mzML	2832.55	3002.35	-169.804	LAJLTQGEDQYYLR	LAJLTQGEDQYYLR	(N(N(H(H(N(H(A))))(H(N(H(A)))))))	A(2)H(5)N(4)	3	4	972.907	1235120	1.58368e+07	0.00169197	sp|P10909|CLUS_HUMAN	374	FALSE
20200615_serum_NGlycP_1hDIA_rep2.mzML	2835.28	2985.46	-150.184	LAJLTQGEDQYYLR	LAJLTQGEDQYYLR	(N(N(H(H(N(H(A))))(H(N(H(A)))))))	A(2)H(5)N(4)	3	3	1296.87	13708300	1.29985e+08	0.000868474	sp|P10909|CLUS_HUMAN	374	FALSE
20200615_serum_NGlycP_1hDIA_rep3.mzML	2830.98	2975.9	-144.922	LAJLTQGEDQYYLR	LAJLTQGEDQYYLR	(N(N(H(H(N(H(A))))(H(N(H(A)))))))	A(2)H(5)N(4)	3	3	1296.87	12862300	1.27359e+08	0.0004711	sp|P10909|CLUS_HUMAN	374	FALSE
20200615_serum_NGlycP_1hDIA_rep1.mzML	2832.98	2982.19	-149.21	LAJLTQGEDQYYLR	LAJLTQGEDQYYLR	(N(N(H(H(N(H(A))))(H(N(H(A)))))))	A(2)H(5)N(4)	3	3	1296.87	14386100	1.46692e+08	0.00103777	sp|P10909|CLUS_HUMAN	374	FALSE
20200615_serum_NGlycP_1hDIA_rep1.mzML	2453.61	2467.39	-13.7803	LAJLTQGEDQYYLR	LAJLTQGEDQYYLR	(N(N(H(H(N(H)))(H(N(H(A)))))))	A(1)H(5)N(4)	3	3	1199.84	889416	1.05377e+07	0.00515889	sp|P10909|CLUS_HUMAN	374	FALSE
20200615_serum_NGlycP_1hDIA_rep2.mzML	2835.67	3002.34	-166.666	LAJLTQGEDQYYLR	LAJLTQGEDQYYLR	(N(N(H(H(N(H(H))))(H(N(F)(H(A)))))))	A(1)F(1)H(6)N(4)	3	3	1302.55	13765500	4.46504e+07	0.0012003	sp|P10909|CLUS_HUMAN	374	FALSE
20200615_serum_NGlycP_1hDIA_rep3.mzML	2831.5	2993.8	-162.303	LAJLTQGEDQYYLR	LAJLTQGEDQYYLR	(N(N(H(H(N(H(H))))(H(N(F)(H(A)))))))	A(1)F(1)H(6)N(4)	3	3	1302.55	12595800	3.75151e+07	0.00105271	sp|P10909|CLUS_HUMAN	374	FALSE
20200615_serum_NGlycP_1hDIA_rep1.mzML	2832.94	3000.46	-167.521	LAJLTQGEDQYYLR	LAJLTQGEDQYYLR	(N(N(H(H(N(H(H))))(H(N(F)(H(A)))))))	A(1)F(1)H(6)N(4)	3	3	1302.55	14956000	4.38975e+07	0.00146043	sp|P10909|CLUS_HUMAN	374	FALSE
20200615_serum_NGlycP_1hDIA_rep2.mzML	2855.08	3027.35	-172.27	LAJLTQGEDQYYLR	LAJLTQGEDQYYLR	(N(N(H(H(H))(H(N(H)(F))(N(F)(H(A)))))))	A(1)F(2)H(6)N(4)	3	3	1351.24	764742	5.37678e+06	0.000850251	sp|P10909|CLUS_HUMAN	374	FALSE
20200615_serum_NGlycP_1hDIA_rep3.mzML	2854.02	3020.53	-166.507	LAJLTQGEDQYYLR	LAJLTQGEDQYYLR	(N(N(H(H(H))(H(N(H)(F))(N(F)(H(A)))))))	A(1)F(2)H(6)N(4)	3	3	1351.24	501400	3.32352e+06	0.000853271	sp|P10909|CLUS_HUMAN	374	FALSE
20200615_serum_NGlycP_1hDIA_rep1.mzML	2876.44	3025.82	-149.384	LAJLTQGEDQYYLR	LAJLTQGEDQYYLR	(N(N(H(H(H))(H(N(H)(F))(N(F)(H(A)))))))	A(1)F(2)H(6)N(4)	3	3	1351.24	415720	1.46755e+06	0.00105911	sp|P10909|CLUS_HUMAN	374	FALSE
20200615_serum_NGlycP_1hDIA_rep3.mzML	2855.26	3016.42	-161.161	LAJLTQGEDQYYLR	LAJLTQGEDQYYLR	(N(N(H(H(N(H(A))))(H(N(F)(H(A)))))))	A(2)F(1)H(5)N(4)	3	3	1345.56	441105	7.03659e+06	0.000425942	sp|P10909|CLUS_HUMAN	374	FALSE
20200615_serum_NGlycP_1hDIA_rep1.mzML	2876.44	3022.01	-145.572	LAJLTQGEDQYYLR	LAJLTQGEDQYYLR	(N(N(H(H(N(H(A))))(H(N(F)(H(A)))))))	A(2)F(1)H(5)N(4)	3	3	1345.56	375172	3.15209e+06	0.000931934	sp|P10909|CLUS_HUMAN	374	FALSE
20200615_serum_NGlycP_1hDIA_rep1.mzML	2834	2936.64	-102.643	LAJLTQGEDQYYLR	LAJLTQGEDQYYLR	(N(N(H(H(N(H(A))))(H(N(H))(N(H(A)))))))	A(2)H(6)N(5)	3	3	1418.58	197060	1.8754e+06	0.00619083	sp|P10909|CLUS_HUMAN	374	FALSE
20200615_serum_NGlycP_1hDIA_rep2.mzML	3265.95	3267.95	-1.99592	LAJLTQGEDQYYLR	LAJLTQGEDQYYLR	(N(N(H(H(N(H(A))))(H(N(H(A)))(N(H(A)))))))	A(3)H(6)N(5)	3	3	1515.62	242584	4.67016e+06	0.00918363	sp|P10909|CLUS_HUMAN	374	FALSE
20200615_serum_NGlycP_1hDIA_rep3.mzML	3262.58	3262.96	-0.3786	LAJLTQGEDQYYLR	LAJLTQGEDQYYLR	(N(N(H(H(N(H(A))))(H(N(H(A)))(N(H(A)))))))	A(3)H(6)N(5)	3	3	1515.62	259175	5.16863e+06	0.00139111	sp|P10909|CLUS_HUMAN	374	FALSE
20200615_serum_NGlycP_1hDIA_rep3.mzML	3254.1	3255.48	-1.38062	LAJLTQGEDQYYLR	LAJLTQGEDQYYLR	(N(N(H(N)(H(H)(H))(H(N(F)(H(A)))(N(F)(H(A)))))))	A(2)F(2)H(7)N(5)	3	3	1569.98	161506	696046	0.00607858	sp|P10909|CLUS_HUMAN	374	FALSE
20200615_serum_NGlycP_1hDIA_rep2.mzML	3338.56	3237.04	101.516	LDAPTNLQFVJETDSTVLVR	LDAPTNLQFVJETDSTVLVR	(N(N(H(H(N(H(A))))(H(N(H(A)))))))	A(2)H(5)N(4)	11	4	1109.98	1028190	3.73632e+06	0.000940258	sp|P02751|FINC_HUMAN	1007	FALSE
20200615_serum_NGlycP_1hDIA_rep3.mzML	3334.01	3230.2	103.815	LDAPTNLQFVJETDSTVLVR	LDAPTNLQFVJETDSTVLVR	(N(N(H(H(N(H(A))))(H(N(H(A)))))))	A(2)H(5)N(4)	11	4	1109.98	866953	3.06556e+06	0.00317999	sp|P02751|FINC_HUMAN	1007	FALSE
20200615_serum_NGlycP_1hDIA_rep1.mzML	3336.41	3235.75	100.662	LDAPTNLQFVJETDSTVLVR	LDAPTNLQFVJETDSTVLVR	(N(N(H(H(N(H(A))))(H(N(H(A)))))))	A(2)H(5)N(4)	11	4	1109.98	966076	3.72924e+06	0.000598136	sp|P02751|FINC_HUMAN	1007	FALSE
20200615_serum_NGlycP_1hDIA_rep3.mzML	3335.39	3228.4	106.989	LDAPTNLQFVJETDSTVLVR	LDAPTNLQFVJETDSTVLVR	(N(N(H(H(N(H(A))))(H(N(H(A)))))))	A(2)H(5)N(4)	11	3	1479.65	194047	4.22715e+06	0.00175639	sp|P02751|FINC_HUMAN	1007	FALSE
20200615_serum_NGlycP_1hDIA_rep3.mzML	3335.75	3185.91	149.837	LDAPTNLQFVJETDSTVLVR	LDAPTNLQFVJETDSTVLVR	(N(N(H(H(N(H(H))))(H(N(F)(H(A)))))))	A(1)F(1)H(6)N(4)	11	3	1485.32	732471	3.4973e+06	0.000559943	sp|P02751|FINC_HUMAN	1007	FALSE
20200615_serum_NGlycP_1hDIA_rep2.mzML	3473.46	3368.69	104.769	LGACJDTLQQLMEVFK	LGAC[160]JDTLQQLMEVFK	(N(F)(N(H(X)(H(H)))))	F(1)H(3)N(2)X(1)	5	3	1013.11	209228	104653	0.000320593	sp|P01008|ANT3_HUMAN	128	TRUE
20200615_serum_NGlycP_1hDIA_rep3.mzML	3472.71	3364.09	108.621	LGACJDTLQQLMEVFK	LGAC[160]JDTLQQLMEVFK	(N(F)(N(H(X)(H(H)))))	F(1)H(3)N(2)X(1)	5	3	1013.11	384032	120866	0.000616994	sp|P01008|ANT3_HUMAN	128	TRUE
20200615_serum_NGlycP_1hDIA_rep1.mzML	3473.95	3366.79	107.155	LGACJDTLQQLMEVFK	LGAC[160]JDTLQQLMEVFK	(N(F)(N(H(X)(H(H)))))	F(1)H(3)N(2)X(1)	5	3	1013.11	293427	0	0.000433104	sp|P01008|ANT3_HUMAN	128	TRUE
20200615_serum_NGlycP_1hDIA_rep2.mzML	3472.3	3393.4	78.8982	LGACJDTLQQLMEVFK	LGAC[160]JDTLQQLMEVFK	(N(N(H(H(N(H(A))))(H(N(H(A)))))))	A(2)H(5)N(4)	5	3	1357.9	642376	1.39536e+07	0.000648163	sp|P01008|ANT3_HUMAN	128	FALSE
20200615_serum_NGlycP_1hDIA_rep3.mzML	3473.13	3389.77	83.3588	LGACJDTLQQLMEVFK	LGAC[160]JDTLQQLMEVFK	(N(N(H(H(N(H(A))))(H(N(H(A)))))))	A(2)H(5)N(4)	5	3	1357.9	542654	18440837	0.00955451	sp|P01008|ANT3_HUMAN	128	FALSE
20200615_serum_NGlycP_1hDIA_rep1.mzML	3474.44	3392.15	82.2909	LGACJDTLQQLMEVFK	LGAC[160]JDTLQQLMEVFK	(N(N(H(H(N(H(A))))(H(N(H(A)))))))	A(2)H(5)N(4)	5	3	1357.9	372086	12512865	0.000467557	sp|P01008|ANT3_HUMAN	128	FALSE
20200615_serum_NGlycP_1hDIA_rep2.mzML	3472.79	3395.83	76.9629	LGACJDTLQQLMEVFK	LGAC[160]JDTLQQLMEVFK	(N(N(H(H(N(H(H))))(H(N(F)(H(A)))))))	A(1)F(1)H(6)N(4)	5	3	1363.57	556388	3.35292e+06	0.00129339	sp|P01008|ANT3_HUMAN	128	FALSE
20200615_serum_NGlycP_1hDIA_rep3.mzML	3473.43	3392.2	81.2287	LGACJDTLQQLMEVFK	LGAC[160]JDTLQQLMEVFK	(N(N(H(H(N(H(H))))(H(N(F)(H(A)))))))	A(1)F(1)H(6)N(4)	5	3	1363.57	974986	3.9297e+06	0.000429928	sp|P01008|ANT3_HUMAN	128	FALSE
20200615_serum_NGlycP_1hDIA_rep1.mzML	3474.27	3394.49	79.7757	LGACJDTLQQLMEVFK	LGAC[160]JDTLQQLMEVFK	(N(N(H(H(N(H(H))))(H(N(F)(H(A)))))))	A(1)F(1)H(6)N(4)	5	3	1363.57	396757	2.77876e+06	0.00247525	sp|P01008|ANT3_HUMAN	128	FALSE
20200615_serum_NGlycP_1hDIA_rep2.mzML	2502.37	2551.01	-48.6433	LGJWSAMPSCK	LGJWSAMPSC[160]K	(N(N(H(H(N(H(A))))(H(N(H(A)))))))	A(2)H(5)N(4)	3	4	864.59	1476090	5.09045e+06	0.00515492	sp|P02749|APOH_HUMAN	253	FALSE
20200615_serum_NGlycP_1hDIA_rep1.mzML	2498.6	2545.04	-46.4421	LGJWSAMPSCK	LGJWSAMPSC[160]K	(N(N(H(H(N(H(A))))(H(N(H(A)))))))	A(2)H(5)N(4)	3	4	864.59	1395720	6.1944e+06	0.00488523	sp|P02749|APOH_HUMAN	253	FALSE
20200615_serum_NGlycP_1hDIA_rep2.mzML	2503.77	2550.34	-46.5716	LGJWSAMPSCK	LGJWSAMPSC[160]K	(N(N(H(H(N(H(A))))(H(N(H(A)))))))	A(2)H(5)N(4)	3	3	1152.45	46417500	3.56288e+08	0.00109227	sp|P02749|APOH_HUMAN	253	FALSE
20200615_serum_NGlycP_1hDIA_rep3.mzML	2501.8	2544.81	-43.0133	LGJWSAMPSCK	LGJWSAMPSC[160]K	(N(N(H(H(N(H(A))))(H(N(H(A)))))))	A(2)H(5)N(4)	3	3	1152.45	36459600	2.85989e+08	0.0010495	sp|P02749|APOH_HUMAN	253	FALSE
20200615_serum_NGlycP_1hDIA_rep1.mzML	2498.54	2544.41	-45.8666	LGJWSAMPSCK	LGJWSAMPSC[160]K	(N(N(H(H(N(H(A))))(H(N(H(A)))))))	A(2)H(5)N(4)	3	3	1152.45	40648900	3.26096e+08	0.000629171	sp|P02749|APOH_HUMAN	253	FALSE
20200615_serum_NGlycP_1hDIA_rep2.mzML	1747.46	1714.72	32.7359	LGJWSAMPSCK	LGJWSAMPSC[160]K	(N(N(H(H(N(H)))(H(N(H))))))	H(5)N(4)	3	3	958.388	363894	2.06561e+06	0.00160541	sp|P02749|APOH_HUMAN	253	FALSE
20200615_serum_NGlycP_1hDIA_rep3.mzML	1747.43	1715.92	31.5056	LGJWSAMPSCK	LGJWSAMPSC[160]K	(N(N(H(H(N(H)))(H(N(H))))))	H(5)N(4)	3	3	958.388	525684	3.07771e+06	0.000538393	sp|P02749|APOH_HUMAN	253	FALSE
20200615_serum_NGlycP_1hDIA_rep1.mzML	1743.47	1710.65	32.8229	LGJWSAMPSCK	LGJWSAMPSC[160]K	(N(N(H(H(N(H)))(H(N(H))))))	H(5)N(4)	3	3	958.388	401202	2.02436e+06	0.000532011	sp|P02749|APOH_HUMAN	253	FALSE
20200615_serum_NGlycP_1hDIA_rep1.mzML	2114.31	2112.29	2.02165	LGJWSAMPSCK	LGJWSAMPSC[160]K	(N(N(H(H(N))(H(N(H(A)))))))	A(1)H(4)N(4)	3	3	1001.4	417523	2.76544e+06	0.00122987	sp|P02749|APOH_HUMAN	253	FALSE
20200615_serum_NGlycP_1hDIA_rep2.mzML	2094.82	2088.13	6.69125	LGJWSAMPSCK	LGJWSAMPSC[160]K	(N(N(H(H(N(H)))(H(N(H(A)))))))	A(1)H(5)N(4)	3	3	1055.42	13062100	8.21583e+07	0.000660472	sp|P02749|APOH_HUMAN	253	FALSE
20200615_serum_NGlycP_1hDIA_rep3.mzML	2093.17	2085.96	7.20682	LGJWSAMPSCK	LGJWSAMPSC[160]K	(N(N(H(H(N(H)))(H(N(H(A)))))))	A(1)H(5)N(4)	3	3	1055.42	15210200	8.99285e+07	0.000686682	sp|P02749|APOH_HUMAN	253	FALSE
20200615_serum_NGlycP_1hDIA_rep1.mzML	2090.39	2082.8	7.58623	LGJWSAMPSCK	LGJWSAMPSC[160]K	(N(N(H(H(N(H)))(H(N(H(A)))))))	A(1)H(5)N(4)	3	3	1055.42	9787130	6.91622e+07	0.0013309	sp|P02749|APOH_HUMAN	253	FALSE
20200615_serum_NGlycP_1hDIA_rep2.mzML	2094.25	2093.51	0.738856	LGJWSAMPSCK	LGJWSAMPSC[160]K	(N(N(H(H(N(H)))(H(N(H(A)))))))	A(1)H(5)N(4)	3	2	1582.63	1415340	1.9186e+07	0.000713034	sp|P02749|APOH_HUMAN	253	FALSE
20200615_serum_NGlycP_1hDIA_rep3.mzML	2092.58	2091.66	0.921325	LGJWSAMPSCK	LGJWSAMPSC[160]K	(N(N(H(H(N(H)))(H(N(H(A)))))))	A(1)H(5)N(4)	3	2	1582.63	1512770	1.68887e+07	0.000215182	sp|P02749|APOH_HUMAN	253	FALSE
20200615_serum_NGlycP_1hDIA_rep1.mzML	2091.12	2087.97	3.14946	LGJWSAMPSCK	LGJWSAMPSC[160]K	(N(N(H(H(N(H)))(H(N(H(A)))))))	A(1)H(5)N(4)	3	2	1582.63	1158300	1.14138e+07	0.00121391	sp|P02749|APOH_HUMAN	253	FALSE
20200615_serum_NGlycP_1hDIA_rep2.mzML	2095.23	2100.37	-5.13701	LGJWSAMPSCK	LGJWSAMPSC[160]K	(N(N(H(H(H))(H(N(H))(N(H)(F))))))	F(1)H(6)N(4)	3	3	1061.09	12567500	8.46238e+06	0.000638668	sp|P02749|APOH_HUMAN	253	FALSE
20200615_serum_NGlycP_1hDIA_rep3.mzML	2093.17	2098.84	-5.67435	LGJWSAMPSCK	LGJWSAMPSC[160]K	(N(N(H(H(H))(H(N(H))(N(H)(F))))))	F(1)H(6)N(4)	3	3	1061.09	14823400	8.33381e+06	0.00093402	sp|P02749|APOH_HUMAN	253	FALSE
20200615_serum_NGlycP_1hDIA_rep1.mzML	2090.49	2094.57	-4.07834	LGJWSAMPSCK	LGJWSAMPSC[160]K	(N(N(H(H(H))(H(N(H))(N(H)(F))))))	F(1)H(6)N(4)	3	3	1061.09	9143460	6.42659e+06	0.000764697	sp|P02749|APOH_HUMAN	253	FALSE
20200615_serum_NGlycP_1hDIA_rep2.mzML	2503.77	2552.51	-48.7449	LGJWSAMPSCK	LGJWSAMPSC[160]K	(N(N(H(H(N(H(H))))(H(N(F)(H(A)))))))	A(1)F(1)H(6)N(4)	3	3	1158.13	44690400	3.67216e+07	0.00133574	sp|P02749|APOH_HUMAN	253	FALSE
20200615_serum_NGlycP_1hDIA_rep3.mzML	2501.8	2546.9	-45.1036	LGJWSAMPSCK	LGJWSAMPSC[160]K	(N(N(H(H(N(H(H))))(H(N(F)(H(A)))))))	A(1)F(1)H(6)N(4)	3	3	1158.13	36274100	2.96877e+07	0.00101147	sp|P02749|APOH_HUMAN	253	FALSE
20200615_serum_NGlycP_1hDIA_rep1.mzML	2498.78	2546.5	-47.7179	LGJWSAMPSCK	LGJWSAMPSC[160]K	(N(N(H(H(N(H(H))))(H(N(F)(H(A)))))))	A(1)F(1)H(6)N(4)	3	3	1158.13	39269000	34432177	0.000664856	sp|P02749|APOH_HUMAN	253	FALSE
20200615_serum_NGlycP_1hDIA_rep2.mzML	2481.79	2517.05	-35.2608	LGJWSAMPSCK	LGJWSAMPSC[160]K	(N(N(H(N)(H(H)(H))(H(N(H)(F))(N(H(A)))))))	A(1)F(1)H(7)N(5)	3	3	1279.84	686867	3.41763e+06	0.000691097	sp|P02749|APOH_HUMAN	253	FALSE
20200615_serum_NGlycP_1hDIA_rep3.mzML	2483.22	2512.98	-29.7624	LGJWSAMPSCK	LGJWSAMPSC[160]K	(N(N(H(N)(H(H)(H))(H(N(H)(F))(N(H(A)))))))	A(1)F(1)H(7)N(5)	3	3	1279.84	789902	2.09652e+06	0.0026005	sp|P02749|APOH_HUMAN	253	FALSE
20200615_serum_NGlycP_1hDIA_rep1.mzML	2480.34	2512.82	-32.4832	LGJWSAMPSCK	LGJWSAMPSC[160]K	(N(N(H(N)(H(H)(H))(H(N(H)(F))(N(H(A)))))))	A(1)F(1)H(7)N(5)	3	3	1279.84	533853	2.35547e+06	0.00308469	sp|P02749|APOH_HUMAN	253	FALSE
20200615_serum_NGlycP_1hDIA_rep2.mzML	2482.18	2521.03	-38.8464	LGJWSAMPSCK	LGJWSAMPSC[160]K	(N(N(H(H(N(H(A))))(H(N(F)(H(N(H)(F))))))))	A(1)F(2)H(6)N(5)	3	3	1274.5	698349	3.88126e+06	0.00171978	sp|P02749|APOH_HUMAN	253	FALSE
20200615_serum_NGlycP_1hDIA_rep3.mzML	2482.54	2516.64	-34.105	LGJWSAMPSCK	LGJWSAMPSC[160]K	(N(N(H(H(N(H(A))))(H(N(F)(H(N(H)(F))))))))	A(1)F(2)H(6)N(5)	3	3	1274.5	777203	4.63538e+06	0.000970611	sp|P02749|APOH_HUMAN	253	FALSE
20200615_serum_NGlycP_1hDIA_rep2.mzML	2482.18	2542.29	-60.1117	LGJWSAMPSCK	LGJWSAMPSC[160]K	(N(N(H(H(N(H(A))))(H(N(H))(N(H(A)))))))	A(2)H(6)N(5)	3	3	1274.16	822768	5.10105e+06	0.000303705	sp|P02749|APOH_HUMAN	253	FALSE
20200615_serum_NGlycP_1hDIA_rep3.mzML	2484.36	2537.08	-52.7238	LGJWSAMPSCK	LGJWSAMPSC[160]K	(N(N(H(H(N(H(A))))(H(N(H))(N(H(A)))))))	A(2)H(6)N(5)	3	3	1274.16	801170	3.19349e+06	0.000459841	sp|P02749|APOH_HUMAN	253	FALSE
20200615_serum_NGlycP_1hDIA_rep1.mzML	2480.34	2536.68	-56.3444	LGJWSAMPSCK	LGJWSAMPSC[160]K	(N(N(H(H(N(H(A))))(H(N(H))(N(H(A)))))))	A(2)H(6)N(5)	3	3	1274.16	528652	3.58006e+06	0.00427052	sp|P02749|APOH_HUMAN	253	FALSE
20200615_serum_NGlycP_1hDIA_rep3.mzML	1670.82	1646.42	24.4002	LGJWSAMPSCK	LGJWSAM[147]PSC[160]K	(N(N(H(H(H))(H(N(H))(N(H)(F))))))	F(1)H(6)N(4)	3	3	1066.43	754964	519554	0.00674261	sp|P02749|APOH_HUMAN	253	FALSE
20200615_serum_NGlycP_1hDIA_rep1.mzML	1664.69	1642.04	22.653	LGJWSAMPSCK	LGJWSAM[147]PSC[160]K	(N(N(H(H(H))(H(N(H))(N(H)(F))))))	F(1)H(6)N(4)	3	3	1066.43	744714	486093	0.00668553	sp|P02749|APOH_HUMAN	253	FALSE
20200615_serum_NGlycP_1hDIA_rep2.mzML	2039.57	2084.7	-45.1333	LGJWSAMPSCK	LGJWSAM[147]PSC[160]K	(N(N(H(H(N(H(H))))(H(N(F)(H(A)))))))	A(1)F(1)H(6)N(4)	3	3	1163.46	2373320	1.7629e+06	0.00958437	sp|P02749|APOH_HUMAN	253	FALSE
20200615_serum_NGlycP_1hDIA_rep1.mzML	2033.55	2079.52	-45.9702	LGJWSAMPSCK	LGJWSAM[147]PSC[160]K	(N(N(H(H(N(H(H))))(H(N(F)(H(A)))))))	A(1)F(1)H(6)N(4)	3	3	1163.46	2500300	1.34493e+06	0.00798246	sp|P02749|APOH_HUMAN	253	FALSE
20200615_serum_NGlycP_1hDIA_rep2.mzML	2039.58	2089.93	-50.352	LGJWSAMPSCK	LGJWSAM[147]PSC[160]K	(N(N(H(H(N(H(A))))(H(N(H(A)))))))	A(2)H(5)N(4)	3	3	1157.78	2117600	2.45581e+07	0.0032211	sp|P02749|APOH_HUMAN	253	FALSE
20200615_serum_NGlycP_1hDIA_rep3.mzML	2040.24	2087.89	-47.6519	LGJWSAMPSCK	LGJWSAM[147]PSC[160]K	(N(N(H(H(N(H(A))))(H(N(H(A)))))))	A(2)H(5)N(4)	3	3	1157.78	2525810	2.16293e+07	0.00393859	sp|P02749|APOH_HUMAN	253	FALSE
20200615_serum_NGlycP_1hDIA_rep1.mzML	2033.55	2084.54	-50.9931	LGJWSAMPSCK	LGJWSAM[147]PSC[160]K	(N(N(H(H(N(H(A))))(H(N(H(A)))))))	A(2)H(5)N(4)	3	3	1157.78	2643020	2.27411e+07	0.00632497	sp|P02749|APOH_HUMAN	253	FALSE
20200615_serum_NGlycP_1hDIA_rep2.mzML	2125.53	2103.12	22.4123	LGTSLSSGHVLMJGTLK	LGTSLSSGHVLMJGTLK	(N(N(H(H(N(H)))(H(N(H(A)))))))	A(1)H(5)N(4)	13	3	1210.2	1922480	1.94198e+07	0.00668037	sp|P80108|PHLD_HUMAN	659	FALSE
20200615_serum_NGlycP_1hDIA_rep3.mzML	2122.91	2101.67	21.2389	LGTSLSSGHVLMJGTLK	LGTSLSSGHVLMJGTLK	(N(N(H(H(N(H)))(H(N(H(A)))))))	A(1)H(5)N(4)	13	3	1210.2	2350760	2.42485e+07	0.00189471	sp|P80108|PHLD_HUMAN	659	FALSE
20200615_serum_NGlycP_1hDIA_rep2.mzML	2124.58	2014.66	109.919	LGTSLSSGHVLMJGTLK	LGTSLSSGHVLMJGTLK	(N(N(H(H)(X)(H(N(F))(N(F)(H))))))	F(2)H(4)N(4)X(1)	13	3	1200.54	1075900	76154.4	0.00984932	sp|P80108|PHLD_HUMAN	659	TRUE
20200615_serum_NGlycP_1hDIA_rep3.mzML	2122.51	2014.99	107.523	LGTSLSSGHVLMJGTLK	LGTSLSSGHVLMJGTLK	(N(N(H(H)(X)(H(N(F))(N(F)(H))))))	F(2)H(4)N(4)X(1)	13	3	1200.54	1112560	76993.4	0.00782416	sp|P80108|PHLD_HUMAN	659	TRUE
20200615_serum_NGlycP_1hDIA_rep3.mzML	2437.67	2453.72	-16.051	LGTSLSSGHVLMJGTLK	LGTSLSSGHVLMJGTLK	(N(N(H(H(N(H(A))))(H(N(H(A)))))))	A(2)H(5)N(4)	13	3	1307.23	980222	1.16379e+07	0.00906333	sp|P80108|PHLD_HUMAN	659	FALSE
20200615_serum_NGlycP_1hDIA_rep2.mzML	1639.56	1601.83	37.7333	LHINHNJLTESVGPLPK	LHINHNJLTESVGPLPK	(N(F)(N(H(H(N(H)))(H(N(H))))))	F(1)H(5)N(4)	7	4	913.668	656042	2.50505e+06	0.000415179	sp|P51884|LUM_HUMAN	127	FALSE
20200615_serum_NGlycP_1hDIA_rep1.mzML	1634.62	1595.31	39.3126	LHINHNJLTESVGPLPK	LHINHNJLTESVGPLPK	(N(F)(N(H(H(N(H)))(H(N(H))))))	F(1)H(5)N(4)	7	4	913.668	637951	2.75091e+06	0.00021061	sp|P51884|LUM_HUMAN	127	FALSE
20200615_serum_NGlycP_1hDIA_rep2.mzML	1821.35	1790.64	30.7119	LHINHNJLTESVGPLPK	LHINHNJLTESVGPLPK	(N(N(H(H(N(H)(F)))(H(N(H(N(H(A)))))))))	A(1)F(1)H(6)N(5)	7	4	1077.73	855272	5.90408e+06	0.000272967	sp|P51884|LUM_HUMAN	127	FALSE
20200615_serum_NGlycP_1hDIA_rep3.mzML	1823.6	1783.34	40.2599	LHINHNJLTESVGPLPK	LHINHNJLTESVGPLPK	(N(N(H(H(N(H)(F)))(H(N(H(N(H(A)))))))))	A(1)F(1)H(6)N(5)	7	4	1077.73	987469	7.89841e+06	0.000527477	sp|P51884|LUM_HUMAN	127	FALSE
20200615_serum_NGlycP_1hDIA_rep1.mzML	1819.65	1785.69	33.9597	LHINHNJLTESVGPLPK	LHINHNJLTESVGPLPK	(N(N(H(H(N(H)(F)))(H(N(H(N(H(A)))))))))	A(1)F(1)H(6)N(5)	7	4	1077.73	761141	6.28651e+06	0.000556349	sp|P51884|LUM_HUMAN	127	FALSE
20200615_serum_NGlycP_1hDIA_rep2.mzML	1821.35	1727.21	94.1354	LHINHNJLTESVGPLPK	LHINHNJLTESVGPLPK	(N(N(H(H)(X)(H(N(H))))))	H(4)N(3)X(1)	7	3	1091.51	641202	0	0.0017324	sp|P51884|LUM_HUMAN	127	TRUE
20200615_serum_NGlycP_1hDIA_rep3.mzML	1823.6	1727.76	95.8366	LHINHNJLTESVGPLPK	LHINHNJLTESVGPLPK	(N(N(H(H)(X)(H(N(H))))))	H(4)N(3)X(1)	7	3	1091.51	701640	0	0.00268204	sp|P51884|LUM_HUMAN	127	TRUE
20200615_serum_NGlycP_1hDIA_rep1.mzML	1819.57	1722.89	96.6791	LHINHNJLTESVGPLPK	LHINHNJLTESVGPLPK	(N(N(H(H)(X)(H(N(H))))))	H(4)N(3)X(1)	7	3	1091.51	585976	39837.5	0.00646292	sp|P51884|LUM_HUMAN	127	TRUE
20200615_serum_NGlycP_1hDIA_rep3.mzML	1823.6	1728.97	94.6331	LHINHNJLTESVGPLPK	LHINHNJLTESVGPLPK	(N(F)(N(H(X)(H(H(H))))))	F(1)H(4)N(2)X(1)	7	3	1072.5	660479	0	0.000667484	sp|P51884|LUM_HUMAN	127	TRUE
20200615_serum_NGlycP_1hDIA_rep1.mzML	1819.57	1724.1	95.4674	LHINHNJLTESVGPLPK	LHINHNJLTESVGPLPK	(N(F)(N(H(X)(H(H(H))))))	F(1)H(4)N(2)X(1)	7	3	1072.5	515757	50933.7	0.00529972	sp|P51884|LUM_HUMAN	127	TRUE
20200615_serum_NGlycP_1hDIA_rep2.mzML	1821.35	1728.43	92.9204	LHINHNJLTESVGPLPK	LHINHNJLTESVGPLPK	(N(N(H(H)(X)(H(N(F))))))	F(1)H(3)N(3)X(1)	7	3	1086.18	592264	61096.8	0.00136748	sp|P51884|LUM_HUMAN	127	TRUE
20200615_serum_NGlycP_1hDIA_rep3.mzML	1823.6	1728.97	94.6331	LHINHNJLTESVGPLPK	LHINHNJLTESVGPLPK	(N(N(H(H)(X)(H(N(F))))))	F(1)H(3)N(3)X(1)	7	3	1086.18	680465	17019.5	0.0003671	sp|P51884|LUM_HUMAN	127	TRUE
20200615_serum_NGlycP_1hDIA_rep1.mzML	1819.57	1724.1	95.4674	LHINHNJLTESVGPLPK	LHINHNJLTESVGPLPK	(N(N(H(H)(X)(H(N(F))))))	F(1)H(3)N(3)X(1)	7	3	1086.18	571945	39412.7	0.00086037	sp|P51884|LUM_HUMAN	127	TRUE
20200615_serum_NGlycP_1hDIA_rep2.mzML	1839.18	1785.82	53.3616	LHINHNJLTESVGPLPK	LHINHNJLTESVGPLPK	(N(F)(N(H(H(N(H)))(H(N(H(A)))))))	A(1)F(1)H(5)N(4)	7	3	1314.92	1455690	1.33866e+07	0.00118444	sp|P51884|LUM_HUMAN	127	FALSE
20200615_serum_NGlycP_1hDIA_rep3.mzML	1840.26	1777.97	62.2862	LHINHNJLTESVGPLPK	LHINHNJLTESVGPLPK	(N(F)(N(H(H(N(H)))(H(N(H(A)))))))	A(1)F(1)H(5)N(4)	7	3	1314.92	1347350	1.3477e+07	0.00026877	sp|P51884|LUM_HUMAN	127	FALSE
20200615_serum_NGlycP_1hDIA_rep1.mzML	1835.97	1781.23	54.7432	LHINHNJLTESVGPLPK	LHINHNJLTESVGPLPK	(N(F)(N(H(H(N(H)))(H(N(H(A)))))))	A(1)F(1)H(5)N(4)	7	3	1314.92	1146110	1.50024e+07	0.000313273	sp|P51884|LUM_HUMAN	127	FALSE
20200615_serum_NGlycP_1hDIA_rep3.mzML	2109.03	2094.07	14.9583	LHINHNJLTESVGPLPK	LHINHNJLTESVGPLPK	(N(F)(N(H(H(N(H(A))))(H(N(H(A)))))))	A(2)F(1)H(5)N(4)	7	3	1411.95	878806	1.13689e+07	0.00433997	sp|P51884|LUM_HUMAN	127	FALSE
20200615_serum_NGlycP_1hDIA_rep2.mzML	1158.12	1156.48	1.63623	LISJCSK	LISJC[160]SK	(N(N(H(H(N(H(H))))(H(N(F)(H(A)))))))	A(1)F(1)H(6)N(4)	4	3	1015.08	13468700	1.6749e+06	0.00621924	sp|P05156|CFAI_HUMAN	494	FALSE
20200615_serum_NGlycP_1hDIA_rep3.mzML	1159.1	1156.07	3.02616	LISJCSK	LISJC[160]SK	(N(N(H(H(N(H(H))))(H(N(F)(H(A)))))))	A(1)F(1)H(6)N(4)	4	3	1015.08	8902640	3244182	0.00983395	sp|P05156|CFAI_HUMAN	494	FALSE
20200615_serum_NGlycP_1hDIA_rep3.mzML	1159.05	1204.04	-44.9894	LISJCSK	LISJC[160]SK	(N(N(H(H(N(H)(F)))(H(N(F)(H(A)))))))	A(1)F(2)H(5)N(4)	4	3	1009.74	9928970	9.99091e+07	0.0080819	sp|P05156|CFAI_HUMAN	494	FALSE
20200615_serum_NGlycP_1hDIA_rep3.mzML	1158.7	1174.36	-15.661	LISJCSK	LISJC[160]SK	(N(N(H(H(N(H(A))))(H(N(H(A)))))))	A(2)H(5)N(4)	4	2	1513.6	3374870	4.01264e+07	0.00984163	sp|P05156|CFAI_HUMAN	494	FALSE
20200615_serum_NGlycP_1hDIA_rep2.mzML	2781.75	2905.62	-123.871	LNAENJATFYFK	LNAENJATFYFK	(N(N(H(H(N(H(A))))(H(N(H(A)))))))	A(2)H(5)N(4)	6	3	1212.83	3663080	74360614	0.00712158	sp|P01042|KNG1_HUMAN	294	FALSE
20200615_serum_NGlycP_1hDIA_rep3.mzML	2777.45	2897.1	-119.653	LNAENJATFYFK	LNAENJATFYFK	(N(N(H(H(N(H(A))))(H(N(H(A)))))))	A(2)H(5)N(4)	6	3	1212.83	3383440	6.21356e+07	0.00209406	sp|P01042|KNG1_HUMAN	294	FALSE
20200615_serum_NGlycP_1hDIA_rep2.mzML	2781.08	2881.56	-100.479	LNAENJATFYFK	LNAENJATFYFK	(N(N(H(H(N(H(H))))(H(N(F)(H(A)))))))	A(1)F(1)H(6)N(4)	6	3	1218.5	3617930	14082219	0.00299409	sp|P01042|KNG1_HUMAN	294	FALSE
20200615_serum_NGlycP_1hDIA_rep3.mzML	2776.98	2874.68	-97.6984	LNAENJATFYFK	LNAENJATFYFK	(N(N(H(H(N(H(H))))(H(N(F)(H(A)))))))	A(1)F(1)H(6)N(4)	6	3	1218.5	3292040	11097087	0.00227317	sp|P01042|KNG1_HUMAN	294	FALSE
20200615_serum_NGlycP_1hDIA_rep1.mzML	2779.53	2874.97	-95.4383	LNAENJATFYFK	LNAENJATFYFK	(N(N(H(H(N(H(H))))(H(N(F)(H(A)))))))	A(1)F(1)H(6)N(4)	6	3	1218.5	3106160	1.07081e+07	0.00237859	sp|P01042|KNG1_HUMAN	294	FALSE
20200615_serum_NGlycP_1hDIA_rep2.mzML	2757.9	2876.69	-118.787	LNAENJATFYFK	LNAENJATFYFK	(N(F)(N(H(H(N(H(A))))(H(N(H(A)))))))	A(2)F(1)H(5)N(4)	6	3	1261.51	428149	1.59458e+07	0.000387924	sp|P01042|KNG1_HUMAN	294	FALSE
20200615_serum_NGlycP_1hDIA_rep3.mzML	2753.76	2869.9	-116.144	LNAENJATFYFK	LNAENJATFYFK	(N(F)(N(H(H(N(H(A))))(H(N(H(A)))))))	A(2)F(1)H(5)N(4)	6	3	1261.51	349620	1.37861e+07	0.00346495	sp|P01042|KNG1_HUMAN	294	FALSE
20200615_serum_NGlycP_1hDIA_rep3.mzML	2752.91	2870.63	-117.72	LNAENJATFYFK	LNAENJATFYFK	(N(F)(N(H(H(N(H(H))))(H(N(F)(H(A)))))))	A(1)F(2)H(6)N(4)	6	3	1267.18	555144	1.06986e+06	0.00342047	sp|P01042|KNG1_HUMAN	294	FALSE
20200615_serum_NGlycP_1hDIA_rep1.mzML	2757.06	2870.86	-113.799	LNAENJATFYFK	LNAENJATFYFK	(N(F)(N(H(H(N(H(H))))(H(N(F)(H(A)))))))	A(1)F(2)H(6)N(4)	6	3	1267.18	547916	1.43689e+06	0.00153156	sp|P01042|KNG1_HUMAN	294	FALSE
20200615_serum_NGlycP_1hDIA_rep2.mzML	3250.07	3193.24	56.8261	LPTQJITFQTESSVAEQEAEFQSPK	LPTQJITFQTESSVAEQEAEFQSPK	(N(N(H(H(N(H(H))))(H(N(F)(H(A)))))))	A(1)F(1)H(6)N(4)	5	4	1258.54	1192950	2.03196e+06	0.0015728	sp|Q14624|ITIH4_HUMAN	517	FALSE
20200615_serum_NGlycP_1hDIA_rep1.mzML	3247.11	3191.82	55.2898	LPTQJITFQTESSVAEQEAEFQSPK	LPTQJITFQTESSVAEQEAEFQSPK	(N(N(H(H(N(H(H))))(H(N(F)(H(A)))))))	A(1)F(1)H(6)N(4)	5	4	1258.54	1192120	764148	0.00212952	sp|Q14624|ITIH4_HUMAN	517	FALSE
20200615_serum_NGlycP_1hDIA_rep2.mzML	3250.07	3144.17	105.9	LPTQJITFQTESSVAEQEAEFQSPK	LPTQJITFQTESSVAEQEAEFQSPK	(N(N(H(H(N(H(A))))(H(N(H(A)))))))	A(2)H(5)N(4)	5	4	1254.29	1334500	5.82082e+06	0.00120485	sp|Q14624|ITIH4_HUMAN	517	FALSE
20200615_serum_NGlycP_1hDIA_rep3.mzML	3246.28	3134.97	111.314	LPTQJITFQTESSVAEQEAEFQSPK	LPTQJITFQTESSVAEQEAEFQSPK	(N(N(H(H(N(H(A))))(H(N(H(A)))))))	A(2)H(5)N(4)	5	4	1254.29	1143920	5.39434e+06	0.00183552	sp|Q14624|ITIH4_HUMAN	517	FALSE
20200615_serum_NGlycP_1hDIA_rep2.mzML	2883.11	2908.37	-25.2642	LQAPLJYTEFQKPICLPSK	LQAPLJYTEFQKPIC[160]LPSK	(N(N(H(H(N(H)))(H(N(H(A)))))))	A(1)H(5)N(4)	6	4	1040.97	359587	1.27371e+06	0.00223816	sp|P03952|KLKB1_HUMAN	494	FALSE
20200615_serum_NGlycP_1hDIA_rep2.mzML	3220	3175.8	44.1968	LQAPLJYTEFQKPICLPSK	LQAPLJYTEFQKPIC[160]LPSK	(N(N(H(H(N(H(A))))(H(N(H(A)))))))	A(2)H(5)N(4)	6	4	1113.74	1971140	1.48332e+07	0.000463235	sp|P03952|KLKB1_HUMAN	494	FALSE
20200615_serum_NGlycP_1hDIA_rep3.mzML	3214.77	3166	48.7704	LQAPLJYTEFQKPICLPSK	LQAPLJYTEFQKPIC[160]LPSK	(N(N(H(H(N(H(A))))(H(N(H(A)))))))	A(2)H(5)N(4)	6	4	1113.74	2233000	1.37383e+07	0.000750214	sp|P03952|KLKB1_HUMAN	494	FALSE
20200615_serum_NGlycP_1hDIA_rep1.mzML	3221.6	3173.8	47.7995	LQAPLJYTEFQKPICLPSK	LQAPLJYTEFQKPIC[160]LPSK	(N(N(H(H(N(H(A))))(H(N(H(A)))))))	A(2)H(5)N(4)	6	4	1113.74	1814810	1.0568e+07	0.000636085	sp|P03952|KLKB1_HUMAN	494	FALSE
20200615_serum_NGlycP_1hDIA_rep2.mzML	3216.6	3165.09	51.5115	LQAPLJYTEFQKPICLPSK	LQAPLJYTEFQKPIC[160]LPSK	(N(N(H(H(N(H(A))))(H(N(H(A)))))))	A(2)H(5)N(4)	6	3	1484.66	609105	1.3802e+07	0.00538653	sp|P03952|KLKB1_HUMAN	494	FALSE
20200615_serum_NGlycP_1hDIA_rep3.mzML	3210.64	3155.13	55.5137	LQAPLJYTEFQKPICLPSK	LQAPLJYTEFQKPIC[160]LPSK	(N(N(H(H(N(H(A))))(H(N(H(A)))))))	A(2)H(5)N(4)	6	3	1484.66	588303	1.05991e+07	0.00358983	sp|P03952|KLKB1_HUMAN	494	FALSE
20200615_serum_NGlycP_1hDIA_rep2.mzML	1737.2	1736.53	0.670359	LQNNENJISCVER	LQNNENJISC[160]VER	(N(N(H(H(N(H(A))))(H(N(H(A)))))))	A(2)H(5)N(4)	7	3	1265.51	2169740	1.77332e+07	0.000494278	sp|P36980|FHR2_HUMAN/sp|Q03591|FHR1_HUMAN	126/126	FALSE
20200615_serum_NGlycP_1hDIA_rep3.mzML	1740.66	1736.64	4.01575	LQNNENJISCVER	LQNNENJISC[160]VER	(N(N(H(H(N(H(A))))(H(N(H(A)))))))	A(2)H(5)N(4)	7	3	1265.51	2255810	2.23633e+07	0.000358971	sp|P36980|FHR2_HUMAN/sp|Q03591|FHR1_HUMAN	126/126	FALSE
20200615_serum_NGlycP_1hDIA_rep1.mzML	1734.44	1732.37	2.06651	LQNNENJISCVER	LQNNENJISC[160]VER	(N(N(H(H(N(H(A))))(H(N(H(A)))))))	A(2)H(5)N(4)	7	3	1265.51	2108130	1.7307e+07	0.00062566	sp|P36980|FHR2_HUMAN/sp|Q03591|FHR1_HUMAN	126/126	FALSE
20200615_serum_NGlycP_1hDIA_rep3.mzML	2099.93	2110.43	-10.5025	LSDLSIJSTECLHVHCR	LSDLSIJSTEC[160]LHVHC[160]R	(N(N(H(H(N(H(A))))(H(N(H(A)))))))	A(2)H(5)N(4)	7	5	849.952	1426540	3.21823e+06	0.00574438	sp|P05156|CFAI_HUMAN	177	FALSE
20200615_serum_NGlycP_1hDIA_rep1.mzML	2110.76	2105.78	4.9818	LSDLSIJSTECLHVHCR	LSDLSIJSTEC[160]LHVHC[160]R	(N(N(H(H(N(H(A))))(H(N(H(A)))))))	A(2)H(5)N(4)	7	5	849.952	1131250	2497638	0.00305204	sp|P05156|CFAI_HUMAN	177	FALSE
20200615_serum_NGlycP_1hDIA_rep2.mzML	2106.87	2118.21	-11.3362	LSDLSIJSTECLHVHCR	LSDLSIJSTEC[160]LHVHC[160]R	(N(N(H(H(N(H(A))))(H(N(H(A)))))))	A(2)H(5)N(4)	7	4	1062.19	7735610	3.47445e+07	0.00186055	sp|P05156|CFAI_HUMAN	177	FALSE
20200615_serum_NGlycP_1hDIA_rep3.mzML	2093.07	2116.73	-23.6592	LSDLSIJSTECLHVHCR	LSDLSIJSTEC[160]LHVHC[160]R	(N(N(H(H(N(H(A))))(H(N(H(A)))))))	A(2)H(5)N(4)	7	4	1062.19	11602100	5.44833e+07	0.00178343	sp|P05156|CFAI_HUMAN	177	FALSE
20200615_serum_NGlycP_1hDIA_rep1.mzML	2090.47	2112.06	-21.5869	LSDLSIJSTECLHVHCR	LSDLSIJSTEC[160]LHVHC[160]R	(N(N(H(H(N(H(A))))(H(N(H(A)))))))	A(2)H(5)N(4)	7	4	1062.19	8379990	4.58156e+07	0.00040307	sp|P05156|CFAI_HUMAN	177	FALSE
20200615_serum_NGlycP_1hDIA_rep2.mzML	2108.39	2111.66	-3.27427	LSDLSIJSTECLHVHCR	LSDLSIJSTEC[160]LHVHC[160]R	(N(N(H(H(N(H(A))))(H(N(H(A)))))))	A(2)H(5)N(4)	7	3	1415.92	3668780	4.72288e+07	0.00175213	sp|P05156|CFAI_HUMAN	177	FALSE
20200615_serum_NGlycP_1hDIA_rep3.mzML	2102.67	2110.26	-7.59094	LSDLSIJSTECLHVHCR	LSDLSIJSTEC[160]LHVHC[160]R	(N(N(H(H(N(H(A))))(H(N(H(A)))))))	A(2)H(5)N(4)	7	3	1415.92	4223140	5.30532e+07	0.000982073	sp|P05156|CFAI_HUMAN	177	FALSE
20200615_serum_NGlycP_1hDIA_rep1.mzML	2101.61	2105.6	-3.99349	LSDLSIJSTECLHVHCR	LSDLSIJSTEC[160]LHVHC[160]R	(N(N(H(H(N(H(A))))(H(N(H(A)))))))	A(2)H(5)N(4)	7	3	1415.92	3498630	4.27586e+07	0.00130665	sp|P05156|CFAI_HUMAN	177	FALSE
20200615_serum_NGlycP_1hDIA_rep2.mzML	1861.46	1882.65	-21.1896	LSDLSIJSTECLHVHCR	LSDLSIJSTEC[160]LHVHC[160]R	(N(N(H(H(N(H)))(H(N(H(A)))))))	A(1)H(5)N(4)	7	4	989.415	584546	2.97262e+06	0.00482553	sp|P05156|CFAI_HUMAN	177	FALSE
20200615_serum_NGlycP_1hDIA_rep3.mzML	1866.61	1886.05	-19.4432	LSDLSIJSTECLHVHCR	LSDLSIJSTEC[160]LHVHC[160]R	(N(N(H(H(N(H)))(H(N(H(A)))))))	A(1)H(5)N(4)	7	4	989.415	842133	5.40195e+06	0.00757013	sp|P05156|CFAI_HUMAN	177	FALSE
20200615_serum_NGlycP_1hDIA_rep2.mzML	2102.72	2110.66	-7.94057	LSDLSIJSTECLHVHCR	LSDLSIJSTEC[160]LHVHC[160]R	(N(F)(N(H(H(N(H(A))))(H(N(H(A)))))))	A(2)F(1)H(5)N(4)	7	4	1098.7	952580	8.94807e+06	0.00057792	sp|P05156|CFAI_HUMAN	177	FALSE
20200615_serum_NGlycP_1hDIA_rep3.mzML	2094.41	2109.27	-14.8585	LSDLSIJSTECLHVHCR	LSDLSIJSTEC[160]LHVHC[160]R	(N(F)(N(H(H(N(H(A))))(H(N(H(A)))))))	A(2)F(1)H(5)N(4)	7	4	1098.7	1359440	8.05239e+06	0.000443585	sp|P05156|CFAI_HUMAN	177	FALSE
20200615_serum_NGlycP_1hDIA_rep1.mzML	2099.37	2104.62	-5.25244	LSDLSIJSTECLHVHCR	LSDLSIJSTEC[160]LHVHC[160]R	(N(F)(N(H(H(N(H(A))))(H(N(H(A)))))))	A(2)F(1)H(5)N(4)	7	4	1098.7	871247	1.07082e+07	0.00200705	sp|P05156|CFAI_HUMAN	177	FALSE
20200615_serum_NGlycP_1hDIA_rep2.mzML	2098.79	2104.31	-5.51975	LSDLSIJSTECLHVHCR	LSDLSIJSTEC[160]LHVHC[160]R	(N(F)(N(H(H(N(H(A))))(H(N(H(A)))))))	A(2)F(1)H(5)N(4)	7	3	1464.6	461072	4.70184e+06	0.00197451	sp|P05156|CFAI_HUMAN	177	FALSE
20200615_serum_NGlycP_1hDIA_rep1.mzML	2101.38	2098.4	2.98399	LSDLSIJSTECLHVHCR	LSDLSIJSTEC[160]LHVHC[160]R	(N(F)(N(H(H(N(H(A))))(H(N(H(A)))))))	A(2)F(1)H(5)N(4)	7	3	1464.6	616343	6.47222e+06	0.00634442	sp|P05156|CFAI_HUMAN	177	FALSE
20200615_serum_NGlycP_1hDIA_rep2.mzML	2109.6	2272.76	-163.164	LSDLSIJSTECLHVHCR	LSDLSIJSTEC[160]LHVHC[160]R	(N(N(H(H(N(H)(F)))(H(N(F)(H(A)))))))	A(1)F(2)H(5)N(4)	7	3	1416.25	2233570	5.26215e+07	0.00688461	sp|P05156|CFAI_HUMAN	177	FALSE
20200615_serum_NGlycP_1hDIA_rep3.mzML	2101.51	2269.54	-168.031	LSDLSIJSTECLHVHCR	LSDLSIJSTEC[160]LHVHC[160]R	(N(N(H(H(N(H)(F)))(H(N(F)(H(A)))))))	A(1)F(2)H(5)N(4)	7	3	1416.25	2404700	5.46457e+07	0.00104202	sp|P05156|CFAI_HUMAN	177	FALSE
20200615_serum_NGlycP_1hDIA_rep1.mzML	2100.97	2268.21	-167.236	LSDLSIJSTECLHVHCR	LSDLSIJSTEC[160]LHVHC[160]R	(N(N(H(H(N(H)(F)))(H(N(F)(H(A)))))))	A(1)F(2)H(5)N(4)	7	3	1416.25	2230950	4.94175e+07	0.00174929	sp|P05156|CFAI_HUMAN	177	FALSE
20200615_serum_NGlycP_1hDIA_rep2.mzML	3322.09	3319.21	2.87501	LSLHRPALEDLLLGSEAJLTCTLTGLR	LSLHRPALEDLLLGSEAJLTC[160]TLTGLR	(N(N(H(N)(H(N))(H(N(H(A)))))))	A(1)H(4)N(5)	18	6	820.556	602467	115587	0.000888691	sp|P01877|IGHA2_HUMAN/sp|P0DOX2|IGA2_HUMAN/sp|P01876|IGHA1_HUMAN	131/246/144	FALSE
20200615_serum_NGlycP_1hDIA_rep3.mzML	3318.07	3314.84	3.22745	LSLHRPALEDLLLGSEAJLTCTLTGLR	LSLHRPALEDLLLGSEAJLTC[160]TLTGLR	(N(N(H(N)(H(N))(H(N(H(A)))))))	A(1)H(4)N(5)	18	6	820.556	683223	0	0.00150852	sp|P01877|IGHA2_HUMAN/sp|P0DOX2|IGA2_HUMAN/sp|P01876|IGHA1_HUMAN	131/246/144	FALSE
20200615_serum_NGlycP_1hDIA_rep1.mzML	3321.8	3316.7	5.10044	LSLHRPALEDLLLGSEAJLTCTLTGLR	LSLHRPALEDLLLGSEAJLTC[160]TLTGLR	(N(N(H(N)(H(N))(H(N(H(A)))))))	A(1)H(4)N(5)	18	6	820.556	517158	102632	0.000447999	sp|P01877|IGHA2_HUMAN/sp|P0DOX2|IGA2_HUMAN/sp|P01876|IGHA1_HUMAN	131/246/144	FALSE
20200615_serum_NGlycP_1hDIA_rep2.mzML	3322.57	3325.48	-2.91053	LSLHRPALEDLLLGSEAJLTCTLTGLR	LSLHRPALEDLLLGSEAJLTC[160]TLTGLR	(N(N(H(N)(H(N))(H(N(H(A)))))))	A(1)H(4)N(5)	18	5	984.467	2451520	981294	0.000865438	sp|P01877|IGHA2_HUMAN/sp|P0DOX2|IGA2_HUMAN/sp|P01876|IGHA1_HUMAN	131/246/144	FALSE
20200615_serum_NGlycP_1hDIA_rep3.mzML	3318.07	3320.86	-2.78655	LSLHRPALEDLLLGSEAJLTCTLTGLR	LSLHRPALEDLLLGSEAJLTC[160]TLTGLR	(N(N(H(N)(H(N))(H(N(H(A)))))))	A(1)H(4)N(5)	18	5	984.467	2059850	267129	0.000659591	sp|P01877|IGHA2_HUMAN/sp|P0DOX2|IGA2_HUMAN/sp|P01876|IGHA1_HUMAN	131/246/144	FALSE
20200615_serum_NGlycP_1hDIA_rep1.mzML	3321.09	3322.87	-1.78446	LSLHRPALEDLLLGSEAJLTCTLTGLR	LSLHRPALEDLLLGSEAJLTC[160]TLTGLR	(N(N(H(N)(H(N))(H(N(H(A)))))))	A(1)H(4)N(5)	18	5	984.467	2002590	152034	0.00193499	sp|P01877|IGHA2_HUMAN/sp|P0DOX2|IGA2_HUMAN/sp|P01876|IGHA1_HUMAN	131/246/144	FALSE
20200615_serum_NGlycP_1hDIA_rep2.mzML	3323.41	3268.75	54.6569	LSLHRPALEDLLLGSEAJLTCTLTGLR	LSLHRPALEDLLLGSEAJLTC[160]TLTGLR	(N(N(H(N)(H(N))(H(N(H(A)))))))	A(1)H(4)N(5)	18	4	1230.33	8032850	4.93681e+06	0.00731981	sp|P01877|IGHA2_HUMAN/sp|P0DOX2|IGA2_HUMAN/sp|P01876|IGHA1_HUMAN	131/246/144	FALSE
20200615_serum_NGlycP_1hDIA_rep3.mzML	3318.49	3263.8	54.6944	LSLHRPALEDLLLGSEAJLTCTLTGLR	LSLHRPALEDLLLGSEAJLTC[160]TLTGLR	(N(N(H(N)(H(N))(H(N(H(A)))))))	A(1)H(4)N(5)	18	4	1230.33	7545400	3.57854e+06	0.00542437	sp|P01877|IGHA2_HUMAN/sp|P0DOX2|IGA2_HUMAN/sp|P01876|IGHA1_HUMAN	131/246/144	FALSE
20200615_serum_NGlycP_1hDIA_rep2.mzML	3323.41	3299.23	24.1826	LSLHRPALEDLLLGSEAJLTCTLTGLR	LSLHRPALEDLLLGSEAJLTC[160]TLTGLR	(N(N(H(H(N(H)))(H(N(H(A)))))))	A(1)H(5)N(4)	18	6	813.718	503152	746729	0.00344397	sp|P01877|IGHA2_HUMAN/sp|P0DOX2|IGA2_HUMAN/sp|P01876|IGHA1_HUMAN	131/246/144	FALSE
20200615_serum_NGlycP_1hDIA_rep3.mzML	3318.07	3295.19	22.8768	LSLHRPALEDLLLGSEAJLTCTLTGLR	LSLHRPALEDLLLGSEAJLTC[160]TLTGLR	(N(N(H(H(N(H)))(H(N(H(A)))))))	A(1)H(5)N(4)	18	6	813.718	685303	424286	0.00144776	sp|P01877|IGHA2_HUMAN/sp|P0DOX2|IGA2_HUMAN/sp|P01876|IGHA1_HUMAN	131/246/144	FALSE
20200615_serum_NGlycP_1hDIA_rep1.mzML	3321.8	3296.74	25.0639	LSLHRPALEDLLLGSEAJLTCTLTGLR	LSLHRPALEDLLLGSEAJLTC[160]TLTGLR	(N(N(H(H(N(H)))(H(N(H(A)))))))	A(1)H(5)N(4)	18	6	813.718	484001	567556	0.000433896	sp|P01877|IGHA2_HUMAN/sp|P0DOX2|IGA2_HUMAN/sp|P01876|IGHA1_HUMAN	131/246/144	FALSE
20200615_serum_NGlycP_1hDIA_rep2.mzML	3322.57	3293.71	28.8627	LSLHRPALEDLLLGSEAJLTCTLTGLR	LSLHRPALEDLLLGSEAJLTC[160]TLTGLR	(N(N(H(H(N(H)))(H(N(H(A)))))))	A(1)H(5)N(4)	18	5	976.261	2653620	8.2178e+06	0.000769582	sp|P01877|IGHA2_HUMAN/sp|P0DOX2|IGA2_HUMAN/sp|P01876|IGHA1_HUMAN	131/246/144	FALSE
20200615_serum_NGlycP_1hDIA_rep3.mzML	3318.07	3289.67	28.4006	LSLHRPALEDLLLGSEAJLTCTLTGLR	LSLHRPALEDLLLGSEAJLTC[160]TLTGLR	(N(N(H(H(N(H)))(H(N(H(A)))))))	A(1)H(5)N(4)	18	5	976.261	2155240	5.84994e+06	0.000771534	sp|P01877|IGHA2_HUMAN/sp|P0DOX2|IGA2_HUMAN/sp|P01876|IGHA1_HUMAN	131/246/144	FALSE
20200615_serum_NGlycP_1hDIA_rep1.mzML	3321.09	3291.37	29.7188	LSLHRPALEDLLLGSEAJLTCTLTGLR	LSLHRPALEDLLLGSEAJLTC[160]TLTGLR	(N(N(H(H(N(H)))(H(N(H(A)))))))	A(1)H(5)N(4)	18	5	976.261	2153240	5.89818e+06	0.0013712	sp|P01877|IGHA2_HUMAN/sp|P0DOX2|IGA2_HUMAN/sp|P01876|IGHA1_HUMAN	131/246/144	FALSE
20200615_serum_NGlycP_1hDIA_rep2.mzML	3323.41	3257.61	65.8	LSLHRPALEDLLLGSEAJLTCTLTGLR	LSLHRPALEDLLLGSEAJLTC[160]TLTGLR	(N(N(H(H(N(H)))(H(N(H(A)))))))	A(1)H(5)N(4)	18	4	1220.08	9055190	6.87754e+07	0.00739312	sp|P01877|IGHA2_HUMAN/sp|P0DOX2|IGA2_HUMAN/sp|P01876|IGHA1_HUMAN	131/246/144	FALSE
20200615_serum_NGlycP_1hDIA_rep3.mzML	3318.49	3252	66.4915	LSLHRPALEDLLLGSEAJLTCTLTGLR	LSLHRPALEDLLLGSEAJLTC[160]TLTGLR	(N(N(H(H(N(H)))(H(N(H(A)))))))	A(1)H(5)N(4)	18	4	1220.08	8891760	4.31724e+07	0.0048478	sp|P01877|IGHA2_HUMAN/sp|P0DOX2|IGA2_HUMAN/sp|P01876|IGHA1_HUMAN	131/246/144	FALSE
20200615_serum_NGlycP_1hDIA_rep1.mzML	3320.79	3255.64	65.1519	LSLHRPALEDLLLGSEAJLTCTLTGLR	LSLHRPALEDLLLGSEAJLTC[160]TLTGLR	(N(N(H(H(N(H)))(H(N(H(A)))))))	A(1)H(5)N(4)	18	4	1220.08	6371220	4.80514e+07	0.00723074	sp|P01877|IGHA2_HUMAN/sp|P0DOX2|IGA2_HUMAN/sp|P01876|IGHA1_HUMAN	131/246/144	FALSE
20200615_serum_NGlycP_1hDIA_rep2.mzML	3321.95	3299.28	22.6705	LSLHRPALEDLLLGSEAJLTCTLTGLR	LSLHRPALEDLLLGSEAJLTC[160]TLTGLR	(N(N(H(H(N(H)))(H(N(H(A)))))))	A(1)H(5)N(4)	18	3	1626.43	463155	15914451	0.000564428	sp|P01877|IGHA2_HUMAN/sp|P0DOX2|IGA2_HUMAN/sp|P01876|IGHA1_HUMAN	131/246/144	FALSE
20200615_serum_NGlycP_1hDIA_rep3.mzML	3317.82	3295.25	22.5701	LSLHRPALEDLLLGSEAJLTCTLTGLR	LSLHRPALEDLLLGSEAJLTC[160]TLTGLR	(N(N(H(H(N(H)))(H(N(H(A)))))))	A(1)H(5)N(4)	18	3	1626.43	557810	7.51284e+06	0.00095384	sp|P01877|IGHA2_HUMAN/sp|P0DOX2|IGA2_HUMAN/sp|P01876|IGHA1_HUMAN	131/246/144	FALSE
20200615_serum_NGlycP_1hDIA_rep1.mzML	3319.71	3296.79	22.9249	LSLHRPALEDLLLGSEAJLTCTLTGLR	LSLHRPALEDLLLGSEAJLTC[160]TLTGLR	(N(N(H(H(N(H)))(H(N(H(A)))))))	A(1)H(5)N(4)	18	3	1626.43	423547	1.06052e+07	0.000668361	sp|P01877|IGHA2_HUMAN/sp|P0DOX2|IGA2_HUMAN/sp|P01876|IGHA1_HUMAN	131/246/144	FALSE
20200615_serum_NGlycP_1hDIA_rep2.mzML	3323.41	3249.44	73.9699	LSLHRPALEDLLLGSEAJLTCTLTGLR	LSLHRPALEDLLLGSEAJLTC[160]TLTGLR	(N(N(H(H(N(H(F))))(H(N(H(F)))))))	F(2)H(5)N(4)	18	6	813.886	494039	1.70519e+06	0.00706742	sp|P01877|IGHA2_HUMAN/sp|P0DOX2|IGA2_HUMAN/sp|P01876|IGHA1_HUMAN	131/246/144	FALSE
20200615_serum_NGlycP_1hDIA_rep3.mzML	3318.07	3243.29	74.7846	LSLHRPALEDLLLGSEAJLTCTLTGLR	LSLHRPALEDLLLGSEAJLTC[160]TLTGLR	(N(N(H(H(N(H(F))))(H(N(H(F)))))))	F(2)H(5)N(4)	18	6	813.886	639241	704323	0.00137616	sp|P01877|IGHA2_HUMAN/sp|P0DOX2|IGA2_HUMAN/sp|P01876|IGHA1_HUMAN	131/246/144	FALSE
20200615_serum_NGlycP_1hDIA_rep1.mzML	3321.8	3247.82	73.9792	LSLHRPALEDLLLGSEAJLTCTLTGLR	LSLHRPALEDLLLGSEAJLTC[160]TLTGLR	(N(N(H(H(N(H(F))))(H(N(H(F)))))))	F(2)H(5)N(4)	18	6	813.886	520267	815381	0.000841202	sp|P01877|IGHA2_HUMAN/sp|P0DOX2|IGA2_HUMAN/sp|P01876|IGHA1_HUMAN	131/246/144	FALSE
20200615_serum_NGlycP_1hDIA_rep2.mzML	3322.57	3225.21	97.3552	LSLHRPALEDLLLGSEAJLTCTLTGLR	LSLHRPALEDLLLGSEAJLTC[160]TLTGLR	(N(N(H(H(N(H(F))))(H(N(H(F)))))))	F(2)H(5)N(4)	18	5	976.465	2141350	9.73257e+06	0.000833122	sp|P01877|IGHA2_HUMAN/sp|P0DOX2|IGA2_HUMAN/sp|P01876|IGHA1_HUMAN	131/246/144	FALSE
[truncated: 1,878 more rows]

## Sheet: GproDIA_GF
Run	RT	AssayRT	DeltaRT	Sequence	FullPeptideName	GlycanStruct	GlycanComposition	GlycanSite	Charge	PrecursorMZ	Intensity	PrecursorIntensity	GlycoformQValue	PeakGroupQValue	ProteinName	ProteinGlycoSite	Entrapment
[truncated: 1,292 more rows]

[truncated: 2 more sheets: PrimitiveFDR_NoY, PrimitiveFDR_Y]
