# Supplementary material for: GproDIA enables data-independent acquisition glycoproteomics with comprehensive statistical control
Source: Nat Commun. 2021 Oct 18;12:6073. doi: 10.1038/s41467-021-26246-3 (PMC8523693; doi:10.1038/s41467-021-26246-3)
Supplement: Supplementary file 16 — Supplementary Data 14 [file 41467_2021_26246_MOESM16_ESM.zip]

Archive with 3 entries (2 files):
- SData14_targeted_MS2/
- SData14_targeted_MS2/SData14_targeted_MS2.xlsx
- SData14_targeted_MS2/SData14_targeted_MS2.pdf
