# Supplementary material for: GproDIA enables data-independent acquisition glycoproteomics with comprehensive statistical control
Source: Nat Commun. 2021 Oct 18;12:6073. doi: 10.1038/s41467-021-26246-3 (PMC8523693; doi:10.1038/s41467-021-26246-3)
Supplement: Supplementary file 16 — Supplementary Data 14 [file 41467_2021_26246_MOESM16_ESM.zip › SData14_targeted_MS2/SData14_targeted_MS2.xlsx]

## Sheet: PRM_result_site_pro
PrecursorID	FullPeptideName	GlycanComposition	Peptide	Mod	GlySite	Glycan(H,N,A,F)	PlausibleStruct	Proteins	ProSite	Charge	PrecursorMZ	Observed	RawName	Scan	Spec	RT	matched_ion	H	N	A	F	DIA_only_site	DIA_only_pro
0	EEQYJSTFR	F(1)H(5)N(5)	EEQYJSTFR		5	5 5 0 1	(N(F)(N(H(H)(N)(H(N(H))(N(H))))))	sp|P01860|IGHG3_HUMAN	227	2	1573.12	TRUE	20210408_DIAserum_mix_PRM_A1_miss_select20	4330	20210408_DIAserum_mix_PRM_A1_miss_select20.4330.4330.2.dta	1219.09	Y-N(2)F(1)+1=1725.731,2507.8;Y-H(1)N(2)F(1)+1=1887.754,1191.0;Y-N(1)+1=1376.587,1039.3;Y-N(2)F(1)+2=863.369,2502.5;Y-H(2)N(4)F(1)+2=1228.487,3287.8;Y-H(1)N(3)F(1)+2=1045.934,2857.2;Y-H(2)N(2)F(1)+2=1025.426,1619.3;Y-H(1)N(2)F(1)+2=944.400,3160.3;Y-H(2)N(3)F(1)+2=1126.965,2868.2;b3+1=387.153,936.0;y4+1=510.267,2656.6;y3+1=423.233,1132.3;y2+1=322.187,1882.2;y1+1=175.119,4682.0	145.07=1241.6;163.06=862.9;366.14=34026.7	138.05=34026.7;168.07=34026.7;186.08=34026.7;204.09=34026.7		350.14=2831.9	FALSE	FALSE
1	C[160]GLVPVLAENYJK	A(1)H(6)N(4)	CGLVPVLAENYJK	1,Carbamidomethyl[C];	12	6 4 1 0	(N(N(H(H(N(H(H))))(H(N(H(A)))))))	sp|P02787|TRFE_HUMAN	432	3	1184.83	TRUE	20210408_DIAserum_mix_PRM_A1_miss_select20	7991	20210408_DIAserum_mix_PRM_A1_miss_select20.7991.7991.3.dta	2249.65	Y-N(1)+1=1679.829,24696.5;Y-H(3)N(3)+2=1286.580,8565.4;Y-H(6)N(4)+2=1631.183,2958.6;Y-H(4)N(3)+2=1367.598,21591.1;Y-N(2)+2=941.966,4413.2;Y-H(4)N(4)+2=1469.132,1133.2;Y-H(4)N(3)A(1)+2=1513.146,4841.8;Y-H(1)N(2)+2=1022.980,2888.2;Y-N(1)+2=840.418,11783.7;Y-H(5)N(4)+2=1550.151,3416.6;Y-H(2)N(3)+2=1205.550,1859.0;Y-H(3)N(3)A(1)+2=1432.114,2558.1;Y-H(2)N(2)+2=1104.017,5892.0;Y0+1=1476.764,5707.2;b2+1…	163.06=1590.2;366.14=68938.9	138.05=68938.9;168.07=68938.9;186.08=66169.2;204.09=68938.9	274.09=68938.9;292.10=41166.1;657.23=62671.7		FALSE	FALSE
2	EHEGAIYPDJTTDFQR	A(1)F(1)H(5)N(4)	EHEGAIYPDJTTDFQR		10	5 4 1 1	(N(F)(N(H(H(N(H)))(H(N(H(A)))))))	sp|P00450|CERU_HUMAN	138	3	1318.2	TRUE	20210408_DIAserum_mix_PRM_A1_miss_select20	5278	20210408_DIAserum_mix_PRM_A1_miss_select20.5278.5278.3.dta	1485.9	Y-N(2)F(1)+2=1223.038,4559.1;Y-H(1)N(2)+2=1231.040,7099.2;Y-H(3)N(3)F(1)+2=1567.641,22186.0;Y-H(3)N(2)+2=1393.099,4722.3;Y-N(2)+2=1150.020,5794.8;Y-H(2)N(2)F(1)+2=1385.093,5699.8;Y-H(1)N(2)F(1)+2=1304.044,3860.8;Y-H(2)N(3)+2=1413.604,2872.1;Y-H(3)N(3)A(1)+2=1640.143,2557.1;Y-H(3)N(3)+2=1494.616,6846.6;Y-H(3)N(2)F(1)+2=1466.108,4710.6;Y-H(5)N(4)F(1)+2=1831.227,4627.0;Y-H(4)N(3)+2=1575.640,9897.4;Y…	366.14=101119.2	138.05=101119.2;168.07=101119.2;186.08=67599.6;204.09=101119.2	274.09=98093.1;292.10=36527.6;657.23=53777.1		FALSE	FALSE
3	HAJWTLTPLK	A(1)H(4)N(4)	HAJWTLTPLK		3	4 4 1 0	(N(N(H(H(N))(H(N(H(A)))))))	sp|P27169|PON1_HUMAN	253	3	978.096	TRUE	20210408_DIAserum_mix_PRM_A1_miss_select20	5931	20210408_DIAserum_mix_PRM_A1_miss_select20.5931.5931.3.dta	1669.38	Y-N(2)+1=1586.793,6113.4;Y-H(1)N(2)+1=1748.861,2521.8;Y-N(1)+1=1383.725,36592.1;Y-H(2)N(2)+1=1910.892,1960.7;Y-H(3)N(3)+2=1138.527,93593.4;Y-H(4)N(3)+2=1219.558,8362.7;Y-N(2)+2=793.905,6890.7;Y-H(3)N(2)+2=1036.988,15018.3;Y-H(4)N(4)+2=1321.091,37088.8;Y-H(4)N(3)A(1)+2=1365.088,1911.4;Y-H(1)N(2)+2=874.931,8438.8;Y-N(1)+2=692.367,9609.3;Y-H(3)N(4)+2=1240.063,4888.1;Y-H(2)N(3)+2=1057.498,21750.9;Y-H…	163.06=2121.3;366.14=88018.1	138.05=102952.8;168.07=60655.4;186.08=43169.4;204.09=102952.8	274.09=84722.3;292.10=26708.2;657.23=24220.9		FALSE	FALSE
4	HJFSHC[160]C[160]SK	A(2)F(1)H(5)N(4)	HJFSHCCSK	6,Carbamidomethyl[C];7,Carbamidomethyl[C];	2	5 4 2 1	(N(N(H(H(N(H(A))))(H(N(F)(H(A)))))))	sp|P43652|AFAM_HUMAN	109	3	1176.44	TRUE	20210408_DIAserum_mix_PRM_A1_miss_select20	2249	20210408_DIAserum_mix_PRM_A1_miss_select20.2249.2249.3.dta	634.227	Y-H(1)N(2)+1=1744.698,1154.0;Y-N(1)+1=1379.543,10130.5;Y-H(2)N(2)+1=1906.735,1675.1;Y-H(1)N(2)+2=872.841,1598.7;Y-H(3)N(3)F(1)+2=1209.443,1172.4;Y-H(3)N(2)+2=1034.888,2244.8;Y-H(5)N(4)A(1)+2=1545.579,1208.9;Y-H(4)N(3)A(1)F(1)+2=1436.026,3648.1;Y-N(2)+2=791.820,1713.2;Y-H(3)N(3)A(1)+2=1281.970,1288.8;Y-H(3)N(3)+2=1136.428,3910.8;Y-H(5)N(4)F(1)+2=1473.030,1792.1;Y-H(4)N(3)+2=1217.461,7303.3;Y-H(4)N…	366.14=16843.7	138.05=16843.7;168.07=16843.7;186.08=16843.7;204.09=16843.7	274.09=16843.7;292.10=16843.7;657.23=15312.5		FALSE	FALSE
5	HYTJSSQDVTVPC[160]R	A(1)F(2)H(6)N(4)	HYTJSSQDVTVPCR	13,Carbamidomethyl[C];	4	6 4 1 2	(N(F)(N(H(H(N(H(H))))(H(N(F)(H(A)))))))	sp|P01877|IGHA2_HUMAN/sp|P0DOX2|IGA2_HUMAN	92/207	3	1344.54	TRUE	20210408_DIAserum_mix_PRM_A1_miss_select20	4437	20210408_DIAserum_mix_PRM_A1_miss_select20.4437.4437.3.dta	1249.23	Y-N(1)+1=1866.832,4334.3;Y-N(2)F(1)+2=1108.480,2399.5;Y-H(1)N(2)+2=1116.477,4267.2;Y-H(3)N(3)F(2)+2=1526.111,1566.8;Y-H(3)N(3)F(1)+2=1453.095,10807.7;Y-H(4)N(3)F(2)+2=1607.137,2698.7;Y-H(3)N(2)+2=1278.543,4662.5;Y-H(5)N(4)+2=1643.656,936.7;Y-H(4)N(3)A(1)F(1)+2=1679.659,18946.1;Y-N(2)+2=1035.452,3786.1;Y-H(2)N(2)F(1)+2=1270.551,4769.5;Y-N(1)F(1)+2=1006.946,8711.0;Y-H(3)N(3)+2=1380.099,6292.2;Y-H(5…	163.06=954.1;366.14=96397.6	138.05=96397.6;168.07=96397.6;186.08=56434.3;204.09=96397.6	274.09=96397.6;292.10=48389.7;657.23=87634.2		FALSE	FALSE
6	IPC[160]SQPPQIEHGTIJSSR	A(2)F(1)H(5)N(4)	IPCSQPPQIEHGTIJSSR	3,Carbamidomethyl[C];	15	5 4 2 1	(N(F)(N(H(H(N(H(A))))(H(N(H(A)))))))	sp|P08603|CFAH_HUMAN	882	3	1457.94	TRUE	20210408_DIAserum_mix_PRM_A1_miss_select20	5615	20210408_DIAserum_mix_PRM_A1_miss_select20.5615.5615.3.dta	1580.91	Y-N(2)F(1)+2=1287.101,2875.5;Y-H(1)N(2)+2=1295.102,2521.2;Y-H(3)N(3)F(1)+2=1631.706,6272.4;Y-H(4)N(3)A(1)F(1)+2=1858.275,3087.6;Y-N(2)+2=1214.082,4900.0;Y-H(2)N(2)F(1)+2=1449.150,5380.9;Y-H(1)N(2)F(1)+2=1368.142,2358.8;Y-H(2)N(3)+2=1477.644,936.3;Y-H(3)N(3)+2=1558.688,5102.4;Y-H(3)N(2)F(1)+2=1530.178,4035.6;Y-H(5)N(4)F(1)+2=1895.282,1386.1;Y-H(4)N(3)+2=1639.738,3106.9;Y-N(1)+2=1112.538,12213.5;Y-…	145.07=1616.1;366.14=72292.0	138.05=72292.0;168.07=72292.0;186.08=68961.8;204.09=72292.0	274.09=72292.0;292.10=44346.8;657.23=32995.5		FALSE	FALSE
7	LAGKPTHVJVSVVMAEVDGTC[160]Y	A(1)F(2)H(6)N(5)	LAGKPTHVJVSVVMAEVDGTCY	21,Carbamidomethyl[C];	9	6 5 1 2	(N(F)(N(H(H(N(H)(F)))(H(N(H(N(H(A)))))))))	sp|P01876|IGHA1_HUMAN	340	3	1640.03	FALSE										FALSE	FALSE
8	NAHGEEKEJLTAR	A(2)H(5)N(4)	NAHGEEKEJLTAR		9	5 4 2 0	(N(N(H(H(N(H(A))))(H(N(H(A)))))))	sp|Q06033|ITIH3_HUMAN	580	3	1225.17	TRUE	20210408_DIAserum_mix_PRM_A1_miss_select20	2565	20210408_DIAserum_mix_PRM_A1_miss_select20.2565.2565.3.dta	723.138	Y-N(2)+1=1874.853,2105.1;Y-N(1)+1=1671.790,23395.8;Y-H(3)N(3)+2=1282.547,26473.8;Y-H(5)N(4)A(1)+2=1691.672,2577.3;Y-H(4)N(3)+2=1363.573,43564.5;Y-N(2)+2=937.944,9643.2;Y-H(3)N(2)+2=1181.024,14136.0;Y-H(4)N(4)+2=1465.097,2045.0;Y-H(4)N(3)A(1)+2=1509.118,15659.2;Y-H(1)N(2)+2=1018.963,9506.6;Y-N(1)+2=836.399,24517.6;Y-H(5)N(4)+2=1546.127,5993.6;Y-H(2)N(3)+2=1201.521,4399.1;Y-H(2)N(2)+2=1099.992,2069…	145.07=1121.3;366.14=47921.0	138.05=47921.0;168.07=47921.0;186.08=47921.0;204.09=47921.0	274.09=47921.0;292.10=41438.9;657.23=38390.0		TRUE	TRUE
9	TVLTPATNHMGJVTFTIPANR	H(9)N(2)	TVLTPATNHMGJVTFTIPANR		12	9 2 0 0	(N(N(H(H(H)(H))(H(H(H))(H(H))))))	sp|P01024|CO3_HUMAN	85	3	1373.94	TRUE	20210408_DIAserum_mix_PRM_A1_miss_select20	6730	20210408_DIAserum_mix_PRM_A1_miss_select20.6730.6730.3.dta	1894.87	Y-N(2)+2=1331.138,1338.6;Y-N(1)+2=1229.625,11904.5;Y-H(7)N(2)+3=1265.902,1438.8;Y-H(6)N(2)+3=1211.880,1239.4;Y-H(5)N(2)+3=1157.860,1563.7;Y0+2=1128.082,952.0;b2+1=201.123,3675.9;b3+1=314.206,1173.8;b4+1=415.253,1522.3;y8+1=919.500,904.0;y7+1=818.440,1127.9;y6+1=671.382,1324.8;y5+1=570.336,962.6;y4+1=457.252,7798.4;y1+1=175.119,2236.1	145.05=5864.4;163.06=8206.4;325.11=2170.7;366.14=22392.9	138.05=22392.9;168.07=22392.9;186.08=22392.9;204.09=22392.9			FALSE	FALSE
10	VIDFJC[160]TTSSVSSALANTK	A(2)H(5)N(4)	VIDFJCTTSSVSSALANTK	6,Carbamidomethyl[C];	5	5 4 2 0	(N(N(H(H(N(H(A))))(H(N(H(A)))))))	sp|P04196|HRG_HUMAN	125	3	1407.25	TRUE	20210408_DIAserum_mix_PRM_A1_miss_select20	9549	20210408_DIAserum_mix_PRM_A1_miss_select20.9549.9549.3.dta	2688.99	Y-H(3)N(3)+2=1555.674,7327.8;Y-H(4)N(3)+2=1636.691,6423.3;Y-N(2)+2=1211.084,1786.7;Y-H(3)N(2)+2=1454.132,3934.5;Y-H(4)N(3)A(1)+2=1782.236,3781.4;Y-H(1)N(2)+2=1292.090,2130.5;Y-N(1)+2=1109.529,12849.2;Y-H(3)N(3)A(1)+2=1701.222,1179.9;Y-H(2)N(2)+2=1373.123,4768.6;Y0+2=1007.984,2240.4;b3+1=328.187,1387.6;y13+1=1266.646,2161.6;y12+1=1165.589,2325.6;y11+1=1064.537,2412.5;y9+1=890.481,1342.4;y8+1=791.4…	163.06=1155.2;366.14=105900.5	138.05=105900.5;168.07=83329.6;186.08=43574.9;204.09=105900.5	274.09=90870.4;292.10=42252.9;657.23=96273.1		FALSE	FALSE
11	VSJQTLSLFFTVLQDVPVR	A(2)H(7)N(5)	VSJQTLSLFFTVLQDVPVR		3	7 5 2 0	(N(N(H(H(N(H(H))))(H(N(H(A)))(N(H(A)))))))	sp|P01023|A2MG_HUMAN	1424	3	1632.38	TRUE	20210408_DIAserum_mix_PRM_A1_miss_select20	11802	20210408_DIAserum_mix_PRM_A1_miss_select20.11802.11802.3.dta	3321.99	Y-H(1)N(2)+2=1366.196,1236.5;Y-H(3)N(2)+2=1528.273,1168.8;Y-H(3)N(3)+2=1629.762,1832.0;Y-N(1)+2=1183.630,3807.0;Y-H(2)N(2)+2=1447.212,2227.0;y13+1=1520.821,2301.1;y12+1=1433.795,1297.9;y11+1=1320.722,3769.3;y10+1=1173.653,3328.5;y9+1=1026.580,2482.9;y8+1=925.550,1276.1;y7+1=826.472,3169.2;y6+1=713.390,2316.2;y5+1=585.336,1594.5;y4+1=470.308,7030.7;y3+1=371.239,10363.3;y1+1=175.119,2948.7	145.05=893.1;366.14=35461.8	138.05=35461.8;168.07=35461.8;186.08=24249.9;204.09=35461.8	274.09=35461.8;292.10=15019.2;657.23=32238.0		FALSE	FALSE
12	VYKPSAGJNSLYR	A(1)F(1)H(5)N(4)	VYKPSAGJNSLYR		8	5 4 1 1	(N(F)(N(H(H(N(H)))(H(N(H(A)))))))	sp|P02749|APOH_HUMAN	162	3	1176.84	TRUE	20210408_DIAserum_mix_PRM_A1_miss_select20	3911	20210408_DIAserum_mix_PRM_A1_miss_select20.3911.3911.3.dta	1101.35	Y-N(1)+1=1671.830,27855.6;Y-N(1)F(1)+1=1817.893,8423.9;Y-N(2)F(1)+2=1010.989,11751.5;Y-H(1)N(2)+2=1018.989,19207.5;Y-H(3)N(3)F(1)+2=1355.604,93253.4;Y-H(3)N(2)+2=1181.045,15876.4;Y-H(5)N(4)+2=1546.176,1711.9;Y-H(4)N(4)F(1)+2=1538.167,8511.2;Y-H(4)N(3)A(1)F(1)+2=1582.176,82516.4;Y-N(2)+2=937.962,16577.2;Y-H(2)N(2)F(1)+2=1173.046,26434.8;Y-H(1)N(2)F(1)+2=1092.015,9778.5;Y-H(2)N(3)+2=1201.553,7802.0…	163.06=2438.4;366.14=218174.3	138.05=218174.3;168.07=218174.3;186.08=150187.2;204.09=218174.3	274.09=166558.0;292.10=61176.9;657.23=67854.8		FALSE	FALSE
13	FJLTETSEAEIHQSFQHLLR	A(2)H(5)N(4)	FJLTETSEAEIHQSFQHLLR		2	5 4 2 0	(N(N(H(H(N(H(A))))(H(N(H(A)))))))	sp|P01011|AACT_HUMAN	106	4	1152	TRUE	20210408_DIAserum_mix_PRM_A1_miss_select20	9487	20210408_DIAserum_mix_PRM_A1_miss_select20.9487.9487.4.dta	2671.27	Y-H(3)N(3)+2=1748.283,5255.6;Y-N(2)+2=1403.681,10634.4;Y-H(3)N(2)+2=1646.744,36146.8;Y-N(1)+2=1302.137,57650.4;Y-H(2)N(2)+2=1565.727,38924.5;Y-H(3)N(3)+3=1165.875,8805.7;Y-H(5)N(4)A(1)+3=1438.620,7490.6;Y-H(4)N(4)A(1)+3=1384.624,1566.7;Y-H(4)N(3)+3=1219.882,31162.6;Y-H(3)N(2)+3=1098.166,5145.4;Y-H(4)N(4)+3=1287.572,3482.9;Y-H(4)N(3)A(1)+3=1316.911,26214.8;Y-N(1)+3=868.419,3772.2;Y-H(5)N(4)+3=1341…	163.06=2307.7;366.14=139172.0	138.05=124279.1;168.07=139172.0;186.08=139172.0;204.09=139172.0	274.09=139172.0;292.10=139172.0;657.23=121153.0		FALSE	FALSE
14	LAGKPTHVJVSVVMAEVDGTC[160]Y	F(2)H(6)N(5)	LAGKPTHVJVSVVMAEVDGTCY	21,Carbamidomethyl[C];	9	6 5 0 2	(N(F)(N(H(N)(H(H))(H(N(H))(N(H)(F))))))	sp|P01876|IGHA1_HUMAN	340	4	1157.5	TRUE	20210408_DIAserum_mix_PRM_A1_miss_select20	8097	20210408_DIAserum_mix_PRM_A1_miss_select20.8097.8097.4.dta	2279.7	Y-N(2)F(1)+2=1450.204,10034.2;Y-H(1)N(3)F(1)+2=1632.740,6585.4;Y-H(1)N(2)+2=1458.176,4866.6;Y-H(3)N(3)F(1)+2=1794.783,18576.7;Y-N(2)+2=1377.165,17328.2;Y-H(1)N(3)+2=1559.725,4947.4;Y-H(2)N(2)F(1)+2=1612.241,2423.4;Y-H(1)N(2)F(1)+2=1531.196,2589.0;Y-H(2)N(3)+2=1640.735,5474.0;Y-N(1)F(1)+2=1348.642,14101.2;Y-H(3)N(3)+2=1721.761,3586.1;Y-H(3)N(2)F(1)+2=1693.264,1466.6;Y-H(4)N(3)+2=1802.771,1638.0;Y-…	163.06=1975.1;366.14=95639.4	138.06=95639.4;168.07=95639.4;186.08=95639.4;204.09=95639.4		350.14=1205.5	FALSE	FALSE
15	LSLHRPALEDLLLGSEAJLTC[160]TLTGLR	A(1)H(6)N(5)	LSLHRPALEDLLLGSEAJLTCTLTGLR	21,Carbamidomethyl[C];	18	6 5 1 0	(N(N(H(N)(H(N(H(H))))(H(N(H(A)))))))	sp|P01877|IGHA2_HUMAN/sp|P0DOX2|IGA2_HUMAN/sp|P01876|IGHA1_HUMAN	131/246/144	4	1311.36	TRUE	20210408_DIAserum_mix_PRM_A1_miss_select20	10835	20210408_DIAserum_mix_PRM_A1_miss_select20.10835.10835.4.dta	3050.57	Y-H(1)N(2)+2=1766.378,1492.3;Y-N(2)+2=1685.350,5513.8;Y-N(1)+2=1583.824,27581.4;Y-H(2)N(2)+2=1847.404,1666.9;Y-N(2)+3=1123.917,3504.1;Y-H(2)N(3)+3=1299.630,1291.9;Y-H(3)N(3)+3=1353.648,2263.0;Y-H(4)N(3)+3=1407.680,1920.4;Y-N(1)+3=1056.223,10296.5;Y0+2=1482.297,3542.4;Y0+3=988.522,1156.6;b2+1=201.124,995.4;b5+1=607.368,2631.5;b10+1=1132.603,9323.9;b11+1=1245.673,1564.5;b10+2=566.807,3978.1;b11+2=6…	366.14=57462.2	138.05=57462.2;168.07=57462.2;186.08=57462.2;204.09=57462.2	274.09=57462.2;292.10=33887.0;657.23=52238.3		FALSE	FALSE
16	MVSHHJLTTGATLINEQWLLTTAK	A(1)F(1)H(7)N(5)	MVSHHJLTTGATLINEQWLLTTAK		6	7 5 1 1	(N(N(H(N)(H(H)(H))(H(N(H)(F))(N(H(A)))))))	sp|P00738|HPT_HUMAN/sp|P00739|HPTR_HUMAN	184/126	4	1317.34	TRUE	20210408_DIAserum_mix_PRM_A1_miss_select20	8728	20210408_DIAserum_mix_PRM_A1_miss_select20.8728.8728.4.dta	2457.42	Y-H(1)N(2)+2=1624.287,4057.1;Y-H(3)N(2)+2=1786.334,1720.4;Y-N(2)+2=1543.273,3701.0;Y-H(3)N(3)+2=1887.876,3811.5;Y-N(1)+2=1441.728,15601.9;Y-H(2)N(2)+2=1705.308,6682.5;Y-H(5)N(4)+3=1434.649,11074.3;Y-N(2)+3=1029.174,1056.3;Y-H(4)N(5)A(1)+3=1545.346,1189.3;Y-H(3)N(3)A(1)+3=1355.956,5052.4;Y-H(3)N(3)+3=1258.922,7356.2;Y-H(4)N(4)A(1)+3=1477.674,1717.3;Y-H(4)N(4)+3=1380.639,1620.2;Y-H(5)N(3)F(1)+3=141…	163.06=1874.1;366.14=74932.5	138.05=74932.5;168.07=74932.5;186.08=61279.2;204.09=74932.5	274.09=74932.5;292.10=45609.7;657.23=68120.4		FALSE	FALSE
17	SLGNVJFTVSAEALESQELC[160]GTEVPSVPEHGR	F(1)H(5)N(4)	SLGNVJFTVSAEALESQELCGTEVPSVPEHGR	20,Carbamidomethyl[C];	6	5 4 0 1	(N(N(H(H(N(H)))(H(N(H(F)))))))	sp|P01023|A2MG_HUMAN	869	4	1296.32	TRUE	20210408_DIAserum_mix_PRM_A1_miss_select20	9551	20210408_DIAserum_mix_PRM_A1_miss_select20.9551.9551.4.dta	2689.55	Y-N(2)+2=1910.359,1573.3;Y-N(1)+2=1808.837,16949.0;Y-N(1)F(1)+2=1881.859,1308.9;Y-H(3)N(3)+3=1503.658,23527.6;Y-N(2)+3=1273.937,1534.8;Y-H(1)N(2)+3=1327.957,1327.5;Y-N(1)+3=1206.240,4561.0;Y-H(2)N(3)+3=1449.662,11749.1;Y-H(3)N(2)+3=1435.979,4056.2;Y-H(2)N(2)+3=1381.945,3990.6;Y0+2=1707.308,3903.1;Y0+3=1138.547,1977.9;b2+1=201.123,3512.4;b3+1=258.143,1038.2;b4+1=372.188,1561.2;b5+1=471.258,2731.2;…	163.06=1885.6;366.14=53839.9	138.05=53839.9;168.07=53839.9;186.08=53839.9;204.09=53839.9			FALSE	FALSE
18	VVLHPJYSQVDIGLIK	A(3)F(1)H(6)N(5)	VVLHPJYSQVDIGLIK		6	6 5 3 1	(N(N(H(H(N(F)(H(A))))(H(N(H(A)))(N(H(A)))))))	sp|P00738|HPT_HUMAN	241	4	1201.27	TRUE	20210408_DIAserum_mix_PRM_A1_miss_select20	10098	20210408_DIAserum_mix_PRM_A1_miss_select20.10098.10098.4.dta	2842.98	Y-N(2)F(1)+2=1174.104,1204.8;Y-H(1)N(2)+2=1182.109,13959.6;Y-H(3)N(3)F(1)+2=1518.733,2676.9;Y-H(3)N(2)+2=1344.163,7642.1;Y-H(5)N(4)+2=1709.287,10236.6;Y-H(4)N(3)A(1)F(1)+2=1745.287,1609.0;Y-N(2)+2=1101.094,19043.2;Y-H(2)N(3)+2=1364.674,7774.9;Y-H(3)N(3)A(1)+2=1591.250,13529.7;Y-H(3)N(3)+2=1445.708,37068.2;Y-H(5)N(4)F(1)+2=1782.322,1900.1;Y-H(4)N(3)+2=1526.732,23296.3;Y-H(4)N(4)+2=1628.272,8483.0;…	163.06=2152.6;366.14=377831.5	138.06=123691.9;168.07=160659.4;186.08=82853.7;204.09=394234.6	274.09=447744.5;292.10=182387.1;657.24=145078.0	350.14=2775.1	FALSE	FALSE
19	LSLHRPALEDLLLGSEAJLTC[160]TLTGLR	A(1)F(1)H(5)N(5)	LSLHRPALEDLLLGSEAJLTCTLTGLR	21,Carbamidomethyl[C];	18	5 5 1 1	(N(N(H(N)(H(N(H)(F)))(H(N(H(A)))))))	sp|P01877|IGHA2_HUMAN/sp|P0DOX2|IGA2_HUMAN/sp|P01876|IGHA1_HUMAN	131/246/144	5	1046.09	TRUE	20210408_DIAserum_mix_PRM_A1_miss_select20	10834	20210408_DIAserum_mix_PRM_A1_miss_select20.10834.10834.5.dta	3050.29	Y-N(2)+2=1685.359,1230.7;Y-N(1)+2=1583.817,8913.9;Y-H(1)N(2)+3=1177.958,988.6;Y-N(2)+3=1123.903,1468.2;Y-H(1)N(3)+3=1245.651,1366.0;Y-H(2)N(3)+3=1299.669,4513.6;Y-N(1)+3=1056.222,6498.5;Y-H(2)N(3)F(1)+3=1348.322,1332.7;Y0+2=1482.283,3813.5;b2+1=201.123,2015.6;b5+1=607.359,1591.4;b10+1=1132.592,3260.1;b10+2=566.805,3209.3;b11+2=623.344,2515.5;b12+2=679.888,1236.5;b13+2=736.433,1263.5;b14+2=764.932…	366.14=15528.1	138.05=15528.1;168.07=15528.1;186.08=15528.1;204.09=15528.1	274.09=15528.1;292.10=14297.7;657.23=14116.4	350.14=1084.2	FALSE	FALSE
20	AALAAFNAQNJGSNFQLEEISR	A(1)F(1)H(6)N(4)	AALAAFNAQNJGSNFQLEEISR		11	6 4 1 1	(N(N(H(H(N(H(H))))(H(N(F)(H(A)))))))	sp|P02765|FETUA_HUMAN	176	3	1529.66	TRUE	20210422_DIAserum_mix_PRM_batch1.dta	10776	20210422_DIAserum_mix_PRM_batch1.10776.10776.3.dta	3025.29	Y-H(3)N(3)F(1)+2=1803.831,1194.5;Y-H(3)N(2)+2=1629.214,2228.6;Y-N(2)+2=1386.168,1020.4;Y-N(1)F(1)+2=1357.659,908.7;Y-H(3)N(3)+2=1730.752,2700.6;Y-H(4)N(3)+2=1811.784,2473.9;Y-N(1)+2=1284.619,6838.1;Y-H(2)N(2)+2=1548.198,2876.4;Y-H(5)N(4)F(1)+3=1378.591,982.2;Y0+2=1183.077,2128.8;b3+1=256.164,1405.8;b4+1=327.202,1209.4;b5+1=398.240,1081.5;b8+1=730.378,1438.0;b9+1=858.432,1001.1;y11+1=1279.618,1770…	366.14=44898.2	138.05=44898.2;168.07=44898.2;186.08=32108.6;204.09=44898.2	274.09=44898.2;292.10=25080.0;657.23=40816.5		FALSE	FALSE
21	ADTHDEILEGLNFJLTEIPEAQIHEGFQELLR	A(2)F(1)H(7)N(5)	ADTHDEILEGLNFJLTEIPEAQIHEGFQELLR		14	7 5 2 1	(N(N(H(N)(H(H)(H))(H(N(H(A)))(N(F)(H(A)))))))	sp|P01009|A1AT_HUMAN	107	5	1314.78	TRUE	20210422_DIAserum_mix_PRM_batch1.dta	11989	20210422_DIAserum_mix_PRM_batch1.11989.11989.5.dta	3364.1	Y-N(2)+3=1366.650,1691.9;Y-N(1)+3=1298.963,6437.9;Y-H(5)N(4)+3=1772.115,2199.4;b5+1=540.203,2217.4;b6+1=669.246,4348.9;b7+1=782.327,4256.0;b8+1=895.413,2479.3;b9+1=1024.465,1652.2;b10+1=1081.490,1707.2;b12+1=1308.620,1442.9;b13+1=1455.666,1161.6;b25+2=1415.691,1058.7;y14+1=1666.843,3028.0;y11+1=1369.707,1264.3;y9+1=1128.579,2761.9;y8+1=991.519,1734.1;y7+1=862.465,2906.9;y4+1=530.334,1138.1;y3+1=4…	366.14=51838.0	138.06=51838.0;168.07=51838.0;186.08=35773.2;204.09=51838.0	274.09=51838.0;292.10=32888.2;657.23=47125.5		FALSE	FALSE
22	AJISHK	A(1)H(5)N(4)	AJISHK		2	5 4 1 0	(N(N(H(H(N(H)))(H(N(H(A)))))))	sp|P01031|CO5_HUMAN	741	2	1292.03	TRUE	20210422_DIAserum_mix_PRM_batch1.dta	2136	20210422_DIAserum_mix_PRM_batch1.2136.2136.2.dta	603.702	Y-H(3)N(3)+1=1764.768,9365.1;Y-H(4)N(3)+1=1926.819,8875.7;Y-N(2)+1=1075.525,6638.9;Y-H(3)N(2)+1=1561.674,5381.0;Y-H(1)N(2)+1=1237.581,6104.8;Y-N(1)+1=872.446,41788.3;Y-H(2)N(2)+1=1399.632,10734.4;Y-H(3)N(3)+2=882.889,3608.0;Y-H(4)N(3)+2=963.906,4038.9;Y-H(4)N(4)+2=1065.449,1664.8;Y-H(4)N(3)A(1)+2=1109.456,1824.7;Y-H(5)N(4)+2=1146.482,33203.1;Y-H(3)N(3)A(1)+2=1028.432,1075.3;Y0+1=669.367,17272.1;M…	145.07=946.9;366.14=45967.1	138.06=45967.1;168.07=45967.1;186.08=37133.4;204.09=45967.1	274.09=39270.0;292.10=17693.3;657.23=26319.2		FALSE	FALSE
23	AVJITSENLIDDVVSLIR	A(1)F(1)H(6)N(4)	AVJITSENLIDDVVSLIR		3	6 4 1 1	(N(N(H(H(N(H(H))))(H(N(F)(H(A)))))))	sp|P02748|CO9_HUMAN	415	3	1398.3	TRUE	20210422_DIAserum_mix_PRM_batch1.dta	12276	20210422_DIAserum_mix_PRM_batch1.12276.12276.3.dta	3444.99	Y-H(1)N(2)+2=1270.151,5317.2;Y-H(3)N(2)+2=1432.197,9266.7;Y-H(5)N(4)+2=1797.310,2611.9;Y-N(2)+2=1189.122,6958.3;Y-H(2)N(3)+2=1452.685,3156.1;Y-H(3)N(3)A(1)+2=1679.267,7521.4;Y-H(3)N(3)+2=1533.730,21476.5;Y-H(4)N(3)+2=1614.754,27789.2;Y-H(4)N(4)+2=1716.284,1581.0;Y-H(4)N(3)A(1)+2=1760.294,14751.9;Y-N(1)+2=1087.585,17746.5;Y-H(2)N(2)+2=1351.177,12037.8;Y-H(5)N(4)+3=1198.556,1174.0;Y-H(2)N(3)F(1)+3=…	163.06=1221.6;366.14=246458.0	138.06=246458.0;168.07=208975.8;186.08=106440.4;204.09=246458.0	274.09=246458.0;292.10=108233.4;657.24=224052.7		FALSE	FALSE
24	DTFVJASR	F(2)H(6)N(4)	DTFVJASR		5	6 4 0 2	(N(F)(N(H(H(N(H)))(H(N(H(H)(F)))))))	sp|P05155|IC1_HUMAN	238	3	996.073	FALSE										FALSE	FALSE
25	EEQYJSTFR	F(1)H(5)N(5)	EEQYJSTFR		5	5 5 0 1	(N(F)(N(H(N)(H(N(H)))(H(N(H))))))	sp|P01860|IGHG3_HUMAN	227	3	1049.08	TRUE	20210422_DIAserum_mix_PRM_batch1.dta	4493	20210422_DIAserum_mix_PRM_batch1.4493.4493.3.dta	1265.09	Y-N(2)F(1)+1=1725.745,4059.7;Y-H(1)N(2)F(1)+1=1887.755,1007.1;Y-N(1)F(1)+1=1522.663,1114.2;Y-N(2)F(1)+2=863.368,1757.4;Y-H(2)N(4)F(1)+2=1228.496,5386.8;Y-H(1)N(3)F(1)+2=1045.933,6981.0;Y-H(3)N(3)F(1)+2=1207.990,2946.9;Y-H(1)N(2)F(1)+2=944.396,1620.2;Y-H(2)N(3)F(1)+2=1126.969,6988.6;Y-H(3)N(4)F(1)+2=1309.533,6886.8;b3+1=387.151,2363.3;y4+1=510.268,2896.7;y3+1=423.242,1825.5;y2+1=322.187,1969.4;y1+…	145.07=1157.5;163.06=1164.4;366.14=63931.9	138.05=63931.9;168.07=63931.9;186.08=63931.9;204.09=63931.9		350.14=1414.8	FALSE	FALSE
26	EGYSJISYIVVNHQGISSR	A(2)H(5)N(4)	EGYSJISYIVVNHQGISSR		5	5 4 2 0	(N(N(H(H(N(H(A))))(H(N(H(A)))))))	sp|P49908|SEPP1_HUMAN	83	3	1443.28	TRUE	20210422_DIAserum_mix_PRM_batch1.dta	8373	20210422_DIAserum_mix_PRM_batch1.8373.8373.3.dta	2351.81	Y-H(3)N(3)+2=1609.725,2208.5;Y-H(4)N(3)+2=1690.726,5193.1;Y-H(4)N(3)A(1)+2=1836.278,2073.4;Y-H(1)N(2)+2=1346.136,2175.5;Y-N(1)+2=1163.585,4844.0;Y-H(3)N(3)A(1)+2=1755.266,973.7;Y-H(2)N(2)+2=1427.161,2085.0;y10+1=1096.577,1965.0;y8+1=898.442,1589.8;y5+1=519.289,1407.3;y1+1=175.119,1267.6;y18+2=997.490,1364.6;b$16+2=929.465,894.0;b11-N(1)+1=1428.670,1750.4	163.06=520.1;366.14=24209.1	138.06=24209.1;168.07=24209.1;186.08=24209.1;204.09=24209.1	274.09=24209.1;292.10=15641.7;657.23=22008.3		TRUE	TRUE
27	EJLTAPGSDSAVFFEQGTTR	F(1)H(6)N(4)	EJLTAPGSDSAVFFEQGTTR		2	6 4 0 1	(N(N(H(H(H))(H(N(H))(N(H)(F))))))	sp|P00450|CERU_HUMAN	397	3	1353.24	TRUE	20210422_DIAserum_mix_PRM_batch1.dta	8925	20210422_DIAserum_mix_PRM_batch1.8925.8925.3.dta	2506.98	Y-H(5)N(4)+2=1875.270,1206.2;Y-H(3)N(2)+2=1510.149,3842.9;Y-N(2)+2=1267.071,1894.0;Y-H(2)N(3)+2=1530.671,1695.9;Y-H(3)N(3)+2=1611.684,6912.2;Y-H(4)N(3)+2=1692.707,10376.5;Y-N(1)+2=1165.547,9113.8;Y-H(2)N(2)+2=1429.155,4814.0;Y-H(5)N(4)+3=1250.555,1578.7;b2+1=244.092,1248.8;b3+1=357.179,1263.5;b5+1=529.268,1441.9;y16+1=1669.778,2663.7;y15+1=1598.746,11206.6;y13+1=1444.649,1222.8;y11+1=1242.614,565…	163.06=922.3;366.14=40202.6	138.05=40202.6;168.07=40202.6;186.08=40202.6;204.09=40202.6			FALSE	FALSE
28	FLNJGTC[160]TAEGK	A(1)H(5)N(4)	FLNJGTCTAEGK	7,Carbamidomethyl[C];	4	5 4 1 0	(N(N(H(H(N(H)))(H(N(H(A)))))))	sp|P05156|CFAI_HUMAN	103	2	1613.14	TRUE	20210422_DIAserum_mix_PRM_batch1.dta	4274	20210422_DIAserum_mix_PRM_batch1.4274.4274.2.dta	1203.58	Y-N(2)+1=1717.744,3503.5;Y-H(1)N(2)+1=1879.808,1081.2;Y-N(1)+1=1514.681,25806.9;Y-H(3)N(3)+2=1204.010,5700.2;Y-H(4)N(3)+2=1285.028,5986.2;Y-H(4)N(3)A(1)+2=1430.589,2252.7;Y-N(1)+2=757.842,1069.5;Y-H(5)N(4)+2=1467.591,8135.1;Y-H(2)N(3)+2=1122.996,863.5;Y-H(3)N(3)A(1)+2=1349.533,1066.1;Y-H(2)N(2)+2=1021.429,1714.1;Y0+1=1311.601,10930.3;M+2=1613.116,3161.2;b10+1=1108.481,1033.1;y9+1=937.400,1461.5;y…	145.07=863.8;366.14=34415.3	138.05=34415.3;168.07=34415.3;186.08=32952.4;204.09=34415.3	274.09=29619.5;292.10=13043.8;657.23=31286.7		FALSE	FALSE
29	KKEDALJETR	A(3)H(6)N(5)	KKEDALJETR		7	6 5 3 0	(N(N(H(H(N(H(A))))(H(N(H(A)))(N(H(A)))))))	sp|P10909|CLUS_HUMAN	86	3	1355.55	TRUE	20210422_DIAserum_mix_PRM_batch1.dta	3260	20210422_DIAserum_mix_PRM_batch1.3260.3260.3.dta	919.042	Y-H(1)N(2)+1=1771.852,4239.4;Y-N(2)+1=1609.786,6531.1;Y-N(1)+1=1406.713,43447.8;Y-H(2)N(2)+1=1933.895,2460.9;Y-H(1)N(2)+2=886.425,11372.9;Y-H(3)N(2)+2=1048.471,4769.9;Y-H(5)N(4)+2=1413.612,29674.1;Y-H(6)N(5)+2=1596.177,6107.0;Y-H(5)N(4)A(1)+2=1559.159,18905.8;Y-H(6)N(5)A(1)+2=1741.719,3508.1;Y-H(5)N(4)A(2)+2=1704.703,5349.8;Y-N(2)+2=805.399,11024.8;Y-H(2)N(3)+2=1068.994,5212.7;Y-H(3)N(3)A(1)+2=12…	366.14=109120.2	138.06=109120.2;168.07=109120.2;186.08=109120.2;204.09=109120.2	274.09=109120.2;292.10=80305.5;657.23=71251.5		FALSE	FALSE
30	KMKJEC[160]IPPEGR	H(6)N(2)	KMKJECIPPEGR	6,Carbamidomethyl[C];	4	6 2 0 0	(N(N(H(H(H))(H(H)(H)))))	sp|Q58F21|BRDT_HUMAN	692	3	946.402	TRUE	20210422_DIAserum_mix_PRM_batch1.dta	5773	20210422_DIAserum_mix_PRM_batch1.5773.5773.3.dta	1623.27	Y-N(2)+2=932.950,1624.4;Y-N(1)+2=831.402,3387.4;Y-H(1)N(2)+3=676.303,8123.1;Y-H(2)N(2)+3=730.322,4141.3;b1+1=129.102,4291.9;b5+1=631.327,5702.5;b6+1=791.363,1469.0;b10+1=1227.569,2925.6;b7+2=452.717,2698.8;b8+2=501.247,2802.2;b10+2=614.296,4543.1;y10+1=1199.605,7354.3;y8+1=957.448,3079.7;y7+1=828.406,4624.6;y4+1=458.229,5981.5;y1+1=175.119,4695.7;y9+2=536.258,1969.6;y5+2=278.151,1580.1;y3+2=181.0…	145.06=1525.9;163.06=2452.0;325.11=10474.9;366.14=21510.2	138.06=3760.4;168.07=21951.3;186.07=17107.9;204.09=44884.3			TRUE	TRUE
31	LGJWSAMPSC[160]K	F(1)H(6)N(4)	LGJWSAMPSCK	10,Carbamidomethyl[C];	3	6 4 0 1	(N(N(H(H(H))(H(N(H))(N(H)(F))))))	sp|P02749|APOH_HUMAN	253	3	1061.09	TRUE	20210422_DIAserum_mix_PRM_batch1.dta	6522	20210422_DIAserum_mix_PRM_batch1.6522.6522.3.dta	1833.81	Y-N(2)+1=1656.734,4471.9;Y-N(1)+1=1453.647,56159.3;Y-H(1)N(2)+2=909.887,3040.4;Y-H(3)N(2)+2=1071.954,8045.7;Y-N(2)+2=828.859,4804.6;Y-H(2)N(3)+2=1092.463,4023.6;Y-N(1)F(1)+2=800.358,2519.3;Y-H(3)N(3)+2=1173.495,23882.2;Y-H(4)N(3)+2=1254.513,42780.5;Y-H(4)N(4)+2=1356.044,2511.6;Y-N(1)+2=727.323,9790.7;Y-H(2)N(2)+2=990.919,9617.7;Y0+1=1250.568,15037.4;b2+1=171.113,1716.2;b4+1=471.240,2000.9;b6+1=62…	163.06=4013.1;366.14=98118.7	138.06=98118.7;168.07=98118.7;186.08=98118.7;204.09=98118.7			FALSE	FALSE
32	LSLHRPALEDLLLGSEAJLTC[160]TLTGLR	H(6)N(5)	LSLHRPALEDLLLGSEAJLTCTLTGLR	21,Carbamidomethyl[C];	18	6 5 0 0	(N(N(H(H(N(H)))(H(N(H(N(H))))))))	sp|P01877|IGHA2_HUMAN/sp|P0DOX2|IGA2_HUMAN/sp|P01876|IGHA1_HUMAN	131/246/144	4	1238.58	TRUE	20210422_DIAserum_mix_PRM_batch1.dta	11437	20210422_DIAserum_mix_PRM_batch1.11437.11437.4.dta	3209.8	Y-N(2)+2=1685.369,15192.4;Y-H(1)N(2)+2=1766.421,2451.6;Y-N(1)+2=1583.831,87447.0;Y-H(3)N(3)+3=1353.663,9853.8;Y-N(2)+3=1123.922,5495.7;Y-N(1)+3=1056.231,22884.3;Y-H(3)N(4)+3=1421.353,35493.5;Y-H(2)N(3)+3=1299.644,8295.1;Y-H(2)N(2)+3=1231.945,1369.5;Y0+2=1482.302,21657.4;Y0+3=988.528,4060.5;b2+1=201.124,14193.4;b4+1=451.270,5822.9;b5+1=607.368,19156.6;b6+1=704.416,703.1;b7+1=775.458,2756.1;b8+1=88…	163.06=1963.1;366.14=189260.9	138.06=19380.9;168.07=189260.9;186.08=189260.9;204.09=189260.9			FALSE	FALSE
33	MVSHHJLTTGATLINEQWLLTTAK	A(3)F(1)H(6)N(5)	MVSHHJLTTGATLINEQWLLTTAK		6	6 5 3 1	(N(N(H(H(N(F)(H(A))))(H(N(H(A)))(N(H(A)))))))	sp|P00738|HPT_HUMAN/sp|P00739|HPTR_HUMAN	184/126	4	1422.37	TRUE	20210422_DIAserum_mix_PRM_batch1.dta	10290	20210422_DIAserum_mix_PRM_batch1.10290.10290.4.dta	2888.97	Y-H(1)N(2)+2=1624.320,2069.5;Y-N(1)+2=1441.738,6821.5;Y-H(5)N(4)+3=1434.650,3067.5;Y-H(5)N(4)A(1)+3=1531.681,2047.6;Y-H(5)N(4)A(2)+3=1628.740,2053.3;Y-N(2)+3=1029.179,1810.3;Y-H(3)N(3)A(1)+3=1355.970,1208.0;Y-H(3)N(3)+3=1258.930,1665.8;Y-H(5)N(4)F(1)+3=1483.323,1541.8;Y-H(4)N(4)+3=1380.634,1596.5;Y-N(1)+3=961.496,1626.9;Y-H(3)N(4)+3=1326.639,1114.4;Y-H(3)N(4)A(1)+3=1423.645,11295.4;Y-H(2)N(3)F(1)…	366.14=46390.6	138.06=46390.6;168.07=46390.6;186.07=36614.2;204.09=46390.6	274.09=46390.6;292.10=46390.6;657.23=42173.3	350.14=1115.4	FALSE	FALSE
34	NJATVHEQVGGPSLTSDLQAQSK	A(2)F(2)H(7)N(5)	NJATVHEQVGGPSLTSDLQAQSK		2	7 5 2 2	(N(N(H(N)(H(H)(H))(H(N(F)(H(A)))(N(F)(H(A)))))))	sp|P04004|VTNC_HUMAN	86	4	1352.07	FALSE										FALSE	FALSE
35	PALEDLLLGSEAJLTC[160]TLTGLR	A(1)H(5)N(3)	PALEDLLLGSEAJLTCTLTGLR	16,Carbamidomethyl[C];	13	5 3 1 0	(N(N(H(H(H))(H(N(H(A)))))))	sp|P01877|IGHA2_HUMAN/sp|P0DOX2|IGA2_HUMAN/sp|P01876|IGHA1_HUMAN	131/246/144	4	1017.71	TRUE	20210422_DIAserum_mix_PRM_batch1.dta	11900	20210422_DIAserum_mix_PRM_batch1.11900.11900.4.dta	3339.11	Y-N(2)+2=1382.196,2801.3;Y-H(3)N(2)+2=1625.291,3879.8;Y-H(1)N(2)+2=1463.228,2552.6;Y-N(1)+2=1280.661,39711.9;Y-H(4)N(2)+2=1706.297,1872.7;Y-H(2)N(2)+2=1544.263,5992.2;Y-H(1)N(2)+3=975.825,2123.8;Y-N(1)+3=854.123,1471.5;Y-H(2)N(3)+3=1097.514,1555.0;Y0+2=1179.116,6767.4;Y0+3=786.431,1688.6;M+4=1017.715,3274.7;b2+1=169.097,5047.9;b3+1=282.182,4076.3;b4+1=411.223,4866.7;b5+1=526.253,7307.6;b6+1=639.3…	163.06=4837.7;366.14=48521.9	138.06=48521.9;168.07=48521.9;186.08=35662.6;204.09=48521.9	274.09=48521.9;292.10=26453.7;657.23=16526.6		FALSE	FALSE
36	QDQC[160]IYJTTYLNVQR	A(1)F(1)H(8)N(6)	QDQCIYJTTYLNVQR	4,Carbamidomethyl[C];	7	8 6 1 1	(N(N(H(H(N(H))(N(H(H))))(H(N(H))(N(F)(H(A)))))))	sp|P02763|A1AG1_HUMAN	93	3	1623.33	FALSE										FALSE	FALSE
37	SWPAVGJC[160]SSALR	A(2)H(6)N(5)	SWPAVGJCSSALR	8,Carbamidomethyl[C];	7	6 5 2 0	(N(N(H(H(N(H(A))))(H(N(H))(N(H(A)))))))	sp|P02790|HEMO_HUMAN	187	3	1325.53	TRUE	20210422_DIAserum_mix_PRM_batch1.dta	8394	20210422_DIAserum_mix_PRM_batch1.8394.8394.3.dta	2357.71	Y-N(2)+1=1810.807,1167.0;Y-N(1)+1=1607.746,15222.8;Y-H(1)N(2)+2=986.945,1222.8;Y-H(5)N(4)+2=1514.123,4013.3;Y-H(5)N(4)A(1)+2=1659.661,4388.8;Y-H(5)N(4)A(2)+2=1805.221,1145.7;Y-H(3)N(3)A(1)+2=1396.090,2375.3;Y-H(3)N(3)+2=1250.532,3456.7;Y-H(5)N(5)+2=1615.662,936.9;Y-H(4)N(4)A(1)+2=1578.654,919.4;Y-H(4)N(4)+2=1433.100,1861.5;Y-H(4)N(3)A(1)+2=1477.136,1019.9;Y-N(1)+2=804.373,3077.1;Y-H(2)N(2)+2=1067…	145.05=1148.3;366.14=39339.7	138.06=39339.7;168.07=39339.7;186.08=39339.7;204.09=39339.7	274.09=39339.7;292.10=30070.9;657.23=35763.3		FALSE	FALSE
38	TPLTAJITK	F(2)H(6)N(5)	TPLTAJITK		6	6 5 0 2	(N(F)(N(H(N)(H(H)(H))(H(N(H))(N(F))))))	sp|P01877|IGHA2_HUMAN/sp|P0DOX2|IGA2_HUMAN	205/320	3	1080.14	TRUE	20210422_DIAserum_mix_PRM_batch1.dta	5266	20210422_DIAserum_mix_PRM_batch1.5266.5266.3.dta	1481.01	Y-N(2)F(1)+1=1510.777,27205.9;Y-H(1)N(2)+1=1526.775,5294.7;Y-N(2)+1=1364.699,44947.1;Y-N(1)F(1)+1=1307.697,79187.2;Y-N(1)+1=1161.639,136124.1;Y-H(2)N(4)F(1)+2=1121.031,5892.2;Y-N(2)F(1)+2=755.896,8668.7;Y-H(1)N(3)F(1)+2=938.460,11621.6;Y-H(1)N(2)+2=763.889,2367.8;Y-H(3)N(3)F(2)+2=1173.532,1451.0;Y-H(3)N(3)F(1)+2=1100.511,34075.2;Y-H(5)N(5)F(1)+2=1465.641,19285.7;Y-H(5)N(4)+2=1291.063,2858.2;Y-H(3…	163.06=2450.1;366.14=232161.8	138.06=9527.7;168.07=232161.8;186.08=232161.8;204.09=232161.8		350.14=3761.7	FALSE	FALSE
39	VIDFJC[160]TTSSVSSALANTK	F(3)H(6)N(4)	VIDFJCTTSSVSSALANTK	6,Carbamidomethyl[C];	5	6 4 0 3	(N(F)(N(H(H(N(H(F))))(H(N(H(H)(F)))))))	sp|P04196|HRG_HUMAN	125	3	1413.26	FALSE										FALSE	FALSE
40	YKJNSDISSTR	F(2)H(6)N(5)	YKJNSDISSTR		3	6 5 0 2	(N(F)(N(H(N)(H(H))(H(N(H))(N(H)(F))))))	sp|P01871|IGHM_HUMAN	46	3	1188.82	TRUE	20210422_DIAserum_mix_PRM_batch1.dta	2555	20210422_DIAserum_mix_PRM_batch1.2555.2555.3.dta	721.597	Y-N(2)+1=1690.779,1620.9;Y-N(1)F(1)+1=1633.757,5214.4;Y-N(1)+1=1487.711,6497.0;Y-N(2)F(1)+2=918.921,1532.0;Y-H(1)N(3)F(1)+2=1101.486,1352.8;Y-H(1)N(2)+2=926.913,1500.9;Y-H(3)N(3)F(1)+2=1263.540,1519.1;Y-H(5)N(5)F(1)+2=1628.659,3439.3;Y-H(5)N(4)+2=1454.093,18173.7;Y-H(6)N(5)+2=1636.666,4817.2;Y-H(4)N(4)F(1)+2=1446.098,19467.2;Y-N(2)+2=845.891,3804.7;Y-H(1)N(3)+2=1028.452,1112.0;Y-H(2)N(3)+2=1109.4…	366.14=42579.0	138.06=42579.0;168.07=42579.0;186.08=42579.0;204.09=42579.0			FALSE	FALSE
41	C[160]GLVPVLAENYJK	F(1)H(7)N(5)	CGLVPVLAENYJK	1,Carbamidomethyl[C];	12	7 5 0 1	(N(N(H(N)(H(N(H(H))))(H(N(F)(H(H)))))))	sp|P02787|TRFE_HUMAN	432	3	1258.2	FALSE										FALSE	FALSE
42	EEQYJSTYR	A(1)F(1)H(4)N(5)	EEQYJSTYR		5	4 5 1 1	(N(F)(N(H(N)(H(N))(H(N(H(A)))))))	sp|P0DOX5|IGG1_HUMAN/sp|P01857|IGHG1_HUMAN	299/180	3	1097.43	TRUE	20210422_DIAserum_mix_PRM_batch2	3767	20210422_DIAserum_mix_PRM_batch2.3767.3767.3.dta	1059.98	Y-N(2)F(1)+1=1741.725,6461.9;Y-H(1)N(2)+1=1757.714,2487.2;Y-N(2)+1=1595.669,22234.2;Y-N(1)F(1)+1=1538.651,73105.9;Y-N(1)+1=1392.592,99580.2;Y-N(2)F(1)+2=871.365,5214.9;Y-H(2)N(4)F(1)+2=1236.503,5159.4;Y-H(1)N(3)F(1)+2=1053.936,6823.5;Y-H(1)N(2)+2=879.367,3345.2;Y-H(3)N(3)F(1)+2=1215.989,11801.9;Y-H(3)N(2)+2=1041.422,2033.3;Y-H(4)N(4)F(1)+2=1398.572,12089.7;Y-H(4)N(3)A(1)F(1)+2=1442.574,1315.0;Y-N…	163.06=2259.2;366.14=230736.2	138.06=82580.6;168.07=230736.2;186.08=230736.2;204.09=230736.2	274.09=230736.2;292.10=116353.0;657.24=209760.1	350.14=5244.3	FALSE	FALSE
43	GIC[160]JSSDVR	A(2)H(5)N(4)	GICJSSDVR	3,Carbamidomethyl[C];	4	5 4 2 0	(N(N(H(H(N(H(A))))(H(N(H(A)))))))	sp|O75882|ATRN_HUMAN	300	3	1071.42	FALSE										TRUE	FALSE
44	HAJWTLTPLK	A(1)F(1)H(6)N(4)	HAJWTLTPLK		3	6 4 1 1	(N(N(H(H(N(H(H))))(H(N(F)(H(A)))))))	sp|P27169|PON1_HUMAN	253	3	1134.82	FALSE										FALSE	FALSE
45	HJFSHC[160]C[160]SK	A(1)H(5)N(4)	HJFSHCCSK	6,Carbamidomethyl[C];7,Carbamidomethyl[C];	2	5 4 1 0	(N(N(H(H(N(H)))(H(N(H(A)))))))	sp|P43652|AFAM_HUMAN	109	3	1030.72	TRUE	20210422_DIAserum_mix_PRM_batch2	2290	20210422_DIAserum_mix_PRM_batch2.2290.2290.3.dta	645.406	Y-N(1)+1=1379.545,42584.5;Y-H(3)N(3)+2=1136.445,44398.2;Y-H(4)N(3)+2=1217.461,88721.7;Y-N(2)+2=791.818,15155.4;Y-H(3)N(2)+2=1034.892,11502.6;Y-H(4)N(4)+2=1319.003,4054.6;Y-H(4)N(3)A(1)+2=1363.017,22069.0;Y-H(1)N(2)+2=872.853,16145.5;Y-N(1)+2=690.271,24387.5;Y-H(5)N(4)+2=1400.025,11095.4;Y-H(2)N(3)+2=1055.394,9875.5;Y-H(3)N(3)A(1)+2=1281.988,12698.6;Y-H(2)N(2)+2=953.876,20802.4;Y-H(3)N(2)+3=690.27…	163.06=6950.4;366.14=271662.2	138.06=15768.5;168.07=271662.2;186.08=271662.2;204.09=271662.2	274.09=271662.2;292.10=271662.2;657.24=246965.7		FALSE	FALSE
46	IIVPLNNREJISDPTSPLR	A(1)F(2)H(6)N(4)	IIVPLNNREJISDPTSPLR		10	6 4 1 2	(N(F)(N(H(H(N(H(H))))(H(N(F)(H(A)))))))	sp|P01591|IGJ_HUMAN	71	4	1129.76	TRUE	20210422_DIAserum_mix_PRM_batch2	11499	20210422_DIAserum_mix_PRM_batch2.11499.11499.4.dta	3221.26	Y-H(1)N(2)+2=1358.672,3048.3;Y-H(2)N(2)+2=1439.724,5098.6;Y-H(3)N(3)F(1)+3=1130.527,494890.3;Y-N(1)+3=784.412,8018.1;Y-H(3)N(4)+3=1149.566,1935.8;Y-H(2)N(2)+3=960.163,2342.7;Y-H(2)N(3)F(1)+3=1076.542,6328.5;Y-H(4)N(3)F(1)+3=1184.566,3807.8;Y-H(3)N(4)F(1)+3=1198.252,5520.2;b12+2=682.385,1123.0;y8+1=872.438,4995.3;y5+1=573.324,11343.0;y7+2=393.217,2339.8;b$17+2=972.506,4021.7;y$11+1=1311.638,3886.9…	325.12=6291.9;366.14=15307.4	138.06=9617.6;168.07=8015.6;186.09=8516.2;204.09=20939.8	274.09=7721.6;292.10=4226.6;657.25=3788.3	147.08=1241.5	FALSE	FALSE
47	ISEEJETTC[160]YMGK	F(1)H(7)N(5)	ISEEJETTCYMGK	9,Carbamidomethyl[C];	5	7 5 0 1	(N(N(H(N)(H(N(H(H))))(H(N(F)(H(H)))))))	sp|P08603|CFAH_HUMAN	911	3	1286.5	FALSE										FALSE	FALSE
48	JYTLTGR	A(2)F(1)H(5)N(4)	JYTLTGR		1	5 4 2 1	(N(F)(N(H(H(N(H(A))))(H(N(H(A)))))))	sp|P10643|CO7_HUMAN	754	3	1059.09	TRUE	20210422_DIAserum_mix_PRM_batch2	6103	20210422_DIAserum_mix_PRM_batch2.6103.6103.3.dta	1717.33	Y-N(2)F(1)+1=1376.636,5994.6;Y-H(1)N(2)+1=1392.633,9126.4;Y-H(3)N(2)+1=1716.758,9403.2;Y-N(2)+1=1230.575,6344.5;Y-H(2)N(2)F(1)+1=1700.745,18374.8;Y-H(1)N(2)F(1)+1=1538.702,8486.8;Y-H(3)N(2)F(1)+1=1862.819,6708.0;Y-N(1)+1=1027.502,40003.3;Y-H(2)N(2)+1=1554.688,13359.6;Y-N(1)F(1)+1=1173.563,37218.6;Y-H(1)N(2)+2=696.812,2408.7;Y-H(3)N(3)F(1)+2=1033.447,3431.8;Y-H(3)N(2)+2=858.876,1143.4;Y-H(4)N(3)A(…	163.06=2213.8;366.14=111428.4	138.06=111428.4;168.07=111428.4;186.08=111428.4;204.09=111428.4	274.09=111428.4;292.10=111428.4;657.23=101298.6	350.15=1426.8	FALSE	FALSE
49	KKEDALJETR	A(2)H(6)N(5)	KKEDALJETR		7	6 5 2 0	(N(N(H(H(N(H(A))))(H(N(H))(N(H(A)))))))	sp|P10909|CLUS_HUMAN	86	3	1258.52	TRUE	20210422_DIAserum_mix_PRM_batch2	2555	20210422_DIAserum_mix_PRM_batch2.2555.2555.3.dta	720.011	Y-H(1)N(2)+1=1771.831,5570.3;Y-N(2)+1=1609.794,7856.1;Y-N(1)+1=1406.712,48284.7;Y-H(2)N(2)+1=1933.875,1161.1;Y-H(1)N(2)+2=886.426,15663.2;Y-H(3)N(2)+2=1048.476,5143.3;Y-H(5)N(4)+2=1413.616,42907.4;Y-H(6)N(5)+2=1596.179,6197.7;Y-H(5)N(4)A(1)+2=1559.166,20587.4;Y-H(6)N(5)A(1)+2=1741.726,2303.1;Y-H(5)N(4)A(2)+2=1704.698,2306.7;Y-N(2)+2=805.401,14216.8;Y-H(2)N(3)+2=1068.982,5758.0;Y-H(3)N(3)A(1)+2=12…	145.07=984.6;163.06=5205.7;325.11=2052.1;366.14=111144.1	138.06=111144.1;168.07=111144.1;186.08=111144.1;204.09=111144.1	274.09=111144.1;292.10=71447.7;657.24=61648.8		FALSE	FALSE
50	KKEDALJETR	A(3)H(6)N(5)	KKEDALJETR		7	6 5 3 0	(N(N(H(H(N(H(A))))(H(N(H(A)))(N(H(A)))))))	sp|P10909|CLUS_HUMAN	86	4	1016.91	TRUE	20210422_DIAserum_mix_PRM_batch2	3304	20210422_DIAserum_mix_PRM_batch2.3304.3304.4.dta	930.802	Y-N(2)+1=1609.800,4200.4;Y-N(1)+1=1406.711,44503.9;Y-H(1)N(2)+2=886.425,17885.5;Y-H(5)N(4)+2=1413.609,34279.1;Y-H(6)N(5)+2=1596.174,2639.5;Y-H(5)N(4)A(1)+2=1559.160,10027.2;Y-N(2)+2=805.400,14300.9;Y-H(2)N(3)+2=1068.994,11160.9;Y-H(3)N(3)A(1)+2=1295.570,9848.1;Y-H(3)N(3)+2=1150.025,47981.4;Y-H(5)N(5)+2=1515.162,2003.7;Y-H(4)N(4)A(1)+2=1478.138,3781.5;Y-H(4)N(3)+2=1231.031,42117.0;Y-H(4)N(4)+2=133…	163.06=1886.0;366.14=150544.9	138.06=20775.8;168.07=150544.9;186.08=150544.9;204.09=150544.9	274.09=150544.9;292.10=150544.9;657.24=136859.0		FALSE	FALSE
51	LGAC[160]JDTLQQLMEVFK	A(1)F(1)H(6)N(4)	LGACJDTLQQLMEVFK	4,Carbamidomethyl[C];	5	6 4 1 1	(N(N(H(H(N(H(H))))(H(N(F)(H(A)))))))	sp|P01008|ANT3_HUMAN	128	3	1363.57	TRUE	20210422_DIAserum_mix_PRM_batch2	12033	20210422_DIAserum_mix_PRM_batch2.12033.12033.3.dta	3370.51	Y-H(1)N(2)+2=1218.058,1589.4;Y-H(3)N(2)+2=1380.117,2682.0;Y-H(5)N(4)+2=1745.259,1617.9;Y-N(2)+2=1137.033,2963.8;Y-H(2)N(3)+2=1400.611,1282.2;Y-H(3)N(3)A(1)+2=1627.192,3150.8;Y-H(3)N(3)+2=1481.643,6957.8;Y-H(4)N(3)+2=1562.670,10875.7;Y-H(4)N(3)A(1)+2=1708.218,5834.5;Y-N(1)+2=1035.498,9064.7;Y0+1=1866.929,1231.8;Y0+2=933.963,6605.3;b2+1=171.112,1294.9;b3+1=242.150,1665.2;b7+1=732.294,1178.3;b8+1=84…	163.06=2456.7;325.11=494.2;366.14=68601.3	138.05=68601.3;168.07=68601.3;186.08=54467.8;204.09=68601.3	274.09=68601.3;292.10=42571.8;657.23=62364.8		FALSE	FALSE
52	LSDLSIJSTEC[160]LHVHC[160]R	A(1)F(2)H(5)N(4)	LSDLSIJSTECLHVHCR	11,Carbamidomethyl[C];16,Carbamidomethyl[C];	7	5 4 1 2	(N(N(H(H(N(H)(F)))(H(N(F)(H(A)))))))	sp|P05156|CFAI_HUMAN	177	3	1416.25	TRUE	20210422_DIAserum_mix_PRM_batch2	6610	20210422_DIAserum_mix_PRM_batch2.6610.6610.3.dta	1859.69	Y-H(3)N(2)+2=1467.125,1287.3;Y-H(3)N(3)+2=1568.667,2801.6;Y-H(4)N(3)+2=1649.677,4398.0;Y-N(1)+2=1122.521,4449.3;Y-H(5)N(4)F(2)+3=1319.202,1703.3;y10+1=1298.571,981.2;y9+1=1211.523,1271.6;y8+1=1110.472,1102.0;y7+1=981.444,913.0;y3+1=472.206,2154.8;y1+1=175.119,2449.3;y$13+2=848.391,1132.4;y$11+2=748.344,1602.3	145.05=914.5;163.06=1309.2;366.14=25272.4	138.05=25272.4;168.07=25272.4;186.08=25272.4;204.09=25272.4	274.09=25272.4;292.10=23282.2;657.23=22974.9		FALSE	FALSE
53	LSLHRPALEDLLLGSEAJLTC[160]TLTGLR	A(1)H(5)N(3)	LSLHRPALEDLLLGSEAJLTCTLTGLR	21,Carbamidomethyl[C];	18	5 3 1 0	(N(N(H(H(H))(H(N(H(A)))))))	sp|P01877|IGHA2_HUMAN/sp|P0DOX2|IGA2_HUMAN/sp|P01876|IGHA1_HUMAN	131/246/144	4	1169.3	TRUE	20210422_DIAserum_mix_PRM_batch2	11437	20210422_DIAserum_mix_PRM_batch2.11437.11437.4.dta	3204.01	Y-N(2)+2=1685.354,2960.0;Y-H(1)N(2)+2=1766.393,3317.5;Y-N(1)+2=1583.834,104987.2;Y-H(3)N(3)+3=1353.667,4859.9;Y-H(4)N(3)+3=1407.674,10787.4;Y-N(2)+3=1123.925,6944.4;Y-H(3)N(2)+3=1285.970,43040.0;Y-H(1)N(2)+3=1177.930,7214.4;Y-N(1)+3=1056.231,29997.3;Y-H(4)N(2)+3=1339.983,51860.3;Y-H(5)N(3)+3=1461.691,21513.1;Y-H(2)N(3)+3=1299.642,1481.3;Y-H(2)N(2)+3=1231.955,25348.8;Y0+2=1482.299,25788.4;Y0+3=988…	163.06=14483.0;325.11=3104.9;366.14=188712.9	138.06=156444.2;168.07=188712.9;186.08=142891.9;204.09=188712.9	274.09=188712.9;292.10=95370.8;657.24=88843.1		FALSE	FALSE
54	NVIFSPLSISTALAFLSLGAHJTTLTEILK	A(3)H(6)N(5)	NVIFSPLSISTALAFLSLGAHJTTLTEILK		22	6 5 3 0	(N(N(H(H(N(H(A))))(H(N(H(A)))(N(H(A)))))))	sp|P01011|AACT_HUMAN	93	5	1207.36	FALSE										TRUE	FALSE
55	QQQHLFGSJVTDC[160]SGJFC[160]LFR	A(1)F(1)H(6)N(4)	QQQHLFGSJVTDCSGJFCLFR	13,Carbamidomethyl[C];18,Carbamidomethyl[C];	16	6 4 1 1	(N(N(H(H(N(H(H))))(H(N(F)(H(A)))))))	sp|P02787|TRFE_HUMAN	637	4	1184.99	TRUE	20210422_DIAserum_mix_PRM_batch2	9917	20210422_DIAserum_mix_PRM_batch2.9917.9917.4.dta	2783.06	Y-N(2)F(1)+2=1534.158,4867.3;Y-H(1)N(2)+2=1542.168,5321.0;Y-H(3)N(2)+2=1704.203,17337.9;Y-N(2)+2=1461.140,6724.0;Y-H(3)N(3)+2=1805.750,4145.4;Y-H(4)N(3)+2=1886.772,4131.1;Y-N(1)+2=1359.599,44049.0;Y-H(2)N(2)+2=1623.181,17140.0;Y-H(1)N(2)+3=1028.442,1014.7;Y-H(3)N(2)+3=1136.478,1415.9;Y-H(5)N(4)+3=1379.891,4979.9;Y-H(5)N(4)A(1)+3=1476.922,2103.2;Y-H(3)N(3)+3=1204.177,8385.2;Y-H(4)N(3)+3=1258.177,1…	163.06=1877.6;366.14=136881.8	138.06=136881.8;168.07=136881.8;186.08=119076.9;204.09=136881.8	274.09=136881.8;292.10=118304.4;657.24=124438.0	350.14=991.2	FALSE	FALSE
56	TPLTAJITK	A(1)H(5)N(5)	TPLTAJITK		6	5 5 1 0	(N(N(H(N)(H(N(H)))(H(N(H(A)))))))	sp|P01877|IGHA2_HUMAN/sp|P0DOX2|IGA2_HUMAN	205/320	3	1025.78	TRUE	20210422_DIAserum_mix_PRM_batch2	5200	20210422_DIAserum_mix_PRM_batch2.5200.5200.3.dta	1462.89	Y-H(1)N(2)+1=1526.773,2048.1;Y-N(2)+1=1364.711,10139.1;Y-H(1)N(3)+1=1729.847,1810.4;Y-N(1)+1=1161.638,49253.9;Y-H(2)N(2)+1=1688.803,2383.1;Y-H(1)N(2)+2=763.874,1157.8;Y-H(4)N(5)+2=1311.577,2452.7;Y-N(2)+2=682.860,4886.9;Y-H(2)N(3)+2=946.443,6174.4;Y-H(3)N(3)+2=1027.467,12769.3;Y-H(4)N(3)+2=1108.515,4917.6;Y-N(1)+2=581.317,7575.1;Y-H(3)N(4)+2=1129.005,10402.2;Y-H(3)N(4)A(1)+2=1274.551,1724.4;Y0+1=…	163.06=3859.3;366.14=54179.3	138.06=54179.3;168.07=54179.3;186.08=54179.3;204.09=54179.3	274.09=54179.3;292.10=51831.0;657.24=36720.6		FALSE	FALSE
57	TVLTPATNHMGJVTFTIPANR	F(1)H(7)N(3)	TVLTPATNHMGJVTFTIPANR		12	7 3 0 1	(N(F)(N(H(H(H)(H))(H(N(H(H)))))))	sp|P01024|CO3_HUMAN	85	4	1036.96	TRUE	20210422_DIAserum_mix_PRM_batch2	8768	20210422_DIAserum_mix_PRM_batch2.8768.8768.4.dta	2465.51	Y-H(4)N(2)F(1)+3=1152.534,1619.2;Y-H(5)N(3)+3=1225.581,9045.1;Y-H(5)N(2)+3=1157.879,1644.2;M+4=1036.971,206897.7;b2+1=201.123,3749.7;b13+1=1336.673,1318.6;b14+2=719.363,4462.0;y5+1=570.328,2543.7;y1+1=175.119,4076.3;y16+2=872.446,1571.0;y$18+2=1013.021,2408.8;y$15+2=878.427,3934.1;b15-N(1)+2=894.422,1252.5;b16-N(1)+2=944.965,997.7;y17-N(1)+2=1022.486,1106.7	163.06=1582.5;366.14=47185.6	138.06=53119.3;168.07=27932.3;186.08=39707.2;204.09=77486.3			FALSE	FALSE
58	VC[160]QDC[160]PLLAPLJDTR	F(1)H(6)N(4)	VCQDCPLLAPLJDTR	2,Carbamidomethyl[C];5,Carbamidomethyl[C];	12	6 4 0 1	(N(N(H(H(H))(H(N(H))(N(H)(F))))))	sp|P02765|FETUA_HUMAN	156	3	1234.86	TRUE	20210422_DIAserum_mix_PRM_batch2	8704	20210422_DIAserum_mix_PRM_batch2.8704.8704.3.dta	2447.57	Y-H(1)N(2)+2=1170.537,22955.6;Y-H(3)N(3)F(1)+2=1507.133,1982.0;Y-H(5)N(4)+2=1697.709,13325.6;Y-H(3)N(2)+2=1332.583,42108.9;Y-N(2)+2=1089.509,20083.7;Y-H(2)N(3)+2=1353.092,10493.6;Y-H(3)N(3)+2=1434.122,78823.0;Y-H(4)N(3)+2=1515.147,125471.8;Y-H(4)N(4)+2=1616.686,6049.4;Y-N(1)+2=987.969,94494.6;Y-H(2)N(2)+2=1251.556,48618.8;Y-H(2)N(3)F(1)+2=1426.128,1309.1;Y-H(4)N(2)+2=1413.640,1729.8;Y-H(5)N(3)+2=…	163.06=7023.9;325.11=1308.4;366.14=346180.1	138.06=12746.8;168.07=346180.1;186.08=346180.1;204.09=346180.1			FALSE	FALSE
59	VSJQTLSLFFTVLQDVPVR	F(1)H(5)N(4)	VSJQTLSLFFTVLQDVPVR		3	5 4 0 1	(N(F)(N(H(H)(H(N(H))(N(H))))))	sp|P01023|A2MG_HUMAN	1424	3	1311.28	TRUE	20210422_DIAserum_mix_PRM_batch2	11702	20210422_DIAserum_mix_PRM_batch2.11702.11702.3.dta	3277.61	Y-N(2)F(1)+2=1358.179,3957.9;Y-H(1)N(2)+2=1366.225,10777.8;Y-H(3)N(3)F(1)+2=1702.811,12097.3;Y-H(3)N(2)+2=1528.255,11060.7;Y-N(2)+2=1285.184,8218.0;Y-H(2)N(2)F(1)+2=1520.256,9308.6;Y-H(1)N(2)F(1)+2=1439.235,3270.6;Y-H(2)N(3)+2=1548.763,3656.9;Y-H(3)N(3)+2=1629.790,10015.7;Y-H(3)N(2)F(1)+2=1601.278,9984.1;Y-H(4)N(3)+2=1710.803,10602.8;Y-N(1)+2=1183.646,21816.2;Y-H(2)N(2)+2=1447.226,19455.8;Y-H(2)N…	163.06=6243.5;325.11=1532.5;366.14=88950.6	138.06=88950.6;168.07=88950.6;186.08=88950.6;204.09=88950.6		350.14=1770.5	FALSE	FALSE
60	VVLHPJYSQVDIGLIK	A(2)F(1)H(7)N(5)	VVLHPJYSQVDIGLIK		6	7 5 2 1	(N(N(H(N)(H(H)(H))(H(N(H(A)))(N(F)(H(A)))))))	sp|P00738|HPT_HUMAN	241	4	1169.01	TRUE	20210422_DIAserum_mix_PRM_batch2	10688	20210422_DIAserum_mix_PRM_batch2.10688.10688.4.dta	2996.91	Y-H(5)N(4)A(1)+2=1854.832,5066.3;Y-N(2)+2=1101.089,11777.8;Y-H(3)N(3)A(1)+2=1591.250,7634.3;Y-H(4)N(4)+2=1628.271,6651.4;Y-H(4)N(3)A(1)+2=1672.272,8599.4;Y-N(1)+2=999.549,36344.8;Y-H(5)N(4)+2=1709.290,10598.5;Y-H(3)N(4)+2=1547.272,2062.3;Y-H(1)N(2)+2=1182.127,14998.4;Y-H(3)N(2)+2=1344.175,9429.5;Y-H(2)N(3)+2=1364.697,5407.1;Y-H(3)N(3)+2=1445.707,27582.5;Y-H(4)N(4)A(1)+2=1773.823,2090.3;Y-H(4)N(3)…	163.06=2506.7;366.14=144479.3	138.06=144479.3;168.07=144479.3;186.08=91924.5;204.09=144479.3	274.09=144479.3;292.10=129909.8;657.23=131344.8		FALSE	FALSE
61	VVLHPJYSQVDIGLIK	A(2)F(3)H(4)N(7)	VVLHPJYSQVDIGLIK		6	4 7 2 3	(N(N(H(N)(H(N)(N(F)))(H(N(F))(N(F)(H(A(A))))))))	sp|P00738|HPT_HUMAN	241	3	1629.06	FALSE										FALSE	FALSE
62	GFGVAIVGJYTAALPTEAALR	A(2)H(5)N(4)	GFGVAIVGJYTAALPTEAALR		9	5 4 2 0	(N(N(H(H(N(H(A))))(H(N(H(A)))))))	sp|Q96PD5|PGRP2_HUMAN	485	4	1074.73	FALSE										TRUE	FALSE
63	GLJVTLSSTGR	A(1)F(1)H(6)N(4)	GLJVTLSSTGR		3	6 4 1 1	(N(N(H(H(N(H(H))))(H(N(F)(H(A)))))))	sp|P0C0L4|CO4A_HUMAN/sp|P0C0L5|CO4B_HUMAN	1328/1328	3	1109.47	TRUE	20210408_DIAserum_mix_PRM_batch3	7823	20210408_DIAserum_mix_PRM_batch3.7823.7823.3.dta	2199.04	Y-H(1)N(2)+1=1672.812,8692.8;Y-N(2)+1=1510.757,8842.9;Y-N(1)+1=1307.681,60786.6;Y-H(2)N(2)+1=1834.871,8757.6;Y-H(3)N(3)F(1)+2=1173.521,1209.0;Y-H(3)N(2)+2=998.960,1748.1;Y-H(5)N(4)+2=1364.068,1241.6;Y-H(6)N(4)F(1)+2=1518.121,1249.9;Y-H(5)N(4)A(1)+2=1509.630,1895.5;Y-N(2)+2=755.880,1210.5;Y-H(2)N(3)+2=1019.478,1138.7;Y-H(3)N(3)A(1)+2=1246.039,4235.4;Y-H(3)N(3)+2=1100.507,7095.0;Y-H(4)N(3)+2=1181.5…	163.06=1635.3;366.14=104259.4	138.06=104259.4;168.07=104259.4;186.08=94751.4;204.09=104259.4	274.09=104259.4;292.10=81187.9;657.23=94781.3		FALSE	FALSE
64	HJSTGC[160]LR	A(1)H(6)N(5)	HJSTGCLR	6,Carbamidomethyl[C];	2	6 5 1 0	(N(N(H(H(N(H(A))))(H(N(H))(N(H))))))	sp|P10909|CLUS_HUMAN	291	3	1075.09	TRUE	20210408_DIAserum_mix_PRM_batch3	2291	20210408_DIAserum_mix_PRM_batch3.2291.2291.3.dta	646.76	Y-H(1)N(2)+1=1512.645,13803.5;Y-H(3)N(2)+1=1836.784,1612.4;Y-N(2)+1=1350.594,9862.1;Y-N(1)+1=1147.517,47928.3;Y-H(2)N(2)+1=1674.694,14805.2;Y-H(1)N(2)+2=756.828,8149.8;Y-H(5)N(4)+2=1284.012,54757.8;Y-H(3)N(2)+2=918.891,2791.7;Y-H(6)N(5)+2=1466.578,8276.0;Y-H(5)N(4)A(1)+2=1429.561,13860.6;Y-N(2)+2=675.803,6059.3;Y-H(2)N(3)+2=939.392,5556.1;Y-H(3)N(3)+2=1020.421,34229.3;Y-H(5)N(5)+2=1385.554,2029.5…	145.07=1287.4;163.06=1550.4;366.14=66476.7	138.06=66476.7;168.07=66476.7;186.08=66476.7;204.09=66476.7	274.09=66476.7;292.10=36720.9;657.23=50638.6		FALSE	FALSE
65	HJSTGC[160]LR	A(2)F(1)H(5)N(4)	HJSTGCLR	6,Carbamidomethyl[C];	2	5 4 2 1	(N(F)(N(H(H(N(H(A))))(H(N(H(A)))))))	sp|P10909|CLUS_HUMAN	291	3	1099.09	FALSE										FALSE	FALSE
66	HJSTGC[160]LR	A(3)H(6)N(5)	HJSTGCLR	6,Carbamidomethyl[C];	2	6 5 3 0	(N(N(H(H(N(H(A))))(H(N(H(A)))(N(H(A)))))))	sp|P10909|CLUS_HUMAN	291	3	1269.15	TRUE	20210408_DIAserum_mix_PRM_batch3	3406	20210408_DIAserum_mix_PRM_batch3.3406.3406.3.dta	960.71	Y-H(1)N(2)+1=1512.649,9606.4;Y-H(3)N(2)+1=1836.720,2261.2;Y-N(2)+1=1350.595,9211.8;Y-N(1)+1=1147.517,41470.2;Y-H(2)N(2)+1=1674.693,11701.6;Y-H(1)N(2)+2=756.830,4449.8;Y-H(3)N(2)+2=918.887,1527.6;Y-H(5)N(4)+2=1284.014,15224.5;Y-H(6)N(5)+2=1466.583,2573.7;Y-H(5)N(4)A(1)+2=1429.559,17851.7;Y-H(6)N(5)A(1)+2=1612.121,3097.8;Y-H(5)N(4)A(2)+2=1575.102,6582.0;Y-N(2)+2=675.801,5547.4;Y-H(6)N(5)A(2)+2=1757…	163.06=1168.4;366.14=90682.3	138.05=90682.3;168.07=90682.3;186.08=90682.3;204.09=90682.3	274.09=90682.3;292.10=77665.2;657.23=82438.5		FALSE	FALSE
67	IPC[160]SQPPQIEHGTIJSSR	A(1)F(2)H(5)N(4)	IPCSQPPQIEHGTIJSSR	3,Carbamidomethyl[C];	15	5 4 1 2	(N(F)(N(H(H(N(H(A))))(H(N(H(F)))))))	sp|P08603|CFAH_HUMAN	882	3	1409.59	TRUE	20210408_DIAserum_mix_PRM_batch3	5847	20210408_DIAserum_mix_PRM_batch3.5847.5847.3.dta	1644.04	Y-N(2)F(1)+2=1287.104,2699.2;Y-H(1)N(2)+2=1295.110,49549.0;Y-H(3)N(3)F(2)+2=1704.751,16269.4;Y-H(3)N(3)F(1)+2=1631.720,1493.4;Y-H(4)N(3)F(2)+2=1785.771,5878.0;Y-H(3)N(2)+2=1457.168,37342.4;Y-N(2)+2=1214.089,67835.2;Y-H(2)N(2)F(1)+2=1449.158,2158.8;Y-H(1)N(2)F(1)+2=1368.135,3351.5;Y-H(2)N(3)+2=1477.681,13305.2;Y-H(3)N(3)A(1)+2=1704.246,9801.6;Y-H(3)N(3)+2=1558.706,74765.4;Y-H(3)N(2)F(1)+2=1530.161…	163.06=3969.5;325.11=672.4;366.14=467496.4	138.06=17390.4;168.07=467496.4;186.08=370597.2;204.09=467496.4	274.09=467496.4;292.10=256727.7;657.24=275317.4		FALSE	FALSE
68	LAGKPTHVJVSVVMAEVDGTC[160]Y	A(1)F(2)H(5)N(4)	LAGKPTHVJVSVVMAEVDGTCY	21,Carbamidomethyl[C];	9	5 4 1 2	(N(F)(N(H(N)(H(H))(H(N(F)(H(A)))))))	sp|P01876|IGHA1_HUMAN	340	4	1138.99	FALSE										FALSE	FALSE
69	LAJLTQGEDQYYLR	A(1)F(1)H(6)N(4)	LAJLTQGEDQYYLR		3	6 4 1 1	(N(N(H(H(N(H(H))))(H(N(F)(H(A)))))))	sp|P10909|CLUS_HUMAN	374	3	1302.55	TRUE	20210408_DIAserum_mix_PRM_batch3	9108	20210408_DIAserum_mix_PRM_batch3.9108.9108.3.dta	2560.68	Y-N(1)+1=1886.914,9464.0;Y-H(1)N(2)+2=1126.505,1305.6;Y-H(3)N(2)+2=1288.574,5250.1;Y-H(5)N(4)+2=1653.684,2913.2;Y-N(2)+2=1045.491,4375.6;Y-H(2)N(3)+2=1309.085,1631.3;Y-H(3)N(3)A(1)+2=1535.667,4378.3;Y-H(3)N(3)+2=1390.136,10572.1;Y-H(4)N(3)+2=1471.140,14057.9;Y-H(4)N(4)+2=1572.710,1211.2;Y-H(4)N(3)A(1)+2=1616.671,7603.5;Y-N(1)+2=943.962,13577.8;Y-H(2)N(2)+2=1207.559,6003.1;Y-H(3)N(4)F(1)+3=1043.47…	145.07=1511.1;163.06=4285.5;366.14=119578.1	138.06=119578.1;168.07=119578.1;186.08=81061.1;204.09=119578.1	274.09=119578.1;292.10=66939.4;657.23=108707.3		FALSE	FALSE
70	LGTSLSSGHVLMJGTLK	A(1)H(5)N(4)	LGTSLSSGHVLMJGTLK		13	5 4 1 0	(N(N(H(H(N(H)))(H(N(H(A)))))))	sp|P80108|PHLD_HUMAN	659	3	1210.2	FALSE										FALSE	FALSE
71	LSLHRPALEDLLLGSEAJLTC[160]TLTGLR	H(6)N(4)	LSLHRPALEDLLLGSEAJLTCTLTGLR	21,Carbamidomethyl[C];	18	6 4 0 0	(N(N(H(N)(H(H)(H))(H(N(H))))))	sp|P01877|IGHA2_HUMAN/sp|P0DOX2|IGA2_HUMAN/sp|P01876|IGHA1_HUMAN	131/246/144	4	1187.81	TRUE	20210408_DIAserum_mix_PRM_batch3	11401	20210408_DIAserum_mix_PRM_batch3.11401.11401.4.dta	3206.2	Y-N(2)+2=1685.375,7327.0;Y-H(1)N(2)+2=1766.376,5306.2;Y-N(1)+2=1583.837,93018.0;Y-H(3)N(2)+2=1928.448,2250.1;Y-H(2)N(2)+2=1847.417,7937.2;Y-H(3)N(3)+3=1353.665,27246.4;Y-H(4)N(3)+3=1407.681,7448.3;Y-N(2)+3=1123.912,3868.3;Y-N(1)+3=1056.232,26332.0;Y-H(3)N(4)+3=1421.359,1594.4;Y-H(5)N(3)+3=1461.725,1466.4;Y-H(2)N(3)+3=1299.645,10022.1;Y-H(3)N(2)+3=1285.958,6433.8;Y-H(6)N(3)+3=1515.733,2693.8;Y-H(2…	163.06=2290.1;366.14=152318.9	138.06=137643.0;168.07=152318.9;186.08=152318.9;204.09=152318.9			FALSE	FALSE
72	SLGNVJFTVSAEALESQELC[160]GTEVPSVPEHGR	F(1)H(7)N(3)	SLGNVJFTVSAEALESQELCGTEVPSVPEHGR	20,Carbamidomethyl[C];	6	7 3 0 1	(N(F)(N(H(H(H)(H))(H(N(H(H)))))))	sp|P01023|A2MG_HUMAN	869	4	1326.58	TRUE	20210408_DIAserum_mix_PRM_batch3	11252	20210408_DIAserum_mix_PRM_batch3.11252.11252.4.dta	3164.41	Y-H(1)N(2)+3=1327.968,5458.6;Y-H(2)N(2)F(1)+3=1430.634,7604.7;b2+1=201.124,6515.6;b7+1=732.362,1116.8;b14+2=702.348,1384.0;y11+1=1207.598,1584.6;y5+1=595.292,1207.1;y1+1=175.119,1513.9;y25+2=1341.643,1757.0;y23+2=1241.602,2097.2;y19+2=1062.526,1122.1;y11+2=604.303,533.8;b$9+1=1015.505,1137.1;b$13+1=1373.694,2929.4;b$18+2=980.461,3907.7;b6-N(1)+1=788.381,3821.5;b8-N(1)+1=1036.512,1574.3;b9-N(1)+1=…	325.11=1013.4;366.14=84168.1	138.06=84168.1;168.07=84168.1;186.08=68203.1;204.09=84168.1			FALSE	FALSE
73	TPLTAJITK	F(1)H(6)N(5)	TPLTAJITK		6	6 5 0 1	(N(F)(N(H(H(N(H)))(H(N(H(N(H))))))))	sp|P01877|IGHA2_HUMAN/sp|P0DOX2|IGA2_HUMAN	205/320	3	1031.45	FALSE										FALSE	FALSE
74	TPLTAJITK	F(2)H(5)N(5)	TPLTAJITK		6	5 5 0 2	(N(F)(N(H(N)(H(N(H)))(H(N(H(F)))))))	sp|P01877|IGHA2_HUMAN/sp|P0DOX2|IGA2_HUMAN	205/320	3	1026.12	TRUE	20210408_DIAserum_mix_PRM_batch3	5489	20210408_DIAserum_mix_PRM_batch3.5489.5489.3.dta	1543.71	Y-H(1)N(2)+1=1526.765,1560.8;Y-N(2)+1=1364.718,66448.4;Y-N(1)F(1)+1=1307.701,9750.5;Y-N(1)+1=1161.643,20228.5;Y-H(2)N(4)F(1)+2=1121.021,6759.9;Y-H(1)N(3)F(1)+2=938.457,33880.4;Y-H(4)N(4)F(1)+2=1283.066,2856.1;Y-H(4)N(5)+2=1311.608,5360.2;Y-N(2)+2=682.855,4728.7;Y-H(2)N(4)+2=1047.987,3641.0;Y-H(1)N(3)+2=865.415,10051.0;Y-H(1)N(2)F(1)+2=836.912,3474.2;Y-H(2)N(3)+2=946.458,14130.9;Y-N(1)F(1)+2=654.3…	163.06=16996.2;325.11=2716.6;366.14=145362.8	138.06=8075.2;168.07=145362.8;186.08=145362.8;204.09=145362.8		350.14=2429.9	FALSE	FALSE
75	VSJQTLSLFFTVLQDVPVR	F(3)H(6)N(4)	VSJQTLSLFFTVLQDVPVR		3	6 4 0 3	(N(F)(N(H(H(N(H(F))))(H(N(H(H)(F)))))))	sp|P01023|A2MG_HUMAN	1424	4	1097.25	TRUE	20210408_DIAserum_mix_PRM_batch3	12222	20210408_DIAserum_mix_PRM_batch3.12222.12222.4.dta	3437.09	Y-H(1)N(2)+2=1366.195,24093.4;Y-H(3)N(3)F(2)+2=1775.822,1706.8;Y-H(4)N(3)F(2)+2=1856.866,2285.9;Y-H(3)N(2)+2=1528.253,38534.3;Y-N(2)+2=1285.171,15120.0;Y-H(2)N(3)+2=1548.762,2958.0;Y-H(3)N(3)+2=1629.786,13089.0;Y-H(4)N(3)+2=1710.808,11904.7;Y-N(1)+2=1183.640,60932.0;Y-H(2)N(2)+2=1447.226,53559.9;Y-H(5)N(4)+3=1262.608,1207.3;Y-H(2)N(3)+3=1032.845,1010.4;Y-H(3)N(3)+3=1086.848,1403.4;Y-H(2)N(3)F(1)+…	163.06=4510.1;325.11=1162.0;366.14=362315.3	138.06=28675.3;168.07=362315.3;186.08=195082.1;204.09=362315.3			FALSE	FALSE
76	VSJVSC[160]QASVSR	F(2)H(6)N(4)	VSJVSCQASVSR	6,Carbamidomethyl[C];	3	6 4 0 2	(N(F)(N(H(H(N(H)))(H(N(H(H)(F)))))))	sp|P55058|PLTP_HUMAN	143	3	1124.13	FALSE										FALSE	FALSE
77	VVLHPJYSQVDIGLIK	A(1)F(2)H(5)N(4)	VVLHPJYSQVDIGLIK		6	5 4 1 2	(N(N(H(H(N(H)(F)))(H(N(F)(H(A)))))))	sp|P00738|HPT_HUMAN	241	3	1334.27	TRUE	20210408_DIAserum_mix_PRM_batch3	9379	20210408_DIAserum_mix_PRM_batch3.9379.9379.3.dta	2636.83	Y-N(1)+1=1998.087,50261.7;Y-H(1)N(2)+2=1182.122,473113.4;Y-H(3)N(3)F(1)+2=1518.751,32937.6;Y-H(3)N(2)+2=1344.167,548385.4;Y-H(5)N(4)+2=1709.284,185028.4;Y-H(5)N(4)A(1)+2=1854.830,87818.5;Y-N(2)+2=1101.092,547237.8;Y-H(2)N(3)+2=1364.681,159133.3;Y-H(3)N(3)A(1)+2=1591.249,363501.2;Y-H(3)N(3)+2=1445.705,1165473.5;Y-H(4)N(3)+2=1526.730,1979623.8;Y-H(4)N(4)+2=1628.262,64022.1;Y-H(4)N(3)A(1)+2=1672.269…	163.06=39357.6;366.14=3322797.2	138.06=576894.9;168.07=3322797.2;186.08=2761625.5;204.09=3322797.2	274.09=3322797.2;292.10=2356269.8;657.24=3020724.8		FALSE	FALSE
78	VVLHPJYSQVDIGLIK	A(1)F(2)H(6)N(4)	VVLHPJYSQVDIGLIK		6	6 4 1 2	(N(F)(N(H(H(H))(H(N(H)(F))(N(H(A)))))))	sp|P00738|HPT_HUMAN	241	3	1388.29	TRUE	20210408_DIAserum_mix_PRM_batch3	9382	20210408_DIAserum_mix_PRM_batch3.9382.9382.3.dta	2637.67	Y-H(1)N(2)+2=1182.126,4082.4;Y-H(3)N(3)F(2)+2=1591.747,4825.1;Y-H(4)N(3)F(2)+2=1672.765,11000.2;Y-H(3)N(2)+2=1344.183,4617.9;Y-H(5)N(4)+2=1709.278,2953.1;Y-N(2)+2=1101.083,2858.2;Y-H(2)N(3)+2=1364.667,1016.6;Y-H(3)N(3)A(1)+2=1591.237,2283.7;Y-H(3)N(3)+2=1445.730,12242.6;Y-H(4)N(3)+2=1526.728,17583.2;Y-H(4)N(3)A(1)+2=1672.261,4713.5;Y-N(1)+2=999.550,8965.5;Y-H(2)N(2)+2=1263.131,4253.9;Y-H(5)N(4)F(…	145.05=522.7;366.14=30065.6	138.05=30065.6;168.07=30065.6;186.08=25282.1;204.09=30065.6	274.09=30065.6;292.10=18402.3;657.23=26451.7		FALSE	FALSE
79	VVLHPJYSQVDIGLIK	A(1)H(7)N(6)	VVLHPJYSQVDIGLIK		6	7 6 1 0	(N(N(H(H(N(H))(N(H)))(H(N(H))(N(H(A)))))))	sp|P00738|HPT_HUMAN	241	3	1480.32	TRUE	20210408_DIAserum_mix_PRM_batch3	9378	20210408_DIAserum_mix_PRM_batch3.9378.9378.3.dta	2636.78	Y-N(1)+1=1998.060,1101.3;Y-H(1)N(2)+2=1182.104,1783.3;Y-H(3)N(2)+2=1344.169,2648.3;Y-H(5)N(4)+2=1709.282,4115.8;Y-H(5)N(4)A(1)+2=1854.813,1767.8;Y-N(2)+2=1101.093,3193.2;Y-H(3)N(3)A(1)+2=1591.278,1328.3;Y-H(3)N(3)+2=1445.704,5418.1;Y-H(4)N(3)+2=1526.725,11055.2;Y-H(4)N(3)A(1)+2=1672.258,5792.7;Y-N(1)+2=999.548,7403.2;Y-H(2)N(2)+2=1263.135,3638.0;b4+1=449.287,3456.6;y5+1=543.388,2541.4;y4+1=430.30…	366.14=30847.8	138.05=30847.8;168.07=30847.8;186.08=26012.0;204.09=30847.8	274.09=30847.8;292.10=20513.2;657.23=28043.5		FALSE	FALSE
80	VVLHPJYSQVDIGLIK	A(2)F(1)H(7)N(5)	VVLHPJYSQVDIGLIK		6	7 5 2 1	(N(N(H(N)(H(H)(H))(H(N(H(A)))(N(F)(H(A)))))))	sp|P00738|HPT_HUMAN	241	3	1558.35	TRUE	20210408_DIAserum_mix_PRM_batch3	8208	20210408_DIAserum_mix_PRM_batch3.8208.8208.3.dta	2307.67	Y-N(2)+2=1101.073,3453.7;Y-H(4)N(4)+2=1628.285,1393.7;Y-N(1)+2=999.548,6026.9;Y-H(5)N(4)+2=1709.267,9116.4;Y-H(1)N(2)+2=1182.101,2981.9;Y-H(3)N(2)+2=1344.171,3991.3;Y-H(2)N(3)+2=1364.685,1334.9;Y-H(3)N(3)+2=1445.699,6765.6;Y-H(4)N(3)+2=1526.721,11288.4;Y-H(2)N(2)+2=1263.137,3396.5;Y-H(5)N(5)+3=1207.572,1305.4;Y-H(6)N(4)F(1)+3=1242.594,1261.7;b4+1=449.286,3038.3;b11+1=1252.633,1172.5;y9+1=972.564,…	366.14=20085.5	138.06=20085.5;168.07=20085.5;186.08=20085.5;204.09=20085.5	274.09=20085.5;292.10=12401.0;657.23=15174.0		FALSE	FALSE
81	VYKPSAGJNSLYR	A(2)H(6)N(5)	VYKPSAGJNSLYR		8	6 5 2 0	(N(N(H(H(N(H(A))))(H(N(H))(N(H(A)))))))	sp|P02749|APOH_HUMAN	162	3	1346.89	TRUE	20210408_DIAserum_mix_PRM_batch3	4837	20210408_DIAserum_mix_PRM_batch3.4837.4837.3.dta	1361.77	Y-N(1)+1=1671.832,24579.8;Y-H(1)N(2)+2=1018.985,11065.4;Y-H(3)N(2)+2=1181.034,3339.0;Y-H(5)N(4)+2=1546.169,42258.2;Y-H(6)N(5)+2=1728.718,7241.5;Y-H(5)N(4)A(1)+2=1691.714,20525.9;Y-H(6)N(5)A(1)+2=1874.257,1921.8;Y-H(5)N(4)A(2)+2=1837.270,1706.5;Y-N(2)+2=937.960,14428.8;Y-H(2)N(3)+2=1201.554,6039.5;Y-H(3)N(3)+2=1282.579,50349.2;Y-H(5)N(5)+2=1647.727,1939.8;Y-H(4)N(4)A(1)+2=1610.711,1529.0;Y-H(4)N(3…	366.14=93793.8	138.06=93793.8;168.07=93793.8;186.08=93793.8;204.09=93793.8	274.09=93793.8;292.10=63901.5;657.23=85267.1		FALSE	FALSE
82	AGLQAFFQVQEC[160]JK	A(1)F(1)H(6)N(4)	AGLQAFFQVQECJK	12,Carbamidomethyl[C];	13	6 4 1 1	(N(N(H(H(N(H(H))))(H(N(F)(H(A)))))))	sp|P00450|CERU_HUMAN	358	3	1287.87	TRUE	20210422_DIAserum_mix_PRM_batch4	10791	20210422_DIAserum_mix_PRM_batch4.10791.10791.3.dta	3038.67	Y-N(1)+1=1842.881,4477.6;Y-H(1)N(2)+2=1104.503,2039.3;Y-H(3)N(2)+2=1266.553,2338.2;Y-N(2)+2=1023.478,2648.2;Y-H(3)N(3)A(1)+2=1513.637,2850.6;Y-H(3)N(3)+2=1368.091,6154.9;Y-H(4)N(3)+2=1449.113,6730.2;Y-H(4)N(3)A(1)+2=1594.667,5913.9;Y-N(1)+2=921.942,9878.1;Y-H(2)N(2)+2=1185.552,4030.4;Y0+1=1639.788,4846.0;Y0+2=820.395,1643.5;b3+1=242.149,2064.1;b4+1=370.209,2060.9;b5+1=441.245,2168.1;b6+1=588.314,…	163.06=1794.9;366.14=72843.9	138.06=72843.9;168.07=72843.9;186.08=61379.7;204.09=72843.9	274.09=72843.9;292.10=40601.4;657.23=66221.8		FALSE	FALSE
83	ALPQPQJVTSLLGC[160]TH	H(5)N(4)	ALPQPQJVTSLLGCTH	14,Carbamidomethyl[C];	7	5 4 0 0	(N(N(H(H(N(H)))(H(N(H))))))	sp|P02790|HEMO_HUMAN	453	3	1120.16	TRUE	20210422_DIAserum_mix_PRM_batch4	8245	20210422_DIAserum_mix_PRM_batch4.8245.8245.3.dta	2321.87	Y-H(3)N(3)+2=1416.146,110012.9;Y-H(4)N(3)+2=1497.173,168578.4;Y-N(2)+2=1071.524,23749.1;Y-H(1)N(2)+2=1152.563,25913.0;Y-N(1)+2=969.988,52145.4;Y-H(2)N(3)+2=1335.122,14136.4;Y-H(3)N(2)+2=1314.605,58959.0;Y-H(2)N(2)+2=1233.579,58599.3;Y-H(2)N(3)+3=890.424,8791.8;Y0+1=1735.878,1748.0;Y0+2=868.443,12088.4;b2+1=185.128,6513.1;b3+1=282.181,4977.6;b4+1=410.241,13537.6;b6+1=635.352,3725.7;b8+1=848.459,70…	145.07=595.8;163.06=8164.9;366.14=274288.8	138.06=64460.0;168.07=274288.8;186.08=274288.8;204.09=274288.8			FALSE	FALSE
84	EEQFJSTFR	A(1)F(1)H(6)N(3)	EEQFJSTFR		5	6 3 1 1	(N(F)(N(H(H(H(H)))(H(N(H(A)))))))	sp|P01859|IGHG2_HUMAN	176	3	1059.42	TRUE	20210422_DIAserum_mix_PRM_batch4	5531	20210422_DIAserum_mix_PRM_batch4.5531.5531.3.dta	1559.29	Y-N(2)F(1)+1=1709.705,2040.5;Y-H(1)N(2)+1=1725.718,1631.6;Y-N(2)+1=1563.662,3492.5;Y-N(1)+1=1360.601,57610.8;Y-H(2)N(2)+1=1887.798,1056.0;Y-N(1)F(1)+1=1506.660,27278.9;Y-H(1)N(2)+2=863.380,4264.7;Y-H(3)N(2)+2=1025.426,7379.8;Y-N(2)+2=782.340,4372.7;Y-H(2)N(2)F(1)+2=1017.424,4237.5;Y-H(1)N(2)F(1)+2=936.395,1847.1;Y-H(4)N(2)F(1)+2=1179.488,6367.9;Y-H(3)N(2)F(1)+2=1098.451,4956.3;Y-H(4)N(3)+2=1207.9…	145.05=3410.1;163.06=9878.1;325.11=2031.4;366.14=63371.9	138.06=63371.9;168.07=63371.9;186.08=49095.9;204.09=63371.9	274.09=63371.9;292.10=31322.5;657.23=21124.0		FALSE	FALSE
85	EJGTISR	A(2)F(2)H(7)N(5)	EJGTISR		2	7 5 2 2	(N(N(H(N)(H(H)(H))(H(N(F)(H(A)))(N(F)(H(A)))))))	sp|P02763|A1AG1_HUMAN	103	3	1267.5	FALSE										FALSE	FALSE
86	FJETTEK	A(2)H(5)N(4)	FJETTEK		2	5 4 2 0	(N(N(H(H(N(H(A))))(H(N(H(A)))))))	sp|P43652|AFAM_HUMAN	402	3	1025.06	TRUE	20210422_DIAserum_mix_PRM_batch4	3974	20210422_DIAserum_mix_PRM_batch4.3974.3974.3.dta	1119.93	Y-N(2)+1=1274.570,12007.3;Y-H(3)N(2)+1=1760.723,21258.1;Y-H(1)N(2)+1=1436.617,13387.6;Y-N(1)+1=1071.484,91759.0;Y-H(2)N(3)+1=1801.727,1560.7;Y-H(2)N(2)+1=1598.668,32005.9;Y-H(3)N(3)+2=982.411,5858.8;Y-H(5)N(4)A(1)+2=1391.567,1702.3;Y-H(4)N(3)+2=1063.434,8288.4;Y-H(3)N(2)+2=880.870,1331.1;Y-H(4)N(4)+2=1164.978,1230.1;Y-H(4)N(3)A(1)+2=1208.982,6190.8;Y-H(2)N(3)+2=901.383,1559.7;Y-H(3)N(3)A(1)+2=112…	145.07=1008.6;163.06=1324.5;366.14=116206.2	138.06=116206.2;168.07=116206.2;186.08=105329.1;204.09=116206.2	274.09=116206.2;292.10=79292.6;657.23=105642.0		FALSE	FALSE
87	GFGVAIVGJYTAALPTEAALR	A(2)H(5)N(4)	GFGVAIVGJYTAALPTEAALR		9	5 4 2 0	(N(N(H(H(N(H(A))))(H(N(H(A)))))))	sp|Q96PD5|PGRP2_HUMAN	485	3	1432.64	TRUE	20210422_DIAserum_mix_PRM_batch4	11717	20210422_DIAserum_mix_PRM_batch4.11717.11717.3.dta	3296.59	Y-H(3)N(3)+2=1593.754,8069.6;Y-H(4)N(3)+2=1674.776,16092.1;Y-N(2)+2=1249.136,1825.2;Y-H(3)N(2)+2=1492.220,3316.6;Y-H(4)N(3)A(1)+2=1820.314,5639.9;Y-H(1)N(2)+2=1330.169,2601.6;Y-N(1)+2=1147.609,16208.0;Y-H(2)N(3)+2=1512.721,1406.7;Y-H(3)N(3)A(1)+2=1739.288,3328.2;Y-H(2)N(2)+2=1411.188,4331.3;Y-H(3)N(4)+3=1130.530,1510.0;Y0+2=1046.052,2938.8;b3+1=262.120,1758.0;b5+1=432.223,1980.2;b6+1=545.309,2694…	163.06=1564.9;366.14=153375.8	138.06=153375.8;168.07=153375.8;186.08=83745.1;204.09=153375.8	274.09=153375.8;292.10=84207.4;657.23=139432.5		TRUE	FALSE
88	IPC[160]SQPPQIEHGTIJSSR	A(1)F(2)H(6)N(4)	IPCSQPPQIEHGTIJSSR	3,Carbamidomethyl[C];	15	6 4 1 2	(N(F)(N(H(H(N(H(H))))(H(N(F)(H(A)))))))	sp|P08603|CFAH_HUMAN	882	4	1097.97	FALSE										FALSE	FALSE
89	JISDGFDGIPDNVDAALALPAHSYSGR	A(2)H(5)N(4)	JISDGFDGIPDNVDAALALPAHSYSGR		1	5 4 2 0	(N(N(H(H(N(H(A))))(H(N(H(A)))))))	sp|P04004|VTNC_HUMAN	242	5	996.225	TRUE	20210422_DIAserum_mix_PRM_batch4	11443	20210422_DIAserum_mix_PRM_batch4.11443.11443.5.dta	3220.81	Y-N(1)+2=1488.196,10118.9;Y-H(1)N(2)+3=1114.200,3178.9;Y0+2=1386.649,4067.3;b2+1=228.134,5995.0;b9+1=919.433,3795.8;b11+2=566.258,913.8;y13+1=1313.681,3235.2;y11+1=1171.607,2781.0;y10+1=1058.526,5351.5;y9+1=987.489,6162.2;y8+1=874.417,20462.5;y7+1=777.366,2088.0;y5+1=569.264,4234.2;y4+1=482.240,2354.6;y1+1=175.119,4216.6;y25+2=1273.110,2854.5;y22+2=1143.551,2536.7;y20+2=1012.533,5873.0;y18+2=927.…	163.06=1001.1;366.14=33956.5	138.06=33956.5;168.07=33956.5;186.08=33956.5;204.09=33956.5	274.09=33956.5;292.10=28646.0;657.23=30647.6		FALSE	FALSE
90	JNSDISSTR	H(5)N(2)	JNSDISSTR		1	5 2 0 0	(N(N(H(H(H))(H(H)))))	sp|P01871|IGHM_HUMAN	46	2	1105.45	TRUE	20210422_DIAserum_mix_PRM_batch4	2249	20210422_DIAserum_mix_PRM_batch4.2249.2249.2.dta	634.205	Y-N(2)+1=1399.611,12164.8;Y-H(1)N(2)+1=1561.661,2455.8;Y-N(1)+1=1196.539,285587.1;Y-H(2)N(2)+1=1723.701,3225.6;Y-N(2)+2=700.314,14837.7;Y-H(4)N(2)+2=1024.419,14622.0;Y-H(1)N(2)+2=781.340,11763.2;Y-N(1)+2=598.773,3158.1;Y-H(3)N(2)+2=943.393,19756.7;Y-H(2)N(2)+2=862.367,20306.6;Y0+1=993.459,37463.4;Y0+2=497.233,1230.4;M+2=1105.455,8793.4;b2+1=229.093,2157.0;b4+1=431.154,3313.8;b5+1=544.238,974.7;y8…	145.05=10415.8;163.06=35237.7;325.11=10025.0;366.14=105732.1	138.06=191279.5;168.07=75992.0;186.08=52096.9;204.09=314145.8			FALSE	FALSE
91	KEYEDAEJTSTQSKVMNK	H(3)N(2)	KEYEDAEJTSTQSKVMNK		8	3 2 0 0	(N(N(H(H)(H))))	sp|Q5VSY0|GKAP1_HUMAN	153	4	749.325	TRUE	20210422_DIAserum_mix_PRM_batch4	2523	20210422_DIAserum_mix_PRM_batch4.2523.2523.4.dta	711.758	Y-N(2)+2=1254.554,1338.9;Y-N(2)+3=836.714,20310.4;Y-H(1)N(2)+3=890.735,55618.7;Y-H(2)N(2)+3=944.752,19566.0;M+4=749.328,288867.0;b1+1=129.103,8309.0;b4+1=550.243,4335.3;b13+2=742.323,4705.4;b16+2=921.419,3116.5;y3+1=392.192,1883.3;y1+1=147.113,3568.6;y17+2=987.454,1681.3;y15+2=841.394,1797.4;b$17+2=1019.951,4753.8;y$14+2=818.382,2428.9;b16-N(1)+2=1022.975,1562.6	145.05=712.8;163.06=1740.3;366.14=6361.6	138.05=2769.9;168.07=7836.2;186.08=7741.7;204.09=12998.7			TRUE	TRUE
92	LAJLTQGEDQYYLR	A(1)F(2)H(6)N(4)	LAJLTQGEDQYYLR		3	6 4 1 2	(N(F)(N(H(H(H))(H(N(H)(F))(N(H(A)))))))	sp|P10909|CLUS_HUMAN	374	3	1351.24	FALSE										FALSE	FALSE
93	LGTSLSSGHVLMJGTLK	A(2)H(5)N(4)	LGTSLSSGHVLMJGTLK		13	5 4 2 0	(N(N(H(H(N(H(A))))(H(N(H(A)))))))	sp|P80108|PHLD_HUMAN	659	3	1307.23	FALSE										FALSE	FALSE
94	LNAENJATFYFK	A(1)F(1)H(6)N(4)	LNAENJATFYFK		6	6 4 1 1	(N(N(H(H(N(H(H))))(H(N(F)(H(A)))))))	sp|P01042|KNG1_HUMAN	294	3	1218.5	TRUE	20210422_DIAserum_mix_PRM_batch4	7847	20210422_DIAserum_mix_PRM_batch4.7847.7847.3.dta	2209.67	Y-H(1)N(2)+2=1000.453,1197.2;Y-H(3)N(2)+2=1162.527,1175.4;Y-H(4)N(3)+2=1345.091,1634.8;Y-H(4)N(3)F(1)+2=1418.130,2549.4;Y-H(5)N(3)+2=1426.121,1471.7;Y-N(2)+3=613.300,1226.4;b3+1=299.172,1878.0;y11+1=1318.617,1262.5;y3+1=457.254,1021.7;y1+1=147.113,1343.6;b$10+1=1221.561,2179.0;y$9+1=1216.563,16496.8;y10-N(1)+1=1407.661,1573.6;y8-N(1)+1=1207.546,1636.0	145.05=1011.1;163.06=5542.7;325.11=1461.0;366.14=56079.6	138.06=56079.6;168.07=56079.6;186.08=56079.6;204.09=56079.6	274.09=56079.6;292.10=42862.4;657.23=34402.1		FALSE	FALSE
95	NAHGEEKEJLTAR	A(3)H(6)N(5)	NAHGEEKEJLTAR		9	6 5 3 0	(N(N(H(H(N(H(A))))(H(N(H(A)))(N(H(A)))))))	sp|Q06033|ITIH3_HUMAN	580	3	1443.91	TRUE	20210422_DIAserum_mix_PRM_batch4	5884	20210422_DIAserum_mix_PRM_batch4.5884.5884.3.dta	1659.06	Y-H(5)N(4)+2=1546.165,25930.5;Y-H(6)N(5)+2=1728.718,2915.0;Y-H(5)N(4)A(1)+2=1691.705,20904.4;Y-H(6)N(5)A(1)+2=1874.237,1841.8;Y-H(5)N(4)A(2)+2=1837.256,4507.2;Y-H(2)N(3)+2=1201.549,3697.5;Y-H(3)N(3)A(1)+2=1428.123,15054.5;Y-H(3)N(3)+2=1282.579,34521.2;Y-H(4)N(4)A(1)+2=1610.680,2474.9;Y-H(4)N(3)+2=1363.601,8188.3;Y-H(4)N(4)+2=1465.136,5676.3;Y-H(4)N(3)A(1)+2=1509.147,1401.2;Y-H(6)N(5)+3=1152.827,2…	163.06=996.5;366.14=131089.0	138.06=131089.0;168.07=131089.0;186.08=96663.2;204.09=131089.0	274.09=131089.0;292.10=68092.7;657.23=119171.8		TRUE	TRUE
96	NJATVHEQVGGPSLTSDLQAQSK	A(2)H(5)N(4)	NJATVHEQVGGPSLTSDLQAQSK		2	5 4 2 0	(N(N(H(H(N(H(A))))(H(N(H(A)))))))	sp|P04004|VTNC_HUMAN	86	3	1529.32	TRUE	20210422_DIAserum_mix_PRM_batch4	6646	20210422_DIAserum_mix_PRM_batch4.6646.6646.3.dta	1873.53	Y-H(3)N(3)+2=1738.768,13883.0;Y-H(4)N(3)+2=1819.789,24060.2;Y-N(2)+2=1394.172,13941.9;Y-H(3)N(2)+2=1637.231,5935.8;Y-H(4)N(4)+2=1921.357,1254.8;Y-H(4)N(3)A(1)+2=1965.322,8885.3;Y-H(1)N(2)+2=1475.185,9367.3;Y-N(1)+2=1292.621,55136.2;Y-H(2)N(3)+2=1657.739,3710.8;Y-H(2)N(2)+2=1556.212,12859.6;Y-H(3)N(3)+3=1159.539,1107.5;Y-H(5)N(4)A(1)+3=1432.262,2836.2;Y-H(4)N(4)+3=1281.242,1484.0;Y-H(5)N(4)+3=1335…	163.06=1669.3;366.14=153210.7	138.06=153210.7;168.07=153210.7;186.08=116695.7;204.09=153210.7	274.09=153210.7;292.10=71429.1;657.23=139282.5		FALSE	FALSE
97	NPPMGGNVVIFDTVITNQEEPYQJHSGR	F(2)H(6)N(4)	NPPMGGNVVIFDTVITNQEEPYQJHSGR		24	6 4 0 2	(N(F)(N(H(H(N(H)))(H(N(H(H)(F)))))))	sp|P02745|C1QA_HUMAN	146	4	1298.31	TRUE	20210422_DIAserum_mix_PRM_batch4	9361	20210422_DIAserum_mix_PRM_batch4.9361.9361.4.dta	2636.42	Y-N(1)+2=1658.772,1264.0;Y-H(3)N(3)F(1)+3=1452.292,1894.2;Y-H(2)N(2)F(1)+3=1330.605,957.0;Y-H(4)N(3)F(1)+3=1506.305,4474.7;Y-N(1)F(1)+3=1154.886,1693.9;b2+1=212.101,871.2;b3+1=309.155,1046.3;b8+1=767.345,1000.5;b9+1=866.425,1574.8;b10+1=979.522,1065.7;b18+2=949.470,931.7;y12+1=1458.638,3368.9;y4+1=456.229,1635.6;y3+1=319.172,1601.2;y1+1=175.119,1622.7;y$5+1=653.314,1218.0;y$27+2=1541.712,3845.1;b…	366.14=21270.7	138.05=21270.7;168.07=21270.7;186.08=21270.7;204.09=21270.7			FALSE	FALSE
98	SLGNVJFTVSAEALESQELC[160]GTEVPSVPEHGR	F(1)H(6)N(3)	SLGNVJFTVSAEALESQELCGTEVPSVPEHGR	20,Carbamidomethyl[C];	6	6 3 0 1	(N(N(H(H(H)(H))(H(N(H)(F))))))	sp|P01023|A2MG_HUMAN	869	4	1286.07	TRUE	20210422_DIAserum_mix_PRM_batch4	10013	20210422_DIAserum_mix_PRM_batch4.10013.10013.4.dta	2819.08	Y-N(1)+2=1808.822,9611.6;Y-N(2)F(1)+3=1322.617,1220.6;Y-N(2)+3=1273.945,1835.6;Y-H(4)N(2)+3=1489.988,7471.8;Y-N(1)+3=1206.228,2359.9;Y-H(5)N(3)+3=1611.694,2214.0;Y-H(3)N(2)+3=1435.972,5894.0;Y-H(2)N(2)+3=1381.964,2504.7;Y0+2=1707.289,2579.4;Y0+3=1138.552,892.7;b2+1=201.123,3704.6;b4+1=372.190,1531.0;b5+1=471.255,3165.7;b7+1=732.365,2165.7;b9+1=932.473,941.1;b12+1=1219.593,1324.5;b12+2=610.303,136…	145.05=1251.8;163.06=3779.9;366.14=34894.1	138.06=34894.1;168.07=34894.1;186.08=34894.1;204.09=34894.1			FALSE	FALSE
99	VSJQTLSLFFTVLQDVPVR	F(2)H(6)N(4)	VSJQTLSLFFTVLQDVPVR		3	6 4 0 2	(N(F)(N(H(H(N(H)))(H(N(H(H)(F)))))))	sp|P01023|A2MG_HUMAN	1424	4	1060.74	TRUE	20210422_DIAserum_mix_PRM_batch4	11928	20210422_DIAserum_mix_PRM_batch4.11928.11928.4.dta	3356.08	Y-H(1)N(2)+2=1366.194,3358.4;Y-H(3)N(3)F(1)+2=1702.802,1658.9;Y-H(3)N(2)+2=1528.225,4446.1;Y-N(2)+2=1285.157,2945.5;Y-H(2)N(2)F(1)+2=1520.236,5963.8;Y-H(1)N(2)F(1)+2=1439.221,2357.0;Y-H(3)N(2)F(1)+2=1601.260,7235.8;Y-H(4)N(3)+2=1710.817,1437.2;Y-N(1)+2=1183.650,9926.9;Y-H(2)N(2)+2=1447.210,5608.9;Y-H(4)N(3)F(1)+2=1783.823,1955.4;Y-N(1)F(1)+2=1256.657,3497.9;Y-H(3)N(3)F(1)+3=1135.560,2507.4;Y0+2=1…	163.06=2058.7;366.14=28945.0	138.06=28945.0;168.07=28945.0;186.08=28945.0;204.09=28945.0		350.15=1097.0	FALSE	FALSE
100	VVLHPJYSQVDIGLIK	A(1)H(7)N(6)	VVLHPJYSQVDIGLIK		6	7 6 1 0	(N(N(H(H(N(H))(N(H)))(H(N(H))(N(H(A)))))))	sp|P00738|HPT_HUMAN	241	4	1110.49	TRUE	20210422_DIAserum_mix_PRM_batch4	8034	20210422_DIAserum_mix_PRM_batch4.8034.8034.4.dta	2262.54	Y-N(1)+1=1998.079,1052.4;Y-H(1)N(2)+2=1182.125,5007.0;Y-H(3)N(2)+2=1344.161,2214.1;Y-H(5)N(4)+2=1709.281,11920.7;Y-H(6)N(5)+2=1891.857,1675.3;Y-N(2)+2=1101.097,4858.6;Y-H(2)N(3)+2=1364.666,2151.4;Y-H(3)N(3)+2=1445.703,13944.5;Y-H(4)N(3)+2=1526.730,5749.5;Y-H(4)N(4)+2=1628.261,4834.1;Y-N(1)+2=999.546,9992.5;Y-H(2)N(2)+2=1263.148,7912.6;b2+1=199.144,1703.5;b4+1=449.287,4677.2;y9+1=972.565,1759.2;y5…	163.06=1035.7;366.14=36426.2	138.06=36426.2;168.07=36426.2;186.08=36426.2;204.09=36426.2	274.09=36426.2;292.10=32785.1;657.23=33114.8		FALSE	FALSE
101	VYKPSAGJNSLYR	A(1)H(6)N(5)	VYKPSAGJNSLYR		8	6 5 1 0	(N(N(H(H(N(H(A))))(H(N(H))(N(H))))))	sp|P02749|APOH_HUMAN	162	3	1249.86	TRUE	20210422_DIAserum_mix_PRM_batch4	4039	20210422_DIAserum_mix_PRM_batch4.4039.4039.3.dta	1138.19	Y-N(1)+1=1671.837,23417.8;Y-H(1)N(2)+2=1018.991,12622.8;Y-H(5)N(4)+2=1546.160,60860.3;Y-H(3)N(2)+2=1181.043,4413.0;Y-H(6)N(5)+2=1728.716,5299.0;Y-H(5)N(4)A(1)+2=1691.698,10563.5;Y-N(2)+2=937.964,11758.1;Y-H(2)N(3)+2=1201.560,4231.6;Y-H(3)N(3)+2=1282.571,48435.2;Y-H(5)N(5)+2=1647.704,1690.3;Y-H(4)N(4)A(1)+2=1610.683,2522.3;Y-H(4)N(3)+2=1363.610,14255.5;Y-H(4)N(4)+2=1465.134,12987.9;Y-N(1)+2=836.42…	163.06=2424.3;366.14=83580.4	138.06=83580.4;168.07=83580.4;186.08=83580.4;204.09=83580.4	274.09=83580.4;292.10=43354.6;657.23=56940.1		FALSE	FALSE
102	ADTHDEILEGLNFJLTEIPEAQIHEGFQELLR	A(2)F(1)H(5)N(4)	ADTHDEILEGLNFJLTEIPEAQIHEGFQELLR		14	5 4 2 1	(N(F)(N(H(H(N(H(A))))(H(N(H(A)))))))	sp|P01009|A1AT_HUMAN	107	4	1511.42	TRUE	20210422_DIAserum_mix_PRM_batch5	11780	20210422_DIAserum_mix_PRM_batch5.11780.11780.4.dta	3305.1	Y-N(1)+3=1298.958,4979.5;Y-H(2)N(2)+3=1474.679,1536.5;Y-N(1)F(1)+3=1347.658,1780.3;b5+1=540.207,1250.0;b6+1=669.246,4209.2;b7+1=782.327,3523.5;b8+1=895.400,1459.9;b9+1=1024.455,2534.1;b10+1=1081.485,1437.6;b11+1=1194.549,1151.3;b14+2=785.354,902.7;y14+1=1666.840,3636.2;y9+1=1128.575,2938.3;y8+1=991.531,979.3;y7+1=862.470,2087.2;y3+1=401.293,534.9;y1+1=175.119,2664.3;y14+2=833.930,3702.2;b$26+2=14…	366.14=37520.3	138.05=37520.3;168.07=37520.3;186.08=26429.7;204.09=37520.3	274.09=37520.3;292.10=21922.4;657.23=34109.4		FALSE	FALSE
103	C[160]GLVPVLAENYJK	A(1)F(1)H(5)N(4)	CGLVPVLAENYJK	1,Carbamidomethyl[C];	12	5 4 1 1	(N(N(H(H(N(H)(F)))(H(N(H(A)))))))	sp|P02787|TRFE_HUMAN	432	3	1179.5	TRUE	20210422_DIAserum_mix_PRM_batch5	8539	20210422_DIAserum_mix_PRM_batch5.8539.8539.3.dta	2398.79	Y-N(1)+1=1679.827,7992.0;Y-H(3)N(3)F(1)+2=1359.605,1891.6;Y-H(3)N(2)+2=1185.032,2107.3;Y-H(3)N(3)A(1)+2=1432.138,3323.9;Y-H(3)N(3)+2=1286.565,3107.8;Y-N(1)+2=840.415,2743.3;Y-H(2)N(2)+2=1104.016,2246.6;Y-H(2)N(3)F(1)+2=1278.586,2004.3;Y-H(4)N(3)F(1)+2=1440.625,2629.6;Y0+1=1476.743,3481.8;b2+1=218.060,2762.6;b3+1=331.143,9227.5;b4+1=430.212,3522.8;b5+1=527.255,1225.0;b6+1=626.332,1010.9;b7+1=739.4…	145.07=1315.2;163.06=1788.1;366.14=32563.8	138.06=32563.8;168.07=32563.8;186.08=32563.8;204.09=32563.8	274.09=32563.8;292.10=32563.8;657.23=29603.5	350.14=532.7	FALSE	FALSE
104	EEQFJSTFR	F(2)H(5)N(4)	EEQFJSTFR		5	5 4 0 2	(N(F)(N(H(N)(H(H))(H(N(H)(F))))))	sp|P01859|IGHG2_HUMAN	176	3	1024.74	TRUE	20210422_DIAserum_mix_PRM_batch5	4353	20210422_DIAserum_mix_PRM_batch5.4353.4353.3.dta	1226.61	Y-N(2)F(1)+1=1709.751,2929.9;Y-H(1)N(2)+1=1725.728,4605.4;Y-N(2)+1=1563.669,6628.8;Y-N(1)F(1)+1=1506.663,45835.7;Y-N(1)+1=1360.601,73229.2;Y-N(2)F(1)+2=855.373,2462.7;Y-H(1)N(2)+2=863.373,5155.1;Y-H(3)N(3)F(2)+2=1273.023,3072.9;Y-H(3)N(3)F(1)+2=1199.998,16638.8;Y-H(4)N(3)F(2)+2=1354.058,6184.2;Y-H(5)N(4)+2=1390.562,1340.3;Y-H(3)N(2)+2=1025.430,12016.5;Y-N(2)+2=782.343,4646.8;Y-H(2)N(2)F(1)+2=1017…	163.06=4133.6;366.14=81412.2	138.06=81412.2;168.07=81412.2;186.08=81412.2;204.09=81412.2		350.14=6112.8	FALSE	FALSE
105	EJLTAPGSDSAVFFEQGTTR	A(1)F(1)H(6)N(4)	EJLTAPGSDSAVFFEQGTTR		2	6 4 1 1	(N(N(H(H(N(H(H))))(H(N(F)(H(A)))))))	sp|P00450|CERU_HUMAN	397	3	1450.27	TRUE	20210422_DIAserum_mix_PRM_batch5	10454	20210422_DIAserum_mix_PRM_batch5.10454.10454.3.dta	2934.58	Y-H(1)N(2)+2=1348.090,1423.5;Y-H(3)N(2)+2=1510.150,2366.0;Y-H(5)N(4)+2=1875.274,1161.2;Y-N(2)+2=1267.071,2047.9;Y-H(3)N(3)+2=1611.695,5063.8;Y-H(4)N(3)+2=1692.706,9710.2;Y-H(4)N(3)A(1)+2=1838.245,3174.4;Y-N(1)+2=1165.551,10317.2;Y-H(2)N(2)+2=1429.155,4357.8;Y-H(6)N(4)F(1)+3=1353.232,851.6;M+3=1450.268,1357.6;b3+1=357.177,872.2;b5+1=529.271,1656.2;y16+1=1669.768,1634.8;y15+1=1598.748,11050.2;y11+1…	163.06=1046.0;366.14=92047.0	138.06=92047.0;168.07=92047.0;186.08=45539.0;204.09=92047.0	274.09=92047.0;292.10=43862.5;657.23=83679.1		FALSE	FALSE
106	FJETTEK	A(2)H(5)N(4)	FJETTEK		2	5 4 2 0	(N(N(H(H(N(H(A))))(H(N(H(A)))))))	sp|P43652|AFAM_HUMAN	402	2	1537.09	FALSE										FALSE	FALSE
107	ISEEJETTC[160]YMGK	A(1)F(1)H(6)N(4)	ISEEJETTCYMGK	9,Carbamidomethyl[C];	5	6 4 1 1	(N(N(H(H(N(H(H))))(H(N(F)(H(A)))))))	sp|P08603|CFAH_HUMAN	911	3	1261.82	TRUE	20210422_DIAserum_mix_PRM_batch5	6204	20210422_DIAserum_mix_PRM_batch5.6204.6204.3.dta	1747.34	Y-N(1)+1=1764.730,22098.7;Y-H(1)N(2)+2=1065.438,3368.1;Y-H(3)N(3)F(1)+2=1402.081,1086.2;Y-H(3)N(2)+2=1227.494,6931.9;Y-H(5)N(4)+2=1592.647,4464.0;Y-H(5)N(4)A(1)+2=1738.167,1638.7;Y-N(2)+2=984.407,4406.4;Y-H(2)N(3)+2=1248.007,951.3;Y-H(3)N(3)A(1)+2=1474.573,5690.9;Y-H(3)N(3)+2=1329.025,12836.4;Y-H(4)N(3)+2=1410.049,22393.4;Y-H(4)N(4)+2=1511.582,1711.6;Y-H(4)N(3)A(1)+2=1555.598,16103.3;Y-N(1)+2=882…	145.07=1064.2;163.06=4604.9;325.11=1020.6;366.14=150441.6	138.06=150441.6;168.07=150441.6;186.08=142613.4;204.09=150441.6	274.09=150441.6;292.10=82248.7;657.24=136765.1		FALSE	FALSE
108	JISDGFDGIPDNVDAALALPAHSYSGR	A(2)H(5)N(4)	JISDGFDGIPDNVDAALALPAHSYSGR		1	5 4 2 0	(N(N(H(H(N(H(A))))(H(N(H(A)))))))	sp|P04004|VTNC_HUMAN	242	4	1245.03	TRUE	20210422_DIAserum_mix_PRM_batch5	11464	20210422_DIAserum_mix_PRM_batch5.11464.11464.4.dta	3216.72	Y-N(2)+2=1589.740,2386.6;Y-H(3)N(2)+2=1832.803,7950.4;Y-H(1)N(2)+2=1670.739,3544.7;Y-N(1)+2=1488.205,16346.6;Y-H(2)N(2)+2=1751.782,8899.4;Y-H(3)N(3)+3=1289.910,1545.6;Y-H(4)N(4)A(1)+3=1508.658,2367.2;Y-H(4)N(3)+3=1343.930,2803.1;Y-N(1)+3=992.481,5337.0;Y-H(2)N(2)+3=1168.191,1407.4;b2+1=228.134,2686.7;b4+1=430.191,1031.8;b7+1=749.312,1193.0;b8+1=806.347,1015.2;b9+1=919.414,2082.5;b13+1=1344.604,57…	163.06=1416.7;366.14=88050.7	138.06=88050.7;168.07=88050.7;186.08=77750.3;204.09=88050.7	274.09=88050.7;292.10=50664.1;657.23=80046.1		FALSE	FALSE
109	JLSMPLLPADFHK	A(1)H(5)N(4)	JLSMPLLPADFHK		1	5 4 1 0	(N(N(H(H(N(H)))(H(N(H(A)))))))	sp|P05546|HEP2_HUMAN	49	3	1132.82	FALSE										FALSE	FALSE
110	JNSDISSTR	F(2)H(6)N(4)	JNSDISSTR		1	6 4 0 2	(N(F)(N(H(N)(H(H)(H))(H(N(H)(F))))))	sp|P01871|IGHM_HUMAN	46	3	1024.08	FALSE										FALSE	FALSE
111	LAGKPTHVJVSVVMAEVDGTC[160]Y	F(2)H(6)N(4)	LAGKPTHVJVSVVMAEVDGTCY	21,Carbamidomethyl[C];	9	6 4 0 2	(N(F)(N(H(H(N(H)))(H(N(H(H)(F)))))))	sp|P01876|IGHA1_HUMAN	340	4	1106.73	FALSE										FALSE	FALSE
112	LGJWSAMPSC[160]K	A(2)H(6)N(5)	LGJWSAMPSCK	10,Carbamidomethyl[C];	3	6 5 2 0	(N(N(H(H(N(H(A))))(H(N(H))(N(H(A)))))))	sp|P02749|APOH_HUMAN	253	3	1274.16	TRUE	20210422_DIAserum_mix_PRM_batch5	7907	20210422_DIAserum_mix_PRM_batch5.7907.7907.3.dta	2223.41	Y-N(1)+1=1453.648,11493.7;Y-H(1)N(2)+2=909.878,1417.3;Y-H(5)N(4)+2=1437.062,2572.9;Y-H(5)N(4)A(1)+2=1582.638,1723.7;Y-H(2)N(3)+2=1092.460,1131.6;Y-H(3)N(3)A(1)+2=1319.032,2034.1;Y-H(3)N(3)+2=1173.499,5304.1;Y-H(5)N(5)+2=1538.639,1313.4;Y-H(4)N(4)+2=1356.049,1482.3;Y-N(1)+2=727.323,2010.0;Y-H(2)N(2)+2=990.937,1277.5;Y-H(5)N(4)+3=958.391,4013.9;Y0+1=1250.563,4617.9;b2+1=171.113,957.7;y9+1=1080.468,…	145.07=1051.6;163.06=1936.8;366.14=39277.1	138.06=39277.1;168.07=39277.1;186.08=39277.1;204.09=39277.1	274.09=39277.1;292.10=30203.2;657.23=35706.5		FALSE	FALSE
113	LGJWSAMPSC[160]K	H(5)N(4)	LGJWSAMPSCK	10,Carbamidomethyl[C];	3	5 4 0 0	(N(N(H(H(N(H)))(H(N(H))))))	sp|P02749|APOH_HUMAN	253	3	958.388	TRUE	20210422_DIAserum_mix_PRM_batch5	5321	20210422_DIAserum_mix_PRM_batch5.5321.5321.3.dta	1499	Y-N(2)+1=1656.732,8399.1;Y-H(1)N(2)+1=1818.747,1201.4;Y-N(1)+1=1453.645,103448.2;Y-H(3)N(3)+2=1173.492,30688.1;Y-H(4)N(3)+2=1254.516,31104.1;Y-N(2)+2=828.866,9772.7;Y-H(1)N(2)+2=909.893,8286.2;Y-N(1)+2=727.326,10386.0;Y-H(2)N(3)+2=1092.464,8393.4;Y-H(3)N(2)+2=1071.943,15913.0;Y-H(2)N(2)+2=990.922,16235.7;Y0+1=1250.568,22989.2;b2+1=171.113,1572.2;b3+1=285.156,2940.2;b4+1=471.235,2950.0;b5+1=558.26…	163.06=18072.5;325.12=730.5;366.14=113793.0	138.06=113793.0;168.07=113793.0;186.08=113793.0;204.09=113793.0			FALSE	FALSE
114	LSLHRPALEDLLLGSEAJLTC[160]TLTGLR	F(1)H(6)N(5)	LSLHRPALEDLLLGSEAJLTCTLTGLR	21,Carbamidomethyl[C];	18	6 5 0 1	(N(N(H(N)(H(H))(H(N(H))(N(H)(F))))))	sp|P01877|IGHA2_HUMAN/sp|P0DOX2|IGA2_HUMAN/sp|P01876|IGHA1_HUMAN	131/246/144	5	1020.28	TRUE	20210422_DIAserum_mix_PRM_batch5	11379	20210422_DIAserum_mix_PRM_batch5.11379.11379.5.dta	3193.07	Y-H(1)N(2)+2=1766.381,2240.4;Y-N(2)+2=1685.361,7355.6;Y-N(1)+2=1583.828,33070.1;Y-H(1)N(2)+3=1177.938,1902.3;Y-H(3)N(2)+3=1286.002,2712.7;Y-H(1)N(3)+3=1245.642,7936.3;Y-H(2)N(3)+3=1299.645,13628.7;Y-H(3)N(3)+3=1353.660,12538.2;Y-H(4)N(3)+3=1407.672,4301.2;Y-N(1)+3=1056.225,21098.1;Y-H(3)N(4)+3=1421.341,3545.3;Y-H(2)N(2)+3=1231.958,2061.2;Y0+2=1482.295,12070.5;Y0+3=988.529,2062.6;b2+1=201.124,8025…	163.06=1265.2;366.14=67532.2	138.06=67532.2;168.07=67532.2;186.08=67532.2;204.09=67532.2		350.14=2093.2	FALSE	FALSE
115	NJATVHEQVGGPSLTSDLQAQSK	A(2)H(5)N(4)	NJATVHEQVGGPSLTSDLQAQSK		2	5 4 2 0	(N(N(H(H(N(H(A))))(H(N(H(A)))))))	sp|P04004|VTNC_HUMAN	86	4	1147.24	TRUE	20210422_DIAserum_mix_PRM_batch5	6625	20210422_DIAserum_mix_PRM_batch5.6625.6625.4.dta	1865.87	Y-H(3)N(3)+2=1738.773,5868.5;Y-H(4)N(3)+2=1819.793,7435.0;Y-H(3)N(2)+2=1637.239,25879.7;Y-H(1)N(2)+2=1475.194,10594.2;Y-N(1)+2=1292.625,65612.4;Y-H(2)N(2)+2=1556.220,30685.2;Y-H(3)N(3)+3=1159.532,6224.3;Y-H(4)N(3)+3=1213.548,6870.9;Y-N(1)+3=862.090,1421.8;Y-H(3)N(3)A(1)+3=1256.554,4779.3;Y-H(2)N(2)+3=1037.814,1136.5;Y0+2=1191.095,6164.6;b2+1=229.094,1962.2;b3+1=300.131,2198.2;b4+1=401.183,1782.1;…	163.06=6617.7;325.11=1689.0;366.14=169946.4	138.06=55467.3;168.07=169946.4;186.08=169946.4;204.09=169946.4	274.09=169946.4;292.10=137207.0;657.24=154496.7		FALSE	FALSE
116	NPPMGGNVVIFDTVITNQEEPYQJHSGR	A(1)F(1)H(5)N(4)	NPPMGGNVVIFDTVITNQEEPYQJHSGR		24	5 4 1 1	(N(F)(N(H(H(H))(H(N)(N(H(A)))))))	sp|P02745|C1QA_HUMAN	146	4	1294.06	TRUE	20210422_DIAserum_mix_PRM_batch5	9382	20210422_DIAserum_mix_PRM_batch5.9382.9382.4.dta	2633.4	Y-N(1)+2=1658.791,1984.0;Y-N(2)F(1)+3=1222.579,1092.6;Y-N(2)+3=1173.890,962.3;Y-H(2)N(2)F(1)+3=1330.610,1039.2;Y-H(4)N(3)+3=1457.653,1946.7;Y-H(4)N(3)F(1)+3=1506.321,5598.8;Y-N(1)F(1)+3=1154.884,1157.3;b2+1=212.102,3246.7;b3+1=309.157,1394.3;b6+1=554.242,1223.0;b8+1=767.351,1451.0;b9+1=866.431,1726.4;b10+1=979.517,1220.2;b12+1=1241.594,1105.1;y14+1=1672.781,1258.0;y12+1=1458.654,3360.8;y8+1=958.4…	366.14=92744.4	138.06=92744.4;168.07=61843.6;186.08=35988.1;204.09=92744.4	274.09=52160.6;292.10=18201.0;657.23=27141.0		FALSE	FALSE
117	PALEDLLLGSEAJLTC[160]TLTGLR	A(1)F(2)H(5)N(4)	PALEDLLLGSEAJLTCTLTGLR	16,Carbamidomethyl[C];	13	5 4 1 2	(N(N(H(H(N(H)(F)))(H(N(F)(H(A)))))))	sp|P01877|IGHA2_HUMAN/sp|P0DOX2|IGA2_HUMAN/sp|P01876|IGHA1_HUMAN	131/246/144	3	1521.68	TRUE	20210422_DIAserum_mix_PRM_batch5	12201	20210422_DIAserum_mix_PRM_batch5.12201.12201.3.dta	3423.92	Y-H(3)N(2)+2=1625.291,1307.8;Y-N(2)+2=1382.213,2731.8;Y-H(3)N(3)+2=1726.802,5676.5;Y-H(4)N(3)+2=1807.816,9992.9;Y-N(1)+2=1280.656,22153.0;Y-H(2)N(2)+2=1544.249,3043.9;Y-H(4)N(3)+3=1205.557,1658.4;Y0+2=1179.126,6791.9;b2+1=169.097,18688.5;b3+1=282.181,13154.1;b4+1=411.225,16867.9;b5+1=526.251,27968.9;b6+1=639.333,16519.1;b7+1=752.420,15732.5;b8+1=865.503,6831.2;b10+1=1009.547,1365.4;b11+1=1138.586…	145.07=1055.0;163.06=2484.6;366.14=107379.8	138.06=107379.8;168.07=107379.8;186.08=107379.8;204.09=107379.8	274.09=107379.8;292.10=66750.0;657.23=97618.0		FALSE	FALSE
118	RNPPMGGNVVIFDTVITNQEEPYQJHSGR	A(1)F(1)H(5)N(4)	RNPPMGGNVVIFDTVITNQEEPYQJHSGR		25	5 4 1 1	(N(F)(N(H(H(N(H)))(H(N(H(A)))))))	sp|P02745|C1QA_HUMAN	146	5	1066.67	TRUE	20210422_DIAserum_mix_PRM_batch5	8034	20210422_DIAserum_mix_PRM_batch5.8034.8034.5.dta	2259.06	Y-N(1)+2=1736.814,8162.4;Y-H(1)N(2)+3=1279.923,5286.5;Y-H(3)N(3)F(1)+3=1504.330,2431.0;Y-H(3)N(2)+3=1387.959,4138.9;Y-N(2)+3=1225.915,5015.8;Y-H(2)N(2)F(1)+3=1382.626,8030.1;Y-H(1)N(2)F(1)+3=1328.602,4465.5;Y-H(2)N(3)+3=1401.627,1568.9;Y-H(3)N(2)F(1)+3=1436.641,8867.1;Y-N(1)+3=1158.220,14491.7;Y-H(2)N(2)+3=1333.937,8606.4;Y-N(1)F(1)+3=1206.905,5202.1;b2+1=271.150,4699.2;b5+1=596.292,1638.9;b7+1=7…	163.06=3030.6;366.14=39172.9	138.06=39172.9;168.07=39172.9;186.08=39172.9;204.09=39172.9	274.09=39172.9;292.10=39172.9;657.24=35611.8		FALSE	FALSE
119	VYKPSAGJNSLYR	A(1)F(2)H(5)N(5)	VYKPSAGJNSLYR		8	5 5 1 2	(N(F)(N(H(H(N(H(A))))(H(N)(N(H)(F))))))	sp|P02749|APOH_HUMAN	162	3	1293.21	TRUE	20210422_DIAserum_mix_PRM_batch5	5131	20210422_DIAserum_mix_PRM_batch5.5131.5131.3.dta	1445.35	Y-N(1)F(1)+1=1817.897,1676.6;Y-N(1)+1=1671.836,5166.1;Y-H(1)N(2)+2=1018.968,2114.4;Y-H(5)N(5)F(2)+2=1793.766,2485.5;Y-H(3)N(3)F(1)+2=1355.601,3705.2;Y-H(3)N(2)+2=1181.051,3048.4;Y-N(2)+2=937.961,2167.8;Y-H(4)N(5)A(1)+2=1712.252,1595.4;Y-H(2)N(2)F(1)+2=1173.019,940.9;Y-N(1)F(1)+2=909.443,2277.5;Y-H(3)N(3)+2=1282.588,3800.5;Y-H(4)N(4)A(1)+2=1610.661,8229.9;Y-H(4)N(3)+2=1363.616,1090.7;Y-N(1)+2=836.…	145.05=7505.6;163.06=22485.5;325.11=2930.3;366.14=105393.9	138.06=105393.9;168.07=105393.9;186.08=55119.5;204.09=105393.9	274.09=40880.8;292.10=14805.7;657.23=17747.2		FALSE	FALSE
120	WVSJKTEGR	A(2)H(5)N(4)	WVSJKTEGR		4	5 4 2 0	(N(N(H(H(N(H(A))))(H(N(H(A)))))))	sp|P01008|ANT3_HUMAN	224	3	1094.45	FALSE										TRUE	FALSE
121	YKJNSDISSTR	H(5)N(2)	YKJNSDISSTR		3	5 2 0 0	(N(N(H(H(H))(H(H)))))	sp|P01871|IGHM_HUMAN	46	2	1251.02	TRUE	20210422_DIAserum_mix_PRM_batch5	2228	20210422_DIAserum_mix_PRM_batch5.2228.2228.2.dta	629.182	Y-N(1)+1=1487.696,20560.6;Y-N(2)+2=845.892,1799.2;Y-H(4)N(2)+2=1170.005,5059.5;Y-N(1)+2=744.362,5450.4;Y-H(3)N(2)+2=1088.969,1469.3;Y-H(2)N(2)+2=1007.944,1602.5;Y0+2=642.810,2033.1;M+2=1251.015,36755.6;b2+1=292.164,850.6;y8+1=879.416,1210.9;y7+1=765.372,1079.0;y5+1=563.316,5940.2;y4+1=450.229,1607.1;y2+1=276.165,793.9;y1+1=175.119,5678.1;Y$+1=1367.641,2425.5	145.05=3007.8;163.06=4378.9;325.11=922.9;366.14=118705.5	138.05=118705.5;168.07=68245.6;186.08=30757.7;204.09=111257.9			FALSE	FALSE
122	DIVEYYJDSJGSHVLQGR	A(2)H(5)N(4)	DIVEYYJDSJGSHVLQGR		7	5 4 2 0	(N(N(H(H(N(H(A))))(H(N(H(A)))))))	sp|P25311|ZA2G_HUMAN	109	3	1424.25	FALSE										FALSE	FALSE
123	EJLTAPGSDSAVFFEQGTTR	A(1)F(1)H(6)N(4)	EJLTAPGSDSAVFFEQGTTR		2	6 4 1 1	(N(N(H(H(N(H(H))))(H(N(F)(H(A)))))))	sp|P00450|CERU_HUMAN	397	4	1087.95	TRUE	20210408_DIAserum_mix_PRM_batch6	10433	20210408_DIAserum_mix_PRM_batch6.10433.10433.4.dta	2936.71	Y-H(1)N(2)+2=1348.117,2916.8;Y-H(3)N(2)+2=1510.148,8708.3;Y-N(2)+2=1267.062,1631.5;Y-N(1)F(1)+2=1238.594,1320.6;Y-H(3)N(3)+2=1611.689,2065.7;Y-H(4)N(3)+2=1692.695,2550.9;Y-N(1)+2=1165.553,10668.1;b2+1=244.093,2200.9;b3+1=357.178,1826.4;b4+1=458.224,1586.7;b5+1=529.265,2441.4;y16+1=1669.793,2324.5;y15+1=1598.749,14916.4;y14+1=1501.688,1816.6;y13+1=1444.678,1895.6;y11+1=1242.600,4073.5;y10+1=1155.5…	163.06=1601.9;366.14=73031.9	138.06=73031.9;168.07=73031.9;186.07=44697.2;204.09=73031.9	274.09=73031.9;292.10=46751.7;657.24=66392.7		FALSE	FALSE
124	EVFVHPJYSK	A(2)H(5)N(4)	EVFVHPJYSK		7	5 4 2 0	(N(N(H(H(N(H(A))))(H(N(H(A)))))))	sp|P04070|PROC_HUMAN	290	3	1142.13	TRUE	20210408_DIAserum_mix_PRM_batch6	5636	20210408_DIAserum_mix_PRM_batch6.5636.5636.3.dta	1589.42	Y-N(2)+1=1625.768,2660.7;Y-H(3)N(3)+2=1158.013,16415.4;Y-H(5)N(4)A(1)+2=1567.138,5816.4;Y-H(4)N(4)A(1)+2=1486.134,1634.3;Y-H(4)N(3)+2=1239.029,46571.8;Y-N(2)+2=813.388,6819.0;Y-H(3)N(2)+2=1056.468,4794.3;Y-H(4)N(4)+2=1340.581,5067.1;Y-H(4)N(3)A(1)+2=1384.578,20000.0;Y-H(1)N(2)+2=894.425,4149.6;Y-N(1)+2=711.850,5818.2;Y-H(5)N(4)+2=1421.624,11629.5;Y-H(2)N(3)+2=1076.975,1772.4;Y-H(2)N(2)+2=975.437,…	163.06=3980.6;366.14=102602.1	138.06=102602.1;168.07=102602.1;186.08=102602.1;204.09=102602.1	274.09=102602.1;292.10=102602.1;657.23=93274.7		TRUE	TRUE
125	HYTJSSQDVTVPC[160]R	A(1)F(1)H(6)N(5)	HYTJSSQDVTVPCR	13,Carbamidomethyl[C];	4	6 5 1 1	(N(N(H(H(N(H)(F)))(H(N(H(N(H(A)))))))))	sp|P01877|IGHA2_HUMAN/sp|P0DOX2|IGA2_HUMAN	92/207	3	1363.54	FALSE										FALSE	FALSE
126	ISEEJETTC[160]YMGK	F(1)H(6)N(4)	ISEEJETTCYMGK	9,Carbamidomethyl[C];	5	6 4 0 1	(N(N(H(H(H))(H(N(H))(N(H)(F))))))	sp|P08603|CFAH_HUMAN	911	3	1164.79	TRUE	20210408_DIAserum_mix_PRM_batch6	5026	20210408_DIAserum_mix_PRM_batch6.5026.5026.3.dta	1417.37	Y-N(1)+1=1764.734,21092.5;Y-N(2)F(1)+2=1057.456,940.1;Y-H(1)N(2)+2=1065.431,3039.7;Y-H(5)N(4)+2=1592.606,1556.3;Y-H(3)N(2)+2=1227.481,4765.4;Y-N(2)+2=984.396,2313.6;Y-H(2)N(3)+2=1248.009,938.7;Y-H(3)N(3)+2=1329.021,10068.1;Y-H(4)N(3)+2=1410.047,17878.5;Y-N(1)+2=882.867,6290.4;Y-H(3)N(4)+2=1430.549,1010.2;Y-H(2)N(2)+2=1146.470,4707.2;Y0+1=1561.649,11574.2;Y0+2=781.320,2206.9;b2+1=201.122,1210.7;b4…	145.07=1533.8;163.06=2014.8;366.14=51109.4	138.05=51109.4;168.07=51109.4;186.08=51109.4;204.09=51109.4			FALSE	FALSE
127	JNSDISSTR	F(1)H(6)N(5)	JNSDISSTR		1	6 5 0 1	(N(F)(N(H(N)(H(N(H)))(H(N(H(H)))))))	sp|P01871|IGHM_HUMAN	46	3	1043.09	TRUE	20210408_DIAserum_mix_PRM_batch6	2691	20210408_DIAserum_mix_PRM_batch6.2691.2691.3.dta	759.973	Y-H(1)N(2)+1=1561.651,2128.5;Y-N(2)+1=1399.618,7504.3;Y-H(1)N(3)+1=1764.737,1865.2;Y-H(2)N(3)+1=1926.804,2328.2;Y-N(1)+1=1196.536,32209.9;Y-H(2)N(2)+1=1723.704,1361.1;Y-H(2)N(3)+2=963.897,912.5;Y-H(3)N(3)+2=1044.932,8371.2;Y-H(4)N(4)+2=1227.503,2188.7;Y0+1=993.455,6967.8;y8+1=879.412,1651.1;y5+1=563.315,4625.6;y4+1=450.231,1291.3;y3+1=363.200,1009.8;y2+1=276.165,526.0;y1+1=175.119,2491.0;b$7+1=80…	163.06=982.7;366.14=40139.6	138.05=40139.6;168.07=40139.6;186.08=40139.6;204.09=40139.6			FALSE	FALSE
128	JVTAEQAR	A(2)H(5)N(4)	JVTAEQAR		1	5 4 2 0	(N(N(H(H(N(H(A))))(H(N(H(A)))))))	sp|P00748|FA12_HUMAN	249	2	1547.12	FALSE										FALSE	FALSE
129	KVC[160]QDC[160]PLLAPLJDTR	F(1)H(6)N(4)	KVCQDCPLLAPLJDTR	3,Carbamidomethyl[C];6,Carbamidomethyl[C];	13	6 4 0 1	(N(N(H(H(H))(H(N(H))(N(H)(F))))))	sp|P02765|FETUA_HUMAN	156	3	1277.55	FALSE										FALSE	FALSE
130	LAJLTQGEDQYYLR	A(2)F(1)H(5)N(4)	LAJLTQGEDQYYLR		3	5 4 2 1	(N(N(H(H(N(H(A))))(H(N(F)(H(A)))))))	sp|P10909|CLUS_HUMAN	374	3	1345.56	FALSE										FALSE	FALSE
131	LDAPTNLQFVJETDSTVLVR	A(2)H(5)N(4)	LDAPTNLQFVJETDSTVLVR		11	5 4 2 0	(N(N(H(H(N(H(A))))(H(N(H(A)))))))	sp|P02751|FINC_HUMAN	1007	4	1109.98	TRUE	20210408_DIAserum_mix_PRM_batch6	11317	20210408_DIAserum_mix_PRM_batch6.11317.11317.4.dta	3186.25	Y-H(1)N(2)+2=1400.666,1928.1;Y-N(1)+2=1218.108,2159.3;Y-N(1)+3=812.416,1863.8;M+4=1109.988,1936.1;b2+1=229.119,2022.9;b6+1=612.303,1143.0;b7+1=725.392,1277.5;b4+2=199.108,3943.9;b19+2=1029.526,1530.0;y1+1=175.119,3120.7;y16+2=918.478,1280.3;b$11+1=1296.649,1732.9;y$11+1=1315.667,1293.0;y$10+1=1216.596,1838.1;y$15+2=909.459,1504.1;y10-N(1)+1=1336.674,1449.0;y19-N(1)+2=1161.598,4607.0;y14-N(1)+2=91…	366.14=27137.8	138.06=28478.2;168.07=18744.7;186.08=14094.3;204.09=28478.2	274.09=22836.7;292.10=7106.6;657.23=5208.8		TRUE	FALSE
132	LSLHRPALEDLLLGSEAJLTC[160]TLTGLR	F(2)H(6)N(3)	LSLHRPALEDLLLGSEAJLTCTLTGLR	21,Carbamidomethyl[C];	18	6 3 0 2	(N(F)(N(H(H(H)(H))(H(N(H)(F))))))	sp|P01877|IGHA2_HUMAN/sp|P0DOX2|IGA2_HUMAN/sp|P01876|IGHA1_HUMAN	131/246/144	5	968.259	TRUE	20210408_DIAserum_mix_PRM_batch6	11358	20210408_DIAserum_mix_PRM_batch6.11358.11358.5.dta	3197.75	Y-N(1)+2=1583.836,12258.9;Y-H(3)N(2)+3=1285.960,3696.2;Y-N(2)+3=1123.903,1878.0;Y-H(2)N(2)F(1)+3=1280.631,1512.5;Y-H(4)N(2)F(1)+3=1388.653,2001.3;Y-N(1)+3=1056.230,23593.2;Y-H(5)N(2)+3=1394.002,2324.9;Y-H(2)N(2)+3=1231.963,2535.0;Y-H(4)N(2)+3=1339.998,3244.7;Y0+2=1482.298,5973.6;Y0+3=988.538,3430.5;b2+1=201.123,4863.0;b5+1=607.365,2774.1;b10+1=1132.609,6975.7;b11+1=1245.684,3217.7;b12+1=1358.795,…	163.06=4854.0;325.11=1644.6;366.14=32165.8	138.06=32165.8;168.07=32165.8;186.08=26571.5;204.09=32165.8		350.13=606.1	FALSE	FALSE
133	MDGASJVTC[160]INSR	A(1)F(1)H(6)N(4)	MDGASJVTCINSR	9,Carbamidomethyl[C];	6	6 4 1 1	(N(N(H(H(N(H(H))))(H(N(F)(H(A)))))))	sp|P08603|CFAH_HUMAN	1029	3	1216.15	TRUE	20210408_DIAserum_mix_PRM_batch6	6225	20210408_DIAserum_mix_PRM_batch6.6225.6225.3.dta	1754.77	Y-N(1)+1=1627.706,39207.2;Y-H(1)N(2)+2=996.926,3713.4;Y-H(3)N(2)+2=1158.975,4846.2;Y-H(5)N(4)+2=1524.100,7419.9;Y-H(5)N(4)A(1)+2=1669.647,3799.0;Y-N(2)+2=915.892,4115.5;Y-H(2)N(3)+2=1179.509,3669.4;Y-H(3)N(3)A(1)+2=1406.087,8025.9;Y-H(3)N(3)+2=1260.521,18084.4;Y-H(4)N(3)+2=1341.539,28420.4;Y-H(4)N(4)+2=1443.067,2740.4;Y-H(4)N(3)A(1)+2=1487.089,15488.9;Y-N(1)+2=814.357,14598.9;Y-H(2)N(2)+2=1077.95…	145.07=1345.5;163.06=11179.2;325.11=2233.9;366.14=154078.3	138.06=154078.3;168.07=154078.3;186.08=116714.5;204.09=154078.3	274.09=154078.3;292.10=86044.6;657.23=140071.2		FALSE	FALSE
134	MVSHHJLTTGATLINEQWLLTTAK	A(1)F(2)H(5)N(4)	MVSHHJLTTGATLINEQWLLTTAK		6	5 4 1 2	(N(N(H(H(N(H)(F)))(H(N(F)(H(A)))))))	sp|P00738|HPT_HUMAN/sp|P00739|HPTR_HUMAN	184/126	3	1629.06	TRUE	20210408_DIAserum_mix_PRM_batch6	9277	20210408_DIAserum_mix_PRM_batch6.9277.9277.3.dta	2613.71	Y-H(1)N(2)+2=1624.296,15467.7;Y-H(3)N(2)+2=1786.341,6448.2;Y-N(2)+2=1543.280,21689.5;Y-N(1)+2=1441.737,117985.7;Y-H(2)N(2)+2=1705.316,18740.9;Y-H(5)N(4)+3=1434.653,73060.6;Y-H(5)N(4)A(1)+3=1531.669,52443.5;Y-H(3)N(3)A(1)+3=1355.962,3166.8;Y-H(3)N(3)+3=1258.929,9951.3;Y-H(4)N(4)A(1)+3=1477.649,4832.4;Y-H(4)N(3)+3=1312.941,11449.3;Y-H(4)N(4)+3=1380.641,9803.2;Y-H(4)N(3)A(1)+3=1409.977,3748.4;Y-H(3)…	163.06=4204.7;325.11=952.0;366.14=371832.9	138.06=21651.3;168.07=371832.9;186.08=316461.8;204.09=371832.9	274.09=371832.9;292.10=216184.1;657.24=338029.9		FALSE	FALSE
135	PALEDLLLGSEAJLTC[160]TLTGLR	F(2)H(6)N(5)	PALEDLLLGSEAJLTCTLTGLR	16,Carbamidomethyl[C];	13	6 5 0 2	(N(N(H(H(N(H)))(H(N(F)(H(N(H)(F))))))))	sp|P01877|IGHA2_HUMAN/sp|P0DOX2|IGA2_HUMAN/sp|P01876|IGHA1_HUMAN	131/246/144	3	1546.37	FALSE										FALSE	FALSE
136	QLAHQSJSTNIFFSPVSIATAFAMLSLGTK	A(2)H(5)N(4)	QLAHQSJSTNIFFSPVSIATAFAMLSLGTK		7	5 4 2 0	(N(N(H(H(N(H(A))))(H(N(H(A)))))))	sp|P01009|A1AT_HUMAN	70	4	1347.36	TRUE	20210408_DIAserum_mix_PRM_batch6	12201	20210408_DIAserum_mix_PRM_batch6.12201.12201.4.dta	3433.93	Y-H(1)N(2)+2=1875.411,2491.0;Y-N(1)+2=1692.844,11201.8;Y-H(3)N(3)+3=1426.333,3279.8;Y-H(4)N(3)+3=1480.342,2846.2;Y-H(4)N(3)A(1)+3=1577.374,2485.2;Y-H(2)N(2)+3=1304.645,1607.1;b4+1=450.244,1672.1;b5+1=578.303,2616.2;b7+1=779.384,1054.6;b14+1=1575.777,3510.1;b3+2=157.097,1117.1;b23+2=1217.127,1730.5;y16+1=1606.887,4728.5;y14+1=1410.752,4271.0;y13+1=1323.725,3907.5;y12+1=1210.646,12761.0;y11+1=1139.…	163.06=1107.8;366.14=228112.3	138.06=203585.1;168.07=202580.3;186.08=107040.9;204.09=228112.3	274.09=228112.3;292.10=112665.1;657.23=207374.8		TRUE	FALSE
137	RNPPMGGNVVIFDTVITNQEEPYQJHSGR	F(2)H(6)N(4)	RNPPMGGNVVIFDTVITNQEEPYQJHSGR		25	6 4 0 2	(N(F)(N(H(H(N(H)))(H(N(H(H)(F)))))))	sp|P02745|C1QA_HUMAN	146	5	1070.07	TRUE	20210408_DIAserum_mix_PRM_batch6	7971	20210408_DIAserum_mix_PRM_batch6.7971.7971.5.dta	2245.43	Y-N(2)F(1)+3=1274.596,1579.3;Y-H(1)N(2)+3=1279.932,1719.0;Y-H(2)N(2)F(1)+3=1382.627,2677.8;Y-H(3)N(2)F(1)+3=1436.648,2431.6;Y-N(1)+3=1158.241,2992.8;Y-H(2)N(2)+3=1333.947,2160.0;Y-H(5)N(4)F(2)+3=1728.760,1372.3;Y0+3=1090.516,1760.2;b2+1=271.151,2767.6;b8+1=824.384,2956.4;b9+1=923.450,1869.3;b10+1=1022.512,1851.4;b9+2=462.230,2574.5;b10+2=511.767,1911.1;b11+2=568.309,2438.4;b14+2=749.878,1202.0;b1…	163.06=2360.3;366.14=34873.3	138.06=34873.3;168.07=34873.3;186.08=34873.3;204.09=34873.3			FALSE	FALSE
138	TPLTAJITK	F(1)H(4)N(5)	TPLTAJITK		6	4 5 0 1	(N(F)(N(H(N)(H(N))(H(N(H))))))	sp|P01877|IGHA2_HUMAN/sp|P0DOX2|IGA2_HUMAN	205/320	2	1384.62	TRUE	20210408_DIAserum_mix_PRM_batch6	4332	20210408_DIAserum_mix_PRM_batch6.4332.4332.2.dta	1223.12	Y-N(2)F(1)+1=1510.775,28746.9;Y-H(1)N(3)F(1)+1=1875.894,1263.2;Y-H(1)N(2)+1=1526.769,7143.8;Y-N(2)+1=1364.714,28176.4;Y-H(1)N(3)+1=1729.827,4203.3;Y-H(1)N(2)F(1)+1=1672.809,2754.9;Y-H(2)N(3)+1=1891.874,1636.4;Y-N(1)+1=1161.636,87424.5;Y-H(2)N(2)+1=1688.804,2467.5;Y-N(1)F(1)+1=1307.694,50476.6;Y-N(2)F(1)+2=755.895,3239.6;Y-H(2)N(4)F(1)+2=1121.022,12339.8;Y-H(1)N(3)F(1)+2=938.453,8898.9;Y-H(1)N(2)+…	145.07=1553.1;163.06=1697.5;366.14=96166.9	138.05=96166.9;168.07=96166.9;186.08=96166.9;204.09=96166.9		350.15=2894.6	FALSE	FALSE
139	VIDFJC[160]TTSSVSSALANTK	F(1)H(7)N(3)	VIDFJCTTSSVSSALANTK	6,Carbamidomethyl[C];	5	7 3 0 1	(N(F)(N(H(H(H)(H))(H(N(H(H)))))))	sp|P04196|HRG_HUMAN	125	3	1302.22	FALSE										FALSE	FALSE
140	VVLHPJYSQVDIGLIK	A(1)F(2)H(7)N(7)	VVLHPJYSQVDIGLIK		6	7 7 1 2	(N(F)(N(H(N)(H(N(H))(N(H)(F)))(H(N(H))(N(H(A)))))))	sp|P00738|HPT_HUMAN	241	4	1234.3	TRUE	20210408_DIAserum_mix_PRM_batch6	8161	20210408_DIAserum_mix_PRM_batch6.8161.8161.4.dta	2298.85	Y-N(1)+1=1998.070,2986.0;Y-H(2)N(3)F(1)+2=1437.689,1440.6;Y-N(2)+2=1101.088,13303.9;Y-H(3)N(3)A(1)+2=1591.262,5953.3;Y-H(4)N(4)+2=1628.262,4621.5;Y-H(4)N(3)A(1)+2=1672.275,13309.4;Y-N(1)+2=999.547,27770.6;Y-H(3)N(3)F(2)+2=1591.758,1521.1;Y-H(4)N(3)F(2)+2=1672.784,2398.3;Y-H(5)N(4)+2=1709.295,21287.2;Y-H(2)N(5)F(2)+2=1713.817,1138.0;Y-H(1)N(2)+2=1182.113,11389.1;Y-H(3)N(2)+2=1344.167,23180.8;Y-H(2…	145.05=993.8;163.06=1457.2;366.14=144811.3	138.05=144811.3;168.07=84540.3;186.08=47984.6;204.09=144811.3	274.09=104575.8;292.10=37895.6;657.23=41671.6		FALSE	FALSE
141	YKJNSDISSTR	H(5)N(2)	YKJNSDISSTR		3	5 2 0 0	(N(N(H(H(H))(H(H)))))	sp|P01871|IGHM_HUMAN	46	3	834.352	TRUE	20210408_DIAserum_mix_PRM_batch6	2354	20210408_DIAserum_mix_PRM_batch6.2354.2354.3.dta	664.601	Y-N(1)+1=1487.693,6720.4;Y-N(2)+2=845.887,4273.6;Y-H(1)N(2)+2=926.915,3489.9;Y-N(1)+2=744.353,19344.8;Y-H(3)N(2)+2=1088.969,1178.4;Y-H(2)N(2)+2=1007.939,1941.4;Y-H(1)N(2)+3=618.283,1421.9;Y0+2=642.808,3253.6;b2+1=292.164,1303.3;b9+1=1009.446,1797.5;y8+1=879.421,1996.0;y5+1=563.312,2630.3;y4+1=450.233,3320.0;y1+1=175.119,1223.5;y7+2=383.192,1568.7;y9-N(1)+1=1196.553,1228.0	145.05=1554.4;163.06=8588.2;366.14=158767.8	138.05=199153.3;168.07=92292.4;186.08=43013.2;204.09=161154.8			FALSE	FALSE
142	AJISHK	A(3)H(6)N(5)	AJISHK		2	6 5 3 0	(N(N(H(H(N(H(A))))(H(N(H(A)))(N(H(A)))))))	sp|P01031|CO5_HUMAN	741	3	1177.46	TRUE	20210422_DIAserum_mix_PRM_batch7	2922	20210422_DIAserum_mix_PRM_batch7.2922.2922.3.dta	824.468	Y-H(1)N(2)+1=1237.586,4143.6;Y-H(3)N(2)+1=1561.681,1440.2;Y-N(2)+1=1075.518,2507.7;Y-H(3)N(3)+1=1764.743,1642.5;Y-H(4)N(3)+1=1926.800,1158.9;Y-N(1)+1=872.445,18981.6;Y-H(2)N(2)+1=1399.629,5338.4;Y-H(5)N(4)+2=1146.490,5268.0;Y-H(6)N(5)+2=1329.061,1381.7;Y-H(5)N(4)A(1)+2=1292.024,5658.5;Y-H(6)N(5)A(1)+2=1474.591,2269.6;Y-H(5)N(4)A(2)+2=1437.568,2499.2;Y-H(3)N(3)A(1)+2=1028.435,2206.8;Y-H(3)N(3)+2=8…	163.06=1284.8;366.14=29697.2	138.05=29697.2;168.07=29697.2;186.08=29697.2;204.09=29697.2	274.09=29697.2;292.10=26372.9;657.23=26997.5		FALSE	FALSE
143	HJSTGC[160]LR	A(1)H(7)N(6)	HJSTGCLR	6,Carbamidomethyl[C];	2	7 6 1 0	(N(N(H(H(N(H))(N(H)))(H(N(H))(N(H(A)))))))	sp|P10909|CLUS_HUMAN	291	3	1196.8	FALSE										FALSE	FALSE
144	ITYSIVQTJC[160]SK	F(1)H(6)N(4)	ITYSIVQTJCSK	10,Carbamidomethyl[C];	9	6 4 0 1	(N(N(H(H(H))(H(N(H))(N(H)(F))))))	sp|P01042|KNG1_HUMAN	205	3	1115.47	FALSE										FALSE	FALSE
145	JLSMPLLPADFHK	A(1)H(5)N(4)	JLSMPLLPADFHK		1	5 4 1 0	(N(N(H(H(N(H)))(H(N(H(A)))))))	sp|P05546|HEP2_HUMAN	49	4	849.869	FALSE										FALSE	FALSE
146	JVTAEQAR	A(2)H(5)N(4)	JVTAEQAR		1	5 4 2 0	(N(N(H(H)(H(N(H(A)))(N(H(A)))))))	sp|P00748|FA12_HUMAN	249	3	1031.75	TRUE	20210422_DIAserum_mix_PRM_batch7	3532	20210422_DIAserum_mix_PRM_batch7.3532.3532.3.dta	996.225	Y-N(2)+1=1294.614,30728.6;Y-H(3)N(2)+1=1780.772,22058.7;Y-H(1)N(2)+1=1456.667,36684.2;Y-N(1)+1=1091.533,231962.7;Y-H(2)N(2)+1=1618.717,82581.0;Y-H(3)N(3)+2=992.430,22720.5;Y-H(5)N(4)A(1)+2=1401.567,2772.5;Y-H(4)N(4)A(1)+2=1320.537,1279.0;Y-H(4)N(3)+2=1073.463,26813.1;Y-N(2)+2=647.813,3200.1;Y-H(4)N(4)+2=1174.989,2385.6;Y-H(3)N(2)+2=890.887,3544.1;Y-H(4)N(3)A(1)+2=1219.009,14234.9;Y-H(1)N(2)+2=728…	163.06=1873.2;366.14=449077.6	138.06=97395.1;168.07=297569.1;186.08=136948.7;204.09=449077.6	274.09=449077.6;292.10=213761.4;657.23=408252.3		FALSE	FALSE
147	LAGKPTHVJVSVVMAEVDGTC[160]Y	F(1)H(6)N(2)	LAGKPTHVJVSVVMAEVDGTCY	21,Carbamidomethyl[C];	9	6 2 0 1	(N(F)(N(H(H)(H(H)(H(H))))))	sp|P01876|IGHA1_HUMAN	340	3	1291.23	FALSE										FALSE	FALSE
148	LSLHRPALEDLLLGSEAJLTC[160]TLTGLR	F(1)H(6)N(5)	LSLHRPALEDLLLGSEAJLTCTLTGLR	21,Carbamidomethyl[C];	18	6 5 0 1	(N(N(H(N)(H(H))(H(N(H))(N(H)(F))))))	sp|P01877|IGHA2_HUMAN/sp|P0DOX2|IGA2_HUMAN/sp|P01876|IGHA1_HUMAN	131/246/144	4	1275.1	TRUE	20210422_DIAserum_mix_PRM_batch7	11358	20210422_DIAserum_mix_PRM_batch7.11358.11358.4.dta	3194.69	Y-N(2)+2=1685.370,3118.4;Y-N(1)+2=1583.835,12591.2;Y-H(2)N(2)+2=1847.399,1504.5;Y-H(2)N(5)F(1)+3=1483.727,2741.1;Y-H(4)N(4)+3=1475.354,7474.1;Y-N(1)+3=1056.225,3418.0;Y-H(3)N(4)+3=1421.342,2952.4;Y0+2=1482.303,2776.2;b2+1=201.124,1754.4;b4+1=451.264,546.4;b5+1=607.369,2430.5;b10+1=1132.611,6319.7;b10+2=566.810,3197.3;b11+2=623.352,2216.4;b12+2=679.894,1754.8;b13+2=736.426,1669.7;b14+2=764.934,113…	366.14=23158.5	138.06=23158.5;168.07=23158.5;186.08=23158.5;204.09=23158.5		350.14=1144.5	FALSE	FALSE
149	MDGASJVTC[160]INSR	F(1)H(6)N(4)	MDGASJVTCINSR	9,Carbamidomethyl[C];	6	6 4 0 1	(N(N(H(H(H))(H(N(H))(N(H)(F))))))	sp|P08603|CFAH_HUMAN	1029	3	1119.11	TRUE	20210422_DIAserum_mix_PRM_batch7	5047	20210422_DIAserum_mix_PRM_batch7.5047.5047.3.dta	1420	Y-N(2)+1=1830.789,2084.6;Y-N(1)+1=1627.704,51853.1;Y-H(1)N(2)+2=996.920,3720.2;Y-H(5)N(4)+2=1524.110,7422.5;Y-H(3)N(2)+2=1158.984,8536.6;Y-N(2)+2=915.898,4575.5;Y-H(2)N(3)+2=1179.497,4640.7;Y-H(3)N(3)+2=1260.512,28177.7;Y-H(4)N(3)+2=1341.539,52605.9;Y-H(4)N(4)+2=1443.073,3043.0;Y-N(1)+2=814.357,16006.8;Y-H(2)N(2)+2=1077.954,10751.6;Y-H(5)N(3)+2=1422.554,1087.8;Y-H(2)N(4)F(1)+3=903.033,983.2;Y-H(5…	163.06=2063.1;366.14=77812.9	138.06=77812.9;168.07=77812.9;186.08=77812.9;204.09=77812.9			FALSE	FALSE
150	MVSHHJLTTGATLINEQWLLTTAK	A(1)F(1)H(6)N(4)	MVSHHJLTTGATLINEQWLLTTAK		6	6 4 1 1	(N(N(H(H(N(H(H))))(H(N(F)(H(A)))))))	sp|P00738|HPT_HUMAN/sp|P00739|HPTR_HUMAN	184/126	4	1226.05	TRUE	20210422_DIAserum_mix_PRM_batch7	9256	20210422_DIAserum_mix_PRM_batch7.9256.9256.4.dta	2604.98	Y-H(1)N(2)+2=1624.283,3130.7;Y-H(3)N(2)+2=1786.333,4321.6;Y-N(2)+2=1543.252,3570.6;Y-H(3)N(3)+2=1887.884,2242.0;Y-H(2)N(2)+2=1705.307,7684.5;Y-H(3)N(3)F(1)+3=1307.612,1322.6;Y-H(5)N(4)+3=1434.665,4545.0;Y-H(6)N(4)F(1)+3=1537.373,15374.1;Y-H(3)N(3)A(1)+3=1355.952,3623.3;Y-H(3)N(3)+3=1258.923,6400.3;Y-H(5)N(4)F(1)+3=1483.329,2618.3;Y-H(4)N(3)+3=1312.938,12316.8;Y-H(4)N(3)A(1)+3=1409.969,6126.3;Y-H(…	163.06=1941.1;366.14=213643.6	138.06=141674.8;168.07=213643.6;186.08=121757.5;204.09=213643.6	274.09=213643.6;292.10=161255.3;657.24=194221.4		FALSE	FALSE
151	MVSHHJLTTGATLINEQWLLTTAK	A(1)H(6)N(4)	MVSHHJLTTGATLINEQWLLTTAK		6	6 4 1 0	(N(N(H(H(N(H(H))))(H(N(H(A)))))))	sp|P00738|HPT_HUMAN/sp|P00739|HPTR_HUMAN	184/126	4	1189.54	TRUE	20210422_DIAserum_mix_PRM_batch7	8266	20210422_DIAserum_mix_PRM_batch7.8266.8266.4.dta	2326.3	Y-N(2)+2=1543.275,2801.1;Y-H(3)N(2)+2=1786.355,2875.7;Y-H(1)N(2)+2=1624.304,2941.3;Y-N(1)+2=1441.728,14531.3;Y-H(2)N(2)+2=1705.308,3426.8;Y-H(3)N(3)+3=1258.928,1506.5;Y-H(6)N(4)+3=1488.651,5285.6;Y-H(4)N(3)+3=1312.943,6775.6;Y-H(5)N(4)+3=1434.652,2896.1;Y-H(5)N(3)+3=1366.957,11389.3;M+4=1189.553,3958.5;b4+1=455.205,1730.9;b5+1=592.268,2680.6;b10+1=1078.518,1164.0;y11+1=1316.718,1781.3;y10+1=1203.…	145.07=1552.7;163.06=4545.9;366.14=43760.8	138.06=43760.8;168.07=43760.8;186.08=43760.8;204.09=43760.8	274.09=43760.8;292.10=42984.7;657.23=39782.6		FALSE	FALSE
152	n[43]MASVIPASJRSM[147]R	A(2)H(5)N(4)	MASVIPASJRSMR	1,Acetyl[ProteinN-term];12,Oxidation[M];	9	5 4 2 0	(N(N(H(N)(H(H))(H(N(H(A(A))))))))	sp|O95045|UPP2_HUMAN	9	3	1228.17	TRUE	20210422_DIAserum_mix_PRM_batch7	10162	20210422_DIAserum_mix_PRM_batch7.10162.10162.3.dta	2858.96	Y-N(1)+1=1680.838,28898.3;Y-H(1)N(2)+2=1023.489,2557.1;Y-H(3)N(2)+2=1185.545,8675.9;Y-H(5)N(4)+2=1550.659,6827.1;Y-H(5)N(4)A(1)+2=1696.226,4151.8;Y-N(2)+2=942.456,6088.3;Y-H(2)N(3)+2=1206.058,2120.9;Y-H(3)N(3)A(1)+2=1432.633,10442.9;Y-H(3)N(3)+2=1287.081,20061.6;Y-H(4)N(3)+2=1368.095,38611.8;Y-H(4)N(4)+2=1469.652,1786.1;Y-H(4)N(3)A(1)+2=1513.642,21333.8;Y-N(1)+2=840.922,9725.3;Y-H(3)N(4)+2=1388.5…	163.06=3072.4;366.14=175161.7	138.06=175161.7;168.07=175161.7;186.08=118051.4;204.09=175161.7	274.09=175161.7;292.10=104263.4;657.23=159237.9		TRUE	TRUE
153	PALEDLLLGSEAJLTC[160]TLTGLR	F(1)H(6)N(5)	PALEDLLLGSEAJLTCTLTGLR	16,Carbamidomethyl[C];	13	6 5 0 1	(N(F)(N(H(N)(H(H)(H))(H(N)(N(H))))))	sp|P01877|IGHA2_HUMAN/sp|P0DOX2|IGA2_HUMAN/sp|P01876|IGHA1_HUMAN	131/246/144	4	1123.51	TRUE	20210422_DIAserum_mix_PRM_batch7	11843	20210422_DIAserum_mix_PRM_batch7.11843.11843.4.dta	3328.93	Y-H(1)N(2)+2=1463.230,4653.5;Y-H(3)N(2)+2=1625.267,1779.2;Y-N(2)+2=1382.199,20296.1;Y-H(1)N(3)+2=1564.766,10176.6;Y-H(2)N(3)+2=1645.785,24590.2;Y-H(3)N(3)+2=1726.801,28581.9;Y-H(4)N(3)+2=1807.880,5342.6;Y-H(4)N(4)+2=1909.363,4189.8;Y-N(1)+2=1280.658,91146.4;Y-H(3)N(4)+2=1828.343,3450.5;Y-H(2)N(2)+2=1544.257,4306.2;Y-H(2)N(3)F(1)+2=1718.808,1737.9;Y-H(3)N(4)+3=1219.258,1909.6;Y0+2=1179.125,21988.2…	163.06=1217.5;366.14=147751.0	138.06=41741.7;168.07=147751.0;186.08=147751.0;204.09=147751.0			FALSE	FALSE
154	QEPERJEC[160]FLQHK	A(2)H(5)N(4)	QEPERJECFLQHK	8,Carbamidomethyl[C];	6	5 4 2 0	(N(N(H(H(N(H(A))))(H(N(H(A)))))))	sp|P02768|ALBU_HUMAN	123	3	1307.2	TRUE	20210422_DIAserum_mix_PRM_batch7	4037	20210422_DIAserum_mix_PRM_batch7.4037.4037.3.dta	1138.28	Y-N(1)+1=1917.840,2936.6;Y-H(3)N(3)+2=1405.610,9913.9;Y-H(4)N(3)+2=1486.613,17059.2;Y-N(2)+2=1060.976,3506.5;Y-H(3)N(2)+2=1304.047,3687.0;Y-H(4)N(3)A(1)+2=1632.152,5377.0;Y-H(1)N(2)+2=1141.999,2043.3;Y-N(1)+2=959.443,11263.6;Y-H(5)N(4)+2=1669.177,2275.3;Y-H(2)N(3)+2=1324.553,1093.6;Y-H(3)N(3)A(1)+2=1551.136,2544.6;Y-H(2)N(2)+2=1223.033,6534.9;Y-H(5)N(4)A(1)+3=1210.153,13185.2;Y-H(4)N(4)+3=1059.11…	366.14=29251.7	138.05=29251.7;168.07=29251.7;186.08=29251.7;204.09=29251.7	274.09=29251.7;292.10=25897.1;657.23=24413.8		TRUE	TRUE
155	QSVPAHFVALJGSK	A(1)H(6)N(3)	QSVPAHFVALJGSK		11	6 3 1 0	(N(N(H(H)(H(H)(H(N(H(A))))))))	sp|P06681|CO2_HUMAN	621	3	1109.81	TRUE	20210422_DIAserum_mix_PRM_batch7	5468	20210422_DIAserum_mix_PRM_batch7.5468.5468.3.dta	1537.7	Y-N(1)+1=1657.854,8317.7;Y-N(2)+2=930.972,5419.7;Y-H(1)N(2)+2=1012.000,3082.8;Y-N(1)+2=829.432,8110.8;Y-H(4)N(2)+2=1255.080,15292.8;Y-H(5)N(2)+2=1336.083,24171.0;Y-H(3)N(2)+2=1174.058,6740.0;Y-H(6)N(3)+2=1518.650,6772.0;Y-H(2)N(2)+2=1093.031,7161.8;Y0+2=727.891,1011.0;M+3=1109.799,2468.9;b2+1=216.097,2075.0;b3+1=315.166,2093.3;b6+1=620.311,1480.8;b7+1=767.385,1334.5;b8+1=866.451,1237.1;y8+1=835.4…	145.07=1696.3;163.06=6803.3;366.14=41365.7	138.05=41365.7;168.07=41365.7;186.08=41365.7;204.09=41365.7	274.09=41365.7;292.10=29293.7;657.23=26459.4		FALSE	FALSE
156	RNPPMGGNVVIFDTVITNQEEPYQJHSGR	A(1)F(1)H(5)N(4)	RNPPMGGNVVIFDTVITNQEEPYQJHSGR		25	5 4 1 1	(N(F)(N(H(H(N(H)))(H(N(H(A)))))))	sp|P02745|C1QA_HUMAN	146	4	1333.08	TRUE	20210422_DIAserum_mix_PRM_batch7	8034	20210422_DIAserum_mix_PRM_batch7.8034.8034.4.dta	2261.23	Y-N(1)+2=1736.817,5546.2;Y-N(2)F(1)+3=1274.594,1946.5;Y-H(1)N(2)+3=1279.934,1632.5;Y-H(3)N(3)F(1)+3=1504.323,6780.0;Y-H(3)N(2)+3=1387.955,2815.6;Y-N(2)+3=1225.917,3664.7;Y-H(2)N(2)F(1)+3=1382.633,1685.9;Y-H(1)N(2)F(1)+3=1328.625,1675.1;Y-H(2)N(3)+3=1401.638,1263.2;Y-H(3)N(3)+3=1455.647,2520.9;Y-N(1)+3=1158.221,10921.7;Y-H(2)N(2)+3=1333.946,3009.7;Y-H(2)N(3)F(1)+3=1450.316,1362.6;Y-N(1)F(1)+3=1206…	145.07=1129.9;163.06=909.9;366.14=41735.4	138.06=41735.4;168.07=41735.4;186.08=41735.4;204.09=41735.4	274.09=41735.4;292.10=25778.2;657.23=37941.3		FALSE	FALSE
157	SPDVIJGSPISQK	A(1)F(1)H(6)N(4)	SPDVIJGSPISQK		6	6 4 1 1	(N(N(H(H(N(H(H))))(H(N(F)(H(A)))))))	sp|P08603|CFAH_HUMAN	217	3	1188.51	FALSE										FALSE	FALSE
158	TPLTAJITK	F(1)H(4)N(5)	TPLTAJITK		6	4 5 0 1	(N(F)(N(H(N)(H(N))(H(N(H))))))	sp|P01877|IGHA2_HUMAN/sp|P0DOX2|IGA2_HUMAN	205/320	3	923.413	TRUE	20210422_DIAserum_mix_PRM_batch7	4290	20210422_DIAserum_mix_PRM_batch7.4290.4290.3.dta	1209.49	Y-N(2)F(1)+1=1510.775,64261.9;Y-H(1)N(2)+1=1526.775,25363.8;Y-N(2)+1=1364.717,84896.0;Y-H(1)N(3)+1=1729.838,4322.8;Y-H(1)N(2)F(1)+1=1672.822,7036.8;Y-N(1)+1=1161.638,241933.9;Y-H(2)N(2)+1=1688.817,4856.7;Y-N(1)F(1)+1=1307.696,147198.0;Y-N(2)F(1)+2=755.893,25084.8;Y-H(2)N(4)F(1)+2=1121.027,32856.5;Y-H(1)N(3)F(1)+2=938.460,48364.9;Y-H(1)N(2)+2=763.885,9719.3;Y-H(3)N(3)F(1)+2=1100.513,77496.9;Y-H(3)…	163.06=6493.3;366.14=266127.3	138.06=40335.2;168.07=266127.3;186.08=266127.3;204.09=266127.3		350.14=14460.3	FALSE	FALSE
159	VC[160]QDC[160]PLLAPLJDTR	A(2)F(2)H(7)N(5)	VCQDCPLLAPLJDTR	2,Carbamidomethyl[C];5,Carbamidomethyl[C];	12	7 5 2 2	(N(F)(N(H(N)(H(H)(H))(H(N(H(A)))(N(F)(H(A)))))))	sp|P02765|FETUA_HUMAN	156	3	1599.32	FALSE										FALSE	FALSE
160	VIDFJC[160]TTSSVSSALANTK	A(1)H(5)N(3)	VIDFJCTTSSVSSALANTK	6,Carbamidomethyl[C];	5	5 3 1 0	(N(N(H(H(H))(H(N(H(A)))))))	sp|P04196|HRG_HUMAN	125	3	1242.53	FALSE										FALSE	FALSE
161	VSJQTLSLFFTVLQDVPVR	A(1)F(1)H(7)N(5)	VSJQTLSLFFTVLQDVPVR		3	7 5 1 1	(N(N(H(N)(H(H)(H))(H(N(H)(F))(N(H(A)))))))	sp|P01023|A2MG_HUMAN	1424	4	1188.28	TRUE	20210422_DIAserum_mix_PRM_batch7	12222	20210422_DIAserum_mix_PRM_batch7.12222.12222.4.dta	3435.92	Y-H(1)N(2)+2=1366.192,5304.0;Y-H(3)N(2)+2=1528.235,2370.7;Y-H(5)N(4)+2=1893.356,1779.4;Y-N(2)+2=1285.158,3428.9;Y-H(2)N(3)+2=1548.740,1963.1;Y-H(3)N(3)+2=1629.784,6560.0;Y-H(4)N(3)+2=1710.796,6718.2;Y-H(4)N(3)A(1)+2=1856.331,1225.8;Y-N(1)+2=1183.637,11059.5;Y-H(4)N(4)A(1)+3=1305.583,1697.0;Y-H(4)N(3)+3=1140.878,1221.6;Y-H(4)N(3)F(1)+3=1189.561,4439.0;Y-H(3)N(5)A(1)+3=1319.297,1657.8;b2+1=187.109,…	163.06=967.1;366.14=115160.5	138.06=115160.5;168.07=115160.5;186.08=73696.0;204.09=115160.5	274.09=115160.5;292.10=67260.5;657.23=104691.4		FALSE	FALSE
162	ADGTVNQIEGEATPVJLTEPAK	H(4)N(3)	ADGTVNQIEGEATPVJLTEPAK		16	4 3 0 0	(N(N(H(H)(H(N(H))))))	sp|P05090|APOD_HUMAN	98	3	1171.2	FALSE										FALSE	FALSE
163	EHEGAIYPDJTTDFQR	F(2)H(5)N(4)	EHEGAIYPDJTTDFQR		10	5 4 0 2	(N(N(H(H(N(H(F))))(H(N(H(F)))))))	sp|P00450|CERU_HUMAN	138	3	1269.85	TRUE	20210422_DIAserum_mix_PRM_batch8	5573	20210422_DIAserum_mix_PRM_batch8.5573.5573.3.dta	1571.19	Y-N(2)F(1)+2=1223.029,6916.4;Y-H(3)N(3)+2=1494.627,187919.6;Y-H(4)N(3)+2=1575.651,334657.1;Y-N(2)+2=1150.013,64893.5;Y-H(4)N(4)+2=1677.183,5974.0;Y-H(1)N(2)+2=1231.032,47827.8;Y-N(1)+2=1048.468,213829.7;Y-H(5)N(4)+2=1758.214,2721.5;Y-H(3)N(3)F(1)+2=1567.646,15454.9;Y-H(2)N(3)+2=1413.599,22457.4;Y-H(3)N(2)+2=1393.088,58141.6;Y-H(2)N(2)+2=1312.058,77134.3;Y-H(4)N(3)+3=1050.753,1634.0;Y-H(4)N(4)+3=1…	145.05=1603.8;163.06=8521.7;325.12=1730.5;366.14=430261.4	138.06=13955.6;168.07=430261.4;186.08=430261.4;204.09=430261.4		350.14=4832.0	FALSE	FALSE
164	EJISDPTSPLR	A(1)F(1)H(6)N(3)	EJISDPTSPLR		2	6 3 1 1	(N(F)(N(H(H(H(H)))(H(N(H(A)))))))	sp|P01591|IGJ_HUMAN	71	3	1083.11	FALSE										FALSE	FALSE
165	FJLTETSEAEIHQSFQHLLR	A(3)F(1)H(8)N(6)	FJLTETSEAEIHQSFQHLLR		2	8 6 3 1	(N(N(H(H(N(H(H)))(N(H(A))))(H(N(H(A)))(N(F)(H(A)))))))	sp|P01011|AACT_HUMAN	106	5	1187.69	FALSE										FALSE	FALSE
166	JGTLVAFR	H(5)N(2)	JGTLVAFR		1	5 2 0 0	(N(N(H(H)(H(H(H))))))	sp|Q92954|PRG4_HUMAN	1159	2	1047.46	TRUE	20210422_DIAserum_mix_PRM_batch8	4858	20210422_DIAserum_mix_PRM_batch8.4858.4858.2.dta	1370.69	Y-N(2)+1=1283.646,25938.8;Y-H(1)N(2)+1=1445.698,6759.1;Y-N(1)+1=1080.568,384241.1;Y-H(2)N(2)+1=1607.754,7005.3;Y-N(2)+2=642.327,22726.4;Y-H(4)N(2)+2=966.432,15100.8;Y-H(1)N(2)+2=723.355,15211.8;Y-N(1)+2=540.787,2436.8;Y-H(3)N(2)+2=885.406,20069.4;Y-H(2)N(2)+2=804.381,23159.2;Y0+1=877.489,35936.3;M+2=1047.465,9086.6;b3+1=273.119,1596.4;b4+1=386.204,2327.6;b5+1=485.273,2023.4;b6+1=556.309,1430.4;y7…	145.05=9631.4;163.06=45431.2;325.11=12567.2;366.14=121395.8	138.06=192746.6;168.07=86694.0;186.08=66979.6;204.09=326636.1			TRUE	TRUE
167	LAGKPTHVJVSVVMAEVDGTC[160]Y	F(1)H(5)N(4)	LAGKPTHVJVSVVMAEVDGTCY	21,Carbamidomethyl[C];	9	5 4 0 1	(N(F)(N(H(H(N(H)))(H(N(H))))))	sp|P01876|IGHA1_HUMAN	340	4	1029.7	TRUE	20210422_DIAserum_mix_PRM_batch8	7613	20210422_DIAserum_mix_PRM_batch8.7613.7613.4.dta	2143.27	Y-N(2)F(1)+2=1450.183,1808.5;Y-H(3)N(2)F(1)+2=1693.241,5460.3;Y-N(2)+2=1377.160,1485.1;Y-H(1)N(2)+2=1458.164,2462.6;Y-N(1)+2=1275.610,6316.7;Y-H(2)N(2)F(1)+2=1612.227,5886.7;Y-N(1)F(1)+2=1348.622,2941.4;Y-H(2)N(2)+2=1539.197,2212.8;b8+1=804.477,1388.6;b21+2=1083.519,1179.6;y9+1=1045.394,1142.8;y6+1=714.281,1408.3;y4+1=500.180,1118.7;y3+1=443.154,991.6;y2+1=342.111,5034.6;y18+2=989.455,1233.8;y$18…	145.05=1805.0;163.06=2181.2;366.14=68099.0	138.06=68099.0;168.07=68099.0;186.07=35648.3;204.09=68099.0			FALSE	FALSE
168	LSLHRPALEDLLLGSEAJLTC[160]TLTGLR	H(9)N(2)	LSLHRPALEDLLLGSEAJLTCTLTGLR	21,Carbamidomethyl[C];	18	9 2 0 0	(N(N(H(H(H(H(H))))(H(H(H(H)))))))	sp|P01877|IGHA2_HUMAN/sp|P0DOX2|IGA2_HUMAN/sp|P01876|IGHA1_HUMAN	131/246/144	5	966.456	FALSE										FALSE	FALSE
169	MVSHHJLTTGATLINEQWLLTTAK	A(1)F(1)H(6)N(4)	MVSHHJLTTGATLINEQWLLTTAK		6	6 4 1 1	(N(N(H(H(N(H(H))))(H(N(F)(H(A)))))))	sp|P00738|HPT_HUMAN/sp|P00739|HPTR_HUMAN	184/126	3	1634.4	TRUE	20210422_DIAserum_mix_PRM_batch8	9109	20210422_DIAserum_mix_PRM_batch8.9109.9109.3.dta	2562.88	Y-H(3)N(3)+2=1887.900,1004.1;Y-H(6)N(4)F(1)+3=1537.348,29007.8;Y-H(5)N(4)F(1)+3=1483.345,1354.7;Y-H(4)N(3)F(1)+3=1361.634,1654.4;b2+1=231.113,2556.7;y11+1=1316.711,3375.4;y10+1=1203.638,3358.2;y9+1=1089.585,1245.7;y8+1=960.538,1861.8;y7+1=832.493,3206.7;y6+1=646.413,5927.3;y5+1=533.331,6910.1;y4+1=420.245,10368.5;y3+1=319.198,3223.8;y2+1=218.150,3659.9;y1+1=147.113,2427.7;b$9+1=1104.547,1063.3;b$…	366.14=79917.8	138.05=79917.8;168.07=79917.8;186.08=57630.7;204.09=79917.8	274.09=79917.8;292.10=37412.9;657.23=72652.5		FALSE	FALSE
170	MVSHHJLTTGATLINEQWLLTTAK	F(2)H(6)N(4)	MVSHHJLTTGATLINEQWLLTTAK		6	6 4 0 2	(N(F)(N(H(H(H))(H(N(H))(N(H)(F))))))	sp|P00738|HPT_HUMAN/sp|P00739|HPTR_HUMAN	184/126	4	1189.79	TRUE	20210422_DIAserum_mix_PRM_batch8	8266	20210422_DIAserum_mix_PRM_batch8.8266.8266.4.dta	2326.22	Y-H(1)N(2)+2=1624.293,3661.4;Y-H(3)N(2)+2=1786.336,4233.2;Y-N(2)+2=1543.261,4799.0;Y-H(4)N(3)+2=1968.895,1405.6;Y-N(1)+2=1441.726,17076.6;Y-H(2)N(2)+2=1705.315,5263.7;Y-H(4)N(2)+2=1867.357,3312.5;Y-H(5)N(4)+3=1434.646,3188.3;Y-H(3)N(3)+3=1258.923,4855.4;Y-H(6)N(4)+3=1488.683,5002.5;Y-H(4)N(3)+3=1312.938,9565.2;Y-H(4)N(4)+3=1380.652,1397.4;Y-H(3)N(4)+3=1326.630,1677.3;Y-H(2)N(3)F(1)+3=1253.601,167…	163.06=4567.6;366.14=34981.2	138.06=34981.2;168.07=34981.2;186.08=34981.2;204.09=34981.2			FALSE	FALSE
171	NAHGEEKEJLTAR	A(2)H(5)N(4)	NAHGEEKEJLTAR		9	5 4 2 0	(N(N(H(N)(H(H))(H(N(H(A(A))))))))	sp|Q06033|ITIH3_HUMAN	580	4	919.128	TRUE	20210422_DIAserum_mix_PRM_batch8	2754	20210422_DIAserum_mix_PRM_batch8.2754.2754.4.dta	779.808	Y-N(1)+1=1671.793,32761.0;Y-H(1)N(2)+2=1018.968,40937.1;Y-H(3)N(2)+2=1181.028,80254.4;Y-H(5)N(4)+2=1546.154,4724.1;Y-N(2)+2=937.942,35795.4;Y-H(2)N(3)+2=1201.545,10982.1;Y-H(3)N(3)A(1)+2=1428.108,4816.5;Y-H(3)N(3)+2=1282.558,55873.1;Y-H(4)N(3)+2=1363.587,64232.5;Y-H(4)N(4)+2=1465.118,2742.1;Y-H(4)N(3)A(1)+2=1509.133,11468.9;Y-N(1)+2=836.401,82845.0;Y-H(2)N(2)+2=1099.995,93708.5;Y-H(4)N(2)+2=1262.…	163.06=2842.6;366.14=118675.2	138.06=118675.2;168.07=118675.2;186.08=118675.2;204.09=118675.2	274.09=118675.2;292.10=118675.2;657.23=87584.1		TRUE	TRUE
172	PALEDLLLGSEAJLTC[160]TLTGLR	F(2)H(6)N(4)	PALEDLLLGSEAJLTCTLTGLR	16,Carbamidomethyl[C];	13	6 4 0 2	(N(N(H(H(H))(H(N(H)(F))(N(H)(F))))))	sp|P01877|IGHA2_HUMAN/sp|P0DOX2|IGA2_HUMAN/sp|P01876|IGHA1_HUMAN	131/246/144	3	1478.67	FALSE										FALSE	FALSE
173	QEPERJEC[160]FLQHK	A(2)H(5)N(4)	QEPERJECFLQHK	8,Carbamidomethyl[C];	6	5 4 2 0	(N(N(H(H(N(H(A))))(H(N(H(A)))))))	sp|P02768|ALBU_HUMAN	123	4	980.649	TRUE	20210422_DIAserum_mix_PRM_batch8	4079	20210422_DIAserum_mix_PRM_batch8.4079.4079.4.dta	1151.72	Y-H(3)N(3)+2=1405.601,15641.6;Y-H(4)N(3)+2=1486.624,17651.0;Y-N(2)+2=1060.988,8691.6;Y-H(3)N(2)+2=1304.059,21111.5;Y-H(4)N(3)A(1)+2=1632.196,1371.2;Y-H(1)N(2)+2=1142.007,11334.1;Y-N(1)+2=959.445,28129.5;Y-H(5)N(4)+2=1669.189,1195.2;Y-H(2)N(2)+2=1223.045,22197.6;Y-H(3)N(3)+3=937.417,4201.5;Y-H(5)N(4)A(1)+3=1210.163,10918.6;Y-H(4)N(4)A(1)+3=1156.140,2200.3;Y-H(4)N(3)+3=991.425,21893.9;Y-H(4)N(4)+3=…	163.06=1287.3;366.14=210793.8	138.06=146196.3;168.07=159285.1;186.08=89554.2;204.09=293926.2	274.09=255608.8;292.10=72495.0;657.23=28624.5		TRUE	TRUE
174	REGDHEFLEVPEAQEDVEATFPVHQPGJYSC[160]SYR	A(2)H(5)N(4)	REGDHEFLEVPEAQEDVEATFPVHQPGJYSCSYR	31,Carbamidomethyl[C];	28	5 4 2 0	(N(N(H(H(N(H(A))))(H(N(H(A)))))))	sp|P04217|A1BG_HUMAN	179	5	1240.32	TRUE	20210422_DIAserum_mix_PRM_batch8	8898	20210422_DIAserum_mix_PRM_batch8.8898.8898.5.dta	2503.56	Y-N(2)+3=1466.958,2368.7;Y-N(1)+3=1399.276,8100.9;Y0+3=1331.616,1400.6;b2+1=286.151,921.7;b4+1=458.198,19104.7;b5+1=595.257,1801.0;b6+1=724.303,3920.4;b7+1=871.372,1682.8;b8+1=984.451,2086.9;b9+1=1113.494,7411.3;b10+1=1212.561,9501.0;b12+1=1438.661,1474.9;b5+2=298.138,3123.5;b6+2=362.654,3350.2;b7+2=436.196,4017.9;b8+2=492.730,3097.4;b9+2=557.252,8934.2;b10+2=606.787,6897.6;b12+2=719.832,1661.7;b…	366.14=88363.4	138.06=88363.4;168.07=88363.4;186.08=63692.4;204.09=88363.4	274.09=88363.4;292.10=51773.5;657.23=80330.4		TRUE	TRUE
175	RNPPMGGNVVIFDTVITNQEEPYQJHSGR	F(3)H(5)N(4)	RNPPMGGNVVIFDTVITNQEEPYQJHSGR		25	5 4 0 3	(N(F)(N(H(H(N(H(F))))(H(N(H(F)))))))	sp|P02745|C1QA_HUMAN	146	4	1333.33	TRUE	20210422_DIAserum_mix_PRM_batch8	8034	20210422_DIAserum_mix_PRM_batch8.8034.8034.4.dta	2261.45	Y-N(1)+2=1736.810,7150.3;Y-N(1)F(1)+2=1809.842,3746.3;Y-N(2)F(1)+3=1274.599,2290.2;Y-H(1)N(2)+3=1279.924,5989.8;Y-H(3)N(3)F(1)+3=1504.323,17618.4;Y-H(4)N(3)F(2)+3=1607.022,1887.0;Y-H(3)N(2)+3=1387.981,5512.5;Y-N(2)+3=1225.909,5887.2;Y-H(2)N(2)F(1)+3=1382.616,4511.7;Y-H(1)N(2)F(1)+3=1328.614,3418.2;Y-H(2)N(3)+3=1401.640,1879.4;Y-H(3)N(3)+3=1455.642,5949.4;Y-H(3)N(2)F(1)+3=1436.639,2389.4;Y-H(4)N(3…	163.06=1920.4;366.14=77013.8	138.06=77013.8;168.07=77013.8;186.08=77013.8;204.09=77013.8			FALSE	FALSE
176	VC[160]QDC[160]PLLAPLJDTR	A(1)F(1)H(6)N(4)	VCQDCPLLAPLJDTR	2,Carbamidomethyl[C];5,Carbamidomethyl[C];	12	6 4 1 1	(N(N(H(H(N(H(H))))(H(N(F)(H(A)))))))	sp|P02765|FETUA_HUMAN	156	3	1331.89	TRUE	20210422_DIAserum_mix_PRM_batch8	10433	20210422_DIAserum_mix_PRM_batch8.10433.10433.3.dta	2934.08	Y-H(1)N(2)+2=1170.534,5799.6;Y-H(3)N(2)+2=1332.600,13509.6;Y-H(5)N(4)+2=1697.697,6472.4;Y-H(6)N(4)F(1)+2=1851.753,3988.4;Y-H(5)N(4)A(1)+2=1843.243,2950.7;Y-N(2)+2=1089.500,12230.5;Y-H(2)N(3)+2=1353.091,3566.5;Y-H(3)N(3)A(1)+2=1579.662,13490.8;Y-H(3)N(3)+2=1434.120,30461.4;Y-H(5)N(4)F(1)+2=1770.738,1746.1;Y-H(4)N(3)+2=1515.143,47766.9;Y-H(4)N(4)+2=1616.676,3254.8;Y-H(4)N(3)A(1)+2=1660.683,27412.3;…	163.06=5490.8;325.11=1288.9;366.14=603931.8	138.05=5881.1;168.07=603931.8;186.08=311195.9;204.09=603931.8	274.09=603931.8;292.10=313561.5;657.24=549028.9		FALSE	FALSE
177	VIDFJC[160]TTSSVSSALANTK	F(1)H(6)N(3)	VIDFJCTTSSVSSALANTK	6,Carbamidomethyl[C];	5	6 3 0 1	(N(N(H(H(H)(H))(H(N(H)(F))))))	sp|P04196|HRG_HUMAN	125	3	1248.2	FALSE										FALSE	FALSE
178	VSJQTLSLFFTVLQDVPVR	A(1)F(2)H(5)N(4)	VSJQTLSLFFTVLQDVPVR		3	5 4 1 2	(N(N(H(H(N(H)(F)))(H(N(F)(H(A)))))))	sp|P01023|A2MG_HUMAN	1424	5	874.597	TRUE	20210422_DIAserum_mix_PRM_batch8	12243	20210422_DIAserum_mix_PRM_batch8.12243.12243.5.dta	3440.61	Y-H(1)N(2)+2=1366.201,7169.1;Y-H(3)N(2)+2=1528.245,6430.4;Y-N(2)+2=1285.183,8949.6;Y-H(3)N(3)+2=1629.789,2170.6;Y-N(1)+2=1183.640,30779.0;Y-H(5)N(4)+3=1262.614,2511.5;Y-H(3)N(4)+3=1154.560,1303.3;Y0+2=1082.100,2849.0;b2+1=187.106,793.3;b4+1=429.208,1967.4;b6+1=643.338,2259.1;b8+1=843.448,1381.6;b10+1=1137.582,1999.3;b11+1=1238.659,1806.5;b17+2=945.488,1592.8;y14+1=1633.915,1516.9;y13+1=1520.864,4…	163.06=3490.0;366.14=64871.5	138.06=64871.5;168.07=64871.5;186.08=46171.2;204.09=64871.5	274.09=64871.5;292.10=63893.6;657.23=58974.1		FALSE	FALSE
179	VVJSTTGPGEHLR	A(1)F(1)H(5)N(4)	VVJSTTGPGEHLR		3	5 4 1 1	(N(N(H(H(N(H)(F)))(H(N(H(A)))))))	sp|P07996|TSP1_HUMAN	1067	3	1142.82	TRUE	20210422_DIAserum_mix_PRM_batch8	3427	20210422_DIAserum_mix_PRM_batch8.3427.3427.3.dta	968.995	Y-H(1)N(2)+2=967.956,1587.4;Y-H(3)N(3)F(1)+2=1304.580,4303.6;Y-H(5)N(4)+2=1495.138,1683.5;Y-N(2)+2=886.938,2094.6;Y-H(2)N(3)+2=1150.512,928.9;Y-H(3)N(3)+2=1231.566,4019.8;Y-H(5)N(4)F(1)+2=1568.149,2709.3;Y-H(4)N(3)+2=1312.578,8059.9;Y-N(1)+2=785.397,3089.7;Y-H(2)N(2)+2=1048.976,2949.7;Y-H(4)N(3)F(1)+2=1385.610,10456.9;Y-H(3)N(3)A(1)+3=918.390,1405.1;Y0+1=1366.684,2734.5;y7+1=765.398,1427.4;y3+1=4…	145.07=1074.2;163.06=2215.4;366.14=65692.6	138.06=65692.6;168.07=65692.6;186.08=65692.6;204.09=65692.6	274.09=65692.6;292.10=29033.1;657.23=26223.4		FALSE	FALSE
180	YAEDKFJETTEK	A(2)H(5)N(4)	YAEDKFJETTEK		7	5 4 2 0	(N(N(H(N)(H(H))(H(N(H(A(A))))))))	sp|P43652|AFAM_HUMAN	402	3	1227.15	TRUE	20210422_DIAserum_mix_PRM_batch8	4521	20210422_DIAserum_mix_PRM_batch8.4521.4521.3.dta	1276	Y-N(1)+1=1677.751,26510.9;Y-H(1)N(2)+2=1021.945,8840.8;Y-H(3)N(2)+2=1184.008,11952.3;Y-H(5)N(4)+2=1549.116,24301.7;Y-H(5)N(4)A(1)+2=1694.653,7987.2;Y-N(2)+2=940.920,10703.9;Y-H(2)N(3)+2=1204.505,4923.8;Y-H(3)N(3)A(1)+2=1431.075,15374.3;Y-H(3)N(3)+2=1285.527,40036.5;Y-H(4)N(4)A(1)+2=1613.641,3145.9;Y-H(4)N(3)+2=1366.555,94537.5;Y-H(4)N(4)+2=1468.090,4273.4;Y-H(4)N(3)A(1)+2=1512.101,41036.4;Y-N(1)+…	163.06=1292.1;366.14=132412.9	138.06=132412.9;168.07=132412.9;186.08=67784.2;204.09=132412.9	274.09=132412.9;292.10=87528.9;657.23=112585.7		FALSE	FALSE
181	YKJNSDISSTR	F(1)H(4)N(3)	YKJNSDISSTR		3	4 3 0 1	(N(F)(N(H(H(H))(H(N)))))	sp|P01871|IGHM_HUMAN	46	3	896.713	TRUE	20210422_DIAserum_mix_PRM_batch8	2312	20210422_DIAserum_mix_PRM_batch8.2312.2312.3.dta	654.738	Y-N(2)+1=1690.775,3384.2;Y-N(1)+1=1487.700,113663.9;Y-N(1)F(1)+1=1633.757,33668.7;Y-N(2)F(1)+2=918.925,20829.7;Y-H(3)N(3)+2=1190.509,1794.1;Y-H(2)N(3)F(1)+2=1182.515,2296.0;Y-H(4)N(2)F(1)+2=1243.034,5473.9;Y-H(1)N(2)F(1)+2=999.949,24680.9;Y-H(3)N(2)F(1)+2=1162.010,377334.7;Y-H(4)N(3)+2=1271.546,1300.5;Y-N(2)+2=845.894,39980.2;Y-H(1)N(2)+2=926.920,37154.7;Y-N(1)+2=744.353,77004.6;Y-H(2)N(2)F(1)+2=…	163.06=16267.9;325.11=1527.8;366.14=538519.9	138.06=159647.3;168.07=493545.9;186.08=242453.5;204.09=538519.9			FALSE	FALSE
182	ADGTVNQIEGEATPVJLTEPAK	A(1)F(2)H(6)N(4)	ADGTVNQIEGEATPVJLTEPAK		16	6 4 1 2	(N(F)(N(H(H(N(H(H))))(H(N(F)(H(A)))))))	sp|P05090|APOD_HUMAN	98	3	1541.33	TRUE	20210408_DIAserum_mix_PRM_batch9	9465	20210408_DIAserum_mix_PRM_batch9.9465.9465.3.dta	2662.1	Y-H(1)N(2)+2=1411.662,1772.0;Y-H(3)N(3)F(1)+2=1748.279,2468.1;Y-N(2)+2=1330.624,1116.1;Y-H(2)N(2)F(1)+2=1565.744,1033.5;Y-N(1)F(1)+2=1302.118,3447.5;Y-H(3)N(3)+2=1675.231,1658.1;Y-N(1)+2=1229.105,8540.7;Y-H(2)N(2)+2=1492.708,1402.6;Y-H(4)N(3)F(1)+2=1829.290,2693.6;Y-H(4)N(4)F(1)+3=1287.589,1116.1;M+3=1541.308,1521.0;b4+1=345.137,903.8;b6+1=558.253,1015.9;b7+1=686.308,1787.5;b8+1=799.387,2343.7;b9…	366.14=47167.6	138.05=47167.6;168.07=47167.6;186.08=31128.0;204.09=47167.6	274.09=47167.6;292.10=36279.9;657.23=42879.6		FALSE	FALSE
183	ALPQPQJVTSLLGC[160]TH	F(2)H(6)N(4)	ALPQPQJVTSLLGCTH	14,Carbamidomethyl[C];	7	6 4 0 2	(N(N(H(H(H))(H(N(H)(F))(N(H)(F))))))	sp|P02790|HEMO_HUMAN	453	3	1271.55	TRUE	20210408_DIAserum_mix_PRM_batch9	9529	20210408_DIAserum_mix_PRM_batch9.9529.9529.3.dta	2679.78	Y-H(1)N(2)+2=1152.528,2215.1;Y-H(3)N(3)F(1)+2=1489.158,2485.3;Y-H(5)N(4)+2=1679.730,2080.8;Y-H(3)N(2)+2=1314.600,3631.8;Y-N(2)+2=1071.503,2519.6;Y-H(2)N(3)+2=1335.125,1012.1;Y-H(4)N(3)+2=1497.163,10521.4;Y-N(1)+2=969.985,5569.8;Y-H(2)N(2)+2=1233.579,3602.3;Y-H(4)N(2)+2=1395.624,1546.5;Y-H(4)N(3)F(1)+2=1570.190,5136.7;Y-H(5)N(3)+2=1578.179,4952.1;Y0+1=1735.862,1592.0;Y0+2=868.433,1040.1;y12+1=1326…	163.06=1051.6;366.14=32022.2	138.06=32022.2;168.07=32022.2;186.08=32022.2;204.09=32022.2		350.14=989.9	FALSE	FALSE
184	EJISDPTSPLR	F(1)H(6)N(4)	EJISDPTSPLR		2	6 4 0 1	(N(N(H(H(H))(H(N(H))(N(H)(F))))))	sp|P01591|IGJ_HUMAN	71	3	1053.78	TRUE	20210408_DIAserum_mix_PRM_batch9	6183	20210408_DIAserum_mix_PRM_batch9.6183.6183.3.dta	1743.95	Y-H(1)N(2)+1=1796.826,2595.8;Y-N(2)+1=1634.760,3803.2;Y-N(1)+1=1431.694,28532.3;Y-H(2)N(2)+1=1958.866,2125.1;Y-H(5)N(4)+2=1426.106,2704.8;Y-H(3)N(2)+2=1060.965,2949.1;Y-N(2)+2=817.893,1215.8;Y-H(2)N(3)+2=1081.479,2077.9;Y-H(3)N(3)+2=1162.506,9089.9;Y-H(4)N(3)+2=1243.554,19231.0;Y-N(1)+2=716.351,3407.9;Y-H(2)N(2)+2=979.942,2357.1;b2+1=244.093,1530.0;y8+1=872.439,1433.2;y6+1=670.388,25650.7;y4+1=47…	145.05=1742.2;163.06=11288.6;366.14=39882.8	138.05=39882.8;168.07=39882.8;186.08=39882.8;204.09=39882.8			FALSE	FALSE
185	ELHHLQEQJVSNAFLDK	A(1)F(1)H(5)N(4)	ELHHLQEQJVSNAFLDK		9	5 4 1 1	(N(F)(N(H(H)(H(N(H))(N(H(A)))))))	sp|P00450|CERU_HUMAN	762	3	1361.25	TRUE	20210408_DIAserum_mix_PRM_batch9	5510	20210408_DIAserum_mix_PRM_batch9.5510.5510.3.dta	1554.83	Y-N(2)F(1)+2=1287.597,1590.7;Y-H(1)N(2)+2=1295.613,5055.8;Y-H(3)N(3)F(1)+2=1632.215,6248.6;Y-H(3)N(2)+2=1457.643,2713.2;Y-H(5)N(4)+2=1822.767,884.2;Y-N(2)+2=1214.576,4341.5;Y-H(2)N(2)F(1)+2=1449.643,2816.1;Y-H(1)N(2)F(1)+2=1368.631,1588.8;Y-H(2)N(3)+2=1478.167,1013.0;Y-H(3)N(3)+2=1559.193,4805.5;Y-H(3)N(2)F(1)+2=1530.691,1036.3;Y-H(4)N(3)+2=1640.212,3291.9;Y-N(1)+2=1113.048,15148.7;Y-H(2)N(2)+2=1…	366.14=21442.2	138.05=21442.2;168.07=21442.2;186.08=21442.2;204.09=21442.2	274.09=21442.2;292.10=18937.3;657.23=19492.9		FALSE	FALSE
186	ELHHLQEQJVSNAFLDK	A(3)H(6)N(5)	ELHHLQEQJVSNAFLDK		9	6 5 3 0	(N(N(H(H(N(H(A))))(H(N(H(A)))(N(H(A)))))))	sp|P00450|CERU_HUMAN	762	4	1221.51	TRUE	20210408_DIAserum_mix_PRM_batch9	7423	20210408_DIAserum_mix_PRM_batch9.7423.7423.4.dta	2092.85	Y-H(1)N(2)+2=1295.615,10503.9;Y-H(3)N(2)+2=1457.646,5238.7;Y-H(5)N(4)+2=1822.775,5885.6;Y-N(2)+2=1214.593,13081.0;Y-H(2)N(3)+2=1478.197,3054.5;Y-H(3)N(3)A(1)+2=1704.735,4520.8;Y-H(3)N(3)+2=1559.193,14320.5;Y-H(4)N(3)+2=1640.212,10822.8;Y-H(4)N(4)+2=1741.748,3627.5;Y-H(4)N(3)A(1)+2=1785.752,2933.8;Y-N(1)+2=1113.044,43031.3;Y-H(3)N(4)+2=1660.714,1772.8;Y-H(2)N(2)+2=1376.631,17636.4;Y-H(5)N(4)+3=121…	163.06=13349.7;325.11=2104.8;366.14=138754.0	138.06=138754.0;168.07=138754.0;186.08=103206.1;204.09=138754.0	274.09=138754.0;292.10=138754.0;657.24=126140.0		FALSE	FALSE
187	EWDJTTTEC[160]R	A(1)H(5)N(4)	EWDJTTTECR	9,Carbamidomethyl[C];	4	5 4 1 0	(N(N(H(H(N(H)))(H(N(H(A)))))))	sp|P20851|C4BPB_HUMAN	71	3	1075.74	FALSE										TRUE	FALSE
188	JGTAVC[160]ATNR	A(1)H(5)N(4)	JGTAVCATNR	6,Carbamidomethyl[C];	1	5 4 1 0	(N(N(H(H(N(H)))(H(N(H(A)))))))	sp|P05156|CFAI_HUMAN	70	2	1489.09	FALSE										FALSE	FALSE
189	KLHINHNJLTESVGPLPK	A(1)F(1)H(5)N(4)	KLHINHNJLTESVGPLPK		8	5 4 1 1	(N(F)(N(H(H(N(H)))(H(N(H(A)))))))	sp|P51884|LUM_HUMAN	127	4	1018.47	TRUE	20210408_DIAserum_mix_PRM_batch9	4837	20210408_DIAserum_mix_PRM_batch9.4837.4837.4.dta	1366.44	Y-H(1)N(2)+2=1290.156,3475.1;Y-H(3)N(3)F(1)+2=1626.757,2368.1;Y-N(2)+2=1209.127,3545.5;Y-H(2)N(2)F(1)+2=1444.204,3440.7;Y-H(1)N(2)F(1)+2=1363.182,2441.9;Y-H(2)N(3)+2=1472.718,1399.0;Y-H(3)N(3)+2=1553.734,2980.2;Y-H(3)N(2)F(1)+2=1525.235,3158.5;Y-N(1)+2=1107.601,13171.1;Y-H(2)N(2)+2=1371.209,4082.8;Y-H(2)N(3)F(1)+2=1545.760,1493.0;Y-N(1)F(1)+2=1180.625,5645.7;Y-H(3)N(3)F(1)+3=1084.849,3115.9;Y-H(4…	145.05=1697.4;163.06=1595.3;366.14=18668.8	138.05=18668.8;168.07=18668.8;186.08=18668.8;204.09=18668.8	274.09=18668.8;292.10=18668.8;657.23=9559.2		FALSE	FALSE
190	LAGKPTHVJVSVVMAEVDGTC[160]Y	H(5)N(3)	LAGKPTHVJVSVVMAEVDGTCY	21,Carbamidomethyl[C];	9	5 3 0 0	(N(N(H(H(N))(H(H)(H)))))	sp|P01876|IGHA1_HUMAN	340	3	1256.22	FALSE										FALSE	FALSE
191	LSLHRPALEDLLLGSEAJLTC[160]TLTGLR	F(2)H(5)N(4)	LSLHRPALEDLLLGSEAJLTCTLTGLR	21,Carbamidomethyl[C];	18	5 4 0 2	(N(N(H(H(N(H(F))))(H(N(H(F)))))))	sp|P01877|IGHA2_HUMAN/sp|P0DOX2|IGA2_HUMAN/sp|P01876|IGHA1_HUMAN	131/246/144	5	976.465	TRUE	20210408_DIAserum_mix_PRM_batch9	11379	20210408_DIAserum_mix_PRM_batch9.11379.11379.5.dta	3196.79	Y-N(1)+2=1583.837,68322.5;Y-H(3)N(3)+3=1353.666,30664.5;Y-H(4)N(3)+3=1407.677,43191.7;Y-N(2)+3=1123.925,21875.3;Y-H(1)N(2)+3=1177.942,34167.9;Y-N(1)+3=1056.232,122509.6;Y-H(5)N(4)+3=1529.415,2711.6;Y-H(3)N(3)F(1)+3=1402.363,2141.4;Y-H(2)N(3)+3=1299.650,8145.7;Y-H(3)N(2)+3=1285.972,77493.9;Y-H(2)N(2)+3=1231.957,77085.1;Y0+2=1482.302,51581.6;Y0+3=988.543,20295.0;b2+1=201.124,8452.9;b4+1=451.268,137…	145.05=4426.1;163.06=16293.9;325.11=3299.7;366.14=188726.8	138.06=18258.3;168.07=188726.8;186.08=188726.8;204.09=188726.8			FALSE	FALSE
192	MVSHHJLTTGATLINEQWLLTTAK	A(2)F(1)H(7)N(5)	MVSHHJLTTGATLINEQWLLTTAK		6	7 5 2 1	(N(N(H(N)(H(H)(H))(H(N(H(A)))(N(F)(H(A)))))))	sp|P00738|HPT_HUMAN/sp|P00739|HPTR_HUMAN	184/126	4	1390.11	TRUE	20210408_DIAserum_mix_PRM_batch9	10349	20210408_DIAserum_mix_PRM_batch9.10349.10349.4.dta	2908.11	Y-N(2)+2=1543.276,1247.8;Y-H(1)N(2)+2=1624.309,1452.5;Y-H(2)N(2)+2=1705.316,2145.9;Y-H(5)N(4)A(1)+3=1531.665,2478.2;Y-H(2)N(5)F(1)+3=1388.977,2691.8;Y-H(3)N(3)A(1)+3=1355.941,1556.6;Y-H(4)N(4)+3=1380.637,1593.7;Y-N(1)+3=961.508,954.0;Y-H(5)N(4)+3=1434.665,1519.3;b9+1=1021.489,1199.4;b12+1=1250.582,2072.7;y10+1=1203.640,1109.0;y6+1=646.416,1214.8;y5+1=533.330,1585.5;y4+1=420.247,1140.9;y3+1=319.19…	163.06=1023.6;366.14=43595.2	138.05=43595.2;168.07=43595.2;186.08=25643.1;204.09=43595.2	274.09=43595.2;292.10=30659.9;657.23=39632.0		FALSE	FALSE
193	MVSHHJLTTGATLINEQWLLTTAK	F(1)H(6)N(4)	MVSHHJLTTGATLINEQWLLTTAK		6	6 4 0 1	(N(N(H(H(H))(H(N(H))(N(H)(F))))))	sp|P00738|HPT_HUMAN/sp|P00739|HPTR_HUMAN	184/126	3	1537.36	TRUE	20210408_DIAserum_mix_PRM_batch9	8329	20210408_DIAserum_mix_PRM_batch9.8329.8329.3.dta	2348.07	Y-H(1)N(2)+2=1624.279,2714.8;Y-N(2)+2=1543.272,4996.1;Y-H(3)N(3)+2=1887.868,3472.7;Y-H(4)N(3)+2=1968.890,2903.0;Y-N(1)+2=1441.727,19264.6;Y-H(2)N(2)+2=1705.302,3335.1;Y-H(5)N(4)+3=1434.647,10530.9;Y-H(3)N(2)+3=1191.250,5954.6;Y-H(3)N(3)+3=1258.925,1969.5;Y-H(4)N(3)+3=1312.942,1562.8;Y-H(3)N(4)+3=1326.629,1156.5;Y0+2=1340.200,3861.2;M+3=1537.396,2644.9;b4+1=455.202,2329.6;b5+1=592.266,5518.7;b6+1=…	163.06=934.6;366.14=35785.3	138.06=35785.3;168.07=35785.3;186.08=35785.3;204.09=35785.3			FALSE	FALSE
194	PALEDLLLGSEAJLTC[160]TLTGLR	F(1)H(6)N(4)	PALEDLLLGSEAJLTCTLTGLR	16,Carbamidomethyl[C];	13	6 4 0 1	(N(N(H(H(H))(H(N(H))(N(H)(F))))))	sp|P01877|IGHA2_HUMAN/sp|P0DOX2|IGA2_HUMAN/sp|P01876|IGHA1_HUMAN	131/246/144	3	1429.99	TRUE	20210408_DIAserum_mix_PRM_batch9	11864	20210408_DIAserum_mix_PRM_batch9.11864.11864.3.dta	3332.17	Y-H(1)N(2)+2=1463.226,14260.2;Y-H(3)N(3)F(1)+2=1799.833,1716.8;Y-H(3)N(2)+2=1625.275,30825.4;Y-N(2)+2=1382.200,19223.8;Y-H(2)N(3)+2=1645.785,6666.1;Y-N(1)F(1)+2=1353.681,2360.6;Y-H(3)N(3)+2=1726.807,60120.8;Y-H(4)N(3)+2=1807.831,92522.3;Y-N(1)+2=1280.660,152442.2;Y-H(2)N(2)+2=1544.252,33303.8;Y-H(2)N(3)F(1)+2=1718.830,1511.7;Y-H(4)N(2)+2=1706.309,1424.9;Y0+2=1179.131,38757.9;b2+1=169.097,33952.8;…	163.06=5165.5;325.11=1187.8;366.14=306199.8	138.06=9490.7;168.07=306199.8;186.08=286238.1;204.09=306199.8			FALSE	FALSE
195	QDQC[160]IYJTTYLNVQR	A(2)H(5)N(4)	QDQCIYJTTYLNVQR	4,Carbamidomethyl[C];	7	5 4 2 0	(N(N(H(H(N(H(A))))(H(N(H(A)))))))	sp|P02763|A1AG1_HUMAN	93	3	1374.23	FALSE										FALSE	FALSE
196	RNPPMGGNVVIFDTVITNQEEPYQJHSGR	A(1)H(5)N(4)	RNPPMGGNVVIFDTVITNQEEPYQJHSGR		25	5 4 1 0	(N(N(H(H(N(H)))(H(N(H(A)))))))	sp|P02745|C1QA_HUMAN	146	5	1037.46	TRUE	20210408_DIAserum_mix_PRM_batch9	8055	20210408_DIAserum_mix_PRM_batch9.8055.8055.5.dta	2271.06	Y-N(1)+2=1736.805,3078.6;Y-H(4)N(3)+3=1509.710,3107.3;Y-N(1)+3=1158.216,3715.8;Y-H(2)N(2)+3=1333.938,1288.8;b8+1=824.374,1669.8;b10+1=1022.520,2259.9;b13+1=1397.688,1476.5;b14+1=1498.719,1136.8;b9+2=462.231,2317.3;b10+2=511.765,1172.1;y10+1=1216.539,1157.8;y1+1=175.119,2303.7;y7+2=431.197,1061.6;y8-N(1)+1=1161.533,1082.7;y16-N(1)+2=1038.491,38972.4	145.05=1727.1;163.06=3093.3;366.14=42869.6	138.05=42869.6;168.07=42869.6;186.08=38375.1;204.09=42869.6	274.09=42060.1;292.10=12238.8;657.23=8242.4		FALSE	FALSE
197	VGQLQLSHJLSLVILVPQNLK	A(2)H(5)N(4)	VGQLQLSHJLSLVILVPQNLK		9	5 4 2 0	(N(N(H(H(N(H(A))))(H(N(H(A)))))))	sp|P05155|IC1_HUMAN	352	4	1130.29	TRUE	20210408_DIAserum_mix_PRM_batch9	11506	20210408_DIAserum_mix_PRM_batch9.11506.11506.4.dta	3231.37	Y-H(3)N(3)+2=1704.882,7898.6;Y-H(4)N(3)+2=1785.903,6627.9;Y-N(2)+2=1360.277,10203.8;Y-H(3)N(2)+2=1603.343,24932.8;Y-N(1)+2=1258.732,47509.8;Y-H(2)N(2)+2=1522.317,24687.0;Y-H(4)N(3)+3=1190.944,5831.9;Y-H(4)N(3)A(1)+3=1287.980,2299.4;Y-H(5)N(4)+3=1312.651,3014.9;Y-H(2)N(3)+3=1082.918,1776.1;Y0+2=1157.180,4341.2;M+4=1130.284,6915.4;b2+1=157.097,3834.5;b8+1=863.476,2217.6;b9+1=977.502,2232.1;b10+1=10…	325.11=2081.0;366.14=265062.8	138.06=129127.9;168.07=121452.9;186.07=59662.9;204.09=288042.6	274.09=206684.8;292.10=69467.2;657.23=98274.5		FALSE	FALSE
198	VSJQTLSLFFTVLQDVPVR	A(1)F(3)H(6)N(5)	VSJQTLSLFFTVLQDVPVR		3	6 5 1 3	(N(N(H(H(N(F)(H(A))))(H(N(H)(F))(N(H)(F))))))	sp|P01023|A2MG_HUMAN	1424	4	1220.79	TRUE	20210408_DIAserum_mix_PRM_batch9	12243	20210408_DIAserum_mix_PRM_batch9.12243.12243.4.dta	3439.23	Y-H(1)N(2)+2=1366.193,2999.7;Y-H(4)N(3)+2=1710.794,1803.4;Y-N(1)+2=1183.633,5678.1;Y-H(2)N(2)+2=1447.224,2483.2;Y-H(5)N(5)F(2)+3=1427.671,1387.0;b2+1=187.108,1048.3;b4+1=429.203,894.6;b10+1=1137.572,998.5;y11+1=1320.741,3940.7;y10+1=1173.640,3310.6;y9+1=1026.577,3287.0;y8+1=925.542,1254.2;y7+1=826.482,6123.7;y6+1=713.399,4627.7;y5+1=585.335,3297.1;y4+1=470.309,6635.1;y3+1=371.240,15017.7;y2+1=274…	145.05=1072.5;163.06=1556.4;366.14=73662.6	138.05=73662.6;168.07=73662.6;186.08=53827.4;204.09=73662.6	274.09=73662.6;292.10=58044.4;657.23=66966.0	350.14=572.7	FALSE	FALSE
199	VVJSTTGPGEHLR	A(1)H(4)N(4)	VVJSTTGPGEHLR		3	4 4 1 0	(N(N(H(H)(N)(H(N(H(A)))))))	sp|P07996|TSP1_HUMAN	1067	3	1040.12	FALSE										FALSE	FALSE
200	YAEDKFJETTEK	A(1)F(2)H(5)N(4)	YAEDKFJETTEK		7	5 4 1 2	(N(N(H(H(N(H)(F)))(H(N(F)(H(A)))))))	sp|P43652|AFAM_HUMAN	402	3	1227.49	TRUE	20210408_DIAserum_mix_PRM_batch9	4500	20210408_DIAserum_mix_PRM_batch9.4500.4500.3.dta	1271.35	Y-N(2)+1=1880.822,1483.4;Y-N(1)+1=1677.747,24217.1;Y-H(1)N(2)+2=1021.936,8364.4;Y-H(3)N(2)+2=1183.999,8407.1;Y-H(5)N(4)+2=1549.120,19806.1;Y-H(5)N(4)A(1)+2=1694.656,7091.1;Y-N(2)+2=940.918,10888.6;Y-H(2)N(3)+2=1204.511,4248.1;Y-H(3)N(3)A(1)+2=1431.078,11852.1;Y-H(3)N(3)+2=1285.531,32572.0;Y-H(4)N(4)A(1)+2=1613.665,1330.1;Y-H(4)N(3)+2=1366.558,77829.3;Y-H(4)N(4)+2=1468.110,3119.0;Y-H(4)N(3)A(1)+2=…	163.06=1310.9;366.14=86249.1	138.06=86249.1;168.07=86249.1;186.08=73848.3;204.09=86249.1	274.09=86249.1;292.10=69141.2;657.23=78408.3		FALSE	FALSE
201	YKJNSDISSTR	F(1)H(3)N(5)	YKJNSDISSTR		3	3 5 0 1	(N(F)(N(H(H)(N)(H(N)(N)))))	sp|P01871|IGHM_HUMAN	46	3	978.082	FALSE										FALSE	FALSE
202	ADGTVNQIEGEATPVJLTEPAK	F(2)H(6)N(4)	ADGTVNQIEGEATPVJLTEPAK		16	6 4 0 2	(N(F)(N(H(H(N(H)))(H(N(H(H)(F)))))))	sp|P05090|APOD_HUMAN	98	4	1083.48	FALSE										FALSE	FALSE
203	EEQFJSTFR	F(2)H(4)N(4)	EEQFJSTFR		5	4 4 0 2	(N(F)(N(H(H(N(H)))(H(N(F))))))	sp|P01859|IGHG2_HUMAN	176	2	1455.59	FALSE										FALSE	FALSE
204	EEQYJSTFR	F(1)H(6)N(4)	EEQYJSTFR		5	6 4 0 1	(N(F)(N(H(H(N(H)))(H(H(N(H)))))))	sp|P01860|IGHG3_HUMAN	227	3	1035.41	TRUE	20210422_DIAserum_mix_PRM_batch10	4771	20210422_DIAserum_mix_PRM_batch10.4771.4771.3.dta	1347.66	Y-N(2)F(1)+1=1725.754,1603.6;Y-H(1)N(2)+1=1741.710,2068.5;Y-N(2)+1=1579.682,3236.1;Y-N(1)+1=1376.600,30799.0;Y-H(2)N(2)+1=1903.776,1669.1;Y-N(1)F(1)+1=1522.655,15435.4;Y-H(1)N(2)+2=871.373,3000.0;Y-H(3)N(3)F(1)+2=1207.991,3511.7;Y-H(3)N(2)+2=1033.435,4275.7;Y-H(2)N(2)F(1)+2=1025.424,3740.0;Y-H(3)N(3)+2=1134.961,2407.8;Y-H(3)N(2)F(1)+2=1106.453,4100.3;Y-N(1)+2=688.798,1169.9;Y-H(2)N(2)+2=952.394,3…	145.07=1146.8;163.06=1562.0;366.14=33953.4	138.05=33953.4;168.07=33953.4;186.08=33953.4;204.09=33953.4		350.15=1580.6	FALSE	FALSE
205	EJISDPTSPLR	F(1)H(6)N(5)	EJISDPTSPLR		2	6 5 0 1	(N(F)(N(H(N(H))(H(N(H)))(H(N(H))))))	sp|P01591|IGJ_HUMAN	71	3	1121.47	FALSE										FALSE	FALSE
206	ELHHLQEQJVSNAFLDK	A(1)F(1)H(5)N(4)	ELHHLQEQJVSNAFLDK		9	5 4 1 1	(N(F)(N(H(H(N(H)))(H(N(H(A)))))))	sp|P00450|CERU_HUMAN	762	4	1021.19	TRUE	20210422_DIAserum_mix_PRM_batch10	5573	20210422_DIAserum_mix_PRM_batch10.5573.5573.4.dta	1573.79	Y-N(2)F(1)+2=1287.620,4251.0;Y-H(1)N(2)+2=1295.615,7951.9;Y-H(3)N(3)F(1)+2=1632.227,5586.8;Y-H(3)N(2)+2=1457.667,11740.9;Y-N(2)+2=1214.585,9514.9;Y-H(2)N(2)F(1)+2=1449.669,12522.4;Y-H(1)N(2)F(1)+2=1368.625,4612.5;Y-H(2)N(3)+2=1478.185,1420.0;Y-H(3)N(3)+2=1559.205,3962.7;Y-H(3)N(2)F(1)+2=1530.695,13543.3;Y-H(4)N(3)+2=1640.226,4360.8;Y-N(1)+2=1113.050,35661.5;Y-H(2)N(2)+2=1376.643,15804.4;Y-H(2)N(3…	163.06=11996.1;325.11=1958.9;366.14=161729.2	138.06=7536.1;168.07=161729.2;186.08=161729.2;204.09=161729.2	274.09=161729.2;292.10=161729.2;657.24=103810.2	350.14=8050.6	FALSE	FALSE
207	IC[160]DLLVANNHFAHFFAPQJLTNMNK	A(2)H(5)N(4)	ICDLLVANNHFAHFFAPQJLTNMNK	2,Carbamidomethyl[C];	19	5 4 2 0	(N(N(H(H(N(H(A))))(H(N(H(A)))))))	sp|P19827|ITIH1_HUMAN	285	4	1284.3	TRUE	20210422_DIAserum_mix_PRM_batch10	10349	20210422_DIAserum_mix_PRM_batch10.10349.10349.4.dta	2921.77	Y-N(2)+2=1668.280,6817.5;Y-H(3)N(2)+2=1911.347,6037.5;Y-H(1)N(2)+2=1749.309,5363.3;Y-N(1)+2=1566.751,35565.4;Y-H(2)N(2)+2=1830.328,8142.3;Y-H(3)N(3)+3=1342.272,20700.4;Y-H(4)N(3)+3=1396.285,46645.2;Y-N(2)+3=1112.534,5195.7;Y-H(4)N(4)+3=1463.977,2651.3;Y-H(4)N(3)A(1)+3=1493.307,14375.2;Y-H(1)N(2)+3=1166.549,4160.5;Y-N(1)+3=1044.838,14284.3;Y-H(5)N(4)+3=1517.984,9272.1;Y-H(2)N(3)+3=1288.256,1964.4;…	163.06=2096.5;366.14=159987.7	138.06=146222.3;168.07=159987.7;186.08=152298.8;204.09=159987.7	274.09=159987.7;292.10=123221.6;657.23=145443.4		FALSE	FALSE
208	ISEEJETTC[160]YMGK	H(5)N(4)	ISEEJETTCYMGK	9,Carbamidomethyl[C];	5	5 4 0 0	(N(N(H(H(N(H)))(H(N(H))))))	sp|P08603|CFAH_HUMAN	911	3	1062.08	TRUE	20210422_DIAserum_mix_PRM_batch10	4121	20210422_DIAserum_mix_PRM_batch10.4121.4121.3.dta	1164.48	Y-N(1)+1=1764.736,21960.7;Y-H(3)N(3)+2=1329.020,11564.4;Y-H(4)N(3)+2=1410.040,12284.8;Y-N(2)+2=984.405,3031.1;Y-H(4)N(4)+2=1511.570,1040.3;Y-H(1)N(2)+2=1065.418,2696.5;Y-N(1)+2=882.874,4286.0;Y-H(2)N(3)+2=1247.988,1844.3;Y-H(3)N(2)+2=1227.491,6119.7;Y-H(2)N(2)+2=1146.470,7460.7;Y0+1=1561.657,3754.0;Y0+2=781.332,1391.4;b10+1=1227.491,6119.7;y7+1=860.360,1330.7;y6+1=759.308,1165.2;y2+1=204.133,2785…	145.05=983.6;163.06=1661.4;366.14=24156.8	138.05=24156.8;168.07=24156.8;186.08=24156.8;204.09=24156.8			FALSE	FALSE
209	ITYSIVQTJC[160]SK	A(1)F(1)H(6)N(4)	ITYSIVQTJCSK	10,Carbamidomethyl[C];	9	6 4 1 1	(N(N(H(H(N(H(H))))(H(N(F)(H(A)))))))	sp|P01042|KNG1_HUMAN	205	3	1212.51	TRUE	20210422_DIAserum_mix_PRM_batch10	7465	20210422_DIAserum_mix_PRM_batch10.7465.7465.3.dta	2107.81	Y-N(2)+1=1819.850,1242.5;Y-N(1)+1=1616.774,23176.1;Y-H(2)N(3)+2=1174.034,1355.8;Y-H(4)N(3)+2=1336.074,2303.2;Y-H(4)N(4)+2=1437.604,1165.3;Y-N(1)+2=808.897,1072.3;Y-H(4)N(4)A(1)F(1)+2=1656.229,1437.2;Y0+1=1413.690,14297.9;b2+1=215.139,8050.0;b4+1=465.236,1783.2;b5+1=578.318,2049.9;b6+1=677.387,963.6;b10+1=1180.547,1417.2;y10+1=1199.574,2573.9;y8+1=949.487,1047.9;y7+1=836.393,2629.4;y6+1=737.327,27…	145.05=1628.3;163.06=26288.0;325.11=2140.7;366.14=44886.0	138.05=44886.0;168.07=44886.0;186.08=44886.0;204.09=44886.0	274.09=44886.0;292.10=41729.4;657.23=37773.3		FALSE	FALSE
210	JGTAVC[160]ATNR	A(1)H(5)N(4)	JGTAVCATNR	6,Carbamidomethyl[C];	1	5 4 1 0	(N(N(H(H(N(H)))(H(N(H(A)))))))	sp|P05156|CFAI_HUMAN	70	3	993.062	FALSE										FALSE	FALSE
211	LAGKPTHVJVSVVMAEVDGTC[160]Y	A(1)F(2)H(6)N(4)	LAGKPTHVJVSVVMAEVDGTCY	21,Carbamidomethyl[C];	9	6 4 1 2	(N(F)(N(H(H(N(H(H))))(H(N(F)(H(A)))))))	sp|P01876|IGHA1_HUMAN	340	3	1572.34	FALSE										FALSE	FALSE
212	LHINHNJLTESVGPLPK	F(1)H(5)N(4)	LHINHNJLTESVGPLPK		7	5 4 0 1	(N(F)(N(H(H(N(H)))(H(N(H))))))	sp|P51884|LUM_HUMAN	127	4	913.668	TRUE	20210422_DIAserum_mix_PRM_batch10	4879	20210422_DIAserum_mix_PRM_batch10.4879.4879.4.dta	1378.01	Y-H(1)N(2)F(1)+2=1299.150,1446.7;Y-H(3)N(2)F(1)+2=1461.191,4886.9;Y-N(2)+2=1145.072,3109.9;Y-H(1)N(2)+2=1226.112,2916.2;Y-N(1)+2=1043.541,13789.4;Y-H(2)N(2)F(1)+2=1380.170,5012.4;Y-N(1)F(1)+2=1116.568,4029.4;Y-H(3)N(2)+2=1388.165,3409.1;Y-H(2)N(2)+2=1307.155,5034.2;Y-H(3)N(2)F(1)+3=974.478,6173.7;Y-H(4)N(3)F(1)+3=1096.167,4171.2;Y0+2=942.005,2066.7;M+4=913.661,1683.2;b2+1=251.151,4432.3;b3+1=364.…	145.07=1179.1;163.06=1983.9;366.14=95675.9	138.05=95675.9;168.07=95675.9;186.08=95675.9;204.09=95675.9			FALSE	FALSE
213	LSLHRPALEDLLLGSEAJLTC[160]TLTGLR	F(1)H(6)N(4)	LSLHRPALEDLLLGSEAJLTCTLTGLR	21,Carbamidomethyl[C];	18	6 4 0 1	(N(N(H(H(H))(H(N(H))(N(H)(F))))))	sp|P01877|IGHA2_HUMAN/sp|P0DOX2|IGA2_HUMAN/sp|P01876|IGHA1_HUMAN	131/246/144	5	979.666	TRUE	20210422_DIAserum_mix_PRM_batch10	11316	20210422_DIAserum_mix_PRM_batch10.11316.11316.5.dta	3193.69	Y-H(1)N(2)+2=1766.381,4187.5;Y-H(3)N(2)+2=1928.428,2044.9;Y-N(2)+2=1685.363,3044.4;Y-N(1)+2=1583.826,64645.9;Y-H(2)N(2)+2=1847.410,3283.3;Y-H(3)N(3)+3=1353.662,1798.3;Y-N(1)+3=1056.244,4881.2;Y-H(2)N(2)+3=1231.951,1874.6;Y0+2=1482.292,21210.9;Y0+3=988.519,3889.4;b2+1=201.124,7015.2;b4+1=451.267,4547.2;b5+1=607.368,16917.8;b7+1=775.449,2370.0;b8+1=888.534,1316.6;b9+1=1017.580,5750.3;b10+1=1132.611…	163.06=4232.4;366.14=117402.8	138.06=95015.2;168.07=117402.8;186.08=117402.8;204.09=117402.8			FALSE	FALSE
214	MVSHHJLTTGATLINEQWLLTTAK	H(6)N(5)	MVSHHJLTTGATLINEQWLLTTAK		6	6 5 0 0	(N(N(H(H(N(H)))(H(N(H(N(H))))))))	sp|P00738|HPT_HUMAN/sp|P00739|HPTR_HUMAN	184/126	3	1556.37	FALSE										FALSE	FALSE
215	PALEDLLLGSEAJLTC[160]TLTGLR	F(1)H(5)N(5)	PALEDLLLGSEAJLTCTLTGLR	16,Carbamidomethyl[C];	13	5 5 0 1	(N(N(H(N)(H(N(H)))(H(N(H)(F))))))	sp|P01877|IGHA2_HUMAN/sp|P0DOX2|IGA2_HUMAN/sp|P01876|IGHA1_HUMAN	131/246/144	4	1083	TRUE	20210422_DIAserum_mix_PRM_batch10	11822	20210422_DIAserum_mix_PRM_batch10.11822.11822.4.dta	3335.85	Y-H(3)N(2)+2=1625.282,6933.0;Y-N(2)+2=1382.215,12228.9;Y-H(1)N(3)+2=1564.758,7962.9;Y-H(2)N(3)+2=1645.782,22043.8;Y-H(3)N(3)+2=1726.803,20864.0;Y-H(4)N(3)+2=1807.820,1740.0;Y-H(4)N(4)+2=1909.363,2169.3;Y-N(1)+2=1280.657,57361.6;Y-H(3)N(4)+2=1828.345,4970.2;Y-H(2)N(2)+2=1544.251,10127.9;Y-H(1)N(2)+3=975.819,1707.5;Y0+2=1179.130,5052.6;b2+1=169.097,23111.0;b3+1=282.181,17800.5;b4+1=411.224,22725.2;…	163.06=948.0;366.14=85335.4	138.05=85335.4;168.07=85335.4;186.08=85335.4;204.09=85335.4			FALSE	FALSE
216	QDQC[160]IYJTTYLNVQR	A(1)F(1)H(6)N(4)	QDQCIYJTTYLNVQR	4,Carbamidomethyl[C];	7	6 4 1 1	(N(N(H(H(N(H(H))))(H(N(F)(H(A)))))))	sp|P02763|A1AG1_HUMAN	93	3	1379.9	TRUE	20210422_DIAserum_mix_PRM_batch10	7658	20210422_DIAserum_mix_PRM_batch10.7658.7658.3.dta	2162.32	Y-H(4)N(3)A(1)F(1)+2=1805.744,26320.0;Y-H(3)N(3)A(1)F(1)+2=1724.720,2702.1;Y-H(4)N(3)A(1)F(1)+3=1204.174,5490.2;Y-H(3)N(3)A(1)F(1)+3=1150.167,1518.9;Y-H(5)N(4)A(1)F(1)+3=1325.874,5701.6;M+3=1379.896,18933.9;b1+1=129.065,1243.8;y1+1=175.119,13453.0;y10+2=636.328,3498.2;b$9+1=1207.521,1155.1;y$9+2=596.312,1443.7	145.07=1224.3;163.06=2251.6;366.14=74436.6	138.06=74436.6;168.07=74436.6;186.08=74436.6;204.09=74436.6	274.09=19444.2;292.10=8604.7;657.23=7548.0		FALSE	FALSE
217	TELFSSSC[160]PGGIMLJETGQGYQR	F(1)H(6)N(3)	TELFSSSCPGGIMLJETGQGYQR	8,Carbamidomethyl[C];	15	6 3 0 1	(N(N(H(H(H)(H))(H(N(H)(F))))))	sp|O95445|APOM_HUMAN	135	3	1420.6	FALSE										FALSE	FALSE
218	TVLTPATNHMGJVTFTIPANR	A(1)H(5)N(3)	TVLTPATNHMGJVTFTIPANR		12	5 3 1 0	(N(N(H(H(H))(H(N(H(A)))))))	sp|P01024|CO3_HUMAN	85	3	1322.59	TRUE	20210422_DIAserum_mix_PRM_batch10	7152	20210422_DIAserum_mix_PRM_batch10.7152.7152.3.dta	2019.45	Y-N(2)+2=1331.169,3266.4;Y-H(1)N(2)+2=1412.188,2243.8;Y-N(1)+2=1229.629,23262.2;Y-H(5)N(3)+3=1225.572,1709.8;Y-H(2)N(2)+3=995.816,1771.5;Y0+2=1128.078,1691.2;b2+1=201.124,4961.7;b3+1=314.207,1995.5;b4+1=415.256,1793.2;b9+1=935.491,1057.1;y8+1=919.498,2130.7;y6+1=671.385,1250.9;y5+1=570.330,1372.6;y4+1=457.252,9923.4;y1+1=175.119,2466.0;y17+2=920.942,1051.7;b$15+2=834.409,1172.5;b14-N(1)+1=1640.79…	145.05=4053.0;163.06=5251.0;366.14=48179.3	138.05=48179.3;168.07=48179.3;186.08=47389.9;204.09=48179.3	274.09=34080.6;292.10=12273.6;657.23=13532.6		FALSE	FALSE
219	VGQLQLSHJLSLVILVPQNLK	A(2)H(5)N(4)	VGQLQLSHJLSLVILVPQNLK		9	5 4 2 0	(N(N(H(H(N(H(A))))(H(N(H(A)))))))	sp|P05155|IC1_HUMAN	352	3	1506.72	TRUE	20210422_DIAserum_mix_PRM_batch10	11443	20210422_DIAserum_mix_PRM_batch10.11443.11443.3.dta	3229.15	Y-H(3)N(3)+2=1704.858,14687.8;Y-H(4)N(3)+2=1785.885,21848.5;Y-N(2)+2=1360.260,8401.3;Y-H(3)N(2)+2=1603.318,6605.7;Y-H(1)N(2)+2=1441.285,5835.0;Y-N(1)+2=1258.712,40987.7;Y-H(2)N(3)+2=1623.845,1580.1;Y-H(3)N(3)A(1)+2=1850.404,3687.5;Y-H(2)N(2)+2=1522.302,7926.7;Y-H(5)N(4)+3=1312.636,2363.5;Y0+2=1157.190,4056.0;b3+1=285.156,2846.8;b4+1=398.236,948.0;b5+1=526.295,1667.3;b6+1=639.373,1136.4;b8+1=863.4…	366.14=93525.4	138.05=93525.4;168.07=92384.0;186.08=46610.3;204.09=93525.4	274.09=83745.2;292.10=41056.7;657.23=85023.1		FALSE	FALSE
220	VSJQTLSLFFTVLQDVPVR	A(1)F(1)H(6)N(4)	VSJQTLSLFFTVLQDVPVR		3	6 4 1 1	(N(N(H(H(N(H(H))))(H(N(F)(H(A)))))))	sp|P01023|A2MG_HUMAN	1424	3	1462.33	TRUE	20210422_DIAserum_mix_PRM_batch10	12180	20210422_DIAserum_mix_PRM_batch10.12180.12180.3.dta	3437.01	Y-H(1)N(2)+2=1366.192,2594.2;Y-N(2)+2=1285.170,3314.3;Y-H(3)N(3)A(1)+2=1775.307,1646.4;Y-H(3)N(3)+2=1629.785,6026.9;Y-H(4)N(3)+2=1710.803,6565.5;Y-H(4)N(3)A(1)+2=1856.363,3476.6;Y-N(1)+2=1183.644,15559.5;Y-H(2)N(2)+2=1447.241,7282.4;b2+1=187.108,1474.2;b4+1=429.209,7916.0;b5+1=530.264,1563.9;b6+1=643.341,6139.0;b7+1=730.362,1203.3;b8+1=843.452,2678.7;b9+1=990.517,2870.0;b10+1=1137.598,1972.4;y15+…	163.06=3351.0;325.12=766.9;366.14=159034.3	138.06=159034.3;168.07=159034.3;186.08=159034.3;204.09=159034.3	274.09=159034.3;292.10=137857.1;657.23=144576.7		FALSE	FALSE
221	YKJNSDISSTR	A(1)F(2)H(5)N(4)	YKJNSDISSTR		3	5 4 1 2	(N(F)(N(H(H(H))(H(N)(N(F)(H(A)))))))	sp|P01871|IGHM_HUMAN	46	3	1164.14	FALSE										FALSE	FALSE
222	AALAAFNAQNJGSNFQLEEISR	F(1)H(6)N(4)	AALAAFNAQNJGSNFQLEEISR		11	6 4 0 1	(N(N(H(H(H))(H(N(H))(N(H)(F))))))	sp|P02765|FETUA_HUMAN	176	3	1432.62	TRUE	20210422_DIAserum_mix_PRM_batch11	9276	20210422_DIAserum_mix_PRM_batch11.9276.9276.3.dta	2610.95	Y-H(1)N(2)+2=1467.188,4985.5;Y-H(3)N(2)+2=1629.230,11650.6;Y-N(2)+2=1386.169,5793.1;Y-H(2)N(3)+2=1649.745,2905.7;Y-H(3)N(3)+2=1730.768,11190.6;Y-H(4)N(3)+2=1811.789,14932.1;Y-N(1)+2=1284.617,34201.7;Y-H(2)N(2)+2=1548.211,13669.1;Y-H(2)N(3)F(1)+2=1722.762,1228.8;Y-H(3)N(2)+3=1086.509,1255.5;Y0+2=1183.098,9159.0;b3+1=256.165,5507.2;b4+1=327.204,4768.6;b5+1=398.240,5402.3;b6+1=545.309,3762.7;b7+1=65…	163.06=2510.4;366.14=156736.5	138.06=156736.5;168.07=156736.5;186.08=96145.8;204.09=156736.5			FALSE	FALSE
223	ADGTVNQIEGEATPVJLTEPAK	F(2)H(6)N(4)	ADGTVNQIEGEATPVJLTEPAK		16	6 4 0 2	(N(F)(N(H(H(N(H)))(H(N(H(H)(F)))))))	sp|P05090|APOD_HUMAN	98	3	1444.3	TRUE	20210422_DIAserum_mix_PRM_batch11	8096	20210422_DIAserum_mix_PRM_batch11.8096.8096.3.dta	2280.96	Y-N(2)F(1)+2=1403.684,1090.1;Y-H(1)N(2)+2=1411.667,1999.1;Y-H(3)N(3)F(1)+2=1748.261,1987.7;Y-H(4)N(3)F(2)+2=1902.337,1087.3;Y-H(3)N(2)+2=1573.695,2433.7;Y-H(2)N(2)F(1)+2=1565.715,3537.5;Y-H(3)N(2)F(1)+2=1646.749,1953.4;Y-H(4)N(3)+2=1756.263,4920.0;Y-N(1)+2=1229.112,19006.4;Y-H(2)N(2)+2=1492.685,2289.0;Y-N(1)F(1)+2=1302.137,5045.0;Y-H(4)N(3)F(2)+3=1268.573,2769.0;Y-H(4)N(4)F(1)+3=1287.578,3293.2;b…	145.07=1032.8;163.06=1928.5;366.14=59641.2	138.06=59641.2;168.07=59641.2;186.08=59641.2;204.09=59641.2			FALSE	FALSE
224	EEQFJSTFR	F(1)H(5)N(3)	EEQFJSTFR		5	5 3 0 1	(N(F(H))(N(H(H)(H(N(H))))))	sp|P01859|IGHG2_HUMAN	176	3	908.366	TRUE	20210422_DIAserum_mix_PRM_batch11	3387	20210422_DIAserum_mix_PRM_batch11.3387.3387.3.dta	957.049	Y-N(2)+1=1563.686,3326.0;Y-H(1)N(2)+1=1725.743,2728.9;Y-N(1)+1=1360.601,33942.1;Y-N(1)F(1)+1=1506.662,12441.7;Y-H(2)N(2)+1=1887.784,1549.9;Y-H(3)N(3)+2=1126.966,2785.8;Y-H(4)N(2)F(1)+2=1179.483,42567.9;Y-H(3)N(2)F(1)+2=1098.460,13262.2;Y-H(4)N(3)+2=1207.996,3026.3;Y-N(2)+2=782.347,1439.0;Y-H(1)N(2)+2=863.380,1696.1;Y-N(1)+2=680.808,2227.5;Y-H(2)N(2)F(1)+2=1017.412,7370.4;Y-H(3)N(2)+2=1025.431,795…	163.08=3424.3;325.13=1263.8;366.14=150401.9	138.05=396499.4;168.07=158199.2;186.08=89023.8;204.09=269562.5			FALSE	FALSE
225	EEQYJSTYR	F(2)H(5)N(4)	EEQYJSTYR		5	5 4 0 2	(N(F)(N(H(H(H))(H(N(H))(N(F))))))	sp|P0DOX5|IGG1_HUMAN/sp|P01857|IGHG1_HUMAN	299/180	3	1035.41	FALSE										FALSE	FALSE
226	EEQYJSTYR	F(2)H(6)N(4)	EEQYJSTYR		5	6 4 0 2	(N(F)(N(H(H(N(H)))(H(N(H(H)(F)))))))	sp|P0DOX5|IGG1_HUMAN/sp|P01857|IGHG1_HUMAN	299/180	3	1089.43	TRUE	20210422_DIAserum_mix_PRM_batch11	3700	20210422_DIAserum_mix_PRM_batch11.3700.3700.3.dta	1045.31	Y-N(2)F(1)+1=1741.734,1472.0;Y-N(2)+1=1595.667,10877.5;Y-N(1)+1=1392.592,136566.4;Y-N(1)F(1)+1=1538.653,86730.9;Y-N(2)F(1)+2=871.361,3717.1;Y-H(1)N(2)+2=879.360,8552.3;Y-H(3)N(3)F(2)+2=1289.018,1505.5;Y-H(3)N(3)F(1)+2=1215.995,48493.2;Y-H(4)N(3)F(2)+2=1370.024,4330.0;Y-H(5)N(4)+2=1406.560,14587.9;Y-H(3)N(2)+2=1041.420,16118.5;Y-H(4)N(4)F(1)+2=1398.571,6827.7;Y-N(2)+2=798.342,11605.9;Y-H(2)N(2)F(1…	163.06=5352.0;366.14=227004.0	138.05=11678.8;168.07=227004.0;186.08=227004.0;204.09=227004.0		147.07=953.0;350.14=3036.8	FALSE	FALSE
227	EJISDPTSPLR	F(2)H(6)N(3)	EJISDPTSPLR		2	6 3 0 2	(N(F)(N(H(H(H)(H))(H(N(H)(F))))))	sp|P01591|IGJ_HUMAN	71	3	1034.77	TRUE	20210422_DIAserum_mix_PRM_batch11	6351	20210422_DIAserum_mix_PRM_batch11.6351.6351.3.dta	1790.73	Y-N(1)+1=1431.698,20177.7;Y-N(1)F(1)+1=1577.747,9728.3;Y-N(2)F(1)+2=890.913,1580.6;Y-H(1)N(2)+2=898.919,1747.0;Y-H(3)N(2)+2=1060.966,3285.9;Y-N(2)+2=817.889,1727.5;Y-H(2)N(2)F(1)+2=1052.967,4732.1;Y-H(4)N(2)F(1)+2=1215.040,6429.2;Y-H(3)N(2)F(1)+2=1133.993,7836.0;Y-H(4)N(3)+2=1243.556,3168.8;Y-N(1)+2=716.348,2410.4;Y-H(5)N(3)F(1)+2=1397.597,1589.2;Y-H(5)N(2)+2=1223.006,1693.6;Y-H(2)N(2)+2=979.933,…	163.06=3926.4;366.14=30420.4	138.05=30420.4;168.07=30420.4;186.08=30420.4;204.09=30420.4			FALSE	FALSE
228	EJISDPTSPLR	H(6)N(5)	EJISDPTSPLR		2	6 5 0 0	(N(N(H(H(N(H)))(H(N(H(N(H))))))))	sp|P01591|IGJ_HUMAN	71	3	1072.78	FALSE										FALSE	FALSE
229	ELHHLQEQJVSNAFLDK	A(1)H(5)N(4)	ELHHLQEQJVSNAFLDK		9	5 4 1 0	(N(N(H(H(N(H)))(H(N(H(A)))))))	sp|P00450|CERU_HUMAN	762	4	984.676	TRUE	20210422_DIAserum_mix_PRM_batch11	5678	20210422_DIAserum_mix_PRM_batch11.5678.5678.4.dta	1601.5	Y-H(3)N(3)+2=1559.211,59804.7;Y-H(4)N(3)+2=1640.231,71279.5;Y-N(2)+2=1214.594,52966.2;Y-H(3)N(2)+2=1457.673,127974.1;Y-H(1)N(2)+2=1295.615,50889.7;Y-N(1)+2=1113.051,207368.0;Y-H(2)N(3)+2=1478.184,12355.4;Y-H(2)N(2)+2=1376.646,134106.0;Y-H(3)N(3)+3=1039.809,44045.2;Y-H(4)N(3)+3=1093.828,67589.6;Y-N(2)+3=810.053,1680.6;Y-H(3)N(2)+3=972.117,5182.7;Y-H(4)N(4)+3=1161.528,15228.4;Y-H(4)N(3)A(1)+3=1190.…	163.06=8655.9;366.14=282395.9	138.06=82638.2;168.07=282395.9;186.08=282395.9;204.09=282395.9	274.09=282395.9;292.10=232787.9;657.24=108735.4		FALSE	FALSE
230	ELHHLQEQJVSNAFLDK	A(2)F(1)H(7)N(5)	ELHHLQEQJVSNAFLDK		9	7 5 2 1	(N(N(H(N)(H(H)(H))(H(N(H(A)))(N(F)(H(A)))))))	sp|P00450|CERU_HUMAN	762	4	1225.76	FALSE										FALSE	FALSE
231	HGIQYFNJNTQHSSLFMLNEVK	A(2)H(5)N(4)	HGIQYFNJNTQHSSLFMLNEVK		8	5 4 2 0	(N(N(H(H(N(H(A))))(H(N(H(A)))))))	sp|P01042|KNG1_HUMAN	169	4	1207.26	TRUE	20210422_DIAserum_mix_PRM_batch11	8476	20210422_DIAserum_mix_PRM_batch11.8476.8476.4.dta	2387.24	Y-H(3)N(3)+2=1858.809,2110.6;Y-H(4)N(3)+2=1939.842,3504.2;Y-H(3)N(2)+2=1757.281,13023.8;Y-H(1)N(2)+2=1595.235,7553.3;Y-N(1)+2=1412.673,57775.1;Y-H(2)N(2)+2=1676.256,18326.5;Y-H(3)N(3)+3=1239.555,30919.9;Y-H(5)N(4)A(1)+3=1512.292,11994.2;Y-H(4)N(4)A(1)+3=1458.275,2554.5;Y-H(4)N(3)+3=1293.570,75473.2;Y-N(2)+3=1009.810,6346.8;Y-H(3)N(2)+3=1171.868,4596.4;Y-H(4)N(4)+3=1361.255,8275.7;Y-H(4)N(3)A(1)+3…	163.06=3088.3;366.14=185319.2	138.06=92287.1;168.07=185319.2;186.08=159936.8;204.09=185319.2	274.09=185319.2;292.10=159006.8;657.24=168472.0		TRUE	FALSE
232	HJSTGC[160]LR	A(2)H(7)N(6)	HJSTGCLR	6,Carbamidomethyl[C];	2	7 6 2 0	(N(N(H(H(N(H))(N(H(A))))(H(N(H))(N(H(A)))))))	sp|P10909|CLUS_HUMAN	291	3	1293.83	FALSE										FALSE	FALSE
233	IC[160]DLLVANNHFAHFFAPQJLTNMNK	A(2)H(5)N(4)	ICDLLVANNHFAHFFAPQJLTNMNK	2,Carbamidomethyl[C];	19	5 4 2 0	(N(N(H(H(N(H(A))))(H(N(H(A)))))))	sp|P19827|ITIH1_HUMAN	285	5	1027.65	TRUE	20210422_DIAserum_mix_PRM_batch11	10391	20210422_DIAserum_mix_PRM_batch11.10391.10391.5.dta	2924.64	Y-N(2)+2=1668.264,1474.4;Y-N(1)+2=1566.754,14090.5;Y-H(2)N(2)+2=1830.327,1543.3;Y-H(3)N(3)+3=1342.254,2728.6;Y-H(4)N(3)+3=1396.280,8759.1;Y-N(2)+3=1112.539,2352.1;Y-H(3)N(2)+3=1274.582,10574.7;Y-H(1)N(2)+3=1166.553,7207.9;Y-N(1)+3=1044.850,10367.2;Y-H(2)N(3)+3=1288.249,1851.3;Y-H(2)N(2)+3=1220.563,16740.8;Y0+2=1465.222,2449.2;b2+1=274.121,6149.1;b3+1=389.148,17246.0;b4+1=502.233,8958.4;b5+1=615.3…	163.06=1953.3;366.14=51970.3	138.06=51970.3;168.07=51970.3;186.07=51970.3;204.09=51970.3	274.09=51970.3;292.10=51832.1;657.23=47245.7		FALSE	FALSE
234	LAGKPTHVJVSVVMAEVDGTC[160]Y	A(1)F(2)H(6)N(5)	LAGKPTHVJVSVVMAEVDGTCY	21,Carbamidomethyl[C];	9	6 5 1 2	(N(F)(N(H(N)(H(N(H(H))))(H(N(F)(H(A)))))))	sp|P01876|IGHA1_HUMAN	340	4	1230.27	TRUE	20210422_DIAserum_mix_PRM_batch11	9634	20210422_DIAserum_mix_PRM_batch11.9634.9634.4.dta	2711.61	Y-N(2)F(1)+2=1450.191,1395.4;Y-H(1)N(2)+2=1458.197,2307.8;Y-H(3)N(3)F(1)+2=1794.793,3665.3;Y-N(2)+2=1377.158,4142.0;Y-H(2)N(3)+2=1640.721,1865.0;Y-N(1)F(1)+2=1348.638,2861.4;Y-H(3)N(3)+2=1721.793,1707.6;Y-N(1)+2=1275.629,6466.6;Y-H(2)N(3)F(1)+2=1713.760,3198.8;Y-H(4)N(4)F(1)+3=1318.596,1616.1;Y-H(3)N(4)A(1)F(1)+3=1361.594,1132.4;Y-H(2)N(4)F(2)+3=1259.238,1562.6;Y-H(3)N(4)A(1)+3=1312.926,1815.0;Y-…	163.06=1875.3;366.14=83696.6	138.06=83696.6;168.07=83696.6;186.08=83696.6;204.09=83696.6	274.09=83696.6;292.10=71712.5;657.23=76087.8	350.14=831.3	FALSE	FALSE
235	LSLHRPALEDLLLGSEAJLTC[160]TLTGLR	A(1)F(1)H(5)N(5)	LSLHRPALEDLLLGSEAJLTCTLTGLR	21,Carbamidomethyl[C];	18	5 5 1 1	(N(N(H(N)(H(N(H)(F)))(H(N(H(A)))))))	sp|P01877|IGHA2_HUMAN/sp|P0DOX2|IGA2_HUMAN/sp|P01876|IGHA1_HUMAN	131/246/144	4	1307.36	TRUE	20210422_DIAserum_mix_PRM_batch11	11569	20210422_DIAserum_mix_PRM_batch11.11569.11569.4.dta	3255.82	Y-N(1)+2=1583.836,6668.4;Y-H(1)N(2)+3=1177.957,1434.5;Y-H(5)N(5)F(1)+3=1645.783,4031.5;Y-H(4)N(4)F(1)+3=1524.090,5173.3;Y-H(4)N(3)+3=1407.662,2034.9;Y-H(3)N(4)A(1)+3=1518.394,1631.3;Y-H(3)N(4)F(1)+3=1470.035,1708.6;Y0+2=1482.304,2747.9;Y0+3=988.554,2188.2;b2+1=201.124,2840.6;b5+1=607.365,2624.5;b9+1=1017.584,1225.8;b10+2=566.810,1882.6;b11+2=623.344,2606.0;b12+2=679.893,1323.4;b13+2=736.439,1262.…	163.06=6437.0;325.11=1512.8;366.14=146563.6	138.06=159305.0;168.07=85315.2;186.08=44239.5;204.09=165921.3	274.09=60268.3;292.10=20971.5;657.23=23299.8		FALSE	FALSE
236	LSLHRPALEDLLLGSEAJLTC[160]TLTGLR	F(1)H(5)N(5)	LSLHRPALEDLLLGSEAJLTCTLTGLR	21,Carbamidomethyl[C];	18	5 5 0 1	(N(N(H(N)(H(N(H)))(H(N(H)(F))))))	sp|P01877|IGHA2_HUMAN/sp|P0DOX2|IGA2_HUMAN/sp|P01876|IGHA1_HUMAN	131/246/144	5	987.867	TRUE	20210422_DIAserum_mix_PRM_batch11	11379	20210422_DIAserum_mix_PRM_batch11.11379.11379.5.dta	3202.98	Y-N(2)+2=1685.376,1688.9;Y-N(1)+2=1583.822,17988.8;Y-N(2)+3=1123.912,3122.3;Y-H(1)N(3)+3=1245.644,4956.2;Y-H(2)N(3)+3=1299.635,4885.6;Y-H(3)N(3)+3=1353.655,4863.9;Y-H(3)N(4)+3=1421.337,2207.7;Y0+2=1482.298,4349.8;b2+1=201.124,7203.5;b4+1=451.266,2456.5;b5+1=607.374,4677.3;b9+1=1017.565,1885.5;b10+1=1132.608,11490.7;b9+2=509.299,1618.9;b10+2=566.809,12659.6;b11+2=623.354,10758.4;b12+2=679.895,7017…	163.06=1244.0;325.11=544.5;366.14=28071.9	138.06=28071.9;168.07=28071.9;186.08=28071.9;204.09=28071.9			FALSE	FALSE
237	MDGASJVTC[160]INSR	H(5)N(4)	MDGASJVTCINSR	9,Carbamidomethyl[C];	6	5 4 0 0	(N(N(H(H(N(H)))(H(N(H))))))	sp|P08603|CFAH_HUMAN	1029	3	1016.41	FALSE										FALSE	FALSE
238	PALEDLLLGSEAJLTC[160]TLTGLR	F(1)H(5)N(5)	PALEDLLLGSEAJLTCTLTGLR	16,Carbamidomethyl[C];	13	5 5 0 1	(N(N(H(N)(H(N(H)))(H(N(H)(F))))))	sp|P01877|IGHA2_HUMAN/sp|P0DOX2|IGA2_HUMAN/sp|P01876|IGHA1_HUMAN	131/246/144	3	1443.66	TRUE	20210422_DIAserum_mix_PRM_batch11	11843	20210422_DIAserum_mix_PRM_batch11.11843.11843.3.dta	3333.03	Y-H(2)N(4)F(1)+2=1820.345,1734.9;Y-H(1)N(2)+2=1463.250,5416.0;Y-H(3)N(2)+2=1625.277,1982.6;Y-N(2)+2=1382.207,22280.8;Y-H(2)N(4)+2=1747.326,19115.9;Y-H(1)N(3)+2=1564.741,5393.2;Y-H(2)N(3)+2=1645.793,20332.1;Y-H(3)N(3)+2=1726.817,24150.6;Y-H(4)N(3)+2=1807.834,1852.9;Y-H(4)N(4)+2=1909.361,10041.6;Y-N(1)+2=1280.664,113610.2;Y-H(3)N(4)+2=1828.352,37303.5;Y-N(2)F(1)+3=970.483,1190.0;Y0+2=1179.131,31593…	163.06=2256.0;366.14=243247.5	138.06=51833.6;168.07=243247.5;186.08=243247.5;204.09=243247.5			FALSE	FALSE
239	QDQC[160]IYJTTYLNVQR	F(3)H(6)N(4)	QDQCIYJTTYLNVQR	4,Carbamidomethyl[C];	7	6 4 0 3	(N(F)(N(H(H(N(H(F))))(H(N(H(H)(F)))))))	sp|P02763|A1AG1_HUMAN	93	3	1380.24	FALSE										FALSE	FALSE
240	TVLTPATNHMGJVTFTIPANR	A(1)H(5)N(3)	TVLTPATNHMGJVTFTIPANR		12	5 3 1 0	(N(N(H(H(H))(H(N(H(A)))))))	sp|P01024|CO3_HUMAN	85	4	992.196	FALSE										FALSE	FALSE
241	VSJQTLSLFFTVLQDVPVR	A(1)F(1)H(6)N(4)	VSJQTLSLFFTVLQDVPVR		3	6 4 1 1	(N(N(H(H(N(H(H))))(H(N(F)(H(A)))))))	sp|P01023|A2MG_HUMAN	1424	4	1097	TRUE	20210422_DIAserum_mix_PRM_batch11	12201	20210422_DIAserum_mix_PRM_batch11.12201.12201.4.dta	3434.26	Y-N(2)F(1)+2=1358.208,1833.9;Y-H(1)N(2)+2=1366.199,23955.1;Y-H(3)N(2)+2=1528.254,43874.6;Y-N(2)+2=1285.177,16196.9;Y-H(2)N(3)+2=1548.766,3880.8;Y-H(3)N(3)+2=1629.788,11590.1;Y-H(4)N(3)+2=1710.805,11566.9;Y-N(1)+2=1183.644,72188.6;Y-H(2)N(2)+2=1447.225,52190.7;Y-H(4)N(4)+3=1208.562,1334.2;Y0+2=1082.088,7890.4;b2+1=187.109,2077.8;b3+1=301.152,1875.8;b4+1=429.209,13647.7;b6+1=643.343,10345.2;b7+1=73…	163.06=9220.6;366.14=494432.5	138.06=7037.2;168.07=494432.5;186.08=309390.1;204.09=494432.5	274.09=494432.5;292.10=312931.1;657.24=449484.1		FALSE	FALSE
242	DIENFJSTQK	A(1)F(1)H(6)N(4)	DIENFJSTQK		6	6 4 1 1	(N(N(H(H(N(H(H))))(H(N(F)(H(A)))))))	sp|P43652|AFAM_HUMAN	33	3	1139.79	TRUE	20210408_DIAserum_mix_PRM_batch12	6750	20210408_DIAserum_mix_PRM_batch12.6750.6750.3.dta	1902.95	Y-H(1)N(2)+1=1763.779,4087.1;Y-N(2)+1=1601.705,7477.3;Y-N(1)+1=1398.637,79881.0;Y-H(2)N(2)+1=1925.791,2573.3;Y-H(1)N(2)+2=882.392,1793.3;Y-H(3)N(2)+2=1044.439,2819.6;Y-H(5)N(4)+2=1409.574,3599.3;Y-H(5)N(4)A(1)+2=1555.125,1299.9;Y-H(2)N(3)+2=1064.962,1579.1;Y-H(3)N(3)A(1)+2=1291.546,5710.5;Y-H(3)N(3)+2=1145.979,9893.5;Y-H(4)N(3)+2=1227.011,14893.9;Y-H(4)N(4)+2=1328.565,1539.8;Y-H(4)N(3)A(1)+2=1372…	163.06=2691.1;366.14=185290.3	138.05=185290.3;168.07=185290.3;186.08=104716.8;204.09=185290.3	274.09=185290.3;292.10=93429.8;657.23=168445.7		FALSE	FALSE
243	EEQYJSTFR	A(1)F(1)H(5)N(4)	EEQYJSTFR		5	5 4 1 1	(N(F)(N(H(H(N(H)))(H(N(H(A)))))))	sp|P01860|IGHG3_HUMAN	227	3	1078.42	TRUE	20210408_DIAserum_mix_PRM_batch12	4584	20210408_DIAserum_mix_PRM_batch12.4584.4584.3.dta	1293.61	Y-N(2)F(1)+1=1725.725,3283.3;Y-H(1)N(2)+1=1741.720,2837.5;Y-N(2)+1=1579.684,8757.4;Y-N(1)+1=1376.598,84659.3;Y-N(1)F(1)+1=1522.657,61207.4;Y-N(2)F(1)+2=863.376,121608.3;Y-H(1)N(2)+2=871.376,5083.4;Y-H(3)N(3)F(1)+2=1207.995,27077.6;Y-H(3)N(2)+2=1033.428,9762.9;Y-H(5)N(4)+2=1398.562,5607.9;Y-H(4)N(4)F(1)+2=1390.570,3823.4;Y-H(4)N(3)A(1)F(1)+2=1434.553,2654.6;Y-N(2)+2=790.333,5398.5;Y-H(2)N(2)F(1)+2…	163.06=3000.6;325.11=1151.9;366.14=184266.2	138.06=119589.8;168.07=184266.2;186.08=136107.8;204.09=184266.2	274.09=184266.2;292.10=108843.4;657.23=103707.9	350.14=2822.9	FALSE	FALSE
244	EEQYJSTFR	H(3)N(4)	EEQYJSTFR		5	3 4 0 0	(N(N(H(H(N))(H(N)))))	sp|P01860|IGHG3_HUMAN	227	3	824.669	TRUE	20210408_DIAserum_mix_PRM_batch12	3595	20210408_DIAserum_mix_PRM_batch12.3595.3595.3.dta	1015.62	Y-N(2)+1=1579.674,4460.4;Y-H(1)N(2)+1=1741.722,5236.6;Y-N(1)+1=1376.595,47924.0;Y-H(2)N(2)+1=1903.795,5425.0;Y0+1=1173.517,5656.1;b2+1=259.091,1385.0;b3+1=387.154,1881.6;y4+1=510.271,940.9;y3+1=423.240,508.1;y1+1=175.119,21335.0;Y$+1=1256.546,9384.1;b7-N(1)+1=1055.408,1100.5;y6-N(1)+1=990.451,1039.1;y5-N(1)+1=827.386,1091.5	145.07=1823.4;163.06=1593.7;366.14=17629.3	138.05=183702.7;168.07=63520.6;186.08=59879.3;204.09=183702.7			FALSE	FALSE
245	EEQYJSTYR	F(1)H(4)N(3)	EEQYJSTYR		5	4 3 0 1	(N(F)(N(H(H)(H(N(H))))))	sp|P0DOX5|IGG1_HUMAN/sp|P01857|IGHG1_HUMAN	299/180	2	1297.01	FALSE										FALSE	FALSE
246	EGDHEFLEVPEAQEDVEATFPVHQPGJYSC[160]SYR	A(2)H(5)N(4)	EGDHEFLEVPEAQEDVEATFPVHQPGJYSCSYR	30,Carbamidomethyl[C];	27	5 4 2 0	(N(N(H(H(N(H(A))))(H(N(H(A)))))))	sp|P04217|A1BG_HUMAN	179	4	1511.12	TRUE	20210408_DIAserum_mix_PRM_batch12	9844	20210408_DIAserum_mix_PRM_batch12.9844.9844.4.dta	2765.05	Y-N(2)+3=1414.940,4455.5;Y-H(1)N(2)+3=1468.952,3830.4;Y-N(1)+3=1347.246,17946.5;Y-H(5)N(4)+3=1820.408,1568.1;b4+1=439.157,7669.3;b5+1=568.199,15973.0;b6+1=715.267,12871.0;b7+1=828.352,11126.6;b8+1=957.395,18628.5;b9+1=1056.460,18212.6;b12+1=1353.619,1706.2;b17+2=977.439,1531.6;b19+2=1063.465,1042.8;b24+2=1367.613,1609.8;y9+1=1103.447,1279.4;y6+1=835.337,2899.5;y5+1=672.279,4292.0;y4+1=585.252,155…	366.14=149897.6	138.05=149897.6;168.07=149897.6;186.08=74271.1;204.09=149897.6	274.09=149897.6;292.10=75492.9;657.23=136270.6		TRUE	TRUE
247	ELHHLQEQJVSNAFLDK	A(1)H(5)N(4)	ELHHLQEQJVSNAFLDK		9	5 4 1 0	(N(N(H(N)(H(H))(H(N(H(A)))))))	sp|P00450|CERU_HUMAN	762	3	1312.57	TRUE	20210408_DIAserum_mix_PRM_batch12	5636	20210408_DIAserum_mix_PRM_batch12.5636.5636.3.dta	1589.79	Y-H(3)N(3)+2=1559.204,69055.2;Y-H(4)N(3)+2=1640.226,110110.1;Y-N(2)+2=1214.592,32868.3;Y-H(3)N(2)+2=1457.667,25743.0;Y-H(4)N(4)+2=1741.754,2028.7;Y-H(4)N(3)A(1)+2=1785.767,12139.1;Y-H(1)N(2)+2=1295.614,27575.9;Y-N(1)+2=1113.050,112465.9;Y-H(4)N(2)+2=1538.685,1147.1;Y-H(5)N(4)+2=1822.782,10852.2;Y-H(2)N(3)+2=1478.176,8219.3;Y-H(3)N(3)A(1)+2=1704.747,4564.5;Y-H(2)N(2)+2=1376.639,44106.6;Y-H(3)N(3)+…	163.06=3356.8;366.14=165058.4	138.06=165058.4;168.07=165058.4;186.08=165058.4;204.09=165058.4	274.09=165058.4;292.10=87583.2;657.23=106111.7		FALSE	FALSE
248	ELHHLQEQJVSNAFLDK	A(3)H(6)N(5)	ELHHLQEQJVSNAFLDK		9	6 5 3 0	(N(N(H(H(N(H(A))))(H(N(H(A)))(N(H(A)))))))	sp|P00450|CERU_HUMAN	762	3	1628.34	TRUE	20210408_DIAserum_mix_PRM_batch12	7444	20210408_DIAserum_mix_PRM_batch12.7444.7444.3.dta	2097.45	Y-H(1)N(2)+2=1295.599,2157.6;Y-H(3)N(2)+2=1457.654,1302.0;Y-H(5)N(4)+2=1822.762,2331.1;Y-N(2)+2=1214.581,4357.6;Y-H(3)N(3)A(1)+2=1704.728,1455.2;Y-H(3)N(3)+2=1559.194,3766.6;Y-N(1)+2=1113.048,10331.3;Y-H(2)N(2)+2=1376.641,2351.6;Y-H(6)N(5)+3=1337.224,2742.0;Y-H(6)N(5)A(1)+3=1434.261,3350.2;Y-H(6)N(5)A(2)+3=1531.279,1657.4;Y-H(5)N(5)+3=1283.207,1116.0;Y0+2=1011.494,980.9;b3+1=380.194,2378.0;b4+1=5…	145.05=1941.7;163.06=1219.3;366.14=43025.9	138.05=43025.9;168.07=43025.9;186.08=37306.2;204.09=43025.9	274.09=43025.9;292.10=25444.5;657.23=39114.4		FALSE	FALSE
249	GLJVTLSSTGR	F(1)H(5)N(5)	GLJVTLSSTGR		3	5 5 0 1	(N(F)(N(H(N)(H(N(H)))(H(N(H))))))	sp|P0C0L4|CO4A_HUMAN/sp|P0C0L5|CO4B_HUMAN	1328/1328	3	1026.11	TRUE	20210408_DIAserum_mix_PRM_batch12	6286	20210408_DIAserum_mix_PRM_batch12.6286.6286.3.dta	1772.61	Y-H(1)N(2)+1=1672.786,1558.3;Y-N(2)+1=1510.749,2974.8;Y-N(1)+1=1307.681,46470.8;Y-H(2)N(2)+1=1834.846,1556.8;Y-H(3)N(3)+2=1100.487,920.4;Y-H(4)N(3)+2=1181.531,2275.8;Y-H(4)N(3)F(1)+2=1254.538,1264.9;Y-H(4)N(5)+3=923.402,1261.9;Y0+1=1104.603,1591.4;y8+1=820.453,2521.2;y7+1=721.379,2329.6;y5+1=507.252,2243.6;y4+1=420.222,1696.2;y3+1=333.189,1421.1;y2+1=232.140,2242.9;y1+1=175.119,3210.6;Y$+1=1187.6…	163.06=2105.8;366.14=51117.9	138.06=51117.9;168.07=51117.9;186.08=51117.9;204.09=51117.9			FALSE	FALSE
250	HGIQYFNJNTQHSSLFMLNEVK	A(2)H(5)N(4)	HGIQYFNJNTQHSSLFMLNEVK		8	5 4 2 0	(N(N(H(H(N(H(A))))(H(N(H(A)))))))	sp|P01042|KNG1_HUMAN	169	3	1609.35	TRUE	20210408_DIAserum_mix_PRM_batch12	8455	20210408_DIAserum_mix_PRM_batch12.8455.8455.3.dta	2381.67	Y-H(3)N(3)+2=1858.793,1432.4;Y-H(4)N(3)+2=1939.819,2585.0;Y-N(1)+2=1412.656,7280.3;Y-H(2)N(2)+2=1676.231,1510.8;Y-H(5)N(4)A(1)+3=1512.306,8243.3;Y-H(4)N(4)+3=1361.243,1054.1;Y-H(5)N(4)+3=1415.265,8924.3;Y0+2=1311.126,1457.0;b2+1=195.087,3576.4;b3+1=308.173,1686.8;b4+1=436.230,2401.4;b5+1=599.292,2045.8;b7+1=860.413,934.6;b12+1=1454.655,1610.4;y7+1=880.453,1388.3;y6+1=733.390,1377.6;y5+1=602.348,1…	366.14=27976.8	138.05=27976.8;168.07=27976.8;186.08=27976.8;204.09=27976.8	274.09=27976.8;292.10=18125.9;657.23=25433.4		TRUE	FALSE
251	HJSTGC[160]LR	A(1)F(1)H(7)N(5)	HJSTGCLR	6,Carbamidomethyl[C];	2	7 5 1 1	(N(N(H(N)(H(H)(H))(H(N(H)(F))(N(H(A)))))))	sp|P10909|CLUS_HUMAN	291	3	1177.79	FALSE										FALSE	FALSE
252	IC[160]DLLVANNHFAHFFAPQJLTNMNK	A(1)F(2)H(5)N(4)	ICDLLVANNHFAHFFAPQJLTNMNK	2,Carbamidomethyl[C];	19	5 4 1 2	(N(N(H(H)(H(N(H)(F))(N(F)(H(A)))))))	sp|P19827|ITIH1_HUMAN	285	5	1027.85	TRUE	20210408_DIAserum_mix_PRM_batch12	10433	20210408_DIAserum_mix_PRM_batch12.10433.10433.5.dta	2929.07	Y-H(1)N(2)+2=1749.296,2743.8;Y-N(2)+2=1668.313,3233.8;Y-N(1)+2=1566.757,24440.5;Y-H(2)N(2)+2=1830.334,5018.7;Y-H(1)N(2)+3=1166.552,10464.6;Y-H(3)N(2)+3=1274.584,21994.2;Y-H(4)N(4)F(1)+3=1512.651,2582.1;Y-N(2)+3=1112.536,4376.8;Y-H(2)N(3)+3=1288.269,1637.4;Y-H(3)N(3)+3=1342.269,9502.6;Y-H(4)N(3)+3=1396.290,10957.7;Y-N(1)+3=1044.844,16486.9;Y-H(2)N(2)+3=1220.569,24348.0;Y0+2=1465.231,3052.8;b2+1=27…	163.06=3172.1;366.14=71650.9	138.06=71650.9;168.07=71650.9;186.07=71650.9;204.09=71650.9	274.09=71650.9;292.10=68575.6;657.24=65137.2		FALSE	FALSE
253	LSLHRPALEDLLLGSEAJLTC[160]TLTGLR	A(1)F(1)H(4)N(4)	LSLHRPALEDLLLGSEAJLTCTLTGLR	21,Carbamidomethyl[C];	18	4 4 1 1	(N(N(H(H(N(F)))(H(N(H(A)))))))	sp|P01877|IGHA2_HUMAN/sp|P0DOX2|IGA2_HUMAN/sp|P01876|IGHA1_HUMAN	131/246/144	4	1216.07	TRUE	20210408_DIAserum_mix_PRM_batch12	11400	20210408_DIAserum_mix_PRM_batch12.11400.11400.4.dta	3199.46	Y-N(1)+2=1583.820,13031.4;Y-H(2)N(2)+2=1847.408,1616.0;Y-H(3)N(3)+3=1353.646,1795.3;Y-H(2)N(3)F(1)+3=1348.312,1885.8;Y-N(1)+3=1056.218,3198.9;Y0+2=1482.298,2455.2;b2+1=201.123,3433.4;b4+1=451.265,1112.6;b5+1=607.363,2179.3;b10+1=1132.591,4102.4;b9+2=509.296,605.2;b10+2=566.806,3177.3;b11+2=623.352,5078.3;b12+2=679.892,2752.5;b13+2=736.435,1152.0;b17+2=908.489,1884.3;y14+1=1492.737,1888.6;y8+1=921…	163.06=2522.5;366.14=25121.8	138.06=25121.8;168.07=25121.8;186.08=23742.1;204.09=25121.8	274.09=25121.8;292.10=15325.8;657.23=12881.9	350.13=1892.6	FALSE	FALSE
254	MDGASJVTC[160]INSR	F(1)H(5)N(4)	MDGASJVTCINSR	9,Carbamidomethyl[C];	6	5 4 0 1	(N(F)(N(H(N)(H(N))(H(H)(H)))))	sp|P08603|CFAH_HUMAN	1029	3	1065.09	TRUE	20210408_DIAserum_mix_PRM_batch12	4121	20210408_DIAserum_mix_PRM_batch12.4121.4121.3.dta	1163.73	Y-N(1)+1=1627.706,16814.6;Y-N(1)F(1)+1=1773.784,5984.5;Y-N(2)F(1)+2=988.914,990.7;Y-H(1)N(2)+2=996.915,2271.6;Y-H(3)N(3)F(1)+2=1333.543,18701.3;Y-H(3)N(2)+2=1158.970,3030.8;Y-N(2)+2=915.879,1991.1;Y-H(2)N(2)F(1)+2=1150.974,4314.4;Y-H(1)N(2)F(1)+2=1069.951,1179.5;Y-H(2)N(3)+2=1179.491,1355.7;Y-H(3)N(3)+2=1260.522,5613.1;Y-H(3)N(2)F(1)+2=1232.006,3671.3;Y-H(4)N(3)+2=1341.539,9450.1;Y-N(1)+2=814.361…	145.07=1638.4;163.06=2284.7;366.14=59465.8	138.05=59465.8;168.07=59465.8;186.08=59465.8;204.09=59465.8			FALSE	FALSE
255	PALEDLLLGSEAJLTC[160]TLTGLR	A(1)H(5)N(3)	PALEDLLLGSEAJLTCTLTGLR	16,Carbamidomethyl[C];	13	5 3 1 0	(N(N(H(H(H))(H(N(H(A)))))))	sp|P01877|IGHA2_HUMAN/sp|P0DOX2|IGA2_HUMAN/sp|P01876|IGHA1_HUMAN	131/246/144	3	1356.62	TRUE	20210408_DIAserum_mix_PRM_batch12	11906	20210408_DIAserum_mix_PRM_batch12.11906.11906.3.dta	3340.7	Y-N(2)+2=1382.191,3098.8;Y-H(3)N(2)+2=1625.263,16955.2;Y-H(1)N(2)+2=1463.224,2902.0;Y-N(1)+2=1280.664,24589.8;Y-H(4)N(2)+2=1706.289,13189.2;Y-H(2)N(2)+2=1544.247,8437.5;Y-H(3)N(3)+3=1151.546,1059.1;Y0+2=1179.125,5582.2;b2+1=169.097,6088.0;b3+1=282.181,5337.0;b4+1=411.225,6238.4;b5+1=526.251,8188.9;b6+1=639.335,6635.7;b7+1=752.419,6627.7;b8+1=865.499,6788.9;b11+1=1138.581,1245.9;b13+1=1323.663,117…	145.05=582.6;163.06=2751.9;366.14=45945.9	138.05=45945.9;168.07=45945.9;186.08=35847.0;204.09=45945.9	274.09=45945.9;292.10=26580.8;657.23=41769.0		FALSE	FALSE
256	QQQHLFGSJVTDC[160]SGJFC[160]LFR	A(1)H(5)N(4)	QQQHLFGSJVTDCSGJFCLFR	13,Carbamidomethyl[C];18,Carbamidomethyl[C];	16	5 4 1 0	(N(N(H(H(N(H)))(H(N(H(A)))))))	sp|P02787|TRFE_HUMAN	637	3	1476.94	TRUE	20210408_DIAserum_mix_PRM_batch12	8729	20210408_DIAserum_mix_PRM_batch12.8729.8729.3.dta	2458.51	Y-H(3)N(3)+2=1805.750,37442.0;Y-H(4)N(3)+2=1886.769,30042.2;Y-N(2)+2=1461.142,22847.2;Y-H(3)N(2)+2=1704.215,11221.0;Y-H(1)N(2)+2=1542.166,13949.0;Y-N(1)+2=1359.601,135470.0;Y-H(2)N(3)+2=1724.728,4752.3;Y-H(2)N(2)+2=1623.185,21718.4;Y-H(3)N(3)+3=1204.175,16078.5;Y-H(4)N(4)A(1)+3=1422.917,1713.4;Y-H(3)N(2)+3=1136.472,1701.0;Y-H(4)N(4)+3=1325.883,19710.7;Y-H(4)N(3)A(1)+3=1355.204,5617.0;Y-H(3)N(4)+3…	163.06=2967.3;366.14=289395.4	138.06=31646.3;168.07=289395.4;186.08=289395.4;204.09=289395.4	274.09=286688.6;292.10=128842.3;657.24=263086.7		FALSE	FALSE
257	SWPAVGJC[160]SSALR	A(1)F(2)H(6)N(4)	SWPAVGJCSSALR	8,Carbamidomethyl[C];	7	6 4 1 2	(N(F)(N(H(H(N(H(H))))(H(N(F)(H(A)))))))	sp|P02790|HEMO_HUMAN	187	3	1258.18	TRUE	20210408_DIAserum_mix_PRM_batch12	8391	20210408_DIAserum_mix_PRM_batch12.8391.8391.3.dta	2363.69	Y-N(1)F(1)+1=1753.802,10993.8;Y-N(1)+1=1607.740,24623.7;Y-H(1)N(2)+2=986.929,1753.5;Y-H(3)N(3)F(2)+2=1396.592,3569.7;Y-H(3)N(3)F(1)+2=1323.572,15263.8;Y-H(4)N(3)F(2)+2=1477.606,7334.6;Y-H(3)N(2)+2=1148.997,3241.8;Y-H(5)N(4)+2=1514.123,2561.6;Y-H(4)N(4)F(1)+2=1506.159,1263.1;Y-H(4)N(3)A(1)F(1)+2=1550.127,23660.4;Y-N(2)+2=905.914,3347.6;Y-H(2)N(2)F(1)+2=1140.996,3038.0;Y-H(2)N(3)+2=1169.492,1741.6;…	163.06=4231.5;366.14=148854.4	138.05=148854.4;168.07=148854.4;186.08=96989.0;204.09=148854.4	274.09=148854.4;292.10=89596.5;657.23=135322.2		FALSE	FALSE
258	VLSJNSDANLELINTWVAK	A(1)F(1)H(6)N(4)	VLSJNSDANLELINTWVAK		4	6 4 1 1	(N(N(H(H(N(H(H))))(H(N(F)(H(A)))))))	sp|P05155|IC1_HUMAN	253	3	1441.63	TRUE	20210408_DIAserum_mix_PRM_batch12	11653	20210408_DIAserum_mix_PRM_batch12.11653.11653.3.dta	3269.39	Y-H(3)N(2)+2=1497.202,2147.8;Y-H(3)N(3)+2=1598.730,4463.4;Y-H(4)N(3)+2=1679.747,5093.5;Y-N(1)+2=1152.598,4437.8;Y-H(2)N(2)+2=1416.165,3312.6;b2+1=213.159,542.9;b10+1=1028.502,1599.3;y9+1=1073.594,1081.8;y8+1=944.553,2069.8;y7+1=831.458,2729.3;y6+1=718.388,5141.4;y5+1=604.338,1105.7;y4+1=503.296,1082.3;y3+1=317.220,1366.9;y2+1=218.149,2255.7;y1+1=147.113,1402.1;b$10+1=1111.525,1157.4	366.14=58105.0	138.05=58105.0;168.07=58105.0;186.08=37346.4;204.09=58105.0	274.09=58105.0;292.10=28712.8;657.23=52822.7		TRUE	FALSE
259	VSJQTLSLFFTVLQDVPVR	A(2)F(1)H(5)N(4)	VSJQTLSLFFTVLQDVPVR		3	5 4 2 1	(N(F)(N(H(H(N(H(A))))(H(N(H(A)))))))	sp|P01023|A2MG_HUMAN	1424	4	1129.26	FALSE										FALSE	FALSE
260	VVLHPJYSQVDIGLIK	A(1)F(2)H(6)N(5)	VVLHPJYSQVDIGLIK		6	6 5 1 2	(N(N(H(H(N(H)(F)))(H(N(F)(H(N(H(A)))))))))	sp|P00738|HPT_HUMAN	241	5	873.99	FALSE										FALSE	FALSE
261	YNSQJQSNNQFVLYR	A(1)F(1)H(6)N(4)	YNSQJQSNNQFVLYR		5	6 4 1 1	(N(F)(N(H(N)(H(H)(H))(H(N(H(A)))))))	sp|P01042|KNG1_HUMAN	48	3	1366.23	TRUE	20210408_DIAserum_mix_PRM_batch12	8348	20210408_DIAserum_mix_PRM_batch12.8348.8348.3.dta	2351.6	Y-H(3)N(2)+2=1384.104,1528.6;Y-N(2)+2=1141.019,1464.0;Y-H(3)N(3)A(1)+2=1631.165,1740.3;Y-H(3)N(3)+2=1485.644,3820.5;Y-H(4)N(3)+2=1566.654,6245.6;Y-H(4)N(3)A(1)+2=1712.202,2630.2;Y-N(1)+2=1039.483,4817.2;Y0+2=937.946,1296.6;y9+1=1140.582,2138.9;y8+1=1053.539,1886.5;y6+1=825.447,1304.6;y4+1=550.337,1778.8;y3+1=451.265,3496.9;y2+1=338.182,1786.3;y1+1=175.119,6504.1;b$10+2=631.267,1174.5	163.06=1530.0;366.14=41098.6	138.05=41098.6;168.07=41098.6;186.08=39443.3;204.09=41098.6	274.09=41098.6;292.10=25382.0;657.23=37362.4		TRUE	FALSE
262	EEQYJSTFR	H(3)N(4)	EEQYJSTFR		5	3 4 0 0	(N(N(H(H(N))(H(N)))))	sp|P01860|IGHG3_HUMAN	227	2	1236.5	FALSE										FALSE	FALSE
263	EEQYJSTYR	F(2)H(5)N(4)	EEQYJSTYR		5	5 4 0 2	(N(F)(N(H(H(N(H)))(H(N(H(F)))))))	sp|P0DOX5|IGG1_HUMAN/sp|P01857|IGHG1_HUMAN	299/180	2	1552.61	FALSE										FALSE	FALSE
264	EHEGAIYPDJTTDFQR	A(2)H(6)N(5)	EHEGAIYPDJTTDFQR		10	6 5 2 0	(N(N(H(H(N(H(A))))(H(N(H))(N(H(A)))))))	sp|P00450|CERU_HUMAN	138	3	1488.25	TRUE	20210422_DIAserum_mix_PRM_batch13	6582	20210422_DIAserum_mix_PRM_batch13.6582.6582.3.dta	1857.69	Y-H(1)N(2)+2=1231.036,3915.4;Y-H(5)N(4)+2=1758.195,9116.5;Y-H(5)N(4)A(1)+2=1903.729,4539.0;Y-N(2)+2=1150.004,5754.0;Y-H(2)N(3)+2=1413.604,1804.3;Y-H(3)N(3)A(1)+2=1640.138,1156.0;Y-H(3)N(3)+2=1494.611,12722.3;Y-H(4)N(3)+2=1575.643,3364.0;Y-H(4)N(4)+2=1677.187,2988.8;Y-N(1)+2=1048.461,16054.3;Y-H(2)N(2)+2=1312.048,3679.8;Y-H(6)N(5)+3=1294.174,1028.5;Y-H(6)N(5)A(1)+3=1391.220,2399.4;Y-H(4)N(4)+3=111…	145.07=961.2;163.06=942.1;366.14=57610.6	138.05=57610.6;168.07=57610.6;186.08=57610.6;204.09=57610.6	274.09=57610.6;292.10=41255.5;657.23=52373.3		FALSE	FALSE
265	FLNJGTC[160]TAEGK	A(1)F(1)H(6)N(4)	FLNJGTCTAEGK	7,Carbamidomethyl[C];	4	6 4 1 1	(N(N(H(H(N(H(H))))(H(N(F)(H(A)))))))	sp|P05156|CFAI_HUMAN	103	3	1178.47	TRUE	20210422_DIAserum_mix_PRM_batch13	5446	20210422_DIAserum_mix_PRM_batch13.5446.5446.3.dta	1537.97	Y-H(1)N(2)+1=1879.784,1271.3;Y-N(2)+1=1717.748,3890.4;Y-N(1)+1=1514.679,62732.7;Y-H(1)N(2)+2=940.410,2661.2;Y-H(3)N(2)+2=1102.478,4735.1;Y-H(5)N(4)+2=1467.596,6605.9;Y-H(5)N(4)A(1)+2=1613.141,4253.4;Y-N(2)+2=859.391,5136.1;Y-H(2)N(3)+2=1122.976,1745.4;Y-H(3)N(3)A(1)+2=1349.545,8396.3;Y-H(3)N(3)+2=1204.008,21111.6;Y-H(4)N(4)A(1)+2=1532.117,1443.1;Y-H(4)N(3)+2=1285.025,32573.9;Y-H(4)N(4)+2=1386.573…	163.06=8931.6;325.11=1598.4;366.14=181456.7	138.06=181456.7;168.07=181456.7;186.08=114146.7;204.09=181456.7	274.09=181456.7;292.10=112579.1;657.23=164960.6		FALSE	FALSE
266	GLTFQQJASSMC[160]VPDQDTAIR	A(2)F(1)H(5)N(4)	GLTFQQJASSMCVPDQDTAIR	12,Carbamidomethyl[C];	7	5 4 2 1	(N(F)(N(H(H(N(H(A))))(H(N(H(A)))))))	sp|P01871|IGHM_HUMAN/sp|P0DOX6|IGM_HUMAN	209/332	4	1173.23	TRUE	20210422_DIAserum_mix_PRM_batch13	5937	20210422_DIAserum_mix_PRM_batch13.5937.5937.4.dta	1676	Y-H(1)N(2)F(1)+2=1527.152,1024.1;Y-H(2)N(3)F(1)+2=1709.732,1762.0;Y-N(1)F(1)+2=1344.586,1699.7;Y-H(3)N(3)+3=1145.503,1601.4;Y-H(3)N(2)F(1)+3=1126.492,3430.4;Y-H(3)N(3)A(1)F(1)+3=1291.238,1711.3;Y-H(4)N(4)A(1)F(1)+3=1412.939,1626.6;Y-H(5)N(4)A(1)F(1)+3=1466.953,1243.2;b10+1=1034.485,2073.3;y14+1=1550.666,1525.7;y10+1=1174.541,1406.8;y8+1=915.455,14019.7;y6+1=703.366,2129.1;y4+1=460.287,2469.7;y1+1…	145.07=1577.5;366.14=19449.0	138.06=19449.0;168.07=19449.0;186.08=19449.0;204.09=19449.0	274.09=19449.0;292.10=19449.0;657.23=17680.9		FALSE	FALSE
267	JC[160]C[160]NTENPPGC[160]YR	A(1)F(1)H(6)N(4)	JCCNTENPPGCYR	2,Carbamidomethyl[C];3,Carbamidomethyl[C];11,Carbamidomethyl[C];	1	6 4 1 1	(N(N(H(H(N(H(H))))(H(N(F)(H(A)))))))	sp|P43652|AFAM_HUMAN	383	3	1288.48	TRUE	20210422_DIAserum_mix_PRM_batch13	4836	20210422_DIAserum_mix_PRM_batch13.4836.4836.3.dta	1365.93	Y-N(1)+1=1844.708,8430.6;Y-H(3)N(2)+2=1267.460,1616.4;Y-N(2)+2=1024.396,1155.8;Y-H(2)N(3)+2=1287.972,1541.2;Y-H(3)N(3)A(1)+2=1514.549,2574.2;Y-H(3)N(3)+2=1369.012,4252.3;Y-H(4)N(3)+2=1450.030,4932.3;Y-H(4)N(3)A(1)+2=1595.576,3776.9;Y-N(1)+2=922.854,3559.8;Y-H(2)N(2)+2=1186.437,1863.9;Y0+1=1641.609,3714.2;Y0+2=821.307,4928.8;b6+1=779.241,957.0;y11+1=1367.548,1391.7;y8+1=992.421,1697.8;y7+1=863.379…	366.14=96738.5	138.05=96738.5;168.07=96738.5;186.08=75754.0;204.09=96738.5	274.09=96738.5;292.10=58365.1;657.23=87944.1		FALSE	FALSE
268	LHINHNJLTESVGPLPK	A(1)F(1)H(5)N(4)	LHINHNJLTESVGPLPK		7	5 4 1 1	(N(F)(N(H(H(N(H)))(H(N(H(A)))))))	sp|P51884|LUM_HUMAN	127	3	1314.92	TRUE	20210422_DIAserum_mix_PRM_batch13	5636	20210422_DIAserum_mix_PRM_batch13.5636.5636.3.dta	1591.64	Y-H(1)N(2)+2=1226.111,1843.6;Y-H(3)N(3)F(1)+2=1562.715,7369.4;Y-H(3)N(2)+2=1388.159,1318.2;Y-N(2)+2=1145.076,3029.9;Y-H(2)N(2)F(1)+2=1380.168,2052.6;Y-H(1)N(2)F(1)+2=1299.121,2210.0;Y-H(3)N(3)+2=1489.720,3966.1;Y-H(3)N(2)F(1)+2=1461.177,2064.3;Y-N(1)+2=1043.547,9639.3;Y-H(2)N(2)+2=1307.124,3160.4;Y-N(1)F(1)+2=1116.564,4115.9;Y-H(5)N(4)+3=1169.222,1041.4;Y-H(4)N(4)F(1)+3=1163.854,1958.8;Y-H(5)N(4)…	145.05=1346.7;163.06=2377.6;366.14=24540.5	138.05=24540.5;168.07=24540.5;186.08=24540.5;204.09=24540.5	274.09=24540.5;292.10=21050.9;657.23=22309.5		FALSE	FALSE
269	LSLHRPALEDLLLGSEAJLTC[160]TLTGLR	F(1)H(4)N(5)	LSLHRPALEDLLLGSEAJLTCTLTGLR	21,Carbamidomethyl[C];	18	4 5 0 1	(N(N(H(H(N(F)))(H(N)(N(H))))))	sp|P01877|IGHA2_HUMAN/sp|P0DOX2|IGA2_HUMAN/sp|P01876|IGHA1_HUMAN	131/246/144	4	1194.07	TRUE	20210422_DIAserum_mix_PRM_batch13	10517	20210422_DIAserum_mix_PRM_batch13.10517.10517.4.dta	2963.36	Y-N(2)+2=1685.365,2981.9;Y-N(1)+2=1583.839,24065.4;Y-N(2)+3=1123.905,1083.5;Y-H(2)N(4)+3=1367.330,1435.5;Y-H(4)N(4)+3=1475.355,2561.2;Y-N(1)+3=1056.231,14430.8;Y-H(3)N(4)+3=1421.348,3119.5;Y-H(2)N(3)+3=1299.647,2220.0;Y-H(3)N(4)F(1)+3=1470.043,3633.6;Y0+2=1482.301,8134.1;M+4=1194.068,5415.5;b2+1=201.123,4214.0;b4+1=451.270,538.1;b5+1=607.368,3066.1;b10+1=1132.605,9035.8;b10+2=566.810,6576.4;b11+2…	163.06=3602.3;325.11=1033.2;366.14=53741.2	138.06=53741.2;168.07=53741.2;186.08=49220.8;204.09=53741.2			FALSE	FALSE
270	LSLHRPALEDLLLGSEAJLTC[160]TLTGLR	F(1)H(6)N(4)	LSLHRPALEDLLLGSEAJLTCTLTGLR	21,Carbamidomethyl[C];	18	6 4 0 1	(N(N(H(H(H))(H(N(H))(N(H)(F))))))	sp|P01877|IGHA2_HUMAN/sp|P0DOX2|IGA2_HUMAN/sp|P01876|IGHA1_HUMAN	131/246/144	4	1224.33	TRUE	20210422_DIAserum_mix_PRM_batch13	11337	20210422_DIAserum_mix_PRM_batch13.11337.11337.4.dta	3193.33	Y-N(2)+2=1685.372,1693.0;Y-N(1)+2=1583.842,30870.6;Y-H(2)N(4)F(1)+3=1416.023,3628.0;Y-H(3)N(3)F(1)+3=1402.364,1588.0;Y-H(5)N(4)+3=1529.369,6993.6;Y-H(3)N(2)+3=1285.955,2019.6;Y-N(2)+3=1123.932,2259.0;Y-H(3)N(3)+3=1353.670,14809.2;Y-H(4)N(3)+3=1407.681,32995.7;Y-N(1)+3=1056.227,6985.8;Y-H(2)N(2)+3=1231.962,2166.1;Y0+2=1482.307,7476.1;Y0+3=988.552,1423.6;b2+1=201.124,2882.8;b4+1=451.270,3793.2;b5+1…	145.05=1734.9;163.06=9547.8;325.11=2048.5;366.14=369966.5	138.06=12373.2;168.07=369966.5;186.08=369966.5;204.09=369966.5		350.13=1343.0	FALSE	FALSE
271	PALEDLLLGSEAJLTC[160]TLTGLR	F(1)H(6)N(3)	PALEDLLLGSEAJLTCTLTGLR	16,Carbamidomethyl[C];	13	6 3 0 1	(N(N(H(H(H)(H))(H(N(H)(F))))))	sp|P01877|IGHA2_HUMAN/sp|P0DOX2|IGA2_HUMAN/sp|P01876|IGHA1_HUMAN	131/246/144	3	1362.29	TRUE	20210422_DIAserum_mix_PRM_batch13	11864	20210422_DIAserum_mix_PRM_batch13.11864.11864.3.dta	3341.14	Y-N(2)+2=1382.190,1986.7;Y-H(4)N(2)+2=1706.285,8248.7;Y-H(1)N(2)+2=1463.208,3536.9;Y-N(1)+2=1280.664,16423.4;Y-H(3)N(2)+2=1625.262,9425.6;Y-H(2)N(2)+2=1544.251,6235.5;Y-H(5)N(3)+3=1259.564,1295.9;Y0+2=1179.113,3169.6;b2+1=169.097,5043.0;b3+1=282.180,2634.1;b4+1=411.224,3115.0;b5+1=526.251,6414.5;b6+1=639.334,5029.0;b7+1=752.421,5493.7;b8+1=865.502,4061.3;b12+1=1209.620,3070.5;b13+1=1323.675,1168.…	145.05=1108.9;163.06=3114.1;325.11=1051.5;366.14=48209.0	138.05=48209.0;168.07=48209.0;186.08=37204.5;204.09=48209.0			FALSE	FALSE
272	QQQHLFGSJVTDC[160]SGJFC[160]LFR	A(1)F(2)H(6)N(4)	QQQHLFGSJVTDCSGJFCLFR	13,Carbamidomethyl[C];18,Carbamidomethyl[C];	9	6 4 1 2	(N(F)(N(H(H(N(H(H))))(H(N(F)(H(A)))))))	sp|P02787|TRFE_HUMAN	630	4	1221.5	TRUE	20210422_DIAserum_mix_PRM_batch13	8500	20210422_DIAserum_mix_PRM_batch13.8500.8500.4.dta	2396.16	Y-H(4)N(3)F(2)+3=1355.575,1516.6;Y-H(3)N(2)+3=1136.505,971.6;Y-H(2)N(2)+3=1082.483,1653.7;Y-H(5)N(3)+3=1312.228,2060.0;y12+1=1475.646,1160.8;y11+1=1376.594,1554.6;y10+1=1275.544,2811.8;y9+1=1160.492,2738.7;y8+1=1000.459,1702.1;y4+1=595.300,1275.2;y1+1=175.119,4404.3;b$12+1=1438.650,1469.9;b18-N(1)+2=1142.491,1317.9;y15-N(1)+1=1936.798,1691.9;y18-N(1)+2=1167.519,1085.0;y15-N(1)+2=968.916,4872.6	163.06=5682.6;325.11=1449.4;366.14=78027.9	138.05=78027.9;168.07=78027.9;186.08=75385.4;204.09=78027.9	274.09=78027.9;292.10=56881.0;657.23=70934.5		FALSE	FALSE
273	QQQHLFGSJVTDC[160]SGJFC[160]LFR	A(1)H(6)N(3)	QQQHLFGSJVTDCSGJFCLFR	13,Carbamidomethyl[C];18,Carbamidomethyl[C];	9	6 3 1 0	(N(N(H(H)(H(H)(H(N(H(A))))))))	sp|P02787|TRFE_HUMAN	630	3	1463.27	TRUE	20210422_DIAserum_mix_PRM_batch13	6188	20210422_DIAserum_mix_PRM_batch13.6188.6188.3.dta	1746.52	Y-H(4)N(2)+2=1785.237,4675.7;Y-H(5)N(2)+2=1866.262,8384.5;Y-H(6)N(3)+3=1366.217,3793.0;M+3=1463.246,2076.4;b14+1=1602.674,1085.0;y1+1=175.119,3098.8;y$19+2=1171.547,2065.8;y$18+2=1107.495,1352.0;b9-N(1)+1=1243.578,5397.6;y16-N(1)+2=1042.453,1416.1	145.05=2375.8;163.06=3264.9;366.14=21778.2	138.05=21778.2;168.07=21778.2;186.08=21778.2;204.09=21778.2	274.09=21778.2;292.10=14068.3;657.23=19798.3		FALSE	FALSE
274	TVLTPATNHMGJVTFTIPANR	H(4)N(2)	TVLTPATNHMGJVTFTIPANR		12	4 2 0 0	(N(N(H(H)(H(H)))))	sp|P01024|CO3_HUMAN	85	3	1103.85	TRUE	20210422_DIAserum_mix_PRM_batch13	7234	20210422_DIAserum_mix_PRM_batch13.7234.7234.3.dta	2040.79	Y-N(2)+2=1331.160,3973.1;Y-H(1)N(2)+2=1412.197,2200.7;Y-N(1)+2=1229.628,24555.8;Y-H(2)N(2)+2=1493.220,3806.6;Y-N(2)+3=887.775,2967.2;Y-H(1)N(2)+3=941.795,4593.0;Y-H(3)N(2)+3=1049.825,1797.7;Y-N(1)+3=820.083,1527.5;Y-H(2)N(2)+3=995.810,3091.2;Y0+2=1128.095,1322.8;b2+1=201.123,11208.4;b3+1=314.206,4924.0;b4+1=415.254,3023.9;b9+1=935.478,1271.6;b10+1=1066.533,919.8;b12+1=1237.590,3659.3;b14+1=1437.7…	145.05=2751.1;163.06=11815.5;325.11=1117.3;366.14=59516.4	138.05=59516.4;168.07=59516.4;186.08=59516.4;204.09=59516.4			FALSE	FALSE
275	VC[160]QDC[160]PLLAPLJDTR	F(2)H(6)N(4)	VCQDCPLLAPLJDTR	2,Carbamidomethyl[C];5,Carbamidomethyl[C];	12	6 4 0 2	(N(F)(N(H(H(H))(H(N(H))(N(H)(F))))))	sp|P02765|FETUA_HUMAN	156	3	1283.54	TRUE	20210422_DIAserum_mix_PRM_batch13	8644	20210422_DIAserum_mix_PRM_batch13.8644.8644.3.dta	2436.88	Y-H(1)N(2)+2=1170.540,1552.9;Y-H(3)N(3)F(1)+2=1507.160,1722.4;Y-H(4)N(3)F(2)+2=1661.188,1251.4;Y-H(3)N(2)+2=1332.573,1781.7;Y-N(2)+2=1089.494,2216.7;Y-H(2)N(4)+2=1454.664,1222.1;Y-H(1)N(2)F(1)+2=1243.565,1116.1;Y-H(3)N(3)+2=1434.126,3099.3;Y-H(3)N(2)F(1)+2=1405.633,1655.0;Y-H(4)N(3)+2=1515.143,5506.0;Y-N(1)+2=987.967,4656.8;Y-H(2)N(2)+2=1251.554,1368.4;Y-H(4)N(2)+2=1413.616,1581.6;Y-H(4)N(3)F(1)+…	145.07=1007.6;163.06=2477.0;366.14=32157.9	138.05=32157.9;168.07=32157.9;186.08=32157.9;204.09=32157.9			FALSE	FALSE
276	VLSJNSDANLELINTWVAK	A(2)H(5)N(4)	VLSJNSDANLELINTWVAK		4	5 4 2 0	(N(N(H(H(N(H(A))))(H(N(H(A)))))))	sp|P05155|IC1_HUMAN	253	3	1435.96	TRUE	20210422_DIAserum_mix_PRM_batch13	11611	20210422_DIAserum_mix_PRM_batch13.11611.11611.3.dta	3270.03	Y-H(3)N(3)+2=1598.734,7150.5;Y-H(4)N(3)+2=1679.752,11297.6;Y-N(2)+2=1254.118,3516.5;Y-H(3)N(2)+2=1497.194,4385.0;Y-H(1)N(2)+2=1335.143,2122.3;Y-N(1)+2=1152.593,13327.8;Y-H(2)N(3)+2=1517.697,2232.4;Y-H(3)N(3)A(1)+2=1744.288,2103.3;Y0+2=1051.050,2422.7;b2+1=213.160,1553.5;b5+1=528.283,1244.3;b11+1=1157.553,1183.1;y14+1=1573.823,1053.3;y12+1=1371.767,2130.2;y10+1=1186.682,1594.7;y9+1=1073.587,3387.4…	163.06=1046.4;366.14=108628.1	138.06=108628.1;168.07=108628.1;186.08=53362.9;204.09=108628.1	274.09=108628.1;292.10=45752.3;657.23=98752.8		TRUE	FALSE
277	VSJQTLSLFFTVLQDVPVR	A(1)F(2)H(6)N(4)	VSJQTLSLFFTVLQDVPVR		3	6 4 1 2	(N(F)(N(H(H(N(H(H))))(H(N(F)(H(A)))))))	sp|P01023|A2MG_HUMAN	1424	4	1133.52	FALSE										FALSE	FALSE
278	VVJSTTGPGEHLR	A(2)H(5)N(4)	VVJSTTGPGEHLR		3	5 4 2 0	(N(N(H(H(N(H(A))))(H(N(H(A)))))))	sp|P07996|TSP1_HUMAN	1067	3	1191.17	TRUE	20210422_DIAserum_mix_PRM_batch13	4247	20210422_DIAserum_mix_PRM_batch13.4247.4247.3.dta	1200.36	Y-N(2)+1=1772.839,2822.4;Y-H(1)N(2)+1=1934.947,1111.0;Y-N(1)+1=1569.788,25346.8;Y-H(3)N(3)+2=1231.559,5704.4;Y-H(4)N(3)+2=1312.572,7742.3;Y-N(2)+2=886.930,2512.4;Y-H(3)N(2)+2=1130.010,1579.2;Y-H(4)N(3)A(1)+2=1458.114,5320.8;Y-H(1)N(2)+2=967.953,3232.2;Y-N(1)+2=785.397,5897.6;Y-H(2)N(3)+2=1150.513,2368.2;Y-H(3)N(3)A(1)+2=1377.084,1572.9;Y-H(2)N(2)+2=1048.999,3709.5;Y0+1=1366.701,2890.8;y10+1=1054.…	145.07=1995.9;163.06=1311.1;366.14=27881.5	138.05=27881.5;168.07=27881.5;186.08=27881.5;204.09=27881.5	274.09=27881.5;292.10=27175.0;657.23=17601.0		FALSE	FALSE
279	VVLHPJYSQVDIGLIK	F(1)H(7)N(5)	VVLHPJYSQVDIGLIK		6	7 5 0 1	(N(N(H(N)(H(H)(H))(H(N(H))(N(H)(F))))))	sp|P00738|HPT_HUMAN	241	4	1023.47	TRUE	20210422_DIAserum_mix_PRM_batch13	8097	20210422_DIAserum_mix_PRM_batch13.8097.8097.4.dta	2283.98	Y-H(1)N(2)+2=1182.117,6764.4;Y-H(5)N(4)+2=1709.270,27866.7;Y-H(3)N(2)+2=1344.170,10849.3;Y-N(2)+2=1101.094,8324.7;Y-H(2)N(3)+2=1364.668,3836.9;Y-H(3)N(3)+2=1445.694,22805.6;Y-H(4)N(3)+2=1526.718,42275.2;Y-H(4)N(4)+2=1628.246,8393.5;Y-N(1)+2=999.552,20408.9;Y-H(2)N(2)+2=1263.143,14391.7;Y-H(5)N(3)+2=1607.751,1070.4;Y-H(6)N(4)F(1)+3=1242.578,1992.5;Y0+2=898.000,1440.4;b2+1=199.144,1326.7;b4+1=449.2…	163.06=1358.4;366.14=70010.7	138.05=70010.7;168.07=70010.7;186.08=70010.7;204.09=70010.7			FALSE	FALSE
280	YKJNSDISSTR	A(1)F(3)H(5)N(4)	YKJNSDISSTR		3	5 4 1 3	(N(F)(N(H(H(H))(H(N(F))(N(F)(H(A)))))))	sp|P01871|IGHM_HUMAN	46	3	1212.83	FALSE										FALSE	FALSE
281	YNSQJQSNNQFVLYR	A(2)H(5)N(4)	YNSQJQSNNQFVLYR		5	5 4 2 0	(N(N(H(H(N(H(A))))(H(N(H(A)))))))	sp|P01042|KNG1_HUMAN	48	3	1360.56	TRUE	20210422_DIAserum_mix_PRM_batch13	8327	20210422_DIAserum_mix_PRM_batch13.8327.8327.3.dta	2347.54	Y-H(4)N(3)+2=1566.655,8367.6;Y-N(2)+2=1141.011,1734.6;Y-H(3)N(2)+2=1384.087,2149.0;Y-H(4)N(3)A(1)+2=1712.202,5022.1;Y-H(1)N(2)+2=1222.035,1203.0;Y-N(1)+2=1039.481,9657.6;Y-H(3)N(3)A(1)+2=1631.169,1630.0;Y-H(2)N(2)+2=1303.072,3406.9;Y0+2=937.931,1810.1;b2+1=278.113,877.5;y9+1=1140.574,2852.3;y8+1=1053.552,1747.4;y5+1=697.397,1683.0;y4+1=550.334,1658.2;y3+1=451.267,3888.8;y2+1=338.180,2840.5;y1+1=1…	163.06=1239.3;366.14=61243.6	138.05=61243.6;168.07=61243.6;186.08=47609.8;204.09=61243.6	274.09=61243.6;292.10=34473.6;657.23=55676.0		TRUE	FALSE
282	ADTHDEILEGLNFJLTEIPEAQIHEGFQELLR	A(1)H(5)N(4)	ADTHDEILEGLNFJLTEIPEAQIHEGFQELLR		14	5 4 1 0	(N(N(H(H(N(H)))(H(N(H(A)))))))	sp|P01009|A1AT_HUMAN	107	4	1402.13	TRUE	20210422_DIAserum_mix_PRM_batch14	11569	20210422_DIAserum_mix_PRM_batch14.11569.11569.4.dta	3257.77	Y-N(1)+2=1947.922,6995.4;Y-N(2)+3=1366.654,7697.9;Y-N(1)+3=1298.961,66697.1;Y-H(2)N(3)+3=1542.364,2585.6;Y-H(2)N(2)+3=1474.725,9759.2;Y0+3=1231.267,7758.3;b4+1=425.177,10292.2;b5+1=540.205,20560.4;b6+1=669.248,39619.0;b7+1=782.331,33889.8;b8+1=895.419,21913.0;b9+1=1024.458,21822.2;b10+1=1081.486,9601.6;b11+1=1194.564,10548.6;b12+1=1308.628,4835.4;b13+1=1455.685,3125.6;b13+2=728.330,1295.3;b15+2=8…	163.06=3207.8;325.11=1025.5;366.14=136883.6	138.06=136883.6;168.07=136883.6;186.08=136883.6;204.09=136883.6	274.09=136883.6;292.10=70876.1;657.23=107840.4		FALSE	FALSE
283	EEQYJSTYR	F(2)H(4)N(4)	EEQYJSTYR		5	4 4 0 2	(N(F)(N(H(H)(N)(H(N(H)(F))))))	sp|P0DOX5|IGG1_HUMAN/sp|P01857|IGHG1_HUMAN	299/180	3	981.391	TRUE	20210422_DIAserum_mix_PRM_batch14	3573	20210422_DIAserum_mix_PRM_batch14.3573.3573.3.dta	1010.27	Y-N(1)F(1)+1=1538.649,1183.5;Y-N(2)F(1)+2=871.368,25299.8;Y-H(3)N(4)F(2)+2=1390.538,1256.5;Y-H(1)N(3)F(1)+2=1053.932,20914.2;Y-H(3)N(3)F(2)+2=1289.016,101640.3;Y-H(3)N(3)F(1)+2=1215.986,67166.0;Y-H(4)N(3)F(2)+2=1370.030,1093.4;Y-H(4)N(4)F(1)+2=1398.560,1528.6;Y-H(2)N(2)F(1)+2=1033.424,39447.4;Y-H(1)N(2)F(1)+2=952.397,49270.6;Y-H(3)N(2)F(1)+2=1114.445,2772.4;Y-H(2)N(3)F(1)+2=1134.969,66261.3;Y-H(2…	163.06=9102.0;325.11=3917.0;366.14=214650.2	138.06=14902.4;168.07=214650.2;186.08=214650.2;204.09=214650.2		350.14=7471.5	FALSE	FALSE
284	EEQYJSTYR	F(2)H(6)N(5)	EEQYJSTYR		5	6 5 0 2	(N(F)(N(H(N)(H(H))(H(N(H))(N(H)(F))))))	sp|P0DOX5|IGG1_HUMAN/sp|P01857|IGHG1_HUMAN	299/180	3	1157.12	FALSE										FALSE	FALSE
285	EGDHEFLEVPEAQEDVEATFPVHQPGJYSC[160]SYR	A(2)H(5)N(4)	EGDHEFLEVPEAQEDVEATFPVHQPGJYSCSYR	30,Carbamidomethyl[C];	27	5 4 2 0	(N(N(H(H(N(H(A))))(H(N(H(A)))))))	sp|P04217|A1BG_HUMAN	179	5	1209.09	TRUE	20210422_DIAserum_mix_PRM_batch14	9781	20210422_DIAserum_mix_PRM_batch14.9781.9781.5.dta	2755.97	Y-N(2)+3=1414.939,1830.6;Y-H(1)N(2)+3=1468.949,2939.4;Y-N(1)+3=1347.234,6952.5;M+5=1209.073,115204.2;b1+1=130.050,592.8;b2+1=187.070,8277.1;b4+1=439.157,8215.5;b5+1=568.199,13146.3;b6+1=715.263,11172.8;b7+1=828.351,9716.2;b8+1=957.395,15839.0;b9+1=1056.468,17421.9;b17+2=977.417,4099.2;y6+1=835.337,2081.3;y5+1=672.273,4362.2;y4+1=585.249,1891.4;y2+1=338.180,1178.5;y1+1=175.119,3660.4;y29+2=1699.78…	163.06=1747.3;366.14=168794.8	138.06=109889.2;168.07=101921.6;186.08=54786.9;204.09=207571.6	274.09=123783.8;292.10=42533.2;657.23=56441.9		TRUE	TRUE
286	EHEGAIYPDJTTDFQR	A(3)H(6)N(5)	EHEGAIYPDJTTDFQR		10	6 5 3 0	(N(N(H(H(N(H(A))))(H(N(H(A)))(N(H(A)))))))	sp|P00450|CERU_HUMAN	138	3	1585.29	TRUE	20210422_DIAserum_mix_PRM_batch14	7885	20210422_DIAserum_mix_PRM_batch14.7885.7885.3.dta	2222.96	Y-H(1)N(2)+2=1231.038,2128.7;Y-H(5)N(4)+2=1758.210,4396.3;Y-H(5)N(4)A(1)+2=1903.741,3644.9;Y-N(2)+2=1149.994,6129.1;Y-H(2)N(3)+2=1413.595,1602.4;Y-H(3)N(3)A(1)+2=1640.153,4322.2;Y-H(3)N(3)+2=1494.623,4801.8;Y-N(1)+2=1048.461,15014.3;Y-H(2)N(2)+2=1312.052,3365.5;Y-H(6)N(5)A(1)+3=1391.208,1400.1;Y-H(6)N(5)A(2)+3=1488.233,1508.5;Y0+2=946.919,1575.3;b2+1=267.109,6096.3;b3+1=396.153,2816.7;b4+1=453.17…	163.06=864.4;366.14=80615.1	138.05=80615.1;168.07=80615.1;186.08=56433.6;204.09=80615.1	274.09=80615.1;292.10=52355.7;657.23=73286.4		FALSE	FALSE
287	FLNJGTC[160]TAEGK	F(1)H(6)N(4)	FLNJGTCTAEGK	7,Carbamidomethyl[C];	4	6 4 0 1	(N(N(H(H(H))(H(N(H))(N(H)(F))))))	sp|P05156|CFAI_HUMAN	103	3	1081.43	TRUE	20210422_DIAserum_mix_PRM_batch14	4310	20210422_DIAserum_mix_PRM_batch14.4310.4310.3.dta	1218.5	Y-N(2)+1=1717.737,3556.7;Y-N(1)+1=1514.666,37780.1;Y-H(1)N(2)+2=940.413,2032.6;Y-H(3)N(2)+2=1102.471,4483.4;Y-N(2)+2=859.380,2285.5;Y-H(2)N(3)+2=1122.966,1387.2;Y-H(3)N(3)+2=1204.005,13574.2;Y-H(4)N(3)+2=1285.023,27380.1;Y-H(4)N(4)+2=1386.586,1896.2;Y-N(1)+2=757.842,4580.4;Y-H(2)N(2)+2=1021.424,5296.4;Y0+1=1311.599,13663.8;b10+1=1108.463,939.1;y10+1=1051.442,1498.0;y8+1=823.360,3614.6;y7+1=766.34…	145.07=800.1;163.06=1349.5;366.14=49864.1	138.05=49864.1;168.07=49864.1;186.08=49864.1;204.09=49864.1			FALSE	FALSE
288	GLTFQQJASSMC[160]VPDQDTAIR	A(2)F(1)H(5)N(4)	GLTFQQJASSMCVPDQDTAIR	12,Carbamidomethyl[C];	7	5 4 2 1	(N(F)(N(H(H(N(H(A))))(H(N(H(A)))))))	sp|P01871|IGHM_HUMAN/sp|P0DOX6|IGM_HUMAN	209/332	3	1563.97	TRUE	20210422_DIAserum_mix_PRM_batch14	9570	20210422_DIAserum_mix_PRM_batch14.9570.9570.3.dta	2696.69	Y-H(3)N(3)F(1)+2=1790.734,1910.3;Y-N(2)+2=1373.099,1301.9;Y-H(2)N(2)F(1)+2=1608.179,1404.1;Y-H(3)N(3)+2=1717.746,1352.2;Y-H(4)N(3)+2=1798.747,2623.7;Y-N(1)+2=1271.579,11381.1;Y-H(2)N(2)+2=1535.180,1686.1;Y-H(4)N(3)F(1)+2=1871.814,5012.9;Y-N(1)F(1)+2=1344.609,3212.5;Y0+2=1170.031,2858.9;b3+1=272.162,1303.3;b6+1=675.343,1141.6;b13+1=1424.603,1342.7;y16+1=1792.764,1492.1;y14+1=1550.693,1583.0;y13+1=…	163.06=1268.7;366.14=85270.4	138.05=85270.4;168.07=85270.4;186.08=52151.8;204.09=85270.4	274.09=82175.2;292.10=38459.3;657.23=77518.5		FALSE	FALSE
289	HJSTGC[160]LR	A(2)H(6)N(5)	HJSTGCLR	6,Carbamidomethyl[C];	2	6 5 2 0	(N(N(H(H(N(H(A))))(H(N(H))(N(H(A)))))))	sp|P10909|CLUS_HUMAN	291	3	1172.12	FALSE										FALSE	FALSE
290	LNAENJATFYFK	A(1)F(2)H(6)N(4)	LNAENJATFYFK		6	6 4 1 2	(N(F)(N(H(H(N(H(H))))(H(N(F)(H(A)))))))	sp|P01042|KNG1_HUMAN	294	3	1267.18	TRUE	20210422_DIAserum_mix_PRM_batch14	6355	20210422_DIAserum_mix_PRM_batch14.6355.6355.3.dta	1793.01	Y-H(3)N(4)F(2)+2=1511.645,1113.2;Y-H(4)N(3)A(1)F(1)+2=1563.651,1812.1;Y-H(2)N(2)F(1)+2=1154.508,968.5;Y-H(5)N(4)F(1)+2=1600.681,1694.8;Y-H(4)N(3)A(1)+2=1490.610,1006.7;Y-H(6)N(4)F(1)+3=1121.460,1323.3;Y-N(2)+3=613.288,10198.2;Y-H(2)N(2)+3=721.332,1277.6;y10+1=1204.548,1164.3;y8+1=1004.465,1022.7;y1+1=147.113,1034.5;b$6+1=739.336,1769.8;b$10+1=1221.546,2351.4;y$9+1=1216.545,926.8;y$8+1=1087.506,13…	145.05=2053.1;163.06=7096.1;366.14=29389.2	138.06=29389.2;168.07=29389.2;186.08=29389.2;204.09=29389.2	274.09=29389.2;292.10=17897.0;657.23=21842.7		FALSE	FALSE
291	LSLHRPALEDLLLGSEAJLTC[160]TLTGLR	F(2)H(5)N(4)	LSLHRPALEDLLLGSEAJLTCTLTGLR	21,Carbamidomethyl[C];	18	5 4 0 2	(N(N(H(H(H))(H(N(F))(N(H)(F))))))	sp|P01877|IGHA2_HUMAN/sp|P0DOX2|IGA2_HUMAN/sp|P01876|IGHA1_HUMAN	131/246/144	4	1220.33	TRUE	20210422_DIAserum_mix_PRM_batch14	11358	20210422_DIAserum_mix_PRM_batch14.11358.11358.4.dta	3199.03	Y-H(1)N(2)+2=1766.388,57171.1;Y-H(3)N(2)+2=1928.430,111517.6;Y-N(2)+2=1685.362,54240.5;Y-N(1)+2=1583.832,583649.0;Y-H(2)N(2)+2=1847.411,145592.6;Y-H(1)N(2)+3=1177.944,9223.5;Y-H(3)N(2)+3=1285.965,40877.3;Y-H(5)N(4)+3=1529.369,112923.9;Y-N(2)+3=1123.933,15298.9;Y-H(2)N(3)+3=1299.646,22279.5;Y-H(3)N(3)+3=1353.660,239807.7;Y-H(4)N(3)+3=1407.674,470498.7;Y-N(1)+3=1056.228,145917.5;Y-H(5)N(3)F(1)+3=15…	163.06=12055.2;366.14=864070.6	138.06=864070.6;168.07=864070.6;186.08=844338.6;204.09=864070.6			FALSE	FALSE
292	LSLHRPALEDLLLGSEAJLTC[160]TLTGLR	H(5)N(3)	LSLHRPALEDLLLGSEAJLTCTLTGLR	21,Carbamidomethyl[C];	18	5 3 0 0	(N(N(H(H(N))(H(H)(H)))))	sp|P01877|IGHA2_HUMAN/sp|P0DOX2|IGA2_HUMAN/sp|P01876|IGHA1_HUMAN	131/246/144	4	1096.53	TRUE	20210422_DIAserum_mix_PRM_batch14	10496	20210422_DIAserum_mix_PRM_batch14.10496.10496.4.dta	2957.58	Y-N(2)+2=1685.372,3035.9;Y-H(1)N(2)+2=1766.399,1857.0;Y-N(1)+2=1583.840,114219.1;Y-H(3)N(3)+3=1353.667,4981.7;Y-N(2)+3=1123.927,13210.3;Y-H(4)N(2)+3=1339.988,67411.7;Y-H(1)N(2)+3=1177.949,14438.7;Y-N(1)+3=1056.233,58821.5;Y-H(5)N(2)+3=1393.988,1837.0;Y-H(3)N(2)+3=1285.973,61670.0;Y-H(2)N(2)+3=1231.958,39272.5;Y0+2=1482.304,34098.6;Y0+3=988.549,5655.6;b2+1=201.124,3739.2;b4+1=451.267,5112.8;b5+1=6…	163.06=20536.5;325.11=3850.0;366.14=186043.0	138.06=186043.0;168.07=186043.0;186.08=170075.1;204.09=186043.0			FALSE	FALSE
293	PALEDLLLGSEAJLTC[160]TLTGLR	F(1)H(5)N(4)	PALEDLLLGSEAJLTCTLTGLR	16,Carbamidomethyl[C];	13	5 4 0 1	(N(N(H(N)(H(H))(H(N(H)(F))))))	sp|P01877|IGHA2_HUMAN/sp|P0DOX2|IGA2_HUMAN/sp|P01876|IGHA1_HUMAN	131/246/144	3	1375.97	TRUE	20210422_DIAserum_mix_PRM_batch14	11843	20210422_DIAserum_mix_PRM_batch14.11843.11843.3.dta	3334.47	Y-H(3)N(2)+2=1625.269,14989.0;Y-N(2)+2=1382.210,7690.2;Y-H(2)N(3)+2=1645.777,16885.3;Y-H(3)N(3)+2=1726.798,37819.6;Y-H(4)N(3)+2=1807.825,11596.9;Y-H(4)N(4)+2=1909.357,2575.5;Y-N(1)+2=1280.655,59019.4;Y-H(2)N(2)+2=1544.247,15307.5;Y-H(2)N(3)F(1)+2=1718.833,1399.1;Y-H(3)N(4)F(1)+3=1267.932,1691.0;Y0+2=1179.127,14579.3;b2+1=169.097,12238.0;b3+1=282.181,10873.7;b4+1=411.224,14937.3;b5+1=526.251,21988…	163.06=2629.7;325.11=1065.2;366.14=164457.4	138.06=164457.4;168.07=164457.4;186.08=140445.7;204.09=164457.4		350.14=1209.1	FALSE	FALSE
294	QQQHLFGSJVTDC[160]SGJFC[160]LFR	A(1)H(5)N(4)	QQQHLFGSJVTDCSGJFCLFR	13,Carbamidomethyl[C];18,Carbamidomethyl[C];	16	5 4 1 0	(N(N(H(H(N(H)))(H(N(H(A)))))))	sp|P02787|TRFE_HUMAN	637	4	1107.96	TRUE	20210422_DIAserum_mix_PRM_batch14	8750	20210422_DIAserum_mix_PRM_batch14.8750.8750.4.dta	2466.48	Y-H(3)N(3)+2=1805.754,5334.7;Y-H(4)N(3)+2=1886.771,2989.4;Y-N(2)+2=1461.141,14930.9;Y-H(3)N(2)+2=1704.207,39543.8;Y-H(1)N(2)+2=1542.166,18401.3;Y-N(1)+2=1359.600,102236.6;Y-H(2)N(2)+2=1623.186,54242.3;Y-H(3)N(3)+3=1204.176,21932.6;Y-H(4)N(3)+3=1258.173,25327.6;Y-N(2)+3=974.433,3521.7;Y-H(3)N(2)+3=1136.495,4063.2;Y-H(4)N(4)+3=1325.895,2534.1;Y-H(4)N(3)A(1)+3=1355.214,9306.0;Y-H(1)N(2)+3=1028.449,2…	163.06=3937.6;366.14=140314.4	138.06=109626.1;168.07=140314.4;186.08=140314.4;204.09=140314.4	274.09=140314.4;292.10=101924.8;657.24=127558.6		FALSE	FALSE
295	SHEIWTHSC[160]PQSPGJGTDASH	A(2)H(5)N(4)	SHEIWTHSCPQSPGJGTDASH	9,Carbamidomethyl[C];	15	5 4 2 0	(N(N(H(H(N(H(A))))(H(N(H(A)))))))	sp|P04278|SHBG_HUMAN	396	4	1128.19	FALSE										TRUE	TRUE
296	TPLTAJITK	A(1)F(2)H(6)N(5)	TPLTAJITK		6	6 5 1 2	(N(F)(N(H(N)(H(N(H(H))))(H(N(F)(H(A)))))))	sp|P01877|IGHA2_HUMAN/sp|P0DOX2|IGA2_HUMAN	205/320	3	1177.17	TRUE	20210422_DIAserum_mix_PRM_batch14	6666	20210422_DIAserum_mix_PRM_batch14.6666.6666.3.dta	1880.56	Y-H(1)N(2)+1=1526.760,3490.3;Y-N(2)+1=1364.699,14131.1;Y-H(1)N(2)F(1)+1=1672.812,1896.1;Y-N(1)F(1)+1=1307.693,31919.5;Y-N(1)+1=1161.637,45972.1;Y-H(2)N(2)+1=1688.787,1046.7;Y-H(2)N(4)F(1)+2=1121.027,1500.5;Y-N(2)F(1)+2=755.887,2749.6;Y-H(4)N(5)A(1)F(1)+2=1530.189,1540.4;Y-H(3)N(4)F(2)+2=1275.063,2220.9;Y-H(1)N(3)F(1)+2=938.455,2455.8;Y-H(1)N(2)+2=763.896,1164.6;Y-H(3)N(3)F(1)+2=1100.500,7004.2;Y-…	163.06=2121.9;366.14=208264.8	138.06=208264.8;168.07=208264.8;186.08=157509.0;204.09=208264.8	274.09=208264.8;292.10=116808.1;657.23=189331.6	350.14=721.5	FALSE	FALSE
297	TPLTAJITK	F(2)H(7)N(5)	TPLTAJITK		6	7 5 0 2	(N(F)(N(H(N)(H(N(H(H))))(H(N(F)(H(H)))))))	sp|P01877|IGHA2_HUMAN/sp|P0DOX2|IGA2_HUMAN	205/320	3	1134.16	FALSE										FALSE	FALSE
298	VSJQTLSLFFTVLQDVPVR	A(2)F(1)H(5)N(4)	VSJQTLSLFFTVLQDVPVR		3	5 4 2 1	(N(F)(N(H(H(N(H(A))))(H(N(H(A)))))))	sp|P01023|A2MG_HUMAN	1424	3	1505.34	TRUE	20210422_DIAserum_mix_PRM_batch14	12201	20210422_DIAserum_mix_PRM_batch14.12201.12201.3.dta	3435.1	Y-N(2)F(1)+2=1358.206,894.1;Y-H(1)N(2)+2=1366.205,2591.7;Y-H(3)N(3)F(1)+2=1702.802,4709.2;Y-H(3)N(2)+2=1528.247,3342.3;Y-H(4)N(3)A(1)F(1)+2=1929.370,2752.3;Y-N(2)+2=1285.165,2188.9;Y-H(2)N(2)F(1)+2=1520.259,3964.4;Y-H(3)N(3)A(1)+2=1775.354,1590.0;Y-H(3)N(3)+2=1629.771,5217.2;Y-H(3)N(2)F(1)+2=1601.270,3665.5;Y-H(4)N(3)+2=1710.801,5190.6;Y-H(4)N(3)A(1)+2=1856.369,1836.9;Y-N(1)+2=1183.639,9142.0;Y-H…	163.06=1007.0;366.14=157234.6	138.06=157234.6;168.07=132875.3;186.08=64730.4;204.09=157234.6	274.09=135600.6;292.10=61327.6;657.23=142940.6		FALSE	FALSE
299	VVLHPJYSQVDIGLIK	A(1)F(2)H(6)N(3)	VVLHPJYSQVDIGLIK		6	6 3 1 2	(N(F)(N(H(H(H)(H))(H(N(F)(H(A)))))))	sp|P00738|HPT_HUMAN	241	3	1320.6	TRUE	20210422_DIAserum_mix_PRM_batch14	8076	20210422_DIAserum_mix_PRM_batch14.8076.8076.3.dta	2276.99	Y-H(1)N(2)+2=1182.095,1594.3;Y-H(3)N(2)+2=1344.168,2071.6;Y-N(2)+2=1101.070,1609.4;Y-H(3)N(3)A(1)+2=1591.240,1368.1;Y-H(3)N(3)+2=1445.693,3042.1;Y-H(4)N(3)+2=1526.723,2839.7;Y-N(1)+2=999.559,3852.5;Y-H(2)N(2)+2=1263.131,2823.3;Y-H(4)N(2)+2=1425.166,939.0;Y-H(6)N(3)A(1)+3=1223.225,12052.5;Y-H(3)N(3)A(1)F(2)+3=1158.536,1775.5;Y-H(6)N(3)F(2)+3=1223.557,11746.6;M+3=1320.591,9000.9;b4+1=449.285,1372.7…	145.05=4222.7;163.06=4268.7;366.14=18375.0	138.05=18375.0;168.07=18375.0;186.08=18375.0;204.09=18375.0	274.09=18375.0;292.10=12864.9;657.23=16704.5		FALSE	FALSE
300	YNSQJQSNNQFVLYR	F(3)H(6)N(4)	YNSQJQSNNQFVLYR		5	6 4 0 3	(N(F)(N(H(H(N(H(F))))(H(N(H(H)(F)))))))	sp|P01042|KNG1_HUMAN	48	3	1366.57	TRUE	20210422_DIAserum_mix_PRM_batch14	8327	20210422_DIAserum_mix_PRM_batch14.8327.8327.3.dta	2347.87	Y-H(1)N(2)+2=1222.041,1087.3;Y-H(3)N(3)F(2)+2=1631.674,3790.5;Y-H(4)N(3)F(2)+2=1712.707,6411.7;Y-H(5)N(4)+2=1749.211,1697.0;Y-H(3)N(2)+2=1384.107,2554.5;Y-N(2)+2=1141.023,2330.5;Y-H(3)N(3)+2=1485.640,5661.0;Y-H(4)N(3)+2=1566.660,10148.8;Y-N(1)+2=1039.483,8249.8;Y-H(2)N(2)+2=1303.068,4159.4;Y0+2=937.937,2382.2;b3+1=365.151,934.1;y9+1=1140.575,3356.9;y8+1=1053.554,1252.5;y7+1=939.489,1159.3;y6+1=82…	163.06=1903.5;366.14=71517.9	138.06=71517.9;168.07=71517.9;186.08=45582.8;204.09=71517.9			TRUE	FALSE
301	YPHKPEIJSTTHPGADLQEJFC[160]R	A(1)F(3)H(6)N(4)	YPHKPEIJSTTHPGADLQEJFCR	22,Carbamidomethyl[C];	20	6 4 1 3	(N(N(H(H(N(F)(H(H))))(H(N(F)(H(A)(F)))))))	sp|P00734|THRB_HUMAN	155	4	1307.04	FALSE										TRUE	FALSE
302	EGYSJISYIVVNHQGISSR	A(2)H(5)N(4)	EGYSJISYIVVNHQGISSR		5	5 4 2 0	(N(N(H(N)(H(H))(H(N(H(A(A))))))))	sp|P49908|SEPP1_HUMAN	83	4	1082.71	FALSE										TRUE	TRUE
303	EJLTAPGSDSAVFFEQGTTR	F(1)H(6)N(4)	EJLTAPGSDSAVFFEQGTTR		2	6 4 0 1	(N(N(H(H(H))(H(N(H))(N(H)(F))))))	sp|P00450|CERU_HUMAN	397	4	1015.18	TRUE	20210422_DIAserum_mix_PRM_batch15	8960	20210422_DIAserum_mix_PRM_batch15.8960.8960.4.dta	2521.31	Y-H(1)N(2)+2=1348.099,3748.1;Y-H(3)N(2)+2=1510.152,6889.4;Y-N(2)+2=1267.069,2839.7;Y-H(3)N(3)+2=1611.684,2644.3;Y-H(4)N(3)+2=1692.707,1637.1;Y-N(1)+2=1165.549,10557.0;Y-H(2)N(2)+2=1429.124,9774.9;Y-H(3)N(3)F(1)+3=1123.470,1086.3;Y-H(3)N(4)+3=1142.507,1103.5;b3+1=357.178,2011.4;y17+1=1770.800,1051.2;y16+1=1669.767,1949.9;y15+1=1598.743,12282.8;y12+1=1357.637,1216.5;y10+1=1155.582,1588.5;y9+1=1084.…	366.14=23248.2	138.06=23248.2;168.07=23248.2;186.08=23248.2;204.09=23248.2			FALSE	FALSE
304	FLNJGTC[160]TAEGK	A(1)H(5)N(4)	FLNJGTCTAEGK	7,Carbamidomethyl[C];	4	5 4 1 0	(N(N(H(H(N(H)))(H(N(H(A)))))))	sp|P05156|CFAI_HUMAN	103	3	1075.76	TRUE	20210422_DIAserum_mix_PRM_batch15	4289	20210422_DIAserum_mix_PRM_batch15.4289.4289.3.dta	1211.23	Y-N(2)+1=1717.752,4453.3;Y-N(1)+1=1514.672,152248.2;Y-H(3)N(3)+2=1204.007,43949.8;Y-H(4)N(3)+2=1285.027,79016.4;Y-N(2)+2=859.377,8488.5;Y-H(3)N(2)+2=1102.461,19437.7;Y-H(4)N(4)+2=1386.592,6728.6;Y-H(4)N(3)A(1)+2=1430.600,5617.6;Y-H(1)N(2)+2=940.412,9003.7;Y-N(1)+2=757.842,21379.1;Y-H(5)N(4)+2=1467.598,17331.2;Y-H(2)N(3)+2=1122.971,5674.2;Y-H(3)N(3)A(1)+2=1349.527,2123.7;Y-H(2)N(2)+2=1021.429,1989…	163.06=5495.1;325.11=1737.4;366.14=167473.0	138.06=52826.6;168.07=167473.0;186.08=167473.0;204.09=167473.0	274.09=167473.0;292.10=145708.0;657.23=116698.4		FALSE	FALSE
305	GTAJTTTAGVPC[160]QR	A(2)H(5)N(4)	GTAJTTTAGVPCQR	12,Carbamidomethyl[C];	4	5 4 2 0	(N(N(H(H(N(H(A))))(H(N(H(A)))))))	sp|P26927|HGFL_HUMAN	296	3	1213.49	TRUE	20210422_DIAserum_mix_PRM_batch15	4857	20210422_DIAserum_mix_PRM_batch15.4857.4857.3.dta	1371.38	Y-N(1)+1=1636.756,9944.8;Y-H(3)N(3)+2=1265.043,2966.8;Y-H(4)N(3)+2=1346.077,4620.1;Y-H(3)N(2)+2=1163.508,1604.6;Y-H(4)N(3)A(1)+2=1491.608,3089.7;Y-N(1)+2=818.881,1546.4;Y-H(5)N(4)+2=1528.616,1051.7;Y-H(3)N(3)A(1)+2=1410.618,950.7;Y-H(2)N(2)+2=1082.476,1561.6;Y0+1=1433.665,1519.8;y9+1=989.466,2089.7;y8+1=888.441,861.9;y7+1=787.384,1067.2;y6+1=716.356,22293.0;y4+1=560.257,5755.1;y1+1=175.119,5161.3…	145.05=1162.7;163.06=2169.6;366.14=30868.2	138.05=30868.2;168.07=30868.2;186.08=30868.2;204.09=30868.2	274.09=30868.2;292.10=22601.2;657.23=28062.0		TRUE	FALSE
306	LISJC[160]SK	A(1)F(1)H(6)N(4)	LISJCSK	5,Carbamidomethyl[C];	4	6 4 1 1	(N(N(H(H(N(H(H))))(H(N(F)(H(A)))))))	sp|P05156|CFAI_HUMAN	494	3	1015.08	FALSE										FALSE	FALSE
307	LNAENJATFYFK	A(2)F(1)H(5)N(4)	LNAENJATFYFK		6	5 4 2 1	(N(F)(N(H(H(N(H(A))))(H(N(H(A)))))))	sp|P01042|KNG1_HUMAN	294	3	1261.51	FALSE										FALSE	FALSE
308	LSLHRPALEDLLLGSEAJLTC[160]TLTGLR	F(1)H(5)N(5)	LSLHRPALEDLLLGSEAJLTCTLTGLR	21,Carbamidomethyl[C];	18	5 5 0 1	(N(N(H(N)(H(N(H)))(H(N(H)(F))))))	sp|P01877|IGHA2_HUMAN/sp|P0DOX2|IGA2_HUMAN/sp|P01876|IGHA1_HUMAN	131/246/144	4	1234.58	TRUE	20210422_DIAserum_mix_PRM_batch15	10518	20210422_DIAserum_mix_PRM_batch15.10518.10518.4.dta	2960.97	Y-N(2)F(1)+2=1758.385,1125.2;Y-H(1)N(2)+2=1766.410,1216.8;Y-N(1)+2=1583.818,15840.1;Y-N(2)+3=1123.922,1364.2;Y-H(1)N(3)+3=1245.654,1743.5;Y-N(1)F(1)+3=1104.898,1582.6;Y-H(3)N(3)+3=1353.644,2140.9;Y-N(1)+3=1056.235,4616.5;Y-H(3)N(4)+3=1421.351,1962.4;Y-H(3)N(4)F(1)+3=1470.027,3936.6;Y0+2=1482.281,3126.2;b2+1=201.124,1164.3;b5+1=607.365,2821.2;b10+1=1132.615,8948.9;b10+2=566.807,3461.5;b11+2=623.35…	145.07=1048.3;163.06=975.9;366.14=23561.2	138.06=23561.2;168.07=23561.2;186.08=23561.2;204.09=23561.2			FALSE	FALSE
309	LSLHRPALEDLLLGSEAJLTC[160]TLTGLR	H(4)N(4)	LSLHRPALEDLLLGSEAJLTCTLTGLR	21,Carbamidomethyl[C];	18	4 4 0 0	(N(N(H(H)(N)(H(N(H))))))	sp|P01877|IGHA2_HUMAN/sp|P0DOX2|IGA2_HUMAN/sp|P01876|IGHA1_HUMAN	131/246/144	4	1106.79	TRUE	20210422_DIAserum_mix_PRM_batch15	10559	20210422_DIAserum_mix_PRM_batch15.10559.10559.4.dta	2972.35	Y-N(2)+2=1685.367,7360.2;Y-H(1)N(2)+2=1766.388,7602.1;Y-N(1)+2=1583.841,95123.7;Y-H(3)N(2)+2=1928.439,8819.9;Y-H(2)N(2)+2=1847.420,13459.4;Y-H(3)N(3)+3=1353.665,64659.4;Y-H(4)N(3)+3=1407.682,23867.7;Y-N(2)+3=1123.925,6152.1;Y-H(1)N(2)+3=1177.945,6663.9;Y-N(1)+3=1056.234,31050.4;Y-H(2)N(3)+3=1299.648,26186.0;Y-H(3)N(2)+3=1285.974,13131.0;Y-H(2)N(2)+3=1231.960,15869.7;Y0+2=1482.305,20936.8;Y0+3=988…	163.06=5508.3;325.11=1416.4;366.14=149411.7	138.06=149411.7;168.07=149411.7;186.08=149411.7;204.09=149411.7			FALSE	FALSE
310	NJATVHEQVGGPSLTSDLQAQSK	A(1)F(3)H(7)N(5)	NJATVHEQVGGPSLTSDLQAQSK		2	7 5 1 3	(N(F)(N(H(N)(H(H)(H))(H(N(H)(F))(N(F)(H(A)))))))	sp|P04004|VTNC_HUMAN	86	4	1315.81	TRUE	20210422_DIAserum_mix_PRM_batch15	7822	20210422_DIAserum_mix_PRM_batch15.7822.7822.4.dta	2202.5	Y-N(2)+2=1394.155,1998.3;Y-N(1)+2=1292.627,10041.7;Y-H(3)N(3)F(2)+2=1884.832,1326.4;Y-H(1)N(2)+2=1475.204,1951.2;Y-H(3)N(3)+2=1738.771,2121.0;Y-H(2)N(2)+2=1556.205,4463.4;Y-N(2)F(1)+3=978.485,1194.2;Y-H(5)N(3)F(1)+3=1316.223,1558.7;Y-H(5)N(4)F(2)+3=1432.617,2482.5;Y-H(4)N(4)A(1)F(2)+3=1475.668,3751.2;Y-H(3)N(3)A(1)+3=1256.571,1797.0;Y-H(3)N(3)F(2)+3=1256.907,1644.6;Y-H(7)N(4)A(1)F(2)+3=1637.706,1…	163.06=2022.0;366.14=68590.7	138.06=68590.7;168.07=67761.6;186.08=45511.7;204.09=68590.7	274.09=68590.7;292.10=45269.6;657.23=62355.1		FALSE	FALSE
311	PNYQLJSSRNMLTSIAVK	A(1)F(2)H(4)N(4)	PNYQLJSSRNMLTSIAVK		6	4 4 1 2	(N(N(H(H(N(F)))(H(N(F)(H(A)))))))	sp|Q6ZQQ2|S31D1_HUMAN	449	3	1360.6	FALSE										TRUE	TRUE
312	SLGNVJFTVSAEALESQELC[160]GTEVPSVPEHGR	H(7)N(2)	SLGNVJFTVSAEALESQELCGTEVPSVPEHGR	20,Carbamidomethyl[C];	6	7 2 0 0	(N(N(H(H(H)(H))(H(H(H))))))	sp|P01023|A2MG_HUMAN	869	4	1239.3	TRUE	20210422_DIAserum_mix_PRM_batch15	10158	20210422_DIAserum_mix_PRM_batch15.10158.10158.4.dta	2859.2	Y-N(1)+3=1206.255,1688.2;Y-H(3)N(2)+3=1435.970,8157.2;Y-H(2)N(2)+3=1381.941,4647.1;b2+1=201.123,2328.4;b3+1=258.143,712.2;b20+2=1075.510,1422.5;y11+1=1207.584,1033.6;y8+1=878.449,5210.7;y7+1=781.389,1761.3;y5+1=595.295,4489.8;y2+1=232.142,1246.7;y1+1=175.119,3295.0;y25+2=1341.625,1403.6;y23+2=1241.581,3868.6;y18+2=1005.943,1402.1;b$11+1=1173.574,1088.6;b10-N(1)+1=1222.572,5056.5;b11-N(1)+1=1293.6…	145.05=1255.9;163.06=1358.5;366.14=58697.0	138.05=58697.0;168.07=47876.6;186.08=28038.0;204.09=58697.0			FALSE	FALSE
313	SWPAVGJC[160]SSALR	A(1)F(1)H(7)N(5)	SWPAVGJCSSALR	8,Carbamidomethyl[C];	7	7 5 1 1	(N(N(H(N)(H(H)(H))(H(N(H)(F))(N(H(A)))))))	sp|P02790|HEMO_HUMAN	187	3	1331.21	TRUE	20210422_DIAserum_mix_PRM_batch15	7025	20210422_DIAserum_mix_PRM_batch15.7025.7025.3.dta	1981.07	Y-N(2)+1=1810.836,2294.3;Y-N(1)+1=1607.743,17840.0;Y-H(3)N(2)+2=1148.983,1960.6;Y-H(5)N(4)+2=1514.122,7693.9;Y-H(5)N(4)A(1)+2=1659.670,6049.4;Y-N(2)+2=905.919,1249.1;Y-H(1)N(3)+2=1088.480,1828.9;Y-H(2)N(3)+2=1169.529,1632.8;Y-H(3)N(3)+2=1250.533,6841.3;Y-H(4)N(3)+2=1331.563,7732.0;Y-H(4)N(3)A(1)+2=1477.104,5446.8;Y-N(1)+2=804.373,1370.4;Y-H(2)N(2)+2=1067.967,2085.8;Y-H(6)N(5)+3=1131.463,935.9;b5+…	145.07=1306.9;325.11=1055.3;366.14=32969.9	138.05=32969.9;168.07=32969.9;186.08=32969.9;204.09=32969.9	274.09=32969.9;292.10=23122.2;657.24=29972.6		FALSE	FALSE
314	TKPREEQFJSTFR	F(2)H(4)N(4)	TKPREEQFJSTFR		9	4 4 0 2	(N(F)(N(H(H(N(H)))(H(N(F))))))	sp|P01859|IGHG2_HUMAN	176	4	848.871	FALSE										FALSE	FALSE
315	TPLTAJITK	F(2)H(6)N(4)	TPLTAJITK		6	6 4 0 2	(N(F)(N(H(H(N(H)))(H(N(H(H)(F)))))))	sp|P01877|IGHA2_HUMAN/sp|P0DOX2|IGA2_HUMAN	205/320	3	1012.44	TRUE	20210422_DIAserum_mix_PRM_batch15	5362	20210422_DIAserum_mix_PRM_batch15.5362.5362.3.dta	1513.58	Y-N(2)F(1)+1=1510.759,3158.9;Y-H(1)N(2)+1=1526.780,4123.1;Y-H(3)N(2)+1=1850.870,1888.1;Y-H(2)N(2)F(1)+1=1834.867,4609.8;Y-H(1)N(2)F(1)+1=1672.819,2886.4;Y-N(1)+1=1161.636,29018.5;Y-H(2)N(2)+1=1688.809,7124.2;Y-N(1)F(1)+1=1307.694,15908.9;Y-N(2)F(1)+2=755.888,1187.9;Y-H(3)N(3)F(2)+2=1173.516,1796.0;Y-H(3)N(3)F(1)+2=1100.508,13702.2;Y-H(4)N(3)F(2)+2=1254.557,3501.3;Y-H(4)N(4)F(1)+2=1283.069,2784.5;…	163.06=3077.1;366.14=49842.6	138.06=49842.6;168.07=49842.6;186.08=49842.6;204.09=49842.6		350.14=1104.3	FALSE	FALSE
316	TVLTPATNHM[147]GJVTFTIPANR	F(1)H(5)N(2)	TVLTPATNHMGJVTFTIPANR	10,Oxidation[M];	12	5 2 0 1	(N(N(H(H)(H(H(H(F)))))))	sp|P01024|CO3_HUMAN	85	3	1211.88	TRUE	20210422_DIAserum_mix_PRM_batch15	7233	20210422_DIAserum_mix_PRM_batch15.7233.7233.3.dta	2038.49	Y-N(2)F(1)+2=1412.186,449980.2;Y-H(4)N(2)F(1)+2=1736.281,30194.5;Y-N(1)F(1)+2=1310.651,193436.2;Y-N(2)F(1)+3=941.793,542450.2;Y-H(4)N(2)F(1)+3=1157.865,381464.9;M+3=1211.878,148468.0;b2+1=201.124,1902663.6;b3+1=314.208,827989.2;b4+1=415.256,716720.1;b5+1=512.304,19805.9;b6+1=583.343,51320.2;b7+1=684.391,31093.9;b8+1=798.432,34625.8;b9+1=935.497,153643.3;b12+1=1253.586,16897.7;y12+1=1336.661,98218…	145.05=147823.6;163.06=2968375.2;325.11=459777.6;366.14=1742436.0	138.06=505671.0;168.07=2026294.2;186.08=1452079.1;204.09=6986339.5			FALSE	FALSE
317	VC[160]QDC[160]PLLAPLJDTR	A(3)H(6)N(5)	VCQDCPLLAPLJDTR	2,Carbamidomethyl[C];5,Carbamidomethyl[C];	12	6 5 3 0	(N(N(H(H(N(H(A))))(H(N(H(A)))(N(H(A)))))))	sp|P02765|FETUA_HUMAN	156	4	1158.97	FALSE										FALSE	FALSE
318	VSJQTLSLFFTVLQDVPVR	A(1)F(2)H(6)N(4)	VSJQTLSLFFTVLQDVPVR		3	6 4 1 2	(N(F)(N(H(H(N(H(H))))(H(N(F)(H(A)))))))	sp|P01023|A2MG_HUMAN	1424	3	1511.02	TRUE	20210422_DIAserum_mix_PRM_batch15	12243	20210422_DIAserum_mix_PRM_batch15.12243.12243.3.dta	3446.7	Y-H(3)N(3)F(1)+3=1135.544,982.9;b6+1=643.337,1044.1;y13+1=1520.857,1636.7;y11+1=1320.714,2655.5;y10+1=1173.659,2348.8;y9+1=1026.584,2235.4;y7+1=826.466,2787.6;y6+1=713.387,1638.5;y5+1=585.335,1220.6;y4+1=470.308,4139.7;y3+1=371.240,5203.5;y1+1=175.119,2623.7	366.14=25500.9	138.05=25500.9;168.07=25500.9;186.08=25500.9;204.09=25500.9	274.09=25500.9;292.10=23790.6;657.23=23182.7		FALSE	FALSE
319	YKJNSDISSTR	A(1)F(2)H(5)N(5)	YKJNSDISSTR		3	5 5 1 2	(N(F)(N(H(N)(H(H))(H(N(F))(N(H(A)))))))	sp|P01871|IGHM_HUMAN	46	3	1231.84	TRUE	20210422_DIAserum_mix_PRM_batch15	2648	20210422_DIAserum_mix_PRM_batch15.2648.2648.3.dta	747.437	Y-N(2)+1=1690.809,1052.7;Y-N(1)F(1)+1=1633.723,1581.5;Y-N(1)+1=1487.693,3168.2;Y-H(3)N(4)F(2)+2=1438.091,1535.0;Y-H(5)N(5)F(2)+2=1701.669,1853.6;Y-H(4)N(4)F(1)+2=1446.098,2952.8;Y-H(2)N(5)F(1)+2=1385.566,919.6;Y-H(1)N(3)+2=1028.447,1011.4;Y-N(1)F(1)+2=817.379,1464.5;Y-H(4)N(4)A(1)F(1)+2=1591.681,975.7;Y-H(4)N(4)F(2)+2=1519.119,6142.0;Y-H(3)N(4)F(1)+2=1365.078,1559.4;b2+1=292.162,945.9;y5+1=563.31…	366.14=26890.8	138.05=26890.8;168.07=26890.8;186.08=26890.8;204.09=26890.8	274.09=26890.8;292.10=20582.6;657.23=24446.2		FALSE	FALSE
320	YPHKPEIJSTTHPGADLQEJFC[160]R	A(2)F(1)H(5)N(4)	YPHKPEIJSTTHPGADLQEJFCR	22,Carbamidomethyl[C];	8	5 4 2 1	(N(N(H(H(N(H(A))))(H(N(F)(H(A)))))))	sp|P00734|THRB_HUMAN	143	4	1266.28	TRUE	20210422_DIAserum_mix_PRM_batch15	5699	20210422_DIAserum_mix_PRM_batch15.5699.5699.4.dta	1608.43	Y-H(1)N(2)+2=1640.233,3105.6;Y-H(3)N(2)+2=1802.275,2879.3;Y-N(2)+2=1559.194,2158.8;Y-N(1)+2=1457.671,10156.6;Y-H(2)N(2)+2=1721.242,4751.5;Y-H(3)N(3)F(1)+3=1318.235,3820.3;Y-H(3)N(2)+3=1201.860,2090.2;Y-H(5)N(4)+3=1445.265,2040.4;Y-H(4)N(3)A(1)F(1)+3=1469.275,3647.4;Y-N(2)+3=1039.807,3112.7;Y-H(2)N(3)+3=1215.537,2592.5;Y-H(3)N(3)A(1)+3=1366.581,2011.8;Y-H(3)N(3)+3=1269.552,7002.2;Y-H(5)N(4)F(1)+3=…	145.05=1043.2;163.06=7721.4;325.11=993.9;366.14=52230.4	138.06=52230.4;168.07=52230.4;186.08=52230.4;204.09=52230.4	274.09=52230.4;292.10=52230.4;657.23=47482.2	350.14=1117.5	FALSE	FALSE
321	YTGJASALFILPDQDK	A(3)H(6)N(5)	YTGJASALFILPDQDK		4	6 5 3 0	(N(N(H(H(N(H(A))))(H(N(H(A)))(N(H(A)))))))	sp|P01011|AACT_HUMAN	271	3	1538.63	TRUE	20210422_DIAserum_mix_PRM_batch15	12053	20210422_DIAserum_mix_PRM_batch15.12053.12053.3.dta	3392.97	Y-H(1)N(2)+2=1161.046,1820.8;Y-H(5)N(4)+2=1688.218,4967.5;Y-H(5)N(4)A(2)+2=1979.334,1550.0;Y-N(2)+2=1080.018,2457.3;Y-H(3)N(3)A(1)+2=1570.183,5771.9;Y-H(3)N(3)+2=1424.664,7565.0;Y-H(4)N(4)A(1)+2=1752.772,2625.8;Y-H(4)N(3)+2=1505.655,2527.3;Y-H(4)N(4)+2=1607.205,2330.3;Y-H(4)N(3)A(1)+2=1651.205,1807.2;Y-N(1)+2=978.477,6449.0;Y-H(2)N(2)+2=1242.078,1374.8;Y-H(3)N(4)+3=1017.777,1171.3;y8+1=975.520,18…	366.14=131285.3	138.05=85409.8;168.07=51306.8;186.08=26192.1;204.09=131285.3	274.09=84152.7;292.10=43639.5;657.23=119350.3		TRUE	FALSE
