# Supplementary material for: GproDIA enables data-independent acquisition glycoproteomics with comprehensive statistical control
Source: Nat Commun. 2021 Oct 18;12:6073. doi: 10.1038/s41467-021-26246-3 (PMC8523693; doi:10.1038/s41467-021-26246-3)
Supplement: Supplementary file 17 — Supplementary Data 15 [file 41467_2021_26246_MOESM17_ESM.xlsx]

## Sheet: GPSMs
Spectrum	Run	Scan	RT	PrecursorMZ	Charge	Peptide	Mod	PeptideMH	Glycan(H,N,A,F)	PlausibleStruct	GlySite	TotalScore	PepScore	GlyScore	MassDeviation	PPM	GlycanFDR	PeptideFDR	TotalFDR	Proteins	ProSite
20200811_serum_yeast_DDA_10_15_rep2.1322.1322.2.0.dta	20200811_serum_yeast_DDA_10_15_rep2	1322	355.358	1260.01	2	PSJGTVNK		816.421	8 2 0 0	(N(N(H(H(H(H)))(H(H(H(H)))))))	3	47.3423	35.4505	69.4271	0.00259	1.02771	3.42589e-149	0	3.42589e-149	1/sp|Q03103|ERO1_YEAST	1/491
20200811_serum_yeast_DDA_10_15_rep2.1378.1378.2.0.dta	20200811_serum_yeast_DDA_10_15_rep2	1378	370.704	1260.01	2	PSJGTVNK		816.421	8 2 0 0	(N(N(H(H(H(H)))(H(H)(H)(H)))))	3	50.4862	36.5012	76.4582	0.00354	1.40643	2.2109e-164	0	2.2109e-164	1/sp|Q03103|ERO1_YEAST	1/491
20200811_serum_yeast_DDA_10_15_rep2.1379.1379.2.0.dta	20200811_serum_yeast_DDA_10_15_rep2	1379	370.982	1390.03	2	JTTGTMK		752.361	10 2 0 0	(N(N(H(H(H(H(H))))(H(H)(H(H(H)))))))	1	37.0667	25.14	59.2163	0.00319	1.14713	2.17486e-127	0	2.17486e-127	1/sp|P46992|YJR1_YEAST	1/300
20200811_serum_yeast_DDA_10_15_rep2.1879.1879.4.2.dta	20200811_serum_yeast_DDA_10_15_rep2	1879	505.03	812.336	4	HSHNJJSSDLHPHK		1623.74	5 4 0 0	(N(N(H(H(N(H)))(H(N(H))))))	5	18.674	12.4019	30.3222	0.00146	0.44882	7.16315e-65	0.00187793	0.00187793	1/sp|P04196|HRG_HUMAN	1/344
20200811_serum_yeast_DDA_10_15_rep2.2217.2217.2.0.dta	20200811_serum_yeast_DDA_10_15_rep2	2217	596.178	1281.52	2	HIJVSK		697.399	9 2 0 0	(N(N(H(H(H(H)))(H(H(H(H(H))))))))	3	51.9517	32.6332	87.829	0.00158	0.61489	5.25661e-189	0	5.25661e-189	1/sp|P34231|YKS7_YEAST	1/61
20200811_serum_yeast_DDA_10_15_rep2.2219.2219.3.0.dta	20200811_serum_yeast_DDA_10_15_rep2	2219	596.733	854.683	3	HIJVSK		697.399	9 2 0 0	(N(N(H(H(H(H)))(H(H(H(H(H))))))))	3	59.1096	37.5531	99.143	0.00071	0.27766	2.14958e-213	0	2.14958e-213	1/sp|P34231|YKS7_YEAST	1/61
20200811_serum_yeast_DDA_10_15_rep2.2221.2221.2.0.dta	20200811_serum_yeast_DDA_10_15_rep2	2221	597.288	1200.49	2	HIJVSK		697.399	8 2 0 0	(N(N(H(H(H(H)))(H(H)(H(H))))))	3	52.7667	39.8203	76.81	0.00206	0.86034	2.22593e-165	0	2.22593e-165	1/sp|P34231|YKS7_YEAST	1/61
20200811_serum_yeast_DDA_10_15_rep2.2226.2226.3.0.dta	20200811_serum_yeast_DDA_10_15_rep2	2226	598.349	1276.84	3	HSHNJJSSDLHPHK		1623.74	5 4 2 0	(N(N(H(H(N(H(A))))(H(N(H(A)))))))	5	64.0427	50.3711	89.4328	0.00238	0.62295	2.01922e-192	0	2.01922e-192	1/sp|P04196|HRG_HUMAN	1/344
20200811_serum_yeast_DDA_10_15_rep2.2227.2227.3.0.dta	20200811_serum_yeast_DDA_10_15_rep2	2227	598.517	908.701	3	HIJVSK		697.399	10 2 0 0	(N(N(H(H)(H(H(H(H)))(H(H(H(H))))))))	3	43.8866	44.1441	43.4083	0.00113	0.41663	2.9002e-93	0	2.9002e-93	1/sp|P34231|YKS7_YEAST	1/61
20200811_serum_yeast_DDA_10_15_rep2.2230.2230.4.0.dta	20200811_serum_yeast_DDA_10_15_rep2	2230	599.077	885.11	4	HSHNJJSSDLHPHK		1623.74	5 4 1 0	(N(N(H(H(N(H)))(H(N(H(A)))))))	5	25.6926	16.269	43.1936	0.00282	0.79733	1.24055e-92	0.00105597	0.00105597	1/sp|P04196|HRG_HUMAN	1/344
20200811_serum_yeast_DDA_10_15_rep2.2231.2231.3.0.dta	20200811_serum_yeast_DDA_10_15_rep2	2231	599.325	800.665	3	HIJVSK		697.399	8 2 0 0	(N(N(H(H(H(H)))(H(H)(H(H))))))	3	35.3572	18.5113	66.6424	-0.00017	-0.07134	5.20318e-143	0.00105597	0.00105597	1/sp|P34231|YKS7_YEAST	1/61
20200811_serum_yeast_DDA_10_15_rep2.2232.2232.2.0.dta	20200811_serum_yeast_DDA_10_15_rep2	2232	599.604	1220.01	2	FKJVTK		736.435	8 2 0 0	(N(N(H(H(H(H)))(H(H)(H(H))))))	3	35.693	19.8724	65.0741	0.00226	0.92611	7.02682e-140	0.00105597	0.00105597	1/sp|Q03103|ERO1_YEAST	1/342
20200811_serum_yeast_DDA_10_15_rep2.2235.2235.2.0.dta	20200811_serum_yeast_DDA_10_15_rep2	2235	600.437	1443.57	2	HIJVSK		697.399	11 2 0 0	(N(N(H(H)(H(H(H))(H(H(H(H(H(H))))))))))	3	26.7642	12.4175	53.4081	0.00143	0.49703	8.46431e-115	0.00187793	0.00187793	1/sp|P34231|YKS7_YEAST	1/61
20200811_serum_yeast_DDA_10_15_rep2.2240.2240.2.0.dta	20200811_serum_yeast_DDA_10_15_rep2	2240	601.457	1362.55	2	HIJVSK		697.399	10 2 0 0	(N(N(H(H(H(H)))(H(H(H))(H(H)(H))))))	3	56.712	42.2787	83.5167	0.00273	1.00361	7.48128e-180	0	7.48128e-180	1/sp|P34231|YKS7_YEAST	1/61
20200811_serum_yeast_DDA_10_15_rep2.2266.2266.3.0.dta	20200811_serum_yeast_DDA_10_15_rep2	2266	608.22	1030.72	3	HJFSHCCSK	6,Carbamidomethyl[C];7,Carbamidomethyl[C];	1176.47	5 4 1 0	(N(N(H(H(N(H)))(H(N(H(A)))))))	2	62.5754	52.2752	81.7043	0.00212	0.68654	6.91046e-176	0	6.91046e-176	1/sp|P43652|AFAM_HUMAN	1/109
20200811_serum_yeast_DDA_10_15_rep2.2290.2290.2.0.dta	20200811_serum_yeast_DDA_10_15_rep2	2290	614.565	1182.47	2	SYJETK		741.341	5 4 0 0	(N(N(H(H(N(H)))(H(N(H))))))	3	36.2471	26.3952	54.5434	0.00238	1.00766	3.00718e-117	0	3.00718e-117	1/sp|P04114|APOB_HUMAN	1/3224
20200811_serum_yeast_DDA_10_15_rep2.2295.2295.3.0.dta	20200811_serum_yeast_DDA_10_15_rep2	2295	615.796	856.345	3	HJSTGCLR	6,Carbamidomethyl[C];	944.437	5 4 0 0	(N(N(H(N)(H(H))(H(N(H))))))	2	51.2171	30.7554	89.2175	0.00164	0.63693	7.25032e-192	0	7.25032e-192	1/sp|P10909|CLUS_HUMAN	1/291
20200811_serum_yeast_DDA_10_15_rep2.2296.2296.2.0.dta	20200811_serum_yeast_DDA_10_15_rep2	2296	616.074	1284.01	2	HJSTGCLR	6,Carbamidomethyl[C];	944.437	5 4 0 0	(N(N(H(H(N))(H(N(H(H)))))))	2	39.851	21.228	74.4365	0.00292	1.13751	3.70879e-160	0.00105597	0.00105597	1/sp|P10909|CLUS_HUMAN	1/291
20200811_serum_yeast_DDA_10_15_rep2.2305.2305.2.0.dta	20200811_serum_yeast_DDA_10_15_rep2	2305	618.793	1219.98	2	GSAYPJK		736.362	8 2 0 0	(N(N(H(H(H))(H(H(H))(H(H))))))	6	47.2666	31.4734	76.597	0.00236	0.96796	1.13819e-164	0	1.13819e-164	1/sp|P36016|LHS1_YEAST	1/474
20200811_serum_yeast_DDA_10_15_rep2.2314.2314.2.0.dta	20200811_serum_yeast_DDA_10_15_rep2	2314	621.333	1460.09	2	ISSGSJISK		892.473	10 2 0 0	(N(N(H(H(H(H)))(H(H)(H(H)(H(H)))))))	6	33.0798	12.3341	71.6074	0.00428	1.46478	7.82256e-154	0.00279851	0.00279851	1/sp|Q14191|WRN_HUMAN	1/1123
20200811_serum_yeast_DDA_10_15_rep2.2351.2351.3.0.dta	20200811_serum_yeast_DDA_10_15_rep2	2351	631.179	941.703	3	JASQAK		618.321	5 4 2 0	(N(N(H(H(N(H(A))))(H(N(H(A)))))))	1	17.3294	9.53844	31.7983	0.00193	0.68434	4.7968e-68	0.00753138	0.00753138	1/sp|Q9UK55|ZPI_HUMAN	1/197
20200811_serum_yeast_DDA_10_15_rep2.2414.2414.3.0.dta	20200811_serum_yeast_DDA_10_15_rep2	2414	648.074	1023.76	3	LSSJSTKK		864.479	5 4 2 0	(N(N(H(H(N(H(A))))(H(N(H(A)))))))	4	39.4223	14.2304	86.2074	0.00235	0.76532	2.38223e-185	0.00187793	0.00187793	1/sp|P13671|CO6_HUMAN	1/855
20200811_serum_yeast_DDA_10_15_rep2.2417.2417.3.0.dta	20200811_serum_yeast_DDA_10_15_rep2	2417	648.937	910.373	3	AJISHK		669.368	5 4 1 1	(N(F)(N(H(H(N(H)))(H(N(H(A)))))))	2	29.6137	9.77691	66.4534	0.00315	1.15374	1.31439e-142	0.00674536	0.00674536	1/sp|P01031|CO5_HUMAN	1/741
20200811_serum_yeast_DDA_10_15_rep2.2474.2474.3.0.dta	20200811_serum_yeast_DDA_10_15_rep2	2474	663.477	736.996	3	QVYJLTVR		992.552	5 2 0 0	(N(N(H(H(H))(H(H)))))	4	8.70634	9.68395	6.89077	-0.00192	-0.87095	3.53466e-06	0.00674536	0.00674536	1/sp|Q14517|FAT1_HUMAN	1/998
20200811_serum_yeast_DDA_10_15_rep2.2486.2486.2.0.dta	20200811_serum_yeast_DDA_10_15_rep2	2486	666.643	1397.55	2	YIJETK		767.393	10 2 0 0	(N(N(H(H(H(H(H))))(H(H)(H(H(H)))))))	3	46.036	31.7985	72.477	0.00238	0.85321	6.99223e-156	0	6.99223e-156	1/sp|P38836|ECM14_YEAST	1/295
20200811_serum_yeast_DDA_10_15_rep2.2516.2516.3.0.dta	20200811_serum_yeast_DDA_10_15_rep2	2516	675.13	1075.09	3	HJSTGCLR	6,Carbamidomethyl[C];	944.437	6 5 1 0	(N(N(H(H(N(H(A))))(H(N(H))(N(H))))))	2	52.7993	25.2088	104.039	0.00232	0.71994	6.82702e-224	0	6.82702e-224	1/sp|P10909|CLUS_HUMAN	1/291
20200811_serum_yeast_DDA_10_15_rep2.2536.2536.3.0.dta	20200811_serum_yeast_DDA_10_15_rep2	2536	680.615	834.352	3	YKJNSDISSTR		1284.62	5 2 0 0	(N(N(H(H)(H(H)(H)))))	3	58.2676	51.2753	71.2533	0.00048	0.19116	3.62383e-153	0	3.62383e-153	1/sp|P01871|IGHM_HUMAN	1/46
20200811_serum_yeast_DDA_10_15_rep2.2539.2539.2.0.dta	20200811_serum_yeast_DDA_10_15_rep2	2539	681.29	1251.03	2	YKJNSDISSTR		1284.62	5 2 0 0	(N(N(H(H(H))(H(H)))))	3	17.7563	14.5178	23.7708	0.00337	1.34627	9.73585e-51	0.00187793	0.00187793	1/sp|P01871|IGHM_HUMAN	1/46
20200811_serum_yeast_DDA_10_15_rep2.2579.2579.2.0.dta	20200811_serum_yeast_DDA_10_15_rep2	2579	691.855	1552.6	2	LSJYTR		753.389	12 2 0 0	(N(N(H(H(H(H)))(H(H(H(H)))(H(H(H(H))))))))	3	43.8537	16.1043	95.3884	0.00222	0.7139	3.81631e-205	0.00105597	0.00105597	2/sp|P24031|PPA3_YEAST/sp|P00635|PPA5_YEAST	2/97/97
20200811_serum_yeast_DDA_10_15_rep2.2583.2583.2.0.dta	20200811_serum_yeast_DDA_10_15_rep2	2583	692.799	1429.56	2	HJSTGCLR	6,Carbamidomethyl[C];	944.437	5 4 1 0	(N(N(H(H(N(H)))(H(N(H(A)))))))	2	36.797	20.3501	67.3411	0.00386	1.34896	8.45181e-145	0.00105597	0.00105597	1/sp|P10909|CLUS_HUMAN	1/291
20200811_serum_yeast_DDA_10_15_rep2.2584.2584.3.0.dta	20200811_serum_yeast_DDA_10_15_rep2	2584	693.076	1127.75	3	HJFSHCCSK	6,Carbamidomethyl[C];7,Carbamidomethyl[C];	1176.47	5 4 2 0	(N(N(H(H(N(H(A))))(H(N(H(A)))))))	2	75.6797	63.9902	97.3888	0.0022	0.65182	1.06843e-209	0	1.06843e-209	1/sp|P43652|AFAM_HUMAN	1/109
20200811_serum_yeast_DDA_10_15_rep2.2587.2587.4.1.dta	20200811_serum_yeast_DDA_10_15_rep2	2587	693.96	846.066	4	HJFSHCCSK	6,Carbamidomethyl[C];7,Carbamidomethyl[C];	1176.47	5 4 2 0	(N(N(H(H(N(H(A))))(H(N(H(A)))))))	2	55.3847	28.6196	105.091	0.00072	0.21323	5.83613e-226	0	5.83613e-226	1/sp|P43652|AFAM_HUMAN	1/109
20200811_serum_yeast_DDA_10_15_rep2.2594.2594.2.0.dta	20200811_serum_yeast_DDA_10_15_rep2	2594	695.731	1471.57	2	LSJYTR		753.389	11 2 0 0	(N(N(H(H(H)(H(H)))(H(H(H(H(H(H)))))))))	3	51.6046	26.4979	98.2312	0.00197	0.66805	3.38213e-211	0	3.38213e-211	2/sp|P24031|PPA3_YEAST/sp|P00635|PPA5_YEAST	2/97/97
20200811_serum_yeast_DDA_10_15_rep2.2605.2605.3.0.dta	20200811_serum_yeast_DDA_10_15_rep2	2605	698.648	969.738	3	YKJNSDISSTR		1284.62	5 4 0 0	(N(N(H(N)(H(H))(H(N(H))))))	3	39.5555	22.6278	70.9927	0.00054	0.18679	1.31708e-152	0	1.31708e-152	1/sp|P01871|IGHM_HUMAN	1/46
20200811_serum_yeast_DDA_10_15_rep2.2617.2617.3.0.dta	20200811_serum_yeast_DDA_10_15_rep2	2617	701.65	807.013	3	GHVJITR		796.442	5 4 0 0	(N(N(H(H(N(H)))(H(N(H))))))	4	37.2204	12.0555	83.9551	0.00021	0.08806	1.48438e-180	0.00361011	0.00361011	1/sp|P00734|THRB_HUMAN	1/121
20200811_serum_yeast_DDA_10_15_rep2.2619.2619.3.0.dta	20200811_serum_yeast_DDA_10_15_rep2	2619	702.25	950.731	3	YKJNSDISSTR		1284.62	5 3 0 1	(N(F)(N(H(H(H))(H(N(H))))))	3	16.6192	10.2885	28.3761	0.00147	0.51532	1.23727e-60	0.00600858	0.00600858	1/sp|P01871|IGHM_HUMAN	1/46
20200811_serum_yeast_DDA_10_15_rep2.2622.2622.3.0.dta	20200811_serum_yeast_DDA_10_15_rep2	2622	703.082	953.378	3	HJSTGCLR	6,Carbamidomethyl[C];	944.437	5 4 1 0	(N(N(H(H(N(H)))(H(N(H(A)))))))	2	35.591	10.8988	81.448	0.00518	1.81116	4.51115e-175	0.00529568	0.00529568	1/sp|P10909|CLUS_HUMAN	1/291
20200811_serum_yeast_DDA_10_15_rep2.2626.2626.3.0.dta	20200811_serum_yeast_DDA_10_15_rep2	2626	704.195	896.714	3	YKJNSDISSTR		1284.62	4 3 0 1	(N(F)(N(H(H(H))(H(N)))))	3	49.6668	35.1155	76.6907	0.00131	0.48702	6.05099e-165	0	6.05099e-165	1/sp|P01871|IGHM_HUMAN	1/46
20200811_serum_yeast_DDA_10_15_rep2.2661.2661.3.0.dta	20200811_serum_yeast_DDA_10_15_rep2	2661	713.418	1044.78	3	TKPREEQYJSTYR		1671.81	4 4 0 0	(N(N(H(H(N))(H(N(H))))))	9	28.1835	9.05472	63.7082	0.00151	0.48221	4.68968e-137	0.00978793	0.00978793	2/sp|P0DOX5|IGG1_HUMAN/sp|P01857|IGHG1_HUMAN	2/299/180
20200811_serum_yeast_DDA_10_15_rep2.2678.2678.2.0.dta	20200811_serum_yeast_DDA_10_15_rep2	2678	717.962	1328.01	2	SYJETK		741.341	5 4 1 0	(N(N(H(H(N(H)))(H(N(H(A)))))))	3	30.9477	15.4554	59.7192	0.00376	1.41524	1.97038e-128	0.00187793	0.00187793	1/sp|P04114|APOB_HUMAN	1/3224
20200811_serum_yeast_DDA_10_15_rep2.2684.2684.4.0.dta	20200811_serum_yeast_DDA_10_15_rep2	2684	719.405	820.355	4	TKPREEQYJSTYR		1671.81	4 4 0 1	(N(F)(N(H(H(N))(H(N(H))))))	9	62.5503	20.2347	141.137	0.00188	0.57487	1.26314e-302	0.00105597	0.00105597	2/sp|P0DOX5|IGG1_HUMAN/sp|P01857|IGHG1_HUMAN	2/299/180
20200811_serum_yeast_DDA_10_15_rep2.2685.2685.3.0.dta	20200811_serum_yeast_DDA_10_15_rep2	2685	719.684	1039.45	3	TKPREEQYJSTYR		1671.81	3 4 0 1	(N(F)(N(H(H(N))(H(N)))))	9	36.7611	21.4225	65.2471	0.00199	0.63795	4.08204e-140	0.00105597	0.00105597	2/sp|P0DOX5|IGG1_HUMAN/sp|P01857|IGHG1_HUMAN	2/299/180
20200811_serum_yeast_DDA_10_15_rep2.2700.2700.2.0.dta	20200811_serum_yeast_DDA_10_15_rep2	2700	723.602	1355.52	2	NEEYJK		796.347	5 4 1 0	(N(N(H(H(N(H)))(H(N(H(A)))))))	5	46.4993	37.6436	62.9455	0.00183	0.67398	1.40231e-135	0	1.40231e-135	2/sp|P02763|A1AG1_HUMAN/sp|P19652|A1AG2_HUMAN	2/56/56
20200811_serum_yeast_DDA_10_15_rep2.2702.2702.2.0.dta	20200811_serum_yeast_DDA_10_15_rep2	2702	724.157	1438.06	2	JNTFQPK		848.426	10 2 0 0	(N(N(H(H(H)(H(H)))(H(H(H(H(H))))))))	1	50.6099	40.6251	69.1532	0.00202	0.70256	1.03563e-148	0	1.03563e-148	1/sp|P18962|DAP2_YEAST	1/79
20200811_serum_yeast_DDA_10_15_rep2.2705.2705.3.0.dta	20200811_serum_yeast_DDA_10_15_rep2	2705	724.99	904.013	3	NEEYJK		796.347	5 4 1 0	(N(N(H(H(N(H)))(H(N(H(A)))))))	5	27.3819	18.25	44.3411	0.00077	0.28542	3.65771e-95	0.00105597	0.00105597	2/sp|P02763|A1AG1_HUMAN/sp|P19652|A1AG2_HUMAN	2/56/56
20200811_serum_yeast_DDA_10_15_rep2.2721.2721.3.0.dta	20200811_serum_yeast_DDA_10_15_rep2	2721	729.136	1018.42	3	YKJNSDISSTR		1284.62	5 4 0 1	(N(F)(N(H(H(N(H)))(H(N(H))))))	3	24.1753	18.2316	35.2135	0.00163	0.53491	1.39535e-75	0.00105597	0.00105597	1/sp|P01871|IGHM_HUMAN	1/46
20200811_serum_yeast_DDA_10_15_rep2.2722.2722.3.0.dta	20200811_serum_yeast_DDA_10_15_rep2	2722	729.414	896.031	3	JGTAVCATNR	6,Carbamidomethyl[C];	1063.49	5 4 0 0	(N(N(H(H(N(H)))(H(N(H))))))	1	28.0482	11.8448	58.1404	0.00173	0.64519	4.65027e-125	0.00361011	0.00361011	1/sp|P05156|CFAI_HUMAN	1/70
20200811_serum_yeast_DDA_10_15_rep2.2740.2740.3.0.dta	20200811_serum_yeast_DDA_10_15_rep2	2740	734.449	1025.72	3	NEEYJK		796.347	6 5 1 0	(N(N(H(H(N(H(A))))(H(N(H))(N(H))))))	5	17.7069	11.9074	28.4774	0.00203	0.65933	6.08931e-61	0.00361011	0.00361011	2/sp|P02763|A1AG1_HUMAN/sp|P19652|A1AG2_HUMAN	2/56/56
20200811_serum_yeast_DDA_10_15_rep2.2742.2742.4.0.dta	20200811_serum_yeast_DDA_10_15_rep2	2742	735.128	814.839	4	YKJNSDISSTR		1284.62	5 5 0 1	(N(F)(N(H(N)(H(N(H)))(H(N(H))))))	3	27.3468	14.527	51.1549	-0.00172	-0.52676	4.33426e-110	0.00187793	0.00187793	1/sp|P01871|IGHM_HUMAN	1/46
20200811_serum_yeast_DDA_10_15_rep2.2755.2755.3.0.dta	20200811_serum_yeast_DDA_10_15_rep2	2755	738.323	983.402	3	QJDTHLTVR		1083.55	9 2 0 0	(N(N(H(H(H))(H(H(H(H(H(H)))))))))	2	34.3822	15.6054	69.2534	0.00224	0.75923	5.28497e-149	0.00187793	0.00187793	1/sp|P25580|PBN1_YEAST	44220
20200811_serum_yeast_DDA_10_15_rep2.2756.2756.2.0.dta	20200811_serum_yeast_DDA_10_15_rep2	2756	738.601	1276.01	2	JNTFQPK		848.426	8 2 0 0	(N(N(H(H(H(H)))(H(H)(H)(H)))))	1	21.3225	15.6062	31.9386	0.00246	0.96464	2.44335e-68	0.00187793	0.00187793	1/sp|P18962|DAP2_YEAST	1/79
20200811_serum_yeast_DDA_10_15_rep2.2764.2764.2.0.dta	20200811_serum_yeast_DDA_10_15_rep2	2764	740.651	1222.51	2	LISJCSK	5,Carbamidomethyl[C];	821.419	5 4 0 0	(N(N(H(H(N(H)))(H(N(H))))))	4	33.9287	26.7031	47.3478	0.00358	1.46441	1.34124e-101	0	1.34124e-101	1/sp|P05156|CFAI_HUMAN	1/494
20200811_serum_yeast_DDA_10_15_rep2.2785.2785.3.0.dta	20200811_serum_yeast_DDA_10_15_rep2	2785	746.276	1107.15	3	TKPREEQYJSTYR		1671.81	3 5 0 1	(N(F)(N(H(N)(H(N))(H(N)))))	9	23.082	9.76475	47.8139	0.00195	0.58792	1.25787e-102	0.00674536	0.00674536	2/sp|P0DOX5|IGG1_HUMAN/sp|P01857|IGHG1_HUMAN	2/299/180
20200811_serum_yeast_DDA_10_15_rep2.2802.2802.3.0.dta	20200811_serum_yeast_DDA_10_15_rep2	2802	750.906	1053.09	3	YKJNSDISSTR		1284.62	6 3 1 0	(N(N(H(H(H(H)))(H(N(H(A)))))))	3	52.6473	38.0755	79.7091	0.00133	0.42176	1.29116e-171	0	1.29116e-171	1/sp|P01871|IGHM_HUMAN	1/46
20200811_serum_yeast_DDA_10_15_rep2.2851.2851.3.1.dta	20200811_serum_yeast_DDA_10_15_rep2	2851	763.822	999.077	3	YKJNSDISSTR		1284.62	5 3 1 0	(N(N(H(H(H))(H(N(H(A)))))))	3	42.8884	34.9123	57.701	0.00132	0.44138	6.58639e-124	0	6.58639e-124	1/sp|P01871|IGHM_HUMAN	1/46
20200811_serum_yeast_DDA_10_15_rep2.2884.2884.3.0.dta	20200811_serum_yeast_DDA_10_15_rep2	2884	772.592	945.059	3	YKJNSDISSTR		1284.62	4 3 1 0	(N(N(H(H)(H(N(H(A)))))))	3	37.597	29.4844	52.6631	0.00122	0.43042	2.1749e-113	0	2.1749e-113	1/sp|P01871|IGHM_HUMAN	1/46
20200811_serum_yeast_DDA_10_15_rep2.2904.2904.3.0.dta	20200811_serum_yeast_DDA_10_15_rep2	2904	778.291	1066.77	3	YKJNSDISSTR		1284.62	5 4 1 0	(N(N(H(H(N(H)))(H(N(H(A)))))))	3	58.6256	41.9841	89.5314	0.00404	1.26301	1.02628e-192	0	1.02628e-192	1/sp|P01871|IGHM_HUMAN	1/46
20200811_serum_yeast_DDA_10_15_rep2.2919.2919.3.0.dta	20200811_serum_yeast_DDA_10_15_rep2	2919	782.615	1018.42	3	YKJNSDISSTR		1284.62	5 4 0 1	(N(F)(N(H(H(N(H)))(H(N(H))))))	3	9.22032	9.33549	9.00644	0.0028	0.91712	3.03939e-10	0.00823045	0.00823045	1/sp|P01871|IGHM_HUMAN	1/46
20200811_serum_yeast_DDA_10_15_rep2.2920.2920.3.0.dta	20200811_serum_yeast_DDA_10_15_rep2	2920	782.892	1206.47	3	HSFNGJQSTFK		1266.59	12 2 0 0	(N(N(H(H(H(H)))(H(H(H(H(H(H(H(H)))))))))))	6	35.6678	14.2312	75.4787	0.00629	1.73829	2.71343e-162	0.00187793	0.00187793	1/sp|P39105|PLB1_YEAST	1/513
20200811_serum_yeast_DDA_10_15_rep2.2958.2958.3.0.dta	20200811_serum_yeast_DDA_10_15_rep2	2958	793.255	1152.45	3	HSFNGJQSTFK		1266.59	11 2 0 0	(N(N(H(H(H)(H(H(H))))(H(H)(H(H(H)))))))	6	69.7312	50.6183	105.227	0.00214	0.61803	2.69142e-226	0	2.69142e-226	1/sp|P39105|PLB1_YEAST	1/513
20200811_serum_yeast_DDA_10_15_rep2.2965.2965.2.0.dta	20200811_serum_yeast_DDA_10_15_rep2	2965	795.248	1562.61	2	GIAVJCSSK	6,Carbamidomethyl[C];	935.461	11 2 0 0	(N(N(H(H(H(H(H))))(H(H)(H(H(H(H))))))))	5	33.4008	18.4291	61.2056	0.00205	0.65601	1.38694e-131	0.00105597	0.00105597	1/sp|P40169|YNT4_YEAST	1/74
20200811_serum_yeast_DDA_10_15_rep2.2967.2967.3.0.dta	20200811_serum_yeast_DDA_10_15_rep2	2967	795.806	1101.78	3	YKJNSDISSTR		1284.62	6 3 1 1	(N(F)(N(H(H(H(H)))(H(N(H(A)))))))	3	41.091	27.1388	67.0023	0.00317	0.96109	4.20008e-144	0	4.20008e-144	1/sp|P01871|IGHM_HUMAN	1/46
20200811_serum_yeast_DDA_10_15_rep2.2971.2971.3.0.dta	20200811_serum_yeast_DDA_10_15_rep2	2971	796.798	956.042	3	JNSDISSTR		993.46	6 3 1 0	(N(N(H(H(H(H)))(H(N(H(A)))))))	1	37.4175	28.8699	53.2917	0.00173	0.60277	1.41538e-114	0	1.41538e-114	1/sp|P01871|IGHM_HUMAN	1/46
20200811_serum_yeast_DDA_10_15_rep2.2980.2980.3.0.dta	20200811_serum_yeast_DDA_10_15_rep2	2980	799.14	1098.43	3	HSFNGJQSTFK		1266.59	10 2 0 0	(N(N(H(H)(H(H)(H(H(H(H(H(H))))))))))	6	55.7345	38.5114	87.7203	0.00269	0.81588	9.75634e-189	0	9.75634e-189	1/sp|P39105|PLB1_YEAST	1/513
20200811_serum_yeast_DDA_10_15_rep2.2983.2983.3.0.dta	20200811_serum_yeast_DDA_10_15_rep2	2983	800.03	904.045	3	GHVJITR		796.442	5 4 1 0	(N(N(H(H(N(H)))(H(N(H(A)))))))	4	54.3075	30.5053	98.5116	0.00049	0.18209	4.02597e-212	0	4.02597e-212	1/sp|P00734|THRB_HUMAN	1/121
20200811_serum_yeast_DDA_10_15_rep2.2991.2991.2.0.dta	20200811_serum_yeast_DDA_10_15_rep2	2991	802.083	1355.56	2	GHVJITR		796.442	5 4 1 0	(N(N(H(H(N(H)))(H(N(H(A)))))))	4	51.738	25.5688	100.338	0.00099	0.36696	7.40159e-216	0	7.40159e-216	1/sp|P00734|THRB_HUMAN	1/121
20200811_serum_yeast_DDA_10_15_rep2.3002.3002.3.0.dta	20200811_serum_yeast_DDA_10_15_rep2	3002	804.985	993.746	3	YKJNSDISSTR		1284.62	4 3 1 1	(N(F)(N(H(H)(H(N(H(A)))))))	3	59.7696	36.5632	102.867	0.0023	0.77324	2.38086e-221	0	2.38086e-221	1/sp|P01871|IGHM_HUMAN	1/46
20200811_serum_yeast_DDA_10_15_rep2.3003.3003.2.0.dta	20200811_serum_yeast_DDA_10_15_rep2	3003	805.262	1490.11	2	YKJNSDISSTR		1284.62	4 3 1 1	(N(F)(N(H(H)(H(N(H(A)))))))	3	10.7708	9.0754	13.9194	0.0006	0.20094	6.07369e-22	0.00900901	0.00900901	1/sp|P01871|IGHM_HUMAN	1/46
20200811_serum_yeast_DDA_10_15_rep2.3008.3008.3.1.dta	20200811_serum_yeast_DDA_10_15_rep2	3008	806.68	1080.45	3	YKJNSDISSTR		1284.62	4 5 1 0	(N(N(H(N)(H(N))(H(N(H(A)))))))	3	8.95985	10.8712	5.41018	0.00595	1.83569	0.000335898	0.00529568	0.00558189	1/sp|P01871|IGHM_HUMAN	1/46
20200811_serum_yeast_DDA_10_15_rep2.3013.3013.3.0.dta	20200811_serum_yeast_DDA_10_15_rep2	3013	807.899	981.057	3	LSSJSTK		736.384	5 4 2 0	(N(N(H(H(N(H(A))))(H(N(H(A)))))))	4	47.3236	30.2066	79.1123	0.00146	0.49571	3.32707e-170	0	3.32707e-170	1/sp|P13671|CO6_HUMAN	1/855
20200811_serum_yeast_DDA_10_15_rep2.3028.3028.3.0.dta	20200811_serum_yeast_DDA_10_15_rep2	3028	811.67	1017.09	3	PREEQYJSTYR		1442.67	4 4 0 1	(N(F)(N(H(H(N))(H(N(H))))))	7	40.3072	11.6485	93.5306	0.00131	0.43048	3.16541e-201	0.00361011	0.00361011	2/sp|P0DOX5|IGG1_HUMAN/sp|P01857|IGHG1_HUMAN	2/299/180
20200811_serum_yeast_DDA_10_15_rep2.3036.3036.3.0.dta	20200811_serum_yeast_DDA_10_15_rep2	3036	813.945	963.072	3	PREEQYJSTYR		1442.67	3 4 0 1	(N(F)(N(H(H(N))(H(N)))))	7	36.4406	12.8324	80.2845	0.00074	0.25702	7.40556e-173	0.00187793	0.00187793	2/sp|P0DOX5|IGG1_HUMAN/sp|P01857|IGHG1_HUMAN	2/299/180
20200811_serum_yeast_DDA_10_15_rep2.3060.3060.3.0.dta	20200811_serum_yeast_DDA_10_15_rep2	3060	820.198	1050.41	3	HJSTGCLR	6,Carbamidomethyl[C];	944.437	5 4 2 0	(N(N(H(H(N(H(A))))(H(N(H(A)))))))	2	55.9199	39.0308	87.2853	0.0018	0.57156	1.02437e-187	0	1.02437e-187	1/sp|P10909|CLUS_HUMAN	1/291
20200811_serum_yeast_DDA_10_15_rep2.3066.3066.3.0.dta	20200811_serum_yeast_DDA_10_15_rep2	3066	821.912	1086.12	3	YKJNSDISSTR		1284.62	5 5 0 1	(N(F)(N(H(H(N(H)))(H(N)(N(H))))))	3	8.42025	10.1868	5.13951	0.00424	1.30198	0.000601571	0.00600858	0.00649107	1/sp|P01871|IGHM_HUMAN	1/46
20200811_serum_yeast_DDA_10_15_rep2.3072.3072.4.0.dta	20200811_serum_yeast_DDA_10_15_rep2	3072	823.42	788.058	4	HJSTGCLR	6,Carbamidomethyl[C];	944.437	5 4 2 0	(N(N(H(H(N(H(A))))(H(N(H(A)))))))	2	41.6491	18.4908	84.6574	0.00229	0.72684	6.42532e-182	0.00105597	0.00105597	1/sp|P10909|CLUS_HUMAN	1/291
20200811_serum_yeast_DDA_10_15_rep2.3082.3082.2.0.dta	20200811_serum_yeast_DDA_10_15_rep2	3082	826.244	1355.56	2	GHVJITR		796.442	5 4 1 0	(N(N(H(H(N(H)))(H(N(H(A)))))))	4	50.7377	26.5785	95.6048	0.00167	0.61492	1.26842e-205	0	1.26842e-205	1/sp|P00734|THRB_HUMAN	1/121
20200811_serum_yeast_DDA_10_15_rep2.3093.3093.3.0.dta	20200811_serum_yeast_DDA_10_15_rep2	3093	828.868	969.717	3	JNSDISSTR		993.46	5 4 1 0	(N(N(H(H(N(H)))(H(N(H(A)))))))	1	41.3154	38.2453	47.0171	0.00083	0.28533	3.83989e-101	0	3.83989e-101	1/sp|P01871|IGHM_HUMAN	1/46
20200811_serum_yeast_DDA_10_15_rep2.3095.3095.4.0.dta	20200811_serum_yeast_DDA_10_15_rep2	3095	829.469	944.14	4	KKEDALJETR		1203.63	6 5 2 0	(N(N(H(H(N(H(A))))(H(N(H))(N(H(A)))))))	7	50.4579	10.0785	125.448	0.00116	0.30661	1.22285e-269	0.00600858	0.00600858	1/sp|P10909|CLUS_HUMAN	1/86
20200811_serum_yeast_DDA_10_15_rep2.3096.3096.2.0.dta	20200811_serum_yeast_DDA_10_15_rep2	3096	829.746	1425.05	2	JMTALEK	2,Oxidation[M];	822.403	10 2 0 0	(N(N(H(H(H(H)))(H(H)(H(H(H(H))))))))	1	28.5992	9.50294	64.0636	0.00195	0.683	1.10749e-137	0.00823045	0.00823045	1/sp|P24043|LAMA2_HUMAN	1/1810
20200811_serum_yeast_DDA_10_15_rep2.3099.3099.3.0.dta	20200811_serum_yeast_DDA_10_15_rep2	3099	830.579	1115.46	3	YKJNSDISSTR		1284.62	5 4 1 1	(N(F)(N(H(H(N(H)))(H(N(H(A)))))))	3	50.7235	24.3635	99.6777	0.00208	0.62155	1.26773e-214	0	1.26773e-214	1/sp|P01871|IGHM_HUMAN	1/46
20200811_serum_yeast_DDA_10_15_rep2.3104.3104.3.0.dta	20200811_serum_yeast_DDA_10_15_rep2	3104	831.807	1183.15	3	YKJNSDISSTR		1284.62	5 5 1 1	(N(F)(N(H(N)(H(N(H)))(H(N(H(A)))))))	3	54.2242	38.6352	83.175	0.00187	0.52831	6.74101e-179	0	6.74101e-179	1/sp|P01871|IGHM_HUMAN	1/46
20200811_serum_yeast_DDA_10_15_rep2.3118.3118.3.0.dta	20200811_serum_yeast_DDA_10_15_rep2	3118	835.388	1129.13	3	YKJNSDISSTR		1284.62	4 5 1 1	(N(F)(N(H(N)(H(N))(H(N(H(A)))))))	3	55.6351	35.2535	93.4865	0.00103	0.30442	5.12963e-201	0	5.12963e-201	1/sp|P01871|IGHM_HUMAN	1/46
20200811_serum_yeast_DDA_10_15_rep2.3173.3173.3.0.dta	20200811_serum_yeast_DDA_10_15_rep2	3173	849.801	934.715	3	JVTAEQAR		888.453	5 4 1 0	(N(N(H(H(N(H)))(H(N(H(A)))))))	1	45.859	40.1347	56.49	0.00124	0.44305	1.54747e-121	0	1.54747e-121	1/sp|P00748|FA12_HUMAN	1/249
20200811_serum_yeast_DDA_10_15_rep2.3213.3213.3.0.dta	20200811_serum_yeast_DDA_10_15_rep2	3213	860.098	1258.52	3	KKEDALJETR		1203.63	6 5 2 0	(N(N(H(H(N(H(A))))(H(N(H))(N(H(A)))))))	7	56.9885	16.4204	132.329	0.00239	0.63336	2.31743e-284	0.00105597	0.00105597	1/sp|P10909|CLUS_HUMAN	1/86
20200811_serum_yeast_DDA_10_15_rep2.3253.3253.3.0.dta	20200811_serum_yeast_DDA_10_15_rep2	3253	870.281	1034.12	3	TKPREEQFJSTYR		1655.81	3 4 0 1	(N(F)(N(H(H(N))(H(N)))))	9	33.558	11.5496	74.4308	0.00137	0.44127	5.15078e-160	0.00361011	0.00361011	1/sp|P01861|IGHG4_HUMAN	1/177
20200811_serum_yeast_DDA_10_15_rep2.3304.3304.2.0.dta	20200811_serum_yeast_DDA_10_15_rep2	3304	884.272	1417.57	2	JITGLK		645.393	11 2 0 0	(N(N(H(H(H(H(H))))(H(H(H))(H(H(H)))))))	1	15.5546	11.1675	23.7021	0.0011	0.38724	1.63413e-50	0.00450045	0.00450045	2/sp|Q9UQ52|CNTN6_HUMAN/sp|P36096|TUL1_YEAST	2/865/61
20200811_serum_yeast_DDA_10_15_rep2.3306.3306.2.0.dta	20200811_serum_yeast_DDA_10_15_rep2	3306	884.66	1617.65	2	VVJETIQDK		1045.55	11 2 0 0	(N(N(H(H(H(H)))(H(H(H))(H(H(H(H))))))))	3	62.4282	56.9567	72.5896	0.00275	0.85073	4.71983e-156	0	4.71983e-156	1/sp|P38616|YGP1_YEAST	1/118
20200811_serum_yeast_DDA_10_15_rep2.3318.3318.2.0.dta	20200811_serum_yeast_DDA_10_15_rep2	3318	887.873	1536.62	2	VVJETIQDK		1045.55	10 2 0 0	(N(N(H(H(H(H(H))))(H(H)(H(H(H)))))))	3	71.9327	63.9138	86.825	0.00239	0.77889	6.91877e-187	0	6.91877e-187	1/sp|P38616|YGP1_YEAST	1/118
20200811_serum_yeast_DDA_10_15_rep2.3319.3319.2.0.dta	20200811_serum_yeast_DDA_10_15_rep2	3319	888.197	1489.09	2	JGTAVCATNR	6,Carbamidomethyl[C];	1063.49	5 4 1 0	(N(N(H(H(N(H)))(H(N(H(A)))))))	1	24.2968	17.5895	36.7532	0.00391	1.31316	1.1374e-78	0.00105597	0.00105597	1/sp|P05156|CFAI_HUMAN	1/70
20200811_serum_yeast_DDA_10_15_rep2.3320.3320.3.0.dta	20200811_serum_yeast_DDA_10_15_rep2	3320	888.475	1024.75	3	VVJETIQDK		1045.55	10 2 0 0	(N(N(H(H(H(H)))(H(H)(H(H)(H(H)))))))	3	49.1203	36.3781	72.7844	0.00159	0.51784	1.90904e-156	0	1.90904e-156	1/sp|P38616|YGP1_YEAST	1/118
20200811_serum_yeast_DDA_10_15_rep2.3328.3328.3.0.dta	20200811_serum_yeast_DDA_10_15_rep2	3328	890.529	1078.77	3	VVJETIQDK		1045.55	11 2 0 0	(N(N(H(H(H))(H(H(H))(H(H(H(H(H)))))))))	3	27.2066	17.4769	45.2758	0.00313	0.96698	4.04278e-97	0.00105597	0.00105597	1/sp|P38616|YGP1_YEAST	1/118
20200811_serum_yeast_DDA_10_15_rep2.3339.3339.2.0.dta	20200811_serum_yeast_DDA_10_15_rep2	3339	893.462	1336.54	2	JITGLK		645.393	10 2 0 0	(N(N(H(H(H(H(H))))(H(H)(H(H(H)))))))	1	53.8669	41.4153	76.9912	0.0024	0.90002	1.09418e-165	0	1.09418e-165	2/sp|Q9UQ52|CNTN6_HUMAN/sp|P36096|TUL1_YEAST	2/865/61
20200811_serum_yeast_DDA_10_15_rep2.3370.3370.2.0.dta	20200811_serum_yeast_DDA_10_15_rep2	3370	901.885	1455.6	2	VVJETIQDK		1045.55	9 2 0 0	(N(N(H(H(H))(H(H)(H(H(H(H))))))))	3	84.6456	90.1963	74.3372	0.0027	0.92653	7.44294e-160	0	7.44294e-160	1/sp|P38616|YGP1_YEAST	1/118
20200811_serum_yeast_DDA_10_15_rep2.3372.3372.3.0.dta	20200811_serum_yeast_DDA_10_15_rep2	3372	902.277	993.063	3	JGTAVCATNR	6,Carbamidomethyl[C];	1063.49	5 4 1 0	(N(N(H(H(N(H)))(H(N(H(A)))))))	1	25.129	19.9785	34.6944	0.00129	0.43447	2.4947e-74	0.00105597	0.00105597	1/sp|P05156|CFAI_HUMAN	1/70
20200811_serum_yeast_DDA_10_15_rep2.3373.3373.2.0.dta	20200811_serum_yeast_DDA_10_15_rep2	3373	902.555	1617.65	2	VVJETIQDK		1045.55	11 2 0 0	(N(N(H(H(H(H(H))))(H(H)(H(H(H(H))))))))	3	37.8628	23.8363	63.9121	0.00066	0.20391	2.1769e-137	0	2.1769e-137	1/sp|P38616|YGP1_YEAST	1/118
20200811_serum_yeast_DDA_10_15_rep2.3383.3383.3.0.dta	20200811_serum_yeast_DDA_10_15_rep2	3383	905.206	970.734	3	VVJETIQDK		1045.55	9 2 0 0	(N(N(H(H(H)(H))(H(H(H))(H(H))))))	3	67.9415	58.9074	84.7189	0.00182	0.62483	4.82088e-182	0	4.82088e-182	1/sp|P38616|YGP1_YEAST	1/118
20200811_serum_yeast_DDA_10_15_rep2.3385.3385.2.0.dta	20200811_serum_yeast_DDA_10_15_rep2	3385	905.661	1536.62	2	VVJETIQDK		1045.55	10 2 0 0	(N(N(H(H(H(H(H))))(H(H(H))(H(H))))))	3	62.4518	65.7116	56.3977	0.0026	0.84659	4.14239e-121	0	4.14239e-121	1/sp|P38616|YGP1_YEAST	1/118
20200811_serum_yeast_DDA_10_15_rep2.3393.3393.2.0.dta	20200811_serum_yeast_DDA_10_15_rep2	3393	907.842	1374.57	2	VVJETIQDK		1045.55	8 2 0 0	(N(N(H(H(H))(H(H(H))(H(H))))))	3	79.782	80.9061	77.6945	0.0017	0.6178	3.63235e-167	0	3.63235e-167	1/sp|P38616|YGP1_YEAST	1/118
20200811_serum_yeast_DDA_10_15_rep2.3396.3396.2.0.dta	20200811_serum_yeast_DDA_10_15_rep2	3396	908.506	1473.56	2	SYJETK		741.341	5 4 2 0	(N(N(H(H(N(H(A))))(H(N(H(A)))))))	3	33.3614	26.0844	46.8758	-0.0026	-0.88151	1.01807e-100	0	1.01807e-100	1/sp|P04114|APOB_HUMAN	1/3224
20200811_serum_yeast_DDA_10_15_rep2.3408.3408.3.0.dta	20200811_serum_yeast_DDA_10_15_rep2	3408	911.849	912.371	3	LISJCSK	5,Carbamidomethyl[C];	821.419	5 4 1 0	(N(N(H(H(N(H)))(H(N(H(A)))))))	4	38.5587	26.369	61.1969	0.00192	0.70363	1.73402e-131	0	1.73402e-131	1/sp|P05156|CFAI_HUMAN	1/494
20200811_serum_yeast_DDA_10_15_rep2.3409.3409.3.0.dta	20200811_serum_yeast_DDA_10_15_rep2	3409	912.127	982.71	3	SYJETK		741.341	5 4 2 0	(N(N(H(H(N(H(A))))(H(N(H(A)))))))	3	26.7628	20.7845	37.8654	0.00122	0.41274	3.87721e-81	0.00105597	0.00105597	1/sp|P04114|APOB_HUMAN	1/3224
20200811_serum_yeast_DDA_10_15_rep2.3411.3411.2.0.dta	20200811_serum_yeast_DDA_10_15_rep2	3411	912.682	1317.53	2	EEQYJSTYR		1189.51	3 4 0 1	(N(F)(N(H(H)(H(N)(N)))))	5	32.9262	12.0103	71.7701	0.00164	0.62303	2.92545e-154	0.00361011	0.00361011	2/sp|P0DOX5|IGG1_HUMAN/sp|P01857|IGHG1_HUMAN	2/299/180
20200811_serum_yeast_DDA_10_15_rep2.3440.3440.3.0.dta	20200811_serum_yeast_DDA_10_15_rep2	3440	920.329	916.717	3	VVJETIQDK		1045.55	8 2 0 0	(N(N(H(H(H(H)))(H(H)(H)(H)))))	3	33.8444	25.9515	48.5026	0.00154	0.55994	3.3951e-104	0	3.3951e-104	1/sp|P38616|YGP1_YEAST	1/118
20200811_serum_yeast_DDA_10_15_rep2.3441.3441.2.0.dta	20200811_serum_yeast_DDA_10_15_rep2	3441	920.393	1455.6	2	VVJETIQDK		1045.55	9 2 0 0	(N(N(H(H)(H(H(H(H(H(H(H))))))))))	3	66.3159	66.8659	65.2945	0.00258	0.88529	3.37214e-140	0	3.37214e-140	1/sp|P38616|YGP1_YEAST	1/118
20200811_serum_yeast_DDA_10_15_rep2.3442.3442.3.0.dta	20200811_serum_yeast_DDA_10_15_rep2	3442	920.714	1024.75	3	VVJETIQDK		1045.55	10 2 0 0	(N(N(H(H(H(H(H))))(H(H(H))(H(H))))))	3	22.2427	10.6787	43.7187	0.00198	0.64576	8.68343e-94	0.00529568	0.00529568	1/sp|P38616|YGP1_YEAST	1/118
20200811_serum_yeast_DDA_10_15_rep2.3452.3452.2.0.dta	20200811_serum_yeast_DDA_10_15_rep2	3452	923.321	1406.55	2	EEQYJSTYR		1189.51	5 4 0 0	(N(N(H(H(N))(H(N(H(H)))))))	5	54.7386	41.0657	80.1311	0.00255	0.90645	2.00566e-172	0	2.00566e-172	2/sp|P0DOX5|IGG1_HUMAN/sp|P01857|IGHG1_HUMAN	2/299/180
20200811_serum_yeast_DDA_10_15_rep2.3454.3454.3.0.dta	20200811_serum_yeast_DDA_10_15_rep2	3454	923.934	884.019	3	EEQYJSTYR		1189.51	4 4 0 0	(N(N(H(H(N))(H(N(H))))))	5	54.1807	49.9493	62.039	0.00212	0.80167	2.8173e-133	0	2.8173e-133	2/sp|P0DOX5|IGG1_HUMAN/sp|P01857|IGHG1_HUMAN	2/299/180
20200811_serum_yeast_DDA_10_15_rep2.3460.3460.2.0.dta	20200811_serum_yeast_DDA_10_15_rep2	3460	925.601	1174.49	2	JITGLK		645.393	8 2 0 0	(N(N(H(H(H(H)))(H(H)(H(H))))))	1	21.9765	16.0167	33.0446	0.00217	0.92326	1.7703e-70	0.00105597	0.00105597	2/sp|Q9UQ52|CNTN6_HUMAN/sp|P36096|TUL1_YEAST	2/865/61
20200811_serum_yeast_DDA_10_15_rep2.3463.3463.3.0.dta	20200811_serum_yeast_DDA_10_15_rep2	3463	926.278	932.705	3	EEQYJSTYR		1189.51	4 4 0 1	(N(F)(N(H(H(H))(H(N)(N)))))	5	43.6692	11.3314	103.725	0.00212	0.75807	4.71196e-223	0.00361011	0.00361011	2/sp|P0DOX5|IGG1_HUMAN/sp|P01857|IGHG1_HUMAN	2/299/180
20200811_serum_yeast_DDA_10_15_rep2.3464.3464.2.0.dta	20200811_serum_yeast_DDA_10_15_rep2	3464	926.556	1398.55	2	EEQYJSTYR		1189.51	4 4 0 1	(N(F)(N(H(H(H))(H(N)(N)))))	5	46.2301	16.3597	101.704	0.00158	0.56566	1.02194e-218	0.00105597	0.00105597	2/sp|P0DOX5|IGG1_HUMAN/sp|P01857|IGHG1_HUMAN	2/299/180
20200811_serum_yeast_DDA_10_15_rep2.3465.3465.2.0.dta	20200811_serum_yeast_DDA_10_15_rep2	3465	926.905	1374.57	2	VVJETIQDK		1045.55	8 2 0 0	(N(N(H(H(H(H)))(H(H(H(H)))))))	3	39.9503	28.0829	61.9896	0.00169	0.61562	3.50597e-133	0	3.50597e-133	1/sp|P38616|YGP1_YEAST	1/118
20200811_serum_yeast_DDA_10_15_rep2.3479.3479.2.0.dta	20200811_serum_yeast_DDA_10_15_rep2	3479	930.966	1244.5	2	EEQYJSTYR		1189.51	3 4 0 0	(N(N(H(H)(N)(H(N)))))	5	51.4849	47.0765	59.6719	0.00156	0.62777	3.23087e-128	0	3.23087e-128	2/sp|P0DOX5|IGG1_HUMAN/sp|P01857|IGHG1_HUMAN	2/299/180
20200811_serum_yeast_DDA_10_15_rep2.3483.3483.3.0.dta	20200811_serum_yeast_DDA_10_15_rep2	3483	931.857	938.037	3	EEQYJSTYR		1189.51	5 4 0 0	(N(N(H(H(N(H)))(H(N(H))))))	5	32.7286	12.9649	69.4327	0.00184	0.65326	2.64369e-149	0.00187793	0.00187793	2/sp|P0DOX5|IGG1_HUMAN/sp|P01857|IGHG1_HUMAN	2/299/180
20200811_serum_yeast_DDA_10_15_rep2.3485.3485.3.0.dta	20200811_serum_yeast_DDA_10_15_rep2	3485	932.25	830.001	3	EEQYJSTYR		1189.51	3 4 0 0	(N(N(H(H(N))(H(N)))))	5	54.4399	50.0944	62.5101	0.00096	0.38581	1.75652e-134	0	1.75652e-134	2/sp|P0DOX5|IGG1_HUMAN/sp|P01857|IGHG1_HUMAN	2/299/180
20200811_serum_yeast_DDA_10_15_rep2.3487.3487.2.0.dta	20200811_serum_yeast_DDA_10_15_rep2	3487	932.912	1479.58	2	EEQYJSTYR		1189.51	5 4 0 1	(N(F)(N(H(H(N(H)))(H(N(H))))))	5	48.9873	25.6964	92.242	0.00202	0.68428	2.61926e-198	0	2.61926e-198	2/sp|P0DOX5|IGG1_HUMAN/sp|P01857|IGHG1_HUMAN	2/299/180
20200811_serum_yeast_DDA_10_15_rep2.3493.3493.3.0.dta	20200811_serum_yeast_DDA_10_15_rep2	3493	934.58	1171.44	3	NEEYJK		796.347	6 5 2 1	(N(N(H(H(N(H)(F)))(H(N(H(A)))(N(H(A)))))))	5	11.5328	11.5663	11.4706	0.00384	1.09221	6.54257e-16	0.00361011	0.00361011	2/sp|P02763|A1AG1_HUMAN/sp|P19652|A1AG2_HUMAN	2/56/56
20200811_serum_yeast_DDA_10_15_rep2.3496.3496.3.0.dta	20200811_serum_yeast_DDA_10_15_rep2	3496	935.239	986.723	3	EEQYJSTYR		1189.51	5 4 0 1	(N(F)(N(H(H(N))(H(N(H(H)))))))	5	63.0782	25.8557	132.206	0.00191	0.64473	6.05587e-284	0	6.05587e-284	2/sp|P0DOX5|IGG1_HUMAN/sp|P01857|IGHG1_HUMAN	2/299/180
20200811_serum_yeast_DDA_10_15_rep2.3497.3497.3.0.dta	20200811_serum_yeast_DDA_10_15_rep2	3497	935.519	1001.04	3	NEEYJK		796.347	5 4 2 0	(N(N(H(H(N(H(A))))(H(N(H(A)))))))	5	47.4704	30.6665	78.6777	0.0003	0.10029	1.78801e-169	0	1.78801e-169	2/sp|P02763|A1AG1_HUMAN/sp|P19652|A1AG2_HUMAN	2/56/56
20200811_serum_yeast_DDA_10_15_rep2.3508.3508.2.0.dta	20200811_serum_yeast_DDA_10_15_rep2	3508	938.519	1501.06	2	NEEYJK		796.347	5 4 2 0	(N(N(H(H(N(H(A))))(H(N(H(A)))))))	5	22.0436	17.0391	31.3377	0.00079	0.26256	5.12002e-67	0.00105597	0.00105597	2/sp|P02763|A1AG1_HUMAN/sp|P19652|A1AG2_HUMAN	2/56/56
20200811_serum_yeast_DDA_10_15_rep2.3509.3509.3.0.dta	20200811_serum_yeast_DDA_10_15_rep2	3509	938.836	912.37	3	LISJCSK	5,Carbamidomethyl[C];	821.419	5 4 1 0	(N(N(H(H(N(H)))(H(N(H(A)))))))	4	31.5102	22.5559	48.1396	9e-05	0.03236	1.8803e-103	0	1.8803e-103	1/sp|P05156|CFAI_HUMAN	1/494
20200811_serum_yeast_DDA_10_15_rep2.3520.3520.2.0.dta	20200811_serum_yeast_DDA_10_15_rep2	3520	941.525	1215.99	2	EEQYJSTYR		1189.51	3 3 0 1	(N(F)(N(H(H)(H(N)))))	5	33.1527	10.2296	75.7242	0.00255	1.05045	3.30173e-163	0.00600858	0.00600858	2/sp|P0DOX5|IGG1_HUMAN/sp|P01857|IGHG1_HUMAN	2/299/180
20200811_serum_yeast_DDA_10_15_rep2.3524.3524.3.0.dta	20200811_serum_yeast_DDA_10_15_rep2	3524	942.67	884.019	3	EEQYJSTYR		1189.51	4 4 0 0	(N(N(H(H(N))(H(N(H))))))	5	41.863	32.5693	59.1225	0.00273	1.02921	5.39993e-127	0	5.39993e-127	2/sp|P0DOX5|IGG1_HUMAN/sp|P01857|IGHG1_HUMAN	2/299/180
20200811_serum_yeast_DDA_10_15_rep2.3530.3530.3.0.dta	20200811_serum_yeast_DDA_10_15_rep2	3530	944.163	932.705	3	EEQYJSTYR		1189.51	4 4 0 1	(N(F)(N(H(H(N))(H(N(H))))))	5	49.3734	21.0667	101.943	0.00199	0.71301	1.90226e-219	0.00105597	0.00105597	2/sp|P0DOX5|IGG1_HUMAN/sp|P01857|IGHG1_HUMAN	2/299/180
20200811_serum_yeast_DDA_10_15_rep2.3532.3532.3.0.dta	20200811_serum_yeast_DDA_10_15_rep2	3532	944.435	878.687	3	EEQYJSTYR		1189.51	3 4 0 1	(N(F)(N(H(H(N))(H(N)))))	5	67.584	51.1858	98.0377	0.00175	0.66327	6.96915e-211	0	6.96915e-211	2/sp|P0DOX5|IGG1_HUMAN/sp|P01857|IGHG1_HUMAN	2/299/180
20200811_serum_yeast_DDA_10_15_rep2.3541.3541.2.0.dta	20200811_serum_yeast_DDA_10_15_rep2	3541	946.585	1398.55	2	EEQYJSTYR		1189.51	4 4 0 1	(N(F)(N(H(H(N))(H(N(H))))))	5	62.2587	15.2032	149.648	0.00203	0.72517	0	0.00187793	0.00187793	2/sp|P0DOX5|IGG1_HUMAN/sp|P01857|IGHG1_HUMAN	2/299/180
20200811_serum_yeast_DDA_10_15_rep2.3557.3557.2.0.dta	20200811_serum_yeast_DDA_10_15_rep2	3557	950.393	1479.58	2	EEQYJSTYR		1189.51	5 4 0 1	(N(F)(N(H(H(N(H)))(H(N(H))))))	5	39.6177	16.208	83.0928	0.003	1.01557	1.03473e-178	0.00105597	0.00105597	2/sp|P0DOX5|IGG1_HUMAN/sp|P01857|IGHG1_HUMAN	2/299/180
20200811_serum_yeast_DDA_10_15_rep2.3580.3580.2.0.dta	20200811_serum_yeast_DDA_10_15_rep2	3580	956.261	1317.53	2	EEQYJSTYR		1189.51	3 4 0 1	(N(F)(N(H(H)(H(N)(N)))))	5	57.8234	25.4869	117.877	0.00168	0.63897	1.49268e-253	0	1.49268e-253	2/sp|P0DOX5|IGG1_HUMAN/sp|P01857|IGHG1_HUMAN	2/299/180
20200811_serum_yeast_DDA_10_15_rep2.3591.3591.2.1.dta	20200811_serum_yeast_DDA_10_15_rep2	3591	959.178	1325.52	2	EEQYJSTYR		1189.51	4 4 0 0	(N(N(H(H(N))(H(N(H))))))	5	31.3515	16.7751	58.422	-0.00239	-0.90019	1.03745e-125	0.00105597	0.00105597	2/sp|P0DOX5|IGG1_HUMAN/sp|P01857|IGHG1_HUMAN	2/299/180
20200811_serum_yeast_DDA_10_15_rep2.3593.3593.3.0.dta	20200811_serum_yeast_DDA_10_15_rep2	3593	959.778	997.101	3	VVJSTTGPGEHLR		1366.71	5 4 0 0	(N(N(H(H(N))(H(N(H(H)))))))	3	21.8922	13.2094	38.0174	0.00089	0.29908	2.07683e-81	0.00187793	0.00187793	1/sp|P07996|TSP1_HUMAN	1/1067
20200811_serum_yeast_DDA_10_15_rep2.3602.3602.3.0.dta	20200811_serum_yeast_DDA_10_15_rep2	3602	962.102	878.687	3	EEQYJSTYR		1189.51	3 4 0 1	(N(F)(N(H(H(N))(H(N)))))	5	46.0703	20.6111	93.3516	0.00177	0.67124	8.95094e-201	0.00105597	0.00105597	2/sp|P0DOX5|IGG1_HUMAN/sp|P01857|IGHG1_HUMAN	2/299/180
20200811_serum_yeast_DDA_10_15_rep2.3603.3603.3.0.dta	20200811_serum_yeast_DDA_10_15_rep2	3603	962.228	932.705	3	EEQYJSTYR		1189.51	4 4 0 1	(N(F)(N(H(H(N))(H(N(H))))))	5	41.7156	14.4417	92.3673	0.00173	0.61859	9.80599e-199	0.00187793	0.00187793	2/sp|P0DOX5|IGG1_HUMAN/sp|P01857|IGHG1_HUMAN	2/299/180
20200811_serum_yeast_DDA_10_15_rep2.3605.3605.3.0.dta	20200811_serum_yeast_DDA_10_15_rep2	3605	962.824	1212.49	3	YKJNSDISSTR		1284.62	5 4 2 1	(N(F)(N(H(H(N(H(A))))(H(N(H(A)))))))	3	65.1908	32.1913	126.476	0.00287	0.79004	7.92347e-272	0	7.92347e-272	1/sp|P01871|IGHM_HUMAN	1/46
20200811_serum_yeast_DDA_10_15_rep2.3607.3607.2.0.dta	20200811_serum_yeast_DDA_10_15_rep2	3607	963.379	1367.04	2	YJQTETFK		1030.48	8 2 0 0	(N(N(H(H(H))(H(H(H))(H(H))))))	2	51.5134	41.843	69.4727	0.00153	0.55827	1.2475e-149	0	1.2475e-149	1/sp|Q03691|ROT1_YEAST	1/139
20200811_serum_yeast_DDA_10_15_rep2.3613.3613.2.0.dta	20200811_serum_yeast_DDA_10_15_rep2	3613	964.872	1398.55	2	EEQYJSTYR		1189.51	4 4 0 1	(N(F)(N(H(H)(H(N)(N(H))))))	5	43.614	14.0746	98.473	0.00229	0.8203	8.27133e-212	0.00187793	0.00187793	2/sp|P0DOX5|IGG1_HUMAN/sp|P01857|IGHG1_HUMAN	2/299/180
20200811_serum_yeast_DDA_10_15_rep2.3647.3647.2.0.dta	20200811_serum_yeast_DDA_10_15_rep2	3647	973.773	1317.53	2	EEQYJSTYR		1189.51	3 4 0 1	(N(F)(N(H(H)(H(N)(N)))))	5	42.1649	13.782	94.876	0.00165	0.62606	2.92036e-204	0.00187793	0.00187793	2/sp|P0DOX5|IGG1_HUMAN/sp|P01857|IGHG1_HUMAN	2/299/180
20200811_serum_yeast_DDA_10_15_rep2.3648.3648.3.0.dta	20200811_serum_yeast_DDA_10_15_rep2	3648	973.976	897.694	3	EEQYJSTYR		1189.51	3 5 0 0	(N(N(H(N)(H(N))(H(N)))))	5	53.029	42.7328	72.1505	8e-05	0.03097	2.9514e-155	0	2.9514e-155	2/sp|P0DOX5|IGG1_HUMAN/sp|P01857|IGHG1_HUMAN	2/299/180
20200811_serum_yeast_DDA_10_15_rep2.3654.3654.3.0.dta	20200811_serum_yeast_DDA_10_15_rep2	3654	975.691	1022.78	3	KPQVYRPSFJK		1363.75	8 2 0 0	(N(N(H(H(H))(H(H(H(H(H))))))))	10	36.6899	9.59158	87.0152	0.00854	2.78469	3.16653e-187	0.00753138	0.00753138	1/sp|P0C155|CBPS2_YEAST	1/76
20200811_serum_yeast_DDA_10_15_rep2.3658.3658.2.0.dta	20200811_serum_yeast_DDA_10_15_rep2	3658	976.631	1346.04	2	EEQYJSTYR		1189.51	3 5 0 0	(N(N(H(N)(H(N))(H(N)))))	5	56.2548	44.6833	77.7449	0.00158	0.58689	2.21588e-167	0	2.21588e-167	2/sp|P0DOX5|IGG1_HUMAN/sp|P01857|IGHG1_HUMAN	2/299/180
20200811_serum_yeast_DDA_10_15_rep2.3659.3659.3.1.dta	20200811_serum_yeast_DDA_10_15_rep2	3659	976.909	959.374	3	EEQYJSTYR		1189.51	7 2 0 1	(N(F)(N(H(H)(H(H)(H(H(H)))))))	5	16.3682	15.9512	17.1426	0.00877	3.04941	4.14907e-31	0.00105597	0.00105597	2/sp|P0DOX5|IGG1_HUMAN/sp|P01857|IGHG1_HUMAN	2/299/180
20200811_serum_yeast_DDA_10_15_rep2.3669.3669.3.0.dta	20200811_serum_yeast_DDA_10_15_rep2	3669	979.572	1054.42	3	EEQYJSTYR		1189.51	5 5 0 1	(N(F)(N(H(N)(H(N(H)))(H(N(H))))))	5	24.7657	10.916	50.4865	0.00202	0.64016	1.5482e-108	0.00529568	0.00529568	2/sp|P0DOX5|IGG1_HUMAN/sp|P01857|IGHG1_HUMAN	2/299/180
20200811_serum_yeast_DDA_10_15_rep2.3671.3671.3.0.dta	20200811_serum_yeast_DDA_10_15_rep2	3671	980.173	878.687	3	EEQYJSTYR		1189.51	3 4 0 1	(N(F)(N(H(H(N))(H(N)))))	5	38.2791	19.5198	73.1179	0.00123	0.46623	2.02644e-157	0.00105597	0.00105597	2/sp|P0DOX5|IGG1_HUMAN/sp|P01857|IGHG1_HUMAN	2/299/180
20200811_serum_yeast_DDA_10_15_rep2.3672.3672.3.0.dta	20200811_serum_yeast_DDA_10_15_rep2	3672	980.451	1171.44	3	NEEYJK		796.347	6 5 2 1	(N(N(H(H(N(H)(F)))(H(N(H(A)))(N(H(A)))))))	5	18.3819	15.8303	23.1207	0.001	0.28505	2.24149e-49	0.00105597	0.00105597	2/sp|P02763|A1AG1_HUMAN/sp|P19652|A1AG2_HUMAN	2/56/56
20200811_serum_yeast_DDA_10_15_rep2.3674.3674.3.0.dta	20200811_serum_yeast_DDA_10_15_rep2	3674	981.006	1122.76	3	NEEYJK		796.347	6 5 2 0	(N(N(H(H(N(H(A))))(H(N(H))(N(H(A)))))))	5	22.1517	16.1736	33.2539	0.00219	0.65087	5.00829e-71	0.00105597	0.00105597	2/sp|P02763|A1AG1_HUMAN/sp|P19652|A1AG2_HUMAN	2/56/56
20200811_serum_yeast_DDA_10_15_rep2.3679.3679.3.0.dta	20200811_serum_yeast_DDA_10_15_rep2	3679	982.522	1000.4	3	EEQYJSTYR		1189.51	4 5 0 1	(N(F)(N(H(N)(H(N))(H(N(H))))))	5	75.1482	43.6484	133.648	0.00208	0.69356	4.16344e-287	0	4.16344e-287	2/sp|P0DOX5|IGG1_HUMAN/sp|P01857|IGHG1_HUMAN	2/299/180
20200811_serum_yeast_DDA_10_15_rep2.3690.3690.3.0.dta	20200811_serum_yeast_DDA_10_15_rep2	3690	985.468	946.38	3	EEQYJSTYR		1189.51	3 5 0 1	(N(F)(N(H(N)(H(N))(H(N)))))	5	52.001	21.3102	108.998	0.00172	0.60609	1.76179e-234	0.00105597	0.00105597	2/sp|P0DOX5|IGG1_HUMAN/sp|P01857|IGHG1_HUMAN	2/299/180
20200811_serum_yeast_DDA_10_15_rep2.3693.3693.2.0.dta	20200811_serum_yeast_DDA_10_15_rep2	3693	986.348	1419.07	2	EEQYJSTYR		1189.51	3 5 0 1	(N(F)(N(H(N)(H(N))(H(N)))))	5	61.2799	25.9414	126.908	0.00202	0.71288	1.53182e-272	0	1.53182e-272	2/sp|P0DOX5|IGG1_HUMAN/sp|P01857|IGHG1_HUMAN	2/299/180
20200811_serum_yeast_DDA_10_15_rep2.3711.3711.2.0.dta	20200811_serum_yeast_DDA_10_15_rep2	3711	990.977	1500.09	2	EEQYJSTYR		1189.51	4 5 0 1	(N(F)(N(H(N)(H(N))(H(N(H))))))	5	46.0115	18.5478	97.0157	0.00237	0.79125	6.73953e-209	0.00105597	0.00105597	2/sp|P0DOX5|IGG1_HUMAN/sp|P01857|IGHG1_HUMAN	2/299/180
20200811_serum_yeast_DDA_10_15_rep2.3753.3753.3.0.dta	20200811_serum_yeast_DDA_10_15_rep2	3753	1001.41	878.687	3	EEQYJSTYR		1189.51	3 4 0 1	(N(F)(N(H(H(N))(H(N)))))	5	15.1654	11.7272	21.5507	0.00011	0.04255	1.42848e-44	0.00361011	0.00361011	2/sp|P0DOX5|IGG1_HUMAN/sp|P01857|IGHG1_HUMAN	2/299/180
20200811_serum_yeast_DDA_10_15_rep2.3840.3840.3.0.dta	20200811_serum_yeast_DDA_10_15_rep2	3840	1024.42	994.748	3	KTLFCJASK	5,Carbamidomethyl[C];	1068.55	5 4 1 0	(N(N(H(H(N(H)))(H(N(H(A)))))))	6	26.9405	11.254	56.0727	0.0009	0.30296	2.22811e-120	0.00361011	0.00361011	1/sp|P20851|C4BPB_HUMAN	1/64
20200811_serum_yeast_DDA_10_15_rep2.3873.3873.3.0.dta	20200811_serum_yeast_DDA_10_15_rep2	3873	1033.2	1161.46	3	HYJDTLLKQ		1131.58	12 2 0 0	(N(N(H(H)(H(H(H(H)))(H(H(H(H(H(H))))))))))	3	32.2349	18.4179	57.8952	-0.00308	-0.88329	1.54958e-124	0.00105597	0.00105597	2/sp|P38693|PPAC_YEAST/sp|P35842|PPAB_YEAST	2/461/461
20200811_serum_yeast_DDA_10_15_rep2.3879.3879.3.0.dta	20200811_serum_yeast_DDA_10_15_rep2	3879	1035.09	1355.55	3	KKEDALJETR		1203.63	6 5 3 0	(N(N(H(H(N(H(A))))(H(N(H(A)))(N(H(A)))))))	7	47.3457	9.6345	117.381	0.00248	0.60977	1.84052e-252	0.00674536	0.00674536	1/sp|P10909|CLUS_HUMAN	1/86
20200811_serum_yeast_DDA_10_15_rep2.3882.3882.4.1.dta	20200811_serum_yeast_DDA_10_15_rep2	3882	1035.75	751.059	4	GHVJITR		796.442	5 4 2 0	(N(N(H(H(N(H(A))))(H(N(H(A)))))))	4	53.9323	28.886	100.447	-0.00026	-0.08531	3.10821e-216	0	3.10821e-216	1/sp|P00734|THRB_HUMAN	1/121
20200811_serum_yeast_DDA_10_15_rep2.3892.3892.3.0.dta	20200811_serum_yeast_DDA_10_15_rep2	3892	1038.38	1136.82	3	TKPREEQFJSTFR		1639.82	5 4 0 1	(N(F)(N(H(H(N))(H(N(H(H)))))))	9	60.2733	20.1554	134.778	0.00183	0.53579	2.01854e-289	0.00105597	0.00105597	1/sp|P01859|IGHG2_HUMAN	1/176
20200811_serum_yeast_DDA_10_15_rep2.3893.3893.3.0.dta	20200811_serum_yeast_DDA_10_15_rep2	3893	1038.66	1082.81	3	TKPREEQFJSTFR		1639.82	4 4 0 1	(N(F)(N(H(H(N))(H(N(H))))))	9	59.0958	20.7602	130.29	0.00177	0.54665	4.71233e-280	0.00105597	0.00105597	1/sp|P01859|IGHG2_HUMAN	1/176
20200811_serum_yeast_DDA_10_15_rep2.3904.3904.4.0.dta	20200811_serum_yeast_DDA_10_15_rep2	3904	1041.35	812.357	4	TKPREEQFJSTFR		1639.82	4 4 0 1	(N(F)(N(H(H(N))(H(N(H))))))	9	60.4438	20.7424	134.175	0.00158	0.48812	4.3049e-288	0.00105597	0.00105597	1/sp|P01859|IGHG2_HUMAN	1/176
20200811_serum_yeast_DDA_10_15_rep2.3914.3914.4.0.dta	20200811_serum_yeast_DDA_10_15_rep2	3914	1043.94	852.87	4	TKPREEQFJSTFR		1639.82	5 4 0 1	(N(F)(N(H(H(N(H)))(H(N(H))))))	9	47.6037	13.4823	110.972	0.00063	0.18578	8.20751e-239	0.00187793	0.00187793	1/sp|P01859|IGHG2_HUMAN	1/176
20200811_serum_yeast_DDA_10_15_rep2.3971.3971.3.0.dta	20200811_serum_yeast_DDA_10_15_rep2	3971	1058.71	1082.81	3	TKPREEQFJSTFR		1639.82	4 4 0 1	(N(F)(N(H(H(N))(H(N(H))))))	9	37.5541	9.65565	89.3656	0.00218	0.67048	4.42121e-192	0.00674536	0.00674536	1/sp|P01859|IGHG2_HUMAN	1/176
20200811_serum_yeast_DDA_10_15_rep2.3973.3973.4.1.dta	20200811_serum_yeast_DDA_10_15_rep2	3973	1059.09	812.357	4	TKPREEQFJSTFR		1639.82	4 4 0 1	(N(F)(N(H(H(N))(H(N(H))))))	9	46.6508	11.4797	111.968	0.0016	0.49428	7.54292e-241	0.00361011	0.00361011	1/sp|P01859|IGHG2_HUMAN	1/176
20200811_serum_yeast_DDA_10_15_rep2.3974.3974.3.0.dta	20200811_serum_yeast_DDA_10_15_rep2	3974	1059.37	1053.43	3	HYJDTLLKQ		1131.58	10 2 0 0	(N(N(H(H)(H(H)(H(H(H(H(H(H))))))))))	3	43.8688	37.5063	55.6849	0.00068	0.21687	7.77107e-120	0	7.77107e-120	2/sp|P38693|PPAC_YEAST/sp|P35842|PPAB_YEAST	2/461/461
20200811_serum_yeast_DDA_10_15_rep2.3995.3995.3.0.dta	20200811_serum_yeast_DDA_10_15_rep2	3995	1064.95	1116.1	3	EJGTISR		776.39	6 5 2 0	(N(N(H(H(N(H(A))))(H(N(H))(N(H(A)))))))	2	33.7636	9.17146	79.4346	0.00227	0.67687	1.23319e-170	0.00900901	0.00900901	1/sp|P02763|A1AG1_HUMAN	1/103
20200811_serum_yeast_DDA_10_15_rep2.4009.4009.3.0.dta	20200811_serum_yeast_DDA_10_15_rep2	4009	1068.75	1214.5	3	RJHSCEPCQTLAVR	5,Carbamidomethyl[C];8,Carbamidomethyl[C];	1727.81	5 4 1 0	(N(N(H(H(N(H)))(H(N(H(A)))))))	2	31.8293	11.1832	70.1721	0.00331	0.90993	7.27592e-151	0.00450045	0.00450045	1/sp|P00748|FA12_HUMAN	1/433
20200811_serum_yeast_DDA_10_15_rep2.4018.4018.3.0.dta	20200811_serum_yeast_DDA_10_15_rep2	4018	1071.09	974.383	3	QJDSDSFHLR		1218.55	8 2 0 0	(N(N(H(H(H)(H))(H(H(H(H)))))))	2	24.1333	14.8715	41.3337	0.00225	0.76915	1.62356e-88	0.00187793	0.00187793	1/sp|P26725|YUR1_YEAST	1/82
20200811_serum_yeast_DDA_10_15_rep2.4021.4021.3.0.dta	20200811_serum_yeast_DDA_10_15_rep2	4021	1071.97	994.393	3	EJGTISR		776.39	5 4 2 0	(N(N(H(H(N(H(A))))(H(N(H(A)))))))	2	37.3734	10.0848	88.0524	0.00139	0.46491	1.51378e-189	0.00600858	0.00600858	1/sp|P02763|A1AG1_HUMAN	1/103
20200811_serum_yeast_DDA_10_15_rep2.4032.4032.3.0.dta	20200811_serum_yeast_DDA_10_15_rep2	4032	1074.9	1231.86	3	YLGTJVTNGKPVNK		1504.81	11 2 0 0	(N(N(H(H(H(H(H))))(H(H(H(H(H(H)))))))))	5	63.9357	37.9368	112.22	0.004	1.08256	1.81462e-241	0	1.81462e-241	2/sp|P39105|PLB1_YEAST/sp|Q03674|PLB2_YEAST	2/307/309
20200811_serum_yeast_DDA_10_15_rep2.4035.4035.3.0.dta	20200811_serum_yeast_DDA_10_15_rep2	4035	1075.74	1150.5	3	TKPREEQFJSTFR		1639.82	4 5 0 1	(N(F)(N(H(N)(H(N))(H(N(H))))))	9	31.6172	13.5714	65.1307	0.0022	0.63781	5.35036e-140	0.00187793	0.00187793	1/sp|P01859|IGHG2_HUMAN	1/176
20200811_serum_yeast_DDA_10_15_rep2.4062.4062.3.0.dta	20200811_serum_yeast_DDA_10_15_rep2	4062	1082.83	1020.44	3	NNLQHJITLK		1194.66	9 2 0 0	(N(N(H(H(H)(H(H)))(H(H(H(H)))))))	6	38.7957	23.5653	67.0807	0.00203	0.66236	2.9206e-144	0	2.9206e-144	1/sp|P38138|GLU2A_YEAST	1/907
20200811_serum_yeast_DDA_10_15_rep2.4063.4063.3.0.dta	20200811_serum_yeast_DDA_10_15_rep2	4063	1083.14	1177.84	3	YLGTJVTNGKPVNK		1504.81	10 2 0 0	(N(N(H(H(H(H)))(H(H)(H(H(H(H))))))))	5	62.4923	37.4885	108.928	0.0032	0.90611	3.61509e-234	0	3.61509e-234	2/sp|P39105|PLB1_YEAST/sp|Q03674|PLB2_YEAST	2/307/309
20200811_serum_yeast_DDA_10_15_rep2.4072.4072.3.0.dta	20200811_serum_yeast_DDA_10_15_rep2	4072	1085.34	966.419	3	NNLQHJITLK		1194.66	8 2 0 0	(N(N(H(H(H))(H(H)(H)(H(H))))))	6	78.2224	75.8067	82.7087	0.00172	0.5936	6.79212e-178	0	6.79212e-178	1/sp|P38138|GLU2A_YEAST	1/907
20200811_serum_yeast_DDA_10_15_rep2.4083.4083.2.0.dta	20200811_serum_yeast_DDA_10_15_rep2	4083	1088.48	1412.03	2	EYFJETR		958.426	9 2 0 0	(N(N(H(H(H(H)))(H(H(H(H(H))))))))	4	39.3237	17.7006	79.4809	0.00145	0.51234	7.7181e-171	0.00105597	0.00105597	2/sp|P47065|PT130_YEAST/sp|P53075|SHE10_YEAST	2/163/379
20200811_serum_yeast_DDA_10_15_rep2.4084.4084.2.0.dta	20200811_serum_yeast_DDA_10_15_rep2	4084	1088.8	1449.13	2	NNLQHJITLK		1194.66	8 2 0 0	(N(N(H(H(H(H)))(H(H)(H)(H)))))	6	49.5455	45.8838	56.3459	0.00375	1.29357	5.03987e-121	0	5.03987e-121	1/sp|P38138|GLU2A_YEAST	1/907
20200811_serum_yeast_DDA_10_15_rep2.4089.4089.3.0.dta	20200811_serum_yeast_DDA_10_15_rep2	4089	1090.19	1031.75	3	JVTAEQAR		888.453	5 4 2 0	(N(N(H(H(N(H(A))))(H(N(H(A)))))))	1	52.3408	44.5695	66.7731	0.0014	0.4513	1.48366e-143	0	1.48366e-143	1/sp|P00748|FA12_HUMAN	1/249
20200811_serum_yeast_DDA_10_15_rep2.4101.4101.2.0.dta	20200811_serum_yeast_DDA_10_15_rep2	4101	1093.4	1547.12	2	JVTAEQAR		888.453	5 4 2 0	(N(N(H(H(N(H(A))))(H(N(H(A)))))))	1	14.0055	9.52994	22.3171	0.00345	1.11501	6.90162e-47	0.00753138	0.00753138	1/sp|P00748|FA12_HUMAN	1/249
20200811_serum_yeast_DDA_10_15_rep2.4105.4105.2.0.dta	20200811_serum_yeast_DDA_10_15_rep2	4105	1094.35	1245.51	2	DFVJASSK		867.421	5 4 0 0	(N(N(H(H(N(H)))(H(N(H))))))	4	26.0383	26.0367	26.0412	0.00253	1.01567	1.12866e-55	0	1.12866e-55	1/sp|P05546|HEP2_HUMAN	1/188
20200811_serum_yeast_DDA_10_15_rep2.4106.4106.3.0.dta	20200811_serum_yeast_DDA_10_15_rep2	4106	1094.66	830.673	3	DFVJASSK		867.421	5 4 0 0	(N(N(H(H(N))(H(H)(H)(N)))))	4	17.0327	13.0751	24.3826	0.00161	0.64579	4.9721e-52	0.00187793	0.00187793	1/sp|P05546|HEP2_HUMAN	1/188
20200811_serum_yeast_DDA_10_15_rep2.4130.4130.3.0.dta	20200811_serum_yeast_DDA_10_15_rep2	4130	1101.02	1034.76	3	JISNTPPTSDPEK		1399.67	8 2 0 0	(N(N(H(H(H(H)))(H(H)(H)(H)))))	1	34.3812	32.1026	38.6131	0.00412	1.32703	9.05036e-83	0	9.05036e-83	1/sp|Q07830|GPI13_YEAST	1/411
20200811_serum_yeast_DDA_10_15_rep2.4137.4137.3.0.dta	20200811_serum_yeast_DDA_10_15_rep2	4137	1102.96	912.401	3	NNLQHJITLK		1194.66	7 2 0 0	(N(N(H(H(H))(H(H(H(H)))))))	6	32.7121	17.5643	60.8439	0.00113	0.41358	8.96712e-131	0.00105597	0.00105597	1/sp|P38138|GLU2A_YEAST	1/907
20200811_serum_yeast_DDA_10_15_rep2.4139.4139.2.0.dta	20200811_serum_yeast_DDA_10_15_rep2	4139	1103.35	1331.01	2	EYFJETR		958.426	8 2 0 0	(N(N(H(H)(H(H(H(H(H(H)))))))))	4	42.9029	20.583	84.3543	0.00168	0.63201	2.33853e-181	0.00105597	0.00105597	2/sp|P47065|PT130_YEAST/sp|P53075|SHE10_YEAST	2/163/379
20200811_serum_yeast_DDA_10_15_rep2.4144.4144.2.0.dta	20200811_serum_yeast_DDA_10_15_rep2	4144	1104.71	1424.07	2	SJNTNYIYR		1144.54	8 2 0 0	(N(N(H(H(H(H)))(H(H)(H)(H)))))	2	28.087	14.3171	53.6597	0.00406	1.42593	2.38341e-115	0.00187793	0.00187793	1/sp|Q03281|HEH2_YEAST	1/520
20200811_serum_yeast_DDA_10_15_rep2.4154.4154.5.0.dta	20200811_serum_yeast_DDA_10_15_rep2	4154	1107.36	743.1	5	RHEEGHMLJCTCFGQGR	10,Carbamidomethyl[C];12,Carbamidomethyl[C];	2088.89	5 4 0 0	(N(N(H(H(N(H)))(H(N(H))))))	9	41.9088	43.5686	38.8265	-0.00085	-0.22928	2.27148e-83	0	2.27148e-83	1/sp|P02751|FINC_HUMAN	1/542
20200811_serum_yeast_DDA_10_15_rep2.4156.4156.3.0.dta	20200811_serum_yeast_DDA_10_15_rep2	4156	1107.92	1069.8	3	YLGTJVTNGKPVNK		1504.81	8 2 0 0	(N(N(H(H(H(H)))(H(H)(H)(H)))))	5	18.5325	9.91079	34.5443	0.00027	0.08349	6.69129e-74	0.00674536	0.00674536	2/sp|P39105|PLB1_YEAST/sp|Q03674|PLB2_YEAST	2/307/309
20200811_serum_yeast_DDA_10_15_rep2.4164.4164.3.0.dta	20200811_serum_yeast_DDA_10_15_rep2	4164	1110.01	1062.13	3	AEIVPRPSJGTVNK		1481.81	8 2 0 0	(N(N(H(H(H(H)))(H(H)(H(H))))))	9	50.4994	29.176	90.1	0.0009	0.28162	4.44496e-194	0	4.44496e-194	1/sp|Q03103|ERO1_YEAST	1/491
20200811_serum_yeast_DDA_10_15_rep2.4165.4165.4.1.dta	20200811_serum_yeast_DDA_10_15_rep2	4165	1110.29	928.624	4	RHEEGHMLJCTCFGQGR	10,Carbamidomethyl[C];12,Carbamidomethyl[C];	2088.89	5 4 0 0	(N(N(H(H(N(H)))(H(N(H))))))	9	32.8293	17.9781	60.4099	0.00087	0.23361	5.85083e-130	0.00105597	0.00105597	1/sp|P02751|FINC_HUMAN	1/542
20200811_serum_yeast_DDA_10_15_rep2.4172.4172.2.0.dta	20200811_serum_yeast_DDA_10_15_rep2	4172	1112.07	1641.14	2	VFSGCJVTNEK	5,Carbamidomethyl[C];	1254.58	10 2 0 0	(N(N(H(H(H(H)))(H(H)(H(H)(H(H)))))))	6	25.7638	9.6753	55.6423	0.00223	0.68081	1.34202e-119	0.00674536	0.00674536	1/sp|P25371|ADP1_YEAST	1/165
20200811_serum_yeast_DDA_10_15_rep2.4173.4173.3.0.dta	20200811_serum_yeast_DDA_10_15_rep2	4173	1112.35	1065.43	3	JHSCEPCQTLAVR	4,Carbamidomethyl[C];7,Carbamidomethyl[C];	1571.71	5 4 0 0	(N(N(H(H(N(H)))(H(N(H))))))	1	32.7453	25.6502	45.922	0.00042	0.13118	5.52363e-99	0	5.52363e-99	1/sp|P00748|FA12_HUMAN	1/433
20200811_serum_yeast_DDA_10_15_rep2.4238.4238.3.0.dta	20200811_serum_yeast_DDA_10_15_rep2	4238	1129.73	1144.8	3	HYTJSSQDVTVPCR	13,Carbamidomethyl[C];	1663.75	5 4 0 1	(N(F)(N(H(H(N(H)))(H(N(H))))))	4	32.0864	21.59	51.5796	0.00215	0.62645	1.0672e-110	0.00105597	0.00105597	2/sp|P01877|IGHA2_HUMAN/sp|P0DOX2|IGA2_HUMAN	2/92/207
20200811_serum_yeast_DDA_10_15_rep2.4241.4241.3.0.dta	20200811_serum_yeast_DDA_10_15_rep2	4241	1130.58	978.731	3	FLNJGTCTAEGK	7,Carbamidomethyl[C];	1311.6	5 4 0 0	(N(N(H(H(N(H)))(H(N(H))))))	4	38.6815	32.8203	49.5667	-0.00236	-0.80567	1.37791e-106	0	1.37791e-106	1/sp|P05156|CFAI_HUMAN	1/103
20200811_serum_yeast_DDA_10_15_rep2.4271.4271.2.0.dta	20200811_serum_yeast_DDA_10_15_rep2	4271	1138.81	1297.04	2	JYTLTGR		824.426	5 4 0 1	(N(F)(N(H(H)(H(N(H))(N(H))))))	1	32.9847	21.8971	53.576	0.00309	1.19211	3.18946e-115	0.00105597	0.00105597	1/sp|P10643|CO7_HUMAN	1/754
20200811_serum_yeast_DDA_10_15_rep2.4293.4293.3.0.dta	20200811_serum_yeast_DDA_10_15_rep2	4293	1144.79	1094.13	3	VVJSTTGPGEHLR		1366.71	5 4 1 0	(N(N(H(H(N(H)))(H(N(H(A)))))))	3	42.1727	27.0157	70.3215	0.00366	1.11618	3.15073e-151	0	3.15073e-151	1/sp|P07996|TSP1_HUMAN	1/1067
20200811_serum_yeast_DDA_10_15_rep2.4303.4303.2.0.dta	20200811_serum_yeast_DDA_10_15_rep2	4303	1147.48	1527.08	2	MNYJVTER		1026.47	10 2 0 0	(N(N(H(H(H(H(H))))(H(H)(H(H(H)))))))	4	45.9398	24.0874	86.5231	0.00254	0.83059	4.11651e-186	0	4.11651e-186	1/sp|Q03674|PLB2_YEAST	1/524
20200811_serum_yeast_DDA_10_15_rep2.4304.4304.2.0.dta	20200811_serum_yeast_DDA_10_15_rep2	4304	1147.76	1484.11	2	RVJETENLK		1102.59	9 2 0 0	(N(N(H(H(H))(H(H(H))(H(H(H)))))))	3	23.3114	14.848	39.0292	-0.0082	-2.76207	7.59233e-84	0.00187793	0.00187793	1/sp|P35724|MNR2_YEAST	1/342
20200811_serum_yeast_DDA_10_15_rep2.4315.4315.2.0.dta	20200811_serum_yeast_DDA_10_15_rep2	4315	1150.75	1282.02	2	TLFCJASK	4,Carbamidomethyl[C];	940.456	5 4 0 0	(N(N(H(H(N(H)))(H(N(H))))))	5	25.1178	26.5716	22.4178	0.00281	1.09636	2.6516e-47	0	2.6516e-47	1/sp|P20851|C4BPB_HUMAN	1/64
20200811_serum_yeast_DDA_10_15_rep2.4316.4316.3.0.dta	20200811_serum_yeast_DDA_10_15_rep2	4316	1151.08	989.742	3	RVJETENLK		1102.59	9 2 0 0	(N(N(H(H(H(H)))(H(H)(H(H(H)))))))	3	18.2687	12.5617	28.8673	-0.00868	-2.92552	6.67983e-62	0.00187793	0.00187793	1/sp|P35724|MNR2_YEAST	1/342
20200811_serum_yeast_DDA_10_15_rep2.4319.4319.3.0.dta	20200811_serum_yeast_DDA_10_15_rep2	4319	1151.91	855.019	3	TLFCJASK	4,Carbamidomethyl[C];	940.456	5 4 0 0	(N(N(H(H(N(H)))(H(N(H))))))	5	17.2626	16.6187	18.4584	0.00616	2.40496	4.6249e-35	0.00105597	0.00105597	1/sp|P20851|C4BPB_HUMAN	1/64
20200811_serum_yeast_DDA_10_15_rep2.4325.4325.3.0.dta	20200811_serum_yeast_DDA_10_15_rep2	4325	1153.4	1212.5	3	HYTJSSQDVTVPCR	13,Carbamidomethyl[C];	1663.75	5 5 0 1	(N(F)(N(H(N)(H(N(H)))(H(N(H))))))	4	74.7923	48.2234	124.134	0.00272	0.74727	6.0167e-267	0	6.0167e-267	2/sp|P01877|IGHA2_HUMAN/sp|P0DOX2|IGA2_HUMAN	2/92/207
20200811_serum_yeast_DDA_10_15_rep2.4337.4337.2.0.dta	20200811_serum_yeast_DDA_10_15_rep2	4337	1156.43	1403.08	2	RVJETENLK		1102.59	8 2 0 0	(N(N(H(H(H(H)))(H(H)(H)(H)))))	3	28.6991	13.515	56.8982	-0.01013	-3.61199	2.60525e-122	0.00187793	0.00187793	1/sp|P35724|MNR2_YEAST	1/342
20200811_serum_yeast_DDA_10_15_rep2.4362.4362.3.0.dta	20200811_serum_yeast_DDA_10_15_rep2	4362	1163.12	1094.13	3	VVJSTTGPGEHLR		1366.71	5 4 1 0	(N(N(H(H(N(H)))(H(N(H(A)))))))	3	44.7974	25.425	80.7746	0.00228	0.69458	1.28682e-173	0	1.28682e-173	1/sp|P07996|TSP1_HUMAN	1/1067
20200811_serum_yeast_DDA_10_15_rep2.4382.4382.3.0.dta	20200811_serum_yeast_DDA_10_15_rep2	4382	1168.35	1083.76	3	EEQYJSTYR		1189.51	5 4 1 1	(N(F)(N(H(H(N(H)))(H(N(H(A)))))))	5	57.7613	35.5248	99.0576	0.00398	1.22449	4.51607e-213	0	4.51607e-213	2/sp|P0DOX5|IGG1_HUMAN/sp|P01857|IGHG1_HUMAN	2/299/180
20200811_serum_yeast_DDA_10_15_rep2.4397.4397.2.0.dta	20200811_serum_yeast_DDA_10_15_rep2	4397	1172.44	1256.02	2	LFVJTSK		808.456	8 2 0 0	(N(N(H(H(H(H)))(H(H)(H)(H)))))	4	35.1538	22.4658	58.7171	0.00161	0.64029	4.21015e-126	0	4.21015e-126	1/sp|Q5VZ19|TDR10_HUMAN	1/103
20200811_serum_yeast_DDA_10_15_rep2.4415.4415.2.0.dta	20200811_serum_yeast_DDA_10_15_rep2	4415	1176.96	1471.58	2	EEQFJSTYR		1173.52	5 4 0 1	(N(F)(N(H(H(N(H)))(H(N(H))))))	5	48.6947	22.241	97.8229	0.00188	0.63838	1.73412e-210	0	1.73412e-210	1/sp|P01861|IGHG4_HUMAN	1/177
20200811_serum_yeast_DDA_10_15_rep2.4418.4418.3.0.dta	20200811_serum_yeast_DDA_10_15_rep2	4418	1177.84	932.703	3	EEQYJSTFR		1173.52	5 4 0 0	(N(N(H(H(N(H)))(H(N(H))))))	5	23.6947	17.2898	35.5893	-0.00286	-1.02285	2.06417e-76	0.00105597	0.00105597	1/sp|P01860|IGHG3_HUMAN	1/227
20200811_serum_yeast_DDA_10_15_rep2.4418.4418.3.1.dta	20200811_serum_yeast_DDA_10_15_rep2	4418	1177.84	932.723	3	JYTLTGR		824.426	5 5 0 1	(N(F)(N(H(N)(H(N(H)))(H(N(H))))))	1	22.4733	19.8378	27.3677	0.00989	3.53867	2.02456e-58	0.00105597	0.00105597	1/sp|P10643|CO7_HUMAN	1/754
20200811_serum_yeast_DDA_10_15_rep2.4419.4419.2.0.dta	20200811_serum_yeast_DDA_10_15_rep2	4419	1178.12	1398.55	2	EEQYJSTFR		1173.52	5 4 0 0	(N(N(H(H(N(H)))(H(N(H))))))	5	22.4192	13.1213	39.6868	0.00035	0.12339	3.78652e-85	0.00187793	0.00187793	1/sp|P01860|IGHG3_HUMAN	1/227
20200811_serum_yeast_DDA_10_15_rep2.4427.4427.2.0.dta	20200811_serum_yeast_DDA_10_15_rep2	4427	1180.17	1390.56	2	EEQFJSTYR		1173.52	4 4 0 1	(N(F)(N(H(H(N))(H(N(H))))))	5	55.6972	23.5593	115.382	0.00191	0.68834	3.55417e-248	0	3.55417e-248	1/sp|P01861|IGHG4_HUMAN	1/177
20200811_serum_yeast_DDA_10_15_rep2.4437.4437.3.0.dta	20200811_serum_yeast_DDA_10_15_rep2	4437	1182.81	927.374	3	EEQFJSTYR		1173.52	4 4 0 1	(N(F)(N(H(H(N))(H(N(H))))))	5	62.352	50.276	84.779	0.00276	0.99372	2.44803e-182	0	2.44803e-182	1/sp|P01861|IGHG4_HUMAN	1/177
20200811_serum_yeast_DDA_10_15_rep2.4448.4448.3.0.dta	20200811_serum_yeast_DDA_10_15_rep2	4448	1185.68	1029.74	3	EEQYJSTYR		1189.51	4 4 1 1	(N(F)(N(H(H(N))(H(N(H(A)))))))	5	58.4147	22.6585	124.819	0.00166	0.53742	2.13736e-268	0	2.13736e-268	2/sp|P0DOX5|IGG1_HUMAN/sp|P01857|IGHG1_HUMAN	2/299/180
20200811_serum_yeast_DDA_10_15_rep2.4450.4450.2.0.dta	20200811_serum_yeast_DDA_10_15_rep2	4450	1186.23	1544.1	2	EEQYJSTYR		1189.51	4 4 1 1	(N(F)(N(H(H(N))(H(N(H(A)))))))	5	46.3175	14.4215	105.553	0.00318	1.02913	4.64921e-227	0.00187793	0.00187793	2/sp|P0DOX5|IGG1_HUMAN/sp|P01857|IGHG1_HUMAN	2/299/180
20200811_serum_yeast_DDA_10_15_rep2.4452.4452.3.0.dta	20200811_serum_yeast_DDA_10_15_rep2	4452	1186.78	1079.8	3	VYKPSAGJNSLYR		1468.75	5 4 0 1	(N(F)(N(H(H(N(H)))(H(N(H))))))	8	27.4065	10.5989	58.6208	0.00265	0.81893	7.21879e-126	0.00600858	0.00600858	1/sp|P02749|APOH_HUMAN	1/162
20200811_serum_yeast_DDA_10_15_rep2.4454.4454.3.0.dta	20200811_serum_yeast_DDA_10_15_rep2	4454	1187.32	878.687	3	EEQYJSTFR		1173.52	4 4 0 0	(N(N(H(H(N))(H(N(H))))))	5	38.9529	26.6506	61.8002	0.0008	0.30237	6.93524e-133	0	6.93524e-133	1/sp|P01860|IGHG3_HUMAN	1/227
20200811_serum_yeast_DDA_10_15_rep2.4470.4470.2.0.dta	20200811_serum_yeast_DDA_10_15_rep2	4470	1191.45	1309.53	2	EEQFJSTYR		1173.52	3 4 0 1	(N(F)(N(H(H)(N)(H(N)))))	5	62.8692	36.6098	111.637	0.00069	0.2632	3.67661e-240	0	3.67661e-240	1/sp|P01861|IGHG4_HUMAN	1/177
20200811_serum_yeast_DDA_10_15_rep2.4483.4483.3.0.dta	20200811_serum_yeast_DDA_10_15_rep2	4483	1195.08	1009.4	3	LISJCSK	5,Carbamidomethyl[C];	821.419	5 4 2 0	(N(N(H(H(N(H(A))))(H(N(H(A)))))))	4	44.7207	39.2021	54.9696	0.00065	0.21412	6.0958e-118	0	6.0958e-118	1/sp|P05156|CFAI_HUMAN	1/494
20200811_serum_yeast_DDA_10_15_rep2.4484.4484.2.0.dta	20200811_serum_yeast_DDA_10_15_rep2	4484	1195.36	1236.5	2	EEQYJSTFR		1173.52	3 4 0 0	(N(N(H(H(N))(H(N)))))	5	34.7997	22.7991	57.0865	0.00159	0.64235	1.26568e-122	0	1.26568e-122	1/sp|P01860|IGHG3_HUMAN	1/227
20200811_serum_yeast_DDA_10_15_rep2.4488.4488.2.0.dta	20200811_serum_yeast_DDA_10_15_rep2	4488	1196.48	1513.6	2	LISJCSK	5,Carbamidomethyl[C];	821.419	5 4 2 0	(N(N(H(H(N(H(A))))(H(N(H(A)))))))	4	20.0199	19.8091	20.4113	0.00769	2.54113	2.1734e-41	0.00105597	0.00105597	1/sp|P05156|CFAI_HUMAN	1/494
20200811_serum_yeast_DDA_10_15_rep2.4495.4495.3.0.dta	20200811_serum_yeast_DDA_10_15_rep2	4495	1198.28	927.373	3	EEQYJSTFR		1173.52	4 4 0 1	(N(F)(N(H(H(N))(H(N(H))))))	5	53.1035	25.2808	104.774	0.00066	0.23835	2.09372e-225	0	2.09372e-225	1/sp|P01860|IGHG3_HUMAN	1/227
20200811_serum_yeast_DDA_10_15_rep2.4496.4496.2.0.dta	20200811_serum_yeast_DDA_10_15_rep2	4496	1198.38	1390.56	2	EEQYJSTFR		1173.52	4 4 0 1	(N(F)(N(H(H(N))(H(N(H))))))	5	43.9263	12.9509	101.452	0.00087	0.31137	2.83373e-218	0.00187793	0.00187793	1/sp|P01860|IGHG3_HUMAN	1/227
20200811_serum_yeast_DDA_10_15_rep2.4504.4504.2.0.dta	20200811_serum_yeast_DDA_10_15_rep2	4504	1200.6	1339.55	2	DTFVJASR		909.442	5 4 0 1	(N(F)(N(H(H(N(H)))(H(N(H))))))	5	32.5272	19.7604	56.2369	0.0019	0.70992	7.75794e-121	0.00105597	0.00105597	1/sp|P05155|IC1_HUMAN	1/238
20200811_serum_yeast_DDA_10_15_rep2.4507.4507.3.0.dta	20200811_serum_yeast_DDA_10_15_rep2	4507	1201.26	1130.12	3	YAEDKFJETTEK		1474.67	5 4 1 0	(N(N(H(H(N(H)))(H(N(H(A)))))))	7	49.1127	44.1805	58.2723	0.00148	0.43635	2.51687e-125	0	2.51687e-125	1/sp|P43652|AFAM_HUMAN	1/402
20200811_serum_yeast_DDA_10_15_rep2.4519.4519.2.0.dta	20200811_serum_yeast_DDA_10_15_rep2	4519	1204.23	1266.52	2	DTFVJASR		909.442	5 4 0 0	(N(N(H(H(N(H)))(H(N(H))))))	5	36.874	24.5514	59.7589	0.00122	0.48184	1.45051e-128	0	1.45051e-128	1/sp|P05155|IC1_HUMAN	1/238
20200811_serum_yeast_DDA_10_15_rep2.4523.4523.2.1.dta	20200811_serum_yeast_DDA_10_15_rep2	4523	1205.38	1317.53	2	EEQYJSTFR		1173.52	4 4 0 0	(N(N(H(H)(H(N)(N(H))))))	5	27.1016	12.3902	54.4228	0.00042	0.1581	8.95649e-117	0.00187793	0.00187793	1/sp|P01860|IGHG3_HUMAN	1/227
20200811_serum_yeast_DDA_10_15_rep2.4531.4531.3.0.dta	20200811_serum_yeast_DDA_10_15_rep2	4531	1207.24	995.067	3	EEQFJSTYR		1173.52	4 5 0 1	(N(F)(N(H(N)(H(N))(H(N(H))))))	5	70.5699	42.0382	123.557	0.00228	0.76298	1.04013e-265	0	1.04013e-265	1/sp|P01861|IGHG4_HUMAN	1/177
20200811_serum_yeast_DDA_10_15_rep2.4547.4547.3.0.dta	20200811_serum_yeast_DDA_10_15_rep2	4547	1211.37	1097.43	3	EEQYJSTYR		1189.51	4 5 1 1	(N(F)(N(H(N)(H(N))(H(N(H(A)))))))	5	29.6904	9.84586	66.5446	0.00079	0.23876	1.12898e-142	0.00674536	0.00674536	2/sp|P0DOX5|IGG1_HUMAN/sp|P01857|IGHG1_HUMAN	2/299/180
20200811_serum_yeast_DDA_10_15_rep2.4550.4550.3.0.dta	20200811_serum_yeast_DDA_10_15_rep2	4550	1212.21	1000.4	3	EEQFJSTYR		1173.52	5 5 0 0	(N(N(H(N)(H(N(H)))(H(N(H))))))	5	41.9304	29.1067	65.7458	0.0011	0.3666	3.80194e-141	0	3.80194e-141	1/sp|P01861|IGHG4_HUMAN	1/177
20200811_serum_yeast_DDA_10_15_rep2.4551.4551.2.0.dta	20200811_serum_yeast_DDA_10_15_rep2	4551	1212.48	1212.51	2	FVJITK		721.424	8 2 0 0	(N(N(H(H(H(H)))(H(H)(H)(H)))))	3	30.0077	18.3124	51.7275	0.00311	1.28291	3.68717e-111	0.00105597	0.00105597	1/sp|Q12200|NPC1_YEAST	1/123
20200811_serum_yeast_DDA_10_15_rep2.4555.4555.2.0.dta	20200811_serum_yeast_DDA_10_15_rep2	4555	1213.6	1492.1	2	EEQFJSTYR		1173.52	4 5 0 1	(N(F)(N(H(N)(H(N))(H(N(H))))))	5	64.0857	22.5429	141.237	0.00219	0.73315	5.97893e-303	0	5.97893e-303	1/sp|P01861|IGHG4_HUMAN	1/177
20200811_serum_yeast_DDA_10_15_rep2.4556.4556.2.0.dta	20200811_serum_yeast_DDA_10_15_rep2	4556	1213.87	1369.07	2	JATGIALGR		872.495	9 2 0 0	(N(N(H(H(H)(H))(H(H(H))(H(H))))))	1	48.8223	36.3815	71.9265	0.00222	0.80974	1.30479e-154	0	1.30479e-154	1/sp|P08019|AMYG_YEAST	1/393
20200811_serum_yeast_DDA_10_15_rep2.4558.4558.2.0.dta	20200811_serum_yeast_DDA_10_15_rep2	4558	1214.47	1411.07	2	EEQFJSTYR		1173.52	3 5 0 1	(N(F)(N(H(N)(H(N))(H(N)))))	5	52.8236	18.2794	116.977	0.00331	1.17419	1.67472e-251	0.00105597	0.00105597	1/sp|P01861|IGHG4_HUMAN	1/177
20200811_serum_yeast_DDA_10_15_rep2.4566.4566.3.0.dta	20200811_serum_yeast_DDA_10_15_rep2	4566	1216.51	946.38	3	EEQFJSTYR		1173.52	4 5 0 0	(N(N(H(N)(H(N))(H(N(H))))))	5	27.7042	9.95737	60.6625	0.00147	0.5174	1.38617e-130	0.00600858	0.00600858	1/sp|P01861|IGHG4_HUMAN	1/177
20200811_serum_yeast_DDA_10_15_rep2.4570.4570.3.0.dta	20200811_serum_yeast_DDA_10_15_rep2	4570	1217.64	892.363	3	EEQYJSTFR		1173.52	3 5 0 0	(N(N(H(N)(H(N))(H(N)))))	5	24.0876	12.2113	46.1436	0.00096	0.359	2.70681e-99	0.00279851	0.00279851	1/sp|P01860|IGHG3_HUMAN	1/227
20200811_serum_yeast_DDA_10_15_rep2.4590.4590.2.0.dta	20200811_serum_yeast_DDA_10_15_rep2	4590	1223.06	1361.56	2	JISAPLDK		857.473	9 2 0 0	(N(N(H(H(H(H)))(H(H)(H(H)(H))))))	1	38.3552	27.37	58.7562	0.00234	0.86123	2.22566e-126	0	2.22566e-126	1/sp|P38138|GLU2A_YEAST	1/791
20200811_serum_yeast_DDA_10_15_rep2.4600.4600.3.0.dta	20200811_serum_yeast_DDA_10_15_rep2	4600	1225.73	941.049	3	EEQYJSTFR		1173.52	3 5 0 1	(N(F)(N(H(N)(H(N))(H(N)))))	5	44.366	11.4828	105.435	0.00237	0.8417	1.05441e-226	0.00361011	0.00361011	1/sp|P01860|IGHG3_HUMAN	1/227
20200811_serum_yeast_DDA_10_15_rep2.4611.4611.2.0.dta	20200811_serum_yeast_DDA_10_15_rep2	4611	1228.48	1309.53	2	EEQFJSTYR		1173.52	3 4 0 1	(N(F)(N(H(H(N))(H(N)))))	5	38.6195	14.7892	82.8757	0.00223	0.8499	2.48169e-178	0.00187793	0.00187793	1/sp|P01861|IGHG4_HUMAN	1/177
20200811_serum_yeast_DDA_10_15_rep2.4612.4612.3.0.dta	20200811_serum_yeast_DDA_10_15_rep2	4612	1228.76	1274.15	3	NEEYJK		796.347	7 5 2 2	(N(N(H(N)(H(H)(H))(H(N(F)(H(A)))(N(F)(H(A)))))))	5	27.9398	25.2163	32.9977	0.01345	3.52132	1.97163e-70	0	1.97163e-70	2/sp|P02763|A1AG1_HUMAN/sp|P19652|A1AG2_HUMAN	2/56/56
20200811_serum_yeast_DDA_10_15_rep2.4613.4613.3.0.dta	20200811_serum_yeast_DDA_10_15_rep2	4613	1229.08	1268.47	3	NEEYJK		796.347	6 5 3 1	(N(N(H(H(N(F)(H(A))))(H(N(H(A)))(N(H(A)))))))	5	14.802	14.6052	15.1674	0.00414	1.08867	1.68919e-25	0.00187793	0.00187793	2/sp|P02763|A1AG1_HUMAN/sp|P19652|A1AG2_HUMAN	2/56/56
20200811_serum_yeast_DDA_10_15_rep2.4620.4620.2.1.dta	20200811_serum_yeast_DDA_10_15_rep2	4620	1231.02	1280.53	2	JISAPLDK		857.473	8 2 0 0	(N(N(H(H(H(H)))(H(H)(H)(H)))))	1	31.6672	19.41	54.4305	0.00214	0.83506	7.75255e-117	0.00105597	0.00105597	1/sp|P38138|GLU2A_YEAST	1/791
20200811_serum_yeast_DDA_10_15_rep2.4624.4624.3.0.dta	20200811_serum_yeast_DDA_10_15_rep2	4624	1232.01	1185.77	3	JCCNTENPPGCYR	2,Carbamidomethyl[C];3,Carbamidomethyl[C];11,Carbamidomethyl[C];	1641.62	5 4 1 0	(N(N(H(H(N(H)))(H(N(H(A)))))))	1	42.074	40.5465	44.9109	0.00216	0.60825	2.62307e-96	0	2.62307e-96	1/sp|P43652|AFAM_HUMAN	1/383
20200811_serum_yeast_DDA_10_15_rep2.4633.4633.3.0.dta	20200811_serum_yeast_DDA_10_15_rep2	4633	1234.34	1357.86	3	FKDITNJESCTCEVGDR	10,Carbamidomethyl[C];12,Carbamidomethyl[C];	2044.87	10 2 0 0	(N(N(H(H(H))(H(H(H(H)))(H(H(H)))))))	7	74.4394	64.0775	93.6828	0.00041	0.09995	7.79115e-202	0	7.79115e-202	1/sp|P46992|YJR1_YEAST	1/51
20200811_serum_yeast_DDA_10_15_rep2.4634.4634.4.1.dta	20200811_serum_yeast_DDA_10_15_rep2	4634	1234.61	885.131	4	TKPREEQFJSTFR		1639.82	4 4 1 1	(N(F)(N(H(H(N))(H(N(H(A)))))))	9	44.0295	10.7406	105.852	0.001	0.28385	1.29632e-227	0.00529568	0.00529568	1/sp|P01859|IGHG2_HUMAN	1/176
20200811_serum_yeast_DDA_10_15_rep2.4635.4635.3.0.dta	20200811_serum_yeast_DDA_10_15_rep2	4635	1234.93	1219.79	3	NEEYJK		796.347	6 5 3 0	(N(N(H(H(N(H(A))))(H(N(H(A)))(N(H(A)))))))	5	32.8101	31.8286	34.6328	0.00213	0.58143	3.64055e-74	0	3.64055e-74	2/sp|P02763|A1AG1_HUMAN/sp|P19652|A1AG2_HUMAN	2/56/56
20200811_serum_yeast_DDA_10_15_rep2.4673.4673.3.0.dta	20200811_serum_yeast_DDA_10_15_rep2	4673	1245.36	1235.2	3	SHIPEJLTGIHHNTLR		1838.96	9 2 0 0	(N(N(H(H(H))(H(H(H))(H(H(H)))))))	6	14.9394	14.8771	15.0551	-0.0086	-2.32305	4.67335e-25	0.00187793	0.00187793	1/sp|P38138|GLU2A_YEAST	1/880
20200811_serum_yeast_DDA_10_15_rep2.4698.4698.4.0.dta	20200811_serum_yeast_DDA_10_15_rep2	4698	1251.97	1001.4	4	RHEEGHMLJCTCFGQGR	10,Carbamidomethyl[C];12,Carbamidomethyl[C];	2088.89	5 4 1 0	(N(N(H(H(N(H)))(H(N(H(A)))))))	9	53.9914	34.0423	91.0398	0.00348	0.86907	6.2934e-196	0	6.2934e-196	1/sp|P02751|FINC_HUMAN	1/542
20200811_serum_yeast_DDA_10_15_rep2.4699.4699.3.0.dta	20200811_serum_yeast_DDA_10_15_rep2	4699	1252.25	1334.86	3	RHEEGHMLJCTCFGQGR	10,Carbamidomethyl[C];12,Carbamidomethyl[C];	2088.89	5 4 1 0	(N(N(H(H(N(H)))(H(N(H(A)))))))	9	50.891	33.2038	83.7388	0.00478	1.19511	2.9789e-180	0	2.9789e-180	1/sp|P02751|FINC_HUMAN	1/542
20200811_serum_yeast_DDA_10_15_rep2.4710.4710.3.0.dta	20200811_serum_yeast_DDA_10_15_rep2	4710	1255.18	1197.5	3	VTACHSSQPJATLYK	4,Carbamidomethyl[C];	1676.81	5 4 1 0	(N(N(H(H(N(H)))(H(N(H(A)))))))	10	42.1755	31.7085	61.6143	0.005	1.39243	1.96458e-132	0	1.96458e-132	1/sp|P05543|THBG_HUMAN	1/36
20200811_serum_yeast_DDA_10_15_rep2.4713.4713.5.0.dta	20200811_serum_yeast_DDA_10_15_rep2	4713	1256.06	801.32	5	RHEEGHMLJCTCFGQGR	10,Carbamidomethyl[C];12,Carbamidomethyl[C];	2088.89	5 4 1 0	(N(N(H(H(N(H)))(H(N(H(A)))))))	9	40.7154	34.6291	52.0185	0.00099	0.24672	7.69764e-112	0	7.69764e-112	1/sp|P02751|FINC_HUMAN	1/542
20200811_serum_yeast_DDA_10_15_rep2.4721.4721.4.0.dta	20200811_serum_yeast_DDA_10_15_rep2	4721	1258.14	886.142	4	SHIPEJLTGIHHNTLR		1838.96	8 2 0 0	(N(N(H(H(H(H)))(H(H)(H)(H)))))	6	39.0269	30.4119	55.0264	0.00243	0.68637	4.59163e-118	0	4.59163e-118	1/sp|P38138|GLU2A_YEAST	1/880
20200811_serum_yeast_DDA_10_15_rep2.4731.4731.2.0.dta	20200811_serum_yeast_DDA_10_15_rep2	4731	1260.8	1263.99	2	FJETWK		824.394	8 2 0 0	(N(N(H(H)(H(H)(H(H(H(H))))))))	2	47.2468	32.0722	75.428	0.00209	0.82541	4.61405e-162	0	4.61405e-162	1/sp|P38138|GLU2A_YEAST	1/126
20200811_serum_yeast_DDA_10_15_rep2.4733.4733.3.0.dta	20200811_serum_yeast_DDA_10_15_rep2	4733	1261.41	1024.42	3	QHPGLEMVSTJR		1368.67	8 2 0 0	(N(N(H(H(H(H)))(H(H(H(H)))))))	11	41.856	28.5523	66.5629	0.00851	2.76981	1.01165e-142	0	1.01165e-142	1/sp|P36016|LHS1_YEAST	1/128
20200811_serum_yeast_DDA_10_15_rep2.4754.4754.3.0.dta	20200811_serum_yeast_DDA_10_15_rep2	4754	1266.95	1368.87	3	LAJYSTPDYGHPTR		1591.75	13 2 0 0	(N(N(H(H(H(H(H))))(H(H(H(H(H(H(H(H)))))))))))	3	89.4504	65.0768	134.716	0.00341	0.83093	4.28839e-289	0	4.28839e-289	1/sp|P37302|APE3_YEAST	1/96
20200811_serum_yeast_DDA_10_15_rep2.4757.4757.3.0.dta	20200811_serum_yeast_DDA_10_15_rep2	4757	1267.82	1225.46	3	NEEYJK		796.347	7 5 2 1	(N(N(H(N)(H(H)(H))(H(N(H(A)))(N(F)(H(A)))))))	5	9.50143	10.4788	7.68633	0.0139	3.7818	1.28329e-07	0.00600858	0.00600858	2/sp|P02763|A1AG1_HUMAN/sp|P19652|A1AG2_HUMAN	2/56/56
20200811_serum_yeast_DDA_10_15_rep2.4766.4766.4.0.dta	20200811_serum_yeast_DDA_10_15_rep2	4766	1270.21	889.599	4	HEEGHMLJCTCFGQGR	9,Carbamidomethyl[C];11,Carbamidomethyl[C];	1932.79	5 4 0 0	(N(N(H(H(N))(H(H)(H)(N)))))	8	23.2563	19.1456	30.8905	0.00129	0.36171	3.36368e-66	0.00105597	0.00105597	1/sp|P02751|FINC_HUMAN	1/542
20200811_serum_yeast_DDA_10_15_rep2.4775.4775.2.0.dta	20200811_serum_yeast_DDA_10_15_rep2	4775	1272.56	1241.02	2	LFJLSGK		778.446	8 2 0 0	(N(N(H(H(H(H)))(H(H)(H(H))))))	3	28.6824	9.46964	64.3631	0.00174	0.70164	2.81049e-138	0.00823045	0.00823045	1/sp|Q07799|YL007_YEAST	1/316
20200811_serum_yeast_DDA_10_15_rep2.4780.4780.3.0.dta	20200811_serum_yeast_DDA_10_15_rep2	4780	1273.98	1314.85	3	LAJYSTPDYGHPTR		1591.75	12 2 0 0	(N(N(H(H(H(H(H))))(H(H(H(H)))(H(H(H)))))))	3	71.5909	62.7527	88.0047	0.00255	0.64579	2.61776e-189	0	2.61776e-189	1/sp|P37302|APE3_YEAST	1/96
20200811_serum_yeast_DDA_10_15_rep2.4819.4819.3.0.dta	20200811_serum_yeast_DDA_10_15_rep2	4819	1284.26	1311.53	3	RJHSCEPCQTLAVR	5,Carbamidomethyl[C];8,Carbamidomethyl[C];	1727.81	5 4 2 0	(N(N(H(H(N(H(A))))(H(N(H(A)))))))	2	34.6015	11.2002	78.061	0.00085	0.21664	3.21382e-168	0.00361011	0.00361011	1/sp|P00748|FA12_HUMAN	1/433
20200811_serum_yeast_DDA_10_15_rep2.4830.4830.3.0.dta	20200811_serum_yeast_DDA_10_15_rep2	4830	1287.14	1368.87	3	LAJYSTPDYGHPTR		1591.75	13 2 0 0	(N(N(H(H(H(H(H))))(H(H)(H(H(H(H(H(H))))))))))	3	57.3011	29.1248	109.628	0.00225	0.54808	6.14473e-236	0	6.14473e-236	1/sp|P37302|APE3_YEAST	1/96
20200811_serum_yeast_DDA_10_15_rep2.4835.4835.3.0.dta	20200811_serum_yeast_DDA_10_15_rep2	4835	1288.06	1027.78	3	NLFLJHSEJATAK		1458.73	5 4 0 0	(N(N(H(H(N))(H(H)(H)(N)))))	5	53.7829	50.2896	60.2705	0.00126	0.40763	9.25949e-130	0	9.25949e-130	2/sp|P00738|HPT_HUMAN/sp|P00739|HPTR_HUMAN	2/207/149
20200811_serum_yeast_DDA_10_15_rep2.4838.4838.3.0.dta	20200811_serum_yeast_DDA_10_15_rep2	4838	1288.93	941.748	3	FVEGSHJSTVSLTTK		1606.81	5 2 0 0	(N(N(H(H)(H(H(H))))))	7	26.37	16.0327	45.5678	-0.00023	-0.08108	1.1388e-97	0.00105597	0.00105597	1/sp|P04114|APOB_HUMAN	1/3411
20200811_serum_yeast_DDA_10_15_rep2.4845.4845.3.0.dta	20200811_serum_yeast_DDA_10_15_rep2	4845	1290.67	1260.84	3	LAJYSTPDYGHPTR		1591.75	11 2 0 0	(N(N(H(H(H(H)))(H(H(H))(H(H(H(H))))))))	3	108.415	83.0036	155.607	0.00252	0.66618	0	0	0	1/sp|P37302|APE3_YEAST	1/96
20200811_serum_yeast_DDA_10_15_rep2.4880.4880.3.0.dta	20200811_serum_yeast_DDA_10_15_rep2	4880	1300.2	1206.82	3	LAJYSTPDYGHPTR		1591.75	10 2 0 0	(N(N(H(H(H(H)))(H(H)(H(H)(H(H)))))))	3	84.2141	61.5788	126.251	0.00212	0.58642	2.63688e-271	0	2.63688e-271	1/sp|P37302|APE3_YEAST	1/96
20200811_serum_yeast_DDA_10_15_rep2.4882.4882.3.0.dta	20200811_serum_yeast_DDA_10_15_rep2	4882	1301	1314.85	3	LAJYSTPDYGHPTR		1591.75	12 2 0 0	(N(N(H(H(H(H(H))))(H(H)(H(H(H(H(H)))))))))	3	8.67412	9.6568	6.84914	0.00256	0.64884	3.8683e-06	0.00674536	0.00674536	1/sp|P37302|APE3_YEAST	1/96
20200811_serum_yeast_DDA_10_15_rep2.4887.4887.4.1.dta	20200811_serum_yeast_DDA_10_15_rep2	4887	1302.39	931.627	4	HYTJSSQDVTVPCR	13,Carbamidomethyl[C];	1663.75	5 4 1 1	(N(F)(N(H(H(N(H)))(H(N(H(A)))))))	4	41.971	37.9605	49.419	0.00249	0.66838	2.63268e-106	0	2.63268e-106	2/sp|P01877|IGHA2_HUMAN/sp|P0DOX2|IGA2_HUMAN	2/92/207
20200811_serum_yeast_DDA_10_15_rep2.4900.4900.3.0.dta	20200811_serum_yeast_DDA_10_15_rep2	4900	1305.67	1241.83	3	HYTJSSQDVTVPCR	13,Carbamidomethyl[C];	1663.75	5 4 1 1	(N(F)(N(H(H(N(H)))(H(N(H(A)))))))	4	71.0938	53.4045	103.945	0.003	0.80508	2.14483e-223	0	2.14483e-223	2/sp|P01877|IGHA2_HUMAN/sp|P0DOX2|IGA2_HUMAN	2/92/207
20200811_serum_yeast_DDA_10_15_rep2.4902.4902.3.0.dta	20200811_serum_yeast_DDA_10_15_rep2	4902	1306.07	1069.77	3	TJNSQSHVFDDLK		1504.7	8 2 0 0	(N(N(H(H)(H(H(H))(H(H(H)))))))	2	96.011	98.3488	91.6695	0.00037	0.1153	1.83021e-197	0	1.83021e-197	1/sp|Q03103|ERO1_YEAST	1/468
20200811_serum_yeast_DDA_10_15_rep2.4903.4903.3.0.dta	20200811_serum_yeast_DDA_10_15_rep2	4903	1306.35	1245.18	3	HYTJSSQDVTVPCR	13,Carbamidomethyl[C];	1663.75	4 7 0 0	(N(N(H(H(N)(N))(H(N)(N(H(N)))))))	4	14.6887	12.3641	19.0057	0.00205	0.55011	9.77449e-37	0.00279851	0.00279851	2/sp|P01877|IGHA2_HUMAN/sp|P0DOX2|IGA2_HUMAN	2/92/207
20200811_serum_yeast_DDA_10_15_rep2.4926.4926.3.0.dta	20200811_serum_yeast_DDA_10_15_rep2	4926	1312.35	1152.8	3	LAJYSTPDYGHPTR		1591.75	9 2 0 0	(N(N(H(H(H))(H(H(H(H(H(H)))))))))	3	30.1496	25.0534	39.6139	-0.00291	-0.84268	5.05231e-85	0	5.05231e-85	1/sp|P37302|APE3_YEAST	1/96
20200811_serum_yeast_DDA_10_15_rep2.4927.4927.3.0.dta	20200811_serum_yeast_DDA_10_15_rep2	4927	1312.63	1260.84	3	LAJYSTPDYGHPTR		1591.75	11 2 0 0	(N(N(H(H(H(H))(H(H)))(H(H(H(H(H))))))))	3	17.3285	9.17213	32.4762	0.00781	2.06679	2.07627e-69	0.00900901	0.00900901	1/sp|P37302|APE3_YEAST	1/96
20200811_serum_yeast_DDA_10_15_rep2.4946.4946.3.0.dta	20200811_serum_yeast_DDA_10_15_rep2	4946	1317.66	1098.78	3	LAJYSTPDYGHPTR		1591.75	8 2 0 0	(N(N(H(H(H(H)))(H(H)(H)(H)))))	3	51.2365	42.5814	67.3103	0.00151	0.45891	1.38956e-144	0	1.38956e-144	1/sp|P37302|APE3_YEAST	1/96
20200811_serum_yeast_DDA_10_15_rep2.4999.4999.3.0.dta	20200811_serum_yeast_DDA_10_15_rep2	4999	1331.58	1162.47	3	JHSCEPCQTLAVR	4,Carbamidomethyl[C];7,Carbamidomethyl[C];	1571.71	5 4 1 0	(N(N(H(H(N(H)))(H(N(H(A)))))))	1	60.0533	52.4853	74.1081	0.00294	0.84366	1.73089e-159	0	1.73089e-159	1/sp|P00748|FA12_HUMAN	1/433
20200811_serum_yeast_DDA_10_15_rep2.5061.5061.4.0.dta	20200811_serum_yeast_DDA_10_15_rep2	5061	1348.59	1055.42	4	SHEIWTHSCPQSPGJGTDASH	9,Carbamidomethyl[C];	2304.97	5 4 1 0	(N(N(H(H(N(H)))(H(N(H(A)))))))	15	18.4729	19.6584	16.2712	-0.00567	-1.34439	1.37048e-28	0.00105597	0.00105597	1/sp|P04278|SHBG_HUMAN	1/396
20200811_serum_yeast_DDA_10_15_rep2.5096.5096.3.0.dta	20200811_serum_yeast_DDA_10_15_rep2	5096	1357.81	1075.74	3	EWDJTTTECR	9,Carbamidomethyl[C];	1311.53	5 4 1 0	(N(N(H(H(N(H)))(H(N(H(A)))))))	4	24.0459	13.2339	44.1253	0.00039	0.11953	1.09582e-94	0.00187793	0.00187793	1/sp|P20851|C4BPB_HUMAN	1/71
20200811_serum_yeast_DDA_10_15_rep2.5140.5140.3.0.dta	20200811_serum_yeast_DDA_10_15_rep2	5140	1369.8	1049.44	3	TTNHWELVJTTK		1443.72	8 2 0 0	(N(N(H(H(H(H)))(H(H)(H(H))))))	9	70.8583	63.7814	84.0011	0.00208	0.66262	9.75562e-181	0	9.75562e-181	1/sp|P53730|ALG12_YEAST	1/483
20200811_serum_yeast_DDA_10_15_rep2.5185.5185.3.0.dta	20200811_serum_yeast_DDA_10_15_rep2	5185	1381.57	1016.41	3	MDGASJVTCINSR	9,Carbamidomethyl[C];	1424.63	5 4 0 0	(N(N(H(H(N(H)))(H(N(H))))))	6	41.069	34.6326	53.0224	0.00093	0.30356	8.47125e-114	0	8.47125e-114	1/sp|P08603|CFAH_HUMAN	1/1029
20200811_serum_yeast_DDA_10_15_rep2.5190.5190.2.0.dta	20200811_serum_yeast_DDA_10_15_rep2	5190	1382.99	1409.58	2	DIENFJSTQK		1195.56	5 4 0 0	(N(N(H(H(N(H)))(H(N(H))))))	6	25.8209	30.5625	17.0148	0.00567	2.01055	9.15794e-31	0	9.15794e-31	1/sp|P43652|AFAM_HUMAN	1/33
20200811_serum_yeast_DDA_10_15_rep2.5199.5199.3.0.dta	20200811_serum_yeast_DDA_10_15_rep2	5199	1385.37	1110.77	3	ISEEJETTCYMGK	9,Carbamidomethyl[C];	1561.65	5 4 0 1	(N(N(H(H(N(H)))(H(N(H(F)))))))	5	10.3944	10.8758	9.50043	0.00308	0.92581	1.90908e-11	0.00529568	0.00529568	1/sp|P08603|CFAH_HUMAN	1/911
20200811_serum_yeast_DDA_10_15_rep2.5200.5200.3.0.dta	20200811_serum_yeast_DDA_10_15_rep2	5200	1385.65	1065.09	3	MDGASJVTCINSR	9,Carbamidomethyl[C];	1424.63	5 4 0 1	(N(F)(N(H(H(N(H)))(H(N(H))))))	6	35.3615	26.4953	51.8273	5e-05	0.01666	2.19821e-111	0	2.19821e-111	1/sp|P08603|CFAH_HUMAN	1/1029
20200811_serum_yeast_DDA_10_15_rep2.5229.5229.3.0.dta	20200811_serum_yeast_DDA_10_15_rep2	5229	1393.32	1128.15	3	VYKPSAGJNSLYR		1468.75	5 4 1 0	(N(N(H(H(N(H)))(H(N(H(A)))))))	8	54.0428	41.6134	77.126	0.00196	0.58079	6.34332e-166	0	6.34332e-166	1/sp|P02749|APOH_HUMAN	1/162
20200811_serum_yeast_DDA_10_15_rep2.5230.5230.3.0.dta	20200811_serum_yeast_DDA_10_15_rep2	5230	1393.6	1176.84	3	VYKPSAGJNSLYR		1468.75	5 4 1 1	(N(F)(N(H(H(N(H)))(H(N(H(A)))))))	8	47.4602	16.7955	104.409	0.00285	0.80876	1.12721e-224	0.00105597	0.00105597	1/sp|P02749|APOH_HUMAN	1/162
20200811_serum_yeast_DDA_10_15_rep2.5262.5262.3.0.dta	20200811_serum_yeast_DDA_10_15_rep2	5262	1402.15	1075.76	3	FLNJGTCTAEGK	7,Carbamidomethyl[C];	1311.6	5 4 1 0	(N(N(H(H(N(H)))(H(N(H(A)))))))	4	58.8728	56.0969	64.0279	0.00159	0.49437	1.66371e-137	0	1.66371e-137	1/sp|P05156|CFAI_HUMAN	1/103
20200811_serum_yeast_DDA_10_15_rep2.5288.5288.2.0.dta	20200811_serum_yeast_DDA_10_15_rep2	5288	1409.11	1301.53	2	EEQFJSTFR		1157.52	3 4 0 1	(N(F)(N(H(H(N))(H(N)))))	5	31.2927	9.52763	71.7135	0.00126	0.48234	4.70102e-154	0.00753138	0.00753138	1/sp|P01859|IGHG2_HUMAN	1/176
20200811_serum_yeast_DDA_10_15_rep2.5318.5318.3.3.dta	20200811_serum_yeast_DDA_10_15_rep2	5318	1417.02	1081.43	3	FLNJGTCTAEGK	7,Carbamidomethyl[C];	1311.6	6 4 0 1	(N(N(H(H(H))(H(N(H))(N(H)(F))))))	4	33.0522	34.8979	29.6244	-0.00621	-1.91662	1.52763e-63	0	1.52763e-63	1/sp|P05156|CFAI_HUMAN	1/103
20200811_serum_yeast_DDA_10_15_rep2.5328.5328.3.0.dta	20200811_serum_yeast_DDA_10_15_rep2	5328	1419.69	1075.76	3	FLNJGTCTAEGK	7,Carbamidomethyl[C];	1311.6	5 4 1 0	(N(N(H(H(N(H)))(H(N(H(A)))))))	4	39.3689	29.2194	58.2179	0.00168	0.52042	3.3808e-125	0	3.3808e-125	1/sp|P05156|CFAI_HUMAN	1/103
20200811_serum_yeast_DDA_10_15_rep2.5342.5342.3.0.dta	20200811_serum_yeast_DDA_10_15_rep2	5342	1423.52	927.705	3	DFVJASSK		867.421	5 4 1 0	(N(N(H(H(N(H)))(H(N(H(A)))))))	4	52.7821	54.4811	49.6268	0.00234	0.84301	1.01718e-106	0	1.01718e-106	1/sp|P05546|HEP2_HUMAN	1/188
20200811_serum_yeast_DDA_10_15_rep2.5353.5353.2.0.dta	20200811_serum_yeast_DDA_10_15_rep2	5353	1426.48	1443.1	2	YTIENIJSTK		1182.6	8 2 0 0	(N(N(H(H(H)(H))(H(H)(H(H))))))	7	66.7067	66.2714	67.5153	0.00347	1.20297	3.2887e-145	0	3.2887e-145	1/sp|Q03103|ERO1_YEAST	1/458
20200811_serum_yeast_DDA_10_15_rep2.5368.5368.2.0.dta	20200811_serum_yeast_DDA_10_15_rep2	5368	1430.54	1364.1	2	TPLTAJITK		958.557	5 4 0 1	(N(F)(N(H(H(N(H)))(H(N(H))))))	6	76.7938	69.749	89.8768	0.00216	0.79283	2.26661e-193	0	2.26661e-193	2/sp|P01877|IGHA2_HUMAN/sp|P0DOX2|IGA2_HUMAN	2/205/320
20200811_serum_yeast_DDA_10_15_rep2.5376.5376.2.0.dta	20200811_serum_yeast_DDA_10_15_rep2	5376	1432.46	1463.59	2	EEQFJSTFR		1157.52	5 4 0 1	(N(F)(N(H(H(N(H)))(H(N(H))))))	5	27.1379	10.9729	57.1585	0.00294	1.0048	8.68838e-123	0.00529568	0.00529568	1/sp|P01859|IGHG2_HUMAN	1/176
20200811_serum_yeast_DDA_10_15_rep2.5384.5384.3.0.dta	20200811_serum_yeast_DDA_10_15_rep2	5384	1434.51	909.738	3	TPLTAJITK		958.557	5 4 0 1	(N(F)(N(H(H(N(H)))(H(N(H))))))	6	74.2691	62.0835	96.8996	0.00174	0.63663	1.66957e-208	0	1.66957e-208	2/sp|P01877|IGHA2_HUMAN/sp|P0DOX2|IGA2_HUMAN	2/205/320
20200811_serum_yeast_DDA_10_15_rep2.5385.5385.3.0.dta	20200811_serum_yeast_DDA_10_15_rep2	5385	1434.79	976.059	3	EEQFJSTFR		1157.52	5 4 0 1	(N(F)(N(H(H(N(H)))(H(N(H))))))	5	34.9353	12.4578	76.6791	0.00093	0.31619	8.18187e-165	0.00187793	0.00187793	1/sp|P01859|IGHG2_HUMAN	1/176
20200811_serum_yeast_DDA_10_15_rep2.5388.5388.3.0.dta	20200811_serum_yeast_DDA_10_15_rep2	5388	1435.65	922.041	3	EEQFJSTFR		1157.52	4 4 0 1	(N(F)(N(H(H(N))(H(N(H))))))	5	25.5268	9.32807	55.6102	0.00015	0.05342	2.01089e-119	0.00823045	0.00823045	1/sp|P01859|IGHG2_HUMAN	1/176
20200811_serum_yeast_DDA_10_15_rep2.5395.5395.2.0.dta	20200811_serum_yeast_DDA_10_15_rep2	5395	1437.42	1382.56	2	EEQFJSTFR		1157.52	4 4 0 1	(N(F)(N(H(H(N))(H(N(H))))))	5	39.8558	9.97644	95.3461	0.00142	0.51505	5.83767e-205	0.00600858	0.00600858	1/sp|P01859|IGHG2_HUMAN	1/176
20200811_serum_yeast_DDA_10_15_rep2.5406.5406.2.0.dta	20200811_serum_yeast_DDA_10_15_rep2	5406	1440.38	1391.05	2	DFVJASSK		867.421	5 4 1 0	(N(N(H(H(N(H)))(H(N(H(A)))))))	4	20.2614	17.7481	24.929	0.00256	0.91996	4.05054e-53	0.00105597	0.00105597	1/sp|P05546|HEP2_HUMAN	1/188
20200811_serum_yeast_DDA_10_15_rep2.5407.5407.3.0.dta	20200811_serum_yeast_DDA_10_15_rep2	5407	1440.66	1227.15	3	YAEDKFJETTEK		1474.67	5 4 2 0	(N(N(H(H(N(H(A))))(H(N(H(A)))))))	7	56.1494	47.8702	71.5251	0.00238	0.64764	1.0295e-153	0	1.0295e-153	1/sp|P43652|AFAM_HUMAN	1/402
20200811_serum_yeast_DDA_10_15_rep2.5430.5430.3.0.dta	20200811_serum_yeast_DDA_10_15_rep2	5430	1446.57	928.744	3	TPLTAJITK		958.557	5 5 0 0	(N(N(H(N)(H(N(H)))(H(N(H))))))	6	24.5995	15.8122	40.9187	0.00055	0.19844	1.15153e-87	0.00105597	0.00105597	2/sp|P01877|IGHA2_HUMAN/sp|P0DOX2|IGA2_HUMAN	2/205/320
20200811_serum_yeast_DDA_10_15_rep2.5443.5443.3.0.dta	20200811_serum_yeast_DDA_10_15_rep2	5443	1450.16	962.058	3	JYTLTGR		824.426	5 4 1 1	(N(F)(N(H(H(N(H)))(H(N(H(A)))))))	1	39.0407	21.609	71.4141	-0.00023	-0.0802	2.08138e-153	0.00105597	0.00105597	1/sp|P10643|CO7_HUMAN	1/754
20200811_serum_yeast_DDA_10_15_rep2.5451.5451.3.0.dta	20200811_serum_yeast_DDA_10_15_rep2	5451	1452.21	977.431	3	TPLTAJITK		958.557	5 5 0 1	(N(F)(N(H(N)(H(N(H)))(H(N(H))))))	6	73.406	61.8492	94.8685	0.00242	0.82575	5.05053e-204	0	5.05053e-204	2/sp|P01877|IGHA2_HUMAN/sp|P0DOX2|IGA2_HUMAN	2/205/320
20200811_serum_yeast_DDA_10_15_rep2.5463.5463.3.0.dta	20200811_serum_yeast_DDA_10_15_rep2	5463	1455.21	922.041	3	EEQFJSTFR		1157.52	4 4 0 1	(N(F)(N(H(H(N))(H(N(H))))))	5	35.4415	9.17177	84.228	0.00023	0.08163	5.67812e-181	0.00900901	0.00900901	1/sp|P01859|IGHG2_HUMAN	1/176
20200811_serum_yeast_DDA_10_15_rep2.5465.5465.2.0.dta	20200811_serum_yeast_DDA_10_15_rep2	5465	1455.81	1382.56	2	EEQFJSTFR		1157.52	4 4 0 1	(N(F)(N(H(H(N))(H(N(H))))))	5	39.1397	12.0659	89.4196	0.00128	0.4615	3.06509e-192	0.00361011	0.00361011	1/sp|P01859|IGHG2_HUMAN	1/176
20200811_serum_yeast_DDA_10_15_rep2.5466.5466.2.0.dta	20200811_serum_yeast_DDA_10_15_rep2	5466	1456.03	1465.64	2	TPLTAJITK		958.557	5 5 0 1	(N(F)(N(H(N)(H(N(H)))(H(N(H))))))	6	68.6923	69.6484	66.9166	0.00196	0.67014	7.69332e-144	0	7.69332e-144	2/sp|P01877|IGHA2_HUMAN/sp|P0DOX2|IGA2_HUMAN	2/205/320
20200811_serum_yeast_DDA_10_15_rep2.5474.5474.3.0.dta	20200811_serum_yeast_DDA_10_15_rep2	5474	1458.08	1078.42	3	EEQFJSTYR		1173.52	5 4 1 1	(N(F)(N(H(H(N(H)))(H(N(H(A)))))))	5	41.2825	14.8049	90.4551	0.00233	0.72054	7.06151e-195	0.00187793	0.00187793	1/sp|P01861|IGHG4_HUMAN	1/177
20200811_serum_yeast_DDA_10_15_rep2.5475.5475.4.0.dta	20200811_serum_yeast_DDA_10_15_rep2	5475	1458.36	1074.17	4	RHEEGHMLJCTCFGQGR	10,Carbamidomethyl[C];12,Carbamidomethyl[C];	2088.89	5 4 2 0	(N(N(H(H(N(H(A))))(H(N(H(A)))))))	9	57.5874	34.615	100.25	0.00143	0.33304	1.39283e-215	0	1.39283e-215	1/sp|P02751|FINC_HUMAN	1/542
20200811_serum_yeast_DDA_10_15_rep2.5476.5476.3.0.dta	20200811_serum_yeast_DDA_10_15_rep2	5476	1458.66	1431.89	3	RHEEGHMLJCTCFGQGR	10,Carbamidomethyl[C];12,Carbamidomethyl[C];	2088.89	5 4 2 0	(N(N(H(H(N(H(A))))(H(N(H(A)))))))	9	47.1769	31.2713	76.716	0.00277	0.6449	4.02457e-165	0	4.02457e-165	1/sp|P02751|FINC_HUMAN	1/542
20200811_serum_yeast_DDA_10_15_rep2.5485.5485.3.1.dta	20200811_serum_yeast_DDA_10_15_rep2	5485	1460.99	1030.07	3	EEQFJSTFR		1157.52	6 4 0 1	(N(F)(N(H(H(N(H)))(H(H(N(H)))))))	5	30.1615	10.424	66.8167	-0.00438	-1.41869	1.0886e-143	0.00600858	0.00600858	1/sp|P01859|IGHG2_HUMAN	1/176
20200811_serum_yeast_DDA_10_15_rep2.5518.5518.3.0.dta	20200811_serum_yeast_DDA_10_15_rep2	5518	1469.75	976.06	3	EEQFJSTFR		1157.52	5 4 0 1	(N(F)(N(H(H(N(H)))(H(N(H))))))	5	43.4205	14.6701	96.814	0.0034	1.162	4.62391e-208	0.00187793	0.00187793	1/sp|P01859|IGHG2_HUMAN	1/176
20200811_serum_yeast_DDA_10_15_rep2.5520.5520.3.0.dta	20200811_serum_yeast_DDA_10_15_rep2	5520	1470.33	952.05	3	TLFCJASK	4,Carbamidomethyl[C];	940.456	5 4 1 0	(N(N(H(H(N(H)))(H(N(H(A)))))))	5	51.7717	50.3685	54.3778	0.00136	0.47527	1.17809e-116	0	1.17809e-116	1/sp|P20851|C4BPB_HUMAN	1/64
20200811_serum_yeast_DDA_10_15_rep2.5522.5522.2.0.dta	20200811_serum_yeast_DDA_10_15_rep2	5522	1470.89	1463.59	2	EEQFJSTFR		1157.52	5 4 0 1	(N(F)(N(H(H(N))(H(N(H(H)))))))	5	54.1058	26.109	106.1	0.00196	0.67058	2.34188e-228	0	2.34188e-228	1/sp|P01859|IGHG2_HUMAN	1/176
20200811_serum_yeast_DDA_10_15_rep2.5524.5524.2.0.dta	20200811_serum_yeast_DDA_10_15_rep2	5524	1471.44	1427.57	2	TLFCJASK	4,Carbamidomethyl[C];	940.456	5 4 1 0	(N(N(H(H(N(H)))(H(N(H(A)))))))	5	30.607	37.3678	18.0512	0.0055	1.92615	9.26592e-34	0	9.26592e-34	1/sp|P20851|C4BPB_HUMAN	1/64
20200811_serum_yeast_DDA_10_15_rep2.5529.5529.3.0.dta	20200811_serum_yeast_DDA_10_15_rep2	5529	1472.65	923.413	3	TPLTAJITK		958.557	4 5 0 1	(N(F)(N(H(N)(H(N))(H(N(H))))))	6	66.772	44.5138	108.109	0.00108	0.38838	1.12664e-232	0	1.12664e-232	2/sp|P01877|IGHA2_HUMAN/sp|P0DOX2|IGA2_HUMAN	2/205/320
20200811_serum_yeast_DDA_10_15_rep2.5540.5540.3.0.dta	20200811_serum_yeast_DDA_10_15_rep2	5540	1475.56	1078.42	3	EEQYJSTFR		1173.52	5 4 1 1	(N(F)(N(H(H(N(H)))(H(N(H(A)))))))	5	42.3774	9.57514	103.296	0.0024	0.74374	2.87708e-222	0.00753138	0.00753138	1/sp|P01860|IGHG3_HUMAN	1/227
20200811_serum_yeast_DDA_10_15_rep2.5541.5541.3.0.dta	20200811_serum_yeast_DDA_10_15_rep2	5541	1475.73	1282.83	3	HEEGHMLJCTCFGQGR	9,Carbamidomethyl[C];11,Carbamidomethyl[C];	1932.79	5 4 1 0	(N(N(H(H(N(H)))(H(N(H(A)))))))	8	64.5072	62.5647	68.1149	0.00212	0.55154	1.95788e-146	0	1.95788e-146	1/sp|P02751|FINC_HUMAN	1/542
20200811_serum_yeast_DDA_10_15_rep2.5546.5546.2.1.dta	20200811_serum_yeast_DDA_10_15_rep2	5546	1477.12	1390.56	2	EEQFJSTFR		1157.52	5 4 0 0	(N(N(H(H(N(H)))(H(N(H))))))	5	17.3636	10.9254	29.3204	-0.00036	-0.13128	7.41215e-63	0.00529568	0.00529568	1/sp|P01859|IGHG2_HUMAN	1/176
20200811_serum_yeast_DDA_10_15_rep2.5552.5552.4.1.dta	20200811_serum_yeast_DDA_10_15_rep2	5552	1478.42	962.372	4	HEEGHMLJCTCFGQGR	9,Carbamidomethyl[C];11,Carbamidomethyl[C];	1932.79	5 4 1 0	(N(N(H(H(N(H)))(H(N(H(A)))))))	8	54.7229	49.3403	64.719	-0.00021	-0.05577	4.33392e-139	0	4.33392e-139	1/sp|P02751|FINC_HUMAN	1/542
20200811_serum_yeast_DDA_10_15_rep2.5553.5553.3.0.dta	20200811_serum_yeast_DDA_10_15_rep2	5553	1478.7	927.373	3	EEQFJSTFR		1157.52	5 4 0 0	(N(N(H(H(N(H)))(H(N(H))))))	5	28.1742	13.9266	54.6339	0.00044	0.15648	1.81703e-117	0.00187793	0.00187793	1/sp|P01859|IGHG2_HUMAN	1/176
20200811_serum_yeast_DDA_10_15_rep2.5563.5563.3.0.dta	20200811_serum_yeast_DDA_10_15_rep2	5563	1481.18	1024.4	3	EEQFJSTYR		1173.52	4 4 1 1	(N(F)(N(H(H(N))(H(N(H(A)))))))	5	51.6104	18.5725	112.966	0.00097	0.3149	1.27266e-242	0.00105597	0.00105597	1/sp|P01861|IGHG4_HUMAN	1/177
20200811_serum_yeast_DDA_10_15_rep2.5577.5577.2.0.dta	20200811_serum_yeast_DDA_10_15_rep2	5577	1484.32	1309.53	2	EEQFJSTFR		1157.52	4 4 0 0	(N(N(H(H(N))(H(N(H))))))	5	30.5844	13.7693	61.8125	0.00137	0.52423	5.17145e-133	0.00187793	0.00187793	1/sp|P01859|IGHG2_HUMAN	1/176
20200811_serum_yeast_DDA_10_15_rep2.5578.5578.3.0.dta	20200811_serum_yeast_DDA_10_15_rep2	5578	1484.63	873.355	3	EEQFJSTFR		1157.52	4 4 0 0	(N(N(H(H(N))(H(N(H))))))	5	26.6007	11.2434	55.1213	0.00062	0.23585	3.04199e-118	0.00361011	0.00361011	1/sp|P01859|IGHG2_HUMAN	1/176
20200811_serum_yeast_DDA_10_15_rep2.5599.5599.3.0.dta	20200811_serum_yeast_DDA_10_15_rep2	5599	1489.93	976.06	3	EEQFJSTFR		1157.52	5 4 0 1	(N(F)(N(H(H(N(H)))(H(N(H))))))	5	45.6162	9.25632	113.142	0.00313	1.07076	2.28466e-243	0.00823045	0.00823045	1/sp|P01859|IGHG2_HUMAN	1/176
20200811_serum_yeast_DDA_10_15_rep2.5612.5612.3.0.dta	20200811_serum_yeast_DDA_10_15_rep2	5612	1492.81	922.042	3	EEQFJSTFR		1157.52	4 4 0 1	(N(F)(N(H(H(N))(H(N(H))))))	5	72.6619	40.1568	133.029	0.002	0.72307	7.90933e-286	0	7.90933e-286	1/sp|P01859|IGHG2_HUMAN	1/176
20200811_serum_yeast_DDA_10_15_rep2.5634.5634.2.0.dta	20200811_serum_yeast_DDA_10_15_rep2	5634	1498.21	1382.56	2	EEQFJSTFR		1157.52	4 4 0 1	(N(F)(N(H(H(N))(H(N(H))))))	5	69.7008	24.8422	153.01	0.00116	0.41954	0	0	0	1/sp|P01859|IGHG2_HUMAN	1/176
20200811_serum_yeast_DDA_10_15_rep2.5637.5637.3.0.dta	20200811_serum_yeast_DDA_10_15_rep2	5637	1498.77	1024.4	3	EEQYJSTFR		1173.52	4 4 1 1	(N(F)(N(H(H(N))(H(N(H(A)))))))	5	35.6804	12.0761	79.5169	0.00116	0.37742	5.67341e-171	0.00361011	0.00361011	1/sp|P01860|IGHG3_HUMAN	1/227
20200811_serum_yeast_DDA_10_15_rep2.5643.5643.3.0.dta	20200811_serum_yeast_DDA_10_15_rep2	5643	1500.47	1336.89	3	NPVLAAJSTQFRDPK		1657.87	12 2 0 0	(N(N(H(H(H)(H(H)))(H(H(H(H)))(H(H(H)))))))	7	36.1381	19.743	66.586	-0.00193	-0.48119	6.92819e-143	0.00105597	0.00105597	1/sp|P00724|INV2_YEAST	1/165
20200811_serum_yeast_DDA_10_15_rep2.5648.5648.2.0.dta	20200811_serum_yeast_DDA_10_15_rep2	5648	1501.69	1309.53	2	EEQFJSTFR		1157.52	4 4 0 0	(N(N(H(H(H))(H(N)(N)))))	5	27.8878	12.9347	55.658	0.00111	0.42339	1.04895e-119	0.00187793	0.00187793	1/sp|P01859|IGHG2_HUMAN	1/176
20200811_serum_yeast_DDA_10_15_rep2.5649.5649.3.0.dta	20200811_serum_yeast_DDA_10_15_rep2	5649	1502.19	1148.78	3	NSDVJNSIDYEGPR		1579.7	9 2 0 0	(N(N(H(H(H(H)))(H(H(H(H(H))))))))	5	86.7158	90.9234	78.9018	0.00128	0.37115	6.92451e-170	0	6.92451e-170	1/sp|P17967|PDI_YEAST	1/117
20200811_serum_yeast_DDA_10_15_rep2.5671.5671.2.0.dta	20200811_serum_yeast_DDA_10_15_rep2	5671	1507.73	1228.5	2	EEQFJSTFR		1157.52	3 4 0 0	(N(N(H(H(N))(H(N)))))	5	35.1304	22.9275	57.7931	0.00392	1.59523	4.51215e-124	0	4.51215e-124	1/sp|P01859|IGHG2_HUMAN	1/176
20200811_serum_yeast_DDA_10_15_rep2.5678.5678.3.0.dta	20200811_serum_yeast_DDA_10_15_rep2	5678	1509.69	819.339	3	EEQFJSTFR		1157.52	3 4 0 0	(N(N(H(H)(H(N)(N)))))	5	27.029	11.6508	55.5886	0.00352	1.43359	2.39077e-119	0.00361011	0.00361011	1/sp|P01859|IGHG2_HUMAN	1/176
20200811_serum_yeast_DDA_10_15_rep2.5681.5681.3.0.dta	20200811_serum_yeast_DDA_10_15_rep2	5681	1510.34	922.042	3	EEQFJSTFR		1157.52	4 4 0 1	(N(F)(N(H(H(N))(H(N(H))))))	5	61.1961	19.9224	137.847	0.00261	0.94556	6.60478e-296	0.00105597	0.00105597	1/sp|P01859|IGHG2_HUMAN	1/176
20200811_serum_yeast_DDA_10_15_rep2.5682.5682.2.0.dta	20200811_serum_yeast_DDA_10_15_rep2	5682	1510.62	1301.53	2	EEQFJSTFR		1157.52	3 4 0 1	(N(F)(N(H(H(N))(H(N)))))	5	57.624	45.8864	79.4225	0.00181	0.69371	1.50107e-170	0	1.50107e-170	1/sp|P01859|IGHG2_HUMAN	1/176
20200811_serum_yeast_DDA_10_15_rep2.5684.5684.2.0.dta	20200811_serum_yeast_DDA_10_15_rep2	5684	1511.2	1565.13	2	EEQFJSTFR		1157.52	5 5 0 1	(N(F)(N(H(N)(H(N(H)))(H(N(H))))))	5	37.097	11.6729	84.313	0.00376	1.20147	3.20836e-181	0.00361011	0.00361011	1/sp|P01859|IGHG2_HUMAN	1/176
20200811_serum_yeast_DDA_10_15_rep2.5686.5686.3.0.dta	20200811_serum_yeast_DDA_10_15_rep2	5686	1511.64	1043.75	3	EEQFJSTFR		1157.52	5 5 0 1	(N(F)(N(H(N)(H(N(H)))(H(N(H))))))	5	69.558	41.8924	120.937	0.00291	0.9292	3.96973e-260	0	3.96973e-260	1/sp|P01859|IGHG2_HUMAN	1/176
20200811_serum_yeast_DDA_10_15_rep2.5689.5689.3.0.dta	20200811_serum_yeast_DDA_10_15_rep2	5689	1512.17	868.024	3	EEQFJSTFR		1157.52	3 4 0 1	(N(F)(N(H(H(N))(H(N)))))	5	72.8379	51.1981	113.026	0.0015	0.57534	5.50724e-243	0	5.50724e-243	1/sp|P01859|IGHG2_HUMAN	1/176
20200811_serum_yeast_DDA_10_15_rep2.5690.5690.3.1.dta	20200811_serum_yeast_DDA_10_15_rep2	5690	1512.32	989.735	3	EEQFJSTFR		1157.52	4 5 0 1	(N(F)(N(H(N)(H(N))(H(N(H))))))	5	13.7485	9.25205	22.099	0.00198	0.66835	3.83813e-46	0.00823045	0.00823045	1/sp|P01859|IGHG2_HUMAN	1/176
20200811_serum_yeast_DDA_10_15_rep2.5710.5710.2.0.dta	20200811_serum_yeast_DDA_10_15_rep2	5710	1517.33	1641.64	2	NSDVJNSIDYEGPR		1579.7	8 2 0 0	(N(N(H(H(H(H)))(H(H)(H)(H)))))	5	37.8075	32.7712	47.1605	0.00142	0.43378	2.65641e-101	0	2.65641e-101	1/sp|P17967|PDI_YEAST	1/117
20200811_serum_yeast_DDA_10_15_rep2.5716.5716.2.0.dta	20200811_serum_yeast_DDA_10_15_rep2	5716	1518.43	1484.1	2	EEQFJSTFR		1157.52	4 5 0 1	(N(F)(N(H(N)(H(N))(H(N(H))))))	5	66.7457	27.9759	138.747	0.0026	0.8773	8.88792e-298	0	8.88792e-298	1/sp|P01859|IGHG2_HUMAN	1/176
20200811_serum_yeast_DDA_10_15_rep2.5726.5726.3.0.dta	20200811_serum_yeast_DDA_10_15_rep2	5726	1521.04	1094.77	3	NSDVJNSIDYEGPR		1579.7	8 2 0 0	(N(N(H(H(H)(H))(H(H)(H(H))))))	5	53.506	51.266	57.6659	0.0014	0.42678	9.14313e-124	0	9.14313e-124	1/sp|P17967|PDI_YEAST	1/117
20200811_serum_yeast_DDA_10_15_rep2.5733.5733.3.0.dta	20200811_serum_yeast_DDA_10_15_rep2	5733	1522.86	1275.5	3	VYAIJTTLDHSECMK	13,Carbamidomethyl[C];14,Oxidation[M];	1797.81	10 2 0 0	(N(N(H(H(H(H)))(H(H)(H(H(H(H))))))))	5	30.263	19.4314	50.3787	-0.00247	-0.64455	3.04072e-108	0.00105597	0.00105597	1/sp|P22146|GAS1_YEAST	1/95
20200811_serum_yeast_DDA_10_15_rep2.5738.5738.2.0.dta	20200811_serum_yeast_DDA_10_15_rep2	5738	1523.9	1199.99	2	EEQFJSTFR		1157.52	3 3 0 1	(N(F)(N(H(H)(H(N)))))	5	48.453	28.2094	86.0481	0.00157	0.65345	6.10011e-185	0	6.10011e-185	1/sp|P01859|IGHG2_HUMAN	1/176
20200811_serum_yeast_DDA_10_15_rep2.5741.5741.4.0.dta	20200811_serum_yeast_DDA_10_15_rep2	5741	1524.77	911.648	4	IPCSQPPQIEHGTIJSSR	3,Carbamidomethyl[C];	2020.99	5 4 0 0	(N(N(H(H(N(H)))(H(N(H))))))	15	32.3369	25.4669	45.0954	0.00027	0.07384	9.04459e-97	0	9.04459e-97	1/sp|P08603|CFAH_HUMAN	1/882
20200811_serum_yeast_DDA_10_15_rep2.5742.5742.3.0.dta	20200811_serum_yeast_DDA_10_15_rep2	5742	1525.05	1263.88	3	IPCSQPPQIEHGTIJSSR	3,Carbamidomethyl[C];	2020.99	5 4 0 1	(N(F)(N(H(H(N(H)))(H(N(H))))))	15	32.253	18.3364	58.0982	0.0024	0.63204	7.55207e-125	0.00105597	0.00105597	1/sp|P08603|CFAH_HUMAN	1/882
20200811_serum_yeast_DDA_10_15_rep2.5749.5749.3.0.dta	20200811_serum_yeast_DDA_10_15_rep2	5749	1526.8	1215.2	3	IPCSQPPQIEHGTIJSSR	3,Carbamidomethyl[C];	2020.99	5 4 0 0	(N(N(H(H(N(H)))(H(N(H))))))	15	53.5878	46.9617	65.8935	0.00211	0.57801	8.82649e-142	0	8.82649e-142	1/sp|P08603|CFAH_HUMAN	1/882
20200811_serum_yeast_DDA_10_15_rep2.5761.5761.2.0.dta	20200811_serum_yeast_DDA_10_15_rep2	5761	1529.89	1301.53	2	EEQFJSTFR		1157.52	3 4 0 1	(N(F)(N(H(H(N))(H(N)))))	5	46.6817	18.9054	98.2662	0.00128	0.49233	2.00581e-211	0.00105597	0.00105597	1/sp|P01859|IGHG2_HUMAN	1/176
20200811_serum_yeast_DDA_10_15_rep2.5762.5762.3.0.dta	20200811_serum_yeast_DDA_10_15_rep2	5762	1530.11	935.718	3	EEQFJSTFR		1157.52	3 5 0 1	(N(F)(N(H(N)(H(N))(H(N)))))	5	87.5773	64.1937	131.004	0.00255	0.90888	1.41586e-281	0	1.41586e-281	1/sp|P01859|IGHG2_HUMAN	1/176
20200811_serum_yeast_DDA_10_15_rep2.5763.5763.3.0.dta	20200811_serum_yeast_DDA_10_15_rep2	5763	1530.39	922.041	3	EEQFJSTFR		1157.52	4 4 0 1	(N(F)(N(H(H)(N)(H(N(H))))))	5	52.4539	23.5961	106.047	0.0004	0.14567	5.29033e-228	0	5.29033e-228	1/sp|P01859|IGHG2_HUMAN	1/176
20200811_serum_yeast_DDA_10_15_rep2.5765.5765.2.0.dta	20200811_serum_yeast_DDA_10_15_rep2	5765	1530.79	1403.07	2	EEQFJSTFR		1157.52	3 5 0 1	(N(F)(N(H(N)(H(N))(H(N)))))	5	63.1793	29.5171	125.695	0.0019	0.67895	3.09555e-270	0	3.09555e-270	1/sp|P01859|IGHG2_HUMAN	1/176
20200811_serum_yeast_DDA_10_15_rep2.5767.5767.2.0.dta	20200811_serum_yeast_DDA_10_15_rep2	5767	1531.31	1560.62	2	NSDVJNSIDYEGPR		1579.7	7 2 0 0	(N(N(H(H(H))(H(H(H(H)))))))	5	23.8742	21.8467	27.6397	0.00085	0.27345	3.0286e-59	0.00105597	0.00105597	1/sp|P17967|PDI_YEAST	1/117
20200811_serum_yeast_DDA_10_15_rep2.5773.5773.3.0.dta	20200811_serum_yeast_DDA_10_15_rep2	5773	1532.64	1040.75	3	NSDVJNSIDYEGPR		1579.7	7 2 0 0	(N(N(H(H(H))(H(H(H(H)))))))	5	18.4761	18.74	17.9859	0.00182	0.58432	1.59025e-33	0.00105597	0.00105597	1/sp|P17967|PDI_YEAST	1/117
20200811_serum_yeast_DDA_10_15_rep2.5774.5774.3.0.dta	20200811_serum_yeast_DDA_10_15_rep2	5774	1532.92	1282.8	3	JCCNTENPPGCYR	2,Carbamidomethyl[C];3,Carbamidomethyl[C];11,Carbamidomethyl[C];	1641.62	5 4 2 0	(N(N(H(H(N(H(A))))(H(N(H(A)))))))	1	36.9213	31.0789	47.7715	0.00088	0.22878	1.53142e-102	0	1.53142e-102	1/sp|P43652|AFAM_HUMAN	1/383
20200811_serum_yeast_DDA_10_15_rep2.5787.5787.2.0.dta	20200811_serum_yeast_DDA_10_15_rep2	5787	1536.43	1382.56	2	EEQFJSTFR		1157.52	4 4 0 1	(N(F)(N(H(H(N))(H(N(H))))))	5	37.7134	10.2122	88.7871	0.00028	0.10045	6.72568e-191	0.00600858	0.00600858	1/sp|P01859|IGHG2_HUMAN	1/176
20200811_serum_yeast_DDA_10_15_rep2.5795.5795.4.0.dta	20200811_serum_yeast_DDA_10_15_rep2	5795	1538.49	1055.17	4	HYTJSSQDVTVPCR	13,Carbamidomethyl[C];	1663.75	5 5 2 1	(N(F)(N(H(N)(H(N(H(A))))(H(N(H(A)))))))	4	17.5335	13.1323	25.7072	0.00222	0.52532	3.36575e-55	0.00187793	0.00187793	2/sp|P01877|IGHA2_HUMAN/sp|P0DOX2|IGA2_HUMAN	2/92/207
20200811_serum_yeast_DDA_10_15_rep2.5807.5807.2.0.dta	20200811_serum_yeast_DDA_10_15_rep2	5807	1541.51	1463.58	2	JYSQFLK		899.462	10 2 0 0	(N(N(H(H(H(H(H))))(H(H)(H(H(H)))))))	1	52.6498	40.0764	76.0004	0.00254	0.86733	8.44183e-164	0	8.44183e-164	1/sp|Q12200|NPC1_YEAST	1/178
20200811_serum_yeast_DDA_10_15_rep2.5821.5821.3.0.dta	20200811_serum_yeast_DDA_10_15_rep2	5821	1544.93	1124.81	3	NLFLJHSEJATAK		1458.73	5 4 1 0	(N(N(H(H(N(H)))(H(N(H(A)))))))	9	73.5542	71.9503	76.5329	0.00177	0.52588	1.57671e-164	0	1.57671e-164	2/sp|P00738|HPT_HUMAN/sp|P00739|HPTR_HUMAN	2/211/153
20200811_serum_yeast_DDA_10_15_rep2.5840.5840.3.1.dta	20200811_serum_yeast_DDA_10_15_rep2	5840	1549.97	1213.49	3	GTAJTTTAGVPCQR	12,Carbamidomethyl[C];	1433.68	5 4 2 0	(N(N(H(H)(H(N(H(A)))(N(H(A)))))))	4	18.6471	11.7433	31.4683	0.00411	1.12932	3.36357e-67	0.00361011	0.00361011	1/sp|P26927|HGFL_HUMAN	1/296
20200811_serum_yeast_DDA_10_15_rep2.5843.5843.3.0.dta	20200811_serum_yeast_DDA_10_15_rep2	5843	1550.61	922.041	3	EEQFJSTFR		1157.52	4 4 0 1	(N(F)(N(H(H(N))(H(N(H))))))	5	24.9263	14.7568	43.8127	-1e-05	-0.00302	5.94534e-94	0.00187793	0.00187793	1/sp|P01859|IGHG2_HUMAN	1/176
20200811_serum_yeast_DDA_10_15_rep2.5855.5855.2.0.dta	20200811_serum_yeast_DDA_10_15_rep2	5855	1553.54	1412.06	2	DTFVJASR		909.442	5 4 1 0	(N(N(H(H(N(H)))(H(N(H(A)))))))	5	14.0769	10.0075	21.6342	0.00165	0.58286	9.61013e-45	0.00600858	0.00600858	1/sp|P05155|IC1_HUMAN	1/238
20200811_serum_yeast_DDA_10_15_rep2.5898.5898.3.0.dta	20200811_serum_yeast_DDA_10_15_rep2	5898	1565.13	1020.08	3	NJLTTYK		853.441	5 4 2 0	(N(N(H(H)(H(N(H(A)))(N(H(A)))))))	2	31.728	27.2	40.137	0.00151	0.49374	3.75346e-86	0	3.75346e-86	1/sp|P48740|MASP1_HUMAN	1/385
20200811_serum_yeast_DDA_10_15_rep2.5899.5899.3.0.dta	20200811_serum_yeast_DDA_10_15_rep2	5899	1565.41	1124.81	3	NLFLJHSEJATAK		1458.73	5 4 1 0	(N(N(H(H(N(H)))(H(N(H(A)))))))	5	49.473	40.2169	66.663	0.00219	0.65042	3.77686e-143	0	3.77686e-143	2/sp|P00738|HPT_HUMAN/sp|P00739|HPTR_HUMAN	2/207/149
20200811_serum_yeast_DDA_10_15_rep2.5906.5906.2.0.dta	20200811_serum_yeast_DDA_10_15_rep2	5906	1567.4	1511.12	2	IDSTGJVTNELR		1318.66	8 2 0 0	(N(N(H(H(H(H)))(H(H(H(H)))))))	6	28.4159	16.5492	50.4542	0.00131	0.43287	2.40796e-108	0.00105597	0.00105597	1/sp|O75882|ATRN_HUMAN	1/416
20200811_serum_yeast_DDA_10_15_rep2.5965.5965.3.0.dta	20200811_serum_yeast_DDA_10_15_rep2	5965	1583.02	988.078	3	AFGSNPJLTK		1048.54	5 4 1 0	(N(N(H(H(N(H)))(H(N(H(A)))))))	7	32.6144	20.5052	55.1028	0.00135	0.45456	3.45721e-118	0.00105597	0.00105597	1/sp|P22792|CPN2_HUMAN	1/74
20200811_serum_yeast_DDA_10_15_rep2.5988.5988.2.0.dta	20200811_serum_yeast_DDA_10_15_rep2	5988	1589.29	1349.07	2	IDSTGJVTNELR		1318.66	6 2 0 0	(N(N(H(H)(H(H(H(H)))))))	6	59.5015	59.2289	60.0079	0.00113	0.41921	3.78157e-129	0	3.78157e-129	1/sp|O75882|ATRN_HUMAN	1/416
20200811_serum_yeast_DDA_10_15_rep2.5997.5997.3.1.dta	20200811_serum_yeast_DDA_10_15_rep2	5997	1591.65	922.042	3	EEQFJSTFR		1157.52	4 4 0 1	(N(F)(N(H(H(N))(H(N(H))))))	5	17.3143	16.4056	19.0019	0.00163	0.59066	1.3265e-36	0.00105597	0.00105597	1/sp|P01859|IGHG2_HUMAN	1/176
20200811_serum_yeast_DDA_10_15_rep2.6002.6002.3.0.dta	20200811_serum_yeast_DDA_10_15_rep2	6002	1593.14	999.107	3	QSVPAHFVALJGSK		1454.78	7 2 0 0	(N(N(H(H(H))(H(H(H(H)))))))	11	50.108	45.5184	58.6317	0.0015	0.49952	6.0503e-126	0	6.0503e-126	1/sp|P06681|CO2_HUMAN	1/621
20200811_serum_yeast_DDA_10_15_rep2.6019.6019.2.0.dta	20200811_serum_yeast_DDA_10_15_rep2	6019	1597.5	1382.56	2	EEQFJSTFR		1157.52	4 4 0 1	(N(F)(N(H(H(N))(H(N(H))))))	5	9.68401	9.06786	10.8283	-0.0004	-0.14484	3.26116e-14	0.00978793	0.00978793	1/sp|P01859|IGHG2_HUMAN	1/176
20200811_serum_yeast_DDA_10_15_rep2.6020.6020.4.1.dta	20200811_serum_yeast_DDA_10_15_rep2	6020	1597.78	945.693	4	KLHINHNJLTESVGPLPK		2011.11	5 4 0 1	(N(F)(N(H(H(N(H)))(H(N(H))))))	8	27.5547	17.8552	45.568	0.00089	0.23658	9.75237e-98	0.00105597	0.00105597	1/sp|P51884|LUM_HUMAN	1/127
20200811_serum_yeast_DDA_10_15_rep2.6031.6031.3.0.dta	20200811_serum_yeast_DDA_10_15_rep2	6031	1600.72	988.078	3	AFGSNPJLTK		1048.54	5 4 1 0	(N(N(H(H(N(H)))(H(N(H(A)))))))	7	19.4813	14.4772	28.7747	0.00103	0.34619	1.0802e-61	0.00187793	0.00187793	1/sp|P22792|CPN2_HUMAN	1/74
20200811_serum_yeast_DDA_10_15_rep2.6078.6078.3.0.dta	20200811_serum_yeast_DDA_10_15_rep2	6078	1612.93	999.106	3	QSVPAHFVALJGSK		1454.78	7 2 0 0	(N(N(H(H(H))(H(H(H(H)))))))	11	17.4571	9.76427	31.7438	0.00081	0.26916	8.39277e-68	0.00674536	0.00674536	1/sp|P06681|CO2_HUMAN	1/621
20200811_serum_yeast_DDA_10_15_rep2.6088.6088.3.0.dta	20200811_serum_yeast_DDA_10_15_rep2	6088	1615.36	945.089	3	QSVPAHFVALJGSK		1454.78	6 2 0 0	(N(N(H(H(H))(H(H(H))))))	11	74.4544	81.5717	61.2365	0.00052	0.18377	7.61828e-132	0	7.61828e-132	1/sp|P06681|CO2_HUMAN	1/621
20200811_serum_yeast_DDA_10_15_rep2.6099.6099.3.0.dta	20200811_serum_yeast_DDA_10_15_rep2	6099	1618.29	1259.5	3	JHSCEPCQTLAVR	4,Carbamidomethyl[C];7,Carbamidomethyl[C];	1571.71	5 4 2 0	(N(N(H(H(N(H(A))))(H(N(H(A)))))))	1	57.9494	43.4412	84.8932	0.00129	0.34211	8.53481e-183	0	8.53481e-183	1/sp|P00748|FA12_HUMAN	1/433
20200811_serum_yeast_DDA_10_15_rep2.6100.6100.3.0.dta	20200811_serum_yeast_DDA_10_15_rep2	6100	1618.57	1395.58	3	VYKPSAGJNSLYR		1468.75	6 5 2 1	(N(N(H(H(N(H)(F)))(H(N(H(A)))(N(H(A)))))))	8	50.3469	25.803	95.9283	0.00202	0.48156	2.60066e-206	0	2.60066e-206	1/sp|P02749|APOH_HUMAN	1/162
20200811_serum_yeast_DDA_10_15_rep2.6107.6107.3.0.dta	20200811_serum_yeast_DDA_10_15_rep2	6107	1620.55	1119.44	3	CIJQSICEK	1,Carbamidomethyl[C];7,Carbamidomethyl[C];	1151.52	5 4 2 0	(N(N(H(H(N(H(A))))(H(N(H(A)))))))	3	21.4182	15.8534	31.7528	0.00617	1.83773	6.51873e-68	0.00105597	0.00105597	1/sp|O75882|ATRN_HUMAN	1/1073
20200811_serum_yeast_DDA_10_15_rep2.6114.6114.3.0.dta	20200811_serum_yeast_DDA_10_15_rep2	6114	1622.38	1172.48	3	EHEGAIYPDJTTDFQR		1892.84	5 4 0 0	(N(N(H(H(N(H)))(H(N(H))))))	10	43.721	43.5514	44.0361	0.00223	0.6335	1.99201e-94	0	1.99201e-94	1/sp|P00450|CERU_HUMAN	1/138
20200811_serum_yeast_DDA_10_15_rep2.6122.6122.3.0.dta	20200811_serum_yeast_DDA_10_15_rep2	6122	1624.36	1346.89	3	VYKPSAGJNSLYR		1468.75	6 5 2 0	(N(N(H(H(N(H(A))))(H(N(H))(N(H(A)))))))	8	61.9043	33.3221	114.985	0.00294	0.72821	3.1384e-247	0	3.1384e-247	1/sp|P02749|APOH_HUMAN	1/162
20200811_serum_yeast_DDA_10_15_rep2.6123.6123.4.0.dta	20200811_serum_yeast_DDA_10_15_rep2	6123	1624.68	1010.42	4	VYKPSAGJNSLYR		1468.75	6 5 2 0	(N(N(H(H(N(H(A))))(H(N(H))(N(H(A)))))))	8	35.862	14.8448	74.8938	0.00268	0.66235	3.54021e-161	0.00187793	0.00187793	1/sp|P02749|APOH_HUMAN	1/162
20200811_serum_yeast_DDA_10_15_rep2.6132.6132.3.0.dta	20200811_serum_yeast_DDA_10_15_rep2	6132	1627.02	1122.81	3	SLVMNJATYGISHTR		1663.82	8 2 0 0	(N(N(H(H(H(H)))(H(H)(H(H))))))	6	74.7003	65.1066	92.5172	0.00201	0.5985	4.86236e-199	0	4.86236e-199	1/sp|P36051|MCD4_YEAST	1/90
20200811_serum_yeast_DDA_10_15_rep2.6176.6176.3.0.dta	20200811_serum_yeast_DDA_10_15_rep2	6176	1638.75	1068.79	3	SLVMNJATYGISHTR		1663.82	7 2 0 0	(N(N(H(H(H)(H))(H(H(H))))))	6	69.061	65.5923	75.5027	0.00093	0.29061	1.8975e-162	0	1.8975e-162	1/sp|P36051|MCD4_YEAST	1/90
20200811_serum_yeast_DDA_10_15_rep2.6199.6199.3.0.dta	20200811_serum_yeast_DDA_10_15_rep2	6199	1644.88	1159.11	3	ISEEJETTCYMGK	9,Carbamidomethyl[C];	1561.65	5 4 1 0	(N(N(H(H(N(H)))(H(N(H(A)))))))	5	33.4944	32.1936	35.9101	0.00205	0.58944	4.98095e-77	0	4.98095e-77	1/sp|P08603|CFAH_HUMAN	1/911
20200811_serum_yeast_DDA_10_15_rep2.6206.6206.3.0.dta	20200811_serum_yeast_DDA_10_15_rep2	6206	1646.86	1190.14	3	YSDJATETLDGLSR		1541.71	10 2 0 0	(N(N(H(H(H(H(H))))(H(H(H))(H(H))))))	4	24.6422	21.4726	30.5285	-0.00079	-0.22029	1.55119e-65	0.00105597	0.00105597	1/sp|P34231|YKS7_YEAST	1/154
20200811_serum_yeast_DDA_10_15_rep2.6209.6209.3.0.dta	20200811_serum_yeast_DDA_10_15_rep2	6209	1647.52	1225.18	3	VYKPSAGJNSLYR		1468.75	5 4 2 0	(N(N(H(H(N(H(A))))(H(N(H(A)))))))	8	65.4085	39.5336	113.462	0.00266	0.723	4.05932e-244	0	4.05932e-244	1/sp|P02749|APOH_HUMAN	1/162
20200811_serum_yeast_DDA_10_15_rep2.6210.6210.3.0.dta	20200811_serum_yeast_DDA_10_15_rep2	6210	1647.8	1113.44	3	MDGASJVTCINSR	9,Carbamidomethyl[C];	1424.63	5 4 1 0	(N(N(H(H(N(H)))(H(N(H(A)))))))	6	51.2763	44.8321	63.2441	0.00235	0.7035	4.50079e-136	0	4.50079e-136	1/sp|P08603|CFAH_HUMAN	1/1029
20200811_serum_yeast_DDA_10_15_rep2.6223.6223.3.0.dta	20200811_serum_yeast_DDA_10_15_rep2	6223	1651.29	1164.79	3	ISEEJETTCYMGK	9,Carbamidomethyl[C];	1561.65	6 4 0 1	(N(N(H(H(H))(H(N(H))(N(H)(F))))))	5	35.6055	32.0332	42.2398	0.01141	3.26851	1.70961e-90	0	1.70961e-90	1/sp|P08603|CFAH_HUMAN	1/911
20200811_serum_yeast_DDA_10_15_rep2.6230.6230.3.0.dta	20200811_serum_yeast_DDA_10_15_rep2	6230	1653.03	1273.87	3	VYKPSAGJNSLYR		1468.75	5 4 2 1	(N(F)(N(H(H(N(H(A))))(H(N(H(A)))))))	8	56.2198	23.3599	117.245	0.00277	0.72551	5.00915e-252	0	5.00915e-252	1/sp|P02749|APOH_HUMAN	1/162
20200811_serum_yeast_DDA_10_15_rep2.6233.6233.2.0.dta	20200811_serum_yeast_DDA_10_15_rep2	6233	1653.7	1669.65	2	MDGASJVTCINSR	9,Carbamidomethyl[C];	1424.63	5 4 1 0	(N(N(H(H(N(H)))(H(N(H(A)))))))	6	9.22188	9.22791	9.21069	-0.00138	-0.41443	1.34699e-10	0.00823045	0.00823045	1/sp|P08603|CFAH_HUMAN	1/1029
20200811_serum_yeast_DDA_10_15_rep2.6243.6243.3.0.dta	20200811_serum_yeast_DDA_10_15_rep2	6243	1656.36	1119.11	3	MDGASJVTCINSR	9,Carbamidomethyl[C];	1424.63	6 4 0 1	(N(N(H(N)(H(H)(H))(H(N(H)(F))))))	6	48.4252	50.7315	44.1421	0.0105	3.13018	8.77883e-95	0	8.77883e-95	1/sp|P08603|CFAH_HUMAN	1/1029
20200811_serum_yeast_DDA_10_15_rep2.6257.6257.5.0.dta	20200811_serum_yeast_DDA_10_15_rep2	6257	1660.16	867.575	5	YPHKPEIJSTTHPGADLQEJFCR	22,Carbamidomethyl[C];	2711.26	5 4 0 0	(N(N(H(H(N))(H(N(H(H)))))))	8	43.2603	53.0576	25.0653	-0.00109	-0.2522	1.61605e-53	0	1.61605e-53	1/sp|P00734|THRB_HUMAN	1/143
20200811_serum_yeast_DDA_10_15_rep2.6265.6265.3.0.dta	20200811_serum_yeast_DDA_10_15_rep2	6265	1662.21	1159.11	3	ISEEJETTCYMGK	9,Carbamidomethyl[C];	1561.65	5 4 1 0	(N(N(H(H(N(H)))(H(N(H(A)))))))	5	46.2172	36.4734	64.3129	0.00235	0.67749	4.21331e-138	0	4.21331e-138	1/sp|P08603|CFAH_HUMAN	1/911
20200811_serum_yeast_DDA_10_15_rep2.6266.6266.2.0.dta	20200811_serum_yeast_DDA_10_15_rep2	6266	1662.48	1367.05	2	AEIFFJK		868.456	9 2 0 0	(N(N(H(H(H(H)))(H(H(H))(H(H))))))	6	51.3076	41.5266	69.4722	0.00229	0.83874	1.87886e-149	0	1.87886e-149	1/sp|Q99220|OS9_YEAST	1/380
20200811_serum_yeast_DDA_10_15_rep2.6276.6276.3.0.dta	20200811_serum_yeast_DDA_10_15_rep2	6276	1665.14	1113.44	3	MDGASJVTCINSR	9,Carbamidomethyl[C];	1424.63	5 4 1 0	(N(N(H(H(N(H)))(H(N(H(A)))))))	6	48.968	34.7662	75.3427	0.00157	0.47075	6.19878e-162	0	6.19878e-162	1/sp|P08603|CFAH_HUMAN	1/1029
20200811_serum_yeast_DDA_10_15_rep2.6278.6278.4.1.dta	20200811_serum_yeast_DDA_10_15_rep2	6278	1665.61	1084.22	4	YPHKPEIJSTTHPGADLQEJFCR	22,Carbamidomethyl[C];	2711.26	5 4 0 0	(N(N(H(H(N(H)))(H(N(H))))))	8	9.28322	9.59567	8.70297	0.00239	0.55148	1.72892e-09	0.00753138	0.00753138	1/sp|P00734|THRB_HUMAN	1/143
20200811_serum_yeast_DDA_10_15_rep2.6309.6309.4.0.dta	20200811_serum_yeast_DDA_10_15_rep2	6309	1673.64	1322.28	4	NLFLJHSEJATAK		1458.73	10 8 2 0	(N(N(H(N)(H(N(H(H)))(N(H(A))))(H(N(H(H)))(N(H(N(H(A)))))))))	9	9.8584	13.4954	3.10405	0.00364	0.68816	0.00407274	0.00187793	0.00593335	2/sp|P00738|HPT_HUMAN/sp|P00739|HPTR_HUMAN	2/211/153
20200811_serum_yeast_DDA_10_15_rep2.6311.6311.5.0.dta	20200811_serum_yeast_DDA_10_15_rep2	6311	1674.03	974.42	5	SRYPHKPEIJSTTHPGADLQEJFCR	24,Carbamidomethyl[C];	2954.4	5 4 1 0	(N(N(H(H(N(H)))(H(N(H(A)))))))	10	47.979	43.9915	55.3843	-0.00143	-0.29344	7.57836e-119	0	7.57836e-119	1/sp|P00734|THRB_HUMAN	1/143
20200811_serum_yeast_DDA_10_15_rep2.6312.6312.3.0.dta	20200811_serum_yeast_DDA_10_15_rep2	6312	1674.31	1225.18	3	VYKPSAGJNSLYR		1468.75	5 4 2 0	(N(N(H(H(N(H(A))))(H(N(H(A)))))))	8	38.4335	17.4364	77.4282	0.00083	0.22484	8.96742e-167	0.00105597	0.00105597	1/sp|P02749|APOH_HUMAN	1/162
20200811_serum_yeast_DDA_10_15_rep2.6318.6318.3.0.dta	20200811_serum_yeast_DDA_10_15_rep2	6318	1676.01	1167.8	3	MDGASJVTCINSR	9,Carbamidomethyl[C];	1424.63	6 4 0 2	(N(F)(N(H(H(N(H)))(H(N(H(H)(F)))))))	6	24.5037	14.6044	42.8882	0.01094	3.12333	4.74126e-92	0.00187793	0.00187793	1/sp|P08603|CFAH_HUMAN	1/1029
20200811_serum_yeast_DDA_10_15_rep2.6345.6345.3.0.dta	20200811_serum_yeast_DDA_10_15_rep2	6345	1683.11	1172.77	3	EWDJTTTECR	9,Carbamidomethyl[C];	1311.53	5 4 2 0	(N(N(H(H(N(H(A))))(H(N(H(A)))))))	4	22.6083	10.3551	45.3642	0.0023	0.65522	2.75937e-97	0.00600858	0.00600858	1/sp|P20851|C4BPB_HUMAN	1/71
20200811_serum_yeast_DDA_10_15_rep2.6352.6352.2.0.dta	20200811_serum_yeast_DDA_10_15_rep2	6352	1685.09	1286.02	2	AEIFFJK		868.456	8 2 0 0	(N(N(H(H(H(H)))(H(H)(H)(H)))))	6	55.1581	45.6373	72.8394	0.0016	0.62224	5.87797e-157	0	5.87797e-157	1/sp|Q99220|OS9_YEAST	1/380
20200811_serum_yeast_DDA_10_15_rep2.6373.6373.2.0.dta	20200811_serum_yeast_DDA_10_15_rep2	6373	1690.44	1555.12	2	DIENFJSTQK		1195.56	5 4 1 0	(N(N(H(H(N(H)))(H(N(H(A)))))))	6	23.2208	24.821	20.249	0.00044	0.14264	1.08192e-40	0	1.08192e-40	1/sp|P43652|AFAM_HUMAN	1/33
20200811_serum_yeast_DDA_10_15_rep2.6390.6390.3.0.dta	20200811_serum_yeast_DDA_10_15_rep2	6390	1694.68	1037.08	3	DIENFJSTQK		1195.56	5 4 1 0	(N(N(H(H(N(H)))(H(N(H(A)))))))	6	33.8528	35.3204	31.1273	0.00182	0.5839	1.09343e-66	0	1.09343e-66	1/sp|P43652|AFAM_HUMAN	1/33
20200811_serum_yeast_DDA_10_15_rep2.6449.6449.3.0.dta	20200811_serum_yeast_DDA_10_15_rep2	6449	1709.91	1379.86	3	HEEGHMLJCTCFGQGR	9,Carbamidomethyl[C];11,Carbamidomethyl[C];	1932.79	5 4 2 0	(N(N(H(H(N(H(A))))(H(N(H(A)))))))	8	55.8324	38.044	88.8679	0.01349	3.26108	2.3396e-191	0	2.3396e-191	1/sp|P02751|FINC_HUMAN	1/542
20200811_serum_yeast_DDA_10_15_rep2.6461.6461.3.0.dta	20200811_serum_yeast_DDA_10_15_rep2	6461	1713.16	1312.23	3	IPCSQPPQIEHGTIJSSR	3,Carbamidomethyl[C];	2020.99	5 4 1 0	(N(N(H(H(N(H)))(H(N(H(A)))))))	15	46.0386	41.6749	54.1427	0.00269	0.68278	3.09882e-116	0	3.09882e-116	1/sp|P08603|CFAH_HUMAN	1/882
20200811_serum_yeast_DDA_10_15_rep2.6470.6470.4.0.dta	20200811_serum_yeast_DDA_10_15_rep2	6470	1715.49	984.422	4	IPCSQPPQIEHGTIJSSR	3,Carbamidomethyl[C];	2020.99	5 4 1 0	(N(N(H(H(N(H)))(H(N(H(A)))))))	15	50.1599	36.5335	75.4661	0.00144	0.3661	3.57618e-162	0	3.57618e-162	1/sp|P08603|CFAH_HUMAN	1/882
20200811_serum_yeast_DDA_10_15_rep2.6480.6480.4.0.dta	20200811_serum_yeast_DDA_10_15_rep2	6480	1718.07	1035.14	4	HEEGHMLJCTCFGQGR	9,Carbamidomethyl[C];11,Carbamidomethyl[C];	1932.79	5 4 2 0	(N(N(H(H(N(H(A))))(H(N(H(A)))))))	8	26.4756	21.8727	35.0239	-0.00473	-1.14247	6.09973e-75	0.00105597	0.00105597	1/sp|P02751|FINC_HUMAN	1/542
20200811_serum_yeast_DDA_10_15_rep2.6495.6495.3.0.dta	20200811_serum_yeast_DDA_10_15_rep2	6495	1722.01	1324.19	3	VYAIJTTLDHSECMK	13,Carbamidomethyl[C];	1781.82	11 2 0 0	(N(N(H(H(H))(H(H)(H(H(H(H(H(H))))))))))	5	76.9218	64.0371	100.85	0.00235	0.59148	5.68059e-217	0	5.68059e-217	1/sp|P22146|GAS1_YEAST	1/95
20200811_serum_yeast_DDA_10_15_rep2.6505.6505.3.0.dta	20200811_serum_yeast_DDA_10_15_rep2	6505	1724.63	909.733	3	GLJVTLSSTGR		1104.6	5 4 0 0	(N(N(H(H(N(H)))(H(N(H))))))	3	34.5585	22.5027	56.948	0.00208	0.76307	2.02136e-122	0	2.02136e-122	2/sp|P0C0L4|CO4A_HUMAN/sp|P0C0L5|CO4B_HUMAN	2/1328/1328
20200811_serum_yeast_DDA_10_15_rep2.6506.6506.3.0.dta	20200811_serum_yeast_DDA_10_15_rep2	6506	1724.94	1360.91	3	IPCSQPPQIEHGTIJSSR	3,Carbamidomethyl[C];	2020.99	5 4 1 1	(N(F)(N(H(H(N(H)))(H(N(H(A)))))))	15	13.5137	9.96863	20.0975	0.0021	0.51527	4.42271e-40	0.00600858	0.00600858	1/sp|P08603|CFAH_HUMAN	1/882
20200811_serum_yeast_DDA_10_15_rep2.6515.6515.3.0.dta	20200811_serum_yeast_DDA_10_15_rep2	6515	1727.28	951.071	3	EJISDPTSPLR		1228.62	5 4 0 0	(N(N(H(H)(N)(H(H)(H(N))))))	2	39.0922	29.8312	56.2913	0.00088	0.31005	6.2166e-121	0	6.2166e-121	1/sp|P01591|IGJ_HUMAN	1/71
20200811_serum_yeast_DDA_10_15_rep2.6516.6516.3.0.dta	20200811_serum_yeast_DDA_10_15_rep2	6516	1727.56	1215.53	3	ELHHLQEQJVSNAFLDK		2022	5 4 0 0	(N(N(H(H)(H(N(H))(N(H))))))	9	41.4712	41.1212	42.1213	-0.0042	-1.15376	2.60588e-90	0	2.60588e-90	1/sp|P00450|CERU_HUMAN	1/762
20200811_serum_yeast_DDA_10_15_rep2.6527.6527.2.0.dta	20200811_serum_yeast_DDA_10_15_rep2	6527	1730.4	1364.1	2	GLJVTLSSTGR		1104.6	5 4 0 0	(N(N(H(H(N(H)))(H(N(H))))))	3	32.8755	25.609	46.3703	0.00278	1.02011	1.13325e-99	0	1.13325e-99	2/sp|P0C0L4|CO4A_HUMAN/sp|P0C0L5|CO4B_HUMAN	2/1328/1328
20200811_serum_yeast_DDA_10_15_rep2.6536.6536.3.0.dta	20200811_serum_yeast_DDA_10_15_rep2	6536	1732.71	1312.23	3	IPCSQPPQIEHGTIJSSR	3,Carbamidomethyl[C];	2020.99	5 4 1 0	(N(N(H(H(N(H)))(H(N(H(A)))))))	15	32.6014	24.3459	47.9329	0.00252	0.64008	4.23612e-103	0	4.23612e-103	1/sp|P08603|CFAH_HUMAN	1/882
20200811_serum_yeast_DDA_10_15_rep2.6538.6538.3.0.dta	20200811_serum_yeast_DDA_10_15_rep2	6538	1733.1	1270.17	3	VYAIJTTLDHSECMK	13,Carbamidomethyl[C];	1781.82	10 2 0 0	(N(N(H(H(H(H(H))))(H(H)(H(H(H)))))))	5	59.7966	47.4343	82.7553	0.00038	0.09897	4.3961e-178	0	4.3961e-178	1/sp|P22146|GAS1_YEAST	1/95
20200811_serum_yeast_DDA_10_15_rep2.6540.6540.3.0.dta	20200811_serum_yeast_DDA_10_15_rep2	6540	1733.69	926.717	3	GVNFJVSK		864.457	5 4 1 0	(N(N(H(H(N(H)))(H(N(H(A)))))))	5	45.2467	38.6673	57.4656	0.0012	0.43356	1.43754e-123	0	1.43754e-123	1/sp|P03952|KLKB1_HUMAN	1/127
20200811_serum_yeast_DDA_10_15_rep2.6548.6548.4.0.dta	20200811_serum_yeast_DDA_10_15_rep2	6548	1735.67	984.422	4	IPCSQPPQIEHGTIJSSR	3,Carbamidomethyl[C];	2020.99	5 4 1 0	(N(N(H(H(N(H)))(H(N(H(A)))))))	15	17.6486	15.3632	21.8929	0.00105	0.26648	1.30877e-45	0.00187793	0.00187793	1/sp|P08603|CFAH_HUMAN	1/882
20200811_serum_yeast_DDA_10_15_rep2.6550.6550.3.0.dta	20200811_serum_yeast_DDA_10_15_rep2	6550	1736.05	1172.8	3	FLNJGTCTAEGK	7,Carbamidomethyl[C];	1311.6	5 4 2 0	(N(N(H(H(N(H(A))))(H(N(H(A)))))))	4	65.7219	61.9334	72.7578	0.00206	0.58525	2.47362e-156	0	2.47362e-156	1/sp|P05156|CFAI_HUMAN	1/103
20200811_serum_yeast_DDA_10_15_rep2.6563.6563.3.0.dta	20200811_serum_yeast_DDA_10_15_rep2	6563	1739.56	1128.48	3	TPLTAJITK		958.557	6 5 1 1	(N(F)(N(H(H(N(H(A))))(H(N(H))(N(H))))))	6	17.9556	9.91815	32.8822	-7e-05	-0.02107	2.87168e-70	0.00674536	0.00674536	2/sp|P01877|IGHA2_HUMAN/sp|P0DOX2|IGA2_HUMAN	2/205/320
20200811_serum_yeast_DDA_10_15_rep2.6573.6573.2.0.dta	20200811_serum_yeast_DDA_10_15_rep2	6573	1741.97	1389.57	2	GVNFJVSK		864.457	5 4 1 0	(N(N(H(H(N(H)))(H(N(H(A)))))))	5	17.3803	16.6952	18.6528	0.00184	0.66105	1.20342e-35	0.00105597	0.00105597	1/sp|P03952|KLKB1_HUMAN	1/127
20200811_serum_yeast_DDA_10_15_rep2.6575.6575.3.0.dta	20200811_serum_yeast_DDA_10_15_rep2	6575	1742.56	1055.46	3	TPLTAJITK		958.557	5 4 1 2	(N(F)(N(H(H(N(H)(F)))(H(N(H(A)))))))	6	24.0706	12.696	45.195	0.00111	0.34948	5.84694e-97	0.00187793	0.00187793	2/sp|P01877|IGHA2_HUMAN/sp|P0DOX2|IGA2_HUMAN	2/205/320
20200811_serum_yeast_DDA_10_15_rep2.6584.6584.3.0.dta	20200811_serum_yeast_DDA_10_15_rep2	6584	1744.89	1360.91	3	IPCSQPPQIEHGTIJSSR	3,Carbamidomethyl[C];	2020.99	5 4 1 1	(N(F)(N(H(H(N(H)))(H(N(H(A)))))))	15	11.8508	9.49398	16.2278	0.00371	0.90859	1.88707e-28	0.00823045	0.00823045	1/sp|P08603|CFAH_HUMAN	1/882
20200811_serum_yeast_DDA_10_15_rep2.6598.6598.3.0.dta	20200811_serum_yeast_DDA_10_15_rep2	6598	1748.68	1216.16	3	VYAIJTTLDHSECMK	13,Carbamidomethyl[C];	1781.82	9 2 0 0	(N(N(H(H(H)(H))(H(H(H))(H(H))))))	5	26.2758	22.9447	32.4621	0.00088	0.24225	2.35545e-69	0	2.35545e-69	1/sp|P22146|GAS1_YEAST	1/95
20200811_serum_yeast_DDA_10_15_rep2.6617.6617.3.0.dta	20200811_serum_yeast_DDA_10_15_rep2	6617	1753.65	926.717	3	GVNFJVSK		864.457	5 4 1 0	(N(N(H(H(N(H)))(H(N(H(A)))))))	5	43.6428	34.8547	59.9635	0.00062	0.22191	6.7473e-129	0	6.7473e-129	1/sp|P03952|KLKB1_HUMAN	1/127
20200811_serum_yeast_DDA_10_15_rep2.6628.6628.2.0.dta	20200811_serum_yeast_DDA_10_15_rep2	6628	1756.55	1509.65	2	TPLTAJITK		958.557	5 4 1 1	(N(F)(N(H(H(N(H)))(H(N(H(A)))))))	6	64.9097	63.9502	66.6917	0.00245	0.81294	3.10451e-143	0	3.10451e-143	2/sp|P01877|IGHA2_HUMAN/sp|P0DOX2|IGA2_HUMAN	2/205/320
20200811_serum_yeast_DDA_10_15_rep2.6630.6630.3.0.dta	20200811_serum_yeast_DDA_10_15_rep2	6630	1757.05	1060.75	3	LGJWSAMPSCK	10,Carbamidomethyl[C];7,Oxidation[M];	1266.56	5 4 1 0	(N(N(H(H(N(H)))(H(N(H(A)))))))	3	27.034	23.9996	32.6694	0.00089	0.28095	7.8477e-70	0	7.8477e-70	1/sp|P02749|APOH_HUMAN	1/253
20200811_serum_yeast_DDA_10_15_rep2.6652.6652.3.0.dta	20200811_serum_yeast_DDA_10_15_rep2	6652	1762.53	1074.46	3	TPLTAJITK		958.557	5 5 1 1	(N(F)(N(H(N)(H(N(H)))(H(N(H(A)))))))	6	78.109	68.7359	95.5162	0.00226	0.7013	2.15491e-205	0	2.15491e-205	2/sp|P01877|IGHA2_HUMAN/sp|P0DOX2|IGA2_HUMAN	2/205/320
20200811_serum_yeast_DDA_10_15_rep2.6654.6654.2.0.dta	20200811_serum_yeast_DDA_10_15_rep2	6654	1763.11	1611.19	2	TPLTAJITK		958.557	5 5 1 1	(N(F)(N(H(N)(H(N(H)))(H(N(H(A)))))))	6	55.0722	55.9507	53.4408	0.00124	0.38529	4.77247e-115	0	4.77247e-115	2/sp|P01877|IGHA2_HUMAN/sp|P0DOX2|IGA2_HUMAN	2/205/320
20200811_serum_yeast_DDA_10_15_rep2.6655.6655.3.0.dta	20200811_serum_yeast_DDA_10_15_rep2	6655	1763.39	1080.14	3	TPLTAJITK		958.557	6 5 0 2	(N(F)(N(H(H(N(H)))(H(N(H(N(H)(F))))))))	6	55.5819	47.4531	70.6781	0.01132	3.49446	3.47621e-152	0	3.47621e-152	2/sp|P01877|IGHA2_HUMAN/sp|P0DOX2|IGA2_HUMAN	2/205/320
20200811_serum_yeast_DDA_10_15_rep2.6663.6663.3.0.dta	20200811_serum_yeast_DDA_10_15_rep2	6663	1765.44	1006.77	3	TPLTAJITK		958.557	5 4 1 1	(N(F)(N(H(H(N(H)))(H(N(H(A)))))))	6	42.3735	23.593	77.2516	0.00209	0.693	3.98666e-166	0	3.98666e-166	2/sp|P01877|IGHA2_HUMAN/sp|P0DOX2|IGA2_HUMAN	2/205/320
20200811_serum_yeast_DDA_10_15_rep2.6666.6666.4.0.dta	20200811_serum_yeast_DDA_10_15_rep2	6666	1766.31	806.098	4	TPLTAJITK		958.557	5 5 1 1	(N(F)(N(H(N)(H(N(H)))(H(N(H(A)))))))	6	28.021	23.6117	36.2097	-0.00074	-0.2306	1.27592e-77	0	1.27592e-77	2/sp|P01877|IGHA2_HUMAN/sp|P0DOX2|IGA2_HUMAN	2/205/320
20200811_serum_yeast_DDA_10_15_rep2.6677.6677.3.0.dta	20200811_serum_yeast_DDA_10_15_rep2	6677	1769.05	1217.89	3	LHINHNJLTESVGPLPK		1883.01	5 4 0 1	(N(N(H(H(N(H)))(H(N(H(F)))))))	7	23.3631	22.3842	25.1811	0.00026	0.07044	9.24788e-54	0	9.24788e-54	1/sp|P51884|LUM_HUMAN	1/127
20200811_serum_yeast_DDA_10_15_rep2.6710.6710.2.0.dta	20200811_serum_yeast_DDA_10_15_rep2	6710	1777.63	1387.08	2	YLAYLTGJR		1070.56	8 2 0 0	(N(N(H(H(H(H)))(H(H(H(H)))))))	8	43.3331	26.4428	74.7007	0.00219	0.79109	1.16177e-160	0	1.16177e-160	1/sp|P32906|MNS1_YEAST	1/224
20200811_serum_yeast_DDA_10_15_rep2.6711.6711.2.0.dta	20200811_serum_yeast_DDA_10_15_rep2	6711	1777.95	1509.65	2	TPLTAJITK		958.557	5 4 1 1	(N(F)(N(H(H(N(H)))(H(N(H(A)))))))	6	32.31	42.6664	13.0767	0.0021	0.69565	6.00678e-20	0	6.00678e-20	2/sp|P01877|IGHA2_HUMAN/sp|P0DOX2|IGA2_HUMAN	2/205/320
20200811_serum_yeast_DDA_10_15_rep2.6715.6715.3.0.dta	20200811_serum_yeast_DDA_10_15_rep2	6715	1779.06	1172.8	3	FLNJGTCTAEGK	7,Carbamidomethyl[C];	1311.6	5 4 2 0	(N(N(H(H(N(H(A))))(H(N(H(A)))))))	4	20.0706	11.4692	36.0446	0.00054	0.15356	2.75333e-77	0.00361011	0.00361011	1/sp|P05156|CFAI_HUMAN	1/103
20200811_serum_yeast_DDA_10_15_rep2.6720.6720.3.0.dta	20200811_serum_yeast_DDA_10_15_rep2	6720	1780.29	1074.46	3	TPLTAJITK		958.557	5 5 1 1	(N(F)(N(H(H(H))(H(N)(N(N(H(A))))))))	6	10.7279	11.3754	9.52528	0.00113	0.35207	1.48237e-11	0.00361011	0.00361011	2/sp|P01877|IGHA2_HUMAN/sp|P0DOX2|IGA2_HUMAN	2/205/320
20200811_serum_yeast_DDA_10_15_rep2.6733.6733.4.0.dta	20200811_serum_yeast_DDA_10_15_rep2	6733	1783.85	916.641	4	LSDLSIJSTECLHVHCR	11,Carbamidomethyl[C];16,Carbamidomethyl[C];	2040.96	5 4 0 0	(N(N(H(H(N(H)))(H(N(H))))))	7	19.5035	18.1822	21.9574	0.00261	0.71161	5.25773e-46	0.00105597	0.00105597	1/sp|P05156|CFAI_HUMAN	1/177
20200811_serum_yeast_DDA_10_15_rep2.6753.6753.3.0.dta	20200811_serum_yeast_DDA_10_15_rep2	6753	1789.12	1271.2	3	FVEGSHJSTVSLTTK		1606.81	5 4 2 0	(N(N(H(H(N(H(A))))(H(N(H(A)))))))	7	10.7134	9.18252	13.5566	0.00913	2.39611	3.73901e-21	0.00900901	0.00900901	1/sp|P04114|APOB_HUMAN	1/3411
20200811_serum_yeast_DDA_10_15_rep2.6773.6773.3.0.dta	20200811_serum_yeast_DDA_10_15_rep2	6773	1794.53	1057.1	3	YLHGLJCSEFVK	7,Carbamidomethyl[C];	1466.71	8 2 0 0	(N(N(H(H(H(H)))(H(H)(H)(H)))))	6	86.3218	84.464	89.772	0.00075	0.23595	4.12474e-193	0	4.12474e-193	1/sp|Q07895|YL001_YEAST	1/333
20200811_serum_yeast_DDA_10_15_rep2.6786.6786.3.0.dta	20200811_serum_yeast_DDA_10_15_rep2	6786	1797.89	1542.32	3	YPHKPEIJSTTHPGADLQEJFCR	22,Carbamidomethyl[C];	2711.26	5 4 1 0	(N(N(H(H(N(H)))(H(N(H(A)))))))	8	25.0921	35.7809	5.24141	0.00322	0.69525	0.000508447	0	0.000508447	1/sp|P00734|THRB_HUMAN	1/143
20200811_serum_yeast_DDA_10_15_rep2.6790.6790.3.0.dta	20200811_serum_yeast_DDA_10_15_rep2	6790	1799.06	1137.14	3	EASGLSDJETEWLKK		1706.82	8 2 0 0	(N(N(H(H(H(H)))(H(H(H(H)))))))	8	49.5013	37.6832	71.4491	0.00087	0.25541	1.65672e-153	0	1.65672e-153	1/sp|P39105|PLB1_YEAST	1/52
20200811_serum_yeast_DDA_10_15_rep2.6799.6799.3.0.dta	20200811_serum_yeast_DDA_10_15_rep2	6799	1801.15	1074.46	3	TPLTAJITK		958.557	5 5 1 1	(N(F)(N(H(N)(H(N(H)))(H(N(H(A)))))))	6	53.7458	49.196	62.1954	0.00145	0.44892	5.77112e-134	0	5.77112e-134	2/sp|P01877|IGHA2_HUMAN/sp|P0DOX2|IGA2_HUMAN	2/205/320
20200811_serum_yeast_DDA_10_15_rep2.6809.6809.5.0.dta	20200811_serum_yeast_DDA_10_15_rep2	6809	1803.92	1032.64	5	SRYPHKPEIJSTTHPGADLQEJFCR	24,Carbamidomethyl[C];	2954.4	5 4 2 0	(N(N(H(H(N(H(A))))(H(N(H(A)))))))	10	41.7062	42.9504	39.3957	0.00232	0.44968	1.56935e-84	0	1.56935e-84	1/sp|P00734|THRB_HUMAN	1/143
20200811_serum_yeast_DDA_10_15_rep2.6812.6812.2.0.dta	20200811_serum_yeast_DDA_10_15_rep2	6812	1804.82	1402.12	2	HAJWTLTPLK		1180.65	5 4 0 0	(N(N(H(H(N(H)))(H(N(H))))))	3	37.3034	30.8535	49.2819	0.00356	1.27104	8.10159e-106	0	8.10159e-106	1/sp|P27169|PON1_HUMAN	1/253
20200811_serum_yeast_DDA_10_15_rep2.6819.6819.4.0.dta	20200811_serum_yeast_DDA_10_15_rep2	6819	1806.35	1290.55	4	SRYPHKPEIJSTTHPGADLQEJFCR	24,Carbamidomethyl[C];	2954.4	5 4 2 0	(N(N(H(H(N(H(A))))(H(N(H(A)))))))	10	29.5937	33.031	23.2102	0.00388	0.75166	1.26067e-49	0	1.26067e-49	1/sp|P00734|THRB_HUMAN	1/143
20200811_serum_yeast_DDA_10_15_rep2.6821.6821.3.0.dta	20200811_serum_yeast_DDA_10_15_rep2	6821	1806.76	935.082	3	HAJWTLTPLK		1180.65	5 4 0 0	(N(N(H(H(N(H)))(H(N(H))))))	3	49.1925	37.6522	70.6245	0.00112	0.40062	5.59411e-152	0	5.59411e-152	1/sp|P27169|PON1_HUMAN	1/253
20200811_serum_yeast_DDA_10_15_rep2.6822.6822.5.0.dta	20200811_serum_yeast_DDA_10_15_rep2	6822	1806.97	925.794	5	YPHKPEIJSTTHPGADLQEJFCR	22,Carbamidomethyl[C];	2711.26	5 4 1 0	(N(N(H(H(N(H)))(H(N(H(A)))))))	8	53.8168	55.7934	50.146	0.00279	0.60228	7.30739e-108	0	7.30739e-108	1/sp|P00734|THRB_HUMAN	1/143
20200811_serum_yeast_DDA_10_15_rep2.6853.6853.4.0.dta	20200811_serum_yeast_DDA_10_15_rep2	6853	1815.24	1156.99	4	YPHKPEIJSTTHPGADLQEJFCR	22,Carbamidomethyl[C];	2711.26	5 4 1 0	(N(N(H(H(N(H)))(H(N(H(A)))))))	8	46.2681	40.7321	56.549	0.00357	0.77093	7.59176e-122	0	7.59176e-122	1/sp|P00734|THRB_HUMAN	1/143
20200811_serum_yeast_DDA_10_15_rep2.6863.6863.4.1.dta	20200811_serum_yeast_DDA_10_15_rep2	6863	1817.9	1119.95	4	AHHLJYTLVPFDGR		1639.83	15 2 0 0	(N(N(H(H(H(H(H(H(H))))))(H(H(H(H(H(H(H(H)))))))))))	5	17.5484	11.0669	29.5856	0.00398	0.8892	2.27649e-63	0.00529568	0.00529568	1/sp|P37302|APE3_YEAST	1/427
20200811_serum_yeast_DDA_10_15_rep2.6866.6866.3.0.dta	20200811_serum_yeast_DDA_10_15_rep2	6866	1818.56	1073.09	3	EEQFJSTFR		1157.52	5 4 1 1	(N(F)(N(H(H(N(H)))(H(N(H(A)))))))	5	63.7218	25.6608	134.407	0.00276	0.85684	1.42831e-288	0	1.42831e-288	1/sp|P01859|IGHG2_HUMAN	1/176
20200811_serum_yeast_DDA_10_15_rep2.6872.6872.3.0.dta	20200811_serum_yeast_DDA_10_15_rep2	6872	1820.26	867.389	3	HAJWTLTPLK		1180.65	5 3 0 0	(N(H)(N(H(H)(H(N(H))))))	3	50.3796	41.6646	66.5644	0.00201	0.77478	9.04205e-143	0	9.04205e-143	1/sp|P27169|PON1_HUMAN	1/253
20200811_serum_yeast_DDA_10_15_rep2.6878.6878.3.0.dta	20200811_serum_yeast_DDA_10_15_rep2	6878	1821.56	1265.51	3	LQNNENJISCVER	10,Carbamidomethyl[C];	1589.73	5 4 2 0	(N(N(H(H(N(H(A))))(H(N(H(A)))))))	7	26.8114	17.2895	44.4949	0.00307	0.80853	1.54047e-95	0.00105597	0.00105597	2/sp|P36980|FHR2_HUMAN/sp|Q03591|FHR1_HUMAN	2/126/126
20200811_serum_yeast_DDA_10_15_rep2.6888.6888.2.0.dta	20200811_serum_yeast_DDA_10_15_rep2	6888	1824.14	1609.13	2	EEQFJSTFR		1157.52	5 4 1 1	(N(F)(N(H(H(N(H)))(H(N(H(A)))))))	5	34.3987	12.6482	74.7924	0.00217	0.67315	7.81116e-161	0.00187793	0.00187793	1/sp|P01859|IGHG2_HUMAN	1/176
20200811_serum_yeast_DDA_10_15_rep2.6890.6890.3.0.dta	20200811_serum_yeast_DDA_10_15_rep2	6890	1824.52	1140.78	3	EEQFJSTFR		1157.52	5 5 1 1	(N(F)(N(H(N)(H(N(H)))(H(N(H(A)))))))	5	30.708	13.51	62.647	0.00141	0.41287	7.30168e-135	0.00187793	0.00187793	1/sp|P01859|IGHG2_HUMAN	1/176
20200811_serum_yeast_DDA_10_15_rep2.6915.6915.3.0.dta	20200811_serum_yeast_DDA_10_15_rep2	6915	1830.71	1438.92	3	AHHLJYTLVPFDGR		1639.83	14 2 0 0	(N(N(H(H(H(H(H(H)))))(H(H(H(H(H(H(H(H)))))))))))	5	45.5376	30.6225	73.2373	0.00559	1.29445	1.06244e-157	0	1.06244e-157	1/sp|P37302|APE3_YEAST	1/427
20200811_serum_yeast_DDA_10_15_rep2.6926.6926.3.0.dta	20200811_serum_yeast_DDA_10_15_rep2	6926	1833.41	1024.74	3	DFVJASSK		867.421	5 4 2 0	(N(N(H(H(N(H(A))))(H(N(H(A)))))))	4	50.385	51.7255	47.8954	0.00284	0.92571	7.12785e-103	0	7.12785e-103	1/sp|P05546|HEP2_HUMAN	1/188
20200811_serum_yeast_DDA_10_15_rep2.6942.6942.3.0.dta	20200811_serum_yeast_DDA_10_15_rep2	6942	1837.78	1384.9	3	AHHLJYTLVPFDGR		1639.83	13 2 0 0	(N(N(H(H(H(H(H(H(H))))))(H(H(H(H(H(H)))))))))	5	27.6111	20.0072	41.7325	0.00239	0.57617	2.19687e-89	0.00105597	0.00105597	1/sp|P37302|APE3_YEAST	1/427
20200811_serum_yeast_DDA_10_15_rep2.6966.6966.3.0.dta	20200811_serum_yeast_DDA_10_15_rep2	6966	1844.19	1085.45	3	EGHFYYJISEVK		1485.7	5 4 0 1	(N(F)(N(H(H(N(H)))(H(N(H))))))	7	20.1842	18.8838	22.5992	0.00017	0.0523	1.10041e-47	0.00105597	0.00105597	1/sp|P55058|PLTP_HUMAN	1/64
20200811_serum_yeast_DDA_10_15_rep2.6972.6972.4.0.dta	20200811_serum_yeast_DDA_10_15_rep2	6972	1845.69	1038.93	4	AHHLJYTLVPFDGR		1639.83	13 2 0 0	(N(N(H(H(H(H(H))))(H(H)(H(H(H(H(H(H))))))))))	5	51.6285	33.5833	85.1411	0.00193	0.46515	3.37372e-183	0	3.37372e-183	1/sp|P37302|APE3_YEAST	1/427
20200811_serum_yeast_DDA_10_15_rep2.6991.6991.2.0.dta	20200811_serum_yeast_DDA_10_15_rep2	6991	1850.61	1528.11	2	EEQFJSTFR		1157.52	4 4 1 1	(N(F)(N(H(H(N))(H(N(H(A)))))))	5	49.9933	10.775	122.827	0.00258	0.84417	3.64971e-264	0.00529568	0.00529568	1/sp|P01859|IGHG2_HUMAN	1/176
20200811_serum_yeast_DDA_10_15_rep2.6993.6993.3.0.dta	20200811_serum_yeast_DDA_10_15_rep2	6993	1850.99	1019.07	3	EEQFJSTFR		1157.52	4 4 1 1	(N(F)(N(H(H(N))(H(N(H(A)))))))	5	33.8833	15.4275	68.1583	0.00241	0.79017	4.80441e-147	0.00187793	0.00187793	1/sp|P01859|IGHG2_HUMAN	1/176
20200811_serum_yeast_DDA_10_15_rep2.7004.7004.3.0.dta	20200811_serum_yeast_DDA_10_15_rep2	7004	1853.92	1287.2	3	SNSJGTSFVTLEHAVNR		1832.89	10 2 0 0	(N(N(H(H(H(H)))(H(H(H))(H(H(H)))))))	4	15.9804	14.0952	19.4814	0.00216	0.55937	3.18231e-38	0.00187793	0.00187793	4/sp|P53751|YN94_YEAST/sp|P32319|VPS10_YEAST/sp|P40438|VTH1_YEAST/sp|P40890|VTH2_YEAST	4/553/1010/986/986
20200811_serum_yeast_DDA_10_15_rep2.7015.7015.2.0.dta	20200811_serum_yeast_DDA_10_15_rep2	7015	1856.86	1437.08	2	LGJWSAMPSCK	10,Carbamidomethyl[C];	1250.57	5 4 0 0	(N(N(H(H(N(H)))(H(N(H))))))	3	51.3308	46.9617	59.445	0.00236	0.82175	6.74548e-128	0	6.74548e-128	1/sp|P02749|APOH_HUMAN	1/253
20200811_serum_yeast_DDA_10_15_rep2.7019.7019.3.0.dta	20200811_serum_yeast_DDA_10_15_rep2	7019	1858.01	951.38	3	EEQFJSTFR		1157.52	4 3 1 1	(N(F)(N(H(H)(H(N(H(A)))))))	5	46.1959	27.1047	81.6508	0.00101	0.3554	1.14705e-175	0	1.14705e-175	1/sp|P01859|IGHG2_HUMAN	1/176
20200811_serum_yeast_DDA_10_15_rep2.7021.7021.2.0.dta	20200811_serum_yeast_DDA_10_15_rep2	7021	1858.56	1426.57	2	EEQFJSTFR		1157.52	4 3 1 1	(N(F)(N(H(H)(H(N(H(A)))))))	5	42.6439	14.026	95.7914	0.00135	0.47321	6.91726e-206	0.00187793	0.00187793	1/sp|P01859|IGHG2_HUMAN	1/176
20200811_serum_yeast_DDA_10_15_rep2.7026.7026.3.0.dta	20200811_serum_yeast_DDA_10_15_rep2	7026	1859.78	958.387	3	LGJWSAMPSCK	10,Carbamidomethyl[C];	1250.57	5 4 0 0	(N(N(H(H(N(H)))(H(N(H))))))	3	45.2061	36.9092	60.6144	0.00029	0.10199	2.0061e-130	0	2.0061e-130	1/sp|P02749|APOH_HUMAN	1/253
20200811_serum_yeast_DDA_10_15_rep2.7028.7028.4.0.dta	20200811_serum_yeast_DDA_10_15_rep2	7028	1860.37	998.412	4	AHHLJYTLVPFDGR		1639.83	12 2 0 0	(N(N(H(H(H(H(H))))(H(H(H(H)))(H(H(H)))))))	5	91.5821	85.3311	103.191	0.00143	0.35861	6.38136e-222	0	6.38136e-222	1/sp|P37302|APE3_YEAST	1/427
20200811_serum_yeast_DDA_10_15_rep2.7042.7042.3.0.dta	20200811_serum_yeast_DDA_10_15_rep2	7042	1864.12	1391.22	3	EHEGAIYPDJTTDFQR		1892.84	6 5 1 0	(N(N(H(H(N(H(A))))(H(N(H))(N(H))))))	10	36.6927	39.2008	32.0349	0.0042	1.00668	1.46193e-68	0	1.46193e-68	1/sp|P00450|CERU_HUMAN	1/138
20200811_serum_yeast_DDA_10_15_rep2.7081.7081.3.0.dta	20200811_serum_yeast_DDA_10_15_rep2	7081	1874.16	1318.2	3	EHEGAIYPDJTTDFQR		1892.84	5 4 1 1	(N(F)(N(H(H(N(H)))(H(N(H(A)))))))	10	40.3506	42.3878	36.5673	0.0032	0.80851	2.64329e-78	0	2.64329e-78	1/sp|P00450|CERU_HUMAN	1/138
20200811_serum_yeast_DDA_10_15_rep2.7083.7083.3.0.dta	20200811_serum_yeast_DDA_10_15_rep2	7083	1874.53	1221.84	3	NLFLJHSEJATAK		1458.73	5 4 2 0	(N(N(H(H(N(H(A))))(H(N(H(A)))))))	5	76.4512	69.8275	88.7522	0.00267	0.72771	9.50151e-191	0	9.50151e-191	2/sp|P00738|HPT_HUMAN/sp|P00739|HPTR_HUMAN	2/207/149
20200811_serum_yeast_DDA_10_15_rep2.7084.7084.3.0.dta	20200811_serum_yeast_DDA_10_15_rep2	7084	1874.8	1269.51	3	EHEGAIYPDJTTDFQR		1892.84	5 4 1 0	(N(N(H(H(N(H)))(H(N(H(A)))))))	10	54.7428	50.7475	62.1627	0.00227	0.59726	1.12539e-133	0	1.12539e-133	1/sp|P00450|CERU_HUMAN	1/138
20200811_serum_yeast_DDA_10_15_rep2.7095.7095.3.0.dta	20200811_serum_yeast_DDA_10_15_rep2	7095	1877.53	1150.13	3	JHSCSEGQISIFR	4,Carbamidomethyl[C];	1534.71	5 4 1 0	(N(N(H(H(N(H)))(H(N(H(A)))))))	1	45.582	35.4507	64.3974	0.00072	0.20981	1.72615e-138	0	1.72615e-138	1/sp|O75882|ATRN_HUMAN	1/731
20200811_serum_yeast_DDA_10_15_rep2.7097.7097.3.0.dta	20200811_serum_yeast_DDA_10_15_rep2	7097	1878.12	1059.09	3	JYTLTGR		824.426	5 4 2 1	(N(F)(N(H(H(N(H(A))))(H(N(H(A)))))))	1	28.6325	14.7818	54.355	0.00049	0.15342	1.34588e-116	0.00187793	0.00187793	1/sp|P10643|CO7_HUMAN	1/754
20200811_serum_yeast_DDA_10_15_rep2.7109.7109.2.0.dta	20200811_serum_yeast_DDA_10_15_rep2	7109	1881.3	1720.18	2	YTGJQTYVDWAEK		1574.71	9 2 0 0	(N(N(H(H(H(H)))(H(H(H(H(H))))))))	4	17.1447	15.8842	19.4857	-0.00229	-0.66514	2.5648e-38	0.00105597	0.00105597	1/sp|P36091|DCW1_YEAST	1/203
20200811_serum_yeast_DDA_10_15_rep2.7118.7118.3.0.dta	20200811_serum_yeast_DDA_10_15_rep2	7118	1883.64	1049.08	3	TLFCJASK	4,Carbamidomethyl[C];	940.456	5 4 2 0	(N(N(H(H(N(H(A))))(H(N(H(A)))))))	5	46.0543	36.3492	64.0782	0.00014	0.04355	8.64454e-138	0	8.64454e-138	1/sp|P20851|C4BPB_HUMAN	1/64
20200811_serum_yeast_DDA_10_15_rep2.7121.7121.3.0.dta	20200811_serum_yeast_DDA_10_15_rep2	7121	1884.51	1121.79	3	GNYYVJSTFGTPGQR		1660.77	8 2 0 0	(N(N(H(H(H))(H(H(H(H(H))))))))	6	24.8546	25.914	22.887	0.00225	0.66921	1.79778e-48	0	1.79778e-48	1/sp|Q06325|YPS7_YEAST	1/59
20200811_serum_yeast_DDA_10_15_rep2.7150.7150.3.0.dta	20200811_serum_yeast_DDA_10_15_rep2	7150	1892.14	1269.51	3	EHEGAIYPDJTTDFQR		1892.84	5 4 1 0	(N(N(H(H(N(H)))(H(N(H(A)))))))	10	30.6669	29.2374	33.3215	0.00187	0.49087	2.50049e-71	0	2.50049e-71	1/sp|P00450|CERU_HUMAN	1/138
20200811_serum_yeast_DDA_10_15_rep2.7152.7152.3.0.dta	20200811_serum_yeast_DDA_10_15_rep2	7152	1892.73	1024.74	3	DFVJASSK		867.421	5 4 2 0	(N(N(H(H(N(H(A))))(H(N(H(A)))))))	4	29.1692	25.4288	36.1155	-0.00063	-0.2041	1.70758e-77	0	1.70758e-77	1/sp|P05546|HEP2_HUMAN	1/188
20200811_serum_yeast_DDA_10_15_rep2.7173.7173.3.0.dta	20200811_serum_yeast_DDA_10_15_rep2	7173	1898.13	1318.2	3	EHEGAIYPDJTTDFQR		1892.84	5 4 1 1	(N(N(H(H(N(H)))(H(N(F)(H(A)))))))	10	34.6622	31.2439	41.0104	0.00025	0.06393	7.83688e-88	0	7.83688e-88	1/sp|P00450|CERU_HUMAN	1/138
20200811_serum_yeast_DDA_10_15_rep2.7228.7228.3.0.dta	20200811_serum_yeast_DDA_10_15_rep2	7228	1912.81	1087.43	3	DTFVJASR		909.442	5 4 2 1	(N(F)(N(H(H(N(H(A))))(H(N(H(A)))))))	5	40.6224	10.9018	95.8178	0.00122	0.37272	4.63516e-206	0.00529568	0.00529568	1/sp|P05155|IC1_HUMAN	1/238
20200811_serum_yeast_DDA_10_15_rep2.7250.7250.4.1.dta	20200811_serum_yeast_DDA_10_15_rep2	7250	1918.68	1083.2	4	VYKPSAGJNSLYR		1468.75	6 5 3 0	(N(N(H(H(N(H(A))))(H(N(H(A)))(N(H(A)))))))	8	29.0768	10.0707	64.3736	0.00473	1.09163	2.25538e-138	0.00600858	0.00600858	1/sp|P02749|APOH_HUMAN	1/162
20200811_serum_yeast_DDA_10_15_rep2.7254.7254.3.0.dta	20200811_serum_yeast_DDA_10_15_rep2	7254	1919.83	1244.16	3	YSDJATETLDGLSR		1541.71	11 2 0 0	(N(N(H(H(H(H))(H(H)))(H(H(H(H(H))))))))	4	10.7004	10.9998	10.1445	0.00564	1.51121	9.0705e-13	0.00529568	0.00529568	1/sp|P34231|YKS7_YEAST	1/154
20200811_serum_yeast_DDA_10_15_rep2.7263.7263.3.0.dta	20200811_serum_yeast_DDA_10_15_rep2	7263	1922.22	1190.14	3	YSDJATETLDGLSR		1541.71	10 2 0 0	(N(N(H(H(H(H)))(H(H(H))(H(H(H)))))))	4	67.0012	70.0084	61.4165	0.0023	0.64481	3.14692e-132	0	3.14692e-132	1/sp|P34231|YKS7_YEAST	1/154
20200811_serum_yeast_DDA_10_15_rep2.7283.7283.3.0.dta	20200811_serum_yeast_DDA_10_15_rep2	7283	1927.48	912.721	3	VLJFTTK		822.472	5 4 1 0	(N(N(H(H(N(H)))(H(N(H(A)))))))	3	37.5634	27.0035	57.1745	0.00015	0.05646	7.07965e-123	0	7.07965e-123	1/sp|P13671|CO6_HUMAN	1/324
20200811_serum_yeast_DDA_10_15_rep2.7284.7284.2.0.dta	20200811_serum_yeast_DDA_10_15_rep2	7284	1927.76	1368.58	2	VLJFTTK		822.472	5 4 1 0	(N(N(H(H(N(H)))(H(N(H(A)))))))	3	36.5562	34.2565	40.827	0.00111	0.40623	1.45083e-87	0	1.45083e-87	1/sp|P13671|CO6_HUMAN	1/324
20200811_serum_yeast_DDA_10_15_rep2.7294.7294.2.0.dta	20200811_serum_yeast_DDA_10_15_rep2	7294	1930.08	1784.7	2	YSDJATETLDGLSR		1541.71	10 2 0 0	(N(N(H(H(H))(H(H(H(H(H(H(H))))))))))	4	26.838	21.0459	37.5946	0.00028	0.07985	1.35993e-80	0.00105597	0.00105597	1/sp|P34231|YKS7_YEAST	1/154
20200811_serum_yeast_DDA_10_15_rep2.7297.7297.4.0.dta	20200811_serum_yeast_DDA_10_15_rep2	7297	1930.74	1075.96	4	ELHHLQEQJVSNAFLDK		2022	6 5 1 0	(N(N(H(H(N(H(A))))(H(N(H))(N(H))))))	9	22.6417	20.5916	26.4489	0.00138	0.31983	1.26243e-56	0.00105597	0.00105597	1/sp|P00450|CERU_HUMAN	1/762
20200811_serum_yeast_DDA_10_15_rep2.7298.7298.3.0.dta	20200811_serum_yeast_DDA_10_15_rep2	7298	1931.06	1434.28	3	ELHHLQEQJVSNAFLDK		2022	6 5 1 0	(N(N(H(H(N(H(A))))(H(N(H))(N(H))))))	9	8.21411	9.55243	5.72866	0.00548	1.2743	0.000144347	0.00753138	0.00753138	1/sp|P00450|CERU_HUMAN	1/762
20200811_serum_yeast_DDA_10_15_rep2.7301.7301.3.0.dta	20200811_serum_yeast_DDA_10_15_rep2	7301	1931.9	1013.42	3	VJFTEIQK		978.525	5 4 1 1	(N(F)(N(H(H(N(H)))(H(N(H(A)))))))	2	20.5057	24.7152	12.6881	2e-05	0.00615	9.48491e-19	0	9.48491e-19	1/sp|P02771|FETA_HUMAN	1/251
20200811_serum_yeast_DDA_10_15_rep2.7310.7310.4.1.dta	20200811_serum_yeast_DDA_10_15_rep2	7310	1934.23	1156.99	4	YPHKPEIJSTTHPGADLQEJFCR	22,Carbamidomethyl[C];	2711.26	5 4 1 0	(N(N(H(H(N(H)))(H(N(H(A)))))))	8	8.71681	10.8294	4.79348	0.00294	0.63601	0.00125051	0.00529568	0.00647115	1/sp|P00734|THRB_HUMAN	1/143
20200811_serum_yeast_DDA_10_15_rep2.7316.7316.3.0.dta	20200811_serum_yeast_DDA_10_15_rep2	7316	1935.9	1029.76	3	GGADVESKSSJFSCNALK	14,Carbamidomethyl[C];	1870.86	5 2 0 0	(N(N(H(H(H))(H(H)))))	11	16.2748	21.0835	7.34437	-0.00496	-1.60754	6.80519e-07	0.00105597	0.00105664	1/sp|Q12355|PST1_YEAST	1/329
20200811_serum_yeast_DDA_10_15_rep2.7320.7320.2.0.dta	20200811_serum_yeast_DDA_10_15_rep2	7320	1936.89	1625.17	2	SVGSNLFJASVK		1222.64	10 2 0 0	(N(N(H(H(H(H)))(H(H)(H(H)(H(H)))))))	8	54.7862	49.5328	64.5425	0.0012	0.36898	1.25413e-138	0	1.25413e-138	1/sp|P00635|PPA5_YEAST	1/315
20200811_serum_yeast_DDA_10_15_rep2.7325.7325.5.1.dta	20200811_serum_yeast_DDA_10_15_rep2	7325	1938.28	925.795	5	YPHKPEIJSTTHPGADLQEJFCR	22,Carbamidomethyl[C];	2711.26	5 4 1 0	(N(N(H(H(N(H)))(H(N(H(A)))))))	8	12.5977	15.7599	6.72488	0.00342	0.73958	5.95595e-06	0.00105597	0.00106155	1/sp|P00734|THRB_HUMAN	1/143
20200811_serum_yeast_DDA_10_15_rep2.7331.7331.4.1.dta	20200811_serum_yeast_DDA_10_15_rep2	7331	1939.82	1148.48	4	IPCSQPPQIEHGTIJSSR	3,Carbamidomethyl[C];	2020.99	6 5 2 0	(N(N(H(H(N(H(A))))(H(N(H))(N(H(A)))))))	15	18.3607	13.4045	27.5651	0.00936	2.03882	3.82998e-59	0.00187793	0.00187793	1/sp|P08603|CFAH_HUMAN	1/882
20200811_serum_yeast_DDA_10_15_rep2.7345.7345.3.0.dta	20200811_serum_yeast_DDA_10_15_rep2	7345	1943.58	1334.25	3	TKEYNDLESNTVVSJSTLGVK		2298.15	8 2 0 0	(N(N(H(H(H(H)))(H(H(H(H)))))))	15	26.6908	32.0738	16.6937	0.00867	2.1673	9.74479e-30	0	9.74479e-30	1/sp|P43599|YFI8_YEAST	1/179
20200811_serum_yeast_DDA_10_15_rep2.7351.7351.4.0.dta	20200811_serum_yeast_DDA_10_15_rep2	7351	1945.07	984.676	4	ELHHLQEQJVSNAFLDK		2022	5 4 1 0	(N(N(H(H(N(H)))(H(N(H(A)))))))	9	48.3433	44.6913	55.1256	0.00042	0.1076	2.66254e-118	0	2.66254e-118	1/sp|P00450|CERU_HUMAN	1/762
20200811_serum_yeast_DDA_10_15_rep2.7352.7352.3.0.dta	20200811_serum_yeast_DDA_10_15_rep2	7352	1945.35	1409.26	3	IPCSQPPQIEHGTIJSSR	3,Carbamidomethyl[C];	2020.99	5 4 2 0	(N(N(H(H(N(H(A))))(H(N(H(A)))))))	15	61.2548	43.1917	94.8004	0.00321	0.76033	1.03469e-203	0	1.03469e-203	1/sp|P08603|CFAH_HUMAN	1/882
20200811_serum_yeast_DDA_10_15_rep2.7357.7357.2.0.dta	20200811_serum_yeast_DDA_10_15_rep2	7357	1946.78	1368.58	2	VLJFTTK		822.472	5 4 1 0	(N(N(H(H(N(H)))(H(N(H(A)))))))	3	29.5129	29.086	30.3057	0.00161	0.5875	9.3271e-65	0	9.3271e-65	1/sp|P13671|CO6_HUMAN	1/324
20200811_serum_yeast_DDA_10_15_rep2.7373.7373.3.0.dta	20200811_serum_yeast_DDA_10_15_rep2	7373	1950.95	1038.74	3	DTFVJASR		909.442	5 4 2 0	(N(N(H(H(N(H(A))))(H(N(H(A)))))))	5	38.0928	16.9997	77.2656	0.00153	0.49	2.72353e-166	0.00105597	0.00105597	1/sp|P05155|IC1_HUMAN	1/238
20200811_serum_yeast_DDA_10_15_rep2.7383.7383.4.0.dta	20200811_serum_yeast_DDA_10_15_rep2	7383	1953.44	1057.2	4	IPCSQPPQIEHGTIJSSR	3,Carbamidomethyl[C];	2020.99	5 4 2 0	(N(N(H(H(N(H(A))))(H(N(H(A)))))))	15	70.8853	46.7112	115.78	0.00188	0.44488	4.44819e-249	0	4.44819e-249	1/sp|P08603|CFAH_HUMAN	1/882
20200811_serum_yeast_DDA_10_15_rep2.7386.7386.3.0.dta	20200811_serum_yeast_DDA_10_15_rep2	7386	1953.92	1029.76	3	SVGSNLFJASVK		1222.64	9 2 0 0	(N(N(H(H(H))(H(H(H(H(H(H)))))))))	8	62.879	56.0207	75.6158	0.00095	0.30718	7.49567e-163	0	7.49567e-163	1/sp|P00635|PPA5_YEAST	1/315
20200811_serum_yeast_DDA_10_15_rep2.7387.7387.2.0.dta	20200811_serum_yeast_DDA_10_15_rep2	7387	1954.13	1544.14	2	SVGSNLFJASVK		1222.64	9 2 0 0	(N(N(H(H(H(H)))(H(H)(H(H(H)))))))	8	77.6888	76.4455	79.9977	0.00143	0.4646	6.18175e-172	0	6.18175e-172	1/sp|P00635|PPA5_YEAST	1/315
20200811_serum_yeast_DDA_10_15_rep2.7404.7404.3.0.dta	20200811_serum_yeast_DDA_10_15_rep2	7404	1958.63	975.746	3	SVGSNLFJASVK		1222.64	8 2 0 0	(N(N(H(H(H))(H(H)(H)(H(H))))))	8	69.3706	69.4439	69.2344	0.00079	0.26863	7.31771e-149	0	7.31771e-149	1/sp|P00635|PPA5_YEAST	1/315
20200811_serum_yeast_DDA_10_15_rep2.7409.7409.2.0.dta	20200811_serum_yeast_DDA_10_15_rep2	7409	1959.91	1463.12	2	SVGSNLFJASVK		1222.64	8 2 0 0	(N(N(H(H(H)(H))(H(H(H(H)))))))	8	75.3048	74.1819	77.3902	0.00181	0.61869	1.53705e-166	0	1.53705e-166	1/sp|P00635|PPA5_YEAST	1/315
20200811_serum_yeast_DDA_10_15_rep2.7410.7410.3.0.dta	20200811_serum_yeast_DDA_10_15_rep2	7410	1960.19	1104.48	3	ELJESAALLLHNER		1608.83	8 2 0 0	(N(N(H(H(H(H)))(H(H)(H)(H)))))	3	63.9471	59.7435	71.7539	-0.00054	-0.16404	3.72595e-154	0	3.72595e-154	1/sp|P23797|GPI12_YEAST	1/110
20200811_serum_yeast_DDA_10_15_rep2.7411.7411.3.1.dta	20200811_serum_yeast_DDA_10_15_rep2	7411	1960.5	964.74	3	VJFTEIQK		978.525	5 4 1 0	(N(N(H(H(N(H)))(H(N(H(A)))))))	2	20.6754	16.8684	27.7456	0.0028	0.96967	1.66122e-59	0.00105597	0.00105597	1/sp|P02771|FETA_HUMAN	1/251
20200811_serum_yeast_DDA_10_15_rep2.7420.7420.3.0.dta	20200811_serum_yeast_DDA_10_15_rep2	7420	1962.83	1409.26	3	IPCSQPPQIEHGTIJSSR	3,Carbamidomethyl[C];	2020.99	5 4 2 0	(N(N(H(H(N(H(A))))(H(N(H(A)))))))	15	36.5422	13.4238	79.4764	0.00243	0.57504	9.79087e-171	0.00187793	0.00187793	1/sp|P08603|CFAH_HUMAN	1/882
20200811_serum_yeast_DDA_10_15_rep2.7421.7421.4.1.dta	20200811_serum_yeast_DDA_10_15_rep2	7421	1963.11	1074.47	4	NJATVHEQVGGPSLTSDLQAQSK		2381.17	5 4 1 0	(N(N(H(H(N(H)))(H(N(H(A)))))))	2	10.6357	10.7879	10.3528	0.00116	0.26974	3.80653e-13	0.00529568	0.00529568	1/sp|P04004|VTNC_HUMAN	1/86
20200811_serum_yeast_DDA_10_15_rep2.7428.7428.3.0.dta	20200811_serum_yeast_DDA_10_15_rep2	7428	1965.09	1314.92	3	LHINHNJLTESVGPLPK		1883.01	5 4 1 1	(N(F)(N(H(H(N(H)))(H(N(H(A)))))))	7	30.931	26.971	38.2852	0.0023	0.58302	4.0506e-82	0	4.0506e-82	1/sp|P51884|LUM_HUMAN	1/127
20200811_serum_yeast_DDA_10_15_rep2.7432.7432.3.0.dta	20200811_serum_yeast_DDA_10_15_rep2	7432	1965.94	1639.35	3	YPHKPEIJSTTHPGADLQEJFCR	22,Carbamidomethyl[C];	2711.26	5 4 2 0	(N(N(H(H(N(H(A))))(H(N(H(A)))))))	8	48.7413	62.6628	22.8871	0.00449	0.91252	1.55372e-48	0	1.55372e-48	1/sp|P00734|THRB_HUMAN	1/143
20200811_serum_yeast_DDA_10_15_rep2.7444.7444.3.0.dta	20200811_serum_yeast_DDA_10_15_rep2	7444	1968.73	1085.11	3	AFGSNPJLTK		1048.54	5 4 2 0	(N(N(H(H(N(H(A))))(H(N(H(A)))))))	7	41.3694	21.3132	78.6165	-0.00025	-0.07624	3.26476e-169	0.00105597	0.00105597	1/sp|P22792|CPN2_HUMAN	1/74
20200811_serum_yeast_DDA_10_15_rep2.7453.7453.4.0.dta	20200811_serum_yeast_DDA_10_15_rep2	7453	1971.35	1229.77	4	YPHKPEIJSTTHPGADLQEJFCR	22,Carbamidomethyl[C];	2711.26	5 4 2 0	(N(N(H(H(N(H(A))))(H(N(H(A)))))))	8	35.4576	33.7432	38.6415	0.0033	0.67228	7.21723e-83	0	7.21723e-83	1/sp|P00734|THRB_HUMAN	1/143
20200811_serum_yeast_DDA_10_15_rep2.7457.7457.5.0.dta	20200811_serum_yeast_DDA_10_15_rep2	7457	1972.33	1013.22	5	YPHKPEIJSTTHPGADLQEJFCR	22,Carbamidomethyl[C];	2711.26	5 4 2 1	(N(N(H(H(N(H(A))))(H(N(F)(H(A)))))))	8	12.2655	17.1181	3.25363	0.00191	0.37636	0.00403166	0.00105597	0.00508702	1/sp|P00734|THRB_HUMAN	1/143
20200811_serum_yeast_DDA_10_15_rep2.7465.7465.5.0.dta	20200811_serum_yeast_DDA_10_15_rep2	7465	1974.35	984.013	5	YPHKPEIJSTTHPGADLQEJFCR	22,Carbamidomethyl[C];	2711.26	5 4 2 0	(N(N(H(H(N(H(A))))(H(N(H(A)))))))	8	28.3487	33.9938	17.8649	0.00027	0.05573	4.4532e-33	0	4.4532e-33	1/sp|P00734|THRB_HUMAN	1/143
20200811_serum_yeast_DDA_10_15_rep2.7467.7467.3.0.dta	20200811_serum_yeast_DDA_10_15_rep2	7467	1974.76	1432.28	3	NJATVHEQVGGPSLTSDLQAQSK		2381.17	5 4 1 0	(N(N(H(H(N(H)))(H(N(H(A)))))))	2	31.2016	34.9647	24.213	-0.01115	-2.59509	1.38087e-51	0	1.38087e-51	1/sp|P04004|VTNC_HUMAN	1/86
20200811_serum_yeast_DDA_10_15_rep2.7490.7490.3.0.dta	20200811_serum_yeast_DDA_10_15_rep2	7490	1980.65	1256.15	3	ISEEJETTCYMGK	9,Carbamidomethyl[C];	1561.65	5 4 2 0	(N(N(H(H(N(H(A))))(H(N(H(A)))))))	5	53.199	43.4285	71.3443	0.00158	0.41922	2.68144e-153	0	2.68144e-153	1/sp|P08603|CFAH_HUMAN	1/911
20200811_serum_yeast_DDA_10_15_rep2.7492.7492.3.0.dta	20200811_serum_yeast_DDA_10_15_rep2	7492	1981.24	1195.19	3	PVTPIAQJQTTLGSSR		1669.89	5 4 1 0	(N(N(H(H(H))(H(N)(N(H(A)))))))	8	8.94788	11.86	3.53969	0.00438	1.22238	0.00374083	0.00361011	0.00729949	1/sp|Q9NZP8|C1RL_HUMAN	1/242
20200811_serum_yeast_DDA_10_15_rep2.7501.7501.3.0.dta	20200811_serum_yeast_DDA_10_15_rep2	7501	1983.58	1409.26	3	IPCSQPPQIEHGTIJSSR	3,Carbamidomethyl[C];	2020.99	5 4 2 0	(N(N(H(H(N(H(A))))(H(N(H(A)))))))	15	42.7941	27.9752	70.3148	-0.00203	-0.47992	4.11985e-151	0	4.11985e-151	1/sp|P08603|CFAH_HUMAN	1/882
20200811_serum_yeast_DDA_10_15_rep2.7502.7502.3.0.dta	20200811_serum_yeast_DDA_10_15_rep2	7502	1983.86	1318.89	3	LSDLSIJSTECLHVHCR	11,Carbamidomethyl[C];16,Carbamidomethyl[C];	2040.96	5 4 1 0	(N(N(H(H(N(H)))(H(N(H(A)))))))	7	32.0775	30.9348	34.1997	0.00467	1.18102	3.16237e-73	0	3.16237e-73	1/sp|P05156|CFAI_HUMAN	1/177
20200811_serum_yeast_DDA_10_15_rep2.7512.7512.3.0.dta	20200811_serum_yeast_DDA_10_15_rep2	7512	1986.5	1210.47	3	MDGASJVTCINSR	9,Carbamidomethyl[C];	1424.63	5 4 2 0	(N(N(H(H(N(H(A))))(H(N(H(A)))))))	6	68.086	55.0559	92.2848	0.002	0.55242	1.71803e-198	0	1.71803e-198	1/sp|P08603|CFAH_HUMAN	1/1029
20200811_serum_yeast_DDA_10_15_rep2.7513.7513.4.2.dta	20200811_serum_yeast_DDA_10_15_rep2	7513	1986.76	1399.31	4	NLFLJHSEJATAK		1458.73	11 8 2 1	(N(F)(N(H(H(N(H(H)))(N(H(H))))(H(N(H(N(H(A)))))(N(H(N(H(A)))))))))	9	9.56496	12.6384	3.85718	0.01322	2.3627	0.00329977	0.00187793	0.00515437	2/sp|P00738|HPT_HUMAN/sp|P00739|HPTR_HUMAN	2/211/153
20200811_serum_yeast_DDA_10_15_rep2.7525.7525.4.0.dta	20200811_serum_yeast_DDA_10_15_rep2	7525	1989.67	908.105	4	MDGASJVTCINSR	9,Carbamidomethyl[C];	1424.63	5 4 2 0	(N(N(H(H(N(H(A))))(H(N(H(A)))))))	6	33.9163	28.2304	44.4759	0.00032	0.08761	1.91935e-95	0	1.91935e-95	1/sp|P08603|CFAH_HUMAN	1/1029
20200811_serum_yeast_DDA_10_15_rep2.7527.7527.3.0.dta	20200811_serum_yeast_DDA_10_15_rep2	7527	1990.26	1009.76	3	SWPAVGJCSSALR	8,Carbamidomethyl[C];	1404.67	5 4 0 0	(N(N(H(H(N(H)))(H(N(H))))))	7	50.8957	49.6581	53.1941	0.00167	0.55001	3.40079e-114	0	3.40079e-114	1/sp|P02790|HEMO_HUMAN	1/187
20200811_serum_yeast_DDA_10_15_rep2.7528.7528.3.0.dta	20200811_serum_yeast_DDA_10_15_rep2	7528	1990.54	1314.92	3	LHINHNJLTESVGPLPK		1883.01	5 4 1 1	(N(F)(N(H(H(N(H)))(H(N(H(A)))))))	7	12.0005	9.8631	15.9699	0.00205	0.51986	8.68697e-28	0.00674536	0.00674536	1/sp|P51884|LUM_HUMAN	1/127
20200811_serum_yeast_DDA_10_15_rep2.7538.7538.2.0.dta	20200811_serum_yeast_DDA_10_15_rep2	7538	1992.96	1514.13	2	SWPAVGJCSSALR	8,Carbamidomethyl[C];	1404.67	5 4 0 0	(N(N(H(H(N(H)))(H(N(H))))))	7	43.7483	38.5457	53.4103	0.00084	0.27617	6.61131e-115	0	6.61131e-115	1/sp|P02790|HEMO_HUMAN	1/187
20200811_serum_yeast_DDA_10_15_rep2.7540.7540.3.0.dta	20200811_serum_yeast_DDA_10_15_rep2	7540	1993.55	1280.2	3	ITYSIVQTJCSK	10,Carbamidomethyl[C];	1413.7	6 5 1 1	(N(N(H(H(N(H)(F)))(H(N(H(N(H(A)))))))))	9	11.1398	14.5805	4.74997	8e-05	0.02051	0.00129978	0.00187793	0.00317524	1/sp|P01042|KNG1_HUMAN	1/205
20200811_serum_yeast_DDA_10_15_rep2.7541.7541.4.0.dta	20200811_serum_yeast_DDA_10_15_rep2	7541	1993.83	989.415	4	LSDLSIJSTECLHVHCR	11,Carbamidomethyl[C];16,Carbamidomethyl[C];	2040.96	5 4 1 0	(N(N(H(H(N(H)))(H(N(H(A)))))))	7	53.6787	53.5649	53.8902	0.00234	0.59234	9.01012e-116	0	9.01012e-116	1/sp|P05156|CFAI_HUMAN	1/177
20200811_serum_yeast_DDA_10_15_rep2.7567.7567.3.0.dta	20200811_serum_yeast_DDA_10_15_rep2	7567	1999.86	1038.74	3	DTFVJASR		909.442	5 4 2 0	(N(N(H(H(N(H(A))))(H(N(H(A)))))))	5	25.6933	11.3746	52.285	-0.00015	-0.0485	2.30274e-112	0.00361011	0.00361011	1/sp|P05155|IC1_HUMAN	1/238
20200811_serum_yeast_DDA_10_15_rep2.7610.7610.3.0.dta	20200811_serum_yeast_DDA_10_15_rep2	7610	2010.75	1237.19	3	ITYSIVQTJCSK	10,Carbamidomethyl[C];	1413.7	7 5 0 1	(N(N(H(N)(H(N(H(H))))(H(N(F)(H(H)))))))	9	48.7999	57.0508	33.4768	0.01361	3.66914	9.30472e-72	0	9.30472e-72	1/sp|P01042|KNG1_HUMAN	1/205
20200811_serum_yeast_DDA_10_15_rep2.7657.7657.3.0.dta	20200811_serum_yeast_DDA_10_15_rep2	7657	2023.23	1256.15	3	ISEEJETTCYMGK	9,Carbamidomethyl[C];	1561.65	5 4 2 0	(N(N(H(H(N(H(A))))(H(N(H(A)))))))	5	37.9143	30.6698	51.3685	-0.00085	-0.22436	2.496e-110	0	2.496e-110	1/sp|P08603|CFAH_HUMAN	1/911
20200811_serum_yeast_DDA_10_15_rep2.7671.7671.3.2.dta	20200811_serum_yeast_DDA_10_15_rep2	7671	2027.03	1262.16	3	ISEEJETTCYMGK	9,Carbamidomethyl[C];	1561.65	6 4 0 3	(N(F)(N(H(H(N(H(F))))(H(N(H(H)(F)))))))	5	15.2596	14.253	17.1289	-0.00458	-1.20911	5.46416e-31	0.00187793	0.00187793	1/sp|P08603|CFAH_HUMAN	1/911
20200811_serum_yeast_DDA_10_15_rep2.7676.7676.3.0.dta	20200811_serum_yeast_DDA_10_15_rep2	7676	2028.26	1210.47	3	MDGASJVTCINSR	9,Carbamidomethyl[C];	1424.63	5 4 2 0	(N(N(H(H(N(H(A))))(H(N(H(A)))))))	6	31.9594	20.1472	53.8964	0.00199	0.54746	7.32071e-116	0.00105597	0.00105597	1/sp|P08603|CFAH_HUMAN	1/1029
20200811_serum_yeast_DDA_10_15_rep2.7698.7698.3.0.dta	20200811_serum_yeast_DDA_10_15_rep2	7698	2034.14	1109.8	3	ITYSIVQTJCSK	10,Carbamidomethyl[C];	1413.7	5 4 1 0	(N(N(H(H)(H(N(H))(N(H(A)))))))	9	56.2734	63.0816	43.6295	0.00226	0.67876	1.33763e-93	0	1.33763e-93	1/sp|P01042|KNG1_HUMAN	1/205
20200811_serum_yeast_DDA_10_15_rep2.7703.7703.3.0.dta	20200811_serum_yeast_DDA_10_15_rep2	7703	2035.61	1237.19	3	ITYSIVQTJCSK	10,Carbamidomethyl[C];	1413.7	7 5 0 1	(N(N(H(N)(H(N(H(H))))(H(N(F)(H(H)))))))	9	10.8219	12.4788	7.74488	0.01224	3.29955	8.69849e-08	0.00187793	0.00187793	1/sp|P01042|KNG1_HUMAN	1/205
20200811_serum_yeast_DDA_10_15_rep2.7724.7724.3.0.dta	20200811_serum_yeast_DDA_10_15_rep2	7724	2041.21	982.734	3	JWSLPNR		886.453	5 4 1 1	(N(F)(N(H(H(N(H)))(H(N(H(A)))))))	1	28.0015	16.4251	49.5006	0.001	0.33999	1.87929e-106	0.00105597	0.00105597	1/sp|P55058|PLTP_HUMAN	1/245
20200811_serum_yeast_DDA_10_15_rep2.7756.7756.3.0.dta	20200811_serum_yeast_DDA_10_15_rep2	7756	2049.76	1096.79	3	EJISDPTSPLR		1228.62	5 4 1 1	(N(F)(N(H(H(N(H)))(H(N(H(A)))))))	2	19.7221	17.8666	23.1682	0.00165	0.50046	1.6801e-49	0.00105597	0.00105597	1/sp|P01591|IGJ_HUMAN	1/71
20200811_serum_yeast_DDA_10_15_rep2.7762.7762.3.0.dta	20200811_serum_yeast_DDA_10_15_rep2	7762	2051.43	1024.43	3	SVGANLFJASVK		1206.65	9 2 0 0	(N(N(H(H)(H(H(H(H)))(H(H(H)))))))	8	29.5441	25.676	36.7276	0.00246	0.80206	1.55105e-78	0	1.55105e-78	2/sp|P38693|PPAC_YEAST/sp|P35842|PPAB_YEAST	2/315/315
20200811_serum_yeast_DDA_10_15_rep2.7764.7764.3.0.dta	20200811_serum_yeast_DDA_10_15_rep2	7764	2051.83	1109.8	3	ITYSIVQTJCSK	10,Carbamidomethyl[C];	1413.7	5 4 1 0	(N(N(H(H(N(H)))(H(N(H(A)))))))	9	27.2375	22.3068	36.3945	0.00245	0.73556	6.3148e-78	0	6.3148e-78	1/sp|P01042|KNG1_HUMAN	1/205
20200811_serum_yeast_DDA_10_15_rep2.7766.7766.2.0.dta	20200811_serum_yeast_DDA_10_15_rep2	7766	2052.42	1571.65	2	EJISDPTSPLR		1228.62	5 4 1 0	(N(N(H(H(N(H)))(H(N(H(A)))))))	2	34.1077	21.8926	56.7929	0.00175	0.55771	4.26842e-122	0.00105597	0.00105597	1/sp|P01591|IGJ_HUMAN	1/71
20200811_serum_yeast_DDA_10_15_rep2.7775.7775.3.0.dta	20200811_serum_yeast_DDA_10_15_rep2	7775	2054.76	1048.1	3	EJISDPTSPLR		1228.62	5 4 1 0	(N(N(H(H(N(H)))(H(N(H(A)))))))	2	60.4626	45.3399	88.5475	0.00117	0.37154	2.71538e-190	0	2.71538e-190	1/sp|P01591|IGJ_HUMAN	1/71
20200811_serum_yeast_DDA_10_15_rep2.7778.7778.2.0.dta	20200811_serum_yeast_DDA_10_15_rep2	7778	2055.63	1536.15	2	SVGANLFJASVK		1206.65	9 2 0 0	(N(N(H(H(H(H)))(H(H)(H(H)(H))))))	8	42.7634	34.8925	57.3808	0.00293	0.95412	2.82189e-123	0	2.82189e-123	2/sp|P38693|PPAC_YEAST/sp|P35842|PPAB_YEAST	2/315/315
20200811_serum_yeast_DDA_10_15_rep2.7787.7787.4.2.dta	20200811_serum_yeast_DDA_10_15_rep2	7787	2057.97	1040.22	4	VYIHPFHLVIHJESTCEQLAK	16,Carbamidomethyl[C];	2535.28	5 4 0 0	(N(N(H(H(N(H)))(H(N(H))))))	12	36.9997	32.7553	44.8822	0.00119	0.28525	3.12122e-96	0	3.12122e-96	1/sp|P01019|ANGT_HUMAN	1/47
20200811_serum_yeast_DDA_10_15_rep2.7831.7831.2.0.dta	20200811_serum_yeast_DDA_10_15_rep2	7831	2069.66	1455.12	2	SVGANLFJASVK		1206.65	8 2 0 0	(N(N(H(H(H(H)))(H(H(H(H)))))))	8	50.9019	47.2271	57.7265	0.00614	2.11183	5.48492e-124	0	5.48492e-124	2/sp|P38693|PPAC_YEAST/sp|P35842|PPAB_YEAST	2/315/315
20200811_serum_yeast_DDA_10_15_rep2.7842.7842.3.0.dta	20200811_serum_yeast_DDA_10_15_rep2	7842	2072.6	1267.84	3	FSDGLESJSSTQFEVK		1774.81	10 2 0 0	(N(N(H(H(H(H(H))))(H(H(H))(H(H))))))	8	29.1489	27.2817	32.6166	0.0043	1.1319	1.04398e-69	0	1.04398e-69	2/sp|P0C0L4|CO4A_HUMAN/sp|P0C0L5|CO4B_HUMAN	2/226/226
20200811_serum_yeast_DDA_10_15_rep2.7845.7845.2.0.dta	20200811_serum_yeast_DDA_10_15_rep2	7845	2073.47	1820.23	2	FSDGLESJSSTQFEVK		1774.81	9 2 0 0	(N(N(H(H(H(H)))(H(H(H(H(H))))))))	8	37.2727	36.4992	38.7092	-0.00047	-0.12986	4.09263e-83	0	4.09263e-83	2/sp|P0C0L4|CO4A_HUMAN/sp|P0C0L5|CO4B_HUMAN	2/226/226
20200811_serum_yeast_DDA_10_15_rep2.7846.7846.3.0.dta	20200811_serum_yeast_DDA_10_15_rep2	7846	2073.75	980.41	3	EJISDPTSPLR		1228.62	5 3 1 0	(N(N(H(H(H))(H(N(H(A)))))))	2	33.9147	25.1965	50.1054	0.00059	0.2004	9.77887e-108	0	9.77887e-108	1/sp|P01591|IGJ_HUMAN	1/71
20200811_serum_yeast_DDA_10_15_rep2.7873.7873.3.0.dta	20200811_serum_yeast_DDA_10_15_rep2	7873	2080.77	1213.82	3	FSDGLESJSSTQFEVK		1774.81	9 2 0 0	(N(N(H(H(H(H)))(H(H)(H(H)(H))))))	8	86.3836	96.7478	67.1357	0.00243	0.66861	2.05238e-144	0	2.05238e-144	2/sp|P0C0L4|CO4A_HUMAN/sp|P0C0L5|CO4B_HUMAN	2/226/226
20200811_serum_yeast_DDA_10_15_rep2.7875.7875.3.0.dta	20200811_serum_yeast_DDA_10_15_rep2	7875	2081.16	1139.79	3	DIENFJSTQK		1195.56	6 4 1 1	(N(N(H(H(N(H(H))))(H(N(F)(H(A)))))))	6	47.6324	47.0497	48.7146	0.00408	1.19369	1.22768e-104	0	1.22768e-104	1/sp|P43652|AFAM_HUMAN	1/33
20200811_serum_yeast_DDA_10_15_rep2.7876.7876.3.0.dta	20200811_serum_yeast_DDA_10_15_rep2	7876	2081.44	1029.1	3	EJISDPTSPLR		1228.62	5 3 1 1	(N(F)(N(H(H(H))(H(N(H(A)))))))	2	41.5417	24.6916	72.8349	-0.00038	-0.12374	9.79041e-157	0	9.79041e-157	1/sp|P01591|IGJ_HUMAN	1/71
20200811_serum_yeast_DDA_10_15_rep2.7886.7886.3.0.dta	20200811_serum_yeast_DDA_10_15_rep2	7886	2084.08	1134.12	3	DIENFJSTQK		1195.56	5 4 2 0	(N(N(H(H(N(H(A))))(H(N(H(A)))))))	6	45.9959	35.1519	66.1347	0.00207	0.61023	3.20982e-142	0	3.20982e-142	1/sp|P43652|AFAM_HUMAN	1/33
20200811_serum_yeast_DDA_10_15_rep2.7910.7910.3.2.dta	20200811_serum_yeast_DDA_10_15_rep2	7910	2089.99	1159.8	3	FSDGLESJSSTQFEVK		1774.81	8 2 0 0	(N(N(H(H(H(H)))(H(H(H(H)))))))	8	30.337	27.0393	36.4613	0.00113	0.32605	4.40674e-78	0	4.40674e-78	2/sp|P0C0L4|CO4A_HUMAN/sp|P0C0L5|CO4B_HUMAN	2/226/226
20200811_serum_yeast_DDA_10_15_rep2.7923.7923.3.0.dta	20200811_serum_yeast_DDA_10_15_rep2	7923	2093.14	1186.84	3	RSYASDIGAPLFJSTEK		1855.92	8 2 0 0	(N(N(H(H(H(H)))(H(H)(H)(H)))))	13	53.7705	48.4788	63.598	0.0017	0.47683	7.12825e-137	0	7.12825e-137	1/sp|P38875|GPI16_YEAST	1/184
20200811_serum_yeast_DDA_10_15_rep2.7924.7924.3.0.dta	20200811_serum_yeast_DDA_10_15_rep2	7924	2093.41	1006.76	3	GLJVTLSSTGR		1104.6	5 4 1 0	(N(N(H(H(N(H)))(H(N(H(A)))))))	3	62.837	58.4935	70.9036	0.00127	0.41961	1.84682e-152	0	1.84682e-152	2/sp|P0C0L4|CO4A_HUMAN/sp|P0C0L5|CO4B_HUMAN	2/1328/1328
20200811_serum_yeast_DDA_10_15_rep2.7936.7936.2.0.dta	20200811_serum_yeast_DDA_10_15_rep2	7936	2096.15	1509.64	2	GLJVTLSSTGR		1104.6	5 4 1 0	(N(N(H(H(N(H)))(H(N(H(A)))))))	3	47.5225	44.5075	53.1217	0.0019	0.62867	4.16563e-114	0	4.16563e-114	2/sp|P0C0L4|CO4A_HUMAN/sp|P0C0L5|CO4B_HUMAN	2/1328/1328
20200811_serum_yeast_DDA_10_15_rep2.7948.7948.3.0.dta	20200811_serum_yeast_DDA_10_15_rep2	7948	2099.36	1213.82	3	FSDGLESJSSTQFEVK		1774.81	9 2 0 0	(N(N(H(H(H)(H))(H(H(H))(H(H))))))	8	34.5457	41.5968	21.4508	0.0018	0.49386	3.10495e-44	0	3.10495e-44	2/sp|P0C0L4|CO4A_HUMAN/sp|P0C0L5|CO4B_HUMAN	2/226/226
20200811_serum_yeast_DDA_10_15_rep2.7970.7970.3.0.dta	20200811_serum_yeast_DDA_10_15_rep2	7970	2105.18	1174.85	3	KVCQDCPLLAPLJDTR	3,Carbamidomethyl[C];6,Carbamidomethyl[C];	1899.94	5 4 0 0	(N(N(H(H(N(H)))(H(N(H))))))	13	29.3497	22.637	41.8162	0.00183	0.5181	1.02168e-89	0	1.02168e-89	1/sp|P02765|FETUA_HUMAN	1/156
20200811_serum_yeast_DDA_10_15_rep2.7975.7975.3.0.dta	20200811_serum_yeast_DDA_10_15_rep2	7975	2106.57	1018.76	3	LNAENJATFYFK		1431.69	5 4 0 0	(N(N(H(H(N(H)))(H(N(H))))))	6	30.1374	28.5047	33.1697	0.00155	0.50684	7.97589e-71	0	7.97589e-71	1/sp|P01042|KNG1_HUMAN	1/294
20200811_serum_yeast_DDA_10_15_rep2.7981.7981.2.0.dta	20200811_serum_yeast_DDA_10_15_rep2	7981	2108.11	1527.64	2	LNAENJATFYFK		1431.69	5 4 0 0	(N(N(H(H(N(H)))(H(N(H))))))	6	11.1684	11.8006	9.99433	0.00695	2.27419	2.68221e-12	0.00361011	0.00361011	1/sp|P01042|KNG1_HUMAN	1/294
20200811_serum_yeast_DDA_10_15_rep2.7996.7996.3.0.dta	20200811_serum_yeast_DDA_10_15_rep2	7996	2112.16	1060.75	3	LGJWSAMPSCK	10,Carbamidomethyl[C];7,Oxidation[M];	1266.56	5 4 1 0	(N(N(H(H(N(H)))(H(N(H(A)))))))	3	8.29772	10.9153	3.43651	0.00258	0.81204	0.00386573	0.00529568	0.00901671	1/sp|P02749|APOH_HUMAN	1/253
20200811_serum_yeast_DDA_10_15_rep2.8001.8001.3.0.dta	20200811_serum_yeast_DDA_10_15_rep2	8001	2113.39	1006.76	3	GLJVTLSSTGR		1104.6	5 4 1 0	(N(N(H(H(N(H)))(H(N(H(A)))))))	3	41.6071	29.1847	64.6774	0.00221	0.73171	5.51806e-139	0	5.51806e-139	2/sp|P0C0L4|CO4A_HUMAN/sp|P0C0L5|CO4B_HUMAN	2/1328/1328
20200811_serum_yeast_DDA_10_15_rep2.8051.8051.3.0.dta	20200811_serum_yeast_DDA_10_15_rep2	8051	2127.03	1269.51	3	EHEGAIYPDJTTDFQR		1892.84	5 4 1 0	(N(N(H(H(N(H)))(H(N(H(A)))))))	10	8.07579	9.07868	6.21329	0.0027	0.70997	4.38717e-05	0.00900901	0.00900901	1/sp|P00450|CERU_HUMAN	1/138
20200811_serum_yeast_DDA_10_15_rep2.8071.8071.3.0.dta	20200811_serum_yeast_DDA_10_15_rep2	8071	2131.82	1157.78	3	LGJWSAMPSCK	10,Carbamidomethyl[C];7,Oxidation[M];	1266.56	5 4 2 0	(N(N(H(H(N(H(A))))(H(N(H(A)))))))	3	11.8865	10.4582	14.5389	0.00209	0.60091	9.67562e-24	0.00600858	0.00600858	1/sp|P02749|APOH_HUMAN	1/253
20200811_serum_yeast_DDA_10_15_rep2.8093.8093.3.0.dta	20200811_serum_yeast_DDA_10_15_rep2	8093	2137.26	1018.44	3	HAJWTLTPLK		1180.65	6 3 1 0	(N(N(H(H(H(H)))(H(N(H(A)))))))	3	57.1757	44.1054	81.449	0.00163	0.53273	3.28327e-175	0	3.28327e-175	1/sp|P27169|PON1_HUMAN	1/253
20200811_serum_yeast_DDA_10_15_rep2.8097.8097.2.0.dta	20200811_serum_yeast_DDA_10_15_rep2	8097	2138.37	1547.67	2	HAJWTLTPLK		1180.65	5 4 1 0	(N(N(H(H(N(H)))(H(N(H(A)))))))	3	45.6866	37.989	59.9821	0.00219	0.70855	5.19852e-129	0	5.19852e-129	1/sp|P27169|PON1_HUMAN	1/253
20200811_serum_yeast_DDA_10_15_rep2.8115.8115.3.0.dta	20200811_serum_yeast_DDA_10_15_rep2	8115	2142.73	1032.11	3	HAJWTLTPLK		1180.65	5 4 1 0	(N(N(H(H(N(H)))(H(N(H(A)))))))	3	69.9601	59.8049	88.8198	0.00168	0.5418	4.36719e-191	0	4.36719e-191	1/sp|P27169|PON1_HUMAN	1/253
20200811_serum_yeast_DDA_10_15_rep2.8118.8118.3.0.dta	20200811_serum_yeast_DDA_10_15_rep2	8118	2143.6	1536.94	3	EHEGAIYPDJTTDFQR		1892.84	6 5 2 1	(N(N(H(H(N(H)(F)))(H(N(H(A)))(N(H(A)))))))	10	10.0812	13.0649	4.5399	0.00502	1.09013	0.00194148	0.00187793	0.00380617	1/sp|P00450|CERU_HUMAN	1/138
20200811_serum_yeast_DDA_10_15_rep2.8126.8126.3.0.dta	20200811_serum_yeast_DDA_10_15_rep2	8126	2145.66	1091.14	3	JTTCQDLQIEVTVK	4,Carbamidomethyl[C];	1648.82	5 4 0 0	(N(N(H(H(N(H)))(H(N(H))))))	1	34.3491	30.4821	41.5305	-3e-05	-0.00886	7.14893e-89	0	7.14893e-89	2/sp|P0C0L4|CO4A_HUMAN/sp|P0C0L5|CO4B_HUMAN	2/1391/1391
20200811_serum_yeast_DDA_10_15_rep2.8128.8128.4.0.dta	20200811_serum_yeast_DDA_10_15_rep2	8128	2146.19	1116.44	4	EHEGAIYPDJTTDFQR		1892.84	6 5 2 0	(N(N(H(H(N(H(A))))(H(N(H))(N(H(A)))))))	10	14.3088	15.6224	11.8692	0.00099	0.22251	7.92201e-17	0.00187793	0.00187793	1/sp|P00450|CERU_HUMAN	1/138
20200811_serum_yeast_DDA_10_15_rep2.8162.8162.3.0.dta	20200811_serum_yeast_DDA_10_15_rep2	8162	2154.5	1415.23	3	EHEGAIYPDJTTDFQR		1892.84	5 4 2 1	(N(F)(N(H(H(N(H(A))))(H(N(H(A)))))))	10	46.8674	51.0933	39.0192	0.00353	0.83186	1.00291e-83	0	1.00291e-83	1/sp|P00450|CERU_HUMAN	1/138
20200811_serum_yeast_DDA_10_15_rep2.8177.8177.3.0.dta	20200811_serum_yeast_DDA_10_15_rep2	8177	2158.31	964.42	3	HAJWTLTPLK		1180.65	5 3 1 0	(N(N(H(H(H))(H(N(H(A)))))))	3	69.6935	66.5053	75.6144	0.00108	0.37459	1.1686e-162	0	1.1686e-162	1/sp|P27169|PON1_HUMAN	1/253
20200811_serum_yeast_DDA_10_15_rep2.8184.8184.4.0.dta	20200811_serum_yeast_DDA_10_15_rep2	8184	2160.04	1061.67	4	EHEGAIYPDJTTDFQR		1892.84	5 4 2 1	(N(F)(N(H(H(N(H(A))))(H(N(H(A)))))))	10	29.7866	32.2139	25.2788	0.00056	0.13106	3.52599e-54	0	3.52599e-54	1/sp|P00450|CERU_HUMAN	1/138
20200811_serum_yeast_DDA_10_15_rep2.8186.8186.3.0.dta	20200811_serum_yeast_DDA_10_15_rep2	8186	2160.42	1032.11	3	HAJWTLTPLK		1180.65	5 4 1 0	(N(N(H(H(N(H)))(H(N(H(A)))))))	3	82.9545	77.1822	93.6743	0.0012	0.38764	1.5673e-201	0	1.5673e-201	1/sp|P27169|PON1_HUMAN	1/253
20200811_serum_yeast_DDA_10_15_rep2.8188.8188.2.0.dta	20200811_serum_yeast_DDA_10_15_rep2	8188	2160.87	1446.13	2	HAJWTLTPLK		1180.65	5 3 1 0	(N(N(H(H(H))(H(N(H(A)))))))	3	49.7574	40.6343	66.7004	0.00255	0.88302	2.51947e-143	0	2.51947e-143	1/sp|P27169|PON1_HUMAN	1/253
20200811_serum_yeast_DDA_10_15_rep2.8212.8212.3.0.dta	20200811_serum_yeast_DDA_10_15_rep2	8212	2166.69	1488.25	3	EHEGAIYPDJTTDFQR		1892.84	6 5 2 0	(N(N(H(H(N(H(A))))(H(N(H))(N(H(A)))))))	10	7.86624	9.82177	4.23452	0.00349	0.78136	0.00268642	0.00674536	0.00918469	1/sp|P00450|CERU_HUMAN	1/138
20200811_serum_yeast_DDA_10_15_rep2.8213.8213.3.0.dta	20200811_serum_yeast_DDA_10_15_rep2	8213	2166.97	978.096	3	HAJWTLTPLK		1180.65	4 4 1 0	(N(N(H(H(N))(H(N(H(A)))))))	3	42.1409	25.2396	73.529	0.00083	0.28406	3.95374e-158	0	3.95374e-158	1/sp|P27169|PON1_HUMAN	1/253
20200811_serum_yeast_DDA_10_15_rep2.8218.8218.2.0.dta	20200811_serum_yeast_DDA_10_15_rep2	8218	2168.36	1247.02	2	JGSLFAFR		911.473	6 3 0 0	(N(N(H(H(H)(H))(H(N(H))))))	1	21.1877	15.6358	31.4984	0.00067	0.2692	2.64321e-67	0.00187793	0.00187793	1/sp|P04004|VTNC_HUMAN	1/169
20200811_serum_yeast_DDA_10_15_rep2.8219.8219.2.0.dta	20200811_serum_yeast_DDA_10_15_rep2	8219	2168.64	1267.53	2	JGSLFAFR		911.473	5 4 0 0	(N(N(H(H(N(H)))(H(N(H))))))	1	39.2288	35.811	45.576	0.00078	0.30703	8.11387e-98	0	8.11387e-98	1/sp|P04004|VTNC_HUMAN	1/169
20200811_serum_yeast_DDA_10_15_rep2.8222.8222.3.0.dta	20200811_serum_yeast_DDA_10_15_rep2	8222	2169.3	1023.75	3	GVNFJVSK		864.457	5 4 2 0	(N(N(H(H(N(H(A))))(H(N(H(A)))))))	5	53.7814	39.1314	80.9885	0.00076	0.24728	1.67126e-174	0	1.67126e-174	1/sp|P03952|KLKB1_HUMAN	1/127
20200811_serum_yeast_DDA_10_15_rep2.8225.8225.3.0.dta	20200811_serum_yeast_DDA_10_15_rep2	8225	2170.17	1366.54	3	EHEGAIYPDJTTDFQR		1892.84	5 4 2 0	(N(N(H(H(N(H(A))))(H(N(H(A)))))))	10	58.9872	57.8544	61.0911	0.00199	0.48637	2.83212e-131	0	2.83212e-131	1/sp|P00450|CERU_HUMAN	1/138
20200811_serum_yeast_DDA_10_15_rep2.8226.8226.3.0.dta	20200811_serum_yeast_DDA_10_15_rep2	8226	2170.45	845.356	3	JGSLFAFR		911.473	5 4 0 0	(N(N(H(H(N(H)))(H(N(H))))))	1	38.3035	30.8424	52.1598	-0.00028	-0.11127	5.86316e-112	0	5.86316e-112	1/sp|P04004|VTNC_HUMAN	1/169
20200811_serum_yeast_DDA_10_15_rep2.8245.8245.3.0.dta	20200811_serum_yeast_DDA_10_15_rep2	8245	2175.22	1103.8	3	TPLTAJITK		958.557	5 4 2 1	(N(F)(N(H(H(N(H(A))))(H(N(H(A)))))))	6	18.5093	9.82885	34.6302	0.00154	0.46388	4.95175e-74	0.00674536	0.00674536	2/sp|P01877|IGHA2_HUMAN/sp|P0DOX2|IGA2_HUMAN	2/205/320
20200811_serum_yeast_DDA_10_15_rep2.8246.8246.2.0.dta	20200811_serum_yeast_DDA_10_15_rep2	8246	2175.5	1535.12	2	GVNFJVSK		864.457	5 4 2 0	(N(N(H(H(N(H(A))))(H(N(H(A)))))))	5	30.6218	28.4757	34.6073	0.00161	0.52585	5.68677e-74	0	5.68677e-74	1/sp|P03952|KLKB1_HUMAN	1/127
20200811_serum_yeast_DDA_10_15_rep2.8257.8257.4.0.dta	20200811_serum_yeast_DDA_10_15_rep2	8257	2178.43	1148.73	4	ELHHLQEQJVSNAFLDK		2022	6 5 2 0	(N(N(H(H(N(H(A))))(H(N(H))(N(H(A)))))))	9	39.2977	33.2881	50.4584	-0.00054	-0.11869	1.97409e-108	0	1.97409e-108	1/sp|P00450|CERU_HUMAN	1/762
20200811_serum_yeast_DDA_10_15_rep2.8258.8258.3.0.dta	20200811_serum_yeast_DDA_10_15_rep2	8258	2178.74	1171.49	3	TPLTAJITK		958.557	5 5 2 1	(N(F)(N(H(N)(H(N(H(A))))(H(N(H(A)))))))	6	36.5504	33.421	42.3621	0.00022	0.06196	8.33434e-91	0	8.33434e-91	2/sp|P01877|IGHA2_HUMAN/sp|P0DOX2|IGA2_HUMAN	2/205/320
20200811_serum_yeast_DDA_10_15_rep2.8259.8259.3.0.dta	20200811_serum_yeast_DDA_10_15_rep2	8259	2179.02	1580	3	ELHHLQEQJVSNAFLDK		2022	6 5 2 1	(N(N(H(H(N(H)(F)))(H(N(H(A)))(N(H(A)))))))	9	13.5727	18.4139	4.58189	0.01112	2.34703	0.00186125	0.00105597	0.00291711	1/sp|P00450|CERU_HUMAN	1/762
20200811_serum_yeast_DDA_10_15_rep2.8291.8291.3.0.dta	20200811_serum_yeast_DDA_10_15_rep2	8291	2187.48	1531.31	3	ELHHLQEQJVSNAFLDK		2022	6 5 2 0	(N(N(H(H(N(H(A))))(H(N(H))(N(H(A)))))))	9	24.7979	23.7956	26.6592	-0.00189	-0.41203	5.18214e-57	0	5.18214e-57	1/sp|P00450|CERU_HUMAN	1/762
20200811_serum_yeast_DDA_10_15_rep2.8294.8294.3.0.dta	20200811_serum_yeast_DDA_10_15_rep2	8294	2188.31	1415.23	3	EHEGAIYPDJTTDFQR		1892.84	5 4 2 1	(N(N(H(H(N(H(A))))(H(N(F)(H(A)))))))	10	39.4702	38.3862	41.4833	0.0043	1.01355	9.21774e-89	0	9.21774e-89	1/sp|P00450|CERU_HUMAN	1/138
20200811_serum_yeast_DDA_10_15_rep2.8312.8312.3.0.dta	20200811_serum_yeast_DDA_10_15_rep2	8312	2193.06	1104.11	3	LGJWSAMPSCK	10,Carbamidomethyl[C];	1250.57	5 4 1 1	(N(N(H(H(N(H)(F)))(H(N(H(A)))))))	3	27.7334	22.8391	36.823	0.0007	0.21257	6.56434e-79	0	6.56434e-79	1/sp|P02749|APOH_HUMAN	1/253
20200811_serum_yeast_DDA_10_15_rep2.8313.8313.4.0.dta	20200811_serum_yeast_DDA_10_15_rep2	8313	2193.33	1057.45	4	ELHHLQEQJVSNAFLDK		2022	5 4 2 0	(N(N(H(H(N(H(A))))(H(N(H(A)))))))	9	68.3576	57.6148	88.3087	0.00252	0.5969	6.33417e-190	0	6.33417e-190	1/sp|P00450|CERU_HUMAN	1/762
20200811_serum_yeast_DDA_10_15_rep2.8334.8334.2.0.dta	20200811_serum_yeast_DDA_10_15_rep2	8334	2198.66	1165.99	2	JGSLFAFR		911.473	5 3 0 0	(N(H)(N(H(H)(H(N(H))))))	1	27.8604	13.6789	54.1975	0.00053	0.2259	1.71566e-116	0.00187793	0.00187793	1/sp|P04004|VTNC_HUMAN	1/169
20200811_serum_yeast_DDA_10_15_rep2.8358.8358.3.0.dta	20200811_serum_yeast_DDA_10_15_rep2	8358	2204.77	1140.8	3	EHWSYPEWIJQTK		1717.8	8 2 0 0	(N(N(H(H(H(H)))(H(H)(H)(H)))))	10	39.2733	46.7243	25.4357	0.00414	1.2115	2.1633e-54	0	2.1633e-54	1/sp|P27809|KRE2_YEAST	1/197
20200811_serum_yeast_DDA_10_15_rep2.8369.8369.2.0.dta	20200811_serum_yeast_DDA_10_15_rep2	8369	2207.69	1582.63	2	LGJWSAMPSCK	10,Carbamidomethyl[C];	1250.57	5 4 1 0	(N(N(H(H(N(H)))(H(N(H(A)))))))	3	52.8902	47.8219	62.3028	0.00222	0.70175	3.24249e-134	0	3.24249e-134	1/sp|P02749|APOH_HUMAN	1/253
20200811_serum_yeast_DDA_10_15_rep2.8372.8372.3.0.dta	20200811_serum_yeast_DDA_10_15_rep2	8372	2208.56	1148.46	3	EASGLSDJETEWLK		1578.73	9 2 0 0	(N(N(H(H)(H(H(H(H)))(H(H(H)))))))	8	20.1578	18.3595	23.4974	0.00215	0.6242	3.01191e-50	0.00105597	0.00105597	1/sp|P39105|PLB1_YEAST	1/52
20200811_serum_yeast_DDA_10_15_rep2.8390.8390.3.0.dta	20200811_serum_yeast_DDA_10_15_rep2	8390	2213.29	1055.42	3	LGJWSAMPSCK	10,Carbamidomethyl[C];	1250.57	5 4 1 0	(N(N(H(H(N(H)))(H(N(H(A)))))))	3	51.2965	42.5235	67.5894	0.00161	0.50834	2.26899e-145	0	2.26899e-145	1/sp|P02749|APOH_HUMAN	1/253
20200811_serum_yeast_DDA_10_15_rep2.8391.8391.5.0.dta	20200811_serum_yeast_DDA_10_15_rep2	8391	2213.43	890.598	5	VYIHPFHLVIHJESTCEQLAK	16,Carbamidomethyl[C];	2535.28	5 4 1 0	(N(N(H(H(N(H)))(H(N(H(A)))))))	12	64.2709	70.7353	52.2656	0.00082	0.1842	2.83961e-112	0	2.83961e-112	1/sp|P01019|ANGT_HUMAN	1/47
20200811_serum_yeast_DDA_10_15_rep2.8415.8415.3.0.dta	20200811_serum_yeast_DDA_10_15_rep2	8415	2219.67	1094.44	3	EASGLSDJETEWLK		1578.73	8 2 0 0	(N(N(H(H(H(H)))(H(H(H(H)))))))	8	70.5838	69.896	71.8612	-0.00087	-0.26398	2.18269e-154	0	2.18269e-154	1/sp|P39105|PLB1_YEAST	1/52
20200811_serum_yeast_DDA_10_15_rep2.8416.8416.2.0.dta	20200811_serum_yeast_DDA_10_15_rep2	8416	2219.95	1641.16	2	EASGLSDJETEWLK		1578.73	8 2 0 0	(N(N(H(H(H))(H(H)(H(H(H)))))))	8	76.3202	82.0062	65.7603	0.00173	0.52686	3.19508e-141	0	3.19508e-141	1/sp|P39105|PLB1_YEAST	1/52
20200811_serum_yeast_DDA_10_15_rep2.8424.8424.4.0.dta	20200811_serum_yeast_DDA_10_15_rep2	8424	2222.02	1113	4	VYIHPFHLVIHJESTCEQLAK	16,Carbamidomethyl[C];	2535.28	5 4 1 0	(N(N(H(H(N(H)))(H(N(H(A)))))))	12	23.5739	17.0629	35.6658	0.00264	0.59373	1.48166e-76	0.00105597	0.00105597	1/sp|P01019|ANGT_HUMAN	1/47
20200811_serum_yeast_DDA_10_15_rep2.8436.8436.3.0.dta	20200811_serum_yeast_DDA_10_15_rep2	8436	2225.25	1061.09	3	LGJWSAMPSCK	10,Carbamidomethyl[C];	1250.57	6 4 0 1	(N(N(H(H(H))(H(N(H))(N(H)(F))))))	3	35.6875	37.7453	31.866	0.00831	2.61336	3.48522e-68	0	3.48522e-68	1/sp|P02749|APOH_HUMAN	1/253
20200811_serum_yeast_DDA_10_15_rep2.8450.8450.3.2.dta	20200811_serum_yeast_DDA_10_15_rep2	8450	2229.04	1409.93	3	ELHHLQEQJVSNAFLDK		2022	5 4 1 2	(N(N(H(H(N(H)(F)))(H(N(F)(H(A)))))))	9	18.6122	17.9344	19.8709	-0.01589	-3.75897	1.40632e-39	0.00105597	0.00105597	1/sp|P00450|CERU_HUMAN	1/762
20200811_serum_yeast_DDA_10_15_rep2.8456.8456.3.0.dta	20200811_serum_yeast_DDA_10_15_rep2	8456	2230.87	1271.23	3	TVLTPATNHMGJVTFTIPANR	10,Oxidation[M];	2271.16	7 2 0 0	(N(N(H(H(H))(H(H(H(H)))))))	12	46.2624	40.7908	56.4238	0.00087	0.22831	2.16285e-121	0	2.16285e-121	1/sp|P01024|CO3_HUMAN	1/85
20200811_serum_yeast_DDA_10_15_rep2.8484.8484.3.0.dta	20200811_serum_yeast_DDA_10_15_rep2	8484	2237.96	1055.42	3	LGJWSAMPSCK	10,Carbamidomethyl[C];	1250.57	5 4 1 0	(N(N(H(H(N(H)))(H(N(H(A)))))))	3	8.78353	10.4257	5.73384	0.00076	0.24097	0.000134221	0.00600858	0.00607602	1/sp|P02749|APOH_HUMAN	1/253
20200811_serum_yeast_DDA_10_15_rep2.8493.8493.3.0.dta	20200811_serum_yeast_DDA_10_15_rep2	8493	2240.14	1517.29	3	VRJWTASITDEVAGEVK		1874.96	14 2 0 0	(N(N(H(H(H(H(H(H(H))))))(H(H(H))(H(H(H(H))))))))	3	26.6549	14.8007	48.6698	0.01018	2.23835	1.53941e-104	0.00187793	0.00187793	1/sp|P00729|CBPY_YEAST	1/479
20200811_serum_yeast_DDA_10_15_rep2.8495.8495.4.1.dta	20200811_serum_yeast_DDA_10_15_rep2	8495	2240.73	913.164	4	TVLTPATNHMGJVTFTIPANR	10,Oxidation[M];	2271.16	6 2 0 0	(N(N(H(H(H))(H(H(H))))))	12	37.3675	49.1089	15.562	0.00152	0.41776	1.19738e-26	0	1.19738e-26	1/sp|P01024|CO3_HUMAN	1/85
20200811_serum_yeast_DDA_10_15_rep2.8497.8497.3.0.dta	20200811_serum_yeast_DDA_10_15_rep2	8497	2241.29	1402.25	3	LJYTASWVTANPDGLHEK		2015.98	11 2 0 0	(N(N(H(H)(H(H(H(H(H(H(H(H(H))))))))))))	2	51.7925	51.4509	52.427	0.00402	0.955	8.12011e-113	0	8.12011e-113	1/sp|P43561|FET5_YEAST	44220
20200811_serum_yeast_DDA_10_15_rep2.8518.8518.6.2.dta	20200811_serum_yeast_DDA_10_15_rep2	8518	2246.92	845.026	6	AFHYJVSSHGCQLLPWTQHSPHTR	11,Carbamidomethyl[C];	2860.35	5 4 2 0	(N(N(H(H(N(H(A))))(H(N(H(A)))))))	5	25.5041	30.9471	15.3956	0.00018	0.03573	4.48348e-26	0	4.48348e-26	1/sp|P26927|HGFL_HUMAN	1/72
20200811_serum_yeast_DDA_10_15_rep2.8526.8526.3.0.dta	20200811_serum_yeast_DDA_10_15_rep2	8526	2249	952.405	3	ALYSFAPISMHCJK	12,Carbamidomethyl[C];	1638.78	5 2 0 0	(N(N(H(H(H))(H(H)))))	13	32.7655	35.1121	28.4076	0.00186	0.65112	9.46691e-61	0	9.46691e-61	1/sp|P09172|DOPO_HUMAN	1/566
20200811_serum_yeast_DDA_10_15_rep2.8534.8534.4.0.dta	20200811_serum_yeast_DDA_10_15_rep2	8534	2251.27	935.626	4	JHSCSEGQISIFR	4,Carbamidomethyl[C];	1534.71	5 4 2 0	(N(N(H(H(N(H(A))))(H(N(H(A)))))))	1	21.4781	10.7742	41.3569	0.00335	0.8961	1.38424e-88	0.00529568	0.00529568	1/sp|O75882|ATRN_HUMAN	1/731
20200811_serum_yeast_DDA_10_15_rep2.8536.8536.4.0.dta	20200811_serum_yeast_DDA_10_15_rep2	8536	2251.67	1147.24	4	NJATVHEQVGGPSLTSDLQAQSK		2381.17	5 4 2 0	(N(N(H(H(N(H(A))))(H(N(H(A)))))))	2	17.9776	12.5577	28.043	0.00315	0.68775	4.79749e-60	0.00187793	0.00187793	1/sp|P04004|VTNC_HUMAN	1/86
20200811_serum_yeast_DDA_10_15_rep2.8537.8537.3.0.dta	20200811_serum_yeast_DDA_10_15_rep2	8537	2251.87	1247.17	3	JHSCSEGQISIFR	4,Carbamidomethyl[C];	1534.71	5 4 2 0	(N(N(H(H(N(H(A))))(H(N(H(A)))))))	1	63.2718	57.0391	74.8469	0.00254	0.68003	5.39297e-161	0	5.39297e-161	1/sp|O75882|ATRN_HUMAN	1/731
20200811_serum_yeast_DDA_10_15_rep2.8538.8538.4.0.dta	20200811_serum_yeast_DDA_10_15_rep2	8538	2252.17	1062.19	4	LSDLSIJSTECLHVHCR	11,Carbamidomethyl[C];16,Carbamidomethyl[C];	2040.96	5 4 2 0	(N(N(H(H(N(H(A))))(H(N(H(A)))))))	7	25.2057	23.66	28.0763	0.00196	0.46116	4.0389e-60	0	4.0389e-60	1/sp|P05156|CFAI_HUMAN	1/177
20200811_serum_yeast_DDA_10_15_rep2.8548.8548.3.0.dta	20200811_serum_yeast_DDA_10_15_rep2	8548	2254.69	1217.22	3	TVLTPATNHMGJVTFTIPANR	10,Oxidation[M];	2271.16	6 2 0 0	(N(N(H(H(H))(H(H(H))))))	12	26.6335	23.0342	33.3178	0.00264	0.72244	2.92215e-71	0	2.92215e-71	1/sp|P01024|CO3_HUMAN	1/85
20200811_serum_yeast_DDA_10_15_rep2.8560.8560.3.1.dta	20200811_serum_yeast_DDA_10_15_rep2	8560	2257.64	1055.42	3	LGJWSAMPSCK	10,Carbamidomethyl[C];	1250.57	5 4 1 0	(N(N(H(H(N(H)))(H(N(H(A)))))))	3	21.8202	19.9864	25.2259	0.00185	0.58608	5.66711e-54	0.00105597	0.00105597	1/sp|P02749|APOH_HUMAN	1/253
20200811_serum_yeast_DDA_10_15_rep2.8570.8570.3.0.dta	20200811_serum_yeast_DDA_10_15_rep2	8570	2260.32	1210.2	3	LGTSLSSGHVLMJGTLK		1714.92	5 4 1 0	(N(N(H(H(N(H)))(H(N(H(A)))))))	13	52.1961	38.2751	78.0494	0.00287	0.7908	8.00671e-168	0	8.00671e-168	1/sp|P80108|PHLD_HUMAN	1/659
20200811_serum_yeast_DDA_10_15_rep2.8582.8582.3.0.dta	20200811_serum_yeast_DDA_10_15_rep2	8582	2263.44	1102.81	3	LAJLTQGEDQYYLR		1683.83	5 4 0 0	(N(N(H(H(N(H)))(H(N(H))))))	3	22.2288	25.7209	15.7433	0.00049	0.1473	3.6885e-27	0	3.6885e-27	1/sp|P10909|CLUS_HUMAN	1/374
20200811_serum_yeast_DDA_10_15_rep2.8668.8668.3.0.dta	20200811_serum_yeast_DDA_10_15_rep2	8668	2286.44	1363.58	3	SIVNPGGSJLTYTIER		1720.89	6 4 1 2	(N(N(H(H(H)(H))(H(N(F))(N(F)(H(A)))))))	9	27.0305	34.9449	12.3323	-0.00881	-2.15411	8.31239e-18	0	8.31239e-18	1/sp|Q03674|PLB2_YEAST	1/193
20200811_serum_yeast_DDA_10_15_rep2.8749.8749.3.0.dta	20200811_serum_yeast_DDA_10_15_rep2	8749	2307.7	1249.86	3	SIVNPGGSJLTYTIER		1720.89	10 2 0 0	(N(N(H(H(H)(H))(H(H(H))(H(H(H)))))))	9	60.666	62.3093	57.6141	0.00286	0.76448	1.08302e-123	0	1.08302e-123	1/sp|Q03674|PLB2_YEAST	1/193
20200811_serum_yeast_DDA_10_15_rep2.8784.8784.3.0.dta	20200811_serum_yeast_DDA_10_15_rep2	8784	2317.31	1193.19	3	VRJWTASITDEVAGEVK		1874.96	8 2 0 0	(N(N(H(H(H(H)))(H(H)(H)(H)))))	3	34.9547	22.914	57.316	0.00241	0.67387	4.22808e-123	0	4.22808e-123	1/sp|P00729|CBPY_YEAST	1/479
20200811_serum_yeast_DDA_10_15_rep2.8795.8795.3.0.dta	20200811_serum_yeast_DDA_10_15_rep2	8795	2320.12	1282.51	3	SWPAVGJCSSALR	8,Carbamidomethyl[C];	1404.67	7 5 1 0	(N(N(H(H(N(H(H))))(H(N(H))(N(H(A)))))))	7	14.4056	15.4198	12.5219	-0.00218	-0.56583	2.10687e-18	0.00187793	0.00187793	1/sp|P02790|HEMO_HUMAN	1/187
20200811_serum_yeast_DDA_10_15_rep2.8826.8826.3.0.dta	20200811_serum_yeast_DDA_10_15_rep2	8826	2328.33	1234.17	3	SWPAVGJCSSALR	8,Carbamidomethyl[C];	1404.67	7 5 0 1	(N(N(H(N)(H(N(H(H))))(H(N(F)(H(H)))))))	7	41.1075	44.4653	34.8717	0.01091	2.94901	1.00558e-74	0	1.00558e-74	1/sp|P02790|HEMO_HUMAN	1/187
20200811_serum_yeast_DDA_10_15_rep2.8850.8850.3.0.dta	20200811_serum_yeast_DDA_10_15_rep2	8850	2334.85	1155.47	3	SWPAVGJCSSALR	8,Carbamidomethyl[C];	1404.67	5 4 1 1	(N(N(H(H(N(H)(F)))(H(N(H(A)))))))	7	23.297	20.4587	28.5682	0.00148	0.42769	3.21818e-61	0.00105597	0.00105597	1/sp|P02790|HEMO_HUMAN	1/187
20200811_serum_yeast_DDA_10_15_rep2.8863.8863.3.0.dta	20200811_serum_yeast_DDA_10_15_rep2	8863	2338.18	1160.81	3	SWPAVGJCSSALR	8,Carbamidomethyl[C];	1404.67	6 4 1 0	(N(N(H(H(N(H(H))))(H(N(H(A)))))))	7	40.7002	39.8298	42.3168	0.00319	0.91687	1.01325e-90	0	1.01325e-90	1/sp|P02790|HEMO_HUMAN	1/187
20200811_serum_yeast_DDA_10_15_rep2.8891.8891.3.0.dta	20200811_serum_yeast_DDA_10_15_rep2	8891	2345.79	1106.79	3	SWPAVGJCSSALR	8,Carbamidomethyl[C];	1404.67	5 4 1 0	(N(N(H(H(N(H)))(H(N(H(A)))))))	7	64.533	63.5641	66.3323	0.00227	0.68392	2.30833e-142	0	2.30833e-142	1/sp|P02790|HEMO_HUMAN	1/187
20200811_serum_yeast_DDA_10_15_rep2.8892.8892.3.0.dta	20200811_serum_yeast_DDA_10_15_rep2	8892	2346.07	1292.23	3	PVTPIAQJQTTLGSSR		1669.89	5 4 2 0	(N(N(H(H(N(H(A))))(H(N(H(A)))))))	8	17.9201	17.7997	18.1438	0.00403	1.04111	4.02202e-34	0.00105597	0.00105597	1/sp|Q9NZP8|C1RL_HUMAN	1/242
20200811_serum_yeast_DDA_10_15_rep2.8914.8914.3.0.dta	20200811_serum_yeast_DDA_10_15_rep2	8914	2351.76	1112.46	3	SWPAVGJCSSALR	8,Carbamidomethyl[C];	1404.67	6 4 0 1	(N(N(H(H(H))(H(N(H))(N(H)(F))))))	7	44.5238	50.1626	34.0517	0.0119	3.56775	6.74015e-73	0	6.74015e-73	1/sp|P02790|HEMO_HUMAN	1/187
20200811_serum_yeast_DDA_10_15_rep2.8925.8925.3.0.dta	20200811_serum_yeast_DDA_10_15_rep2	8925	2354.68	1155.47	3	SWPAVGJCSSALR	8,Carbamidomethyl[C];	1404.67	5 4 1 1	(N(F)(N(H(H(N(H)))(H(N(H(A)))))))	7	36.1427	31.4792	44.8036	0.00187	0.54026	3.85993e-96	0	3.85993e-96	1/sp|P02790|HEMO_HUMAN	1/187
20200811_serum_yeast_DDA_10_15_rep2.8960.8960.3.0.dta	20200811_serum_yeast_DDA_10_15_rep2	8960	2363.58	1106.79	3	SWPAVGJCSSALR	8,Carbamidomethyl[C];	1404.67	5 4 1 0	(N(N(H(H(N(H)))(H(N(H(A)))))))	7	65.3765	56.6877	81.513	0.00171	0.51667	2.04978e-175	0	2.04978e-175	1/sp|P02790|HEMO_HUMAN	1/187
20200811_serum_yeast_DDA_10_15_rep2.8963.8963.3.0.dta	20200811_serum_yeast_DDA_10_15_rep2	8963	2364.45	1134.52	3	VFHIHJESWVLLTPK		1819.99	6 3 0 0	(N(N(H(H(H(H)))(H(N(H))))))	6	18.5007	10.9902	32.4488	0.00046	0.1338	2.93191e-69	0.00529568	0.00529568	1/sp|O75882|ATRN_HUMAN	1/428
20200811_serum_yeast_DDA_10_15_rep2.8983.8983.3.0.dta	20200811_serum_yeast_DDA_10_15_rep2	8983	2369.54	1112.46	3	SWPAVGJCSSALR	8,Carbamidomethyl[C];	1404.67	6 4 0 1	(N(N(H(H(H))(H(N(H))(N(H)(F))))))	7	52.2198	61.4239	35.1264	0.01187	3.55966	1.96925e-75	0	1.96925e-75	1/sp|P02790|HEMO_HUMAN	1/187
20200811_serum_yeast_DDA_10_15_rep2.9017.9017.3.1.dta	20200811_serum_yeast_DDA_10_15_rep2	9017	2378.22	1468.64	3	ADGTVNQIEGEATPVJLTEPAK		2254.12	7 5 0 0	(N(N(H(H(N(H)))(H(N(H(N(H(H)))))))))	16	9.36807	13.1171	2.40553	0.00431	0.97928	0.00489184	0.00187793	0.0067372	1/sp|P05090|APOD_HUMAN	1/98
20200811_serum_yeast_DDA_10_15_rep2.9020.9020.3.0.dta	20200811_serum_yeast_DDA_10_15_rep2	9020	2379.09	948.381	3	DVFSFFHJK		1140.55	8 2 0 0	(N(N(H(H(H(H)))(H(H)(H)(H)))))	8	54.9345	56.9834	51.1296	0.00131	0.45963	7.20729e-110	0	7.20729e-110	1/sp|P53983|ASI3_YEAST	44220
20200811_serum_yeast_DDA_10_15_rep2.9034.9034.3.0.dta	20200811_serum_yeast_DDA_10_15_rep2	9034	2382.79	1155.47	3	SWPAVGJCSSALR	8,Carbamidomethyl[C];	1404.67	5 4 1 1	(N(N(H(H(N(H)))(H(N(F)(H(A)))))))	7	13.8795	13.2528	15.0433	0.00201	0.57923	5.23041e-25	0.00187793	0.00187793	1/sp|P02790|HEMO_HUMAN	1/187
20200811_serum_yeast_DDA_10_15_rep2.9041.9041.3.1.dta	20200811_serum_yeast_DDA_10_15_rep2	9041	2384.57	1217.22	3	TVLTPATNHMGJVTFTIPANR	10,Oxidation[M];	2271.16	6 2 0 0	(N(N(H(H(H))(H(H(H))))))	12	8.47428	9.99676	5.64681	0.00194	0.53174	0.000178891	0.00600858	0.00607535	1/sp|P01024|CO3_HUMAN	1/85
20200811_serum_yeast_DDA_10_15_rep2.9058.9058.3.0.dta	20200811_serum_yeast_DDA_10_15_rep2	9058	2389.29	1055.15	3	HLJSTTLLVPIPR		1460.86	8 2 0 0	(N(N(H(H(H(H)))(H(H)(H)(H)))))	3	41.8566	34.1252	56.2149	-0.00085	-0.26718	9.47294e-121	0	9.47294e-121	1/sp|P25580|PBN1_YEAST	1/365
20200811_serum_yeast_DDA_10_15_rep2.9059.9059.4.0.dta	20200811_serum_yeast_DDA_10_15_rep2	9059	2389.57	759.858	4	VFHIHJESWVLLTPK		1819.99	5 2 0 0	(N(N(H(H)(H(H(H))))))	6	42.4741	40.9734	45.2612	0.0004	0.13176	4.79664e-97	0	4.79664e-97	1/sp|O75882|ATRN_HUMAN	1/428
20200811_serum_yeast_DDA_10_15_rep2.9062.9062.3.0.dta	20200811_serum_yeast_DDA_10_15_rep2	9062	2390.05	1377.23	3	ITYSIVQTJCSK	10,Carbamidomethyl[C];	1413.7	6 5 2 1	(N(N(H(H(N(H)(F)))(H(N(H(A)))(N(H(A)))))))	9	14.8073	17.0815	10.5839	0.00268	0.6478	9.77841e-14	0.00105597	0.00105597	1/sp|P01042|KNG1_HUMAN	1/205
20200811_serum_yeast_DDA_10_15_rep2.9063.9063.3.0.dta	20200811_serum_yeast_DDA_10_15_rep2	9063	2390.32	1012.81	3	VFHIHJESWVLLTPK		1819.99	5 2 0 0	(N(N(H(H)(H(H(H))))))	6	27.4958	16.2229	48.4311	-0.00104	-0.34215	4.42039e-104	0.00105597	0.00105597	1/sp|O75882|ATRN_HUMAN	1/428
20200811_serum_yeast_DDA_10_15_rep2.9064.9064.3.1.dta	20200811_serum_yeast_DDA_10_15_rep2	9064	2390.64	1160.8	3	SWPAVGJCSSALR	8,Carbamidomethyl[C];	1404.67	6 4 1 0	(N(N(H(H(N(H(H))))(H(N(H(A)))))))	7	32.8981	37.3002	24.7229	-0.00282	-0.81052	8.84455e-53	0	8.84455e-53	1/sp|P02790|HEMO_HUMAN	1/187
20200811_serum_yeast_DDA_10_15_rep2.9075.9075.3.0.dta	20200811_serum_yeast_DDA_10_15_rep2	9075	2393.27	1325.91	3	TTLVDJNTWJNTHIAIVGK		2111.09	9 2 0 0	(N(N(H(H(H(H)))(H(H)(H(H)(H))))))	6	48.7238	38.2761	68.1265	0.00395	0.99387	1.43332e-146	0	1.43332e-146	1/sp|P39007|STT3_YEAST	1/535
20200811_serum_yeast_DDA_10_15_rep2.9077.9077.3.0.dta	20200811_serum_yeast_DDA_10_15_rep2	9077	2393.86	1328.54	3	ITYSIVQTJCSK	10,Carbamidomethyl[C];	1413.7	6 5 2 0	(N(N(H(H(N(H(A))))(H(N(H))(N(H(A)))))))	9	27.3603	30.4383	21.644	0.00029	0.0733	8.20524e-45	0	8.20524e-45	1/sp|P01042|KNG1_HUMAN	1/205
20200811_serum_yeast_DDA_10_15_rep2.9099.9099.3.0.dta	20200811_serum_yeast_DDA_10_15_rep2	9099	2399.53	1106.79	3	SWPAVGJCSSALR	8,Carbamidomethyl[C];	1404.67	5 4 1 0	(N(N(H(H(N(H)))(H(N(H(A)))))))	7	34.2921	30.2659	41.7693	0.00159	0.47961	1.5599e-89	0	1.5599e-89	1/sp|P02790|HEMO_HUMAN	1/187
20200811_serum_yeast_DDA_10_15_rep2.9108.9108.3.0.dta	20200811_serum_yeast_DDA_10_15_rep2	9108	2401.87	1061.77	3	VJFTEIQK		978.525	5 4 2 0	(N(N(H(H(N(H(A))))(H(N(H(A)))))))	2	42.0864	38.1444	49.4074	0.00197	0.62042	3.42939e-106	0	3.42939e-106	1/sp|P02771|FETA_HUMAN	1/251
20200811_serum_yeast_DDA_10_15_rep2.9119.9119.3.0.dta	20200811_serum_yeast_DDA_10_15_rep2	9119	2404.8	1334.22	3	ITYSIVQTJCSK	10,Carbamidomethyl[C];	1413.7	7 5 1 1	(N(N(H(N)(H(H)(H))(H(N(H)(F))(N(H(A)))))))	9	43.5717	51.9666	27.9811	0.01469	3.67099	5.82738e-60	0	5.82738e-60	1/sp|P01042|KNG1_HUMAN	1/205
20200811_serum_yeast_DDA_10_15_rep2.9120.9120.3.0.dta	20200811_serum_yeast_DDA_10_15_rep2	9120	2405.07	1382.9	3	ITYSIVQTJCSK	10,Carbamidomethyl[C];	1413.7	7 5 1 2	(N(N(H(N)(H(H)(H))(H(N(H)(F))(N(F)(H(A)))))))	9	36.6366	39.204	31.8686	0.0085	2.05018	2.96146e-68	0	2.96146e-68	1/sp|P01042|KNG1_HUMAN	1/205
20200811_serum_yeast_DDA_10_15_rep2.9131.9131.3.0.dta	20200811_serum_yeast_DDA_10_15_rep2	9131	2408.01	1217.22	3	TVLTPATNHMGJVTFTIPANR	10,Oxidation[M];	2271.16	6 2 0 0	(N(N(H(H(H))(H(H(H))))))	12	26.6907	24.0556	31.5845	0.00045	0.12321	1.81323e-67	0	1.81323e-67	1/sp|P01024|CO3_HUMAN	1/85
20200811_serum_yeast_DDA_10_15_rep2.9140.9140.3.0.dta	20200811_serum_yeast_DDA_10_15_rep2	9140	2410.22	1271.9	3	TTLVDJNTWJNTHIAIVGK		2111.09	8 2 0 0	(N(N(H(H(H(H)))(H(H)(H)(H)))))	6	58.8845	61.2974	54.4034	0.00395	1.03517	1.02799e-116	0	1.02799e-116	1/sp|P39007|STT3_YEAST	1/535
20200811_serum_yeast_DDA_10_15_rep2.9142.9142.3.0.dta	20200811_serum_yeast_DDA_10_15_rep2	9142	2410.62	1580.69	3	VYIHPFHLVIHJESTCEQLAK	16,Carbamidomethyl[C];	2535.28	5 4 2 0	(N(N(H(H(N(H(A))))(H(N(H(A)))))))	12	28.4483	29.8403	25.8631	0.00486	1.02593	1.9873e-55	0	1.9873e-55	1/sp|P01019|ANGT_HUMAN	1/47
20200811_serum_yeast_DDA_10_15_rep2.9174.9174.4.0.dta	20200811_serum_yeast_DDA_10_15_rep2	9174	2419.11	1185.77	4	VYIHPFHLVIHJESTCEQLAK	16,Carbamidomethyl[C];	2535.28	5 4 2 0	(N(N(H(H(N(H(A))))(H(N(H(A)))))))	12	27.5406	28.5479	25.67	0.0043	0.90821	4.2814e-55	0	4.2814e-55	1/sp|P01019|ANGT_HUMAN	1/47
20200811_serum_yeast_DDA_10_15_rep2.9176.9176.3.0.dta	20200811_serum_yeast_DDA_10_15_rep2	9176	2419.5	1328.54	3	ITYSIVQTJCSK	10,Carbamidomethyl[C];	1413.7	6 5 2 0	(N(N(H(H(N(H(A))))(H(N(H))(N(H(A)))))))	9	15.1511	13.9511	17.3797	0.00164	0.41144	1.18342e-31	0.00187793	0.00187793	1/sp|P01042|KNG1_HUMAN	1/205
20200811_serum_yeast_DDA_10_15_rep2.9213.9213.3.0.dta	20200811_serum_yeast_DDA_10_15_rep2	9213	2428.95	1217.22	3	TVLTPATNHMGJVTFTIPANR	10,Oxidation[M];	2271.16	6 2 0 0	(N(N(H(H(H))(H(H(H))))))	12	26.6775	25.1191	29.5717	0.00086	0.23664	2.68743e-63	0	2.68743e-63	1/sp|P01024|CO3_HUMAN	1/85
20200811_serum_yeast_DDA_10_15_rep2.9214.9214.3.0.dta	20200811_serum_yeast_DDA_10_15_rep2	9214	2429.23	1382.9	3	ITYSIVQTJCSK	10,Carbamidomethyl[C];	1413.7	7 5 1 2	(N(N(H(N)(H(H)(H))(H(N(H)(F))(N(F)(H(A)))))))	9	28.6608	33.7009	19.3007	0.01383	3.33506	7.74459e-38	0	7.74459e-38	1/sp|P01042|KNG1_HUMAN	1/205
20200811_serum_yeast_DDA_10_15_rep2.9218.9218.4.1.dta	20200811_serum_yeast_DDA_10_15_rep2	9218	2430.34	1258.02	4	ELHHLQEQJVSNAFLDK		2022	6 5 3 1	(N(F)(N(H(H(N(H(A))))(H(N(H(A)))(N(H(A)))))))	9	13.8009	10.8435	19.2933	-0.00643	-1.27784	1.00578e-37	0.00529568	0.00529568	1/sp|P00450|CERU_HUMAN	1/762
20200811_serum_yeast_DDA_10_15_rep2.9243.9243.3.0.dta	20200811_serum_yeast_DDA_10_15_rep2	9243	2436.89	1009.75	3	VLJFTTK		822.472	5 4 2 0	(N(N(H(H(N(H(A))))(H(N(H(A)))))))	3	40.3141	35.1808	49.8474	0.001	0.32999	4.93452e-107	0	4.93452e-107	1/sp|P13671|CO6_HUMAN	1/324
20200811_serum_yeast_DDA_10_15_rep2.9249.9249.3.0.dta	20200811_serum_yeast_DDA_10_15_rep2	9249	2438.71	1271.88	3	KVCQDCPLLAPLJDTR	3,Carbamidomethyl[C];6,Carbamidomethyl[C];	1899.94	5 4 1 0	(N(N(H(H(N(H)))(H(N(H(A)))))))	13	41.0753	33.0728	55.937	0.00064	0.16743	2.90876e-120	0	2.90876e-120	1/sp|P02765|FETUA_HUMAN	1/156
20200811_serum_yeast_DDA_10_15_rep2.9267.9267.3.0.dta	20200811_serum_yeast_DDA_10_15_rep2	9267	2443.23	1206.83	3	ITYSIVQTJCSK	10,Carbamidomethyl[C];	1413.7	5 4 2 0	(N(N(H(H(N(H(A))))(H(N(H(A)))))))	9	49.5074	51.5362	45.7398	0.00142	0.39159	1.25405e-98	0	1.25405e-98	1/sp|P01042|KNG1_HUMAN	1/205
20200811_serum_yeast_DDA_10_15_rep2.9268.9268.3.0.dta	20200811_serum_yeast_DDA_10_15_rep2	9268	2443.51	1193.82	3	EJISDPTSPLR		1228.62	5 4 2 1	(N(F)(N(H(H(N(H(A))))(H(N(H(A)))))))	2	40.0654	18.7843	79.5874	0.00048	0.13414	2.51917e-171	0.00105597	0.00105597	1/sp|P01591|IGJ_HUMAN	1/71
20200811_serum_yeast_DDA_10_15_rep2.9270.9270.3.0.dta	20200811_serum_yeast_DDA_10_15_rep2	9270	2444.1	1277.55	3	KVCQDCPLLAPLJDTR	3,Carbamidomethyl[C];6,Carbamidomethyl[C];	1899.94	6 4 0 1	(N(N(H(H(H))(H(N(H))(N(H)(F))))))	13	33.1334	30.652	37.7417	0.00309	0.80738	6.09414e-81	0	6.09414e-81	1/sp|P02765|FETUA_HUMAN	1/156
20200811_serum_yeast_DDA_10_15_rep2.9278.9278.4.0.dta	20200811_serum_yeast_DDA_10_15_rep2	9278	2446.16	929.668	4	KFJGSTVLLTHVPFYK		1851.02	9 2 0 0	(N(N(H(H)(H(H(H(H)))(H(H(H)))))))	3	90.5983	84.8328	101.306	0.00108	0.29184	9.57216e-218	0	9.57216e-218	1/sp|P40533|TED1_YEAST	1/307
20200811_serum_yeast_DDA_10_15_rep2.9281.9281.3.0.dta	20200811_serum_yeast_DDA_10_15_rep2	9281	2446.97	1212.51	3	ITYSIVQTJCSK	10,Carbamidomethyl[C];	1413.7	6 4 1 1	(N(N(H(H(N(H(H))))(H(N(F)(H(A)))))))	9	59.7331	72.2704	36.4497	0.01215	3.34321	5.23097e-78	0	5.23097e-78	1/sp|P01042|KNG1_HUMAN	1/205
20200811_serum_yeast_DDA_10_15_rep2.9283.9283.3.0.dta	20200811_serum_yeast_DDA_10_15_rep2	9283	2447.53	1217.22	3	TVLTPATNHMGJVTFTIPANR	10,Oxidation[M];	2271.16	6 2 0 0	(N(N(H(H(H))(H(H)(H)))))	12	16.4241	16.9461	15.4546	0.00373	1.02165	3.30418e-26	0.00105597	0.00105597	1/sp|P01024|CO3_HUMAN	1/85
20200811_serum_yeast_DDA_10_15_rep2.9289.9289.3.0.dta	20200811_serum_yeast_DDA_10_15_rep2	9289	2449.04	1303.19	3	IISFJLSDAETGK		1394.72	13 2 0 0	(N(N(H(H(H)(H(H)))(H(H(H))(H(H)(H(H(H))))))))	5	71.8434	62.0834	89.969	0.00355	0.90789	1.15459e-193	0	1.15459e-193	1/sp|P37302|APE3_YEAST	1/150
20200811_serum_yeast_DDA_10_15_rep2.9292.9292.3.0.dta	20200811_serum_yeast_DDA_10_15_rep2	9292	2449.84	1109.47	3	NLEJGTLQLNAFK		1461.77	9 2 0 0	(N(N(H(H)(H(H)(H(H(H(H(H)))))))))	4	28.5426	25.0364	35.0541	0.00075	0.22408	4.24858e-75	0	4.24858e-75	1/sp|P39543|SOP4_YEAST	1/115
20200811_serum_yeast_DDA_10_15_rep2.9300.9300.3.0.dta	20200811_serum_yeast_DDA_10_15_rep2	9300	2451.9	1185.2	3	KFJGSTVLLTHVPFYK		1851.02	8 2 0 0	(N(N(H(H(H(H)))(H(H)(H)(H)))))	3	95.9428	93.0373	101.339	0.00205	0.57626	5.96307e-218	0	5.96307e-218	1/sp|P40533|TED1_YEAST	1/307
20200811_serum_yeast_DDA_10_15_rep2.9313.9313.4.0.dta	20200811_serum_yeast_DDA_10_15_rep2	9313	2455.03	889.155	4	KFJGSTVLLTHVPFYK		1851.02	8 2 0 0	(N(N(H(H(H(H)))(H(H)(H)(H)))))	3	72.3929	61.3164	92.9636	0.00072	0.20255	3.5319e-200	0	3.5319e-200	1/sp|P40533|TED1_YEAST	1/307
20200811_serum_yeast_DDA_10_15_rep2.9314.9314.3.0.dta	20200811_serum_yeast_DDA_10_15_rep2	9314	2455.3	1145.13	3	EJISDPTSPLR		1228.62	5 4 2 0	(N(N(H(H(N(H(A))))(H(N(H(A)))))))	2	46.0236	32.3018	71.507	0.00108	0.31601	1.29861e-153	0	1.29861e-153	1/sp|P01591|IGJ_HUMAN	1/71
20200811_serum_yeast_DDA_10_15_rep2.9327.9327.4.0.dta	20200811_serum_yeast_DDA_10_15_rep2	9327	2458.15	1221.51	4	ELHHLQEQJVSNAFLDK		2022	6 5 3 0	(N(N(H(H(N(H(A))))(H(N(H(A)))(N(H(A)))))))	9	24.6226	15.552	41.468	0.00215	0.4404	1.0441e-88	0.00187793	0.00187793	1/sp|P00450|CERU_HUMAN	1/762
20200811_serum_yeast_DDA_10_15_rep2.9330.9330.2.0.dta	20200811_serum_yeast_DDA_10_15_rep2	9330	2459.01	1582.68	2	NLEJGTLQLNAFK		1461.77	8 2 0 0	(N(N(H(H(H(H)))(H(H)(H(H))))))	4	38.8488	47.812	22.2029	0.00021	0.06662	1.69474e-46	0	1.69474e-46	1/sp|P39543|SOP4_YEAST	1/115
20200811_serum_yeast_DDA_10_15_rep2.9363.9363.3.0.dta	20200811_serum_yeast_DDA_10_15_rep2	9363	2467.36	1217.22	3	TVLTPATNHMGJVTFTIPANR	10,Oxidation[M];	2271.16	6 2 0 0	(N(N(H(H(H))(H(H)(H)))))	12	30.0261	15.3207	57.3362	0.00383	1.04878	3.49069e-123	0.00187793	0.00187793	1/sp|P01024|CO3_HUMAN	1/85
20200811_serum_yeast_DDA_10_15_rep2.9390.9390.3.0.dta	20200811_serum_yeast_DDA_10_15_rep2	9390	2474.62	1115.79	3	LNAENJATFYFK		1431.69	5 4 1 0	(N(N(H(H(N(H)))(H(N(H(A)))))))	6	23.7478	17.6445	35.0824	0.00046	0.13676	2.68222e-75	0.00105597	0.00105597	1/sp|P01042|KNG1_HUMAN	1/294
20200811_serum_yeast_DDA_10_15_rep2.9395.9395.4.0.dta	20200811_serum_yeast_DDA_10_15_rep2	9395	2475.8	1155.23	4	GLTFQQJASSMCVPDQDTAIR	12,Carbamidomethyl[C];11,Oxidation[M];	2355.07	5 5 1 1	(N(N(H(H(N(F)))(H(N(H))(N(H(A)))))))	7	15.981	23.2606	2.46176	0.00383	0.8292	0.00459501	0	0.00459501	2/sp|P01871|IGHM_HUMAN/sp|P0DOX6|IGM_HUMAN	2/209/332
20200811_serum_yeast_DDA_10_15_rep2.9407.9407.3.0.dta	20200811_serum_yeast_DDA_10_15_rep2	9407	2478.85	1472.27	3	GLTFQQJASSMCVPDQDTAIR	12,Carbamidomethyl[C];11,Oxidation[M];	2355.07	5 4 1 1	(N(F)(N(H(H(N(H)))(H(N(H(A)))))))	7	15.5953	22.8036	2.20853	0.00299	0.67742	0.00629034	0	0.00629034	2/sp|P01871|IGHM_HUMAN/sp|P0DOX6|IGM_HUMAN	2/209/332
20200811_serum_yeast_DDA_10_15_rep2.9415.9415.3.0.dta	20200811_serum_yeast_DDA_10_15_rep2	9415	2481.07	1249.17	3	IISFJLSDAETGK		1394.72	12 2 0 0	(N(N(H(H(H))(H(H(H(H)))(H(H(H(H(H)))))))))	5	35.2732	31.2645	42.7179	0.00106	0.28383	8.49771e-92	0	8.49771e-92	1/sp|P37302|APE3_YEAST	1/150
20200811_serum_yeast_DDA_10_15_rep2.9429.9429.3.0.dta	20200811_serum_yeast_DDA_10_15_rep2	9429	2484.66	1195.16	3	IISFJLSDAETGK		1394.72	11 2 0 0	(N(N(H(H(H(H(H))))(H(H(H(H(H(H)))))))))	5	45.8928	35.4452	65.2955	0.00055	0.15418	2.81038e-140	0	2.81038e-140	1/sp|P37302|APE3_YEAST	1/150
20200811_serum_yeast_DDA_10_15_rep2.9449.9449.2.0.dta	20200811_serum_yeast_DDA_10_15_rep2	9449	2490.22	1413.59	2	DITATLJFTK		1123.6	8 2 0 0	(N(N(H(H(H(H)))(H(H)(H)(H)))))	7	55.7861	61.7122	44.7804	0.00195	0.69026	4.68827e-96	0	4.68827e-96	1/sp|P22023|KRE5_YEAST	1/293
20200811_serum_yeast_DDA_10_15_rep2.9451.9451.3.0.dta	20200811_serum_yeast_DDA_10_15_rep2	9451	2490.61	1188.17	3	JTTCQDLQIEVTVK	4,Carbamidomethyl[C];	1648.82	5 4 1 0	(N(N(H(H(N(H)))(H(N(H(A)))))))	1	55.3747	61.8712	43.3098	0.00269	0.75607	6.36894e-93	0	6.36894e-93	2/sp|P0C0L4|CO4A_HUMAN/sp|P0C0L5|CO4B_HUMAN	2/1391/1391
20200811_serum_yeast_DDA_10_15_rep2.9452.9452.3.0.dta	20200811_serum_yeast_DDA_10_15_rep2	9452	2490.83	1217.22	3	TVLTPATNHMGJVTFTIPANR	10,Oxidation[M];	2271.16	6 2 0 0	(N(N(H(H(H))(H(H)(H)))))	12	28.9021	24.6164	36.8612	0.0007	0.19225	5.2567e-79	0	5.2567e-79	1/sp|P01024|CO3_HUMAN	1/85
20200811_serum_yeast_DDA_10_15_rep2.9454.9454.4.3.dta	20200811_serum_yeast_DDA_10_15_rep2	9454	2491.48	891.38	4	JTTCQDLQIEVTVK	4,Carbamidomethyl[C];	1648.82	5 4 1 0	(N(N(H(H(N(H)))(H(N(H(A)))))))	1	13.7959	13.9589	13.4932	0.00071	0.19972	5.83588e-21	0.00187793	0.00187793	2/sp|P0C0L4|CO4A_HUMAN/sp|P0C0L5|CO4B_HUMAN	2/1391/1391
20200811_serum_yeast_DDA_10_15_rep2.9459.9459.3.0.dta	20200811_serum_yeast_DDA_10_15_rep2	9459	2492.86	1271.23	3	TVLTPATNHMGJVTFTIPANR	10,Oxidation[M];	2271.16	7 2 0 0	(N(N(H(H(H))(H(H(H(H)))))))	12	13.7506	15.5236	10.4579	-0.00302	-0.79172	1.70338e-13	0.00187793	0.00187793	1/sp|P01024|CO3_HUMAN	1/85
20200811_serum_yeast_DDA_10_15_rep2.9464.9464.3.0.dta	20200811_serum_yeast_DDA_10_15_rep2	9464	2494.38	1115.79	3	LNAENJATFYFK		1431.69	5 4 1 0	(N(N(H(H(N(H)))(H(N(H(A)))))))	6	54.2751	51.6294	59.1887	0.00101	0.30086	3.56862e-127	0	3.56862e-127	1/sp|P01042|KNG1_HUMAN	1/294
20200811_serum_yeast_DDA_10_15_rep2.9498.9498.3.0.dta	20200811_serum_yeast_DDA_10_15_rep2	9498	2503.38	1313.88	3	GIEPNCPINIPLSCSJK	6,Carbamidomethyl[C];14,Carbamidomethyl[C];	1912.93	10 2 0 0	(N(N(H(H(H))(H(H)(H(H(H(H(H)))))))))	16	21.2629	22.7436	18.513	0.00109	0.27666	2.57611e-35	0	2.57611e-35	1/sp|Q02933|RNY1_YEAST	1/37
20200811_serum_yeast_DDA_10_15_rep2.9517.9517.3.0.dta	20200811_serum_yeast_DDA_10_15_rep2	9517	2508.21	1217.22	3	TVLTPATNHMGJVTFTIPANR	10,Oxidation[M];	2271.16	6 2 0 0	(N(N(H(H(H))(H(H)(H)))))	12	36.4793	27.4717	53.2078	0.00104	0.28514	2.34947e-114	0	2.34947e-114	1/sp|P01024|CO3_HUMAN	1/85
20200811_serum_yeast_DDA_10_15_rep2.9519.9519.3.0.dta	20200811_serum_yeast_DDA_10_15_rep2	9519	2508.73	1346.25	3	EGYSJISYIVVNHQGISSR		2123.05	5 4 1 0	(N(N(H(H(N(H)))(H(N(H(A)))))))	5	40.9341	39.3698	43.8393	0.0046	1.13892	3.94228e-94	0	3.94228e-94	1/sp|P49908|SEPP1_HUMAN	1/83
20200811_serum_yeast_DDA_10_15_rep2.9542.9542.3.0.dta	20200811_serum_yeast_DDA_10_15_rep2	9542	2514.1	1369.91	3	GLTFQQJASSMCVPDQDTAIR	12,Carbamidomethyl[C];	2339.08	5 4 0 1	(N(N(H(H(N(H)))(H(N(H(F)))))))	7	39.5968	50.9937	18.431	0.00224	0.54537	5.55496e-35	0	5.55496e-35	2/sp|P01871|IGHM_HUMAN/sp|P0DOX6|IGM_HUMAN	2/209/332
20200811_serum_yeast_DDA_10_15_rep2.9556.9556.4.0.dta	20200811_serum_yeast_DDA_10_15_rep2	9556	2517.64	1027.69	4	GLTFQQJASSMCVPDQDTAIR	12,Carbamidomethyl[C];	2339.08	5 4 0 1	(N(N(H(H(N(H)))(H(N(H(F)))))))	7	44.4903	60.5351	14.6928	0.00363	0.88351	5.04564e-24	0	5.04564e-24	2/sp|P01871|IGHM_HUMAN/sp|P0DOX6|IGM_HUMAN	2/209/332
20200811_serum_yeast_DDA_10_15_rep2.9579.9579.3.0.dta	20200811_serum_yeast_DDA_10_15_rep2	9579	2523.5	1437.6	3	GLTFQQJASSMCVPDQDTAIR	12,Carbamidomethyl[C];	2339.08	5 5 0 1	(N(F)(N(H(N)(H(N(H)))(H(N(H))))))	7	60.8177	82.0339	21.4162	0.00302	0.70049	4.43453e-44	0	4.43453e-44	2/sp|P01871|IGHM_HUMAN/sp|P0DOX6|IGM_HUMAN	2/209/332
20200811_serum_yeast_DDA_10_15_rep2.9589.9589.3.0.dta	20200811_serum_yeast_DDA_10_15_rep2	9589	2526.05	1217.22	3	TVLTPATNHMGJVTFTIPANR	10,Oxidation[M];	2271.16	6 2 0 0	(N(N(H(H(H))(H(H(H))))))	12	27.1202	24.7325	31.5545	0.00152	0.41584	2.05383e-67	0	2.05383e-67	1/sp|P01024|CO3_HUMAN	1/85
20200811_serum_yeast_DDA_10_15_rep2.9621.9621.3.0.dta	20200811_serum_yeast_DDA_10_15_rep2	9621	2534.53	1265.9	3	TVLTPATNHMGJVTFTIPANR		2255.16	7 2 0 0	(N(N(H(H(H)(H))(H(H(H))))))	12	82.201	80.9781	84.4719	0.00294	0.7733	1.21877e-181	0	1.21877e-181	1/sp|P01024|CO3_HUMAN	1/85
20200811_serum_yeast_DDA_10_15_rep2.9622.9622.4.0.dta	20200811_serum_yeast_DDA_10_15_rep2	9622	2534.66	949.678	4	TVLTPATNHMGJVTFTIPANR		2255.16	7 2 0 0	(N(N(H(H(H)(H))(H(H(H))))))	12	87.6044	98.8411	66.7364	0.00153	0.40262	1.95626e-143	0	1.95626e-143	1/sp|P01024|CO3_HUMAN	1/85
20200811_serum_yeast_DDA_10_15_rep2.9628.9628.3.0.dta	20200811_serum_yeast_DDA_10_15_rep2	9628	2536.31	1129.14	3	HAJWTLTPLK		1180.65	5 4 2 0	(N(N(H(H(N(H(A))))(H(N(H(A)))))))	3	72.3085	59.9271	95.3027	0.00034	0.09954	8.31389e-205	0	8.31389e-205	1/sp|P27169|PON1_HUMAN	1/253
20200811_serum_yeast_DDA_10_15_rep2.9640.9640.4.1.dta	20200811_serum_yeast_DDA_10_15_rep2	9640	2539.72	1241.55	4	ELHHLQEQJVSNAFLDKGEFYIGSK		2903.43	5 4 1 1	(N(N(H(H(N(H)(F)))(H(N(H(A)))))))	9	14.7821	18.656	7.58774	0.00099	0.20001	1.82993e-07	0.00105597	0.00105612	1/sp|P00450|CERU_HUMAN	1/762
20200811_serum_yeast_DDA_10_15_rep2.9644.9644.3.0.dta	20200811_serum_yeast_DDA_10_15_rep2	9644	2540.53	1211.88	3	TVLTPATNHMGJVTFTIPANR		2255.16	6 2 0 0	(N(N(H(H(H))(H(H)(H)))))	12	94.5057	98.4562	87.1691	0.00144	0.39648	1.70602e-187	0	1.70602e-187	1/sp|P01024|CO3_HUMAN	1/85
20200811_serum_yeast_DDA_10_15_rep2.9648.9648.2.0.dta	20200811_serum_yeast_DDA_10_15_rep2	9648	2541.53	1655.19	2	GLJVTLSSTGR		1104.6	5 4 2 0	(N(N(H(H(N(H(A))))(H(N(H(A)))))))	3	13.1188	12.7428	13.8171	-0.00386	-1.1667	9.32936e-22	0.00187793	0.00187793	2/sp|P0C0L4|CO4A_HUMAN/sp|P0C0L5|CO4B_HUMAN	2/1328/1328
20200811_serum_yeast_DDA_10_15_rep2.9654.9654.4.0.dta	20200811_serum_yeast_DDA_10_15_rep2	9654	2543.1	909.165	4	TVLTPATNHMGJVTFTIPANR		2255.16	6 2 0 0	(N(N(H(H(H))(H(H)(H)))))	12	99.7675	127.924	47.477	0.00087	0.23989	3.86078e-102	0	3.86078e-102	1/sp|P01024|CO3_HUMAN	1/85
20200811_serum_yeast_DDA_10_15_rep2.9675.9675.3.0.dta	20200811_serum_yeast_DDA_10_15_rep2	9675	2547.81	1261.58	3	VVLHPJYSQVDIGLIK		1795.01	6 5 0 0	(N(N(H(H(N(H)))(H(N(H(N(H))))))))	6	22.2562	19.7051	26.994	0.00033	0.08778	1.02086e-57	0.00105597	0.00105597	1/sp|P00738|HPT_HUMAN	1/241
20200811_serum_yeast_DDA_10_15_rep2.9683.9683.3.0.dta	20200811_serum_yeast_DDA_10_15_rep2	9683	2549.46	1103.8	3	GLJVTLSSTGR		1104.6	5 4 2 0	(N(N(H(H(N(H(A))))(H(N(H(A)))))))	3	54.678	44.2646	74.0169	-0.00066	-0.19975	2.85158e-159	0	2.85158e-159	2/sp|P0C0L4|CO4A_HUMAN/sp|P0C0L5|CO4B_HUMAN	2/1328/1328
20200811_serum_yeast_DDA_10_15_rep2.9685.9685.3.0.dta	20200811_serum_yeast_DDA_10_15_rep2	9685	2549.86	1404.58	3	QDQCIYJTTYLNVQR	4,Carbamidomethyl[C];	1915.9	7 5 0 1	(N(N(H(N)(H(N(H(H))))(H(N(F)(H(H)))))))	7	25.0147	33.8908	8.53049	0.00727	1.72561	2.72297e-09	0	2.72297e-09	1/sp|P02763|A1AG1_HUMAN	1/93
20200811_serum_yeast_DDA_10_15_rep2.9709.9709.4.0.dta	20200811_serum_yeast_DDA_10_15_rep2	9709	2555.41	1279.76	4	GGNSNGALCHFPFLYNNHJYTDCTSEGR	9,Carbamidomethyl[C];23,Carbamidomethyl[C];	3202.35	5 4 1 0	(N(N(H(H(N(H)))(H(N(H(A)))))))	19	32.5894	27.2066	42.5862	0.00242	0.47371	2.06796e-91	0	2.06796e-91	1/sp|P02751|FINC_HUMAN	1/430
20200811_serum_yeast_DDA_10_15_rep2.9712.9712.3.0.dta	20200811_serum_yeast_DDA_10_15_rep2	9712	2556.2	1139.87	3	VVLHPJYSQVDIGLIK		1795.01	5 4 0 0	(N(N(H(H(H))(H(N)(N(H))))))	6	79.0823	92.2683	54.5941	0.00251	0.73444	2.33769e-117	0	2.33769e-117	1/sp|P00738|HPT_HUMAN	1/241
20200811_serum_yeast_DDA_10_15_rep2.9713.9713.5.0.dta	20200811_serum_yeast_DDA_10_15_rep2	9713	2556.48	964.227	5	ELHHLQEQJVSNAFLDKGEFYIGSK		2903.43	5 4 1 0	(N(N(H(H(N(H)))(H(N(H(A)))))))	9	23.9363	28.6718	15.1419	-0.00105	-0.21829	2.28412e-25	0	2.28412e-25	1/sp|P00450|CERU_HUMAN	1/762
20200811_serum_yeast_DDA_10_15_rep2.9721.9721.3.0.dta	20200811_serum_yeast_DDA_10_15_rep2	9721	2558.38	1211.88	3	TVLTPATNHMGJVTFTIPANR		2255.16	6 2 0 0	(N(N(H(H(H))(H(H)(H)))))	12	75.5051	69.1464	87.3143	-0.00067	-0.18393	6.40223e-188	0	6.40223e-188	1/sp|P01024|CO3_HUMAN	1/85
20200811_serum_yeast_DDA_10_15_rep2.9722.9722.3.1.dta	20200811_serum_yeast_DDA_10_15_rep2	9722	2558.61	1188.52	3	LAGKPTHVJVSVVMAEVDGTCY	21,Carbamidomethyl[C];	2347.14	5 2 0 0	(N(N(H(H(H))(H(H)))))	9	10.6794	13.896	4.70566	-0.00852	-2.38972	0.00159974	0.00187793	0.00347261	1/sp|P01876|IGHA1_HUMAN	1/340
20200811_serum_yeast_DDA_10_15_rep2.9723.9723.3.0.dta	20200811_serum_yeast_DDA_10_15_rep2	9723	2558.92	1243.86	3	MAGKPTHIJVSVVMAEADGTCY	21,Carbamidomethyl[C];	2351.08	6 2 0 0	(N(N(H(H)(H(H(H(H)))))))	9	7.58462	10.1506	2.81925	0.00157	0.42007	0.00414327	0.00600858	0.00979065	1/sp|P01877|IGHA2_HUMAN	1/327
20200811_serum_yeast_DDA_10_15_rep2.9732.9732.4.0.dta	20200811_serum_yeast_DDA_10_15_rep2	9732	2561.25	868.652	4	TVLTPATNHMGJVTFTIPANR		2255.16	5 2 0 0	(N(N(H(H)(H(H)(H)))))	12	73.3039	97.6308	28.1254	0.00121	0.34771	2.88524e-60	0	2.88524e-60	1/sp|P01024|CO3_HUMAN	1/85
20200811_serum_yeast_DDA_10_15_rep2.9733.9733.4.0.dta	20200811_serum_yeast_DDA_10_15_rep2	9733	2561.53	855.154	4	VVLHPJYSQVDIGLIK		1795.01	5 4 0 0	(N(N(H(H(N(H)))(H(N(H))))))	6	87.7791	104.424	56.8673	0.00096	0.28061	3.28481e-122	0	3.28481e-122	1/sp|P00738|HPT_HUMAN	1/241
20200811_serum_yeast_DDA_10_15_rep2.9734.9734.4.0.dta	20200811_serum_yeast_DDA_10_15_rep2	9734	2561.79	909.164	4	TVLTPATNHMGJVTFTIPANR		2255.16	6 2 0 0	(N(N(H(H(H))(H(H(H))))))	12	32.5972	40.5257	17.8729	0.00017	0.04724	3.56423e-33	0	3.56423e-33	1/sp|P01024|CO3_HUMAN	1/85
20200811_serum_yeast_DDA_10_15_rep2.9736.9736.2.0.dta	20200811_serum_yeast_DDA_10_15_rep2	9736	2562.35	1426.11	2	NLLLPFJR		986.578	9 2 0 0	(N(N(H(H(H)(H))(H(H)(H(H(H)))))))	7	25.0446	14.7111	44.2355	0.00421	1.47809	4.91852e-95	0.00187793	0.00187793	1/sp|P43599|YFI8_YEAST	1/63
20200811_serum_yeast_DDA_10_15_rep2.9738.9738.3.0.dta	20200811_serum_yeast_DDA_10_15_rep2	9738	2562.9	1265.9	3	TVLTPATNHMGJVTFTIPANR		2255.16	7 2 0 0	(N(N(H(H(H)(H))(H(H(H))))))	12	23.9905	28.893	14.8858	0.00292	0.77014	1.40528e-24	0	1.40528e-24	1/sp|P01024|CO3_HUMAN	1/85
20200811_serum_yeast_DDA_10_15_rep2.9743.9743.3.0.dta	20200811_serum_yeast_DDA_10_15_rep2	9743	2564.13	1157.87	3	TVLTPATNHMGJVTFTIPANR		2255.16	5 2 0 0	(N(N(H(H)(H(H)(H)))))	12	69.762	66.917	75.0454	0.003	0.86418	1.31943e-161	0	1.31943e-161	1/sp|P01024|CO3_HUMAN	1/85
20200811_serum_yeast_DDA_10_15_rep2.9745.9745.4.0.dta	20200811_serum_yeast_DDA_10_15_rep2	9745	2564.67	1205.03	4	ELHHLQEQJVSNAFLDKGEFYIGSK		2903.43	5 4 1 0	(N(N(H(H(N(H)))(H(N(H(A)))))))	9	11.3361	15.5965	3.42389	0.00233	0.48276	0.00388277	0.00187793	0.00575869	1/sp|P00450|CERU_HUMAN	1/762
20200811_serum_yeast_DDA_10_15_rep2.9779.9779.3.0.dta	20200811_serum_yeast_DDA_10_15_rep2	9779	2573.34	1223.82	3	FFYSNJGSQFYIR		1642.76	10 2 0 0	(N(N(H(H)(H(H)(H(H(H(H(H(H))))))))))	6	10.4612	10.2583	10.8382	9e-05	0.02451	2.75241e-14	0.00600858	0.00600858	1/sp|P22146|GAS1_YEAST	1/40
20200811_serum_yeast_DDA_10_15_rep2.9790.9790.3.0.dta	20200811_serum_yeast_DDA_10_15_rep2	9790	2576.17	1169.8	3	FFYSNJGSQFYIR		1642.76	9 2 0 0	(N(N(H(H(H))(H(H(H(H(H(H)))))))))	6	45.2957	42.3471	50.7716	0.0013	0.37018	4.79186e-109	0	4.79186e-109	1/sp|P22146|GAS1_YEAST	1/40
20200811_serum_yeast_DDA_10_15_rep2.9800.9800.3.0.dta	20200811_serum_yeast_DDA_10_15_rep2	9800	2578.81	1139.87	3	VVLHPJYSQVDIGLIK		1795.01	5 4 0 0	(N(N(H(H(N))(H(N(H(H)))))))	6	64.8749	71.8527	51.9162	0.00244	0.71425	1.29188e-111	0	1.29188e-111	1/sp|P00738|HPT_HUMAN	1/241
20200811_serum_yeast_DDA_10_15_rep2.9802.9802.2.0.dta	20200811_serum_yeast_DDA_10_15_rep2	9802	2579.32	1754.2	2	FFYSNJGSQFYIR		1642.76	9 2 0 0	(N(N(H(H(H)(H(H)))(H(H)(H(H))))))	6	36.6175	29.9479	49.0039	-0.00214	-0.60889	2.82686e-105	0	2.82686e-105	1/sp|P22146|GAS1_YEAST	1/40
20200811_serum_yeast_DDA_10_15_rep2.9811.9811.3.0.dta	20200811_serum_yeast_DDA_10_15_rep2	9811	2581.67	1262.22	3	GQINFIALJSTMFPHHVR		2082.07	8 2 0 0	(N(N(H(H(H(H)))(H(H)(H)(H)))))	9	60.8183	48.084	84.4676	-0.00218	-0.57474	1.62504e-181	0	1.62504e-181	1/sp|P32474|EUG1_YEAST	1/293
20200811_serum_yeast_DDA_10_15_rep2.9812.9812.3.0.dta	20200811_serum_yeast_DDA_10_15_rep2	9812	2581.95	1129.15	3	HAJWTLTPLK		1180.65	5 4 2 0	(N(N(H(H(N(H(A))))(H(N(H(A)))))))	3	60.0603	42.3927	92.8715	0.00192	0.56742	7.64989e-200	0	7.64989e-200	1/sp|P27169|PON1_HUMAN	1/253
20200811_serum_yeast_DDA_10_15_rep2.9813.9813.3.0.dta	20200811_serum_yeast_DDA_10_15_rep2	9813	2582.24	1160.85	3	GRLDLAASJITGFVSTR		1777.96	8 2 0 0	(N(N(H(H(H(H)))(H(H(H(H)))))))	9	56.6582	40.0974	87.414	0.00162	0.46625	3.04017e-188	0	3.04017e-188	1/sp|P39543|SOP4_YEAST	1/35
20200811_serum_yeast_DDA_10_15_rep2.9814.9814.4.0.dta	20200811_serum_yeast_DDA_10_15_rep2	9814	2582.52	946.918	4	GQINFIALJSTMFPHHVR		2082.07	8 2 0 0	(N(N(H(H(H(H)))(H(H)(H)(H)))))	9	79.7969	87.0165	66.3893	0.00023	0.06125	1.97304e-142	0	1.97304e-142	1/sp|P32474|EUG1_YEAST	1/293
20200811_serum_yeast_DDA_10_15_rep2.9830.9830.3.0.dta	20200811_serum_yeast_DDA_10_15_rep2	9830	2586.65	1115.79	3	FFYSNJGSQFYIR		1642.76	8 2 0 0	(N(N(H(H(H(H)))(H(H(H(H)))))))	6	14.2741	10.6259	21.0493	5e-05	0.01578	4.86618e-43	0.00529568	0.00529568	1/sp|P22146|GAS1_YEAST	1/40
20200811_serum_yeast_DDA_10_15_rep2.9845.9845.2.0.dta	20200811_serum_yeast_DDA_10_15_rep2	9845	2590.52	1673.18	2	FFYSNJGSQFYIR		1642.76	8 2 0 0	(N(N(H(H(H(H)))(H(H)(H)(H)))))	6	28.0664	18.6133	45.6221	-0.00256	-0.76411	3.53148e-98	0.00105597	0.00105597	1/sp|P22146|GAS1_YEAST	1/40
20200811_serum_yeast_DDA_10_15_rep2.9847.9847.3.0.dta	20200811_serum_yeast_DDA_10_15_rep2	9847	2591.11	1231.55	3	VFHIHJESWVLLTPK		1819.99	6 3 1 0	(N(N(H(H)(H(H)(H(N(H(A))))))))	6	35.3555	31.1552	43.1559	0.0035	0.94826	1.74853e-92	0	1.74853e-92	1/sp|O75882|ATRN_HUMAN	1/428
20200811_serum_yeast_DDA_10_15_rep2.9852.9852.3.0.dta	20200811_serum_yeast_DDA_10_15_rep2	9852	2592.47	1328.52	3	LGJWSAMPSCK	10,Carbamidomethyl[C];	1250.57	7 5 1 2	(N(N(H(N)(H(H)(H))(H(N(H)(F))(N(F)(H(A)))))))	3	11.3444	15.5669	3.50264	0.00886	2.22326	0.00379486	0.00187793	0.00567082	1/sp|P02749|APOH_HUMAN	1/253
20200811_serum_yeast_DDA_10_15_rep2.9858.9858.3.1.dta	20200811_serum_yeast_DDA_10_15_rep2	9858	2594.23	1205.52	3	LAJLTQGEDQYYLR		1683.83	6 4 0 1	(N(N(H(H(H))(H(N(H))(N(H)(F))))))	3	48.4402	52.7722	40.395	0.01096	3.03103	1.40432e-86	0	1.40432e-86	1/sp|P10909|CLUS_HUMAN	1/374
20200811_serum_yeast_DDA_10_15_rep2.9866.9866.3.0.dta	20200811_serum_yeast_DDA_10_15_rep2	9866	2596.28	1199.84	3	LAJLTQGEDQYYLR		1683.83	5 4 1 0	(N(N(H(H(N(H)))(H(N(H(A)))))))	3	42.435	43.406	40.6315	0.00237	0.65865	2.73602e-87	0	2.73602e-87	1/sp|P10909|CLUS_HUMAN	1/374
20200811_serum_yeast_DDA_10_15_rep2.9868.9868.3.0.dta	20200811_serum_yeast_DDA_10_15_rep2	9868	2596.81	1211.88	3	TVLTPATNHMGJVTFTIPANR		2255.16	6 2 0 0	(N(N(H(H(H))(H(H(H))))))	12	30.9868	21.4185	48.7563	-0.00031	-0.08403	7.73739e-105	0.00105597	0.00105597	1/sp|P01024|CO3_HUMAN	1/85
20200811_serum_yeast_DDA_10_15_rep2.9883.9883.3.2.dta	20200811_serum_yeast_DDA_10_15_rep2	9883	2600.87	1279.84	3	LGJWSAMPSCK	10,Carbamidomethyl[C];	1250.57	7 5 1 1	(N(N(H(N)(H(H)(H))(H(N(H)(F))(N(H(A)))))))	3	7.84185	9.62213	4.53563	0.01356	3.53258	0.00202211	0.00674536	0.00850479	1/sp|P02749|APOH_HUMAN	1/253
20200811_serum_yeast_DDA_10_15_rep2.9889.9889.3.0.dta	20200811_serum_yeast_DDA_10_15_rep2	9889	2602.4	1226.18	3	SILFQQQDPFJESSR		1795.86	3 4 2 0	(N(N(H(H(N(A)))(H(N(A))))))	11	9.98061	9.21256	11.407	-0.00336	-0.91314	1.30479e-15	0.00823045	0.00823045	1/sp|P38244|PFF1_YEAST	1/121
20200811_serum_yeast_DDA_10_15_rep2.9892.9892.3.0.dta	20200811_serum_yeast_DDA_10_15_rep2	9892	2603.26	1139.87	3	VVLHPJYSQVDIGLIK		1795.01	5 4 0 0	(N(N(H(H(N(H)))(H(N(H))))))	6	16.4319	12.2326	24.2306	0.00085	0.24726	1.2507e-51	0.00279851	0.00279851	1/sp|P00738|HPT_HUMAN	1/241
20200811_serum_yeast_DDA_10_15_rep2.9905.9905.4.0.dta	20200811_serum_yeast_DDA_10_15_rep2	9905	2606.65	900.133	4	LAJLTQGEDQYYLR		1683.83	5 4 1 0	(N(N(H(H(N(H)))(H(N(H(A)))))))	3	11.8464	14.8646	6.24098	-0.00089	-0.2467	3.86292e-05	0.00187793	0.00191555	1/sp|P10909|CLUS_HUMAN	1/374
20200811_serum_yeast_DDA_10_15_rep2.9921.9921.4.0.dta	20200811_serum_yeast_DDA_10_15_rep2	9921	2610.84	1260.31	4	RNPPMGGNVVIFDTVITNQEEPYQJHSGR		3269.58	5 4 0 1	(N(F)(N(H(H(N(H)))(H(N(H))))))	25	39.6698	32.0239	53.8693	0.00375	0.74336	1.0881e-115	0	1.0881e-115	1/sp|P02745|C1QA_HUMAN	1/146
20200811_serum_yeast_DDA_10_15_rep2.9923.9923.3.0.dta	20200811_serum_yeast_DDA_10_15_rep2	9923	2611.44	1498.02	3	ADGTVNQIEGEATPVJLTEPAKLEVK		2723.41	5 4 0 1	(N(F)(N(H(H(N(H)))(H(N(H))))))	16	19.2923	27.9176	3.27397	0.00577	1.28454	0.00402291	0	0.00402291	1/sp|P05090|APOD_HUMAN	1/98
20200811_serum_yeast_DDA_10_15_rep2.9955.9955.3.0.dta	20200811_serum_yeast_DDA_10_15_rep2	9955	2619.97	1152.45	3	LGJWSAMPSCK	10,Carbamidomethyl[C];	1250.57	5 4 2 0	(N(N(H(H(N(H(A))))(H(N(H(A)))))))	3	52.8147	45.7584	65.9194	0.00327	0.94606	5.84393e-142	0	5.84393e-142	1/sp|P02749|APOH_HUMAN	1/253
20200811_serum_yeast_DDA_10_15_rep2.9972.9972.3.1.dta	20200811_serum_yeast_DDA_10_15_rep2	9972	2624.6	1424.25	3	DIVEYYJDSJGSHVLQGR		2065.96	5 4 2 0	(N(N(H(H(N(H(A))))(H(N(H(A)))))))	7	12.389	13.0029	11.2488	-0.00478	-1.12019	3.50547e-15	0.00187793	0.00187793	1/sp|P25311|ZA2G_HUMAN	1/109
20200811_serum_yeast_DDA_10_15_rep2.9989.9989.3.0.dta	20200811_serum_yeast_DDA_10_15_rep2	9989	2628.71	1276.51	3	DNYWIEYETJTTHPWR		2124.94	8 2 0 0	(N(N(H(H(H)(H))(H(H(H(H)))))))	10	64.4646	62.8388	67.4839	0.00037	0.09688	4.47584e-145	0	4.47584e-145	1/sp|P40533|TED1_YEAST	1/266
20200811_serum_yeast_DDA_10_15_rep2.9993.9993.3.0.dta	20200811_serum_yeast_DDA_10_15_rep2	9993	2629.86	942.389	3	JGSLFAFR		911.473	5 4 1 0	(N(N(H(H(N(H)))(H(N(H(A)))))))	1	38.1134	28.6191	55.7456	0.00069	0.24264	5.38698e-120	0	5.38698e-120	1/sp|P04004|VTNC_HUMAN	1/169
20200811_serum_yeast_DDA_10_15_rep2.10001.10001.2.0.dta	20200811_serum_yeast_DDA_10_15_rep2	10001	2631.94	1413.08	2	JGSLFAFR		911.473	5 4 1 0	(N(N(H(H(N(H)))(H(N(H(A)))))))	1	35.4739	33.0679	39.9422	0.00161	0.57041	6.23054e-86	0	6.23054e-86	1/sp|P04004|VTNC_HUMAN	1/169
20200811_serum_yeast_DDA_10_15_rep2.10002.10002.4.1.dta	20200811_serum_yeast_DDA_10_15_rep2	10002	2632.22	864.59	4	LGJWSAMPSCK	10,Carbamidomethyl[C];	1250.57	5 4 2 0	(N(N(H(H(N(H(A))))(H(N(H(A)))))))	3	19.3435	19.0572	19.8752	0.00102	0.29634	1.00845e-39	0.00105597	0.00105597	1/sp|P02749|APOH_HUMAN	1/253
20200811_serum_yeast_DDA_10_15_rep2.10012.10012.3.0.dta	20200811_serum_yeast_DDA_10_15_rep2	10012	2634.87	928.713	3	JGSLFAFR		911.473	6 3 1 0	(N(N(H(H)(H(H)(H(N(H(A))))))))	1	25.914	14.6793	46.7784	-0.00059	-0.21242	2.16143e-100	0.00187793	0.00187793	1/sp|P04004|VTNC_HUMAN	1/169
20200811_serum_yeast_DDA_10_15_rep2.10021.10021.3.0.dta	20200811_serum_yeast_DDA_10_15_rep2	10021	2637.2	1152.45	3	LGJWSAMPSCK	10,Carbamidomethyl[C];	1250.57	5 4 2 0	(N(N(H(H(N(H(A))))(H(N(H(A)))))))	3	29.0442	21.7655	42.5617	0.00328	0.9504	2.59981e-91	0.00105597	0.00105597	1/sp|P02749|APOH_HUMAN	1/253
20200811_serum_yeast_DDA_10_15_rep2.10027.10027.3.0.dta	20200811_serum_yeast_DDA_10_15_rep2	10027	2638.72	1199.84	3	LAJLTQGEDQYYLR		1683.83	5 4 1 0	(N(N(H(H(N(H)))(H(N(H(A)))))))	3	17.0586	20.0678	11.4701	-0.00032	-0.08937	8.18945e-16	0.00105597	0.00105597	1/sp|P10909|CLUS_HUMAN	1/374
20200811_serum_yeast_DDA_10_15_rep2.10035.10035.3.0.dta	20200811_serum_yeast_DDA_10_15_rep2	10035	2640.52	1179.14	3	AMLSGAGMLAAMDJR		1508.7	10 2 0 0	(N(N(H(H(H))(H(H(H))(H(H(H(H))))))))	14	48.6209	41.3122	62.1943	0.00373	1.05531	8.3024e-134	0	8.3024e-134	1/sp|P39105|PLB1_YEAST	1/123
20200811_serum_yeast_DDA_10_15_rep2.10038.10038.3.0.dta	20200811_serum_yeast_DDA_10_15_rep2	10038	2641.35	1250.53	3	EJLTAPGSDSAVFFEQGTTR		2127	5 4 0 0	(N(N(H(H(N(H)))(H(N(H))))))	2	54.4286	69.6588	26.1441	0.00093	0.24803	6.27657e-56	0	6.27657e-56	1/sp|P00450|CERU_HUMAN	1/397
20200811_serum_yeast_DDA_10_15_rep2.10048.10048.3.0.dta	20200811_serum_yeast_DDA_10_15_rep2	10048	2643.77	1106.79	3	SWPAVGJCSSALR	8,Carbamidomethyl[C];	1404.67	5 4 1 0	(N(N(H(H(N(H)))(H(N(H(A)))))))	7	14.352	11.818	19.0579	0.00794	2.39351	5.11957e-37	0.00361011	0.00361011	1/sp|P02790|HEMO_HUMAN	1/187
20200811_serum_yeast_DDA_10_15_rep2.10080.10080.3.0.dta	20200811_serum_yeast_DDA_10_15_rep2	10080	2651.89	942.388	3	JGSLFAFR		911.473	5 4 1 0	(N(N(H(H(N(H)))(H(N(H(A)))))))	1	41.8363	32.4372	59.2919	0.00031	0.10884	1.10644e-127	0	1.10644e-127	1/sp|P04004|VTNC_HUMAN	1/169
20200811_serum_yeast_DDA_10_15_rep2.10081.10081.2.0.dta	20200811_serum_yeast_DDA_10_15_rep2	10081	2652.04	1413.08	2	JGSLFAFR		911.473	5 4 1 0	(N(N(H(H(N(H)))(H(N(H(A)))))))	1	38.0196	34.9772	43.6696	0.00171	0.6051	1.0796e-93	0	1.0796e-93	1/sp|P04004|VTNC_HUMAN	1/169
20200811_serum_yeast_DDA_10_15_rep2.10093.10093.3.0.dta	20200811_serum_yeast_DDA_10_15_rep2	10093	2655.08	1088.13	3	AGLQAFFQVQECJK	12,Carbamidomethyl[C];	1639.79	5 4 0 0	(N(N(H(H(N(H)))(H(N(H))))))	13	38.8511	47.7205	22.3794	0.00473	1.44895	4.66509e-47	0	4.66509e-47	1/sp|P00450|CERU_HUMAN	1/358
20200811_serum_yeast_DDA_10_15_rep2.10096.10096.3.0.dta	20200811_serum_yeast_DDA_10_15_rep2	10096	2655.83	1032.77	3	GAFISJFSMTVDGK		1473.7	5 4 0 0	(N(N(H(H(N(H)))(H(N(H))))))	6	33.1056	26.4172	45.527	0.00143	0.46282	1.33935e-97	0	1.33935e-97	1/sp|P19823|ITIH2_HUMAN	1/118
20200811_serum_yeast_DDA_10_15_rep2.10129.10129.3.0.dta	20200811_serum_yeast_DDA_10_15_rep2	10129	2664.38	874.695	3	JGSLFAFR		911.473	5 3 1 0	(N(N(H(H(H))(H(N(H(A)))))))	1	33.8835	27.5838	45.583	0.00022	0.08544	6.53617e-98	0	6.53617e-98	1/sp|P04004|VTNC_HUMAN	1/169
20200811_serum_yeast_DDA_10_15_rep2.10139.10139.2.0.dta	20200811_serum_yeast_DDA_10_15_rep2	10139	2666.81	1311.54	2	JGSLFAFR		911.473	5 3 1 0	(N(N(H(H(H))(H(N(H(A)))))))	1	31.3329	16.4094	59.0478	0.00143	0.54386	9.04939e-127	0.00105597	0.00105597	1/sp|P04004|VTNC_HUMAN	1/169
20200811_serum_yeast_DDA_10_15_rep2.10151.10151.3.0.dta	20200811_serum_yeast_DDA_10_15_rep2	10151	2669.71	1439.99	3	MVSHHJLTTGATLINEQWLLTTAK	1,Oxidation[M];	2695.39	5 4 0 0	(N(N(H(H(N(H)))(H(N(H))))))	6	15.6294	20.1533	7.2278	8e-05	0.01737	9.83785e-07	0.00105597	0.00105694	2/sp|P00738|HPT_HUMAN/sp|P00739|HPTR_HUMAN	2/184/126
20200811_serum_yeast_DDA_10_15_rep2.10175.10175.3.0.dta	20200811_serum_yeast_DDA_10_15_rep2	10175	2675.87	1402.61	3	LEYLDIJSTSTTVDLYDKEQR		2503.22	8 2 0 0	(N(N(H(H(H(H)))(H(H)(H(H))))))	7	9.10266	12.1427	3.45693	0.00678	1.61153	0.00383516	0.00361011	0.00739951	1/sp|P33767|OSTB_YEAST	1/60
20200811_serum_yeast_DDA_10_15_rep2.10185.10185.3.0.dta	20200811_serum_yeast_DDA_10_15_rep2	10185	2678.51	1152.45	3	LGJWSAMPSCK	10,Carbamidomethyl[C];	1250.57	5 4 2 0	(N(N(H(H(N(H(A))))(H(N(H(A)))))))	3	50.5465	39.0524	71.8928	0.001	0.28969	1.7103e-154	0	1.7103e-154	1/sp|P02749|APOH_HUMAN	1/253
20200811_serum_yeast_DDA_10_15_rep2.10187.10187.4.1.dta	20200811_serum_yeast_DDA_10_15_rep2	10187	2679.08	1134.49	4	HGIQYFNJNTQHSSLFMLNEVK		2621.26	5 4 1 0	(N(N(H(H(N(H)))(H(N(H(A)))))))	8	58.9151	52.3	71.2004	0.00195	0.43077	4.84628e-153	0	4.84628e-153	1/sp|P01042|KNG1_HUMAN	1/169
20200811_serum_yeast_DDA_10_15_rep2.10219.10219.2.0.dta	20200811_serum_yeast_DDA_10_15_rep2	10219	2687.39	1230.51	2	JGSLFAFR		911.473	4 3 1 0	(N(N(H(H)(H(N(H(A)))))))	1	20.817	12.2138	36.7942	0.00159	0.64693	9.53266e-79	0.00279851	0.00279851	1/sp|P04004|VTNC_HUMAN	1/169
20200811_serum_yeast_DDA_10_15_rep2.10246.10246.4.0.dta	20200811_serum_yeast_DDA_10_15_rep2	10246	2694.5	1080.47	4	LAGKPTHVJVSVVMAEVDGTCY	21,Carbamidomethyl[C];	2347.14	5 5 0 1	(N(F)(N(H(N)(H(N(H)))(H(N(H))))))	9	26.569	24.5433	30.331	0.00051	0.11824	6.13414e-65	0	6.13414e-65	1/sp|P01876|IGHA1_HUMAN	1/340
20200811_serum_yeast_DDA_10_15_rep2.10254.10254.3.0.dta	20200811_serum_yeast_DDA_10_15_rep2	10254	2696.52	1350.58	3	LAGKPTHVJVSVVMAEVDGTCY	21,Carbamidomethyl[C];	2347.14	8 2 0 0	(N(N(H(H(H)(H))(H(H(H(H)))))))	9	46.066	47.2847	43.8028	0.00197	0.48591	7.02968e-94	0	7.02968e-94	1/sp|P01876|IGHA1_HUMAN	1/340
20200811_serum_yeast_DDA_10_15_rep2.10263.10263.3.0.dta	20200811_serum_yeast_DDA_10_15_rep2	10263	2699.37	1323.91	3	LAGKPTHVJVSVVMAEVDGTCY	21,Carbamidomethyl[C];	2347.14	5 4 0 0	(N(N(H(H(N(H)))(H(N(H))))))	9	31.4002	25.9404	41.54	0.00159	0.40129	5.38918e-89	0	5.38918e-89	1/sp|P01876|IGHA1_HUMAN	1/340
20200811_serum_yeast_DDA_10_15_rep2.10264.10264.4.0.dta	20200811_serum_yeast_DDA_10_15_rep2	10264	2699.65	1029.7	4	LAGKPTHVJVSVVMAEVDGTCY	21,Carbamidomethyl[C];	2347.14	5 4 0 1	(N(F)(N(H(H(N(H)))(H(N(H))))))	9	36.4537	36.2674	36.7998	0.00608	1.47705	8.02943e-79	0	8.02943e-79	1/sp|P01876|IGHA1_HUMAN	1/340
20200811_serum_yeast_DDA_10_15_rep2.10267.10267.3.0.dta	20200811_serum_yeast_DDA_10_15_rep2	10267	2700.51	1211.88	3	TVLTPATNHMGJVTFTIPANR		2255.16	6 2 0 0	(N(N(H(H(H))(H(H(H))))))	12	8.68692	12.0424	2.45525	0.00279	0.76801	0.00461807	0.00361011	0.00815065	1/sp|P01024|CO3_HUMAN	1/85
20200811_serum_yeast_DDA_10_15_rep2.10272.10272.3.0.dta	20200811_serum_yeast_DDA_10_15_rep2	10272	2701.74	1440.29	3	LAGKPTHVJVSVVMAEVDGTCY	21,Carbamidomethyl[C];	2347.14	5 5 0 1	(N(F)(N(H(N)(H(N(H)))(H(N(H))))))	9	20.2584	26.9591	7.81417	-0.00295	-0.68266	6.4649e-08	0	6.4649e-08	1/sp|P01876|IGHA1_HUMAN	1/340
20200811_serum_yeast_DDA_10_15_rep2.10274.10274.3.0.dta	20200811_serum_yeast_DDA_10_15_rep2	10274	2702.12	1434.66	3	MVSHHJLTTGATLINEQWLLTTAK		2679.39	5 4 0 0	(N(N(H(H(N(H)))(H(N(H))))))	6	33.3107	42.7081	15.8584	0.00378	0.8796	1.64134e-27	0	1.64134e-27	2/sp|P00738|HPT_HUMAN/sp|P00739|HPTR_HUMAN	2/184/126
20200811_serum_yeast_DDA_10_15_rep2.10275.10275.3.0.dta	20200811_serum_yeast_DDA_10_15_rep2	10275	2702.4	1296.56	3	LAGKPTHVJVSVVMAEVDGTCY	21,Carbamidomethyl[C];	2347.14	7 2 0 0	(N(N(H(H(H))(H(H(H(H)))))))	9	50.1438	54.3089	42.4088	0.00521	1.34019	5.70045e-91	0	5.70045e-91	1/sp|P01876|IGHA1_HUMAN	1/340
20200811_serum_yeast_DDA_10_15_rep2.10278.10278.3.0.dta	20200811_serum_yeast_DDA_10_15_rep2	10278	2703.24	1310.24	3	LAGKPTHVJVSVVMAEVDGTCY	21,Carbamidomethyl[C];	2347.14	6 3 0 0	(N(N(H(H(H(H)))(H(N(H))))))	9	23.2962	19.5734	30.2102	0.0013	0.33093	1.40401e-64	0.00105597	0.00105597	1/sp|P01876|IGHA1_HUMAN	1/340
20200811_serum_yeast_DDA_10_15_rep2.10279.10279.4.0.dta	20200811_serum_yeast_DDA_10_15_rep2	10279	2703.52	1039.96	4	LAGKPTHVJVSVVMAEVDGTCY	21,Carbamidomethyl[C];	2347.14	4 5 0 1	(N(F)(N(H(N)(H(N))(H(N(H))))))	9	45.1725	35.4262	63.2727	0.00298	0.7174	3.10031e-136	0	3.10031e-136	1/sp|P01876|IGHA1_HUMAN	1/340
20200811_serum_yeast_DDA_10_15_rep2.10286.10286.3.0.dta	20200811_serum_yeast_DDA_10_15_rep2	10286	2705.29	1428.59	3	QQQHLFGSJVTDCSGJFCLFR	13,Carbamidomethyl[C];18,Carbamidomethyl[C];	2515.12	5 4 0 1	(N(F)(N(H(H(N(H)))(H(N(H))))))	9	21.4675	24.1578	16.4712	0.00513	1.19759	4.24738e-29	0	4.24738e-29	1/sp|P02787|TRFE_HUMAN	1/630
20200811_serum_yeast_DDA_10_15_rep2.10287.10287.3.0.dta	20200811_serum_yeast_DDA_10_15_rep2	10287	2705.61	1403.31	3	IIVPLNNREJISDPTSPLR		2148.18	5 4 1 1	(N(F)(N(H(H(N(H)))(H(N(H(A)))))))	10	48.6213	27.0135	88.75	0.00327	0.77632	1.22701e-190	0	1.22701e-190	1/sp|P01591|IGJ_HUMAN	1/71
20200811_serum_yeast_DDA_10_15_rep2.10291.10291.3.1.dta	20200811_serum_yeast_DDA_10_15_rep2	10291	2706.72	1469.62	3	GLPSWSEJETDIEYLKPGTSYR		2542.21	9 2 0 0	(N(N(H(H(H))(H(H(H))(H(H(H)))))))	8	42.2173	41.3134	43.896	0.00652	1.47914	3.03373e-94	0	3.03373e-94	1/sp|P31382|PMT2_YEAST	1/403
20200811_serum_yeast_DDA_10_15_rep2.10294.10294.4.0.dta	20200811_serum_yeast_DDA_10_15_rep2	10294	2707.55	1052.73	4	IIVPLNNREJISDPTSPLR		2148.18	5 4 1 1	(N(F)(N(H(H(N(H)))(H(N(H(A)))))))	10	36.7471	13.6969	79.5546	0.00339	0.80484	3.95411e-171	0.00187793	0.00187793	1/sp|P01591|IGJ_HUMAN	1/71
20200811_serum_yeast_DDA_10_15_rep2.10298.10298.3.0.dta	20200811_serum_yeast_DDA_10_15_rep2	10298	2708.44	1337.59	3	LAGKPTHVJVSVVMAEVDGTCY	21,Carbamidomethyl[C];	2347.14	4 5 0 0	(N(N(H(N)(H(N))(H(N(H))))))	9	13.9322	14.9415	12.0578	0.00249	0.62131	3.43873e-17	0.00187793	0.00187793	1/sp|P01876|IGHA1_HUMAN	1/340
20200811_serum_yeast_DDA_10_15_rep2.10302.10302.5.0.dta	20200811_serum_yeast_DDA_10_15_rep2	10302	2709.55	861.2	5	MVSHHJLTTGATLINEQWLLTTAK		2679.39	5 4 0 0	(N(N(H(H(N(H)))(H(N(H))))))	6	43.4189	58.3989	15.5989	-0.00121	-0.28149	9.93417e-27	0	9.93417e-27	2/sp|P00738|HPT_HUMAN/sp|P00739|HPTR_HUMAN	2/184/126
20200811_serum_yeast_DDA_10_15_rep2.10306.10306.4.0.dta	20200811_serum_yeast_DDA_10_15_rep2	10306	2710.4	1076.25	4	MVSHHJLTTGATLINEQWLLTTAK		2679.39	5 4 0 0	(N(N(H(H(N(H)))(H(N(H))))))	6	73.7991	89.3431	44.9315	0.00321	0.74594	2.19105e-96	0	2.19105e-96	2/sp|P00738|HPT_HUMAN/sp|P00739|HPTR_HUMAN	2/184/126
20200811_serum_yeast_DDA_10_15_rep2.10307.10307.3.0.dta	20200811_serum_yeast_DDA_10_15_rep2	10307	2710.53	1386.27	3	LAGKPTHVJVSVVMAEVDGTCY	21,Carbamidomethyl[C];	2347.14	4 5 0 1	(N(F)(N(H(N)(H(N))(H(N(H))))))	9	25.352	34.0056	9.28109	-0.00237	-0.57084	8.8777e-11	0	8.8777e-11	1/sp|P01876|IGHA1_HUMAN	1/340
20200811_serum_yeast_DDA_10_15_rep2.10309.10309.3.0.dta	20200811_serum_yeast_DDA_10_15_rep2	10309	2710.92	1242.55	3	LAGKPTHVJVSVVMAEVDGTCY	21,Carbamidomethyl[C];	2347.14	6 2 0 0	(N(N(H(H(H))(H(H)(H)))))	9	64.0477	70.3375	52.3666	0.00372	0.99813	1.13914e-112	0	1.13914e-112	1/sp|P01876|IGHA1_HUMAN	1/340
20200811_serum_yeast_DDA_10_15_rep2.10310.10310.3.0.dta	20200811_serum_yeast_DDA_10_15_rep2	10310	2711.12	1381.91	3	IKVDDLJATAWDLYR		1792.92	12 2 0 0	(N(N(H(H(H)(H(H)))(H(H(H(H)))(H(H(H)))))))	7	66.7299	56.8103	85.152	0.0036	0.86928	1.86906e-183	0	1.86906e-183	1/sp|P37302|APE3_YEAST	1/85
20200811_serum_yeast_DDA_10_15_rep2.10323.10323.3.0.dta	20200811_serum_yeast_DDA_10_15_rep2	10323	2714.45	1188.53	3	LAGKPTHVJVSVVMAEVDGTCY	21,Carbamidomethyl[C];	2347.14	5 2 0 0	(N(N(H(H(H))(H(H)))))	9	87.0736	106.687	50.6492	0.0012	0.33536	9.55791e-109	0	9.55791e-109	1/sp|P01876|IGHA1_HUMAN	1/340
20200811_serum_yeast_DDA_10_15_rep2.10333.10333.3.0.dta	20200811_serum_yeast_DDA_10_15_rep2	10333	2717.02	1360.56	3	YNSQJQSNNQFVLYR		1874.88	5 4 2 0	(N(N(H(H(N(H(A))))(H(N(H(A)))))))	5	24.3772	21.8203	29.1256	0.00114	0.28065	2.06086e-62	0.00105597	0.00105597	1/sp|P01042|KNG1_HUMAN	1/48
20200811_serum_yeast_DDA_10_15_rep2.10333.10333.3.2.dta	20200811_serum_yeast_DDA_10_15_rep2	10333	2717.02	1361.22	3	VDDLJATAWDLYR		1551.74	7 4 1 2	(N(N(H(H(H)(H))(H(N(H)(F))(N(F)(H(A)))))))	5	23.6687	29.3808	13.0606	0.01398	3.42484	7.94631e-20	0	7.94631e-20	1/sp|P37302|APE3_YEAST	1/85
20200811_serum_yeast_DDA_10_15_rep2.10334.10334.3.0.dta	20200811_serum_yeast_DDA_10_15_rep2	10334	2717.33	1415.6	3	GLPSWSEJETDIEYLKPGTSYR		2542.21	8 2 0 0	(N(N(H(H(H(H)))(H(H)(H)(H)))))	8	79.9204	76.3359	86.5774	0.00149	0.35097	2.46599e-186	0	2.46599e-186	1/sp|P31382|PMT2_YEAST	1/403
20200811_serum_yeast_DDA_10_15_rep2.10344.10344.4.0.dta	20200811_serum_yeast_DDA_10_15_rep2	10344	2719.96	891.646	4	LAGKPTHVJVSVVMAEVDGTCY	21,Carbamidomethyl[C];	2347.14	5 2 0 0	(N(N(H(H(H))(H(H)))))	9	23.9249	35.1166	3.14037	-0.00121	-0.34093	0.00406375	0	0.00406375	1/sp|P01876|IGHA1_HUMAN	1/340
20200811_serum_yeast_DDA_10_15_rep2.10352.10352.3.0.dta	20200811_serum_yeast_DDA_10_15_rep2	10352	2722.06	1434.66	3	MVSHHJLTTGATLINEQWLLTTAK		2679.39	5 4 0 0	(N(N(H(H(N(H)))(H(N(H))))))	6	17.2784	23.1648	6.3466	0.00337	0.78337	2.35295e-05	0	2.35295e-05	2/sp|P00738|HPT_HUMAN/sp|P00739|HPTR_HUMAN	2/184/126
20200811_serum_yeast_DDA_10_15_rep2.10357.10357.3.0.dta	20200811_serum_yeast_DDA_10_15_rep2	10357	2723.25	1366.23	3	YNSQJQSNNQFVLYR		1874.88	6 4 1 1	(N(N(H(H(N(H(H))))(H(N(F)(H(A)))))))	5	14.6284	16.6078	10.9524	0.01621	3.9557	1.22958e-14	0.00105597	0.00105597	1/sp|P01042|KNG1_HUMAN	1/48
20200811_serum_yeast_DDA_10_15_rep2.10361.10361.4.1.dta	20200811_serum_yeast_DDA_10_15_rep2	10361	2724.37	1139.99	4	FHDVSESTHWTPFLJASVHYIR		2643.27	5 4 1 0	(N(N(H(H(N(H)))(H(N(H(A)))))))	15	31.3432	33.4649	27.4028	-0.00264	-0.5801	1.43039e-58	0	1.43039e-58	1/sp|P80108|PHLD_HUMAN	1/94
20200811_serum_yeast_DDA_10_15_rep2.10369.10369.3.0.dta	20200811_serum_yeast_DDA_10_15_rep2	10369	2726.47	1444.3	3	ADGTVNQIEGEATPVJLTEPAK		2254.12	6 4 0 2	(N(F)(N(H(H(N(H)))(H(N(H(H)(F)))))))	16	55.0623	64.7016	37.1606	0.00998	2.30414	1.12716e-79	0	1.12716e-79	1/sp|P05090|APOD_HUMAN	1/98
20200811_serum_yeast_DDA_10_15_rep2.10373.10373.3.0.dta	20200811_serum_yeast_DDA_10_15_rep2	10373	2727.58	1273.88	3	IKVDDLJATAWDLYR		1792.92	10 2 0 0	(N(N(H(H(H(H(H))))(H(H(H(H(H))))))))	7	16.7902	17.5016	15.469	0.00272	0.71341	2.52152e-26	0.00105597	0.00105597	1/sp|P37302|APE3_YEAST	1/85
20200811_serum_yeast_DDA_10_15_rep2.10377.10377.3.0.dta	20200811_serum_yeast_DDA_10_15_rep2	10377	2728.53	1327.89	3	IKVDDLJATAWDLYR		1792.92	11 2 0 0	(N(N(H(H(H(H))(H(H)))(H(H(H(H(H))))))))	7	109.915	100.757	126.923	0.00414	1.04014	7.77196e-273	0	7.77196e-273	1/sp|P37302|APE3_YEAST	1/85
20200811_serum_yeast_DDA_10_15_rep2.10378.10378.3.2.dta	20200811_serum_yeast_DDA_10_15_rep2	10378	2728.71	1331.21	3	SWPAVGJCSSALR	8,Carbamidomethyl[C];	1404.67	7 5 1 1	(N(N(H(N)(H(H)(H))(H(N(H)(F))(N(H(A)))))))	7	12.7948	12.9213	12.5598	0.01433	3.59111	1.47063e-18	0.00187793	0.00187793	1/sp|P02790|HEMO_HUMAN	1/187
20200811_serum_yeast_DDA_10_15_rep2.10380.10380.4.0.dta	20200811_serum_yeast_DDA_10_15_rep2	10380	2729.31	1001.96	4	IIVPLNNREJISDPTSPLR		2148.18	5 3 1 1	(N(F)(N(H(H(H))(H(N(H(A)))))))	10	20.7784	10.3266	40.1888	0.00085	0.21155	2.81875e-86	0.00600858	0.00600858	1/sp|P01591|IGJ_HUMAN	1/71
20200811_serum_yeast_DDA_10_15_rep2.10384.10384.3.0.dta	20200811_serum_yeast_DDA_10_15_rep2	10384	2730.43	1182.16	3	CDTLVGJLTIGGGLK	1,Carbamidomethyl[C];	1517.8	10 2 0 0	(N(N(H(H(H(H(H))))(H(H(H))(H(H))))))	7	11.5544	12.8818	9.08923	-0.00577	-1.62649	2.43115e-10	0.00187793	0.00187793	1/sp|Q12355|PST1_YEAST	1/57
20200811_serum_yeast_DDA_10_15_rep2.10391.10391.3.0.dta	20200811_serum_yeast_DDA_10_15_rep2	10391	2731.85	1438.62	3	ADGTVNQIEGEATPVJLTEPAK		2254.12	5 4 1 1	(N(F)(N(H(H(N(H)))(H(N(H(A)))))))	16	26.7631	30.2718	20.2468	0.00431	0.9995	1.35972e-40	0	1.35972e-40	1/sp|P05090|APOD_HUMAN	1/98
20200811_serum_yeast_DDA_10_15_rep2.10417.10417.3.0.dta	20200811_serum_yeast_DDA_10_15_rep2	10417	2738.52	1188.53	3	LAGKPTHVJVSVVMAEVDGTCY	21,Carbamidomethyl[C];	2347.14	5 2 0 0	(N(N(H(H)(H(H(H))))))	9	13.051	12.3109	14.4256	0.0017	0.47764	2.22653e-23	0.00279851	0.00279851	1/sp|P01876|IGHA1_HUMAN	1/340
20200811_serum_yeast_DDA_10_15_rep2.10418.10418.5.0.dta	20200811_serum_yeast_DDA_10_15_rep2	10418	2738.75	1051.66	5	ELHHLQEQJVSNAFLDKGEFYIGSK		2903.43	5 4 2 1	(N(F)(N(H(H(N(H(A))))(H(N(H(A)))))))	9	25.4174	26.3386	23.7066	-0.00212	-0.40383	1.4421e-50	0	1.4421e-50	1/sp|P00450|CERU_HUMAN	1/762
20200811_serum_yeast_DDA_10_15_rep2.10420.10420.4.2.dta	20200811_serum_yeast_DDA_10_15_rep2	10420	2739.24	1369.09	4	ELHHLQEQJVSNAFLDKGEFYIGSK		2903.43	6 5 2 0	(N(N(H(H(N(H(A))))(H(N(H))(N(H(A)))))))	9	14.8432	21.7468	2.02228	0.00435	0.79385	0.00787928	0.00105597	0.00893522	1/sp|P00450|CERU_HUMAN	1/762
20200811_serum_yeast_DDA_10_15_rep2.10443.10443.3.0.dta	20200811_serum_yeast_DDA_10_15_rep2	10443	2744.75	1219.86	3	IKVDDLJATAWDLYR		1792.92	9 2 0 0	(N(N(H(H)(H(H)(H(H(H(H(H)))))))))	7	14.3235	13.549	15.7618	0.00437	1.19598	3.05654e-27	0.00187793	0.00187793	1/sp|P37302|APE3_YEAST	1/85
20200811_serum_yeast_DDA_10_15_rep2.10444.10444.3.0.dta	20200811_serum_yeast_DDA_10_15_rep2	10444	2744.97	1301.52	3	VDDLJATAWDLYR		1551.74	12 2 0 0	(N(N(H(H(H(H(H(H)))))(H(H(H(H(H(H)))))))))	5	28.1358	28.4458	27.5601	0.0028	0.71852	4.65007e-59	0	4.65007e-59	1/sp|P37302|APE3_YEAST	1/85
20200811_serum_yeast_DDA_10_15_rep2.10452.10452.4.1.dta	20200811_serum_yeast_DDA_10_15_rep2	10452	2746.89	1076.25	4	MVSHHJLTTGATLINEQWLLTTAK		2679.39	5 4 0 0	(N(N(H(H(N(H)))(H(N(H))))))	6	12.415	12.6281	12.0193	-0.00471	-1.09507	4.20292e-17	0.00187793	0.00187793	2/sp|P00738|HPT_HUMAN/sp|P00739|HPTR_HUMAN	2/184/126
20200811_serum_yeast_DDA_10_15_rep2.10458.10458.3.0.dta	20200811_serum_yeast_DDA_10_15_rep2	10458	2748.46	1331.21	3	SWPAVGJCSSALR	8,Carbamidomethyl[C];	1404.67	7 5 1 1	(N(N(H(N)(H(H)(H))(H(N(H)(F))(N(H(A)))))))	7	22.4192	17.6885	31.2049	0.01217	3.04772	7.39684e-67	0.00105597	0.00105597	1/sp|P02790|HEMO_HUMAN	1/187
20200811_serum_yeast_DDA_10_15_rep2.10473.10473.3.0.dta	20200811_serum_yeast_DDA_10_15_rep2	10473	2751.99	1252.51	3	SWPAVGJCSSALR	8,Carbamidomethyl[C];	1404.67	5 4 2 1	(N(F)(N(H(H(N(H(A))))(H(N(H(A)))))))	7	44.813	41.227	51.4727	0.00137	0.36457	1.58304e-110	0	1.58304e-110	1/sp|P02790|HEMO_HUMAN	1/187
20200811_serum_yeast_DDA_10_15_rep2.10476.10476.3.0.dta	20200811_serum_yeast_DDA_10_15_rep2	10476	2752.85	1439.6	3	AEPILJISNAGPWSR		1624.84	8 4 1 2	(N(F)(N(H(H(H)(H))(H(N(H(H)))(N(F)(H(A)))))))	6	20.9531	28.2315	7.43612	-0.01431	-3.31483	3.95186e-07	0	3.95186e-07	1/sp|P00724|INV2_YEAST	1/356
20200811_serum_yeast_DDA_10_15_rep2.10484.10484.3.0.dta	20200811_serum_yeast_DDA_10_15_rep2	10484	2754.91	1067.12	3	FTJESLLWAPYR		1496.75	8 2 0 0	(N(N(H(H(H(H)))(H(H(H(H)))))))	3	21.7137	19.0438	26.672	0.00226	0.7079	4.49292e-57	0.00105597	0.00105597	1/sp|P53008|CWH41_YEAST	1/42
20200811_serum_yeast_DDA_10_15_rep2.10489.10489.4.2.dta	20200811_serum_yeast_DDA_10_15_rep2	10489	2756.33	955.648	4	DQCIVDDITYNVJDTFHK	3,Carbamidomethyl[C];	2196.99	5 4 0 0	(N(N(H(H(N(H)))(H(N(H))))))	13	8.87258	10.0396	6.70526	0.00034	0.08797	6.52194e-06	0.00600858	0.00600858	1/sp|P02751|FINC_HUMAN	1/528
20200811_serum_yeast_DDA_10_15_rep2.10505.10505.4.0.dta	20200811_serum_yeast_DDA_10_15_rep2	10505	2760.2	1277.81	4	ELHHLQEQJVSNAFLDKGEFYIGSK		2903.43	5 4 2 0	(N(N(H(H(N(H(A))))(H(N(H(A)))))))	9	50.815	45.3283	61.0045	0.0043	0.84119	3.7318e-131	0	3.7318e-131	1/sp|P00450|CERU_HUMAN	1/762
20200811_serum_yeast_DDA_10_15_rep2.10506.10506.3.0.dta	20200811_serum_yeast_DDA_10_15_rep2	10506	2760.35	1203.82	3	SWPAVGJCSSALR	8,Carbamidomethyl[C];	1404.67	5 4 2 0	(N(N(H(H(N(H(A))))(H(N(H(A)))))))	7	30.3193	12.0126	64.3175	0.00252	0.69899	3.50546e-138	0.00361011	0.00361011	1/sp|P02790|HEMO_HUMAN	1/187
20200811_serum_yeast_DDA_10_15_rep2.10512.10512.3.0.dta	20200811_serum_yeast_DDA_10_15_rep2	10512	2761.71	1191.47	3	IDADFJATFYSMANK		1707.77	9 2 0 0	(N(N(H(H(H))(H(H(H(H(H(H)))))))))	6	34.5597	37.4128	29.261	0.00099	0.27667	1.10946e-62	0	1.10946e-62	1/sp|P17967|PDI_YEAST	1/174
20200811_serum_yeast_DDA_10_15_rep2.10513.10513.2.0.dta	20200811_serum_yeast_DDA_10_15_rep2	10513	2761.99	1870.74	2	VDDLJATAWDLYR		1551.74	11 2 0 0	(N(N(H(H(H(H(H))))(H(H)(H(H(H(H))))))))	5	30.6033	26.9453	37.3966	-0.00493	-1.31761	5.34351e-80	0	5.34351e-80	1/sp|P37302|APE3_YEAST	1/85
20200811_serum_yeast_DDA_10_15_rep2.10532.10532.3.0.dta	20200811_serum_yeast_DDA_10_15_rep2	10532	2766.28	1247.5	3	VDDLJATAWDLYR		1551.74	11 2 0 0	(N(N(H(H(H))(H(H(H(H(H(H(H(H)))))))))))	5	41.1472	40.8243	41.7468	0.00301	0.80484	1.86727e-89	0	1.86727e-89	1/sp|P37302|APE3_YEAST	1/85
20200811_serum_yeast_DDA_10_15_rep2.10538.10538.4.1.dta	20200811_serum_yeast_DDA_10_15_rep2	10538	2767.55	903.116	4	SWPAVGJCSSALR	8,Carbamidomethyl[C];	1404.67	5 4 2 0	(N(N(H(H(N(H(A))))(H(N(H(A)))))))	7	40.0093	31.9392	54.9968	0.00178	0.49342	5.2935e-118	0	5.2935e-118	1/sp|P02790|HEMO_HUMAN	1/187
20200811_serum_yeast_DDA_10_15_rep2.10540.10540.3.0.dta	20200811_serum_yeast_DDA_10_15_rep2	10540	2768.08	1139.87	3	VVLHPJYSQVDIGLIK		1795.01	5 4 0 0	(N(N(H(H(N(H)))(H(N(H))))))	6	21.6211	15.2109	33.5259	0.00288	0.84153	5.65301e-72	0.00187793	0.00187793	1/sp|P00738|HPT_HUMAN	1/241
20200811_serum_yeast_DDA_10_15_rep2.10541.10541.2.0.dta	20200811_serum_yeast_DDA_10_15_rep2	10541	2768.36	1786.7	2	IDADFJATFYSMANK		1707.77	9 2 0 0	(N(N(H(H(H(H(H))))(H(H(H(H)))))))	6	8.55876	10.3963	5.14624	-0.00051	-0.14378	0.000569184	0.00600858	0.00647353	1/sp|P17967|PDI_YEAST	1/174
20200811_serum_yeast_DDA_10_15_rep2.10552.10552.3.0.dta	20200811_serum_yeast_DDA_10_15_rep2	10552	2770.95	1331.54	3	SWPAVGJCSSALR	8,Carbamidomethyl[C];	1404.67	7 5 0 3	(N(F)(N(H(N)(H(H)(H))(H(N(H)(F))(N(H)(F))))))	7	14.5802	18.5876	7.13803	0.01061	2.6572	1.71716e-06	0.00105597	0.00105765	1/sp|P02790|HEMO_HUMAN	1/187
20200811_serum_yeast_DDA_10_15_rep2.10584.10584.3.0.dta	20200811_serum_yeast_DDA_10_15_rep2	10584	2778.76	1209.49	3	SWPAVGJCSSALR	8,Carbamidomethyl[C];	1404.67	6 4 1 1	(N(N(H(H(N(H(H))))(H(N(F)(H(A)))))))	7	50.615	52.62	46.8914	0.01157	3.18912	7.78954e-101	0	7.78954e-101	1/sp|P02790|HEMO_HUMAN	1/187
20200811_serum_yeast_DDA_10_15_rep2.10585.10585.2.0.dta	20200811_serum_yeast_DDA_10_15_rep2	10585	2779.04	1705.68	2	IDADFJATFYSMANK		1707.77	8 2 0 0	(N(N(H(H(H(H)))(H(H)(H)(H)))))	6	33.9365	35.2329	31.5291	0.00649	1.90238	2.32637e-67	0	2.32637e-67	1/sp|P17967|PDI_YEAST	1/174
20200811_serum_yeast_DDA_10_15_rep2.10620.10620.3.0.dta	20200811_serum_yeast_DDA_10_15_rep2	10620	2787.74	1139.87	3	VVLHPJYSQVDIGLIK		1795.01	5 4 0 0	(N(N(H(H(N(H)))(H(N(H))))))	6	29.536	23.5093	40.7285	0.00089	0.26042	1.94071e-87	0	1.94071e-87	1/sp|P00738|HPT_HUMAN	1/241
20200811_serum_yeast_DDA_10_15_rep2.10656.10656.3.0.dta	20200811_serum_yeast_DDA_10_15_rep2	10656	2797.2	1325.89	3	AEPILJISNAGPWSR		1624.84	12 2 0 0	(N(N(H(H(H))(H(H(H(H(H(H(H(H(H))))))))))))	6	56.1762	61.8358	45.6654	0.00528	1.32886	2.27081e-98	0	2.27081e-98	1/sp|P00724|INV2_YEAST	1/356
20200811_serum_yeast_DDA_10_15_rep2.10660.10660.3.0.dta	20200811_serum_yeast_DDA_10_15_rep2	10660	2798.31	1385.58	3	TELFSSSCPGGIMLJETGQGYQR	8,Carbamidomethyl[C];	2532.15	5 4 0 0	(N(N(H(H(N(H)))(H(N(H))))))	15	12.9386	18.3174	2.94948	0.00122	0.29317	0.00410395	0.00105597	0.0051597	1/sp|O95445|APOM_HUMAN	1/135
20200811_serum_yeast_DDA_10_15_rep2.10667.10667.3.0.dta	20200811_serum_yeast_DDA_10_15_rep2	10667	2799.7	1252.51	3	SWPAVGJCSSALR	8,Carbamidomethyl[C];	1404.67	5 4 2 1	(N(F)(N(H(H(N(H(A))))(H(N(H(A)))))))	7	38.733	36.1049	43.6137	0.00174	0.46283	1.61642e-93	0	1.61642e-93	1/sp|P02790|HEMO_HUMAN	1/187
20200811_serum_yeast_DDA_10_15_rep2.10670.10670.4.0.dta	20200811_serum_yeast_DDA_10_15_rep2	10670	2800.56	1155.49	4	GLTFQQJASSMCVPDQDTAIR	12,Carbamidomethyl[C];	2339.08	6 5 0 2	(N(F)(N(H(H(N(H)))(H(N(H(N(H)(F))))))))	7	68.0236	85.876	34.8691	0.01381	2.98954	1.41138e-74	0	1.41138e-74	2/sp|P01871|IGHM_HUMAN/sp|P0DOX6|IGM_HUMAN	2/209/332
20200811_serum_yeast_DDA_10_15_rep2.10679.10679.3.0.dta	20200811_serum_yeast_DDA_10_15_rep2	10679	2803.21	1540.31	3	GLTFQQJASSMCVPDQDTAIR	12,Carbamidomethyl[C];	2339.08	6 5 0 2	(N(F)(N(H(H(N(H)))(H(N(H(N(H)(F))))))))	7	57.6825	80.7122	14.9129	0.01362	2.94949	1.10762e-24	0	1.10762e-24	2/sp|P01871|IGHM_HUMAN/sp|P0DOX6|IGM_HUMAN	2/209/332
20200811_serum_yeast_DDA_10_15_rep2.10688.10688.4.0.dta	20200811_serum_yeast_DDA_10_15_rep2	10688	2805.55	1151.23	4	GLTFQQJASSMCVPDQDTAIR	12,Carbamidomethyl[C];	2339.08	5 5 1 1	(N(F)(N(H(N)(H(N(H)))(H(N(H(A)))))))	7	59.5967	78.2422	24.9693	0.00315	0.6841	2.7467e-53	0	2.7467e-53	2/sp|P01871|IGHM_HUMAN/sp|P0DOX6|IGM_HUMAN	2/209/332
20200811_serum_yeast_DDA_10_15_rep2.10691.10691.3.0.dta	20200811_serum_yeast_DDA_10_15_rep2	10691	2806.32	1139.87	3	VVLHPJYSQVDIGLIK		1795.01	5 4 0 0	(N(N(H(H(N(H)))(H(N(H))))))	6	26.2369	24.1404	30.1304	-0.00066	-0.19253	2.09607e-64	0	2.09607e-64	1/sp|P00738|HPT_HUMAN	1/241
20200811_serum_yeast_DDA_10_15_rep2.10698.10698.3.0.dta	20200811_serum_yeast_DDA_10_15_rep2	10698	2808.1	1534.64	3	GLTFQQJASSMCVPDQDTAIR	12,Carbamidomethyl[C];	2339.08	5 5 1 1	(N(F)(N(H(N)(H(N(H)))(H(N(H(A)))))))	7	58.9267	76.5651	26.1698	0.00379	0.82404	5.40125e-56	0	5.40125e-56	2/sp|P01871|IGHM_HUMAN/sp|P0DOX6|IGM_HUMAN	2/209/332
20200811_serum_yeast_DDA_10_15_rep2.10700.10700.3.0.dta	20200811_serum_yeast_DDA_10_15_rep2	10700	2808.48	1466.94	3	GLTFQQJASSMCVPDQDTAIR	12,Carbamidomethyl[C];	2339.08	5 4 1 1	(N(F)(N(H(H(N(H)))(H(N(H(A)))))))	7	62.7856	75.6941	38.8127	0.00388	0.88267	2.95211e-83	0	2.95211e-83	2/sp|P01871|IGHM_HUMAN/sp|P0DOX6|IGM_HUMAN	2/209/332
20200811_serum_yeast_DDA_10_15_rep2.10711.10711.3.0.dta	20200811_serum_yeast_DDA_10_15_rep2	10711	2811.41	1271.87	3	AEPILJISNAGPWSR		1624.84	11 2 0 0	(N(N(H(H(H(H(H))))(H(H(H(H(H(H)))))))))	6	52.9217	52.251	54.1674	0.00364	0.95566	2.14438e-116	0	2.14438e-116	1/sp|P00724|INV2_YEAST	1/356
20200811_serum_yeast_DDA_10_15_rep2.10712.10712.3.0.dta	20200811_serum_yeast_DDA_10_15_rep2	10712	2811.69	1203.82	3	SWPAVGJCSSALR	8,Carbamidomethyl[C];	1404.67	5 4 2 0	(N(N(H(H(N(H(A))))(H(N(H(A)))))))	7	32.8425	17.963	60.4759	0.00255	0.70564	4.14716e-130	0.00105597	0.00105597	1/sp|P02790|HEMO_HUMAN	1/187
20200811_serum_yeast_DDA_10_15_rep2.10715.10715.3.0.dta	20200811_serum_yeast_DDA_10_15_rep2	10715	2812.56	1443.28	3	EGYSJISYIVVNHQGISSR		2123.05	5 4 2 0	(N(N(H(H(N(H(A))))(H(N(H(A)))))))	5	25.7211	25.9595	25.2786	0.00662	1.52986	4.16008e-54	0	4.16008e-54	1/sp|P49908|SEPP1_HUMAN	1/83
20200811_serum_yeast_DDA_10_15_rep2.10716.10716.3.0.dta	20200811_serum_yeast_DDA_10_15_rep2	10716	2812.83	1407.3	3	VVLHPJYSQVDIGLIK		1795.01	6 5 1 1	(N(N(H(H(N(H)(F)))(H(N(H(N(H(A)))))))))	6	43.9169	37.6153	55.6199	0.00356	0.84285	1.66891e-119	0	1.66891e-119	1/sp|P00738|HPT_HUMAN	1/241
20200811_serum_yeast_DDA_10_15_rep2.10721.10721.4.0.dta	20200811_serum_yeast_DDA_10_15_rep2	10721	2814.04	1100.46	4	GLTFQQJASSMCVPDQDTAIR	12,Carbamidomethyl[C];	2339.08	5 4 1 1	(N(F)(N(H(H(N(H)))(H(N(H(A)))))))	7	67.1529	85.4996	33.0803	0.00352	0.80037	1.45089e-70	0	1.45089e-70	2/sp|P01871|IGHM_HUMAN/sp|P0DOX6|IGM_HUMAN	2/209/332
20200811_serum_yeast_DDA_10_15_rep2.10723.10723.3.0.dta	20200811_serum_yeast_DDA_10_15_rep2	10723	2814.43	1472.62	3	GLTFQQJASSMCVPDQDTAIR	12,Carbamidomethyl[C];	2339.08	6 4 0 2	(N(F)(N(H(H(N(H)))(H(N(H(H)(F)))))))	7	75.4039	86.922	54.0129	0.01176	2.66336	4.60535e-116	0	4.60535e-116	2/sp|P01871|IGHM_HUMAN/sp|P0DOX6|IGM_HUMAN	2/209/332
20200811_serum_yeast_DDA_10_15_rep2.10726.10726.3.0.dta	20200811_serum_yeast_DDA_10_15_rep2	10726	2815.14	1322.59	3	TVLTPATNHMGJVTFTIPANR		2255.16	5 3 1 0	(N(N(H(H(H))(H(N(H(A)))))))	12	39.2204	39.8931	37.9712	0.00717	1.80899	2.51893e-81	0	2.51893e-81	1/sp|P01024|CO3_HUMAN	1/85
20200811_serum_yeast_DDA_10_15_rep2.10729.10729.3.0.dta	20200811_serum_yeast_DDA_10_15_rep2	10729	2815.98	1358.61	3	VVLHPJYSQVDIGLIK		1795.01	6 5 1 0	(N(N(H(H(N(H(A))))(H(N(H))(N(H))))))	6	77.4526	93.9684	46.7803	0.00352	0.86394	1.77402e-100	0	1.77402e-100	1/sp|P00738|HPT_HUMAN	1/241
20200811_serum_yeast_DDA_10_15_rep2.10736.10736.4.0.dta	20200811_serum_yeast_DDA_10_15_rep2	10736	2817.64	1104.72	4	GLTFQQJASSMCVPDQDTAIR	12,Carbamidomethyl[C];	2339.08	6 4 0 2	(N(F)(N(H(H(N(H)))(H(N(H(H)(F)))))))	7	55.8737	69.243	31.0451	0.01692	3.83278	1.81655e-66	0	1.81655e-66	2/sp|P01871|IGHM_HUMAN/sp|P0DOX6|IGM_HUMAN	2/209/332
20200811_serum_yeast_DDA_10_15_rep2.10759.10759.3.1.dta	20200811_serum_yeast_DDA_10_15_rep2	10759	2823.49	1290.59	3	LQAPLJYTEFQKPICLPSK	15,Carbamidomethyl[C];	2247.18	5 4 0 0	(N(N(H(H)(H(N(H))(N(H))))))	6	35.0472	31.2243	42.1467	-0.00076	-0.19561	2.12959e-90	0	2.12959e-90	1/sp|P03952|KLKB1_HUMAN	1/494
20200811_serum_yeast_DDA_10_15_rep2.10761.10761.4.0.dta	20200811_serum_yeast_DDA_10_15_rep2	10761	2824.08	1055.73	4	VVLHPJYSQVDIGLIK		1795.01	6 5 1 1	(N(N(H(H(N(H(A))))(H(N(H))(N(H)(F))))))	6	14.287	12.1576	18.2416	0.00235	0.55682	1.23544e-34	0.00361011	0.00361011	1/sp|P00738|HPT_HUMAN	1/241
20200811_serum_yeast_DDA_10_15_rep2.10768.10768.4.0.dta	20200811_serum_yeast_DDA_10_15_rep2	10768	2825.81	1019.21	4	VVLHPJYSQVDIGLIK		1795.01	6 5 1 0	(N(N(H(H(N(H(A))))(H(N(H))(N(H))))))	6	43.182	44.188	41.3137	0.00204	0.50138	1.88758e-88	0	1.88758e-88	1/sp|P00738|HPT_HUMAN	1/241
20200811_serum_yeast_DDA_10_15_rep2.10770.10770.4.0.dta	20200811_serum_yeast_DDA_10_15_rep2	10770	2826.19	1110.71	4	GLTFQQJASSMCVPDQDTAIR	12,Carbamidomethyl[C];	2339.08	4 5 1 1	(N(F)(N(H(N)(H(N))(H(N(H(A)))))))	7	28.6829	40.6194	6.51521	-0.00575	-1.29564	1.28276e-05	0	1.28276e-05	2/sp|P01871|IGHM_HUMAN/sp|P0DOX6|IGM_HUMAN	2/209/332
20200811_serum_yeast_DDA_10_15_rep2.10771.10771.3.0.dta	20200811_serum_yeast_DDA_10_15_rep2	10771	2826.36	1486.29	3	GLTFQQJASSMCVPDQDTAIR	12,Carbamidomethyl[C];	2339.08	5 5 0 2	(N(F)(N(H(N)(H(N(H)))(H(N(H(F)))))))	7	48.9045	65.8583	17.4188	0.00543	1.21832	7.36484e-32	0	7.36484e-32	2/sp|P01871|IGHM_HUMAN/sp|P0DOX6|IGM_HUMAN	2/209/332
20200811_serum_yeast_DDA_10_15_rep2.10772.10772.4.2.dta	20200811_serum_yeast_DDA_10_15_rep2	10772	2826.6	1026.93	4	KVCQDCPLLAPLJDTR	3,Carbamidomethyl[C];6,Carbamidomethyl[C];	1899.94	5 4 2 0	(N(N(H(H(N(H(A))))(H(N(H(A)))))))	13	43.1005	46.1324	37.4697	0.00061	0.14933	2.62495e-80	0	2.62495e-80	1/sp|P02765|FETUA_HUMAN	1/156
20200811_serum_yeast_DDA_10_15_rep2.10774.10774.3.0.dta	20200811_serum_yeast_DDA_10_15_rep2	10774	2827.16	1139.87	3	VVLHPJYSQVDIGLIK		1795.01	5 4 0 0	(N(N(H(H(N))(H(N(H(H)))))))	6	46.1489	45.2787	47.7649	-0.00011	-0.03364	1.81336e-102	0	1.81336e-102	1/sp|P00738|HPT_HUMAN	1/241
20200811_serum_yeast_DDA_10_15_rep2.10776.10776.3.0.dta	20200811_serum_yeast_DDA_10_15_rep2	10776	2827.71	1147.46	3	YDFJSSMLYSTAK		1526.68	5 4 1 0	(N(N(H(H(N(H)))(H(N(H(A)))))))	4	49.2532	51.7868	44.5479	0.00072	0.21001	1.1953e-95	0	1.1953e-95	1/sp|P04114|APOB_HUMAN	1/3465
20200811_serum_yeast_DDA_10_15_rep2.10779.10779.3.0.dta	20200811_serum_yeast_DDA_10_15_rep2	10779	2828.53	1423.93	3	GLTFQQJASSMCVPDQDTAIR	12,Carbamidomethyl[C];	2339.08	6 4 0 1	(N(N(H(H(H))(H(N(H))(N(H)(F))))))	7	11.1558	16.1475	1.88554	0.01504	3.52144	0.00883604	0.00105597	0.00988959	2/sp|P01871|IGHM_HUMAN/sp|P0DOX6|IGM_HUMAN	2/209/332
20200811_serum_yeast_DDA_10_15_rep2.10783.10783.3.0.dta	20200811_serum_yeast_DDA_10_15_rep2	10783	2829.47	1540.31	3	GLTFQQJASSMCVPDQDTAIR	12,Carbamidomethyl[C];	2339.08	6 5 0 2	(N(F)(N(H(H(N(H)))(H(N(H(N(H)(F))))))))	7	35.7166	50.1564	8.89988	0.01425	3.08458	6.05859e-10	0	6.05859e-10	2/sp|P01871|IGHM_HUMAN/sp|P0DOX6|IGM_HUMAN	2/209/332
20200811_serum_yeast_DDA_10_15_rep2.10784.10784.3.0.dta	20200811_serum_yeast_DDA_10_15_rep2	10784	2829.75	1329.92	3	AALAAFNAQNJGSNFQLEEISR		2365.15	5 4 0 0	(N(N(H(H(N(H)))(H(N(H))))))	11	36.7756	50.1193	11.9946	0.00123	0.3072	5.07183e-17	0	5.07183e-17	1/sp|P02765|FETUA_HUMAN	1/176
20200811_serum_yeast_DDA_10_15_rep2.10786.10786.4.0.dta	20200811_serum_yeast_DDA_10_15_rep2	10786	2830.31	939.646	4	CGLVPVLAENYJK	1,Carbamidomethyl[C];	1476.75	6 5 1 0	(N(N(H(H(N(H(A))))(H(N(H))(N(H))))))	12	10.0497	12.31	5.85194	0.002	0.53322	0.000116213	0.00279851	0.00290049	1/sp|P02787|TRFE_HUMAN	1/432
20200811_serum_yeast_DDA_10_15_rep2.10787.10787.3.0.dta	20200811_serum_yeast_DDA_10_15_rep2	10787	2830.58	1217.85	3	AEPILJISNAGPWSR		1624.84	10 2 0 0	(N(N(H(H(H)(H(H)))(H(H)(H(H(H)))))))	6	22.9509	31.4853	7.10131	0.00494	1.35366	1.78936e-06	0	1.78936e-06	1/sp|P00724|INV2_YEAST	1/356
20200811_serum_yeast_DDA_10_15_rep2.10790.10790.3.0.dta	20200811_serum_yeast_DDA_10_15_rep2	10790	2831.26	1364.29	3	VVLHPJYSQVDIGLIK		1795.01	7 5 0 1	(N(N(H(N)(H(N(H(H))))(H(N(F)(H(H)))))))	6	24.2316	22.6524	27.1643	0.00818	1.99857	5.70385e-58	0	5.70385e-58	1/sp|P00738|HPT_HUMAN	1/241
20200811_serum_yeast_DDA_10_15_rep2.10791.10791.3.1.dta	20200811_serum_yeast_DDA_10_15_rep2	10791	2831.54	1374.92	3	KVCQDCPLLAPLJDTR	3,Carbamidomethyl[C];6,Carbamidomethyl[C];	1899.94	6 4 0 3	(N(F)(N(H(H(N(H(F))))(H(N(H(H)(F)))))))	13	19.8407	22.2829	15.3051	0.0045	1.09203	8.15074e-26	0	8.15074e-26	1/sp|P02765|FETUA_HUMAN	1/156
20200811_serum_yeast_DDA_10_15_rep2.10792.10792.3.0.dta	20200811_serum_yeast_DDA_10_15_rep2	10792	2831.64	1368.91	3	KVCQDCPLLAPLJDTR	3,Carbamidomethyl[C];6,Carbamidomethyl[C];	1899.94	5 4 2 0	(N(N(H(H(N(H(A))))(H(N(H(A)))))))	13	34.6275	24.7503	52.971	0.00182	0.44241	1.00796e-113	0	1.00796e-113	1/sp|P02765|FETUA_HUMAN	1/156
20200811_serum_yeast_DDA_10_15_rep2.10796.10796.3.0.dta	20200811_serum_yeast_DDA_10_15_rep2	10796	2832.47	1407.3	3	VVLHPJYSQVDIGLIK		1795.01	6 5 1 1	(N(N(H(H(N(H)(F)))(H(N(H(N(H(A)))))))))	6	23.7562	26.7402	18.2145	0.00515	1.21964	1.65072e-34	0	1.65072e-34	1/sp|P00738|HPT_HUMAN	1/241
20200811_serum_yeast_DDA_10_15_rep2.10807.10807.3.0.dta	20200811_serum_yeast_DDA_10_15_rep2	10807	2835.19	1358.61	3	VVLHPJYSQVDIGLIK		1795.01	6 5 1 0	(N(N(H(H(N(H(A))))(H(N(H))(N(H))))))	6	66.3033	58.5008	80.7937	0.00196	0.48174	9.43149e-174	0	9.43149e-174	1/sp|P00738|HPT_HUMAN	1/241
20200811_serum_yeast_DDA_10_15_rep2.10820.10820.3.1.dta	20200811_serum_yeast_DDA_10_15_rep2	10820	2838.4	1169.18	3	AEPILJISNAGPWSR		1624.84	3 4 2 0	(N(N(H(H(N(A)))(H(N(A))))))	6	72.9793	87.9985	45.0866	0.00826	2.35595	1.08458e-96	0	1.08458e-96	1/sp|P00724|INV2_YEAST	1/356
20200811_serum_yeast_DDA_10_15_rep2.10832.10832.3.0.dta	20200811_serum_yeast_DDA_10_15_rep2	10832	2841.19	1236.9	3	VVLHPJYSQVDIGLIK		1795.01	5 4 1 0	(N(N(H(H(N(H)))(H(N(H(A)))))))	6	81.0173	89.4662	65.3263	0.00055	0.14897	1.73035e-140	0	1.73035e-140	1/sp|P00738|HPT_HUMAN	1/241
20200811_serum_yeast_DDA_10_15_rep2.10835.10835.3.0.dta	20200811_serum_yeast_DDA_10_15_rep2	10835	2841.79	1163.83	3	AEPILJISNAGPWSR		1624.84	9 2 0 0	(N(N(H(H(H(H)))(H(H(H(H(H))))))))	6	16.8763	21.0441	9.13619	0.00332	0.95039	1.99297e-10	0.00105597	0.00105597	1/sp|P00724|INV2_YEAST	1/356
20200811_serum_yeast_DDA_10_15_rep2.10837.10837.4.0.dta	20200811_serum_yeast_DDA_10_15_rep2	10837	2842.35	927.928	4	VVLHPJYSQVDIGLIK		1795.01	5 4 1 0	(N(N(H(H(N(H)))(H(N(H(A)))))))	6	76.8553	95.8717	41.5391	-3e-05	-0.00688	6.25108e-89	0	6.25108e-89	1/sp|P00738|HPT_HUMAN	1/241
20200811_serum_yeast_DDA_10_15_rep2.10845.10845.3.0.dta	20200811_serum_yeast_DDA_10_15_rep2	10845	2844.48	1285.59	3	VVLHPJYSQVDIGLIK		1795.01	5 4 1 1	(N(N(H(H)(H(N(H)(F))(N(H(A)))))))	6	16.1134	12.7343	22.3886	0.00538	1.39508	3.92881e-47	0.00187793	0.00187793	1/sp|P00738|HPT_HUMAN	1/241
20200811_serum_yeast_DDA_10_15_rep2.10854.10854.4.0.dta	20200811_serum_yeast_DDA_10_15_rep2	10854	2846.83	1019.21	4	VVLHPJYSQVDIGLIK		1795.01	6 5 1 0	(N(N(H(N)(H(H))(H(N(H))(N(H(A)))))))	6	34.8777	29.2306	45.365	0.00058	0.14299	2.30777e-97	0	2.30777e-97	1/sp|P00738|HPT_HUMAN	1/241
20200811_serum_yeast_DDA_10_15_rep2.10870.10870.3.0.dta	20200811_serum_yeast_DDA_10_15_rep2	10870	2850.61	1109.81	3	AEPILJISNAGPWSR		1624.84	8 2 0 0	(N(N(H(H(H(H)))(H(H)(H(H))))))	6	36.1283	47.2465	15.4802	0.00278	0.83692	2.15089e-26	0	2.15089e-26	1/sp|P00724|INV2_YEAST	1/356
20200811_serum_yeast_DDA_10_15_rep2.10881.10881.3.0.dta	20200811_serum_yeast_DDA_10_15_rep2	10881	2853.14	1358.61	3	VVLHPJYSQVDIGLIK		1795.01	6 5 1 0	(N(N(H(H(N(H(A))))(H(N(H))(N(H))))))	6	36.6559	27.0266	54.5388	-0.00102	-0.25099	3.69003e-117	0	3.69003e-117	1/sp|P00738|HPT_HUMAN	1/241
20200811_serum_yeast_DDA_10_15_rep2.10884.10884.2.0.dta	20200811_serum_yeast_DDA_10_15_rep2	10884	2853.88	1640.69	2	YAFFNJITYVTPK		1577.8	8 2 0 0	(N(N(H(H(H(H)))(H(H)(H(H))))))	6	28.9447	24.3641	37.4515	0.00015	0.04566	3.20609e-80	0	3.20609e-80	1/sp|P43561|FET5_YEAST	1/364
20200811_serum_yeast_DDA_10_15_rep2.10907.10907.3.0.dta	20200811_serum_yeast_DDA_10_15_rep2	10907	2858.98	1120.16	3	ALPQPQJVTSLLGCTH	14,Carbamidomethyl[C];	1735.88	5 4 0 0	(N(N(H(H(N(H)))(H(N(H))))))	7	84.5252	95.1489	64.7953	0.00111	0.32903	2.66277e-139	0	2.66277e-139	1/sp|P02790|HEMO_HUMAN	1/453
20200811_serum_yeast_DDA_10_15_rep2.10911.10911.3.0.dta	20200811_serum_yeast_DDA_10_15_rep2	10911	2859.9	1388.9	3	LNAENJATFYFK		1431.69	7 5 1 2	(N(N(H(N)(H(H)(H))(H(N(H)(F))(N(F)(H(A)))))))	6	16.6778	20.821	8.9832	0.00993	2.38397	3.55998e-10	0.00105597	0.00105597	1/sp|P01042|KNG1_HUMAN	1/294
20200811_serum_yeast_DDA_10_15_rep2.10918.10918.3.0.dta	20200811_serum_yeast_DDA_10_15_rep2	10918	2861.61	1236.9	3	VVLHPJYSQVDIGLIK		1795.01	5 4 1 0	(N(N(H(H(N(H)))(H(N(H(A)))))))	6	116.437	127.001	96.8168	0.00165	0.44503	3.15111e-208	0	3.15111e-208	1/sp|P00738|HPT_HUMAN	1/241
20200811_serum_yeast_DDA_10_15_rep2.10920.10920.4.0.dta	20200811_serum_yeast_DDA_10_15_rep2	10920	2861.98	927.928	4	VVLHPJYSQVDIGLIK		1795.01	5 4 1 0	(N(N(H(H(N(H)))(H(N(H(A)))))))	6	37.5573	25.3775	60.1769	0.0008	0.2153	1.46777e-129	0	1.46777e-129	1/sp|P00738|HPT_HUMAN	1/241
20200811_serum_yeast_DDA_10_15_rep2.10943.10943.3.0.dta	20200811_serum_yeast_DDA_10_15_rep2	10943	2867.92	1130.81	3	CGLVPVLAENYJK	1,Carbamidomethyl[C];	1476.75	5 4 1 0	(N(N(H(H(N(H)))(H(N(H(A)))))))	12	83.7821	95.4368	62.1377	0.0013	0.38358	1.75686e-133	0	1.75686e-133	1/sp|P02787|TRFE_HUMAN	1/432
20200811_serum_yeast_DDA_10_15_rep2.10945.10945.2.0.dta	20200811_serum_yeast_DDA_10_15_rep2	10945	2868.48	1695.72	2	CGLVPVLAENYJK	1,Carbamidomethyl[C];	1476.75	5 4 1 0	(N(N(H(H(N(H)))(H(N(H(A)))))))	12	58.3219	58.6012	57.8031	-3e-05	-0.00811	3.81386e-124	0	3.81386e-124	1/sp|P02787|TRFE_HUMAN	1/432
20200811_serum_yeast_DDA_10_15_rep2.10952.10952.3.0.dta	20200811_serum_yeast_DDA_10_15_rep2	10952	2870.41	1334.54	3	LNAENJATFYFK		1431.69	6 5 2 0	(N(N(H(H(N(H(A))))(H(N(H))(N(H(A)))))))	6	11.1376	9.32799	14.4984	0.00295	0.73621	1.55214e-23	0.00823045	0.00823045	1/sp|P01042|KNG1_HUMAN	1/294
20200811_serum_yeast_DDA_10_15_rep2.10957.10957.3.0.dta	20200811_serum_yeast_DDA_10_15_rep2	10957	2871.64	1242.57	3	VVLHPJYSQVDIGLIK		1795.01	6 4 0 1	(N(N(H(H(H))(H(N(H))(N(H)(F))))))	6	27.8923	24.4825	34.2246	-0.00532	-1.42744	2.09337e-73	0	2.09337e-73	1/sp|P00738|HPT_HUMAN	1/241
20200811_serum_yeast_DDA_10_15_rep2.10958.10958.4.1.dta	20200811_serum_yeast_DDA_10_15_rep2	10958	2871.92	852.619	4	CGLVPVLAENYJK	1,Carbamidomethyl[C];	1476.75	6 4 0 1	(N(N(H(H(H))(H(N(H))(N(H)(F))))))	12	48.9464	57.3758	33.2917	0.00996	2.92382	3.40132e-71	0	3.40132e-71	1/sp|P02787|TRFE_HUMAN	1/432
20200811_serum_yeast_DDA_10_15_rep2.10965.10965.4.0.dta	20200811_serum_yeast_DDA_10_15_rep2	10965	2873.69	848.363	4	CGLVPVLAENYJK	1,Carbamidomethyl[C];	1476.75	5 4 1 0	(N(N(H(H(N(H)))(H(N(H(A)))))))	12	10.3244	11.6558	7.85164	0.00221	0.6508	4.3327e-08	0.00361011	0.00361011	1/sp|P02787|TRFE_HUMAN	1/432
20200811_serum_yeast_DDA_10_15_rep2.10975.10975.3.0.dta	20200811_serum_yeast_DDA_10_15_rep2	10975	2876.3	1285.58	3	VVLHPJYSQVDIGLIK		1795.01	5 4 1 1	(N(N(H(H(N(H)))(H(N(F)(H(A)))))))	6	25.379	21.1594	33.2155	-0.00794	-2.05885	6.30103e-71	0.00105597	0.00105597	1/sp|P00738|HPT_HUMAN	1/241
20200811_serum_yeast_DDA_10_15_rep2.10975.10975.3.1.dta	20200811_serum_yeast_DDA_10_15_rep2	10975	2876.3	1285.2	3	JTTCQDLQIEVTVK	4,Carbamidomethyl[C];	1648.82	5 4 2 0	(N(N(H(H(N(H(A))))(H(N(H(A)))))))	1	13.1004	16.8932	6.05654	0.00081	0.20967	5.52802e-05	0.00105597	0.00111106	2/sp|P0C0L4|CO4A_HUMAN/sp|P0C0L5|CO4B_HUMAN	2/1391/1391
20200811_serum_yeast_DDA_10_15_rep2.10988.10988.3.0.dta	20200811_serum_yeast_DDA_10_15_rep2	10988	2879.61	1236.9	3	VVLHPJYSQVDIGLIK		1795.01	5 4 1 0	(N(N(H(H(N(H)))(H(N(H(A)))))))	6	29.6256	19.4369	48.5474	0.00113	0.30509	2.67788e-104	0.00105597	0.00105597	1/sp|P00738|HPT_HUMAN	1/241
20200811_serum_yeast_DDA_10_15_rep2.10989.10989.4.0.dta	20200811_serum_yeast_DDA_10_15_rep2	10989	2879.89	927.927	4	VVLHPJYSQVDIGLIK		1795.01	5 4 1 0	(N(N(H(H(N(H)))(H(N(H(A)))))))	6	22.5081	19.0727	28.8881	-0.00046	-0.12444	5.36216e-62	0.00105597	0.00105597	1/sp|P00738|HPT_HUMAN	1/241
20200811_serum_yeast_DDA_10_15_rep2.10992.10992.4.2.dta	20200811_serum_yeast_DDA_10_15_rep2	10992	2880.75	964.155	4	JTTCQDLQIEVTVK	4,Carbamidomethyl[C];	1648.82	5 4 2 0	(N(N(H(H(N(H(A))))(H(N(H(A)))))))	1	11.0414	15.1641	3.38478	0.00349	0.9059	0.00390325	0.00187793	0.00577829	2/sp|P0C0L4|CO4A_HUMAN/sp|P0C0L5|CO4B_HUMAN	2/1391/1391
20200811_serum_yeast_DDA_10_15_rep2.11010.11010.3.0.dta	20200811_serum_yeast_DDA_10_15_rep2	11010	2885.44	1130.81	3	CGLVPVLAENYJK	1,Carbamidomethyl[C];	1476.75	5 4 1 0	(N(N(H(H(N(H)))(H(N(H(A)))))))	12	73.7382	74.6925	71.9659	0.00155	0.45614	9.60235e-155	0	9.60235e-155	1/sp|P02787|TRFE_HUMAN	1/432
20200811_serum_yeast_DDA_10_15_rep2.11033.11033.4.0.dta	20200811_serum_yeast_DDA_10_15_rep2	11033	2891.34	1153.02	4	MVSHHJLTTGATLINEQWLLTTAK	1,Oxidation[M];	2695.39	5 4 1 0	(N(N(H(H(N(H)))(H(N(H(A)))))))	6	51.479	43.7606	65.8131	0.00172	0.3735	2.13353e-141	0	2.13353e-141	2/sp|P00738|HPT_HUMAN/sp|P00739|HPTR_HUMAN	2/184/126
20200811_serum_yeast_DDA_10_15_rep2.11035.11035.4.0.dta	20200811_serum_yeast_DDA_10_15_rep2	11035	2891.94	848.363	4	CGLVPVLAENYJK	1,Carbamidomethyl[C];	1476.75	5 4 1 0	(N(N(H(H(N(H)))(H(N(H(A)))))))	12	23.4158	26.2926	18.0732	0.00252	0.74282	6.83658e-34	0	6.83658e-34	1/sp|P02787|TRFE_HUMAN	1/432
20200811_serum_yeast_DDA_10_15_rep2.11036.11036.3.0.dta	20200811_serum_yeast_DDA_10_15_rep2	11036	2892.22	1334.54	3	LNAENJATFYFK		1431.69	6 5 2 0	(N(N(H(H(N(H(A))))(H(N(H))(N(H(A)))))))	6	13.9579	16.6383	8.98006	0.00134	0.33512	3.8272e-10	0.00105597	0.00105597	1/sp|P01042|KNG1_HUMAN	1/294
20200811_serum_yeast_DDA_10_15_rep2.11048.11048.3.0.dta	20200811_serum_yeast_DDA_10_15_rep2	11048	2895.37	1340.21	3	LNAENJATFYFK		1431.69	7 5 1 1	(N(N(H(N)(H(H)(H))(H(N(H)(F))(N(H(A)))))))	6	22.0267	21.5567	22.8996	0.01047	2.60544	1.30945e-48	0.00105597	0.00105597	1/sp|P01042|KNG1_HUMAN	1/294
20200811_serum_yeast_DDA_10_15_rep2.11067.11067.3.0.dta	20200811_serum_yeast_DDA_10_15_rep2	11067	2900.11	1261.51	3	LNAENJATFYFK		1431.69	5 4 2 1	(N(F)(N(H(H(N(H(A))))(H(N(H(A)))))))	6	49.0138	32.3146	80.0266	0.00084	0.22159	4.59106e-172	0	4.59106e-172	1/sp|P01042|KNG1_HUMAN	1/294
20200811_serum_yeast_DDA_10_15_rep2.11079.11079.3.2.dta	20200811_serum_yeast_DDA_10_15_rep2	11079	2903.24	1388.9	3	LNAENJATFYFK		1431.69	7 5 1 2	(N(N(H(N)(H(H)(H))(H(N(H)(F))(N(F)(H(A)))))))	6	17.685	16.9569	19.0372	0.01367	3.28296	6.50431e-37	0.00105597	0.00105597	1/sp|P01042|KNG1_HUMAN	1/294
20200811_serum_yeast_DDA_10_15_rep2.11092.11092.4.0.dta	20200811_serum_yeast_DDA_10_15_rep2	11092	2906.75	1217.75	4	QDQCIYJTTYLNVQR	4,Carbamidomethyl[C];	1915.9	8 6 1 1	(N(N(H(H(N(H))(N(H(H))))(H(N(H))(N(F)(H(A)))))))	7	13.5409	18.4188	4.48187	0.01259	2.58678	0.00223757	0.00105597	0.00329341	1/sp|P02763|A1AG1_HUMAN	1/93
20200811_serum_yeast_DDA_10_15_rep2.11112.11112.4.0.dta	20200811_serum_yeast_DDA_10_15_rep2	11112	2912.05	1076.25	4	MVSHHJLTTGATLINEQWLLTTAK		2679.39	5 4 0 0	(N(N(H(H(N(H)))(H(N(H))))))	6	35.6611	36.6486	33.827	-0.00019	-0.04532	1.34532e-72	0	1.34532e-72	2/sp|P00738|HPT_HUMAN/sp|P00739|HPTR_HUMAN	2/184/126
20200811_serum_yeast_DDA_10_15_rep2.11123.11123.4.0.dta	20200811_serum_yeast_DDA_10_15_rep2	11123	2914.79	1153.02	4	MVSHHJLTTGATLINEQWLLTTAK	1,Oxidation[M];	2695.39	5 4 1 0	(N(N(H(H(N(H)))(H(N(H(A)))))))	6	35.5248	30.8758	44.1585	0.00267	0.57832	6.77118e-95	0	6.77118e-95	2/sp|P00738|HPT_HUMAN/sp|P00739|HPTR_HUMAN	2/184/126
20200811_serum_yeast_DDA_10_15_rep2.11137.11137.3.0.dta	20200811_serum_yeast_DDA_10_15_rep2	11137	2918.35	1334.54	3	LNAENJATFYFK		1431.69	6 5 2 0	(N(N(H(H(N(H(A))))(H(N(H))(N(H(A)))))))	6	16.2207	17.8376	13.2181	-0.00012	-0.02999	2.96795e-20	0.00105597	0.00105597	1/sp|P01042|KNG1_HUMAN	1/294
20200811_serum_yeast_DDA_10_15_rep2.11140.11140.4.0.dta	20200811_serum_yeast_DDA_10_15_rep2	11140	2919.18	1244.56	4	MVSHHJLTTGATLINEQWLLTTAK		2679.39	7 5 0 1	(N(N(H(N)(H(N(H(H))))(H(N(F)(H(H)))))))	6	13.6989	17.4067	6.81292	0.00277	0.55733	4.26567e-06	0.00105597	0.00106014	2/sp|P00738|HPT_HUMAN/sp|P00739|HPTR_HUMAN	2/184/126
20200811_serum_yeast_DDA_10_15_rep2.11157.11157.4.1.dta	20200811_serum_yeast_DDA_10_15_rep2	11157	2923.39	1240.31	4	MVSHHJLTTGATLINEQWLLTTAK		2679.39	6 5 1 0	(N(N(H(H(N(H)))(H(N(H))(N(H(A)))))))	6	12.8893	15.065	8.84853	0.00389	0.78426	9.12609e-10	0.00187793	0.00187793	2/sp|P00738|HPT_HUMAN/sp|P00739|HPTR_HUMAN	2/184/126
20200811_serum_yeast_DDA_10_15_rep2.11180.11180.3.0.dta	20200811_serum_yeast_DDA_10_15_rep2	11180	2929.16	1212.83	3	LNAENJATFYFK		1431.69	5 4 2 0	(N(N(H(H(N(H(A))))(H(N(H(A)))))))	6	49.2137	47.1243	53.0941	0.00211	0.5816	5.04162e-114	0	5.04162e-114	1/sp|P01042|KNG1_HUMAN	1/294
20200811_serum_yeast_DDA_10_15_rep2.11181.11181.4.0.dta	20200811_serum_yeast_DDA_10_15_rep2	11181	2929.35	1276.82	4	MVSHHJLTTGATLINEQWLLTTAK		2679.39	6 5 1 1	(N(N(H(H(N(H)(F)))(H(N(H(N(H(A)))))))))	6	23.6799	25.511	20.2791	0.00548	1.07434	8.07964e-41	0	8.07964e-41	2/sp|P00738|HPT_HUMAN/sp|P00739|HPTR_HUMAN	2/184/126
20200811_serum_yeast_DDA_10_15_rep2.11184.11184.4.0.dta	20200811_serum_yeast_DDA_10_15_rep2	11184	2930.02	1189.54	4	MVSHHJLTTGATLINEQWLLTTAK		2679.39	6 4 1 0	(N(N(H(H(H))(H(N(H))(N(H(A)))))))	6	34.2179	33.5482	35.4615	-5e-05	-0.00987	5.22682e-76	0	5.22682e-76	2/sp|P00738|HPT_HUMAN/sp|P00739|HPTR_HUMAN	2/184/126
20200811_serum_yeast_DDA_10_15_rep2.11185.11185.3.0.dta	20200811_serum_yeast_DDA_10_15_rep2	11185	2930.29	1218.5	3	LNAENJATFYFK		1431.69	6 4 1 1	(N(N(H(H(N(H(H))))(H(N(F)(H(A)))))))	6	44.1749	43.076	46.2158	0.01277	3.49645	1.77972e-99	0	1.77972e-99	1/sp|P01042|KNG1_HUMAN	1/294
20200811_serum_yeast_DDA_10_15_rep2.11194.11194.3.0.dta	20200811_serum_yeast_DDA_10_15_rep2	11194	2932.65	1580.38	3	MVSHHJLTTGATLINEQWLLTTAK		2679.39	5 4 1 1	(N(F)(N(H(H(N(H)))(H(N(H(A)))))))	6	21.7655	18.7666	27.3349	0.0039	0.82371	2.71879e-58	0.00105597	0.00105597	2/sp|P00738|HPT_HUMAN/sp|P00739|HPTR_HUMAN	2/184/126
20200811_serum_yeast_DDA_10_15_rep2.11196.11196.3.0.dta	20200811_serum_yeast_DDA_10_15_rep2	11196	2933.13	1531.7	3	MVSHHJLTTGATLINEQWLLTTAK		2679.39	5 4 1 0	(N(N(H(H(N(H)))(H(N(H(A)))))))	6	38.7814	42.5165	31.8447	0.00299	0.65174	4.06633e-68	0	4.06633e-68	2/sp|P00738|HPT_HUMAN/sp|P00739|HPTR_HUMAN	2/184/126
20200811_serum_yeast_DDA_10_15_rep2.11205.11205.3.0.dta	20200811_serum_yeast_DDA_10_15_rep2	11205	2935.46	1229.18	3	VCQDCPLLAPLJDTR	2,Carbamidomethyl[C];5,Carbamidomethyl[C];	1771.85	5 4 1 0	(N(N(H(H(N(H)))(H(N(H(A)))))))	12	41.535	38.8709	46.4824	0.00153	0.415	6.35746e-100	0	6.35746e-100	1/sp|P02765|FETUA_HUMAN	1/156
20200811_serum_yeast_DDA_10_15_rep2.11206.11206.3.0.dta	20200811_serum_yeast_DDA_10_15_rep2	11206	2935.74	1653.74	3	MVSHHJLTTGATLINEQWLLTTAK		2679.39	6 5 0 2	(N(N(H(H(N(H)(F)))(H(N(F)(H(N(H))))))))	6	9.55599	12.6901	3.73552	-0.016	-3.22724	0.00357152	0.00187793	0.00542534	2/sp|P00738|HPT_HUMAN/sp|P00739|HPTR_HUMAN	2/184/126
20200811_serum_yeast_DDA_10_15_rep2.11207.11207.5.0.dta	20200811_serum_yeast_DDA_10_15_rep2	11207	2936.02	919.42	5	MVSHHJLTTGATLINEQWLLTTAK		2679.39	5 4 1 0	(N(N(H(H(N(H)))(H(N(H(A)))))))	6	70.9668	82.0944	50.3012	0.00268	0.58294	3.97262e-108	0	3.97262e-108	2/sp|P00738|HPT_HUMAN/sp|P00739|HPTR_HUMAN	2/184/126
20200811_serum_yeast_DDA_10_15_rep2.11210.11210.4.1.dta	20200811_serum_yeast_DDA_10_15_rep2	11210	2936.86	1207.26	4	HGIQYFNJNTQHSSLFMLNEVK		2621.26	5 4 2 0	(N(N(H(H(N(H(A))))(H(N(H(A)))))))	8	54.7315	41.5164	79.2738	0.00103	0.21404	2.06537e-170	0	2.06537e-170	1/sp|P01042|KNG1_HUMAN	1/169
20200811_serum_yeast_DDA_10_15_rep2.11217.11217.4.1.dta	20200811_serum_yeast_DDA_10_15_rep2	11217	2938.54	922.137	4	VCQDCPLLAPLJDTR	2,Carbamidomethyl[C];5,Carbamidomethyl[C];	1771.85	5 4 1 0	(N(N(H(H(N(H)))(H(N(H(A)))))))	12	27.5083	35.6497	12.3886	0.00091	0.2465	5.22324e-18	0	5.22324e-18	1/sp|P02765|FETUA_HUMAN	1/156
20200811_serum_yeast_DDA_10_15_rep2.11226.11226.4.3.dta	20200811_serum_yeast_DDA_10_15_rep2	11226	2940.96	1153.27	4	MVSHHJLTTGATLINEQWLLTTAK		2679.39	6 4 0 1	(N(N(H(H(H))(H(N(H))(N(H)(F))))))	6	48.2076	54.478	36.5626	-0.01198	-2.59936	3.11501e-78	0	3.11501e-78	2/sp|P00738|HPT_HUMAN/sp|P00739|HPTR_HUMAN	2/184/126
20200811_serum_yeast_DDA_10_15_rep2.11261.11261.4.0.dta	20200811_serum_yeast_DDA_10_15_rep2	11261	2949.33	1149.02	4	MVSHHJLTTGATLINEQWLLTTAK		2679.39	5 4 1 0	(N(N(H(H(N(H)))(H(N(H(A)))))))	6	73.9567	86.4656	50.726	0.00348	0.75777	7.91318e-109	0	7.91318e-109	2/sp|P00738|HPT_HUMAN/sp|P00739|HPTR_HUMAN	2/184/126
20200811_serum_yeast_DDA_10_15_rep2.11262.11262.3.0.dta	20200811_serum_yeast_DDA_10_15_rep2	11262	2949.44	1234.85	3	VCQDCPLLAPLJDTR	2,Carbamidomethyl[C];5,Carbamidomethyl[C];	1771.85	6 4 0 1	(N(N(H(H(H))(H(N(H))(N(H)(F))))))	12	34.6101	32.0106	39.4376	0.01077	2.90956	1.19459e-84	0	1.19459e-84	1/sp|P02765|FETUA_HUMAN	1/156
20200811_serum_yeast_DDA_10_15_rep2.11280.11280.3.0.dta	20200811_serum_yeast_DDA_10_15_rep2	11280	2953.35	1531.7	3	MVSHHJLTTGATLINEQWLLTTAK		2679.39	5 4 1 0	(N(N(H(H(N(H)))(H(N(H(A)))))))	6	26.121	36.0465	7.68772	0.00343	0.74776	1.20697e-07	0	1.20697e-07	2/sp|P00738|HPT_HUMAN/sp|P00739|HPTR_HUMAN	2/184/126
20200811_serum_yeast_DDA_10_15_rep2.11294.11294.4.0.dta	20200811_serum_yeast_DDA_10_15_rep2	11294	2957.07	1212.77	4	FHDVSESTHWTPFLJASVHYIR		2643.27	5 4 2 0	(N(N(H(H(N(H(A))))(H(N(H(A)))))))	15	28.8303	21.5245	42.398	-9e-05	-0.01898	6.89973e-91	0.00105597	0.00105597	1/sp|P80108|PHLD_HUMAN	1/94
20200811_serum_yeast_DDA_10_15_rep2.11301.11301.3.0.dta	20200811_serum_yeast_DDA_10_15_rep2	11301	2959.19	1310.22	3	VIDFJCTTSSVSSALANTK	6,Carbamidomethyl[C];	2014.97	5 4 1 0	(N(N(H(H(N(H)))(H(N(H(A)))))))	5	62.004	74.8901	38.0725	0.00188	0.47815	1.05318e-81	0	1.05318e-81	1/sp|P04196|HRG_HUMAN	1/125
20200811_serum_yeast_DDA_10_15_rep2.11302.11302.4.0.dta	20200811_serum_yeast_DDA_10_15_rep2	11302	2959.32	1153.24	4	LAGKPTHVJVSVVMAEVDGTCY	21,Carbamidomethyl[C];	2347.14	5 5 1 1	(N(F)(N(H(N)(H(N(H)))(H(N(H(A)))))))	9	10.8339	12.7317	7.30939	0.00088	0.19136	7.43065e-07	0.00187793	0.00187793	1/sp|P01876|IGHA1_HUMAN	1/340
20200811_serum_yeast_DDA_10_15_rep2.11306.11306.4.1.dta	20200811_serum_yeast_DDA_10_15_rep2	11306	2960.47	982.919	4	VIDFJCTTSSVSSALANTK	6,Carbamidomethyl[C];	2014.97	5 4 1 0	(N(N(H(H(N(H)))(H(N(H(A)))))))	5	64.2333	78.5357	37.6718	0.0004	0.10169	8.05078e-81	0	8.05078e-81	1/sp|P04196|HRG_HUMAN	1/125
20200811_serum_yeast_DDA_10_15_rep2.11308.11308.4.1.dta	20200811_serum_yeast_DDA_10_15_rep2	11308	2961.02	1157.5	4	LAGKPTHVJVSVVMAEVDGTCY	21,Carbamidomethyl[C];	2347.14	6 5 0 2	(N(F)(N(H(H(N(H)))(H(N(H(N(H)(F))))))))	9	31.6261	30.0078	34.6315	0.0084	1.8151	4.29473e-74	0	4.29473e-74	1/sp|P01876|IGHA1_HUMAN	1/340
20200811_serum_yeast_DDA_10_15_rep2.11316.11316.3.0.dta	20200811_serum_yeast_DDA_10_15_rep2	11316	2963	1089.81	3	LDLAASJITGFVSTR		1564.83	8 2 0 0	(N(N(H(H(H(H)))(H(H)(H)(H)))))	7	66.9193	72.8381	55.9271	0.00182	0.55665	3.62177e-120	0	3.62177e-120	1/sp|P39543|SOP4_YEAST	1/35
20200811_serum_yeast_DDA_10_15_rep2.11317.11317.3.1.dta	20200811_serum_yeast_DDA_10_15_rep2	11317	2963.28	1296.54	3	VIDFJCTTSSVSSALANTK	6,Carbamidomethyl[C];	2014.97	6 3 1 0	(N(N(H(H)(H(H)(H(N(H(A))))))))	5	9.38468	13.3003	2.11292	-0.01097	-2.82163	0.00713387	0.00187793	0.00898071	1/sp|P04196|HRG_HUMAN	1/125
20200811_serum_yeast_DDA_10_15_rep2.11324.11324.3.0.dta	20200811_serum_yeast_DDA_10_15_rep2	11324	2965.05	1315.9	3	VIDFJCTTSSVSSALANTK	6,Carbamidomethyl[C];	2014.97	6 4 0 1	(N(N(H(H(H))(H(N(H))(N(H)(F))))))	5	43.9059	50.0682	32.4616	0.01438	3.64444	2.63475e-69	0	2.63475e-69	1/sp|P04196|HRG_HUMAN	1/125
20200811_serum_yeast_DDA_10_15_rep2.11336.11336.4.0.dta	20200811_serum_yeast_DDA_10_15_rep2	11336	2968.06	1149.02	4	MVSHHJLTTGATLINEQWLLTTAK		2679.39	5 4 1 0	(N(N(H(H(N(H)))(H(N(H(A)))))))	6	28.923	31.2165	24.6635	0.00329	0.71597	1.56247e-52	0	1.56247e-52	2/sp|P00738|HPT_HUMAN/sp|P00739|HPTR_HUMAN	2/184/126
20200811_serum_yeast_DDA_10_15_rep2.11358.11358.3.0.dta	20200811_serum_yeast_DDA_10_15_rep2	11358	2973.93	1537.32	3	LAGKPTHVJVSVVMAEVDGTCY	21,Carbamidomethyl[C];	2347.14	5 5 1 1	(N(F)(N(H(N)(H(N(H)))(H(N(H(A)))))))	9	19.1564	25.8899	6.6512	0.00103	0.22433	8.15804e-06	0	8.15804e-06	1/sp|P01876|IGHA1_HUMAN	1/340
20200811_serum_yeast_DDA_10_15_rep2.11359.11359.4.0.dta	20200811_serum_yeast_DDA_10_15_rep2	11359	2974.12	1102.48	4	LAGKPTHVJVSVVMAEVDGTCY	21,Carbamidomethyl[C];	2347.14	5 4 1 1	(N(F)(N(H(H(N(H)))(H(N(H(A)))))))	9	43.6934	45.7809	39.8166	0.00446	1.01176	2.16804e-85	0	2.16804e-85	1/sp|P01876|IGHA1_HUMAN	1/340
20200811_serum_yeast_DDA_10_15_rep2.11360.11360.4.0.dta	20200811_serum_yeast_DDA_10_15_rep2	11360	2974.43	1065.96	4	LAGKPTHVJVSVVMAEVDGTCY	21,Carbamidomethyl[C];	2347.14	5 4 1 0	(N(N(H(H(N(H)))(H(N(H(A)))))))	9	26.6026	30.5846	19.2074	0.00292	0.6852	2.08287e-37	0	2.08287e-37	1/sp|P01876|IGHA1_HUMAN	1/340
20200811_serum_yeast_DDA_10_15_rep2.11382.11382.3.0.dta	20200811_serum_yeast_DDA_10_15_rep2	11382	2980.3	1229.18	3	VCQDCPLLAPLJDTR	2,Carbamidomethyl[C];5,Carbamidomethyl[C];	1771.85	5 4 1 0	(N(N(H(H(N(H)))(H(N(H(A)))))))	12	14.7624	18.3746	8.05382	0.00423	1.1476	1.44487e-08	0.00105597	0.00105597	1/sp|P02765|FETUA_HUMAN	1/156
20200811_serum_yeast_DDA_10_15_rep2.11393.11393.3.0.dta	20200811_serum_yeast_DDA_10_15_rep2	11393	2983	1483.31	3	LAGKPTHVJVSVVMAEVDGTCY	21,Carbamidomethyl[C];	2347.14	4 5 1 1	(N(F)(N(H(H(N)(N))(H(N(H(A)))))))	9	14.8729	19.5194	6.24367	0.01105	2.48444	3.73599e-05	0.00105597	0.00109331	1/sp|P01876|IGHA1_HUMAN	1/340
20200811_serum_yeast_DDA_10_15_rep2.11394.11394.4.0.dta	20200811_serum_yeast_DDA_10_15_rep2	11394	2983.31	1112.73	4	LAGKPTHVJVSVVMAEVDGTCY	21,Carbamidomethyl[C];	2347.14	4 5 1 1	(N(F)(N(H(N)(H(N))(H(N(H(A)))))))	9	19.4294	21.7745	15.0742	0.00482	1.08401	3.68953e-25	0.00105597	0.00105597	1/sp|P01876|IGHA1_HUMAN	1/340
20200811_serum_yeast_DDA_10_15_rep2.11415.11415.4.0.dta	20200811_serum_yeast_DDA_10_15_rep2	11415	2988.89	972.907	4	LAJLTQGEDQYYLR		1683.83	5 4 2 0	(N(N(H(H(N(H(A))))(H(N(H(A)))))))	3	44.5683	50.5965	33.3731	-0.00054	-0.13785	1.6742e-71	0	1.6742e-71	1/sp|P10909|CLUS_HUMAN	1/374
20200811_serum_yeast_DDA_10_15_rep2.11416.11416.3.0.dta	20200811_serum_yeast_DDA_10_15_rep2	11416	2989.2	1236.9	3	VVLHPJYSQVDIGLIK		1795.01	5 4 1 0	(N(N(H(H(N(H)))(H(N(H(A)))))))	6	24.4247	24.1338	24.9648	0.00125	0.33664	3.04528e-53	0	3.04528e-53	1/sp|P00738|HPT_HUMAN	1/241
20200811_serum_yeast_DDA_10_15_rep2.11424.11424.3.0.dta	20200811_serum_yeast_DDA_10_15_rep2	11424	2991.23	1296.87	3	LAJLTQGEDQYYLR		1683.83	5 4 2 0	(N(N(H(H(N(H(A))))(H(N(H(A)))))))	3	25.3876	31.7967	13.4848	0.00276	0.71001	6.6453e-21	0	6.6453e-21	1/sp|P10909|CLUS_HUMAN	1/374
20200811_serum_yeast_DDA_10_15_rep2.11426.11426.3.0.dta	20200811_serum_yeast_DDA_10_15_rep2	11426	2991.63	1358.27	3	VLYLAAYJCTLRPVSK	9,Carbamidomethyl[C];	1868.01	5 4 2 0	(N(N(H(H(N(H(A))))(H(N(H(A)))))))	8	31.3313	18.7167	54.7584	0.00426	1.04522	1.06265e-117	0.00105597	0.00105597	1/sp|Q9UGM5|FETUB_HUMAN	1/136
20200811_serum_yeast_DDA_10_15_rep2.11428.11428.3.0.dta	20200811_serum_yeast_DDA_10_15_rep2	11428	2992.28	1179.51	3	FEVDSPVYJATWSASLK		1913.93	5 4 0 0	(N(N(H(H(N(H)))(H(N(H))))))	9	48.7666	56.2591	34.8518	0.00125	0.35459	1.63202e-74	0	1.63202e-74	1/sp|P04114|APOB_HUMAN	1/3895
20200811_serum_yeast_DDA_10_15_rep2.11443.11443.3.0.dta	20200811_serum_yeast_DDA_10_15_rep2	11443	2996.34	1525.63	3	QQQHLFGSJVTDCSGJFCLFR	13,Carbamidomethyl[C];18,Carbamidomethyl[C];	2515.12	5 4 1 1	(N(F)(N(H(H(N(H)))(H(N(H(A)))))))	9	26.6909	39.0453	3.74698	0.00146	0.31841	0.00355829	0	0.00355829	1/sp|P02787|TRFE_HUMAN	1/630
20200811_serum_yeast_DDA_10_15_rep2.11449.11449.3.0.dta	20200811_serum_yeast_DDA_10_15_rep2	11449	2997.75	1353.24	3	EJLTAPGSDSAVFFEQGTTR		2127	6 4 0 1	(N(N(H(H(H))(H(N(H))(N(H)(F))))))	2	64.3542	84.0305	27.8125	0.01596	3.93296	1.33209e-59	0	1.33209e-59	1/sp|P00450|CERU_HUMAN	1/397
20200811_serum_yeast_DDA_10_15_rep2.11451.11451.3.0.dta	20200811_serum_yeast_DDA_10_15_rep2	11451	2998.03	1347.56	3	EJLTAPGSDSAVFFEQGTTR		2127	5 4 1 0	(N(N(H(H(N(H)))(H(N(H(A)))))))	2	54.3962	70.8631	23.8148	0.00188	0.46514	7.34446e-51	0	7.34446e-51	1/sp|P00450|CERU_HUMAN	1/397
20200811_serum_yeast_DDA_10_15_rep2.11472.11472.3.0.dta	20200811_serum_yeast_DDA_10_15_rep2	11472	3003.4	1476.94	3	QQQHLFGSJVTDCSGJFCLFR	13,Carbamidomethyl[C];18,Carbamidomethyl[C];	2515.12	5 4 1 0	(N(N(H(H(N(H)))(H(N(H(A)))))))	9	43.0417	49.7468	30.5893	0.00309	0.69849	1.17619e-65	0	1.17619e-65	1/sp|P02787|TRFE_HUMAN	1/630
20200811_serum_yeast_DDA_10_15_rep2.11474.11474.3.0.dta	20200811_serum_yeast_DDA_10_15_rep2	11474	3003.89	1410.59	3	STGKPTLYJVSLVMSDTAGTCY	21,Carbamidomethyl[C];	2365.11	9 2 0 0	(N(N(H(H(H(H)))(H(H)(H(H)(H))))))	9	31.5303	36.4889	22.3214	0.00823	1.94583	5.76758e-47	0	5.76758e-47	2/sp|P01871|IGHM_HUMAN/sp|P0DOX6|IGM_HUMAN	2/440/563
20200811_serum_yeast_DDA_10_15_rep2.11482.11482.4.0.dta	20200811_serum_yeast_DDA_10_15_rep2	11482	3005.92	1107.96	4	QQQHLFGSJVTDCSGJFCLFR	13,Carbamidomethyl[C];18,Carbamidomethyl[C];	2515.12	5 4 1 0	(N(N(H(H(N(H)))(H(N(H(A)))))))	9	50.4548	63.0383	27.0854	0.00227	0.51221	7.87136e-58	0	7.87136e-58	1/sp|P02787|TRFE_HUMAN	1/630
20200811_serum_yeast_DDA_10_15_rep2.11497.11497.3.0.dta	20200811_serum_yeast_DDA_10_15_rep2	11497	3009.68	1236.9	3	VVLHPJYSQVDIGLIK		1795.01	5 4 1 0	(N(N(H(H)(H(N(H))(N(H(A)))))))	6	30.8029	19.5605	51.6817	0.00322	0.86729	5.48562e-111	0.00105597	0.00105597	1/sp|P00738|HPT_HUMAN	1/241
20200811_serum_yeast_DDA_10_15_rep2.11506.11506.4.0.dta	20200811_serum_yeast_DDA_10_15_rep2	11506	3012.2	1112.21	4	QQQHLFGSJVTDCSGJFCLFR	13,Carbamidomethyl[C];18,Carbamidomethyl[C];	2515.12	6 4 0 1	(N(N(H(H(H))(H(N(H))(N(H)(F))))))	9	36.812	43.3905	24.5949	0.00983	2.21169	1.75138e-52	0	1.75138e-52	1/sp|P02787|TRFE_HUMAN	1/630
20200811_serum_yeast_DDA_10_15_rep2.11517.11517.3.0.dta	20200811_serum_yeast_DDA_10_15_rep2	11517	3015.12	1356.57	3	STGKPTLYJVSLVMSDTAGTCY	21,Carbamidomethyl[C];	2365.11	8 2 0 0	(N(N(H(H(H(H)))(H(H)(H)(H)))))	9	45.4408	52.8128	31.75	0.00143	0.35126	7.44233e-68	0	7.44233e-68	2/sp|P01871|IGHM_HUMAN/sp|P0DOX6|IGM_HUMAN	2/440/563
20200811_serum_yeast_DDA_10_15_rep2.11549.11549.3.0.dta	20200811_serum_yeast_DDA_10_15_rep2	11549	3023.45	1476.94	3	QQQHLFGSJVTDCSGJFCLFR	13,Carbamidomethyl[C];18,Carbamidomethyl[C];	2515.12	5 4 1 0	(N(N(H(H(N(H)))(H(N(H(A)))))))	9	47.4554	50.9096	41.0406	0.00342	0.77233	5.51448e-88	0	5.51448e-88	1/sp|P02787|TRFE_HUMAN	1/630
20200811_serum_yeast_DDA_10_15_rep2.11551.11551.4.0.dta	20200811_serum_yeast_DDA_10_15_rep2	11551	3023.83	1107.96	4	QQQHLFGSJVTDCSGJFCLFR	13,Carbamidomethyl[C];18,Carbamidomethyl[C];	2515.12	5 4 1 0	(N(N(H(H(N(H)))(H(N(H(A)))))))	9	39.6841	37.3397	44.038	0.00166	0.37493	1.65263e-94	0	1.65263e-94	1/sp|P02787|TRFE_HUMAN	1/630
20200811_serum_yeast_DDA_10_15_rep2.11562.11562.3.0.dta	20200811_serum_yeast_DDA_10_15_rep2	11562	3026.75	1302.55	3	STGKPTLYJVSLVMSDTAGTCY	21,Carbamidomethyl[C];	2365.11	7 2 0 0	(N(N(H(H(H)(H))(H(H(H))))))	9	32.5696	39.4443	19.8024	-0.00319	-0.81569	2.62983e-39	0	2.62983e-39	2/sp|P01871|IGHM_HUMAN/sp|P0DOX6|IGM_HUMAN	2/440/563
20200811_serum_yeast_DDA_10_15_rep2.11562.11562.3.2.dta	20200811_serum_yeast_DDA_10_15_rep2	11562	3026.75	1302.88	3	LAJLTQGEDQYYLR		1683.83	6 4 0 3	(N(F)(N(H(H(H))(H(N(H)(F))(N(H)(F))))))	3	9.99733	10.3998	9.24995	-0.00579	-1.48231	1.09985e-10	0.00600858	0.00600858	1/sp|P10909|CLUS_HUMAN	1/374
20200811_serum_yeast_DDA_10_15_rep2.11573.11573.3.0.dta	20200811_serum_yeast_DDA_10_15_rep2	11573	3029.6	1296.87	3	LAJLTQGEDQYYLR		1683.83	5 4 2 0	(N(N(H(H(N(H(A))))(H(N(H(A)))))))	3	33.185	37.0395	26.0267	0.00245	0.63055	1.28468e-55	0	1.28468e-55	1/sp|P10909|CLUS_HUMAN	1/374
20200811_serum_yeast_DDA_10_15_rep2.11586.11586.4.0.dta	20200811_serum_yeast_DDA_10_15_rep2	11586	3033.11	1144.47	4	QQQHLFGSJVTDCSGJFCLFR	13,Carbamidomethyl[C];18,Carbamidomethyl[C];	2515.12	5 4 1 1	(N(N(H(H(N(H)(F)))(H(N(H(A)))))))	9	10.3951	12.1138	7.20332	0.00217	0.47383	1.03351e-06	0.00361011	0.00361011	1/sp|P02787|TRFE_HUMAN	1/630
20200811_serum_yeast_DDA_10_15_rep2.11597.11597.3.2.dta	20200811_serum_yeast_DDA_10_15_rep2	11597	3036.05	1356.56	3	STGKPTLYJVSLVMSDTAGTCY	21,Carbamidomethyl[C];	2365.11	8 2 0 0	(N(N(H(H(H(H)))(H(H)(H(H))))))	9	15.5358	22.5975	2.4214	-0.01383	-3.40052	0.00483687	0	0.00483687	2/sp|P01871|IGHM_HUMAN/sp|P0DOX6|IGM_HUMAN	2/440/563
20200811_serum_yeast_DDA_10_15_rep2.11608.11608.3.0.dta	20200811_serum_yeast_DDA_10_15_rep2	11608	3038.99	1233.85	3	AGLQAFFQVQECJK	12,Carbamidomethyl[C];	1639.79	5 4 1 1	(N(N(H(H(N(H)(F)))(H(N(H(A)))))))	13	10.0077	11.5415	7.15908	0.00367	0.99301	1.40877e-06	0.00361011	0.00361011	1/sp|P00450|CERU_HUMAN	1/358
20200811_serum_yeast_DDA_10_15_rep2.11617.11617.3.0.dta	20200811_serum_yeast_DDA_10_15_rep2	11617	3041.32	1476.94	3	QQQHLFGSJVTDCSGJFCLFR	13,Carbamidomethyl[C];18,Carbamidomethyl[C];	2515.12	5 4 1 0	(N(N(H(H(N(H)))(H(N(H(A)))))))	9	40.3053	41.3942	38.2829	0.00407	0.92	4.99324e-82	0	4.99324e-82	1/sp|P02787|TRFE_HUMAN	1/630
20200811_serum_yeast_DDA_10_15_rep2.11619.11619.4.0.dta	20200811_serum_yeast_DDA_10_15_rep2	11619	3041.91	1107.96	4	QQQHLFGSJVTDCSGJFCLFR	13,Carbamidomethyl[C];18,Carbamidomethyl[C];	2515.12	5 4 1 0	(N(N(H(H(N(H)))(H(N(H(A)))))))	16	34.017	42.5638	18.1442	0.00092	0.20875	3.34808e-34	0	3.34808e-34	1/sp|P02787|TRFE_HUMAN	1/637
20200811_serum_yeast_DDA_10_15_rep2.11626.11626.3.0.dta	20200811_serum_yeast_DDA_10_15_rep2	11626	3043.85	1239.52	3	AGLQAFFQVQECJK	12,Carbamidomethyl[C];	1639.79	6 4 0 2	(N(N(H(H(H))(H(N(H)(F))(N(H)(F))))))	13	36.187	42.8509	23.8112	0.01285	3.45696	8.41037e-51	0	8.41037e-51	1/sp|P00450|CERU_HUMAN	1/358
20200811_serum_yeast_DDA_10_15_rep2.11628.11628.4.0.dta	20200811_serum_yeast_DDA_10_15_rep2	11628	3044.26	1028.42	4	DQCIVDDITYNVJDTFHK	3,Carbamidomethyl[C];	2196.99	5 4 1 0	(N(N(H(H(N(H)))(H(N(H(A)))))))	13	40.6958	48.3803	26.4245	0.00224	0.5448	1.68924e-56	0	1.68924e-56	1/sp|P02751|FINC_HUMAN	1/528
20200811_serum_yeast_DDA_10_15_rep2.11643.11643.3.0.dta	20200811_serum_yeast_DDA_10_15_rep2	11643	3048.27	1132.82	3	JLSMPLLPADFHK		1482.78	5 4 1 0	(N(N(H(H(N(H)))(H(N(H(A)))))))	1	51.848	43.9886	66.444	0.00228	0.67202	1.5078e-142	0	1.5078e-142	1/sp|P05546|HEP2_HUMAN	1/49
20200811_serum_yeast_DDA_10_15_rep2.11646.11646.4.0.dta	20200811_serum_yeast_DDA_10_15_rep2	11646	3049.1	1149.02	4	MVSHHJLTTGATLINEQWLLTTAK		2679.39	5 4 1 0	(N(N(H(H(N(H)))(H(N(H(A)))))))	6	7.90625	10.8415	2.45518	-0.00075	-0.16362	0.00464111	0.00529568	0.00970853	2/sp|P00738|HPT_HUMAN/sp|P00739|HPTR_HUMAN	2/184/126
20200811_serum_yeast_DDA_10_15_rep2.11649.11649.3.0.dta	20200811_serum_yeast_DDA_10_15_rep2	11649	3049.69	1129.8	3	GAFISJFSMTVDGK		1473.7	5 4 1 0	(N(N(H(H(N(H)))(H(N(H(A)))))))	6	45.66	37.2742	61.2335	0.00207	0.61124	1.0532e-131	0	1.0532e-131	1/sp|P19823|ITIH2_HUMAN	1/118
20200811_serum_yeast_DDA_10_15_rep2.11651.11651.3.0.dta	20200811_serum_yeast_DDA_10_15_rep2	11651	3050.09	1181.51	3	JLSMPLLPADFHK		1482.78	5 4 1 1	(N(N(H(H(N(H)))(H(N(F)(H(A)))))))	1	9.28983	12.7677	2.83084	0.00386	1.09094	0.00413186	0.00187793	0.00597459	1/sp|P05546|HEP2_HUMAN	1/49
20200811_serum_yeast_DDA_10_15_rep2.11652.11652.3.0.dta	20200811_serum_yeast_DDA_10_15_rep2	11652	3050.36	1185.16	3	AGLQAFFQVQECJK	12,Carbamidomethyl[C];	1639.79	5 4 1 0	(N(N(H(H(N(H)))(H(N(H(A)))))))	13	55.8892	66.6706	35.8666	0.002	0.56241	6.45763e-77	0	6.45763e-77	1/sp|P00450|CERU_HUMAN	1/358
20200811_serum_yeast_DDA_10_15_rep2.11665.11665.4.0.dta	20200811_serum_yeast_DDA_10_15_rep2	11665	3053.94	849.87	4	JLSMPLLPADFHK		1482.78	5 4 1 0	(N(N(H(H(N(H)))(H(N(H(A)))))))	1	52.1353	55.8085	45.3137	0.00227	0.66702	3.34071e-97	0	3.34071e-97	1/sp|P05546|HEP2_HUMAN	1/49
20200811_serum_yeast_DDA_10_15_rep2.11676.11676.3.0.dta	20200811_serum_yeast_DDA_10_15_rep2	11676	3056.88	1236.9	3	VVLHPJYSQVDIGLIK		1795.01	5 4 1 0	(N(N(H(H(N(H)))(H(N(H(A)))))))	6	26.832	19.8091	39.8745	-0.00069	-0.18672	1.30965e-85	0.00105597	0.00105597	1/sp|P00738|HPT_HUMAN	1/241
20200811_serum_yeast_DDA_10_15_rep2.11697.11697.4.0.dta	20200811_serum_yeast_DDA_10_15_rep2	11697	3062.47	889.123	4	AGLQAFFQVQECJK	12,Carbamidomethyl[C];	1639.79	5 4 1 0	(N(N(H(H(N(H)))(H(N(H(A)))))))	13	48.0048	65.8012	14.9542	0.00228	0.64036	9.80772e-25	0	9.80772e-25	1/sp|P00450|CERU_HUMAN	1/358
20200811_serum_yeast_DDA_10_15_rep2.11701.11701.3.0.dta	20200811_serum_yeast_DDA_10_15_rep2	11701	3063.58	1135.47	3	GAFISJFSMTVDGK		1473.7	6 4 0 1	(N(N(H(H(H))(H(N(H))(N(H)(F))))))	6	31.5612	30.8966	32.7955	0.01207	3.54446	5.28171e-70	0	5.28171e-70	1/sp|P19823|ITIH2_HUMAN	1/118
20200811_serum_yeast_DDA_10_15_rep2.11714.11714.4.0.dta	20200811_serum_yeast_DDA_10_15_rep2	11714	3067	1125.71	4	SPYYJVSDEISFHCYDGYTLR	14,Carbamidomethyl[C];	2586.12	5 4 1 0	(N(N(H(H)(H(N(H))(N(H(A)))))))	5	29.8253	34.1683	21.7598	0.00744	1.65396	3.39464e-45	0	3.39464e-45	1/sp|P00751|CFAB_HUMAN	1/122
20200811_serum_yeast_DDA_10_15_rep2.11716.11716.3.0.dta	20200811_serum_yeast_DDA_10_15_rep2	11716	3067.41	1190.84	3	AGLQAFFQVQECJK	12,Carbamidomethyl[C];	1639.79	6 4 0 1	(N(N(H(H(H))(H(N(H))(N(H)(F))))))	13	58.8698	68.4796	41.023	0.01294	3.62409	6.64016e-88	0	6.64016e-88	1/sp|P00450|CERU_HUMAN	1/358
20200811_serum_yeast_DDA_10_15_rep2.11718.11718.3.0.dta	20200811_serum_yeast_DDA_10_15_rep2	11718	3067.81	1185.16	3	AGLQAFFQVQECJK	12,Carbamidomethyl[C];	1639.79	5 4 1 0	(N(N(H(H(N(H)))(H(N(H(A)))))))	13	62.3906	68.1389	51.7152	0.00188	0.53033	4.51221e-111	0	4.51221e-111	1/sp|P00450|CERU_HUMAN	1/358
20200811_serum_yeast_DDA_10_15_rep2.11719.11719.3.0.dta	20200811_serum_yeast_DDA_10_15_rep2	11719	3067.95	1129.8	3	GAFISJFSMTVDGK		1473.7	5 4 1 0	(N(N(H(H(N(H)))(H(N(H(A)))))))	6	17.8536	15.4608	22.2972	0.00095	0.28089	9.4758e-47	0.00187793	0.00187793	1/sp|P19823|ITIH2_HUMAN	1/118
20200811_serum_yeast_DDA_10_15_rep2.11730.11730.3.0.dta	20200811_serum_yeast_DDA_10_15_rep2	11730	3070.72	1500.61	3	SPYYJVSDEISFHCYDGYTLR	14,Carbamidomethyl[C];	2586.12	5 4 1 0	(N(N(H(H(N(H)))(H(N(H(A)))))))	5	52.2561	53.8683	49.262	0.00241	0.53502	1.12591e-105	0	1.12591e-105	1/sp|P00751|CFAB_HUMAN	1/122
20200811_serum_yeast_DDA_10_15_rep2.11744.11744.3.0.dta	20200811_serum_yeast_DDA_10_15_rep2	11744	3074.4	1387.63	3	LQAPLJYTEFQKPICLPSK	15,Carbamidomethyl[C];	2247.18	5 4 1 0	(N(N(H(H(N(H)))(H(N(H(A)))))))	6	54.6537	57.5127	49.3441	0.00329	0.79178	5.50221e-106	0	5.50221e-106	1/sp|P03952|KLKB1_HUMAN	1/494
20200811_serum_yeast_DDA_10_15_rep2.11746.11746.4.0.dta	20200811_serum_yeast_DDA_10_15_rep2	11746	3074.96	1040.97	4	LQAPLJYTEFQKPICLPSK	15,Carbamidomethyl[C];	2247.18	5 4 1 0	(N(N(H(H(N(H)))(H(N(H(A)))))))	6	50.2539	44.1253	61.6355	0.00089	0.21474	1.09382e-132	0	1.09382e-132	1/sp|P03952|KLKB1_HUMAN	1/494
20200811_serum_yeast_DDA_10_15_rep2.11765.11765.3.0.dta	20200811_serum_yeast_DDA_10_15_rep2	11765	3079.68	1236.9	3	VVLHPJYSQVDIGLIK		1795.01	5 4 1 0	(N(N(H(H(N(H)))(H(N(H(A)))))))	6	64.4671	64.5775	64.2622	0.00265	0.71521	5.12245e-138	0	5.12245e-138	1/sp|P00738|HPT_HUMAN	1/241
20200811_serum_yeast_DDA_10_15_rep2.11792.11792.4.1.dta	20200811_serum_yeast_DDA_10_15_rep2	11792	3086.68	927.929	4	VVLHPJYSQVDIGLIK		1795.01	5 4 1 0	(N(N(H(H(N(H)))(H(N(H(A)))))))	6	10.7643	9.64725	12.8389	0.00464	1.25071	3.32441e-19	0.00674536	0.00674536	1/sp|P00738|HPT_HUMAN	1/241
20200811_serum_yeast_DDA_10_15_rep2.11798.11798.3.0.dta	20200811_serum_yeast_DDA_10_15_rep2	11798	3088.16	1500.61	3	SPYYJVSDEISFHCYDGYTLR	14,Carbamidomethyl[C];	2586.12	5 4 1 0	(N(N(H(H(N(H)))(H(N(H(A)))))))	5	15.9872	11.2291	24.8238	0.00455	1.01104	5.92892e-53	0.00361011	0.00361011	1/sp|P00751|CFAB_HUMAN	1/122
20200811_serum_yeast_DDA_10_15_rep2.11861.11861.3.0.dta	20200811_serum_yeast_DDA_10_15_rep2	11861	3102.47	1236.9	3	VVLHPJYSQVDIGLIK		1795.01	5 4 1 0	(N(N(H(H(N(H)))(H(N(H(A)))))))	6	61.0463	59.0241	64.8017	0.00362	0.97487	1.99825e-139	0	1.99825e-139	1/sp|P00738|HPT_HUMAN	1/241
20200811_serum_yeast_DDA_10_15_rep2.11868.11868.4.0.dta	20200811_serum_yeast_DDA_10_15_rep2	11868	3104.15	1438.35	4	EGDHEFLEVPEAQEDVEATFPVHQPGJYSCSYR	30,Carbamidomethyl[C];	3836.68	5 4 1 0	(N(N(H(H(N(H)))(H(N(H(A)))))))	27	22.4332	32.6986	3.36883	0.00592	1.02872	0.00392178	0	0.00392178	1/sp|P04217|A1BG_HUMAN	1/179
20200811_serum_yeast_DDA_10_15_rep2.11920.11920.4.0.dta	20200811_serum_yeast_DDA_10_15_rep2	11920	3117.76	1138.76	4	ICDLLVANNHFAHFFAPQJLTNMNK	2,Carbamidomethyl[C];	2929.42	5 4 0 0	(N(N(H(H(N(H)))(H(N(H))))))	19	32.876	31.2269	35.9385	0.00183	0.4029	3.78976e-77	0	3.78976e-77	1/sp|P19827|ITIH1_HUMAN	1/285
20200811_serum_yeast_DDA_10_15_rep2.11941.11941.3.0.dta	20200811_serum_yeast_DDA_10_15_rep2	11941	3123.19	1236.9	3	VVLHPJYSQVDIGLIK		1795.01	5 4 1 0	(N(N(H(H(N(H)))(H(N(H(A)))))))	6	60.3408	59.4221	62.0468	0.00158	0.42643	2.27788e-133	0	2.27788e-133	1/sp|P00738|HPT_HUMAN	1/241
20200811_serum_yeast_DDA_10_15_rep2.11966.11966.3.0.dta	20200811_serum_yeast_DDA_10_15_rep2	11966	3129.41	1482.61	3	TELFSSSCPGGIMLJETGQGYQR	8,Carbamidomethyl[C];	2532.15	5 4 1 0	(N(N(H(H(N(H)))(H(N(H(A)))))))	15	37.5993	43.5124	26.6179	0.00021	0.04825	6.77175e-57	0	6.77175e-57	1/sp|O95445|APOM_HUMAN	1/135
20200811_serum_yeast_DDA_10_15_rep2.11999.11999.4.0.dta	20200811_serum_yeast_DDA_10_15_rep2	11999	3138.16	1149.02	4	MVSHHJLTTGATLINEQWLLTTAK		2679.39	5 4 1 0	(N(N(H(H(N(H)))(H(N(H(A)))))))	6	26.2915	29.6012	20.1449	0.00228	0.49564	2.37608e-40	0	2.37608e-40	2/sp|P00738|HPT_HUMAN/sp|P00739|HPTR_HUMAN	2/184/126
20200811_serum_yeast_DDA_10_15_rep2.12010.12010.3.0.dta	20200811_serum_yeast_DDA_10_15_rep2	12010	3141.06	1236.9	3	VVLHPJYSQVDIGLIK		1795.01	5 4 1 0	(N(N(H(H(N(H)))(H(N(H(A)))))))	6	52.8009	46.3055	64.8638	0.00138	0.37304	1.35156e-139	0	1.35156e-139	1/sp|P00738|HPT_HUMAN	1/241
20200811_serum_yeast_DDA_10_15_rep2.12019.12019.3.0.dta	20200811_serum_yeast_DDA_10_15_rep2	12019	3143.06	1455.64	3	VVLHPJYSQVDIGLIK		1795.01	6 5 2 0	(N(N(H(H(N(H(A))))(H(N(H))(N(H(A)))))))	6	59.6621	58.9402	61.0027	0.0028	0.64171	4.63587e-131	0	4.63587e-131	1/sp|P00738|HPT_HUMAN	1/241
20200811_serum_yeast_DDA_10_15_rep2.12025.12025.3.0.dta	20200811_serum_yeast_DDA_10_15_rep2	12025	3144.58	1414.92	3	TELFSSSCPGGIMLJETGQGYQR	8,Carbamidomethyl[C];	2532.15	5 3 1 0	(N(N(H(H(H))(H(N(H(A)))))))	15	25.0274	35.307	5.93671	0.00459	1.08162	8.57391e-05	0	8.57391e-05	1/sp|O95445|APOM_HUMAN	1/135
20200811_serum_yeast_DDA_10_15_rep2.12034.12034.4.0.dta	20200811_serum_yeast_DDA_10_15_rep2	12034	3146.9	1070.46	4	AALAAFNAQNJGSNFQLEEISR		2365.15	5 4 1 0	(N(N(H(H(N(H)))(H(N(H(A)))))))	11	43.3344	55.5287	20.6877	0.00248	0.57971	3.74886e-42	0	3.74886e-42	1/sp|P02765|FETUA_HUMAN	1/176
20200811_serum_yeast_DDA_10_15_rep2.12045.12045.3.0.dta	20200811_serum_yeast_DDA_10_15_rep2	12045	3149.78	1481.31	3	AALAAFNAQNJGSNFQLEEISR		2365.15	6 4 0 2	(N(N(H(H(H))(H(N(H)(F))(N(H)(F))))))	11	24.5554	35.9426	3.40758	0.0099	2.22899	0.0038881	0	0.0038881	1/sp|P02765|FETUA_HUMAN	1/176
20200811_serum_yeast_DDA_10_15_rep2.12055.12055.3.0.dta	20200811_serum_yeast_DDA_10_15_rep2	12055	3152.39	1426.95	3	AALAAFNAQNJGSNFQLEEISR		2365.15	5 4 1 0	(N(N(H(H(N(H)))(H(N(H(A)))))))	11	33.2049	44.7127	11.8333	0.00272	0.6358	1.01403e-16	0	1.01403e-16	1/sp|P02765|FETUA_HUMAN	1/176
20200811_serum_yeast_DDA_10_15_rep2.12058.12058.3.0.dta	20200811_serum_yeast_DDA_10_15_rep2	12058	3152.95	1504.33	3	VVLHPJYSQVDIGLIK		1795.01	6 5 2 1	(N(N(H(H(N(H(A))))(H(N(H)(F))(N(H(A)))))))	6	44.6344	40.4721	52.3642	0.00276	0.61188	1.46914e-112	0	1.46914e-112	1/sp|P00738|HPT_HUMAN	1/241
20200811_serum_yeast_DDA_10_15_rep2.12059.12059.4.1.dta	20200811_serum_yeast_DDA_10_15_rep2	12059	3153.26	1074.72	4	AALAAFNAQNJGSNFQLEEISR		2365.15	6 4 0 1	(N(N(H(H(H))(H(N(H))(N(H)(F))))))	11	43.4252	59.7839	13.0448	0.01171	2.72653	1.00856e-19	0	1.00856e-19	1/sp|P02765|FETUA_HUMAN	1/176
20200811_serum_yeast_DDA_10_15_rep2.12062.12062.4.0.dta	20200811_serum_yeast_DDA_10_15_rep2	12062	3154.09	1111.24	4	AALAAFNAQNJGSNFQLEEISR		2365.15	6 4 0 2	(N(N(H(H(H))(H(N(H)(F))(N(H)(F))))))	11	22.5493	31.1965	6.49001	0.0174	3.91632	1.34199e-05	0	1.34199e-05	1/sp|P02765|FETUA_HUMAN	1/176
20200811_serum_yeast_DDA_10_15_rep2.12067.12067.3.0.dta	20200811_serum_yeast_DDA_10_15_rep2	12067	3155.31	1432.62	3	AALAAFNAQNJGSNFQLEEISR		2365.15	6 4 0 1	(N(N(H(H(H))(H(N(H))(N(H)(F))))))	11	55.3646	73.8188	21.0924	0.01356	3.15578	3.22316e-43	0	3.22316e-43	1/sp|P02765|FETUA_HUMAN	1/176
20200811_serum_yeast_DDA_10_15_rep2.12070.12070.4.0.dta	20200811_serum_yeast_DDA_10_15_rep2	12070	3155.95	1173.23	4	GLTFQQJASSMCVPDQDTAIR	12,Carbamidomethyl[C];	2339.08	5 4 2 1	(N(F)(N(H(H(N(H(A))))(H(N(H(A)))))))	7	50.2269	67.7772	17.6334	0.0025	0.53309	1.17496e-32	0	1.17496e-32	2/sp|P01871|IGHM_HUMAN/sp|P0DOX6|IGM_HUMAN	2/209/332
20200811_serum_yeast_DDA_10_15_rep2.12080.12080.4.0.dta	20200811_serum_yeast_DDA_10_15_rep2	12080	3158.58	1091.98	4	VVLHPJYSQVDIGLIK		1795.01	6 5 2 0	(N(N(H(H(N(H(A))))(H(N(H))(N(H(A)))))))	6	59.5951	52.8293	72.1602	0.002	0.45866	1.8018e-155	0	1.8018e-155	1/sp|P00738|HPT_HUMAN	1/241
20200811_serum_yeast_DDA_10_15_rep2.12081.12081.3.0.dta	20200811_serum_yeast_DDA_10_15_rep2	12081	3158.71	1236.9	3	VVLHPJYSQVDIGLIK		1795.01	5 4 1 0	(N(N(H(H(N(H)))(H(N(H(A)))))))	6	59.9084	56.8135	65.656	0.00158	0.42643	4.75153e-141	0	4.75153e-141	1/sp|P00738|HPT_HUMAN	1/241
20200811_serum_yeast_DDA_10_15_rep2.12093.12093.3.0.dta	20200811_serum_yeast_DDA_10_15_rep2	12093	3161.49	1563.97	3	GLTFQQJASSMCVPDQDTAIR	12,Carbamidomethyl[C];	2339.08	5 4 2 1	(N(F)(N(H(H(N(H(A))))(H(N(H(A)))))))	7	31.6854	39.0274	18.0502	0.00124	0.26464	1.0543e-33	0	1.0543e-33	2/sp|P01871|IGHM_HUMAN/sp|P0DOX6|IGM_HUMAN	2/209/332
20200811_serum_yeast_DDA_10_15_rep2.12095.12095.4.1.dta	20200811_serum_yeast_DDA_10_15_rep2	12095	3161.94	1149.02	4	MVSHHJLTTGATLINEQWLLTTAK		2679.39	5 4 1 0	(N(N(H(H(N(H)))(H(N(H(A)))))))	6	28.6413	37.5569	12.0836	0.00273	0.59492	2.55628e-17	0	2.55628e-17	2/sp|P00738|HPT_HUMAN/sp|P00739|HPTR_HUMAN	2/184/126
20200811_serum_yeast_DDA_10_15_rep2.12097.12097.4.0.dta	20200811_serum_yeast_DDA_10_15_rep2	12097	3162.49	1096.24	4	VVLHPJYSQVDIGLIK		1795.01	7 5 1 1	(N(N(H(N)(H(H)(H))(H(N(H)(F))(N(H(A)))))))	6	55.2892	62.2931	42.282	0.01345	3.06857	1.22706e-90	0	1.22706e-90	1/sp|P00738|HPT_HUMAN	1/241
20200811_serum_yeast_DDA_10_15_rep2.12098.12098.3.0.dta	20200811_serum_yeast_DDA_10_15_rep2	12098	3162.77	1141.16	3	NQIMSWLJTSAIAAAK		1718.89	8 2 0 0	(N(N(H(H(H(H)))(H(H(H(H)))))))	8	22.0917	24.6959	17.2554	-0.00017	-0.04916	2.13575e-31	0	2.13575e-31	1/sp|P36091|DCW1_YEAST	1/337
20200811_serum_yeast_DDA_10_15_rep2.12099.12099.3.0.dta	20200811_serum_yeast_DDA_10_15_rep2	12099	3163.05	1637.34	3	GLTFQQJASSMCVPDQDTAIR	12,Carbamidomethyl[C];	2339.08	6 5 1 2	(N(N(H(H(N(H)(F)))(H(N(F)(H(N(H(A)))))))))	7	46.4723	66.0703	10.076	0.01141	2.3234	1.35237e-12	0	1.35237e-12	2/sp|P01871|IGHM_HUMAN/sp|P0DOX6|IGM_HUMAN	2/209/332
20200811_serum_yeast_DDA_10_15_rep2.12103.12103.3.0.dta	20200811_serum_yeast_DDA_10_15_rep2	12103	3163.94	1455.64	3	VVLHPJYSQVDIGLIK		1795.01	6 5 2 0	(N(N(H(H(N(H(A))))(H(N(H))(N(H(A)))))))	6	36.9257	30.2846	49.2593	0.00299	0.68501	1.29057e-105	0	1.29057e-105	1/sp|P00738|HPT_HUMAN	1/241
20200811_serum_yeast_DDA_10_15_rep2.12106.12106.3.0.dta	20200811_serum_yeast_DDA_10_15_rep2	12106	3164.47	1569.65	3	GLTFQQJASSMCVPDQDTAIR	12,Carbamidomethyl[C];	2339.08	6 4 1 2	(N(F)(N(H(H(N(H(H))))(H(N(F)(H(A)))))))	7	48.2713	59.8977	26.6794	0.01011	2.14778	3.84539e-57	0	3.84539e-57	2/sp|P01871|IGHM_HUMAN/sp|P0DOX6|IGM_HUMAN	2/209/332
20200811_serum_yeast_DDA_10_15_rep2.12107.12107.3.0.dta	20200811_serum_yeast_DDA_10_15_rep2	12107	3164.66	1461.32	3	VVLHPJYSQVDIGLIK		1795.01	7 5 1 1	(N(N(H(N)(H(H)(H))(H(N(H)(F))(N(H(A)))))))	6	25.98	22.1005	33.1848	0.0138	3.14912	7.10769e-71	0	7.10769e-71	1/sp|P00738|HPT_HUMAN	1/241
20200811_serum_yeast_DDA_10_15_rep2.12116.12116.4.0.dta	20200811_serum_yeast_DDA_10_15_rep2	12116	3167.04	1224	4	GLTFQQJASSMCVPDQDTAIR	12,Carbamidomethyl[C];	2339.08	5 5 2 1	(N(F)(N(H(H)(N)(H(N(H(A)))(N(H(A)))))))	7	34.4739	50.3006	5.08152	0.00113	0.23128	0.00072202	0	0.00072202	2/sp|P01871|IGHM_HUMAN/sp|P0DOX6|IGM_HUMAN	2/209/332
20200811_serum_yeast_DDA_10_15_rep2.12141.12141.3.0.dta	20200811_serum_yeast_DDA_10_15_rep2	12141	3172.79	1504.33	3	VVLHPJYSQVDIGLIK		1795.01	6 5 2 1	(N(N(H(H(N(H)(F)))(H(N(H(A)))(N(H(A)))))))	6	22.2915	19.2284	27.98	0.00394	0.87258	6.86164e-60	0.00105597	0.00105597	1/sp|P00738|HPT_HUMAN	1/241
20200811_serum_yeast_DDA_10_15_rep2.12157.12157.3.0.dta	20200811_serum_yeast_DDA_10_15_rep2	12157	3176.62	1387.95	3	VVLHPJYSQVDIGLIK		1795.01	6 4 2 0	(N(N(H(H(H))(H(N(H(A)))(N(H(A)))))))	6	16.3981	16.3159	16.5508	0.00204	0.49006	2.14989e-29	0.00105597	0.00105597	1/sp|P00738|HPT_HUMAN	1/241
20200811_serum_yeast_DDA_10_15_rep2.12165.12165.3.0.dta	20200811_serum_yeast_DDA_10_15_rep2	12165	3178.87	1039.42	3	JGSLFAFR		911.473	5 4 2 0	(N(N(H(H(N(H(A))))(H(N(H(A)))))))	1	41.7167	32.5463	58.7475	0.00176	0.56509	3.48219e-126	0	3.48219e-126	1/sp|P04004|VTNC_HUMAN	1/169
20200811_serum_yeast_DDA_10_15_rep2.12173.12173.5.0.dta	20200811_serum_yeast_DDA_10_15_rep2	12173	3180.73	980.838	5	MVSHHJLTTGATLINEQWLLTTAK	1,Oxidation[M];	2695.39	5 4 2 0	(N(N(H(H(N(H(A))))(H(N(H(A)))))))	6	22.6009	26.8486	14.7123	-0.00059	-0.12123	4.54199e-24	0	4.54199e-24	2/sp|P00738|HPT_HUMAN/sp|P00739|HPTR_HUMAN	2/184/126
20200811_serum_yeast_DDA_10_15_rep2.12182.12182.3.0.dta	20200811_serum_yeast_DDA_10_15_rep2	12182	3183.09	1437.3	3	VVLHPJYSQVDIGLIK		1795.01	8 6 0 0	(N(N(H(H(N(H(H))))(H(N(H(N(H(N(H))))))))))	6	16.7579	12.8704	23.9775	-0.01274	-2.9556	3.51062e-51	0.00187793	0.00187793	1/sp|P00738|HPT_HUMAN	1/241
20200811_serum_yeast_DDA_10_15_rep2.12189.12189.3.0.dta	20200811_serum_yeast_DDA_10_15_rep2	12189	3184.81	1333.93	3	VVLHPJYSQVDIGLIK		1795.01	5 4 2 0	(N(N(H(H(N(H(A))))(H(N(H(A)))))))	6	112.025	125.921	86.2185	0.00277	0.69203	1.60368e-185	0	1.60368e-185	1/sp|P00738|HPT_HUMAN	1/241
20200811_serum_yeast_DDA_10_15_rep2.12191.12191.4.0.dta	20200811_serum_yeast_DDA_10_15_rep2	12191	3185.21	1000.7	4	VVLHPJYSQVDIGLIK		1795.01	5 4 2 0	(N(N(H(H(N(H(A))))(H(N(H(A)))))))	6	71.1905	64.5865	83.455	0.00209	0.52352	1.35548e-179	0	1.35548e-179	1/sp|P00738|HPT_HUMAN	1/241
20200811_serum_yeast_DDA_10_15_rep2.12192.12192.4.1.dta	20200811_serum_yeast_DDA_10_15_rep2	12192	3185.49	1091.98	4	VVLHPJYSQVDIGLIK		1795.01	6 5 2 0	(N(N(H(H(N(H(A))))(H(N(H))(N(H(A)))))))	6	32.543	23.8138	48.7545	0.0002	0.04628	9.78314e-105	0	9.78314e-105	1/sp|P00738|HPT_HUMAN	1/241
20200811_serum_yeast_DDA_10_15_rep2.12193.12193.2.0.dta	20200811_serum_yeast_DDA_10_15_rep2	12193	3185.79	1558.63	2	JGSLFAFR		911.473	5 4 2 0	(N(N(H(H(N(H(A))))(H(N(H(A)))))))	1	32.4649	28.8969	39.0912	0.00207	0.66585	5.27004e-84	0	5.27004e-84	1/sp|P04004|VTNC_HUMAN	1/169
20200811_serum_yeast_DDA_10_15_rep2.12194.12194.4.0.dta	20200811_serum_yeast_DDA_10_15_rep2	12194	3186.06	1313.08	4	MVSHHJLTTGATLINEQWLLTTAK		2679.39	6 5 2 0	(N(N(H(H(N(H(A))))(H(N(H))(N(H(A)))))))	6	18.6637	25.5493	5.87621	0.00253	0.48235	0.000105396	0	0.000105396	2/sp|P00738|HPT_HUMAN/sp|P00739|HPTR_HUMAN	2/184/126
20200811_serum_yeast_DDA_10_15_rep2.12201.12201.4.0.dta	20200811_serum_yeast_DDA_10_15_rep2	12201	3187.78	1225.8	4	MVSHHJLTTGATLINEQWLLTTAK	1,Oxidation[M];	2695.39	5 4 2 0	(N(N(H(H(N(H(A))))(H(N(H(A)))))))	6	16.7918	17.8946	14.7438	0.00426	0.86874	2.82993e-24	0.00105597	0.00105597	2/sp|P00738|HPT_HUMAN/sp|P00739|HPTR_HUMAN	2/184/126
20200811_serum_yeast_DDA_10_15_rep2.12203.12203.3.0.dta	20200811_serum_yeast_DDA_10_15_rep2	12203	3188.16	1455.64	3	VVLHPJYSQVDIGLIK		1795.01	6 5 2 0	(N(N(H(H(N(H(A))))(H(N(H))(N(H(A)))))))	6	45.1768	31.2676	71.0083	0.00216	0.49531	9.76441e-153	0	9.76441e-153	1/sp|P00738|HPT_HUMAN	1/241
20200811_serum_yeast_DDA_10_15_rep2.12204.12204.3.0.dta	20200811_serum_yeast_DDA_10_15_rep2	12204	3188.35	1634.06	3	MVSHHJLTTGATLINEQWLLTTAK	1,Oxidation[M];	2695.39	5 4 2 0	(N(N(H(H(N(H(A))))(H(N(H(A)))))))	6	9.42666	13.1026	2.59997	0.00184	0.37529	0.0042856	0.00187793	0.00613438	2/sp|P00738|HPT_HUMAN/sp|P00739|HPTR_HUMAN	2/184/126
20200811_serum_yeast_DDA_10_15_rep2.12219.12219.3.0.dta	20200811_serum_yeast_DDA_10_15_rep2	12219	3191.97	1504.66	3	VVLHPJYSQVDIGLIK		1795.01	6 5 1 3	(N(N(H(H(N(F)(H(A))))(H(N(H)(F))(N(H)(F))))))	6	8.12109	9.63446	5.31054	-0.01494	-3.31028	0.000428237	0.00674536	0.00700201	1/sp|P00738|HPT_HUMAN	1/241
20200811_serum_yeast_DDA_10_15_rep2.12226.12226.4.0.dta	20200811_serum_yeast_DDA_10_15_rep2	12226	3193.7	1349.6	4	MVSHHJLTTGATLINEQWLLTTAK		2679.39	6 5 2 1	(N(N(H(H(N(F)(H(A))))(H(N(H))(N(H(A)))))))	6	10.5999	15.0395	2.35498	0.0046	0.85318	0.00513666	0.00187793	0.00700896	2/sp|P00738|HPT_HUMAN/sp|P00739|HPTR_HUMAN	2/184/126
20200811_serum_yeast_DDA_10_15_rep2.12230.12230.4.0.dta	20200811_serum_yeast_DDA_10_15_rep2	12230	3194.39	1149.02	4	MVSHHJLTTGATLINEQWLLTTAK		2679.39	5 4 1 0	(N(N(H(H(N(H)))(H(N(H(A)))))))	6	11.8018	16.7717	2.57197	0.002	0.43468	0.00433663	0.00105597	0.00539152	2/sp|P00738|HPT_HUMAN/sp|P00739|HPTR_HUMAN	2/184/126
20200811_serum_yeast_DDA_10_15_rep2.12242.12242.3.0.dta	20200811_serum_yeast_DDA_10_15_rep2	12242	3197.14	1039.42	3	JGSLFAFR		911.473	5 4 2 0	(N(N(H(H(N(H(A))))(H(N(H(A)))))))	1	27.147	18.0586	44.0254	0.00183	0.5882	2.34924e-94	0.00105597	0.00105597	1/sp|P04004|VTNC_HUMAN	1/169
20200811_serum_yeast_DDA_10_15_rep2.12256.12256.3.0.dta	20200811_serum_yeast_DDA_10_15_rep2	12256	3200.25	1461.66	3	VVLHPJYSQVDIGLIK		1795.01	7 5 0 3	(N(F)(N(H(N)(H(H)(H))(H(N(H)(F))(N(H)(F))))))	6	16.0277	20.3791	7.94638	0.00816	1.86112	2.49983e-08	0.00105597	0.00105599	1/sp|P00738|HPT_HUMAN	1/241
20200811_serum_yeast_DDA_10_15_rep2.12264.12264.5.1.dta	20200811_serum_yeast_DDA_10_15_rep2	12264	3202.19	1050.67	5	MVSHHJLTTGATLINEQWLLTTAK		2679.39	6 5 2 0	(N(N(H(H(N(H(A))))(H(N(H))(N(H(A)))))))	6	24.6602	27.8484	18.7391	0.00159	0.30195	5.40433e-36	0	5.40433e-36	2/sp|P00738|HPT_HUMAN/sp|P00739|HPTR_HUMAN	2/184/126
20200811_serum_yeast_DDA_10_15_rep2.12277.12277.3.0.dta	20200811_serum_yeast_DDA_10_15_rep2	12277	3205.05	1333.93	3	VVLHPJYSQVDIGLIK		1795.01	5 4 2 0	(N(N(H(H(N(H(A))))(H(N(H(A)))))))	6	38.2882	24.8761	63.1965	0.00298	0.74603	7.86895e-136	0	7.86895e-136	1/sp|P00738|HPT_HUMAN	1/241
20200811_serum_yeast_DDA_10_15_rep2.12278.12278.4.0.dta	20200811_serum_yeast_DDA_10_15_rep2	12278	3205.13	1000.7	4	VVLHPJYSQVDIGLIK		1795.01	5 4 2 0	(N(N(H(H(N(H(A))))(H(N(H(A)))))))	6	26.1692	20.482	36.7312	0.00244	0.61052	1.34256e-78	0.00105597	0.00105597	1/sp|P00738|HPT_HUMAN	1/241
20200811_serum_yeast_DDA_10_15_rep2.12285.12285.4.0.dta	20200811_serum_yeast_DDA_10_15_rep2	12285	3206.95	1230.3	4	MVSHHJLTTGATLINEQWLLTTAK	1,Oxidation[M];	2695.39	6 4 0 3	(N(F)(N(H(H(N(H(F))))(H(N(H(H)(F)))))))	6	11.764	16.8289	2.35787	-0.0096	-1.95191	0.00503856	0.00105597	0.0060934	2/sp|P00738|HPT_HUMAN/sp|P00739|HPTR_HUMAN	2/184/126
20200811_serum_yeast_DDA_10_15_rep2.12290.12290.3.0.dta	20200811_serum_yeast_DDA_10_15_rep2	12290	3208.02	1382.62	3	VVLHPJYSQVDIGLIK		1795.01	5 4 2 1	(N(N(H(H(N(H(A))))(H(N(F)(H(A)))))))	6	64.6877	56.0098	80.8038	0.00233	0.56156	6.28023e-174	0	6.28023e-174	1/sp|P00738|HPT_HUMAN	1/241
20200811_serum_yeast_DDA_10_15_rep2.12291.12291.4.0.dta	20200811_serum_yeast_DDA_10_15_rep2	12291	3208.1	1258.31	4	MVSHHJLTTGATLINEQWLLTTAK		2679.39	5 4 2 1	(N(F)(N(H(H(N(H(A))))(H(N(H(A)))))))	6	21.5547	25.4987	14.2301	0.00429	0.85228	4.04568e-23	0	4.04568e-23	2/sp|P00738|HPT_HUMAN/sp|P00739|HPTR_HUMAN	2/184/126
20200811_serum_yeast_DDA_10_15_rep2.12302.12302.4.0.dta	20200811_serum_yeast_DDA_10_15_rep2	12302	3210.81	1225.8	4	MVSHHJLTTGATLINEQWLLTTAK	1,Oxidation[M];	2695.39	5 4 2 0	(N(N(H(H(N(H(A))))(H(N(H(A)))))))	6	40.6447	32.6339	55.5218	0.00379	0.77405	3.33267e-119	0	3.33267e-119	2/sp|P00738|HPT_HUMAN/sp|P00739|HPTR_HUMAN	2/184/126
20200811_serum_yeast_DDA_10_15_rep2.12311.12311.3.0.dta	20200811_serum_yeast_DDA_10_15_rep2	12311	3213.18	1120.16	3	ALPQPQJVTSLLGCTH	14,Carbamidomethyl[C];	1735.88	5 4 0 0	(N(N(H(H(N(H)))(H(N(H))))))	7	8.18591	11.0495	2.86787	0.00088	0.26203	0.0041223	0.00529568	0.00925958	1/sp|P02790|HEMO_HUMAN	1/453
20200811_serum_yeast_DDA_10_15_rep2.12317.12317.4.0.dta	20200811_serum_yeast_DDA_10_15_rep2	12317	3214.37	1349.6	4	MVSHHJLTTGATLINEQWLLTTAK		2679.39	6 5 2 1	(N(N(H(H(N(H)(F)))(H(N(H(A)))(N(H(A)))))))	6	23.4713	21.5458	27.0472	0.00701	1.29949	8.88683e-58	0.00105597	0.00105597	2/sp|P00738|HPT_HUMAN/sp|P00739|HPTR_HUMAN	2/184/126
20200811_serum_yeast_DDA_10_15_rep2.12318.12318.4.0.dta	20200811_serum_yeast_DDA_10_15_rep2	12318	3214.65	1149.02	4	MVSHHJLTTGATLINEQWLLTTAK		2679.39	5 4 1 0	(N(N(H(H(N(H)))(H(N(H(A)))))))	6	27.2785	26.6073	28.5252	0.00479	1.04255	5.19363e-61	0	5.19363e-61	2/sp|P00738|HPT_HUMAN/sp|P00739|HPTR_HUMAN	2/184/126
20200811_serum_yeast_DDA_10_15_rep2.12328.12328.3.0.dta	20200811_serum_yeast_DDA_10_15_rep2	12328	3217.29	1628.73	3	MVSHHJLTTGATLINEQWLLTTAK		2679.39	5 4 2 0	(N(N(H(H(N(H(A))))(H(N(H(A)))))))	6	37.8512	40.7343	32.4967	0.00379	0.77658	1.56979e-69	0	1.56979e-69	2/sp|P00738|HPT_HUMAN/sp|P00739|HPTR_HUMAN	2/184/126
20200811_serum_yeast_DDA_10_15_rep2.12329.12329.4.0.dta	20200811_serum_yeast_DDA_10_15_rep2	12329	3217.53	1249.55	4	SLGNVJFTVSAEALESQELCGTEVPSVPEHGR	20,Carbamidomethyl[C];	3413.63	6 3 0 0	(N(N(H(H(H)(H))(H(N(H))))))	6	49.6886	70.1065	11.7696	0.00257	0.51412	1.53894e-16	0	1.53894e-16	1/sp|P01023|A2MG_HUMAN	1/869
20200811_serum_yeast_DDA_10_15_rep2.12335.12335.5.0.dta	20200811_serum_yeast_DDA_10_15_rep2	12335	3219.23	977.639	5	MVSHHJLTTGATLINEQWLLTTAK		2679.39	5 4 2 0	(N(N(H(H(N(H(A))))(H(N(H(A)))))))	6	35.7229	43.2355	21.7709	0.00262	0.5356	2.28479e-45	0	2.28479e-45	2/sp|P00738|HPT_HUMAN/sp|P00739|HPTR_HUMAN	2/184/126
20200811_serum_yeast_DDA_10_15_rep2.12338.12338.4.0.dta	20200811_serum_yeast_DDA_10_15_rep2	12338	3219.91	1221.8	4	MVSHHJLTTGATLINEQWLLTTAK		2679.39	5 4 2 0	(N(N(H(H(N(H(A))))(H(N(H(A)))))))	6	55.9735	59.6216	49.1986	0.00566	1.15802	1.70398e-105	0	1.70398e-105	2/sp|P00738|HPT_HUMAN/sp|P00739|HPTR_HUMAN	2/184/126
20200811_serum_yeast_DDA_10_15_rep2.12348.12348.3.0.dta	20200811_serum_yeast_DDA_10_15_rep2	12348	3222.3	1544.02	3	SLGNVJFTVSAEALESQELCGTEVPSVPEHGR	20,Carbamidomethyl[C];	3413.63	5 2 0 0	(N(N(H(H)(H(H)(H)))))	6	77.6328	102.691	31.0966	0.00874	1.88704	1.52209e-66	0	1.52209e-66	1/sp|P01023|A2MG_HUMAN	1/869
20200811_serum_yeast_DDA_10_15_rep2.12353.12353.4.1.dta	20200811_serum_yeast_DDA_10_15_rep2	12353	3223.45	1181.03	4	LEPVHLQLQCMSQEQLAQVAAJATK	10,Carbamidomethyl[C];	2807.42	5 4 1 0	(N(N(H(H(N(H)))(H(N(H(A)))))))	22	15.5914	18.152	10.8361	0.00315	0.66775	3.00162e-14	0.00105597	0.00105597	1/sp|Q96PD5|PGRP2_HUMAN	1/367
20200811_serum_yeast_DDA_10_15_rep2.12358.12358.4.2.dta	20200811_serum_yeast_DDA_10_15_rep2	12358	3224.87	1317.34	4	MVSHHJLTTGATLINEQWLLTTAK		2679.39	7 5 1 1	(N(N(H(N)(H(H)(H))(H(N(H))(N(F)(H(A)))))))	6	17.2571	23.5171	5.63149	0.00627	1.19102	0.000191594	0	0.000191594	2/sp|P00738|HPT_HUMAN/sp|P00739|HPTR_HUMAN	2/184/126
20200811_serum_yeast_DDA_10_15_rep2.12362.12362.3.0.dta	20200811_serum_yeast_DDA_10_15_rep2	12362	3225.77	1333.93	3	VVLHPJYSQVDIGLIK		1795.01	5 4 2 0	(N(N(H(H(N(H(A))))(H(N(H(A)))))))	6	83.3532	81.8425	86.1588	0.00492	1.22906	3.36567e-185	0	3.36567e-185	1/sp|P00738|HPT_HUMAN	1/241
20200811_serum_yeast_DDA_10_15_rep2.12387.12387.4.0.dta	20200811_serum_yeast_DDA_10_15_rep2	12387	3231.77	1000.7	4	VVLHPJYSQVDIGLIK		1795.01	5 4 2 0	(N(N(H(H(N(H(A))))(H(N(H(A)))))))	6	14.7914	9.20612	25.1641	0.00422	1.05555	1.03608e-53	0.00823045	0.00823045	1/sp|P00738|HPT_HUMAN	1/241
20200811_serum_yeast_DDA_10_15_rep2.12390.12390.3.0.dta	20200811_serum_yeast_DDA_10_15_rep2	12390	3232.45	1455.64	3	VVLHPJYSQVDIGLIK		1795.01	6 5 2 0	(N(N(H(H(N(H(A))))(H(N(H))(N(H(A)))))))	6	26.2523	19.6576	38.4997	0.00053	0.12142	1.71695e-82	0.00105597	0.00105597	1/sp|P00738|HPT_HUMAN	1/241
20200811_serum_yeast_DDA_10_15_rep2.12394.12394.4.0.dta	20200811_serum_yeast_DDA_10_15_rep2	12394	3233.58	1258.31	4	MVSHHJLTTGATLINEQWLLTTAK		2679.39	5 4 2 1	(N(N(H(H(N(H(A))))(H(N(F)(H(A)))))))	6	35.0767	40.9443	24.1797	0.00491	0.97553	2.21912e-51	0	2.21912e-51	2/sp|P00738|HPT_HUMAN/sp|P00739|HPTR_HUMAN	2/184/126
20200811_serum_yeast_DDA_10_15_rep2.12397.12397.4.1.dta	20200811_serum_yeast_DDA_10_15_rep2	12397	3234.08	1226.05	4	MVSHHJLTTGATLINEQWLLTTAK		2679.39	6 4 1 1	(N(N(H(H(N(H(H))))(H(N(F)(H(A)))))))	6	45.4823	45.4944	45.46	-0.00664	-1.35554	1.85675e-97	0	1.85675e-97	2/sp|P00738|HPT_HUMAN/sp|P00739|HPTR_HUMAN	2/184/126
20200811_serum_yeast_DDA_10_15_rep2.12399.12399.4.0.dta	20200811_serum_yeast_DDA_10_15_rep2	12399	3234.49	1313.08	4	MVSHHJLTTGATLINEQWLLTTAK		2679.39	6 5 2 0	(N(N(H(H(N(H(A))))(H(N(H))(N(H(A)))))))	6	9.58194	12.8622	3.49004	0.00497	0.94717	0.00380191	0.00187793	0.00565728	2/sp|P00738|HPT_HUMAN/sp|P00739|HPTR_HUMAN	2/184/126
20200811_serum_yeast_DDA_10_15_rep2.12418.12418.3.0.dta	20200811_serum_yeast_DDA_10_15_rep2	12418	3239.45	1265.88	3	ALPQPQJVTSLLGCTH	14,Carbamidomethyl[C];	1735.88	5 4 1 1	(N(N(H(H(N(H)(F)))(H(N(H(A)))))))	7	36.2452	39.3546	30.4708	0.00235	0.61984	2.4314e-65	0	2.4314e-65	1/sp|P02790|HEMO_HUMAN	1/453
20200811_serum_yeast_DDA_10_15_rep2.12419.12419.4.0.dta	20200811_serum_yeast_DDA_10_15_rep2	12419	3239.7	1298.31	4	NPPMGGNVVIFDTVITNQEEPYQJHSGR		3113.47	6 4 0 2	(N(F)(N(H(H(H))(H(N(H))(N(H)(F))))))	24	21.2738	27.0423	10.5609	0.00865	1.6662	1.08384e-13	0	1.08384e-13	1/sp|P02745|C1QA_HUMAN	1/146
20200811_serum_yeast_DDA_10_15_rep2.12456.12456.5.0.dta	20200811_serum_yeast_DDA_10_15_rep2	12456	3248.64	977.84	5	MVSHHJLTTGATLINEQWLLTTAK		2679.39	5 4 1 2	(N(N(H(H(N(H)(F)))(H(N(F)(H(A)))))))	6	27.9968	29.6687	24.8918	-0.01608	-3.29162	4.89525e-53	0	4.89525e-53	2/sp|P00738|HPT_HUMAN/sp|P00739|HPTR_HUMAN	2/184/126
20200811_serum_yeast_DDA_10_15_rep2.12472.12472.3.0.dta	20200811_serum_yeast_DDA_10_15_rep2	12472	3253.01	1217.19	3	ALPQPQJVTSLLGCTH	14,Carbamidomethyl[C];	1735.88	5 4 1 0	(N(N(H(H(N(H)))(H(N(H(A)))))))	7	73.6854	70.0368	80.4613	0.00175	0.48074	3.47278e-173	0	3.47278e-173	1/sp|P02790|HEMO_HUMAN	1/453
20200811_serum_yeast_DDA_10_15_rep2.12474.12474.4.0.dta	20200811_serum_yeast_DDA_10_15_rep2	12474	3253.6	913.144	4	ALPQPQJVTSLLGCTH	14,Carbamidomethyl[C];	1735.88	5 4 1 0	(N(N(H(H(N(H)))(H(N(H(A)))))))	7	59.0095	70.0446	38.5157	-0.00069	-0.18811	1.39556e-82	0	1.39556e-82	1/sp|P02790|HEMO_HUMAN	1/453
20200811_serum_yeast_DDA_10_15_rep2.12475.12475.3.0.dta	20200811_serum_yeast_DDA_10_15_rep2	12475	3253.87	1333.93	3	VVLHPJYSQVDIGLIK		1795.01	5 4 2 0	(N(N(H(H(N(H(A))))(H(N(H(A)))))))	6	22.7654	11.8352	43.0642	0.00161	0.40251	2.1814e-92	0.00361011	0.00361011	1/sp|P00738|HPT_HUMAN	1/241
20200811_serum_yeast_DDA_10_15_rep2.12505.12505.3.0.dta	20200811_serum_yeast_DDA_10_15_rep2	12505	3261.57	1351.58	3	SFAJTTAFALSPPVDGFVGK		2026.03	10 2 0 0	(N(N(H(H(H(H(H))))(H(H(H))(H(H))))))	4	21.3555	30.9829	3.47605	0.0034	0.84016	0.00382236	0	0.00382236	1/sp|P37302|APE3_YEAST	1/162
20200811_serum_yeast_DDA_10_15_rep2.12506.12506.3.2.dta	20200811_serum_yeast_DDA_10_15_rep2	12506	3261.64	1222.87	3	ALPQPQJVTSLLGCTH	14,Carbamidomethyl[C];	1735.88	6 4 0 1	(N(N(H(H(H))(H(N(H))(N(H)(F))))))	7	48.1029	59.726	26.5171	0.00945	2.57809	1.06784e-56	0	1.06784e-56	1/sp|P02790|HEMO_HUMAN	1/453
20200811_serum_yeast_DDA_10_15_rep2.12513.12513.5.0.dta	20200811_serum_yeast_DDA_10_15_rep2	12513	3263.39	1067.85	5	FJLTETSEAEIHQSFQHLLR		2400.19	7 6 2 0	(N(N(H(H(N(H))(N(H(A))))(H(N(H))(N(H(A)))))))	2	23.4464	24.2731	21.9112	-0.00136	-0.25509	1.08524e-45	0	1.08524e-45	1/sp|P01011|AACT_HUMAN	1/106
20200811_serum_yeast_DDA_10_15_rep2.12528.12528.3.0.dta	20200811_serum_yeast_DDA_10_15_rep2	12528	3267.06	1573.97	3	QQQHLFGSJVTDCSGJFCLFR	13,Carbamidomethyl[C];18,Carbamidomethyl[C];	2515.12	5 4 2 0	(N(N(H(H(N(H(A))))(H(N(H(A)))))))	16	50.1252	51.067	48.376	0.00468	0.99133	5.76989e-104	0	5.76989e-104	1/sp|P02787|TRFE_HUMAN	1/637
20200811_serum_yeast_DDA_10_15_rep2.12530.12530.3.1.dta	20200811_serum_yeast_DDA_10_15_rep2	12530	3267.62	1282.22	3	FEVDSPVYJATWSASLK		1913.93	6 4 0 1	(N(N(H(H(H))(H(N(H))(N(H)(F))))))	9	15.8259	17.4418	12.825	0.01117	2.90555	4.09941e-19	0.00105597	0.00105597	1/sp|P04114|APOB_HUMAN	1/3895
20200811_serum_yeast_DDA_10_15_rep2.12544.12544.3.0.dta	20200811_serum_yeast_DDA_10_15_rep2	12544	3270.95	1217.19	3	ALPQPQJVTSLLGCTH	14,Carbamidomethyl[C];	1735.88	5 4 1 0	(N(N(H(H(N(H)))(H(N(H(A)))))))	7	49.4094	53.8558	41.1519	0.00254	0.69693	2.90184e-88	0	2.90184e-88	1/sp|P02790|HEMO_HUMAN	1/453
20200811_serum_yeast_DDA_10_15_rep2.12546.12546.3.0.dta	20200811_serum_yeast_DDA_10_15_rep2	12546	3271.34	1276.54	3	FEVDSPVYJATWSASLK		1913.93	5 4 1 0	(N(N(H(H(N(H)))(H(N(H(A)))))))	9	38.7925	51.9186	14.4153	0.00659	1.72078	2.50934e-23	0	2.50934e-23	1/sp|P04114|APOB_HUMAN	1/3895
20200811_serum_yeast_DDA_10_15_rep2.12556.12556.4.0.dta	20200811_serum_yeast_DDA_10_15_rep2	12556	3273.94	1180.73	4	QQQHLFGSJVTDCSGJFCLFR	13,Carbamidomethyl[C];18,Carbamidomethyl[C];	2515.12	5 4 2 0	(N(N(H(H(N(H(A))))(H(N(H(A)))))))	9	43.3215	52.0145	27.1773	0.00392	0.83052	5.13417e-58	0	5.13417e-58	1/sp|P02787|TRFE_HUMAN	1/630
20200811_serum_yeast_DDA_10_15_rep2.12558.12558.5.0.dta	20200811_serum_yeast_DDA_10_15_rep2	12558	3274.29	944.786	5	QQQHLFGSJVTDCSGJFCLFR	13,Carbamidomethyl[C];18,Carbamidomethyl[C];	2515.12	5 4 2 0	(N(N(H(H(N(H(A))))(H(N(H(A)))))))	9	34.7155	42.4781	20.2991	0.00417	0.88264	5.86684e-41	0	5.86684e-41	1/sp|P02787|TRFE_HUMAN	1/630
20200811_serum_yeast_DDA_10_15_rep2.12580.12580.4.1.dta	20200811_serum_yeast_DDA_10_15_rep2	12580	3280.02	1174.02	4	LKPQVVTVMGDLFSSQWIGDSEFHJR		2990.48	8 2 0 0	(N(N(H(H(H(H)))(H(H(H(H)))))))	25	45.6429	42.4258	51.6175	0.00581	1.23838	9.0624e-111	0	9.0624e-111	1/sp|P40533|TED1_YEAST	1/147
20200811_serum_yeast_DDA_10_15_rep2.12593.12593.3.0.dta	20200811_serum_yeast_DDA_10_15_rep2	12593	3282.91	1313.59	3	LLGLNSGFSJSTILQETLNSK		2236.18	8 2 0 0	(N(N(H(H(H(H)))(H(H(H(H)))))))	10	15.7861	22.5023	3.31305	0.00118	0.3008	0.00398314	0	0.00398314	1/sp|P32353|ERG3_YEAST	1/45
20200811_serum_yeast_DDA_10_15_rep2.12642.12642.3.0.dta	20200811_serum_yeast_DDA_10_15_rep2	12642	3294.77	1126.83	3	YLGJATAIFFLPDEGK		1755.9	5 4 0 0	(N(N(H(H(N(H)))(H(N(H))))))	4	33.4334	31.5715	36.8912	0.00287	0.8498	4.17392e-79	0	4.17392e-79	1/sp|P01009|A1AT_HUMAN	1/271
20200811_serum_yeast_DDA_10_15_rep2.12650.12650.3.0.dta	20200811_serum_yeast_DDA_10_15_rep2	12650	3296.78	1444.97	3	LAPTYQELADTYAJATSDVLIAK		2468.26	9 2 0 0	(N(N(H(H(H))(H(H)(H(H(H(H))))))))	14	46.2595	57.694	25.024	0.00905	2.08876	2.45441e-53	0	2.45441e-53	1/sp|P17967|PDI_YEAST	1/425
20200811_serum_yeast_DDA_10_15_rep2.12652.12652.3.1.dta	20200811_serum_yeast_DDA_10_15_rep2	12652	3297.33	1390.95	3	LAPTYQELADTYAJATSDVLIAK		2468.26	8 2 0 0	(N(N(H(H(H(H)))(H(H)(H(H))))))	14	38.2372	50.6758	15.1369	0.00295	0.70748	2.59257e-25	0	2.59257e-25	1/sp|P17967|PDI_YEAST	1/425
20200811_serum_yeast_DDA_10_15_rep2.12655.12655.4.0.dta	20200811_serum_yeast_DDA_10_15_rep2	12655	3297.9	921.137	4	CGLVPVLAENYJK	1,Carbamidomethyl[C];	1476.75	5 4 2 0	(N(N(H(H(N(H(A))))(H(N(H(A)))))))	12	63.6259	70.0644	51.6688	0.00319	0.86648	6.52127e-111	0	6.52127e-111	1/sp|P02787|TRFE_HUMAN	1/432
20200811_serum_yeast_DDA_10_15_rep2.12679.12679.3.0.dta	20200811_serum_yeast_DDA_10_15_rep2	12679	3303.88	1156.22	3	KLPPGLLAJFTLLR		1552.96	5 4 1 0	(N(N(H(H(N(H)))(H(N(H(A)))))))	9	32.3856	24.0473	47.871	0.00077	0.22226	1.03651e-102	0	1.03651e-102	1/sp|P02750|A2GL_HUMAN	1/186
20200811_serum_yeast_DDA_10_15_rep2.12680.12680.5.0.dta	20200811_serum_yeast_DDA_10_15_rep2	12680	3304.15	1108.88	5	MVSHHJLTTGATLINEQWLLTTAK		2679.39	6 5 3 0	(N(N(H(H(N(H(A))))(H(N(H(A)))(N(H(A)))))))	6	17.3666	21.4996	9.69103	-0.00771	-1.39188	6.6399e-12	0.00105597	0.00105597	2/sp|P00738|HPT_HUMAN/sp|P00739|HPTR_HUMAN	2/184/126
20200811_serum_yeast_DDA_10_15_rep2.12691.12691.5.0.dta	20200811_serum_yeast_DDA_10_15_rep2	12691	3306.71	1076.47	5	DKICDLLVANNHFAHFFAPQJLTNMNK	4,Carbamidomethyl[C];	3172.55	5 4 1 2	(N(N(H(H(N(H)(F)))(H(N(F)(H(A)))))))	21	19.3254	25.9491	7.02428	-0.01915	-3.5608	2.53721e-06	0	2.53721e-06	1/sp|P19827|ITIH1_HUMAN	1/285
20200811_serum_yeast_DDA_10_15_rep2.12700.12700.4.0.dta	20200811_serum_yeast_DDA_10_15_rep2	12700	3308.99	1284.31	4	ICDLLVANNHFAHFFAPQJLTNMNK	2,Carbamidomethyl[C];	2929.42	5 4 2 0	(N(N(H(H(N(H(A))))(H(N(H(A)))))))	19	27.6432	27.7489	27.447	0.0025	0.4879	1.09158e-58	0	1.09158e-58	1/sp|P19827|ITIH1_HUMAN	1/285
20200811_serum_yeast_DDA_10_15_rep2.12701.12701.4.0.dta	20200811_serum_yeast_DDA_10_15_rep2	12701	3309.07	1385.85	4	MVSHHJLTTGATLINEQWLLTTAK		2679.39	6 5 3 0	(N(N(H(H(N(H(A))))(H(N(H(A)))(N(H(A)))))))	6	17.6052	25.5944	2.76799	-0.00524	-0.9466	0.00416602	0	0.00416602	2/sp|P00738|HPT_HUMAN/sp|P00739|HPTR_HUMAN	2/184/126
20200811_serum_yeast_DDA_10_15_rep2.12705.12705.3.0.dta	20200811_serum_yeast_DDA_10_15_rep2	12705	3309.71	1424.93	3	JLSIPVFFSEYGCNEVTPR	13,Carbamidomethyl[C];	2229.06	4 4 1 2	(N(N(H(H(N(F)))(H(N(F)(H(A)))))))	1	30.5406	44.1469	5.27186	-0.01614	-3.77779	0.000454463	0	0.000454463	1/sp|P22146|GAS1_YEAST	1/253
20200811_serum_yeast_DDA_10_15_rep2.12717.12717.4.1.dta	20200811_serum_yeast_DDA_10_15_rep2	12717	3312.66	1172.26	4	JISDGFDGIPDNVDAALALPAHSYSGR		2772.32	5 4 1 0	(N(N(H(H(N(H)))(H(N(H(A)))))))	1	47.9267	65.0838	16.0635	-0.00078	-0.16592	4.94442e-28	0	4.94442e-28	1/sp|P04004|VTNC_HUMAN	1/242
20200811_serum_yeast_DDA_10_15_rep2.12718.12718.5.0.dta	20200811_serum_yeast_DDA_10_15_rep2	12718	3312.8	938.004	5	JISDGFDGIPDNVDAALALPAHSYSGR		2772.32	5 4 1 0	(N(N(H(H(N(H)))(H(N(H(A)))))))	1	20.6508	30.6335	2.11133	-0.0081	-1.72781	0.00718623	0	0.00718623	1/sp|P04004|VTNC_HUMAN	1/242
20200811_serum_yeast_DDA_10_15_rep2.12727.12727.4.2.dta	20200811_serum_yeast_DDA_10_15_rep2	12727	3315.15	994.91	4	VCQDCPLLAPLJDTR	2,Carbamidomethyl[C];5,Carbamidomethyl[C];	1771.85	5 4 2 0	(N(N(H(H(N(H(A))))(H(N(H(A)))))))	12	46.6919	51.5993	37.5782	0.00112	0.28063	1.67041e-80	0	1.67041e-80	1/sp|P02765|FETUA_HUMAN	1/156
20200811_serum_yeast_DDA_10_15_rep2.12733.12733.4.0.dta	20200811_serum_yeast_DDA_10_15_rep2	12733	3316.36	922.643	4	JLSMPLLPADFHK		1482.78	5 4 2 0	(N(N(H(H(N(H(A))))(H(N(H(A)))))))	1	23.468	22.5282	25.2135	0.00056	0.15104	8.22425e-54	0	8.22425e-54	1/sp|P05546|HEP2_HUMAN	1/49
20200811_serum_yeast_DDA_10_15_rep2.12738.12738.4.0.dta	20200811_serum_yeast_DDA_10_15_rep2	12738	3317.62	1198.07	4	LSLHRPALEDLLLGSEAJLTCTLTGLR	21,Carbamidomethyl[C];	2963.6	5 5 0 0	(N(N(H(H(N))(H(N(H))(N(H))))))	18	65.0712	82.5443	32.6211	0.00209	0.43587	9.13058e-70	0	9.13058e-70	3/sp|P01877|IGHA2_HUMAN/sp|P0DOX2|IGA2_HUMAN/sp|P01876|IGHA1_HUMAN	3/131/246/144
20200811_serum_yeast_DDA_10_15_rep2.12741.12741.3.0.dta	20200811_serum_yeast_DDA_10_15_rep2	12741	3318.13	1229.85	3	JLSMPLLPADFHK		1482.78	5 4 2 0	(N(N(H(H(N(H(A))))(H(N(H(A)))))))	1	18.5628	15.59	24.0836	-0.00048	-0.13072	2.63143e-51	0.00187793	0.00187793	1/sp|P05546|HEP2_HUMAN	1/49
20200811_serum_yeast_DDA_10_15_rep2.12746.12746.5.0.dta	20200811_serum_yeast_DDA_10_15_rep2	12746	3319.08	918.041	5	LSLHRPALEDLLLGSEAJLTCTLTGLR	21,Carbamidomethyl[C];	2963.6	5 4 0 0	(N(N(H(H(N(H)))(H(N(H))))))	18	72.1107	99.5072	21.2314	-0.00206	-0.45026	1.0292e-43	0	1.0292e-43	3/sp|P01877|IGHA2_HUMAN/sp|P0DOX2|IGA2_HUMAN/sp|P01876|IGHA1_HUMAN	3/131/246/144
20200811_serum_yeast_DDA_10_15_rep2.12747.12747.3.0.dta	20200811_serum_yeast_DDA_10_15_rep2	12747	3319.31	1529.4	3	LSLHRPALEDLLLGSEAJLTCTLTGLR	21,Carbamidomethyl[C];	2963.6	5 4 0 0	(N(N(H(H(N(H)))(H(N(H))))))	18	23.9656	28.8096	14.9694	0	-0.00043	8.83097e-25	0	8.83097e-25	3/sp|P01877|IGHA2_HUMAN/sp|P0DOX2|IGA2_HUMAN/sp|P01876|IGHA1_HUMAN	3/131/246/144
20200811_serum_yeast_DDA_10_15_rep2.12753.12753.3.0.dta	20200811_serum_yeast_DDA_10_15_rep2	12753	3320.97	1552.68	3	VVLHPJYSQVDIGLIK		1795.01	6 5 3 0	(N(N(H(H(N(H(A))))(H(N(H(A)))(N(H(A)))))))	6	14.9393	15.8784	13.1952	0.00015	0.03296	3.83715e-20	0.00105597	0.00105597	1/sp|P00738|HPT_HUMAN	1/241
20200811_serum_yeast_DDA_10_15_rep2.12754.12754.4.0.dta	20200811_serum_yeast_DDA_10_15_rep2	12754	3321.04	1147.3	4	LSLHRPALEDLLLGSEAJLTCTLTGLR	21,Carbamidomethyl[C];	2963.6	5 4 0 0	(N(N(H(H(N))(H(N(H(H)))))))	18	48.4041	49.2744	46.7879	0.00188	0.40906	1.38934e-100	0	1.38934e-100	3/sp|P01877|IGHA2_HUMAN/sp|P0DOX2|IGA2_HUMAN/sp|P01876|IGHA1_HUMAN	3/131/246/144
20200811_serum_yeast_DDA_10_15_rep2.12757.12757.4.2.dta	20200811_serum_yeast_DDA_10_15_rep2	12757	3321.54	1086.27	4	LSLHRPALEDLLLGSEAJLTCTLTGLR	21,Carbamidomethyl[C];	2963.6	6 2 0 0	(N(N(H(H(H))(H(H(H))))))	18	86.3536	118.424	26.794	-0.00264	-0.60762	2.00483e-57	0	2.00483e-57	3/sp|P01877|IGHA2_HUMAN/sp|P0DOX2|IGA2_HUMAN/sp|P01876|IGHA1_HUMAN	3/131/246/144
20200811_serum_yeast_DDA_10_15_rep2.12758.12758.4.1.dta	20200811_serum_yeast_DDA_10_15_rep2	12758	3321.78	1164.76	4	VVLHPJYSQVDIGLIK		1795.01	6 5 3 0	(N(N(H(H(N(H(A))))(H(N(H(A)))(N(H(A)))))))	6	21.3876	17.5798	28.4593	0.0024	0.51492	7.06736e-61	0.00105597	0.00105597	1/sp|P00738|HPT_HUMAN	1/241
20200811_serum_yeast_DDA_10_15_rep2.12819.12819.3.0.dta	20200811_serum_yeast_DDA_10_15_rep2	12819	3336.45	1409.69	3	VGQLQLSHJLSLVILVPQNLK		2313.37	5 4 1 0	(N(N(H(H(N(H)))(H(N(H(A)))))))	9	45.2493	55.8997	25.47	0.00143	0.33865	1.87252e-54	0	1.87252e-54	1/sp|P05155|IC1_HUMAN	1/352
20200811_serum_yeast_DDA_10_15_rep2.12831.12831.4.0.dta	20200811_serum_yeast_DDA_10_15_rep2	12831	3339.32	1147.3	4	LSLHRPALEDLLLGSEAJLTCTLTGLR	21,Carbamidomethyl[C];	2963.6	5 4 0 0	(N(N(H(H(N(H)))(H(N(H))))))	18	26.4501	26.652	26.0751	-0.00056	-0.12297	8.39192e-56	0	8.39192e-56	3/sp|P01877|IGHA2_HUMAN/sp|P0DOX2|IGA2_HUMAN/sp|P01876|IGHA1_HUMAN	3/131/246/144
20200811_serum_yeast_DDA_10_15_rep2.12861.12861.3.0.dta	20200811_serum_yeast_DDA_10_15_rep2	12861	3345.93	1287.87	3	AGLQAFFQVQECJK	12,Carbamidomethyl[C];	1639.79	6 4 1 1	(N(N(H(H(N(H(H))))(H(N(F)(H(A)))))))	13	22.9672	25.6568	17.9723	0.00553	1.43238	1.80782e-33	0	1.80782e-33	1/sp|P00450|CERU_HUMAN	1/358
20200811_serum_yeast_DDA_10_15_rep2.12878.12878.3.0.dta	20200811_serum_yeast_DDA_10_15_rep2	12878	3349.92	1405.93	3	SVQEIQATFFYFTPJK		1919.95	7 5 0 1	(N(N(H(N)(H(N(H(H))))(H(N(F)(H(H)))))))	15	18.4344	25.0032	6.23533	0.0062	1.47015	4.12053e-05	0	4.12053e-05	2/sp|P02763|A1AG1_HUMAN/sp|P19652|A1AG2_HUMAN	2/72/72
20200811_serum_yeast_DDA_10_15_rep2.12917.12917.3.0.dta	20200811_serum_yeast_DDA_10_15_rep2	12917	3358.49	1441.61	3	ALPQPQJVTSLLGCTH	14,Carbamidomethyl[C];	1735.88	7 5 1 1	(N(N(H(N)(H(H)(H))(H(N(H)(F))(N(H(A)))))))	7	12.3101	16.9627	3.66961	0.00583	1.34803	0.00364551	0.00105597	0.0047009	1/sp|P02790|HEMO_HUMAN	1/453
20200811_serum_yeast_DDA_10_15_rep2.12924.12924.3.0.dta	20200811_serum_yeast_DDA_10_15_rep2	12924	3360.02	1314.22	3	ALPQPQJVTSLLGCTH	14,Carbamidomethyl[C];	1735.88	5 4 2 0	(N(N(H(H(N(H(A))))(H(N(H(A)))))))	7	80.6101	96.1524	51.7459	0.00163	0.41439	2.90946e-111	0	2.90946e-111	1/sp|P02790|HEMO_HUMAN	1/453
20200811_serum_yeast_DDA_10_15_rep2.12926.12926.5.0.dta	20200811_serum_yeast_DDA_10_15_rep2	12926	3360.56	976.261	5	LSLHRPALEDLLLGSEAJLTCTLTGLR	21,Carbamidomethyl[C];	2963.6	5 4 1 0	(N(N(H(H(N(H)))(H(N(H(A)))))))	18	86.2441	105.35	50.7626	-0.00152	-0.31093	5.72841e-109	0	5.72841e-109	3/sp|P01877|IGHA2_HUMAN/sp|P0DOX2|IGA2_HUMAN/sp|P01876|IGHA1_HUMAN	3/131/246/144
20200811_serum_yeast_DDA_10_15_rep2.12928.12928.3.0.dta	20200811_serum_yeast_DDA_10_15_rep2	12928	3361	1626.43	3	LSLHRPALEDLLLGSEAJLTCTLTGLR	21,Carbamidomethyl[C];	2963.6	5 4 1 0	(N(N(H(H(N(H)))(H(N(H(A)))))))	18	41.6695	41.1509	42.6325	0.00143	0.29268	1.59665e-91	0	1.59665e-91	3/sp|P01877|IGHA2_HUMAN/sp|P0DOX2|IGA2_HUMAN/sp|P01876|IGHA1_HUMAN	3/131/246/144
20200811_serum_yeast_DDA_10_15_rep2.12934.12934.5.0.dta	20200811_serum_yeast_DDA_10_15_rep2	12934	3362.04	1005.47	5	LSLHRPALEDLLLGSEAJLTCTLTGLR	21,Carbamidomethyl[C];	2963.6	5 4 1 1	(N(N(H(H(N(H)(F)))(H(N(H(A)))))))	18	13.9758	19.1194	4.42347	0.00997	1.98567	0.00239915	0.00105597	0.00345506	3/sp|P01877|IGHA2_HUMAN/sp|P0DOX2|IGA2_HUMAN/sp|P01876|IGHA1_HUMAN	3/131/246/144
20200811_serum_yeast_DDA_10_15_rep2.12937.12937.4.0.dta	20200811_serum_yeast_DDA_10_15_rep2	12937	3362.67	1270.84	4	LSLHRPALEDLLLGSEAJLTCTLTGLR	21,Carbamidomethyl[C];	2963.6	5 5 1 0	(N(N(H(N)(H(N(H)))(H(N(H(A)))))))	18	54.975	67.7912	31.1735	0.00115	0.22734	8.96498e-67	0	8.96498e-67	3/sp|P01877|IGHA2_HUMAN/sp|P0DOX2|IGA2_HUMAN/sp|P01876|IGHA1_HUMAN	3/131/246/144
20200811_serum_yeast_DDA_10_15_rep2.12948.12948.4.1.dta	20200811_serum_yeast_DDA_10_15_rep2	12948	3365.24	1256.59	4	LSLHRPALEDLLLGSEAJLTCTLTGLR	21,Carbamidomethyl[C];	2963.6	5 4 1 1	(N(N(H(H(N(H)(F)))(H(N(H(A)))))))	18	8.40894	11.4497	2.76189	-0.00671	-1.33643	0.00417038	0.00361011	0.00765957	3/sp|P01877|IGHA2_HUMAN/sp|P0DOX2|IGA2_HUMAN/sp|P01876|IGHA1_HUMAN	3/131/246/144
20200811_serum_yeast_DDA_10_15_rep2.12949.12949.4.0.dta	20200811_serum_yeast_DDA_10_15_rep2	12949	3365.52	985.918	4	ALPQPQJVTSLLGCTH	14,Carbamidomethyl[C];	1735.88	5 4 2 0	(N(N(H(H(N(H(A))))(H(N(H(A)))))))	7	46.3952	56.6117	27.4218	-0.00074	-0.18856	1.2531e-58	0	1.2531e-58	1/sp|P02790|HEMO_HUMAN	1/453
20200811_serum_yeast_DDA_10_15_rep2.12962.12962.5.0.dta	20200811_serum_yeast_DDA_10_15_rep2	12962	3368.63	1016.88	5	LSLHRPALEDLLLGSEAJLTCTLTGLR	21,Carbamidomethyl[C];	2963.6	5 5 1 0	(N(N(H(N)(H(N(H)))(H(N(H(A)))))))	18	12.4043	17.4355	3.06064	0.00155	0.3043	0.0040804	0.00105597	0.00513587	3/sp|P01877|IGHA2_HUMAN/sp|P0DOX2|IGA2_HUMAN/sp|P01876|IGHA1_HUMAN	3/131/246/144
20200811_serum_yeast_DDA_10_15_rep2.12964.12964.3.0.dta	20200811_serum_yeast_DDA_10_15_rep2	12964	3369.02	1640.1	3	LSLHRPALEDLLLGSEAJLTCTLTGLR	21,Carbamidomethyl[C];	2963.6	4 5 1 0	(N(N(H(H(N)(N))(H(N(H(A)))))))	18	14.2853	20.2341	3.23772	-0.0051	-1.03666	0.004045	0.00105597	0.00510092	3/sp|P01877|IGHA2_HUMAN/sp|P0DOX2|IGA2_HUMAN/sp|P01876|IGHA1_HUMAN	3/131/246/144
20200811_serum_yeast_DDA_10_15_rep2.12990.12990.3.0.dta	20200811_serum_yeast_DDA_10_15_rep2	12990	3374.47	1319.9	3	ALPQPQJVTSLLGCTH	14,Carbamidomethyl[C];	1735.88	6 4 1 1	(N(N(H(H(N(H(H))))(H(N(F)(H(A)))))))	7	60.7887	73.5663	37.0589	0.01314	3.31893	1.82338e-79	0	1.82338e-79	1/sp|P02790|HEMO_HUMAN	1/453
20200811_serum_yeast_DDA_10_15_rep2.12995.12995.3.0.dta	20200811_serum_yeast_DDA_10_15_rep2	12995	3375.54	1277.88	3	YLGJATAIFFLPDEGK		1755.9	6 4 1 0	(N(N(H(H(N(H(H))))(H(N(H(A)))))))	4	30.1989	35.2966	20.7318	0.00351	0.91503	2.53856e-42	0	2.53856e-42	1/sp|P01009|A1AT_HUMAN	1/271
20200811_serum_yeast_DDA_10_15_rep2.13003.13003.4.0.dta	20200811_serum_yeast_DDA_10_15_rep2	13003	3377.46	1220.07	4	LSLHRPALEDLLLGSEAJLTCTLTGLR	21,Carbamidomethyl[C];	2963.6	5 4 1 0	(N(N(H(H(N(H)))(H(N(H(A)))))))	18	10.3464	14.0186	3.52668	0.00168	0.34517	0.00376485	0.00187793	0.00563419	3/sp|P01877|IGHA2_HUMAN/sp|P0DOX2|IGA2_HUMAN/sp|P01876|IGHA1_HUMAN	3/131/246/144
20200811_serum_yeast_DDA_10_15_rep2.13007.13007.3.0.dta	20200811_serum_yeast_DDA_10_15_rep2	13007	3377.99	1223.86	3	YLGJATAIFFLPDEGK		1755.9	5 4 1 0	(N(N(H(H(N(H)))(H(N(H(A)))))))	4	59.3854	59.5102	59.1537	0.00192	0.52363	4.41452e-127	0	4.41452e-127	1/sp|P01009|A1AT_HUMAN	1/271
20200811_serum_yeast_DDA_10_15_rep2.13011.13011.3.0.dta	20200811_serum_yeast_DDA_10_15_rep2	13011	3378.99	1335.6	3	GFGVAIVGJYTAALPTEAALR		2091.12	5 4 1 0	(N(N(H(H(N(H)))(H(N(H(A)))))))	9	17.198	21.3698	9.45029	-0.00729	-1.82094	2.93555e-11	0.00105597	0.00105597	1/sp|Q96PD5|PGRP2_HUMAN	1/485
20200811_serum_yeast_DDA_10_15_rep2.13033.13033.4.1.dta	20200811_serum_yeast_DDA_10_15_rep2	13033	3383.92	1109.99	4	LDAPTNLQFVJETDSTVLVR		2232.15	5 4 2 0	(N(N(H(H(N(H(A))))(H(N(H(A)))))))	11	16.3462	16.3587	16.323	-0.00036	-0.0816	1.16989e-28	0.00105597	0.00105597	1/sp|P02751|FINC_HUMAN	1/1007
20200811_serum_yeast_DDA_10_15_rep2.13040.13040.4.1.dta	20200811_serum_yeast_DDA_10_15_rep2	13040	3385.59	918.149	4	YLGJATAIFFLPDEGK		1755.9	5 4 1 0	(N(N(H(H(N(H)))(H(N(H(A)))))))	4	25.2537	26.6801	22.6048	6e-05	0.01594	9.36634e-48	0	9.36634e-48	1/sp|P01009|A1AT_HUMAN	1/271
20200811_serum_yeast_DDA_10_15_rep2.13041.13041.3.0.dta	20200811_serum_yeast_DDA_10_15_rep2	13041	3385.71	1253.25	3	KLPPGLLAJFTLLR		1552.96	5 4 2 0	(N(N(H(H(N(H(A))))(H(N(H(A)))))))	9	43.5551	32.1833	64.6742	0.00239	0.63495	6.71508e-139	0	6.71508e-139	1/sp|P02750|A2GL_HUMAN	1/186
20200811_serum_yeast_DDA_10_15_rep2.13044.13044.3.2.dta	20200811_serum_yeast_DDA_10_15_rep2	13044	3386.09	1473.28	3	TLJQSSDELQLSMGNAMFVK		2213.06	5 4 2 0	(N(N(H(H(N(H(A))))(H(N(H(A)))))))	3	12.1488	15.2686	6.35482	0.00448	1.01406	2.16824e-05	0.00187793	0.00189888	1/sp|P01011|AACT_HUMAN	1/127
20200811_serum_yeast_DDA_10_15_rep2.13088.13088.3.0.dta	20200811_serum_yeast_DDA_10_15_rep2	13088	3396.5	1223.86	3	YLGJATAIFFLPDEGK		1755.9	5 4 1 0	(N(N(H(H(N(H)))(H(N(H(A)))))))	4	8.39313	9.98433	5.43805	0.00199	0.54162	0.000315554	0.00600858	0.00620134	1/sp|P01009|A1AT_HUMAN	1/271
20200811_serum_yeast_DDA_10_15_rep2.13162.13162.4.0.dta	20200811_serum_yeast_DDA_10_15_rep2	13162	3414.63	1288.52	4	EJLTAPGSDSAVFFEQGTTR		2127	7 5 2 2	(N(N(H(N)(H(H)(H))(H(N(F)(H(A)))(N(F)(H(A)))))))	2	27.855	40.8228	3.77194	0.00201	0.38942	0.00350324	0	0.00350324	1/sp|P00450|CERU_HUMAN	1/397
20200811_serum_yeast_DDA_10_15_rep2.13176.13176.3.0.dta	20200811_serum_yeast_DDA_10_15_rep2	13176	3417.88	1223.86	3	YLGJATAIFFLPDEGK		1755.9	5 4 1 0	(N(N(H(H(N(H)))(H(N(H(A)))))))	4	14.9336	14.9043	14.988	-0.0017	-0.46232	7.94367e-25	0.00187793	0.00187793	1/sp|P01009|A1AT_HUMAN	1/271
20200811_serum_yeast_DDA_10_15_rep2.13194.13194.3.0.dta	20200811_serum_yeast_DDA_10_15_rep2	13194	3422.39	1435.96	3	VLSJNSDANLELINTWVAK		2101.09	5 4 2 0	(N(N(H(H(N(H(A))))(H(N(H(A)))))))	4	37.1523	40.7598	30.4526	0.00301	0.7002	2.97491e-65	0	2.97491e-65	1/sp|P05155|IC1_HUMAN	1/253
20200811_serum_yeast_DDA_10_15_rep2.13195.13195.6.1.dta	20200811_serum_yeast_DDA_10_15_rep2	13195	3422.67	862.234	6	LSLHRPALEDLLLGSEAJLTCTLTGLR	21,Carbamidomethyl[C];	2963.6	5 4 2 0	(N(N(H(H(N(H(A))))(H(N(H(A)))))))	18	77.8427	110.576	17.0524	-0.00022	-0.04277	6.58008e-31	0	6.58008e-31	3/sp|P01877|IGHA2_HUMAN/sp|P0DOX2|IGA2_HUMAN/sp|P01876|IGHA1_HUMAN	3/131/246/144
20200811_serum_yeast_DDA_10_15_rep2.13217.13217.4.0.dta	20200811_serum_yeast_DDA_10_15_rep2	13217	3428.57	995.711	4	PALEDLLLGSEAJLTCTLTGLR	16,Carbamidomethyl[C];	2357.24	5 4 0 0	(N(N(H(H(N(H)))(H(N(H))))))	13	57.7088	79.3401	17.5364	0.00265	0.66511	2.46869e-32	0	2.46869e-32	3/sp|P01877|IGHA2_HUMAN/sp|P0DOX2|IGA2_HUMAN/sp|P01876|IGHA1_HUMAN	3/131/246/144
20200811_serum_yeast_DDA_10_15_rep2.13221.13221.3.0.dta	20200811_serum_yeast_DDA_10_15_rep2	13221	3429.72	1394.97	3	PALEDLLLGSEAJLTCTLTGLR	16,Carbamidomethyl[C];	2357.24	5 5 0 0	(N(N(H(N)(H(N(H)))(H(N(H))))))	13	40.1369	56.3008	10.1182	-0.00119	-0.28557	1.11326e-12	0	1.11326e-12	3/sp|P01877|IGHA2_HUMAN/sp|P0DOX2|IGA2_HUMAN/sp|P01876|IGHA1_HUMAN	3/131/246/144
20200811_serum_yeast_DDA_10_15_rep2.13228.13228.3.0.dta	20200811_serum_yeast_DDA_10_15_rep2	13228	3431.2	1327.28	3	PALEDLLLGSEAJLTCTLTGLR	16,Carbamidomethyl[C];	2357.24	5 4 0 0	(N(N(H(H(N(H)))(H(N(H))))))	13	32.8734	39.4594	20.6422	0.00489	1.22795	5.42223e-42	0	5.42223e-42	3/sp|P01877|IGHA2_HUMAN/sp|P0DOX2|IGA2_HUMAN/sp|P01876|IGHA1_HUMAN	3/131/246/144
20200811_serum_yeast_DDA_10_15_rep2.13258.13258.4.0.dta	20200811_serum_yeast_DDA_10_15_rep2	13258	3437.78	965.453	4	PALEDLLLGSEAJLTCTLTGLR	16,Carbamidomethyl[C];	2357.24	3 5 0 0	(N(N(H(H(N))(H(N)(N)))))	13	28.9483	37.9277	12.2722	-0.00324	-0.83929	9.99639e-18	0	9.99639e-18	3/sp|P01877|IGHA2_HUMAN/sp|P0DOX2|IGA2_HUMAN/sp|P01876|IGHA1_HUMAN	3/131/246/144
20200811_serum_yeast_DDA_10_15_rep2.13260.13260.4.0.dta	20200811_serum_yeast_DDA_10_15_rep2	13260	3438.34	1409.34	4	JISDGFDGIPDNVDAALALPAHSYSGR		2772.32	6 5 2 2	(N(N(H(H(N(F)(H(A))))(H(N(H)(F))(N(H(A)))))))	1	10.6882	15.0652	2.55942	-0.00598	-1.06199	0.00436526	0.00187793	0.00623822	1/sp|P04004|VTNC_HUMAN	1/242
20200811_serum_yeast_DDA_10_15_rep2.13298.13298.3.0.dta	20200811_serum_yeast_DDA_10_15_rep2	13298	3446.68	1223.86	3	YLGJATAIFFLPDEGK		1755.9	5 4 1 0	(N(N(H(H(N(H)))(H(N(H(A)))))))	4	26.5772	31.7424	16.9846	0.00092	0.25057	1.0916e-30	0	1.0916e-30	1/sp|P01009|A1AT_HUMAN	1/271
20200811_serum_yeast_DDA_10_15_rep2.13366.13366.3.0.dta	20200811_serum_yeast_DDA_10_15_rep2	13366	3463.8	1223.86	3	YLGJATAIFFLPDEGK		1755.9	5 4 1 0	(N(N(H(H(N(H)))(H(N(H(A)))))))	4	33.3263	36.8355	26.8091	0.00201	0.54734	1.64925e-57	0	1.64925e-57	1/sp|P01009|A1AT_HUMAN	1/271
20200811_serum_yeast_DDA_10_15_rep2.13378.13378.3.0.dta	20200811_serum_yeast_DDA_10_15_rep2	13378	3466.78	1311.28	3	VSJQTLSLFFTVLQDVPVR		2163.18	5 4 0 1	(N(F)(N(H(H(N(H)))(H(N(H))))))	3	73.1101	78.259	63.5477	0.00105	0.26787	1.31868e-136	0	1.31868e-136	1/sp|P01023|A2MG_HUMAN	1/1424
20200811_serum_yeast_DDA_10_15_rep2.13410.13410.4.0.dta	20200811_serum_yeast_DDA_10_15_rep2	13410	3475.22	1193.49	4	ALQAVYSMMSWPDDVPPEGWJR		2549.16	6 4 1 1	(N(N(H(H(N(H(H))))(H(N(F)(H(A)))))))	21	21.6839	31.4544	3.53876	0.01159	2.42892	0.003749	0	0.003749	1/sp|P00751|CFAB_HUMAN	1/378
20200811_serum_yeast_DDA_10_15_rep2.13412.13412.4.0.dta	20200811_serum_yeast_DDA_10_15_rep2	13412	3475.6	1189.24	4	ALQAVYSMMSWPDDVPPEGWJR		2549.16	5 4 2 0	(N(N(H(H(N(H(A))))(H(N(H(A)))))))	21	10.1596	13.5496	3.86397	0.00266	0.55953	0.00328307	0.00187793	0.00514999	1/sp|P00751|CFAB_HUMAN	1/378
20200811_serum_yeast_DDA_10_15_rep2.13424.13424.3.0.dta	20200811_serum_yeast_DDA_10_15_rep2	13424	3478.61	1326.57	3	YLGJATAIFFLPDEGK		1755.9	6 4 1 1	(N(N(H(H(N(H(H))))(H(N(F)(H(A)))))))	4	51.2902	61.895	31.5956	0.01171	2.94297	1.39874e-67	0	1.39874e-67	1/sp|P01009|A1AT_HUMAN	1/271
20200811_serum_yeast_DDA_10_15_rep2.13426.13426.4.1.dta	20200811_serum_yeast_DDA_10_15_rep2	13426	3479.02	995.179	4	YLGJATAIFFLPDEGK		1755.9	6 4 1 1	(N(N(H(H(N(H(H))))(H(N(F)(H(A)))))))	4	48.5649	58.7359	29.6758	0.01086	2.73079	1.2095e-63	0	1.2095e-63	1/sp|P01009|A1AT_HUMAN	1/271
20200811_serum_yeast_DDA_10_15_rep2.13434.13434.3.0.dta	20200811_serum_yeast_DDA_10_15_rep2	13434	3481.01	1320.89	3	YLGJATAIFFLPDEGK		1755.9	5 4 2 0	(N(N(H(H(N(H(A))))(H(N(H(A)))))))	4	26.0889	30.45	17.9896	0.00101	0.25525	1.39187e-33	0	1.39187e-33	1/sp|P01009|A1AT_HUMAN	1/271
20200811_serum_yeast_DDA_10_15_rep2.13435.13435.4.0.dta	20200811_serum_yeast_DDA_10_15_rep2	13435	3481.08	990.922	4	YLGJATAIFFLPDEGK		1755.9	5 4 2 0	(N(N(H(H(N(H(A))))(H(N(H(A)))))))	4	20.192	20.3935	19.8179	5e-05	0.01161	1.98501e-39	0.00105597	0.00105597	1/sp|P01009|A1AT_HUMAN	1/271
20200811_serum_yeast_DDA_10_15_rep2.13441.13441.3.0.dta	20200811_serum_yeast_DDA_10_15_rep2	13441	3482.44	1374.91	3	YLGJATAIFFLPDEGK		1755.9	6 4 2 0	(N(N(H(H(N(H(A))))(H(N(H(H)(A)))))))	4	44.7221	53.9017	27.6743	-0.00074	-0.17961	2.4745e-59	0	2.4745e-59	1/sp|P01009|A1AT_HUMAN	1/271
20200811_serum_yeast_DDA_10_15_rep2.13449.13449.3.0.dta	20200811_serum_yeast_DDA_10_15_rep2	13449	3484.51	1497.68	3	PALEDLLLGSEAJLTCTLTGLR	16,Carbamidomethyl[C];	2357.24	6 5 0 1	(N(N(H(N)(H(H))(H(N(H))(N(H)(F))))))	13	45.7589	58.7112	21.7048	0.00388	0.86467	4.96495e-45	0	4.96495e-45	3/sp|P01877|IGHA2_HUMAN/sp|P0DOX2|IGA2_HUMAN/sp|P01876|IGHA1_HUMAN	3/131/246/144
20200811_serum_yeast_DDA_10_15_rep2.13450.13450.4.3.dta	20200811_serum_yeast_DDA_10_15_rep2	13450	3484.79	1027.97	4	PALEDLLLGSEAJLTCTLTGLR	16,Carbamidomethyl[C];	2357.24	4 4 1 0	(N(N(H(H(N))(H(N(H(A)))))))	13	58.6322	79.8289	19.267	0.00093	0.22535	1.28367e-37	0	1.28367e-37	3/sp|P01877|IGHA2_HUMAN/sp|P0DOX2|IGA2_HUMAN/sp|P01876|IGHA1_HUMAN	3/131/246/144
20200811_serum_yeast_DDA_10_15_rep2.13452.13452.3.0.dta	20200811_serum_yeast_DDA_10_15_rep2	13452	3485.35	1429.99	3	PALEDLLLGSEAJLTCTLTGLR	16,Carbamidomethyl[C];	2357.24	6 4 0 1	(N(N(H(H(H))(H(N(H))(N(H)(F))))))	13	57.4711	79.355	16.8295	0.01366	3.18516	2.72345e-30	0	2.72345e-30	3/sp|P01877|IGHA2_HUMAN/sp|P0DOX2|IGA2_HUMAN/sp|P01876|IGHA1_HUMAN	3/131/246/144
20200811_serum_yeast_DDA_10_15_rep2.13515.13515.3.1.dta	20200811_serum_yeast_DDA_10_15_rep2	13515	3500.44	1413.65	3	VSJQTLSLFFTVLQDVPVR		2163.18	6 4 1 0	(N(N(H(H(N(H(H))))(H(N(H(A)))))))	3	54.1183	70.9848	22.7949	0.01247	2.94156	2.92616e-48	0	2.92616e-48	1/sp|P01023|A2MG_HUMAN	1/1424
20200811_serum_yeast_DDA_10_15_rep2.13517.13517.3.0.dta	20200811_serum_yeast_DDA_10_15_rep2	13517	3500.99	1578.29	3	CSDGWSFDATTLDDJGTMLFFK	1,Carbamidomethyl[C];	2528.07	5 4 2 0	(N(N(H(H(N(H(A))))(H(N(H(A)))))))	15	13.3892	16.7548	7.1389	0.00742	1.56881	1.6542e-06	0.00105597	0.00105747	1/sp|P02790|HEMO_HUMAN	1/64
20200811_serum_yeast_DDA_10_15_rep2.13522.13522.3.0.dta	20200811_serum_yeast_DDA_10_15_rep2	13522	3502.19	1357.9	3	LGACJDTLQQLMEVFK	4,Carbamidomethyl[C];	1866.91	5 4 2 0	(N(N(H(H(N(H(A))))(H(N(H(A)))))))	5	9.59499	9.45998	9.84572	0.00315	0.77314	4.19165e-12	0.00823045	0.00823045	1/sp|P01008|ANT3_HUMAN	1/128
20200811_serum_yeast_DDA_10_15_rep2.13524.13524.4.0.dta	20200811_serum_yeast_DDA_10_15_rep2	13524	3502.57	1056.49	4	VSJQTLSLFFTVLQDVPVR		2163.18	5 4 1 1	(N(F)(N(H(H(N(H)))(H(N(H(A)))))))	3	60.6407	76.0682	31.9898	0.00314	0.74443	1.74736e-68	0	1.74736e-68	1/sp|P01023|A2MG_HUMAN	1/1424
20200811_serum_yeast_DDA_10_15_rep2.13591.13591.3.0.dta	20200811_serum_yeast_DDA_10_15_rep2	13591	3520.41	1544.33	3	MLJTSSLLEQLNEQFNWVSR		2409.19	6 4 1 1	(N(N(H(H(N(H(H))))(H(N(F)(H(A)))))))	3	26.3007	35.7954	8.66778	-0.01232	-2.65987	2.04604e-09	0	2.04604e-09	1/sp|P10909|CLUS_HUMAN	1/354
20200811_serum_yeast_DDA_10_15_rep2.13669.13669.3.0.dta	20200811_serum_yeast_DDA_10_15_rep2	13669	3541.19	1505.34	3	VSJQTLSLFFTVLQDVPVR		2163.18	5 4 2 1	(N(N(H(H(N(H(A))))(H(N(F)(H(A)))))))	3	9.90179	13.5532	3.12067	0.00293	0.64868	0.00406841	0.00187793	0.00592927	1/sp|P01023|A2MG_HUMAN	1/1424
20200811_serum_yeast_DDA_10_15_rep1.1316.1316.2.0.dta	20200811_serum_yeast_DDA_10_15_rep1	1316	353.205	1260.01	2	PSJGTVNK		816.421	8 2 0 0	(N(N(H(H(H(H)))(H(H)(H)(H)))))	3	50.6981	38.9953	72.4318	0.00278	1.10393	5.17491e-41	0	5.17491e-41	1/sp|Q03103|ERO1_YEAST	1/491
20200811_serum_yeast_DDA_10_15_rep1.1369.1369.2.0.dta	20200811_serum_yeast_DDA_10_15_rep1	1369	367.666	1390.03	2	JTTGTMK		752.361	10 2 0 0	(N(N(H(H(H(H)))(H(H)(H(H(H(H))))))))	1	38.8987	24.7457	65.1828	0.00308	1.10683	3.58879e-37	0	3.58879e-37	1/sp|P46992|YJR1_YEAST	1/300
20200811_serum_yeast_DDA_10_15_rep1.1380.1380.2.0.dta	20200811_serum_yeast_DDA_10_15_rep1	1380	370.79	1260.01	2	PSJGTVNK		816.421	8 2 0 0	(N(N(H(H(H(H)))(H(H)(H)(H)))))	3	50.2951	39.5954	70.1659	0.00284	1.12616	1.06284e-39	0	1.06284e-39	1/sp|Q03103|ERO1_YEAST	1/491
20200811_serum_yeast_DDA_10_15_rep1.2221.2221.3.0.dta	20200811_serum_yeast_DDA_10_15_rep1	2221	598.542	854.683	3	HIJVSK		697.399	9 2 0 0	(N(N(H(H(H)(H))(H(H)(H(H(H)))))))	3	64.7321	41.3264	108.2	0.00166	0.6465	7.20626e-60	0	7.20626e-60	1/sp|P34231|YKS7_YEAST	1/61
20200811_serum_yeast_DDA_10_15_rep1.2223.2223.2.0.dta	20200811_serum_yeast_DDA_10_15_rep1	2223	598.976	1281.52	2	HIJVSK		697.399	9 2 0 0	(N(N(H(H)(H(H(H(H)))(H(H(H)))))))	3	59.0716	40.8049	92.9954	0.00324	1.26281	1.09629e-51	0	1.09629e-51	1/sp|P34231|YKS7_YEAST	1/61
20200811_serum_yeast_DDA_10_15_rep1.2224.2224.2.0.dta	20200811_serum_yeast_DDA_10_15_rep1	2224	599.254	1200.5	2	HIJVSK		697.399	8 2 0 0	(N(N(H(H(H))(H(H)(H(H(H)))))))	3	51.7096	37.5795	77.9512	0.00256	1.06784	8.56096e-44	0	8.56096e-44	1/sp|P34231|YKS7_YEAST	1/61
20200811_serum_yeast_DDA_10_15_rep1.2231.2231.4.0.dta	20200811_serum_yeast_DDA_10_15_rep1	2231	601.054	885.11	4	HSHNJJSSDLHPHK		1623.74	5 4 1 0	(N(N(H(H(H))(H(N)(N(H(A)))))))	5	15.9338	14.7682	18.0985	0.00338	0.95564	7.64549e-12	0.00364964	0.00364964	1/sp|P04196|HRG_HUMAN	1/344
20200811_serum_yeast_DDA_10_15_rep1.2234.2234.2.0.dta	20200811_serum_yeast_DDA_10_15_rep1	2234	601.615	1362.55	2	HIJVSK		697.399	10 2 0 0	(N(N(H(H(H(H)))(H(H(H))(H(H)(H))))))	3	52.2089	33.8064	86.385	0.00428	1.57188	2.59516e-48	0	2.59516e-48	1/sp|P34231|YKS7_YEAST	1/61
20200811_serum_yeast_DDA_10_15_rep1.2236.2236.3.0.dta	20200811_serum_yeast_DDA_10_15_rep1	2236	602.104	813.677	3	FKJVTK		736.435	8 2 0 0	(N(N(H(H(H(H)))(H(H)(H)(H)))))	3	42.2326	26.2986	71.8244	0.00011	0.04379	1.45877e-40	0	1.45877e-40	1/sp|Q03103|ERO1_YEAST	1/342
20200811_serum_yeast_DDA_10_15_rep1.2244.2244.4.1.dta	20200811_serum_yeast_DDA_10_15_rep1	2244	604.056	957.883	4	HSHNJJSSDLHPHK		1623.74	5 4 2 0	(N(N(H(H(N(H(A))))(H(N(H(A)))))))	5	60.514	37.3086	103.61	0.00138	0.36149	4.19544e-57	0	4.19544e-57	1/sp|P04196|HRG_HUMAN	1/344
20200811_serum_yeast_DDA_10_15_rep1.2247.2247.5.0.dta	20200811_serum_yeast_DDA_10_15_rep1	2247	604.712	766.508	5	HSHNJJSSDLHPHK		1623.74	5 4 2 0	(N(N(H(H(N(H(A))))(H(N(H(A)))))))	5	39.8139	35.0596	48.6433	0.00026	0.06869	3.00366e-28	0	3.00366e-28	1/sp|P04196|HRG_HUMAN	1/344
20200811_serum_yeast_DDA_10_15_rep1.2275.2275.2.0.dta	20200811_serum_yeast_DDA_10_15_rep1	2275	611.632	1182.47	2	SYJETK		741.341	5 4 0 0	(N(N(H(H(N(H)))(H(N(H))))))	3	25.9523	16.109	44.2328	0.00233	0.98566	6.92072e-26	0.00301205	0.00301205	1/sp|P04114|APOB_HUMAN	1/3224
20200811_serum_yeast_DDA_10_15_rep1.2283.2283.3.0.dta	20200811_serum_yeast_DDA_10_15_rep1	2283	613.68	1030.72	3	HJFSHCCSK	6,Carbamidomethyl[C];7,Carbamidomethyl[C];	1176.47	5 4 1 0	(N(N(H(H(N(H)))(H(N(H(A)))))))	2	72.4845	61.606	92.6874	0.00149	0.48363	1.48553e-51	0	1.48553e-51	1/sp|P43652|AFAM_HUMAN	1/109
20200811_serum_yeast_DDA_10_15_rep1.2285.2285.4.0.dta	20200811_serum_yeast_DDA_10_15_rep1	2285	614.28	773.292	4	HJFSHCCSK	6,Carbamidomethyl[C];7,Carbamidomethyl[C];	1176.47	5 4 1 0	(N(N(H(H(N(H)))(H(N(H(A)))))))	2	31.633	16.3708	59.9771	0.00205	0.66194	2.0762e-34	0.00301205	0.00301205	1/sp|P43652|AFAM_HUMAN	1/109
20200811_serum_yeast_DDA_10_15_rep1.2286.2286.2.0.dta	20200811_serum_yeast_DDA_10_15_rep1	2286	614.558	1292.03	2	AJISHK		669.368	5 4 1 0	(N(N(H(H(N(H)))(H(N(H(A)))))))	2	48.2806	31.9915	78.5319	0.00279	1.07915	3.49861e-44	0	3.49861e-44	1/sp|P01031|CO5_HUMAN	1/741
20200811_serum_yeast_DDA_10_15_rep1.2294.2294.3.0.dta	20200811_serum_yeast_DDA_10_15_rep1	2294	616.611	856.345	3	HJSTGCLR	6,Carbamidomethyl[C];	944.437	5 4 0 0	(N(N(H(H(H))(H(N)(N(H))))))	2	55.0001	37.6857	87.1555	0.00173	0.6755	9.95422e-49	0	9.95422e-49	1/sp|P10909|CLUS_HUMAN	1/291
20200811_serum_yeast_DDA_10_15_rep1.2296.2296.2.0.dta	20200811_serum_yeast_DDA_10_15_rep1	2296	617.197	1284.01	2	HJSTGCLR	6,Carbamidomethyl[C];	944.437	5 4 0 0	(N(N(H(H(N(H)))(H(N(H))))))	2	37.7721	22.4158	66.2909	0.00229	0.89287	1.11145e-37	0	1.11145e-37	1/sp|P10909|CLUS_HUMAN	1/291
20200811_serum_yeast_DDA_10_15_rep1.2304.2304.2.0.dta	20200811_serum_yeast_DDA_10_15_rep1	2304	619.246	960.912	2	JQTLTK		704.394	5 2 0 0	(N(N(H(H(H))(H(H)))))	1	32.0666	25.894	43.5299	0.00105	0.54617	1.44001e-25	0	1.44001e-25	1/sp|P33775|PMT1_YEAST	1/743
20200811_serum_yeast_DDA_10_15_rep1.2318.2318.2.0.dta	20200811_serum_yeast_DDA_10_15_rep1	2318	623.234	1460.09	2	ISSGSJISK		892.473	10 2 0 0	(N(N(H(H(H(H(H))))(H(H)(H(H(H)))))))	6	28.6005	10.1466	62.8721	0.003	1.02904	6.07866e-36	0.00833333	0.00833333	1/sp|Q14191|WRN_HUMAN	1/1123
20200811_serum_yeast_DDA_10_15_rep1.2339.2339.2.0.dta	20200811_serum_yeast_DDA_10_15_rep1	2339	628.883	1209.97	2	NEEYJK		796.347	5 4 0 0	(N(N(H(H(N(H)))(H(N(H))))))	5	38.1977	36.3416	41.6448	0.00291	1.20261	1.80853e-24	0	1.80853e-24	2/sp|P02763|A1AG1_HUMAN/sp|P19652|A1AG2_HUMAN	2/56/56
20200811_serum_yeast_DDA_10_15_rep1.2348.2348.3.0.dta	20200811_serum_yeast_DDA_10_15_rep1	2348	631.217	806.982	3	NEEYJK		796.347	5 4 0 0	(N(N(H(H(N(H)))(H(N(H))))))	5	14.0249	10.5568	20.4657	0.00236	0.97523	2.95918e-13	0.00833333	0.00833333	2/sp|P02763|A1AG1_HUMAN/sp|P19652|A1AG2_HUMAN	2/56/56
20200811_serum_yeast_DDA_10_15_rep1.2359.2359.3.0.dta	20200811_serum_yeast_DDA_10_15_rep1	2359	633.999	1030.72	3	HJFSHCCSK	6,Carbamidomethyl[C];7,Carbamidomethyl[C];	1176.47	5 4 1 0	(N(N(H(H(N(H)))(H(N(H(A)))))))	2	58.3158	36.0428	99.6801	0.00214	0.69333	3.25327e-55	0	3.25327e-55	1/sp|P43652|AFAM_HUMAN	1/109
20200811_serum_yeast_DDA_10_15_rep1.2433.2433.2.0.dta	20200811_serum_yeast_DDA_10_15_rep1	2433	653.48	1478.57	2	YIJETK		767.393	11 2 0 0	(N(N(H(H(H)(H(H(H))))(H(H)(H(H(H)))))))	3	47.7393	29.0551	82.4385	0.00309	1.04613	2.85624e-46	0	2.85624e-46	1/sp|P38836|ECM14_YEAST	1/295
20200811_serum_yeast_DDA_10_15_rep1.2452.2452.2.0.dta	20200811_serum_yeast_DDA_10_15_rep1	2452	658.509	1397.54	2	YIJETK		767.393	10 2 0 0	(N(N(H(H(H(H)))(H(H)(H(H)(H(H)))))))	3	41.136	24.3577	72.2956	0.00151	0.53969	6.8454e-41	0	6.8454e-41	1/sp|P38836|ECM14_YEAST	1/295
20200811_serum_yeast_DDA_10_15_rep1.2466.2466.3.0.dta	20200811_serum_yeast_DDA_10_15_rep1	2466	662.471	884.025	3	LSSJSTK		736.384	5 4 1 0	(N(N(H(H(N(H)))(H(N(H(A)))))))	4	19.4035	10.6395	35.6794	0.0013	0.49187	2.60629e-21	0.00833333	0.00833333	1/sp|P13671|CO6_HUMAN	1/855
20200811_serum_yeast_DDA_10_15_rep1.2489.2489.3.0.dta	20200811_serum_yeast_DDA_10_15_rep1	2489	668.621	1075.09	3	HJSTGCLR	6,Carbamidomethyl[C];	944.437	6 5 1 0	(N(N(H(N)(H(N(H(H))))(H(N(H(A)))))))	2	55.4513	28.2706	105.93	0.00271	0.84	1.41737e-58	0	1.41737e-58	1/sp|P10909|CLUS_HUMAN	1/291
20200811_serum_yeast_DDA_10_15_rep1.2525.2525.3.0.dta	20200811_serum_yeast_DDA_10_15_rep1	2525	678.216	834.352	3	YKJNSDISSTR		1284.62	5 2 0 0	(N(N(H(H(H))(H(H)))))	3	35.3524	12.3216	78.1239	0.00078	0.30991	6.4991e-44	0.00532387	0.00532387	1/sp|P01871|IGHM_HUMAN	1/46
20200811_serum_yeast_DDA_10_15_rep1.2527.2527.2.0.dta	20200811_serum_yeast_DDA_10_15_rep1	2527	678.823	1251.03	2	YKJNSDISSTR		1284.62	5 2 0 0	(N(N(H(H(H))(H(H)))))	3	36.997	30.1182	49.7719	0.00325	1.29909	7.9136e-29	0	7.9136e-29	1/sp|P01871|IGHM_HUMAN	1/46
20200811_serum_yeast_DDA_10_15_rep1.2538.2538.3.0.dta	20200811_serum_yeast_DDA_10_15_rep1	2538	681.762	888.37	3	YKJNSDISSTR		1284.62	6 2 0 0	(N(N(H(H(H))(H(H)(H)))))	3	60.3538	47.8974	83.487	0.00193	0.72497	7.81163e-47	0	7.81163e-47	1/sp|P01871|IGHM_HUMAN	1/46
20200811_serum_yeast_DDA_10_15_rep1.2539.2539.2.0.dta	20200811_serum_yeast_DDA_10_15_rep1	2539	682.04	1186.47	2	JNSDISSTR		993.46	6 2 0 0	(N(N(H(H(H))(H(H(H))))))	1	15.0762	11.7752	21.2065	0.00145	0.61159	1.52765e-13	0.00682012	0.00682012	1/sp|P01871|IGHM_HUMAN	1/46
20200811_serum_yeast_DDA_10_15_rep1.2559.2559.3.0.dta	20200811_serum_yeast_DDA_10_15_rep1	2559	687.255	1191.47	3	HADPSVYGGNHJNTGDSK		1869.81	8 2 0 0	(N(N(H(H(H(H)))(H(H)(H)(H)))))	12	20.3414	13.1609	33.6768	0.00184	0.51416	3.78873e-20	0.00364964	0.00364964	1/sp|Q04438|SPG4_YEAST	44223
20200811_serum_yeast_DDA_10_15_rep1.2575.2575.2.0.dta	20200811_serum_yeast_DDA_10_15_rep1	2575	691.611	1552.6	2	JLSYTR		753.389	12 2 0 0	(N(N(H(H(H(H(H))))(H(H(H(H)))(H(H(H)))))))	1	37.2807	9.52455	88.8278	0.0022	0.70874	9.11641e-50	0.00973236	0.00973236	1/sp|Q6R2W3|SCND3_HUMAN	1/43
20200811_serum_yeast_DDA_10_15_rep1.2591.2591.3.0.dta	20200811_serum_yeast_DDA_10_15_rep1	2591	695.669	953.377	3	HJSTGCLR	6,Carbamidomethyl[C];	944.437	5 4 1 0	(N(N(H(H(N(H)))(H(N(H(A)))))))	2	67.8494	41.9171	116.01	0.00192	0.67334	9.70174e-64	0	9.70174e-64	1/sp|P10909|CLUS_HUMAN	1/291
20200811_serum_yeast_DDA_10_15_rep1.2595.2595.2.0.dta	20200811_serum_yeast_DDA_10_15_rep1	2595	696.762	1429.56	2	HJSTGCLR	6,Carbamidomethyl[C];	944.437	5 4 1 0	(N(N(H(H(N(H)))(H(N(H(A)))))))	2	36.4037	16.3188	73.7043	0.00165	0.57643	1.26477e-41	0.00301205	0.00301205	1/sp|P10909|CLUS_HUMAN	1/291
20200811_serum_yeast_DDA_10_15_rep1.2604.2604.3.0.dta	20200811_serum_yeast_DDA_10_15_rep1	2604	698.98	1127.75	3	HJFSHCCSK	6,Carbamidomethyl[C];7,Carbamidomethyl[C];	1176.47	5 4 2 0	(N(N(H(H(N(H(A))))(H(N(H(A)))))))	2	79.8267	59.5986	117.393	0.00192	0.56665	1.01739e-64	0	1.01739e-64	1/sp|P43652|AFAM_HUMAN	1/109
20200811_serum_yeast_DDA_10_15_rep1.2606.2606.2.0.dta	20200811_serum_yeast_DDA_10_15_rep1	2606	699.537	1437.58	2	AJISHK		669.368	5 4 2 0	(N(N(H(H(N(H(A))))(H(N(H(A)))))))	2	38.3836	21.6845	69.3961	0.00247	0.85903	2.27898e-39	0	2.27898e-39	1/sp|P01031|CO5_HUMAN	1/741
20200811_serum_yeast_DDA_10_15_rep1.2608.2608.2.0.dta	20200811_serum_yeast_DDA_10_15_rep1	2608	700.092	1471.57	2	LSJYTR		753.389	11 2 0 0	(N(N(H(H(H(H(H))))(H(H(H(H(H(H)))))))))	3	51.3458	25.651	99.0649	0.00219	0.74555	5.33835e-55	0	5.33835e-55	2/sp|P24031|PPA3_YEAST/sp|P00635|PPA5_YEAST	2/97/97
20200811_serum_yeast_DDA_10_15_rep1.2613.2613.4.0.dta	20200811_serum_yeast_DDA_10_15_rep1	2613	701.294	846.066	4	HJFSHCCSK	6,Carbamidomethyl[C];7,Carbamidomethyl[C];	1176.47	5 4 2 0	(N(N(H(H(N(H(A))))(H(N(H(A)))))))	2	36.1046	13.9037	77.3349	0.00105	0.31141	1.69748e-43	0.00364964	0.00364964	1/sp|P43652|AFAM_HUMAN	1/109
20200811_serum_yeast_DDA_10_15_rep1.2626.2626.2.0.dta	20200811_serum_yeast_DDA_10_15_rep1	2626	704.787	1390.54	2	LSJYTR		753.389	10 2 0 0	(N(N(H(H(H(H)))(H(H(H))(H(H)(H))))))	3	49.9065	26.0193	94.2685	0.00262	0.94347	1.75946e-52	0	1.75946e-52	2/sp|P24031|PPA3_YEAST/sp|P00635|PPA5_YEAST	2/97/97
20200811_serum_yeast_DDA_10_15_rep1.2635.2635.3.0.dta	20200811_serum_yeast_DDA_10_15_rep1	2635	707.104	807.013	3	GHVJITR		796.442	5 4 0 0	(N(N(H(H(N))(H(N(H(H)))))))	4	39.1517	20.0695	74.5901	0.00067	0.27533	3.53097e-42	0.00111359	0.00111359	1/sp|P00734|THRB_HUMAN	1/121
20200811_serum_yeast_DDA_10_15_rep1.2636.2636.3.0.dta	20200811_serum_yeast_DDA_10_15_rep1	2636	707.383	950.732	3	YKJNSDISSTR		1284.62	5 3 0 1	(N(F)(N(H(H(N))(H(H)(H)))))	3	41.6455	24.2072	74.0309	0.00206	0.72373	7.32513e-42	0	7.32513e-42	1/sp|P01871|IGHM_HUMAN	1/46
20200811_serum_yeast_DDA_10_15_rep1.2637.2637.3.0.dta	20200811_serum_yeast_DDA_10_15_rep1	2637	707.71	958.719	3	AJISHK		669.368	5 4 2 0	(N(N(H(H(N(H(A))))(H(N(H(A)))))))	2	28.8194	10.0239	63.7255	0.0013	0.45265	2.09907e-36	0.0091135	0.0091135	1/sp|P01031|CO5_HUMAN	1/741
20200811_serum_yeast_DDA_10_15_rep1.2640.2640.3.0.dta	20200811_serum_yeast_DDA_10_15_rep1	2640	708.543	896.714	3	YKJNSDISSTR		1284.62	4 3 0 1	(N(F)(N(H(H(H))(H(N)))))	3	62.9642	54.9086	77.9246	0.00109	0.40444	9.32288e-44	0	9.32288e-44	1/sp|P01871|IGHM_HUMAN	1/46
20200811_serum_yeast_DDA_10_15_rep1.2674.2674.2.0.dta	20200811_serum_yeast_DDA_10_15_rep1	2674	717.673	1429.56	2	HJSTGCLR	6,Carbamidomethyl[C];	944.437	5 4 1 0	(N(N(H(H(N(H)))(H(N(H(A)))))))	2	34.7249	11.198	78.418	0.00131	0.45887	4.71885e-44	0.00682012	0.00682012	1/sp|P10909|CLUS_HUMAN	1/291
20200811_serum_yeast_DDA_10_15_rep1.2687.2687.2.0.dta	20200811_serum_yeast_DDA_10_15_rep1	2687	721.16	1328.01	2	SYJETK		741.341	5 4 1 0	(N(N(H(H(N(H)))(H(N(H(A)))))))	3	41.1874	29.2082	63.4344	0.00196	0.73954	2.94525e-36	0	2.94525e-36	1/sp|P04114|APOB_HUMAN	1/3224
20200811_serum_yeast_DDA_10_15_rep1.2688.2688.2.0.dta	20200811_serum_yeast_DDA_10_15_rep1	2688	721.439	1527.13	2	YKJNSDISSTR		1284.62	5 4 0 1	(N(F)(N(H(H(N(H)))(H(N(H))))))	3	26.9304	25.9675	28.7186	0.00165	0.54015	1.37292e-17	0	1.37292e-17	1/sp|P01871|IGHM_HUMAN	1/46
20200811_serum_yeast_DDA_10_15_rep1.2690.2690.3.0.dta	20200811_serum_yeast_DDA_10_15_rep1	2690	721.838	885.678	3	SYJETK		741.341	5 4 1 0	(N(N(H(H(N(H)))(H(N(H(A)))))))	3	26.8023	18.6669	41.911	0.00012	0.04388	1.39055e-24	0.00214133	0.00214133	1/sp|P04114|APOB_HUMAN	1/3224
20200811_serum_yeast_DDA_10_15_rep1.2702.2702.3.0.dta	20200811_serum_yeast_DDA_10_15_rep1	2702	725.306	990.767	3	TKPREEQYJSTYR		1671.81	3 4 0 0	(N(N(H(H(N))(H(N)))))	9	31.7008	17.8156	57.4876	0.00158	0.53055	4.58224e-33	0.00214133	0.00214133	2/sp|P0DOX5|IGG1_HUMAN/sp|P01857|IGHG1_HUMAN	2/299/180
20200811_serum_yeast_DDA_10_15_rep1.2706.2706.4.1.dta	20200811_serum_yeast_DDA_10_15_rep1	2706	726.418	783.84	4	TKPREEQYJSTYR		1671.81	4 4 0 0	(N(N(H(H(H))(H(N)(N)))))	9	38.6766	17.9219	77.2211	0.00141	0.45125	2.37907e-43	0.00214133	0.00214133	2/sp|P0DOX5|IGG1_HUMAN/sp|P01857|IGHG1_HUMAN	2/299/180
20200811_serum_yeast_DDA_10_15_rep1.2711.2711.3.0.dta	20200811_serum_yeast_DDA_10_15_rep1	2711	727.661	1044.78	3	TKPREEQYJSTYR		1671.81	4 4 0 0	(N(N(H(H(N))(H(N(H))))))	9	37.185	17.129	74.4319	0.00276	0.88064	5.35318e-42	0.00301205	0.00301205	2/sp|P0DOX5|IGG1_HUMAN/sp|P01857|IGHG1_HUMAN	2/299/180
20200811_serum_yeast_DDA_10_15_rep1.2715.2715.3.0.dta	20200811_serum_yeast_DDA_10_15_rep1	2715	728.775	953.377	3	HJSTGCLR	6,Carbamidomethyl[C];	944.437	5 4 1 0	(N(N(H(H(N(H)))(H(N(H(A)))))))	2	39.4723	14.9199	85.0698	0.00184	0.6429	1.39977e-47	0.00364964	0.00364964	1/sp|P10909|CLUS_HUMAN	1/291
20200811_serum_yeast_DDA_10_15_rep1.2721.2721.3.0.dta	20200811_serum_yeast_DDA_10_15_rep1	2721	730.15	1018.42	3	YKJNSDISSTR		1284.62	5 4 0 1	(N(F)(N(H(H(N))(H(N(H(H)))))))	3	40.7448	19.1486	80.8522	0.00198	0.64692	3.18001e-45	0.00111359	0.00111359	1/sp|P01871|IGHM_HUMAN	1/46
20200811_serum_yeast_DDA_10_15_rep1.2746.2746.3.0.dta	20200811_serum_yeast_DDA_10_15_rep1	2746	736.29	1039.45	3	TKPREEQYJSTYR		1671.81	3 4 0 1	(N(F)(N(H(H(N))(H(N)))))	9	36.5222	21.479	64.4596	0.00012	0.03917	1.03709e-36	0.00111359	0.00111359	2/sp|P0DOX5|IGG1_HUMAN/sp|P01857|IGHG1_HUMAN	2/299/180
20200811_serum_yeast_DDA_10_15_rep1.2747.2747.4.0.dta	20200811_serum_yeast_DDA_10_15_rep1	2747	736.432	820.354	4	TKPREEQYJSTYR		1671.81	4 4 0 1	(N(F)(N(H(H(N))(H(N(H))))))	9	65.1067	19.8597	149.137	-0.00048	-0.14622	2.08814e-80	0.00111359	0.00111359	2/sp|P0DOX5|IGG1_HUMAN/sp|P01857|IGHG1_HUMAN	2/299/180
20200811_serum_yeast_DDA_10_15_rep1.2750.2750.3.0.dta	20200811_serum_yeast_DDA_10_15_rep1	2750	737.248	1147.49	3	TKPREEQYJSTYR		1671.81	5 4 0 1	(N(F)(N(H(H(N))(H(N(H(H)))))))	9	57.1358	24.1986	118.305	0.00028	0.08116	2.6093e-65	0	2.6093e-65	2/sp|P0DOX5|IGG1_HUMAN/sp|P01857|IGHG1_HUMAN	2/299/180
20200811_serum_yeast_DDA_10_15_rep1.2751.2751.4.1.dta	20200811_serum_yeast_DDA_10_15_rep1	2751	737.528	860.867	4	TKPREEQYJSTYR		1671.81	5 4 0 1	(N(F)(N(H(H(N(H)))(H(N(H))))))	9	57.9584	18.9194	130.459	-0.0008	-0.23334	2.49334e-71	0.00111359	0.00111359	2/sp|P0DOX5|IGG1_HUMAN/sp|P01857|IGHG1_HUMAN	2/299/180
20200811_serum_yeast_DDA_10_15_rep1.2759.2759.2.0.dta	20200811_serum_yeast_DDA_10_15_rep1	2759	739.512	1438.06	2	JNTFQPK		848.426	10 2 0 0	(N(N(H(H(H(H)))(H(H)(H(H)(H(H)))))))	1	46.6181	32.7286	72.4129	0.00111	0.38535	6.23207e-41	0	6.23207e-41	1/sp|P18962|DAP2_YEAST	1/79
20200811_serum_yeast_DDA_10_15_rep1.2766.2766.3.0.dta	20200811_serum_yeast_DDA_10_15_rep1	2766	741.513	964.407	3	YKJNSDISSTR		1284.62	4 4 0 1	(N(F)(N(H(H)(N)(H(N(H))))))	3	47.2794	23.9952	90.5212	0.00069	0.23784	1.43705e-50	0	1.43705e-50	1/sp|P01871|IGHM_HUMAN	1/46
20200811_serum_yeast_DDA_10_15_rep1.2770.2770.3.1.dta	20200811_serum_yeast_DDA_10_15_rep1	2770	742.462	1128.14	3	NAHGEEKEJLTAR		1468.71	5 4 1 0	(N(N(H(H(N(H)))(H(N(H(A)))))))	9	36.2351	22.9108	60.9802	0.00284	0.84008	5.62721e-35	0	5.62721e-35	1/sp|Q06033|ITIH3_HUMAN	1/580
20200811_serum_yeast_DDA_10_15_rep1.2771.2771.3.0.dta	20200811_serum_yeast_DDA_10_15_rep1	2771	742.794	896.03	3	JGTAVCATNR	6,Carbamidomethyl[C];	1063.49	5 4 0 0	(N(N(H(H(N(H)))(H(N(H))))))	1	29.9768	14.8486	58.0721	-0.00012	-0.04392	2.31462e-33	0.00364964	0.00364964	1/sp|P05156|CFAI_HUMAN	1/70
20200811_serum_yeast_DDA_10_15_rep1.2791.2791.3.0.dta	20200811_serum_yeast_DDA_10_15_rep1	2791	748.114	904.013	3	NEEYJK		796.347	5 4 1 0	(N(N(H(H(N(H)))(H(N(H(A)))))))	5	27.1082	17.3736	45.1867	-0.00062	-0.22934	2.03954e-26	0.00301205	0.00301205	2/sp|P02763|A1AG1_HUMAN/sp|P19652|A1AG2_HUMAN	2/56/56
20200811_serum_yeast_DDA_10_15_rep1.2792.2792.3.0.dta	20200811_serum_yeast_DDA_10_15_rep1	2792	748.391	1086.12	3	YKJNSDISSTR		1284.62	5 5 0 1	(N(F)(N(H(N)(H(N(H)))(H(N(H))))))	3	59.8694	41.8973	93.2463	0.00153	0.47098	8.00888e-52	0	8.00888e-52	1/sp|P01871|IGHM_HUMAN	1/46
20200811_serum_yeast_DDA_10_15_rep1.2819.2819.3.0.dta	20200811_serum_yeast_DDA_10_15_rep1	2819	755.462	929.384	3	QJDTHLTVR		1083.55	8 2 0 0	(N(N(H(H(H(H)))(H(H)(H)(H)))))	2	24.2244	11.4715	47.9084	0.00228	0.81934	6.40728e-28	0.00682012	0.00682012	1/sp|P25580|PBN1_YEAST	44220
20200811_serum_yeast_DDA_10_15_rep1.2825.2825.3.0.dta	20200811_serum_yeast_DDA_10_15_rep1	2825	756.97	1107.15	3	TKPREEQYJSTYR		1671.81	3 5 0 1	(N(F)(N(H(N)(H(N))(H(N)))))	9	23.451	16.4758	36.405	0.00276	0.83103	9.30767e-22	0.00301205	0.00301205	2/sp|P0DOX5|IGG1_HUMAN/sp|P01857|IGHG1_HUMAN	2/299/180
20200811_serum_yeast_DDA_10_15_rep1.2860.2860.3.0.dta	20200811_serum_yeast_DDA_10_15_rep1	2860	766.245	1053.09	3	YKJNSDISSTR		1284.62	6 3 1 0	(N(N(H(H(H)(H))(H(N(H(A)))))))	3	53.4542	39.7594	78.8875	0.00186	0.58994	2.3177e-44	0	2.3177e-44	1/sp|P01871|IGHM_HUMAN	1/46
20200811_serum_yeast_DDA_10_15_rep1.2883.2883.3.0.dta	20200811_serum_yeast_DDA_10_15_rep1	2883	772.397	1018.42	3	YKJNSDISSTR		1284.62	5 4 0 1	(N(F)(N(H(H(N(H)))(H(N(H))))))	3	21.4441	11.3101	40.2645	0.00262	0.85817	8.81471e-24	0.00682012	0.00682012	1/sp|P01871|IGHM_HUMAN	1/46
20200811_serum_yeast_DDA_10_15_rep1.2903.2903.3.1.dta	20200811_serum_yeast_DDA_10_15_rep1	2903	777.659	999.077	3	YKJNSDISSTR		1284.62	5 3 1 0	(N(N(H(H(H))(H(N(H(A)))))))	3	47.3777	36.7379	67.1373	0.00187	0.62367	3.0101e-38	0	3.0101e-38	1/sp|P01871|IGHM_HUMAN	1/46
20200811_serum_yeast_DDA_10_15_rep1.2935.2935.3.0.dta	20200811_serum_yeast_DDA_10_15_rep1	2935	786.202	945.06	3	YKJNSDISSTR		1284.62	4 3 1 0	(N(N(H(H)(H(N(H(A)))))))	3	40.3483	33.2579	53.5163	0.0028	0.9874	5.24033e-31	0	5.24033e-31	1/sp|P01871|IGHM_HUMAN	1/46
20200811_serum_yeast_DDA_10_15_rep1.2946.2946.3.0.dta	20200811_serum_yeast_DDA_10_15_rep1	2946	789.116	1066.77	3	YKJNSDISSTR		1284.62	5 4 1 0	(N(N(H(H(N(H)))(H(N(H(A)))))))	3	60.9391	51.5001	78.4687	0.00171	0.53607	4.28902e-44	0	4.28902e-44	1/sp|P01871|IGHM_HUMAN	1/46
20200811_serum_yeast_DDA_10_15_rep1.2967.2967.3.0.dta	20200811_serum_yeast_DDA_10_15_rep1	2967	795.158	1018.42	3	YKJNSDISSTR		1284.62	5 4 0 1	(N(F)(N(H(H(N(H)))(H(N(H))))))	3	16.1465	12.2468	23.3886	0.00145	0.47497	8.5849e-15	0.00532387	0.00532387	1/sp|P01871|IGHM_HUMAN	1/46
20200811_serum_yeast_DDA_10_15_rep1.2971.2971.3.0.dta	20200811_serum_yeast_DDA_10_15_rep1	2971	796.117	1206.47	3	HSFNGJQSTFK		1266.59	12 2 0 0	(N(N(H(H(H(H(H))))(H(H(H(H)))(H(H(H)))))))	6	36.9016	19.8014	68.659	0.00181	0.49928	6.60817e-39	0.00111359	0.00111359	1/sp|P39105|PLB1_YEAST	1/513
20200811_serum_yeast_DDA_10_15_rep1.3000.3000.3.0.dta	20200811_serum_yeast_DDA_10_15_rep1	3000	804.001	1086.12	3	YKJNSDISSTR		1284.62	5 5 0 1	(N(F)(N(H(H(H))(H(N)(N(N(H)))))))	3	10.0364	10.2656	9.61069	0.00209	0.6405	1.6865e-07	0.00833333	0.00833333	1/sp|P01871|IGHM_HUMAN	1/46
20200811_serum_yeast_DDA_10_15_rep1.3006.3006.2.0.dta	20200811_serum_yeast_DDA_10_15_rep1	3006	805.556	1562.6	2	GIAVJCSSK	6,Carbamidomethyl[C];	935.461	11 2 0 0	(N(N(H(H(H(H(H))))(H(H)(H(H(H(H))))))))	5	25.9749	9.62177	56.3451	0.00132	0.42107	3.1981e-32	0.00973236	0.00973236	1/sp|P40169|YNT4_YEAST	1/74
20200811_serum_yeast_DDA_10_15_rep1.3014.3014.3.0.dta	20200811_serum_yeast_DDA_10_15_rep1	3014	807.616	1152.45	3	HSFNGJQSTFK		1266.59	11 2 0 0	(N(N(H(H(H(H(H))))(H(H)(H(H(H(H))))))))	6	52.2354	32.1552	89.5272	0.00181	0.52426	3.87387e-50	0	3.87387e-50	1/sp|P39105|PLB1_YEAST	1/513
20200811_serum_yeast_DDA_10_15_rep1.3023.3023.3.0.dta	20200811_serum_yeast_DDA_10_15_rep1	3023	810.167	993.746	3	YKJNSDISSTR		1284.62	4 3 1 1	(N(F)(N(H(H)(H(N(H(A)))))))	3	60.2092	43.6195	91.0189	0.00219	0.73497	5.2828e-51	0	5.2828e-51	1/sp|P01871|IGHM_HUMAN	1/46
20200811_serum_yeast_DDA_10_15_rep1.3025.3025.3.0.dta	20200811_serum_yeast_DDA_10_15_rep1	3025	810.564	1098.43	3	HSFNGJQSTFK		1266.59	10 2 0 0	(N(N(H(H(H(H)))(H(H)(H(H)(H(H)))))))	6	56.8736	42.1143	84.2836	0.00307	0.93157	3.07842e-47	0	3.07842e-47	1/sp|P39105|PLB1_YEAST	1/513
20200811_serum_yeast_DDA_10_15_rep1.3026.3026.2.0.dta	20200811_serum_yeast_DDA_10_15_rep1	3026	810.842	1490.11	2	YKJNSDISSTR		1284.62	4 3 1 1	(N(N(H(H)(H(N(F)(H(A)))))))	3	43.8942	26.8208	75.6019	-0.00115	-0.38713	1.11393e-42	0	1.11393e-42	1/sp|P01871|IGHM_HUMAN	1/46
20200811_serum_yeast_DDA_10_15_rep1.3033.3033.2.0.dta	20200811_serum_yeast_DDA_10_15_rep1	3033	812.809	1672.68	2	YKJNSDISSTR		1284.62	5 4 1 1	(N(F)(N(H(H(N(H)))(H(N(H(A)))))))	3	59.6569	38.9151	98.1772	0.00269	0.80514	1.98652e-54	0	1.98652e-54	1/sp|P01871|IGHM_HUMAN	1/46
20200811_serum_yeast_DDA_10_15_rep1.3037.3037.3.0.dta	20200811_serum_yeast_DDA_10_15_rep1	3037	813.757	904.045	3	GHVJITR		796.442	5 4 1 0	(N(N(H(H(N(H)))(H(N(H(A)))))))	4	53.9956	32.1065	94.6468	0.0011	0.4057	9.39156e-53	0	9.39156e-53	1/sp|P00734|THRB_HUMAN	1/121
20200811_serum_yeast_DDA_10_15_rep1.3046.3046.3.0.dta	20200811_serum_yeast_DDA_10_15_rep1	3046	816.067	1115.46	3	YKJNSDISSTR		1284.62	5 4 1 1	(N(F)(N(H(H(N(H)))(H(N(H(A)))))))	3	73.8894	33.3605	149.157	0.00276	0.82607	1.53248e-80	0	1.53248e-80	1/sp|P01871|IGHM_HUMAN	1/46
20200811_serum_yeast_DDA_10_15_rep1.3048.3048.2.0.dta	20200811_serum_yeast_DDA_10_15_rep1	3048	816.442	1355.56	2	GHVJITR		796.442	5 4 1 0	(N(N(H(H(N(H)))(H(N(H(A)))))))	4	52.6582	26.9474	100.407	0.00245	0.9042	1.28006e-55	0	1.28006e-55	1/sp|P00734|THRB_HUMAN	1/121
20200811_serum_yeast_DDA_10_15_rep1.3049.3049.3.0.dta	20200811_serum_yeast_DDA_10_15_rep1	3049	816.719	1134.46	3	YKJNSDISSTR		1284.62	5 5 1 0	(N(N(H(N)(H(N(H)))(H(N(H(A)))))))	3	64.41	48.666	93.6487	0.00241	0.70853	3.67398e-52	0	3.67398e-52	1/sp|P01871|IGHM_HUMAN	1/46
20200811_serum_yeast_DDA_10_15_rep1.3061.3061.3.0.dta	20200811_serum_yeast_DDA_10_15_rep1	3061	819.708	981.058	3	LSSJSTK		736.384	5 4 2 0	(N(N(H(H(N(H(A))))(H(N(H(A)))))))	4	52.7468	33.4072	88.6632	0.00208	0.70889	1.64539e-49	0	1.64539e-49	1/sp|P13671|CO6_HUMAN	1/855
20200811_serum_yeast_DDA_10_15_rep1.3071.3071.3.0.dta	20200811_serum_yeast_DDA_10_15_rep1	3071	822.336	963.072	3	PREEQYJSTYR		1442.67	3 4 0 1	(N(F)(N(H(H(N))(H(N)))))	7	34.0917	14.4564	70.5572	0.00067	0.23209	6.85428e-40	0.00364964	0.00364964	2/sp|P0DOX5|IGG1_HUMAN/sp|P01857|IGHG1_HUMAN	2/299/180
20200811_serum_yeast_DDA_10_15_rep1.3093.3093.3.0.dta	20200811_serum_yeast_DDA_10_15_rep1	3093	828.41	1136.81	3	KKEDALJETR		1203.63	5 4 2 0	(N(N(H(H(N(H(A))))(H(N(H(A)))))))	7	60.4117	25.96	124.393	0.00266	0.78041	3.46391e-68	0	3.46391e-68	1/sp|P10909|CLUS_HUMAN	1/86
20200811_serum_yeast_DDA_10_15_rep1.3105.3105.3.0.dta	20200811_serum_yeast_DDA_10_15_rep1	3105	831.619	904.045	3	GHVJITR		796.442	5 4 1 0	(N(N(H(H(N(H)))(H(N(H(A)))))))	4	58.7887	31.6829	109.128	0.00194	0.71454	3.01701e-60	0	3.01701e-60	1/sp|P00734|THRB_HUMAN	1/121
20200811_serum_yeast_DDA_10_15_rep1.3114.3114.3.0.dta	20200811_serum_yeast_DDA_10_15_rep1	3114	833.945	1050.41	3	HJSTGCLR	6,Carbamidomethyl[C];	944.437	5 4 2 0	(N(N(H(H(N(H(A))))(H(N(H(A)))))))	2	44.3811	11.8405	104.814	0.00556	1.7671	6.60378e-58	0.00682012	0.00682012	1/sp|P10909|CLUS_HUMAN	1/291
20200811_serum_yeast_DDA_10_15_rep1.3116.3116.3.0.dta	20200811_serum_yeast_DDA_10_15_rep1	3116	834.33	1258.52	3	KKEDALJETR		1203.63	6 5 2 0	(N(N(H(H(N(H(A))))(H(N(H))(N(H(A)))))))	7	57.1004	16.2013	133.056	0.00307	0.81224	1.5636e-72	0.00301205	0.00301205	1/sp|P10909|CLUS_HUMAN	1/86
20200811_serum_yeast_DDA_10_15_rep1.3117.3117.2.0.dta	20200811_serum_yeast_DDA_10_15_rep1	3117	834.608	1355.56	2	GHVJITR		796.442	5 4 1 0	(N(N(H(H(N(H)))(H(N(H(A)))))))	4	50.1416	24.6637	97.4577	0.00285	1.05327	4.28186e-54	0	4.28186e-54	1/sp|P00734|THRB_HUMAN	1/121
20200811_serum_yeast_DDA_10_15_rep1.3122.3122.3.0.dta	20200811_serum_yeast_DDA_10_15_rep1	3122	836.045	1115.46	3	YKJNSDISSTR		1284.62	5 4 1 1	(N(F)(N(H(H(N(H)))(H(N(H(A)))))))	3	49.2174	28.1345	88.3714	0.00096	0.28696	2.36655e-49	0	2.36655e-49	1/sp|P01871|IGHM_HUMAN	1/46
20200811_serum_yeast_DDA_10_15_rep1.3127.3127.3.0.dta	20200811_serum_yeast_DDA_10_15_rep1	3127	837.267	1183.15	3	YKJNSDISSTR		1284.62	5 5 1 1	(N(F)(N(H(N)(H(N(H)))(H(N(H(A)))))))	3	56.8656	39.981	88.2227	0.00179	0.50548	2.79702e-49	0	2.79702e-49	1/sp|P01871|IGHM_HUMAN	1/46
20200811_serum_yeast_DDA_10_15_rep1.3140.3140.3.0.dta	20200811_serum_yeast_DDA_10_15_rep1	3140	840.566	1129.13	3	YKJNSDISSTR		1284.62	4 5 1 1	(N(F)(N(H(N)(H(N))(H(N(H(A)))))))	3	48.2195	30.0015	82.053	0.00073	0.21581	5.78169e-46	0	5.78169e-46	1/sp|P01871|IGHM_HUMAN	1/46
20200811_serum_yeast_DDA_10_15_rep1.3151.3151.3.0.dta	20200811_serum_yeast_DDA_10_15_rep1	3151	843.303	1237.17	3	YKJNSDISSTR		1284.62	6 5 1 1	(N(F)(N(H(H(N(H(A))))(H(N(H))(N(H))))))	3	31.4489	14.8489	62.2775	-0.00018	-0.0486	1.49101e-35	0.00364964	0.00364964	1/sp|P01871|IGHM_HUMAN	1/46
20200811_serum_yeast_DDA_10_15_rep1.3196.3196.3.0.dta	20200811_serum_yeast_DDA_10_15_rep1	3196	855.037	934.715	3	JVTAEQAR		888.453	5 4 1 0	(N(N(H(H(N(H)))(H(N(H(A)))))))	1	36.1645	30.203	47.236	0.00142	0.50622	1.74855e-27	0	1.74855e-27	1/sp|P00748|FA12_HUMAN	1/249
20200811_serum_yeast_DDA_10_15_rep1.3197.3197.3.0.dta	20200811_serum_yeast_DDA_10_15_rep1	3197	855.314	1183.15	3	YKJNSDISSTR		1284.62	5 5 1 1	(N(F)(N(H(N)(H(N(H)))(H(N(H(A)))))))	3	29.9129	15.6793	56.3468	0.00248	0.69914	3.07872e-32	0.00364964	0.00364964	1/sp|P01871|IGHM_HUMAN	1/46
20200811_serum_yeast_DDA_10_15_rep1.3207.3207.3.0.dta	20200811_serum_yeast_DDA_10_15_rep1	3207	857.96	1050.41	3	HJSTGCLR	6,Carbamidomethyl[C];	944.437	5 4 2 0	(N(N(H(H(N(H(A))))(H(N(H(A)))))))	2	41.1487	13.2214	93.0138	0.0013	0.41438	9.48004e-52	0.00364964	0.00364964	1/sp|P10909|CLUS_HUMAN	1/291
20200811_serum_yeast_DDA_10_15_rep1.3210.3210.2.0.dta	20200811_serum_yeast_DDA_10_15_rep1	3210	858.842	1527.1	2	JNSDISSTR		993.46	5 4 1 1	(N(F)(N(H(H(N(H)))(H(N(H(A)))))))	1	14.5175	15.2666	13.1264	0.00239	0.78137	3.40358e-09	0.00364964	0.00364964	1/sp|P01871|IGHM_HUMAN	1/46
20200811_serum_yeast_DDA_10_15_rep1.3220.3220.3.0.dta	20200811_serum_yeast_DDA_10_15_rep1	3220	861.25	1034.12	3	TKPREEQFJSTYR		1655.81	3 4 0 1	(N(F)(N(H(H(N))(H(N)))))	9	35.7884	10.5783	82.607	0.001	0.32128	2.4623e-46	0.00833333	0.00833333	1/sp|P01861|IGHG4_HUMAN	1/177
20200811_serum_yeast_DDA_10_15_rep1.3253.3253.3.0.dta	20200811_serum_yeast_DDA_10_15_rep1	3253	870.076	1088.14	3	TKPREEQFJSTYR		1655.81	4 4 0 1	(N(F)(N(H(H(N))(H(N(H))))))	9	32.8014	10.6862	73.8726	0.00212	0.64941	8.27583e-42	0.00833333	0.00833333	1/sp|P01861|IGHG4_HUMAN	1/177
20200811_serum_yeast_DDA_10_15_rep1.3329.3329.2.0.dta	20200811_serum_yeast_DDA_10_15_rep1	3329	890.638	1617.65	2	VVJETIQDK		1045.55	11 2 0 0	(N(N(H(H(H(H(H))))(H(H)(H(H(H(H))))))))	3	69.1797	66.7199	73.7479	0.00194	0.6009	1.15032e-41	0	1.15032e-41	1/sp|P38616|YGP1_YEAST	1/118
20200811_serum_yeast_DDA_10_15_rep1.3330.3330.2.0.dta	20200811_serum_yeast_DDA_10_15_rep1	3330	890.955	1489.09	2	JGTAVCATNR	6,Carbamidomethyl[C];	1063.49	5 4 1 0	(N(N(H(H(N(H)))(H(N(H(A)))))))	1	26.5947	22.6883	33.8496	0.00312	1.04848	2.764e-20	0	2.764e-20	1/sp|P05156|CFAI_HUMAN	1/70
20200811_serum_yeast_DDA_10_15_rep1.3332.3332.3.0.dta	20200811_serum_yeast_DDA_10_15_rep1	3332	891.513	1024.75	3	VVJETIQDK		1045.55	10 2 0 0	(N(N(H(H(H(H)))(H(H)(H(H(H(H))))))))	3	39.0382	28.5488	58.5184	0.00245	0.79907	9.61716e-34	0	9.61716e-34	1/sp|P38616|YGP1_YEAST	1/118
20200811_serum_yeast_DDA_10_15_rep1.3341.3341.2.0.dta	20200811_serum_yeast_DDA_10_15_rep1	3341	893.887	1336.54	2	JITGLK		645.393	10 2 0 0	(N(N(H(H(H(H(H))))(H(H(H))(H(H))))))	1	42.97	40.6808	47.2213	0.00159	0.59389	1.84294e-27	0	1.84294e-27	2/sp|Q9UQ52|CNTN6_HUMAN/sp|P36096|TUL1_YEAST	2/865/61
20200811_serum_yeast_DDA_10_15_rep1.3383.3383.2.0.dta	20200811_serum_yeast_DDA_10_15_rep1	3383	905.015	1536.62	2	VVJETIQDK		1045.55	10 2 0 0	(N(N(H(H(H(H(H))))(H(H)(H(H(H)))))))	3	69.1915	63.8618	79.0896	0.00304	0.98916	1.63004e-44	0	1.63004e-44	1/sp|P38616|YGP1_YEAST	1/118
20200811_serum_yeast_DDA_10_15_rep1.3385.3385.3.0.dta	20200811_serum_yeast_DDA_10_15_rep1	3385	905.615	1078.77	3	VVJETIQDK		1045.55	11 2 0 0	(N(N(H(H(H(H(H))))(H(H(H(H(H(H)))))))))	3	55.1859	50.0703	64.6864	0.00267	0.82414	7.43556e-37	0	7.43556e-37	1/sp|P38616|YGP1_YEAST	1/118
20200811_serum_yeast_DDA_10_15_rep1.3392.3392.3.0.dta	20200811_serum_yeast_DDA_10_15_rep1	3392	907.56	993.063	3	JGTAVCATNR	6,Carbamidomethyl[C];	1063.49	5 4 1 0	(N(N(H(H(N(H)))(H(N(H(A)))))))	1	25.6518	19.2429	37.554	0.00155	0.52214	1.90686e-22	0.00111359	0.00111359	1/sp|P05156|CFAI_HUMAN	1/70
20200811_serum_yeast_DDA_10_15_rep1.3395.3395.2.0.dta	20200811_serum_yeast_DDA_10_15_rep1	3395	908.225	1617.65	2	VVJETIQDK		1045.55	11 2 0 0	(N(N(H(H(H(H(H))))(H(H)(H(H(H(H))))))))	3	53.8992	44.1482	72.0083	0.00404	1.24958	1.07286e-40	0	1.07286e-40	1/sp|P38616|YGP1_YEAST	1/118
20200811_serum_yeast_DDA_10_15_rep1.3396.3396.2.0.dta	20200811_serum_yeast_DDA_10_15_rep1	3396	908.544	1455.6	2	VVJETIQDK		1045.55	9 2 0 0	(N(N(H(H(H(H)))(H(H)(H(H)(H))))))	3	73.2781	68.412	82.3152	0.0028	0.96295	3.70658e-46	0	3.70658e-46	1/sp|P38616|YGP1_YEAST	1/118
20200811_serum_yeast_DDA_10_15_rep1.3402.3402.3.0.dta	20200811_serum_yeast_DDA_10_15_rep1	3402	910.213	970.734	3	VVJETIQDK		1045.55	9 2 0 0	(N(N(H(H(H(H)))(H(H)(H(H(H)))))))	3	65.215	59.0794	76.6095	0.00194	0.66812	3.46615e-43	0	3.46615e-43	1/sp|P38616|YGP1_YEAST	1/118
20200811_serum_yeast_DDA_10_15_rep1.3406.3406.3.0.dta	20200811_serum_yeast_DDA_10_15_rep1	3406	911.162	982.71	3	SYJETK		741.341	5 4 2 0	(N(N(H(H(N(H(A))))(H(N(H(A)))))))	3	43.6208	29.7837	69.3182	0.00111	0.37608	2.88335e-39	0	2.88335e-39	1/sp|P04114|APOB_HUMAN	1/3224
20200811_serum_yeast_DDA_10_15_rep1.3417.3417.3.0.dta	20200811_serum_yeast_DDA_10_15_rep1	3417	914.091	932.705	3	EEQYJSTYR		1189.51	4 4 0 1	(N(F)(N(H(H(N))(H(N(H))))))	5	17.2402	9.58993	31.4478	0.00134	0.48019	4.33828e-19	0.00973236	0.00973236	2/sp|P0DOX5|IGG1_HUMAN/sp|P01857|IGHG1_HUMAN	2/299/180
20200811_serum_yeast_DDA_10_15_rep1.3427.3427.2.0.dta	20200811_serum_yeast_DDA_10_15_rep1	3427	916.738	1374.57	2	VVJETIQDK		1045.55	8 2 0 0	(N(N(H(H(H)(H))(H(H)(H(H))))))	3	86.0456	88.6477	81.213	0.00216	0.78446	1.70183e-45	0	1.70183e-45	1/sp|P38616|YGP1_YEAST	1/118
20200811_serum_yeast_DDA_10_15_rep1.3428.3428.3.0.dta	20200811_serum_yeast_DDA_10_15_rep1	3428	916.949	1024.75	3	VVJETIQDK		1045.55	10 2 0 0	(N(N(H(H(H(H(H))))(H(H(H))(H(H))))))	3	67.1385	64.1539	72.6814	0.00222	0.72193	3.20388e-41	0	3.20388e-41	1/sp|P38616|YGP1_YEAST	1/118
20200811_serum_yeast_DDA_10_15_rep1.3430.3430.3.0.dta	20200811_serum_yeast_DDA_10_15_rep1	3430	917.437	916.717	3	VVJETIQDK		1045.55	8 2 0 0	(N(N(H(H(H)(H))(H(H)(H(H))))))	3	80.2488	73.0554	93.6079	0.0016	0.58396	5.11252e-52	0	5.11252e-52	1/sp|P38616|YGP1_YEAST	1/118
20200811_serum_yeast_DDA_10_15_rep1.3433.3433.3.0.dta	20200811_serum_yeast_DDA_10_15_rep1	3433	918.27	912.37	3	LISJCSK	5,Carbamidomethyl[C];	821.419	5 4 1 0	(N(N(H(H(N(H)))(H(N(H(A)))))))	4	31.2331	20.6762	50.8389	0.00086	0.31315	1.62846e-29	0.00111359	0.00111359	1/sp|P05156|CFAI_HUMAN	1/494
20200811_serum_yeast_DDA_10_15_rep1.3441.3441.2.0.dta	20200811_serum_yeast_DDA_10_15_rep1	3441	920.211	1368.05	2	LISJCSK	5,Carbamidomethyl[C];	821.419	5 4 1 0	(N(N(H(H(N(H)))(H(N(H(A)))))))	4	25.8417	22.9057	31.2942	0.0026	0.95006	5.00317e-19	0	5.00317e-19	1/sp|P05156|CFAI_HUMAN	1/494
20200811_serum_yeast_DDA_10_15_rep1.3452.3452.3.0.dta	20200811_serum_yeast_DDA_10_15_rep1	3452	922.979	938.037	3	EEQYJSTYR		1189.51	5 4 0 0	(N(N(H(H(H))(H(N)(N(H))))))	5	53.5488	44.3828	70.5712	0.0017	0.60312	6.3868e-40	0	6.3868e-40	2/sp|P0DOX5|IGG1_HUMAN/sp|P01857|IGHG1_HUMAN	2/299/180
20200811_serum_yeast_DDA_10_15_rep1.3455.3455.2.0.dta	20200811_serum_yeast_DDA_10_15_rep1	3455	923.861	1325.52	2	EEQYJSTYR		1189.51	4 4 0 0	(N(N(H(H(N))(H(N(H))))))	5	26.1844	10.3041	55.6762	0.00101	0.38281	5.95699e-32	0.00833333	0.00833333	2/sp|P0DOX5|IGG1_HUMAN/sp|P01857|IGHG1_HUMAN	2/299/180
20200811_serum_yeast_DDA_10_15_rep1.3457.3457.3.0.dta	20200811_serum_yeast_DDA_10_15_rep1	3457	924.417	884.019	3	EEQYJSTYR		1189.51	4 4 0 0	(N(N(H(H(N))(H(N(H))))))	5	38.0008	26.2433	59.8359	0.00098	0.37035	2.41521e-34	0	2.41521e-34	2/sp|P0DOX5|IGG1_HUMAN/sp|P01857|IGHG1_HUMAN	2/299/180
20200811_serum_yeast_DDA_10_15_rep1.3462.3462.2.0.dta	20200811_serum_yeast_DDA_10_15_rep1	3462	925.638	1406.55	2	EEQYJSTYR		1189.51	5 4 0 0	(N(N(H(H(H))(H(N)(N(H))))))	5	48.831	31.2287	81.5208	0.00234	0.83035	1.11053e-45	0	1.11053e-45	2/sp|P0DOX5|IGG1_HUMAN/sp|P01857|IGHG1_HUMAN	2/299/180
20200811_serum_yeast_DDA_10_15_rep1.3463.3463.2.0.dta	20200811_serum_yeast_DDA_10_15_rep1	3463	925.692	1455.6	2	VVJETIQDK		1045.55	9 2 0 0	(N(N(H(H(H(H)))(H(H)(H(H)(H))))))	3	42.577	38.5864	49.9882	0.00271	0.93065	4.89948e-29	0	4.89948e-29	1/sp|P38616|YGP1_YEAST	1/118
20200811_serum_yeast_DDA_10_15_rep1.3464.3464.2.0.dta	20200811_serum_yeast_DDA_10_15_rep1	3464	926.017	1536.63	2	VVJETIQDK		1045.55	10 2 0 0	(N(N(H(H(H(H)))(H(H(H(H(H(H)))))))))	3	34.2559	19.4653	61.7241	0.00335	1.08941	2.94451e-35	0.00111359	0.00111359	1/sp|P38616|YGP1_YEAST	1/118
20200811_serum_yeast_DDA_10_15_rep1.3481.3481.2.0.dta	20200811_serum_yeast_DDA_10_15_rep1	3481	930.556	1174.49	2	JITGLK		645.393	8 2 0 0	(N(N(H(H(H(H)))(H(H)(H)(H)))))	1	22.5558	15.6371	35.4047	0.00189	0.80401	3.21202e-21	0.00364964	0.00364964	2/sp|Q9UQ52|CNTN6_HUMAN/sp|P36096|TUL1_YEAST	2/865/61
20200811_serum_yeast_DDA_10_15_rep1.3485.3485.2.0.dta	20200811_serum_yeast_DDA_10_15_rep1	3485	931.507	1398.55	2	EEQYJSTYR		1189.51	4 4 0 1	(N(F)(N(H(H(N))(H(N(H))))))	5	46.01	14.2752	104.946	0.00165	0.58998	5.0685e-58	0.00364964	0.00364964	2/sp|P0DOX5|IGG1_HUMAN/sp|P01857|IGHG1_HUMAN	2/299/180
20200811_serum_yeast_DDA_10_15_rep1.3493.3493.2.0.dta	20200811_serum_yeast_DDA_10_15_rep1	3493	934.033	1244.5	2	EEQYJSTYR		1189.51	3 4 0 0	(N(N(H(H)(N)(H(N)))))	5	54.6727	51.1165	61.2771	0.00154	0.61812	4.39897e-35	0	4.39897e-35	2/sp|P0DOX5|IGG1_HUMAN/sp|P01857|IGHG1_HUMAN	2/299/180
20200811_serum_yeast_DDA_10_15_rep1.3495.3495.3.0.dta	20200811_serum_yeast_DDA_10_15_rep1	3495	934.427	830.001	3	EEQYJSTYR		1189.51	3 4 0 0	(N(N(H(H(N))(H(N)))))	5	58.7691	57.9121	60.3608	0.00077	0.31105	1.06511e-34	0	1.06511e-34	2/sp|P0DOX5|IGG1_HUMAN/sp|P01857|IGHG1_HUMAN	2/299/180
20200811_serum_yeast_DDA_10_15_rep1.3496.3496.2.0.dta	20200811_serum_yeast_DDA_10_15_rep1	3496	934.705	1479.58	2	EEQYJSTYR		1189.51	5 4 0 1	(N(F)(N(H(H(N(H)))(H(N(H))))))	5	53.2575	24.5925	106.492	0.00172	0.58219	4.17001e-59	0	4.17001e-59	2/sp|P0DOX5|IGG1_HUMAN/sp|P01857|IGHG1_HUMAN	2/299/180
20200811_serum_yeast_DDA_10_15_rep1.3497.3497.3.0.dta	20200811_serum_yeast_DDA_10_15_rep1	3497	935.054	932.705	3	EEQYJSTYR		1189.51	4 4 0 1	(N(F)(N(H(H(N))(H(N(H))))))	5	53.9964	43.992	72.5762	0.0019	0.67975	3.65107e-41	0	3.65107e-41	2/sp|P0DOX5|IGG1_HUMAN/sp|P01857|IGHG1_HUMAN	2/299/180
20200811_serum_yeast_DDA_10_15_rep1.3515.3515.2.0.dta	20200811_serum_yeast_DDA_10_15_rep1	3515	939.968	1317.53	2	EEQYJSTYR		1189.51	3 4 0 1	(N(F)(N(H(H(N))(H(N)))))	5	41.9359	12.6557	96.3132	-0.00073	-0.27901	1.37297e-53	0.00447628	0.00447628	2/sp|P0DOX5|IGG1_HUMAN/sp|P01857|IGHG1_HUMAN	2/299/180
20200811_serum_yeast_DDA_10_15_rep1.3518.3518.3.0.dta	20200811_serum_yeast_DDA_10_15_rep1	3518	940.635	912.37	3	LISJCSK	5,Carbamidomethyl[C];	821.419	5 4 1 0	(N(N(H(H(N(H)))(H(N(H(A)))))))	4	37.848	27.6104	56.8608	0.00096	0.34935	1.2476e-32	0	1.2476e-32	1/sp|P05156|CFAI_HUMAN	1/494
20200811_serum_yeast_DDA_10_15_rep1.3530.3530.2.0.dta	20200811_serum_yeast_DDA_10_15_rep1	3530	944.009	1215.99	2	EEQYJSTYR		1189.51	3 3 0 1	(N(F)(N(H(H)(H(N)))))	5	23.2075	12.1728	43.7006	0.00204	0.84066	1.26327e-25	0.00619469	0.00619469	2/sp|P0DOX5|IGG1_HUMAN/sp|P01857|IGHG1_HUMAN	2/299/180
20200811_serum_yeast_DDA_10_15_rep1.3532.3532.2.0.dta	20200811_serum_yeast_DDA_10_15_rep1	3532	944.564	1501.07	2	NEEYJK		796.347	5 4 2 0	(N(N(H(H(N(H(A))))(H(N(H(A)))))))	5	12.996	13.0036	12.9818	0.00367	1.22353	3.90262e-09	0.00364964	0.00364964	2/sp|P02763|A1AG1_HUMAN/sp|P19652|A1AG2_HUMAN	2/56/56
20200811_serum_yeast_DDA_10_15_rep1.3539.3539.3.0.dta	20200811_serum_yeast_DDA_10_15_rep1	3539	946.335	878.688	3	EEQYJSTYR		1189.51	3 4 0 1	(N(F)(N(H(H(N))(H(N)))))	5	65.5853	45.4245	103.027	0.0025	0.948	5.39635e-57	0	5.39635e-57	2/sp|P0DOX5|IGG1_HUMAN/sp|P01857|IGHG1_HUMAN	2/299/180
20200811_serum_yeast_DDA_10_15_rep1.3551.3551.3.0.dta	20200811_serum_yeast_DDA_10_15_rep1	3551	949.321	986.723	3	EEQYJSTYR		1189.51	5 4 0 1	(N(F)(N(H(H(N(H)))(H(N(H))))))	5	58.8786	19.173	132.617	0.00184	0.62242	2.78897e-72	0.00111359	0.00111359	2/sp|P0DOX5|IGG1_HUMAN/sp|P01857|IGHG1_HUMAN	2/299/180
20200811_serum_yeast_DDA_10_15_rep1.3560.3560.2.0.dta	20200811_serum_yeast_DDA_10_15_rep1	3560	951.539	1398.55	2	EEQYJSTYR		1189.51	4 4 0 1	(N(F)(N(H(H(N))(H(N(H))))))	5	57.7948	11.8886	143.049	0.00233	0.83246	9.84415e-78	0.00682012	0.00682012	2/sp|P0DOX5|IGG1_HUMAN/sp|P01857|IGHG1_HUMAN	2/299/180
20200811_serum_yeast_DDA_10_15_rep1.3564.3564.3.0.dta	20200811_serum_yeast_DDA_10_15_rep1	3564	952.19	932.705	3	EEQYJSTYR		1189.51	4 4 0 1	(N(F)(N(H(H(N))(H(N(H))))))	5	66.7005	31.9605	131.217	0.00201	0.71945	9.39606e-72	0	9.39606e-72	2/sp|P0DOX5|IGG1_HUMAN/sp|P01857|IGHG1_HUMAN	2/299/180
20200811_serum_yeast_DDA_10_15_rep1.3565.3565.2.0.dta	20200811_serum_yeast_DDA_10_15_rep1	3565	952.247	1479.58	2	EEQYJSTYR		1189.51	5 4 0 1	(N(F)(N(H(H(N(H)))(H(N(H))))))	5	21.2248	17.5243	28.0971	0.00221	0.74648	3.22916e-17	0.00214133	0.00214133	2/sp|P0DOX5|IGG1_HUMAN/sp|P01857|IGHG1_HUMAN	2/299/180
20200811_serum_yeast_DDA_10_15_rep1.3587.3587.2.0.dta	20200811_serum_yeast_DDA_10_15_rep1	3587	958.064	1317.53	2	EEQYJSTYR		1189.51	3 4 0 1	(N(F)(N(H(H(N))(H(N)))))	5	66.0525	34.2001	125.207	0.00222	0.84246	8.80557e-69	0	8.80557e-69	2/sp|P0DOX5|IGG1_HUMAN/sp|P01857|IGHG1_HUMAN	2/299/180
20200811_serum_yeast_DDA_10_15_rep1.3599.3599.3.0.dta	20200811_serum_yeast_DDA_10_15_rep1	3599	961.1	997.102	3	VVJSTTGPGEHLR		1366.71	5 4 0 0	(N(N(H(H(N(H)))(H(N(H))))))	3	13.9905	9.81922	21.7371	0.00248	0.82897	6.86545e-14	0.00973236	0.00973236	1/sp|P07996|TSP1_HUMAN	1/1067
20200811_serum_yeast_DDA_10_15_rep1.3610.3610.3.0.dta	20200811_serum_yeast_DDA_10_15_rep1	3610	964.029	878.688	3	EEQYJSTYR		1189.51	3 4 0 1	(N(F)(N(H(H(N))(H(N)))))	5	44.9489	11.902	106.322	0.00287	1.09037	7.00743e-59	0.00682012	0.00682012	2/sp|P0DOX5|IGG1_HUMAN/sp|P01857|IGHG1_HUMAN	2/299/180
20200811_serum_yeast_DDA_10_15_rep1.3611.3611.2.0.dta	20200811_serum_yeast_DDA_10_15_rep1	3611	964.307	1448.06	2	YJQTETFK		1030.48	9 2 0 0	(N(N(H(H(H)(H(H)))(H(H)(H(H))))))	2	26.0114	13.9514	48.4086	0.00087	0.30201	4.47771e-28	0.00364964	0.00364964	1/sp|Q03691|ROT1_YEAST	1/139
20200811_serum_yeast_DDA_10_15_rep1.3621.3621.3.0.dta	20200811_serum_yeast_DDA_10_15_rep1	3621	966.968	986.723	3	EEQYJSTYR		1189.51	5 4 0 1	(N(F)(N(H(H(N(H)))(H(N(H))))))	5	35.6549	10.0693	83.1709	0.00235	0.7928	1.22933e-46	0.00833333	0.00833333	2/sp|P0DOX5|IGG1_HUMAN/sp|P01857|IGHG1_HUMAN	2/299/180
20200811_serum_yeast_DDA_10_15_rep1.3622.3622.2.0.dta	20200811_serum_yeast_DDA_10_15_rep1	3622	967.245	1367.04	2	YJQTETFK		1030.48	8 2 0 0	(N(N(H(H(H(H)))(H(H)(H(H))))))	2	53.6328	44.397	70.7849	0.0012	0.43826	5.92492e-40	0	5.92492e-40	1/sp|Q03691|ROT1_YEAST	1/139
20200811_serum_yeast_DDA_10_15_rep1.3632.3632.3.0.dta	20200811_serum_yeast_DDA_10_15_rep1	3632	969.895	932.705	3	EEQYJSTYR		1189.51	4 4 0 1	(N(F)(N(H(H(N))(H(N(H))))))	5	48.1965	15.1747	109.523	0.00169	0.60464	1.33233e-60	0.00364964	0.00364964	2/sp|P0DOX5|IGG1_HUMAN/sp|P01857|IGHG1_HUMAN	2/299/180
20200811_serum_yeast_DDA_10_15_rep1.3633.3633.2.0.dta	20200811_serum_yeast_DDA_10_15_rep1	3633	970.173	1398.55	2	EEQYJSTYR		1189.51	4 4 0 1	(N(F)(N(H(H(N))(H(N(H))))))	5	39.1611	13.6037	86.6248	0.00297	1.06207	2.22374e-48	0.00364964	0.00364964	2/sp|P0DOX5|IGG1_HUMAN/sp|P01857|IGHG1_HUMAN	2/299/180
20200811_serum_yeast_DDA_10_15_rep1.3654.3654.3.0.dta	20200811_serum_yeast_DDA_10_15_rep1	3654	975.759	951.712	3	EEQYJSTYR		1189.51	4 5 0 0	(N(N(H(N)(H(N))(H(N(H))))))	5	59.1135	39.1383	96.2104	0.00208	0.7276	1.72018e-53	0	1.72018e-53	2/sp|P0DOX5|IGG1_HUMAN/sp|P01857|IGHG1_HUMAN	2/299/180
20200811_serum_yeast_DDA_10_15_rep1.3655.3655.2.0.dta	20200811_serum_yeast_DDA_10_15_rep1	3655	976.037	1317.53	2	EEQYJSTYR		1189.51	3 4 0 1	(N(F)(N(H(H(N))(H(N)))))	5	40.6508	13.2548	91.5291	0.00133	0.50382	3.66805e-51	0.00364964	0.00364964	2/sp|P0DOX5|IGG1_HUMAN/sp|P01857|IGHG1_HUMAN	2/299/180
20200811_serum_yeast_DDA_10_15_rep1.3656.3656.2.0.dta	20200811_serum_yeast_DDA_10_15_rep1	3656	976.358	1427.06	2	EEQYJSTYR		1189.51	4 5 0 0	(N(N(H(N)(H(N))(H(N(H))))))	5	51.3713	35.4055	81.022	0.00252	0.88392	2.46315e-45	0	2.46315e-45	2/sp|P0DOX5|IGG1_HUMAN/sp|P01857|IGHG1_HUMAN	2/299/180
20200811_serum_yeast_DDA_10_15_rep1.3658.3658.3.0.dta	20200811_serum_yeast_DDA_10_15_rep1	3658	976.914	1022.78	3	KPQVYRPSFJK		1363.75	8 2 0 0	(N(N(H(H(H(H)))(H(H)(H)(H)))))	10	37.7304	10.7932	87.7568	0.00372	1.21246	5.32526e-49	0.00682012	0.00682012	1/sp|P0C155|CBPS2_YEAST	1/76
20200811_serum_yeast_DDA_10_15_rep1.3676.3676.2.0.dta	20200811_serum_yeast_DDA_10_15_rep1	3676	981.632	1346.04	2	EEQYJSTYR		1189.51	3 5 0 0	(N(N(H(N)(H(N))(H(N)))))	5	43.566	23.6627	80.5294	0.00222	0.82397	4.12794e-45	0	4.12794e-45	2/sp|P0DOX5|IGG1_HUMAN/sp|P01857|IGHG1_HUMAN	2/299/180
20200811_serum_yeast_DDA_10_15_rep1.3677.3677.3.0.dta	20200811_serum_yeast_DDA_10_15_rep1	3677	981.91	1054.42	3	EEQYJSTYR		1189.51	5 5 0 1	(N(F)(N(H(N)(H(N(H)))(H(N(H))))))	5	29.7927	17.3436	52.9126	0.00171	0.54146	1.18867e-30	0.00301205	0.00301205	2/sp|P0DOX5|IGG1_HUMAN/sp|P01857|IGHG1_HUMAN	2/299/180
20200811_serum_yeast_DDA_10_15_rep1.3679.3679.3.0.dta	20200811_serum_yeast_DDA_10_15_rep1	3679	982.508	878.687	3	EEQYJSTYR		1189.51	3 4 0 1	(N(F)(N(H(H(N))(H(N)))))	5	28.3575	9.79251	62.8355	0.00105	0.39904	6.55235e-36	0.00973236	0.00973236	2/sp|P0DOX5|IGG1_HUMAN/sp|P01857|IGHG1_HUMAN	2/299/180
20200811_serum_yeast_DDA_10_15_rep1.3698.3698.3.0.dta	20200811_serum_yeast_DDA_10_15_rep1	3698	987.494	1000.4	3	EEQYJSTYR		1189.51	4 5 0 1	(N(F)(N(H(N)(H(N))(H(N(H))))))	5	74.2265	21.7956	171.598	0.00185	0.61654	1.67806e-91	0	1.67806e-91	2/sp|P0DOX5|IGG1_HUMAN/sp|P01857|IGHG1_HUMAN	2/299/180
20200811_serum_yeast_DDA_10_15_rep1.3700.3700.2.0.dta	20200811_serum_yeast_DDA_10_15_rep1	3700	987.986	1419.07	2	EEQYJSTYR		1189.51	3 5 0 1	(N(F)(N(H(N)(H(N))(H(N)))))	5	66.7466	34.6901	126.28	0.00163	0.57472	2.31949e-69	0	2.31949e-69	2/sp|P0DOX5|IGG1_HUMAN/sp|P01857|IGHG1_HUMAN	2/299/180
20200811_serum_yeast_DDA_10_15_rep1.3701.3701.3.0.dta	20200811_serum_yeast_DDA_10_15_rep1	3701	988.263	1122.76	3	NEEYJK		796.347	6 5 2 0	(N(N(H(H(N(H(A))))(H(N(H))(N(H(A)))))))	5	12.003	10.738	14.3523	0.00058	0.17141	6.6708e-10	0.00682012	0.00682012	2/sp|P02763|A1AG1_HUMAN/sp|P19652|A1AG2_HUMAN	2/56/56
20200811_serum_yeast_DDA_10_15_rep1.3710.3710.3.0.dta	20200811_serum_yeast_DDA_10_15_rep1	3710	990.474	946.38	3	EEQYJSTYR		1189.51	3 5 0 1	(N(F)(N(H(N)(H(N))(H(N)))))	5	73.103	38.4725	137.417	0.00104	0.36711	6.72211e-75	0	6.72211e-75	2/sp|P0DOX5|IGG1_HUMAN/sp|P01857|IGHG1_HUMAN	2/299/180
20200811_serum_yeast_DDA_10_15_rep1.3772.3772.3.1.dta	20200811_serum_yeast_DDA_10_15_rep1	3772	1006.05	1033.09	3	YAEDKFJETTEK		1474.67	5 4 0 0	(N(N(H(H(N))(H(N(H(H)))))))	7	46.2543	37.3804	62.7344	0.00143	0.46042	7.08876e-36	0	7.08876e-36	1/sp|P43652|AFAM_HUMAN	1/402
20200811_serum_yeast_DDA_10_15_rep1.3882.3882.2.0.dta	20200811_serum_yeast_DDA_10_15_rep1	3882	1035.31	1501.11	2	GHVJITR		796.442	5 4 2 0	(N(N(H(H(N(H(A))))(H(N(H(A)))))))	4	53.1476	28.786	98.3905	0.0029	0.9676	1.09065e-54	0	1.09065e-54	1/sp|P00734|THRB_HUMAN	1/121
20200811_serum_yeast_DDA_10_15_rep1.3894.3894.4.0.dta	20200811_serum_yeast_DDA_10_15_rep1	3894	1038.46	852.87	4	TKPREEQFJSTFR		1639.82	5 4 0 1	(N(F)(N(H(H(N(H)))(H(N(H))))))	9	57.405	18.2952	130.037	0.0007	0.20455	4.90758e-71	0.00214133	0.00214133	1/sp|P01859|IGHG2_HUMAN	1/176
20200811_serum_yeast_DDA_10_15_rep1.3895.3895.4.0.dta	20200811_serum_yeast_DDA_10_15_rep1	3895	1038.77	751.059	4	GHVJITR		796.442	5 4 2 0	(N(N(H(H(N(H(A))))(H(N(H(A)))))))	4	36.2768	12.8843	79.7201	0.00056	0.18658	8.32386e-45	0.00364964	0.00364964	1/sp|P00734|THRB_HUMAN	1/121
20200811_serum_yeast_DDA_10_15_rep1.3904.3904.4.0.dta	20200811_serum_yeast_DDA_10_15_rep1	3904	1041.1	812.357	4	TKPREEQFJSTFR		1639.82	4 4 0 1	(N(F)(N(H(H(N))(H(N(H))))))	9	61.9011	19.1801	141.24	0.0013	0.40187	1.00017e-76	0.00111359	0.00111359	1/sp|P01859|IGHG2_HUMAN	1/176
20200811_serum_yeast_DDA_10_15_rep1.3916.3916.3.0.dta	20200811_serum_yeast_DDA_10_15_rep1	3916	1044.06	1136.82	3	TKPREEQFJSTFR		1639.82	5 4 0 1	(N(F)(N(H(H(N))(H(N(H(H)))))))	9	50.4943	18.7264	109.492	0.00157	0.46098	1.99789e-60	0.00214133	0.00214133	1/sp|P01859|IGHG2_HUMAN	1/176
20200811_serum_yeast_DDA_10_15_rep1.3917.3917.3.0.dta	20200811_serum_yeast_DDA_10_15_rep1	3917	1044.14	1082.81	3	TKPREEQFJSTFR		1639.82	4 4 0 1	(N(F)(N(H(H(N))(H(N(H))))))	9	64.3794	22.5056	142.145	0.00165	0.50876	3.45805e-77	0	3.45805e-77	1/sp|P01859|IGHG2_HUMAN	1/176
20200811_serum_yeast_DDA_10_15_rep1.3918.3918.3.0.dta	20200811_serum_yeast_DDA_10_15_rep1	3918	1044.45	1049.76	3	GHVJITR		796.442	5 4 2 1	(N(N(H(H(N(H(A))))(H(N(F)(H(A)))))))	4	55.2763	22.8217	115.549	0.00109	0.34543	2.12013e-63	0	2.12013e-63	1/sp|P00734|THRB_HUMAN	1/121
20200811_serum_yeast_DDA_10_15_rep1.3939.3939.3.0.dta	20200811_serum_yeast_DDA_10_15_rep1	3939	1049.94	1028.79	3	TKPREEQFJSTFR		1639.82	3 4 0 1	(N(F)(N(H(H(N))(H(N)))))	9	50.3877	18.0346	110.472	0.00165	0.53336	6.66491e-61	0.00214133	0.00214133	1/sp|P01859|IGHG2_HUMAN	1/176
20200811_serum_yeast_DDA_10_15_rep1.3949.3949.3.0.dta	20200811_serum_yeast_DDA_10_15_rep1	3949	1052.57	1082.81	3	TKPREEQFJSTFR		1639.82	4 4 0 1	(N(F)(N(H(H(H))(H(N)(N)))))	9	11.9247	15.482	5.31817	0.00226	0.69635	0.00210565	0.00364964	0.0057552	1/sp|P01859|IGHG2_HUMAN	1/176
20200811_serum_yeast_DDA_10_15_rep1.3971.3971.3.0.dta	20200811_serum_yeast_DDA_10_15_rep1	3971	1058.39	1053.43	3	HYJDTLLKQ		1131.58	10 2 0 0	(N(N(H(H(H(H(H))))(H(H(H))(H(H))))))	3	24.1434	11.1	48.3669	-0.00094	-0.29702	4.91876e-28	0.00682012	0.00682012	2/sp|P38693|PPAC_YEAST/sp|P35842|PPAB_YEAST	2/461/461
20200811_serum_yeast_DDA_10_15_rep1.4022.4022.3.0.dta	20200811_serum_yeast_DDA_10_15_rep1	4022	1071.43	1146.14	3	HVLDJISSQJETSK		1571.77	9 2 0 0	(N(N(H(H(H)(H(H)))(H(H)(H(H))))))	10	34.6091	30.5942	42.0654	0.00256	0.74449	1.00055e-24	0	1.00055e-24	1/sp|Q07830|GPI13_YEAST	1/71
20200811_serum_yeast_DDA_10_15_rep1.4025.4025.3.0.dta	20200811_serum_yeast_DDA_10_15_rep1	4025	1072.26	1214.5	3	RJHSCEPCQTLAVR	5,Carbamidomethyl[C];8,Carbamidomethyl[C];	1727.81	5 4 1 0	(N(N(H(H(N(H)))(H(N(H(A)))))))	2	33.0115	11.4176	73.1144	0.00322	0.88521	2.14631e-41	0.00682012	0.00682012	1/sp|P00748|FA12_HUMAN	1/433
20200811_serum_yeast_DDA_10_15_rep1.4033.4033.2.0.dta	20200811_serum_yeast_DDA_10_15_rep1	4033	1074.36	1501.11	2	GHVJITR		796.442	5 4 2 0	(N(N(H(H(N(H(A))))(H(N(H(A)))))))	4	31.6317	12.9581	66.3111	0.003	0.99892	1.03655e-37	0.00364964	0.00364964	1/sp|P00734|THRB_HUMAN	1/121
20200811_serum_yeast_DDA_10_15_rep1.4036.4036.3.0.dta	20200811_serum_yeast_DDA_10_15_rep1	4036	1075.2	1150.5	3	TKPREEQFJSTFR		1639.82	4 5 0 1	(N(F)(N(H(N)(H(N))(H(N(H))))))	9	25.9357	15.0398	46.171	0.00256	0.74217	5.72137e-27	0.00364964	0.00364964	1/sp|P01859|IGHG2_HUMAN	1/176
20200811_serum_yeast_DDA_10_15_rep1.4050.4050.3.0.dta	20200811_serum_yeast_DDA_10_15_rep1	4050	1078.97	1092.12	3	HVLDJISSQJETSK		1571.77	8 2 0 0	(N(N(H(H(H(H)))(H(H(H(H)))))))	10	57.7974	58.1748	57.0965	0.00127	0.38811	6.595e-33	0	6.595e-33	1/sp|Q07830|GPI13_YEAST	1/71
20200811_serum_yeast_DDA_10_15_rep1.4052.4052.4.0.dta	20200811_serum_yeast_DDA_10_15_rep1	4052	1079.37	863.127	4	TKPREEQFJSTFR		1639.82	4 5 0 1	(N(F)(N(H(N)(H(N))(H(N(H))))))	9	62.5566	15.3814	150.168	0.00106	0.30848	4.77342e-81	0.00364964	0.00364964	1/sp|P01859|IGHG2_HUMAN	1/176
20200811_serum_yeast_DDA_10_15_rep1.4063.4063.3.0.dta	20200811_serum_yeast_DDA_10_15_rep1	4063	1082.31	1096.48	3	TKPREEQFJSTFR		1639.82	3 5 0 1	(N(F)(N(H(N)(H(N))(H(N)))))	9	31.5831	11.7293	68.4546	0.00231	0.70284	8.1491e-39	0.00682012	0.00682012	1/sp|P01859|IGHG2_HUMAN	1/176
20200811_serum_yeast_DDA_10_15_rep1.4065.4065.3.0.dta	20200811_serum_yeast_DDA_10_15_rep1	4065	1082.9	1231.86	3	YLGTJVTNGKPVNK		1504.81	11 2 0 0	(N(N(H(H(H(H))(H(H)))(H(H(H(H(H))))))))	5	56.8483	34.4967	98.3583	0.00486	1.31567	1.64445e-54	0	1.64445e-54	2/sp|P39105|PLB1_YEAST/sp|Q03674|PLB2_YEAST	2/307/309
20200811_serum_yeast_DDA_10_15_rep1.4100.4100.3.0.dta	20200811_serum_yeast_DDA_10_15_rep1	4100	1092.26	966.419	3	NNLQHJITLK		1194.66	8 2 0 0	(N(N(H(H)(H(H(H(H(H(H)))))))))	6	78.1146	72.9212	87.7596	0.00139	0.48073	4.58607e-49	0	4.58607e-49	1/sp|P38138|GLU2A_YEAST	1/907
20200811_serum_yeast_DDA_10_15_rep1.4108.4108.3.0.dta	20200811_serum_yeast_DDA_10_15_rep1	4108	1094.34	1177.84	3	YLGTJVTNGKPVNK		1504.81	10 2 0 0	(N(N(H(H(H)(H))(H(H(H(H(H(H)))))))))	5	47.932	24.8808	90.7412	0.00271	0.76679	9.24134e-51	0	9.24134e-51	2/sp|P39105|PLB1_YEAST/sp|Q03674|PLB2_YEAST	2/307/309
20200811_serum_yeast_DDA_10_15_rep1.4115.4115.2.0.dta	20200811_serum_yeast_DDA_10_15_rep1	4115	1096.33	1412.04	2	EYFJETR		958.426	9 2 0 0	(N(N(H(H(H)(H(H)))(H(H)(H(H))))))	4	36.773	13.5151	79.9663	0.00215	0.76171	7.38876e-45	0.00364964	0.00364964	2/sp|P47065|PT130_YEAST/sp|P53075|SHE10_YEAST	2/163/379
20200811_serum_yeast_DDA_10_15_rep1.4119.4119.3.0.dta	20200811_serum_yeast_DDA_10_15_rep1	4119	1097.27	1031.75	3	JVTAEQAR		888.453	5 4 2 0	(N(N(H(H(N(H(A))))(H(N(H(A)))))))	1	49.333	41.322	64.2107	0.00184	0.59387	1.61502e-36	0	1.61502e-36	1/sp|P00748|FA12_HUMAN	1/249
20200811_serum_yeast_DDA_10_15_rep1.4120.4120.2.0.dta	20200811_serum_yeast_DDA_10_15_rep1	4120	1097.56	1449.13	2	NNLQHJITLK		1194.66	8 2 0 0	(N(N(H(H(H(H)))(H(H)(H(H))))))	6	20.5561	21.3665	19.0512	0.00366	1.26458	2.08829e-12	0.00111359	0.00111359	1/sp|P38138|GLU2A_YEAST	1/907
20200811_serum_yeast_DDA_10_15_rep1.4123.4123.3.0.dta	20200811_serum_yeast_DDA_10_15_rep1	4123	1098.43	830.673	3	DFVJASSK		867.421	5 4 0 0	(N(N(H(H(N(H)))(H(N(H))))))	4	16.8891	15.736	19.0304	0.00201	0.80603	2.17108e-12	0.00301205	0.00301205	1/sp|P05546|HEP2_HUMAN	1/188
20200811_serum_yeast_DDA_10_15_rep1.4132.4132.3.0.dta	20200811_serum_yeast_DDA_10_15_rep1	4132	1100.8	1146.48	3	JQTIQGDVHGITK		1410.73	10 2 0 0	(N(N(H(H(H)(H))(H(H(H(H(H(H)))))))))	1	33.2426	32.8914	33.8949	0.00313	0.91113	2.54516e-20	0	2.54516e-20	1/sp|Q12465|RAX2_YEAST	1/677
20200811_serum_yeast_DDA_10_15_rep1.4136.4136.3.0.dta	20200811_serum_yeast_DDA_10_15_rep1	4136	1101.91	1200.5	3	JQTIQGDVHGITK		1410.73	11 2 0 0	(N(N(H(H(H)(H))(H(H(H(H)))(H(H(H)))))))	1	20.621	17.5202	26.3796	0.00625	1.73539	2.15169e-16	0.00214133	0.00214133	1/sp|Q12465|RAX2_YEAST	1/677
20200811_serum_yeast_DDA_10_15_rep1.4139.4139.4.0.dta	20200811_serum_yeast_DDA_10_15_rep1	4139	1102.75	928.624	4	RHEEGHMLJCTCFGQGR	10,Carbamidomethyl[C];12,Carbamidomethyl[C];	2088.89	5 4 0 0	(N(N(H(H(N(H)))(H(N(H))))))	9	46.5031	29.7037	77.702	0.00334	0.89965	1.0327e-43	0	1.0327e-43	1/sp|P02751|FINC_HUMAN	1/542
20200811_serum_yeast_DDA_10_15_rep1.4163.4163.2.0.dta	20200811_serum_yeast_DDA_10_15_rep1	4163	1109.02	1331.01	2	EYFJETR		958.426	8 2 0 0	(N(N(H(H(H))(H(H)(H)(H(H))))))	4	44.3652	25.7906	78.8609	0.00206	0.77482	2.57455e-44	0	2.57455e-44	2/sp|P47065|PT130_YEAST/sp|P53075|SHE10_YEAST	2/163/379
20200811_serum_yeast_DDA_10_15_rep1.4164.4164.3.0.dta	20200811_serum_yeast_DDA_10_15_rep1	4164	1109.3	1034.76	3	JISNTPPTSDPEK		1399.67	8 2 0 0	(N(N(H(H(H(H)))(H(H)(H)(H)))))	1	13.7882	14.1179	13.1759	0.00254	0.82031	2.87908e-09	0.00364964	0.00364964	1/sp|Q07830|GPI13_YEAST	1/411
20200811_serum_yeast_DDA_10_15_rep1.4175.4175.3.0.dta	20200811_serum_yeast_DDA_10_15_rep1	4175	1112.23	1094.43	3	VFSGCJVTNEK	5,Carbamidomethyl[C];	1254.58	10 2 0 0	(N(N(H(H(H(H)))(H(H)(H(H)(H(H)))))))	6	53.9955	49.8084	61.7715	0.00193	0.58725	2.76613e-35	0	2.76613e-35	1/sp|P25371|ADP1_YEAST	1/165
20200811_serum_yeast_DDA_10_15_rep1.4182.4182.3.1.dta	20200811_serum_yeast_DDA_10_15_rep1	4182	1114.22	1062.13	3	AEIVPRPSJGTVNK		1481.81	8 2 0 0	(N(N(H(H(H(H)))(H(H)(H(H))))))	9	54.648	33.8228	93.3231	0.00079	0.24676	6.89966e-52	0	6.89966e-52	1/sp|Q03103|ERO1_YEAST	1/491
20200811_serum_yeast_DDA_10_15_rep1.4185.4185.2.0.dta	20200811_serum_yeast_DDA_10_15_rep1	4185	1114.89	1641.14	2	VFSGCJVTNEK	5,Carbamidomethyl[C];	1254.58	10 2 0 0	(N(N(H(H(H))(H(H(H(H(H(H(H))))))))))	6	30.0874	22.4976	44.1827	0.0007	0.21209	8.13295e-26	0	8.13295e-26	1/sp|P25371|ADP1_YEAST	1/165
20200811_serum_yeast_DDA_10_15_rep1.4259.4259.2.0.dta	20200811_serum_yeast_DDA_10_15_rep1	4259	1134.83	1467.59	2	FLNJGTCTAEGK	7,Carbamidomethyl[C];	1311.6	5 4 0 0	(N(N(H(H(N(H)))(H(N(H))))))	4	11.14	9.28459	14.5856	-0.00237	-0.80737	5.28361e-10	0.00973236	0.00973236	1/sp|P05156|CFAI_HUMAN	1/103
20200811_serum_yeast_DDA_10_15_rep1.4267.4267.2.1.dta	20200811_serum_yeast_DDA_10_15_rep1	4267	1136.93	1479.08	2	VFSGCJVTNEK	5,Carbamidomethyl[C];	1254.58	8 2 0 0	(N(N(H(H(H(H)))(H(H(H(H)))))))	6	11.9445	11.4199	12.9187	0.00261	0.88422	4.06657e-09	0.00682012	0.00682012	1/sp|P25371|ADP1_YEAST	1/165
20200811_serum_yeast_DDA_10_15_rep1.4279.4279.2.0.dta	20200811_serum_yeast_DDA_10_15_rep1	4279	1140.32	1608.11	2	MNYJVTER		1026.47	11 2 0 0	(N(N(H(H(H(H(H))))(H(H)(H(H(H(H))))))))	4	29.6826	13.8636	59.0608	-0.00038	-0.11741	5.17886e-34	0.00364964	0.00364964	1/sp|Q03674|PLB2_YEAST	1/524
20200811_serum_yeast_DDA_10_15_rep1.4283.4283.2.0.dta	20200811_serum_yeast_DDA_10_15_rep1	4283	1141.28	1297.04	2	JYTLTGR		824.426	5 4 0 1	(N(F)(N(H(H(N(H)))(H(N(H))))))	1	43.8355	32.2341	65.3808	0.00153	0.5905	2.76569e-37	0	2.76569e-37	1/sp|P10643|CO7_HUMAN	1/754
20200811_serum_yeast_DDA_10_15_rep1.4295.4295.3.0.dta	20200811_serum_yeast_DDA_10_15_rep1	4295	1144.5	1094.13	3	VVJSTTGPGEHLR		1366.71	5 4 1 0	(N(N(H(H(N(H)))(H(N(H(A)))))))	3	41.2682	23.7547	73.7934	0.00189	0.57752	9.31925e-42	0	9.31925e-42	1/sp|P07996|TSP1_HUMAN	1/1067
20200811_serum_yeast_DDA_10_15_rep1.4301.4301.2.0.dta	20200811_serum_yeast_DDA_10_15_rep1	4301	1146.24	1565.13	2	RVJETENLK		1102.59	10 2 0 0	(N(N(H(H(H))(H(H(H(H(H(H(H))))))))))	3	21.2526	12.6212	37.2824	-0.01084	-3.4625	3.25999e-22	0.00447628	0.00447628	1/sp|P35724|MNR2_YEAST	1/342
20200811_serum_yeast_DDA_10_15_rep1.4305.4305.2.0.dta	20200811_serum_yeast_DDA_10_15_rep1	4305	1147.19	1527.08	2	MNYJVTER		1026.47	10 2 0 0	(N(N(H(H(H(H)))(H(H(H))(H(H)(H))))))	4	43.0017	23.6297	78.9783	0.00067	0.21877	2.06731e-44	0	2.06731e-44	1/sp|Q03674|PLB2_YEAST	1/524
20200811_serum_yeast_DDA_10_15_rep1.4327.4327.2.0.dta	20200811_serum_yeast_DDA_10_15_rep1	4327	1153.19	1282.02	2	TLFCJASK	4,Carbamidomethyl[C];	940.456	5 4 0 0	(N(N(H(H(N(H)))(H(N(H))))))	5	21.5181	19.1983	25.8263	0.00356	1.38898	4.45885e-16	0.00111359	0.00111359	1/sp|P20851|C4BPB_HUMAN	1/64
20200811_serum_yeast_DDA_10_15_rep1.4328.4328.2.0.dta	20200811_serum_yeast_DDA_10_15_rep1	4328	1153.47	1484.11	2	RVJETENLK		1102.59	9 2 0 0	(N(N(H(H(H)(H))(H(H(H))(H(H))))))	3	29.6373	17.6743	51.8544	-0.00994	-3.35117	4.42145e-30	0.00214133	0.00214133	1/sp|P35724|MNR2_YEAST	1/342
20200811_serum_yeast_DDA_10_15_rep1.4329.4329.3.0.dta	20200811_serum_yeast_DDA_10_15_rep1	4329	1153.88	989.742	3	RVJETENLK		1102.59	9 2 0 0	(N(N(H(H(H(H)))(H(H(H(H(H))))))))	3	15.5628	15.7194	15.2719	-0.00852	-2.87193	2.40128e-10	0.00301205	0.00301205	1/sp|P35724|MNR2_YEAST	1/342
20200811_serum_yeast_DDA_10_15_rep1.4349.4349.3.0.dta	20200811_serum_yeast_DDA_10_15_rep1	4349	1159.1	1090.09	3	JGTAVCATNR	6,Carbamidomethyl[C];	1063.49	5 4 2 0	(N(N(H(H(N(H(A))))(H(N(H(A)))))))	1	50.5095	29.9538	88.6843	0.00169	0.51647	1.38927e-49	0	1.38927e-49	1/sp|P05156|CFAI_HUMAN	1/70
20200811_serum_yeast_DDA_10_15_rep1.4350.4350.2.0.dta	20200811_serum_yeast_DDA_10_15_rep1	4350	1159.38	1403.08	2	RVJETENLK		1102.59	8 2 0 0	(N(N(H(H(H))(H(H)(H)(H(H))))))	3	35.2411	19.9564	63.627	-0.01027	-3.66261	2.28261e-36	0.00111359	0.00111359	1/sp|P35724|MNR2_YEAST	1/342
20200811_serum_yeast_DDA_10_15_rep1.4361.4361.3.0.dta	20200811_serum_yeast_DDA_10_15_rep1	4361	1162.32	1158.48	3	HYTJSSQDVTVPCR	13,Carbamidomethyl[C];	1663.75	4 5 0 1	(N(F)(N(H(N)(H(N))(H(N(H))))))	4	65.16	56.1195	81.9497	0.0012	0.3458	6.46759e-46	0	6.46759e-46	2/sp|P01877|IGHA2_HUMAN/sp|P0DOX2|IGA2_HUMAN	2/92/207
20200811_serum_yeast_DDA_10_15_rep1.4372.4372.3.0.dta	20200811_serum_yeast_DDA_10_15_rep1	4372	1165.25	1212.5	3	HYTJSSQDVTVPCR	13,Carbamidomethyl[C];	1663.75	5 5 0 1	(N(F)(N(H(N)(H(N(H)))(H(N(H))))))	4	25.5395	15.5296	44.1293	0.00273	0.74975	9.00703e-26	0.00364964	0.00364964	2/sp|P01877|IGHA2_HUMAN/sp|P0DOX2|IGA2_HUMAN	2/92/207
20200811_serum_yeast_DDA_10_15_rep1.4382.4382.3.0.dta	20200811_serum_yeast_DDA_10_15_rep1	4382	1167.91	1094.13	3	VVJSTTGPGEHLR		1366.71	5 4 1 0	(N(N(H(H(N(H)))(H(N(H(A)))))))	3	36.175	18.4356	69.1195	0.00143	0.43577	4.0284e-39	0.00214133	0.00214133	1/sp|P07996|TSP1_HUMAN	1/1067
20200811_serum_yeast_DDA_10_15_rep1.4384.4384.2.0.dta	20200811_serum_yeast_DDA_10_15_rep1	4384	1168.51	1337.05	2	LFVJTSK		808.456	9 2 0 0	(N(N(H(H(H(H)))(H(H)(H(H)(H))))))	4	35.0569	22.1379	59.0494	0.00158	0.59271	5.64548e-34	0	5.64548e-34	1/sp|Q5VZ19|TDR10_HUMAN	1/103
20200811_serum_yeast_DDA_10_15_rep1.4393.4393.3.0.dta	20200811_serum_yeast_DDA_10_15_rep1	4393	1170.86	1083.75	3	EEQYJSTYR		1189.51	5 4 1 1	(N(F)(N(H(H(N(H)))(H(N(H(A)))))))	5	47.0765	23.8473	90.2165	0.002	0.61697	1.84923e-50	0	1.84923e-50	2/sp|P0DOX5|IGG1_HUMAN/sp|P01857|IGHG1_HUMAN	2/299/180
20200811_serum_yeast_DDA_10_15_rep1.4394.4394.3.0.dta	20200811_serum_yeast_DDA_10_15_rep1	4394	1171.14	1035.07	3	EEQYJSTYR		1189.51	5 4 1 0	(N(N(H(H(N(H)))(H(N(H(A)))))))	5	41.8984	27.1283	69.3286	0.00122	0.39427	2.67935e-39	0	2.67935e-39	2/sp|P0DOX5|IGG1_HUMAN/sp|P01857|IGHG1_HUMAN	2/299/180
20200811_serum_yeast_DDA_10_15_rep1.4395.4395.2.0.dta	20200811_serum_yeast_DDA_10_15_rep1	4395	1171.47	1625.13	2	EEQYJSTYR		1189.51	5 4 1 1	(N(F)(N(H(H(N(H)))(H(N(H(A)))))))	5	44.2234	15.8501	96.9167	0.00214	0.65729	8.61335e-54	0.00301205	0.00301205	2/sp|P0DOX5|IGG1_HUMAN/sp|P01857|IGHG1_HUMAN	2/299/180
20200811_serum_yeast_DDA_10_15_rep1.4415.4415.2.0.dta	20200811_serum_yeast_DDA_10_15_rep1	4415	1176.68	1256.02	2	LFVJTSK		808.456	8 2 0 0	(N(N(H(H(H))(H(H(H))(H(H))))))	4	37.9148	19.7714	71.6098	0.00078	0.30975	2.07178e-40	0.00111359	0.00111359	1/sp|Q5VZ19|TDR10_HUMAN	1/103
20200811_serum_yeast_DDA_10_15_rep1.4430.4430.2.0.dta	20200811_serum_yeast_DDA_10_15_rep1	4430	1180.75	1374.56	2	FVJITK		721.424	10 2 0 0	(N(N(H(H(H(H)))(H(H)(H(H(H(H))))))))	3	43.4739	22.0804	83.2048	0.00088	0.32201	1.06387e-46	0	1.06387e-46	1/sp|Q12200|NPC1_YEAST	1/123
20200811_serum_yeast_DDA_10_15_rep1.4439.4439.3.0.dta	20200811_serum_yeast_DDA_10_15_rep1	4439	1183.11	927.373	3	EEQFJSTYR		1173.52	4 4 0 1	(N(F)(N(H(H(H))(H(N)(N)))))	5	46.5668	23.2061	89.951	0.00134	0.48115	2.93339e-50	0	2.93339e-50	1/sp|P01861|IGHG4_HUMAN	1/177
20200811_serum_yeast_DDA_10_15_rep1.4446.4446.3.1.dta	20200811_serum_yeast_DDA_10_15_rep1	4446	1185.06	986.722	3	EEQFJSTYR		1173.52	6 4 0 0	(N(N(H(H(N(H)))(H(H(N(H)))))))	5	52.8686	46.7579	64.2169	0.00098	0.3325	1.43691e-36	0	1.43691e-36	1/sp|P01861|IGHG4_HUMAN	1/177
20200811_serum_yeast_DDA_10_15_rep1.4457.4457.2.0.dta	20200811_serum_yeast_DDA_10_15_rep1	4457	1187.99	1544.1	2	EEQYJSTYR		1189.51	4 4 1 1	(N(F)(N(H(H(N))(H(N(H(A)))))))	5	41.8637	10.5759	99.9695	0.00215	0.69549	2.66602e-55	0.00833333	0.00833333	2/sp|P0DOX5|IGG1_HUMAN/sp|P01857|IGHG1_HUMAN	2/299/180
20200811_serum_yeast_DDA_10_15_rep1.4459.4459.2.0.dta	20200811_serum_yeast_DDA_10_15_rep1	4459	1188.37	1390.56	2	EEQFJSTYR		1173.52	4 4 0 1	(N(F)(N(H(H(N))(H(N(H))))))	5	67.9379	34.7107	129.646	0.0022	0.79049	8.55894e-71	0	8.55894e-71	1/sp|P01861|IGHG4_HUMAN	1/177
20200811_serum_yeast_DDA_10_15_rep1.4460.4460.3.0.dta	20200811_serum_yeast_DDA_10_15_rep1	4460	1188.54	1029.74	3	EEQYJSTYR		1189.51	4 4 1 1	(N(F)(N(H(H(N))(H(N(H(A)))))))	5	47.5125	25.0384	89.2502	0.00109	0.35279	5.18628e-50	0	5.18628e-50	2/sp|P0DOX5|IGG1_HUMAN/sp|P01857|IGHG1_HUMAN	2/299/180
20200811_serum_yeast_DDA_10_15_rep1.4463.4463.3.0.dta	20200811_serum_yeast_DDA_10_15_rep1	4463	1189.38	878.687	3	EEQYJSTFR		1173.52	4 4 0 0	(N(N(H(H(N))(H(N(H))))))	5	34.8562	21.7451	59.2054	0.00119	0.45271	4.30419e-34	0	4.30419e-34	1/sp|P01860|IGHG3_HUMAN	1/227
20200811_serum_yeast_DDA_10_15_rep1.4464.4464.3.0.dta	20200811_serum_yeast_DDA_10_15_rep1	4464	1189.65	1035.07	3	EEQYJSTYR		1189.51	5 4 1 0	(N(N(H(H(N(H)))(H(N(H(A)))))))	5	31.2304	18.3678	55.118	0.00169	0.54315	1.11939e-31	0.00214133	0.00214133	2/sp|P0DOX5|IGG1_HUMAN/sp|P01857|IGHG1_HUMAN	2/299/180
20200811_serum_yeast_DDA_10_15_rep1.4470.4470.3.0.dta	20200811_serum_yeast_DDA_10_15_rep1	4470	1190.92	981.391	3	EEQYJSTFR		1173.52	5 4 0 1	(N(F)(N(H(H(N(H)))(H(N(H))))))	5	40.5467	16.51	85.1863	0.00109	0.37021	8.98824e-48	0.00301205	0.00301205	1/sp|P01860|IGHG3_HUMAN	1/227
20200811_serum_yeast_DDA_10_15_rep1.4486.4486.3.0.dta	20200811_serum_yeast_DDA_10_15_rep1	4486	1194.81	1079.8	3	VYKPSAGJNSLYR		1468.75	5 4 0 1	(N(F)(N(H(H(N(H)))(H(N(H))))))	8	31.4562	13.3492	65.0834	0.00454	1.40366	3.91038e-37	0.00364964	0.00364964	1/sp|P02749|APOH_HUMAN	1/162
20200811_serum_yeast_DDA_10_15_rep1.4496.4496.2.0.dta	20200811_serum_yeast_DDA_10_15_rep1	4496	1197.59	1309.53	2	EEQFJSTYR		1173.52	3 4 0 1	(N(F)(N(H(H(N))(H(N)))))	5	65.7474	31.9381	128.536	0.0023	0.87969	3.371e-70	0	3.371e-70	1/sp|P01861|IGHG4_HUMAN	1/177
20200811_serum_yeast_DDA_10_15_rep1.4497.4497.3.0.dta	20200811_serum_yeast_DDA_10_15_rep1	4497	1197.7	873.356	3	EEQFJSTYR		1173.52	3 4 0 1	(N(F)(N(H(H(N))(H(N)))))	5	56.4331	30.7346	104.159	0.00295	1.12606	1.52657e-57	0	1.52657e-57	1/sp|P01861|IGHG4_HUMAN	1/177
20200811_serum_yeast_DDA_10_15_rep1.4500.4500.2.1.dta	20200811_serum_yeast_DDA_10_15_rep1	4500	1198.55	1398.55	2	EEQFJSTYR		1173.52	5 4 0 0	(N(N(H(H)(H(N(H))(N(H))))))	5	20.6714	10.7071	39.1766	0.00069	0.24785	4.27231e-23	0.0076661	0.0076661	1/sp|P01861|IGHG4_HUMAN	1/177
20200811_serum_yeast_DDA_10_15_rep1.4503.4503.2.0.dta	20200811_serum_yeast_DDA_10_15_rep1	4503	1199.32	1236.5	2	EEQYJSTFR		1173.52	3 4 0 0	(N(N(H(H)(H(N)(N)))))	5	36.7597	23.2039	61.9346	0.00221	0.89397	1.96301e-35	0	1.96301e-35	1/sp|P01860|IGHG3_HUMAN	1/227
20200811_serum_yeast_DDA_10_15_rep1.4508.4508.3.0.dta	20200811_serum_yeast_DDA_10_15_rep1	4508	1200.53	927.374	3	EEQFJSTYR		1173.52	4 4 0 1	(N(F)(N(H(H(N))(H(N(H))))))	5	67.1207	34.157	128.339	0.00314	1.12861	4.82577e-70	0	4.82577e-70	1/sp|P01861|IGHG4_HUMAN	1/177
20200811_serum_yeast_DDA_10_15_rep1.4530.4530.2.0.dta	20200811_serum_yeast_DDA_10_15_rep1	4530	1206.41	1390.56	2	EEQYJSTFR		1173.52	4 4 0 1	(N(F)(N(H(H(N))(H(N(H))))))	5	57.3797	27.7165	112.468	0.00292	1.05091	7.21448e-62	0	7.21448e-62	1/sp|P01860|IGHG3_HUMAN	1/227
20200811_serum_yeast_DDA_10_15_rep1.4531.4531.2.1.dta	20200811_serum_yeast_DDA_10_15_rep1	4531	1206.69	1317.53	2	EEQFJSTYR		1173.52	4 4 0 0	(N(N(H(H)(H(N)(N(H))))))	5	35.1724	17.1392	68.6627	0.00222	0.84298	6.16476e-39	0.00301205	0.00301205	1/sp|P01861|IGHG4_HUMAN	1/177
20200811_serum_yeast_DDA_10_15_rep1.4547.4547.2.0.dta	20200811_serum_yeast_DDA_10_15_rep1	4547	1210.85	1512.12	2	FATJTTLTK		996.536	10 2 0 0	(N(N(H(H(H(H(H))))(H(H(H))(H(H))))))	4	18.5825	12.5805	29.729	0.00042	0.1389	3.45527e-18	0.00447628	0.00447628	1/sp|P00724|INV2_YEAST	1/369
20200811_serum_yeast_DDA_10_15_rep1.4548.4548.2.0.dta	20200811_serum_yeast_DDA_10_15_rep1	4548	1211.13	1266.52	2	DTFVJASR		909.442	5 4 0 0	(N(N(H(H(N(H)))(H(N(H))))))	5	40.0375	26.7407	64.7317	0.00195	0.77093	6.92285e-37	0	6.92285e-37	1/sp|P05155|IC1_HUMAN	1/238
20200811_serum_yeast_DDA_10_15_rep1.4551.4551.3.0.dta	20200811_serum_yeast_DDA_10_15_rep1	4551	1211.96	844.679	3	DTFVJASR		909.442	5 4 0 0	(N(N(H(H(N(H)))(H(N(H))))))	5	31.1481	20.0417	51.7743	-0.00066	-0.25986	4.76029e-30	0.00111359	0.00111359	1/sp|P05155|IC1_HUMAN	1/238
20200811_serum_yeast_DDA_10_15_rep1.4553.4553.2.0.dta	20200811_serum_yeast_DDA_10_15_rep1	4553	1212.35	1339.55	2	DTFVJASR		909.442	5 4 0 1	(N(F)(N(H(H(N(H)))(H(N(H))))))	5	29.1205	18.5994	48.6598	0.0022	0.82268	2.84164e-28	0.00214133	0.00214133	1/sp|P05155|IC1_HUMAN	1/238
20200811_serum_yeast_DDA_10_15_rep1.4555.4555.3.0.dta	20200811_serum_yeast_DDA_10_15_rep1	4555	1212.87	1049.08	3	EEQFJSTYR		1173.52	5 5 0 1	(N(F)(N(H(N)(H(N(H)))(H(N(H))))))	5	49.2436	19.5255	104.434	0.00237	0.75247	9.02792e-58	0.00111359	0.00111359	1/sp|P01861|IGHG4_HUMAN	1/177
20200811_serum_yeast_DDA_10_15_rep1.4564.4564.2.0.dta	20200811_serum_yeast_DDA_10_15_rep1	4564	1215.2	1309.53	2	EEQYJSTFR		1173.52	3 4 0 1	(N(F)(N(H(H(N))(H(N)))))	5	47.7512	12.4832	113.249	0.00229	0.87434	1.53088e-62	0.00447628	0.00447628	1/sp|P01860|IGHG3_HUMAN	1/227
20200811_serum_yeast_DDA_10_15_rep1.4565.4565.3.0.dta	20200811_serum_yeast_DDA_10_15_rep1	4565	1215.27	873.356	3	EEQYJSTFR		1173.52	3 4 0 1	(N(F)(N(H(H(N))(H(N)))))	5	44.396	14.1015	100.657	0.00325	1.24179	1.02343e-55	0.00364964	0.00364964	1/sp|P01860|IGHG3_HUMAN	1/227
20200811_serum_yeast_DDA_10_15_rep1.4576.4576.2.0.dta	20200811_serum_yeast_DDA_10_15_rep1	4576	1218.21	1492.1	2	EEQFJSTYR		1173.52	4 5 0 1	(N(F)(N(H(N)(H(N))(H(N(H))))))	5	50.1191	23.2486	100.021	0.00319	1.07037	2.25321e-55	0	2.25321e-55	1/sp|P01861|IGHG4_HUMAN	1/177
20200811_serum_yeast_DDA_10_15_rep1.4580.4580.3.0.dta	20200811_serum_yeast_DDA_10_15_rep1	4580	1219.36	946.381	3	EEQYJSTFR		1173.52	4 5 0 0	(N(N(H(N)(H(N))(H(N(H))))))	5	37.2675	19.992	69.3506	0.00278	0.98054	2.47692e-39	0.00111359	0.00111359	1/sp|P01860|IGHG3_HUMAN	1/227
20200811_serum_yeast_DDA_10_15_rep1.4582.4582.3.0.dta	20200811_serum_yeast_DDA_10_15_rep1	4582	1219.91	1000.4	3	EEQFJSTYR		1173.52	5 5 0 0	(N(N(H(N)(H(N(H)))(H(N(H))))))	5	39.0077	24.3173	66.2898	0.00016	0.05351	1.1861e-37	0	1.1861e-37	1/sp|P01861|IGHG4_HUMAN	1/177
20200811_serum_yeast_DDA_10_15_rep1.4593.4593.2.0.dta	20200811_serum_yeast_DDA_10_15_rep1	4593	1222.85	1212.51	2	FVJITK		721.424	8 2 0 0	(N(N(H(H(H(H)))(H(H)(H)(H)))))	3	27.1416	12.4591	54.409	0.00394	1.6245	1.90211e-31	0.00532387	0.00532387	1/sp|Q12200|NPC1_YEAST	1/123
20200811_serum_yeast_DDA_10_15_rep1.4601.4601.2.0.dta	20200811_serum_yeast_DDA_10_15_rep1	4601	1224.95	1369.07	2	JATGIALGR		872.495	9 2 0 0	(N(N(H(H(H(H)))(H(H)(H(H(H)))))))	1	41.0992	24.4988	71.9285	0.0036	1.31538	1.25172e-40	0	1.25172e-40	1/sp|P08019|AMYG_YEAST	1/393
20200811_serum_yeast_DDA_10_15_rep1.4619.4619.3.0.dta	20200811_serum_yeast_DDA_10_15_rep1	4619	1229.63	995.067	3	EEQYJSTFR		1173.52	4 5 0 1	(N(F)(N(H(N)(H(N))(H(N(H))))))	5	62.5026	24.3957	133.273	0.00287	0.9631	7.88786e-73	0	7.88786e-73	1/sp|P01860|IGHG3_HUMAN	1/227
20200811_serum_yeast_DDA_10_15_rep1.4621.4621.3.0.dta	20200811_serum_yeast_DDA_10_15_rep1	4621	1230.01	941.049	3	EEQFJSTYR		1173.52	3 5 0 1	(N(F)(N(H(N)(H(N))(H(N)))))	5	66.5864	21.6848	149.975	0.00261	0.92677	7.81023e-81	0	7.81023e-81	1/sp|P01861|IGHG4_HUMAN	1/177
20200811_serum_yeast_DDA_10_15_rep1.4626.4626.2.0.dta	20200811_serum_yeast_DDA_10_15_rep1	4626	1231.23	1255.02	2	ELFRJK		806.452	8 2 0 0	(N(N(H(H(H))(H(H)(H(H(H)))))))	5	31.4968	10.1456	71.1492	0.00283	1.12744	3.45086e-40	0.00833333	0.00833333	1/sp|Q92574|TSC1_HUMAN	1/1098
20200811_serum_yeast_DDA_10_15_rep1.4634.4634.2.0.dta	20200811_serum_yeast_DDA_10_15_rep1	4634	1233.29	1309.53	2	EEQFJSTYR		1173.52	3 4 0 1	(N(F)(N(H(H(N))(H(N)))))	5	41.2507	12.5375	94.5752	0.00315	1.2036	1.41506e-52	0.00447628	0.00447628	1/sp|P01861|IGHG4_HUMAN	1/177
20200811_serum_yeast_DDA_10_15_rep1.4640.4640.3.0.dta	20200811_serum_yeast_DDA_10_15_rep1	4640	1235.04	1357.86	3	FKDITNJESCTCEVGDR	10,Carbamidomethyl[C];12,Carbamidomethyl[C];	2044.87	10 2 0 0	(N(N(H(H(H(H)))(H(H(H))(H(H)(H))))))	7	72.6795	57.6103	100.665	0.00261	0.64077	8.33096e-56	0	8.33096e-56	1/sp|P46992|YJR1_YEAST	1/51
20200811_serum_yeast_DDA_10_15_rep1.4666.4666.3.0.dta	20200811_serum_yeast_DDA_10_15_rep1	4666	1242.03	1185.77	3	JCCNTENPPGCYR	2,Carbamidomethyl[C];3,Carbamidomethyl[C];11,Carbamidomethyl[C];	1641.62	5 4 1 0	(N(N(H(H(N(H)))(H(N(H(A)))))))	1	34.1869	26.8306	47.8484	0.00081	0.22769	7.67364e-28	0	7.67364e-28	1/sp|P43652|AFAM_HUMAN	1/383
20200811_serum_yeast_DDA_10_15_rep1.4667.4667.3.0.dta	20200811_serum_yeast_DDA_10_15_rep1	4667	1242.34	1274.15	3	NEEYJK		796.347	7 5 2 2	(N(N(H(N)(H(H)(H))(H(N(F)(H(A)))(N(F)(H(A)))))))	5	30.2184	25.2102	39.5193	0.01423	3.72548	2.16047e-23	0	2.16047e-23	2/sp|P02763|A1AG1_HUMAN/sp|P19652|A1AG2_HUMAN	2/56/56
20200811_serum_yeast_DDA_10_15_rep1.4677.4677.3.0.dta	20200811_serum_yeast_DDA_10_15_rep1	4677	1245.28	1225.46	3	NEEYJK		796.347	7 5 2 1	(N(N(H(N)(H(H)(H))(H(N(H(A)))(N(F)(H(A)))))))	5	31.7503	27.1566	40.2813	0.01177	3.20293	8.30115e-24	0	8.30115e-24	2/sp|P02763|A1AG1_HUMAN/sp|P19652|A1AG2_HUMAN	2/56/56
20200811_serum_yeast_DDA_10_15_rep1.4686.4686.2.0.dta	20200811_serum_yeast_DDA_10_15_rep1	4686	1247.61	1280.53	2	JISAPLDK		857.473	8 2 0 0	(N(N(H(H(H(H)))(H(H)(H(H))))))	1	49.8169	46.3854	56.1897	0.00168	0.65537	3.86227e-32	0	3.86227e-32	1/sp|P38138|GLU2A_YEAST	1/791
20200811_serum_yeast_DDA_10_15_rep1.4697.4697.3.0.dta	20200811_serum_yeast_DDA_10_15_rep1	4697	1250.54	1334.86	3	RHEEGHMLJCTCFGQGR	10,Carbamidomethyl[C];12,Carbamidomethyl[C];	2088.89	5 4 1 0	(N(N(H(H(N(H)))(H(N(H(A)))))))	9	40.8233	27.8444	64.9271	0.00332	0.82934	4.68848e-37	0	4.68848e-37	1/sp|P02751|FINC_HUMAN	1/542
20200811_serum_yeast_DDA_10_15_rep1.4704.4704.3.0.dta	20200811_serum_yeast_DDA_10_15_rep1	4704	1252.53	1191.45	3	JCCNTENPPGCYR	2,Carbamidomethyl[C];3,Carbamidomethyl[C];11,Carbamidomethyl[C];	1641.62	6 4 0 1	(N(N(H(H(H))(H(N(H))(N(H)(F))))))	1	32.5498	30.5807	36.2065	0.0121	3.38597	1.06761e-21	0	1.06761e-21	1/sp|P43652|AFAM_HUMAN	1/383
20200811_serum_yeast_DDA_10_15_rep1.4708.4708.3.0.dta	20200811_serum_yeast_DDA_10_15_rep1	4708	1253.49	1197.5	3	VTACHSSQPJATLYK	4,Carbamidomethyl[C];	1676.81	5 4 1 0	(N(N(H(H(N(H)))(H(N(H(A)))))))	10	54.1453	45.0346	71.0651	0.00448	1.24788	3.95079e-40	0	3.95079e-40	1/sp|P05543|THBG_HUMAN	1/36
20200811_serum_yeast_DDA_10_15_rep1.4725.4725.3.0.dta	20200811_serum_yeast_DDA_10_15_rep1	4725	1258.11	1219.79	3	NEEYJK		796.347	6 5 3 0	(N(N(H(H(N(H(A))))(H(N(H(A)))(N(H(A)))))))	5	10.5448	10.0853	11.3981	0.00217	0.59291	2.08827e-08	0.00833333	0.00833333	2/sp|P02763|A1AG1_HUMAN/sp|P19652|A1AG2_HUMAN	2/56/56
20200811_serum_yeast_DDA_10_15_rep1.4731.4731.3.0.dta	20200811_serum_yeast_DDA_10_15_rep1	4731	1259.61	1185.8	3	HEEGHMLJCTCFGQGR	9,Carbamidomethyl[C];11,Carbamidomethyl[C];	1932.79	5 4 0 0	(N(N(H(H(N(H)))(H(N(H))))))	8	52.0499	49.6196	56.5634	0.00696	1.95648	2.20348e-32	0	2.20348e-32	1/sp|P02751|FINC_HUMAN	1/542
20200811_serum_yeast_DDA_10_15_rep1.4753.4753.3.0.dta	20200811_serum_yeast_DDA_10_15_rep1	4753	1265.29	1225.46	3	NEEYJK		796.347	7 5 2 1	(N(N(H(N)(H(H)(H))(H(N(H(A)))(N(F)(H(A)))))))	5	34.1225	29.988	41.801	0.01406	3.82671	1.54095e-24	0	1.54095e-24	2/sp|P02763|A1AG1_HUMAN/sp|P19652|A1AG2_HUMAN	2/56/56
20200811_serum_yeast_DDA_10_15_rep1.4764.4764.2.0.dta	20200811_serum_yeast_DDA_10_15_rep1	4764	1268.22	1263.99	2	FJETWK		824.394	8 2 0 0	(N(N(H(H)(H(H)(H(H(H(H))))))))	2	45.9413	27.1392	80.8596	0.00224	0.88556	2.93941e-45	0	2.93941e-45	1/sp|P38138|GLU2A_YEAST	1/126
[truncated: 8,688 more rows]

## Sheet: Precursors
FullPeptideName	GlycanComposition	Charge	Sequence	ProteinName	ProteinGlycoSite	20200811_serum_yeast_DDA_1_1_rep1.raw	20200811_serum_yeast_DDA_1_1_rep2.raw	20200811_serum_yeast_DDA_1_1_rep3.raw	20200811_serum_yeast_DDA_10_12_rep1.raw	20200811_serum_yeast_DDA_10_12_rep2.raw	20200811_serum_yeast_DDA_10_12_rep3.raw	20200811_serum_yeast_DDA_10_15_rep1.raw	20200811_serum_yeast_DDA_10_15_rep2.raw	20200811_serum_yeast_DDA_10_15_rep3.raw
[truncated: 2,054 more rows]

[truncated: 2 more sheets: Site-Glycans, Glycosites]
