# Supplementary material for: GproDIA enables data-independent acquisition glycoproteomics with comprehensive statistical control
Source: Nat Commun. 2021 Oct 18;12:6073. doi: 10.1038/s41467-021-26246-3 (PMC8523693; doi:10.1038/s41467-021-26246-3)
Supplement: Supplementary file 18 — Supplementary Data 16 [file 41467_2021_26246_MOESM18_ESM.xlsx]

## Sheet: PeakGroups
Run	RT	AssayRT	DeltaRT	Sequence	FullPeptideName	GlycanStruct	GlycanComposition	GlycanSite	Charge	PrecursorMZ	Intensity	PrecursorIntensity	ProteinName	ProteinGlycoSite	GlycoformQValue	GlobalGlycopeptideQValue
20200727_serum_yeast_10_12_rep2.mzML	2605.93	2634.92	-28.9884	AALAAFNAQNJGSNFQLEEISR	AALAAFNAQNJGSNFQLEEISR	(N(N(H(H(N(H)))(H(N(H(A)))))))	A(1)H(5)N(4)	11	3	1426.95	912638	3.92833e+07	sp|P02765|FETUA_HUMAN	176	0.0424446	0.000685377
20200727_serum_yeast_10_12_rep3.mzML	2610.61	2637.05	-26.4396	AALAAFNAQNJGSNFQLEEISR	AALAAFNAQNJGSNFQLEEISR	(N(N(H(H(N(H)))(H(N(H(A)))))))	A(1)H(5)N(4)	11	3	1426.95	997316	4.40769e+07	sp|P02765|FETUA_HUMAN	176	0.0290381	0.000685377
20200727_serum_yeast_10_15_rep2.mzML	2618.03	2653.89	-35.857	AALAAFNAQNJGSNFQLEEISR	AALAAFNAQNJGSNFQLEEISR	(N(N(H(H(N(H)))(H(N(H(A)))))))	A(1)H(5)N(4)	11	3	1426.95	919864	42926797	sp|P02765|FETUA_HUMAN	176	0.00567418	0.000685377
20200727_serum_yeast_1_1_rep2.mzML	2578.82	2610.84	-32.0163	AALAAFNAQNJGSNFQLEEISR	AALAAFNAQNJGSNFQLEEISR	(N(N(H(H(N(H)))(H(N(H(A)))))))	A(1)H(5)N(4)	11	3	1426.95	1226460	4.82065e+07	sp|P02765|FETUA_HUMAN	176	0.0173063	0.000685377
20200727_serum_yeast_1_1_rep3.mzML	2582.13	2615.11	-32.9752	AALAAFNAQNJGSNFQLEEISR	AALAAFNAQNJGSNFQLEEISR	(N(N(H(H(N(H)))(H(N(H(A)))))))	A(1)H(5)N(4)	11	3	1426.95	956811	45797053	sp|P02765|FETUA_HUMAN	176	0.0454968	0.000685377
20200727_serum_yeast_1_1_rep4.mzML	2588.91	2616.72	-27.8121	AALAAFNAQNJGSNFQLEEISR	AALAAFNAQNJGSNFQLEEISR	(N(N(H(H(N(H)))(H(N(H(A)))))))	A(1)H(5)N(4)	11	3	1426.95	900270	4.92794e+07	sp|P02765|FETUA_HUMAN	176	0.0104442	0.000685377
20200727_serum_yeast_10_12_rep1.mzML	2896.62	2854.31	42.3117	AALAAFNAQNJGSNFQLEEISR	AALAAFNAQNJGSNFQLEEISR	(N(N(H(H(N(H(A))))(H(N(H(A)))))))	A(2)H(5)N(4)	11	4	1143.24	4801370	2.33492e+08	sp|P02765|FETUA_HUMAN	176	0.000973163	0.00160592
20200727_serum_yeast_10_12_rep2.mzML	2902.28	2859.59	42.6946	AALAAFNAQNJGSNFQLEEISR	AALAAFNAQNJGSNFQLEEISR	(N(N(H(H(N(H(A))))(H(N(H(A)))))))	A(2)H(5)N(4)	11	4	1143.24	5966020	275873804	sp|P02765|FETUA_HUMAN	176	0.00100134	0.00160592
20200727_serum_yeast_10_12_rep3.mzML	2908.97	2865.49	43.4833	AALAAFNAQNJGSNFQLEEISR	AALAAFNAQNJGSNFQLEEISR	(N(N(H(H(N(H(A))))(H(N(H(A)))))))	A(2)H(5)N(4)	11	4	1143.24	5179910	2.23532e+08	sp|P02765|FETUA_HUMAN	176	0.00639538	0.00160592
20200727_serum_yeast_10_15_rep1.mzML	2928.08	2880.78	47.3039	AALAAFNAQNJGSNFQLEEISR	AALAAFNAQNJGSNFQLEEISR	(N(N(H(H(N(H(A))))(H(N(H(A)))))))	A(2)H(5)N(4)	11	4	1143.24	6452980	224102355	sp|P02765|FETUA_HUMAN	176	0.000974296	0.00160592
20200727_serum_yeast_10_15_rep2.mzML	2928.91	2886.87	42.0364	AALAAFNAQNJGSNFQLEEISR	AALAAFNAQNJGSNFQLEEISR	(N(N(H(H(N(H(A))))(H(N(H(A)))))))	A(2)H(5)N(4)	11	4	1143.24	5869130	219203103	sp|P02765|FETUA_HUMAN	176	0.000996171	0.00160592
20200727_serum_yeast_10_15_rep4.mzML	2945.52	2897.77	47.7469	AALAAFNAQNJGSNFQLEEISR	AALAAFNAQNJGSNFQLEEISR	(N(N(H(H(N(H(A))))(H(N(H(A)))))))	A(2)H(5)N(4)	11	4	1143.24	1421080	6.08409e+07	sp|P02765|FETUA_HUMAN	176	0.000972029	0.00160592
20200727_serum_yeast_1_1_rep2.mzML	2876.06	2836.37	39.6879	AALAAFNAQNJGSNFQLEEISR	AALAAFNAQNJGSNFQLEEISR	(N(N(H(H(N(H(A))))(H(N(H(A)))))))	A(2)H(5)N(4)	11	4	1143.24	4558450	196145639	sp|P02765|FETUA_HUMAN	176	0.00097373	0.00160592
20200727_serum_yeast_1_1_rep3.mzML	2883.79	2838.58	45.2133	AALAAFNAQNJGSNFQLEEISR	AALAAFNAQNJGSNFQLEEISR	(N(N(H(H(N(H(A))))(H(N(H(A)))))))	A(2)H(5)N(4)	11	4	1143.24	4051320	2.03193e+08	sp|P02765|FETUA_HUMAN	176	0.000972596	0.00160592
20200727_serum_yeast_1_1_rep4.mzML	2933.73	2855.94	77.7896	AALAAFNAQNJGSNFQLEEISR	AALAAFNAQNJGSNFQLEEISR	(N(N(H(H(N(H(A))))(H(N(H(A)))))))	A(2)H(5)N(4)	11	4	1143.24	734232	3.15981e+07	sp|P02765|FETUA_HUMAN	176	0.0108777	0.00160592
20200727_serum_yeast_10_12_rep1.mzML	2896.84	2815.86	80.9843	AALAAFNAQNJGSNFQLEEISR	AALAAFNAQNJGSNFQLEEISR	(N(N(H(H(N(H(A))))(H(N(H(A)))))))	A(2)H(5)N(4)	11	3	1523.98	4631050	2.79795e+08	sp|P02765|FETUA_HUMAN	176	0.000896939	0.00160592
20200727_serum_yeast_10_12_rep2.mzML	2901.93	2820.6	81.3307	AALAAFNAQNJGSNFQLEEISR	AALAAFNAQNJGSNFQLEEISR	(N(N(H(H(N(H(A))))(H(N(H(A)))))))	A(2)H(5)N(4)	11	3	1523.98	6014850	3.35687e+08	sp|P02765|FETUA_HUMAN	176	0.000900739	0.00160592
20200727_serum_yeast_10_12_rep3.mzML	2908.99	2825.18	83.8057	AALAAFNAQNJGSNFQLEEISR	AALAAFNAQNJGSNFQLEEISR	(N(N(H(H(N(H(A))))(H(N(H(A)))))))	A(2)H(5)N(4)	11	3	1523.98	7694820	3.73955e+08	sp|P02765|FETUA_HUMAN	176	0.000923212	0.00160592
20200727_serum_yeast_10_15_rep1.mzML	2927.69	2840	87.692	AALAAFNAQNJGSNFQLEEISR	AALAAFNAQNJGSNFQLEEISR	(N(N(H(H(N(H(A))))(H(N(H(A)))))))	A(2)H(5)N(4)	11	3	1523.98	4875720	2.51846e+08	sp|P02765|FETUA_HUMAN	176	0.000936834	0.00160592
20200727_serum_yeast_10_15_rep2.mzML	2929.27	2846.42	82.8455	AALAAFNAQNJGSNFQLEEISR	AALAAFNAQNJGSNFQLEEISR	(N(N(H(H(N(H(A))))(H(N(H(A)))))))	A(2)H(5)N(4)	11	3	1523.98	4470550	2.45021e+08	sp|P02765|FETUA_HUMAN	176	0.000933581	0.00160592
20200727_serum_yeast_10_15_rep4.mzML	2945.46	2854.23	91.2279	AALAAFNAQNJGSNFQLEEISR	AALAAFNAQNJGSNFQLEEISR	(N(N(H(H(N(H(A))))(H(N(H(A)))))))	A(2)H(5)N(4)	11	3	1523.98	5922250	3.30811e+08	sp|P02765|FETUA_HUMAN	176	0.000897481	0.00160592
20200727_serum_yeast_1_1_rep2.mzML	2875.69	2790.78	84.9062	AALAAFNAQNJGSNFQLEEISR	AALAAFNAQNJGSNFQLEEISR	(N(N(H(H(N(H(A))))(H(N(H(A)))))))	A(2)H(5)N(4)	11	3	1523.98	5047590	2.37142e+08	sp|P02765|FETUA_HUMAN	176	0.00756224	0.00160592
20200727_serum_yeast_1_1_rep3.mzML	2883.94	2795.28	88.6572	AALAAFNAQNJGSNFQLEEISR	AALAAFNAQNJGSNFQLEEISR	(N(N(H(H(N(H(A))))(H(N(H(A)))))))	A(2)H(5)N(4)	11	3	1523.98	5283290	2.89123e+08	sp|P02765|FETUA_HUMAN	176	0.00739342	0.00160592
20200727_serum_yeast_10_12_rep1.mzML	2896.97	2829.88	67.088	AALAAFNAQNJGSNFQLEEISR	AALAAFNAQNJGSNFQLEEISR	(N(N(H(H(N(H(H))))(H(N(F)(H(A)))))))	A(1)F(1)H(6)N(4)	11	4	1147.49	17061200	1.87343e+07	sp|P02765|FETUA_HUMAN	176	0.0135029	0.00262589
20200727_serum_yeast_10_12_rep2.mzML	2902.47	2834.82	67.6494	AALAAFNAQNJGSNFQLEEISR	AALAAFNAQNJGSNFQLEEISR	(N(N(H(H(N(H(H))))(H(N(F)(H(A)))))))	A(1)F(1)H(6)N(4)	11	4	1147.49	17671700	2.1663e+07	sp|P02765|FETUA_HUMAN	176	0.00648483	0.00262589
20200727_serum_yeast_10_12_rep3.mzML	2908.72	2839.49	69.2274	AALAAFNAQNJGSNFQLEEISR	AALAAFNAQNJGSNFQLEEISR	(N(N(H(H(N(H(H))))(H(N(F)(H(A)))))))	A(1)F(1)H(6)N(4)	11	4	1147.49	16238100	16592367	sp|P02765|FETUA_HUMAN	176	0.000503302	0.00262589
20200727_serum_yeast_10_15_rep2.mzML	2929.14	2863.81	65.3282	AALAAFNAQNJGSNFQLEEISR	AALAAFNAQNJGSNFQLEEISR	(N(N(H(H(N(H(H))))(H(N(F)(H(A)))))))	A(1)F(1)H(6)N(4)	11	4	1147.49	17230600	1.25944e+07	sp|P02765|FETUA_HUMAN	176	0.0106866	0.00262589
20200727_serum_yeast_10_15_rep4.mzML	2944.68	2872.96	71.7163	AALAAFNAQNJGSNFQLEEISR	AALAAFNAQNJGSNFQLEEISR	(N(N(H(H(N(H(H))))(H(N(F)(H(A)))))))	A(1)F(1)H(6)N(4)	11	4	1147.49	4946730	4.33303e+06	sp|P02765|FETUA_HUMAN	176	0.00585247	0.00262589
20200727_serum_yeast_1_1_rep2.mzML	2876.46	2810.39	66.0725	AALAAFNAQNJGSNFQLEEISR	AALAAFNAQNJGSNFQLEEISR	(N(N(H(H(N(H(H))))(H(N(F)(H(A)))))))	A(1)F(1)H(6)N(4)	11	4	1147.49	17304400	1.59e+07	sp|P02765|FETUA_HUMAN	176	0.000494693	0.00262589
20200727_serum_yeast_1_1_rep3.mzML	2883.71	2811.31	72.3972	AALAAFNAQNJGSNFQLEEISR	AALAAFNAQNJGSNFQLEEISR	(N(N(H(H(N(H(H))))(H(N(F)(H(A)))))))	A(1)F(1)H(6)N(4)	11	4	1147.49	19990600	25946008	sp|P02765|FETUA_HUMAN	176	0.000500302	0.00262589
20200727_serum_yeast_1_1_rep4.mzML	2935.52	2831.06	104.462	AALAAFNAQNJGSNFQLEEISR	AALAAFNAQNJGSNFQLEEISR	(N(N(H(H(N(H(H))))(H(N(F)(H(A)))))))	A(1)F(1)H(6)N(4)	11	4	1147.49	3485610	6913045	sp|P02765|FETUA_HUMAN	176	0.0146733	0.00262589
20200727_serum_yeast_10_12_rep1.mzML	2930.49	2829.13	101.358	AALAAFNAQNJGSNFQLEEISR	AALAAFNAQNJGSNFQLEEISR	(N(N(H(H(N(H(H))))(H(N(F)(H(A)))))))	A(1)F(1)H(6)N(4)	11	3	1529.66	1460280	1.66713e+07	sp|P02765|FETUA_HUMAN	176	0.00434578	0.00262589
20200727_serum_yeast_10_12_rep2.mzML	2901.52	2834.05	67.466	AALAAFNAQNJGSNFQLEEISR	AALAAFNAQNJGSNFQLEEISR	(N(N(H(H(N(H(H))))(H(N(F)(H(A)))))))	A(1)F(1)H(6)N(4)	11	3	1529.66	11730500	118264157	sp|P02765|FETUA_HUMAN	176	0.000512639	0.00262589
20200727_serum_yeast_10_12_rep3.mzML	2909.03	2838.73	70.2962	AALAAFNAQNJGSNFQLEEISR	AALAAFNAQNJGSNFQLEEISR	(N(N(H(H(N(H(H))))(H(N(F)(H(A)))))))	A(1)F(1)H(6)N(4)	11	3	1529.66	13165400	129384008	sp|P02765|FETUA_HUMAN	176	0.000506713	0.00262589
20200727_serum_yeast_10_15_rep1.mzML	2927.92	2853.78	74.144	AALAAFNAQNJGSNFQLEEISR	AALAAFNAQNJGSNFQLEEISR	(N(F)(N(H(H(N(H(H))))(H(N(H(A)))))))	A(1)F(1)H(6)N(4)	11	3	1529.66	8738060	88937982	sp|P02765|FETUA_HUMAN	176	0.000442153	0.00262589
20200727_serum_yeast_10_15_rep2.mzML	2929.14	2862.89	66.2496	AALAAFNAQNJGSNFQLEEISR	AALAAFNAQNJGSNFQLEEISR	(N(N(H(H(N(H(H))))(H(N(F)(H(A)))))))	A(1)F(1)H(6)N(4)	11	3	1529.66	7968820	6.70393e+07	sp|P02765|FETUA_HUMAN	176	0.000499872	0.00262589
20200727_serum_yeast_1_1_rep2.mzML	2876.33	2809.37	66.958	AALAAFNAQNJGSNFQLEEISR	AALAAFNAQNJGSNFQLEEISR	(N(N(H(H(N(H(H))))(H(N(F)(H(A)))))))	A(1)F(1)H(6)N(4)	11	3	1529.66	9301260	86878213	sp|P02765|FETUA_HUMAN	176	0.000497288	0.00262589
20200727_serum_yeast_1_1_rep3.mzML	2915.32	2810.45	104.874	AALAAFNAQNJGSNFQLEEISR	AALAAFNAQNJGSNFQLEEISR	(N(N(H(H(N(H(H))))(H(N(F)(H(A)))))))	A(1)F(1)H(6)N(4)	11	3	1529.66	1839480	2.09758e+07	sp|P02765|FETUA_HUMAN	176	0.000509683	0.00262589
20200727_serum_yeast_1_1_rep4.mzML	2934.29	2830.07	104.224	AALAAFNAQNJGSNFQLEEISR	AALAAFNAQNJGSNFQLEEISR	(N(N(H(H(N(H(H))))(H(N(F)(H(A)))))))	A(1)F(1)H(6)N(4)	11	3	1529.66	1493490	1.78145e+07	sp|P02765|FETUA_HUMAN	176	0.000506288	0.00262589
20200727_serum_yeast_10_12_rep2.mzML	2245.71	2269.38	-23.6702	ADGTVNQIEGEATPVJLTEPAK	ADGTVNQIEGEATPVJLTEPAK	(N(F)(N(H(H(N(H)))(H(N(H(H)(F)))))))	F(2)H(6)N(4)	16	4	1083.48	270435	716337	sp|P05090|APOD_HUMAN	98	0.00633331	0.000762638
20200727_serum_yeast_1_1_rep2.mzML	2221.47	2240.2	-18.727	ADGTVNQIEGEATPVJLTEPAK	ADGTVNQIEGEATPVJLTEPAK	(N(F)(N(H(H(N(H)))(H(N(H(H)(F)))))))	F(2)H(6)N(4)	16	4	1083.48	501496	1.16031e+06	sp|P05090|APOD_HUMAN	98	0.000823795	0.000762638
20200727_serum_yeast_10_12_rep1.mzML	2233.94	2257.98	-24.0438	ADGTVNQIEGEATPVJLTEPAK	ADGTVNQIEGEATPVJLTEPAK	(N(F)(N(H(H(N(H)))(H(N(H(H)(F)))))))	F(2)H(6)N(4)	16	3	1444.3	2041290	3.17867e+07	sp|P05090|APOD_HUMAN	98	0.000562927	0.000762638
20200727_serum_yeast_10_12_rep2.mzML	2245.95	2271.06	-25.1062	ADGTVNQIEGEATPVJLTEPAK	ADGTVNQIEGEATPVJLTEPAK	(N(F)(N(H(H(N(H)))(H(N(H(H)(F)))))))	F(2)H(6)N(4)	16	3	1444.3	1463330	2.23449e+07	sp|P05090|APOD_HUMAN	98	0.000552842	0.000762638
20200727_serum_yeast_10_12_rep3.mzML	2238.63	2266.21	-27.5761	ADGTVNQIEGEATPVJLTEPAK	ADGTVNQIEGEATPVJLTEPAK	(N(F)(N(H(H(N(H)))(H(N(H(H)(F)))))))	F(2)H(6)N(4)	16	3	1444.3	1858760	26344740	sp|P05090|APOD_HUMAN	98	0.000563803	0.000762638
20200727_serum_yeast_10_15_rep1.mzML	2268.66	2301.39	-32.7314	ADGTVNQIEGEATPVJLTEPAK	ADGTVNQIEGEATPVJLTEPAK	(N(F)(N(H(H(N(H)))(H(N(H(H)(F)))))))	F(2)H(6)N(4)	16	3	1444.3	1689110	21536441	sp|P05090|APOD_HUMAN	98	0.0232002	0.000762638
20200727_serum_yeast_10_15_rep2.mzML	2263.41	2289.84	-26.4319	ADGTVNQIEGEATPVJLTEPAK	ADGTVNQIEGEATPVJLTEPAK	(N(F)(N(H(H(N(H)))(H(N(H(H)(F)))))))	F(2)H(6)N(4)	16	3	1444.3	1067560	1.75849e+07	sp|P05090|APOD_HUMAN	98	0.00431645	0.000762638
20200727_serum_yeast_10_15_rep4.mzML	2279.4	2321.13	-41.7318	ADGTVNQIEGEATPVJLTEPAK	ADGTVNQIEGEATPVJLTEPAK	(N(F)(N(H(H(N(H)))(H(N(H(H)(F)))))))	F(2)H(6)N(4)	16	3	1444.3	1602090	21850324	sp|P05090|APOD_HUMAN	98	0.000555031	0.000762638
20200727_serum_yeast_1_1_rep2.mzML	2221.2	2241.8	-20.5975	ADGTVNQIEGEATPVJLTEPAK	ADGTVNQIEGEATPVJLTEPAK	(N(F)(N(H(H(N(H)))(H(N(H(H)(F)))))))	F(2)H(6)N(4)	16	3	1444.3	2222400	28021834	sp|P05090|APOD_HUMAN	98	0.000608458	0.000762638
20200727_serum_yeast_1_1_rep3.mzML	2226.73	2253.39	-26.6612	ADGTVNQIEGEATPVJLTEPAK	ADGTVNQIEGEATPVJLTEPAK	(N(F)(N(H(H(N(H)))(H(N(H(H)(F)))))))	F(2)H(6)N(4)	16	3	1444.3	2166200	3.71892e+07	sp|P05090|APOD_HUMAN	98	0.00413625	0.000762638
20200727_serum_yeast_1_1_rep4.mzML	2245.75	2266.39	-20.6436	ADGTVNQIEGEATPVJLTEPAK	ADGTVNQIEGEATPVJLTEPAK	(N(F)(N(H(H(N(H)))(H(N(H(H)(F)))))))	F(2)H(6)N(4)	16	3	1444.3	1903320	3.28252e+07	sp|P05090|APOD_HUMAN	98	0.0157197	0.000762638
20200727_serum_yeast_10_12_rep3.mzML	2052.83	2056.8	-3.96507	ADGTVNQIEGEATPVJLTEPAK	ADGTVNQIEGEATPVJLTEPAK	(N(N(H(H)(H(N(H))))))	H(4)N(3)	16	3	1171.2	173834	1.6252e+06	sp|P05090|APOD_HUMAN	98	0.0256816	0.000798126
20200727_serum_yeast_10_15_rep1.mzML	2043.9	2092.39	-48.4865	ADGTVNQIEGEATPVJLTEPAK	ADGTVNQIEGEATPVJLTEPAK	(N(N(H(H)(H(N(H))))))	H(4)N(3)	16	3	1171.2	181212	1.77469e+06	sp|P05090|APOD_HUMAN	98	0.00205044	0.000798126
20200727_serum_yeast_10_15_rep4.mzML	2059.06	2076.76	-17.6964	ADGTVNQIEGEATPVJLTEPAK	ADGTVNQIEGEATPVJLTEPAK	(N(N(H(H)(H(N(H))))))	H(4)N(3)	16	3	1171.2	151439	1.13591e+06	sp|P05090|APOD_HUMAN	98	0.0137678	0.000798126
20200727_serum_yeast_1_1_rep2.mzML	2020.32	2040.99	-20.6689	ADGTVNQIEGEATPVJLTEPAK	ADGTVNQIEGEATPVJLTEPAK	(N(N(H(H)(H(N(H))))))	H(4)N(3)	16	3	1171.2	140552	2.01713e+06	sp|P05090|APOD_HUMAN	98	0.0210197	0.000798126
20200727_serum_yeast_1_1_rep3.mzML	2026.2	2029.76	-3.55939	ADGTVNQIEGEATPVJLTEPAK	ADGTVNQIEGEATPVJLTEPAK	(N(N(H(H)(H(N(H))))))	H(4)N(3)	16	3	1171.2	264310	2.20634e+06	sp|P05090|APOD_HUMAN	98	0.0144303	0.000798126
20200727_serum_yeast_10_12_rep1.mzML	1997.61	2006.37	-8.76187	ADGTVNQIEGEATPVJLTEPAK	ADGTVNQIEGEATPVJLTEPAK	(N(F)(N(H(H)(H(N(H))(N(H))))))	F(1)H(5)N(4)	16	3	1341.59	943909	1.493e+07	sp|P05090|APOD_HUMAN	98	0.00469562	0.000760768
20200727_serum_yeast_10_12_rep2.mzML	2012.63	2204.15	-191.517	ADGTVNQIEGEATPVJLTEPAK	ADGTVNQIEGEATPVJLTEPAK	(N(F)(N(H(H)(H(N(H))(N(H))))))	F(1)H(5)N(4)	16	3	1341.59	755471	1.35786e+07	sp|P05090|APOD_HUMAN	98	9.10172e-05	0.000760768
20200727_serum_yeast_10_12_rep3.mzML	2010.48	2028.75	-18.2689	ADGTVNQIEGEATPVJLTEPAK	ADGTVNQIEGEATPVJLTEPAK	(N(F)(N(H(H)(H(N(H))(N(H))))))	F(1)H(5)N(4)	16	3	1341.59	890566	1.54181e+07	sp|P05090|APOD_HUMAN	98	8.17598e-05	0.000760768
20200727_serum_yeast_10_15_rep1.mzML	2007	2210.08	-203.079	ADGTVNQIEGEATPVJLTEPAK	ADGTVNQIEGEATPVJLTEPAK	(N(F)(N(H(H)(H(N(H))(N(H))))))	F(1)H(5)N(4)	16	3	1341.59	774027	1.16624e+07	sp|P05090|APOD_HUMAN	98	0.00108936	0.000760768
20200727_serum_yeast_10_15_rep2.mzML	2022.99	2215.97	-192.977	ADGTVNQIEGEATPVJLTEPAK	ADGTVNQIEGEATPVJLTEPAK	(N(F)(N(H(H)(H(N(H))(N(H))))))	F(1)H(5)N(4)	16	3	1341.59	918897	1.70056e+07	sp|P05090|APOD_HUMAN	98	0.00605431	0.000760768
20200727_serum_yeast_10_15_rep4.mzML	2030.36	2050.55	-20.1893	ADGTVNQIEGEATPVJLTEPAK	ADGTVNQIEGEATPVJLTEPAK	(N(F)(N(H(H)(H(N(H))(N(H))))))	F(1)H(5)N(4)	16	3	1341.59	717643	9.09574e+06	sp|P05090|APOD_HUMAN	98	0.000183823	0.000760768
20200727_serum_yeast_1_1_rep2.mzML	1976.62	2153.54	-176.92	ADGTVNQIEGEATPVJLTEPAK	ADGTVNQIEGEATPVJLTEPAK	(N(F)(N(H(H)(H(N(H))(N(H))))))	F(1)H(5)N(4)	16	3	1341.59	953644	1.68813e+07	sp|P05090|APOD_HUMAN	98	0.00102416	0.000760768
20200727_serum_yeast_1_1_rep3.mzML	1988.64	2025.83	-37.1857	ADGTVNQIEGEATPVJLTEPAK	ADGTVNQIEGEATPVJLTEPAK	(N(F)(N(H(H)(H(N(H))(N(H))))))	F(1)H(5)N(4)	16	3	1341.59	928622	1.53613e+07	sp|P05090|APOD_HUMAN	98	0.0149594	0.000760768
20200727_serum_yeast_1_1_rep4.mzML	1974.69	1993.12	-18.4326	ADGTVNQIEGEATPVJLTEPAK	ADGTVNQIEGEATPVJLTEPAK	(N(F)(N(H(H)(H(N(H))(N(H))))))	F(1)H(5)N(4)	16	3	1341.59	1178730	1.70818e+07	sp|P05090|APOD_HUMAN	98	0.000241659	0.000760768
20200727_serum_yeast_10_12_rep1.mzML	2251.36	2320.46	-69.1038	ADGTVNQIEGEATPVJLTEPAK	ADGTVNQIEGEATPVJLTEPAK	(N(N(H(H(H))(H(N(H))(N(H)(F))))))	F(1)H(6)N(4)	16	3	1395.61	995148	6.01628e+06	sp|P05090|APOD_HUMAN	98	0.00776647	0.00107052
20200727_serum_yeast_10_12_rep2.mzML	2258.11	2323.29	-65.1761	ADGTVNQIEGEATPVJLTEPAK	ADGTVNQIEGEATPVJLTEPAK	(N(N(H(H(H))(H(N(H))(N(H)(F))))))	F(1)H(6)N(4)	16	3	1395.61	923310	6.50316e+06	sp|P05090|APOD_HUMAN	98	0.00158579	0.00107052
20200727_serum_yeast_10_15_rep2.mzML	2274.83	2333.26	-58.435	ADGTVNQIEGEATPVJLTEPAK	ADGTVNQIEGEATPVJLTEPAK	(N(N(H(H(H))(H(N(H))(N(H)(F))))))	F(1)H(6)N(4)	16	3	1395.61	575454	5.62937e+06	sp|P05090|APOD_HUMAN	98	0.00452851	0.00107052
20200727_serum_yeast_1_1_rep3.mzML	2245.7	2314	-68.2964	ADGTVNQIEGEATPVJLTEPAK	ADGTVNQIEGEATPVJLTEPAK	(N(N(H(H(H))(H(N(H))(N(H)(F))))))	F(1)H(6)N(4)	16	3	1395.61	997980	6.41843e+06	sp|P05090|APOD_HUMAN	98	0.00666149	0.00107052
20200727_serum_yeast_10_12_rep1.mzML	2233.94	2290.66	-56.7216	ADGTVNQIEGEATPVJLTEPAK	ADGTVNQIEGEATPVJLTEPAK	(N(F)(N(H(H(N(H)))(H(N(H(A)))))))	A(1)F(1)H(5)N(4)	16	3	1438.63	2258160	3.02372e+07	sp|P05090|APOD_HUMAN	98	0.00104046	0.000980071
20200727_serum_yeast_10_12_rep2.mzML	2245.95	2300.66	-54.7105	ADGTVNQIEGEATPVJLTEPAK	ADGTVNQIEGEATPVJLTEPAK	(N(F)(N(H(H(N(H)))(H(N(H(A)))))))	A(1)F(1)H(5)N(4)	16	3	1438.63	1652750	3.09114e+07	sp|P05090|APOD_HUMAN	98	0.00100888	0.000980071
20200727_serum_yeast_10_12_rep3.mzML	2238.63	2294.61	-55.9818	ADGTVNQIEGEATPVJLTEPAK	ADGTVNQIEGEATPVJLTEPAK	(N(F)(N(H(H(N(H)))(H(N(H(A)))))))	A(1)F(1)H(5)N(4)	16	3	1438.63	1913220	6.10748e+07	sp|P05090|APOD_HUMAN	98	0.00103984	0.000980071
20200727_serum_yeast_10_15_rep1.mzML	2268.66	2329.93	-61.2664	ADGTVNQIEGEATPVJLTEPAK	ADGTVNQIEGEATPVJLTEPAK	(N(F)(N(H(H(N(H)))(H(N(H(A)))))))	A(1)F(1)H(5)N(4)	16	3	1438.63	1796830	4.85018e+07	sp|P05090|APOD_HUMAN	98	0.00108047	0.000980071
20200727_serum_yeast_10_15_rep2.mzML	2263.41	2321.82	-58.4081	ADGTVNQIEGEATPVJLTEPAK	ADGTVNQIEGEATPVJLTEPAK	(N(F)(N(H(H(N(H)))(H(N(H(A)))))))	A(1)F(1)H(5)N(4)	16	3	1438.63	1219100	3.86866e+07	sp|P05090|APOD_HUMAN	98	0.0100511	0.000980071
20200727_serum_yeast_10_15_rep4.mzML	2279.4	2351.3	-71.8999	ADGTVNQIEGEATPVJLTEPAK	ADGTVNQIEGEATPVJLTEPAK	(N(F)(N(H(H(N(H)))(H(N(H(A)))))))	A(1)F(1)H(5)N(4)	16	3	1438.63	1612080	61075982	sp|P05090|APOD_HUMAN	98	0.00102001	0.000980071
20200727_serum_yeast_1_1_rep2.mzML	2221.2	2274.19	-52.9864	ADGTVNQIEGEATPVJLTEPAK	ADGTVNQIEGEATPVJLTEPAK	(N(F)(N(H(H(N(H)))(H(N(H(A)))))))	A(1)F(1)H(5)N(4)	16	3	1438.63	2164690	2.34842e+07	sp|P05090|APOD_HUMAN	98	0.000609341	0.000980071
20200727_serum_yeast_1_1_rep3.mzML	2226.54	2283.51	-56.9729	ADGTVNQIEGEATPVJLTEPAK	ADGTVNQIEGEATPVJLTEPAK	(N(F)(N(H(H(N(H)))(H(N(H(A)))))))	A(1)F(1)H(5)N(4)	16	3	1438.63	2438960	2.77583e+07	sp|P05090|APOD_HUMAN	98	0.00926326	0.000980071
20200727_serum_yeast_1_1_rep4.mzML	2245.75	2298.48	-52.7292	ADGTVNQIEGEATPVJLTEPAK	ADGTVNQIEGEATPVJLTEPAK	(N(F)(N(H(H(N(H)))(H(N(H(A)))))))	A(1)F(1)H(5)N(4)	16	3	1438.63	2053080	3.74001e+07	sp|P05090|APOD_HUMAN	98	0.0208337	0.000980071
20200727_serum_yeast_10_12_rep1.mzML	2526.21	2669.06	-142.85	ADGTVNQIEGEATPVJLTEPAK	ADGTVNQIEGEATPVJLTEPAK	(N(F)(N(H(H(N(H(H))))(H(N(F)(H(A)))))))	A(1)F(2)H(6)N(4)	16	3	1541.33	405537	4.90831e+06	sp|P05090|APOD_HUMAN	98	0.0073599	0.00104425
20200727_serum_yeast_10_12_rep1.mzML	3324.98	3289.91	35.07	ADTHDEILEGLNFJLTEIPEAQIHEGFQELLR	ADTHDEILEGLNFJLTEIPEAQIHEGFQELLR	(N(N(H(H(N(H(A))))(H(N(H(A)))))))	A(2)H(5)N(4)	14	5	1180.13	2904820	2.00584e+07	sp|P01009|A1AT_HUMAN	107	0.00105758	0.00225541
20200727_serum_yeast_10_12_rep2.mzML	3319.47	3289.51	29.963	ADTHDEILEGLNFJLTEIPEAQIHEGFQELLR	ADTHDEILEGLNFJLTEIPEAQIHEGFQELLR	(N(N(H(H(N(H(A))))(H(N(H(A)))))))	A(2)H(5)N(4)	14	5	1180.13	1747020	8951517	sp|P01009|A1AT_HUMAN	107	0.00105088	0.00225541
20200727_serum_yeast_10_12_rep3.mzML	3325.28	3293.53	31.7475	ADTHDEILEGLNFJLTEIPEAQIHEGFQELLR	ADTHDEILEGLNFJLTEIPEAQIHEGFQELLR	(N(N(H(H(N(H(A))))(H(N(H(A)))))))	A(2)H(5)N(4)	14	5	1180.13	1648970	9.54461e+06	sp|P01009|A1AT_HUMAN	107	0.00105698	0.00225541
20200727_serum_yeast_10_15_rep1.mzML	3319.7	3292.68	27.0177	ADTHDEILEGLNFJLTEIPEAQIHEGFQELLR	ADTHDEILEGLNFJLTEIPEAQIHEGFQELLR	(N(N(H(H(N(H(A))))(H(N(H(A)))))))	A(2)H(5)N(4)	14	5	1180.13	2157800	1.06451e+07	sp|P01009|A1AT_HUMAN	107	0.00105819	0.00225541
20200727_serum_yeast_10_15_rep2.mzML	3327.78	3294.69	33.0856	ADTHDEILEGLNFJLTEIPEAQIHEGFQELLR	ADTHDEILEGLNFJLTEIPEAQIHEGFQELLR	(N(N(H(H(N(H(A))))(H(N(H(A)))))))	A(2)H(5)N(4)	14	5	1180.13	3620120	1.76747e+07	sp|P01009|A1AT_HUMAN	107	0.00105027	0.00225541
20200727_serum_yeast_1_1_rep2.mzML	3317.02	3283.51	33.5066	ADTHDEILEGLNFJLTEIPEAQIHEGFQELLR	ADTHDEILEGLNFJLTEIPEAQIHEGFQELLR	(N(N(H(H(N(H(A))))(H(N(H(A)))))))	A(2)H(5)N(4)	14	5	1180.13	1318080	6.02022e+06	sp|P01009|A1AT_HUMAN	107	0.00105637	0.00225541
20200727_serum_yeast_1_1_rep4.mzML	3320.41	3286.29	34.1178	ADTHDEILEGLNFJLTEIPEAQIHEGFQELLR	ADTHDEILEGLNFJLTEIPEAQIHEGFQELLR	(N(N(H(H(N(H(A))))(H(N(H(A)))))))	A(2)H(5)N(4)	14	5	1180.13	2565330	1.07213e+07	sp|P01009|A1AT_HUMAN	107	0.00105149	0.00225541
20200727_serum_yeast_10_12_rep2.mzML	3320.85	3256.76	64.0949	ADTHDEILEGLNFJLTEIPEAQIHEGFQELLR	ADTHDEILEGLNFJLTEIPEAQIHEGFQELLR	(N(N(H(H(N(H(A))))(H(N(H(A)))))))	A(2)H(5)N(4)	14	4	1474.91	1879550	4.22147e+07	sp|P01009|A1AT_HUMAN	107	0.000937917	0.00225541
20200727_serum_yeast_10_12_rep3.mzML	3326.01	3255.64	70.3696	ADTHDEILEGLNFJLTEIPEAQIHEGFQELLR	ADTHDEILEGLNFJLTEIPEAQIHEGFQELLR	(N(N(H(H(N(H(A))))(H(N(H(A)))))))	A(2)H(5)N(4)	14	4	1474.91	2473730	58483615	sp|P01009|A1AT_HUMAN	107	0.000938998	0.00225541
20200727_serum_yeast_10_15_rep1.mzML	3320.03	3253.83	66.1959	ADTHDEILEGLNFJLTEIPEAQIHEGFQELLR	ADTHDEILEGLNFJLTEIPEAQIHEGFQELLR	(N(N(H(H(N(H(A))))(H(N(H(A)))))))	A(2)H(5)N(4)	14	4	1474.91	2924250	6.62084e+07	sp|P01009|A1AT_HUMAN	107	0.00783003	0.00225541
20200727_serum_yeast_10_15_rep4.mzML	3331.65	3262.76	68.8853	ADTHDEILEGLNFJLTEIPEAQIHEGFQELLR	ADTHDEILEGLNFJLTEIPEAQIHEGFQELLR	(N(N(H(H(N(H(A))))(H(N(H(A)))))))	A(2)H(5)N(4)	14	4	1474.91	2752140	56065572	sp|P01009|A1AT_HUMAN	107	0.000931407	0.00225541
20200727_serum_yeast_1_1_rep2.mzML	3316.83	3252.36	64.4681	ADTHDEILEGLNFJLTEIPEAQIHEGFQELLR	ADTHDEILEGLNFJLTEIPEAQIHEGFQELLR	(N(N(H(H(N(H(A))))(H(N(H(A)))))))	A(2)H(5)N(4)	14	4	1474.91	2137570	4.70486e+07	sp|P01009|A1AT_HUMAN	107	0.00782514	0.00225541
20200727_serum_yeast_1_1_rep4.mzML	3320.69	3254.46	66.2334	ADTHDEILEGLNFJLTEIPEAQIHEGFQELLR	ADTHDEILEGLNFJLTEIPEAQIHEGFQELLR	(N(N(H(H(N(H(A))))(H(N(H(A)))))))	A(2)H(5)N(4)	14	4	1474.91	2206400	4.80225e+07	sp|P01009|A1AT_HUMAN	107	0.00814713	0.00225541
20200727_serum_yeast_10_12_rep1.mzML	3375.8	3311.82	63.9757	ADTHDEILEGLNFJLTEIPEAQIHEGFQELLR	ADTHDEILEGLNFJLTEIPEAQIHEGFQELLR	(N(N(H(N)(H(H)(H))(H(N(H(A)))(N(F)(H(A)))))))	A(2)F(1)H(7)N(5)	14	5	1314.78	1329250	3.61581e+06	sp|P01009|A1AT_HUMAN	107	0.0334053	0.00135856
20200727_serum_yeast_10_12_rep2.mzML	3369.59	3308.14	61.4484	ADTHDEILEGLNFJLTEIPEAQIHEGFQELLR	ADTHDEILEGLNFJLTEIPEAQIHEGFQELLR	(N(N(H(N)(H(H)(H))(H(N(H(A)))(N(F)(H(A)))))))	A(2)F(1)H(7)N(5)	14	5	1314.78	1270080	3.51013e+06	sp|P01009|A1AT_HUMAN	107	0.012093	0.00135856
20200727_serum_yeast_10_12_rep3.mzML	3378.31	3312.23	66.0849	ADTHDEILEGLNFJLTEIPEAQIHEGFQELLR	ADTHDEILEGLNFJLTEIPEAQIHEGFQELLR	(N(N(H(N)(H(H)(H))(H(N(H(A)))(N(F)(H(A)))))))	A(2)F(1)H(7)N(5)	14	5	1314.78	768293	2.14557e+06	sp|P01009|A1AT_HUMAN	107	0.00965963	0.00135856
20200727_serum_yeast_10_15_rep1.mzML	3375.06	3309.29	65.7661	ADTHDEILEGLNFJLTEIPEAQIHEGFQELLR	ADTHDEILEGLNFJLTEIPEAQIHEGFQELLR	(N(N(H(N)(H(H)(H))(H(N(H(A)))(N(F)(H(A)))))))	A(2)F(1)H(7)N(5)	14	5	1314.78	1415850	3.47754e+06	sp|P01009|A1AT_HUMAN	107	0.00900515	0.00135856
20200727_serum_yeast_10_15_rep2.mzML	3377.81	3314.93	62.8797	ADTHDEILEGLNFJLTEIPEAQIHEGFQELLR	ADTHDEILEGLNFJLTEIPEAQIHEGFQELLR	(N(N(H(N)(H(H)(H))(H(N(H(A)))(N(F)(H(A)))))))	A(2)F(1)H(7)N(5)	14	5	1314.78	1306790	3.15636e+06	sp|P01009|A1AT_HUMAN	107	0.0136348	0.00135856
20200727_serum_yeast_1_1_rep3.mzML	3365.71	3303.36	62.3508	ADTHDEILEGLNFJLTEIPEAQIHEGFQELLR	ADTHDEILEGLNFJLTEIPEAQIHEGFQELLR	(N(N(H(N)(H(H)(H))(H(N(H(A)))(N(F)(H(A)))))))	A(2)F(1)H(7)N(5)	14	5	1314.78	756904	1.84184e+06	sp|P01009|A1AT_HUMAN	107	0.0361219	0.00135856
20200727_serum_yeast_1_1_rep4.mzML	3366.77	3305	61.7749	ADTHDEILEGLNFJLTEIPEAQIHEGFQELLR	ADTHDEILEGLNFJLTEIPEAQIHEGFQELLR	(N(N(H(N)(H(H)(H))(H(N(H(A)))(N(F)(H(A)))))))	A(2)F(1)H(7)N(5)	14	5	1314.78	681133	2.64433e+06	sp|P01009|A1AT_HUMAN	107	0.0124931	0.00135856
20200727_serum_yeast_10_12_rep3.mzML	3282.3	3068.69	213.61	ADTHDEILEGLNFJLTEIPEAQIHEGFQELLR	ADTHDEILEGLNFJLTEIPEAQIHEGFQELLR	(N(N(H(H(N(H)))(H(N(H(A)))))))	A(1)H(5)N(4)	14	4	1402.13	628588	1.26943e+07	sp|P01009|A1AT_HUMAN	107	0.0482055	0.00110865
20200727_serum_yeast_10_15_rep4.mzML	3287.14	3101.42	185.717	ADTHDEILEGLNFJLTEIPEAQIHEGFQELLR	ADTHDEILEGLNFJLTEIPEAQIHEGFQELLR	(N(N(H(H(N(H)))(H(N(H(A)))))))	A(1)H(5)N(4)	14	4	1402.13	520347	8.83382e+06	sp|P01009|A1AT_HUMAN	107	0.0354734	0.00110865
20200727_serum_yeast_1_1_rep2.mzML	3277.06	3069.72	207.345	ADTHDEILEGLNFJLTEIPEAQIHEGFQELLR	ADTHDEILEGLNFJLTEIPEAQIHEGFQELLR	(N(N(H(H(N(H)))(H(N(H(A)))))))	A(1)H(5)N(4)	14	4	1402.13	591897	9.18249e+06	sp|P01009|A1AT_HUMAN	107	0.000939539	0.00110865
20200727_serum_yeast_10_15_rep2.mzML	2372.24	2090.83	281.407	AEPILJISNAGPWSR	AEPILJISNAGPWSR	(N(N(H(H(H(H)))(H(H)(H(H))))))	H(8)N(2)	6	3	1109.81	2466210	1.27619e+07	sp|P00724|INV2_YEAST	356	0.000323321	0.00129291
20200727_serum_yeast_10_12_rep1.mzML	2322.51	2032.15	290.356	AEPILJISNAGPWSR	AEPILJISNAGPWSR	(N(N(H(H(H(H(H))))(H(H)(H(H(H(H))))))))	H(11)N(2)	6	3	1271.87	6381300	2.09311e+07	sp|P00724|INV2_YEAST	356	9.25023e-06	0.00237896
20200727_serum_yeast_10_15_rep1.mzML	2364.76	2119.35	245.413	AEPILJISNAGPWSR	AEPILJISNAGPWSR	(N(N(H(H(H(H(H))))(H(H)(H(H(H(H))))))))	H(11)N(2)	6	3	1271.87	9341810	3.48438e+07	sp|P00724|INV2_YEAST	356	1.00479e-08	0.00237896
20200727_serum_yeast_1_1_rep2.mzML	2313.76	2061.96	251.797	AEPILJISNAGPWSR	AEPILJISNAGPWSR	(N(N(H(H(H(H(H))))(H(H)(H(H(H(H))))))))	H(11)N(2)	6	3	1271.87	6677640	1.78153e+07	sp|P00724|INV2_YEAST	356	9.64258e-09	0.00237896
20200727_serum_yeast_1_1_rep3.mzML	2319.71	2028.62	291.085	AEPILJISNAGPWSR	AEPILJISNAGPWSR	(N(N(H(H(H(H(H))))(H(H)(H(H(H(H))))))))	H(11)N(2)	6	3	1271.87	6984790	1.81147e+07	sp|P00724|INV2_YEAST	356	3.67525e-10	0.00237896
20200727_serum_yeast_10_12_rep2.mzML	2319.2	2190.89	128.314	AEPILJISNAGPWSR	AEPILJISNAGPWSR	(N(N(H(H(H(H(H))))(H(H(H(H)))(H(H(H)))))))	H(12)N(2)	6	3	1325.88	2533090	9.73344e+06	sp|P00724|INV2_YEAST	356	1.41002e-05	0.00349641
20200727_serum_yeast_10_12_rep3.mzML	2321.58	2032.84	288.743	AEPILJISNAGPWSR	AEPILJISNAGPWSR	(N(N(H(H(H(H(H))))(H(H(H(H)))(H(H(H)))))))	H(12)N(2)	6	3	1325.88	2380320	1.06832e+07	sp|P00724|INV2_YEAST	356	0.0341459	0.00349641
20200727_serum_yeast_10_15_rep2.mzML	2330.98	2201.33	129.648	AEPILJISNAGPWSR	AEPILJISNAGPWSR	(N(N(H(H(H(H(H))))(H(H(H(H)))(H(H(H)))))))	H(12)N(2)	6	3	1325.88	2155240	9.1086e+06	sp|P00724|INV2_YEAST	356	0.00189027	0.00349641
20200727_serum_yeast_1_1_rep2.mzML	2298.52	2141.04	157.484	AEPILJISNAGPWSR	AEPILJISNAGPWSR	(N(N(H(H(H(H(H))))(H(H(H(H)))(H(H(H)))))))	H(12)N(2)	6	3	1325.88	2596620	1.21358e+07	sp|P00724|INV2_YEAST	356	0.00197956	0.00349641
20200727_serum_yeast_1_1_rep3.mzML	2304.53	2027.88	276.646	AEPILJISNAGPWSR	AEPILJISNAGPWSR	(N(N(H(H(H(H(H))))(H(H(H(H)))(H(H(H)))))))	H(12)N(2)	6	3	1325.88	2827390	8.58515e+06	sp|P00724|INV2_YEAST	356	0.00168262	0.00349641
20200727_serum_yeast_10_12_rep1.mzML	1678.46	1705.26	-26.7956	AFGSNPJLTK	AFGSNPJLTK	(N(N(H(H(N(H(A))))(H(N(H(A)))))))	A(2)H(5)N(4)	7	3	1085.11	992373	2.00099e+07	sp|P22792|CPN2_HUMAN	74	0.000328254	0.00736135
20200727_serum_yeast_10_12_rep2.mzML	1692.13	1716.48	-24.346	AFGSNPJLTK	AFGSNPJLTK	(N(N(H(N)(H(H))(H(N(H(A(A))))))))	A(2)H(5)N(4)	7	3	1085.11	1068490	1.81246e+07	sp|P22792|CPN2_HUMAN	74	6.4234e-05	0.00736135
20200727_serum_yeast_10_12_rep3.mzML	1682.95	1713.73	-30.7783	AFGSNPJLTK	AFGSNPJLTK	(N(N(H(H(N(H(A))))(H(N(H(A)))))))	A(2)H(5)N(4)	7	3	1085.11	1321700	24970273	sp|P22792|CPN2_HUMAN	74	0.00720872	0.00736135
20200727_serum_yeast_10_15_rep1.mzML	1696.22	1722.95	-26.7289	AFGSNPJLTK	AFGSNPJLTK	(N(N(H(H(N(H(A))))(H(N(H(A)))))))	A(2)H(5)N(4)	7	3	1085.11	1053430	2.07715e+07	sp|P22792|CPN2_HUMAN	74	0.00627611	0.00736135
20200727_serum_yeast_10_15_rep2.mzML	1707.39	1729.46	-22.0711	AFGSNPJLTK	AFGSNPJLTK	(N(N(H(H(N(H(A))))(H(N(H(A)))))))	A(2)H(5)N(4)	7	3	1085.11	936626	1.94325e+07	sp|P22792|CPN2_HUMAN	74	0.00150436	0.00736135
20200727_serum_yeast_10_15_rep4.mzML	1708.13	1741.71	-33.5818	AFGSNPJLTK	AFGSNPJLTK	(N(N(H(H(N(H(A))))(H(N(H(A)))))))	A(2)H(5)N(4)	7	3	1085.11	1068660	1.97235e+07	sp|P22792|CPN2_HUMAN	74	0.0012471	0.00736135
20200727_serum_yeast_1_1_rep2.mzML	1668	1691.49	-23.4933	AFGSNPJLTK	AFGSNPJLTK	(N(N(H(H(N(H(A))))(H(N(H(A)))))))	A(2)H(5)N(4)	7	3	1085.11	1066340	2.1272e+07	sp|P22792|CPN2_HUMAN	74	0.0227406	0.00736135
20200727_serum_yeast_1_1_rep3.mzML	1676.87	1703.25	-26.3762	AFGSNPJLTK	AFGSNPJLTK	(N(N(H(H(N(H(A))))(H(N(H(A)))))))	A(2)H(5)N(4)	7	3	1085.11	1124440	2.10578e+07	sp|P22792|CPN2_HUMAN	74	0.00164129	0.00736135
20200727_serum_yeast_1_1_rep4.mzML	1681.48	1712.69	-31.2057	AFGSNPJLTK	AFGSNPJLTK	(N(N(H(H(N(H(A))))(H(N(H(A)))))))	A(2)H(5)N(4)	7	3	1085.11	1540610	3.11605e+07	sp|P22792|CPN2_HUMAN	74	0.00213016	0.00736135
20200727_serum_yeast_10_12_rep2.mzML	1843.92	1811.86	32.0591	AFHYJVSSHGCQLLPWTQHSPHTR	AFHYJVSSHGC[160]QLLPWTQHSPHTR	(N(N(H(H(N(H(A))))(H(N(H(A)))))))	A(2)H(5)N(4)	5	5	1013.83	520632	3.41084e+06	sp|P26927|HGFL_HUMAN	72	0.00838388	0.00153486
20200727_serum_yeast_1_1_rep3.mzML	1823.4	1806.68	16.7196	AFHYJVSSHGCQLLPWTQHSPHTR	AFHYJVSSHGC[160]QLLPWTQHSPHTR	(N(N(H(H(N(H(A))))(H(N(H(A)))))))	A(2)H(5)N(4)	5	5	1013.83	669603	5.01502e+06	sp|P26927|HGFL_HUMAN	72	0.0427917	0.00153486
20200727_serum_yeast_1_1_rep4.mzML	1836.29	1820.9	15.389	AFHYJVSSHGCQLLPWTQHSPHTR	AFHYJVSSHGC[160]QLLPWTQHSPHTR	(N(N(H(H(N(H(A))))(H(N(H(A)))))))	A(2)H(5)N(4)	5	5	1013.83	917678	6222758	sp|P26927|HGFL_HUMAN	72	0.0334216	0.00153486
20200727_serum_yeast_10_12_rep1.mzML	2943.07	2892.92	50.1491	AGLQAFFQVQECJK	AGLQAFFQVQEC[160]JK	(N(N(H(H(N(H(A))))(H(N(H(A)))))))	A(2)H(5)N(4)	13	4	961.897	3184910	4.47779e+07	sp|P00450|CERU_HUMAN	358	0.0378961	0.000729514
20200727_serum_yeast_10_12_rep2.mzML	2949.06	2899.37	49.6888	AGLQAFFQVQECJK	AGLQAFFQVQEC[160]JK	(N(N(H(H(N(H(A))))(H(N(H(A)))))))	A(2)H(5)N(4)	13	4	961.897	3088620	4.99252e+07	sp|P00450|CERU_HUMAN	358	0.00646241	0.000729514
20200727_serum_yeast_10_12_rep3.mzML	2962.55	2907.79	54.7619	AGLQAFFQVQECJK	AGLQAFFQVQEC[160]JK	(N(N(H(H(N(H(A))))(H(N(H(A)))))))	A(2)H(5)N(4)	13	4	961.897	1776520	3.06557e+07	sp|P00450|CERU_HUMAN	358	0.0279485	0.000729514
20200727_serum_yeast_10_15_rep1.mzML	2975.82	2922.38	53.4404	AGLQAFFQVQECJK	AGLQAFFQVQEC[160]JK	(N(N(H(H(N(H(A))))(H(N(H(A)))))))	A(2)H(5)N(4)	13	4	961.897	3541620	65895163	sp|P00450|CERU_HUMAN	358	0.0170616	0.000729514
20200727_serum_yeast_10_15_rep2.mzML	2979.12	2925.26	53.8573	AGLQAFFQVQECJK	AGLQAFFQVQEC[160]JK	(N(N(H(H(N(H(A))))(H(N(H(A)))))))	A(2)H(5)N(4)	13	4	961.897	3009850	3.99803e+07	sp|P00450|CERU_HUMAN	358	0.0121653	0.000729514
20200727_serum_yeast_1_1_rep2.mzML	2917.89	2881.74	36.1535	AGLQAFFQVQECJK	AGLQAFFQVQEC[160]JK	(N(N(H(H(N(H(A))))(H(N(H(A)))))))	A(2)H(5)N(4)	13	4	961.897	4808130	7.06335e+07	sp|P00450|CERU_HUMAN	358	0.00679471	0.000729514
20200727_serum_yeast_1_1_rep3.mzML	2926.98	2881.07	45.9092	AGLQAFFQVQECJK	AGLQAFFQVQEC[160]JK	(N(N(H(H(N(H(A))))(H(N(H(A)))))))	A(2)H(5)N(4)	13	4	961.897	3290820	4.65022e+07	sp|P00450|CERU_HUMAN	358	0.00713822	0.000729514
20200727_serum_yeast_1_1_rep4.mzML	2946.98	2896.83	50.1526	AGLQAFFQVQECJK	AGLQAFFQVQEC[160]JK	(N(N(H(H(N(H(A))))(H(N(H(A)))))))	A(2)H(5)N(4)	13	4	961.897	5623440	8.61081e+07	sp|P00450|CERU_HUMAN	358	0.0279348	0.000729514
20200727_serum_yeast_10_12_rep1.mzML	2943.33	2835.51	107.815	AGLQAFFQVQECJK	AGLQAFFQVQEC[160]JK	(N(N(H(H(N(H(A))))(H(N(H(A)))))))	A(2)H(5)N(4)	13	3	1282.19	16541500	714508413	sp|P00450|CERU_HUMAN	358	0.0109379	0.000729514
20200727_serum_yeast_10_12_rep2.mzML	2948.48	2840.52	107.957	AGLQAFFQVQECJK	AGLQAFFQVQEC[160]JK	(N(N(H(H(N(H(A))))(H(N(H(A)))))))	A(2)H(5)N(4)	13	3	1282.19	13088600	5.60897e+08	sp|P00450|CERU_HUMAN	358	0.013948	0.000729514
20200727_serum_yeast_10_12_rep3.mzML	2962.09	2845.29	116.796	AGLQAFFQVQECJK	AGLQAFFQVQEC[160]JK	(N(N(H(H(N(H(A))))(H(N(H(A)))))))	A(2)H(5)N(4)	13	3	1282.19	13431600	5.24031e+08	sp|P00450|CERU_HUMAN	358	0.000638489	0.000729514
20200727_serum_yeast_10_15_rep1.mzML	2975.65	2860.45	115.204	AGLQAFFQVQECJK	AGLQAFFQVQEC[160]JK	(N(N(H(H(N(H(A))))(H(N(H(A)))))))	A(2)H(5)N(4)	13	3	1282.19	14404100	5.79924e+08	sp|P00450|CERU_HUMAN	358	0.00343808	0.000729514
20200727_serum_yeast_10_15_rep2.mzML	2978.7	2870.04	108.66	AGLQAFFQVQECJK	AGLQAFFQVQEC[160]JK	(N(N(H(H(N(H(A))))(H(N(H(A)))))))	A(2)H(5)N(4)	13	3	1282.19	13470800	566521183	sp|P00450|CERU_HUMAN	358	0.000909467	0.000729514
20200727_serum_yeast_10_15_rep4.mzML	2999.66	2879.6	120.061	AGLQAFFQVQECJK	AGLQAFFQVQEC[160]JK	(N(N(H(H(N(H(A))))(H(N(H(A)))))))	A(2)H(5)N(4)	13	3	1282.19	12683900	4.14328e+08	sp|P00450|CERU_HUMAN	358	0.00362171	0.000729514
20200727_serum_yeast_1_1_rep2.mzML	2917.71	2817.26	100.448	AGLQAFFQVQECJK	AGLQAFFQVQEC[160]JK	(N(N(H(H(N(H(A))))(H(N(H(A)))))))	A(2)H(5)N(4)	13	3	1282.19	18335400	6.98614e+08	sp|P00450|CERU_HUMAN	358	0.00519113	0.000729514
20200727_serum_yeast_1_1_rep3.mzML	2926.52	2817.71	108.814	AGLQAFFQVQECJK	AGLQAFFQVQEC[160]JK	(N(N(H(H(N(H(A))))(H(N(H(A)))))))	A(2)H(5)N(4)	13	3	1282.19	17425100	713533766	sp|P00450|CERU_HUMAN	358	0.00186702	0.000729514
20200727_serum_yeast_1_1_rep4.mzML	2946.39	2837.81	108.578	AGLQAFFQVQECJK	AGLQAFFQVQEC[160]JK	(N(N(H(H(N(H(A))))(H(N(H(A)))))))	A(2)H(5)N(4)	13	3	1282.19	15019900	5.76256e+08	sp|P00450|CERU_HUMAN	358	0.00699387	0.000729514
20200727_serum_yeast_10_12_rep3.mzML	2575.02	2631.35	-56.3287	AGLQAFFQVQECJK	AGLQAFFQVQEC[160]JK	(N(N(H(H(N(H)))(H(N(H(A)))))))	A(1)H(5)N(4)	13	3	1185.16	1066970	4.09942e+07	sp|P00450|CERU_HUMAN	358	0.00730775	0.000539246
20200727_serum_yeast_10_15_rep1.mzML	2580	2627.71	-47.7128	AGLQAFFQVQECJK	AGLQAFFQVQEC[160]JK	(N(N(H(H(N(H)))(H(N(H(A)))))))	A(1)H(5)N(4)	13	3	1185.16	1712260	4.42123e+07	sp|P00450|CERU_HUMAN	358	0.000689859	0.000539246
20200727_serum_yeast_10_15_rep4.mzML	2602.91	2654.05	-51.1356	AGLQAFFQVQECJK	AGLQAFFQVQEC[160]JK	(N(N(H(H(N(H)))(H(N(H(A)))))))	A(1)H(5)N(4)	13	3	1185.16	1151050	3.11315e+07	sp|P00450|CERU_HUMAN	358	0.000559856	0.000539246
20200727_serum_yeast_1_1_rep3.mzML	2549.46	2607.6	-58.1412	AGLQAFFQVQECJK	AGLQAFFQVQEC[160]JK	(N(N(H(H(N(H)))(H(N(H(A)))))))	A(1)H(5)N(4)	13	3	1185.16	725175	22774963	sp|P00450|CERU_HUMAN	358	0.0215303	0.000539246
20200727_serum_yeast_1_1_rep4.mzML	2553.96	2610.13	-56.1687	AGLQAFFQVQECJK	AGLQAFFQVQEC[160]JK	(N(N(H(H(N(H)))(H(N(H(A)))))))	A(1)H(5)N(4)	13	3	1185.16	1360890	4.55857e+07	sp|P00450|CERU_HUMAN	358	0.0084195	0.000539246
20200727_serum_yeast_10_12_rep3.mzML	2577.82	2602.22	-24.4011	AGLQAFFQVQECJK	AGLQAFFQVQEC[160]JK	(N(N(H(H(H))(H(N(H))(N(H)(F))))))	F(1)H(6)N(4)	13	3	1190.84	956752	6.10905e+06	sp|P00450|CERU_HUMAN	358	0.0146812	0.00477952
20200727_serum_yeast_10_15_rep1.mzML	2580	2602.38	-22.3759	AGLQAFFQVQECJK	AGLQAFFQVQEC[160]JK	(N(N(H(H(H))(H(N(H))(N(H)(F))))))	F(1)H(6)N(4)	13	3	1190.84	1608230	1.18763e+07	sp|P00450|CERU_HUMAN	358	0.00689657	0.00477952
20200727_serum_yeast_10_15_rep4.mzML	2603.65	2623.07	-19.4246	AGLQAFFQVQECJK	AGLQAFFQVQEC[160]JK	(N(N(H(H(H))(H(N(H))(N(H)(F))))))	F(1)H(6)N(4)	13	3	1190.84	1011190	6.34644e+06	sp|P00450|CERU_HUMAN	358	0.000572994	0.00477952
20200727_serum_yeast_1_1_rep3.mzML	2547.94	2575.22	-27.2755	AGLQAFFQVQECJK	AGLQAFFQVQEC[160]JK	(N(N(H(H(H))(H(N(H))(N(H)(F))))))	F(1)H(6)N(4)	13	3	1190.84	725793	6.8424e+06	sp|P00450|CERU_HUMAN	358	0.0129955	0.00477952
20200727_serum_yeast_1_1_rep4.mzML	2553.7	2580.39	-26.6917	AGLQAFFQVQECJK	AGLQAFFQVQEC[160]JK	(N(N(H(H(H))(H(N(H))(N(H)(F))))))	F(1)H(6)N(4)	13	3	1190.84	1344880	1.21655e+07	sp|P00450|CERU_HUMAN	358	0.0451757	0.00477952
20200727_serum_yeast_10_12_rep1.mzML	2985.43	2818.87	166.562	AGLQAFFQVQECJK	AGLQAFFQVQEC[160]JK	(N(N(H(H(N(H(H))))(H(N(F)(H(A)))))))	A(1)F(1)H(6)N(4)	13	3	1287.87	489689	3.06167e+06	sp|P00450|CERU_HUMAN	358	0.00284093	0.00311755
20200727_serum_yeast_10_12_rep2.mzML	2948.48	2823.66	124.823	AGLQAFFQVQECJK	AGLQAFFQVQEC[160]JK	(N(N(H(H(N(H(H))))(H(N(F)(H(A)))))))	A(1)F(1)H(6)N(4)	13	3	1287.87	9462690	4.32588e+07	sp|P00450|CERU_HUMAN	358	0.00852685	0.00311755
20200727_serum_yeast_10_12_rep3.mzML	2962.56	2828.26	134.302	AGLQAFFQVQECJK	AGLQAFFQVQEC[160]JK	(N(N(H(H(N(H(H))))(H(N(F)(H(A)))))))	A(1)F(1)H(6)N(4)	13	3	1287.87	10651000	4.49453e+07	sp|P00450|CERU_HUMAN	358	0.000637586	0.00311755
20200727_serum_yeast_10_15_rep1.mzML	2975.95	2843.13	132.821	AGLQAFFQVQECJK	AGLQAFFQVQEC[160]JK	(N(N(H(H(N(H(H))))(H(N(F)(H(A)))))))	A(1)F(1)H(6)N(4)	13	3	1287.87	10840700	49548668	sp|P00450|CERU_HUMAN	358	0.00893645	0.00311755
20200727_serum_yeast_10_15_rep2.mzML	3020.37	2850.11	170.26	AGLQAFFQVQECJK	AGLQAFFQVQEC[160]JK	(N(N(H(H(N(H(H))))(H(N(F)(H(A)))))))	A(1)F(1)H(6)N(4)	13	3	1287.87	539715	3.74918e+06	sp|P00450|CERU_HUMAN	358	0.00497912	0.00311755
20200727_serum_yeast_10_15_rep4.mzML	3046.63	2858.19	188.441	AGLQAFFQVQECJK	AGLQAFFQVQEC[160]JK	(N(N(H(H(N(H(H))))(H(N(F)(H(A)))))))	A(1)F(1)H(6)N(4)	13	3	1287.87	283963	1.8564e+06	sp|P00450|CERU_HUMAN	358	0.0218898	0.00311755
20200727_serum_yeast_1_1_rep2.mzML	2961.38	2794.92	166.459	AGLQAFFQVQECJK	AGLQAFFQVQEC[160]JK	(N(N(H(H(N(H(H))))(H(N(F)(H(A)))))))	A(1)F(1)H(6)N(4)	13	3	1287.87	552757	3.54108e+06	sp|P00450|CERU_HUMAN	358	0.047232	0.00311755
20200727_serum_yeast_1_1_rep3.mzML	2970.63	2798.73	171.899	AGLQAFFQVQECJK	AGLQAFFQVQEC[160]JK	(N(N(H(H(N(H(H))))(H(N(F)(H(A)))))))	A(1)F(1)H(6)N(4)	13	3	1287.87	462589	4.58244e+06	sp|P00450|CERU_HUMAN	358	0.00689193	0.00311755
20200727_serum_yeast_1_1_rep4.mzML	2946.39	2816.03	130.355	AGLQAFFQVQECJK	AGLQAFFQVQEC[160]JK	(N(N(H(H(N(H(H))))(H(N(F)(H(A)))))))	A(1)F(1)H(6)N(4)	13	3	1287.87	11718300	3.79215e+07	sp|P00450|CERU_HUMAN	358	0.00492396	0.00311755
20200727_serum_yeast_10_12_rep1.mzML	1604.51	1470.64	133.874	AHHLJYTLVPFDGR	AHHLJYTLVPFDGR	(N(N(H(H(H(H(H))))(H(H)(H(H(H(H))))))))	H(11)N(2)	5	4	957.899	1244460	1.13446e+07	sp|P37302|APE3_YEAST	427	0.00146591	0.00102083
20200727_serum_yeast_10_12_rep2.mzML	1619.88	1469.62	150.259	AHHLJYTLVPFDGR	AHHLJYTLVPFDGR	(N(N(H(H(H(H(H))))(H(H)(H(H(H(H))))))))	H(11)N(2)	5	4	957.899	1419710	1.28131e+07	sp|P37302|APE3_YEAST	427	0.0457335	0.00102083
20200727_serum_yeast_10_12_rep3.mzML	1599.09	1469.25	129.841	AHHLJYTLVPFDGR	AHHLJYTLVPFDGR	(N(N(H(H(H(H(H))))(H(H)(H(H(H(H))))))))	H(11)N(2)	5	4	957.899	1295930	1.18147e+07	sp|P37302|APE3_YEAST	427	0.0260172	0.00102083
20200727_serum_yeast_10_15_rep1.mzML	1634.14	1462.01	172.131	AHHLJYTLVPFDGR	AHHLJYTLVPFDGR	(N(N(H(H(H(H(H))))(H(H)(H(H(H(H))))))))	H(11)N(2)	5	4	957.899	1703790	9.22261e+06	sp|P37302|APE3_YEAST	427	8.21377e-08	0.00102083
20200727_serum_yeast_10_15_rep2.mzML	1646.69	1474.76	171.933	AHHLJYTLVPFDGR	AHHLJYTLVPFDGR	(N(N(H(H(H(H(H))))(H(H)(H(H(H(H))))))))	H(11)N(2)	5	4	957.899	1520520	1.2465e+07	sp|P37302|APE3_YEAST	427	0.000131778	0.00102083
20200727_serum_yeast_1_1_rep4.mzML	1589.36	1441.31	148.05	AHHLJYTLVPFDGR	AHHLJYTLVPFDGR	(N(N(H(H(H(H(H))))(H(H)(H(H(H(H))))))))	H(11)N(2)	5	4	957.899	977973	9549507	sp|P37302|APE3_YEAST	427	0.0169807	0.00102083
20200727_serum_yeast_10_12_rep1.mzML	1604.58	1469.09	135.485	AHHLJYTLVPFDGR	AHHLJYTLVPFDGR	(N(N(H(H(H(H(H))))(H(H)(H(H(H(H))))))))	H(11)N(2)	5	3	1276.86	1362030	1.78634e+07	sp|P37302|APE3_YEAST	427	1.04049e-11	0.00102083
20200727_serum_yeast_10_12_rep2.mzML	1620.84	1467.95	152.894	AHHLJYTLVPFDGR	AHHLJYTLVPFDGR	(N(N(H(H(H(H(H))))(H(H)(H(H(H(H))))))))	H(11)N(2)	5	3	1276.86	1644260	2.12854e+07	sp|P37302|APE3_YEAST	427	0.0020266	0.00102083
20200727_serum_yeast_10_12_rep3.mzML	1599.94	1467.82	132.119	AHHLJYTLVPFDGR	AHHLJYTLVPFDGR	(N(N(H(H(H(H(H))))(H(H)(H(H(H(H))))))))	H(11)N(2)	5	3	1276.86	1283310	1.82616e+07	sp|P37302|APE3_YEAST	427	1.77207e-08	0.00102083
20200727_serum_yeast_10_15_rep1.mzML	1633.66	1460.22	173.438	AHHLJYTLVPFDGR	AHHLJYTLVPFDGR	(N(N(H(H(H(H(H))))(H(H)(H(H(H(H))))))))	H(11)N(2)	5	3	1276.86	2054700	2.43739e+07	sp|P37302|APE3_YEAST	427	9.58724e-11	0.00102083
20200727_serum_yeast_10_15_rep2.mzML	1645.95	1472.69	173.264	AHHLJYTLVPFDGR	AHHLJYTLVPFDGR	(N(N(H(H(H(H(H))))(H(H)(H(H(H(H))))))))	H(11)N(2)	5	3	1276.86	1629550	24994263	sp|P37302|APE3_YEAST	427	2.01377e-05	0.00102083
20200727_serum_yeast_10_15_rep4.mzML	1643.74	1466.81	176.926	AHHLJYTLVPFDGR	AHHLJYTLVPFDGR	(N(N(H(H(H(H(H))))(H(H)(H(H(H(H))))))))	H(11)N(2)	5	3	1276.86	2349880	2.60128e+07	sp|P37302|APE3_YEAST	427	1.23708e-08	0.00102083
20200727_serum_yeast_1_1_rep2.mzML	1588.58	1435.61	152.972	AHHLJYTLVPFDGR	AHHLJYTLVPFDGR	(N(N(H(H(H(H(H))))(H(H)(H(H(H(H))))))))	H(11)N(2)	5	3	1276.86	1884000	2.3298e+07	sp|P37302|APE3_YEAST	427	2.37819e-08	0.00102083
20200727_serum_yeast_1_1_rep3.mzML	1598.9	1447.79	151.106	AHHLJYTLVPFDGR	AHHLJYTLVPFDGR	(N(N(H(H(H(H(H))))(H(H)(H(H(H(H))))))))	H(11)N(2)	5	3	1276.86	1892230	2.5752e+07	sp|P37302|APE3_YEAST	427	0.000101517	0.00102083
20200727_serum_yeast_1_1_rep4.mzML	1591.2	1439.67	151.534	AHHLJYTLVPFDGR	AHHLJYTLVPFDGR	(N(N(H(H(H(H(H))))(H(H)(H(H(H(H))))))))	H(11)N(2)	5	3	1276.86	2005950	2.51704e+07	sp|P37302|APE3_YEAST	427	3.49113e-07	0.00102083
20200727_serum_yeast_10_12_rep1.mzML	1596.89	1458.08	138.815	AHHLJYTLVPFDGR	AHHLJYTLVPFDGR	(N(N(H(H(H(H(H))))(H(H(H(H)))(H(H(H)))))))	H(12)N(2)	5	4	998.412	2253980	1.72098e+07	sp|P37302|APE3_YEAST	427	1.92154e-12	0.00147454
20200727_serum_yeast_10_12_rep2.mzML	1610.16	1455.83	154.329	AHHLJYTLVPFDGR	AHHLJYTLVPFDGR	(N(N(H(H(H(H(H))))(H(H(H(H)))(H(H(H)))))))	H(12)N(2)	5	4	998.412	1861610	1.76519e+07	sp|P37302|APE3_YEAST	427	2.85827e-06	0.00147454
20200727_serum_yeast_10_12_rep3.mzML	1591.17	1457.12	134.053	AHHLJYTLVPFDGR	AHHLJYTLVPFDGR	(N(N(H(H(H(H(H))))(H(H(H(H)))(H(H(H)))))))	H(12)N(2)	5	4	998.412	2141950	1.93324e+07	sp|P37302|APE3_YEAST	427	1.51142e-07	0.00147454
20200727_serum_yeast_10_15_rep1.mzML	1624.77	1447.66	177.11	AHHLJYTLVPFDGR	AHHLJYTLVPFDGR	(N(N(H(H(H(H(H))))(H(H(H(H)))(H(H(H)))))))	H(12)N(2)	5	4	998.412	1750220	1.44855e+07	sp|P37302|APE3_YEAST	427	6.10521e-06	0.00147454
20200727_serum_yeast_10_15_rep2.mzML	1639.36	1456.97	182.392	AHHLJYTLVPFDGR	AHHLJYTLVPFDGR	(N(N(H(H(H(H(H))))(H(H(H(H)))(H(H(H)))))))	H(12)N(2)	5	4	998.412	1951670	1.73247e+07	sp|P37302|APE3_YEAST	427	2.60471e-08	0.00147454
20200727_serum_yeast_10_15_rep4.mzML	1631.62	1457.38	174.241	AHHLJYTLVPFDGR	AHHLJYTLVPFDGR	(N(N(H(H(H(H(H))))(H(H(H(H)))(H(H(H)))))))	H(12)N(2)	5	4	998.412	1564600	10597278	sp|P37302|APE3_YEAST	427	5.69507e-05	0.00147454
20200727_serum_yeast_1_1_rep2.mzML	1578.02	1420.67	157.354	AHHLJYTLVPFDGR	AHHLJYTLVPFDGR	(N(N(H(H(H(H(H))))(H(H(H(H)))(H(H(H)))))))	H(12)N(2)	5	4	998.412	1631570	1.37441e+07	sp|P37302|APE3_YEAST	427	0.000593747	0.00147454
20200727_serum_yeast_1_1_rep3.mzML	1585.45	1433.63	151.815	AHHLJYTLVPFDGR	AHHLJYTLVPFDGR	(N(N(H(H(H(H(H))))(H(H(H(H)))(H(H(H)))))))	H(12)N(2)	5	4	998.412	1833850	1.29348e+07	sp|P37302|APE3_YEAST	427	0.000196951	0.00147454
20200727_serum_yeast_1_1_rep4.mzML	1571.92	1428.69	143.229	AHHLJYTLVPFDGR	AHHLJYTLVPFDGR	(N(N(H(H(H(H(H))))(H(H(H(H)))(H(H(H)))))))	H(12)N(2)	5	4	998.412	1542150	1.29436e+07	sp|P37302|APE3_YEAST	427	1.70051e-05	0.00147454
20200727_serum_yeast_10_12_rep1.mzML	1596.44	1439.89	156.547	AHHLJYTLVPFDGR	AHHLJYTLVPFDGR	(N(N(H(H(H(H(H))))(H(H(H(H)))(H(H(H)))))))	H(12)N(2)	5	3	1330.88	1497760	21420964	sp|P37302|APE3_YEAST	427	6.4568e-05	0.00147454
20200727_serum_yeast_10_12_rep2.mzML	1611.37	1438.41	172.957	AHHLJYTLVPFDGR	AHHLJYTLVPFDGR	(N(N(H(H(H(H(H))))(H(H(H(H)))(H(H(H)))))))	H(12)N(2)	5	3	1330.88	1464370	2.19243e+07	sp|P37302|APE3_YEAST	427	0.00468035	0.00147454
20200727_serum_yeast_10_12_rep3.mzML	1591.14	1437.17	153.966	AHHLJYTLVPFDGR	AHHLJYTLVPFDGR	(N(N(H(H(H(H(H))))(H(H(H(H)))(H(H(H)))))))	H(12)N(2)	5	3	1330.88	1560080	2.82552e+07	sp|P37302|APE3_YEAST	427	1.10644e-10	0.00147454
20200727_serum_yeast_10_15_rep1.mzML	1623.98	1424.94	199.042	AHHLJYTLVPFDGR	AHHLJYTLVPFDGR	(N(N(H(H(H(H(H))))(H(H(H(H)))(H(H(H)))))))	H(12)N(2)	5	3	1330.88	2200210	3.4027e+07	sp|P37302|APE3_YEAST	427	6.35703e-05	0.00147454
20200727_serum_yeast_10_15_rep2.mzML	1639.47	1430.08	209.386	AHHLJYTLVPFDGR	AHHLJYTLVPFDGR	(N(N(H(H(H(H(H))))(H(H(H(H)))(H(H(H)))))))	H(12)N(2)	5	3	1330.88	1541110	2.40802e+07	sp|P37302|APE3_YEAST	427	0.0001078	0.00147454
20200727_serum_yeast_10_15_rep4.mzML	1632.42	1441.7	190.717	AHHLJYTLVPFDGR	AHHLJYTLVPFDGR	(N(N(H(H(H(H(H))))(H(H(H(H)))(H(H(H)))))))	H(12)N(2)	5	3	1330.88	2410300	3.55985e+07	sp|P37302|APE3_YEAST	427	1.17464e-11	0.00147454
20200727_serum_yeast_1_1_rep2.mzML	1577.3	1398.35	178.955	AHHLJYTLVPFDGR	AHHLJYTLVPFDGR	(N(N(H(H(H(H(H))))(H(H(H(H)))(H(H(H)))))))	H(12)N(2)	5	3	1330.88	1726160	2.14246e+07	sp|P37302|APE3_YEAST	427	5.68396e-09	0.00147454
20200727_serum_yeast_1_1_rep3.mzML	1584.97	1411.97	173.004	AHHLJYTLVPFDGR	AHHLJYTLVPFDGR	(N(N(H(H(H(H(H))))(H(H(H(H)))(H(H(H)))))))	H(12)N(2)	5	3	1330.88	1652950	2.51482e+07	sp|P37302|APE3_YEAST	427	0.00187059	0.00147454
20200727_serum_yeast_1_1_rep4.mzML	1572.3	1409.43	162.873	AHHLJYTLVPFDGR	AHHLJYTLVPFDGR	(N(N(H(H(H(H(H))))(H(H(H(H)))(H(H(H)))))))	H(12)N(2)	5	3	1330.88	1985220	2.54103e+07	sp|P37302|APE3_YEAST	427	3.75966e-09	0.00147454
20200727_serum_yeast_10_12_rep1.mzML	1598.68	1475.86	122.82	AHHLJYTLVPFDGR	AHHLJYTLVPFDGR	(N(N(H(H(H))(H(H(H))))))	H(6)N(2)	5	3	1006.77	1495240	625380	sp|P37302|APE3_YEAST	427	0.0150155	0.00241885
20200727_serum_yeast_10_12_rep2.mzML	1610.21	1475.23	134.98	AHHLJYTLVPFDGR	AHHLJYTLVPFDGR	(N(N(H(H(H))(H(H(H))))))	H(6)N(2)	5	3	1006.77	1233930	1.06342e+06	sp|P37302|APE3_YEAST	427	0.0162938	0.00241885
20200727_serum_yeast_10_12_rep3.mzML	1592.25	1474.07	118.18	AHHLJYTLVPFDGR	AHHLJYTLVPFDGR	(N(N(H(H(H))(H(H(H))))))	H(6)N(2)	5	3	1006.77	1187390	652147	sp|P37302|APE3_YEAST	427	0.0213403	0.00241885
20200727_serum_yeast_10_15_rep1.mzML	1623.27	1468.02	155.252	AHHLJYTLVPFDGR	AHHLJYTLVPFDGR	(N(N(H(H(H))(H(H(H))))))	H(6)N(2)	5	3	1006.77	741616	838295	sp|P37302|APE3_YEAST	427	0.0229397	0.00241885
20200727_serum_yeast_1_1_rep4.mzML	1575.49	1446.91	128.583	AHHLJYTLVPFDGR	AHHLJYTLVPFDGR	(N(N(H(H(H))(H(H(H))))))	H(6)N(2)	5	3	1006.77	651228	751243	sp|P37302|APE3_YEAST	427	0.00648931	0.00241885
20200727_serum_yeast_10_12_rep2.mzML	1601.62	1448.82	152.795	AHHLJYTLVPFDGR	AHHLJYTLVPFDGR	(N(N(H(H(H(H(H))))(H(H(H(H(H(H(H(H)))))))))))	H(13)N(2)	5	4	1038.93	985454	1.0859e+07	sp|P37302|APE3_YEAST	427	0.00121639	0.00204512
20200727_serum_yeast_10_12_rep3.mzML	1583.63	1450.49	133.138	AHHLJYTLVPFDGR	AHHLJYTLVPFDGR	(N(N(H(H(H(H(H))))(H(H(H(H(H(H(H(H)))))))))))	H(13)N(2)	5	4	1038.93	1042810	7.45357e+06	sp|P37302|APE3_YEAST	427	0.00906375	0.00204512
20200727_serum_yeast_10_15_rep1.mzML	1612.8	1440.71	172.085	AHHLJYTLVPFDGR	AHHLJYTLVPFDGR	(N(N(H(H(H(H(H))))(H(H(H(H(H(H(H(H)))))))))))	H(13)N(2)	5	4	1038.93	779773	8718382	sp|P37302|APE3_YEAST	427	0.00128518	0.00204512
20200727_serum_yeast_10_15_rep2.mzML	1632.46	1447.11	185.347	AHHLJYTLVPFDGR	AHHLJYTLVPFDGR	(N(N(H(H(H(H(H))))(H(H(H(H(H(H(H(H)))))))))))	H(13)N(2)	5	4	1038.93	989694	9.97143e+06	sp|P37302|APE3_YEAST	427	0.0102403	0.00204512
20200727_serum_yeast_10_15_rep4.mzML	1619.66	1452.07	167.59	AHHLJYTLVPFDGR	AHHLJYTLVPFDGR	(N(N(H(H(H(H(H))))(H(H(H(H(H(H(H(H)))))))))))	H(13)N(2)	5	4	1038.93	577383	8.12291e+06	sp|P37302|APE3_YEAST	427	0.0435538	0.00204512
20200727_serum_yeast_1_1_rep2.mzML	1567.96	1412.58	155.385	AHHLJYTLVPFDGR	AHHLJYTLVPFDGR	(N(N(H(H(H(H(H))))(H(H(H(H(H(H(H(H)))))))))))	H(13)N(2)	5	4	1038.93	728110	7.90662e+06	sp|P37302|APE3_YEAST	427	0.00294245	0.00204512
20200727_serum_yeast_1_1_rep3.mzML	1577.45	1425.41	152.04	AHHLJYTLVPFDGR	AHHLJYTLVPFDGR	(N(N(H(H(H(H(H))))(H(H(H(H(H(H(H(H)))))))))))	H(13)N(2)	5	4	1038.93	795730	9.96289e+06	sp|P37302|APE3_YEAST	427	0.00030621	0.00204512
20200727_serum_yeast_1_1_rep4.mzML	1559.12	1423.12	136.002	AHHLJYTLVPFDGR	AHHLJYTLVPFDGR	(N(N(H(H(H(H(H))))(H(H(H(H(H(H(H(H)))))))))))	H(13)N(2)	5	4	1038.93	623794	8.64472e+06	sp|P37302|APE3_YEAST	427	0.0159491	0.00204512
20200727_serum_yeast_10_12_rep1.mzML	1590.87	1445.14	145.727	AHHLJYTLVPFDGR	AHHLJYTLVPFDGR	(N(N(H(H(H(H(H))))(H(H(H(H(H(H(H(H)))))))))))	H(13)N(2)	5	3	1384.9	1009760	1.21903e+07	sp|P37302|APE3_YEAST	427	0.00360529	0.00204512
20200727_serum_yeast_10_12_rep2.mzML	1602.33	1443.03	159.297	AHHLJYTLVPFDGR	AHHLJYTLVPFDGR	(N(N(H(H(H(H(H))))(H(H(H(H(H(H(H(H)))))))))))	H(13)N(2)	5	3	1384.9	1183160	1.5043e+07	sp|P37302|APE3_YEAST	427	6.40782e-08	0.00204512
20200727_serum_yeast_10_15_rep1.mzML	1612.12	1432.12	179.995	AHHLJYTLVPFDGR	AHHLJYTLVPFDGR	(N(N(H(H(H(H(H))))(H(H(H(H(H(H(H(H)))))))))))	H(13)N(2)	5	3	1384.9	1416610	1.6141e+07	sp|P37302|APE3_YEAST	427	0.00033091	0.00204512
20200727_serum_yeast_1_1_rep2.mzML	1567.67	1404.77	162.896	AHHLJYTLVPFDGR	AHHLJYTLVPFDGR	(N(N(H(H(H(H(H))))(H(H(H(H(H(H(H(H)))))))))))	H(13)N(2)	5	3	1384.9	1285000	1.56941e+07	sp|P37302|APE3_YEAST	427	0.000279759	0.00204512
20200727_serum_yeast_1_1_rep3.mzML	1576.57	1418.06	158.509	AHHLJYTLVPFDGR	AHHLJYTLVPFDGR	(N(N(H(H(H(H(H))))(H(H(H(H(H(H(H(H)))))))))))	H(13)N(2)	5	3	1384.9	1371290	15258420	sp|P37302|APE3_YEAST	427	0.000571676	0.00204512
20200727_serum_yeast_1_1_rep4.mzML	1561.68	1415.69	145.991	AHHLJYTLVPFDGR	AHHLJYTLVPFDGR	(N(N(H(H(H(H(H))))(H(H(H(H(H(H(H(H)))))))))))	H(13)N(2)	5	3	1384.9	1381610	1.53625e+07	sp|P37302|APE3_YEAST	427	9.48408e-06	0.00204512
20200727_serum_yeast_10_12_rep2.mzML	598.527	520.754	77.7727	AJGSIQK	AJGSIQK	(N(N(H(H(H(H(H))))(H(H)(H(H(H)))))))	H(10)N(2)	2	2	1372.54	673671	2.12301e+06	sp|Q12672|RL21B_YEAST/sp|Q02753|RL21A_YEAST	45/45	0.00757678	0.00793722
20200727_serum_yeast_10_12_rep3.mzML	592.462	524.482	67.9803	AJGSIQK	AJGSIQK	(N(N(H(H(H(H(H))))(H(H)(H(H(H)))))))	H(10)N(2)	2	2	1372.54	671558	2.13794e+06	sp|Q12672|RL21B_YEAST/sp|Q02753|RL21A_YEAST	45/45	0.0161985	0.00793722
20200727_serum_yeast_10_15_rep1.mzML	598.789	526.634	72.1553	AJGSIQK	AJGSIQK	(N(N(H(H(H(H(H))))(H(H)(H(H(H)))))))	H(10)N(2)	2	2	1372.54	1116860	3.34582e+06	sp|Q12672|RL21B_YEAST/sp|Q02753|RL21A_YEAST	45/45	3.26294e-05	0.00793722
20200727_serum_yeast_10_15_rep2.mzML	602.73	524.303	78.4275	AJGSIQK	AJGSIQK	(N(N(H(H(H(H(H))))(H(H)(H(H(H)))))))	H(10)N(2)	2	2	1372.54	703554	3.17328e+06	sp|Q12672|RL21B_YEAST/sp|Q02753|RL21A_YEAST	45/45	0.00998883	0.00793722
20200727_serum_yeast_10_15_rep4.mzML	597.745	521.859	75.8863	AJGSIQK	AJGSIQK	(N(N(H(H(H(H(H))))(H(H)(H(H(H)))))))	H(10)N(2)	2	2	1372.54	1013290	595645	sp|Q12672|RL21B_YEAST/sp|Q02753|RL21A_YEAST	45/45	0.000102657	0.00793722
20200727_serum_yeast_1_1_rep3.mzML	596.268	536.393	59.8754	AJGSIQK	AJGSIQK	(N(N(H(H(H(H(H))))(H(H)(H(H(H)))))))	H(10)N(2)	2	2	1372.54	936927	4.59191e+06	sp|Q12672|RL21B_YEAST/sp|Q02753|RL21A_YEAST	45/45	0.00747043	0.00793722
20200727_serum_yeast_10_12_rep1.mzML	664.236	684.23	-19.9939	AJISHK	AJISHK	(N(N(H(H(N(H(A))))(H(N(H(A)))))))	A(2)H(5)N(4)	2	3	958.719	11002900	1.05776e+08	sp|P01031|CO5_HUMAN	741	0.000161932	0.00110631
20200727_serum_yeast_10_12_rep2.mzML	675.156	694.474	-19.3176	AJISHK	AJISHK	(N(N(H(H(N(H(A))))(H(N(H(A)))))))	A(2)H(5)N(4)	2	3	958.719	10293800	1.15561e+08	sp|P01031|CO5_HUMAN	741	0.000161638	0.00110631
20200727_serum_yeast_10_12_rep3.mzML	665.755	684.223	-18.4683	AJISHK	AJISHK	(N(N(H(H(N(H(A))))(H(N(H(A)))))))	A(2)H(5)N(4)	2	3	958.719	10218700	1.13438e+08	sp|P01031|CO5_HUMAN	741	0.000162518	0.00110631
20200727_serum_yeast_10_15_rep1.mzML	688.219	699.32	-11.1006	AJISHK	AJISHK	(N(N(H(H(N(H(A))))(H(N(H(A)))))))	A(2)H(5)N(4)	2	3	958.719	7514510	7.87499e+07	sp|P01031|CO5_HUMAN	741	0.000162225	0.00110631
20200727_serum_yeast_10_15_rep2.mzML	697.756	708.492	-10.7361	AJISHK	AJISHK	(N(N(H(H(N(H(A))))(H(N(H(A)))))))	A(2)H(5)N(4)	2	3	958.719	7897290	7.69504e+07	sp|P01031|CO5_HUMAN	741	0.00126785	0.00110631
20200727_serum_yeast_10_15_rep4.mzML	706.502	713.53	-7.0277	AJISHK	AJISHK	(N(N(H(H(N(H(A))))(H(N(H(A)))))))	A(2)H(5)N(4)	2	3	958.719	6493350	7.4061e+07	sp|P01031|CO5_HUMAN	741	0.000161344	0.00110631
20200727_serum_yeast_1_1_rep2.mzML	660.878	677.666	-16.7881	AJISHK	AJISHK	(N(N(H(H(N(H(A))))(H(N(H(A)))))))	A(2)H(5)N(4)	2	3	958.719	6789530	1.20026e+08	sp|P01031|CO5_HUMAN	741	0.00020106	0.00110631
20200727_serum_yeast_1_1_rep3.mzML	676.372	690.471	-14.0995	AJISHK	AJISHK	(N(N(H(H(N(H(A))))(H(N(H(A)))))))	A(2)H(5)N(4)	2	3	958.719	13195600	1.33339e+08	sp|P01031|CO5_HUMAN	741	0.000162811	0.00110631
20200727_serum_yeast_1_1_rep4.mzML	669.228	682.802	-13.5739	AJISHK	AJISHK	(N(N(H(H(N(H(A))))(H(N(H(A)))))))	A(2)H(5)N(4)	2	3	958.719	14183400	1.43403e+08	sp|P01031|CO5_HUMAN	741	0.00016105	0.00110631
20200727_serum_yeast_10_12_rep1.mzML	664.554	679.852	-15.2983	AJISHK	AJISHK	(N(N(H(H(N(H(A))))(H(N(H(A)))))))	A(2)H(5)N(4)	2	2	1437.57	2284410	2.50573e+07	sp|P01031|CO5_HUMAN	741	0.000152703	0.00110631
20200727_serum_yeast_10_12_rep2.mzML	675.016	689.668	-14.652	AJISHK	AJISHK	(N(N(H(H(N(H(A))))(H(N(H(A)))))))	A(2)H(5)N(4)	2	2	1437.57	2392280	2.06777e+07	sp|P01031|CO5_HUMAN	741	8.62065e-06	0.00110631
20200727_serum_yeast_10_12_rep3.mzML	665.957	679.754	-13.7965	AJISHK	AJISHK	(N(N(H(H(N(H(A))))(H(N(H(A)))))))	A(2)H(5)N(4)	2	2	1437.57	2032670	2.48011e+07	sp|P01031|CO5_HUMAN	741	1.89229e-05	0.00110631
20200727_serum_yeast_10_15_rep1.mzML	688.313	695.62	-7.30737	AJISHK	AJISHK	(N(N(H(H(N(H(A))))(H(N(H(A)))))))	A(2)H(5)N(4)	2	2	1437.57	2027620	1.78929e+07	sp|P01031|CO5_HUMAN	741	2.2742e-05	0.00110631
20200727_serum_yeast_10_15_rep2.mzML	697.976	704.682	-6.70575	AJISHK	AJISHK	(N(N(H(H(N(H(A))))(H(N(H(A)))))))	A(2)H(5)N(4)	2	2	1437.57	1943790	1.90461e+07	sp|P01031|CO5_HUMAN	741	0.000152401	0.00110631
20200727_serum_yeast_10_15_rep4.mzML	705.905	709.653	-3.748	AJISHK	AJISHK	(N(N(H(H(N(H(A))))(H(N(H(A)))))))	A(2)H(5)N(4)	2	2	1437.57	1739610	1.82588e+07	sp|P01031|CO5_HUMAN	741	0.00130499	0.00110631
20200727_serum_yeast_1_1_rep2.mzML	660.224	674.014	-13.7902	AJISHK	AJISHK	(N(N(H(H(N(H(A))))(H(N(H(A)))))))	A(2)H(5)N(4)	2	2	1437.57	2596240	2.55537e+07	sp|P01031|CO5_HUMAN	741	8.48679e-06	0.00110631
20200727_serum_yeast_1_1_rep3.mzML	676.904	687.204	-10.2998	AJISHK	AJISHK	(N(N(H(H(N(H(A))))(H(N(H(A)))))))	A(2)H(5)N(4)	2	2	1437.57	2136270	2.82853e+07	sp|P01031|CO5_HUMAN	741	8.55377e-06	0.00110631
20200727_serum_yeast_1_1_rep4.mzML	669.341	679.547	-10.2059	AJISHK	AJISHK	(N(N(H(H(N(H(A))))(H(N(H(A)))))))	A(2)H(5)N(4)	2	2	1437.57	2448290	2.41448e+07	sp|P01031|CO5_HUMAN	741	0.000153005	0.00110631
20200727_serum_yeast_10_12_rep2.mzML	693.772	711.408	-17.6363	AJISHK	AJISHK	(N(F)(N(H(N)(H(H))(H(N(H(A(A))))))))	A(2)F(1)H(5)N(4)	2	3	1007.4	848586	1.15366e+07	sp|P01031|CO5_HUMAN	741	0.010752	0.000432372
20200727_serum_yeast_10_12_rep3.mzML	673.96	699.787	-25.8265	AJISHK	AJISHK	(N(F)(N(H(H(N(H(A))))(H(N(H(A)))))))	A(2)F(1)H(5)N(4)	2	3	1007.4	845841	1.12727e+07	sp|P01031|CO5_HUMAN	741	0.00940018	0.000432372
20200727_serum_yeast_10_15_rep1.mzML	694.989	712.34	-17.3505	AJISHK	AJISHK	(N(F)(N(H(N)(H(H))(H(N(H(A(A))))))))	A(2)F(1)H(5)N(4)	2	3	1007.4	617851	8.48951e+06	sp|P01031|CO5_HUMAN	741	0.0215079	0.000432372
20200727_serum_yeast_10_15_rep4.mzML	711.501	727.23	-15.7285	AJISHK	AJISHK	(N(F)(N(H(N)(H(H))(H(N(H(A(A))))))))	A(2)F(1)H(5)N(4)	2	3	1007.4	491716	7.25698e+06	sp|P01031|CO5_HUMAN	741	0.00249588	0.000432372
20200727_serum_yeast_1_1_rep2.mzML	667.514	690.501	-22.9869	AJISHK	AJISHK	(N(F)(N(H(N)(H(H))(H(N(H(A(A))))))))	A(2)F(1)H(5)N(4)	2	3	1007.4	1171720	1.26081e+07	sp|P01031|CO5_HUMAN	741	0.000229827	0.000432372
20200727_serum_yeast_1_1_rep3.mzML	685.419	702.017	-16.5976	AJISHK	AJISHK	(N(F)(N(H(N)(H(H))(H(N(H(A(A))))))))	A(2)F(1)H(5)N(4)	2	3	1007.4	745687	9.99581e+06	sp|P01031|CO5_HUMAN	741	0.0130658	0.000432372
20200727_serum_yeast_1_1_rep4.mzML	675.628	696.885	-21.2571	AJISHK	AJISHK	(N(F)(N(H(N)(H(H))(H(N(H(A(A))))))))	A(2)F(1)H(5)N(4)	2	3	1007.4	838409	1.17794e+07	sp|P01031|CO5_HUMAN	741	0.00132949	0.000432372
20200727_serum_yeast_10_12_rep1.mzML	803.252	853.525	-50.2735	AJISHK	AJISHK	(N(N(H(H(N(H(A))))(H(N(H(A)))(N(H(A)))))))	A(3)H(6)N(5)	2	3	1177.46	788375	8.71603e+06	sp|P01031|CO5_HUMAN	741	0.020156	0.00146529
20200727_serum_yeast_10_12_rep2.mzML	800.955	851.127	-50.1723	AJISHK	AJISHK	(N(N(H(H(N(H(A))))(H(N(H(A)))(N(H(A)))))))	A(3)H(6)N(5)	2	3	1177.46	867649	9.96473e+06	sp|P01031|CO5_HUMAN	741	0.0128629	0.00146529
20200727_serum_yeast_10_12_rep3.mzML	803.451	843.93	-40.4788	AJISHK	AJISHK	(N(N(H(H(N(H(A))))(H(N(H(A)))(N(H(A)))))))	A(3)H(6)N(5)	2	3	1177.46	589206	6.13965e+06	sp|P01031|CO5_HUMAN	741	0.00204645	0.00146529
20200727_serum_yeast_10_15_rep1.mzML	792.064	834.561	-42.4971	AJISHK	AJISHK	(N(N(H(H(N(H(A))))(H(N(H(A)))(N(H(A)))))))	A(3)H(6)N(5)	2	3	1177.46	800732	7.73056e+06	sp|P01031|CO5_HUMAN	741	0.0285577	0.00146529
20200727_serum_yeast_10_15_rep4.mzML	815.365	871.093	-55.7278	AJISHK	AJISHK	(N(N(H(H(N(H(A))))(H(N(H(A)))(N(H(A)))))))	A(3)H(6)N(5)	2	3	1177.46	641328	7.61008e+06	sp|P01031|CO5_HUMAN	741	0.00919268	0.00146529
20200727_serum_yeast_1_1_rep4.mzML	774.471	828.85	-54.379	AJISHK	AJISHK	(N(N(H(H(N(H(A))))(H(N(H(A)))(N(H(A)))))))	A(3)H(6)N(5)	2	3	1177.46	1114790	1.41736e+07	sp|P01031|CO5_HUMAN	741	0.00120195	0.00146529
20200727_serum_yeast_10_12_rep1.mzML	2683.86	2752.83	-68.9679	ALPQPQJVTSLLGCTH	ALPQPQJVTSLLGC[160]TH	(N(N(H(H(N(H)))(H(N(H(A)))))))	A(1)H(5)N(4)	7	4	913.145	1602810	1.9196e+07	sp|P02790|HEMO_HUMAN	453	0.00151677	0.00129563
20200727_serum_yeast_10_12_rep2.mzML	2684.82	2756.82	-71.9993	ALPQPQJVTSLLGCTH	ALPQPQJVTSLLGC[160]TH	(N(N(H(H(N(H)))(H(N(H(A)))))))	A(1)H(5)N(4)	7	4	913.145	1676430	1.36877e+07	sp|P02790|HEMO_HUMAN	453	0.00151803	0.00129563
20200727_serum_yeast_10_12_rep3.mzML	2684.39	2759.27	-74.8805	ALPQPQJVTSLLGCTH	ALPQPQJVTSLLGC[160]TH	(N(N(H(H(N(H)))(H(N(H(A)))))))	A(1)H(5)N(4)	7	4	913.145	1345550	9.5818e+06	sp|P02790|HEMO_HUMAN	453	0.00038186	0.00129563
20200727_serum_yeast_10_15_rep1.mzML	2684.77	2773.19	-88.4233	ALPQPQJVTSLLGCTH	ALPQPQJVTSLLGC[160]TH	(N(N(H(H(N(H)))(H(N(H(A)))))))	A(1)H(5)N(4)	7	4	913.145	1026590	1.32516e+07	sp|P02790|HEMO_HUMAN	453	0.000380637	0.00129563
20200727_serum_yeast_10_15_rep2.mzML	2699.76	2775.55	-75.7868	ALPQPQJVTSLLGCTH	ALPQPQJVTSLLGC[160]TH	(N(N(H(H(N(H)))(H(N(H(A)))))))	A(1)H(5)N(4)	7	4	913.145	1765520	1.38117e+07	sp|P02790|HEMO_HUMAN	453	0.00422937	0.00129563
20200727_serum_yeast_1_1_rep2.mzML	2663.96	2726.1	-62.1383	ALPQPQJVTSLLGCTH	ALPQPQJVTSLLGC[160]TH	(N(N(H(H(N(H)))(H(N(H(A)))))))	A(1)H(5)N(4)	7	4	913.145	1208270	3.58735e+06	sp|P02790|HEMO_HUMAN	453	0.000381045	0.00129563
20200727_serum_yeast_1_1_rep3.mzML	2665.59	2730.21	-64.6194	ALPQPQJVTSLLGCTH	ALPQPQJVTSLLGC[160]TH	(N(N(H(H(N(H)))(H(N(H(A)))))))	A(1)H(5)N(4)	7	4	913.145	1763550	1.71226e+07	sp|P02790|HEMO_HUMAN	453	0.00286812	0.00129563
20200727_serum_yeast_1_1_rep4.mzML	2668.54	2742.45	-73.9061	ALPQPQJVTSLLGCTH	ALPQPQJVTSLLGC[160]TH	(N(N(H(H(N(H)))(H(N(H(A)))))))	A(1)H(5)N(4)	7	4	913.145	2211120	1.96289e+07	sp|P02790|HEMO_HUMAN	453	0.00401991	0.00129563
20200727_serum_yeast_10_12_rep1.mzML	2682.98	2741.74	-58.7584	ALPQPQJVTSLLGCTH	ALPQPQJVTSLLGC[160]TH	(N(N(H(H(N(H)))(H(N(H(A)))))))	A(1)H(5)N(4)	7	3	1217.19	24780900	5.27176e+08	sp|P02790|HEMO_HUMAN	453	0.00225357	0.00129563
20200727_serum_yeast_10_12_rep2.mzML	2686.14	2745.89	-59.7483	ALPQPQJVTSLLGCTH	ALPQPQJVTSLLGC[160]TH	(N(N(H(H(N(H)))(H(N(H(A)))))))	A(1)H(5)N(4)	7	3	1217.19	26618100	5.22173e+08	sp|P02790|HEMO_HUMAN	453	0.00437146	0.00129563
20200727_serum_yeast_10_12_rep3.mzML	2683.95	2747.97	-64.0189	ALPQPQJVTSLLGCTH	ALPQPQJVTSLLGC[160]TH	(N(N(H(H(N(H)))(H(N(H(A)))))))	A(1)H(5)N(4)	7	3	1217.19	29667500	6.33713e+08	sp|P02790|HEMO_HUMAN	453	0.00572895	0.00129563
20200727_serum_yeast_10_15_rep1.mzML	2717.55	2760.66	-43.1146	ALPQPQJVTSLLGCTH	ALPQPQJVTSLLGC[160]TH	(N(N(H(H(N(H)))(H(N(H(A)))))))	A(1)H(5)N(4)	7	3	1217.19	1654840	3.22013e+07	sp|P02790|HEMO_HUMAN	453	0.0320528	0.00129563
20200727_serum_yeast_10_15_rep2.mzML	2700.07	2764.32	-64.2454	ALPQPQJVTSLLGCTH	ALPQPQJVTSLLGC[160]TH	(N(N(H(H(N(H)))(H(N(H(A)))))))	A(1)H(5)N(4)	7	3	1217.19	25441100	5.39011e+08	sp|P02790|HEMO_HUMAN	453	0.00213858	0.00129563
20200727_serum_yeast_10_15_rep4.mzML	2701.05	2778.5	-77.4538	ALPQPQJVTSLLGCTH	ALPQPQJVTSLLGC[160]TH	(N(N(H(H(N(H)))(H(N(H(A)))))))	A(1)H(5)N(4)	7	3	1217.19	30726600	5.62489e+08	sp|P02790|HEMO_HUMAN	453	0.0103448	0.00129563
20200727_serum_yeast_1_1_rep4.mzML	2694.61	2730.65	-36.0438	ALPQPQJVTSLLGCTH	ALPQPQJVTSLLGC[160]TH	(N(N(H(H(N(H)))(H(N(H(A)))))))	A(1)H(5)N(4)	7	3	1217.19	1995070	5.1532e+07	sp|P02790|HEMO_HUMAN	453	0.010764	0.00129563
20200727_serum_yeast_10_12_rep1.mzML	2683.86	2681.55	2.31355	ALPQPQJVTSLLGCTH	ALPQPQJVTSLLGC[160]TH	(N(N(H(H(H))(H(N(H))(N(H)(F))))))	F(1)H(6)N(4)	7	4	917.401	1371040	1.8119e+06	sp|P02790|HEMO_HUMAN	453	0.00422219	0.00511084
20200727_serum_yeast_10_12_rep2.mzML	2684.82	2685.63	-0.806922	ALPQPQJVTSLLGCTH	ALPQPQJVTSLLGC[160]TH	(N(N(H(H(H))(H(N(H))(N(H)(F))))))	F(1)H(6)N(4)	7	4	917.401	1346040	1116115	sp|P02790|HEMO_HUMAN	453	0.032241	0.00511084
20200727_serum_yeast_10_12_rep3.mzML	2684.39	2685.4	-1.00505	ALPQPQJVTSLLGCTH	ALPQPQJVTSLLGC[160]TH	(N(N(H(H(H))(H(N(H))(N(H)(F))))))	F(1)H(6)N(4)	7	4	917.401	1199080	946820	sp|P02790|HEMO_HUMAN	453	0.00422578	0.00511084
20200727_serum_yeast_10_15_rep1.mzML	2684.77	2688.22	-3.44662	ALPQPQJVTSLLGCTH	ALPQPQJVTSLLGC[160]TH	(N(N(H(H(H))(H(N(H))(N(H)(F))))))	F(1)H(6)N(4)	7	4	917.401	909229	1.23406e+06	sp|P02790|HEMO_HUMAN	453	0.0103798	0.00511084
20200727_serum_yeast_1_1_rep3.mzML	2665.59	2660.41	5.18278	ALPQPQJVTSLLGCTH	ALPQPQJVTSLLGC[160]TH	(N(N(H(H(H))(H(N(H))(N(H)(F))))))	F(1)H(6)N(4)	7	4	917.401	1358210	1.63544e+06	sp|P02790|HEMO_HUMAN	453	0.0415373	0.00511084
20200727_serum_yeast_10_12_rep1.mzML	2682.99	2745.13	-62.1425	ALPQPQJVTSLLGCTH	ALPQPQJVTSLLGC[160]TH	(N(N(H(H(H))(H(N(H))(N(H)(F))))))	F(1)H(6)N(4)	7	3	1222.87	24183600	5.92786e+07	sp|P02790|HEMO_HUMAN	453	0.00444201	0.00511084
20200727_serum_yeast_10_12_rep2.mzML	2686.14	2749.24	-63.1028	ALPQPQJVTSLLGCTH	ALPQPQJVTSLLGC[160]TH	(N(N(H(H(H))(H(N(H))(N(H)(F))))))	F(1)H(6)N(4)	7	3	1222.87	25225600	62085902	sp|P02790|HEMO_HUMAN	453	0.00436779	0.00511084
20200727_serum_yeast_10_12_rep3.mzML	2683.95	2751.42	-67.473	ALPQPQJVTSLLGCTH	ALPQPQJVTSLLGC[160]TH	(N(N(H(H(H))(H(N(H))(N(H)(F))))))	F(1)H(6)N(4)	7	3	1222.87	29154900	6.33799e+07	sp|P02790|HEMO_HUMAN	453	0.00278179	0.00511084
20200727_serum_yeast_10_15_rep1.mzML	2685.87	2764.42	-78.5502	ALPQPQJVTSLLGCTH	ALPQPQJVTSLLGC[160]TH	(N(N(H(H(H))(H(N(H))(N(H)(F))))))	F(1)H(6)N(4)	7	3	1222.87	27392700	7.51845e+07	sp|P02790|HEMO_HUMAN	453	0.0307074	0.00511084
20200727_serum_yeast_10_15_rep2.mzML	2700.5	2767.75	-67.2467	ALPQPQJVTSLLGCTH	ALPQPQJVTSLLGC[160]TH	(N(N(H(H(H))(H(N(H))(N(H)(F))))))	F(1)H(6)N(4)	7	3	1222.87	23438700	5.65916e+07	sp|P02790|HEMO_HUMAN	453	0.00931793	0.00511084
20200727_serum_yeast_10_15_rep4.mzML	2701.05	2782.22	-81.1656	ALPQPQJVTSLLGCTH	ALPQPQJVTSLLGC[160]TH	(N(N(H(H(H))(H(N(H))(N(H)(F))))))	F(1)H(6)N(4)	7	3	1222.87	28981700	72823490	sp|P02790|HEMO_HUMAN	453	0.00529271	0.00511084
20200727_serum_yeast_1_1_rep2.mzML	2664.34	2718.71	-54.3664	ALPQPQJVTSLLGCTH	ALPQPQJVTSLLGC[160]TH	(N(N(H(H(H))(H(N(H))(N(H)(F))))))	F(1)H(6)N(4)	7	3	1222.87	25707800	8.47107e+07	sp|P02790|HEMO_HUMAN	453	0.0217433	0.00511084
20200727_serum_yeast_1_1_rep3.mzML	2664.48	2722.56	-58.0803	ALPQPQJVTSLLGCTH	ALPQPQJVTSLLGC[160]TH	(N(N(H(H(H))(H(N(H))(N(H)(F))))))	F(1)H(6)N(4)	7	3	1222.87	25115300	6.78291e+07	sp|P02790|HEMO_HUMAN	453	0.00243262	0.00511084
20200727_serum_yeast_1_1_rep4.mzML	2668.1	2734.26	-66.1573	ALPQPQJVTSLLGCTH	ALPQPQJVTSLLGC[160]TH	(N(N(H(H(H))(H(N(H))(N(H)(F))))))	F(1)H(6)N(4)	7	3	1222.87	26731300	7.33106e+07	sp|P02790|HEMO_HUMAN	453	0.0036975	0.00511084
20200727_serum_yeast_10_12_rep1.mzML	3042.07	2889.9	152.166	ALPQPQJVTSLLGCTH	ALPQPQJVTSLLGC[160]TH	(N(N(H(H(N(H(A))))(H(N(H(A)))))))	A(2)H(5)N(4)	7	4	985.919	12857000	180871356	sp|P02790|HEMO_HUMAN	453	0.0155595	0.00201652
20200727_serum_yeast_10_12_rep2.mzML	3045.8	2896.17	149.627	ALPQPQJVTSLLGCTH	ALPQPQJVTSLLGC[160]TH	(N(N(H(H(N(H(A))))(H(N(H(A)))))))	A(2)H(5)N(4)	7	4	985.919	12803300	1.50843e+08	sp|P02790|HEMO_HUMAN	453	0.00861421	0.00201652
20200727_serum_yeast_10_12_rep3.mzML	3057.28	2904.35	152.933	ALPQPQJVTSLLGCTH	ALPQPQJVTSLLGC[160]TH	(N(N(H(H(N(H(A))))(H(N(H(A)))))))	A(2)H(5)N(4)	7	4	985.919	8985900	9.59108e+07	sp|P02790|HEMO_HUMAN	453	0.00927418	0.00201652
20200727_serum_yeast_10_15_rep1.mzML	3103.84	2919.1	184.736	ALPQPQJVTSLLGCTH	ALPQPQJVTSLLGC[160]TH	(N(N(H(H(N(H(A))))(H(N(H(A)))))))	A(2)H(5)N(4)	7	4	985.919	1306990	1.4356e+07	sp|P02790|HEMO_HUMAN	453	0.00742225	0.00201652
20200727_serum_yeast_10_15_rep2.mzML	3070.3	2922.14	148.161	ALPQPQJVTSLLGCTH	ALPQPQJVTSLLGC[160]TH	(N(N(H(H(N(H(A))))(H(N(H(A)))))))	A(2)H(5)N(4)	7	4	985.919	9544190	1.15594e+08	sp|P02790|HEMO_HUMAN	453	0.0138501	0.00201652
20200727_serum_yeast_10_15_rep4.mzML	3091.86	2937.41	154.447	ALPQPQJVTSLLGCTH	ALPQPQJVTSLLGC[160]TH	(N(N(H(H(N(H(A))))(H(N(H(A)))))))	A(2)H(5)N(4)	7	4	985.919	537558	5.80496e+06	sp|P02790|HEMO_HUMAN	453	0.0302754	0.00201652
20200727_serum_yeast_1_1_rep2.mzML	3025.84	2877.89	147.946	ALPQPQJVTSLLGCTH	ALPQPQJVTSLLGC[160]TH	(N(N(H(H(N(H(A))))(H(N(H(A)))))))	A(2)H(5)N(4)	7	4	985.919	10358900	1.23092e+08	sp|P02790|HEMO_HUMAN	453	0.0152349	0.00201652
20200727_serum_yeast_1_1_rep3.mzML	3031.05	2877.8	153.255	ALPQPQJVTSLLGCTH	ALPQPQJVTSLLGC[160]TH	(N(N(H(H(N(H(A))))(H(N(H(A)))))))	A(2)H(5)N(4)	7	4	985.919	11701100	1.34696e+08	sp|P02790|HEMO_HUMAN	453	0.00454738	0.00201652
20200727_serum_yeast_1_1_rep4.mzML	3044.37	2893.58	150.788	ALPQPQJVTSLLGCTH	ALPQPQJVTSLLGC[160]TH	(N(N(H(H(N(H(A))))(H(N(H(A)))))))	A(2)H(5)N(4)	7	4	985.919	14447400	2.20269e+08	sp|P02790|HEMO_HUMAN	453	0.0117304	0.00201652
20200727_serum_yeast_10_12_rep1.mzML	3084.62	3011.14	73.475	ALPQPQJVTSLLGCTH	ALPQPQJVTSLLGC[160]TH	(N(N(H(H(N(H(A))))(H(N(H(A)))))))	A(2)H(5)N(4)	7	3	1314.22	18557500	4.3892e+08	sp|P02790|HEMO_HUMAN	453	0.0178816	0.00201652
20200727_serum_yeast_10_12_rep2.mzML	3086.62	3003.22	83.4032	ALPQPQJVTSLLGCTH	ALPQPQJVTSLLGC[160]TH	(N(N(H(H(N(H(A))))(H(N(H(A)))))))	A(2)H(5)N(4)	7	3	1314.22	20305000	472151811	sp|P02790|HEMO_HUMAN	453	0.0161725	0.00201652
20200727_serum_yeast_10_12_rep3.mzML	3099.29	3003.5	95.7908	ALPQPQJVTSLLGCTH	ALPQPQJVTSLLGC[160]TH	(N(N(H(H(N(H(A))))(H(N(H(A)))))))	A(2)H(5)N(4)	7	3	1314.22	16920800	430136532	sp|P02790|HEMO_HUMAN	453	0.0108237	0.00201652
20200727_serum_yeast_10_15_rep1.mzML	3103.19	3017.31	85.8835	ALPQPQJVTSLLGCTH	ALPQPQJVTSLLGC[160]TH	(N(N(H(H(N(H(A))))(H(N(H(A)))))))	A(2)H(5)N(4)	7	3	1314.22	16746900	3.72889e+08	sp|P02790|HEMO_HUMAN	453	0.0137158	0.00201652
20200727_serum_yeast_10_15_rep2.mzML	3111.83	3019.1	92.7283	ALPQPQJVTSLLGCTH	ALPQPQJVTSLLGC[160]TH	(N(N(H(H(N(H(A))))(H(N(H(A)))))))	A(2)H(5)N(4)	7	3	1314.22	16229000	3.47223e+08	sp|P02790|HEMO_HUMAN	453	0.00640429	0.00201652
20200727_serum_yeast_10_15_rep4.mzML	3133.09	3046.7	86.3855	ALPQPQJVTSLLGCTH	ALPQPQJVTSLLGC[160]TH	(N(N(H(H(N(H(A))))(H(N(H(A)))))))	A(2)H(5)N(4)	7	3	1314.22	12835900	2.76674e+08	sp|P02790|HEMO_HUMAN	453	0.00400595	0.00201652
20200727_serum_yeast_1_1_rep2.mzML	3067.61	3010.08	57.5311	ALPQPQJVTSLLGCTH	ALPQPQJVTSLLGC[160]TH	(N(N(H(H(N(H(A))))(H(N(H(A)))))))	A(2)H(5)N(4)	7	3	1314.22	24336500	4.40959e+08	sp|P02790|HEMO_HUMAN	453	0.00322141	0.00201652
20200727_serum_yeast_1_1_rep3.mzML	3072.72	3001.44	71.2827	ALPQPQJVTSLLGCTH	ALPQPQJVTSLLGC[160]TH	(N(N(H(H(N(H(A))))(H(N(H(A)))))))	A(2)H(5)N(4)	7	3	1314.22	21033800	4.12645e+08	sp|P02790|HEMO_HUMAN	453	0.00140135	0.00201652
20200727_serum_yeast_1_1_rep4.mzML	3085.78	3005.12	80.6565	ALPQPQJVTSLLGCTH	ALPQPQJVTSLLGC[160]TH	(N(N(H(H(N(H(A))))(H(N(H(A)))))))	A(2)H(5)N(4)	7	3	1314.22	18595500	3.88441e+08	sp|P02790|HEMO_HUMAN	453	0.0118908	0.00201652
20200727_serum_yeast_10_12_rep1.mzML	2359.99	2376.32	-16.3252	ALPQPQJVTSLLGCTH	ALPQPQJVTSLLGC[160]TH	(N(N(H(H(N(H)))(H(N(H))))))	H(5)N(4)	7	3	1120.16	921020	1.51336e+07	sp|P02790|HEMO_HUMAN	453	0.000907279	0.00147143
20200727_serum_yeast_10_12_rep2.mzML	2364.14	2376.79	-12.6548	ALPQPQJVTSLLGCTH	ALPQPQJVTSLLGC[160]TH	(N(N(H(H(N(H)))(H(N(H))))))	H(5)N(4)	7	3	1120.16	1020710	1.36642e+07	sp|P02790|HEMO_HUMAN	453	2.30466e-05	0.00147143
20200727_serum_yeast_10_12_rep3.mzML	2372.32	2389.11	-16.79	ALPQPQJVTSLLGCTH	ALPQPQJVTSLLGC[160]TH	(N(N(H(H(N(H)))(H(N(H))))))	H(5)N(4)	7	3	1120.16	1072890	1.70858e+07	sp|P02790|HEMO_HUMAN	453	0.000652121	0.00147143
20200727_serum_yeast_10_15_rep1.mzML	2400.31	2414.26	-13.9487	ALPQPQJVTSLLGCTH	ALPQPQJVTSLLGC[160]TH	(N(N(H(H(N(H)))(H(N(H))))))	H(5)N(4)	7	3	1120.16	1007570	1.56789e+07	sp|P02790|HEMO_HUMAN	453	0.000114778	0.00147143
20200727_serum_yeast_10_15_rep2.mzML	2369.28	2392.94	-23.6596	ALPQPQJVTSLLGCTH	ALPQPQJVTSLLGC[160]TH	(N(N(H(H(N(H)))(H(N(H))))))	H(5)N(4)	7	3	1120.16	862125	1.77989e+07	sp|P02790|HEMO_HUMAN	453	2.3506e-05	0.00147143
20200727_serum_yeast_10_15_rep4.mzML	2412.73	2429.68	-16.9519	ALPQPQJVTSLLGCTH	ALPQPQJVTSLLGC[160]TH	(N(N(H(H(N(H)))(H(N(H))))))	H(5)N(4)	7	3	1120.16	1033620	1.24605e+07	sp|P02790|HEMO_HUMAN	453	0.00146826	0.00147143
20200727_serum_yeast_1_1_rep2.mzML	2352.43	2364.88	-12.4519	ALPQPQJVTSLLGCTH	ALPQPQJVTSLLGC[160]TH	(N(N(H(H(N(H)))(H(N(H))))))	H(5)N(4)	7	3	1120.16	1103730	1.57428e+07	sp|P02790|HEMO_HUMAN	453	0.00171332	0.00147143
20200727_serum_yeast_1_1_rep3.mzML	2357.4	2372.58	-15.1832	ALPQPQJVTSLLGCTH	ALPQPQJVTSLLGC[160]TH	(N(N(H(H(N(H)))(H(N(H))))))	H(5)N(4)	7	3	1120.16	1409170	1.92993e+07	sp|P02790|HEMO_HUMAN	453	0.00109258	0.00147143
20200727_serum_yeast_1_1_rep4.mzML	2368.91	2381.19	-12.2754	ALPQPQJVTSLLGCTH	ALPQPQJVTSLLGC[160]TH	(N(N(H(H(N(H)))(H(N(H))))))	H(5)N(4)	7	3	1120.16	1134160	1.97145e+07	sp|P02790|HEMO_HUMAN	453	0.000981139	0.00147143
20200727_serum_yeast_10_12_rep1.mzML	2668.62	2730.11	-61.4946	ALPQPQJVTSLLGCTH	ALPQPQJVTSLLGC[160]TH	(N(F)(N(H(H(H)(H))(H(N(H))(N(F))))))	F(2)H(6)N(4)	7	3	1271.55	972086	1.33718e+07	sp|P02790|HEMO_HUMAN	453	0.00277912	0.00364159
20200727_serum_yeast_10_12_rep2.mzML	2671.77	2734.28	-62.5142	ALPQPQJVTSLLGCTH	ALPQPQJVTSLLGC[160]TH	(N(F)(N(H(H(H)(H))(H(N(H))(N(F))))))	F(2)H(6)N(4)	7	3	1271.55	1261430	1.32658e+07	sp|P02790|HEMO_HUMAN	453	0.015652	0.00364159
20200727_serum_yeast_10_12_rep3.mzML	2671.21	2736.17	-64.9559	ALPQPQJVTSLLGCTH	ALPQPQJVTSLLGC[160]TH	(N(N(H(H(H))(H(N(H)(F))(N(H)(F))))))	F(2)H(6)N(4)	7	3	1271.55	995540	1.06448e+07	sp|P02790|HEMO_HUMAN	453	0.00426536	0.00364159
20200727_serum_yeast_10_15_rep1.mzML	2671.2	2749.06	-77.8579	ALPQPQJVTSLLGCTH	ALPQPQJVTSLLGC[160]TH	(N(N(H(H(H))(H(N(H)(F))(N(H)(F))))))	F(2)H(6)N(4)	7	3	1271.55	1240630	1.37044e+07	sp|P02790|HEMO_HUMAN	453	0.00304461	0.00364159
20200727_serum_yeast_10_15_rep2.mzML	2687.8	2752.11	-64.3149	ALPQPQJVTSLLGCTH	ALPQPQJVTSLLGC[160]TH	(N(F)(N(H(H(H)(H))(H(N(H))(N(F))))))	F(2)H(6)N(4)	7	3	1271.55	991944	9.38871e+06	sp|P02790|HEMO_HUMAN	453	0.0206484	0.00364159
20200727_serum_yeast_10_15_rep4.mzML	2689.23	2766.87	-77.6397	ALPQPQJVTSLLGCTH	ALPQPQJVTSLLGC[160]TH	(N(N(H(H(H))(H(N(H)(F))(N(H)(F))))))	F(2)H(6)N(4)	7	3	1271.55	790470	6.69901e+06	sp|P02790|HEMO_HUMAN	453	0.00058002	0.00364159
20200727_serum_yeast_1_1_rep2.mzML	2648.73	2704.25	-55.5209	ALPQPQJVTSLLGCTH	ALPQPQJVTSLLGC[160]TH	(N(N(H(H(H))(H(N(H)(F))(N(H)(F))))))	F(2)H(6)N(4)	7	3	1271.55	1191440	1.1702e+07	sp|P02790|HEMO_HUMAN	453	0.0282929	0.00364159
20200727_serum_yeast_1_1_rep3.mzML	2652.08	2707.32	-55.2442	ALPQPQJVTSLLGCTH	ALPQPQJVTSLLGC[160]TH	(N(N(H(H(H))(H(N(H)(F))(N(H)(F))))))	F(2)H(6)N(4)	7	3	1271.55	962695	9.77769e+06	sp|P02790|HEMO_HUMAN	453	0.00528455	0.00364159
20200727_serum_yeast_1_1_rep4.mzML	2654.41	2718.17	-63.7576	ALPQPQJVTSLLGCTH	ALPQPQJVTSLLGC[160]TH	(N(F)(N(H(N)(H(H)(H))(H(N(H)(F))))))	F(2)H(6)N(4)	7	3	1271.55	1050530	9.88687e+06	sp|P02790|HEMO_HUMAN	453	0.0304983	0.00364159
20200727_serum_yeast_10_12_rep1.mzML	3084.62	2920.24	164.375	ALPQPQJVTSLLGCTH	ALPQPQJVTSLLGC[160]TH	(N(N(H(H(N(H(H))))(H(N(F)(H(A)))))))	A(1)F(1)H(6)N(4)	7	3	1319.9	18330000	3.90477e+07	sp|P02790|HEMO_HUMAN	453	0.00532142	0.00743208
20200727_serum_yeast_10_12_rep2.mzML	3086.62	2929.68	156.943	ALPQPQJVTSLLGCTH	ALPQPQJVTSLLGC[160]TH	(N(F)(N(H(H(N(H(H))))(H(N(H(A)))))))	A(1)F(1)H(6)N(4)	7	3	1319.9	19501000	40174239	sp|P02790|HEMO_HUMAN	453	0.00645792	0.00743208
20200727_serum_yeast_10_12_rep3.mzML	3099.29	2940.84	158.446	ALPQPQJVTSLLGCTH	ALPQPQJVTSLLGC[160]TH	(N(N(H(H(N(H(H))))(H(N(F)(H(A)))))))	A(1)F(1)H(6)N(4)	7	3	1319.9	16256800	31821529	sp|P02790|HEMO_HUMAN	453	0.00693823	0.00743208
20200727_serum_yeast_10_15_rep1.mzML	3103.19	2953.48	149.712	ALPQPQJVTSLLGCTH	ALPQPQJVTSLLGC[160]TH	(N(N(H(H(N(H(H))))(H(N(F)(H(A)))))))	A(1)F(1)H(6)N(4)	7	3	1319.9	15885200	30572676	sp|P02790|HEMO_HUMAN	453	0.00839914	0.00743208
20200727_serum_yeast_10_15_rep2.mzML	3111.83	2957.79	154.036	ALPQPQJVTSLLGCTH	ALPQPQJVTSLLGC[160]TH	(N(N(H(H(N(H(H))))(H(N(F)(H(A)))))))	A(1)F(1)H(6)N(4)	7	3	1319.9	15359100	25769101	sp|P02790|HEMO_HUMAN	453	0.00265523	0.00743208
20200727_serum_yeast_10_15_rep4.mzML	3133.29	2978.81	154.479	ALPQPQJVTSLLGCTH	ALPQPQJVTSLLGC[160]TH	(N(N(H(H(N(H(H))))(H(N(F)(H(A)))))))	A(1)F(1)H(6)N(4)	7	3	1319.9	12847200	22322241	sp|P02790|HEMO_HUMAN	453	0.00278982	0.00743208
20200727_serum_yeast_1_1_rep2.mzML	3067.61	2921.33	146.277	ALPQPQJVTSLLGCTH	ALPQPQJVTSLLGC[160]TH	(N(N(H(H(N(H(H))))(H(N(F)(H(A)))))))	A(1)F(1)H(6)N(4)	7	3	1319.9	22900300	46866946	sp|P02790|HEMO_HUMAN	453	0.00349534	0.00743208
20200727_serum_yeast_1_1_rep3.mzML	3072.72	2911.58	161.139	ALPQPQJVTSLLGCTH	ALPQPQJVTSLLGC[160]TH	(N(N(H(H(N(H(H))))(H(N(F)(H(A)))))))	A(1)F(1)H(6)N(4)	7	3	1319.9	19883400	47619116	sp|P02790|HEMO_HUMAN	453	0.000349142	0.00743208
20200727_serum_yeast_1_1_rep4.mzML	3044.4	2929.26	115.137	ALPQPQJVTSLLGCTH	ALPQPQJVTSLLGC[160]TH	(N(N(H(H(N(H(H))))(H(N(F)(H(A)))))))	A(1)F(1)H(6)N(4)	7	3	1319.9	76232300	1.0481e+08	sp|P02790|HEMO_HUMAN	453	0.0150317	0.00743208
20200727_serum_yeast_10_12_rep1.mzML	2996.21	2854.04	142.171	ALPQPQJVTSLLGCTH	ALPQPQJVTSLLGC[160]TH	(N(F)(N(H(H(N(H(A))))(H(N(H(A)))))))	A(2)F(1)H(5)N(4)	7	3	1362.91	951738	3.25242e+07	sp|P02790|HEMO_HUMAN	453	0.00201472	0.00353741
20200727_serum_yeast_10_12_rep2.mzML	2999.18	2859.31	139.867	ALPQPQJVTSLLGCTH	ALPQPQJVTSLLGC[160]TH	(N(F)(N(H(H(N(H(A))))(H(N(H(A)))))))	A(2)F(1)H(5)N(4)	7	3	1362.91	900254	3.05714e+07	sp|P02790|HEMO_HUMAN	453	0.00568259	0.00353741
20200727_serum_yeast_10_12_rep3.mzML	3009.17	2865.2	143.969	ALPQPQJVTSLLGCTH	ALPQPQJVTSLLGC[160]TH	(N(F)(N(H(H(N(H(A))))(H(N(H(A)))))))	A(2)F(1)H(5)N(4)	7	3	1362.91	1005500	3.12391e+07	sp|P02790|HEMO_HUMAN	453	0.0116092	0.00353741
20200727_serum_yeast_10_15_rep1.mzML	3024.59	2880.49	144.099	ALPQPQJVTSLLGCTH	ALPQPQJVTSLLGC[160]TH	(N(F)(N(H(H(N(H(A))))(H(N(H(A)))))))	A(2)F(1)H(5)N(4)	7	3	1362.91	780037	2.60592e+07	sp|P02790|HEMO_HUMAN	453	0.00424373	0.00353741
20200727_serum_yeast_10_15_rep2.mzML	3025.18	2886.59	138.585	ALPQPQJVTSLLGCTH	ALPQPQJVTSLLGC[160]TH	(N(F)(N(H(H(N(H(A))))(H(N(H(A)))))))	A(2)F(1)H(5)N(4)	7	3	1362.91	887621	3.15613e+07	sp|P02790|HEMO_HUMAN	453	0.0183236	0.00353741
20200727_serum_yeast_10_15_rep4.mzML	3047.63	2897.46	150.169	ALPQPQJVTSLLGCTH	ALPQPQJVTSLLGC[160]TH	(N(F)(N(H(H(N(H(A))))(H(N(H(A)))))))	A(2)F(1)H(5)N(4)	7	3	1362.91	682332	2.27941e+07	sp|P02790|HEMO_HUMAN	453	0.0089786	0.00353741
20200727_serum_yeast_1_1_rep2.mzML	2979.33	2836.04	143.287	ALPQPQJVTSLLGCTH	ALPQPQJVTSLLGC[160]TH	(N(F)(N(H(H(N(H(A))))(H(N(H(A)))))))	A(2)F(1)H(5)N(4)	7	3	1362.91	941011	3.42494e+07	sp|P02790|HEMO_HUMAN	453	0.00324559	0.00353741
20200727_serum_yeast_1_1_rep3.mzML	2985.7	2838.28	147.419	ALPQPQJVTSLLGCTH	ALPQPQJVTSLLGC[160]TH	(N(F)(N(H(H(N(H(A))))(H(N(H(A)))))))	A(2)F(1)H(5)N(4)	7	3	1362.91	1164950	3.7565e+07	sp|P02790|HEMO_HUMAN	453	0.0150398	0.00353741
20200727_serum_yeast_1_1_rep4.mzML	3001	2855.64	145.361	ALPQPQJVTSLLGCTH	ALPQPQJVTSLLGC[160]TH	(N(N(H(H(N(H(A))))(H(N(F)(H(A)))))))	A(2)F(1)H(5)N(4)	7	3	1362.91	934705	3.33572e+07	sp|P02790|HEMO_HUMAN	453	0.0169271	0.00353741
20200727_serum_yeast_10_12_rep1.mzML	3311.58	3276.58	35.0003	ALPQPQJVTSLLGCTH	ALPQPQJVTSLLGC[160]TH	(N(N(H(N)(H(H)(H))(H(N(H(A)))(N(F)(H(A)))))))	A(2)F(1)H(7)N(5)	7	3	1538.64	1158640	2.52292e+07	sp|P02790|HEMO_HUMAN	453	0.000769121	0.000548325
20200727_serum_yeast_10_12_rep2.mzML	3308.3	3276.11	32.1946	ALPQPQJVTSLLGCTH	ALPQPQJVTSLLGC[160]TH	(N(N(H(N)(H(H)(H))(H(N(H(A)))(N(F)(H(A)))))))	A(2)F(1)H(7)N(5)	7	3	1538.64	642500	1.65261e+07	sp|P02790|HEMO_HUMAN	453	0.00954887	0.000548325
20200727_serum_yeast_10_15_rep4.mzML	3319.24	3284.46	34.7833	ALPQPQJVTSLLGCTH	ALPQPQJVTSLLGC[160]TH	(N(N(H(N)(H(H)(H))(H(N(H(A)))(N(F)(H(A)))))))	A(2)F(1)H(7)N(5)	7	3	1538.64	903385	2.06932e+07	sp|P02790|HEMO_HUMAN	453	0.00478397	0.000548325
20200727_serum_yeast_1_1_rep2.mzML	3300.98	3269.87	31.1116	ALPQPQJVTSLLGCTH	ALPQPQJVTSLLGC[160]TH	(N(N(H(N)(H(H)(H))(H(N(H(A)))(N(F)(H(A)))))))	A(2)F(1)H(7)N(5)	7	3	1538.64	1638640	4.15077e+07	sp|P02790|HEMO_HUMAN	453	0.00880569	0.000548325
20200727_serum_yeast_10_12_rep1.mzML	3311.58	3309.26	2.3248	ALPQPQJVTSLLGCTH	ALPQPQJVTSLLGC[160]TH	(N(N(H(H(N(H(A))))(H(N(H(A)))(N(H(A)))))))	A(3)H(6)N(5)	7	3	1532.96	875018	1.97283e+07	sp|P02790|HEMO_HUMAN	453	0.000760801	0.000525519
20200727_serum_yeast_10_12_rep2.mzML	3308.3	3305.7	2.6016	ALPQPQJVTSLLGCTH	ALPQPQJVTSLLGC[160]TH	(N(N(H(H(N(H(A))))(H(N(H(A)))(N(H(A)))))))	A(3)H(6)N(5)	7	3	1532.96	714934	1.12103e+07	sp|P02790|HEMO_HUMAN	453	0.0187354	0.000525519
20200727_serum_yeast_10_15_rep4.mzML	3319.24	3315.79	3.45449	ALPQPQJVTSLLGCTH	ALPQPQJVTSLLGC[160]TH	(N(N(H(H(N(H(A))))(H(N(H(A)))(N(H(A)))))))	A(3)H(6)N(5)	7	3	1532.96	701713	1.49695e+07	sp|P02790|HEMO_HUMAN	453	0.00547389	0.000525519
20200727_serum_yeast_1_1_rep2.mzML	3300.98	3301.92	-0.943845	ALPQPQJVTSLLGCTH	ALPQPQJVTSLLGC[160]TH	(N(N(H(H(N(H(A))))(H(N(H(A)))(N(H(A)))))))	A(3)H(6)N(5)	7	3	1532.96	1367910	3.0179e+07	sp|P02790|HEMO_HUMAN	453	0.0187254	0.000525519
20200727_serum_yeast_10_12_rep1.mzML	3311.87	3305.58	6.28958	ALPQPQJVTSLLGCTH	ALPQPQJVTSLLGC[160]TH	(N(N(H(H(N(F)(H(A))))(H(N(H(A)))(N(H(A)))))))	A(3)F(1)H(6)N(5)	7	3	1581.65	368412	9.99735e+06	sp|P02790|HEMO_HUMAN	453	0.0210966	0.00119788
20200727_serum_yeast_10_12_rep2.mzML	3308.63	3302.3	6.32572	ALPQPQJVTSLLGCTH	ALPQPQJVTSLLGC[160]TH	(N(N(H(H(N(F)(H(A))))(H(N(H(A)))(N(H(A)))))))	A(3)F(1)H(6)N(5)	7	3	1581.65	369553	9.31605e+06	sp|P02790|HEMO_HUMAN	453	0.0085988	0.00119788
20200727_serum_yeast_10_15_rep4.mzML	3320.34	3312.46	7.87524	ALPQPQJVTSLLGCTH	ALPQPQJVTSLLGC[160]TH	(N(N(H(H(N(F)(H(A))))(H(N(H(A)))(N(H(A)))))))	A(3)F(1)H(6)N(5)	7	3	1581.65	223517	9.15571e+06	sp|P02790|HEMO_HUMAN	453	0.0257847	0.00119788
20200727_serum_yeast_10_12_rep1.mzML	3321.31	3250.53	70.7807	ALQAVYSMMSWPDDVPPEGWJR	ALQAVYSMMSWPDDVPPEGWJR	(N(N(H(H(N(H(H))))(H(N(F)(H(A)))))))	A(1)F(1)H(6)N(4)	21	4	1193.49	1898870	1.15437e+07	sp|P00751|CFAB_HUMAN	378	0.0275541	0.00126886
20200727_serum_yeast_10_12_rep2.mzML	3317.64	3242.42	75.2164	ALQAVYSMMSWPDDVPPEGWJR	ALQAVYSMMSWPDDVPPEGWJR	(N(N(H(H(N(H(H))))(H(N(F)(H(A)))))))	A(1)F(1)H(6)N(4)	21	4	1193.49	1575640	9.72128e+06	sp|P00751|CFAB_HUMAN	378	0.00763998	0.00126886
20200727_serum_yeast_10_12_rep3.mzML	3323.87	3236.63	87.24	ALQAVYSMMSWPDDVPPEGWJR	ALQAVYSMMSWPDDVPPEGWJR	(N(N(H(H(N(H(H))))(H(N(F)(H(A)))))))	A(1)F(1)H(6)N(4)	21	4	1193.49	1505490	1.03839e+07	sp|P00751|CFAB_HUMAN	378	0.00629371	0.00126886
20200727_serum_yeast_10_15_rep1.mzML	3319.52	3234.73	84.7928	ALQAVYSMMSWPDDVPPEGWJR	ALQAVYSMMSWPDDVPPEGWJR	(N(N(H(H(N(H(H))))(H(N(F)(H(A)))))))	A(1)F(1)H(6)N(4)	21	4	1193.49	1366080	8.52507e+06	sp|P00751|CFAB_HUMAN	378	0.0202304	0.00126886
20200727_serum_yeast_10_15_rep2.mzML	3325.36	3244.18	81.1834	ALQAVYSMMSWPDDVPPEGWJR	ALQAVYSMMSWPDDVPPEGWJR	(N(N(H(H(N(H(H))))(H(N(F)(H(A)))))))	A(1)F(1)H(6)N(4)	21	4	1193.49	2103010	15129419	sp|P00751|CFAB_HUMAN	378	0.00476083	0.00126886
20200727_serum_yeast_1_1_rep4.mzML	3315.16	3240.81	74.3547	ALQAVYSMMSWPDDVPPEGWJR	ALQAVYSMMSWPDDVPPEGWJR	(N(N(H(H(N(H(H))))(H(N(F)(H(A)))))))	A(1)F(1)H(6)N(4)	21	4	1193.49	2581930	1.71866e+07	sp|P00751|CFAB_HUMAN	378	0.0277982	0.00126886
20200727_serum_yeast_10_12_rep3.mzML	3274.3	3117.57	156.725	AQLLQGLGFJLTER	AQLLQGLGFJLTER	(N(N(H(H(N(H(A))))(H(N(H(A)))))))	A(2)H(5)N(4)	10	3	1255.55	1080590	3.1197e+07	sp|P08185|CBG_HUMAN	96	0.0281269	0.00106175
20200727_serum_yeast_1_1_rep3.mzML	3265.72	3112.31	153.413	AQLLQGLGFJLTER	AQLLQGLGFJLTER	(N(N(H(H(N(H(A))))(H(N(H(A)))))))	A(2)H(5)N(4)	10	3	1255.55	1348470	33557167	sp|P08185|CBG_HUMAN	96	0.000723172	0.00106175
20200727_serum_yeast_1_1_rep2.mzML	3264.81	3168.82	95.9861	AQLLQGLGFJLTER	AQLLQGLGFJLTER	(N(F)(N(H(H(N(H(F))))(H(N(H(H)(F)))))))	F(3)H(6)N(4)	10	3	1261.56	1120830	64574.6	sp|P08185|CBG_HUMAN	96	0.023236	0.00147768
20200727_serum_yeast_1_1_rep3.mzML	3265.72	3162.63	103.085	AQLLQGLGFJLTER	AQLLQGLGFJLTER	(N(F)(N(H(H(N(H(F))))(H(N(H(H)(F)))))))	F(3)H(6)N(4)	10	3	1261.56	1421100	965699	sp|P08185|CBG_HUMAN	96	0.000722689	0.00147768
20200727_serum_yeast_1_1_rep4.mzML	3269.26	3166.7	102.563	AQLLQGLGFJLTER	AQLLQGLGFJLTER	(N(F)(N(H(H(N(H(F))))(H(N(H(H)(F)))))))	F(3)H(6)N(4)	10	3	1261.56	931184	577611	sp|P08185|CBG_HUMAN	96	0.0233912	0.00147768
20200727_serum_yeast_10_12_rep1.mzML	3458.6	3343.55	115.045	AVJITSENLIDDVVSLIR	AVJITSENLIDDVVSLIR	(N(N(H(H(N(H(H))))(H(N(F)(H(A)))))))	A(1)F(1)H(6)N(4)	3	3	1398.3	965192	4.5354e+06	sp|P02748|CO9_HUMAN	415	0.000661337	0.00100397
20200727_serum_yeast_10_12_rep2.mzML	3456.55	3338.21	118.344	AVJITSENLIDDVVSLIR	AVJITSENLIDDVVSLIR	(N(N(H(H(N(H(H))))(H(N(F)(H(A)))))))	A(1)F(1)H(6)N(4)	3	3	1398.3	993186	4.58298e+06	sp|P02748|CO9_HUMAN	415	0.000659027	0.00100397
20200727_serum_yeast_10_12_rep3.mzML	3461.1	3344.61	116.489	AVJITSENLIDDVVSLIR	AVJITSENLIDDVVSLIR	(N(N(H(H(N(H(H))))(H(N(F)(H(A)))))))	A(1)F(1)H(6)N(4)	3	3	1398.3	945168	4.58697e+06	sp|P02748|CO9_HUMAN	415	0.00493184	0.00100397
20200727_serum_yeast_10_15_rep1.mzML	3462.78	3338.22	124.556	AVJITSENLIDDVVSLIR	AVJITSENLIDDVVSLIR	(N(N(H(H(N(H(H))))(H(N(F)(H(A)))))))	A(1)F(1)H(6)N(4)	3	3	1398.3	919905	5.30142e+06	sp|P02748|CO9_HUMAN	415	0.00131078	0.00100397
20200727_serum_yeast_10_15_rep2.mzML	3470.27	3347.1	123.173	AVJITSENLIDDVVSLIR	AVJITSENLIDDVVSLIR	(N(N(H(H(N(H(H))))(H(N(F)(H(A)))))))	A(1)F(1)H(6)N(4)	3	3	1398.3	1004200	4.63652e+06	sp|P02748|CO9_HUMAN	415	0.000660413	0.00100397
20200727_serum_yeast_10_15_rep4.mzML	3459.37	3346.74	112.625	AVJITSENLIDDVVSLIR	AVJITSENLIDDVVSLIR	(N(N(H(H(N(H(H))))(H(N(F)(H(A)))))))	A(1)F(1)H(6)N(4)	3	3	1398.3	852869	3.87702e+06	sp|P02748|CO9_HUMAN	415	0.00401292	0.00100397
20200727_serum_yeast_1_1_rep2.mzML	3456.54	3335.87	120.666	AVJITSENLIDDVVSLIR	AVJITSENLIDDVVSLIR	(N(N(H(H(N(H(H))))(H(N(F)(H(A)))))))	A(1)F(1)H(6)N(4)	3	3	1398.3	620150	3.25763e+06	sp|P02748|CO9_HUMAN	415	0.00514673	0.00100397
20200727_serum_yeast_1_1_rep3.mzML	3453.69	3333.36	120.33	AVJITSENLIDDVVSLIR	AVJITSENLIDDVVSLIR	(N(N(H(H(N(H(H))))(H(N(F)(H(A)))))))	A(1)F(1)H(6)N(4)	3	3	1398.3	561814	3.05683e+06	sp|P02748|CO9_HUMAN	415	0.000752009	0.00100397
20200727_serum_yeast_1_1_rep4.mzML	3456.36	3335.09	121.27	AVJITSENLIDDVVSLIR	AVJITSENLIDDVVSLIR	(N(N(H(H(N(H(H))))(H(N(F)(H(A)))))))	A(1)F(1)H(6)N(4)	3	3	1398.3	484388	2.41489e+06	sp|P02748|CO9_HUMAN	415	0.0129396	0.00100397
20200727_serum_yeast_10_12_rep1.mzML	3458.6	3321.05	137.549	AVJITSENLIDDVVSLIR	AVJITSENLIDDVVSLIR	(N(N(H(H(N(H(A))))(H(N(H(A)))))))	A(2)H(5)N(4)	3	3	1392.62	961968	1.30481e+07	sp|P02748|CO9_HUMAN	415	0.000660875	0.000878353
20200727_serum_yeast_10_12_rep2.mzML	3456.55	3316.85	139.696	AVJITSENLIDDVVSLIR	AVJITSENLIDDVVSLIR	(N(N(H(H(N(H(A))))(H(N(H(A)))))))	A(2)H(5)N(4)	3	3	1392.62	916939	1.57948e+07	sp|P02748|CO9_HUMAN	415	0.000658565	0.000878353
20200727_serum_yeast_10_12_rep3.mzML	3461.1	3321.68	139.417	AVJITSENLIDDVVSLIR	AVJITSENLIDDVVSLIR	(N(N(H(H(N(H(A))))(H(N(H(A)))))))	A(2)H(5)N(4)	3	3	1392.62	871349	16019456	sp|P02748|CO9_HUMAN	415	0.000658102	0.000878353
20200727_serum_yeast_10_15_rep1.mzML	3462.78	3317.53	145.252	AVJITSENLIDDVVSLIR	AVJITSENLIDDVVSLIR	(N(N(H(H(N(H(A))))(H(N(H(A)))))))	A(2)H(5)N(4)	3	3	1392.62	874208	1.75076e+07	sp|P02748|CO9_HUMAN	415	0.00760595	0.000878353
20200727_serum_yeast_10_15_rep2.mzML	3470.27	3324.36	145.913	AVJITSENLIDDVVSLIR	AVJITSENLIDDVVSLIR	(N(N(H(H(N(H(A))))(H(N(H(A)))))))	A(2)H(5)N(4)	3	3	1392.62	970708	1.65747e+07	sp|P02748|CO9_HUMAN	415	0.000659951	0.000878353
20200727_serum_yeast_10_15_rep4.mzML	3459.37	3326.66	132.705	AVJITSENLIDDVVSLIR	AVJITSENLIDDVVSLIR	(N(N(H(H(N(H(A))))(H(N(H(A)))))))	A(2)H(5)N(4)	3	3	1392.62	871358	1.68401e+07	sp|P02748|CO9_HUMAN	415	0.000379004	0.000878353
20200727_serum_yeast_1_1_rep3.mzML	3453.69	3312.28	141.41	AVJITSENLIDDVVSLIR	AVJITSENLIDDVVSLIR	(N(N(H(H(N(H(A))))(H(N(H(A)))))))	A(2)H(5)N(4)	3	3	1392.62	503820	8.6039e+06	sp|P02748|CO9_HUMAN	415	0.000750051	0.000878353
20200727_serum_yeast_10_12_rep2.mzML	2385.86	2412.42	-26.5585	CGLVPVLAENYJK	C[160]GLVPVLAENYJK	(N(N(H(H(N(H)))(H(N(H(A)))))))	A(1)H(5)N(4)	12	4	848.363	2077770	5658220	sp|P02787|TRFE_HUMAN	432	0.00433845	0.000899083
20200727_serum_yeast_10_12_rep3.mzML	2396.14	2429.94	-33.8016	CGLVPVLAENYJK	C[160]GLVPVLAENYJK	(N(N(H(H(N(H)))(H(N(H(A)))))))	A(1)H(5)N(4)	12	4	848.363	4639430	9.58865e+06	sp|P02787|TRFE_HUMAN	432	0.00715701	0.000899083
20200727_serum_yeast_10_15_rep1.mzML	2424.8	2461.83	-37.0343	CGLVPVLAENYJK	C[160]GLVPVLAENYJK	(N(N(H(H(N(H)))(H(N(H(A)))))))	A(1)H(5)N(4)	12	4	848.363	2181410	12258905	sp|P02787|TRFE_HUMAN	432	0.0102057	0.000899083
20200727_serum_yeast_1_1_rep2.mzML	2373.04	2399.4	-26.3621	CGLVPVLAENYJK	C[160]GLVPVLAENYJK	(N(N(H(H(H))(H(N)(N(H(A)))))))	A(1)H(5)N(4)	12	4	848.363	1864760	2.50425e+06	sp|P02787|TRFE_HUMAN	432	0.0038991	0.000899083
20200727_serum_yeast_1_1_rep4.mzML	2390.61	2418.73	-28.1169	CGLVPVLAENYJK	C[160]GLVPVLAENYJK	(N(N(H(H(N(H)))(H(N(H(A)))))))	A(1)H(5)N(4)	12	4	848.363	2657270	5.93287e+06	sp|P02787|TRFE_HUMAN	432	0.000670598	0.000899083
20200727_serum_yeast_10_12_rep1.mzML	2385.02	2388.27	-3.25325	CGLVPVLAENYJK	C[160]GLVPVLAENYJK	(N(N(H(H(N(H)))(H(N(H(A)))))))	A(1)H(5)N(4)	12	3	1130.82	40436400	4.84592e+08	sp|P02787|TRFE_HUMAN	432	0.00311158	0.000899083
20200727_serum_yeast_10_12_rep2.mzML	2387.72	2386.97	0.748122	CGLVPVLAENYJK	C[160]GLVPVLAENYJK	(N(N(H(H(N(H)))(H(N(H(A)))))))	A(1)H(5)N(4)	12	3	1130.82	37905200	4.65951e+08	sp|P02787|TRFE_HUMAN	432	0.00119495	0.000899083
20200727_serum_yeast_10_12_rep3.mzML	2397.96	2403.33	-5.36991	CGLVPVLAENYJK	C[160]GLVPVLAENYJK	(N(N(H(H(N(H)))(H(N(H(A)))))))	A(1)H(5)N(4)	12	3	1130.82	39999400	5.28014e+08	sp|P02787|TRFE_HUMAN	432	0.00428723	0.000899083
20200727_serum_yeast_10_15_rep1.mzML	2423.03	2429.22	-6.18539	CGLVPVLAENYJK	C[160]GLVPVLAENYJK	(N(N(H(H(N(H)))(H(N(H(A)))))))	A(1)H(5)N(4)	12	3	1130.82	35611100	4.45165e+08	sp|P02787|TRFE_HUMAN	432	0.0122581	0.000899083
20200727_serum_yeast_10_15_rep2.mzML	2401.52	2407.95	-6.43006	CGLVPVLAENYJK	C[160]GLVPVLAENYJK	(N(N(H(H(N(H)))(H(N(H(A)))))))	A(1)H(5)N(4)	12	3	1130.82	40540800	4.99193e+08	sp|P02787|TRFE_HUMAN	432	0.0078644	0.000899083
20200727_serum_yeast_10_15_rep4.mzML	2435.5	2445.73	-10.2337	CGLVPVLAENYJK	C[160]GLVPVLAENYJK	(N(N(H(H(N(H)))(H(N(H(A)))))))	A(1)H(5)N(4)	12	3	1130.82	36497800	440300665	sp|P02787|TRFE_HUMAN	432	0.00144628	0.000899083
20200727_serum_yeast_1_1_rep2.mzML	2374.86	2376.14	-1.2824	CGLVPVLAENYJK	C[160]GLVPVLAENYJK	(N(N(H(H(N(H)))(H(N(H(A)))))))	A(1)H(5)N(4)	12	3	1130.82	38721600	4.73242e+08	sp|P02787|TRFE_HUMAN	432	0.000982294	0.000899083
20200727_serum_yeast_1_1_rep3.mzML	2382.12	2384.49	-2.36848	CGLVPVLAENYJK	C[160]GLVPVLAENYJK	(N(N(H(H(N(H)))(H(N(H(A)))))))	A(1)H(5)N(4)	12	3	1130.82	42802400	5.11986e+08	sp|P02787|TRFE_HUMAN	432	0.00607151	0.000899083
20200727_serum_yeast_1_1_rep4.mzML	2393.25	2393.39	-0.135695	CGLVPVLAENYJK	C[160]GLVPVLAENYJK	(N(N(H(H(N(H)))(H(N(H(A)))))))	A(1)H(5)N(4)	12	3	1130.82	35069700	5.01999e+08	sp|P02787|TRFE_HUMAN	432	0.00912805	0.000899083
20200727_serum_yeast_10_12_rep1.mzML	2385.02	2391.01	-5.99085	CGLVPVLAENYJK	C[160]GLVPVLAENYJK	(N(N(H(H(H))(H(N(H))(N(H)(F))))))	F(1)H(6)N(4)	12	3	1136.49	40021100	42457538	sp|P02787|TRFE_HUMAN	432	0.00241354	0.00396323
20200727_serum_yeast_10_12_rep2.mzML	2387.72	2389.51	-1.79044	CGLVPVLAENYJK	C[160]GLVPVLAENYJK	(N(N(H(H(H))(H(N(H))(N(H)(F))))))	F(1)H(6)N(4)	12	3	1136.49	37569600	4.16385e+07	sp|P02787|TRFE_HUMAN	432	0.0321939	0.00396323
20200727_serum_yeast_10_12_rep3.mzML	2397.96	2406.26	-8.29881	CGLVPVLAENYJK	C[160]GLVPVLAENYJK	(N(N(H(H(H))(H(N(H))(N(H)(F))))))	F(1)H(6)N(4)	12	3	1136.49	39577300	3.8952e+07	sp|P02787|TRFE_HUMAN	432	0.00477239	0.00396323
20200727_serum_yeast_10_15_rep1.mzML	2423.03	2432.64	-9.60834	CGLVPVLAENYJK	C[160]GLVPVLAENYJK	(N(N(H(H(H))(H(N(H))(N(H)(F))))))	F(1)H(6)N(4)	12	3	1136.49	35347700	3.16378e+07	sp|P02787|TRFE_HUMAN	432	0.00421501	0.00396323
20200727_serum_yeast_10_15_rep2.mzML	2401.52	2411.41	-9.8866	CGLVPVLAENYJK	C[160]GLVPVLAENYJK	(N(N(H(H(H))(H(N(H))(N(H)(F))))))	F(1)H(6)N(4)	12	3	1136.49	40489000	3.96257e+07	sp|P02787|TRFE_HUMAN	432	0.00310864	0.00396323
20200727_serum_yeast_10_15_rep4.mzML	2435.5	2449.3	-13.8018	CGLVPVLAENYJK	C[160]GLVPVLAENYJK	(N(N(H(H(H))(H(N(H))(N(H)(F))))))	F(1)H(6)N(4)	12	3	1136.49	35972900	35433665	sp|P02787|TRFE_HUMAN	432	0.0228927	0.00396323
20200727_serum_yeast_1_1_rep2.mzML	2374.86	2378.61	-3.75159	CGLVPVLAENYJK	C[160]GLVPVLAENYJK	(N(N(H(H(H))(H(N(H))(N(H)(F))))))	F(1)H(6)N(4)	12	3	1136.49	38042600	4.25821e+07	sp|P02787|TRFE_HUMAN	432	0.0255023	0.00396323
20200727_serum_yeast_1_1_rep3.mzML	2382.12	2387.07	-4.94556	CGLVPVLAENYJK	C[160]GLVPVLAENYJK	(N(N(H(H(H))(H(N(H))(N(H)(F))))))	F(1)H(6)N(4)	12	3	1136.49	42550100	4.65251e+07	sp|P02787|TRFE_HUMAN	432	0.0178722	0.00396323
20200727_serum_yeast_1_1_rep4.mzML	2393.25	2396.11	-2.86186	CGLVPVLAENYJK	C[160]GLVPVLAENYJK	(N(N(H(H(H))(H(N(H))(N(H)(F))))))	F(1)H(6)N(4)	12	3	1136.49	35012000	2.96374e+07	sp|P02787|TRFE_HUMAN	432	0.00730303	0.00396323
20200727_serum_yeast_10_12_rep1.mzML	2779.37	2756.55	22.8168	CGLVPVLAENYJK	C[160]GLVPVLAENYJK	(N(N(H(H(N(H(H))))(H(N(F)(H(A)))))))	A(1)F(1)H(6)N(4)	12	4	925.393	25557500	6.53622e+06	sp|P02787|TRFE_HUMAN	432	0.00621909	0.00306114
20200727_serum_yeast_10_12_rep2.mzML	2782.24	2760.5	21.7389	CGLVPVLAENYJK	C[160]GLVPVLAENYJK	(N(N(H(H(N(H(H))))(H(N(F)(H(A)))))))	A(1)F(1)H(6)N(4)	12	4	925.393	23506800	7.51294e+06	sp|P02787|TRFE_HUMAN	432	0.00992683	0.00306114
20200727_serum_yeast_10_12_rep3.mzML	2784.46	2763.1	21.362	CGLVPVLAENYJK	C[160]GLVPVLAENYJK	(N(N(H(H(N(H(H))))(H(N(F)(H(A)))))))	A(1)F(1)H(6)N(4)	12	4	925.393	18049300	3.70448e+06	sp|P02787|TRFE_HUMAN	432	0.00754772	0.00306114
20200727_serum_yeast_10_15_rep1.mzML	2792.51	2777.45	15.0603	CGLVPVLAENYJK	C[160]GLVPVLAENYJK	(N(N(H(H(N(H(H))))(H(N(F)(H(A)))))))	A(1)F(1)H(6)N(4)	12	4	925.393	15302400	1.40213e+06	sp|P02787|TRFE_HUMAN	432	0.000733406	0.00306114
20200727_serum_yeast_10_15_rep4.mzML	2808.2	2794.77	13.4326	CGLVPVLAENYJK	C[160]GLVPVLAENYJK	(N(N(H(H(N(H(H))))(H(N(F)(H(A)))))))	A(1)F(1)H(6)N(4)	12	4	925.393	3448390	66767.6	sp|P02787|TRFE_HUMAN	432	0.00305912	0.00306114
20200727_serum_yeast_1_1_rep2.mzML	2757.35	2729.77	27.5833	CGLVPVLAENYJK	C[160]GLVPVLAENYJK	(N(N(H(H(N(H(H))))(H(N(F)(H(A)))))))	A(1)F(1)H(6)N(4)	12	4	925.393	9679140	1.18866e+06	sp|P02787|TRFE_HUMAN	432	0.00786933	0.00306114
20200727_serum_yeast_1_1_rep3.mzML	2760.4	2733.92	26.484	CGLVPVLAENYJK	C[160]GLVPVLAENYJK	(N(N(H(H(N(H(H))))(H(N(F)(H(A)))))))	A(1)F(1)H(6)N(4)	12	4	925.393	36537200	13746583	sp|P02787|TRFE_HUMAN	432	0.00753321	0.00306114
20200727_serum_yeast_1_1_rep4.mzML	2769.62	2746.48	23.1422	CGLVPVLAENYJK	C[160]GLVPVLAENYJK	(N(N(H(H(N(H(H))))(H(N(F)(H(A)))))))	A(1)F(1)H(6)N(4)	12	4	925.393	34461600	5.1827e+06	sp|P02787|TRFE_HUMAN	432	0.00752837	0.00306114
20200727_serum_yeast_10_12_rep1.mzML	2779.87	2784.6	-4.7335	CGLVPVLAENYJK	C[160]GLVPVLAENYJK	(N(N(H(H(N(H(H))))(H(N(F)(H(A)))))))	A(1)F(1)H(6)N(4)	12	3	1233.52	61257800	4.39752e+07	sp|P02787|TRFE_HUMAN	432	0.00189568	0.00306114
20200727_serum_yeast_10_12_rep3.mzML	2786.31	2792.71	-6.40392	CGLVPVLAENYJK	C[160]GLVPVLAENYJK	(N(N(H(H(N(H(H))))(H(N(F)(H(A)))))))	A(1)F(1)H(6)N(4)	12	3	1233.52	64671900	4.31434e+07	sp|P02787|TRFE_HUMAN	432	0.00314099	0.00306114
20200727_serum_yeast_10_15_rep1.mzML	2793.43	2806.31	-12.8751	CGLVPVLAENYJK	C[160]GLVPVLAENYJK	(N(N(H(H(N(H(H))))(H(N(F)(H(A)))))))	A(1)F(1)H(6)N(4)	12	3	1233.52	56654400	4.54979e+07	sp|P02787|TRFE_HUMAN	432	0.00675788	0.00306114
20200727_serum_yeast_10_15_rep2.mzML	2846.53	2812.39	34.141	CGLVPVLAENYJK	C[160]GLVPVLAENYJK	(N(N(H(H(N(H(H))))(H(N(F)(H(A)))))))	A(1)F(1)H(6)N(4)	12	3	1233.52	15025700	10255197	sp|P02787|TRFE_HUMAN	432	0.0141375	0.00306114
20200727_serum_yeast_10_15_rep4.mzML	2849.95	2821.56	28.3904	CGLVPVLAENYJK	C[160]GLVPVLAENYJK	(N(N(H(H(N(H(H))))(H(N(F)(H(A)))))))	A(1)F(1)H(6)N(4)	12	3	1233.52	17108600	11724252	sp|P02787|TRFE_HUMAN	432	0.000172112	0.00306114
20200727_serum_yeast_1_1_rep2.mzML	2757.47	2759.85	-2.37854	CGLVPVLAENYJK	C[160]GLVPVLAENYJK	(N(N(H(H(N(H(H))))(H(N(F)(H(A)))))))	A(1)F(1)H(6)N(4)	12	3	1233.52	69804800	73533602	sp|P02787|TRFE_HUMAN	432	0.00554032	0.00306114
20200727_serum_yeast_1_1_rep3.mzML	2760.99	2762.38	-1.39377	CGLVPVLAENYJK	C[160]GLVPVLAENYJK	(N(N(H(H(N(H(H))))(H(N(F)(H(A)))))))	A(1)F(1)H(6)N(4)	12	3	1233.52	80869000	7.74384e+07	sp|P02787|TRFE_HUMAN	432	0.0109621	0.00306114
20200727_serum_yeast_1_1_rep4.mzML	2771.6	2778.76	-7.16363	CGLVPVLAENYJK	C[160]GLVPVLAENYJK	(N(N(H(H(N(H(H))))(H(N(F)(H(A)))))))	A(1)F(1)H(6)N(4)	12	3	1233.52	71457000	4.36754e+07	sp|P02787|TRFE_HUMAN	432	0.0139631	0.00306114
20200727_serum_yeast_10_12_rep1.mzML	2779.37	2755.91	23.4645	CGLVPVLAENYJK	C[160]GLVPVLAENYJK	(N(N(H(H(N(H(A))))(H(N(H(A)))))))	A(2)H(5)N(4)	12	4	921.137	25448100	2.00146e+08	sp|P02787|TRFE_HUMAN	432	0.00592107	0.00292397
20200727_serum_yeast_10_12_rep2.mzML	2782.24	2759.86	22.3818	CGLVPVLAENYJK	C[160]GLVPVLAENYJK	(N(N(H(H(N(H(A))))(H(N(H(A)))))))	A(2)H(5)N(4)	12	4	921.137	23541000	1.96122e+08	sp|P02787|TRFE_HUMAN	432	0.0133938	0.00292397
20200727_serum_yeast_10_12_rep3.mzML	2784.46	2762.43	22.0304	CGLVPVLAENYJK	C[160]GLVPVLAENYJK	(N(N(H(H(N(H(A))))(H(N(H(A)))))))	A(2)H(5)N(4)	12	4	921.137	17988000	1.48729e+08	sp|P02787|TRFE_HUMAN	432	0.00683162	0.00292397
20200727_serum_yeast_10_15_rep1.mzML	2792.51	2776.71	15.7966	CGLVPVLAENYJK	C[160]GLVPVLAENYJK	(N(N(H(H(N(H(A))))(H(N(H(A)))))))	A(2)H(5)N(4)	12	4	921.137	15291700	3.6377e+07	sp|P02787|TRFE_HUMAN	432	0.00207659	0.00292397
20200727_serum_yeast_10_15_rep2.mzML	2802.39	2778.74	23.6524	CGLVPVLAENYJK	C[160]GLVPVLAENYJK	(N(N(H(H(N(H(A))))(H(N(H(A)))))))	A(2)H(5)N(4)	12	4	921.137	28374700	220416600	sp|P02787|TRFE_HUMAN	432	0.0310542	0.00292397
20200727_serum_yeast_10_15_rep4.mzML	2808.2	2794.07	14.1268	CGLVPVLAENYJK	C[160]GLVPVLAENYJK	(N(N(H(H(N(H(A))))(H(N(H(A)))))))	A(2)H(5)N(4)	12	4	921.137	3458330	1.51851e+07	sp|P02787|TRFE_HUMAN	432	0.020551	0.00292397
20200727_serum_yeast_1_1_rep2.mzML	2757.35	2729.12	28.2295	CGLVPVLAENYJK	C[160]GLVPVLAENYJK	(N(N(H(H(N(H(A))))(H(N(H(A)))))))	A(2)H(5)N(4)	12	4	921.137	9642680	4.73243e+07	sp|P02787|TRFE_HUMAN	432	0.00830801	0.00292397
20200727_serum_yeast_1_1_rep3.mzML	2760.4	2733.27	27.1298	CGLVPVLAENYJK	C[160]GLVPVLAENYJK	(N(N(H(H(N(H(A))))(H(N(H(A)))))))	A(2)H(5)N(4)	12	4	921.137	36563900	2.55936e+08	sp|P02787|TRFE_HUMAN	432	0.0137306	0.00292397
20200727_serum_yeast_1_1_rep4.mzML	2769.62	2745.77	23.8499	CGLVPVLAENYJK	C[160]GLVPVLAENYJK	(N(N(H(H(N(H(A))))(H(N(H(A)))))))	A(2)H(5)N(4)	12	4	921.137	34295200	1.96296e+08	sp|P02787|TRFE_HUMAN	432	0.021452	0.00292397
20200727_serum_yeast_10_12_rep1.mzML	2779.87	2754.83	25.0397	CGLVPVLAENYJK	C[160]GLVPVLAENYJK	(N(N(H(N)(H(H))(H(N(H(A(A))))))))	A(2)H(5)N(4)	12	3	1227.85	60778300	1.20766e+09	sp|P02787|TRFE_HUMAN	432	0.0028818	0.00292397
20200727_serum_yeast_10_12_rep2.mzML	2822.19	2758.79	63.3965	CGLVPVLAENYJK	C[160]GLVPVLAENYJK	(N(N(H(H(N(H(A))))(H(N(H(A)))))))	A(2)H(5)N(4)	12	3	1227.85	14245700	2.62491e+08	sp|P02787|TRFE_HUMAN	432	0.00135486	0.00292397
20200727_serum_yeast_10_12_rep3.mzML	2786.31	2761.32	24.9871	CGLVPVLAENYJK	C[160]GLVPVLAENYJK	(N(N(H(N)(H(H))(H(N(H(A(A))))))))	A(2)H(5)N(4)	12	3	1227.85	64837900	1.4199e+09	sp|P02787|TRFE_HUMAN	432	0.00505044	0.00292397
20200727_serum_yeast_10_15_rep4.mzML	2807.46	2792.92	14.5389	CGLVPVLAENYJK	C[160]GLVPVLAENYJK	(N(N(H(H(N(H(A))))(H(N(H(A)))))))	A(2)H(5)N(4)	12	3	1227.85	61973000	1.12766e+09	sp|P02787|TRFE_HUMAN	432	0.0436576	0.00292397
20200727_serum_yeast_1_1_rep2.mzML	2757.47	2728.07	29.4043	CGLVPVLAENYJK	C[160]GLVPVLAENYJK	(N(N(H(H(N(H(A))))(H(N(H(A)))))))	A(2)H(5)N(4)	12	3	1227.85	70227600	1.7963e+09	sp|P02787|TRFE_HUMAN	432	0.00684089	0.00292397
20200727_serum_yeast_1_1_rep4.mzML	2814.44	2744.61	69.8325	CGLVPVLAENYJK	C[160]GLVPVLAENYJK	(N(N(H(H(N(H(A))))(H(N(H(A)))))))	A(2)H(5)N(4)	12	3	1227.85	18678200	3.38994e+08	sp|P02787|TRFE_HUMAN	432	0.0159064	0.00292397
20200727_serum_yeast_10_12_rep1.mzML	2070.89	2048.44	22.4482	CGLVPVLAENYJK	C[160]GLVPVLAENYJK	(N(N(H(N)(H(N))(H(N(H))))))	H(4)N(5)	12	3	1047.46	1543520	309102	sp|P02787|TRFE_HUMAN	432	0.0152021	0.00601583
20200727_serum_yeast_10_12_rep2.mzML	2082.43	2057.14	25.2949	CGLVPVLAENYJK	C[160]GLVPVLAENYJK	(N(N(H(N)(H(N))(H(N(H))))))	H(4)N(5)	12	3	1047.46	1706500	284432	sp|P02787|TRFE_HUMAN	432	0.00497516	0.00601583
20200727_serum_yeast_10_15_rep1.mzML	2082.86	2067.09	15.7743	CGLVPVLAENYJK	C[160]GLVPVLAENYJK	(N(N(H(N)(H(N))(H(N(H))))))	H(4)N(5)	12	3	1047.46	1925320	73982	sp|P02787|TRFE_HUMAN	432	0.00651175	0.00601583
20200727_serum_yeast_10_15_rep2.mzML	2107.97	2084.16	23.8057	CGLVPVLAENYJK	C[160]GLVPVLAENYJK	(N(N(H(N)(H(N))(H(N(H))))))	H(4)N(5)	12	3	1047.46	1662620	511793	sp|P02787|TRFE_HUMAN	432	0.00319152	0.00601583
20200727_serum_yeast_1_1_rep2.mzML	2060.47	2029.75	30.7235	CGLVPVLAENYJK	C[160]GLVPVLAENYJK	(N(N(H(N)(H(N))(H(N(H))))))	H(4)N(5)	12	3	1047.46	1877990	236589	sp|P02787|TRFE_HUMAN	432	0.0311908	0.00601583
20200727_serum_yeast_1_1_rep3.mzML	2064.4	2039.52	24.8813	CGLVPVLAENYJK	C[160]GLVPVLAENYJK	(N(N(H(N)(H(N))(H(N(H))))))	H(4)N(5)	12	3	1047.46	1864500	202406	sp|P02787|TRFE_HUMAN	432	0.00275778	0.00601583
20200727_serum_yeast_10_12_rep1.mzML	2070.89	2019.62	51.2735	CGLVPVLAENYJK	C[160]GLVPVLAENYJK	(N(N(H(H(N(H)))(H(N(H))))))	H(5)N(4)	12	3	1033.78	1622540	1.63083e+07	sp|P02787|TRFE_HUMAN	432	8.40776e-05	0.00298416
20200727_serum_yeast_10_12_rep2.mzML	2082.43	2170.98	-88.5478	CGLVPVLAENYJK	C[160]GLVPVLAENYJK	(N(N(H(H(N(H)))(H(N(H))))))	H(5)N(4)	12	3	1033.78	1882730	1.78902e+07	sp|P02787|TRFE_HUMAN	432	7.24449e-05	0.00298416
20200727_serum_yeast_10_12_rep3.mzML	2092.41	2040.75	51.6569	CGLVPVLAENYJK	C[160]GLVPVLAENYJK	(N(N(H(H(N(H)))(H(N(H))))))	H(5)N(4)	12	3	1033.78	1484790	16175720	sp|P02787|TRFE_HUMAN	432	0.00146241	0.00298416
20200727_serum_yeast_10_15_rep1.mzML	2082.86	2171.1	-88.2375	CGLVPVLAENYJK	C[160]GLVPVLAENYJK	(N(N(H(H(N(H)))(H(N(H))))))	H(5)N(4)	12	3	1033.78	2068300	1.79317e+07	sp|P02787|TRFE_HUMAN	432	8.25943e-05	0.00298416
20200727_serum_yeast_10_15_rep2.mzML	2107.97	2179.25	-71.2783	CGLVPVLAENYJK	C[160]GLVPVLAENYJK	(N(N(H(H(N(H)))(H(N(H))))))	H(5)N(4)	12	3	1033.78	1772360	1.94119e+07	sp|P02787|TRFE_HUMAN	432	0.000123084	0.00298416
20200727_serum_yeast_10_15_rep4.mzML	2101.19	2062.38	38.8135	CGLVPVLAENYJK	C[160]GLVPVLAENYJK	(N(N(H(H(N(H)))(H(N(H))))))	H(5)N(4)	12	3	1033.78	1683190	1.33269e+07	sp|P02787|TRFE_HUMAN	432	8.42912e-05	0.00298416
20200727_serum_yeast_1_1_rep2.mzML	2060.47	2115	-54.5324	CGLVPVLAENYJK	C[160]GLVPVLAENYJK	(N(N(H(N)(H(H))(H(N(H))))))	H(5)N(4)	12	3	1033.78	2016980	1.75236e+07	sp|P02787|TRFE_HUMAN	432	0.000321046	0.00298416
20200727_serum_yeast_1_1_rep3.mzML	2064.4	2029.28	35.1194	CGLVPVLAENYJK	C[160]GLVPVLAENYJK	(N(N(H(H(N(H)))(H(N(H))))))	H(5)N(4)	12	3	1033.78	1927810	1.59942e+07	sp|P02787|TRFE_HUMAN	432	0.000123341	0.00298416
20200727_serum_yeast_1_1_rep4.mzML	2063.01	2007.53	55.4836	CGLVPVLAENYJK	C[160]GLVPVLAENYJK	(N(N(H(H(N(H)))(H(N(H))))))	H(5)N(4)	12	3	1033.78	1923110	16923482	sp|P02787|TRFE_HUMAN	432	8.57951e-05	0.00298416
20200727_serum_yeast_10_12_rep1.mzML	2367.37	2370.68	-3.31278	CGLVPVLAENYJK	C[160]GLVPVLAENYJK	(N(F)(N(H(N)(H(H))(H(N(H(A)))))))	A(1)F(1)H(5)N(4)	12	3	1179.5	2160850	2.064e+07	sp|P02787|TRFE_HUMAN	432	0.000322941	0.00339832
20200727_serum_yeast_10_12_rep2.mzML	2370.8	2372.22	-1.41963	CGLVPVLAENYJK	C[160]GLVPVLAENYJK	(N(N(H(H(N(H)(F)))(H(N(H(A)))))))	A(1)F(1)H(5)N(4)	12	3	1179.5	2005960	1.93773e+07	sp|P02787|TRFE_HUMAN	432	0.000647559	0.00339832
20200727_serum_yeast_10_12_rep3.mzML	2377.21	2382.35	-5.1424	CGLVPVLAENYJK	C[160]GLVPVLAENYJK	(N(N(H(H(N(H)(F)))(H(N(H(A)))))))	A(1)F(1)H(5)N(4)	12	3	1179.5	2509810	2.26033e+07	sp|P02787|TRFE_HUMAN	432	0.00484203	0.00339832
20200727_serum_yeast_10_15_rep2.mzML	2380.99	2385.84	-4.84547	CGLVPVLAENYJK	C[160]GLVPVLAENYJK	(N(N(H(H(N(H)(F)))(H(N(H(A)))))))	A(1)F(1)H(5)N(4)	12	3	1179.5	1956000	2.24577e+07	sp|P02787|TRFE_HUMAN	432	0.0182267	0.00339832
20200727_serum_yeast_10_15_rep4.mzML	2417.67	2422.22	-4.55057	CGLVPVLAENYJK	C[160]GLVPVLAENYJK	(N(N(H(H(N(H)(F)))(H(N(H(A)))))))	A(1)F(1)H(5)N(4)	12	3	1179.5	1357780	1.51326e+07	sp|P02787|TRFE_HUMAN	432	0.00440473	0.00339832
20200727_serum_yeast_1_1_rep2.mzML	2356.22	2359.58	-3.36078	CGLVPVLAENYJK	C[160]GLVPVLAENYJK	(N(N(H(H(N(H)(F)))(H(N(H(A)))))))	A(1)F(1)H(5)N(4)	12	3	1179.5	2311110	2.26913e+07	sp|P02787|TRFE_HUMAN	432	0.000256968	0.00339832
20200727_serum_yeast_1_1_rep3.mzML	2361.94	2366.97	-5.03012	CGLVPVLAENYJK	C[160]GLVPVLAENYJK	(N(F)(N(H(N)(H(H))(H(N(H(A)))))))	A(1)F(1)H(5)N(4)	12	3	1179.5	2553980	2.87115e+07	sp|P02787|TRFE_HUMAN	432	0.00291748	0.00339832
20200727_serum_yeast_1_1_rep4.mzML	2375.47	2375.44	0.0335611	CGLVPVLAENYJK	C[160]GLVPVLAENYJK	(N(F)(N(H(N)(H(H))(H(N(H(A)))))))	A(1)F(1)H(5)N(4)	12	3	1179.5	2323550	2.74741e+07	sp|P02787|TRFE_HUMAN	432	0.00136422	0.00339832
20200727_serum_yeast_10_12_rep1.mzML	2367.37	2373.55	-6.18414	CGLVPVLAENYJK	C[160]GLVPVLAENYJK	(N(N(H(H(N(H(H))))(H(N(H(A)))))))	A(1)H(6)N(4)	12	3	1184.83	2129360	1.05866e+07	sp|P02787|TRFE_HUMAN	432	0.0134373	0.00634259
20200727_serum_yeast_10_12_rep2.mzML	2370.8	2374.6	-3.80081	CGLVPVLAENYJK	C[160]GLVPVLAENYJK	(N(N(H(H(N(H(H))))(H(N(H(A)))))))	A(1)H(6)N(4)	12	3	1184.83	1881650	1.20956e+07	sp|P02787|TRFE_HUMAN	432	0.0448132	0.00634259
20200727_serum_yeast_10_12_rep3.mzML	2377.21	2385.78	-8.57031	CGLVPVLAENYJK	C[160]GLVPVLAENYJK	(N(N(H(H(N(H(H))))(H(N(H(A)))))))	A(1)H(6)N(4)	12	3	1184.83	2479220	1.21551e+07	sp|P02787|TRFE_HUMAN	432	0.0384323	0.00634259
20200727_serum_yeast_10_15_rep2.mzML	2380.99	2389.45	-8.46372	CGLVPVLAENYJK	C[160]GLVPVLAENYJK	(N(N(H(H(N(H(H))))(H(N(H(A)))))))	A(1)H(6)N(4)	12	3	1184.83	1967060	1.2907e+07	sp|P02787|TRFE_HUMAN	432	0.0341292	0.00634259
20200727_serum_yeast_10_15_rep4.mzML	2417.67	2426.01	-8.33615	CGLVPVLAENYJK	C[160]GLVPVLAENYJK	(N(N(H(H(N(H(H))))(H(N(H(A)))))))	A(1)H(6)N(4)	12	3	1184.83	1326960	8.75556e+06	sp|P02787|TRFE_HUMAN	432	0.0170346	0.00634259
20200727_serum_yeast_1_1_rep2.mzML	2356.22	2362.28	-6.06189	CGLVPVLAENYJK	C[160]GLVPVLAENYJK	(N(N(H(H(N(H(H))))(H(N(H(A)))))))	A(1)H(6)N(4)	12	3	1184.83	2414200	1.03211e+07	sp|P02787|TRFE_HUMAN	432	0.00507035	0.00634259
20200727_serum_yeast_1_1_rep3.mzML	2361.94	2369.83	-7.88803	CGLVPVLAENYJK	C[160]GLVPVLAENYJK	(N(N(H(H(N(H(H))))(H(N(H(A)))))))	A(1)H(6)N(4)	12	3	1184.83	2613910	1.48922e+07	sp|P02787|TRFE_HUMAN	432	0.0326038	0.00634259
20200727_serum_yeast_1_1_rep4.mzML	2375.47	2378.37	-2.89713	CGLVPVLAENYJK	C[160]GLVPVLAENYJK	(N(N(H(H(N(H(H))))(H(N(H(A)))))))	A(1)H(6)N(4)	12	3	1184.83	2481910	1.44647e+07	sp|P02787|TRFE_HUMAN	432	0.00258846	0.00634259
20200727_serum_yeast_10_12_rep2.mzML	2351.82	2346.53	5.28732	CGLVPVLAENYJK	C[160]GLVPVLAENYJK	(N(N(H(H(N(H(A))))(H(N(H))(N(H))))))	A(1)H(6)N(5)	12	3	1252.53	3430000	79287331	sp|P02787|TRFE_HUMAN	432	0.00981511	0.00107487
20200727_serum_yeast_10_12_rep3.mzML	2355.72	2352.46	3.26429	CGLVPVLAENYJK	C[160]GLVPVLAENYJK	(N(N(H(H(N(H(A))))(H(N(H))(N(H))))))	A(1)H(6)N(5)	12	3	1252.53	4186740	100266690	sp|P02787|TRFE_HUMAN	432	0.0127383	0.00107487
20200727_serum_yeast_10_15_rep1.mzML	2381.55	2379.8	1.74635	CGLVPVLAENYJK	C[160]GLVPVLAENYJK	(N(N(H(H(N(H(A))))(H(N(H))(N(H))))))	A(1)H(6)N(5)	12	3	1252.53	3741530	101290564	sp|P02787|TRFE_HUMAN	432	0.0340624	0.00107487
20200727_serum_yeast_10_15_rep2.mzML	2362.45	2357.31	5.13722	CGLVPVLAENYJK	C[160]GLVPVLAENYJK	(N(N(H(H(N(H(A))))(H(N(H))(N(H))))))	A(1)H(6)N(5)	12	3	1252.53	3043920	71523926	sp|P02787|TRFE_HUMAN	432	0.0411181	0.00107487
20200727_serum_yeast_10_15_rep4.mzML	2397.62	2395.72	1.90336	CGLVPVLAENYJK	C[160]GLVPVLAENYJK	(N(N(H(H(N(H(A))))(H(N(H))(N(H))))))	A(1)H(6)N(5)	12	3	1252.53	2693250	72575481	sp|P02787|TRFE_HUMAN	432	0.00894698	0.00107487
20200727_serum_yeast_1_1_rep2.mzML	2334.11	2332.18	1.93206	CGLVPVLAENYJK	C[160]GLVPVLAENYJK	(N(N(H(H(N(H(A))))(H(N(H))(N(H))))))	A(1)H(6)N(5)	12	3	1252.53	3704250	103686423	sp|P02787|TRFE_HUMAN	432	0.00279785	0.00107487
20200727_serum_yeast_1_1_rep3.mzML	2341.39	2340.15	1.23698	CGLVPVLAENYJK	C[160]GLVPVLAENYJK	(N(N(H(H(N(H(A))))(H(N(H))(N(H))))))	A(1)H(6)N(5)	12	3	1252.53	3949510	103094267	sp|P02787|TRFE_HUMAN	432	0.0278392	0.00107487
20200727_serum_yeast_10_12_rep1.mzML	2346.33	2345.58	0.749791	CGLVPVLAENYJK	C[160]GLVPVLAENYJK	(N(F)(N(H(N)(H(N(H(H))))(H(N(H(H)))))))	F(1)H(7)N(5)	12	3	1258.2	3576360	2.51638e+07	sp|P02787|TRFE_HUMAN	432	0.0265262	0.00117575
20200727_serum_yeast_10_12_rep2.mzML	2351.82	2347.15	4.67238	CGLVPVLAENYJK	C[160]GLVPVLAENYJK	(N(N(H(N)(H(N(H(H))))(H(N(F)(H(H)))))))	F(1)H(7)N(5)	12	3	1258.2	3357240	2.63572e+07	sp|P02787|TRFE_HUMAN	432	0.00200293	0.00117575
20200727_serum_yeast_10_12_rep3.mzML	2355.72	2353.27	2.44669	CGLVPVLAENYJK	C[160]GLVPVLAENYJK	(N(N(H(N)(H(N(H(H))))(H(N(F)(H(H)))))))	F(1)H(7)N(5)	12	3	1258.2	4188620	2.82132e+07	sp|P02787|TRFE_HUMAN	432	0.0035759	0.00117575
20200727_serum_yeast_10_15_rep1.mzML	2381.55	2380.44	1.11121	CGLVPVLAENYJK	C[160]GLVPVLAENYJK	(N(N(H(N)(H(N(H(H))))(H(N(F)(H(H)))))))	F(1)H(7)N(5)	12	3	1258.2	3726700	2.36255e+07	sp|P02787|TRFE_HUMAN	432	0.0105739	0.00117575
20200727_serum_yeast_10_15_rep2.mzML	2362.45	2358	4.45339	CGLVPVLAENYJK	C[160]GLVPVLAENYJK	(N(N(H(N)(H(N(H(H))))(H(N(F)(H(H)))))))	F(1)H(7)N(5)	12	3	1258.2	2920850	1.73813e+07	sp|P02787|TRFE_HUMAN	432	0.0101024	0.00117575
20200727_serum_yeast_10_15_rep4.mzML	2397.62	2396.32	1.29817	CGLVPVLAENYJK	C[160]GLVPVLAENYJK	(N(N(H(N)(H(N(H(H))))(H(N(F)(H(H)))))))	F(1)H(7)N(5)	12	3	1258.2	2501060	1.65761e+07	sp|P02787|TRFE_HUMAN	432	0.0114276	0.00117575
20200727_serum_yeast_1_1_rep2.mzML	2334.11	2332.94	1.17174	CGLVPVLAENYJK	C[160]GLVPVLAENYJK	(N(N(H(N)(H(N(H(H))))(H(N(F)(H(H)))))))	F(1)H(7)N(5)	12	3	1258.2	3701540	2.61948e+07	sp|P02787|TRFE_HUMAN	432	0.000256635	0.00117575
20200727_serum_yeast_1_1_rep3.mzML	2341.39	2340.87	0.521612	CGLVPVLAENYJK	C[160]GLVPVLAENYJK	(N(N(H(N)(H(N(H(H))))(H(N(F)(H(H)))))))	F(1)H(7)N(5)	12	3	1258.2	3936940	2.9678e+07	sp|P02787|TRFE_HUMAN	432	0.000260309	0.00117575
20200727_serum_yeast_1_1_rep4.mzML	2354.19	2349.96	4.23448	CGLVPVLAENYJK	C[160]GLVPVLAENYJK	(N(N(H(N)(H(N(H(H))))(H(N(F)(H(H)))))))	F(1)H(7)N(5)	12	3	1258.2	3897700	2.75267e+07	sp|P02787|TRFE_HUMAN	432	0.0113653	0.00117575
20200727_serum_yeast_10_12_rep1.mzML	2798.98	2798.92	0.0643234	CGLVPVLAENYJK	C[160]GLVPVLAENYJK	(N(F)(N(H(H(N(H(H))))(H(N(F)(H(A)))))))	A(1)F(2)H(6)N(4)	12	3	1282.21	3573060	5.82139e+06	sp|P02787|TRFE_HUMAN	432	0.002591	0.00423087
20200727_serum_yeast_10_12_rep2.mzML	2803.87	2803.45	0.42377	CGLVPVLAENYJK	C[160]GLVPVLAENYJK	(N(F)(N(H(H(N(H(H))))(H(N(F)(H(A)))))))	A(1)F(2)H(6)N(4)	12	3	1282.21	3320230	5.45499e+06	sp|P02787|TRFE_HUMAN	432	0.00370081	0.00423087
20200727_serum_yeast_10_12_rep3.mzML	2806.94	2807.72	-0.780292	CGLVPVLAENYJK	C[160]GLVPVLAENYJK	(N(N(H(H(H))(H(N(H)(F))(N(F)(H(A)))))))	A(1)F(2)H(6)N(4)	12	3	1282.21	3623560	5.14771e+06	sp|P02787|TRFE_HUMAN	432	0.0051669	0.00423087
20200727_serum_yeast_10_15_rep1.mzML	2816.6	2822.09	-5.48731	CGLVPVLAENYJK	C[160]GLVPVLAENYJK	(N(F)(N(H(H(N(H(H))))(H(N(F)(H(A)))))))	A(1)F(2)H(6)N(4)	12	3	1282.21	2911650	5.63369e+06	sp|P02787|TRFE_HUMAN	432	0.00714292	0.00423087
20200727_serum_yeast_10_15_rep2.mzML	2827.12	2830.83	-3.71214	CGLVPVLAENYJK	C[160]GLVPVLAENYJK	(N(N(H(H(H))(H(N(H)(F))(N(F)(H(A)))))))	A(1)F(2)H(6)N(4)	12	3	1282.21	2775950	3.48576e+06	sp|P02787|TRFE_HUMAN	432	0.0166176	0.00423087
20200727_serum_yeast_10_15_rep4.mzML	2830.28	2838.75	-8.47406	CGLVPVLAENYJK	C[160]GLVPVLAENYJK	(N(N(H(H(H))(H(N(H)(F))(N(F)(H(A)))))))	A(1)F(2)H(6)N(4)	12	3	1282.21	2800000	5.16977e+06	sp|P02787|TRFE_HUMAN	432	0.000233887	0.00423087
20200727_serum_yeast_1_1_rep2.mzML	2779.7	2776.02	3.68293	CGLVPVLAENYJK	C[160]GLVPVLAENYJK	(N(N(H(H(H))(H(N(H)(F))(N(F)(H(A)))))))	A(1)F(2)H(6)N(4)	12	3	1282.21	3772610	8.35775e+06	sp|P02787|TRFE_HUMAN	432	0.000653958	0.00423087
20200727_serum_yeast_1_1_rep3.mzML	2780.47	2776.2	4.2686	CGLVPVLAENYJK	C[160]GLVPVLAENYJK	(N(N(H(H(H))(H(N(H)(F))(N(F)(H(A)))))))	A(1)F(2)H(6)N(4)	12	3	1282.21	3612480	7.58634e+06	sp|P02787|TRFE_HUMAN	432	0.0147446	0.00423087
20200727_serum_yeast_1_1_rep4.mzML	2794.65	2796.43	-1.77663	CGLVPVLAENYJK	C[160]GLVPVLAENYJK	(N(F)(N(H(H(N(H(H))))(H(N(F)(H(A)))))))	A(1)F(2)H(6)N(4)	12	3	1282.21	3836360	7.3273e+06	sp|P02787|TRFE_HUMAN	432	0.0188942	0.00423087
20200727_serum_yeast_10_12_rep1.mzML	2780.65	2790.59	-9.93819	CGLVPVLAENYJK	C[160]GLVPVLAENYJK	(N(N(H(H(N(H))(N(H(A))))(H(N(H))(N(H(A)))))))	A(2)H(7)N(6)	12	3	1471.26	3208580	84443.2	sp|P02787|TRFE_HUMAN	432	0.00239695	0.00213831
20200727_serum_yeast_10_12_rep2.mzML	2783.69	2795.06	-11.3715	CGLVPVLAENYJK	C[160]GLVPVLAENYJK	(N(N(H(H(N(H))(N(H(A))))(H(N(H))(N(H(A)))))))	A(2)H(7)N(6)	12	3	1471.26	3562260	122303	sp|P02787|TRFE_HUMAN	432	0.00450964	0.00213831
20200727_serum_yeast_10_15_rep1.mzML	2792.96	2812.22	-19.2598	CGLVPVLAENYJK	C[160]GLVPVLAENYJK	(N(N(H(H(N(H))(N(H(A))))(H(N(H))(N(H(A)))))))	A(2)H(7)N(6)	12	3	1471.26	1996640	433786	sp|P02787|TRFE_HUMAN	432	0.0305281	0.00213831
20200727_serum_yeast_10_15_rep4.mzML	2806.92	2828.26	-21.3367	CGLVPVLAENYJK	C[160]GLVPVLAENYJK	(N(N(H(H(N(H))(N(H(A))))(H(N(H))(N(H(A)))))))	A(2)H(7)N(6)	12	3	1471.26	1384430	139135	sp|P02787|TRFE_HUMAN	432	0.00417562	0.00213831
20200727_serum_yeast_1_1_rep2.mzML	2757.82	2766.42	-8.60052	CGLVPVLAENYJK	C[160]GLVPVLAENYJK	(N(N(H(H(N(H))(N(H(A))))(H(N(H))(N(H(A)))))))	A(2)H(7)N(6)	12	3	1471.26	6669630	143846	sp|P02787|TRFE_HUMAN	432	0.000419623	0.00213831
20200727_serum_yeast_1_1_rep3.mzML	2761.3	2768.19	-6.88703	CGLVPVLAENYJK	C[160]GLVPVLAENYJK	(N(N(H(H(N(H))(N(H(A))))(H(N(H))(N(H(A)))))))	A(2)H(7)N(6)	12	3	1471.26	6070160	881296	sp|P02787|TRFE_HUMAN	432	0.00235052	0.00213831
20200727_serum_yeast_1_1_rep3.mzML	1384.3	1358.32	25.9812	CJDTIPEDYETHQLR	C[160]JDTIPEDYETHQLR	(N(N(H(H(H(H)))(H(H)(H(H)(H))))))	H(9)N(2)	2	3	1252.49	572995	1.50751e+07	sp|P49747|COMP_HUMAN	742	0.00112355	0.00100604
20200727_serum_yeast_1_1_rep4.mzML	1383.63	1366.98	16.6456	CJDTIPEDYETHQLR	C[160]JDTIPEDYETHQLR	(N(N(H(H(H(H)))(H(H)(H(H)(H))))))	H(9)N(2)	2	3	1252.49	349706	1.3054e+07	sp|P49747|COMP_HUMAN	742	0.021969	0.00100604
20200727_serum_yeast_10_12_rep1.mzML	3296.73	3194.17	102.56	CSDGWSFDATTLDDJGTMLFFK	C[160]SDGWSFDATTLDDJGTMLFFK	(N(N(H(H(N(H)))(H(N(H(A)))))))	A(1)H(5)N(4)	15	3	1481.26	440846	1.0533e+07	sp|P02790|HEMO_HUMAN	64	0.000410001	0.000572203
20200727_serum_yeast_10_15_rep4.mzML	3302.92	3199.46	103.463	CSDGWSFDATTLDDJGTMLFFK	C[160]SDGWSFDATTLDDJGTMLFFK	(N(N(H(H(N(H)))(H(N(H(A)))))))	A(1)H(5)N(4)	15	3	1481.26	598755	1.8254e+07	sp|P02790|HEMO_HUMAN	64	0.0320685	0.000572203
20200727_serum_yeast_1_1_rep2.mzML	3286.56	3185.27	101.294	CSDGWSFDATTLDDJGTMLFFK	C[160]SDGWSFDATTLDDJGTMLFFK	(N(N(H(H(N(H)))(H(N(H(A)))))))	A(1)H(5)N(4)	15	3	1481.26	661982	1.61983e+07	sp|P02790|HEMO_HUMAN	64	0.0351451	0.000572203
20200727_serum_yeast_1_1_rep4.mzML	3289.17	3183.79	105.382	CSDGWSFDATTLDDJGTMLFFK	C[160]SDGWSFDATTLDDJGTMLFFK	(N(N(H(H(N(H)))(H(N(H(A)))))))	A(1)H(5)N(4)	15	3	1481.26	461186	1.1033e+07	sp|P02790|HEMO_HUMAN	64	0.0339629	0.000572203
20200727_serum_yeast_10_12_rep1.mzML	3389.62	3278.08	111.54	CSDGWSFDATTLDDJGTMLFFK	C[160]SDGWSFDATTLDDJGTMLFFK	(N(N(H(H(N(H(A))))(H(N(H(A)))))))	A(2)H(5)N(4)	15	4	1183.97	724661	2.80578e+07	sp|P02790|HEMO_HUMAN	64	0.0303941	0.000506069
20200727_serum_yeast_10_15_rep1.mzML	3389.29	3280.04	109.248	CSDGWSFDATTLDDJGTMLFFK	C[160]SDGWSFDATTLDDJGTMLFFK	(N(N(H(H(N(H(A))))(H(N(H(A)))))))	A(2)H(5)N(4)	15	4	1183.97	768579	2.18414e+07	sp|P02790|HEMO_HUMAN	64	0.0136937	0.000506069
20200727_serum_yeast_10_15_rep2.mzML	3390.01	3282.11	107.903	CSDGWSFDATTLDDJGTMLFFK	C[160]SDGWSFDATTLDDJGTMLFFK	(N(N(H(H(N(H(A))))(H(N(H(A)))))))	A(2)H(5)N(4)	15	4	1183.97	1285390	1.99977e+07	sp|P02790|HEMO_HUMAN	64	0.00103195	0.000506069
20200727_serum_yeast_1_1_rep2.mzML	3380.56	3271.49	109.069	CSDGWSFDATTLDDJGTMLFFK	C[160]SDGWSFDATTLDDJGTMLFFK	(N(N(H(H(N(H(A))))(H(N(H(A)))))))	A(2)H(5)N(4)	15	4	1183.97	736631	1.53381e+07	sp|P02790|HEMO_HUMAN	64	0.00104966	0.000506069
20200727_serum_yeast_1_1_rep4.mzML	3381	3274.88	106.12	CSDGWSFDATTLDDJGTMLFFK	C[160]SDGWSFDATTLDDJGTMLFFK	(N(N(H(H(N(H(A))))(H(N(H(A)))))))	A(2)H(5)N(4)	15	4	1183.97	920960	1.37814e+07	sp|P02790|HEMO_HUMAN	64	0.00863482	0.000506069
20200727_serum_yeast_10_12_rep1.mzML	3387.89	3273.81	114.077	CSDGWSFDATTLDDJGTMLFFK	C[160]SDGWSFDATTLDDJGTMLFFK	(N(N(H(H(N(H(A))))(H(N(H(A)))))))	A(2)H(5)N(4)	15	3	1578.29	2896730	7.55947e+07	sp|P02790|HEMO_HUMAN	64	0.000615486	0.000506069
20200727_serum_yeast_10_12_rep2.mzML	3380.03	3272.81	107.219	CSDGWSFDATTLDDJGTMLFFK	C[160]SDGWSFDATTLDDJGTMLFFK	(N(N(H(H(N(H(A))))(H(N(H(A)))))))	A(2)H(5)N(4)	15	3	1578.29	2014690	6.99799e+07	sp|P02790|HEMO_HUMAN	64	0.00055328	0.000506069
20200727_serum_yeast_10_12_rep3.mzML	3390.12	3275	115.117	CSDGWSFDATTLDDJGTMLFFK	C[160]SDGWSFDATTLDDJGTMLFFK	(N(N(H(H(N(H(A))))(H(N(H(A)))))))	A(2)H(5)N(4)	15	3	1578.29	2979490	1.08426e+08	sp|P02790|HEMO_HUMAN	64	0.000605805	0.000506069
20200727_serum_yeast_10_15_rep1.mzML	3386.52	3273.97	112.555	CSDGWSFDATTLDDJGTMLFFK	C[160]SDGWSFDATTLDDJGTMLFFK	(N(N(H(H(N(H(A))))(H(N(H(A)))))))	A(2)H(5)N(4)	15	3	1578.29	2499890	8.05935e+07	sp|P02790|HEMO_HUMAN	64	0.000605362	0.000506069
20200727_serum_yeast_10_15_rep2.mzML	3390.99	3276.73	114.258	CSDGWSFDATTLDDJGTMLFFK	C[160]SDGWSFDATTLDDJGTMLFFK	(N(N(H(H(N(H(A))))(H(N(H(A)))))))	A(2)H(5)N(4)	15	3	1578.29	2475870	1.03194e+08	sp|P02790|HEMO_HUMAN	64	0.000582217	0.000506069
20200727_serum_yeast_10_15_rep4.mzML	3386.08	3280.86	105.217	CSDGWSFDATTLDDJGTMLFFK	C[160]SDGWSFDATTLDDJGTMLFFK	(N(N(H(H(N(H(A))))(H(N(H(A)))))))	A(2)H(5)N(4)	15	3	1578.29	2213790	9.50278e+07	sp|P02790|HEMO_HUMAN	64	0.00061242	0.000506069
20200727_serum_yeast_1_1_rep2.mzML	3374.88	3266.84	108.044	CSDGWSFDATTLDDJGTMLFFK	C[160]SDGWSFDATTLDDJGTMLFFK	(N(N(H(H(N(H(A))))(H(N(H(A)))))))	A(2)H(5)N(4)	15	3	1578.29	2885590	9.8733e+07	sp|P02790|HEMO_HUMAN	64	0.000606691	0.000506069
20200727_serum_yeast_1_1_rep3.mzML	3377.09	3266.47	110.624	CSDGWSFDATTLDDJGTMLFFK	C[160]SDGWSFDATTLDDJGTMLFFK	(N(N(H(H(N(H(A))))(H(N(H(A)))))))	A(2)H(5)N(4)	15	3	1578.29	2413520	6.41744e+07	sp|P02790|HEMO_HUMAN	64	0.000610662	0.000506069
20200727_serum_yeast_1_1_rep4.mzML	3377.92	3270	107.916	CSDGWSFDATTLDDJGTMLFFK	C[160]SDGWSFDATTLDDJGTMLFFK	(N(N(H(H(N(H(A))))(H(N(H(A)))))))	A(2)H(5)N(4)	15	3	1578.29	2741980	9.90781e+07	sp|P02790|HEMO_HUMAN	64	0.00055153	0.000506069
20200727_serum_yeast_10_12_rep1.mzML	1587.16	1625.9	-38.7444	DFVJASSK	DFVJASSK	(N(N(H(H(N(H(A))))(H(N(H(A)))))))	A(2)H(5)N(4)	4	3	1024.74	5352100	9.88583e+07	sp|P05546|HEP2_HUMAN	188	0.000725114	0.000831318
20200727_serum_yeast_10_12_rep2.mzML	1593.34	1640.51	-47.1682	DFVJASSK	DFVJASSK	(N(N(H(H(N(H(A))))(H(N(H(A)))))))	A(2)H(5)N(4)	4	3	1024.74	6102960	1.06853e+08	sp|P05546|HEP2_HUMAN	188	0.000455724	0.000831318
20200727_serum_yeast_10_12_rep3.mzML	1586.99	1636.54	-49.551	DFVJASSK	DFVJASSK	(N(N(H(H(N(H(A))))(H(N(H(A)))))))	A(2)H(5)N(4)	4	3	1024.74	6685860	1.22229e+08	sp|P05546|HEP2_HUMAN	188	0.000724629	0.000831318
20200727_serum_yeast_10_15_rep1.mzML	1594.88	1647.6	-52.7216	DFVJASSK	DFVJASSK	(N(N(H(H(N(H(A))))(H(N(H(A)))))))	A(2)H(5)N(4)	4	3	1024.74	6231080	1.00533e+08	sp|P05546|HEP2_HUMAN	188	0.0017941	0.000831318
20200727_serum_yeast_10_15_rep2.mzML	1615.27	1658.89	-43.6155	DFVJASSK	DFVJASSK	(N(N(H(H(N(H(A))))(H(N(H(A)))))))	A(2)H(5)N(4)	4	3	1024.74	5248240	8.27824e+07	sp|P05546|HEP2_HUMAN	188	0.000726569	0.000831318
20200727_serum_yeast_10_15_rep4.mzML	1604.22	1659.27	-55.0499	DFVJASSK	DFVJASSK	(N(N(H(H(N(H(A))))(H(N(H(A)))))))	A(2)H(5)N(4)	4	3	1024.74	5354450	9.47964e+07	sp|P05546|HEP2_HUMAN	188	0.000622923	0.000831318
20200727_serum_yeast_1_1_rep2.mzML	1562.32	1617.28	-54.9646	DFVJASSK	DFVJASSK	(N(N(H(H(N(H(A))))(H(N(H(A)))))))	A(2)H(5)N(4)	4	3	1024.74	7432310	1.22298e+08	sp|P05546|HEP2_HUMAN	188	0.0022558	0.000831318
20200727_serum_yeast_1_1_rep3.mzML	1570.24	1626.69	-56.4504	DFVJASSK	DFVJASSK	(N(N(H(H(N(H(A))))(H(N(H(A)))))))	A(2)H(5)N(4)	4	3	1024.74	6536120	1.08593e+08	sp|P05546|HEP2_HUMAN	188	0.000724144	0.000831318
20200727_serum_yeast_1_1_rep4.mzML	1564.81	1632.66	-67.8459	DFVJASSK	DFVJASSK	(N(N(H(H(N(H(A))))(H(N(H(A)))))))	A(2)H(5)N(4)	4	3	1024.74	9637940	1.63469e+08	sp|P05546|HEP2_HUMAN	188	0.000726083	0.000831318
20200727_serum_yeast_10_12_rep1.mzML	1587.65	1623.1	-35.4464	DFVJASSK	DFVJASSK	(N(N(H(H(N(H(A))))(H(N(H(A)))))))	A(2)H(5)N(4)	4	2	1536.6	877062	2.45157e+07	sp|P05546|HEP2_HUMAN	188	0.000806695	0.000831318
20200727_serum_yeast_10_12_rep2.mzML	1593.68	1636.97	-43.2861	DFVJASSK	DFVJASSK	(N(N(H(H(N(H(A))))(H(N(H(A)))))))	A(2)H(5)N(4)	4	2	1536.6	989971	2.45539e+07	sp|P05546|HEP2_HUMAN	188	0.000775502	0.000831318
20200727_serum_yeast_10_12_rep3.mzML	1587.41	1633.43	-46.017	DFVJASSK	DFVJASSK	(N(N(H(H(N(H(A))))(H(N(H(A)))))))	A(2)H(5)N(4)	4	2	1536.6	1440580	3.22133e+07	sp|P05546|HEP2_HUMAN	188	0.000720755	0.000831318
20200727_serum_yeast_10_15_rep1.mzML	1595.3	1642.98	-47.6779	DFVJASSK	DFVJASSK	(N(N(H(H(N(H(A))))(H(N(H(A)))))))	A(2)H(5)N(4)	4	2	1536.6	1472280	2.90124e+07	sp|P05546|HEP2_HUMAN	188	0.000717409	0.000831318
20200727_serum_yeast_10_15_rep2.mzML	1615.3	1655.89	-40.589	DFVJASSK	DFVJASSK	(N(N(H(H(N(H(A))))(H(N(H(A)))))))	A(2)H(5)N(4)	4	2	1536.6	881499	1.96743e+07	sp|P05546|HEP2_HUMAN	188	0.00107859	0.000831318
20200727_serum_yeast_10_15_rep4.mzML	1603.9	1654.94	-51.0365	DFVJASSK	DFVJASSK	(N(N(H(H(N(H(A))))(H(N(H(A)))))))	A(2)H(5)N(4)	4	2	1536.6	1242350	2.62145e+07	sp|P05546|HEP2_HUMAN	188	0.000730465	0.000831318
20200727_serum_yeast_1_1_rep2.mzML	1562.95	1613.22	-50.2731	DFVJASSK	DFVJASSK	(N(N(H(H(N(H(A))))(H(N(H(A)))))))	A(2)H(5)N(4)	4	2	1536.6	1442230	3.24435e+07	sp|P05546|HEP2_HUMAN	188	0.000371684	0.000831318
20200727_serum_yeast_1_1_rep3.mzML	1570.69	1623.21	-52.5177	DFVJASSK	DFVJASSK	(N(N(H(H(N(H(A))))(H(N(H(A)))))))	A(2)H(5)N(4)	4	2	1536.6	1250740	3.39924e+07	sp|P05546|HEP2_HUMAN	188	0.00155977	0.000831318
20200727_serum_yeast_1_1_rep4.mzML	1564.85	1628.48	-63.6295	DFVJASSK	DFVJASSK	(N(N(H(H(N(H(A))))(H(N(H(A)))))))	A(2)H(5)N(4)	4	2	1536.6	2368340	4.67495e+07	sp|P05546|HEP2_HUMAN	188	0.00193958	0.000831318
20200727_serum_yeast_10_12_rep1.mzML	1752.87	1830.21	-77.3449	DIENFJSTQK	DIENFJSTQK	(N(N(H(H(N(H(H))))(H(N(F)(H(A)))))))	A(1)F(1)H(6)N(4)	6	3	1139.79	6524820	1.19562e+07	sp|P43652|AFAM_HUMAN	33	0.0013446	0.00242453
20200727_serum_yeast_10_12_rep2.mzML	1763.43	1833.51	-70.075	DIENFJSTQK	DIENFJSTQK	(N(N(H(H(N(H(H))))(H(N(F)(H(A)))))))	A(1)F(1)H(6)N(4)	6	3	1139.79	7423570	13582503	sp|P43652|AFAM_HUMAN	33	0.00171178	0.00242453
20200727_serum_yeast_10_12_rep3.mzML	1762.61	1855.62	-93.0126	DIENFJSTQK	DIENFJSTQK	(N(N(H(H(N(H(H))))(H(N(F)(H(A)))))))	A(1)F(1)H(6)N(4)	6	3	1139.79	7929120	1.62912e+07	sp|P43652|AFAM_HUMAN	33	0.00033243	0.00242453
20200727_serum_yeast_10_15_rep1.mzML	1776.82	1865.94	-89.1185	DIENFJSTQK	DIENFJSTQK	(N(F)(N(H(H(N(H(H))))(H(N(H(A)))))))	A(1)F(1)H(6)N(4)	6	3	1139.79	6860370	1.08449e+07	sp|P43652|AFAM_HUMAN	33	0.00332835	0.00242453
20200727_serum_yeast_10_15_rep2.mzML	1779.12	1852.44	-73.3151	DIENFJSTQK	DIENFJSTQK	(N(N(H(H(N(H(H))))(H(N(F)(H(A)))))))	A(1)F(1)H(6)N(4)	6	3	1139.79	7718740	1.34356e+07	sp|P43652|AFAM_HUMAN	33	0.0053009	0.00242453
20200727_serum_yeast_10_15_rep4.mzML	1799	1889.51	-90.5146	DIENFJSTQK	DIENFJSTQK	(N(N(H(H(N(H(H))))(H(N(F)(H(A)))))))	A(1)F(1)H(6)N(4)	6	3	1139.79	5205290	9715323	sp|P43652|AFAM_HUMAN	33	0.000200109	0.00242453
20200727_serum_yeast_1_1_rep2.mzML	1735.48	1807.51	-72.0251	DIENFJSTQK	DIENFJSTQK	(N(N(H(H(N(H(H))))(H(N(F)(H(A)))))))	A(1)F(1)H(6)N(4)	6	3	1139.79	5686710	12173378	sp|P43652|AFAM_HUMAN	33	0.00583108	0.00242453
20200727_serum_yeast_1_1_rep3.mzML	1750.93	1825.67	-74.7429	DIENFJSTQK	DIENFJSTQK	(N(F)(N(H(H(H))(H(N(H))(N(H(A)))))))	A(1)F(1)H(6)N(4)	6	3	1139.79	5968460	11604338	sp|P43652|AFAM_HUMAN	33	0.0016026	0.00242453
20200727_serum_yeast_1_1_rep4.mzML	1763.25	1838.02	-74.7684	DIENFJSTQK	DIENFJSTQK	(N(N(H(H(N(H(H))))(H(N(F)(H(A)))))))	A(1)F(1)H(6)N(4)	6	3	1139.79	4647110	8.76014e+06	sp|P43652|AFAM_HUMAN	33	0.0173886	0.00242453
20200727_serum_yeast_10_12_rep1.mzML	1752.87	1816.06	-63.1868	DIENFJSTQK	DIENFJSTQK	(N(N(H(H(N(H(A))))(H(N(H(A)))))))	A(2)H(5)N(4)	6	3	1134.12	6648730	1.28458e+08	sp|P43652|AFAM_HUMAN	33	0.00134256	0.00543637
20200727_serum_yeast_10_12_rep2.mzML	1763.46	1820.88	-57.4196	DIENFJSTQK	DIENFJSTQK	(N(N(H(H(N(H(A))))(H(N(H(A)))))))	A(2)H(5)N(4)	6	3	1134.12	7336350	1.28476e+08	sp|P43652|AFAM_HUMAN	33	0.00169484	0.00543637
20200727_serum_yeast_10_12_rep3.mzML	1762.61	1841.18	-78.5686	DIENFJSTQK	DIENFJSTQK	(N(N(H(H(N(H(A))))(H(N(H(A)))))))	A(2)H(5)N(4)	6	3	1134.12	7991790	1.50041e+08	sp|P43652|AFAM_HUMAN	33	0.00289822	0.00543637
20200727_serum_yeast_10_15_rep1.mzML	1776.82	1853.01	-76.1872	DIENFJSTQK	DIENFJSTQK	(N(N(H(H(N(H(A))))(H(N(H(A)))))))	A(2)H(5)N(4)	6	3	1134.12	6833230	1.09748e+08	sp|P43652|AFAM_HUMAN	33	0.0179289	0.00543637
20200727_serum_yeast_10_15_rep2.mzML	1779.12	1840.22	-61.1033	DIENFJSTQK	DIENFJSTQK	(N(N(H(H(N(H(A))))(H(N(H(A)))))))	A(2)H(5)N(4)	6	3	1134.12	7841030	1.44551e+08	sp|P43652|AFAM_HUMAN	33	0.00828785	0.00543637
20200727_serum_yeast_10_15_rep4.mzML	1799	1874.5	-75.4987	DIENFJSTQK	DIENFJSTQK	(N(N(H(H(N(H(A))))(H(N(H(A)))))))	A(2)H(5)N(4)	6	3	1134.12	5235520	103617705	sp|P43652|AFAM_HUMAN	33	0.000199792	0.00543637
20200727_serum_yeast_1_1_rep2.mzML	1735.48	1797.2	-61.7168	DIENFJSTQK	DIENFJSTQK	(N(N(H(H(N(H(A))))(H(N(H(A)))))))	A(2)H(5)N(4)	6	3	1134.12	5582340	1.15365e+08	sp|P43652|AFAM_HUMAN	33	0.00827273	0.00543637
20200727_serum_yeast_1_1_rep3.mzML	1750.93	1814.68	-63.7458	DIENFJSTQK	DIENFJSTQK	(N(N(H(H(N(H(A))))(H(N(H(A)))))))	A(2)H(5)N(4)	6	3	1134.12	5982780	1.14934e+08	sp|P43652|AFAM_HUMAN	33	0.000641201	0.00543637
20200727_serum_yeast_1_1_rep4.mzML	1763.25	1828.3	-65.0538	DIENFJSTQK	DIENFJSTQK	(N(N(H(H(N(H(A))))(H(N(H(A)))))))	A(2)H(5)N(4)	6	3	1134.12	4949190	1.0636e+08	sp|P43652|AFAM_HUMAN	33	0.0168649	0.00543637
20200727_serum_yeast_10_12_rep1.mzML	1095.47	1087.29	8.18208	DITNJESCTCEVGDR	DITNJESC[160]TC[160]EVGDR	(N(N(H(H(H))(H(H(H(H(H(H(H))))))))))	H(10)N(2)	5	3	1266.14	807877	1.99033e+07	sp|P46992|YJR1_YEAST	51	0.0100285	0.000551979
20200727_serum_yeast_10_12_rep2.mzML	1108.81	1105.06	3.75042	DITNJESCTCEVGDR	DITNJESC[160]TC[160]EVGDR	(N(N(H(H(H))(H(H(H(H(H(H(H))))))))))	H(10)N(2)	5	3	1266.14	912616	11684621	sp|P46992|YJR1_YEAST	51	0.047457	0.000551979
20200727_serum_yeast_10_15_rep1.mzML	1111.07	1086.31	24.7611	DITNJESCTCEVGDR	DITNJESC[160]TC[160]EVGDR	(N(N(H(H(H))(H(H(H(H(H(H(H))))))))))	H(10)N(2)	5	3	1266.14	1063120	6.28339e+06	sp|P46992|YJR1_YEAST	51	0.0239598	0.000551979
20200727_serum_yeast_10_15_rep2.mzML	1119.78	1118.16	1.62293	DITNJESCTCEVGDR	DITNJESC[160]TC[160]EVGDR	(N(N(H(H(H))(H(H(H(H(H(H(H))))))))))	H(10)N(2)	5	3	1266.14	871182	2.22098e+07	sp|P46992|YJR1_YEAST	51	0.000979419	0.000551979
20200727_serum_yeast_10_15_rep4.mzML	1109.25	1070.89	38.363	DITNJESCTCEVGDR	DITNJESC[160]TC[160]EVGDR	(N(N(H(H(H))(H(H(H(H(H(H(H))))))))))	H(10)N(2)	5	3	1266.14	1189790	8.37937e+06	sp|P46992|YJR1_YEAST	51	0.0464318	0.000551979
20200727_serum_yeast_1_1_rep3.mzML	1089.34	1095.11	-5.77144	DITNJESCTCEVGDR	DITNJESC[160]TC[160]EVGDR	(N(N(H(H(H))(H(H(H(H(H(H(H))))))))))	H(10)N(2)	5	3	1266.14	824024	7.26944e+06	sp|P46992|YJR1_YEAST	51	0.000129911	0.000551979
20200727_serum_yeast_1_1_rep4.mzML	1106.29	1094.31	11.9783	DITNJESCTCEVGDR	DITNJESC[160]TC[160]EVGDR	(N(N(H(H(H))(H(H(H(H(H(H(H))))))))))	H(10)N(2)	5	3	1266.14	1055220	7.23536e+06	sp|P46992|YJR1_YEAST	51	0.00273126	0.000551979
20200727_serum_yeast_10_12_rep1.mzML	2980.49	2794.03	186.464	DKICDLLVANNHFAHFFAPQJLTNMNK	DKIC[160]DLLVANNHFAHFFAPQJLTNMNK	(N(N(H(H(N(H(A))))(H(N(H(A)))))))	A(2)H(5)N(4)	21	5	1076.27	1927820	2.47627e+07	sp|P19827|ITIH1_HUMAN	285	0.0137011	0.00161648
20200727_serum_yeast_10_12_rep2.mzML	2977.73	2798.52	179.21	DKICDLLVANNHFAHFFAPQJLTNMNK	DKIC[160]DLLVANNHFAHFFAPQJLTNMNK	(N(N(H(H(N(H(A))))(H(N(H(A)))))))	A(2)H(5)N(4)	21	5	1076.27	1699780	1.67447e+07	sp|P19827|ITIH1_HUMAN	285	0.038713	0.00161648
20200727_serum_yeast_10_12_rep3.mzML	2995.93	2802.34	193.59	DKICDLLVANNHFAHFFAPQJLTNMNK	DKIC[160]DLLVANNHFAHFFAPQJLTNMNK	(N(N(H(H(N(H(A))))(H(N(H(A)))))))	A(2)H(5)N(4)	21	5	1076.27	1583390	1.6526e+07	sp|P19827|ITIH1_HUMAN	285	0.000954276	0.00161648
20200727_serum_yeast_10_15_rep1.mzML	3010.92	2816.26	194.663	DKICDLLVANNHFAHFFAPQJLTNMNK	DKIC[160]DLLVANNHFAHFFAPQJLTNMNK	(N(N(H(H(N(H(A))))(H(N(H(A)))))))	A(2)H(5)N(4)	21	5	1076.27	2209300	2.67188e+07	sp|P19827|ITIH1_HUMAN	285	0.000996747	0.00161648
20200727_serum_yeast_10_15_rep2.mzML	3010.44	2824.81	185.632	DKICDLLVANNHFAHFFAPQJLTNMNK	DKIC[160]DLLVANNHFAHFFAPQJLTNMNK	(N(N(H(H(N(H(A))))(H(N(H(A)))))))	A(2)H(5)N(4)	21	5	1076.27	2102530	2.59355e+07	sp|P19827|ITIH1_HUMAN	285	0.0219124	0.00161648
20200727_serum_yeast_10_15_rep4.mzML	3046.71	2832.85	213.863	DKICDLLVANNHFAHFFAPQJLTNMNK	DKIC[160]DLLVANNHFAHFFAPQJLTNMNK	(N(N(H(H(N(H(A))))(H(N(H(A)))))))	A(2)H(5)N(4)	21	5	1076.27	958692	7.50312e+06	sp|P19827|ITIH1_HUMAN	285	0.000956473	0.00161648
20200727_serum_yeast_1_1_rep2.mzML	2955.55	2770.67	184.881	DKICDLLVANNHFAHFFAPQJLTNMNK	DKIC[160]DLLVANNHFAHFFAPQJLTNMNK	(N(N(H(H(N(H(A))))(H(N(H(A)))))))	A(2)H(5)N(4)	21	5	1076.27	2699140	3.38002e+07	sp|P19827|ITIH1_HUMAN	285	0.00769828	0.00161648
20200727_serum_yeast_1_1_rep3.mzML	2969.25	2771.36	197.885	DKICDLLVANNHFAHFFAPQJLTNMNK	DKIC[160]DLLVANNHFAHFFAPQJLTNMNK	(N(N(H(H(N(H(A))))(H(N(H(A)))))))	A(2)H(5)N(4)	21	5	1076.27	2040470	2.44779e+07	sp|P19827|ITIH1_HUMAN	285	0.0107045	0.00161648
20200727_serum_yeast_1_1_rep4.mzML	2982.15	2790.58	191.569	DKICDLLVANNHFAHFFAPQJLTNMNK	DKIC[160]DLLVANNHFAHFFAPQJLTNMNK	(N(N(H(H(N(H(A))))(H(N(H(A)))))))	A(2)H(5)N(4)	21	5	1076.27	3321320	4.64004e+07	sp|P19827|ITIH1_HUMAN	285	0.0280169	0.00161648
20200727_serum_yeast_10_12_rep1.mzML	2980.1	2795.61	184.488	DKICDLLVANNHFAHFFAPQJLTNMNK	DKIC[160]DLLVANNHFAHFFAPQJLTNMNK	(N(N(H(H(N(H(A))))(H(N(H(A)))))))	A(2)H(5)N(4)	21	4	1345.09	2832490	8.61871e+07	sp|P19827|ITIH1_HUMAN	285	0.0121324	0.00161648
20200727_serum_yeast_10_12_rep2.mzML	2977.6	2800.11	177.491	DKICDLLVANNHFAHFFAPQJLTNMNK	DKIC[160]DLLVANNHFAHFFAPQJLTNMNK	(N(N(H(H(N(H(A))))(H(N(H(A)))))))	A(2)H(5)N(4)	21	4	1345.09	2813800	8.88162e+07	sp|P19827|ITIH1_HUMAN	285	0.0163633	0.00161648
20200727_serum_yeast_10_12_rep3.mzML	2995.86	2804.09	191.768	DKICDLLVANNHFAHFFAPQJLTNMNK	DKIC[160]DLLVANNHFAHFFAPQJLTNMNK	(N(N(H(H(N(H(A))))(H(N(H(A)))))))	A(2)H(5)N(4)	21	4	1345.09	2815520	7.34801e+07	sp|P19827|ITIH1_HUMAN	285	0.000937376	0.00161648
20200727_serum_yeast_10_15_rep1.mzML	3010.83	2818.18	192.651	DKICDLLVANNHFAHFFAPQJLTNMNK	DKIC[160]DLLVANNHFAHFFAPQJLTNMNK	(N(N(H(H(N(H(A))))(H(N(H(A)))))))	A(2)H(5)N(4)	21	4	1345.09	2268720	7.93604e+07	sp|P19827|ITIH1_HUMAN	285	0.0201136	0.00161648
20200727_serum_yeast_10_15_rep2.mzML	3009.73	2826.91	182.815	DKICDLLVANNHFAHFFAPQJLTNMNK	DKIC[160]DLLVANNHFAHFFAPQJLTNMNK	(N(N(H(H(N(H(A))))(H(N(H(A)))))))	A(2)H(5)N(4)	21	4	1345.09	2285110	7.6955e+07	sp|P19827|ITIH1_HUMAN	285	0.0108897	0.00161648
20200727_serum_yeast_10_15_rep4.mzML	3046.72	2834.9	211.823	DKICDLLVANNHFAHFFAPQJLTNMNK	DKIC[160]DLLVANNHFAHFFAPQJLTNMNK	(N(N(H(H(N(H(A))))(H(N(H(A)))))))	A(2)H(5)N(4)	21	4	1345.09	1574030	52657842	sp|P19827|ITIH1_HUMAN	285	0.00742706	0.00161648
20200727_serum_yeast_1_1_rep2.mzML	2954.18	2772.54	181.643	DKICDLLVANNHFAHFFAPQJLTNMNK	DKIC[160]DLLVANNHFAHFFAPQJLTNMNK	(N(N(H(H(N(H(A))))(H(N(H(A)))))))	A(2)H(5)N(4)	21	4	1345.09	3430680	97954550	sp|P19827|ITIH1_HUMAN	285	0.000932494	0.00161648
20200727_serum_yeast_1_1_rep3.mzML	2968.82	2772.88	195.943	DKICDLLVANNHFAHFFAPQJLTNMNK	DKIC[160]DLLVANNHFAHFFAPQJLTNMNK	(N(N(H(H(N(H(A))))(H(N(H(A)))))))	A(2)H(5)N(4)	21	4	1345.09	3134340	9.65702e+07	sp|P19827|ITIH1_HUMAN	285	0.000929228	0.00161648
20200727_serum_yeast_1_1_rep4.mzML	2982.29	2792.62	189.669	DKICDLLVANNHFAHFFAPQJLTNMNK	DKIC[160]DLLVANNHFAHFFAPQJLTNMNK	(N(N(H(H(N(H(A))))(H(N(H(A)))))))	A(2)H(5)N(4)	21	4	1345.09	3041250	1.0097e+08	sp|P19827|ITIH1_HUMAN	285	0.0136201	0.00161648
20200727_serum_yeast_10_12_rep2.mzML	1479.58	1495.19	-15.6078	DLJRCTPEGWSEHR	DLJRC[160]TPEGWSEHR	(N(N(H(H(N(H(A))))(H(N(H(A)))))))	A(2)H(5)N(4)	3	3	1321.18	3212490	9.44023e+07	sp|Q8N4P3|MESH1_HUMAN	131	0.00375714	0.00731456
20200727_serum_yeast_10_12_rep3.mzML	1485.51	1492.94	-7.42741	DLJRCTPEGWSEHR	DLJRC[160]TPEGWSEHR	(N(N(H(H(N(H(A))))(H(N(H(A)))))))	A(2)H(5)N(4)	3	3	1321.18	2613490	85520502	sp|Q8N4P3|MESH1_HUMAN	131	0.0443475	0.00731456
20200727_serum_yeast_10_15_rep1.mzML	1476.44	1489.53	-13.0938	DLJRCTPEGWSEHR	DLJRC[160]TPEGWSEHR	(N(N(H(H(N(H(A))))(H(N(H(A)))))))	A(2)H(5)N(4)	3	3	1321.18	2894890	8.02393e+07	sp|Q8N4P3|MESH1_HUMAN	131	0.00235739	0.00731456
20200727_serum_yeast_1_1_rep2.mzML	1452.5	1471.11	-18.6071	DLJRCTPEGWSEHR	DLJRC[160]TPEGWSEHR	(N(N(H(H(N(H(A))))(H(N(H(A)))))))	A(2)H(5)N(4)	3	3	1321.18	4228040	1.07765e+08	sp|Q8N4P3|MESH1_HUMAN	131	0.00515479	0.00731456
20200727_serum_yeast_1_1_rep3.mzML	1465.91	1478.31	-12.4039	DLJRCTPEGWSEHR	DLJRC[160]TPEGWSEHR	(N(N(H(H(N(H(A))))(H(N(H(A)))))))	A(2)H(5)N(4)	3	3	1321.18	4030960	9.74887e+07	sp|Q8N4P3|MESH1_HUMAN	131	0.00186168	0.00731456
20200727_serum_yeast_1_1_rep4.mzML	1451.92	1467.6	-15.681	DLJRCTPEGWSEHR	DLJRC[160]TPEGWSEHR	(N(N(H(H(N(H(A))))(H(N(H(A)))))))	A(2)H(5)N(4)	3	3	1321.18	4259580	1.10874e+08	sp|Q8N4P3|MESH1_HUMAN	131	0.00649828	0.00731456
20200727_serum_yeast_10_12_rep1.mzML	2091.48	2179.56	-88.0848	DLTQEMEVHAEKLKWLJR	DLTQEM[147]EVHAEKLKWLJR	(N(N(H(H(H))(H(H(H))))))	H(6)N(2)	17	3	1212.21	84493400	5.29947e+08	sp|P46939|UTRO_HUMAN	2140	0.00172729	0.00174636
20200727_serum_yeast_10_12_rep2.mzML	2116.81	2197.89	-81.0761	DLTQEMEVHAEKLKWLJR	DLTQEM[147]EVHAEKLKWLJR	(N(N(H(H(H))(H(H(H))))))	H(6)N(2)	17	3	1212.21	96145000	4.35924e+08	sp|P46939|UTRO_HUMAN	2140	0.0176195	0.00174636
20200727_serum_yeast_10_12_rep3.mzML	2116.07	2197.5	-81.4306	DLTQEMEVHAEKLKWLJR	DLTQEM[147]EVHAEKLKWLJR	(N(N(H(H(H))(H(H(H))))))	H(6)N(2)	17	3	1212.21	70723200	1.67782e+09	sp|P46939|UTRO_HUMAN	2140	0.00603282	0.00174636
20200727_serum_yeast_10_15_rep1.mzML	2122.18	2215.86	-93.6751	DLTQEMEVHAEKLKWLJR	DLTQEM[147]EVHAEKLKWLJR	(N(N(H(H(H))(H(H(H))))))	H(6)N(2)	17	3	1212.21	106214000	6.38457e+08	sp|P46939|UTRO_HUMAN	2140	0.00580972	0.00174636
20200727_serum_yeast_10_15_rep2.mzML	2141.92	2223.21	-81.2942	DLTQEMEVHAEKLKWLJR	DLTQEM[147]EVHAEKLKWLJR	(N(N(H(H(H))(H(H(H))))))	H(6)N(2)	17	3	1212.21	70367500	907300309	sp|P46939|UTRO_HUMAN	2140	0.0256945	0.00174636
20200727_serum_yeast_10_15_rep4.mzML	2131.73	2236.2	-104.472	DLTQEMEVHAEKLKWLJR	DLTQEM[147]EVHAEKLKWLJR	(N(N(H(H(H))(H(H(H))))))	H(6)N(2)	17	3	1212.21	82248800	5.77822e+08	sp|P46939|UTRO_HUMAN	2140	0.0225543	0.00174636
20200727_serum_yeast_1_1_rep2.mzML	2100.4	2168.1	-67.6981	DLTQEMEVHAEKLKWLJR	DLTQEM[147]EVHAEKLKWLJR	(N(N(H(H(H))(H(H(H))))))	H(6)N(2)	17	3	1212.21	103398000	7.20272e+08	sp|P46939|UTRO_HUMAN	2140	0.00549044	0.00174636
20200727_serum_yeast_1_1_rep3.mzML	2093.57	2175.08	-81.5124	DLTQEMEVHAEKLKWLJR	DLTQEM[147]EVHAEKLKWLJR	(N(N(H(H(H))(H(H(H))))))	H(6)N(2)	17	3	1212.21	88386200	1.1989e+09	sp|P46939|UTRO_HUMAN	2140	0.00309695	0.00174636
20200727_serum_yeast_1_1_rep4.mzML	2094.82	2183.93	-89.1085	DLTQEMEVHAEKLKWLJR	DLTQEM[147]EVHAEKLKWLJR	(N(N(H(H(H))(H(H(H))))))	H(6)N(2)	17	3	1212.21	129360000	2.21815e+09	sp|P46939|UTRO_HUMAN	2140	0.00783983	0.00174636
20200727_serum_yeast_10_12_rep1.mzML	2181.62	2074.37	107.253	DNYWIEYETJTTHPWR	DNYWIEYETJTTHPWR	(N(N(H(H(H(H)))(H(H)(H(H))))))	H(8)N(2)	10	3	1276.51	1302350	1.6245e+07	sp|P40533|TED1_YEAST	266	0.0168028	0.00981364
20200727_serum_yeast_10_12_rep3.mzML	2201.57	2098.22	103.345	DNYWIEYETJTTHPWR	DNYWIEYETJTTHPWR	(N(N(H(H(H(H)))(H(H)(H(H))))))	H(8)N(2)	10	3	1276.51	1184830	19037988	sp|P40533|TED1_YEAST	266	0.00791859	0.00981364
20200727_serum_yeast_10_15_rep2.mzML	2229.43	2117.91	111.518	DNYWIEYETJTTHPWR	DNYWIEYETJTTHPWR	(N(N(H(H(H(H)))(H(H)(H(H))))))	H(8)N(2)	10	3	1276.51	903479	1.23723e+07	sp|P40533|TED1_YEAST	266	0.0342297	0.00981364
20200727_serum_yeast_10_15_rep4.mzML	2244.63	2112.57	132.059	DNYWIEYETJTTHPWR	DNYWIEYETJTTHPWR	(N(N(H(H(H(H)))(H(H)(H(H))))))	H(8)N(2)	10	3	1276.51	1083510	1.45035e+07	sp|P40533|TED1_YEAST	266	0.0321469	0.00981364
20200727_serum_yeast_1_1_rep4.mzML	2182.86	2070.76	112.101	DNYWIEYETJTTHPWR	DNYWIEYETJTTHPWR	(N(N(H(H(H(H)))(H(H)(H(H))))))	H(8)N(2)	10	3	1276.51	1380270	2.04587e+07	sp|P40533|TED1_YEAST	266	0.0442001	0.00981364
20200727_serum_yeast_10_12_rep1.mzML	2535.95	2646.9	-110.949	DQCIVDDITYNVJDTFHK	DQC[160]IVDDITYNVJDTFHK	(N(N(H(H(N(H)))(H(N(H(A)))))))	A(1)H(5)N(4)	13	4	1028.42	521541	1.35218e+07	sp|P02751|FINC_HUMAN	528	0.000906189	0.00117332
20200727_serum_yeast_10_12_rep3.mzML	2550.15	2649.61	-99.456	DQCIVDDITYNVJDTFHK	DQC[160]IVDDITYNVJDTFHK	(N(N(H(H(N(H)))(H(N(H(A)))))))	A(1)H(5)N(4)	13	4	1028.42	532628	7.21341e+06	sp|P02751|FINC_HUMAN	528	0.00921433	0.00117332
20200727_serum_yeast_10_15_rep1.mzML	2551.96	2646.47	-94.5127	DQCIVDDITYNVJDTFHK	DQC[160]IVDDITYNVJDTFHK	(N(N(H(H(N(H)))(H(N(H(A)))))))	A(1)H(5)N(4)	13	4	1028.42	807286	3.21676e+06	sp|P02751|FINC_HUMAN	528	0.000921016	0.00117332
20200727_serum_yeast_1_1_rep2.mzML	2517.53	2624.9	-107.368	DQCIVDDITYNVJDTFHK	DQC[160]IVDDITYNVJDTFHK	(N(N(H(H(N(H)))(H(N(H(A)))))))	A(1)H(5)N(4)	13	4	1028.42	352685	7452095	sp|P02751|FINC_HUMAN	528	0.0179672	0.00117332
20200727_serum_yeast_1_1_rep3.mzML	2521.69	2629.37	-107.68	DQCIVDDITYNVJDTFHK	DQC[160]IVDDITYNVJDTFHK	(N(N(H(H(N(H)))(H(N(H(A)))))))	A(1)H(5)N(4)	13	4	1028.42	830171	7.04324e+06	sp|P02751|FINC_HUMAN	528	0.000822783	0.00117332
20200727_serum_yeast_1_1_rep4.mzML	2527.09	2630.26	-103.174	DQCIVDDITYNVJDTFHK	DQC[160]IVDDITYNVJDTFHK	(N(N(H(H(N(H)))(H(N(H(A)))))))	A(1)H(5)N(4)	13	4	1028.42	1052840	9.48155e+06	sp|P02751|FINC_HUMAN	528	0.0269098	0.00117332
20200727_serum_yeast_10_12_rep1.mzML	2538.34	2643.24	-104.901	DQCIVDDITYNVJDTFHK	DQC[160]IVDDITYNVJDTFHK	(N(N(H(H(N(H)))(H(N(H(A)))))))	A(1)H(5)N(4)	13	3	1370.89	2569080	6.09249e+07	sp|P02751|FINC_HUMAN	528	0.00522753	0.00117332
20200727_serum_yeast_10_12_rep2.mzML	2544	2644.86	-100.857	DQCIVDDITYNVJDTFHK	DQC[160]IVDDITYNVJDTFHK	(N(N(H(H(N(H)))(H(N(H(A)))))))	A(1)H(5)N(4)	13	3	1370.89	2620910	6.67678e+07	sp|P02751|FINC_HUMAN	528	0.00822237	0.00117332
20200727_serum_yeast_10_12_rep3.mzML	2549.83	2645.86	-96.0291	DQCIVDDITYNVJDTFHK	DQC[160]IVDDITYNVJDTFHK	(N(N(H(H(N(H)))(H(N(H(A)))))))	A(1)H(5)N(4)	13	3	1370.89	3077920	8.81635e+07	sp|P02751|FINC_HUMAN	528	0.00124115	0.00117332
20200727_serum_yeast_10_15_rep1.mzML	2551.72	2642.38	-90.6556	DQCIVDDITYNVJDTFHK	DQC[160]IVDDITYNVJDTFHK	(N(N(H(H(N(H)))(H(N(H(A)))))))	A(1)H(5)N(4)	13	3	1370.89	2437120	5.83702e+07	sp|P02751|FINC_HUMAN	528	0.000585305	0.00117332
20200727_serum_yeast_10_15_rep2.mzML	2560.42	2665.23	-104.808	DQCIVDDITYNVJDTFHK	DQC[160]IVDDITYNVJDTFHK	(N(N(H(H(N(H)))(H(N(H(A)))))))	A(1)H(5)N(4)	13	3	1370.89	2464180	5.88617e+07	sp|P02751|FINC_HUMAN	528	0.00869164	0.00117332
20200727_serum_yeast_10_15_rep4.mzML	2576.64	2670.8	-94.158	DQCIVDDITYNVJDTFHK	DQC[160]IVDDITYNVJDTFHK	(N(N(H(H(N(H)))(H(N(H(A)))))))	A(1)H(5)N(4)	13	3	1370.89	2461130	5.82361e+07	sp|P02751|FINC_HUMAN	528	0.00238047	0.00117332
20200727_serum_yeast_1_1_rep2.mzML	2516.8	2620.72	-103.923	DQCIVDDITYNVJDTFHK	DQC[160]IVDDITYNVJDTFHK	(N(N(H(H(N(H)))(H(N(H(A)))))))	A(1)H(5)N(4)	13	3	1370.89	3202650	6.43628e+07	sp|P02751|FINC_HUMAN	528	0.00642659	0.00117332
20200727_serum_yeast_1_1_rep3.mzML	2522.58	2625.97	-103.393	DQCIVDDITYNVJDTFHK	DQC[160]IVDDITYNVJDTFHK	(N(N(H(H(N(H)))(H(N(H(A)))))))	A(1)H(5)N(4)	13	3	1370.89	3229100	1.00617e+08	sp|P02751|FINC_HUMAN	528	0.00615362	0.00117332
20200727_serum_yeast_1_1_rep4.mzML	2526.55	2626.34	-99.7917	DQCIVDDITYNVJDTFHK	DQC[160]IVDDITYNVJDTFHK	(N(N(H(H(N(H)))(H(N(H(A)))))))	A(1)H(5)N(4)	13	3	1370.89	2741220	9.21461e+07	sp|P02751|FINC_HUMAN	528	0.0186269	0.00117332
20200727_serum_yeast_10_12_rep1.mzML	2803.73	2785.81	17.9224	DQCIVDDITYNVJDTFHK	DQC[160]IVDDITYNVJDTFHK	(N(N(H(H(N(H(A))))(H(N(H(A)))))))	A(2)H(5)N(4)	13	4	1101.2	2884580	3.91942e+07	sp|P02751|FINC_HUMAN	528	0.00766913	0.00115385
20200727_serum_yeast_10_12_rep2.mzML	2808.33	2790.26	18.075	DQCIVDDITYNVJDTFHK	DQC[160]IVDDITYNVJDTFHK	(N(N(H(H(N(H(A))))(H(N(H(A)))))))	A(2)H(5)N(4)	13	4	1101.2	2998490	3.54191e+07	sp|P02751|FINC_HUMAN	528	0.0107104	0.00115385
20200727_serum_yeast_10_12_rep3.mzML	2814.92	2793.87	21.0457	DQCIVDDITYNVJDTFHK	DQC[160]IVDDITYNVJDTFHK	(N(N(H(H(N(H(A))))(H(N(H(A)))))))	A(2)H(5)N(4)	13	4	1101.2	2396210	2.31527e+07	sp|P02751|FINC_HUMAN	528	0.00992122	0.00115385
20200727_serum_yeast_10_15_rep1.mzML	2827.42	2807.4	20.0191	DQCIVDDITYNVJDTFHK	DQC[160]IVDDITYNVJDTFHK	(N(N(H(H(N(H(A))))(H(N(H(A)))))))	A(2)H(5)N(4)	13	4	1101.2	2130450	2.46738e+07	sp|P02751|FINC_HUMAN	528	0.0197574	0.00115385
20200727_serum_yeast_10_15_rep2.mzML	2837.59	2813.8	23.7916	DQCIVDDITYNVJDTFHK	DQC[160]IVDDITYNVJDTFHK	(N(N(H(H(N(H(A))))(H(N(H(A)))))))	A(2)H(5)N(4)	13	4	1101.2	3057970	3.93369e+07	sp|P02751|FINC_HUMAN	528	0.00990438	0.00115385
20200727_serum_yeast_1_1_rep2.mzML	2779.68	2761.06	18.6166	DQCIVDDITYNVJDTFHK	DQC[160]IVDDITYNVJDTFHK	(N(N(H(H(N(H(A))))(H(N(H(A)))))))	A(2)H(5)N(4)	13	4	1101.2	1366050	2.17189e+07	sp|P02751|FINC_HUMAN	528	0.0141911	0.00115385
20200727_serum_yeast_1_1_rep3.mzML	2781.61	2763.58	18.0305	DQCIVDDITYNVJDTFHK	DQC[160]IVDDITYNVJDTFHK	(N(N(H(H(N(H(A))))(H(N(H(A)))))))	A(2)H(5)N(4)	13	4	1101.2	2377740	3.2984e+07	sp|P02751|FINC_HUMAN	528	0.0473893	0.00115385
20200727_serum_yeast_1_1_rep4.mzML	2802.21	2780.1	22.1126	DQCIVDDITYNVJDTFHK	DQC[160]IVDDITYNVJDTFHK	(N(N(H(H(N(H(A))))(H(N(H(A)))))))	A(2)H(5)N(4)	13	4	1101.2	2589110	4.14898e+07	sp|P02751|FINC_HUMAN	528	0.0111803	0.00115385
20200727_serum_yeast_10_12_rep1.mzML	2803.77	2785.25	18.5188	DQCIVDDITYNVJDTFHK	DQC[160]IVDDITYNVJDTFHK	(N(N(H(H(N(H(A))))(H(N(H(A)))))))	A(2)H(5)N(4)	13	3	1467.93	3585600	1.04963e+08	sp|P02751|FINC_HUMAN	528	0.0373154	0.00115385
20200727_serum_yeast_10_12_rep2.mzML	2808.26	2789.7	18.5579	DQCIVDDITYNVJDTFHK	DQC[160]IVDDITYNVJDTFHK	(N(N(H(H(N(H(A))))(H(N(H(A)))))))	A(2)H(5)N(4)	13	3	1467.93	3257540	9.47818e+07	sp|P02751|FINC_HUMAN	528	0.00637759	0.00115385
20200727_serum_yeast_10_12_rep3.mzML	2814.41	2793.35	21.0644	DQCIVDDITYNVJDTFHK	DQC[160]IVDDITYNVJDTFHK	(N(N(H(H(N(H(A))))(H(N(H(A)))))))	A(2)H(5)N(4)	13	3	1467.93	2915140	9.73101e+07	sp|P02751|FINC_HUMAN	528	0.00825762	0.00115385
20200727_serum_yeast_10_15_rep1.mzML	2827.04	2806.9	20.1432	DQCIVDDITYNVJDTFHK	DQC[160]IVDDITYNVJDTFHK	(N(N(H(H(N(H(A))))(H(N(H(A)))))))	A(2)H(5)N(4)	13	3	1467.93	3422440	9.76523e+07	sp|P02751|FINC_HUMAN	528	0.0152514	0.00115385
20200727_serum_yeast_10_15_rep2.mzML	2837.58	2813.15	24.4318	DQCIVDDITYNVJDTFHK	DQC[160]IVDDITYNVJDTFHK	(N(N(H(H(N(H(A))))(H(N(H(A)))))))	A(2)H(5)N(4)	13	3	1467.93	2610550	8.81152e+07	sp|P02751|FINC_HUMAN	528	0.011465	0.00115385
20200727_serum_yeast_10_15_rep4.mzML	2843.83	2822.22	21.6137	DQCIVDDITYNVJDTFHK	DQC[160]IVDDITYNVJDTFHK	(N(N(H(H(N(H(A))))(H(N(H(A)))))))	A(2)H(5)N(4)	13	3	1467.93	2946770	8.36127e+07	sp|P02751|FINC_HUMAN	528	0.000895314	0.00115385
20200727_serum_yeast_1_1_rep2.mzML	2780.14	2760.51	19.6346	DQCIVDDITYNVJDTFHK	DQC[160]IVDDITYNVJDTFHK	(N(N(H(H(N(H(A))))(H(N(H(A)))))))	A(2)H(5)N(4)	13	3	1467.93	4149090	1.15139e+08	sp|P02751|FINC_HUMAN	528	0.00247128	0.00115385
20200727_serum_yeast_1_1_rep3.mzML	2781.51	2763.03	18.4765	DQCIVDDITYNVJDTFHK	DQC[160]IVDDITYNVJDTFHK	(N(N(H(H(N(H(A))))(H(N(H(A)))))))	A(2)H(5)N(4)	13	3	1467.93	3462610	8.86007e+07	sp|P02751|FINC_HUMAN	528	0.000894229	0.00115385
20200727_serum_yeast_1_1_rep4.mzML	2802.14	2779.48	22.6596	DQCIVDDITYNVJDTFHK	DQC[160]IVDDITYNVJDTFHK	(N(N(H(H(N(H(A))))(H(N(H(A)))))))	A(2)H(5)N(4)	13	3	1467.93	3080520	1.04429e+08	sp|P02751|FINC_HUMAN	528	0.0296872	0.00115385
20200727_serum_yeast_10_12_rep2.mzML	2789.27	2786.65	2.62029	DSVSVVLGQHFFJR	DSVSVVLGQHFFJR	(N(N(H(H(N(H(A))))(H(N(H(A)))))))	A(2)H(5)N(4)	13	3	1270.54	516536	1.35966e+07	sp|Q04756|HGFA_HUMAN	468	0.0186859	0.00650396
20200727_serum_yeast_10_12_rep3.mzML	2793.72	2790.31	3.40831	DSVSVVLGQHFFJR	DSVSVVLGQHFFJR	(N(N(H(H(N(H(A))))(H(N(H(A)))))))	A(2)H(5)N(4)	13	3	1270.54	545727	1.44997e+07	sp|Q04756|HGFA_HUMAN	468	0.000173276	0.00650396
20200727_serum_yeast_10_15_rep4.mzML	2821.13	2819.12	2.00561	DSVSVVLGQHFFJR	DSVSVVLGQHFFJR	(N(N(H(H(N(H(A))))(H(N(H(A)))))))	A(2)H(5)N(4)	13	3	1270.54	350995	1.02441e+07	sp|Q04756|HGFA_HUMAN	468	0.0348885	0.00650396
20200727_serum_yeast_10_12_rep1.mzML	1363.19	1363.21	-0.0244191	DTFVJASR	DTFVJASR	(N(F)(N(H(H(N(H)))(H(N(H(A)))))))	A(1)F(1)H(5)N(4)	5	3	990.398	1738970	6.14494e+07	sp|P05155|IC1_HUMAN	238	0.0097095	0.00690416
20200727_serum_yeast_10_12_rep2.mzML	1356.92	1362.66	-5.73952	DTFVJASR	DTFVJASR	(N(F)(N(H(H(N(H)))(H(N(H(A)))))))	A(1)F(1)H(5)N(4)	5	3	990.398	1418880	2.48586e+07	sp|P05155|IC1_HUMAN	238	0.00121395	0.00690416
20200727_serum_yeast_10_12_rep3.mzML	1373.32	1371.24	2.08157	DTFVJASR	DTFVJASR	(N(F)(N(H(H(N(H)))(H(N(H(A)))))))	A(1)F(1)H(5)N(4)	5	3	990.398	1015900	4.60106e+07	sp|P05155|IC1_HUMAN	238	0.00111389	0.00690416
20200727_serum_yeast_10_15_rep1.mzML	1361.61	1355.67	5.93753	DTFVJASR	DTFVJASR	(N(F)(N(H(N)(H(H))(H(N(H(A)))))))	A(1)F(1)H(5)N(4)	5	3	990.398	1399220	3.45918e+07	sp|P05155|IC1_HUMAN	238	0.00109128	0.00690416
20200727_serum_yeast_10_15_rep4.mzML	1388.59	1389.59	-0.999965	DTFVJASR	DTFVJASR	(N(F)(N(H(N)(H(H))(H(N(H(A)))))))	A(1)F(1)H(5)N(4)	5	3	990.398	873681	1.24606e+08	sp|P05155|IC1_HUMAN	238	0.000711723	0.00690416
20200727_serum_yeast_1_1_rep2.mzML	1327.95	1319.07	8.87937	DTFVJASR	DTFVJASR	(N(F)(N(H(N)(H(H))(H(N(H(A)))))))	A(1)F(1)H(5)N(4)	5	3	990.398	2286700	3.67741e+07	sp|P05155|IC1_HUMAN	238	0.000464133	0.00690416
20200727_serum_yeast_1_1_rep3.mzML	1346.46	1337.55	8.9105	DTFVJASR	DTFVJASR	(N(F)(N(H(N)(H(H))(H(N(H(A)))))))	A(1)F(1)H(5)N(4)	5	3	990.398	2122360	2.63693e+07	sp|P05155|IC1_HUMAN	238	0.000773538	0.00690416
20200727_serum_yeast_1_1_rep4.mzML	1357.19	1351.05	6.1431	DTFVJASR	DTFVJASR	(N(F)(N(H(N)(H(H))(H(N(H(A)))))))	A(1)F(1)H(5)N(4)	5	3	990.398	2164820	4.11031e+07	sp|P05155|IC1_HUMAN	238	0.00109714	0.00690416
20200727_serum_yeast_10_12_rep1.mzML	1363.38	1402.02	-38.6436	DTFVJASR	DTFVJASR	(N(F)(N(H(H(N(H)))(H(N(H(A)))))))	A(1)F(1)H(5)N(4)	5	2	1485.09	789668	2.73529e+07	sp|P05155|IC1_HUMAN	238	0.0431614	0.00690416
20200727_serum_yeast_10_15_rep2.mzML	1363.19	1393.05	-29.856	DTFVJASR	DTFVJASR	(N(F)(N(H(H(N(H)))(H(N(H(A)))))))	A(1)F(1)H(5)N(4)	5	2	1485.09	619013	2.33317e+07	sp|P05155|IC1_HUMAN	238	0.0196336	0.00690416
20200727_serum_yeast_10_15_rep4.mzML	1389.25	1415.86	-26.6125	DTFVJASR	DTFVJASR	(N(F)(N(H(H(N(H)))(H(N(H(A)))))))	A(1)F(1)H(5)N(4)	5	2	1485.09	500357	2.17556e+07	sp|P05155|IC1_HUMAN	238	0.0198928	0.00690416
20200727_serum_yeast_1_1_rep2.mzML	1327.56	1359.81	-32.2528	DTFVJASR	DTFVJASR	(N(F)(N(H(H(N(H)))(H(N(H(A)))))))	A(1)F(1)H(5)N(4)	5	2	1485.09	1088360	3.09754e+07	sp|P05155|IC1_HUMAN	238	0.00911731	0.00690416
20200727_serum_yeast_1_1_rep3.mzML	1345.8	1376.21	-30.4129	DTFVJASR	DTFVJASR	(N(F)(N(H(H(N(H)))(H(N(H(A)))))))	A(1)F(1)H(5)N(4)	5	2	1485.09	933929	3.39185e+07	sp|P05155|IC1_HUMAN	238	0.000875353	0.00690416
20200727_serum_yeast_1_1_rep4.mzML	1356.12	1381.04	-24.9151	DTFVJASR	DTFVJASR	(N(F)(N(H(H(N(H)))(H(N(H(A)))))))	A(1)F(1)H(5)N(4)	5	2	1485.09	973588	2.54631e+07	sp|P05155|IC1_HUMAN	238	0.00048338	0.00690416
20200727_serum_yeast_10_12_rep1.mzML	1856.8	1627.55	229.251	EASGLSDJETEWLK	EASGLSDJETEWLK	(N(N(H(H(H(H)))(H(H(H(H)))))))	H(8)N(2)	8	2	1641.16	1804380	4.19564e+07	sp|P39105|PLB1_YEAST	52	1.22329e-06	0.000604826
20200727_serum_yeast_10_12_rep2.mzML	1859.72	1642.63	217.093	EASGLSDJETEWLK	EASGLSDJETEWLK	(N(N(H(H(H(H)))(H(H(H(H)))))))	H(8)N(2)	8	2	1641.16	1710130	3.92756e+07	sp|P39105|PLB1_YEAST	52	1.15361e-06	0.000604826
20200727_serum_yeast_10_12_rep3.mzML	1885.99	1638.43	247.557	EASGLSDJETEWLK	EASGLSDJETEWLK	(N(N(H(H(H(H)))(H(H(H(H)))))))	H(8)N(2)	8	2	1641.16	1576710	3.4351e+07	sp|P39105|PLB1_YEAST	52	1.42691e-06	0.000604826
20200727_serum_yeast_10_15_rep1.mzML	1890.81	1650.42	240.394	EASGLSDJETEWLK	EASGLSDJETEWLK	(N(N(H(H(H(H)))(H(H(H(H)))))))	H(8)N(2)	8	2	1641.16	1660430	41807050	sp|P39105|PLB1_YEAST	52	1.24303e-06	0.000604826
20200727_serum_yeast_10_15_rep2.mzML	1883.45	1660.72	222.73	EASGLSDJETEWLK	EASGLSDJETEWLK	(N(N(H(H(H(H)))(H(H(H(H)))))))	H(8)N(2)	8	2	1641.16	2107910	44584356	sp|P39105|PLB1_YEAST	52	1.18359e-06	0.000604826
20200727_serum_yeast_10_15_rep4.mzML	1923.23	1661.91	261.321	EASGLSDJETEWLK	EASGLSDJETEWLK	(N(N(H(H(H(H)))(H(H(H(H)))))))	H(8)N(2)	8	2	1641.16	1635660	3.67194e+07	sp|P39105|PLB1_YEAST	52	1.26269e-06	0.000604826
20200727_serum_yeast_1_1_rep2.mzML	1827.96	1619.75	208.206	EASGLSDJETEWLK	EASGLSDJETEWLK	(N(N(H(H(H(H)))(H(H(H(H)))))))	H(8)N(2)	8	2	1641.16	1084920	2.72514e+07	sp|P39105|PLB1_YEAST	52	1.45577e-06	0.000604826
20200727_serum_yeast_1_1_rep3.mzML	1847.72	1628.81	218.91	EASGLSDJETEWLK	EASGLSDJETEWLK	(N(N(H(H(H(H)))(H(H(H(H)))))))	H(8)N(2)	8	2	1641.16	1462460	3.25394e+07	sp|P39105|PLB1_YEAST	52	4.87859e-06	0.000604826
20200727_serum_yeast_1_1_rep4.mzML	1861.17	1635.18	225.992	EASGLSDJETEWLK	EASGLSDJETEWLK	(N(N(H(H(H(H)))(H(H(H(H)))))))	H(8)N(2)	8	2	1641.16	1343180	3.0523e+07	sp|P39105|PLB1_YEAST	52	1.41738e-06	0.000604826
20200727_serum_yeast_10_12_rep1.mzML	1342.17	1335.15	7.01508	EEQFJSTFR	EEQFJSTFR	(N(F)(N(H(H(N))(H(N)))))	F(1)H(3)N(4)	5	3	868.023	23083000	1.8831e+08	sp|P01859|IGHG2_HUMAN	176	2.7934e-09	0.00520554
20200727_serum_yeast_10_12_rep2.mzML	1326.18	1316.5	9.67654	EEQFJSTFR	EEQFJSTFR	(N(F)(N(H(H(N))(H(N)))))	F(1)H(3)N(4)	5	3	868.023	17907800	2.00508e+08	sp|P01859|IGHG2_HUMAN	176	6.55709e-09	0.00520554
20200727_serum_yeast_10_12_rep3.mzML	1355.52	1348.12	7.39938	EEQFJSTFR	EEQFJSTFR	(N(F)(N(H(H(N))(H(N)))))	F(1)H(3)N(4)	5	3	868.023	22425300	238335307	sp|P01859|IGHG2_HUMAN	176	1.83788e-09	0.00520554
20200727_serum_yeast_10_15_rep1.mzML	1340.99	1333.95	7.04199	EEQFJSTFR	EEQFJSTFR	(N(F)(N(H(H(N))(H(N)))))	F(1)H(3)N(4)	5	3	868.023	13590000	1.52628e+08	sp|P01859|IGHG2_HUMAN	176	5.61019e-06	0.00520554
20200727_serum_yeast_10_15_rep2.mzML	1344.2	1335.45	8.75436	EEQFJSTFR	EEQFJSTFR	(N(F)(N(H(H(N))(H(N)))))	F(1)H(3)N(4)	5	3	868.023	13660000	1.36265e+08	sp|P01859|IGHG2_HUMAN	176	2.84683e-08	0.00520554
20200727_serum_yeast_10_15_rep4.mzML	1374.09	1367.15	6.93828	EEQFJSTFR	EEQFJSTFR	(N(F)(N(H(H(N))(H(N)))))	F(1)H(3)N(4)	5	3	868.023	13526900	1.05181e+08	sp|P01859|IGHG2_HUMAN	176	3.74017e-08	0.00520554
20200727_serum_yeast_1_1_rep2.mzML	1298.15	1292.55	5.60142	EEQFJSTFR	EEQFJSTFR	(N(F)(N(H(H)(H(N)(N)))))	F(1)H(3)N(4)	5	3	868.023	28976200	2.82368e+08	sp|P01859|IGHG2_HUMAN	176	2.43288e-09	0.00520554
20200727_serum_yeast_1_1_rep3.mzML	1314.02	1307.42	6.60441	EEQFJSTFR	EEQFJSTFR	(N(F)(N(H(H(N))(H(N)))))	F(1)H(3)N(4)	5	3	868.023	50635300	407357895	sp|P01859|IGHG2_HUMAN	176	3.58398e-09	0.00520554
20200727_serum_yeast_1_1_rep4.mzML	1336.35	1329.57	6.7795	EEQFJSTFR	EEQFJSTFR	(N(F)(N(H(H(N))(H(N)))))	F(1)H(3)N(4)	5	3	868.023	35433600	384037481	sp|P01859|IGHG2_HUMAN	176	4.95153e-08	0.00520554
20200727_serum_yeast_10_12_rep1.mzML	1343.41	1342.04	1.37076	EEQFJSTFR	EEQFJSTFR	(N(F)(N(H(H(N))(H(N)))))	F(1)H(3)N(4)	5	2	1301.53	96362400	1728034386	sp|P01859|IGHG2_HUMAN	176	5.37485e-12	0.00520554
20200727_serum_yeast_10_12_rep2.mzML	1326.33	1325.33	0.999394	EEQFJSTFR	EEQFJSTFR	(N(F)(N(H(H(N))(H(N)))))	F(1)H(3)N(4)	5	2	1301.53	113926000	1994238330	sp|P01859|IGHG2_HUMAN	176	8.12733e-12	0.00520554
20200727_serum_yeast_10_12_rep3.mzML	1355.71	1354.3	1.41038	EEQFJSTFR	EEQFJSTFR	(N(F)(N(H(H(N))(H(N)))))	F(1)H(3)N(4)	5	2	1301.53	99265600	1695562114	sp|P01859|IGHG2_HUMAN	176	6.05167e-09	0.00520554
20200727_serum_yeast_10_15_rep1.mzML	1341.53	1338.53	3.0003	EEQFJSTFR	EEQFJSTFR	(N(F)(N(H(H(N))(H(N)))))	F(1)H(3)N(4)	5	2	1301.53	66794400	1268912825	sp|P01859|IGHG2_HUMAN	176	3.19785e-09	0.00520554
20200727_serum_yeast_10_15_rep2.mzML	1344.49	1340.45	4.04275	EEQFJSTFR	EEQFJSTFR	(N(F)(N(H(H(N))(H(N)))))	F(1)H(3)N(4)	5	2	1301.53	79300800	1504049813	sp|P01859|IGHG2_HUMAN	176	2.74012e-13	0.00520554
20200727_serum_yeast_10_15_rep4.mzML	1337.13	1371.06	-33.9259	EEQFJSTFR	EEQFJSTFR	(N(F)(N(H(H(N))(H(N)))))	F(1)H(3)N(4)	5	2	1301.53	1574240	2.84604e+07	sp|P01859|IGHG2_HUMAN	176	2.19881e-12	0.00520554
20200727_serum_yeast_1_1_rep2.mzML	1298.6	1297.9	0.704998	EEQFJSTFR	EEQFJSTFR	(N(F)(N(H(H(N))(H(N)))))	F(1)H(3)N(4)	5	2	1301.53	104384000	1593221592	sp|P01859|IGHG2_HUMAN	176	2.99155e-09	0.00520554
20200727_serum_yeast_1_1_rep3.mzML	1314.8	1314.18	0.615951	EEQFJSTFR	EEQFJSTFR	(N(F)(N(H(H(N))(H(N)))))	F(1)H(3)N(4)	5	2	1301.53	133290000	2081258154	sp|P01859|IGHG2_HUMAN	176	5.06279e-12	0.00520554
20200727_serum_yeast_1_1_rep4.mzML	1337.11	1334.76	2.35388	EEQFJSTFR	EEQFJSTFR	(N(F)(N(H(H(N))(H(N)))))	F(1)H(3)N(4)	5	2	1301.53	90397700	1529899407	sp|P01859|IGHG2_HUMAN	176	2.72575e-10	0.00520554
20200727_serum_yeast_10_12_rep1.mzML	1325.85	1313.12	12.731	EEQFJSTFR	EEQFJSTFR	(N(F)(N(H(H(N))(H(H)(H)))))	F(1)H(5)N(3)	5	3	908.366	81380600	679348	sp|P01859|IGHG2_HUMAN	176	0.0129187	0.00835709
20200727_serum_yeast_10_12_rep2.mzML	1306.47	1292.53	13.9359	EEQFJSTFR	EEQFJSTFR	(N(F)(N(H(H(N))(H(H)(H)))))	F(1)H(5)N(3)	5	3	908.366	66002400	1.4376e+06	sp|P01859|IGHG2_HUMAN	176	0.00695676	0.00835709
20200727_serum_yeast_10_12_rep3.mzML	1338.62	1328.47	10.1506	EEQFJSTFR	EEQFJSTFR	(N(F)(N(H(H(N))(H(H)(H)))))	F(1)H(5)N(3)	5	3	908.366	77236500	993188	sp|P01859|IGHG2_HUMAN	176	0.0231408	0.00835709
20200727_serum_yeast_10_15_rep1.mzML	1328.55	1318.52	10.0277	EEQFJSTFR	EEQFJSTFR	(N(F)(N(H(H(N))(H(H)(H)))))	F(1)H(5)N(3)	5	3	908.366	50412400	913439	sp|P01859|IGHG2_HUMAN	176	0.0106332	0.00835709
20200727_serum_yeast_10_15_rep2.mzML	1330.24	1320.71	9.52831	EEQFJSTFR	EEQFJSTFR	(N(F)(N(H(H(N))(H(H)(H)))))	F(1)H(5)N(3)	5	3	908.366	53864000	842579	sp|P01859|IGHG2_HUMAN	176	0.005891	0.00835709
20200727_serum_yeast_10_15_rep4.mzML	1362.39	1355.29	7.10448	EEQFJSTFR	EEQFJSTFR	(N(F)(N(H(H(N))(H(H)(H)))))	F(1)H(5)N(3)	5	3	908.366	53264500	1.02885e+06	sp|P01859|IGHG2_HUMAN	176	0.00277644	0.00835709
20200727_serum_yeast_1_1_rep2.mzML	1284.15	1277.92	6.23062	EEQFJSTFR	EEQFJSTFR	(N(F)(N(H(H(N))(H(H)(H)))))	F(1)H(5)N(3)	5	3	908.366	74944500	1.64205e+06	sp|P01859|IGHG2_HUMAN	176	0.00152827	0.00835709
20200727_serum_yeast_1_1_rep3.mzML	1297.95	1286.7	11.2458	EEQFJSTFR	EEQFJSTFR	(N(F)(N(H(H(N))(H(H)(H)))))	F(1)H(5)N(3)	5	3	908.366	121555000	1.80661e+06	sp|P01859|IGHG2_HUMAN	176	0.0190644	0.00835709
20200727_serum_yeast_1_1_rep4.mzML	1323.26	1312.84	10.4192	EEQFJSTFR	EEQFJSTFR	(N(F(H))(N(H(H)(H(N(H))))))	F(1)H(5)N(3)	5	3	908.366	111520000	2.03684e+06	sp|P01859|IGHG2_HUMAN	176	0.00151301	0.00835709
20200727_serum_yeast_10_12_rep1.mzML	1357.81	1347.76	10.0496	EEQFJSTFR	EEQFJSTFR	(N(F)(N(H(N)(H(N))(H(N)))))	F(1)H(3)N(5)	5	3	935.717	47951300	7.51774e+08	sp|P01859|IGHG2_HUMAN	176	2.95855e-08	0.00382154
20200727_serum_yeast_10_12_rep2.mzML	1345.61	1335.64	9.9661	EEQFJSTFR	EEQFJSTFR	(N(F)(N(H(N)(H(N))(H(N)))))	F(1)H(3)N(5)	5	3	935.717	44119600	6.42069e+08	sp|P01859|IGHG2_HUMAN	176	0.00166174	0.00382154
20200727_serum_yeast_10_12_rep3.mzML	1370.79	1359.52	11.2674	EEQFJSTFR	EEQFJSTFR	(N(F)(N(H(N)(H(N))(H(N)))))	F(1)H(3)N(5)	5	3	935.717	46969400	601448493	sp|P01859|IGHG2_HUMAN	176	5.78622e-05	0.00382154
20200727_serum_yeast_10_15_rep1.mzML	1352.26	1343.42	8.84267	EEQFJSTFR	EEQFJSTFR	(N(F)(N(H(N)(H(N))(H(N)))))	F(1)H(3)N(5)	5	3	935.717	38456900	4.99689e+08	sp|P01859|IGHG2_HUMAN	176	7.47521e-06	0.00382154
20200727_serum_yeast_10_15_rep2.mzML	1357.16	1345.48	11.6812	EEQFJSTFR	EEQFJSTFR	(N(F)(N(H(N)(H(N))(H(N)))))	F(1)H(3)N(5)	5	3	935.717	35200300	4.80866e+08	sp|P01859|IGHG2_HUMAN	176	1.33796e-05	0.00382154
20200727_serum_yeast_10_15_rep4.mzML	1384.39	1376.25	8.1431	EEQFJSTFR	EEQFJSTFR	(N(F)(N(H(N)(H(N))(H(N)))))	F(1)H(3)N(5)	5	3	935.717	36342300	4.52808e+08	sp|P01859|IGHG2_HUMAN	176	2.12835e-09	0.00382154
20200727_serum_yeast_1_1_rep2.mzML	1312.9	1304	8.89875	EEQFJSTFR	EEQFJSTFR	(N(F)(N(H(N)(H(N))(H(N)))))	F(1)H(3)N(5)	5	3	935.717	63299200	7.44319e+08	sp|P01859|IGHG2_HUMAN	176	8.39626e-09	0.00382154
20200727_serum_yeast_1_1_rep3.mzML	1334.33	1320.45	13.8764	EEQFJSTFR	EEQFJSTFR	(N(F)(N(H(N)(H(N))(H(N)))))	F(1)H(3)N(5)	5	3	935.717	68341800	8.42658e+08	sp|P01859|IGHG2_HUMAN	176	0.00145546	0.00382154
20200727_serum_yeast_1_1_rep4.mzML	1349.57	1338.95	10.6168	EEQFJSTFR	EEQFJSTFR	(N(F)(N(H(N)(H(N))(H(N)))))	F(1)H(3)N(5)	5	3	935.717	58478500	8.19426e+08	sp|P01859|IGHG2_HUMAN	176	4.71507e-07	0.00382154
20200727_serum_yeast_10_12_rep1.mzML	1353.42	1347.84	5.57638	EEQFJSTFR	EEQFJSTFR	(N(F)(N(H(N)(H(N))(H(N)))))	F(1)H(3)N(5)	5	2	1403.07	55419600	7.44428e+08	sp|P01859|IGHG2_HUMAN	176	4.02216e-12	0.00382154
20200727_serum_yeast_10_12_rep2.mzML	1345.43	1335.78	9.65115	EEQFJSTFR	EEQFJSTFR	(N(F)(N(H(N)(H(N))(H(N)))))	F(1)H(3)N(5)	5	2	1403.07	65622400	8.40113e+08	sp|P01859|IGHG2_HUMAN	176	5.66453e-08	0.00382154
20200727_serum_yeast_10_12_rep3.mzML	1367.41	1359.6	7.81479	EEQFJSTFR	EEQFJSTFR	(N(F)(N(H(N)(H(N))(H(N)))))	F(1)H(3)N(5)	5	2	1403.07	56055100	6.7649e+08	sp|P01859|IGHG2_HUMAN	176	1.03063e-13	0.00382154
20200727_serum_yeast_10_15_rep2.mzML	1353.98	1345.55	8.43393	EEQFJSTFR	EEQFJSTFR	(N(F)(N(H(N)(H(N))(H(N)))))	F(1)H(3)N(5)	5	2	1403.07	49544500	573878078	sp|P01859|IGHG2_HUMAN	176	2.48504e-12	0.00382154
20200727_serum_yeast_10_15_rep4.mzML	1377.17	1376.31	0.85885	EEQFJSTFR	EEQFJSTFR	(N(F)(N(H(N)(H(N))(H(N)))))	F(1)H(3)N(5)	5	2	1403.07	43046500	6.35141e+08	sp|P01859|IGHG2_HUMAN	176	6.96637e-13	0.00382154
20200727_serum_yeast_1_1_rep2.mzML	1309.91	1304.08	5.8322	EEQFJSTFR	EEQFJSTFR	(N(F)(N(H(N)(H(N))(H(N)))))	F(1)H(3)N(5)	5	2	1403.07	65671600	856656276	sp|P01859|IGHG2_HUMAN	176	1.65797e-13	0.00382154
20200727_serum_yeast_1_1_rep3.mzML	1334.29	1320.54	13.7548	EEQFJSTFR	EEQFJSTFR	(N(F)(N(H(N)(H(N))(H(N)))))	F(1)H(3)N(5)	5	2	1403.07	60579800	823164638	sp|P01859|IGHG2_HUMAN	176	4.31927e-10	0.00382154
20200727_serum_yeast_1_1_rep4.mzML	1346.69	1339.02	7.67467	EEQFJSTFR	EEQFJSTFR	(N(F)(N(H(N)(H(N))(H(N)))))	F(1)H(3)N(5)	5	2	1403.07	54733200	701155515	sp|P01859|IGHG2_HUMAN	176	8.40542e-14	0.00382154
20200727_serum_yeast_10_12_rep1.mzML	1309.19	1309.97	-0.77629	EEQFJSTFR	EEQFJSTFR	(N(F)(N(H(H(H(H)))(H(N(H))))))	F(1)H(6)N(3)	5	3	962.384	16679800	498214	sp|P01859|IGHG2_HUMAN	176	0.00179746	0.00263861
20200727_serum_yeast_10_12_rep3.mzML	1322.9	1325.77	-2.86791	EEQFJSTFR	EEQFJSTFR	(N(F)(N(H(H(H(H)))(H(N(H))))))	F(1)H(6)N(3)	5	3	962.384	18507600	294263	sp|P01859|IGHG2_HUMAN	176	0.0012075	0.00263861
20200727_serum_yeast_10_15_rep1.mzML	1314.72	1316.6	-1.88111	EEQFJSTFR	EEQFJSTFR	(N(F)(N(H(H(H(H)))(H(N(H))))))	F(1)H(6)N(3)	5	3	962.384	14961000	322193	sp|P01859|IGHG2_HUMAN	176	0.00643106	0.00263861
20200727_serum_yeast_10_15_rep2.mzML	1317.12	1318.55	-1.42534	EEQFJSTFR	EEQFJSTFR	(N(F)(N(H(H(H(H)))(H(N(H))))))	F(1)H(6)N(3)	5	3	962.384	11333800	204328	sp|P01859|IGHG2_HUMAN	176	0.0100967	0.00263861
20200727_serum_yeast_10_15_rep4.mzML	1352.96	1353.35	-0.385265	EEQFJSTFR	EEQFJSTFR	(N(F)(N(H(H(H(H)))(H(N(H))))))	F(1)H(6)N(3)	5	3	962.384	10472800	180965	sp|P01859|IGHG2_HUMAN	176	0.0168294	0.00263861
20200727_serum_yeast_1_1_rep2.mzML	1270.61	1275.58	-4.96676	EEQFJSTFR	EEQFJSTFR	(N(F)(N(H(H(H(H)))(H(N(H))))))	F(1)H(6)N(3)	5	3	962.384	13832000	254335	sp|P01859|IGHG2_HUMAN	176	0.000103584	0.00263861
20200727_serum_yeast_1_1_rep3.mzML	1283.66	1283.66	-0.00355477	EEQFJSTFR	EEQFJSTFR	(N(F)(N(H(H(H(H)))(H(N(H))))))	F(1)H(6)N(3)	5	3	962.384	17523800	647882	sp|P01859|IGHG2_HUMAN	176	0.00807241	0.00263861
20200727_serum_yeast_1_1_rep4.mzML	1309.88	1310.24	-0.360738	EEQFJSTFR	EEQFJSTFR	(N(F)(N(H(H(H(H)))(H(N(H))))))	F(1)H(6)N(3)	5	3	962.384	22069300	1.55832e+06	sp|P01859|IGHG2_HUMAN	176	0.00617535	0.00263861
20200727_serum_yeast_10_12_rep1.mzML	1309.19	1277.71	31.4801	EEQFJSTFR	EEQFJSTFR	(N(F)(N(H(H(N(H)))(H(N(F))))))	F(2)H(4)N(4)	5	3	970.728	18374300	5.2256e+06	sp|P01859|IGHG2_HUMAN	176	0.00224246	0.00115144
20200727_serum_yeast_10_12_rep2.mzML	1291.81	1263.02	28.7877	EEQFJSTFR	EEQFJSTFR	(N(F)(N(H(H(N(H)))(H(N(F))))))	F(2)H(4)N(4)	5	3	970.728	11771900	3.83563e+06	sp|P01859|IGHG2_HUMAN	176	0.00159836	0.00115144
20200727_serum_yeast_10_12_rep3.mzML	1322.9	1296.8	26.096	EEQFJSTFR	EEQFJSTFR	(N(F)(N(H(H(N(H)))(H(N(F))))))	F(2)H(4)N(4)	5	3	970.728	20810600	4.90601e+06	sp|P01859|IGHG2_HUMAN	176	0.00216193	0.00115144
20200727_serum_yeast_10_15_rep1.mzML	1314.72	1293.2	21.5171	EEQFJSTFR	EEQFJSTFR	(N(F)(N(H(H(N(H)))(H(N(F))))))	F(2)H(4)N(4)	5	3	970.728	16776900	4.34339e+06	sp|P01859|IGHG2_HUMAN	176	0.00222262	0.00115144
20200727_serum_yeast_10_15_rep2.mzML	1317.12	1295.71	21.4103	EEQFJSTFR	EEQFJSTFR	(N(F)(N(H(H(N(H)))(H(N(F))))))	F(2)H(4)N(4)	5	3	970.728	12826500	4.00327e+06	sp|P01859|IGHG2_HUMAN	176	0.00181271	0.00115144
20200727_serum_yeast_10_15_rep4.mzML	1352.96	1330.04	22.9231	EEQFJSTFR	EEQFJSTFR	(N(F)(N(H(H(N(H)))(H(N(F))))))	F(2)H(4)N(4)	5	3	970.728	11785600	2.83469e+06	sp|P01859|IGHG2_HUMAN	176	8.94745e-05	0.00115144
20200727_serum_yeast_1_1_rep2.mzML	1270.61	1251.25	19.3608	EEQFJSTFR	EEQFJSTFR	(N(F)(N(H(H(H))(H(N)(N(F))))))	F(2)H(4)N(4)	5	3	970.728	15686100	4.60875e+06	sp|P01859|IGHG2_HUMAN	176	0.000278016	0.00115144
20200727_serum_yeast_1_1_rep3.mzML	1283.66	1253.11	30.5463	EEQFJSTFR	EEQFJSTFR	(N(F)(N(H(H(N(H)))(H(N(F))))))	F(2)H(4)N(4)	5	3	970.728	19560600	5.95735e+06	sp|P01859|IGHG2_HUMAN	176	0.00179242	0.00115144
20200727_serum_yeast_1_1_rep4.mzML	1309.88	1282.95	26.9326	EEQFJSTFR	EEQFJSTFR	(N(F)(N(H(H(N(H)))(H(N(F))))))	F(2)H(4)N(4)	5	3	970.728	24377200	7.95548e+06	sp|P01859|IGHG2_HUMAN	176	0.00224467	0.00115144
20200727_serum_yeast_10_12_rep1.mzML	1316.48	1273.64	42.8428	EEQFJSTFR	EEQFJSTFR	(N(F)(N(H(H(N(H)))(H(N(F))))))	F(2)H(4)N(4)	5	2	1455.59	1501440	3.54619e+06	sp|P01859|IGHG2_HUMAN	176	2.68921e-06	0.00115144
20200727_serum_yeast_10_12_rep2.mzML	1318.68	1259.61	59.0735	EEQFJSTFR	EEQFJSTFR	(N(F)(N(H(H(H))(H(N)(N(F))))))	F(2)H(4)N(4)	5	2	1455.59	6060110	2.83138e+06	sp|P01859|IGHG2_HUMAN	176	1.34751e-07	0.00115144
20200727_serum_yeast_10_12_rep3.mzML	1329.76	1292.31	37.4488	EEQFJSTFR	EEQFJSTFR	(N(F)(N(H(H(N(H)))(H(N(F))))))	F(2)H(4)N(4)	5	2	1455.59	1796590	6.93522e+06	sp|P01859|IGHG2_HUMAN	176	5.65899e-06	0.00115144
20200727_serum_yeast_10_15_rep1.mzML	1340.65	1290.3	50.3468	EEQFJSTFR	EEQFJSTFR	(N(F)(N(H(H(N(H)))(H(N(F))))))	F(2)H(4)N(4)	5	2	1455.59	6669180	963872	sp|P01859|IGHG2_HUMAN	176	0.0268167	0.00115144
20200727_serum_yeast_10_15_rep2.mzML	1341.28	1292.45	48.8268	EEQFJSTFR	EEQFJSTFR	(N(F)(N(H(H(N(H)))(H(N(F))))))	F(2)H(4)N(4)	5	2	1455.59	6033810	1.74873e+06	sp|P01859|IGHG2_HUMAN	176	1.29755e-05	0.00115144
20200727_serum_yeast_10_15_rep4.mzML	1351.61	1326.39	25.2233	EEQFJSTFR	EEQFJSTFR	(N(F)(N(H(H(N(H)))(H(N(F))))))	F(2)H(4)N(4)	5	2	1455.59	1270790	5943307	sp|P01859|IGHG2_HUMAN	176	7.98984e-05	0.00115144
20200727_serum_yeast_1_1_rep2.mzML	1299.68	1248.1	51.5841	EEQFJSTFR	EEQFJSTFR	(N(F)(N(H(H(N(H)))(H(N(F))))))	F(2)H(4)N(4)	5	2	1455.59	7524790	2.95572e+06	sp|P01859|IGHG2_HUMAN	176	4.19441e-06	0.00115144
20200727_serum_yeast_1_1_rep3.mzML	1308.29	1249.63	58.6578	EEQFJSTFR	EEQFJSTFR	(N(F)(N(H(N)(H(H))(H(N(F))))))	F(2)H(4)N(4)	5	2	1455.59	7766280	2.90044e+06	sp|P01859|IGHG2_HUMAN	176	1.01188e-09	0.00115144
20200727_serum_yeast_1_1_rep4.mzML	1336.95	1279.19	57.7644	EEQFJSTFR	EEQFJSTFR	(N(F)(N(H(H(N(H)))(H(N(F))))))	F(2)H(4)N(4)	5	2	1455.59	6888820	2.54507e+06	sp|P01859|IGHG2_HUMAN	176	0.0187056	0.00115144
20200727_serum_yeast_10_12_rep1.mzML	1344.79	1342.3	2.4885	EEQFJSTFR	EEQFJSTFR	(N(F)(N(H(N)(H(N))(H(N(H))))))	F(1)H(4)N(5)	5	3	989.735	29175800	4.94035e+08	sp|P01859|IGHG2_HUMAN	176	0.00184927	0.00562977
20200727_serum_yeast_10_12_rep2.mzML	1327.64	1325.83	1.80938	EEQFJSTFR	EEQFJSTFR	(N(F)(N(H(N)(H(N))(H(N(H))))))	F(1)H(4)N(5)	5	3	989.735	34075900	593012738	sp|P01859|IGHG2_HUMAN	176	0.00496333	0.00562977
20200727_serum_yeast_10_12_rep3.mzML	1357.85	1354.53	3.31544	EEQFJSTFR	EEQFJSTFR	(N(F)(N(H(N)(H(N))(H(N(H))))))	F(1)H(4)N(5)	5	3	989.735	30081000	537594891	sp|P01859|IGHG2_HUMAN	176	0.00205444	0.00562977
20200727_serum_yeast_10_15_rep1.mzML	1341.52	1338.75	2.76575	EEQFJSTFR	EEQFJSTFR	(N(F)(N(H(N)(H(N))(H(N(H))))))	F(1)H(4)N(5)	5	3	989.735	18830000	3.56877e+08	sp|P01859|IGHG2_HUMAN	176	0.00386508	0.00562977
20200727_serum_yeast_10_15_rep2.mzML	1344.96	1340.68	4.27747	EEQFJSTFR	EEQFJSTFR	(N(F)(N(H(N)(H(N))(H(N(H))))))	F(1)H(4)N(5)	5	3	989.735	22028600	382064165	sp|P01859|IGHG2_HUMAN	176	0.00165879	0.00562977
20200727_serum_yeast_10_15_rep4.mzML	1350.94	1371.25	-20.3085	EEQFJSTFR	EEQFJSTFR	(N(F)(N(H(N)(H(H))(H(N)(N)))))	F(1)H(4)N(5)	5	3	989.735	29345800	4.79314e+06	sp|P01859|IGHG2_HUMAN	176	0.00735513	0.00562977
20200727_serum_yeast_1_1_rep2.mzML	1300.18	1298.19	1.99261	EEQFJSTFR	EEQFJSTFR	(N(F)(N(H(N)(H(N))(H(N(H))))))	F(1)H(4)N(5)	5	3	989.735	34745400	548245143	sp|P01859|IGHG2_HUMAN	176	0.00106922	0.00562977
20200727_serum_yeast_1_1_rep3.mzML	1316.96	1314.48	2.48317	EEQFJSTFR	EEQFJSTFR	(N(F)(N(H(N)(H(H))(H(N)(N)))))	F(1)H(4)N(5)	5	3	989.735	49129500	720997046	sp|P01859|IGHG2_HUMAN	176	0.00347302	0.00562977
20200727_serum_yeast_1_1_rep4.mzML	1337.84	1334.95	2.89112	EEQFJSTFR	EEQFJSTFR	(N(F)(N(H(N)(H(N))(H(N(H))))))	F(1)H(4)N(5)	5	3	989.735	32492700	5.18406e+08	sp|P01859|IGHG2_HUMAN	176	0.00185636	0.00562977
20200727_serum_yeast_10_12_rep1.mzML	1344.58	1336.3	8.28455	EEQFJSTFR	EEQFJSTFR	(N(F)(N(H(N)(H(N))(H(N(H))))))	F(1)H(4)N(5)	5	2	1484.1	12612600	2.74441e+08	sp|P01859|IGHG2_HUMAN	176	3.78462e-14	0.00562977
20200727_serum_yeast_10_12_rep2.mzML	1326.1	1317.75	8.34723	EEQFJSTFR	EEQFJSTFR	(N(F)(N(H(N)(H(N))(H(N(H))))))	F(1)H(4)N(5)	5	2	1484.1	14479500	3.16235e+08	sp|P01859|IGHG2_HUMAN	176	2.05978e-12	0.00562977
20200727_serum_yeast_10_12_rep3.mzML	1356.74	1349.14	7.5961	EEQFJSTFR	EEQFJSTFR	(N(F)(N(H(N)(H(N))(H(N(H))))))	F(1)H(4)N(5)	5	2	1484.1	13116600	2.84557e+08	sp|P01859|IGHG2_HUMAN	176	9.16664e-13	0.00562977
20200727_serum_yeast_10_15_rep1.mzML	1341.32	1334.63	6.69305	EEQFJSTFR	EEQFJSTFR	(N(F)(N(H(N)(H(N))(H(N(H))))))	F(1)H(4)N(5)	5	2	1484.1	8916800	2.12805e+08	sp|P01859|IGHG2_HUMAN	176	3.18863e-18	0.00562977
20200727_serum_yeast_10_15_rep2.mzML	1343.87	1336.21	7.66239	EEQFJSTFR	EEQFJSTFR	(N(F)(N(H(N)(H(N))(H(N(H))))))	F(1)H(4)N(5)	5	2	1484.1	9589350	2.26281e+08	sp|P01859|IGHG2_HUMAN	176	1.00375e-12	0.00562977
20200727_serum_yeast_10_15_rep4.mzML	1374.09	1367.74	6.35352	EEQFJSTFR	EEQFJSTFR	(N(F)(N(H(N)(H(N))(H(N(H))))))	F(1)H(4)N(5)	5	2	1484.1	9235140	198494441	sp|P01859|IGHG2_HUMAN	176	5.40995e-10	0.00562977
20200727_serum_yeast_1_1_rep2.mzML	1299.42	1293.32	6.10254	EEQFJSTFR	EEQFJSTFR	(N(F)(N(H(N)(H(N))(H(N(H))))))	F(1)H(4)N(5)	5	2	1484.1	13776100	269745014	sp|P01859|IGHG2_HUMAN	176	1.09241e-12	0.00562977
20200727_serum_yeast_1_1_rep3.mzML	1315.19	1308.5	6.69087	EEQFJSTFR	EEQFJSTFR	(N(F)(N(H(N)(H(N))(H(N(H))))))	F(1)H(4)N(5)	5	2	1484.1	15949100	3.59001e+08	sp|P01859|IGHG2_HUMAN	176	7.64324e-16	0.00562977
20200727_serum_yeast_1_1_rep4.mzML	1337.36	1330.44	6.92356	EEQFJSTFR	EEQFJSTFR	(N(F)(N(H(N)(H(N))(H(N(H))))))	F(1)H(4)N(5)	5	2	1484.1	11962300	2.85456e+08	sp|P01859|IGHG2_HUMAN	176	9.20598e-12	0.00562977
20200727_serum_yeast_10_12_rep1.mzML	1308.57	1278.97	29.6031	EEQFJSTFR	EEQFJSTFR	(N(F)(N(H(H(N(H)))(H(N(H))))))	F(1)H(5)N(4)	5	3	976.059	53261500	9.67826e+08	sp|P01859|IGHG2_HUMAN	176	0.000671996	0.00664765
20200727_serum_yeast_10_12_rep2.mzML	1290.68	1264.09	26.5893	EEQFJSTFR	EEQFJSTFR	(N(F)(N(H(H(N(H)))(H(N(H))))))	F(1)H(5)N(4)	5	3	976.059	40477100	738344402	sp|P01859|IGHG2_HUMAN	176	1.26825e-05	0.00664765
20200727_serum_yeast_10_12_rep3.mzML	1322.55	1298.2	24.3512	EEQFJSTFR	EEQFJSTFR	(N(F)(N(H(H(N(H)))(H(N(H))))))	F(1)H(5)N(4)	5	3	976.059	48504300	9.36472e+08	sp|P01859|IGHG2_HUMAN	176	0.000388405	0.00664765
20200727_serum_yeast_10_15_rep2.mzML	1316.01	1296.72	19.2904	EEQFJSTFR	EEQFJSTFR	(N(F)(N(H(N)(H(H))(H(N(H))))))	F(1)H(5)N(4)	5	3	976.059	37343000	7.17866e+08	sp|P01859|IGHG2_HUMAN	176	0.00118729	0.00664765
20200727_serum_yeast_10_15_rep4.mzML	1350.94	1331.17	19.7673	EEQFJSTFR	EEQFJSTFR	(N(F)(N(H(N)(H(H))(H(N(H))))))	F(1)H(5)N(4)	5	3	976.059	34343000	606723656	sp|P01859|IGHG2_HUMAN	176	6.88095e-06	0.00664765
20200727_serum_yeast_1_1_rep4.mzML	1309.29	1284.12	25.1741	EEQFJSTFR	EEQFJSTFR	(N(F)(N(H(H(N(H)))(H(N(H))))))	F(1)H(5)N(4)	5	3	976.059	64562900	1.16684e+09	sp|P01859|IGHG2_HUMAN	176	0.000537189	0.00664765
20200727_serum_yeast_10_12_rep1.mzML	1335.25	1299.33	35.923	EEQFJSTFR	EEQFJSTFR	(N(F)(N(H(H(N(H)))(H(N(H))))))	F(1)H(5)N(4)	5	2	1463.59	3153660	7.1839e+06	sp|P01859|IGHG2_HUMAN	176	2.24175e-11	0.00664765
20200727_serum_yeast_10_12_rep2.mzML	1291.16	1281.04	10.119	EEQFJSTFR	EEQFJSTFR	(N(F)(N(H(H(N(H)))(H(N(H))))))	F(1)H(5)N(4)	5	2	1463.59	43223600	1210248381	sp|P01859|IGHG2_HUMAN	176	6.55859e-10	0.00664765
20200727_serum_yeast_10_12_rep3.mzML	1322.86	1316.63	6.22617	EEQFJSTFR	EEQFJSTFR	(N(F)(N(H(H(N(H)))(H(N(H))))))	F(1)H(5)N(4)	5	2	1463.59	52067900	1360345246	sp|P01859|IGHG2_HUMAN	176	6.8135e-09	0.00664765
20200727_serum_yeast_10_15_rep1.mzML	1314.88	1309.26	5.62146	EEQFJSTFR	EEQFJSTFR	(N(F)(N(H(N)(H(H))(H(N(H))))))	F(1)H(5)N(4)	5	2	1463.59	40173000	1074178073	sp|P01859|IGHG2_HUMAN	176	3.54468e-07	0.00664765
20200727_serum_yeast_10_15_rep2.mzML	1316.97	1311.19	5.78451	EEQFJSTFR	EEQFJSTFR	(N(F)(N(H(H(N(H)))(H(N(H))))))	F(1)H(5)N(4)	5	2	1463.59	39843800	1092654982	sp|P01859|IGHG2_HUMAN	176	7.86673e-08	0.00664765
20200727_serum_yeast_10_15_rep4.mzML	1353.37	1347.17	6.19578	EEQFJSTFR	EEQFJSTFR	(N(F)(N(H(H(N(H)))(H(N(H))))))	F(1)H(5)N(4)	5	2	1463.59	32225200	913984667	sp|P01859|IGHG2_HUMAN	176	3.46029e-13	0.00664765
20200727_serum_yeast_1_1_rep2.mzML	1270.16	1267.59	2.57366	EEQFJSTFR	EEQFJSTFR	(N(F)(N(H(H(N(H)))(H(N(H))))))	F(1)H(5)N(4)	5	2	1463.59	48462400	1256717498	sp|P01859|IGHG2_HUMAN	176	7.66166e-09	0.00664765
20200727_serum_yeast_1_1_rep3.mzML	1307.66	1273.43	34.2314	EEQFJSTFR	EEQFJSTFR	(N(F)(N(H(H(N(H)))(H(N(H))))))	F(1)H(5)N(4)	5	2	1463.59	2372930	8.18725e+06	sp|P01859|IGHG2_HUMAN	176	1.11975e-05	0.00664765
20200727_serum_yeast_1_1_rep4.mzML	1310.12	1301.39	8.73301	EEQFJSTFR	EEQFJSTFR	(N(F)(N(H(H(N(H)))(H(N(H))))))	F(1)H(5)N(4)	5	2	1463.59	47705800	1190707188	sp|P01859|IGHG2_HUMAN	176	8.54654e-09	0.00664765
20200727_serum_yeast_10_12_rep1.mzML	1599.98	1597.96	2.01965	EEQFJSTFR	EEQFJSTFR	(N(F)(N(H(H(N))(H(N(H(A)))))))	A(1)F(1)H(4)N(4)	5	3	1019.07	28085300	5.55475e+08	sp|P01859|IGHG2_HUMAN	176	0.00121965	0.0032793
20200727_serum_yeast_10_12_rep2.mzML	1609.23	1605.1	4.12966	EEQFJSTFR	EEQFJSTFR	(N(F)(N(H(H(N))(H(N(H(A)))))))	A(1)F(1)H(4)N(4)	5	3	1019.07	28723600	5.79773e+08	sp|P01859|IGHG2_HUMAN	176	0.00122292	0.0032793
20200727_serum_yeast_10_12_rep3.mzML	1597.38	1601.55	-4.16796	EEQFJSTFR	EEQFJSTFR	(N(F)(N(H(H(N))(H(N(H(A)))))))	A(1)F(1)H(4)N(4)	5	3	1019.07	30107300	5.68104e+08	sp|P01859|IGHG2_HUMAN	176	0.0133793	0.0032793
20200727_serum_yeast_10_15_rep1.mzML	1613.36	1607.59	5.76559	EEQFJSTFR	EEQFJSTFR	(N(F)(N(H(H(N))(H(N(H(A)))))))	A(1)F(1)H(4)N(4)	5	3	1019.07	24875900	4.62182e+08	sp|P01859|IGHG2_HUMAN	176	0.0122449	0.0032793
20200727_serum_yeast_10_15_rep2.mzML	1634.16	1631.12	3.04175	EEQFJSTFR	EEQFJSTFR	(N(F)(N(H(H(N))(H(N(H(A)))))))	A(1)F(1)H(4)N(4)	5	3	1019.07	21804400	4.36596e+08	sp|P01859|IGHG2_HUMAN	176	0.00126431	0.0032793
20200727_serum_yeast_10_15_rep4.mzML	1617.28	1614.99	2.28694	EEQFJSTFR	EEQFJSTFR	(N(F)(N(H(H(N))(H(N(H(A)))))))	A(1)F(1)H(4)N(4)	5	3	1019.07	22537000	4.84697e+08	sp|P01859|IGHG2_HUMAN	176	0.0012221	0.0032793
20200727_serum_yeast_1_1_rep2.mzML	1576.96	1575.65	1.31438	EEQFJSTFR	EEQFJSTFR	(N(F)(N(H(H(N))(H(N(H(A)))))))	A(1)F(1)H(4)N(4)	5	3	1019.07	33647800	6.01328e+08	sp|P01859|IGHG2_HUMAN	176	0.0108537	0.0032793
20200727_serum_yeast_1_1_rep3.mzML	1586.62	1588.34	-1.71555	EEQFJSTFR	EEQFJSTFR	(N(F)(N(H(H(N))(H(N(H(A)))))))	A(1)F(1)H(4)N(4)	5	3	1019.07	36491600	6.25967e+08	sp|P01859|IGHG2_HUMAN	176	0.00126343	0.0032793
20200727_serum_yeast_1_1_rep4.mzML	1576.04	1586.53	-10.4919	EEQFJSTFR	EEQFJSTFR	(N(F)(N(H(H(N))(H(N(H(A)))))))	A(1)F(1)H(4)N(4)	5	3	1019.07	38109400	6.91678e+08	sp|P01859|IGHG2_HUMAN	176	0.0218333	0.0032793
20200727_serum_yeast_10_12_rep1.mzML	1600.5	1599.45	1.04734	EEQFJSTFR	EEQFJSTFR	(N(F)(N(H(H(N))(H(N(H(A)))))))	A(1)F(1)H(4)N(4)	5	2	1528.11	15652700	3.37123e+08	sp|P01859|IGHG2_HUMAN	176	2.72045e-11	0.0032793
20200727_serum_yeast_10_12_rep2.mzML	1609.69	1606.99	2.69574	EEQFJSTFR	EEQFJSTFR	(N(F)(N(H(H(N))(H(N(H(A)))))))	A(1)F(1)H(4)N(4)	5	2	1528.11	16690600	396877400	sp|P01859|IGHG2_HUMAN	176	3.33328e-10	0.0032793
20200727_serum_yeast_10_12_rep3.mzML	1597.72	1603.47	-5.75119	EEQFJSTFR	EEQFJSTFR	(N(F)(N(H(H(N))(H(N(H(A)))))))	A(1)F(1)H(4)N(4)	5	2	1528.11	17041300	432931984	sp|P01859|IGHG2_HUMAN	176	6.94566e-09	0.0032793
20200727_serum_yeast_10_15_rep1.mzML	1613.89	1609.27	4.62165	EEQFJSTFR	EEQFJSTFR	(N(F)(N(H(H(N))(H(N(H(A)))))))	A(1)F(1)H(4)N(4)	5	2	1528.11	14850300	366142607	sp|P01859|IGHG2_HUMAN	176	1.86295e-07	0.0032793
20200727_serum_yeast_10_15_rep2.mzML	1634.56	1632.59	1.97319	EEQFJSTFR	EEQFJSTFR	(N(F)(N(H(H(N))(H(N(H(A)))))))	A(1)F(1)H(4)N(4)	5	2	1528.11	11420800	3.01284e+08	sp|P01859|IGHG2_HUMAN	176	4.69076e-09	0.0032793
20200727_serum_yeast_10_15_rep4.mzML	1617.85	1617.28	0.565869	EEQFJSTFR	EEQFJSTFR	(N(F)(N(H(H(N))(H(N(H(A)))))))	A(1)F(1)H(4)N(4)	5	2	1528.11	16706200	3.66756e+08	sp|P01859|IGHG2_HUMAN	176	4.5838e-06	0.0032793
20200727_serum_yeast_1_1_rep2.mzML	1577.18	1577.34	-0.161675	EEQFJSTFR	EEQFJSTFR	(N(F)(N(H(H(N))(H(N(H(A)))))))	A(1)F(1)H(4)N(4)	5	2	1528.11	17411300	498013114	sp|P01859|IGHG2_HUMAN	176	2.04711e-06	0.0032793
20200727_serum_yeast_1_1_rep3.mzML	1587.17	1590.31	-3.13947	EEQFJSTFR	EEQFJSTFR	(N(F)(N(H(H(N))(H(N(H(A)))))))	A(1)F(1)H(4)N(4)	5	2	1528.11	20919100	5.56633e+08	sp|P01859|IGHG2_HUMAN	176	6.52331e-07	0.0032793
20200727_serum_yeast_1_1_rep4.mzML	1576.5	1589.03	-12.5323	EEQFJSTFR	EEQFJSTFR	(N(F)(N(H(H(N))(H(N(H(A)))))))	A(1)F(1)H(4)N(4)	5	2	1528.11	25330100	519751587	sp|P01859|IGHG2_HUMAN	176	1.29473e-07	0.0032793
20200727_serum_yeast_10_12_rep1.mzML	1599.92	1577.76	22.1556	EEQFJSTFR	EEQFJSTFR	(N(F)(N(H(H(H))(H(N(H(A)))))))	A(1)F(1)H(5)N(3)	5	3	1005.4	26411800	1.77479e+07	sp|P01859|IGHG2_HUMAN	176	0.000752987	0.000619645
20200727_serum_yeast_10_12_rep2.mzML	1609.23	1580.88	28.3515	EEQFJSTFR	EEQFJSTFR	(N(F)(N(H(H(H))(H(N(H(A)))))))	A(1)F(1)H(5)N(3)	5	3	1005.4	27398800	1.52085e+07	sp|P01859|IGHG2_HUMAN	176	0.000760313	0.000619645
20200727_serum_yeast_10_12_rep3.mzML	1597.38	1575.03	22.3521	EEQFJSTFR	EEQFJSTFR	(N(F)(N(H(H(H))(H(N(H(A)))))))	A(1)F(1)H(5)N(3)	5	3	1005.4	28193100	1.76516e+07	sp|P01859|IGHG2_HUMAN	176	0.00731721	0.000619645
20200727_serum_yeast_10_15_rep1.mzML	1613.36	1581.45	31.9112	EEQFJSTFR	EEQFJSTFR	(N(F)(N(H(H(H))(H(N(H(A)))))))	A(1)F(1)H(5)N(3)	5	3	1005.4	23563400	1.24819e+07	sp|P01859|IGHG2_HUMAN	176	0.00806744	0.000619645
20200727_serum_yeast_10_15_rep2.mzML	1634.16	1610.63	23.5347	EEQFJSTFR	EEQFJSTFR	(N(F)(N(H(H(H))(H(N(H(A)))))))	A(1)F(1)H(5)N(3)	5	3	1005.4	21403900	1.31269e+07	sp|P01859|IGHG2_HUMAN	176	0.00732194	0.000619645
20200727_serum_yeast_10_15_rep4.mzML	1617.28	1589.91	27.3665	EEQFJSTFR	EEQFJSTFR	(N(F)(N(H(H(H))(H(N(H(A)))))))	A(1)F(1)H(5)N(3)	5	3	1005.4	21008600	1.54167e+07	sp|P01859|IGHG2_HUMAN	176	0.000754945	0.000619645
20200727_serum_yeast_1_1_rep2.mzML	1576.96	1551.37	25.5854	EEQFJSTFR	EEQFJSTFR	(N(F)(N(H(H(H))(H(N(H(A)))))))	A(1)F(1)H(5)N(3)	5	3	1005.4	31540200	1.73503e+07	sp|P01859|IGHG2_HUMAN	176	0.000825322	0.000619645
20200727_serum_yeast_1_1_rep3.mzML	1586.62	1562.18	24.4415	EEQFJSTFR	EEQFJSTFR	(N(F)(N(H(H(H))(H(N(H(A)))))))	A(1)F(1)H(5)N(3)	5	3	1005.4	33978200	2.14997e+07	sp|P01859|IGHG2_HUMAN	176	0.000820761	0.000619645
20200727_serum_yeast_1_1_rep4.mzML	1576.04	1553.34	22.7039	EEQFJSTFR	EEQFJSTFR	(N(F)(N(H(H(H))(H(N(H(A)))))))	A(1)F(1)H(5)N(3)	5	3	1005.4	36009000	2.24391e+07	sp|P01859|IGHG2_HUMAN	176	0.0066068	0.000619645
20200727_serum_yeast_10_12_rep1.mzML	1599.78	1579.75	20.0312	EEQFJSTFR	EEQFJSTFR	(N(F)(N(H(H(H))(H(N(H(A)))))))	A(1)F(1)H(5)N(3)	5	2	1507.59	3251020	1.31688e+07	sp|P01859|IGHG2_HUMAN	176	6.30773e-05	0.000619645
20200727_serum_yeast_10_12_rep2.mzML	1609.45	1583.37	26.0807	EEQFJSTFR	EEQFJSTFR	(N(F)(N(H(H(H))(H(N(H(A)))))))	A(1)F(1)H(5)N(3)	5	2	1507.59	3151600	1.34419e+07	sp|P01859|IGHG2_HUMAN	176	6.69665e-05	0.000619645
20200727_serum_yeast_10_12_rep3.mzML	1597.26	1577.55	19.7103	EEQFJSTFR	EEQFJSTFR	(N(F)(N(H(H(H))(H(N(H(A)))))))	A(1)F(1)H(5)N(3)	5	2	1507.59	3579280	1.31631e+07	sp|P01859|IGHG2_HUMAN	176	1.98227e-06	0.000619645
20200727_serum_yeast_10_15_rep1.mzML	1613.21	1584.19	29.021	EEQFJSTFR	EEQFJSTFR	(N(F)(N(H(H(H))(H(N(H(A)))))))	A(1)F(1)H(5)N(3)	5	2	1507.59	2960330	1.2343e+07	sp|P01859|IGHG2_HUMAN	176	2.93106e-07	0.000619645
20200727_serum_yeast_10_15_rep2.mzML	1633.64	1613.68	19.9583	EEQFJSTFR	EEQFJSTFR	(N(F)(N(H(H(H))(H(N(H(A)))))))	A(1)F(1)H(5)N(3)	5	2	1507.59	2214030	9.27874e+06	sp|P01859|IGHG2_HUMAN	176	0.00154914	0.000619645
20200727_serum_yeast_10_15_rep4.mzML	1617.05	1593.37	23.6802	EEQFJSTFR	EEQFJSTFR	(N(F)(N(H(H(H))(H(N(H(A)))))))	A(1)F(1)H(5)N(3)	5	2	1507.59	3077070	1.08157e+07	sp|P01859|IGHG2_HUMAN	176	1.80399e-06	0.000619645
20200727_serum_yeast_1_1_rep2.mzML	1576.35	1553.62	22.7349	EEQFJSTFR	EEQFJSTFR	(N(F)(N(H(H(H))(H(N(H(A)))))))	A(1)F(1)H(5)N(3)	5	2	1507.59	3703740	1.6145e+07	sp|P01859|IGHG2_HUMAN	176	3.17115e-06	0.000619645
20200727_serum_yeast_1_1_rep3.mzML	1586.6	1564.78	21.8187	EEQFJSTFR	EEQFJSTFR	(N(F)(N(H(H(H))(H(N(H(A)))))))	A(1)F(1)H(5)N(3)	5	2	1507.59	4134820	1.20032e+07	sp|P01859|IGHG2_HUMAN	176	9.72515e-06	0.000619645
20200727_serum_yeast_1_1_rep4.mzML	1576.09	1556.29	19.795	EEQFJSTFR	EEQFJSTFR	(N(F)(N(H(H(H))(H(N(H(A)))))))	A(1)F(1)H(5)N(3)	5	2	1507.59	4475920	1.53234e+07	sp|P01859|IGHG2_HUMAN	176	3.09535e-06	0.000619645
20200727_serum_yeast_10_12_rep1.mzML	1298.42	1271.97	26.4479	EEQFJSTFR	EEQFJSTFR	(N(F)(N(H(N)(H(H))(H(N(H)(F))))))	F(2)H(5)N(4)	5	3	1024.74	1720840	8.58411e+07	sp|P01859|IGHG2_HUMAN	176	0.0264212	0.00360966
20200727_serum_yeast_10_12_rep2.mzML	1279.93	1258.2	21.7332	EEQFJSTFR	EEQFJSTFR	(N(F)(N(H(N)(H(H))(H(N(H)(F))))))	F(2)H(5)N(4)	5	3	1024.74	1583500	6.54177e+07	sp|P01859|IGHG2_HUMAN	176	0.00142512	0.00360966
20200727_serum_yeast_10_12_rep3.mzML	1311.34	1290.47	20.8747	EEQFJSTFR	EEQFJSTFR	(N(F)(N(H(N)(H(H))(H(N(H)(F))))))	F(2)H(5)N(4)	5	3	1024.74	1604240	1.15839e+08	sp|P01859|IGHG2_HUMAN	176	0.0235956	0.00360966
20200727_serum_yeast_10_15_rep1.mzML	1299.98	1289.1	10.8841	EEQFJSTFR	EEQFJSTFR	(N(F)(N(H(N)(H(H))(H(N(H)(F))))))	F(2)H(5)N(4)	5	3	1024.74	1302870	8.32344e+07	sp|P01859|IGHG2_HUMAN	176	0.005691	0.00360966
20200727_serum_yeast_10_15_rep2.mzML	1305.08	1291.11	13.9672	EEQFJSTFR	EEQFJSTFR	(N(F)(N(H(N)(H(H))(H(N(H)(F))))))	F(2)H(5)N(4)	5	3	1024.74	1363170	6.97245e+07	sp|P01859|IGHG2_HUMAN	176	0.00286539	0.00360966
20200727_serum_yeast_10_15_rep4.mzML	1365.81	1324.88	40.9292	EEQFJSTFR	EEQFJSTFR	(N(F)(N(H(N)(H(H))(H(N(H)(F))))))	F(2)H(5)N(4)	5	3	1024.74	2116230	1.45211e+07	sp|P01859|IGHG2_HUMAN	176	0.0294121	0.00360966
20200727_serum_yeast_1_1_rep2.mzML	1260.76	1246.81	13.9512	EEQFJSTFR	EEQFJSTFR	(N(F)(N(H(N)(H(H))(H(N(H)(F))))))	F(2)H(5)N(4)	5	3	1024.74	1717240	8.5195e+07	sp|P01859|IGHG2_HUMAN	176	6.11466e-05	0.00360966
20200727_serum_yeast_1_1_rep3.mzML	1271.16	1248.21	22.9518	EEQFJSTFR	EEQFJSTFR	(N(F)(N(H(N)(H(H))(H(N(H)(F))))))	F(2)H(5)N(4)	5	3	1024.74	2134480	1.33075e+08	sp|P01859|IGHG2_HUMAN	176	0.00183692	0.00360966
20200727_serum_yeast_1_1_rep4.mzML	1327.58	1277.64	49.9359	EEQFJSTFR	EEQFJSTFR	(N(F)(N(H(N)(H(H))(H(N(H)(F))))))	F(2)H(5)N(4)	5	3	1024.74	2909700	4.77275e+06	sp|P01859|IGHG2_HUMAN	176	0.00853198	0.00360966
20200727_serum_yeast_10_12_rep1.mzML	1316.87	1269.54	47.3294	EEQFJSTFR	EEQFJSTFR	(N(F)(N(H(H(N(H)))(H(N(H(F)))))))	F(2)H(5)N(4)	5	2	1536.61	1422190	3.82852e+07	sp|P01859|IGHG2_HUMAN	176	0.0288247	0.00360966
20200727_serum_yeast_10_12_rep2.mzML	1288.14	1256.16	31.9833	EEQFJSTFR	EEQFJSTFR	(N(F)(N(H(H(N(H)))(H(N(H(F)))))))	F(2)H(5)N(4)	5	2	1536.61	1745020	3.9736e+07	sp|P01859|IGHG2_HUMAN	176	0.0157027	0.00360966
20200727_serum_yeast_10_12_rep3.mzML	1331.01	1287.78	43.2288	EEQFJSTFR	EEQFJSTFR	(N(F)(N(H(H(N(H)))(H(N(H(F)))))))	F(2)H(5)N(4)	5	2	1536.61	1380450	5.51129e+07	sp|P01859|IGHG2_HUMAN	176	0.0147129	0.00360966
20200727_serum_yeast_10_15_rep1.mzML	1320.83	1287.32	33.5118	EEQFJSTFR	EEQFJSTFR	(N(F)(N(H(H(N(H)))(H(N(H(F)))))))	F(2)H(5)N(4)	5	2	1536.61	1262660	1.35797e+07	sp|P01859|IGHG2_HUMAN	176	0.0453039	0.00360966
20200727_serum_yeast_10_15_rep2.mzML	1340.95	1289.15	51.7953	EEQFJSTFR	EEQFJSTFR	(N(F)(N(H(H(N(H)))(H(N(H(F)))))))	F(2)H(5)N(4)	5	2	1536.61	2023240	1.08687e+06	sp|P01859|IGHG2_HUMAN	176	0.025862	0.00360966
20200727_serum_yeast_10_15_rep4.mzML	1354.3	1322.7	31.5992	EEQFJSTFR	EEQFJSTFR	(N(F)(N(H(H(N(H)))(H(N(H(F)))))))	F(2)H(5)N(4)	5	2	1536.61	1141800	6.29604e+06	sp|P01859|IGHG2_HUMAN	176	0.0310997	0.00360966
20200727_serum_yeast_1_1_rep2.mzML	1269.32	1244.94	24.3831	EEQFJSTFR	EEQFJSTFR	(N(F)(N(H(H(N(H)))(H(N(H(F)))))))	F(2)H(5)N(4)	5	2	1536.61	1599060	5.69302e+07	sp|P01859|IGHG2_HUMAN	176	0.0330184	0.00360966
20200727_serum_yeast_1_1_rep3.mzML	1274.12	1246.13	27.987	EEQFJSTFR	EEQFJSTFR	(N(F)(N(H(H(N(H)))(H(N(H(F)))))))	F(2)H(5)N(4)	5	2	1536.61	1607220	4.83263e+07	sp|P01859|IGHG2_HUMAN	176	0.00882133	0.00360966
20200727_serum_yeast_1_1_rep4.mzML	1314.42	1275.4	39.016	EEQFJSTFR	EEQFJSTFR	(N(F)(N(H(N)(H(H))(H(N(H)(F))))))	F(2)H(5)N(4)	5	2	1536.61	1471150	4.6039e+07	sp|P01859|IGHG2_HUMAN	176	0.029124	0.00360966
20200727_serum_yeast_10_12_rep1.mzML	1583.28	1601.34	-18.0647	EEQFJSTFR	EEQFJSTFR	(N(F)(N(H(N)(H(N))(H(N(H(A)))))))	A(1)F(1)H(4)N(5)	5	3	1086.77	29830400	2.20582e+06	sp|P01859|IGHG2_HUMAN	176	0.0172517	0.00708345
20200727_serum_yeast_10_12_rep2.mzML	1589.5	1609.41	-19.9106	EEQFJSTFR	EEQFJSTFR	(N(F)(N(H(N)(H(N))(H(N(H(A)))))))	A(1)F(1)H(4)N(5)	5	3	1086.77	35730400	840521	sp|P01859|IGHG2_HUMAN	176	0.022659	0.00708345
20200727_serum_yeast_10_12_rep3.mzML	1580	1606.02	-26.0158	EEQFJSTFR	EEQFJSTFR	(N(F)(N(H(N)(H(N))(H(N(H(A)))))))	A(1)F(1)H(4)N(5)	5	3	1086.77	30999300	1.81673e+06	sp|P01859|IGHG2_HUMAN	176	0.0123383	0.00708345
20200727_serum_yeast_10_15_rep1.mzML	1590.21	1611.48	-21.2689	EEQFJSTFR	EEQFJSTFR	(N(F)(N(H(N)(H(N))(H(N(H(A)))))))	A(1)F(1)H(4)N(5)	5	3	1086.77	36355300	858455	sp|P01859|IGHG2_HUMAN	176	0.0238501	0.00708345
20200727_serum_yeast_10_15_rep2.mzML	1615.14	1634.43	-19.2928	EEQFJSTFR	EEQFJSTFR	(N(F)(N(H(N)(H(N))(H(N(H(A)))))))	A(1)F(1)H(4)N(5)	5	3	1086.77	30936600	338944	sp|P01859|IGHG2_HUMAN	176	0.0226473	0.00708345
20200727_serum_yeast_10_15_rep4.mzML	1598.05	1620.37	-22.3237	EEQFJSTFR	EEQFJSTFR	(N(F)(N(H(N)(H(N))(H(N(H(A)))))))	A(1)F(1)H(4)N(5)	5	3	1086.77	27577300	540199	sp|P01859|IGHG2_HUMAN	176	0.0203368	0.00708345
20200727_serum_yeast_1_1_rep3.mzML	1566.87	1592.99	-26.1223	EEQFJSTFR	EEQFJSTFR	(N(F)(N(H(N)(H(N))(H(N(H(A)))))))	A(1)F(1)H(4)N(5)	5	3	1086.77	37816200	1.17634e+06	sp|P01859|IGHG2_HUMAN	176	0.00904241	0.00708345
20200727_serum_yeast_1_1_rep4.mzML	1554.44	1592.35	-37.9066	EEQFJSTFR	EEQFJSTFR	(N(F)(N(H(N)(H(N))(H(N(H(A)))))))	A(1)F(1)H(4)N(5)	5	3	1086.77	37832400	1.0438e+06	sp|P01859|IGHG2_HUMAN	176	0.00832313	0.00708345
20200727_serum_yeast_10_12_rep1.mzML	1583.28	1571.98	11.3012	EEQFJSTFR	EEQFJSTFR	(N(F)(N(H(H(N(H)))(H(N(H(A)))))))	A(1)F(1)H(5)N(4)	5	3	1073.09	36150000	9.88472e+08	sp|P01859|IGHG2_HUMAN	176	0.000473494	0.00254396
20200727_serum_yeast_10_12_rep2.mzML	1589.5	1573.26	16.2375	EEQFJSTFR	EEQFJSTFR	(N(F)(N(H(H(N(H)))(H(N(H(A)))))))	A(1)F(1)H(5)N(4)	5	3	1073.09	41437700	9.51957e+08	sp|P01859|IGHG2_HUMAN	176	0.00383115	0.00254396
20200727_serum_yeast_10_12_rep3.mzML	1580	1567.81	12.1911	EEQFJSTFR	EEQFJSTFR	(N(F)(N(H(H(N(H)))(H(N(H(A)))))))	A(1)F(1)H(5)N(4)	5	3	1073.09	36812900	8.38907e+08	sp|P01859|IGHG2_HUMAN	176	0.000473919	0.00254396
20200727_serum_yeast_10_15_rep1.mzML	1590.21	1573.26	16.9537	EEQFJSTFR	EEQFJSTFR	(N(F)(N(H(H(N(H)))(H(N(H(A)))))))	A(1)F(1)H(5)N(4)	5	3	1073.09	42240400	1006820888	sp|P01859|IGHG2_HUMAN	176	0.00115406	0.00254396
20200727_serum_yeast_10_15_rep2.mzML	1615.14	1599.82	15.3196	EEQFJSTFR	EEQFJSTFR	(N(F)(N(H(H(N(H)))(H(N(H(A)))))))	A(1)F(1)H(5)N(4)	5	3	1073.09	35754700	8.67953e+08	sp|P01859|IGHG2_HUMAN	176	0.000473068	0.00254396
20200727_serum_yeast_10_15_rep4.mzML	1598.05	1580.54	17.5145	EEQFJSTFR	EEQFJSTFR	(N(F)(N(H(N)(H(H))(H(N(H(A)))))))	A(1)F(1)H(5)N(4)	5	3	1073.09	33555400	7.14457e+08	sp|P01859|IGHG2_HUMAN	176	0.000457813	0.00254396
20200727_serum_yeast_1_1_rep2.mzML	1557.9	1545.01	12.8873	EEQFJSTFR	EEQFJSTFR	(N(F)(N(H(N)(H(H))(H(N(H(A)))))))	A(1)F(1)H(5)N(4)	5	3	1073.09	46353300	1.11385e+09	sp|P01859|IGHG2_HUMAN	176	0.000321803	0.00254396
20200727_serum_yeast_1_1_rep3.mzML	1566.87	1554.48	12.3893	EEQFJSTFR	EEQFJSTFR	(N(F)(N(H(H(N(H)))(H(N(H(A)))))))	A(1)F(1)H(5)N(4)	5	3	1073.09	43735800	1.00128e+09	sp|P01859|IGHG2_HUMAN	176	0.00383453	0.00254396
20200727_serum_yeast_1_1_rep4.mzML	1554.44	1545.17	9.27452	EEQFJSTFR	EEQFJSTFR	(N(F)(N(H(H(N(H)))(H(N(H(A)))))))	A(1)F(1)H(5)N(4)	5	3	1073.09	45059400	1.04442e+09	sp|P01859|IGHG2_HUMAN	176	0.00270226	0.00254396
20200727_serum_yeast_10_12_rep1.mzML	1583.63	1581.85	1.78037	EEQFJSTFR	EEQFJSTFR	(N(F)(N(H(H(N(H)))(H(N(H(A)))))))	A(1)F(1)H(5)N(4)	5	2	1609.13	11298500	344907258	sp|P01859|IGHG2_HUMAN	176	1.84713e-08	0.00254396
20200727_serum_yeast_10_12_rep2.mzML	1589.7	1585.93	3.77432	EEQFJSTFR	EEQFJSTFR	(N(F)(N(H(H(N(H)))(H(N(H(A)))))))	A(1)F(1)H(5)N(4)	5	2	1609.13	12872500	3.49776e+08	sp|P01859|IGHG2_HUMAN	176	3.17976e-07	0.00254396
20200727_serum_yeast_10_12_rep3.mzML	1580.23	1580.31	-0.0758782	EEQFJSTFR	EEQFJSTFR	(N(F)(N(H(H(N(H)))(H(N(H(A)))))))	A(1)F(1)H(5)N(4)	5	2	1609.13	10392000	302931840	sp|P01859|IGHG2_HUMAN	176	4.27073e-06	0.00254396
20200727_serum_yeast_10_15_rep1.mzML	1590.46	1587.05	3.4117	EEQFJSTFR	EEQFJSTFR	(N(F)(N(H(H(N(H)))(H(N(H(A)))))))	A(1)F(1)H(5)N(4)	5	2	1609.13	15281400	358076122	sp|P01859|IGHG2_HUMAN	176	2.1615e-08	0.00254396
20200727_serum_yeast_10_15_rep2.mzML	1615.52	1616.33	-0.813939	EEQFJSTFR	EEQFJSTFR	(N(F)(N(H(H(N(H)))(H(N(H(A)))))))	A(1)F(1)H(5)N(4)	5	2	1609.13	10630600	301759199	sp|P01859|IGHG2_HUMAN	176	5.95701e-08	0.00254396
20200727_serum_yeast_10_15_rep4.mzML	1598.08	1596.66	1.42272	EEQFJSTFR	EEQFJSTFR	(N(F)(N(H(H(N(H)))(H(N(H(A)))))))	A(1)F(1)H(5)N(4)	5	2	1609.13	11100900	295110579	sp|P01859|IGHG2_HUMAN	176	2.19874e-07	0.00254396
20200727_serum_yeast_1_1_rep2.mzML	1558.2	1556.06	2.13623	EEQFJSTFR	EEQFJSTFR	(N(F)(N(H(H(N(H)))(H(N(H(A)))))))	A(1)F(1)H(5)N(4)	5	2	1609.13	18142000	4.4778e+08	sp|P01859|IGHG2_HUMAN	176	2.01175e-07	0.00254396
20200727_serum_yeast_1_1_rep3.mzML	1567.33	1567.54	-0.209334	EEQFJSTFR	EEQFJSTFR	(N(F)(N(H(H(N(H)))(H(N(H(A)))))))	A(1)F(1)H(5)N(4)	5	2	1609.13	14558200	410691311	sp|P01859|IGHG2_HUMAN	176	6.33961e-07	0.00254396
20200727_serum_yeast_1_1_rep4.mzML	1554.87	1559.61	-4.73931	EEQFJSTFR	EEQFJSTFR	(N(F)(N(H(H(N(H)))(H(N(H(A)))))))	A(1)F(1)H(5)N(4)	5	2	1609.13	16579300	413128591	sp|P01859|IGHG2_HUMAN	176	1.11062e-05	0.00254396
20200727_serum_yeast_10_12_rep2.mzML	1579.85	1571.83	8.02374	EEQFJSTFR	EEQFJSTFR	(N(F)(N(H(H(N(H(A))))(H(N(H(F)))))))	A(1)F(2)H(5)N(4)	5	3	1121.78	873026	1.2172e+07	sp|P01859|IGHG2_HUMAN	176	0.00537486	0.00584779
20200727_serum_yeast_10_12_rep3.mzML	1571.23	1566.44	4.7868	EEQFJSTFR	EEQFJSTFR	(N(F)(N(H(H(N(H(A))))(H(N(H(F)))))))	A(1)F(2)H(5)N(4)	5	3	1121.78	1058100	11383628	sp|P01859|IGHG2_HUMAN	176	0.0411778	0.00584779
20200727_serum_yeast_10_15_rep1.mzML	1581.42	1571.69	9.72728	EEQFJSTFR	EEQFJSTFR	(N(F)(N(H(H(N(H(A))))(H(N(H(F)))))))	A(1)F(2)H(5)N(4)	5	3	1121.78	922701	1.04686e+07	sp|P01859|IGHG2_HUMAN	176	0.0320998	0.00584779
20200727_serum_yeast_10_15_rep2.mzML	1606.55	1597.82	8.73102	EEQFJSTFR	EEQFJSTFR	(N(F)(N(H(H(N(H(A))))(H(N(H(F)))))))	A(1)F(2)H(5)N(4)	5	3	1121.78	845227	1.22678e+07	sp|P01859|IGHG2_HUMAN	176	0.0435953	0.00584779
20200727_serum_yeast_1_1_rep2.mzML	1549.64	1543.82	5.81734	EEQFJSTFR	EEQFJSTFR	(N(F)(N(H(H(N(H(A))))(H(N(H(F)))))))	A(1)F(2)H(5)N(4)	5	3	1121.78	1466660	1.29482e+07	sp|P01859|IGHG2_HUMAN	176	0.0352312	0.00584779
20200727_serum_yeast_1_1_rep4.mzML	1545.58	1543.61	1.96517	EEQFJSTFR	EEQFJSTFR	(N(F)(N(H(H(N(H(A))))(H(N(H(F)))))))	A(1)F(2)H(5)N(4)	5	3	1121.78	1410120	1.48285e+07	sp|P01859|IGHG2_HUMAN	176	0.00934531	0.00584779
20200727_serum_yeast_10_12_rep1.mzML	1349.71	1340.9	8.81079	EEQFJSTFR	EEQFJSTFR	(N(F)(N(H(H)(H(N)))))	F(1)H(3)N(3)	5	2	1199.99	2233290	36448949	sp|P01859|IGHG2_HUMAN	176	4.45628e-14	0.00884763
20200727_serum_yeast_10_12_rep2.mzML	1335.97	1323.03	12.9391	EEQFJSTFR	EEQFJSTFR	(N(F)(N(H(H)(H(N)))))	F(1)H(3)N(3)	5	2	1199.99	3040150	4.42385e+07	sp|P01859|IGHG2_HUMAN	176	1.02027e-14	0.00884763
20200727_serum_yeast_10_12_rep3.mzML	1362.39	1353.25	9.14438	EEQFJSTFR	EEQFJSTFR	(N(F)(N(H(H)(H(N)))))	F(1)H(3)N(3)	5	2	1199.99	2559610	4.64431e+07	sp|P01859|IGHG2_HUMAN	176	7.5296e-13	0.00884763
20200727_serum_yeast_10_15_rep1.mzML	1344.82	1337.46	7.35642	EEQFJSTFR	EEQFJSTFR	(N(F)(N(H(H)(H(N)))))	F(1)H(3)N(3)	5	2	1199.99	1902100	3.56341e+07	sp|P01859|IGHG2_HUMAN	176	1.58056e-14	0.00884763
20200727_serum_yeast_10_15_rep2.mzML	1349.94	1339.37	10.5702	EEQFJSTFR	EEQFJSTFR	(N(F)(N(H(H)(H(N)))))	F(1)H(3)N(3)	5	2	1199.99	2019210	3.14601e+07	sp|P01859|IGHG2_HUMAN	176	5.96863e-14	0.00884763
20200727_serum_yeast_10_15_rep4.mzML	1378.39	1370.15	8.2437	EEQFJSTFR	EEQFJSTFR	(N(F)(N(H(H)(H(N)))))	F(1)H(3)N(3)	5	2	1199.99	1954640	2.79988e+07	sp|P01859|IGHG2_HUMAN	176	2.38467e-15	0.00884763
20200727_serum_yeast_1_1_rep2.mzML	1304.41	1296.53	7.87753	EEQFJSTFR	EEQFJSTFR	(N(F)(N(H(H)(H(N)))))	F(1)H(3)N(3)	5	2	1199.99	2835230	4.7273e+07	sp|P01859|IGHG2_HUMAN	176	5.30096e-16	0.00884763
20200727_serum_yeast_1_1_rep3.mzML	1322.8	1312.88	9.91648	EEQFJSTFR	EEQFJSTFR	(N(F)(N(H(H)(H(N)))))	F(1)H(3)N(3)	5	2	1199.99	3737830	59390057	sp|P01859|IGHG2_HUMAN	176	9.64784e-16	0.00884763
20200727_serum_yeast_1_1_rep4.mzML	1341	1333.93	7.07342	EEQFJSTFR	EEQFJSTFR	(N(F)(N(H(H)(H(N)))))	F(1)H(3)N(3)	5	2	1199.99	2897440	8.33118e+07	sp|P01859|IGHG2_HUMAN	176	1.78507e-13	0.00884763
20200727_serum_yeast_10_12_rep1.mzML	1342.29	1333.15	9.13784	EEQFJSTFR	EEQFJSTFR	(N(F)(N(H(H)(H(N(H))))))	F(1)H(4)N(3)	5	2	1281.02	1538950	1.27413e+07	sp|P01859|IGHG2_HUMAN	176	0.0013345	0.00675214
20200727_serum_yeast_10_12_rep2.mzML	1324.34	1314.33	10.0094	EEQFJSTFR	EEQFJSTFR	(N(F)(N(H(H)(H(N(H))))))	F(1)H(4)N(3)	5	2	1281.02	1092320	1.3865e+07	sp|P01859|IGHG2_HUMAN	176	0.00559456	0.00675214
20200727_serum_yeast_10_12_rep3.mzML	1357.93	1346.33	11.5962	EEQFJSTFR	EEQFJSTFR	(N(F)(N(H(H)(H(N(H))))))	F(1)H(4)N(3)	5	2	1281.02	1508050	1.69433e+07	sp|P01859|IGHG2_HUMAN	176	0.00201275	0.00675214
20200727_serum_yeast_1_1_rep2.mzML	1295.98	1291.22	4.76052	EEQFJSTFR	EEQFJSTFR	(N(F)(N(H(H)(H(N(H))))))	F(1)H(4)N(3)	5	2	1281.02	1141240	1.16468e+07	sp|P01859|IGHG2_HUMAN	176	0.00103375	0.00675214
20200727_serum_yeast_1_1_rep3.mzML	1313.12	1305.54	7.57816	EEQFJSTFR	EEQFJSTFR	(N(F)(N(H(H)(H(N(H))))))	F(1)H(4)N(3)	5	2	1281.02	1761810	1.74232e+07	sp|P01859|IGHG2_HUMAN	176	0.00112147	0.00675214
20200727_serum_yeast_1_1_rep4.mzML	1337.9	1328.05	9.85122	EEQFJSTFR	EEQFJSTFR	(N(F)(N(H(H)(H(N(H))))))	F(1)H(4)N(3)	5	2	1281.02	1458420	1.47747e+07	sp|P01859|IGHG2_HUMAN	176	0.00123947	0.00675214
20200727_serum_yeast_1_1_rep3.mzML	1334.02	1315.81	18.2139	EEQFJSTFR	EEQFJSTFR	(N(N(H(N)(H(N))(H(N(H))))))	H(4)N(5)	5	2	1411.07	7030490	5.53551e+06	sp|P01859|IGHG2_HUMAN	176	0.00860907	0.00232225
20200727_serum_yeast_10_12_rep1.mzML	1285.18	1319.11	-33.9327	EEQFJSTYR	EEQFJSTYR	(N(F)(N(H(H(N(H)))(H(N(H(A)))))))	A(1)F(1)H(5)N(4)	5	3	1078.42	29845700	6.17861e+08	sp|P01861|IGHG4_HUMAN	177	0.0242647	0.00622514
20200727_serum_yeast_10_12_rep2.mzML	1272.74	1299.11	-26.3714	EEQFJSTYR	EEQFJSTYR	(N(F)(N(H(H(N(H)))(H(N(H(A)))))))	A(1)F(1)H(5)N(4)	5	3	1078.42	23559400	5.39369e+08	sp|P01861|IGHG4_HUMAN	177	0.0116409	0.00622514
20200727_serum_yeast_10_12_rep3.mzML	1300.62	1333.84	-33.2153	EEQFJSTYR	EEQFJSTYR	(N(F)(N(H(H(N(H)))(H(N(H(A)))))))	A(1)F(1)H(5)N(4)	5	3	1078.42	27102900	593151593	sp|P01861|IGHG4_HUMAN	177	0.0124729	0.00622514
20200727_serum_yeast_10_15_rep1.mzML	1293.02	1322.81	-29.7938	EEQFJSTYR	EEQFJSTYR	(N(F)(N(H(N)(H(H))(H(N(H(A)))))))	A(1)F(1)H(5)N(4)	5	3	1078.42	23829500	5.4969e+08	sp|P01861|IGHG4_HUMAN	177	0.0103506	0.00622514
20200727_serum_yeast_10_15_rep2.mzML	1297.49	1324.72	-27.2277	EEQFJSTYR	EEQFJSTYR	(N(F)(N(H(H(N(H)))(H(N(H(A)))))))	A(1)F(1)H(5)N(4)	5	3	1078.42	21532400	5.51298e+08	sp|P01861|IGHG4_HUMAN	177	0.0361395	0.00622514
20200727_serum_yeast_10_15_rep4.mzML	1336.94	1359.14	-22.2004	EEQFJSTYR	EEQFJSTYR	(N(F)(N(H(H(N(H)))(H(N(H(A)))))))	A(1)F(1)H(5)N(4)	5	3	1078.42	19173200	4.35444e+08	sp|P01861|IGHG4_HUMAN	177	0.00108174	0.00622514
20200727_serum_yeast_1_1_rep3.mzML	1262.41	1292.33	-29.9234	EEQFJSTYR	EEQFJSTYR	(N(F)(N(H(H(N(H)))(H(N(H(A)))))))	A(1)F(1)H(5)N(4)	5	3	1078.42	28183100	6.48234e+08	sp|P01861|IGHG4_HUMAN	177	0.00925781	0.00622514
20200727_serum_yeast_1_1_rep4.mzML	1289.84	1317.37	-27.5297	EEQFJSTYR	EEQFJSTYR	(N(F)(N(H(H(N(H)))(H(N(H(A)))))))	A(1)F(1)H(5)N(4)	5	3	1078.42	28196600	6.26115e+08	sp|P01861|IGHG4_HUMAN	177	0.00108111	0.00622514
20200727_serum_yeast_10_12_rep1.mzML	1285.29	1321.33	-36.0378	EEQFJSTYR	EEQFJSTYR	(N(F)(N(H(H(N(H)))(H(N(H(A)))))))	A(1)F(1)H(5)N(4)	5	2	1617.13	3696840	1.23269e+08	sp|P01861|IGHG4_HUMAN	177	0.00142077	0.00622514
20200727_serum_yeast_10_12_rep2.mzML	1273.28	1301.48	-28.1987	EEQFJSTYR	EEQFJSTYR	(N(F)(N(H(H(N(H)))(H(N(H(A)))))))	A(1)F(1)H(5)N(4)	5	2	1617.13	3978980	1.52825e+08	sp|P01861|IGHG4_HUMAN	177	0.00352097	0.00622514
20200727_serum_yeast_10_12_rep3.mzML	1301.82	1335.8	-33.9823	EEQFJSTYR	EEQFJSTYR	(N(F)(N(H(N)(H(H))(H(N(H(A)))))))	A(1)F(1)H(5)N(4)	5	2	1617.13	3537210	1.42472e+08	sp|P01861|IGHG4_HUMAN	177	0.00442708	0.00622514
20200727_serum_yeast_10_15_rep1.mzML	1293.77	1324.36	-30.5891	EEQFJSTYR	EEQFJSTYR	(N(F)(N(H(H(N(H)))(H(N(H(A)))))))	A(1)F(1)H(5)N(4)	5	2	1617.13	3084740	1.21714e+08	sp|P01861|IGHG4_HUMAN	177	0.0396396	0.00622514
20200727_serum_yeast_10_15_rep2.mzML	1297.69	1326.2	-28.513	EEQFJSTYR	EEQFJSTYR	(N(F)(N(H(H(N(H)))(H(N(H(A)))))))	A(1)F(1)H(5)N(4)	5	2	1617.13	2507410	1.14124e+08	sp|P01861|IGHG4_HUMAN	177	0.00809725	0.00622514
20200727_serum_yeast_10_15_rep4.mzML	1337.38	1360.17	-22.7942	EEQFJSTYR	EEQFJSTYR	(N(F)(N(H(H(N(H)))(H(N(H(A)))))))	A(1)F(1)H(5)N(4)	5	2	1617.13	2741460	115584204	sp|P01861|IGHG4_HUMAN	177	0.0173337	0.00622514
20200727_serum_yeast_1_1_rep2.mzML	1252.14	1283.35	-31.209	EEQFJSTYR	EEQFJSTYR	(N(F)(N(H(H(N(H)))(H(N(H(A)))))))	A(1)F(1)H(5)N(4)	5	2	1617.13	4246140	1.56871e+08	sp|P01861|IGHG4_HUMAN	177	0.000120258	0.00622514
20200727_serum_yeast_1_1_rep3.mzML	1263.39	1294.42	-31.0293	EEQFJSTYR	EEQFJSTYR	(N(F)(N(H(H(N(H)))(H(N(H(A)))))))	A(1)F(1)H(5)N(4)	5	2	1617.13	4138070	1.6349e+08	sp|P01861|IGHG4_HUMAN	177	0.000319538	0.00622514
20200727_serum_yeast_1_1_rep4.mzML	1290.25	1319.06	-28.8113	EEQFJSTYR	EEQFJSTYR	(N(F)(N(H(H(N(H)))(H(N(H(A)))))))	A(1)F(1)H(5)N(4)	5	2	1617.13	3837630	1.45746e+08	sp|P01861|IGHG4_HUMAN	177	0.00773718	0.00622514
20200727_serum_yeast_10_15_rep1.mzML	1082.63	1078.31	4.31969	EEQFJSTYR	EEQFJSTYR	(N(N(H(H(H))(H(N)(N)))))	H(4)N(4)	5	2	1317.53	10050300	6.47523e+07	sp|P01861|IGHG4_HUMAN	177	0.00127596	0.00603462
20200727_serum_yeast_10_15_rep2.mzML	1103.13	1106.2	-3.06553	EEQFJSTYR	EEQFJSTYR	(N(N(H(H(H))(H(N)(N)))))	H(4)N(4)	5	2	1317.53	9628190	5.99274e+07	sp|P01861|IGHG4_HUMAN	177	0.00150191	0.00603462
20200727_serum_yeast_1_1_rep2.mzML	1045.4	1054.06	-8.659	EEQFJSTYR	EEQFJSTYR	(N(N(H(H(H))(H(N)(N)))))	H(4)N(4)	5	2	1317.53	9797300	4.28829e+07	sp|P01861|IGHG4_HUMAN	177	0.00326379	0.00603462
20200727_serum_yeast_10_12_rep1.mzML	1068.03	1059.2	8.83022	EEQYJSTFR	EEQYJSTFR	(N(F)(N(H(H(N))(H(N(H))))))	F(1)H(4)N(4)	5	3	927.373	20578900	4.10879e+08	sp|P01860|IGHG3_HUMAN	227	0.0277574	0.00151559
20200727_serum_yeast_10_12_rep2.mzML	1082.83	1073.12	9.71479	EEQYJSTFR	EEQYJSTFR	(N(F)(N(H(H(N))(H(N(H))))))	F(1)H(4)N(4)	5	3	927.373	20097700	5.21246e+08	sp|P01860|IGHG3_HUMAN	227	0.0157706	0.00151559
20200727_serum_yeast_10_12_rep3.mzML	1064.65	1055.02	9.62635	EEQYJSTFR	EEQYJSTFR	(N(F)(N(H(H(N))(H(N(H))))))	F(1)H(4)N(4)	5	3	927.373	14774000	3.76472e+08	sp|P01860|IGHG3_HUMAN	227	0.0144381	0.00151559
20200727_serum_yeast_10_15_rep1.mzML	1075.15	1062.28	12.8658	EEQYJSTFR	EEQYJSTFR	(N(F)(N(H(H(N))(H(N(H))))))	F(1)H(4)N(4)	5	3	927.373	17035800	4.12413e+08	sp|P01860|IGHG3_HUMAN	227	0.0177034	0.00151559
20200727_serum_yeast_10_15_rep2.mzML	1096.06	1086.74	9.31656	EEQYJSTFR	EEQYJSTFR	(N(F)(N(H(H(N))(H(N(H))))))	F(1)H(4)N(4)	5	3	927.373	15265300	377400782	sp|P01860|IGHG3_HUMAN	227	0.0131791	0.00151559
20200727_serum_yeast_10_15_rep4.mzML	1064.89	1054.88	10.01	EEQYJSTFR	EEQYJSTFR	(N(F)(N(H(H(N))(H(N(H))))))	F(1)H(4)N(4)	5	3	927.373	15384700	3.5326e+08	sp|P01860|IGHG3_HUMAN	227	0.0378411	0.00151559
20200727_serum_yeast_1_1_rep2.mzML	1039.84	1031.27	8.56895	EEQYJSTFR	EEQYJSTFR	(N(F)(N(H(H(N))(H(N(H))))))	F(1)H(4)N(4)	5	3	927.373	24294000	5.12651e+08	sp|P01860|IGHG3_HUMAN	227	0.0240331	0.00151559
20200727_serum_yeast_1_1_rep3.mzML	1065.15	1053.78	11.3745	EEQYJSTFR	EEQYJSTFR	(N(F)(N(H(H(N))(H(N(H))))))	F(1)H(4)N(4)	5	3	927.373	27407600	5.1817e+08	sp|P01860|IGHG3_HUMAN	227	0.0149114	0.00151559
20200727_serum_yeast_1_1_rep4.mzML	1072.2	1059.89	12.3134	EEQYJSTFR	EEQYJSTFR	(N(F)(N(H(H(N))(H(N(H))))))	F(1)H(4)N(4)	5	3	927.373	29553800	6.68406e+08	sp|P01860|IGHG3_HUMAN	227	0.00866061	0.00151559
20200727_serum_yeast_10_12_rep1.mzML	1068.87	1064	4.86907	EEQYJSTFR	EEQYJSTFR	(N(F)(N(H(H(N))(H(N(H))))))	F(1)H(4)N(4)	5	2	1390.56	47961200	991965843	sp|P01860|IGHG3_HUMAN	227	9.65209e-14	0.00151559
20200727_serum_yeast_10_12_rep2.mzML	1083.62	1078.33	5.29108	EEQYJSTFR	EEQYJSTFR	(N(F)(N(H(H(N))(H(N(H))))))	F(1)H(4)N(4)	5	2	1390.56	50073400	1028502977	sp|P01860|IGHG3_HUMAN	227	1.33969e-14	0.00151559
20200727_serum_yeast_10_12_rep3.mzML	1065.92	1059.12	6.79637	EEQYJSTFR	EEQYJSTFR	(N(F)(N(H(H(N))(H(N(H))))))	F(1)H(4)N(4)	5	2	1390.56	43761300	8.97773e+08	sp|P01860|IGHG3_HUMAN	227	6.8436e-14	0.00151559
20200727_serum_yeast_10_15_rep1.mzML	1075.39	1066.57	8.82163	EEQYJSTFR	EEQYJSTFR	(N(F)(N(H(H(N))(H(N(H))))))	F(1)H(4)N(4)	5	2	1390.56	41202900	902287284	sp|P01860|IGHG3_HUMAN	227	1.59613e-11	0.00151559
20200727_serum_yeast_10_15_rep2.mzML	1097.63	1092.09	5.54049	EEQYJSTFR	EEQYJSTFR	(N(F)(N(H(H(N))(H(N(H))))))	F(1)H(4)N(4)	5	2	1390.56	46059100	924514617	sp|P01860|IGHG3_HUMAN	227	1.27976e-12	0.00151559
20200727_serum_yeast_10_15_rep4.mzML	1064.93	1057.87	7.0587	EEQYJSTFR	EEQYJSTFR	(N(F)(N(H(H(N))(H(N(H))))))	F(1)H(4)N(4)	5	2	1390.56	54008300	1320658098	sp|P01860|IGHG3_HUMAN	227	4.45914e-10	0.00151559
20200727_serum_yeast_1_1_rep2.mzML	1040.87	1037.56	3.30525	EEQYJSTFR	EEQYJSTFR	(N(F)(N(H(H(N))(H(N(H))))))	F(1)H(4)N(4)	5	2	1390.56	38391200	6.62599e+08	sp|P01860|IGHG3_HUMAN	227	1.9613e-15	0.00151559
20200727_serum_yeast_1_1_rep3.mzML	1065.75	1060.16	5.58723	EEQYJSTFR	EEQYJSTFR	(N(F)(N(H(H(H))(H(N)(N)))))	F(1)H(4)N(4)	5	2	1390.56	46160600	1017626236	sp|P01860|IGHG3_HUMAN	227	3.11241e-15	0.00151559
20200727_serum_yeast_1_1_rep4.mzML	1072.21	1065.2	7.00967	EEQYJSTFR	EEQYJSTFR	(N(F)(N(H(H(N))(H(N(H))))))	F(1)H(4)N(4)	5	2	1390.56	47647400	8.97265e+08	sp|P01860|IGHG3_HUMAN	227	3.05998e-13	0.00151559
20200727_serum_yeast_10_15_rep1.mzML	1306.58	1332.81	-26.2302	EEQYJSTFR	EEQYJSTFR	(N(F)(N(H(H(N))(H(N(H(A)))))))	A(1)F(1)H(4)N(4)	5	3	1024.41	4817810	9.54334e+07	sp|P01860|IGHG3_HUMAN	227	0.0345494	0.00747934
20200727_serum_yeast_10_15_rep4.mzML	1344.28	1366.19	-21.915	EEQYJSTFR	EEQYJSTFR	(N(F)(N(H(H(N))(H(N(H(A)))))))	A(1)F(1)H(4)N(4)	5	3	1024.41	4247760	7.98207e+07	sp|P01860|IGHG3_HUMAN	227	0.0374055	0.00747934
20200727_serum_yeast_1_1_rep3.mzML	1273.29	1305.64	-32.3514	EEQYJSTFR	EEQYJSTFR	(N(F)(N(H(H(N))(H(N(H(A)))))))	A(1)F(1)H(4)N(4)	5	3	1024.41	7327320	1.35769e+08	sp|P01860|IGHG3_HUMAN	227	0.0288531	0.00747934
20200727_serum_yeast_1_1_rep4.mzML	1301.77	1328.14	-26.3707	EEQYJSTFR	EEQYJSTFR	(N(F)(N(H(H(N))(H(N(H(A)))))))	A(1)F(1)H(4)N(4)	5	3	1024.41	6694640	1.29573e+08	sp|P01860|IGHG3_HUMAN	227	0.00994932	0.00747934
20200727_serum_yeast_10_12_rep1.mzML	1302.05	1347.71	-45.6609	EEQYJSTFR	EEQYJSTFR	(N(F)(N(H(H(N))(H(N(H(A)))))))	A(1)F(1)H(4)N(4)	5	2	1536.1	1903700	4.8981e+07	sp|P01860|IGHG3_HUMAN	227	0.00347939	0.00747934
20200727_serum_yeast_10_12_rep2.mzML	1283.96	1335.54	-51.5839	EEQYJSTFR	EEQYJSTFR	(N(F)(N(H(H(N))(H(N(H(A)))))))	A(1)F(1)H(4)N(4)	5	2	1536.1	1733970	4.58163e+07	sp|P01860|IGHG3_HUMAN	227	9.97499e-06	0.00747934
20200727_serum_yeast_10_12_rep3.mzML	1315.69	1359.48	-43.7915	EEQYJSTFR	EEQYJSTFR	(N(F)(N(H(H(N))(H(N(H(A)))))))	A(1)F(1)H(4)N(4)	5	2	1536.1	2172270	6.56911e+07	sp|P01860|IGHG3_HUMAN	227	7.53318e-05	0.00747934
20200727_serum_yeast_1_1_rep2.mzML	1263.21	1303.94	-40.7294	EEQYJSTFR	EEQYJSTFR	(N(F)(N(H(H(N))(H(N(H(A)))))))	A(1)F(1)H(4)N(4)	5	2	1536.1	2460510	6.57404e+07	sp|P01860|IGHG3_HUMAN	227	0.00465361	0.00747934
20200727_serum_yeast_1_1_rep3.mzML	1272.95	1320.39	-47.4431	EEQYJSTFR	EEQYJSTFR	(N(F)(N(H(H(N))(H(N(H(A)))))))	A(1)F(1)H(4)N(4)	5	2	1536.1	2314720	5.27271e+07	sp|P01860|IGHG3_HUMAN	227	0.000144889	0.00747934
20200727_serum_yeast_1_1_rep4.mzML	1301.39	1338.92	-37.5268	EEQYJSTFR	EEQYJSTFR	(N(F)(N(H(H(N))(H(N(H(A)))))))	A(1)F(1)H(4)N(4)	5	2	1536.1	1998890	5.18632e+07	sp|P01860|IGHG3_HUMAN	227	0.00155709	0.00747934
20200727_serum_yeast_10_12_rep1.mzML	1063.32	1083.13	-19.8146	EEQYJSTFR	EEQYJSTFR	(N(F)(N(H(H(N(H)))(H(N(F))))))	F(2)H(4)N(4)	5	2	1463.58	12152900	1.19022e+06	sp|P01860|IGHG3_HUMAN	227	2.12688e-05	0.00985048
20200727_serum_yeast_10_12_rep2.mzML	1076	1098.99	-22.9894	EEQYJSTFR	EEQYJSTFR	(N(F)(N(H(H(N(H)))(H(N(F))))))	F(2)H(4)N(4)	5	2	1463.58	13073300	1.56791e+06	sp|P01860|IGHG3_HUMAN	227	0.00125393	0.00985048
20200727_serum_yeast_10_12_rep3.mzML	1060.43	1075.5	-15.0707	EEQYJSTFR	EEQYJSTFR	(N(F)(N(H(H(N(H)))(H(N(F))))))	F(2)H(4)N(4)	5	2	1463.58	11801000	3.09582e+06	sp|P01860|IGHG3_HUMAN	227	2.14136e-05	0.00985048
20200727_serum_yeast_10_15_rep1.mzML	1068.26	1083.99	-15.7272	EEQYJSTFR	EEQYJSTFR	(N(F)(N(H(H(N(H)))(H(N(F))))))	F(2)H(4)N(4)	5	2	1463.58	11123400	1.64522e+06	sp|P01860|IGHG3_HUMAN	227	2.15581e-05	0.00985048
20200727_serum_yeast_10_15_rep2.mzML	1091.51	1113.26	-21.7525	EEQYJSTFR	EEQYJSTFR	(N(F)(N(H(H(N(H)))(H(N(F))))))	F(2)H(4)N(4)	5	2	1463.58	8747260	1.67563e+06	sp|P01860|IGHG3_HUMAN	227	0.0125337	0.00985048
20200727_serum_yeast_10_15_rep4.mzML	1056.9	1070.5	-13.5999	EEQYJSTFR	EEQYJSTFR	(N(F)(N(H(H(N(H)))(H(N(F))))))	F(2)H(4)N(4)	5	2	1463.58	13070400	1.62032e+06	sp|P01860|IGHG3_HUMAN	227	2.17025e-05	0.00985048
20200727_serum_yeast_1_1_rep2.mzML	1035.98	1062.29	-26.3112	EEQYJSTFR	EEQYJSTFR	(N(F)(N(H(H(N(H)))(H(N(F))))))	F(2)H(4)N(4)	5	2	1463.58	11077300	2.59279e+06	sp|P01860|IGHG3_HUMAN	227	0.00125564	0.00985048
20200727_serum_yeast_1_1_rep3.mzML	1059.37	1084.89	-25.5204	EEQYJSTFR	EEQYJSTFR	(N(F)(N(H(H(N(H)))(H(N(F))))))	F(2)H(4)N(4)	5	2	1463.58	13177000	2.47708e+06	sp|P01860|IGHG3_HUMAN	227	0.0298478	0.00985048
20200727_serum_yeast_1_1_rep4.mzML	1065.87	1086	-20.129	EEQYJSTFR	EEQYJSTFR	(N(F)(N(H(H(N(H)))(H(N(F))))))	F(2)H(4)N(4)	5	2	1463.58	11978000	2.66977e+06	sp|P01860|IGHG3_HUMAN	227	0.00125479	0.00985048
20200727_serum_yeast_10_12_rep1.mzML	899.616	901.141	-1.52501	EEQYJSTYR	EEQYJSTYR	(N(N(H(H(N))(H(N)))))	H(3)N(4)	5	3	830.001	2894900	2.50438e+07	sp|P0DOX5|IGG1_HUMAN/sp|P01857|IGHG1_HUMAN	299/180	0.00993245	0.00125322
20200727_serum_yeast_10_12_rep3.mzML	882.939	886.096	-3.15661	EEQYJSTYR	EEQYJSTYR	(N(N(H(H(N))(H(N)))))	H(3)N(4)	5	3	830.001	2298840	2.23105e+07	sp|P0DOX5|IGG1_HUMAN/sp|P01857|IGHG1_HUMAN	299/180	0.000666423	0.00125322
20200727_serum_yeast_10_15_rep1.mzML	877.046	878.451	-1.40481	EEQYJSTYR	EEQYJSTYR	(N(N(H(H(N))(H(N)))))	H(3)N(4)	5	3	830.001	981015	1.1081e+07	sp|P0DOX5|IGG1_HUMAN/sp|P01857|IGHG1_HUMAN	299/180	0.026605	0.00125322
20200727_serum_yeast_10_15_rep2.mzML	900.848	908.374	-7.52551	EEQYJSTYR	EEQYJSTYR	(N(N(H(H(N))(H(N)))))	H(3)N(4)	5	3	830.001	991275	13242347	sp|P0DOX5|IGG1_HUMAN/sp|P01857|IGHG1_HUMAN	299/180	0.0335193	0.00125322
20200727_serum_yeast_1_1_rep2.mzML	874.193	880.155	-5.96244	EEQYJSTYR	EEQYJSTYR	(N(N(H(H(N))(H(N)))))	H(3)N(4)	5	3	830.001	2746190	1.99659e+07	sp|P0DOX5|IGG1_HUMAN/sp|P01857|IGHG1_HUMAN	299/180	0.00196803	0.00125322
20200727_serum_yeast_1_1_rep3.mzML	869.887	874.38	-4.49302	EEQYJSTYR	EEQYJSTYR	(N(N(H(H(N))(H(N)))))	H(3)N(4)	5	3	830.001	2894070	2.57384e+07	sp|P0DOX5|IGG1_HUMAN/sp|P01857|IGHG1_HUMAN	299/180	0.00262419	0.00125322
20200727_serum_yeast_1_1_rep4.mzML	878.541	881.186	-2.64492	EEQYJSTYR	EEQYJSTYR	(N(N(H(H(N))(H(N)))))	H(3)N(4)	5	3	830.001	2633040	2.60943e+07	sp|P0DOX5|IGG1_HUMAN/sp|P01857|IGHG1_HUMAN	299/180	0.0180535	0.00125322
20200727_serum_yeast_10_12_rep1.mzML	899.527	891.696	7.83127	EEQYJSTYR	EEQYJSTYR	(N(N(H(H(N))(H(N)))))	H(3)N(4)	5	2	1244.5	7503600	1.44223e+08	sp|P0DOX5|IGG1_HUMAN/sp|P01857|IGHG1_HUMAN	299/180	0	0.00125322
20200727_serum_yeast_10_12_rep2.mzML	900.143	891.008	9.13456	EEQYJSTYR	EEQYJSTYR	(N(N(H(H(N))(H(N)))))	H(3)N(4)	5	2	1244.5	6792810	1.19375e+08	sp|P0DOX5|IGG1_HUMAN/sp|P01857|IGHG1_HUMAN	299/180	0	0.00125322
20200727_serum_yeast_10_12_rep3.mzML	882.826	877.708	5.11769	EEQYJSTYR	EEQYJSTYR	(N(N(H(H(N))(H(N)))))	H(3)N(4)	5	2	1244.5	7421230	1.31092e+08	sp|P0DOX5|IGG1_HUMAN/sp|P01857|IGHG1_HUMAN	299/180	-1.16866e-18	0.00125322
20200727_serum_yeast_10_15_rep1.mzML	877.39	870.723	6.66716	EEQYJSTYR	EEQYJSTYR	(N(N(H(H(N))(H(N)))))	H(3)N(4)	5	2	1244.5	6943710	9.84278e+07	sp|P0DOX5|IGG1_HUMAN/sp|P01857|IGHG1_HUMAN	299/180	-1.76226e-18	0.00125322
20200727_serum_yeast_10_15_rep2.mzML	901.19	896.136	5.05392	EEQYJSTYR	EEQYJSTYR	(N(N(H(H(N))(H(N)))))	H(3)N(4)	5	2	1244.5	6948990	146364101	sp|P0DOX5|IGG1_HUMAN/sp|P01857|IGHG1_HUMAN	299/180	-1.76226e-18	0.00125322
20200727_serum_yeast_10_15_rep4.mzML	921.312	912.005	9.30671	EEQYJSTYR	EEQYJSTYR	(N(N(H(H(N))(H(N)))))	H(3)N(4)	5	2	1244.5	5929500	1.31231e+08	sp|P0DOX5|IGG1_HUMAN/sp|P01857|IGHG1_HUMAN	299/180	-3.33067e-16	0.00125322
20200727_serum_yeast_1_1_rep2.mzML	873.998	868.208	5.78977	EEQYJSTYR	EEQYJSTYR	(N(N(H(H(N))(H(N)))))	H(3)N(4)	5	2	1244.5	8056270	1.43596e+08	sp|P0DOX5|IGG1_HUMAN/sp|P01857|IGHG1_HUMAN	299/180	-4.44089e-16	0.00125322
20200727_serum_yeast_1_1_rep3.mzML	869.237	862.827	6.41042	EEQYJSTYR	EEQYJSTYR	(N(N(H(H(N))(H(N)))))	H(3)N(4)	5	2	1244.5	8073990	1.39284e+08	sp|P0DOX5|IGG1_HUMAN/sp|P01857|IGHG1_HUMAN	299/180	-1.76226e-18	0.00125322
20200727_serum_yeast_1_1_rep4.mzML	879.181	870.966	8.2152	EEQYJSTYR	EEQYJSTYR	(N(N(H(H(N))(H(N)))))	H(3)N(4)	5	2	1244.5	6868490	1.24115e+08	sp|P0DOX5|IGG1_HUMAN/sp|P01857|IGHG1_HUMAN	299/180	-1.16866e-18	0.00125322
20200727_serum_yeast_10_12_rep1.mzML	905.303	911.224	-5.92109	EEQYJSTYR	EEQYJSTYR	(N(F)(N(H(H(N))(H(N)))))	F(1)H(3)N(4)	5	3	878.687	36869300	5.15692e+08	sp|P0DOX5|IGG1_HUMAN/sp|P01857|IGHG1_HUMAN	299/180	0.000212059	0.000513672
20200727_serum_yeast_10_12_rep2.mzML	904.035	908.928	-4.8934	EEQYJSTYR	EEQYJSTYR	(N(F)(N(H(H(N))(H(N)))))	F(1)H(3)N(4)	5	3	878.687	31111200	3.40922e+08	sp|P0DOX5|IGG1_HUMAN/sp|P01857|IGHG1_HUMAN	299/180	0.000208472	0.000513672
20200727_serum_yeast_10_12_rep3.mzML	889.13	895.034	-5.90441	EEQYJSTYR	EEQYJSTYR	(N(F)(N(H(H(N))(H(N)))))	F(1)H(3)N(4)	5	3	878.687	33573400	3.52858e+08	sp|P0DOX5|IGG1_HUMAN/sp|P01857|IGHG1_HUMAN	299/180	0.000209454	0.000513672
20200727_serum_yeast_10_15_rep1.mzML	882.211	886.785	-4.57423	EEQYJSTYR	EEQYJSTYR	(N(F)(N(H(H(N))(H(N)))))	F(1)H(3)N(4)	5	3	878.687	12490000	1.62805e+08	sp|P0DOX5|IGG1_HUMAN/sp|P01857|IGHG1_HUMAN	299/180	0.000210106	0.000513672
20200727_serum_yeast_10_15_rep2.mzML	909.127	923.059	-13.9319	EEQYJSTYR	EEQYJSTYR	(N(F)(N(H(H(N))(H(N)))))	F(1)H(3)N(4)	5	3	878.687	19683100	3.02305e+08	sp|P0DOX5|IGG1_HUMAN/sp|P01857|IGHG1_HUMAN	299/180	0.00169791	0.000513672
20200727_serum_yeast_10_15_rep4.mzML	923.174	926.622	-3.44841	EEQYJSTYR	EEQYJSTYR	(N(F)(N(H(H(N))(H(N)))))	F(1)H(3)N(4)	5	3	878.687	9291140	1.44403e+08	sp|P0DOX5|IGG1_HUMAN/sp|P01857|IGHG1_HUMAN	299/180	0.000212707	0.000513672
20200727_serum_yeast_1_1_rep2.mzML	884.275	892.299	-8.0236	EEQYJSTYR	EEQYJSTYR	(N(F)(N(H(H(N))(H(N)))))	F(1)H(3)N(4)	5	3	878.687	39629900	5.3532e+08	sp|P0DOX5|IGG1_HUMAN/sp|P01857|IGHG1_HUMAN	299/180	0.00020978	0.000513672
20200727_serum_yeast_1_1_rep3.mzML	877.477	886.99	-9.51309	EEQYJSTYR	EEQYJSTYR	(N(F)(N(H(H(N))(H(N)))))	F(1)H(3)N(4)	5	3	878.687	40042400	5.45637e+08	sp|P0DOX5|IGG1_HUMAN/sp|P01857|IGHG1_HUMAN	299/180	0.0002088	0.000513672
20200727_serum_yeast_1_1_rep4.mzML	884.366	893.001	-8.63472	EEQYJSTYR	EEQYJSTYR	(N(F)(N(H(H(N))(H(N)))))	F(1)H(3)N(4)	5	3	878.687	39107600	5.43799e+08	sp|P0DOX5|IGG1_HUMAN/sp|P01857|IGHG1_HUMAN	299/180	0.000209127	0.000513672
20200727_serum_yeast_10_12_rep1.mzML	882.699	927.38	-44.6812	EEQYJSTYR	EEQYJSTYR	(N(F)(N(H(H(N))(H(N)))))	F(1)H(3)N(4)	5	2	1317.53	1363860	2.42667e+07	sp|P0DOX5|IGG1_HUMAN/sp|P01857|IGHG1_HUMAN	299/180	1.46239e-05	0.000513672
20200727_serum_yeast_10_12_rep2.mzML	903.526	923.21	-19.684	EEQYJSTYR	EEQYJSTYR	(N(F)(N(H(H(N))(H(N)))))	F(1)H(3)N(4)	5	2	1317.53	95099400	1775148946	sp|P0DOX5|IGG1_HUMAN/sp|P01857|IGHG1_HUMAN	299/180	9.00875e-14	0.000513672
20200727_serum_yeast_10_12_rep3.mzML	852.824	909.446	-56.6223	EEQYJSTYR	EEQYJSTYR	(N(F)(N(H(H)(N)(H(N)))))	F(1)H(3)N(4)	5	2	1317.53	830775	1.25289e+07	sp|P0DOX5|IGG1_HUMAN/sp|P01857|IGHG1_HUMAN	299/180	3.20075e-05	0.000513672
20200727_serum_yeast_10_15_rep1.mzML	880.932	900.528	-19.596	EEQYJSTYR	EEQYJSTYR	(N(F)(N(H(H(N))(H(N)))))	F(1)H(3)N(4)	5	2	1317.53	87526200	1671235094	sp|P0DOX5|IGG1_HUMAN/sp|P01857|IGHG1_HUMAN	299/180	1.92933e-16	0.000513672
20200727_serum_yeast_10_15_rep2.mzML	882.583	948.218	-65.6352	EEQYJSTYR	EEQYJSTYR	(N(F)(N(H(H(N))(H(N)))))	F(1)H(3)N(4)	5	2	1317.53	2634580	3.61802e+07	sp|P0DOX5|IGG1_HUMAN/sp|P01857|IGHG1_HUMAN	299/180	6.64797e-06	0.000513672
20200727_serum_yeast_10_15_rep4.mzML	892.795	937.977	-45.1825	EEQYJSTYR	EEQYJSTYR	(N(F)(N(H(H)(N)(H(N)))))	F(1)H(3)N(4)	5	2	1317.53	548670	1.05492e+07	sp|P0DOX5|IGG1_HUMAN/sp|P01857|IGHG1_HUMAN	299/180	2.99621e-05	0.000513672
20200727_serum_yeast_1_1_rep2.mzML	852.302	910.781	-58.4789	EEQYJSTYR	EEQYJSTYR	(N(F)(N(H(H)(H(N)(N)))))	F(1)H(3)N(4)	5	2	1317.53	1095610	1.32572e+07	sp|P0DOX5|IGG1_HUMAN/sp|P01857|IGHG1_HUMAN	299/180	2.01452e-06	0.000513672
20200727_serum_yeast_1_1_rep3.mzML	876.798	907.313	-30.5146	EEQYJSTYR	EEQYJSTYR	(N(F)(N(H(H(N))(H(N)))))	F(1)H(3)N(4)	5	2	1317.53	115599000	1818580463	sp|P0DOX5|IGG1_HUMAN/sp|P01857|IGHG1_HUMAN	299/180	1.16631e-14	0.000513672
20200727_serum_yeast_1_1_rep4.mzML	883.531	913.262	-29.7313	EEQYJSTYR	EEQYJSTYR	(N(F)(N(H(H(N))(H(N)))))	F(1)H(3)N(4)	5	2	1317.53	115193000	1767761704	sp|P0DOX5|IGG1_HUMAN/sp|P01857|IGHG1_HUMAN	299/180	3.92183e-17	0.000513672
20200727_serum_yeast_10_12_rep1.mzML	885.994	923.753	-37.7586	EEQYJSTYR	EEQYJSTYR	(N(N(H(N)(H(N))(H(N)))))	H(3)N(5)	5	3	897.694	2200930	71643	sp|P0DOX5|IGG1_HUMAN/sp|P01857|IGHG1_HUMAN	299/180	0.000188912	0.00282843
20200727_serum_yeast_1_1_rep3.mzML	899.713	902.803	-3.0905	EEQYJSTYR	EEQYJSTYR	(N(N(H(N)(H(N))(H(N)))))	H(3)N(5)	5	3	897.694	4203310	3.7112e+07	sp|P0DOX5|IGG1_HUMAN/sp|P01857|IGHG1_HUMAN	299/180	1.66498e-05	0.00282843
20200727_serum_yeast_10_15_rep2.mzML	934.285	969.202	-34.9168	EEQYJSTYR	EEQYJSTYR	(N(N(H(N)(H(N))(H(N)))))	H(3)N(5)	5	2	1346.04	3485780	3.88959e+07	sp|P0DOX5|IGG1_HUMAN/sp|P01857|IGHG1_HUMAN	299/180	0.00140457	0.00282843
20200727_serum_yeast_1_1_rep2.mzML	903.991	923.718	-19.7272	EEQYJSTYR	EEQYJSTYR	(N(N(H(N)(H(N))(H(N)))))	H(3)N(5)	5	2	1346.04	3957810	4.88897e+07	sp|P0DOX5|IGG1_HUMAN/sp|P01857|IGHG1_HUMAN	299/180	4.424e-06	0.00282843
20200727_serum_yeast_1_1_rep3.mzML	897.591	923.017	-25.4262	EEQYJSTYR	EEQYJSTYR	(N(N(H(N)(H(N))(H(N)))))	H(3)N(5)	5	2	1346.04	4732900	6.20816e+07	sp|P0DOX5|IGG1_HUMAN/sp|P01857|IGHG1_HUMAN	299/180	6.10598e-08	0.00282843
20200727_serum_yeast_10_12_rep1.mzML	885.994	884.551	1.44261	EEQYJSTYR	EEQYJSTYR	(N(N(H(H(N))(H(N(H))))))	H(4)N(4)	5	3	884.019	2465760	3.23804e+07	sp|P0DOX5|IGG1_HUMAN/sp|P01857|IGHG1_HUMAN	299/180	0.000119243	0.000749414
20200727_serum_yeast_10_15_rep1.mzML	860.446	864.866	-4.41972	EEQYJSTYR	EEQYJSTYR	(N(N(H(H(N))(H(N(H))))))	H(4)N(4)	5	3	884.019	835813	1.02827e+07	sp|P0DOX5|IGG1_HUMAN/sp|P01857|IGHG1_HUMAN	299/180	0.00172261	0.000749414
20200727_serum_yeast_1_1_rep3.mzML	856.435	853.978	2.45693	EEQYJSTYR	EEQYJSTYR	(N(N(H(H(N))(H(N(H))))))	H(4)N(4)	5	3	884.019	2254470	2.94633e+07	sp|P0DOX5|IGG1_HUMAN/sp|P01857|IGHG1_HUMAN	299/180	0.00172106	0.000749414
20200727_serum_yeast_10_12_rep1.mzML	882.699	881.937	0.761781	EEQYJSTYR	EEQYJSTYR	(N(N(H(H(N))(H(N(H))))))	H(4)N(4)	5	2	1325.52	498760	2.74924e+06	sp|P0DOX5|IGG1_HUMAN/sp|P01857|IGHG1_HUMAN	299/180	1.83134e-06	0.000749414
20200727_serum_yeast_10_15_rep2.mzML	882.583	883.427	-0.844473	EEQYJSTYR	EEQYJSTYR	(N(N(H(H(N))(H(N(H))))))	H(4)N(4)	5	2	1325.52	1225220	3.26683e+06	sp|P0DOX5|IGG1_HUMAN/sp|P01857|IGHG1_HUMAN	299/180	0.000204257	0.000749414
20200727_serum_yeast_10_15_rep4.mzML	892.795	904.033	-11.2378	EEQYJSTYR	EEQYJSTYR	(N(N(H(H)(N)(H(N(H))))))	H(4)N(4)	5	2	1325.52	341540	1.15102e+06	sp|P0DOX5|IGG1_HUMAN/sp|P01857|IGHG1_HUMAN	299/180	3.10681e-05	0.000749414
20200727_serum_yeast_10_12_rep1.mzML	925.223	918.346	6.87697	EEQYJSTYR	EEQYJSTYR	(N(F)(N(H(N)(H(N))(H(N)))))	F(1)H(3)N(5)	5	3	946.38	21687100	3.296e+08	sp|P0DOX5|IGG1_HUMAN/sp|P01857|IGHG1_HUMAN	299/180	0.000617233	0.0023166
20200727_serum_yeast_10_12_rep2.mzML	922.074	915.131	6.94263	EEQYJSTYR	EEQYJSTYR	(N(F)(N(H(N)(H(N))(H(N)))))	F(1)H(3)N(5)	5	3	946.38	18818200	3.02479e+08	sp|P0DOX5|IGG1_HUMAN/sp|P01857|IGHG1_HUMAN	299/180	0.000679963	0.0023166
20200727_serum_yeast_10_12_rep3.mzML	907.456	901.337	6.11897	EEQYJSTYR	EEQYJSTYR	(N(F)(N(H(N)(H(N))(H(N)))))	F(1)H(3)N(5)	5	3	946.38	21559200	299496278	sp|P0DOX5|IGG1_HUMAN/sp|P01857|IGHG1_HUMAN	299/180	0.000834515	0.0023166
20200727_serum_yeast_10_15_rep1.mzML	899.984	892.69	7.29356	EEQYJSTYR	EEQYJSTYR	(N(F)(N(H(N)(H(N))(H(N)))))	F(1)H(3)N(5)	5	3	946.38	18173800	2.70566e+08	sp|P0DOX5|IGG1_HUMAN/sp|P01857|IGHG1_HUMAN	299/180	0.000807685	0.0023166
20200727_serum_yeast_10_15_rep2.mzML	940.865	934.021	6.84394	EEQYJSTYR	EEQYJSTYR	(N(F)(N(H(N)(H(N))(H(N)))))	F(1)H(3)N(5)	5	3	946.38	25106000	3.80659e+08	sp|P0DOX5|IGG1_HUMAN/sp|P01857|IGHG1_HUMAN	299/180	0.00185104	0.0023166
20200727_serum_yeast_10_15_rep4.mzML	937.904	931.49	6.41388	EEQYJSTYR	EEQYJSTYR	(N(F)(N(H(N)(H(N))(H(N)))))	F(1)H(3)N(5)	5	3	946.38	13224200	1.64479e+08	sp|P0DOX5|IGG1_HUMAN/sp|P01857|IGHG1_HUMAN	299/180	1.24915e-05	0.0023166
20200727_serum_yeast_1_1_rep2.mzML	910.115	900.663	9.45201	EEQYJSTYR	EEQYJSTYR	(N(F)(N(H(N)(H(N))(H(N)))))	F(1)H(3)N(5)	5	3	946.38	28073000	4.26702e+08	sp|P0DOX5|IGG1_HUMAN/sp|P01857|IGHG1_HUMAN	299/180	1.58395e-05	0.0023166
20200727_serum_yeast_1_1_rep3.mzML	906.207	895.984	10.2229	EEQYJSTYR	EEQYJSTYR	(N(F)(N(H(N)(H(N))(H(N)))))	F(1)H(3)N(5)	5	3	946.38	33900800	5.12218e+08	sp|P0DOX5|IGG1_HUMAN/sp|P01857|IGHG1_HUMAN	299/180	0.000964174	0.0023166
20200727_serum_yeast_1_1_rep4.mzML	908.22	901.668	6.55248	EEQYJSTYR	EEQYJSTYR	(N(F)(N(H(N)(H(N))(H(N)))))	F(1)H(3)N(5)	5	3	946.38	30177400	4.85724e+08	sp|P0DOX5|IGG1_HUMAN/sp|P01857|IGHG1_HUMAN	299/180	0.00121314	0.0023166
20200727_serum_yeast_10_12_rep1.mzML	926.153	924.819	1.33436	EEQYJSTYR	EEQYJSTYR	(N(F)(N(H(N)(H(N))(H(N)))))	F(1)H(3)N(5)	5	2	1419.07	18898800	2.7109e+08	sp|P0DOX5|IGG1_HUMAN/sp|P01857|IGHG1_HUMAN	299/180	3.25986e-16	0.0023166
20200727_serum_yeast_10_12_rep2.mzML	921.103	920.832	0.27128	EEQYJSTYR	EEQYJSTYR	(N(F)(N(H(N)(H(N))(H(N)))))	F(1)H(3)N(5)	5	2	1419.07	21882100	3.18362e+08	sp|P0DOX5|IGG1_HUMAN/sp|P01857|IGHG1_HUMAN	299/180	5.97172e-15	0.0023166
20200727_serum_yeast_10_12_rep3.mzML	907.648	907.104	0.544175	EEQYJSTYR	EEQYJSTYR	(N(F)(N(H(N)(H(N))(H(N)))))	F(1)H(3)N(5)	5	2	1419.07	21523200	2.56314e+08	sp|P0DOX5|IGG1_HUMAN/sp|P01857|IGHG1_HUMAN	299/180	1.14752e-16	0.0023166
20200727_serum_yeast_10_15_rep1.mzML	900.929	898.176	2.75344	EEQYJSTYR	EEQYJSTYR	(N(F)(N(H(N)(H(N))(H(N)))))	F(1)H(3)N(5)	5	2	1419.07	23956700	3.0304e+08	sp|P0DOX5|IGG1_HUMAN/sp|P01857|IGHG1_HUMAN	299/180	1.55874e-13	0.0023166
20200727_serum_yeast_10_15_rep2.mzML	941.029	944.098	-3.0692	EEQYJSTYR	EEQYJSTYR	(N(F)(N(H(N)(H(N))(H(N)))))	F(1)H(3)N(5)	5	2	1419.07	27295400	3.53877e+08	sp|P0DOX5|IGG1_HUMAN/sp|P01857|IGHG1_HUMAN	299/180	2.65695e-15	0.0023166
20200727_serum_yeast_10_15_rep4.mzML	935.234	936.011	-0.776991	EEQYJSTYR	EEQYJSTYR	(N(F)(N(H(H)(N)(H(N)(N)))))	F(1)H(3)N(5)	5	2	1419.07	23631200	2.55917e+08	sp|P0DOX5|IGG1_HUMAN/sp|P01857|IGHG1_HUMAN	299/180	7.81338e-14	0.0023166
20200727_serum_yeast_1_1_rep2.mzML	910.105	908.09	2.01486	EEQYJSTYR	EEQYJSTYR	(N(F)(N(H(N)(H(N))(H(N)))))	F(1)H(3)N(5)	5	2	1419.07	25021400	3.32148e+08	sp|P0DOX5|IGG1_HUMAN/sp|P01857|IGHG1_HUMAN	299/180	3.60769e-15	0.0023166
20200727_serum_yeast_1_1_rep3.mzML	906.719	904.132	2.58654	EEQYJSTYR	EEQYJSTYR	(N(F)(N(H(N)(H(N))(H(N)))))	F(1)H(3)N(5)	5	2	1419.07	29028700	385562876	sp|P0DOX5|IGG1_HUMAN/sp|P01857|IGHG1_HUMAN	299/180	2.14616e-15	0.0023166
20200727_serum_yeast_1_1_rep4.mzML	908.558	909.754	-1.19581	EEQYJSTYR	EEQYJSTYR	(N(F)(N(H(N)(H(N))(H(N)))))	F(1)H(3)N(5)	5	2	1419.07	26167900	305830421	sp|P0DOX5|IGG1_HUMAN/sp|P01857|IGHG1_HUMAN	299/180	1.53657e-16	0.0023166
20200727_serum_yeast_10_12_rep1.mzML	895.66	896.41	-0.749718	EEQYJSTYR	EEQYJSTYR	(N(F)(N(H(H(N))(H(N(H))))))	F(1)H(4)N(4)	5	3	932.705	62930900	8.5479e+08	sp|P0DOX5|IGG1_HUMAN/sp|P01857|IGHG1_HUMAN	299/180	0.000187103	0.000544693
20200727_serum_yeast_10_12_rep2.mzML	895.684	895.465	0.218789	EEQYJSTYR	EEQYJSTYR	(N(F)(N(H(H(N))(H(N(H))))))	F(1)H(4)N(4)	5	3	932.705	53806300	701428473	sp|P0DOX5|IGG1_HUMAN/sp|P01857|IGHG1_HUMAN	299/180	3.37959e-06	0.000544693
20200727_serum_yeast_10_12_rep3.mzML	878.86	881.896	-3.03551	EEQYJSTYR	EEQYJSTYR	(N(F)(N(H(H(N))(H(N(H))))))	F(1)H(4)N(4)	5	3	932.705	61208400	722554624	sp|P0DOX5|IGG1_HUMAN/sp|P01857|IGHG1_HUMAN	299/180	6.99902e-06	0.000544693
20200727_serum_yeast_10_15_rep1.mzML	871.149	874.577	-3.4281	EEQYJSTYR	EEQYJSTYR	(N(F)(N(H(H(N))(H(N(H))))))	F(1)H(4)N(4)	5	3	932.705	35764400	4.73232e+08	sp|P0DOX5|IGG1_HUMAN/sp|P01857|IGHG1_HUMAN	299/180	2.66901e-06	0.000544693
20200727_serum_yeast_10_15_rep2.mzML	869.871	902.264	-32.3927	EEQYJSTYR	EEQYJSTYR	(N(F)(N(H(H(N))(H(N(H))))))	F(1)H(4)N(4)	5	3	932.705	545511	6.31489e+06	sp|P0DOX5|IGG1_HUMAN/sp|P01857|IGHG1_HUMAN	299/180	0.000123599	0.000544693
20200727_serum_yeast_10_15_rep4.mzML	937.904	915.78	22.1244	EEQYJSTYR	EEQYJSTYR	(N(F)(N(H(H)(N)(H(N(H))))))	F(1)H(4)N(4)	5	3	932.705	11775100	4.3466e+06	sp|P0DOX5|IGG1_HUMAN/sp|P01857|IGHG1_HUMAN	299/180	0.000122567	0.000544693
20200727_serum_yeast_1_1_rep2.mzML	873.48	874.168	-0.687912	EEQYJSTYR	EEQYJSTYR	(N(F)(N(H(H(N))(H(N(H))))))	F(1)H(4)N(4)	5	3	932.705	74803900	7.48458e+08	sp|P0DOX5|IGG1_HUMAN/sp|P01857|IGHG1_HUMAN	299/180	2.92555e-06	0.000544693
20200727_serum_yeast_1_1_rep3.mzML	867.141	868.604	-1.46264	EEQYJSTYR	EEQYJSTYR	(N(F)(N(H(H(N))(H(N(H))))))	F(1)H(4)N(4)	5	3	932.705	68594200	8.7941e+08	sp|P0DOX5|IGG1_HUMAN/sp|P01857|IGHG1_HUMAN	299/180	7.14163e-07	0.000544693
20200727_serum_yeast_1_1_rep4.mzML	875.784	876.079	-0.295341	EEQYJSTYR	EEQYJSTYR	(N(F)(N(H(H(N))(H(N(H))))))	F(1)H(4)N(4)	5	3	932.705	61272500	8.69381e+08	sp|P0DOX5|IGG1_HUMAN/sp|P01857|IGHG1_HUMAN	299/180	0.000185599	0.000544693
20200727_serum_yeast_10_12_rep1.mzML	898.606	900.97	-2.36354	EEQYJSTYR	EEQYJSTYR	(N(F)(N(H(H(N))(H(N(H))))))	F(1)H(4)N(4)	5	2	1398.55	47343200	1241854473	sp|P0DOX5|IGG1_HUMAN/sp|P01857|IGHG1_HUMAN	299/180	2.24692e-06	0.000544693
20200727_serum_yeast_10_12_rep2.mzML	867.752	899.734	-31.9816	EEQYJSTYR	EEQYJSTYR	(N(F)(N(H(H(N))(H(N(H))))))	F(1)H(4)N(4)	5	2	1398.55	361406	1.288e+07	sp|P0DOX5|IGG1_HUMAN/sp|P01857|IGHG1_HUMAN	299/180	0.00189387	0.000544693
20200727_serum_yeast_10_12_rep3.mzML	881.859	885.941	-4.08154	EEQYJSTYR	EEQYJSTYR	(N(F)(N(H(H(N))(H(N(H))))))	F(1)H(4)N(4)	5	2	1398.55	47908000	1174225543	sp|P0DOX5|IGG1_HUMAN/sp|P01857|IGHG1_HUMAN	299/180	1.54989e-05	0.000544693
20200727_serum_yeast_10_15_rep1.mzML	874.995	878.309	-3.31367	EEQYJSTYR	EEQYJSTYR	(N(F)(N(H(H(N))(H(N(H))))))	F(1)H(4)N(4)	5	2	1398.55	47595800	1006717628	sp|P0DOX5|IGG1_HUMAN/sp|P01857|IGHG1_HUMAN	299/180	7.52439e-08	0.000544693
20200727_serum_yeast_10_15_rep2.mzML	867.931	908.15	-40.2193	EEQYJSTYR	EEQYJSTYR	(N(F)(N(H(H(N))(H(N(H))))))	F(1)H(4)N(4)	5	2	1398.55	703865	2.13423e+07	sp|P0DOX5|IGG1_HUMAN/sp|P01857|IGHG1_HUMAN	299/180	7.65852e-06	0.000544693
20200727_serum_yeast_10_15_rep4.mzML	917.872	919.285	-1.41324	EEQYJSTYR	EEQYJSTYR	(N(F)(N(H(H(N))(H(N(H))))))	F(1)H(4)N(4)	5	2	1398.55	39480800	1098502286	sp|P0DOX5|IGG1_HUMAN/sp|P01857|IGHG1_HUMAN	299/180	1.6382e-10	0.000544693
20200727_serum_yeast_1_1_rep2.mzML	876.884	879.937	-3.05344	EEQYJSTYR	EEQYJSTYR	(N(F)(N(H(H(N))(H(N(H))))))	F(1)H(4)N(4)	5	2	1398.55	59319500	1304993913	sp|P0DOX5|IGG1_HUMAN/sp|P01857|IGHG1_HUMAN	299/180	2.20476e-08	0.000544693
20200727_serum_yeast_1_1_rep3.mzML	870.34	874.169	-3.82884	EEQYJSTYR	EEQYJSTYR	(N(F)(N(H(H(N))(H(N(H))))))	F(1)H(4)N(4)	5	2	1398.55	54306700	1255013572	sp|P0DOX5|IGG1_HUMAN/sp|P01857|IGHG1_HUMAN	299/180	1.97445e-07	0.000544693
20200727_serum_yeast_1_1_rep4.mzML	878.044	880.999	-2.95486	EEQYJSTYR	EEQYJSTYR	(N(F)(N(H(H(N))(H(N(H))))))	F(1)H(4)N(4)	5	2	1398.55	49936000	1027368192	sp|P0DOX5|IGG1_HUMAN/sp|P01857|IGHG1_HUMAN	299/180	1.85978e-06	0.000544693
20200727_serum_yeast_10_12_rep1.mzML	892.644	891.282	1.36246	EEQYJSTYR	EEQYJSTYR	(N(F)(N(H(H(N(H)))(H(N(H))))))	F(1)H(5)N(4)	5	3	986.723	26147000	5.63189e+08	sp|P0DOX5|IGG1_HUMAN/sp|P01857|IGHG1_HUMAN	299/180	5.72515e-05	0.00127408
20200727_serum_yeast_10_12_rep2.mzML	892.447	890.611	1.83608	EEQYJSTYR	EEQYJSTYR	(N(F)(N(H(H(N(H)))(H(N(H))))))	F(1)H(5)N(4)	5	3	986.723	26111400	537799245	sp|P0DOX5|IGG1_HUMAN/sp|P01857|IGHG1_HUMAN	299/180	0.00150068	0.00127408
20200727_serum_yeast_10_12_rep3.mzML	876.039	877.336	-1.29668	EEQYJSTYR	EEQYJSTYR	(N(F)(N(H(H(N(H)))(H(N(H))))))	F(1)H(5)N(4)	5	3	986.723	31042900	5.47256e+08	sp|P0DOX5|IGG1_HUMAN/sp|P01857|IGHG1_HUMAN	299/180	0.00142731	0.00127408
20200727_serum_yeast_10_15_rep1.mzML	867.926	870.378	-2.45244	EEQYJSTYR	EEQYJSTYR	(N(F)(N(H(H(N(H)))(H(N(H))))))	F(1)H(5)N(4)	5	3	986.723	24190700	4.82628e+08	sp|P0DOX5|IGG1_HUMAN/sp|P01857|IGHG1_HUMAN	299/180	6.14639e-05	0.00127408
20200727_serum_yeast_10_15_rep2.mzML	892.059	895.594	-3.53514	EEQYJSTYR	EEQYJSTYR	(N(F)(N(H(H(N(H)))(H(N(H))))))	F(1)H(5)N(4)	5	3	986.723	23311900	4.33234e+08	sp|P0DOX5|IGG1_HUMAN/sp|P01857|IGHG1_HUMAN	299/180	0.0016933	0.00127408
20200727_serum_yeast_10_15_rep4.mzML	911.919	911.671	0.247635	EEQYJSTYR	EEQYJSTYR	(N(F)(N(H(H(N(H)))(H(N(H))))))	F(1)H(5)N(4)	5	3	986.723	19726500	3.48055e+08	sp|P0DOX5|IGG1_HUMAN/sp|P01857|IGHG1_HUMAN	299/180	0.00123361	0.00127408
20200727_serum_yeast_1_1_rep2.mzML	871.635	867.687	3.94844	EEQYJSTYR	EEQYJSTYR	(N(F)(N(H(H(N(H)))(H(N(H))))))	F(1)H(5)N(4)	5	3	986.723	28743100	437550265	sp|P0DOX5|IGG1_HUMAN/sp|P01857|IGHG1_HUMAN	299/180	0.000703804	0.00127408
20200727_serum_yeast_1_1_rep3.mzML	864.917	862.315	2.60168	EEQYJSTYR	EEQYJSTYR	(N(F)(N(H(H(H))(H(N)(N(H))))))	F(1)H(5)N(4)	5	3	986.723	29116100	516479367	sp|P0DOX5|IGG1_HUMAN/sp|P01857|IGHG1_HUMAN	299/180	0.000764222	0.00127408
20200727_serum_yeast_1_1_rep4.mzML	872.528	870.513	2.01536	EEQYJSTYR	EEQYJSTYR	(N(F)(N(H(H(N(H)))(H(N(H))))))	F(1)H(5)N(4)	5	3	986.723	30074900	5.03567e+08	sp|P0DOX5|IGG1_HUMAN/sp|P01857|IGHG1_HUMAN	299/180	5.71011e-05	0.00127408
20200727_serum_yeast_10_12_rep1.mzML	893.271	909.62	-16.3491	EEQYJSTYR	EEQYJSTYR	(N(F)(N(H(H(N(H)))(H(N(H))))))	F(1)H(5)N(4)	5	2	1479.58	8355170	467352462	sp|P0DOX5|IGG1_HUMAN/sp|P01857|IGHG1_HUMAN	299/180	7.41433e-06	0.00127408
20200727_serum_yeast_10_12_rep2.mzML	892.94	907.545	-14.6047	EEQYJSTYR	EEQYJSTYR	(N(F)(N(H(H(N(H)))(H(N(H))))))	F(1)H(5)N(4)	5	2	1479.58	8358360	456305396	sp|P0DOX5|IGG1_HUMAN/sp|P01857|IGHG1_HUMAN	299/180	2.18478e-05	0.00127408
20200727_serum_yeast_10_12_rep3.mzML	875.542	893.611	-18.0687	EEQYJSTYR	EEQYJSTYR	(N(F)(N(H(H(N(H)))(H(N(H))))))	F(1)H(5)N(4)	5	2	1479.58	7520400	4.71021e+08	sp|P0DOX5|IGG1_HUMAN/sp|P01857|IGHG1_HUMAN	299/180	2.98022e-07	0.00127408
20200727_serum_yeast_10_15_rep1.mzML	868.707	885.454	-16.747	EEQYJSTYR	EEQYJSTYR	(N(F)(N(H(H(N(H)))(H(N(H))))))	F(1)H(5)N(4)	5	2	1479.58	11599100	4.95639e+08	sp|P0DOX5|IGG1_HUMAN/sp|P01857|IGHG1_HUMAN	299/180	6.21018e-06	0.00127408
20200727_serum_yeast_10_15_rep2.mzML	892.111	920.545	-28.4336	EEQYJSTYR	EEQYJSTYR	(N(F)(N(H(H(N(H)))(H(N(H))))))	F(1)H(5)N(4)	5	2	1479.58	8336020	490667864	sp|P0DOX5|IGG1_HUMAN/sp|P01857|IGHG1_HUMAN	299/180	2.23806e-07	0.00127408
20200727_serum_yeast_10_15_rep4.mzML	912.372	925.543	-13.1707	EEQYJSTYR	EEQYJSTYR	(N(F)(N(H(H(N(H)))(H(N(H))))))	F(1)H(5)N(4)	5	2	1479.58	10026500	471226319	sp|P0DOX5|IGG1_HUMAN/sp|P01857|IGHG1_HUMAN	299/180	1.27784e-05	0.00127408
20200727_serum_yeast_1_1_rep2.mzML	871.234	890.431	-19.1972	EEQYJSTYR	EEQYJSTYR	(N(F)(N(H(H(N(H)))(H(N(H))))))	F(1)H(5)N(4)	5	2	1479.58	8855910	472830133	sp|P0DOX5|IGG1_HUMAN/sp|P01857|IGHG1_HUMAN	299/180	6.05459e-06	0.00127408
20200727_serum_yeast_1_1_rep3.mzML	864.687	884.957	-20.2703	EEQYJSTYR	EEQYJSTYR	(N(F)(N(H(H(N(H)))(H(N(H))))))	F(1)H(5)N(4)	5	2	1479.58	8461870	5.23171e+08	sp|P0DOX5|IGG1_HUMAN/sp|P01857|IGHG1_HUMAN	299/180	4.44331e-07	0.00127408
20200727_serum_yeast_1_1_rep4.mzML	872.975	891.025	-18.0498	EEQYJSTYR	EEQYJSTYR	(N(F)(N(H(H(N(H)))(H(N(H))))))	F(1)H(5)N(4)	5	2	1479.58	8073380	396571851	sp|P0DOX5|IGG1_HUMAN/sp|P01857|IGHG1_HUMAN	299/180	3.8736e-07	0.00127408
20200727_serum_yeast_10_12_rep1.mzML	921.931	874.667	47.264	EEQYJSTYR	EEQYJSTYR	(N(F)(N(H(H)(N)(H(N(H)(F))))))	F(2)H(4)N(4)	5	3	981.391	4695790	1.13995e+06	sp|P0DOX5|IGG1_HUMAN/sp|P01857|IGHG1_HUMAN	299/180	0.0455397	0.00570115
20200727_serum_yeast_10_12_rep2.mzML	892.447	873.621	18.8263	EEQYJSTYR	EEQYJSTYR	(N(F)(N(H(H(N(H)))(H(N(F))))))	F(2)H(4)N(4)	5	3	981.391	23302300	2.63396e+06	sp|P0DOX5|IGG1_HUMAN/sp|P01857|IGHG1_HUMAN	299/180	0.00441217	0.00570115
20200727_serum_yeast_10_12_rep3.mzML	904.106	862.356	41.7498	EEQYJSTYR	EEQYJSTYR	(N(F)(N(H(H)(N)(H(N(H)(F))))))	F(2)H(4)N(4)	5	3	981.391	4599470	4.04459e+06	sp|P0DOX5|IGG1_HUMAN/sp|P01857|IGHG1_HUMAN	299/180	0.00960975	0.00570115
20200727_serum_yeast_10_15_rep1.mzML	867.926	854.92	13.0058	EEQYJSTYR	EEQYJSTYR	(N(F)(N(H(H(N(H)))(H(N(F))))))	F(2)H(4)N(4)	5	3	981.391	20845100	2.42235e+06	sp|P0DOX5|IGG1_HUMAN/sp|P01857|IGHG1_HUMAN	299/180	0.0108356	0.00570115
20200727_serum_yeast_10_15_rep2.mzML	892.059	873.96	18.0993	EEQYJSTYR	EEQYJSTYR	(N(F)(N(H(H(N(H)))(H(N(F))))))	F(2)H(4)N(4)	5	3	981.391	20556000	2.89859e+06	sp|P0DOX5|IGG1_HUMAN/sp|P01857|IGHG1_HUMAN	299/180	0.00574166	0.00570115
20200727_serum_yeast_10_15_rep4.mzML	911.919	894.929	16.9898	EEQYJSTYR	EEQYJSTYR	(N(F)(N(H(H(N(H)))(H(N(F))))))	F(2)H(4)N(4)	5	3	981.391	17151500	3.18958e+06	sp|P0DOX5|IGG1_HUMAN/sp|P01857|IGHG1_HUMAN	299/180	0.0058268	0.00570115
20200727_serum_yeast_1_1_rep2.mzML	871.635	846.155	25.48	EEQYJSTYR	EEQYJSTYR	(N(F)(N(H(H(N(H)))(H(N(F))))))	F(2)H(4)N(4)	5	3	981.391	24840300	2.19211e+06	sp|P0DOX5|IGG1_HUMAN/sp|P01857|IGHG1_HUMAN	299/180	0.0155763	0.00570115
20200727_serum_yeast_1_1_rep3.mzML	864.917	842.207	22.7104	EEQYJSTYR	EEQYJSTYR	(N(F)(N(H(H(H))(H(N)(N(F))))))	F(2)H(4)N(4)	5	3	981.391	25088800	3.12596e+06	sp|P0DOX5|IGG1_HUMAN/sp|P01857|IGHG1_HUMAN	299/180	0.0139103	0.00570115
20200727_serum_yeast_1_1_rep4.mzML	872.528	852.137	20.3912	EEQYJSTYR	EEQYJSTYR	(N(F)(N(H(H(N(H)))(H(N(F))))))	F(2)H(4)N(4)	5	3	981.391	26057800	3.02304e+06	sp|P0DOX5|IGG1_HUMAN/sp|P01857|IGHG1_HUMAN	299/180	0.00565737	0.00570115
20200727_serum_yeast_10_12_rep1.mzML	923.2	922.372	0.827643	EEQYJSTYR	EEQYJSTYR	(N(F)(N(H(N)(H(N))(H(N(H))))))	F(1)H(4)N(5)	5	3	1000.4	20376900	423333507	sp|P0DOX5|IGG1_HUMAN/sp|P01857|IGHG1_HUMAN	299/180	0.000292013	0.00345669
20200727_serum_yeast_10_12_rep2.mzML	918.621	918.628	-0.00660216	EEQYJSTYR	EEQYJSTYR	(N(F)(N(H(N)(H(N))(H(N(H))))))	F(1)H(4)N(5)	5	3	1000.4	19860200	4.30044e+08	sp|P0DOX5|IGG1_HUMAN/sp|P01857|IGHG1_HUMAN	299/180	9.16954e-05	0.00345669
20200727_serum_yeast_10_12_rep3.mzML	905.656	904.901	0.754878	EEQYJSTYR	EEQYJSTYR	(N(F)(N(H(N)(H(N))(H(N(H))))))	F(1)H(4)N(5)	5	3	1000.4	17443600	382185756	sp|P0DOX5|IGG1_HUMAN/sp|P01857|IGHG1_HUMAN	299/180	1.82682e-05	0.00345669
20200727_serum_yeast_10_15_rep1.mzML	897.415	896.027	1.38803	EEQYJSTYR	EEQYJSTYR	(N(F)(N(H(N)(H(N))(H(N(H))))))	F(1)H(4)N(5)	5	3	1000.4	19985100	3.85885e+08	sp|P0DOX5|IGG1_HUMAN/sp|P01857|IGHG1_HUMAN	299/180	1.53872e-05	0.00345669
20200727_serum_yeast_10_15_rep2.mzML	936.663	940.243	-3.58041	EEQYJSTYR	EEQYJSTYR	(N(F)(N(H(N)(H(N))(H(N(H))))))	F(1)H(4)N(5)	5	3	1000.4	24368800	5.16978e+08	sp|P0DOX5|IGG1_HUMAN/sp|P01857|IGHG1_HUMAN	299/180	0.00116574	0.00345669
20200727_serum_yeast_10_15_rep4.mzML	932.225	934.228	-2.00271	EEQYJSTYR	EEQYJSTYR	(N(F)(N(H(N)(H(N))(H(N(H))))))	F(1)H(4)N(5)	5	3	1000.4	17463000	340197569	sp|P0DOX5|IGG1_HUMAN/sp|P01857|IGHG1_HUMAN	299/180	4.1137e-08	0.00345669
20200727_serum_yeast_1_1_rep2.mzML	906.974	905.385	1.58855	EEQYJSTYR	EEQYJSTYR	(N(F)(N(H(N)(H(N))(H(N(H))))))	F(1)H(4)N(5)	5	3	1000.4	28638100	5.28777e+08	sp|P0DOX5|IGG1_HUMAN/sp|P01857|IGHG1_HUMAN	299/180	0.000548901	0.00345669
20200727_serum_yeast_1_1_rep3.mzML	902.324	901.073	1.25072	EEQYJSTYR	EEQYJSTYR	(N(F)(N(H(N)(H(N))(H(N(H))))))	F(1)H(4)N(5)	5	3	1000.4	31117700	6.01914e+08	sp|P0DOX5|IGG1_HUMAN/sp|P01857|IGHG1_HUMAN	299/180	7.26377e-05	0.00345669
20200727_serum_yeast_1_1_rep4.mzML	904.882	906.577	-1.69451	EEQYJSTYR	EEQYJSTYR	(N(F)(N(H(N)(H(N))(H(N(H))))))	F(1)H(4)N(5)	5	3	1000.4	27722400	561193255	sp|P0DOX5|IGG1_HUMAN/sp|P01857|IGHG1_HUMAN	299/180	0.000548465	0.00345669
20200727_serum_yeast_10_12_rep1.mzML	924.017	936.273	-12.2562	EEQYJSTYR	EEQYJSTYR	(N(F)(N(H(N)(H(N))(H(N(H))))))	F(1)H(4)N(5)	5	2	1500.09	8491200	1.79558e+08	sp|P0DOX5|IGG1_HUMAN/sp|P01857|IGHG1_HUMAN	299/180	2.37415e-10	0.00345669
20200727_serum_yeast_10_12_rep2.mzML	918.425	931.598	-13.1728	EEQYJSTYR	EEQYJSTYR	(N(F)(N(H(N)(H(N))(H(N(H))))))	F(1)H(4)N(5)	5	2	1500.09	10054900	231295381	sp|P0DOX5|IGG1_HUMAN/sp|P01857|IGHG1_HUMAN	299/180	8.74557e-11	0.00345669
20200727_serum_yeast_10_12_rep3.mzML	905.961	917.706	-11.7446	EEQYJSTYR	EEQYJSTYR	(N(F)(N(H(N)(H(N))(H(N(H))))))	F(1)H(4)N(5)	5	2	1500.09	10094700	205797888	sp|P0DOX5|IGG1_HUMAN/sp|P01857|IGHG1_HUMAN	299/180	3.12373e-10	0.00345669
20200727_serum_yeast_10_15_rep1.mzML	898.268	908.807	-10.5393	EEQYJSTYR	EEQYJSTYR	(N(F)(N(H(N)(H(N))(H(N(H))))))	F(1)H(4)N(5)	5	2	1500.09	9786780	2.00835e+08	sp|P0DOX5|IGG1_HUMAN/sp|P01857|IGHG1_HUMAN	299/180	2.29468e-10	0.00345669
20200727_serum_yeast_10_15_rep2.mzML	937.27	962.982	-25.7122	EEQYJSTYR	EEQYJSTYR	(N(F)(N(H(N)(H(N))(H(N(H))))))	F(1)H(4)N(5)	5	2	1500.09	11099500	2.26535e+08	sp|P0DOX5|IGG1_HUMAN/sp|P01857|IGHG1_HUMAN	299/180	2.32764e-09	0.00345669
20200727_serum_yeast_10_15_rep4.mzML	934.537	944.907	-10.3702	EEQYJSTYR	EEQYJSTYR	(N(F)(N(H(N)(H(N))(H(N(H))))))	F(1)H(4)N(5)	5	2	1500.09	7620830	1.05156e+08	sp|P0DOX5|IGG1_HUMAN/sp|P01857|IGHG1_HUMAN	299/180	6.93963e-06	0.00345669
20200727_serum_yeast_1_1_rep2.mzML	907.592	919.91	-12.3182	EEQYJSTYR	EEQYJSTYR	(N(F)(N(H(N)(H(N))(H(N(H))))))	F(1)H(4)N(5)	5	2	1500.09	12632100	244845722	sp|P0DOX5|IGG1_HUMAN/sp|P01857|IGHG1_HUMAN	299/180	4.01581e-08	0.00345669
20200727_serum_yeast_1_1_rep3.mzML	903.682	918.411	-14.7294	EEQYJSTYR	EEQYJSTYR	(N(F)(N(H(N)(H(N))(H(N(H))))))	F(1)H(4)N(5)	5	2	1500.09	13790300	2.78293e+08	sp|P0DOX5|IGG1_HUMAN/sp|P01857|IGHG1_HUMAN	299/180	4.59403e-09	0.00345669
20200727_serum_yeast_1_1_rep4.mzML	905.722	925.916	-20.1936	EEQYJSTYR	EEQYJSTYR	(N(F)(N(H(N)(H(N))(H(N(H))))))	F(1)H(4)N(5)	5	2	1500.09	11908900	2.31833e+08	sp|P0DOX5|IGG1_HUMAN/sp|P01857|IGHG1_HUMAN	299/180	9.2518e-09	0.00345669
20200727_serum_yeast_10_12_rep1.mzML	1054.4	1074.48	-20.0772	EEQYJSTYR	EEQYJSTYR	(N(F)(N(H(H(N))(H(N(H(A)))))))	A(1)F(1)H(4)N(4)	5	3	1029.74	10427500	1.383e+08	sp|P0DOX5|IGG1_HUMAN/sp|P01857|IGHG1_HUMAN	299/180	0.000811686	0.00164142
20200727_serum_yeast_10_12_rep2.mzML	1064.95	1088.94	-23.9914	EEQYJSTYR	EEQYJSTYR	(N(F)(N(H(H(N))(H(N(H(A)))))))	A(1)F(1)H(4)N(4)	5	3	1029.74	11717800	1.58665e+08	sp|P0DOX5|IGG1_HUMAN/sp|P01857|IGHG1_HUMAN	299/180	0.00641766	0.00164142
20200727_serum_yeast_10_12_rep3.mzML	1050.8	1069.41	-18.6094	EEQYJSTYR	EEQYJSTYR	(N(F)(N(H(H(N))(H(N(H(A)))))))	A(1)F(1)H(4)N(4)	5	3	1029.74	10133600	1.40357e+08	sp|P0DOX5|IGG1_HUMAN/sp|P01857|IGHG1_HUMAN	299/180	0.00538721	0.00164142
20200727_serum_yeast_10_15_rep1.mzML	1056.28	1076.81	-20.5309	EEQYJSTYR	EEQYJSTYR	(N(F)(N(H(H(N))(H(N(H(A)))))))	A(1)F(1)H(4)N(4)	5	3	1029.74	9787910	1.276e+08	sp|P0DOX5|IGG1_HUMAN/sp|P01857|IGHG1_HUMAN	299/180	0.0444742	0.00164142
20200727_serum_yeast_10_15_rep2.mzML	1083.47	1101.65	-18.1835	EEQYJSTYR	EEQYJSTYR	(N(F)(N(H(H(N))(H(N(H(A)))))))	A(1)F(1)H(4)N(4)	5	3	1029.74	8495500	1.05839e+08	sp|P0DOX5|IGG1_HUMAN/sp|P01857|IGHG1_HUMAN	299/180	0.000818738	0.00164142
20200727_serum_yeast_10_15_rep4.mzML	1049.87	1072.56	-22.6933	EEQYJSTYR	EEQYJSTYR	(N(F)(N(H(H(N))(H(N(H(A)))))))	A(1)F(1)H(4)N(4)	5	3	1029.74	8165630	9.44966e+07	sp|P0DOX5|IGG1_HUMAN/sp|P01857|IGHG1_HUMAN	299/180	0.0008062	0.00164142
20200727_serum_yeast_1_1_rep2.mzML	1027.69	1043.74	-16.0526	EEQYJSTYR	EEQYJSTYR	(N(F)(N(H(H)(H(N)(N(H(A)))))))	A(1)F(1)H(4)N(4)	5	3	1029.74	9118560	1.08462e+08	sp|P0DOX5|IGG1_HUMAN/sp|P01857|IGHG1_HUMAN	299/180	0.0125812	0.00164142
20200727_serum_yeast_1_1_rep3.mzML	1047.17	1070.12	-22.9466	EEQYJSTYR	EEQYJSTYR	(N(F)(N(H(H(N))(H(N(H(A)))))))	A(1)F(1)H(4)N(4)	5	3	1029.74	11788700	1.66351e+08	sp|P0DOX5|IGG1_HUMAN/sp|P01857|IGHG1_HUMAN	299/180	0.000681378	0.00164142
20200727_serum_yeast_1_1_rep4.mzML	1054.5	1077.88	-23.3824	EEQYJSTYR	EEQYJSTYR	(N(F)(N(H(H(N))(H(N(H(A)))))))	A(1)F(1)H(4)N(4)	5	3	1029.74	13468200	1.77596e+08	sp|P0DOX5|IGG1_HUMAN/sp|P01857|IGHG1_HUMAN	299/180	0.0175732	0.00164142
20200727_serum_yeast_10_12_rep1.mzML	1054.81	1073	-18.1871	EEQYJSTYR	EEQYJSTYR	(N(F)(N(H(H(N))(H(N(H(A)))))))	A(1)F(1)H(4)N(4)	5	2	1544.1	2113130	6.82783e+07	sp|P0DOX5|IGG1_HUMAN/sp|P01857|IGHG1_HUMAN	299/180	0.000127258	0.00164142
20200727_serum_yeast_10_12_rep2.mzML	1065.66	1087.41	-21.7525	EEQYJSTYR	EEQYJSTYR	(N(F)(N(H(H(N))(H(N(H(A)))))))	A(1)F(1)H(4)N(4)	5	2	1544.1	2189620	7.46863e+07	sp|P0DOX5|IGG1_HUMAN/sp|P01857|IGHG1_HUMAN	299/180	1.82641e-07	0.00164142
20200727_serum_yeast_10_12_rep3.mzML	1051.66	1068.02	-16.3553	EEQYJSTYR	EEQYJSTYR	(N(F)(N(H(H(N))(H(N(H(A)))))))	A(1)F(1)H(4)N(4)	5	2	1544.1	1854020	7.39572e+07	sp|P0DOX5|IGG1_HUMAN/sp|P01857|IGHG1_HUMAN	299/180	1.92286e-08	0.00164142
20200727_serum_yeast_10_15_rep1.mzML	1056.89	1075.41	-18.5239	EEQYJSTYR	EEQYJSTYR	(N(F)(N(H(H)(H(N)(N(H(A)))))))	A(1)F(1)H(4)N(4)	5	2	1544.1	1693140	5.65629e+07	sp|P0DOX5|IGG1_HUMAN/sp|P01857|IGHG1_HUMAN	299/180	0.000674328	0.00164142
20200727_serum_yeast_10_15_rep2.mzML	1083.69	1100.22	-16.5329	EEQYJSTYR	EEQYJSTYR	(N(F)(N(H(H(N))(H(N(H(A)))))))	A(1)F(1)H(4)N(4)	5	2	1544.1	1435340	5.64503e+07	sp|P0DOX5|IGG1_HUMAN/sp|P01857|IGHG1_HUMAN	299/180	9.05745e-05	0.00164142
20200727_serum_yeast_10_15_rep4.mzML	1050.07	1070.83	-20.7566	EEQYJSTYR	EEQYJSTYR	(N(F)(N(H(H(N))(H(N(H(A)))))))	A(1)F(1)H(4)N(4)	5	2	1544.1	1725690	5.2165e+07	sp|P0DOX5|IGG1_HUMAN/sp|P01857|IGHG1_HUMAN	299/180	4.18128e-07	0.00164142
20200727_serum_yeast_1_1_rep2.mzML	1028.29	1042.57	-14.2808	EEQYJSTYR	EEQYJSTYR	(N(F)(N(H(H(N))(H(N(H(A)))))))	A(1)F(1)H(4)N(4)	5	2	1544.1	1523710	4.68656e+07	sp|P0DOX5|IGG1_HUMAN/sp|P01857|IGHG1_HUMAN	299/180	1.68679e-07	0.00164142
20200727_serum_yeast_1_1_rep3.mzML	1048.05	1068.54	-20.4906	EEQYJSTYR	EEQYJSTYR	(N(F)(N(H(H(N))(H(N(H(A)))))))	A(1)F(1)H(4)N(4)	5	2	1544.1	2072920	7.45032e+07	sp|P0DOX5|IGG1_HUMAN/sp|P01857|IGHG1_HUMAN	299/180	2.90107e-08	0.00164142
20200727_serum_yeast_1_1_rep4.mzML	1054.69	1076.13	-21.4437	EEQYJSTYR	EEQYJSTYR	(N(F)(N(H(H(N))(H(N(H(A)))))))	A(1)F(1)H(4)N(4)	5	2	1544.1	2293650	9.15541e+07	sp|P0DOX5|IGG1_HUMAN/sp|P01857|IGHG1_HUMAN	299/180	9.66457e-08	0.00164142
20200727_serum_yeast_10_12_rep1.mzML	920.355	942.869	-22.5135	EEQYJSTYR	EEQYJSTYR	(N(F)(N(H(N)(H(N(H)))(H(N(H))))))	F(1)H(5)N(5)	5	3	1054.42	4176420	1.00746e+08	sp|P0DOX5|IGG1_HUMAN/sp|P01857|IGHG1_HUMAN	299/180	0.00112008	0.00188734
20200727_serum_yeast_10_12_rep2.mzML	914.7	937.755	-23.0548	EEQYJSTYR	EEQYJSTYR	(N(F)(N(H(N)(H(N(H)))(H(N(H))))))	F(1)H(5)N(5)	5	3	1054.42	4814140	9.77264e+07	sp|P0DOX5|IGG1_HUMAN/sp|P01857|IGHG1_HUMAN	299/180	0.00350174	0.00188734
20200727_serum_yeast_10_12_rep3.mzML	902.057	923.876	-21.8187	EEQYJSTYR	EEQYJSTYR	(N(F)(N(H(N)(H(N(H)))(H(N(H))))))	F(1)H(5)N(5)	5	3	1054.42	4250540	9.38296e+07	sp|P0DOX5|IGG1_HUMAN/sp|P01857|IGHG1_HUMAN	299/180	0.00561127	0.00188734
20200727_serum_yeast_10_15_rep1.mzML	893.592	914.741	-21.1494	EEQYJSTYR	EEQYJSTYR	(N(F)(N(H(N)(H(N(H)))(H(N(H))))))	F(1)H(5)N(5)	5	3	1054.42	4470420	9.68206e+07	sp|P0DOX5|IGG1_HUMAN/sp|P01857|IGHG1_HUMAN	299/180	0.00320345	0.00188734
20200727_serum_yeast_10_15_rep2.mzML	934.5	974.273	-39.7733	EEQYJSTYR	EEQYJSTYR	(N(F)(N(H(N)(H(N(H)))(H(N(H))))))	F(1)H(5)N(5)	5	3	1054.42	5200600	1.15267e+08	sp|P0DOX5|IGG1_HUMAN/sp|P01857|IGHG1_HUMAN	299/180	7.92881e-05	0.00188734
20200727_serum_yeast_10_15_rep4.mzML	929.358	949.838	-20.4805	EEQYJSTYR	EEQYJSTYR	(N(F)(N(H(N)(H(N(H)))(H(N(H))))))	F(1)H(5)N(5)	5	3	1054.42	4148230	9.17106e+07	sp|P0DOX5|IGG1_HUMAN/sp|P01857|IGHG1_HUMAN	299/180	0.00390933	0.00188734
20200727_serum_yeast_1_1_rep2.mzML	905.476	926.88	-21.4037	EEQYJSTYR	EEQYJSTYR	(N(F)(N(H(N)(H(N(H)))(H(N(H))))))	F(1)H(5)N(5)	5	3	1054.42	5676480	1.16584e+08	sp|P0DOX5|IGG1_HUMAN/sp|P01857|IGHG1_HUMAN	299/180	8.1552e-05	0.00188734
20200727_serum_yeast_1_1_rep3.mzML	900.263	926.805	-26.5422	EEQYJSTYR	EEQYJSTYR	(N(F)(N(H(N)(H(N(H)))(H(N(H))))))	F(1)H(5)N(5)	5	3	1054.42	6028990	1.47994e+08	sp|P0DOX5|IGG1_HUMAN/sp|P01857|IGHG1_HUMAN	299/180	0.00947167	0.00188734
20200727_serum_yeast_1_1_rep4.mzML	902.588	935.324	-32.7362	EEQYJSTYR	EEQYJSTYR	(N(F)(N(H(N)(H(N(H)))(H(N(H))))))	F(1)H(5)N(5)	5	3	1054.42	5657030	1.35064e+08	sp|P0DOX5|IGG1_HUMAN/sp|P01857|IGHG1_HUMAN	299/180	0.00236889	0.00188734
20200727_serum_yeast_10_12_rep2.mzML	904.166	916.851	-12.6852	EEQYJSTYR	EEQYJSTYR	(N(F)(N(H(N)(H(N(H)))(H(N(H))))))	F(1)H(5)N(5)	5	2	1581.12	4566910	1.47471e+07	sp|P0DOX5|IGG1_HUMAN/sp|P01857|IGHG1_HUMAN	299/180	5.15311e-05	0.00188734
20200727_serum_yeast_10_12_rep3.mzML	888.92	903.089	-14.1689	EEQYJSTYR	EEQYJSTYR	(N(F)(N(H(N)(H(N(H)))(H(N(H))))))	F(1)H(5)N(5)	5	2	1581.12	4625980	4.38803e+06	sp|P0DOX5|IGG1_HUMAN/sp|P01857|IGHG1_HUMAN	299/180	0.00108744	0.00188734
20200727_serum_yeast_10_15_rep1.mzML	881.946	894.334	-12.3876	EEQYJSTYR	EEQYJSTYR	(N(F)(N(H(N)(H(N(H)))(H(N(H))))))	F(1)H(5)N(5)	5	2	1581.12	4136950	7.17903e+06	sp|P0DOX5|IGG1_HUMAN/sp|P01857|IGHG1_HUMAN	299/180	0.0018599	0.00188734
20200727_serum_yeast_10_15_rep2.mzML	935.613	937.079	-1.46603	EEQYJSTYR	EEQYJSTYR	(N(F)(N(H(N)(H(N(H)))(H(N(H))))))	F(1)H(5)N(5)	5	2	1581.12	603874	1.21743e+07	sp|P0DOX5|IGG1_HUMAN/sp|P01857|IGHG1_HUMAN	299/180	5.11024e-05	0.00188734
20200727_serum_yeast_10_15_rep4.mzML	922.532	932.838	-10.306	EEQYJSTYR	EEQYJSTYR	(N(F)(N(H(N)(H(N(H)))(H(N(H))))))	F(1)H(5)N(5)	5	2	1581.12	4547490	1.83715e+07	sp|P0DOX5|IGG1_HUMAN/sp|P01857|IGHG1_HUMAN	299/180	0.00103435	0.00188734
20200727_serum_yeast_1_1_rep3.mzML	902.149	898.483	3.66646	EEQYJSTYR	EEQYJSTYR	(N(F)(N(H(N)(H(N(H)))(H(N(H))))))	F(1)H(5)N(5)	5	2	1581.12	875512	1.93448e+07	sp|P0DOX5|IGG1_HUMAN/sp|P01857|IGHG1_HUMAN	299/180	0.000259974	0.00188734
20200727_serum_yeast_1_1_rep4.mzML	883.729	904.084	-20.3554	EEQYJSTYR	EEQYJSTYR	(N(F)(N(H(N)(H(N(H)))(H(N(H))))))	F(1)H(5)N(5)	5	2	1581.12	5848490	316741	sp|P0DOX5|IGG1_HUMAN/sp|P01857|IGHG1_HUMAN	299/180	0.00123696	0.00188734
20200727_serum_yeast_10_12_rep1.mzML	1047.8	1066.9	-19.0961	EEQYJSTYR	EEQYJSTYR	(N(F)(N(H(H(N(H)))(H(N(H(A)))))))	A(1)F(1)H(5)N(4)	5	3	1083.75	26814000	5.8142e+08	sp|P0DOX5|IGG1_HUMAN/sp|P01857|IGHG1_HUMAN	299/180	0.0057799	0.0025255
20200727_serum_yeast_10_12_rep2.mzML	1056.44	1081.11	-24.6734	EEQYJSTYR	EEQYJSTYR	(N(F)(N(H(H(N(H)))(H(N(H(A)))))))	A(1)F(1)H(5)N(4)	5	3	1083.75	33690800	7.69664e+08	sp|P0DOX5|IGG1_HUMAN/sp|P01857|IGHG1_HUMAN	299/180	0.000625119	0.0025255
20200727_serum_yeast_10_12_rep3.mzML	1043.23	1062.26	-19.0287	EEQYJSTYR	EEQYJSTYR	(N(F)(N(H(H(N(H)))(H(N(H(A)))))))	A(1)F(1)H(5)N(4)	5	3	1083.75	27829900	6.9788e+08	sp|P0DOX5|IGG1_HUMAN/sp|P01857|IGHG1_HUMAN	299/180	0.000803241	0.0025255
20200727_serum_yeast_10_15_rep1.mzML	1047.27	1069.6	-22.3317	EEQYJSTYR	EEQYJSTYR	(N(F)(N(H(H(N(H)))(H(N(H(A)))))))	A(1)F(1)H(5)N(4)	5	3	1083.75	31393400	6.26375e+08	sp|P0DOX5|IGG1_HUMAN/sp|P01857|IGHG1_HUMAN	299/180	0.00811217	0.0025255
20200727_serum_yeast_10_15_rep2.mzML	1075.55	1094.3	-18.7537	EEQYJSTYR	EEQYJSTYR	(N(F)(N(H(H(N(H)))(H(N(H(A)))))))	A(1)F(1)H(5)N(4)	5	3	1083.75	29541100	6.45746e+08	sp|P0DOX5|IGG1_HUMAN/sp|P01857|IGHG1_HUMAN	299/180	0.00735037	0.0025255
20200727_serum_yeast_10_15_rep4.mzML	1041.26	1063.66	-22.396	EEQYJSTYR	EEQYJSTYR	(N(F)(N(H(H(N(H)))(H(N(H(A)))))))	A(1)F(1)H(5)N(4)	5	3	1083.75	28465500	3.15139e+08	sp|P0DOX5|IGG1_HUMAN/sp|P01857|IGHG1_HUMAN	299/180	0.000774521	0.0025255
20200727_serum_yeast_1_1_rep2.mzML	1022.91	1037.71	-14.7993	EEQYJSTYR	EEQYJSTYR	(N(F)(N(H(H(N(H)))(H(N(H(A)))))))	A(1)F(1)H(5)N(4)	5	3	1083.75	22558600	5.18526e+08	sp|P0DOX5|IGG1_HUMAN/sp|P01857|IGHG1_HUMAN	299/180	0.000774029	0.0025255
20200727_serum_yeast_1_1_rep3.mzML	1040.21	1062.09	-21.8787	EEQYJSTYR	EEQYJSTYR	(N(F)(N(H(H(N(H)))(H(N(H(A)))))))	A(1)F(1)H(5)N(4)	5	3	1083.75	29727300	6.77516e+08	sp|P0DOX5|IGG1_HUMAN/sp|P01857|IGHG1_HUMAN	299/180	0.00620593	0.0025255
20200727_serum_yeast_1_1_rep4.mzML	1046.57	1068.94	-22.3713	EEQYJSTYR	EEQYJSTYR	(N(F)(N(H(H(N(H)))(H(N(H(A)))))))	A(1)F(1)H(5)N(4)	5	3	1083.75	27903900	6.78567e+08	sp|P0DOX5|IGG1_HUMAN/sp|P01857|IGHG1_HUMAN	299/180	0.00637315	0.0025255
20200727_serum_yeast_10_12_rep1.mzML	1047.8	1068.95	-21.1472	EEQYJSTYR	EEQYJSTYR	(N(F)(N(H(H(N(H)))(H(N(H(H)(F)))))))	F(2)H(6)N(4)	5	3	1089.43	23678800	6.21473e+06	sp|P0DOX5|IGG1_HUMAN/sp|P01857|IGHG1_HUMAN	299/180	0.00325771	0.00224996
20200727_serum_yeast_10_12_rep2.mzML	1056.44	1083.23	-26.7942	EEQYJSTYR	EEQYJSTYR	(N(F)(N(H(H(N(H)))(H(N(H(H)(F)))))))	F(2)H(6)N(4)	5	3	1089.43	29437500	6.5623e+06	sp|P0DOX5|IGG1_HUMAN/sp|P01857|IGHG1_HUMAN	299/180	0.00242068	0.00224996
20200727_serum_yeast_10_12_rep3.mzML	1043.23	1064.2	-20.9679	EEQYJSTYR	EEQYJSTYR	(N(F)(N(H(H(N(H)))(H(N(H(H)(F)))))))	F(2)H(6)N(4)	5	3	1089.43	25013600	8.10419e+06	sp|P0DOX5|IGG1_HUMAN/sp|P01857|IGHG1_HUMAN	299/180	0.000329393	0.00224996
20200727_serum_yeast_10_15_rep1.mzML	1047.28	1071.56	-24.2835	EEQYJSTYR	EEQYJSTYR	(N(F)(N(H(H(N(H)))(H(N(H(H)(F)))))))	F(2)H(6)N(4)	5	3	1089.43	27401600	7.57301e+06	sp|P0DOX5|IGG1_HUMAN/sp|P01857|IGHG1_HUMAN	299/180	0.00380409	0.00224996
20200727_serum_yeast_10_15_rep2.mzML	1075.55	1096.29	-20.7444	EEQYJSTYR	EEQYJSTYR	(N(F)(N(H(H(N(H)))(H(N(H(H)(F)))))))	F(2)H(6)N(4)	5	3	1089.43	25323100	7.03842e+06	sp|P0DOX5|IGG1_HUMAN/sp|P01857|IGHG1_HUMAN	299/180	0.00382098	0.00224996
20200727_serum_yeast_10_15_rep4.mzML	1041.25	1066.07	-24.82	EEQYJSTYR	EEQYJSTYR	(N(F)(N(H(H(N(H)))(H(N(H(H)(F)))))))	F(2)H(6)N(4)	5	3	1089.43	24307000	5.18123e+06	sp|P0DOX5|IGG1_HUMAN/sp|P01857|IGHG1_HUMAN	299/180	0.00354349	0.00224996
20200727_serum_yeast_1_1_rep2.mzML	1022.91	1039.35	-16.437	EEQYJSTYR	EEQYJSTYR	(N(F)(N(H(H(N(H)))(H(N(H(H)(F)))))))	F(2)H(6)N(4)	5	3	1089.43	20184600	47564437	sp|P0DOX5|IGG1_HUMAN/sp|P01857|IGHG1_HUMAN	299/180	0.000308886	0.00224996
20200727_serum_yeast_1_1_rep3.mzML	1040.21	1064.26	-24.0526	EEQYJSTYR	EEQYJSTYR	(N(F)(N(H(H(N(H)))(H(N(H(H)(F)))))))	F(2)H(6)N(4)	5	3	1089.43	26170800	9.6113e+06	sp|P0DOX5|IGG1_HUMAN/sp|P01857|IGHG1_HUMAN	299/180	0.000308503	0.00224996
20200727_serum_yeast_1_1_rep4.mzML	1046.54	1071.36	-24.8243	EEQYJSTYR	EEQYJSTYR	(N(F)(N(H(H(N(H)))(H(N(H(H)(F)))))))	F(2)H(6)N(4)	5	3	1089.43	24673000	7.27432e+06	sp|P0DOX5|IGG1_HUMAN/sp|P01857|IGHG1_HUMAN	299/180	0.00180084	0.00224996
20200727_serum_yeast_10_12_rep1.mzML	925.169	884.237	40.9319	EEQYJSTYR	EEQYJSTYR	(N(N(H(H)(H)(N))))	H(3)N(3)	5	2	1142.96	339608	71739.2	sp|P0DOX5|IGG1_HUMAN/sp|P01857|IGHG1_HUMAN	299/180	0.0312213	0.00380991
20200727_serum_yeast_1_1_rep2.mzML	874.496	858.858	15.638	EEQYJSTYR	EEQYJSTYR	(N(N(H(H)(H(N)))))	H(3)N(3)	5	2	1142.96	870650	2.84112e+06	sp|P0DOX5|IGG1_HUMAN/sp|P01857|IGHG1_HUMAN	299/180	0.000521882	0.00380991
20200727_serum_yeast_1_1_rep4.mzML	875.841	862.812	13.0291	EEQYJSTYR	EEQYJSTYR	(N(N(H(H)(H(N)))))	H(3)N(3)	5	2	1142.96	558519	4581309	sp|P0DOX5|IGG1_HUMAN/sp|P01857|IGHG1_HUMAN	299/180	0.0122117	0.00380991
20200727_serum_yeast_10_12_rep1.mzML	1052.71	1071.35	-18.6415	EEQYJSTYR	EEQYJSTYR	(N(N(H(H(N(H)))(H(N(H(A)))))))	A(1)H(5)N(4)	5	2	1552.1	834265	1.74447e+07	sp|P0DOX5|IGG1_HUMAN/sp|P01857|IGHG1_HUMAN	299/180	0.0346846	0.00156126
20200727_serum_yeast_10_12_rep3.mzML	1047.82	1066.46	-18.6397	EEQYJSTYR	EEQYJSTYR	(N(N(H(H(N(H)))(H(N(H(A)))))))	A(1)H(5)N(4)	5	2	1552.1	969781	2.67027e+07	sp|P0DOX5|IGG1_HUMAN/sp|P01857|IGHG1_HUMAN	299/180	0.00243501	0.00156126
20200727_serum_yeast_10_15_rep1.mzML	1052.69	1073.85	-21.1576	EEQYJSTYR	EEQYJSTYR	(N(N(H(H(N(H)))(H(N(H(A)))))))	A(1)H(5)N(4)	5	2	1552.1	1056780	2.23341e+07	sp|P0DOX5|IGG1_HUMAN/sp|P01857|IGHG1_HUMAN	299/180	2.21389e-05	0.00156126
20200727_serum_yeast_1_1_rep4.mzML	1051.67	1074.2	-22.5334	EEQYJSTYR	EEQYJSTYR	(N(N(H(H(N(H)))(H(N(H(A)))))))	A(1)H(5)N(4)	5	2	1552.1	1066400	2.07504e+07	sp|P0DOX5|IGG1_HUMAN/sp|P01857|IGHG1_HUMAN	299/180	0.000824813	0.00156126
20200727_serum_yeast_10_12_rep1.mzML	1048.37	1065.14	-16.7704	EEQYJSTYR	EEQYJSTYR	(N(F)(N(H(H(N(H)))(H(N(H(A)))))))	A(1)F(1)H(5)N(4)	5	2	1625.13	3621840	1.91479e+08	sp|P0DOX5|IGG1_HUMAN/sp|P01857|IGHG1_HUMAN	299/180	3.6168e-06	0.00063144
20200727_serum_yeast_10_12_rep2.mzML	1057.34	1079.56	-22.2166	EEQYJSTYR	EEQYJSTYR	(N(F)(N(H(H(N(H)))(H(N(H(A)))))))	A(1)F(1)H(5)N(4)	5	2	1625.13	4921870	2.68113e+08	sp|P0DOX5|IGG1_HUMAN/sp|P01857|IGHG1_HUMAN	299/180	5.15887e-07	0.00063144
20200727_serum_yeast_10_12_rep3.mzML	1043.99	1060.11	-16.1179	EEQYJSTYR	EEQYJSTYR	(N(F)(N(H(H(N(H)))(H(N(H(A)))))))	A(1)F(1)H(5)N(4)	5	2	1625.13	4611970	2.4355e+08	sp|P0DOX5|IGG1_HUMAN/sp|P01857|IGHG1_HUMAN	299/180	6.26284e-06	0.00063144
20200727_serum_yeast_10_15_rep1.mzML	1047.7	1067.58	-19.8821	EEQYJSTYR	EEQYJSTYR	(N(F)(N(H(H(N(H)))(H(N(H(A)))))))	A(1)F(1)H(5)N(4)	5	2	1625.13	3850740	1.85923e+08	sp|P0DOX5|IGG1_HUMAN/sp|P01857|IGHG1_HUMAN	299/180	2.06339e-06	0.00063144
20200727_serum_yeast_10_15_rep2.mzML	1075.92	1093.36	-17.4416	EEQYJSTYR	EEQYJSTYR	(N(F)(N(H(H(N(H)))(H(N(H(A)))))))	A(1)F(1)H(5)N(4)	5	2	1625.13	3875120	198167373	sp|P0DOX5|IGG1_HUMAN/sp|P01857|IGHG1_HUMAN	299/180	3.33218e-07	0.00063144
20200727_serum_yeast_10_15_rep4.mzML	1041.81	1058.59	-16.7847	EEQYJSTYR	EEQYJSTYR	(N(F)(N(H(H(N(H)))(H(N(H(A)))))))	A(1)F(1)H(5)N(4)	5	2	1625.13	3849740	1.70654e+08	sp|P0DOX5|IGG1_HUMAN/sp|P01857|IGHG1_HUMAN	299/180	2.09613e-06	0.00063144
20200727_serum_yeast_1_1_rep2.mzML	1023.24	1039.04	-15.8015	EEQYJSTYR	EEQYJSTYR	(N(F)(N(H(H(N(H)))(H(N(H(A)))))))	A(1)F(1)H(5)N(4)	5	2	1625.13	2646830	1.7521e+08	sp|P0DOX5|IGG1_HUMAN/sp|P01857|IGHG1_HUMAN	299/180	6.62307e-07	0.00063144
20200727_serum_yeast_1_1_rep3.mzML	1040.54	1061.67	-21.13	EEQYJSTYR	EEQYJSTYR	(N(F)(N(H(H(N(H)))(H(N(H(A)))))))	A(1)F(1)H(5)N(4)	5	2	1625.13	3975900	2.20905e+08	sp|P0DOX5|IGG1_HUMAN/sp|P01857|IGHG1_HUMAN	299/180	2.79468e-08	0.00063144
20200727_serum_yeast_1_1_rep4.mzML	1047.13	1066.47	-19.3414	EEQYJSTYR	EEQYJSTYR	(N(F)(N(H(H(N(H)))(H(N(H(A)))))))	A(1)F(1)H(5)N(4)	5	2	1625.13	3568300	232694169	sp|P0DOX5|IGG1_HUMAN/sp|P01857|IGHG1_HUMAN	299/180	3.34182e-08	0.00063144
20200727_serum_yeast_10_12_rep1.mzML	2738.94	2730.93	8.01261	EGDHEFLEVPEAQEDVEATFPVHQPGJYSCSYR	EGDHEFLEVPEAQEDVEATFPVHQPGJYSC[160]SYR	(N(N(H(H(N(H(A))))(H(N(H(A)))))))	A(2)H(5)N(4)	27	5	1209.09	4573060	4.36213e+07	sp|P04217|A1BG_HUMAN	179	0.0414573	0.00350661
20200727_serum_yeast_10_15_rep1.mzML	2762.05	2749.82	12.2286	EGDHEFLEVPEAQEDVEATFPVHQPGJYSCSYR	EGDHEFLEVPEAQEDVEATFPVHQPGJYSC[160]SYR	(N(N(H(H(N(H(A))))(H(N(H(A)))))))	A(2)H(5)N(4)	27	5	1209.09	2829780	2.02785e+07	sp|P04217|A1BG_HUMAN	179	0.0133003	0.00350661
20200727_serum_yeast_1_1_rep4.mzML	2726.8	2719.05	7.75215	EGDHEFLEVPEAQEDVEATFPVHQPGJYSCSYR	EGDHEFLEVPEAQEDVEATFPVHQPGJYSC[160]SYR	(N(N(H(H(N(H(A))))(H(N(H(A)))))))	A(2)H(5)N(4)	27	5	1209.09	5684070	7.22675e+07	sp|P04217|A1BG_HUMAN	179	0.00290372	0.00350661
20200727_serum_yeast_10_12_rep1.mzML	2323.72	2382.73	-59.0113	EGYSJISYIVVNHQGISSR	EGYSJISYIVVNHQGISSR	(N(N(H(H(N(H(A))))(H(N(H(A)))))))	A(2)H(5)N(4)	5	3	1443.28	689560	2.54905e+07	sp|P49908|SEPP1_HUMAN	83	0.0108837	0.000677671
20200727_serum_yeast_10_12_rep2.mzML	2328.62	2382.06	-53.4435	EGYSJISYIVVNHQGISSR	EGYSJISYIVVNHQGISSR	(N(N(H(H(N(H(A))))(H(N(H(A)))))))	A(2)H(5)N(4)	5	3	1443.28	707339	2.3866e+07	sp|P49908|SEPP1_HUMAN	83	0.00595981	0.000677671
20200727_serum_yeast_10_12_rep3.mzML	2331.08	2396.78	-65.6994	EGYSJISYIVVNHQGISSR	EGYSJISYIVVNHQGISSR	(N(N(H(H(N(H(A))))(H(N(H(A)))))))	A(2)H(5)N(4)	5	3	1443.28	768082	2.94659e+07	sp|P49908|SEPP1_HUMAN	83	0.012588	0.000677671
20200727_serum_yeast_10_15_rep1.mzML	2361.75	2422.32	-60.5702	EGYSJISYIVVNHQGISSR	EGYSJISYIVVNHQGISSR	(N(N(H(H(N(H(A))))(H(N(H(A)))))))	A(2)H(5)N(4)	5	3	1443.28	692929	2.43287e+07	sp|P49908|SEPP1_HUMAN	83	0.0328426	0.000677671
20200727_serum_yeast_10_15_rep2.mzML	2338.4	2401	-62.5952	EGYSJISYIVVNHQGISSR	EGYSJISYIVVNHQGISSR	(N(N(H(H(N(H(A))))(H(N(H(A)))))))	A(2)H(5)N(4)	5	3	1443.28	593087	1.76959e+07	sp|P49908|SEPP1_HUMAN	83	0.0172063	0.000677671
20200727_serum_yeast_10_15_rep4.mzML	2379.66	2438.37	-58.7054	EGYSJISYIVVNHQGISSR	EGYSJISYIVVNHQGISSR	(N(N(H(H(N(H(A))))(H(N(H(A)))))))	A(2)H(5)N(4)	5	3	1443.28	592421	2.28898e+07	sp|P49908|SEPP1_HUMAN	83	0.00377047	0.000677671
20200727_serum_yeast_1_1_rep2.mzML	2306.54	2370.92	-64.3824	EGYSJISYIVVNHQGISSR	EGYSJISYIVVNHQGISSR	(N(N(H(H(N(H(A))))(H(N(H(A)))))))	A(2)H(5)N(4)	5	3	1443.28	762675	2.27007e+07	sp|P49908|SEPP1_HUMAN	83	0.00101882	0.000677671
20200727_serum_yeast_1_1_rep3.mzML	2316.51	2378.97	-62.4567	EGYSJISYIVVNHQGISSR	EGYSJISYIVVNHQGISSR	(N(N(H(H(N(H(A))))(H(N(H(A)))))))	A(2)H(5)N(4)	5	3	1443.28	880218	2.81265e+07	sp|P49908|SEPP1_HUMAN	83	0.000919366	0.000677671
20200727_serum_yeast_1_1_rep4.mzML	2327.27	2387.74	-60.471	EGYSJISYIVVNHQGISSR	EGYSJISYIVVNHQGISSR	(N(N(H(H(N(H(A))))(H(N(H(A)))))))	A(2)H(5)N(4)	5	3	1443.28	763997	2.15137e+07	sp|P49908|SEPP1_HUMAN	83	0.012172	0.000677671
20200727_serum_yeast_1_1_rep3.mzML	2793.56	2740.29	53.2706	EHEAQSJASLDVFLGHTNVEELMK	EHEAQSJASLDVFLGHTNVEELMK	(N(N(H(H(N(H(A))))(H(N(H(A)))))))	A(2)H(5)N(4)	7	4	1226.52	846952	21337048	sp|P00736|C1R_HUMAN	514	0.000960862	0.00056841
20200727_serum_yeast_10_12_rep1.mzML	1801.23	1840.32	-39.0915	EHEGAIYPDJTTDFQR	EHEGAIYPDJTTDFQR	(N(N(H(H(N(H(A))))(H(N(H(A)))))))	A(2)H(5)N(4)	10	4	1025.16	1837540	4.22961e+06	sp|P00450|CERU_HUMAN	138	0.000966952	0.000751341
20200727_serum_yeast_10_12_rep2.mzML	1804.33	1842.54	-38.2142	EHEGAIYPDJTTDFQR	EHEGAIYPDJTTDFQR	(N(N(H(H(N(H(A))))(H(N(H(A)))))))	A(2)H(5)N(4)	10	4	1025.16	897159	3.56659e+06	sp|P00450|CERU_HUMAN	138	0.0077567	0.000751341
20200727_serum_yeast_10_12_rep3.mzML	1826.85	1865.77	-38.9182	EHEGAIYPDJTTDFQR	EHEGAIYPDJTTDFQR	(N(N(H(H(N(H(A))))(H(N(H(A)))))))	A(2)H(5)N(4)	10	4	1025.16	1135510	1.80436e+07	sp|P00450|CERU_HUMAN	138	0.0337976	0.000751341
20200727_serum_yeast_10_15_rep1.mzML	1842.03	1874.57	-32.5377	EHEGAIYPDJTTDFQR	EHEGAIYPDJTTDFQR	(N(N(H(H(N(H(A))))(H(N(H(A)))))))	A(2)H(5)N(4)	10	4	1025.16	1076770	1.19049e+07	sp|P00450|CERU_HUMAN	138	0.0008802	0.000751341
20200727_serum_yeast_10_15_rep2.mzML	1829.59	1861.17	-31.5785	EHEGAIYPDJTTDFQR	EHEGAIYPDJTTDFQR	(N(N(H(H(N(H(A))))(H(N(H(A)))))))	A(2)H(5)N(4)	10	4	1025.16	1138180	1.0167e+07	sp|P00450|CERU_HUMAN	138	0.0265	0.000751341
20200727_serum_yeast_10_15_rep4.mzML	1860.64	1899.82	-39.1829	EHEGAIYPDJTTDFQR	EHEGAIYPDJTTDFQR	(N(N(H(H(N(H(A))))(H(N(H(A)))))))	A(2)H(5)N(4)	10	4	1025.16	812494	8.22194e+06	sp|P00450|CERU_HUMAN	138	0.0100682	0.000751341
20200727_serum_yeast_1_1_rep2.mzML	1779.96	1815.16	-35.2039	EHEGAIYPDJTTDFQR	EHEGAIYPDJTTDFQR	(N(N(H(H(N(H(A))))(H(N(H(A)))))))	A(2)H(5)N(4)	10	4	1025.16	835798	9.77959e+06	sp|P00450|CERU_HUMAN	138	0.0285716	0.000751341
20200727_serum_yeast_1_1_rep3.mzML	1801.05	1833.55	-32.4986	EHEGAIYPDJTTDFQR	EHEGAIYPDJTTDFQR	(N(N(H(H(N(H(A))))(H(N(H(A)))))))	A(2)H(5)N(4)	10	4	1025.16	600431	6.72517e+06	sp|P00450|CERU_HUMAN	138	0.000883425	0.000751341
20200727_serum_yeast_1_1_rep4.mzML	1816.32	1844.93	-28.6063	EHEGAIYPDJTTDFQR	EHEGAIYPDJTTDFQR	(N(N(H(H(N(H(A))))(H(N(H(A)))))))	A(2)H(5)N(4)	10	4	1025.16	1569690	1.22811e+07	sp|P00450|CERU_HUMAN	138	0.000879661	0.000751341
20200727_serum_yeast_10_12_rep1.mzML	1799.11	1845.96	-46.8525	EHEGAIYPDJTTDFQR	EHEGAIYPDJTTDFQR	(N(N(H(H(N(H(A))))(H(N(H(A)))))))	A(2)H(5)N(4)	10	3	1366.54	23821700	4.3008e+08	sp|P00450|CERU_HUMAN	138	0.000288359	0.000751341
20200727_serum_yeast_10_12_rep2.mzML	1805.63	1847.58	-41.9474	EHEGAIYPDJTTDFQR	EHEGAIYPDJTTDFQR	(N(N(H(H(N(H(A))))(H(N(H(A)))))))	A(2)H(5)N(4)	10	3	1366.54	22742200	3.88271e+08	sp|P00450|CERU_HUMAN	138	0.000281165	0.000751341
20200727_serum_yeast_10_12_rep3.mzML	1827.81	1871.37	-43.5608	EHEGAIYPDJTTDFQR	EHEGAIYPDJTTDFQR	(N(N(H(H(N(H(A))))(H(N(H(A)))))))	A(2)H(5)N(4)	10	3	1366.54	22379400	3.79552e+08	sp|P00450|CERU_HUMAN	138	0.00351135	0.000751341
20200727_serum_yeast_10_15_rep1.mzML	1840.94	1879.15	-38.2082	EHEGAIYPDJTTDFQR	EHEGAIYPDJTTDFQR	(N(N(H(H(N(H(A))))(H(N(H(A)))))))	A(2)H(5)N(4)	10	3	1366.54	17880700	2.86572e+08	sp|P00450|CERU_HUMAN	138	0.000281518	0.000751341
20200727_serum_yeast_10_15_rep2.mzML	1828.52	1866	-37.4761	EHEGAIYPDJTTDFQR	EHEGAIYPDJTTDFQR	(N(N(H(H(N(H(A))))(H(N(H(A)))))))	A(2)H(5)N(4)	10	3	1366.54	18761100	3.36871e+08	sp|P00450|CERU_HUMAN	138	0.00113831	0.000751341
20200727_serum_yeast_10_15_rep4.mzML	1860.26	1905.42	-45.1561	EHEGAIYPDJTTDFQR	EHEGAIYPDJTTDFQR	(N(N(H(H(N(H(A))))(H(N(H(A)))))))	A(2)H(5)N(4)	10	3	1366.54	21872200	3.94117e+08	sp|P00450|CERU_HUMAN	138	0.000106617	0.000751341
20200727_serum_yeast_1_1_rep2.mzML	1779.39	1819.28	-39.8926	EHEGAIYPDJTTDFQR	EHEGAIYPDJTTDFQR	(N(N(H(H(N(H(A))))(H(N(H(A)))))))	A(2)H(5)N(4)	10	3	1366.54	25980400	4.57761e+08	sp|P00450|CERU_HUMAN	138	0.000111628	0.000751341
20200727_serum_yeast_1_1_rep3.mzML	1824.34	1837.92	-13.5832	EHEGAIYPDJTTDFQR	EHEGAIYPDJTTDFQR	(N(N(H(H(N(H(A))))(H(N(H(A)))))))	A(2)H(5)N(4)	10	3	1366.54	906213	1.39635e+07	sp|P00450|CERU_HUMAN	138	0.000646191	0.000751341
20200727_serum_yeast_1_1_rep4.mzML	1815.33	1848.75	-33.4178	EHEGAIYPDJTTDFQR	EHEGAIYPDJTTDFQR	(N(N(H(H(N(H(A))))(H(N(H(A)))))))	A(2)H(5)N(4)	10	3	1366.54	21557100	3.45629e+08	sp|P00450|CERU_HUMAN	138	0.000121278	0.000751341
20200727_serum_yeast_10_12_rep2.mzML	1788.66	1832.02	-43.364	EHEGAIYPDJTTDFQR	EHEGAIYPDJTTDFQR	(N(F)(N(H(H(N(H(A))))(H(N(H(A)))))))	A(2)F(1)H(5)N(4)	10	4	1061.67	384920	5.44553e+06	sp|P00450|CERU_HUMAN	138	0.0185482	0.000822957
20200727_serum_yeast_10_12_rep3.mzML	1804.79	1853.92	-49.1256	EHEGAIYPDJTTDFQR	EHEGAIYPDJTTDFQR	(N(F)(N(H(H(N(H(A))))(H(N(H(A)))))))	A(2)F(1)H(5)N(4)	10	4	1061.67	919431	6.71746e+06	sp|P00450|CERU_HUMAN	138	0.000948789	0.000822957
20200727_serum_yeast_1_1_rep2.mzML	1762.8	1806.18	-43.3832	EHEGAIYPDJTTDFQR	EHEGAIYPDJTTDFQR	(N(F)(N(H(H(N(H(A))))(H(N(H(A)))))))	A(2)F(1)H(5)N(4)	10	4	1061.67	667737	1.02922e+07	sp|P00450|CERU_HUMAN	138	0.0011934	0.000822957
20200727_serum_yeast_1_1_rep3.mzML	1786.24	1824.37	-38.1347	EHEGAIYPDJTTDFQR	EHEGAIYPDJTTDFQR	(N(F)(N(H(H(N(H(A))))(H(N(H(A)))))))	A(2)F(1)H(5)N(4)	10	4	1061.67	465012	1.07043e+07	sp|P00450|CERU_HUMAN	138	0.0139178	0.000822957
20200727_serum_yeast_10_12_rep1.mzML	1782.05	1831.49	-49.4357	EHEGAIYPDJTTDFQR	EHEGAIYPDJTTDFQR	(N(F)(N(H(H(N(H(A))))(H(N(H(A)))))))	A(2)F(1)H(5)N(4)	10	3	1415.23	7078190	1.48708e+08	sp|P00450|CERU_HUMAN	138	0.000975999	0.000822957
20200727_serum_yeast_10_12_rep2.mzML	1790.64	1834.64	-44.0009	EHEGAIYPDJTTDFQR	EHEGAIYPDJTTDFQR	(N(F)(N(H(H(N(H(A))))(H(N(H(A)))))))	A(2)F(1)H(5)N(4)	10	3	1415.23	7455160	1.32027e+08	sp|P00450|CERU_HUMAN	138	0.000522721	0.000822957
20200727_serum_yeast_10_12_rep3.mzML	1805.34	1856.93	-51.5885	EHEGAIYPDJTTDFQR	EHEGAIYPDJTTDFQR	(N(F)(N(H(H(N(H(A))))(H(N(H(A)))))))	A(2)F(1)H(5)N(4)	10	3	1415.23	8829800	1.68846e+08	sp|P00450|CERU_HUMAN	138	0.00481877	0.000822957
20200727_serum_yeast_10_15_rep1.mzML	1846.85	1867.14	-20.2852	EHEGAIYPDJTTDFQR	EHEGAIYPDJTTDFQR	(N(F)(N(H(H(N(H(A))))(H(N(H(A)))))))	A(2)F(1)H(5)N(4)	10	3	1415.23	1118690	1.81541e+07	sp|P00450|CERU_HUMAN	138	0.00108872	0.000822957
20200727_serum_yeast_10_15_rep2.mzML	1810.93	1853.54	-42.608	EHEGAIYPDJTTDFQR	EHEGAIYPDJTTDFQR	(N(F)(N(H(H(N(H(A))))(H(N(H(A)))))))	A(2)F(1)H(5)N(4)	10	3	1415.23	6809510	1.3384e+08	sp|P00450|CERU_HUMAN	138	0.000524402	0.000822957
20200727_serum_yeast_10_15_rep4.mzML	1841.61	1890.88	-49.272	EHEGAIYPDJTTDFQR	EHEGAIYPDJTTDFQR	(N(F)(N(H(H(N(H(A))))(H(N(H(A)))))))	A(2)F(1)H(5)N(4)	10	3	1415.23	5785820	1.19584e+08	sp|P00450|CERU_HUMAN	138	0.00052398	0.000822957
20200727_serum_yeast_1_1_rep2.mzML	1767.84	1808.54	-40.7	EHEGAIYPDJTTDFQR	EHEGAIYPDJTTDFQR	(N(F)(N(H(H(N(H(A))))(H(N(H(A)))))))	A(2)F(1)H(5)N(4)	10	3	1415.23	6811380	1.34959e+08	sp|P00450|CERU_HUMAN	138	0.0003464	0.000822957
20200727_serum_yeast_1_1_rep3.mzML	1790.69	1826.66	-35.9741	EHEGAIYPDJTTDFQR	EHEGAIYPDJTTDFQR	(N(F)(N(H(H(N(H(A))))(H(N(H(A)))))))	A(2)F(1)H(5)N(4)	10	3	1415.23	8773540	1.55867e+08	sp|P00450|CERU_HUMAN	138	0.001732	0.000822957
20200727_serum_yeast_1_1_rep4.mzML	1802.17	1838.9	-36.7329	EHEGAIYPDJTTDFQR	EHEGAIYPDJTTDFQR	(N(F)(N(H(H(N(H(A))))(H(N(H(A)))))))	A(2)F(1)H(5)N(4)	10	3	1415.23	8315090	1.76682e+08	sp|P00450|CERU_HUMAN	138	0.000572554	0.000822957
20200727_serum_yeast_10_12_rep2.mzML	2084.68	2181.4	-96.7226	EHEGAIYPDJTTDFQR	EHEGAIYPDJTTDFQR	(N(N(H(H(N(H(A))))(H(N(H(A)))(N(H(A)))))))	A(3)H(6)N(5)	10	3	1585.29	2305740	5.28769e+07	sp|P00450|CERU_HUMAN	138	0.00503459	0.000445954
20200727_serum_yeast_10_12_rep3.mzML	2093.52	2182.98	-89.4558	EHEGAIYPDJTTDFQR	EHEGAIYPDJTTDFQR	(N(N(H(H(N(H(A))))(H(N(H(A)))(N(H(A)))))))	A(3)H(6)N(5)	10	3	1585.29	1475490	3.89665e+07	sp|P00450|CERU_HUMAN	138	0.00226475	0.000445954
20200727_serum_yeast_10_15_rep1.mzML	2092.04	2196.59	-104.553	EHEGAIYPDJTTDFQR	EHEGAIYPDJTTDFQR	(N(N(H(H(N(H(A))))(H(N(H(A)))(N(H(A)))))))	A(3)H(6)N(5)	10	3	1585.29	390703	1.00655e+07	sp|P00450|CERU_HUMAN	138	0.00817718	0.000445954
20200727_serum_yeast_10_15_rep2.mzML	2122.54	2207.36	-84.8214	EHEGAIYPDJTTDFQR	EHEGAIYPDJTTDFQR	(N(N(H(H(N(H(A))))(H(N(H(A)))(N(H(A)))))))	A(3)H(6)N(5)	10	3	1585.29	781463	1.59913e+07	sp|P00450|CERU_HUMAN	138	0.000495991	0.000445954
20200727_serum_yeast_10_15_rep4.mzML	2110.67	2213.78	-103.105	EHEGAIYPDJTTDFQR	EHEGAIYPDJTTDFQR	(N(N(H(H(N(H(A))))(H(N(H(A)))(N(H(A)))))))	A(3)H(6)N(5)	10	3	1585.29	1535510	3.54701e+07	sp|P00450|CERU_HUMAN	138	0.0125676	0.000445954
20200727_serum_yeast_1_1_rep2.mzML	2052.88	2153.55	-100.669	EHEGAIYPDJTTDFQR	EHEGAIYPDJTTDFQR	(N(N(H(H(N(H(A))))(H(N(H(A)))(N(H(A)))))))	A(3)H(6)N(5)	10	3	1585.29	1132550	3.03546e+07	sp|P00450|CERU_HUMAN	138	0.00225804	0.000445954
20200727_serum_yeast_1_1_rep3.mzML	2060.01	2159.85	-99.842	EHEGAIYPDJTTDFQR	EHEGAIYPDJTTDFQR	(N(N(H(H(N(H(A))))(H(N(H(A)))(N(H(A)))))))	A(3)H(6)N(5)	10	3	1585.29	1873690	45795524	sp|P00450|CERU_HUMAN	138	0.000511374	0.000445954
20200727_serum_yeast_10_12_rep1.mzML	2065.35	2173.81	-108.462	EHEGAIYPDJTTDFQR	EHEGAIYPDJTTDFQR	(N(N(H(H(N(F)(H(A))))(H(N(H(A)))(N(H(A)))))))	A(3)F(1)H(6)N(5)	10	4	1225.73	2191760	2.93653e+07	sp|P00450|CERU_HUMAN	138	0.00129739	0.000894901
20200727_serum_yeast_10_12_rep2.mzML	2079.12	2191.97	-112.851	EHEGAIYPDJTTDFQR	EHEGAIYPDJTTDFQR	(N(N(H(H(N(F)(H(A))))(H(N(H(A)))(N(H(A)))))))	A(3)F(1)H(6)N(5)	10	4	1225.73	1858770	2.7494e+07	sp|P00450|CERU_HUMAN	138	0.0275677	0.000894901
20200727_serum_yeast_10_12_rep3.mzML	2088.55	2192.32	-103.773	EHEGAIYPDJTTDFQR	EHEGAIYPDJTTDFQR	(N(N(H(H(N(F)(H(A))))(H(N(H(A)))(N(H(A)))))))	A(3)F(1)H(6)N(5)	10	4	1225.73	1861570	2.86287e+07	sp|P00450|CERU_HUMAN	138	0.0084961	0.000894901
20200727_serum_yeast_10_15_rep2.mzML	2106.79	2217.55	-110.758	EHEGAIYPDJTTDFQR	EHEGAIYPDJTTDFQR	(N(N(H(H(N(F)(H(A))))(H(N(H(A)))(N(H(A)))))))	A(3)F(1)H(6)N(5)	10	4	1225.73	1962760	3.20686e+07	sp|P00450|CERU_HUMAN	138	0.000623801	0.000894901
20200727_serum_yeast_1_1_rep2.mzML	2046.33	2162.87	-116.544	EHEGAIYPDJTTDFQR	EHEGAIYPDJTTDFQR	(N(N(H(H(N(F)(H(A))))(H(N(H(A)))(N(H(A)))))))	A(3)F(1)H(6)N(5)	10	4	1225.73	2836610	25956901	sp|P00450|CERU_HUMAN	138	0.000618106	0.000894901
20200727_serum_yeast_1_1_rep3.mzML	2054.6	2169.59	-114.985	EHEGAIYPDJTTDFQR	EHEGAIYPDJTTDFQR	(N(N(H(H(N(F)(H(A))))(H(N(H(A)))(N(H(A)))))))	A(3)F(1)H(6)N(5)	10	4	1225.73	2870750	2.89331e+07	sp|P00450|CERU_HUMAN	138	0.0299212	0.000894901
20200727_serum_yeast_1_1_rep4.mzML	2055.52	2177.98	-122.456	EHEGAIYPDJTTDFQR	EHEGAIYPDJTTDFQR	(N(N(H(H(N(F)(H(A))))(H(N(H(A)))(N(H(A)))))))	A(3)F(1)H(6)N(5)	10	4	1225.73	2128740	2.76351e+07	sp|P00450|CERU_HUMAN	138	0.00182647	0.000894901
20200727_serum_yeast_10_12_rep1.mzML	2064.9	2151.79	-86.8859	EHEGAIYPDJTTDFQR	EHEGAIYPDJTTDFQR	(N(F)(N(H(H(N(H(A))))(H(N(H(A)))(N(H(A)))))))	A(3)F(1)H(6)N(5)	10	3	1633.97	2079830	5.40954e+07	sp|P00450|CERU_HUMAN	138	0.00123445	0.000894901
20200727_serum_yeast_10_12_rep2.mzML	2079.26	2169.56	-90.2968	EHEGAIYPDJTTDFQR	EHEGAIYPDJTTDFQR	(N(N(H(H(N(F)(H(A))))(H(N(H(A)))(N(H(A)))))))	A(3)F(1)H(6)N(5)	10	3	1633.97	2147610	5.67931e+07	sp|P00450|CERU_HUMAN	138	0.00320942	0.000894901
20200727_serum_yeast_10_12_rep3.mzML	2088.91	2172.32	-83.414	EHEGAIYPDJTTDFQR	EHEGAIYPDJTTDFQR	(N(F)(N(H(H(N(H(A))))(H(N(H(A)))(N(H(A)))))))	A(3)F(1)H(6)N(5)	10	3	1633.97	1716490	4.95942e+07	sp|P00450|CERU_HUMAN	138	0.00106675	0.000894901
20200727_serum_yeast_10_15_rep1.mzML	2085.17	2183.49	-98.3181	EHEGAIYPDJTTDFQR	EHEGAIYPDJTTDFQR	(N(N(H(H(N(F)(H(A))))(H(N(H(A)))(N(H(A)))))))	A(3)F(1)H(6)N(5)	10	3	1633.97	2412190	5.68598e+07	sp|P00450|CERU_HUMAN	138	0.000715023	0.000894901
20200727_serum_yeast_10_15_rep2.mzML	2106.99	2195.84	-88.8509	EHEGAIYPDJTTDFQR	EHEGAIYPDJTTDFQR	(N(N(H(H(N(F)(H(A))))(H(N(H(A)))(N(H(A)))))))	A(3)F(1)H(6)N(5)	10	3	1633.97	1987130	44403348	sp|P00450|CERU_HUMAN	138	0.00246884	0.000894901
20200727_serum_yeast_10_15_rep4.mzML	2105.58	2197.78	-92.1976	EHEGAIYPDJTTDFQR	EHEGAIYPDJTTDFQR	(N(N(H(H(N(F)(H(A))))(H(N(H(A)))(N(H(A)))))))	A(3)F(1)H(6)N(5)	10	3	1633.97	1736470	3.94182e+07	sp|P00450|CERU_HUMAN	138	0.000914954	0.000894901
20200727_serum_yeast_1_1_rep2.mzML	2045.53	2143.15	-97.6177	EHEGAIYPDJTTDFQR	EHEGAIYPDJTTDFQR	(N(F)(N(H(H(N(H(A))))(H(N(H(A)))(N(H(A)))))))	A(3)F(1)H(6)N(5)	10	3	1633.97	2674300	6.30778e+07	sp|P00450|CERU_HUMAN	138	0.00989317	0.000894901
20200727_serum_yeast_1_1_rep3.mzML	2054.36	2148.82	-94.4599	EHEGAIYPDJTTDFQR	EHEGAIYPDJTTDFQR	(N(F)(N(H(H(N(H(A))))(H(N(H(A)))(N(H(A)))))))	A(3)F(1)H(6)N(5)	10	3	1633.97	2519030	6.12545e+07	sp|P00450|CERU_HUMAN	138	0.000975431	0.000894901
20200727_serum_yeast_1_1_rep4.mzML	2056.82	2153.8	-96.9822	EHEGAIYPDJTTDFQR	EHEGAIYPDJTTDFQR	(N(F)(N(H(H(N(H(A))))(H(N(H(A)))(N(H(A)))))))	A(3)F(1)H(6)N(5)	10	3	1633.97	2539920	6.14355e+07	sp|P00450|CERU_HUMAN	138	0.00101941	0.000894901
20200727_serum_yeast_10_12_rep1.mzML	1609.02	1593.07	15.9536	EHEGAIYPDJTTDFQR	EHEGAIYPDJTTDFQR	(N(N(H(H(N(H)))(H(N(H(A)))))))	A(1)H(5)N(4)	10	3	1269.51	3454290	6.50892e+07	sp|P00450|CERU_HUMAN	138	0.00197186	0.00288692
20200727_serum_yeast_10_12_rep2.mzML	1623.41	1598.84	24.5711	EHEGAIYPDJTTDFQR	EHEGAIYPDJTTDFQR	(N(N(H(H(N(H)))(H(N(H(A)))))))	A(1)H(5)N(4)	10	3	1269.51	4146230	7.31692e+07	sp|P00450|CERU_HUMAN	138	0.0131365	0.00288692
20200727_serum_yeast_10_12_rep3.mzML	1604.64	1595.41	9.23123	EHEGAIYPDJTTDFQR	EHEGAIYPDJTTDFQR	(N(N(H(H(N(H)))(H(N(H(A)))))))	A(1)H(5)N(4)	10	3	1269.51	4020740	6.61107e+07	sp|P00450|CERU_HUMAN	138	0.00017182	0.00288692
20200727_serum_yeast_10_15_rep1.mzML	1632.69	1601.87	30.8241	EHEGAIYPDJTTDFQR	EHEGAIYPDJTTDFQR	(N(N(H(H(N(H)))(H(N(H(A)))))))	A(1)H(5)N(4)	10	3	1269.51	3772840	6.11727e+07	sp|P00450|CERU_HUMAN	138	0.00508639	0.00288692
20200727_serum_yeast_10_15_rep2.mzML	1646.18	1626.32	19.862	EHEGAIYPDJTTDFQR	EHEGAIYPDJTTDFQR	(N(N(H(H(N(H)))(H(N(H(A)))))))	A(1)H(5)N(4)	10	3	1269.51	3541670	61462801	sp|P00450|CERU_HUMAN	138	0.00372399	0.00288692
20200727_serum_yeast_10_15_rep4.mzML	1634.46	1608.89	25.5749	EHEGAIYPDJTTDFQR	EHEGAIYPDJTTDFQR	(N(N(H(H(N(H)))(H(N(H(A)))))))	A(1)H(5)N(4)	10	3	1269.51	3884740	5.64259e+07	sp|P00450|CERU_HUMAN	138	0.00206246	0.00288692
20200727_serum_yeast_1_1_rep2.mzML	1595.29	1569.62	25.668	EHEGAIYPDJTTDFQR	EHEGAIYPDJTTDFQR	(N(N(H(H(N(H)))(H(N(H(A)))))))	A(1)H(5)N(4)	10	3	1269.51	4807210	8.36472e+07	sp|P00450|CERU_HUMAN	138	0.00123278	0.00288692
20200727_serum_yeast_1_1_rep3.mzML	1605.22	1582.15	23.0687	EHEGAIYPDJTTDFQR	EHEGAIYPDJTTDFQR	(N(N(H(H(N(H)))(H(N(H(A)))))))	A(1)H(5)N(4)	10	3	1269.51	4323650	7.83721e+07	sp|P00450|CERU_HUMAN	138	0.0285437	0.00288692
20200727_serum_yeast_1_1_rep4.mzML	1597.07	1578.49	18.583	EHEGAIYPDJTTDFQR	EHEGAIYPDJTTDFQR	(N(N(H(H(N(H)))(H(N(H(A)))))))	A(1)H(5)N(4)	10	3	1269.51	5150280	8.9995e+07	sp|P00450|CERU_HUMAN	138	0.0174438	0.00288692
20200727_serum_yeast_10_12_rep1.mzML	1609.02	1644.37	-35.349	EHEGAIYPDJTTDFQR	EHEGAIYPDJTTDFQR	(N(F)(N(H(H(N(H)))(H(N(H(F)))))))	F(2)H(5)N(4)	10	3	1269.85	2873930	6.5551e+07	sp|P00450|CERU_HUMAN	138	0.00644	0.00195888
20200727_serum_yeast_10_12_rep2.mzML	1623.41	1662.09	-38.6784	EHEGAIYPDJTTDFQR	EHEGAIYPDJTTDFQR	(N(N(H(H(N(H(F))))(H(N(H(F)))))))	F(2)H(5)N(4)	10	3	1269.85	3621330	7.94765e+07	sp|P00450|CERU_HUMAN	138	0.00155843	0.00195888
20200727_serum_yeast_10_12_rep3.mzML	1604.64	1654.28	-49.6354	EHEGAIYPDJTTDFQR	EHEGAIYPDJTTDFQR	(N(N(H(H(N(H(F))))(H(N(H(F)))))))	F(2)H(5)N(4)	10	3	1269.85	3378030	6.92282e+07	sp|P00450|CERU_HUMAN	138	0.0348714	0.00195888
20200727_serum_yeast_10_15_rep1.mzML	1632.69	1670.51	-37.8245	EHEGAIYPDJTTDFQR	EHEGAIYPDJTTDFQR	(N(N(H(H(N(H(F))))(H(N(H(F)))))))	F(2)H(5)N(4)	10	3	1269.85	3334370	6.58502e+07	sp|P00450|CERU_HUMAN	138	0.000458651	0.00195888
20200727_serum_yeast_10_15_rep2.mzML	1646.18	1676.02	-29.8423	EHEGAIYPDJTTDFQR	EHEGAIYPDJTTDFQR	(N(N(H(H(N(H(F))))(H(N(H(F)))))))	F(2)H(5)N(4)	10	3	1269.85	3050060	6.75431e+07	sp|P00450|CERU_HUMAN	138	0.000458232	0.00195888
20200727_serum_yeast_10_15_rep4.mzML	1634.46	1682.16	-47.7032	EHEGAIYPDJTTDFQR	EHEGAIYPDJTTDFQR	(N(N(H(H(N(H(F))))(H(N(H(F)))))))	F(2)H(5)N(4)	10	3	1269.85	3261280	5.95759e+07	sp|P00450|CERU_HUMAN	138	0.0179099	0.00195888
20200727_serum_yeast_1_1_rep3.mzML	1605.22	1647.53	-42.3081	EHEGAIYPDJTTDFQR	EHEGAIYPDJTTDFQR	(N(F)(N(H(H(N(H)))(H(N(H(F)))))))	F(2)H(5)N(4)	10	3	1269.85	3871700	8.34643e+07	sp|P00450|CERU_HUMAN	138	0.00179577	0.00195888
20200727_serum_yeast_1_1_rep4.mzML	1597.07	1653.1	-56.0294	EHEGAIYPDJTTDFQR	EHEGAIYPDJTTDFQR	(N(N(H(H(N(H(F))))(H(N(H(F)))))))	F(2)H(5)N(4)	10	3	1269.85	4419530	9.72165e+07	sp|P00450|CERU_HUMAN	138	0.0186563	0.00195888
20200727_serum_yeast_10_12_rep1.mzML	1602.95	1586.8	16.1467	EHEGAIYPDJTTDFQR	EHEGAIYPDJTTDFQR	(N(F)(N(H(H(N(H)))(H(N(H(A)))))))	A(1)F(1)H(5)N(4)	10	3	1318.2	822960	1.69115e+07	sp|P00450|CERU_HUMAN	138	0.0117944	0.000599402
20200727_serum_yeast_10_12_rep2.mzML	1613.69	1591.63	22.0649	EHEGAIYPDJTTDFQR	EHEGAIYPDJTTDFQR	(N(F)(N(H(H(N(H)))(H(N(H(A)))))))	A(1)F(1)H(5)N(4)	10	3	1318.2	882502	2.17478e+07	sp|P00450|CERU_HUMAN	138	0.000476055	0.000599402
20200727_serum_yeast_10_12_rep3.mzML	1597.01	1586.98	10.0309	EHEGAIYPDJTTDFQR	EHEGAIYPDJTTDFQR	(N(F)(N(H(H(N(H)))(H(N(H(A)))))))	A(1)F(1)H(5)N(4)	10	3	1318.2	933375	2.20948e+07	sp|P00450|CERU_HUMAN	138	0.000620733	0.000599402
20200727_serum_yeast_10_15_rep2.mzML	1639.94	1620.79	19.1524	EHEGAIYPDJTTDFQR	EHEGAIYPDJTTDFQR	(N(N(H(H(N(H)))(H(N(F)(H(A)))))))	A(1)F(1)H(5)N(4)	10	3	1318.2	837453	1.81631e+07	sp|P00450|CERU_HUMAN	138	0.0243014	0.000599402
20200727_serum_yeast_1_1_rep2.mzML	1583.61	1562.04	21.5734	EHEGAIYPDJTTDFQR	EHEGAIYPDJTTDFQR	(N(F)(N(H(H(N(H)))(H(N(H(A)))))))	A(1)F(1)H(5)N(4)	10	3	1318.2	1255970	2.41188e+07	sp|P00450|CERU_HUMAN	138	0.00616665	0.000599402
20200727_serum_yeast_10_12_rep2.mzML	1758.38	1785.87	-27.4948	EJISDPTSPLR	EJISDPTSPLR	(N(N(H(H(H))(H(N(H(A)))))))	A(1)H(5)N(3)	2	3	980.41	730857	7.14593e+06	sp|P01591|IGJ_HUMAN	71	0.0317729	0.00791023
20200727_serum_yeast_10_12_rep3.mzML	1750.88	1794.25	-43.3738	EJISDPTSPLR	EJISDPTSPLR	(N(N(H(H(H))(H(N(H(A)))))))	A(1)H(5)N(3)	2	3	980.41	627187	5.42795e+06	sp|P01591|IGJ_HUMAN	71	0.0420194	0.00791023
20200727_serum_yeast_10_15_rep1.mzML	1766.21	1806.23	-40.0214	EJISDPTSPLR	EJISDPTSPLR	(N(N(H(H(H))(H(N(H(A)))))))	A(1)H(5)N(3)	2	3	980.41	614083	6.06348e+06	sp|P01591|IGJ_HUMAN	71	0.0246462	0.00791023
20200727_serum_yeast_1_1_rep2.mzML	1734.89	1762.62	-27.7256	EJISDPTSPLR	EJISDPTSPLR	(N(N(H(H(H))(H(N(H(A)))))))	A(1)H(5)N(3)	2	3	980.41	913356	5.87785e+06	sp|P01591|IGJ_HUMAN	71	0.00393328	0.00791023
20200727_serum_yeast_1_1_rep4.mzML	1760.88	1795.36	-34.4835	EJISDPTSPLR	EJISDPTSPLR	(N(N(H(H(H))(H(N(H(A)))))))	A(1)H(5)N(3)	2	3	980.41	582643	5.42008e+06	sp|P01591|IGJ_HUMAN	71	0.0412576	0.00791023
20200727_serum_yeast_10_12_rep1.mzML	1727.52	1785.03	-57.5124	EJISDPTSPLR	EJISDPTSPLR	(N(F)(N(H(H(H))(H(N(H(A)))))))	A(1)F(1)H(5)N(3)	2	3	1029.1	4837350	6.58304e+06	sp|P01591|IGJ_HUMAN	71	0.00494758	0.000928484
20200727_serum_yeast_10_12_rep2.mzML	1746.8	1792.11	-45.3084	EJISDPTSPLR	EJISDPTSPLR	(N(F)(N(H(H(H))(H(N(H(A)))))))	A(1)F(1)H(5)N(3)	2	3	1029.1	2237110	9.68324e+06	sp|P01591|IGJ_HUMAN	71	0.0049004	0.000928484
20200727_serum_yeast_10_12_rep3.mzML	1760.41	1804.02	-43.6059	EJISDPTSPLR	EJISDPTSPLR	(N(F)(N(H(H(H))(H(N(H(A)))))))	A(1)F(1)H(5)N(3)	2	3	1029.1	1557750	1.05193e+07	sp|P01591|IGJ_HUMAN	71	0.0117177	0.000928484
20200727_serum_yeast_10_15_rep1.mzML	1774.71	1815.25	-40.5429	EJISDPTSPLR	EJISDPTSPLR	(N(F)(N(H(H(H))(H(N(H(A)))))))	A(1)F(1)H(5)N(3)	2	3	1029.1	1463720	1.23276e+07	sp|P01591|IGJ_HUMAN	71	0.00440845	0.000928484
20200727_serum_yeast_10_15_rep2.mzML	1760.58	1808.45	-47.873	EJISDPTSPLR	EJISDPTSPLR	(N(F)(N(H(H(H))(H(N(H(A)))))))	A(1)F(1)H(5)N(3)	2	3	1029.1	3865020	1.09643e+07	sp|P01591|IGJ_HUMAN	71	0.029629	0.000928484
20200727_serum_yeast_10_15_rep4.mzML	1796.27	1837.41	-41.1366	EJISDPTSPLR	EJISDPTSPLR	(N(F)(N(H(H(H))(H(N(H(A)))))))	A(1)F(1)H(5)N(3)	2	3	1029.1	748597	6.82397e+06	sp|P01591|IGJ_HUMAN	71	0.000980564	0.000928484
20200727_serum_yeast_1_1_rep2.mzML	1744.24	1768.97	-24.73	EJISDPTSPLR	EJISDPTSPLR	(N(F)(N(H(H(H))(H(N(H(A)))))))	A(1)F(1)H(5)N(3)	2	3	1029.1	2004850	1.38444e+07	sp|P01591|IGJ_HUMAN	71	0.00816215	0.000928484
20200727_serum_yeast_1_1_rep3.mzML	1757.21	1786.78	-29.5729	EJISDPTSPLR	EJISDPTSPLR	(N(F)(N(H(H(H))(H(N(H(A)))))))	A(1)F(1)H(5)N(3)	2	3	1029.1	1992810	1.36787e+07	sp|P01591|IGJ_HUMAN	71	0.00570783	0.000928484
20200727_serum_yeast_1_1_rep4.mzML	1770.49	1803.23	-32.7398	EJISDPTSPLR	EJISDPTSPLR	(N(F)(N(H(H(H))(H(N(H(A)))))))	A(1)F(1)H(5)N(3)	2	3	1029.1	1292130	1.05303e+07	sp|P01591|IGJ_HUMAN	71	0.000950433	0.000928484
20200727_serum_yeast_10_12_rep1.mzML	1727.56	1754.15	-26.5928	EJISDPTSPLR	EJISDPTSPLR	(N(F)(N(H(H(H)(H))(H(N(H)(F))))))	F(2)H(6)N(3)	2	3	1034.77	4574520	400532	sp|P01591|IGJ_HUMAN	71	0.0397538	0.000737508
20200727_serum_yeast_10_12_rep3.mzML	1760.36	1767.28	-6.92463	EJISDPTSPLR	EJISDPTSPLR	(N(F)(N(H(H(H)(H))(H(N(H)(F))))))	F(2)H(6)N(3)	2	3	1034.77	1504400	78779.1	sp|P01591|IGJ_HUMAN	71	0.0325879	0.000737508
20200727_serum_yeast_10_15_rep1.mzML	1751.24	1779.21	-27.9704	EJISDPTSPLR	EJISDPTSPLR	(N(F)(N(H(H(H)(H))(H(N(H)(F))))))	F(2)H(6)N(3)	2	3	1034.77	4339090	232961	sp|P01591|IGJ_HUMAN	71	0.0186662	0.000737508
20200727_serum_yeast_10_15_rep4.mzML	1771.8	1803.78	-31.9796	EJISDPTSPLR	EJISDPTSPLR	(N(F)(N(H(H(H)(H))(H(N(H)(F))))))	F(2)H(6)N(3)	2	3	1034.77	3706920	148681	sp|P01591|IGJ_HUMAN	71	0.0084654	0.000737508
20200727_serum_yeast_1_1_rep4.mzML	1770.22	1772.32	-2.09624	EJISDPTSPLR	EJISDPTSPLR	(N(F)(N(H(H(H)(H))(H(N(H)(F))))))	F(2)H(6)N(3)	2	3	1034.77	1314870	171010	sp|P01591|IGJ_HUMAN	71	0.00450209	0.000737508
20200727_serum_yeast_10_12_rep2.mzML	1742.54	1801.24	-58.6994	EJISDPTSPLR	EJISDPTSPLR	(N(N(H(N)(H(N))(H(N(H(A)))))))	A(1)H(4)N(5)	2	3	1061.78	8025460	73329.8	sp|P01591|IGJ_HUMAN	71	0.00779089	0.00942057
20200727_serum_yeast_10_15_rep1.mzML	1752.34	1829.42	-77.0805	EJISDPTSPLR	EJISDPTSPLR	(N(N(H(N)(H(N))(H(N(H(A)))))))	A(1)H(4)N(5)	2	3	1061.78	8932000	220533	sp|P01591|IGJ_HUMAN	71	0.0108597	0.00942057
20200727_serum_yeast_10_15_rep2.mzML	1756.83	1818.81	-61.984	EJISDPTSPLR	EJISDPTSPLR	(N(N(H(N)(H(N))(H(N(H(A)))))))	A(1)H(4)N(5)	2	3	1061.78	7052730	50037.7	sp|P01591|IGJ_HUMAN	71	0.0338801	0.00942057
20200727_serum_yeast_10_15_rep4.mzML	1772.58	1850.62	-78.0448	EJISDPTSPLR	EJISDPTSPLR	(N(N(H(N)(H(N))(H(N(H(A)))))))	A(1)H(4)N(5)	2	3	1061.78	8563800	189533	sp|P01591|IGJ_HUMAN	71	0.00265263	0.00942057
20200727_serum_yeast_10_12_rep1.mzML	1728.87	1768.39	-39.517	EJISDPTSPLR	EJISDPTSPLR	(N(N(H(H(N(H)))(H(N(H(A)))))))	A(1)H(5)N(4)	2	3	1048.1	12074200	1.69591e+08	sp|P01591|IGJ_HUMAN	71	0.000174441	0.00134461
20200727_serum_yeast_10_12_rep2.mzML	1742.72	1776.91	-34.1871	EJISDPTSPLR	EJISDPTSPLR	(N(N(H(H(N(H)))(H(N(H(A)))))))	A(1)H(5)N(4)	2	3	1048.1	9205520	1.34778e+08	sp|P01591|IGJ_HUMAN	71	0.000298684	0.00134461
20200727_serum_yeast_10_12_rep3.mzML	1738.06	1782.92	-44.8623	EJISDPTSPLR	EJISDPTSPLR	(N(N(H(H(N(H)))(H(N(H(A)))))))	A(1)H(5)N(4)	2	3	1048.1	12124600	165940249	sp|P01591|IGJ_HUMAN	71	0.000197894	0.00134461
20200727_serum_yeast_10_15_rep1.mzML	1752.34	1795.84	-43.4992	EJISDPTSPLR	EJISDPTSPLR	(N(N(H(H(N(H)))(H(N(H(A)))))))	A(1)H(5)N(4)	2	3	1048.1	10690600	1.42234e+08	sp|P01591|IGJ_HUMAN	71	0.00021659	0.00134461
20200727_serum_yeast_10_15_rep2.mzML	1756.83	1791.69	-34.8621	EJISDPTSPLR	EJISDPTSPLR	(N(N(H(H(N(H)))(H(N(H(A)))))))	A(1)H(5)N(4)	2	3	1048.1	8238430	1.2108e+08	sp|P01591|IGJ_HUMAN	71	0.000175022	0.00134461
20200727_serum_yeast_10_15_rep4.mzML	1772.58	1818.85	-46.2662	EJISDPTSPLR	EJISDPTSPLR	(N(N(H(H(N(H)))(H(N(H(A)))))))	A(1)H(5)N(4)	2	3	1048.1	10289700	1.55658e+08	sp|P01591|IGJ_HUMAN	71	0.000203614	0.00134461
20200727_serum_yeast_1_1_rep2.mzML	1722.33	1753.95	-31.6211	EJISDPTSPLR	EJISDPTSPLR	(N(N(H(H(N(H)))(H(N(H(A)))))))	A(1)H(5)N(4)	2	3	1048.1	12622100	1.77336e+08	sp|P01591|IGJ_HUMAN	71	0.000305829	0.00134461
20200727_serum_yeast_1_1_rep3.mzML	1735.12	1771.2	-36.0764	EJISDPTSPLR	EJISDPTSPLR	(N(N(H(H(N(H)))(H(N(H(A)))))))	A(1)H(5)N(4)	2	3	1048.1	11646600	1.6389e+08	sp|P01591|IGJ_HUMAN	71	0.000175022	0.00134461
20200727_serum_yeast_1_1_rep4.mzML	1747.92	1786.53	-38.608	EJISDPTSPLR	EJISDPTSPLR	(N(N(H(H(N(H)))(H(N(H(A)))))))	A(1)H(5)N(4)	2	3	1048.1	13639200	1.91923e+08	sp|P01591|IGJ_HUMAN	71	0.000300174	0.00134461
20200727_serum_yeast_10_12_rep1.mzML	1728.99	1767.75	-38.7618	EJISDPTSPLR	EJISDPTSPLR	(N(N(H(H(N(H)))(H(N(H(A)))))))	A(1)H(5)N(4)	2	2	1571.65	2439520	5.86186e+07	sp|P01591|IGJ_HUMAN	71	3.55584e-06	0.00134461
20200727_serum_yeast_10_12_rep3.mzML	1738.41	1782.15	-43.7356	EJISDPTSPLR	EJISDPTSPLR	(N(N(H(H(N(H)))(H(N(H(A)))))))	A(1)H(5)N(4)	2	2	1571.65	2315070	5.2098e+07	sp|P01591|IGJ_HUMAN	71	1.22096e-05	0.00134461
20200727_serum_yeast_10_15_rep1.mzML	1752.49	1795.1	-42.6086	EJISDPTSPLR	EJISDPTSPLR	(N(N(H(H(N(H)))(H(N(H(A)))))))	A(1)H(5)N(4)	2	2	1571.65	1809480	4.52844e+07	sp|P01591|IGJ_HUMAN	71	0.0293976	0.00134461
20200727_serum_yeast_10_15_rep2.mzML	1756.79	1791.06	-34.2685	EJISDPTSPLR	EJISDPTSPLR	(N(N(H(H(N(H)))(H(N(H(A)))))))	A(1)H(5)N(4)	2	2	1571.65	1393270	3.91797e+07	sp|P01591|IGJ_HUMAN	71	0.00129361	0.00134461
20200727_serum_yeast_10_15_rep4.mzML	1772.65	1818.11	-45.4564	EJISDPTSPLR	EJISDPTSPLR	(N(N(H(H(N(H)))(H(N(H(A)))))))	A(1)H(5)N(4)	2	2	1571.65	1964600	42608934	sp|P01591|IGJ_HUMAN	71	4.30888e-06	0.00134461
20200727_serum_yeast_1_1_rep2.mzML	1722.12	1753.34	-31.2163	EJISDPTSPLR	EJISDPTSPLR	(N(N(H(H(N(H)))(H(N(H(A)))))))	A(1)H(5)N(4)	2	2	1571.65	2280060	4.89575e+07	sp|P01591|IGJ_HUMAN	71	0.000176188	0.00134461
20200727_serum_yeast_1_1_rep3.mzML	1735.28	1770.54	-35.2588	EJISDPTSPLR	EJISDPTSPLR	(N(N(H(H(N(H)))(H(N(H(A)))))))	A(1)H(5)N(4)	2	2	1571.65	2489830	5.9381e+07	sp|P01591|IGJ_HUMAN	71	0.000815709	0.00134461
20200727_serum_yeast_1_1_rep4.mzML	1747.82	1785.91	-38.0856	EJISDPTSPLR	EJISDPTSPLR	(N(N(H(H(N(H)))(H(N(H(A)))))))	A(1)H(5)N(4)	2	2	1571.65	2399370	6.11197e+07	sp|P01591|IGJ_HUMAN	71	1.93712e-07	0.00134461
20200727_serum_yeast_10_12_rep1.mzML	1729	1739.18	-10.1839	EJISDPTSPLR	EJISDPTSPLR	(N(N(H(H(H))(H(N(H))(N(H)(F))))))	F(1)H(6)N(4)	2	3	1053.78	11716200	1.34028e+06	sp|P01591|IGJ_HUMAN	71	0.00110441	0.00455468
20200727_serum_yeast_10_12_rep2.mzML	1742.79	1749.54	-6.75427	EJISDPTSPLR	EJISDPTSPLR	(N(N(H(H(H))(H(N(H))(N(H)(F))))))	F(1)H(6)N(4)	2	3	1053.78	8885180	1.16814e+06	sp|P01591|IGJ_HUMAN	71	0.0115024	0.00455468
20200727_serum_yeast_10_12_rep3.mzML	1738.06	1750.93	-12.8684	EJISDPTSPLR	EJISDPTSPLR	(N(N(H(H(H))(H(N(H))(N(H)(F))))))	F(1)H(6)N(4)	2	3	1053.78	11915400	643098	sp|P01591|IGJ_HUMAN	71	0.000200426	0.00455468
20200727_serum_yeast_10_15_rep1.mzML	1752.34	1762	-9.65515	EJISDPTSPLR	EJISDPTSPLR	(N(N(H(H(H))(H(N(H))(N(H)(F))))))	F(1)H(6)N(4)	2	3	1053.78	10174800	701865	sp|P01591|IGJ_HUMAN	71	0.0051145	0.00455468
20200727_serum_yeast_10_15_rep2.mzML	1756.93	1761.9	-4.97006	EJISDPTSPLR	EJISDPTSPLR	(N(N(H(H(H))(H(N(H))(N(H)(F))))))	F(1)H(6)N(4)	2	3	1053.78	7945310	505769	sp|P01591|IGJ_HUMAN	71	0.0018813	0.00455468
20200727_serum_yeast_10_15_rep4.mzML	1772.58	1786.66	-14.0796	EJISDPTSPLR	EJISDPTSPLR	(N(N(H(H(H))(H(N(H))(N(H)(F))))))	F(1)H(6)N(4)	2	3	1053.78	9814240	1.14458e+06	sp|P01591|IGJ_HUMAN	71	0.0069614	0.00455468
20200727_serum_yeast_1_1_rep2.mzML	1722.33	1724.84	-2.51453	EJISDPTSPLR	EJISDPTSPLR	(N(N(H(H(H))(H(N(H))(N(H)(F))))))	F(1)H(6)N(4)	2	3	1053.78	12526700	1.2149e+06	sp|P01591|IGJ_HUMAN	71	0.00365461	0.00455468
20200727_serum_yeast_1_1_rep3.mzML	1735.04	1740.2	-5.162	EJISDPTSPLR	EJISDPTSPLR	(N(N(H(H(H))(H(N(H))(N(H)(F))))))	F(1)H(6)N(4)	2	3	1053.78	11116600	1.66994e+06	sp|P01591|IGJ_HUMAN	71	0.00222702	0.00455468
20200727_serum_yeast_1_1_rep4.mzML	1747.92	1755.27	-7.35297	EJISDPTSPLR	EJISDPTSPLR	(N(N(H(H(H))(H(N(H))(N(H)(F))))))	F(1)H(6)N(4)	2	3	1053.78	13279400	1.05444e+06	sp|P01591|IGJ_HUMAN	71	0.00260374	0.00455468
20200727_serum_yeast_10_12_rep1.mzML	1728.18	1764.14	-35.9603	EJISDPTSPLR	EJISDPTSPLR	(N(F)(N(H(H(N(H)))(H(N(H(A)))))))	A(1)F(1)H(5)N(4)	2	3	1096.79	3390360	2.717e+07	sp|P01591|IGJ_HUMAN	71	0.000908373	0.00237327
20200727_serum_yeast_10_12_rep2.mzML	1741.49	1772.87	-31.3849	EJISDPTSPLR	EJISDPTSPLR	(N(F)(N(H(H(N(H)))(H(N(H(A)))))))	A(1)F(1)H(5)N(4)	2	3	1096.79	2616790	1.95341e+07	sp|P01591|IGJ_HUMAN	71	0.00545736	0.00237327
20200727_serum_yeast_10_12_rep3.mzML	1737.89	1778.08	-40.1946	EJISDPTSPLR	EJISDPTSPLR	(N(F)(N(H(H(N(H)))(H(N(H(A)))))))	A(1)F(1)H(5)N(4)	2	3	1096.79	3280280	2.62128e+07	sp|P01591|IGJ_HUMAN	71	0.0444319	0.00237327
20200727_serum_yeast_10_15_rep1.mzML	1753.14	1790.89	-37.7457	EJISDPTSPLR	EJISDPTSPLR	(N(F)(N(H(N)(H(H))(H(N(H(A)))))))	A(1)F(1)H(5)N(4)	2	3	1096.79	2844400	1.98272e+07	sp|P01591|IGJ_HUMAN	71	0.000832979	0.00237327
20200727_serum_yeast_1_1_rep2.mzML	1720.6	1749.78	-29.1784	EJISDPTSPLR	EJISDPTSPLR	(N(F)(N(H(H(N(H)))(H(N(H(A)))))))	A(1)F(1)H(5)N(4)	2	3	1096.79	3032080	2.6089e+07	sp|P01591|IGJ_HUMAN	71	0.0165207	0.00237327
20200727_serum_yeast_1_1_rep3.mzML	1736.52	1766.78	-30.2624	EJISDPTSPLR	EJISDPTSPLR	(N(F)(N(H(N)(H(H))(H(N(H(A)))))))	A(1)F(1)H(5)N(4)	2	3	1096.79	2967120	2.40979e+07	sp|P01591|IGJ_HUMAN	71	0.0111073	0.00237327
20200727_serum_yeast_1_1_rep4.mzML	1749.32	1782.53	-33.2145	EJISDPTSPLR	EJISDPTSPLR	(N(F)(N(H(N)(H(H))(H(N(H(A)))))))	A(1)F(1)H(5)N(4)	2	3	1096.79	3561960	2.70526e+07	sp|P01591|IGJ_HUMAN	71	0.00083349	0.00237327
20200727_serum_yeast_10_12_rep1.mzML	2048.11	2113.82	-65.7082	EJISDPTSPLR	EJISDPTSPLR	(N(N(H(H(N(H(A))))(H(N(H(A)))))))	A(2)H(5)N(4)	2	3	1145.14	8891770	1.41741e+08	sp|P01591|IGJ_HUMAN	71	0.00463453	0.00273018
20200727_serum_yeast_10_12_rep2.mzML	2059.47	2133.74	-74.2667	EJISDPTSPLR	EJISDPTSPLR	(N(N(H(H(N(H(A))))(H(N(H(A)))))))	A(2)H(5)N(4)	2	3	1145.14	8687820	142901414	sp|P01591|IGJ_HUMAN	71	0.00247864	0.00273018
20200727_serum_yeast_10_12_rep3.mzML	2066.45	2138.27	-71.8175	EJISDPTSPLR	EJISDPTSPLR	(N(N(H(H(N(H(A))))(H(N(H(A)))))))	A(2)H(5)N(4)	2	3	1145.14	9610130	1.47877e+08	sp|P01591|IGJ_HUMAN	71	0.00723696	0.00273018
20200727_serum_yeast_10_15_rep1.mzML	2063.62	2143.58	-79.9567	EJISDPTSPLR	EJISDPTSPLR	(N(N(H(H(N(H(A))))(H(N(H(A)))))))	A(2)H(5)N(4)	2	3	1145.14	7465120	1.16679e+08	sp|P01591|IGJ_HUMAN	71	0.000199474	0.00273018
20200727_serum_yeast_10_15_rep2.mzML	2080.28	2160.69	-80.4129	EJISDPTSPLR	EJISDPTSPLR	(N(N(H(H(N(H(A))))(H(N(H(A)))))))	A(2)H(5)N(4)	2	3	1145.14	8539150	1.30951e+08	sp|P01591|IGJ_HUMAN	71	0.0287541	0.00273018
20200727_serum_yeast_10_15_rep4.mzML	2082.76	2152.75	-69.9937	EJISDPTSPLR	EJISDPTSPLR	(N(N(H(H(N(H(A))))(H(N(H(A)))))))	A(2)H(5)N(4)	2	3	1145.14	7181110	105413638	sp|P01591|IGJ_HUMAN	71	0.00015028	0.00273018
20200727_serum_yeast_1_1_rep2.mzML	2026.66	2112.14	-85.482	EJISDPTSPLR	EJISDPTSPLR	(N(N(H(H(N(H(A))))(H(N(H(A)))))))	A(2)H(5)N(4)	2	3	1145.14	9997430	152670438	sp|P01591|IGJ_HUMAN	71	0.0215415	0.00273018
20200727_serum_yeast_1_1_rep3.mzML	2037.65	2111.41	-73.7603	EJISDPTSPLR	EJISDPTSPLR	(N(N(H(H(N(H(A))))(H(N(H(A)))))))	A(2)H(5)N(4)	2	3	1145.14	11143200	1.73968e+08	sp|P01591|IGJ_HUMAN	71	0.0022939	0.00273018
20200727_serum_yeast_1_1_rep4.mzML	2036.8	2115.61	-78.8094	EJISDPTSPLR	EJISDPTSPLR	(N(N(H(H(N(H(A))))(H(N(H(A)))))))	A(2)H(5)N(4)	2	3	1145.14	10423600	1.74884e+08	sp|P01591|IGJ_HUMAN	71	0.00488479	0.00273018
20200727_serum_yeast_10_12_rep1.mzML	2816.42	2826.28	-9.86175	EJLTAPGSDSAVFFEQGTTR	EJLTAPGSDSAVFFEQGTTR	(N(N(H(H(N(H(A))))(H(N(H(A)))))))	A(2)H(5)N(4)	2	4	1083.7	8063370	4.33281e+07	sp|P00450|CERU_HUMAN	397	0.00836867	0.00146222
20200727_serum_yeast_10_12_rep2.mzML	2820.45	2831.17	-10.7226	EJLTAPGSDSAVFFEQGTTR	EJLTAPGSDSAVFFEQGTTR	(N(N(H(H(N(H(A))))(H(N(H(A)))))))	A(2)H(5)N(4)	2	4	1083.7	9186050	5.14031e+07	sp|P00450|CERU_HUMAN	397	0.000735372	0.00146222
20200727_serum_yeast_10_12_rep3.mzML	2824.99	2835.83	-10.8351	EJLTAPGSDSAVFFEQGTTR	EJLTAPGSDSAVFFEQGTTR	(N(N(H(H(N(H(A))))(H(N(H(A)))))))	A(2)H(5)N(4)	2	4	1083.7	4595050	1.68945e+07	sp|P00450|CERU_HUMAN	397	0.000744182	0.00146222
20200727_serum_yeast_10_15_rep1.mzML	2839.28	2850.82	-11.5421	EJLTAPGSDSAVFFEQGTTR	EJLTAPGSDSAVFFEQGTTR	(N(N(H(H(N(H(A))))(H(N(H(A)))))))	A(2)H(5)N(4)	2	4	1083.7	5921900	4.40336e+07	sp|P00450|CERU_HUMAN	397	0.00074272	0.00146222
20200727_serum_yeast_10_15_rep2.mzML	2849.28	2859.51	-10.2251	EJLTAPGSDSAVFFEQGTTR	EJLTAPGSDSAVFFEQGTTR	(N(N(H(H(N(H(A))))(H(N(H(A)))))))	A(2)H(5)N(4)	2	4	1083.7	8488360	5.53286e+07	sp|P00450|CERU_HUMAN	397	0.00594689	0.00146222
20200727_serum_yeast_10_15_rep4.mzML	2856.46	2868.36	-11.904	EJLTAPGSDSAVFFEQGTTR	EJLTAPGSDSAVFFEQGTTR	(N(N(H(H(N(H(A))))(H(N(H(A)))))))	A(2)H(5)N(4)	2	4	1083.7	900803	6.30433e+06	sp|P00450|CERU_HUMAN	397	0.0247207	0.00146222
20200727_serum_yeast_1_1_rep2.mzML	2791.01	2805.61	-14.6034	EJLTAPGSDSAVFFEQGTTR	EJLTAPGSDSAVFFEQGTTR	(N(N(H(H(N(H(A))))(H(N(H(A)))))))	A(2)H(5)N(4)	2	4	1083.7	2571170	2.20491e+07	sp|P00450|CERU_HUMAN	397	0.00510245	0.00146222
20200727_serum_yeast_1_1_rep3.mzML	2829.84	2807.19	22.6489	EJLTAPGSDSAVFFEQGTTR	EJLTAPGSDSAVFFEQGTTR	(N(N(H(H(N(H(A))))(H(N(H(A)))))))	A(2)H(5)N(4)	2	4	1083.7	346569	3.09208e+06	sp|P00450|CERU_HUMAN	397	0.0254131	0.00146222
20200727_serum_yeast_1_1_rep4.mzML	2812.38	2826.38	-14.0036	EJLTAPGSDSAVFFEQGTTR	EJLTAPGSDSAVFFEQGTTR	(N(N(H(H(N(H(A))))(H(N(H(A)))))))	A(2)H(5)N(4)	2	4	1083.7	10054500	74019782	sp|P00450|CERU_HUMAN	397	0.00306493	0.00146222
20200727_serum_yeast_10_12_rep1.mzML	2816.15	2829.56	-13.4143	EJLTAPGSDSAVFFEQGTTR	EJLTAPGSDSAVFFEQGTTR	(N(N(H(H(N(H(A))))(H(N(H(A)))))))	A(2)H(5)N(4)	2	3	1444.6	10306600	247275478	sp|P00450|CERU_HUMAN	397	0.000741255	0.00146222
20200727_serum_yeast_10_12_rep2.mzML	2820.62	2834.5	-13.8757	EJLTAPGSDSAVFFEQGTTR	EJLTAPGSDSAVFFEQGTTR	(N(N(H(H(N(H(A))))(H(N(H(A)))))))	A(2)H(5)N(4)	2	3	1444.6	7955270	2.14098e+08	sp|P00450|CERU_HUMAN	397	0.016741	0.00146222
20200727_serum_yeast_10_12_rep3.mzML	2825.86	2839.17	-13.3124	EJLTAPGSDSAVFFEQGTTR	EJLTAPGSDSAVFFEQGTTR	(N(N(H(H(N(H(A))))(H(N(H(A)))))))	A(2)H(5)N(4)	2	3	1444.6	8728780	2.68912e+08	sp|P00450|CERU_HUMAN	397	0.00240405	0.00146222
20200727_serum_yeast_10_15_rep1.mzML	2839.52	2854.22	-14.702	EJLTAPGSDSAVFFEQGTTR	EJLTAPGSDSAVFFEQGTTR	(N(N(H(H(N(H(A))))(H(N(H(A)))))))	A(2)H(5)N(4)	2	3	1444.6	7035510	1.87306e+08	sp|P00450|CERU_HUMAN	397	0.00716641	0.00146222
20200727_serum_yeast_10_15_rep2.mzML	2849.63	2863.42	-13.7872	EJLTAPGSDSAVFFEQGTTR	EJLTAPGSDSAVFFEQGTTR	(N(N(H(H(N(H(A))))(H(N(H(A)))))))	A(2)H(5)N(4)	2	3	1444.6	7662540	2.0576e+08	sp|P00450|CERU_HUMAN	397	0.000743695	0.00146222
20200727_serum_yeast_10_15_rep4.mzML	2856.36	2872.54	-16.1797	EJLTAPGSDSAVFFEQGTTR	EJLTAPGSDSAVFFEQGTTR	(N(N(H(H(N(H(A))))(H(N(H(A)))))))	A(2)H(5)N(4)	2	3	1444.6	10525800	2.19635e+08	sp|P00450|CERU_HUMAN	397	0.0022491	0.00146222
20200727_serum_yeast_1_1_rep2.mzML	2792.57	2809.95	-17.3807	EJLTAPGSDSAVFFEQGTTR	EJLTAPGSDSAVFFEQGTTR	(N(N(H(H(N(H(A))))(H(N(H(A)))))))	A(2)H(5)N(4)	2	3	1444.6	11290800	3.54587e+08	sp|P00450|CERU_HUMAN	397	0.0140312	0.00146222
20200727_serum_yeast_1_1_rep3.mzML	2793.22	2810.94	-17.7199	EJLTAPGSDSAVFFEQGTTR	EJLTAPGSDSAVFFEQGTTR	(N(N(H(H(N(H(A))))(H(N(H(A)))))))	A(2)H(5)N(4)	2	3	1444.6	10634400	2.49056e+08	sp|P00450|CERU_HUMAN	397	0.0107818	0.00146222
20200727_serum_yeast_1_1_rep4.mzML	2812.12	2830.63	-18.5118	EJLTAPGSDSAVFFEQGTTR	EJLTAPGSDSAVFFEQGTTR	(N(N(H(H(N(H(A))))(H(N(H(A)))))))	A(2)H(5)N(4)	2	3	1444.6	10058200	2.75794e+08	sp|P00450|CERU_HUMAN	397	0.000734881	0.00146222
20200727_serum_yeast_10_15_rep1.mzML	2506.33	2571.58	-65.2451	EJLTAPGSDSAVFFEQGTTR	EJLTAPGSDSAVFFEQGTTR	(N(N(H(H(N(H)))(H(N(H(A)))))))	A(1)H(5)N(4)	2	4	1010.92	188008	3.56635e+06	sp|P00450|CERU_HUMAN	397	0.0284042	0.000648881
20200727_serum_yeast_10_15_rep2.mzML	2494.86	2580.24	-85.3784	EJLTAPGSDSAVFFEQGTTR	EJLTAPGSDSAVFFEQGTTR	(N(N(H(H(N(H)))(H(N(H(A)))))))	A(1)H(5)N(4)	2	4	1010.92	235474	1.64341e+06	sp|P00450|CERU_HUMAN	397	0.0185384	0.000648881
20200727_serum_yeast_1_1_rep3.mzML	2464.49	2541.35	-76.8629	EJLTAPGSDSAVFFEQGTTR	EJLTAPGSDSAVFFEQGTTR	(N(N(H(H(N(H)))(H(N(H(A)))))))	A(1)H(5)N(4)	2	4	1010.92	492654	2.30475e+06	sp|P00450|CERU_HUMAN	397	0.000503729	0.000648881
20200727_serum_yeast_1_1_rep4.mzML	2473.97	2547.1	-73.1309	EJLTAPGSDSAVFFEQGTTR	EJLTAPGSDSAVFFEQGTTR	(N(N(H(H(N(H)))(H(N(H(A)))))))	A(1)H(5)N(4)	2	4	1010.92	567722	961260	sp|P00450|CERU_HUMAN	397	0.000505862	0.000648881
20200727_serum_yeast_10_12_rep1.mzML	2481.66	2579.7	-98.0408	EJLTAPGSDSAVFFEQGTTR	EJLTAPGSDSAVFFEQGTTR	(N(N(H(H(N(H)))(H(N(H(A)))))))	A(1)H(5)N(4)	2	3	1347.56	2396520	5.1792e+07	sp|P00450|CERU_HUMAN	397	0.00628491	0.000648881
20200727_serum_yeast_10_12_rep2.mzML	2483.71	2582.15	-98.4375	EJLTAPGSDSAVFFEQGTTR	EJLTAPGSDSAVFFEQGTTR	(N(N(H(H(N(H)))(H(N(H(A)))))))	A(1)H(5)N(4)	2	3	1347.56	2365680	4.60699e+07	sp|P00450|CERU_HUMAN	397	0.0139254	0.000648881
20200727_serum_yeast_10_12_rep3.mzML	2493.21	2590.85	-97.636	EJLTAPGSDSAVFFEQGTTR	EJLTAPGSDSAVFFEQGTTR	(N(N(H(H(N(H)))(H(N(H(A)))))))	A(1)H(5)N(4)	2	3	1347.56	1920140	6.01214e+07	sp|P00450|CERU_HUMAN	397	0.0269364	0.000648881
20200727_serum_yeast_10_15_rep1.mzML	2508.81	2589.11	-80.3001	EJLTAPGSDSAVFFEQGTTR	EJLTAPGSDSAVFFEQGTTR	(N(N(H(H(N(H)))(H(N(H(A)))))))	A(1)H(5)N(4)	2	3	1347.56	1475340	3.65942e+07	sp|P00450|CERU_HUMAN	397	0.00547803	0.000648881
20200727_serum_yeast_10_15_rep2.mzML	2498.45	2601.96	-103.51	EJLTAPGSDSAVFFEQGTTR	EJLTAPGSDSAVFFEQGTTR	(N(N(H(H(N(H)))(H(N(H(A)))))))	A(1)H(5)N(4)	2	3	1347.56	2757090	5.40758e+07	sp|P00450|CERU_HUMAN	397	0.00843479	0.000648881
20200727_serum_yeast_10_15_rep4.mzML	2524.15	2613.5	-89.3462	EJLTAPGSDSAVFFEQGTTR	EJLTAPGSDSAVFFEQGTTR	(N(N(H(H(N(H)))(H(N(H(A)))))))	A(1)H(5)N(4)	2	3	1347.56	1850980	4.62418e+07	sp|P00450|CERU_HUMAN	397	0.0223922	0.000648881
20200727_serum_yeast_1_1_rep2.mzML	2460.79	2553.97	-93.1814	EJLTAPGSDSAVFFEQGTTR	EJLTAPGSDSAVFFEQGTTR	(N(N(H(H(N(H)))(H(N(H(A)))))))	A(1)H(5)N(4)	2	3	1347.56	2405280	5.18453e+07	sp|P00450|CERU_HUMAN	397	0.0392034	0.000648881
20200727_serum_yeast_1_1_rep3.mzML	2467.11	2563.06	-95.9516	EJLTAPGSDSAVFFEQGTTR	EJLTAPGSDSAVFFEQGTTR	(N(N(H(H(N(H)))(H(N(H(A)))))))	A(1)H(5)N(4)	2	3	1347.56	2312850	5.24983e+07	sp|P00450|CERU_HUMAN	397	0.0177221	0.000648881
20200727_serum_yeast_1_1_rep4.mzML	2474.2	2568.38	-94.1822	EJLTAPGSDSAVFFEQGTTR	EJLTAPGSDSAVFFEQGTTR	(N(N(H(H(N(H)))(H(N(H(A)))))))	A(1)H(5)N(4)	2	3	1347.56	2515950	4.61592e+07	sp|P00450|CERU_HUMAN	397	0.00628051	0.000648881
20200727_serum_yeast_1_1_rep3.mzML	2464.49	2548.4	-83.9068	EJLTAPGSDSAVFFEQGTTR	EJLTAPGSDSAVFFEQGTTR	(N(N(H(H(H))(H(N(H))(N(H)(F))))))	F(1)H(6)N(4)	2	4	1015.18	534120	1.01585e+06	sp|P00450|CERU_HUMAN	397	0.0372256	0.0005558
20200727_serum_yeast_1_1_rep4.mzML	2473.97	2554	-80.0261	EJLTAPGSDSAVFFEQGTTR	EJLTAPGSDSAVFFEQGTTR	(N(N(H(H(H))(H(N(H))(N(H)(F))))))	F(1)H(6)N(4)	2	4	1015.18	648178	576152	sp|P00450|CERU_HUMAN	397	0.00849098	0.0005558
20200727_serum_yeast_10_12_rep1.mzML	2481.66	2581.99	-100.329	EJLTAPGSDSAVFFEQGTTR	EJLTAPGSDSAVFFEQGTTR	(N(N(H(H(H))(H(N(H))(N(H)(F))))))	F(1)H(6)N(4)	2	3	1353.24	2193870	8.88774e+06	sp|P00450|CERU_HUMAN	397	0.00628931	0.0005558
20200727_serum_yeast_10_12_rep2.mzML	2484.93	2584.07	-99.135	EJLTAPGSDSAVFFEQGTTR	EJLTAPGSDSAVFFEQGTTR	(N(N(H(H(H))(H(N(H))(N(H)(F))))))	F(1)H(6)N(4)	2	3	1353.24	2205290	7.73406e+06	sp|P00450|CERU_HUMAN	397	0.00834334	0.0005558
20200727_serum_yeast_10_12_rep3.mzML	2493.21	2592.87	-99.6569	EJLTAPGSDSAVFFEQGTTR	EJLTAPGSDSAVFFEQGTTR	(N(N(H(H(H))(H(N(H))(N(H)(F))))))	F(1)H(6)N(4)	2	3	1353.24	1821410	7.45763e+06	sp|P00450|CERU_HUMAN	397	0.0106095	0.0005558
20200727_serum_yeast_10_15_rep1.mzML	2508.81	2591.51	-82.6958	EJLTAPGSDSAVFFEQGTTR	EJLTAPGSDSAVFFEQGTTR	(N(N(H(H(H))(H(N(H))(N(H)(F))))))	F(1)H(6)N(4)	2	3	1353.24	1451760	5.46186e+06	sp|P00450|CERU_HUMAN	397	0.000368038	0.0005558
20200727_serum_yeast_10_15_rep2.mzML	2498.45	2604.06	-105.613	EJLTAPGSDSAVFFEQGTTR	EJLTAPGSDSAVFFEQGTTR	(N(N(H(H(H))(H(N(H))(N(H)(F))))))	F(1)H(6)N(4)	2	3	1353.24	2673270	8.87494e+06	sp|P00450|CERU_HUMAN	397	0.0218107	0.0005558
20200727_serum_yeast_10_15_rep4.mzML	2524.15	2615.32	-91.17	EJLTAPGSDSAVFFEQGTTR	EJLTAPGSDSAVFFEQGTTR	(N(N(H(H(H))(H(N(H))(N(H)(F))))))	F(1)H(6)N(4)	2	3	1353.24	1809270	7.06962e+06	sp|P00450|CERU_HUMAN	397	0.00949923	0.0005558
20200727_serum_yeast_1_1_rep2.mzML	2460.79	2556.53	-95.7352	EJLTAPGSDSAVFFEQGTTR	EJLTAPGSDSAVFFEQGTTR	(N(N(H(H(H))(H(N(H))(N(H)(F))))))	F(1)H(6)N(4)	2	3	1353.24	2203160	9.66751e+06	sp|P00450|CERU_HUMAN	397	0.00131273	0.0005558
20200727_serum_yeast_1_1_rep3.mzML	2467.11	2565.34	-98.2267	EJLTAPGSDSAVFFEQGTTR	EJLTAPGSDSAVFFEQGTTR	(N(N(H(H(H))(H(N(H))(N(H)(F))))))	F(1)H(6)N(4)	2	3	1353.24	2122270	8647174	sp|P00450|CERU_HUMAN	397	0.0332756	0.0005558
20200727_serum_yeast_1_1_rep4.mzML	2474.2	2570.64	-96.4395	EJLTAPGSDSAVFFEQGTTR	EJLTAPGSDSAVFFEQGTTR	(N(N(H(H(H))(H(N(H))(N(H)(F))))))	F(1)H(6)N(4)	2	3	1353.24	2395580	5.94985e+06	sp|P00450|CERU_HUMAN	397	0.00596411	0.0005558
20200727_serum_yeast_10_12_rep1.mzML	2816.42	2836.61	-20.1898	EJLTAPGSDSAVFFEQGTTR	EJLTAPGSDSAVFFEQGTTR	(N(N(H(H(N(H(H))))(H(N(F)(H(A)))))))	A(1)F(1)H(6)N(4)	2	4	1087.95	7855760	2.23941e+07	sp|P00450|CERU_HUMAN	397	0.0240209	0.00149331
20200727_serum_yeast_10_12_rep2.mzML	2820.45	2841.64	-21.1897	EJLTAPGSDSAVFFEQGTTR	EJLTAPGSDSAVFFEQGTTR	(N(N(H(H(N(H(H))))(H(N(F)(H(A)))))))	A(1)F(1)H(6)N(4)	2	4	1087.95	9080910	2.43687e+07	sp|P00450|CERU_HUMAN	397	0.00835853	0.00149331
20200727_serum_yeast_10_12_rep3.mzML	2824.99	2846.46	-21.4722	EJLTAPGSDSAVFFEQGTTR	EJLTAPGSDSAVFFEQGTTR	(N(N(H(H(N(H(H))))(H(N(F)(H(A)))))))	A(1)F(1)H(6)N(4)	2	4	1087.95	4608690	1.0004e+07	sp|P00450|CERU_HUMAN	397	0.0214631	0.00149331
20200727_serum_yeast_10_15_rep1.mzML	2839.28	2861.62	-22.3426	EJLTAPGSDSAVFFEQGTTR	EJLTAPGSDSAVFFEQGTTR	(N(N(H(H(N(H(H))))(H(N(F)(H(A)))))))	A(1)F(1)H(6)N(4)	2	4	1087.95	5721180	2.04228e+07	sp|P00450|CERU_HUMAN	397	0.00795813	0.00149331
20200727_serum_yeast_10_15_rep2.mzML	2849.28	2871	-21.7202	EJLTAPGSDSAVFFEQGTTR	EJLTAPGSDSAVFFEQGTTR	(N(N(H(H(N(H(H))))(H(N(F)(H(A)))))))	A(1)F(1)H(6)N(4)	2	4	1087.95	8386910	2.21621e+07	sp|P00450|CERU_HUMAN	397	0.012759	0.00149331
20200727_serum_yeast_10_15_rep4.mzML	2855.75	2880.63	-24.8759	EJLTAPGSDSAVFFEQGTTR	EJLTAPGSDSAVFFEQGTTR	(N(N(H(H(N(H(H))))(H(N(F)(H(A)))))))	A(1)F(1)H(6)N(4)	2	4	1087.95	874455	3.42048e+06	sp|P00450|CERU_HUMAN	397	0.0214967	0.00149331
20200727_serum_yeast_1_1_rep2.mzML	2790.83	2818.31	-27.4832	EJLTAPGSDSAVFFEQGTTR	EJLTAPGSDSAVFFEQGTTR	(N(N(H(H(N(H(H))))(H(N(F)(H(A)))))))	A(1)F(1)H(6)N(4)	2	4	1087.95	2535720	11135448	sp|P00450|CERU_HUMAN	397	0.0116857	0.00149331
20200727_serum_yeast_1_1_rep3.mzML	2792.93	2818.93	-26.0044	EJLTAPGSDSAVFFEQGTTR	EJLTAPGSDSAVFFEQGTTR	(N(N(H(H(N(H(H))))(H(N(F)(H(A)))))))	A(1)F(1)H(6)N(4)	2	4	1087.95	7687390	2.35836e+07	sp|P00450|CERU_HUMAN	397	0.00837374	0.00149331
20200727_serum_yeast_1_1_rep4.mzML	2812.34	2838.85	-26.5106	EJLTAPGSDSAVFFEQGTTR	EJLTAPGSDSAVFFEQGTTR	(N(N(H(H(N(H(H))))(H(N(F)(H(A)))))))	A(1)F(1)H(6)N(4)	2	4	1087.95	10080800	33581318	sp|P00450|CERU_HUMAN	397	0.0075574	0.00149331
20200727_serum_yeast_10_12_rep1.mzML	2816.15	2830.64	-14.4915	EJLTAPGSDSAVFFEQGTTR	EJLTAPGSDSAVFFEQGTTR	(N(N(H(H(N(H(H))))(H(N(F)(H(A)))))))	A(1)F(1)H(6)N(4)	2	3	1450.27	9843010	2.89083e+07	sp|P00450|CERU_HUMAN	397	0.000740766	0.00149331
20200727_serum_yeast_10_12_rep2.mzML	2820.62	2835.59	-14.9669	EJLTAPGSDSAVFFEQGTTR	EJLTAPGSDSAVFFEQGTTR	(N(N(H(H(N(H(H))))(H(N(F)(H(A)))))))	A(1)F(1)H(6)N(4)	2	3	1450.27	8255770	20965414	sp|P00450|CERU_HUMAN	397	0.000742232	0.00149331
20200727_serum_yeast_10_12_rep3.mzML	2825.86	2840.26	-14.4045	EJLTAPGSDSAVFFEQGTTR	EJLTAPGSDSAVFFEQGTTR	(N(N(H(H(N(H(H))))(H(N(F)(H(A)))))))	A(1)F(1)H(6)N(4)	2	3	1450.27	9042980	26474113	sp|P00450|CERU_HUMAN	397	0.000901829	0.00149331
20200727_serum_yeast_10_15_rep1.mzML	2839.36	2855.34	-15.9754	EJLTAPGSDSAVFFEQGTTR	EJLTAPGSDSAVFFEQGTTR	(N(N(H(H(N(H(H))))(H(N(F)(H(A)))))))	A(1)F(1)H(6)N(4)	2	3	1450.27	7416560	2.1267e+07	sp|P00450|CERU_HUMAN	397	0.000881812	0.00149331
20200727_serum_yeast_10_15_rep2.mzML	2849.63	2864.75	-15.1199	EJLTAPGSDSAVFFEQGTTR	EJLTAPGSDSAVFFEQGTTR	(N(N(H(H(N(H(H))))(H(N(F)(H(A)))))))	A(1)F(1)H(6)N(4)	2	3	1450.27	7665110	1.68286e+07	sp|P00450|CERU_HUMAN	397	0.000743207	0.00149331
20200727_serum_yeast_10_15_rep4.mzML	2855.98	2873.96	-17.982	EJLTAPGSDSAVFFEQGTTR	EJLTAPGSDSAVFFEQGTTR	(N(N(H(H(N(H(H))))(H(N(F)(H(A)))))))	A(1)F(1)H(6)N(4)	2	3	1450.27	10398200	2.32808e+07	sp|P00450|CERU_HUMAN	397	0.000353895	0.00149331
20200727_serum_yeast_1_1_rep2.mzML	2792.57	2811.43	-18.8552	EJLTAPGSDSAVFFEQGTTR	EJLTAPGSDSAVFFEQGTTR	(N(N(H(H(N(H(H))))(H(N(F)(H(A)))))))	A(1)F(1)H(6)N(4)	2	3	1450.27	11201300	3.52546e+07	sp|P00450|CERU_HUMAN	397	0.0117624	0.00149331
20200727_serum_yeast_1_1_rep3.mzML	2793.22	2812.18	-18.9567	EJLTAPGSDSAVFFEQGTTR	EJLTAPGSDSAVFFEQGTTR	(N(N(H(H(N(H(H))))(H(N(F)(H(A)))))))	A(1)F(1)H(6)N(4)	2	3	1450.27	11080100	3.63042e+07	sp|P00450|CERU_HUMAN	397	0.00107295	0.00149331
20200727_serum_yeast_1_1_rep4.mzML	2812.12	2832.08	-19.9553	EJLTAPGSDSAVFFEQGTTR	EJLTAPGSDSAVFFEQGTTR	(N(N(H(H(N(H(H))))(H(N(F)(H(A)))))))	A(1)F(1)H(6)N(4)	2	3	1450.27	10315200	2.69886e+07	sp|P00450|CERU_HUMAN	397	0.00753805	0.00149331
20200727_serum_yeast_10_12_rep1.mzML	1814.15	1840.97	-26.8183	ELHHLQEQJVSNAFLDK	ELHHLQEQJVSNAFLDK	(N(N(H(H(N(H(A))))(H(N(H(A)))))))	A(2)H(5)N(4)	9	4	1057.45	4561870	72329168	sp|P00450|CERU_HUMAN	762	0.00928511	0.00198022
20200727_serum_yeast_10_12_rep2.mzML	1820.32	1843.14	-22.8181	ELHHLQEQJVSNAFLDK	ELHHLQEQJVSNAFLDK	(N(N(H(H(N(H(A))))(H(N(H(A)))))))	A(2)H(5)N(4)	9	4	1057.45	3769240	3.77216e+07	sp|P00450|CERU_HUMAN	762	0.00899983	0.00198022
20200727_serum_yeast_10_12_rep3.mzML	1849.6	1866.41	-16.8113	ELHHLQEQJVSNAFLDK	ELHHLQEQJVSNAFLDK	(N(N(H(H(N(H(A))))(H(N(H(A)))))))	A(2)H(5)N(4)	9	4	1057.45	4260770	5.29416e+07	sp|P00450|CERU_HUMAN	762	0.0158639	0.00198022
20200727_serum_yeast_10_15_rep1.mzML	1859.73	1875.1	-15.3723	ELHHLQEQJVSNAFLDK	ELHHLQEQJVSNAFLDK	(N(N(H(H(N(H(A))))(H(N(H(A)))))))	A(2)H(5)N(4)	9	4	1057.45	4516310	5.48055e+07	sp|P00450|CERU_HUMAN	762	0.00721343	0.00198022
20200727_serum_yeast_10_15_rep2.mzML	1844.72	1861.74	-17.0197	ELHHLQEQJVSNAFLDK	ELHHLQEQJVSNAFLDK	(N(N(H(H(N(H(A))))(H(N(H(A)))))))	A(2)H(5)N(4)	9	4	1057.45	4792280	5.44325e+07	sp|P00450|CERU_HUMAN	762	0.00845009	0.00198022
20200727_serum_yeast_10_15_rep4.mzML	1883.21	1900.48	-17.275	ELHHLQEQJVSNAFLDK	ELHHLQEQJVSNAFLDK	(N(N(H(H(N(H(A))))(H(N(H(A)))))))	A(2)H(5)N(4)	9	4	1057.45	5445790	5.80424e+07	sp|P00450|CERU_HUMAN	762	0.0114837	0.00198022
20200727_serum_yeast_1_1_rep2.mzML	1788.34	1815.65	-27.3145	ELHHLQEQJVSNAFLDK	ELHHLQEQJVSNAFLDK	(N(N(H(H(N(H(A))))(H(N(H(A)))))))	A(2)H(5)N(4)	9	4	1057.45	6273910	6.78336e+07	sp|P00450|CERU_HUMAN	762	0.00722284	0.00198022
20200727_serum_yeast_1_1_rep3.mzML	1813.25	1834.06	-20.8145	ELHHLQEQJVSNAFLDK	ELHHLQEQJVSNAFLDK	(N(N(H(H(N(H(A))))(H(N(H(A)))))))	A(2)H(5)N(4)	9	4	1057.45	5037160	5.71115e+07	sp|P00450|CERU_HUMAN	762	0.00359547	0.00198022
20200727_serum_yeast_1_1_rep4.mzML	1829.83	1845.38	-15.5488	ELHHLQEQJVSNAFLDK	ELHHLQEQJVSNAFLDK	(N(N(H(H(N(H(A))))(H(N(H(A)))))))	A(2)H(5)N(4)	9	4	1057.45	7288320	7.75147e+07	sp|P00450|CERU_HUMAN	762	0.000558099	0.00198022
20200727_serum_yeast_10_12_rep1.mzML	1814.06	1841.13	-27.0709	ELHHLQEQJVSNAFLDK	ELHHLQEQJVSNAFLDK	(N(N(H(H(N(H(A))))(H(N(H(A)))))))	A(2)H(5)N(4)	9	3	1409.6	10668700	196732258	sp|P00450|CERU_HUMAN	762	0.00297327	0.00198022
20200727_serum_yeast_10_12_rep2.mzML	1821.04	1843.29	-22.2539	ELHHLQEQJVSNAFLDK	ELHHLQEQJVSNAFLDK	(N(N(H(H(N(H(A))))(H(N(H(A)))))))	A(2)H(5)N(4)	9	3	1409.6	9211450	1.80421e+08	sp|P00450|CERU_HUMAN	762	0.000776483	0.00198022
20200727_serum_yeast_10_12_rep3.mzML	1849.56	1866.57	-17.0113	ELHHLQEQJVSNAFLDK	ELHHLQEQJVSNAFLDK	(N(N(H(H(N(H(A))))(H(N(H(A)))))))	A(2)H(5)N(4)	9	3	1409.6	7778040	169058216	sp|P00450|CERU_HUMAN	762	0.000387177	0.00198022
20200727_serum_yeast_10_15_rep1.mzML	1860.26	1875.24	-14.9849	ELHHLQEQJVSNAFLDK	ELHHLQEQJVSNAFLDK	(N(N(H(H(N(H(A))))(H(N(H(A)))))))	A(2)H(5)N(4)	9	3	1409.6	6005200	118609575	sp|P00450|CERU_HUMAN	762	0.0145475	0.00198022
20200727_serum_yeast_10_15_rep2.mzML	1844.4	1861.89	-17.4914	ELHHLQEQJVSNAFLDK	ELHHLQEQJVSNAFLDK	(N(N(H(H(N(H(A))))(H(N(H(A)))))))	A(2)H(5)N(4)	9	3	1409.6	6271250	1.20265e+08	sp|P00450|CERU_HUMAN	762	0.000362753	0.00198022
20200727_serum_yeast_10_15_rep4.mzML	1883.23	1900.66	-17.4306	ELHHLQEQJVSNAFLDK	ELHHLQEQJVSNAFLDK	(N(N(H(H(N(H(A))))(H(N(H(A)))))))	A(2)H(5)N(4)	9	3	1409.6	6936020	1.42874e+08	sp|P00450|CERU_HUMAN	762	0.0027925	0.00198022
20200727_serum_yeast_1_1_rep2.mzML	1788.37	1815.78	-27.4097	ELHHLQEQJVSNAFLDK	ELHHLQEQJVSNAFLDK	(N(N(H(H(N(H(A))))(H(N(H(A)))))))	A(2)H(5)N(4)	9	3	1409.6	9495250	1.81999e+08	sp|P00450|CERU_HUMAN	762	0.000257301	0.00198022
20200727_serum_yeast_1_1_rep3.mzML	1813.11	1834.2	-21.0905	ELHHLQEQJVSNAFLDK	ELHHLQEQJVSNAFLDK	(N(N(H(H(N(H(A))))(H(N(H(A)))))))	A(2)H(5)N(4)	9	3	1409.6	9661770	190721089	sp|P00450|CERU_HUMAN	762	0.00205844	0.00198022
20200727_serum_yeast_1_1_rep4.mzML	1829.79	1845.5	-15.709	ELHHLQEQJVSNAFLDK	ELHHLQEQJVSNAFLDK	(N(N(H(H(N(H(A))))(H(N(H(A)))))))	A(2)H(5)N(4)	9	3	1409.6	7500570	151088432	sp|P00450|CERU_HUMAN	762	0.000254637	0.00198022
20200727_serum_yeast_10_12_rep1.mzML	1795.7	1827.98	-32.2849	ELHHLQEQJVSNAFLDK	ELHHLQEQJVSNAFLDK	(N(F)(N(H(H)(H(N(H(A)))(N(H(A)))))))	A(2)F(1)H(5)N(4)	9	4	1093.96	1097410	1.49897e+07	sp|P00450|CERU_HUMAN	762	0.000559417	0.000444477
20200727_serum_yeast_10_12_rep2.mzML	1799.15	1831.51	-32.3596	ELHHLQEQJVSNAFLDK	ELHHLQEQJVSNAFLDK	(N(F)(N(H(H)(H(N(H(A)))(N(H(A)))))))	A(2)F(1)H(5)N(4)	9	4	1093.96	646398	1.48191e+07	sp|P00450|CERU_HUMAN	762	0.0042186	0.000444477
20200727_serum_yeast_10_12_rep3.mzML	1837.78	1853.32	-15.5445	ELHHLQEQJVSNAFLDK	ELHHLQEQJVSNAFLDK	(N(N(H(H)(H(N(H(A)))(N(F)(H(A)))))))	A(2)F(1)H(5)N(4)	9	4	1093.96	664687	1.1621e+07	sp|P00450|CERU_HUMAN	762	0.000399415	0.000444477
20200727_serum_yeast_10_15_rep1.mzML	1847.43	1863.83	-16.4047	ELHHLQEQJVSNAFLDK	ELHHLQEQJVSNAFLDK	(N(F)(N(H(H)(H(N(H(A)))(N(H(A)))))))	A(2)F(1)H(5)N(4)	9	4	1093.96	992192	1.67866e+07	sp|P00450|CERU_HUMAN	762	0.000622047	0.000444477
20200727_serum_yeast_10_15_rep2.mzML	1834.13	1850.49	-16.3605	ELHHLQEQJVSNAFLDK	ELHHLQEQJVSNAFLDK	(N(F)(N(H(H)(H(N(H(A)))(N(H(A)))))))	A(2)F(1)H(5)N(4)	9	4	1093.96	1183370	1.88905e+07	sp|P00450|CERU_HUMAN	762	0.0160777	0.000444477
20200727_serum_yeast_10_15_rep4.mzML	1860.06	1887.1	-27.0408	ELHHLQEQJVSNAFLDK	ELHHLQEQJVSNAFLDK	(N(F)(N(H(H)(H(N(H(A)))(N(H(A)))))))	A(2)F(1)H(5)N(4)	9	4	1093.96	834064	1.89083e+07	sp|P00450|CERU_HUMAN	762	0.00959868	0.000444477
20200727_serum_yeast_1_1_rep2.mzML	1781.18	1805.73	-24.5483	ELHHLQEQJVSNAFLDK	ELHHLQEQJVSNAFLDK	(N(F)(N(H(H)(H(N(H(A)))(N(H(A)))))))	A(2)F(1)H(5)N(4)	9	4	1093.96	1412010	2.52616e+07	sp|P00450|CERU_HUMAN	762	0.0018475	0.000444477
20200727_serum_yeast_1_1_rep3.mzML	1805.96	1823.93	-17.9689	ELHHLQEQJVSNAFLDK	ELHHLQEQJVSNAFLDK	(N(N(H(H(N(H(A))))(H(N(F)(H(A)))))))	A(2)F(1)H(5)N(4)	9	4	1093.96	1620120	1.74151e+07	sp|P00450|CERU_HUMAN	762	0.00081975	0.000444477
20200727_serum_yeast_1_1_rep4.mzML	1821.73	1836.47	-14.7448	ELHHLQEQJVSNAFLDK	ELHHLQEQJVSNAFLDK	(N(N(H(H)(H(N(H(A)))(N(F)(H(A)))))))	A(2)F(1)H(5)N(4)	9	4	1093.96	1841640	2.46657e+07	sp|P00450|CERU_HUMAN	762	0.00464598	0.000444477
20200727_serum_yeast_10_12_rep1.mzML	1796.84	1823.51	-26.6722	ELHHLQEQJVSNAFLDK	ELHHLQEQJVSNAFLDK	(N(F)(N(H(H)(H(N(H(A)))(N(H(A)))))))	A(2)F(1)H(5)N(4)	9	3	1458.28	1777830	5.06922e+07	sp|P00450|CERU_HUMAN	762	0.00525191	0.000444477
20200727_serum_yeast_10_12_rep2.mzML	1799.48	1827.51	-28.0301	ELHHLQEQJVSNAFLDK	ELHHLQEQJVSNAFLDK	(N(F)(N(H(H)(H(N(H(A)))(N(H(A)))))))	A(2)F(1)H(5)N(4)	9	3	1458.28	1647860	4.66847e+07	sp|P00450|CERU_HUMAN	762	0.00189748	0.000444477
20200727_serum_yeast_10_12_rep3.mzML	1831.96	1848.74	-16.7798	ELHHLQEQJVSNAFLDK	ELHHLQEQJVSNAFLDK	(N(F)(N(H(H)(H(N(H(A)))(N(H(A)))))))	A(2)F(1)H(5)N(4)	9	3	1458.28	1618750	4.3861e+07	sp|P00450|CERU_HUMAN	762	0.0236319	0.000444477
20200727_serum_yeast_10_15_rep1.mzML	1854.89	1859.72	-4.82904	ELHHLQEQJVSNAFLDK	ELHHLQEQJVSNAFLDK	(N(N(H(H(N(H(A))))(H(N(F)(H(A)))))))	A(2)F(1)H(5)N(4)	9	3	1458.28	1466700	2.91519e+07	sp|P00450|CERU_HUMAN	762	0.00445323	0.000444477
20200727_serum_yeast_10_15_rep2.mzML	1825.21	1846.61	-21.3961	ELHHLQEQJVSNAFLDK	ELHHLQEQJVSNAFLDK	(N(F)(N(H(H)(H(N(H(A)))(N(H(A)))))))	A(2)F(1)H(5)N(4)	9	3	1458.28	1268260	3.70686e+07	sp|P00450|CERU_HUMAN	762	0.00636427	0.000444477
20200727_serum_yeast_10_15_rep4.mzML	1860.3	1882.34	-22.0363	ELHHLQEQJVSNAFLDK	ELHHLQEQJVSNAFLDK	(N(F)(N(H(H)(H(N(H(A)))(N(H(A)))))))	A(2)F(1)H(5)N(4)	9	3	1458.28	1368240	3.79704e+07	sp|P00450|CERU_HUMAN	762	0.00111871	0.000444477
20200727_serum_yeast_1_1_rep2.mzML	1778.33	1802.48	-24.1528	ELHHLQEQJVSNAFLDK	ELHHLQEQJVSNAFLDK	(N(N(H(H(N(H(A))))(H(N(F)(H(A)))))))	A(2)F(1)H(5)N(4)	9	3	1458.28	1744770	5.24824e+07	sp|P00450|CERU_HUMAN	762	0.0252478	0.000444477
20200727_serum_yeast_1_1_rep3.mzML	1807.34	1820.44	-13.096	ELHHLQEQJVSNAFLDK	ELHHLQEQJVSNAFLDK	(N(N(H(H(N(H(A))))(H(N(F)(H(A)))))))	A(2)F(1)H(5)N(4)	9	3	1458.28	1628330	4.74463e+07	sp|P00450|CERU_HUMAN	762	0.0012565	0.000444477
20200727_serum_yeast_1_1_rep4.mzML	1814.58	1833.39	-18.8107	ELHHLQEQJVSNAFLDK	ELHHLQEQJVSNAFLDK	(N(N(H(H(N(H(A))))(H(N(F)(H(A)))))))	A(2)F(1)H(5)N(4)	9	3	1458.28	1708400	3.50945e+07	sp|P00450|CERU_HUMAN	762	0.00202264	0.000444477
20200727_serum_yeast_10_12_rep1.mzML	1800.97	1822.49	-21.5225	ELHHLQEQJVSNAFLDK	ELHHLQEQJVSNAFLDK	(N(N(H(H(N(H(A))))(H(N(H))(N(H(A)))))))	A(2)H(6)N(5)	9	4	1148.73	318575	6.45546e+06	sp|P00450|CERU_HUMAN	762	0.0259395	0.000522163
20200727_serum_yeast_1_1_rep2.mzML	1780.08	1801.76	-21.6777	ELHHLQEQJVSNAFLDK	ELHHLQEQJVSNAFLDK	(N(N(H(H(N(H(A))))(H(N(H))(N(H(A)))))))	A(2)H(6)N(5)	9	4	1148.73	534729	9907888	sp|P00450|CERU_HUMAN	762	0.00890497	0.000522163
20200727_serum_yeast_10_12_rep1.mzML	2047.61	2110.73	-63.1244	ELHHLQEQJVSNAFLDK	ELHHLQEQJVSNAFLDK	(N(N(H(H(N(H(A))))(H(N(H(A)))(N(H(A)))))))	A(3)H(6)N(5)	9	4	1221.51	2586290	6.94655e+07	sp|P00450|CERU_HUMAN	762	0.00516287	0.00106833
20200727_serum_yeast_10_12_rep2.mzML	2061.01	2130.87	-69.8586	ELHHLQEQJVSNAFLDK	ELHHLQEQJVSNAFLDK	(N(N(H(H(N(H(A))))(H(N(H(A)))(N(H(A)))))))	A(3)H(6)N(5)	9	4	1221.51	2690250	6.15843e+07	sp|P00450|CERU_HUMAN	762	0.00515883	0.00106833
20200727_serum_yeast_10_12_rep3.mzML	2072.78	2135.45	-62.6724	ELHHLQEQJVSNAFLDK	ELHHLQEQJVSNAFLDK	(N(N(H(H(N(H(A))))(H(N(H(A)))(N(H(A)))))))	A(3)H(6)N(5)	9	4	1221.51	3541620	7.08085e+07	sp|P00450|CERU_HUMAN	762	0.0068641	0.00106833
20200727_serum_yeast_10_15_rep1.mzML	2064.02	2140.35	-76.3297	ELHHLQEQJVSNAFLDK	ELHHLQEQJVSNAFLDK	(N(N(H(H(N(H(A))))(H(N(H(A)))(N(H(A)))))))	A(3)H(6)N(5)	9	4	1221.51	2090800	3.80954e+07	sp|P00450|CERU_HUMAN	762	0.0374777	0.00106833
20200727_serum_yeast_10_15_rep2.mzML	2088.99	2158.06	-69.0749	ELHHLQEQJVSNAFLDK	ELHHLQEQJVSNAFLDK	(N(N(H(H(N(H(A))))(H(N(H(A)))(N(H(A)))))))	A(3)H(6)N(5)	9	4	1221.51	2677890	5.61235e+07	sp|P00450|CERU_HUMAN	762	0.00539546	0.00106833
20200727_serum_yeast_10_15_rep4.mzML	2084.94	2149.33	-64.3911	ELHHLQEQJVSNAFLDK	ELHHLQEQJVSNAFLDK	(N(N(H(H(N(H(A))))(H(N(H(A)))(N(H(A)))))))	A(3)H(6)N(5)	9	4	1221.51	1808760	3.67109e+07	sp|P00450|CERU_HUMAN	762	0.00686875	0.00106833
20200727_serum_yeast_1_1_rep2.mzML	2030.19	2109.69	-79.4986	ELHHLQEQJVSNAFLDK	ELHHLQEQJVSNAFLDK	(N(N(H(H(N(H(A))))(H(N(H(A)))(N(H(A)))))))	A(3)H(6)N(5)	9	4	1221.51	3157720	6.9892e+07	sp|P00450|CERU_HUMAN	762	0.0201879	0.00106833
20200727_serum_yeast_1_1_rep3.mzML	2038.79	2108.31	-69.5208	ELHHLQEQJVSNAFLDK	ELHHLQEQJVSNAFLDK	(N(N(H(H(N(H(A))))(H(N(H(A)))(N(H(A)))))))	A(3)H(6)N(5)	9	4	1221.51	3578580	8.19067e+07	sp|P00450|CERU_HUMAN	762	0.0232717	0.00106833
20200727_serum_yeast_1_1_rep4.mzML	2039.35	2112.59	-73.2379	ELHHLQEQJVSNAFLDK	ELHHLQEQJVSNAFLDK	(N(N(H(H(N(H(A))))(H(N(H(A)))(N(H(A)))))))	A(3)H(6)N(5)	9	4	1221.51	2835900	6.44487e+07	sp|P00450|CERU_HUMAN	762	0.013286	0.00106833
20200727_serum_yeast_10_12_rep1.mzML	2046.42	2083.8	-37.3791	ELHHLQEQJVSNAFLDK	ELHHLQEQJVSNAFLDK	(N(N(H(H(N(H(A))))(H(N(H(A)))(N(H(A)))))))	A(3)H(6)N(5)	9	3	1628.34	791743	2.79564e+07	sp|P00450|CERU_HUMAN	762	0.0397157	0.00106833
20200727_serum_yeast_10_12_rep2.mzML	2061.8	2103.65	-41.8534	ELHHLQEQJVSNAFLDK	ELHHLQEQJVSNAFLDK	(N(N(H(H(N(H(A))))(H(N(H(A)))(N(H(A)))))))	A(3)H(6)N(5)	9	3	1628.34	1000550	2.94034e+07	sp|P00450|CERU_HUMAN	762	0.038807	0.00106833
20200727_serum_yeast_10_12_rep3.mzML	2071.59	2108.61	-37.0234	ELHHLQEQJVSNAFLDK	ELHHLQEQJVSNAFLDK	(N(N(H(H(N(H(A))))(H(N(H(A)))(N(H(A)))))))	A(3)H(6)N(5)	9	3	1628.34	886927	2.59647e+07	sp|P00450|CERU_HUMAN	762	0.0167057	0.00106833
20200727_serum_yeast_10_15_rep1.mzML	2065.33	2110.38	-45.0517	ELHHLQEQJVSNAFLDK	ELHHLQEQJVSNAFLDK	(N(N(H(H(N(H(A))))(H(N(H(A)))(N(H(A)))))))	A(3)H(6)N(5)	9	3	1628.34	839096	2.84144e+07	sp|P00450|CERU_HUMAN	762	0.033211	0.00106833
20200727_serum_yeast_10_15_rep2.mzML	2089.15	2129.41	-40.2581	ELHHLQEQJVSNAFLDK	ELHHLQEQJVSNAFLDK	(N(N(H(H(N(H(A))))(H(N(H(A)))(N(H(A)))))))	A(3)H(6)N(5)	9	3	1628.34	820812	2.27689e+07	sp|P00450|CERU_HUMAN	762	0.00932341	0.00106833
20200727_serum_yeast_1_1_rep3.mzML	2038.45	2079.89	-41.4372	ELHHLQEQJVSNAFLDK	ELHHLQEQJVSNAFLDK	(N(N(H(H(N(H(A))))(H(N(H(A)))(N(H(A)))))))	A(3)H(6)N(5)	9	3	1628.34	1059130	3.10727e+07	sp|P00450|CERU_HUMAN	762	0.00455116	0.00106833
20200727_serum_yeast_1_1_rep4.mzML	2039.87	2082.83	-42.9606	ELHHLQEQJVSNAFLDK	ELHHLQEQJVSNAFLDK	(N(N(H(H(N(H(A))))(H(N(H(A)))(N(H(A)))))))	A(3)H(6)N(5)	9	3	1628.34	1273030	32876144	sp|P00450|CERU_HUMAN	762	0.0204116	0.00106833
20200727_serum_yeast_10_12_rep1.mzML	2043.49	2088.14	-44.6467	ELHHLQEQJVSNAFLDK	ELHHLQEQJVSNAFLDK	(N(N(H(H(N(F)(H(A))))(H(N(H(A)))(N(H(A)))))))	A(3)F(1)H(6)N(5)	9	4	1258.02	2767480	6.77543e+07	sp|P00450|CERU_HUMAN	762	0.00116794	0.00109486
20200727_serum_yeast_10_12_rep2.mzML	2057.28	2108.5	-51.2165	ELHHLQEQJVSNAFLDK	ELHHLQEQJVSNAFLDK	(N(N(H(H(N(F)(H(A))))(H(N(H(A)))(N(H(A)))))))	A(3)F(1)H(6)N(5)	9	4	1258.02	2214310	6.13056e+07	sp|P00450|CERU_HUMAN	762	0.0159662	0.00109486
20200727_serum_yeast_10_12_rep3.mzML	2068	2113.12	-45.1229	ELHHLQEQJVSNAFLDK	ELHHLQEQJVSNAFLDK	(N(N(H(H(N(F)(H(A))))(H(N(H(A)))(N(H(A)))))))	A(3)F(1)H(6)N(5)	9	4	1258.02	3062370	6.82726e+07	sp|P00450|CERU_HUMAN	762	0.0123584	0.00109486
20200727_serum_yeast_10_15_rep1.mzML	2060.35	2115.59	-55.2422	ELHHLQEQJVSNAFLDK	ELHHLQEQJVSNAFLDK	(N(N(H(H(N(F)(H(A))))(H(N(H(A)))(N(H(A)))))))	A(3)F(1)H(6)N(5)	9	4	1258.02	1879970	43776065	sp|P00450|CERU_HUMAN	762	0.00968177	0.00109486
20200727_serum_yeast_10_15_rep2.mzML	2085.24	2134.52	-49.281	ELHHLQEQJVSNAFLDK	ELHHLQEQJVSNAFLDK	(N(N(H(H(N(F)(H(A))))(H(N(H(A)))(N(H(A)))))))	A(3)F(1)H(6)N(5)	9	4	1258.02	2507280	4.92614e+07	sp|P00450|CERU_HUMAN	762	0.00923603	0.00109486
20200727_serum_yeast_10_15_rep4.mzML	2081.36	2127.2	-45.8364	ELHHLQEQJVSNAFLDK	ELHHLQEQJVSNAFLDK	(N(N(H(H(N(F)(H(A))))(H(N(H(A)))(N(H(A)))))))	A(3)F(1)H(6)N(5)	9	4	1258.02	1800680	4.48841e+07	sp|P00450|CERU_HUMAN	762	0.00101648	0.00109486
20200727_serum_yeast_1_1_rep2.mzML	2024.87	2085.05	-60.1777	ELHHLQEQJVSNAFLDK	ELHHLQEQJVSNAFLDK	(N(N(H(H(N(F)(H(A))))(H(N(H(A)))(N(H(A)))))))	A(3)F(1)H(6)N(5)	9	4	1258.02	2887730	6.45753e+07	sp|P00450|CERU_HUMAN	762	0.013236	0.00109486
20200727_serum_yeast_1_1_rep3.mzML	2034.23	2084.68	-50.4492	ELHHLQEQJVSNAFLDK	ELHHLQEQJVSNAFLDK	(N(N(H(H(N(F)(H(A))))(H(N(H(A)))(N(H(A)))))))	A(3)F(1)H(6)N(5)	9	4	1258.02	3545590	7.57774e+07	sp|P00450|CERU_HUMAN	762	0.00117902	0.00109486
20200727_serum_yeast_1_1_rep4.mzML	2032.02	2087.95	-55.9319	ELHHLQEQJVSNAFLDK	ELHHLQEQJVSNAFLDK	(N(N(H(H(N(F)(H(A))))(H(N(H(A)))(N(H(A)))))))	A(3)F(1)H(6)N(5)	9	4	1258.02	3129920	7.07029e+07	sp|P00450|CERU_HUMAN	762	0.00109845	0.00109486
20200727_serum_yeast_10_12_rep1.mzML	1647.62	1626.52	21.0971	ELHHLQEQJVSNAFLDK	ELHHLQEQJVSNAFLDK	(N(N(H(H(N(H)))(H(N(H(A)))))))	A(1)H(5)N(4)	9	3	1312.57	796235	1.58121e+07	sp|P00450|CERU_HUMAN	762	0.0156858	0.000997808
20200727_serum_yeast_10_12_rep2.mzML	1670.66	1641.3	29.3562	ELHHLQEQJVSNAFLDK	ELHHLQEQJVSNAFLDK	(N(N(H(H(N(H)))(H(N(H(A)))))))	A(1)H(5)N(4)	9	3	1312.57	459902	1.19641e+07	sp|P00450|CERU_HUMAN	762	0.0188146	0.000997808
20200727_serum_yeast_10_12_rep3.mzML	1656.62	1637.25	19.3743	ELHHLQEQJVSNAFLDK	ELHHLQEQJVSNAFLDK	(N(N(H(H(N(H)))(H(N(H(A)))))))	A(1)H(5)N(4)	9	3	1312.57	830311	1.74753e+07	sp|P00450|CERU_HUMAN	762	0.00227146	0.000997808
20200727_serum_yeast_10_15_rep1.mzML	1678.5	1648.65	29.8486	ELHHLQEQJVSNAFLDK	ELHHLQEQJVSNAFLDK	(N(N(H(H(N(H)))(H(N(H(A)))))))	A(1)H(5)N(4)	9	3	1312.57	598677	1.20154e+07	sp|P00450|CERU_HUMAN	762	0.0123786	0.000997808
20200727_serum_yeast_10_15_rep2.mzML	1680.56	1659.57	20.9911	ELHHLQEQJVSNAFLDK	ELHHLQEQJVSNAFLDK	(N(N(H(H(N(H)))(H(N(H(A)))))))	A(1)H(5)N(4)	9	3	1312.57	693817	15143562	sp|P00450|CERU_HUMAN	762	0.0374958	0.000997808
20200727_serum_yeast_1_1_rep3.mzML	1655.7	1627.48	28.2192	ELHHLQEQJVSNAFLDK	ELHHLQEQJVSNAFLDK	(N(N(H(H(N(H)))(H(N(H(A)))))))	A(1)H(5)N(4)	9	3	1312.57	705822	1.77771e+07	sp|P00450|CERU_HUMAN	762	0.0293544	0.000997808
20200727_serum_yeast_1_1_rep4.mzML	1659.76	1633.6	26.1623	ELHHLQEQJVSNAFLDK	ELHHLQEQJVSNAFLDK	(N(N(H(H(N(H)))(H(N(H(A)))))))	A(1)H(5)N(4)	9	3	1312.57	800749	1.72348e+07	sp|P00450|CERU_HUMAN	762	0.0142909	0.000997808
20200727_serum_yeast_10_12_rep1.mzML	2271.44	2280.03	-8.59423	ELHHLQEQJVSNAFLDKGEFYIGSK	ELHHLQEQJVSNAFLDKGEFYIGSK	(N(N(H(H(N(H(A))))(H(N(H(A)))))))	A(2)H(5)N(4)	9	5	1022.45	695718	1.53488e+07	sp|P00450|CERU_HUMAN	762	0.000978276	0.00153165
20200727_serum_yeast_10_12_rep2.mzML	2274.15	2289.87	-15.7183	ELHHLQEQJVSNAFLDKGEFYIGSK	ELHHLQEQJVSNAFLDKGEFYIGSK	(N(N(H(H(N(H(A))))(H(N(H(A)))))))	A(2)H(5)N(4)	9	5	1022.45	997838	10245301	sp|P00450|CERU_HUMAN	762	0.0149914	0.00153165
20200727_serum_yeast_10_12_rep3.mzML	2283.58	2285.56	-1.97815	ELHHLQEQJVSNAFLDKGEFYIGSK	ELHHLQEQJVSNAFLDKGEFYIGSK	(N(N(H(H(N(H(A))))(H(N(H(A)))))))	A(2)H(5)N(4)	9	5	1022.45	814225	8.79366e+06	sp|P00450|CERU_HUMAN	762	0.000994444	0.00153165
20200727_serum_yeast_10_15_rep1.mzML	2314.21	2321.3	-7.08848	ELHHLQEQJVSNAFLDKGEFYIGSK	ELHHLQEQJVSNAFLDKGEFYIGSK	(N(N(H(H(N(H(A))))(H(N(H(A)))))))	A(2)H(5)N(4)	9	5	1022.45	1485320	1.01899e+07	sp|P00450|CERU_HUMAN	762	0.000977707	0.00153165
20200727_serum_yeast_10_15_rep2.mzML	2288.71	2309.98	-21.2708	ELHHLQEQJVSNAFLDKGEFYIGSK	ELHHLQEQJVSNAFLDKGEFYIGSK	(N(N(H(H(N(H(A))))(H(N(H(A)))))))	A(2)H(5)N(4)	9	5	1022.45	1735860	1.26253e+07	sp|P00450|CERU_HUMAN	762	0.000905643	0.00153165
20200727_serum_yeast_10_15_rep4.mzML	2341.85	2341.01	0.84076	ELHHLQEQJVSNAFLDKGEFYIGSK	ELHHLQEQJVSNAFLDKGEFYIGSK	(N(N(H(H(N(H(A))))(H(N(H(A)))))))	A(2)H(5)N(4)	9	5	1022.45	1210980	9.41047e+06	sp|P00450|CERU_HUMAN	762	0.000992136	0.00153165
20200727_serum_yeast_1_1_rep2.mzML	2255.52	2263.91	-8.39258	ELHHLQEQJVSNAFLDKGEFYIGSK	ELHHLQEQJVSNAFLDKGEFYIGSK	(N(N(H(H(N(H(A))))(H(N(H(A)))))))	A(2)H(5)N(4)	9	5	1022.45	2493610	1.50493e+07	sp|P00450|CERU_HUMAN	762	0.0104149	0.00153165
20200727_serum_yeast_1_1_rep4.mzML	2282.89	2289.08	-6.18777	ELHHLQEQJVSNAFLDKGEFYIGSK	ELHHLQEQJVSNAFLDKGEFYIGSK	(N(N(H(H(N(H(A))))(H(N(H(A)))))))	A(2)H(5)N(4)	9	5	1022.45	1669190	2.13986e+07	sp|P00450|CERU_HUMAN	762	0.000904009	0.00153165
20200727_serum_yeast_10_12_rep1.mzML	2271.37	2271.82	-0.452667	ELHHLQEQJVSNAFLDKGEFYIGSK	ELHHLQEQJVSNAFLDKGEFYIGSK	(N(N(H(H(N(H(A))))(H(N(H(A)))))))	A(2)H(5)N(4)	9	4	1277.81	5252420	9.87988e+07	sp|P00450|CERU_HUMAN	762	0.000557221	0.00153165
20200727_serum_yeast_10_12_rep2.mzML	2275.29	2281.57	-6.28222	ELHHLQEQJVSNAFLDKGEFYIGSK	ELHHLQEQJVSNAFLDKGEFYIGSK	(N(N(H(H(N(H(A))))(H(N(H(A)))))))	A(2)H(5)N(4)	9	4	1277.81	5374510	9.04242e+07	sp|P00450|CERU_HUMAN	762	0.0122183	0.00153165
20200727_serum_yeast_10_12_rep3.mzML	2284.17	2278.51	5.65504	ELHHLQEQJVSNAFLDKGEFYIGSK	ELHHLQEQJVSNAFLDKGEFYIGSK	(N(N(H(H(N(H(A))))(H(N(H(A)))))))	A(2)H(5)N(4)	9	4	1277.81	5200630	1.00853e+08	sp|P00450|CERU_HUMAN	762	0.000675263	0.00153165
20200727_serum_yeast_10_15_rep1.mzML	2313.8	2314.72	-0.922665	ELHHLQEQJVSNAFLDKGEFYIGSK	ELHHLQEQJVSNAFLDKGEFYIGSK	(N(N(H(H(N(H(A))))(H(N(H(A)))))))	A(2)H(5)N(4)	9	4	1277.81	4765350	1.0054e+08	sp|P00450|CERU_HUMAN	762	0.0202623	0.00153165
20200727_serum_yeast_10_15_rep2.mzML	2288.95	2300.73	-11.7841	ELHHLQEQJVSNAFLDKGEFYIGSK	ELHHLQEQJVSNAFLDKGEFYIGSK	(N(N(H(H(N(H(A))))(H(N(H(A)))))))	A(2)H(5)N(4)	9	4	1277.81	4668460	9.85756e+07	sp|P00450|CERU_HUMAN	762	0.0268699	0.00153165
20200727_serum_yeast_10_15_rep4.mzML	2342.26	2331.84	10.4228	ELHHLQEQJVSNAFLDKGEFYIGSK	ELHHLQEQJVSNAFLDKGEFYIGSK	(N(N(H(H(N(H(A))))(H(N(H(A)))))))	A(2)H(5)N(4)	9	4	1277.81	3380620	7.68074e+07	sp|P00450|CERU_HUMAN	762	0.00103135	0.00153165
20200727_serum_yeast_1_1_rep2.mzML	2255.57	2256.13	-0.555689	ELHHLQEQJVSNAFLDKGEFYIGSK	ELHHLQEQJVSNAFLDKGEFYIGSK	(N(N(H(H(N(H(A))))(H(N(H(A)))))))	A(2)H(5)N(4)	9	4	1277.81	6946900	116070511	sp|P00450|CERU_HUMAN	762	0.0142678	0.00153165
20200727_serum_yeast_1_1_rep3.mzML	2265.73	2268.81	-3.08297	ELHHLQEQJVSNAFLDKGEFYIGSK	ELHHLQEQJVSNAFLDKGEFYIGSK	(N(N(H(H(N(H(A))))(H(N(H(A)))))))	A(2)H(5)N(4)	9	4	1277.81	6670170	1.10828e+08	sp|P00450|CERU_HUMAN	762	0.00104292	0.00153165
20200727_serum_yeast_1_1_rep4.mzML	2283.98	2281.05	2.9345	ELHHLQEQJVSNAFLDKGEFYIGSK	ELHHLQEQJVSNAFLDKGEFYIGSK	(N(N(H(H(N(H(A))))(H(N(H(A)))))))	A(2)H(5)N(4)	9	4	1277.81	5833710	96336142	sp|P00450|CERU_HUMAN	762	0.00103015	0.00153165
20200727_serum_yeast_10_12_rep2.mzML	2261.64	2278.93	-17.2879	ELHHLQEQJVSNAFLDKGEFYIGSK	ELHHLQEQJVSNAFLDKGEFYIGSK	(N(F)(N(H(H(N(H(A))))(H(N(H(A)))))))	A(2)F(1)H(5)N(4)	9	5	1051.66	275293	4.46677e+06	sp|P00450|CERU_HUMAN	762	0.0304387	0.00195038
20200727_serum_yeast_1_1_rep2.mzML	2253.15	2252.33	0.821039	ELHHLQEQJVSNAFLDKGEFYIGSK	ELHHLQEQJVSNAFLDKGEFYIGSK	(N(F)(N(H(H(N(H(A))))(H(N(H(A)))))))	A(2)F(1)H(5)N(4)	9	5	1051.66	276473	4.94885e+06	sp|P00450|CERU_HUMAN	762	0.0033814	0.00195038
20200727_serum_yeast_1_1_rep4.mzML	2281.1	2277.3	3.80261	ELHHLQEQJVSNAFLDKGEFYIGSK	ELHHLQEQJVSNAFLDKGEFYIGSK	(N(F)(N(H(H(N(H(A))))(H(N(H(A)))))))	A(2)F(1)H(5)N(4)	9	5	1051.66	360670	4.0587e+06	sp|P00450|CERU_HUMAN	762	0.0261733	0.00195038
20200727_serum_yeast_10_12_rep2.mzML	3251.6	3066.65	184.95	ELPGVCJETMMALWEECKPCLK	ELPGVC[160]JETMMALWEEC[160]KPC[160]LK	(N(F)(N(H(N)(H(H)(H))(H(N(H)(F))(N(F)(H(A)))))))	A(1)F(3)H(7)N(5)	7	4	1394.31	2109870	1.48432e+07	sp|P10909|CLUS_HUMAN	103	0.0086813	0.00331497
20200727_serum_yeast_10_12_rep3.mzML	3254.93	3065.61	189.322	ELPGVCJETMMALWEECKPCLK	ELPGVC[160]JETMMALWEEC[160]KPC[160]LK	(N(F)(N(H(N)(H(H)(H))(H(N(H)(F))(N(F)(H(A)))))))	A(1)F(3)H(7)N(5)	7	4	1394.31	1787720	1.40711e+07	sp|P10909|CLUS_HUMAN	103	0.0174531	0.00331497
20200727_serum_yeast_10_15_rep4.mzML	3265.08	3098.81	166.269	ELPGVCJETMMALWEECKPCLK	ELPGVC[160]JETMMALWEEC[160]KPC[160]LK	(N(F)(N(H(N)(H(H)(H))(H(N(H)(F))(N(F)(H(A)))))))	A(1)F(3)H(7)N(5)	7	4	1394.31	1048480	9035285	sp|P10909|CLUS_HUMAN	103	0.048137	0.00331497
20200727_serum_yeast_1_1_rep3.mzML	3247.45	3061.17	186.281	ELPGVCJETMMALWEECKPCLK	ELPGVC[160]JETMMALWEEC[160]KPC[160]LK	(N(F)(N(H(N)(H(H)(H))(H(N(H)(F))(N(F)(H(A)))))))	A(1)F(3)H(7)N(5)	7	4	1394.31	1908590	1.78574e+07	sp|P10909|CLUS_HUMAN	103	0.0062147	0.00331497
20200727_serum_yeast_1_1_rep4.mzML	3250.04	3067.07	182.975	ELPGVCJETMMALWEECKPCLK	ELPGVC[160]JETMMALWEEC[160]KPC[160]LK	(N(F)(N(H(N)(H(H)(H))(H(N(H)(F))(N(F)(H(A)))))))	A(1)F(3)H(7)N(5)	7	4	1394.31	2025680	1.66013e+07	sp|P10909|CLUS_HUMAN	103	0.0260042	0.00331497
20200727_serum_yeast_10_12_rep1.mzML	1603.41	1607.29	-3.87715	EVFVHPJYSK	EVFVHPJYSK	(N(N(H(H(N(H(A))))(H(N(H(A)))))))	A(2)H(5)N(4)	7	3	1142.13	738373	1.50462e+07	sp|P04070|PROC_HUMAN	290	0.00979284	0.00244166
20200727_serum_yeast_10_12_rep2.mzML	1614.71	1616.96	-2.24729	EVFVHPJYSK	EVFVHPJYSK	(N(N(H(H(N(H(A))))(H(N(H(A)))))))	A(2)H(5)N(4)	7	3	1142.13	963343	1.80128e+07	sp|P04070|PROC_HUMAN	290	0.000259304	0.00244166
20200727_serum_yeast_10_12_rep3.mzML	1600.76	1614.47	-13.7062	EVFVHPJYSK	EVFVHPJYSK	(N(N(H(H(N(H(A))))(H(N(H(A)))))))	A(2)H(5)N(4)	7	3	1142.13	741512	1.61841e+07	sp|P04070|PROC_HUMAN	290	0.0278119	0.00244166
20200727_serum_yeast_10_15_rep2.mzML	1637.24	1640.5	-3.25811	EVFVHPJYSK	EVFVHPJYSK	(N(N(H(H(N(H(A))))(H(N(H(A)))))))	A(2)H(5)N(4)	7	3	1142.13	613177	1.29699e+07	sp|P04070|PROC_HUMAN	290	0.00733614	0.00244166
20200727_serum_yeast_10_15_rep4.mzML	1619.72	1630.18	-10.4627	EVFVHPJYSK	EVFVHPJYSK	(N(N(H(H(N(H(A))))(H(N(H(A)))))))	A(2)H(5)N(4)	7	3	1142.13	636022	1.14588e+07	sp|P04070|PROC_HUMAN	290	0.00230515	0.00244166
20200727_serum_yeast_1_1_rep2.mzML	1586.21	1588.43	-2.22385	EVFVHPJYSK	EVFVHPJYSK	(N(N(H(H(N(H(A))))(H(N(H(A)))))))	A(2)H(5)N(4)	7	3	1142.13	1224790	2.31139e+07	sp|P04070|PROC_HUMAN	290	0.00107922	0.00244166
20200727_serum_yeast_1_1_rep3.mzML	1594.63	1602.24	-7.61263	EVFVHPJYSK	EVFVHPJYSK	(N(N(H(H(N(H(A))))(H(N(H(A)))))))	A(2)H(5)N(4)	7	3	1142.13	1046200	2.32404e+07	sp|P04070|PROC_HUMAN	290	0.0189141	0.00244166
20200727_serum_yeast_10_12_rep2.mzML	1180.59	1195.74	-15.147	EWDJTTTECR	EWDJTTTEC[160]R	(N(N(H(H(N(H)))(H(N(H(A)))))))	A(1)H(5)N(4)	4	3	1075.74	261305	5.8523e+06	sp|P20851|C4BPB_HUMAN	71	0.00927965	0.00767746
20200727_serum_yeast_1_1_rep2.mzML	1423.61	1456.78	-33.167	EWDJTTTECR	EWDJTTTEC[160]R	(N(N(H(H(N(H(H))))(H(N(F)(H(A)))))))	A(1)F(1)H(6)N(4)	4	3	1178.45	515855	579178	sp|P20851|C4BPB_HUMAN	71	0.00394701	0.000909623
20200727_serum_yeast_10_12_rep1.mzML	1026.58	1088.63	-62.0503	EYFJETR	EYFJETR	(N(N(H(H(H(H)))(H(H)(H(H))))))	H(8)N(2)	4	2	1331.01	5245350	5.47802e+07	sp|P47065|PT130_YEAST/sp|P53075|SHE10_YEAST	163/379	1.44616e-06	0.00268367
20200727_serum_yeast_10_12_rep2.mzML	1031.16	1093.39	-62.2325	EYFJETR	EYFJETR	(N(N(H(H(H(H)))(H(H)(H(H))))))	H(8)N(2)	4	2	1331.01	5313690	6.06074e+07	sp|P47065|PT130_YEAST/sp|P53075|SHE10_YEAST	163/379	3.35562e-05	0.00268367
20200727_serum_yeast_10_12_rep3.mzML	1021.11	1065.26	-44.1455	EYFJETR	EYFJETR	(N(N(H(H(H(H)))(H(H)(H(H))))))	H(8)N(2)	4	2	1331.01	5724030	5.90609e+07	sp|P47065|PT130_YEAST/sp|P53075|SHE10_YEAST	163/379	1.46537e-06	0.00268367
20200727_serum_yeast_10_15_rep1.mzML	1009.27	1079.19	-69.9219	EYFJETR	EYFJETR	(N(N(H(H(H(H)))(H(H)(H(H))))))	H(8)N(2)	4	2	1331.01	6441560	6.56918e+07	sp|P47065|PT130_YEAST/sp|P53075|SHE10_YEAST	163/379	1.2134e-06	0.00268367
20200727_serum_yeast_10_15_rep2.mzML	1055.07	1120.44	-65.3685	EYFJETR	EYFJETR	(N(N(H(H(H(H)))(H(H)(H(H))))))	H(8)N(2)	4	2	1331.01	5991030	6.24655e+07	sp|P47065|PT130_YEAST/sp|P53075|SHE10_YEAST	163/379	1.23317e-06	0.00268367
20200727_serum_yeast_10_15_rep4.mzML	1019.86	1065.57	-45.7095	EYFJETR	EYFJETR	(N(N(H(H(H(H)))(H(H)(H(H))))))	H(8)N(2)	4	2	1331.01	5824720	3.58485e+07	sp|P47065|PT130_YEAST/sp|P53075|SHE10_YEAST	163/379	3.35562e-05	0.00268367
20200727_serum_yeast_1_1_rep2.mzML	1009.45	1064.16	-54.714	EYFJETR	EYFJETR	(N(N(H(H(H(H)))(H(H)(H(H))))))	H(8)N(2)	4	2	1331.01	3682000	4.51149e+07	sp|P47065|PT130_YEAST/sp|P53075|SHE10_YEAST	163/379	1.34814e-05	0.00268367
20200727_serum_yeast_1_1_rep3.mzML	1018.92	1092.04	-73.1179	EYFJETR	EYFJETR	(N(N(H(H(H(H)))(H(H)(H(H))))))	H(8)N(2)	4	2	1331.01	4923850	4.84044e+07	sp|P47065|PT130_YEAST/sp|P53075|SHE10_YEAST	163/379	0.00122947	0.00268367
20200727_serum_yeast_10_12_rep1.mzML	1016.82	1062.1	-45.2811	EYFJETR	EYFJETR	(N(N(H(H(H)(H))(H(H(H(H(H))))))))	H(9)N(2)	4	2	1412.03	2071780	1.43683e+07	sp|P47065|PT130_YEAST/sp|P53075|SHE10_YEAST	163/379	1.56402e-08	0.0052214
20200727_serum_yeast_10_12_rep2.mzML	1020.82	1069.92	-49.0988	EYFJETR	EYFJETR	(N(N(H(H(H)(H))(H(H(H(H(H))))))))	H(9)N(2)	4	2	1412.03	2673280	1.91904e+07	sp|P47065|PT130_YEAST/sp|P53075|SHE10_YEAST	163/379	1.27065e-09	0.0052214
20200727_serum_yeast_10_12_rep3.mzML	1010.35	1045.73	-35.3797	EYFJETR	EYFJETR	(N(N(H(H(H)(H))(H(H(H(H(H))))))))	H(9)N(2)	4	2	1412.03	2332630	1.59823e+07	sp|P47065|PT130_YEAST/sp|P53075|SHE10_YEAST	163/379	1.13639e-08	0.0052214
20200727_serum_yeast_10_15_rep1.mzML	994.769	1057.31	-62.5453	EYFJETR	EYFJETR	(N(N(H(H(H)(H))(H(H(H(H(H))))))))	H(9)N(2)	4	2	1412.03	2846610	1.99906e+07	sp|P47065|PT130_YEAST/sp|P53075|SHE10_YEAST	163/379	8.03975e-08	0.0052214
20200727_serum_yeast_10_15_rep2.mzML	1046.49	1099.61	-53.1209	EYFJETR	EYFJETR	(N(N(H(H(H)(H))(H(H(H(H(H))))))))	H(9)N(2)	4	2	1412.03	2601830	2.05178e+07	sp|P47065|PT130_YEAST/sp|P53075|SHE10_YEAST	163/379	3.91941e-10	0.0052214
20200727_serum_yeast_10_15_rep4.mzML	1008.44	1050.08	-41.6387	EYFJETR	EYFJETR	(N(N(H(H(H)(H))(H(H(H(H(H))))))))	H(9)N(2)	4	2	1412.03	2608910	1.78621e+07	sp|P47065|PT130_YEAST/sp|P53075|SHE10_YEAST	163/379	1.05545e-10	0.0052214
20200727_serum_yeast_1_1_rep2.mzML	1001.31	1046.25	-44.9367	EYFJETR	EYFJETR	(N(N(H(H(H)(H))(H(H(H(H(H))))))))	H(9)N(2)	4	2	1412.03	2485120	1.46071e+07	sp|P47065|PT130_YEAST/sp|P53075|SHE10_YEAST	163/379	2.78803e-07	0.0052214
20200727_serum_yeast_1_1_rep3.mzML	1009.68	1057.68	-47.9992	EYFJETR	EYFJETR	(N(N(H(H(H)(H))(H(H(H(H(H))))))))	H(9)N(2)	4	2	1412.03	2431750	1.77602e+07	sp|P47065|PT130_YEAST/sp|P53075|SHE10_YEAST	163/379	3.94199e-09	0.0052214
20200727_serum_yeast_1_1_rep4.mzML	1012.1	1072.79	-60.6931	EYFJETR	EYFJETR	(N(N(H(H(H)(H))(H(H(H(H(H))))))))	H(9)N(2)	4	2	1412.03	2272340	1.73031e+07	sp|P47065|PT130_YEAST/sp|P53075|SHE10_YEAST	163/379	2.64886e-06	0.0052214
20200727_serum_yeast_10_12_rep3.mzML	1093.57	1014.92	78.6455	FATJTTLTK	FATJTTLTK	(N(N(H(H(H(H)))(H(H)(H)(H)))))	H(8)N(2)	4	2	1350.06	463092	4.84413e+06	sp|P00724|INV2_YEAST	369	0.00215979	0.00856571
20200727_serum_yeast_10_12_rep1.mzML	2754.31	2790.72	-36.4143	FEVDSPVYJATWSASLK	FEVDSPVYJATWSASLK	(N(N(H(H(N(H)))(H(N(H(A)))))))	A(1)H(5)N(4)	9	3	1276.54	1851310	53551024	sp|P04114|APOB_HUMAN	3895	0.0256174	0.00203076
20200727_serum_yeast_10_12_rep2.mzML	2757.69	2795.19	-37.5033	FEVDSPVYJATWSASLK	FEVDSPVYJATWSASLK	(N(N(H(H(N(H)))(H(N(H(A)))))))	A(1)H(5)N(4)	9	3	1276.54	1986670	54412095	sp|P04114|APOB_HUMAN	3895	0.000400636	0.00203076
20200727_serum_yeast_10_12_rep3.mzML	2760.13	2798.74	-38.6112	FEVDSPVYJATWSASLK	FEVDSPVYJATWSASLK	(N(N(H(H(N(H)))(H(N(H(A)))))))	A(1)H(5)N(4)	9	3	1276.54	1800530	5.9663e+07	sp|P04114|APOB_HUMAN	3895	0.00167808	0.00203076
20200727_serum_yeast_10_15_rep1.mzML	2771.56	2812.36	-40.8023	FEVDSPVYJATWSASLK	FEVDSPVYJATWSASLK	(N(N(H(H(N(H)))(H(N(H(A)))))))	A(1)H(5)N(4)	9	3	1276.54	1567310	4.47543e+07	sp|P04114|APOB_HUMAN	3895	0.0240575	0.00203076
20200727_serum_yeast_10_15_rep4.mzML	2785.22	2828.43	-43.2119	FEVDSPVYJATWSASLK	FEVDSPVYJATWSASLK	(N(N(H(H(N(H)))(H(N(H(A)))))))	A(1)H(5)N(4)	9	3	1276.54	2000080	4.75897e+07	sp|P04114|APOB_HUMAN	3895	0.00517094	0.00203076
20200727_serum_yeast_1_1_rep2.mzML	2731.54	2766.58	-35.044	FEVDSPVYJATWSASLK	FEVDSPVYJATWSASLK	(N(N(H(H(N(H)))(H(N(H(A)))))))	A(1)H(5)N(4)	9	3	1276.54	2194380	5.93971e+07	sp|P04114|APOB_HUMAN	3895	0.000671529	0.00203076
20200727_serum_yeast_1_1_rep3.mzML	2730.71	2768.3	-37.5932	FEVDSPVYJATWSASLK	FEVDSPVYJATWSASLK	(N(N(H(H(N(H)))(H(N(H(A)))))))	A(1)H(5)N(4)	9	3	1276.54	2152960	7.33985e+07	sp|P04114|APOB_HUMAN	3895	0.0232837	0.00203076
20200727_serum_yeast_1_1_rep4.mzML	2744.55	2786.11	-41.5635	FEVDSPVYJATWSASLK	FEVDSPVYJATWSASLK	(N(N(H(H(N(H)))(H(N(H(A)))))))	A(1)H(5)N(4)	9	3	1276.54	2260400	7.83106e+07	sp|P04114|APOB_HUMAN	3895	0.00449454	0.00203076
20200727_serum_yeast_10_12_rep1.mzML	3092.42	3029.64	62.7783	FEVDSPVYJATWSASLK	FEVDSPVYJATWSASLK	(N(N(H(H(N(H(A))))(H(N(H(A)))))))	A(2)H(5)N(4)	9	3	1373.57	3935660	122105526	sp|P04114|APOB_HUMAN	3895	0.000734389	0.00122048
20200727_serum_yeast_10_12_rep2.mzML	3093.42	3021.93	71.4873	FEVDSPVYJATWSASLK	FEVDSPVYJATWSASLK	(N(N(H(H(N(H(A))))(H(N(H(A)))))))	A(2)H(5)N(4)	9	3	1373.57	4301350	142344199	sp|P04114|APOB_HUMAN	3895	0.0136863	0.00122048
20200727_serum_yeast_10_12_rep3.mzML	3110.68	3021.18	89.5019	FEVDSPVYJATWSASLK	FEVDSPVYJATWSASLK	(N(N(H(H(N(H(A))))(H(N(H(A)))))))	A(2)H(5)N(4)	9	3	1373.57	3527720	8.94358e+07	sp|P04114|APOB_HUMAN	3895	0.000233549	0.00122048
20200727_serum_yeast_10_15_rep1.mzML	3112.99	3033.72	79.2678	FEVDSPVYJATWSASLK	FEVDSPVYJATWSASLK	(N(N(H(H(N(H(A))))(H(N(H(A)))))))	A(2)H(5)N(4)	9	3	1373.57	4563930	136680181	sp|P04114|APOB_HUMAN	3895	0.00796308	0.00122048
20200727_serum_yeast_10_15_rep2.mzML	3124.89	3037.02	87.8692	FEVDSPVYJATWSASLK	FEVDSPVYJATWSASLK	(N(N(H(H(N(H(A))))(H(N(H(A)))))))	A(2)H(5)N(4)	9	3	1373.57	3271530	112216726	sp|P04114|APOB_HUMAN	3895	0.000777956	0.00122048
20200727_serum_yeast_10_15_rep4.mzML	3149.02	3062.05	86.9748	FEVDSPVYJATWSASLK	FEVDSPVYJATWSASLK	(N(N(H(N)(H(H))(H(N(H(A(A))))))))	A(2)H(5)N(4)	9	3	1373.57	2748490	9.4706e+07	sp|P04114|APOB_HUMAN	3895	0.000377779	0.00122048
20200727_serum_yeast_1_1_rep2.mzML	3071	3027.71	43.2945	FEVDSPVYJATWSASLK	FEVDSPVYJATWSASLK	(N(N(H(H(N(H(A))))(H(N(H(A)))))))	A(2)H(5)N(4)	9	3	1373.57	3951920	1.23866e+08	sp|P04114|APOB_HUMAN	3895	0.00571627	0.00122048
20200727_serum_yeast_1_1_rep3.mzML	3075.6	3020.03	55.572	FEVDSPVYJATWSASLK	FEVDSPVYJATWSASLK	(N(N(H(H(N(H(A))))(H(N(H(A)))))))	A(2)H(5)N(4)	9	3	1373.57	4272830	118818465	sp|P04114|APOB_HUMAN	3895	0.000735863	0.00122048
20200727_serum_yeast_1_1_rep4.mzML	3091.15	3023.62	67.5274	FEVDSPVYJATWSASLK	FEVDSPVYJATWSASLK	(N(N(H(H(N(H(A))))(H(N(H(A)))))))	A(2)H(5)N(4)	9	3	1373.57	4468640	130931116	sp|P04114|APOB_HUMAN	3895	0.00102119	0.00122048
20200727_serum_yeast_10_12_rep3.mzML	2163.39	1923.91	239.476	FFYSNJGSQFYIR	FFYSNJGSQFYIR	(N(N(H(H(H))(H(H(H))(H(H(H)))))))	H(9)N(2)	6	3	1169.81	4561170	4.35578e+07	sp|P22146|GAS1_YEAST	40	0.00420066	0.00139374
20200727_serum_yeast_1_1_rep3.mzML	2132.34	1866.87	265.469	FFYSNJGSQFYIR	FFYSNJGSQFYIR	(N(N(H(H(H))(H(H(H))(H(H(H)))))))	H(9)N(2)	6	3	1169.81	4433310	3.82902e+07	sp|P22146|GAS1_YEAST	40	0.0017528	0.00139374
20200727_serum_yeast_1_1_rep4.mzML	2140.18	1880.58	259.601	FFYSNJGSQFYIR	FFYSNJGSQFYIR	(N(N(H(H(H))(H(H(H))(H(H(H)))))))	H(9)N(2)	6	3	1169.81	4005090	3.05682e+07	sp|P22146|GAS1_YEAST	40	0.000305448	0.00139374
20200727_serum_yeast_10_15_rep4.mzML	2175.83	1935.55	240.279	FFYSNJGSQFYIR	FFYSNJGSQFYIR	(N(N(H(H(H(H(H))))(H(H)(H(H(H)))))))	H(10)N(2)	6	3	1223.82	3552460	1.95497e+07	sp|P22146|GAS1_YEAST	40	0.00564477	0.00247097
20200727_serum_yeast_10_12_rep1.mzML	2026.86	2059.11	-32.2546	FJDTEVLQR	FJDTEVLQR	(N(N(H(H(N(H(A))))(H(N(H(A)))))))	A(2)H(5)N(4)	2	3	1109.45	786884	1.33615e+07	sp|P43251|BTD_HUMAN	150	0.0132005	0.00144095
20200727_serum_yeast_10_12_rep2.mzML	2037.46	2070.73	-33.2709	FJDTEVLQR	FJDTEVLQR	(N(N(H(H(N(H(A))))(H(N(H(A)))))))	A(2)H(5)N(4)	2	3	1109.45	952273	1.70279e+07	sp|P43251|BTD_HUMAN	150	0.0247456	0.00144095
20200727_serum_yeast_10_12_rep3.mzML	2044.15	2081.04	-36.8852	FJDTEVLQR	FJDTEVLQR	(N(N(H(H(N(H(A))))(H(N(H(A)))))))	A(2)H(5)N(4)	2	3	1109.45	949721	2.01174e+07	sp|P43251|BTD_HUMAN	150	0.0143449	0.00144095
20200727_serum_yeast_10_15_rep1.mzML	2043.83	2077.73	-33.897	FJDTEVLQR	FJDTEVLQR	(N(N(H(H(N(H(A))))(H(N(H(A)))))))	A(2)H(5)N(4)	2	3	1109.45	756970	1.27711e+07	sp|P43251|BTD_HUMAN	150	0.000733898	0.00144095
20200727_serum_yeast_10_15_rep2.mzML	2054.94	2096.69	-41.7522	FJDTEVLQR	FJDTEVLQR	(N(N(H(H(N(H(A))))(H(N(H(A)))))))	A(2)H(5)N(4)	2	3	1109.45	978519	1.74032e+07	sp|P43251|BTD_HUMAN	150	0.00794823	0.00144095
20200727_serum_yeast_1_1_rep2.mzML	1996.29	2043.32	-47.0348	FJDTEVLQR	FJDTEVLQR	(N(N(H(H(N(H(A))))(H(N(H(A)))))))	A(2)H(5)N(4)	2	3	1109.45	1338920	2.19665e+07	sp|P43251|BTD_HUMAN	150	0.000736845	0.00144095
20200727_serum_yeast_1_1_rep3.mzML	2014.61	2051.2	-36.5918	FJDTEVLQR	FJDTEVLQR	(N(N(H(H(N(H(A))))(H(N(H(A)))))))	A(2)H(5)N(4)	2	3	1109.45	932565	1.72586e+07	sp|P43251|BTD_HUMAN	150	0.0168827	0.00144095
20200727_serum_yeast_1_1_rep4.mzML	2011.87	2051.38	-39.5066	FJDTEVLQR	FJDTEVLQR	(N(N(H(H(N(H(A))))(H(N(H(A)))))))	A(2)H(5)N(4)	2	3	1109.45	1252300	2.01866e+07	sp|P43251|BTD_HUMAN	150	0.000454058	0.00144095
20200727_serum_yeast_10_12_rep1.mzML	1155.85	1077.91	77.9399	FJETWK	FJETWK	(N(N(H(H(H(H)))(H(H)(H)(H)))))	H(8)N(2)	2	2	1263.99	1936830	3.64109e+07	sp|P38138|GLU2A_YEAST	126	3.94064e-05	0.000462281
20200727_serum_yeast_10_12_rep2.mzML	1159.94	1092.42	67.5218	FJETWK	FJETWK	(N(N(H(H(H(H)))(H(H)(H)(H)))))	H(8)N(2)	2	2	1263.99	1768130	2.78788e+07	sp|P38138|GLU2A_YEAST	126	0.0124594	0.000462281
20200727_serum_yeast_10_12_rep3.mzML	1159.01	1073.01	85.9969	FJETWK	FJETWK	(N(N(H(H(H(H)))(H(H)(H)(H)))))	H(8)N(2)	2	2	1263.99	2065990	2.81716e+07	sp|P38138|GLU2A_YEAST	126	0.00149091	0.000462281
20200727_serum_yeast_10_15_rep1.mzML	1169.88	1080.79	89.0949	FJETWK	FJETWK	(N(N(H(H(H(H)))(H(H)(H)(H)))))	H(8)N(2)	2	2	1263.99	2096570	2.93048e+07	sp|P38138|GLU2A_YEAST	126	0.00115046	0.000462281
20200727_serum_yeast_10_15_rep2.mzML	1185.57	1105.12	80.4501	FJETWK	FJETWK	(N(N(H(H(H(H)))(H(H)(H)(H)))))	H(8)N(2)	2	2	1263.99	2298820	3.84861e+07	sp|P38138|GLU2A_YEAST	126	3.40724e-06	0.000462281
20200727_serum_yeast_10_15_rep4.mzML	1217.85	1076.85	140.996	FJETWK	FJETWK	(N(N(H(H(H(H)))(H(H)(H)(H)))))	H(8)N(2)	2	2	1263.99	1909740	2.2189e+07	sp|P38138|GLU2A_YEAST	126	0.00572049	0.000462281
20200727_serum_yeast_1_1_rep2.mzML	1131.46	1046.78	84.6832	FJETWK	FJETWK	(N(N(H(H(H(H)))(H(H)(H)(H)))))	H(8)N(2)	2	2	1263.99	1897420	3.08607e+07	sp|P38138|GLU2A_YEAST	126	0.00173358	0.000462281
20200727_serum_yeast_1_1_rep3.mzML	1141.15	1073.49	67.6565	FJETWK	FJETWK	(N(N(H(H(H(H)))(H(H)(H)(H)))))	H(8)N(2)	2	2	1263.99	2135680	3.73087e+07	sp|P38138|GLU2A_YEAST	126	0.00080719	0.000462281
20200727_serum_yeast_1_1_rep4.mzML	1163.55	1082.11	81.4381	FJETWK	FJETWK	(N(N(H(H(H(H)))(H(H)(H)(H)))))	H(8)N(2)	2	2	1263.99	1890790	3.14454e+07	sp|P38138|GLU2A_YEAST	126	0.00130309	0.000462281
20200727_serum_yeast_10_12_rep1.mzML	2847.94	2776.25	71.6864	FJLTETSEAEIHQSFQHLLR	FJLTETSEAEIHQSFQHLLR	(N(N(H(H(N(H(A))))(H(N(H(A)))))))	A(2)H(5)N(4)	2	4	1152	842135	1.95583e+07	sp|P01011|AACT_HUMAN	106	0.0180823	0.00048903
20200727_serum_yeast_10_12_rep2.mzML	2847.86	2780.54	67.3244	FJLTETSEAEIHQSFQHLLR	FJLTETSEAEIHQSFQHLLR	(N(N(H(H(N(H(A))))(H(N(H(A)))))))	A(2)H(5)N(4)	2	4	1152	671287	2.1866e+07	sp|P01011|AACT_HUMAN	106	0.023224	0.00048903
20200727_serum_yeast_10_12_rep3.mzML	2857.48	2783.92	73.556	FJLTETSEAEIHQSFQHLLR	FJLTETSEAEIHQSFQHLLR	(N(N(H(H(N(H(A))))(H(N(H(A)))))))	A(2)H(5)N(4)	2	4	1152	476235	1.86202e+07	sp|P01011|AACT_HUMAN	106	0.0373875	0.00048903
20200727_serum_yeast_10_15_rep1.mzML	2875.58	2798.11	77.472	FJLTETSEAEIHQSFQHLLR	FJLTETSEAEIHQSFQHLLR	(N(N(H(H(N(H(A))))(H(N(H(A)))))))	A(2)H(5)N(4)	2	4	1152	575378	1.91028e+07	sp|P01011|AACT_HUMAN	106	0.0246958	0.00048903
20200727_serum_yeast_10_15_rep2.mzML	2884.17	2802.58	81.5892	FJLTETSEAEIHQSFQHLLR	FJLTETSEAEIHQSFQHLLR	(N(N(H(H(N(H(A))))(H(N(H(A)))))))	A(2)H(5)N(4)	2	4	1152	853156	1.91624e+07	sp|P01011|AACT_HUMAN	106	0.00384472	0.00048903
20200727_serum_yeast_10_15_rep4.mzML	2900.1	2813.34	86.7647	FJLTETSEAEIHQSFQHLLR	FJLTETSEAEIHQSFQHLLR	(N(N(H(H(N(H(A))))(H(N(H(A)))))))	A(2)H(5)N(4)	2	4	1152	542289	1.39855e+07	sp|P01011|AACT_HUMAN	106	0.00434212	0.00048903
20200727_serum_yeast_1_1_rep2.mzML	2818.17	2751.03	67.1448	FJLTETSEAEIHQSFQHLLR	FJLTETSEAEIHQSFQHLLR	(N(N(H(H(N(H(A))))(H(N(H(A)))))))	A(2)H(5)N(4)	2	4	1152	607107	9.47696e+06	sp|P01011|AACT_HUMAN	106	0.00049078	0.00048903
20200727_serum_yeast_1_1_rep3.mzML	2819.51	2753.9	65.6126	FJLTETSEAEIHQSFQHLLR	FJLTETSEAEIHQSFQHLLR	(N(N(H(H(N(H(A))))(H(N(H(A)))))))	A(2)H(5)N(4)	2	4	1152	895356	1.98595e+07	sp|P01011|AACT_HUMAN	106	0.0110044	0.00048903
20200727_serum_yeast_1_1_rep4.mzML	2844.54	2769.26	75.2776	FJLTETSEAEIHQSFQHLLR	FJLTETSEAEIHQSFQHLLR	(N(N(H(H(N(H(A))))(H(N(H(A)))))))	A(2)H(5)N(4)	2	4	1152	1004690	2.42992e+07	sp|P01011|AACT_HUMAN	106	0.0165736	0.00048903
20200727_serum_yeast_1_1_rep2.mzML	2815.65	2760.26	55.3895	FJLTETSEAEIHQSFQHLLR	FJLTETSEAEIHQSFQHLLR	(N(N(H(N)(H(H))(H(N(H(A(A))))))))	A(2)H(5)N(4)	2	3	1535.66	274217	1.01739e+07	sp|P01011|AACT_HUMAN	106	0.00121884	0.00048903
20200727_serum_yeast_1_1_rep3.mzML	2821.16	2762.79	58.3732	FJLTETSEAEIHQSFQHLLR	FJLTETSEAEIHQSFQHLLR	(N(N(H(H(N(H(A))))(H(N(H(A)))))))	A(2)H(5)N(4)	2	3	1535.66	350698	1.00875e+07	sp|P01011|AACT_HUMAN	106	0.00361514	0.00048903
20200727_serum_yeast_10_12_rep1.mzML	3079.83	2838.29	241.542	FJLTETSEAEIHQSFQHLLR	FJLTETSEAEIHQSFQHLLR	(N(N(H(H(N(H(A))))(H(N(H(A)))(N(H(A)))))))	A(3)H(6)N(5)	2	5	1053.05	2484450	2.25204e+07	sp|P01011|AACT_HUMAN	106	0.0317113	0.000743529
20200727_serum_yeast_10_12_rep2.mzML	3079.3	2843.34	235.956	FJLTETSEAEIHQSFQHLLR	FJLTETSEAEIHQSFQHLLR	(N(N(H(H(N(H(A))))(H(N(H(A)))(N(H(A)))))))	A(3)H(6)N(5)	2	5	1053.05	1779670	2.02633e+07	sp|P01011|AACT_HUMAN	106	0.0375682	0.000743529
20200727_serum_yeast_10_12_rep3.mzML	3106.81	2848.26	258.545	FJLTETSEAEIHQSFQHLLR	FJLTETSEAEIHQSFQHLLR	(N(N(H(H(N(H(A))))(H(N(H(A)))(N(H(A)))))))	A(3)H(6)N(5)	2	5	1053.05	1165090	4.75444e+06	sp|P01011|AACT_HUMAN	106	0.000843322	0.000743529
20200727_serum_yeast_10_15_rep1.mzML	3101.03	2863.43	237.603	FJLTETSEAEIHQSFQHLLR	FJLTETSEAEIHQSFQHLLR	(N(N(H(H(N(H(A))))(H(N(H(A)))(N(H(A)))))))	A(3)H(6)N(5)	2	5	1053.05	2325060	23017215	sp|P01011|AACT_HUMAN	106	0.0100058	0.000743529
20200727_serum_yeast_10_15_rep2.mzML	3121.99	2872.4	249.591	FJLTETSEAEIHQSFQHLLR	FJLTETSEAEIHQSFQHLLR	(N(N(H(H(N(H(A))))(H(N(H(A)))(N(H(A)))))))	A(3)H(6)N(5)	2	5	1053.05	1854560	19476591	sp|P01011|AACT_HUMAN	106	0.0438861	0.000743529
20200727_serum_yeast_1_1_rep2.mzML	3056.92	2819.85	237.069	FJLTETSEAEIHQSFQHLLR	FJLTETSEAEIHQSFQHLLR	(N(N(H(H(N(H(A))))(H(N(H(A)))(N(H(A)))))))	A(3)H(6)N(5)	2	5	1053.05	2318950	2.2927e+07	sp|P01011|AACT_HUMAN	106	0.0198093	0.000743529
20200727_serum_yeast_1_1_rep3.mzML	3062.94	2820.8	242.141	FJLTETSEAEIHQSFQHLLR	FJLTETSEAEIHQSFQHLLR	(N(N(H(H(N(H(A))))(H(N(H(A)))(N(H(A)))))))	A(3)H(6)N(5)	2	5	1053.05	2383820	2.19414e+07	sp|P01011|AACT_HUMAN	106	0.032731	0.000743529
20200727_serum_yeast_1_1_rep4.mzML	3081.5	2840.38	241.125	FJLTETSEAEIHQSFQHLLR	FJLTETSEAEIHQSFQHLLR	(N(N(H(H(N(H(A))))(H(N(H(A)))(N(H(A)))))))	A(3)H(6)N(5)	2	5	1053.05	2563770	2.88224e+07	sp|P01011|AACT_HUMAN	106	0.0163546	0.000743529
20200727_serum_yeast_10_12_rep1.mzML	3075.84	2816.38	259.462	FJLTETSEAEIHQSFQHLLR	FJLTETSEAEIHQSFQHLLR	(N(N(H(H(N(F)(H(A))))(H(N(H(A)))(N(H(A)))))))	A(3)F(1)H(6)N(5)	2	5	1082.26	1582960	7.83078e+06	sp|P01011|AACT_HUMAN	106	0.0201031	0.000654588
20200727_serum_yeast_10_12_rep2.mzML	3075.38	2821.14	254.243	FJLTETSEAEIHQSFQHLLR	FJLTETSEAEIHQSFQHLLR	(N(N(H(H(N(F)(H(A))))(H(N(H(A)))(N(H(A)))))))	A(3)F(1)H(6)N(5)	2	5	1082.26	1149040	7.79959e+06	sp|P01011|AACT_HUMAN	106	0.0322253	0.000654588
20200727_serum_yeast_10_15_rep1.mzML	3097.67	2840.54	257.126	FJLTETSEAEIHQSFQHLLR	FJLTETSEAEIHQSFQHLLR	(N(N(H(H(N(F)(H(A))))(H(N(H(A)))(N(H(A)))))))	A(3)F(1)H(6)N(5)	2	5	1082.26	1544030	8.83727e+06	sp|P01011|AACT_HUMAN	106	0.0463439	0.000654588
20200727_serum_yeast_10_15_rep2.mzML	3116.51	2847.06	269.454	FJLTETSEAEIHQSFQHLLR	FJLTETSEAEIHQSFQHLLR	(N(N(H(H(N(F)(H(A))))(H(N(H(A)))(N(H(A)))))))	A(3)F(1)H(6)N(5)	2	5	1082.26	1299870	7.04523e+06	sp|P01011|AACT_HUMAN	106	0.0247083	0.000654588
20200727_serum_yeast_1_1_rep2.mzML	3054.95	2791.48	263.469	FJLTETSEAEIHQSFQHLLR	FJLTETSEAEIHQSFQHLLR	(N(N(H(H(N(F)(H(A))))(H(N(H(A)))(N(H(A)))))))	A(3)F(1)H(6)N(5)	2	5	1082.26	1541970	1.09743e+07	sp|P01011|AACT_HUMAN	106	0.043347	0.000654588
20200727_serum_yeast_1_1_rep3.mzML	3052.96	2795.89	257.07	FJLTETSEAEIHQSFQHLLR	FJLTETSEAEIHQSFQHLLR	(N(N(H(H(N(F)(H(A))))(H(N(H(A)))(N(H(A)))))))	A(3)F(1)H(6)N(5)	2	5	1082.26	1472780	6.79985e+06	sp|P01011|AACT_HUMAN	106	0.0144537	0.000654588
20200727_serum_yeast_1_1_rep4.mzML	3076.69	2812.68	264.005	FJLTETSEAEIHQSFQHLLR	FJLTETSEAEIHQSFQHLLR	(N(N(H(H(N(F)(H(A))))(H(N(H(A)))(N(H(A)))))))	A(3)F(1)H(6)N(5)	2	5	1082.26	1729360	1.13361e+07	sp|P01011|AACT_HUMAN	106	0.00674866	0.000654588
20200727_serum_yeast_10_12_rep1.mzML	3251.19	3146.12	105.066	FJLTETSEAEIHQSFQHLLR	FJLTETSEAEIHQSFQHLLR	(N(N(H(H(N(H(H)))(N(H(A))))(H(N(H(A)))(N(F)(H(A)))))))	A(3)F(1)H(8)N(6)	2	5	1187.69	1306000	2.27504e+06	sp|P01011|AACT_HUMAN	106	0.0350251	0.000835691
20200727_serum_yeast_10_12_rep2.mzML	3248.34	3139.14	109.203	FJLTETSEAEIHQSFQHLLR	FJLTETSEAEIHQSFQHLLR	(N(N(H(H(N(H(H)))(N(H(A))))(H(N(H(A)))(N(F)(H(A)))))))	A(3)F(1)H(8)N(6)	2	5	1187.69	1234870	2.26542e+06	sp|P01011|AACT_HUMAN	106	0.0362629	0.000835691
20200727_serum_yeast_10_12_rep3.mzML	3251.17	3138.63	112.538	FJLTETSEAEIHQSFQHLLR	FJLTETSEAEIHQSFQHLLR	(N(N(H(H(N(H(H)))(N(H(A))))(H(N(H(A)))(N(F)(H(A)))))))	A(3)F(1)H(8)N(6)	2	5	1187.69	1310680	4.22407e+06	sp|P01011|AACT_HUMAN	106	0.0107938	0.000835691
20200727_serum_yeast_10_15_rep1.mzML	3251.46	3143.44	108.018	FJLTETSEAEIHQSFQHLLR	FJLTETSEAEIHQSFQHLLR	(N(N(H(H(N(H(H)))(N(H(A))))(H(N(H(A)))(N(F)(H(A)))))))	A(3)F(1)H(8)N(6)	2	5	1187.69	1215690	2.0746e+06	sp|P01011|AACT_HUMAN	106	0.0011996	0.000835691
20200727_serum_yeast_10_15_rep2.mzML	3256.13	3149.57	106.562	FJLTETSEAEIHQSFQHLLR	FJLTETSEAEIHQSFQHLLR	(N(N(H(H(N(H(H)))(N(H(A))))(H(N(H(A)))(N(F)(H(A)))))))	A(3)F(1)H(8)N(6)	2	5	1187.69	1304800	2422596	sp|P01011|AACT_HUMAN	106	0.00118051	0.000835691
20200727_serum_yeast_10_15_rep4.mzML	3260.84	3164.43	96.4108	FJLTETSEAEIHQSFQHLLR	FJLTETSEAEIHQSFQHLLR	(N(N(H(H(N(H(H)))(N(H(A))))(H(N(H(A)))(N(F)(H(A)))))))	A(3)F(1)H(8)N(6)	2	5	1187.69	499110	1.23124e+06	sp|P01011|AACT_HUMAN	106	0.0102924	0.000835691
20200727_serum_yeast_1_1_rep3.mzML	3244.48	3133.67	110.808	FJLTETSEAEIHQSFQHLLR	FJLTETSEAEIHQSFQHLLR	(N(N(H(H(N(H(H)))(N(H(A))))(H(N(H(A)))(N(F)(H(A)))))))	A(3)F(1)H(8)N(6)	2	5	1187.69	1413360	2.34826e+06	sp|P01011|AACT_HUMAN	106	0.00962084	0.000835691
20200727_serum_yeast_10_12_rep1.mzML	3250.12	3132.26	117.86	FJLTETSEAEIHQSFQHLLR	FJLTETSEAEIHQSFQHLLR	(N(N(H(H(N(H(A)))(N(H(A))))(H(N(H(A)))(N(H(A)))))))	A(4)H(7)N(6)	2	4	1480.11	602036	4.4806e+07	sp|P01011|AACT_HUMAN	106	0.0200503	0.000440326
20200727_serum_yeast_10_12_rep3.mzML	3251.55	3125.23	126.321	FJLTETSEAEIHQSFQHLLR	FJLTETSEAEIHQSFQHLLR	(N(N(H(H(N(H(A)))(N(H(A))))(H(N(H(A)))(N(H(A)))))))	A(4)H(7)N(6)	2	4	1480.11	616757	4.35215e+07	sp|P01011|AACT_HUMAN	106	0.0140767	0.000440326
20200727_serum_yeast_10_15_rep1.mzML	3253.21	3130.66	122.554	FJLTETSEAEIHQSFQHLLR	FJLTETSEAEIHQSFQHLLR	(N(N(H(H(N(H(A)))(N(H(A))))(H(N(H(A)))(N(H(A)))))))	A(4)H(7)N(6)	2	4	1480.11	603760	3.8382e+07	sp|P01011|AACT_HUMAN	106	0.0441371	0.000440326
20200727_serum_yeast_10_15_rep2.mzML	3256.86	3136.84	120.022	FJLTETSEAEIHQSFQHLLR	FJLTETSEAEIHQSFQHLLR	(N(N(H(H(N(H(A)))(N(H(A))))(H(N(H(A)))(N(H(A)))))))	A(4)H(7)N(6)	2	4	1480.11	569588	3.92458e+07	sp|P01011|AACT_HUMAN	106	0.0170887	0.000440326
20200727_serum_yeast_10_15_rep4.mzML	3259.62	3152.44	107.182	FJLTETSEAEIHQSFQHLLR	FJLTETSEAEIHQSFQHLLR	(N(N(H(H(N(H(A)))(N(H(A))))(H(N(H(A)))(N(H(A)))))))	A(4)H(7)N(6)	2	4	1480.11	715769	4.3451e+07	sp|P01011|AACT_HUMAN	106	0.00116868	0.000440326
20200727_serum_yeast_1_1_rep2.mzML	3241.97	3125.97	115.997	FJLTETSEAEIHQSFQHLLR	FJLTETSEAEIHQSFQHLLR	(N(N(H(H(N(H(A)))(N(H(A))))(H(N(H(A)))(N(H(A)))))))	A(4)H(7)N(6)	2	4	1480.11	735616	4.86924e+07	sp|P01011|AACT_HUMAN	106	0.00117015	0.000440326
20200727_serum_yeast_1_1_rep3.mzML	3242.26	3120.05	122.207	FJLTETSEAEIHQSFQHLLR	FJLTETSEAEIHQSFQHLLR	(N(N(H(H(N(H(A)))(N(H(A))))(H(N(H(A)))(N(H(A)))))))	A(4)H(7)N(6)	2	4	1480.11	730762	4.59734e+07	sp|P01011|AACT_HUMAN	106	0.0109138	0.000440326
20200727_serum_yeast_1_1_rep4.mzML	3247.33	3124.21	123.12	FJLTETSEAEIHQSFQHLLR	FJLTETSEAEIHQSFQHLLR	(N(N(H(H(N(H(A)))(N(H(A))))(H(N(H(A)))(N(H(A)))))))	A(4)H(7)N(6)	2	4	1480.11	724779	4.3387e+07	sp|P01011|AACT_HUMAN	106	0.0109078	0.000440326
20200727_serum_yeast_10_12_rep1.mzML	1095.51	1096.47	-0.95754	FKDITNJESCTCEVGDR	FKDITNJESC[160]TC[160]EVGDR	(N(N(H(H(H(H(H))))(H(H)(H(H(H)))))))	H(10)N(2)	7	3	1357.86	832076	1.89584e+07	sp|P46992|YJR1_YEAST	51	0.0203902	0.00117818
20200727_serum_yeast_10_12_rep2.mzML	1109.5	1111.03	-1.52959	FKDITNJESCTCEVGDR	FKDITNJESC[160]TC[160]EVGDR	(N(N(H(H(H(H(H))))(H(H)(H(H(H)))))))	H(10)N(2)	7	3	1357.86	888462	1.69933e+07	sp|P46992|YJR1_YEAST	51	6.21012e-05	0.00117818
20200727_serum_yeast_10_15_rep1.mzML	1116.83	1103.11	13.7212	FKDITNJESCTCEVGDR	FKDITNJESC[160]TC[160]EVGDR	(N(N(H(H(H(H(H))))(H(H)(H(H(H)))))))	H(10)N(2)	7	3	1357.86	1101290	2.10975e+07	sp|P46992|YJR1_YEAST	51	0.0292678	0.00117818
20200727_serum_yeast_10_15_rep2.mzML	1119.6	1123.81	-4.21136	FKDITNJESCTCEVGDR	FKDITNJESC[160]TC[160]EVGDR	(N(N(H(H(H(H(H))))(H(H)(H(H(H)))))))	H(10)N(2)	7	3	1357.86	778684	2.00583e+07	sp|P46992|YJR1_YEAST	51	0.0129746	0.00117818
20200727_serum_yeast_1_1_rep2.mzML	1058.33	1063.23	-4.89749	FKDITNJESCTCEVGDR	FKDITNJESC[160]TC[160]EVGDR	(N(N(H(H(H(H(H))))(H(H)(H(H(H)))))))	H(10)N(2)	7	3	1357.86	833461	17993163	sp|P46992|YJR1_YEAST	51	0.0176567	0.00117818
20200727_serum_yeast_1_1_rep3.mzML	1087.98	1091.12	-3.14291	FKDITNJESCTCEVGDR	FKDITNJESC[160]TC[160]EVGDR	(N(N(H(H(H(H(H))))(H(H)(H(H(H)))))))	H(10)N(2)	7	3	1357.86	853624	1.70684e+07	sp|P46992|YJR1_YEAST	51	0.0280306	0.00117818
20200727_serum_yeast_1_1_rep4.mzML	1107.52	1105	2.51833	FKDITNJESCTCEVGDR	FKDITNJESC[160]TC[160]EVGDR	(N(N(H(H(H(H(H))))(H(H)(H(H(H)))))))	H(10)N(2)	7	3	1357.86	972309	2.26199e+07	sp|P46992|YJR1_YEAST	51	0.0194086	0.00117818
20200727_serum_yeast_10_12_rep1.mzML	603.906	572.156	31.7496	FKJVTK	FKJVTK	(N(N(H(H(H(H)))(H(H)(H(H))))))	H(8)N(2)	3	3	813.678	1019100	9.20488e+06	sp|Q03103|ERO1_YEAST	342	4.54666e-05	0.00232791
20200727_serum_yeast_10_12_rep2.mzML	611.444	574.175	37.2693	FKJVTK	FKJVTK	(N(N(H(H(H(H)))(H(H)(H(H))))))	H(8)N(2)	3	3	813.678	1733170	9.03685e+06	sp|Q03103|ERO1_YEAST	342	7.3792e-05	0.00232791
20200727_serum_yeast_10_12_rep3.mzML	603.786	572.075	31.7105	FKJVTK	FKJVTK	(N(N(H(H(H(H)))(H(H)(H(H))))))	H(8)N(2)	3	3	813.678	1782870	7.94661e+06	sp|Q03103|ERO1_YEAST	342	4.71605e-05	0.00232791
20200727_serum_yeast_10_15_rep1.mzML	614.247	579.452	34.7954	FKJVTK	FKJVTK	(N(N(H(H(H(H)))(H(H)(H(H))))))	H(8)N(2)	3	3	813.678	1958860	1.14638e+07	sp|Q03103|ERO1_YEAST	342	7.36001e-05	0.00232791
20200727_serum_yeast_10_15_rep2.mzML	621.852	580.959	40.8927	FKJVTK	FKJVTK	(N(N(H(H(H(H)))(H(H)(H(H))))))	H(8)N(2)	3	3	813.678	2174440	1.05064e+07	sp|Q03103|ERO1_YEAST	342	0.000776974	0.00232791
20200727_serum_yeast_10_15_rep4.mzML	621.751	580.908	40.8434	FKJVTK	FKJVTK	(N(N(H(H(H(H)))(H(H)(H(H))))))	H(8)N(2)	3	3	813.678	2327260	1.11345e+07	sp|Q03103|ERO1_YEAST	342	5.06759e-05	0.00232791
20200727_serum_yeast_1_1_rep2.mzML	609.751	577.482	32.2691	FKJVTK	FKJVTK	(N(N(H(H(H(H)))(H(H)(H(H))))))	H(8)N(2)	3	3	813.678	1278980	6.26631e+06	sp|Q03103|ERO1_YEAST	342	0.000593299	0.00232791
20200727_serum_yeast_1_1_rep3.mzML	618.225	583.742	34.4826	FKJVTK	FKJVTK	(N(N(H(H(H(H)))(H(H)(H(H))))))	H(8)N(2)	3	3	813.678	1875130	1.02451e+07	sp|Q03103|ERO1_YEAST	342	4.56082e-05	0.00232791
20200727_serum_yeast_1_1_rep4.mzML	621.836	590.179	31.6567	FKJVTK	FKJVTK	(N(N(H(H(H(H)))(H(H)(H(H))))))	H(8)N(2)	3	3	813.678	2140580	1.06401e+07	sp|Q03103|ERO1_YEAST	342	0.000334731	0.00232791
20200727_serum_yeast_10_12_rep1.mzML	603.38	580.011	23.3691	FKJVTK	FKJVTK	(N(N(H(H(H(H)))(H(H)(H)(H)))))	H(8)N(2)	3	2	1220.01	1491740	1.49929e+07	sp|Q03103|ERO1_YEAST	342	1.10809e-09	0.000936871
20200727_serum_yeast_10_12_rep2.mzML	611.375	582.757	28.6176	FKJVTK	FKJVTK	(N(N(H(H(H(H)))(H(H)(H)(H)))))	H(8)N(2)	3	2	1220.01	1733200	1.5092e+07	sp|Q03103|ERO1_YEAST	342	1.17263e-09	0.000936871
20200727_serum_yeast_10_12_rep3.mzML	603.531	579.724	23.8073	FKJVTK	FKJVTK	(N(N(H(H(H(H)))(H(H)(H)(H)))))	H(8)N(2)	3	2	1220.01	1997790	1.57871e+07	sp|Q03103|ERO1_YEAST	342	1.04405e-09	0.000936871
20200727_serum_yeast_10_15_rep1.mzML	614.147	587.938	26.2085	FKJVTK	FKJVTK	(N(N(H(H(H(H)))(H(H)(H)(H)))))	H(8)N(2)	3	2	1220.01	1549680	1.25041e+07	sp|Q03103|ERO1_YEAST	342	1.14034e-09	0.000936871
20200727_serum_yeast_10_15_rep2.mzML	621.326	590.062	31.2635	FKJVTK	FKJVTK	(N(N(H(H(H(H)))(H(H)(H)(H)))))	H(8)N(2)	3	2	1220.01	1428890	1.12731e+07	sp|Q03103|ERO1_YEAST	342	1.7719e-09	0.000936871
20200727_serum_yeast_10_15_rep4.mzML	621.722	590.396	31.3259	FKJVTK	FKJVTK	(N(N(H(H(H(H)))(H(H)(H)(H)))))	H(8)N(2)	3	2	1220.01	1084460	8.83275e+06	sp|Q03103|ERO1_YEAST	342	1.07611e-09	0.000936871
20200727_serum_yeast_1_1_rep2.mzML	609.289	584.526	24.7633	FKJVTK	FKJVTK	(N(N(H(H(H(H)))(H(H)(H)(H)))))	H(8)N(2)	3	2	1220.01	1572710	9.92385e+06	sp|Q03103|ERO1_YEAST	342	1.40534e-09	0.000936871
20200727_serum_yeast_1_1_rep3.mzML	618.069	591.35	26.7192	FKJVTK	FKJVTK	(N(N(H(H(H(H)))(H(H)(H)(H)))))	H(8)N(2)	3	2	1220.01	2226340	2.09983e+07	sp|Q03103|ERO1_YEAST	342	9.84252e-09	0.000936871
20200727_serum_yeast_1_1_rep4.mzML	621.944	596.804	25.1404	FKJVTK	FKJVTK	(N(N(H(H(H(H)))(H(H)(H)(H)))))	H(8)N(2)	3	2	1220.01	2102930	2.1867e+07	sp|Q03103|ERO1_YEAST	342	1.80464e-09	0.000936871
20200727_serum_yeast_10_12_rep3.mzML	2580.25	2717.92	-137.673	FLJDTMAVYEAK	FLJDTMAVYEAK	(N(N(H(H(N(H(A))))(H(N(H(A)))))))	A(2)H(5)N(4)	3	3	1202.82	801282	3.34551e+07	sp|P29622|KAIN_HUMAN	157	0.0140237	0.000788099
20200727_serum_yeast_10_15_rep2.mzML	2589.08	2732.39	-143.313	FLJDTMAVYEAK	FLJDTMAVYEAK	(N(N(H(H(N(H(A))))(H(N(H(A)))))))	A(2)H(5)N(4)	3	3	1202.82	682460	26154956	sp|P29622|KAIN_HUMAN	157	0.0125948	0.000788099
20200727_serum_yeast_10_15_rep4.mzML	2605.19	2749.76	-144.57	FLJDTMAVYEAK	FLJDTMAVYEAK	(N(N(H(H(N(H(A))))(H(N(H(A)))))))	A(2)H(5)N(4)	3	3	1202.82	780083	2.51209e+07	sp|P29622|KAIN_HUMAN	157	0.00438253	0.000788099
20200727_serum_yeast_1_1_rep2.mzML	2544.86	2686.59	-141.725	FLJDTMAVYEAK	FLJDTMAVYEAK	(N(N(H(H(N(H(A))))(H(N(H(A)))))))	A(2)H(5)N(4)	3	3	1202.82	1032050	3.10135e+07	sp|P29622|KAIN_HUMAN	157	0.0259266	0.000788099
20200727_serum_yeast_1_1_rep3.mzML	2552.27	2688.96	-136.692	FLJDTMAVYEAK	FLJDTMAVYEAK	(N(N(H(H(N(H(A))))(H(N(H(A)))))))	A(2)H(5)N(4)	3	3	1202.82	858955	2.72934e+07	sp|P29622|KAIN_HUMAN	157	0.00486533	0.000788099
20200727_serum_yeast_1_1_rep4.mzML	2557.91	2698.38	-140.473	FLJDTMAVYEAK	FLJDTMAVYEAK	(N(N(H(H(N(H(A))))(H(N(H(A)))))))	A(2)H(5)N(4)	3	3	1202.82	1122360	4.56177e+07	sp|P29622|KAIN_HUMAN	157	0.019378	0.000788099
20200727_serum_yeast_10_12_rep1.mzML	1215.59	1226.92	-11.3349	FLNJGTCTAEGK	FLNJGTC[160]TAEGK	(N(N(H(H(N(H)))(H(N(H(A)))))))	A(1)H(5)N(4)	4	3	1075.76	1324790	30355470	sp|P05156|CFAI_HUMAN	103	0.000423983	0.00186677
20200727_serum_yeast_10_12_rep2.mzML	1210.46	1219.59	-9.12851	FLNJGTCTAEGK	FLNJGTC[160]TAEGK	(N(N(H(H(H))(H(N)(N(H(A)))))))	A(1)H(5)N(4)	4	3	1075.76	1328180	3.04613e+07	sp|P05156|CFAI_HUMAN	103	0.000375747	0.00186677
20200727_serum_yeast_10_12_rep3.mzML	1224.65	1238.52	-13.8706	FLNJGTCTAEGK	FLNJGTC[160]TAEGK	(N(N(H(H(N(H)))(H(N(H(A)))))))	A(1)H(5)N(4)	4	3	1075.76	1760230	3.44933e+07	sp|P05156|CFAI_HUMAN	103	0.000405127	0.00186677
20200727_serum_yeast_10_15_rep1.mzML	1231.19	1250.76	-19.5692	FLNJGTCTAEGK	FLNJGTC[160]TAEGK	(N(N(H(H(N(H)))(H(N(H(A)))))))	A(1)H(5)N(4)	4	3	1075.76	1312700	2.59514e+07	sp|P05156|CFAI_HUMAN	103	0.00153603	0.00186677
20200727_serum_yeast_10_15_rep2.mzML	1241.63	1254.47	-12.8372	FLNJGTCTAEGK	FLNJGTC[160]TAEGK	(N(N(H(H(N(H)))(H(N(H(A)))))))	A(1)H(5)N(4)	4	3	1075.76	1402160	2.84911e+07	sp|P05156|CFAI_HUMAN	103	0.00723226	0.00186677
20200727_serum_yeast_10_15_rep4.mzML	1268.06	1278.84	-10.7816	FLNJGTCTAEGK	FLNJGTC[160]TAEGK	(N(N(H(H(N(H)))(H(N(H(A)))))))	A(1)H(5)N(4)	4	3	1075.76	1507700	3.18448e+07	sp|P05156|CFAI_HUMAN	103	0.000534178	0.00186677
20200727_serum_yeast_1_1_rep2.mzML	1200.86	1211.3	-10.4448	FLNJGTCTAEGK	FLNJGTC[160]TAEGK	(N(N(H(H(N(H)))(H(N(H(A)))))))	A(1)H(5)N(4)	4	3	1075.76	1857190	3.84313e+07	sp|P05156|CFAI_HUMAN	103	0.000406349	0.00186677
20200727_serum_yeast_1_1_rep3.mzML	1203.05	1211.13	-8.07756	FLNJGTCTAEGK	FLNJGTC[160]TAEGK	(N(N(H(H(H))(H(N)(N(H(A)))))))	A(1)H(5)N(4)	4	3	1075.76	1797980	3.99849e+07	sp|P05156|CFAI_HUMAN	103	0.00037534	0.00186677
20200727_serum_yeast_1_1_rep4.mzML	1223.48	1235.28	-11.7975	FLNJGTCTAEGK	FLNJGTC[160]TAEGK	(N(N(H(H(H))(H(N)(N(H(A)))))))	A(1)H(5)N(4)	4	3	1075.76	1829140	43302365	sp|P05156|CFAI_HUMAN	103	0.00281936	0.00186677
20200727_serum_yeast_10_12_rep1.mzML	1215.59	1218.61	-3.01779	FLNJGTCTAEGK	FLNJGTC[160]TAEGK	(N(F)(N(H(H(N(H)))(H(H(N(H)))))))	F(1)H(6)N(4)	4	3	1081.43	1327100	1.44388e+07	sp|P05156|CFAI_HUMAN	103	0.000398602	0.00323569
20200727_serum_yeast_10_12_rep2.mzML	1210.61	1212.35	-1.73852	FLNJGTCTAEGK	FLNJGTC[160]TAEGK	(N(N(H(H(H))(H(N(H))(N(H)(F))))))	F(1)H(6)N(4)	4	3	1081.43	1579790	1.40012e+07	sp|P05156|CFAI_HUMAN	103	0.0048498	0.00323569
20200727_serum_yeast_10_12_rep3.mzML	1225.38	1228.54	-3.16021	FLNJGTCTAEGK	FLNJGTC[160]TAEGK	(N(N(H(H(H))(H(N(H))(N(H)(F))))))	F(1)H(6)N(4)	4	3	1081.43	1503490	1.46723e+07	sp|P05156|CFAI_HUMAN	103	0.000403493	0.00323569
20200727_serum_yeast_10_15_rep1.mzML	1231.19	1242.96	-11.7661	FLNJGTCTAEGK	FLNJGTC[160]TAEGK	(N(F)(N(H(H(N(H)))(H(H(N(H)))))))	F(1)H(6)N(4)	4	3	1081.43	1334280	1.21964e+07	sp|P05156|CFAI_HUMAN	103	0.000402267	0.00323569
20200727_serum_yeast_10_15_rep2.mzML	1241.65	1247.67	-6.02053	FLNJGTCTAEGK	FLNJGTC[160]TAEGK	(N(N(H(H(H))(H(N(H))(N(H)(F))))))	F(1)H(6)N(4)	4	3	1081.43	1409820	1.27784e+07	sp|P05156|CFAI_HUMAN	103	0.00392299	0.00323569
20200727_serum_yeast_10_15_rep4.mzML	1268.61	1271.98	-3.37449	FLNJGTCTAEGK	FLNJGTC[160]TAEGK	(N(F)(N(H(H(H))(H(N(H))(N(H))))))	F(1)H(6)N(4)	4	3	1081.43	1312720	9889802	sp|P05156|CFAI_HUMAN	103	0.000285818	0.00323569
20200727_serum_yeast_1_1_rep2.mzML	1200.86	1204.68	-3.81542	FLNJGTCTAEGK	FLNJGTC[160]TAEGK	(N(N(H(H(H))(H(N(H))(N(H)(F))))))	F(1)H(6)N(4)	4	3	1081.43	2059540	1.81054e+07	sp|P05156|CFAI_HUMAN	103	0.00415058	0.00323569
20200727_serum_yeast_1_1_rep3.mzML	1202.29	1204.56	-2.27419	FLNJGTCTAEGK	FLNJGTC[160]TAEGK	(N(F)(N(H(H(N(H)))(H(H(N(H)))))))	F(1)H(6)N(4)	4	3	1081.43	1952040	1.54025e+07	sp|P05156|CFAI_HUMAN	103	0.00463835	0.00323569
20200727_serum_yeast_1_1_rep4.mzML	1224.27	1227.33	-3.06037	FLNJGTCTAEGK	FLNJGTC[160]TAEGK	(N(N(H(H(H))(H(N(H))(N(H)(F))))))	F(1)H(6)N(4)	4	3	1081.43	1851810	2.02439e+07	sp|P05156|CFAI_HUMAN	103	0.00281666	0.00323569
20200727_serum_yeast_10_12_rep1.mzML	1506.82	1551.11	-44.2875	FLNJGTCTAEGK	FLNJGTC[160]TAEGK	(N(N(H(H(N(H(H))))(H(N(F)(H(A)))))))	A(1)F(1)H(6)N(4)	4	3	1178.47	6473190	1.6515e+06	sp|P05156|CFAI_HUMAN	103	0.000773047	0.00240747
20200727_serum_yeast_10_12_rep2.mzML	1506.23	1550.79	-44.5604	FLNJGTCTAEGK	FLNJGTC[160]TAEGK	(N(N(H(H(N(H(H))))(H(N(F)(H(A)))))))	A(1)F(1)H(6)N(4)	4	3	1178.47	6312940	1.28803e+06	sp|P05156|CFAI_HUMAN	103	0.000260644	0.00240747
20200727_serum_yeast_10_12_rep3.mzML	1506.63	1545.71	-39.0755	FLNJGTCTAEGK	FLNJGTC[160]TAEGK	(N(N(H(H(N(H(H))))(H(N(F)(H(A)))))))	A(1)F(1)H(6)N(4)	4	3	1178.47	5023510	1.09796e+06	sp|P05156|CFAI_HUMAN	103	0.00173673	0.00240747
20200727_serum_yeast_10_15_rep1.mzML	1501.41	1548.19	-46.7801	FLNJGTCTAEGK	FLNJGTC[160]TAEGK	(N(N(H(H(N(H(H))))(H(N(F)(H(A)))))))	A(1)F(1)H(6)N(4)	4	3	1178.47	5288350	802523	sp|P05156|CFAI_HUMAN	103	0.000179115	0.00240747
20200727_serum_yeast_10_15_rep2.mzML	1519.22	1572.76	-53.5371	FLNJGTCTAEGK	FLNJGTC[160]TAEGK	(N(N(H(H(N(H(H))))(H(N(F)(H(A)))))))	A(1)F(1)H(6)N(4)	4	3	1178.47	5981080	1.0715e+06	sp|P05156|CFAI_HUMAN	103	0.00213437	0.00240747
20200727_serum_yeast_10_15_rep4.mzML	1511.34	1556.2	-44.8645	FLNJGTCTAEGK	FLNJGTC[160]TAEGK	(N(N(H(H(N(H(H))))(H(N(F)(H(A)))))))	A(1)F(1)H(6)N(4)	4	3	1178.47	5093980	1.24121e+06	sp|P05156|CFAI_HUMAN	103	0.000219529	0.00240747
20200727_serum_yeast_1_1_rep2.mzML	1478.07	1527.02	-48.9549	FLNJGTCTAEGK	FLNJGTC[160]TAEGK	(N(N(H(H(N(H(H))))(H(N(F)(H(A)))))))	A(1)F(1)H(6)N(4)	4	3	1178.47	7306510	3.25088e+06	sp|P05156|CFAI_HUMAN	103	0.000258302	0.00240747
20200727_serum_yeast_1_1_rep3.mzML	1486.58	1532.54	-45.9602	FLNJGTCTAEGK	FLNJGTC[160]TAEGK	(N(N(H(H(N(H(H))))(H(N(F)(H(A)))))))	A(1)F(1)H(6)N(4)	4	3	1178.47	6913070	1.42645e+06	sp|P05156|CFAI_HUMAN	103	0.000274896	0.00240747
20200727_serum_yeast_1_1_rep4.mzML	1480.58	1521.75	-41.172	FLNJGTCTAEGK	FLNJGTC[160]TAEGK	(N(F)(N(H(H(N(H(H))))(H(N(H(A)))))))	A(1)F(1)H(6)N(4)	4	3	1178.47	6187930	1.95411e+06	sp|P05156|CFAI_HUMAN	103	0.000149673	0.00240747
20200727_serum_yeast_10_12_rep1.mzML	1506.82	1543.97	-37.1531	FLNJGTCTAEGK	FLNJGTC[160]TAEGK	(N(N(H(H(N(H(A))))(H(N(H(A)))))))	A(2)H(5)N(4)	4	3	1172.8	6557170	137026618	sp|P05156|CFAI_HUMAN	103	0.000768631	0.00141728
20200727_serum_yeast_10_12_rep2.mzML	1506.23	1543.53	-37.2955	FLNJGTCTAEGK	FLNJGTC[160]TAEGK	(N(N(H(H(N(H(A))))(H(N(H(A)))))))	A(2)H(5)N(4)	4	3	1172.8	6164480	1.27041e+08	sp|P05156|CFAI_HUMAN	103	0.000259639	0.00141728
20200727_serum_yeast_10_12_rep3.mzML	1506.63	1538.82	-32.1898	FLNJGTCTAEGK	FLNJGTC[160]TAEGK	(N(N(H(H(N(H(A))))(H(N(H(A)))))))	A(2)H(5)N(4)	4	3	1172.8	5000650	1.15262e+08	sp|P05156|CFAI_HUMAN	103	0.000190737	0.00141728
20200727_serum_yeast_10_15_rep1.mzML	1501.41	1540.45	-39.0399	FLNJGTCTAEGK	FLNJGTC[160]TAEGK	(N(N(H(H(N(H(A))))(H(N(H(A)))))))	A(2)H(5)N(4)	4	3	1172.8	5335700	1.13393e+08	sp|P05156|CFAI_HUMAN	103	0.000178822	0.00141728
20200727_serum_yeast_10_15_rep2.mzML	1519.36	1564.97	-45.6137	FLNJGTCTAEGK	FLNJGTC[160]TAEGK	(N(N(H(H(N(H(A))))(H(N(H(A)))))))	A(2)H(5)N(4)	4	3	1172.8	5975020	1.2882e+08	sp|P05156|CFAI_HUMAN	103	0.000170074	0.00141728
20200727_serum_yeast_10_15_rep4.mzML	1511.34	1547.82	-36.4772	FLNJGTCTAEGK	FLNJGTC[160]TAEGK	(N(N(H(H(N(H(A))))(H(N(H(A)))))))	A(2)H(5)N(4)	4	3	1172.8	5121300	1.00498e+08	sp|P05156|CFAI_HUMAN	103	0.000222827	0.00141728
20200727_serum_yeast_1_1_rep2.mzML	1478.05	1520.76	-42.7087	FLNJGTCTAEGK	FLNJGTC[160]TAEGK	(N(N(H(H(N(H(A))))(H(N(H(A)))))))	A(2)H(5)N(4)	4	3	1172.8	7269440	1.67384e+08	sp|P05156|CFAI_HUMAN	103	0.00026232	0.00141728
20200727_serum_yeast_1_1_rep3.mzML	1486.58	1525.75	-39.1694	FLNJGTCTAEGK	FLNJGTC[160]TAEGK	(N(N(H(H(N(H(A))))(H(N(H(A)))))))	A(2)H(5)N(4)	4	3	1172.8	6831360	139560475	sp|P05156|CFAI_HUMAN	103	0.000274206	0.00141728
20200727_serum_yeast_1_1_rep4.mzML	1480.58	1514.78	-34.1994	FLNJGTCTAEGK	FLNJGTC[160]TAEGK	(N(N(H(H(N(H(A))))(H(N(H(A)))))))	A(2)H(5)N(4)	4	3	1172.8	6365330	1.38315e+08	sp|P05156|CFAI_HUMAN	103	0.00254563	0.00141728
20200727_serum_yeast_10_12_rep1.mzML	1506.82	1554.02	-47.2018	FLNJGTCTAEGK	FLNJGTC[160]TAEGK	(N(F)(N(H(H(N(H(F))))(H(N(H(H)(F)))))))	F(3)H(6)N(4)	4	3	1178.8	6224710	1.7715e+06	sp|P05156|CFAI_HUMAN	103	0.0129117	0.00192508
20200727_serum_yeast_10_12_rep3.mzML	1506.63	1548.55	-41.9185	FLNJGTCTAEGK	FLNJGTC[160]TAEGK	(N(F)(N(H(H(N(H(F))))(H(N(H(H)(F)))))))	F(3)H(6)N(4)	4	3	1178.8	4781500	1.2649e+06	sp|P05156|CFAI_HUMAN	103	0.0103389	0.00192508
20200727_serum_yeast_1_1_rep2.mzML	1478.01	1529.4	-51.3923	FLNJGTCTAEGK	FLNJGTC[160]TAEGK	(N(F)(N(H(H(N(H(F))))(H(N(H(H)(F)))))))	F(3)H(6)N(4)	4	3	1178.8	6947460	2.99662e+06	sp|P05156|CFAI_HUMAN	103	0.00261651	0.00192508
20200727_serum_yeast_10_12_rep1.mzML	1041.5	1092.96	-51.4566	FQCSJDTYVR	FQC[160]SJDTYVR	(N(N(H(H(H)(H))(H(H(H(H)))(H(H(H)))))))	H(11)N(2)	5	3	1160.1	433852	1.70097e+06	sp|P38693|PPAC_YEAST/sp|P24031|PPA3_YEAST/sp|P00635|PPA5_YEAST/sp|P35842|PPAB_YEAST	390/390/390/390	0.00301011	0.00117089
20200727_serum_yeast_10_12_rep2.mzML	1049.21	1098.57	-49.3576	FQCSJDTYVR	FQC[160]SJDTYVR	(N(N(H(H(H)(H))(H(H(H(H)))(H(H(H)))))))	H(11)N(2)	5	3	1160.1	565096	1.58421e+06	sp|P38693|PPAC_YEAST/sp|P24031|PPA3_YEAST/sp|P00635|PPA5_YEAST/sp|P35842|PPAB_YEAST	390/390/390/390	0.0359812	0.00117089
20200727_serum_yeast_10_12_rep3.mzML	1038.97	1071.19	-32.2178	FQCSJDTYVR	FQC[160]SJDTYVR	(N(N(H(H(H)(H))(H(H(H(H)))(H(H(H)))))))	H(11)N(2)	5	3	1160.1	413037	1.74942e+06	sp|P38693|PPAC_YEAST/sp|P24031|PPA3_YEAST/sp|P00635|PPA5_YEAST/sp|P35842|PPAB_YEAST	390/390/390/390	0.00158718	0.00117089
20200727_serum_yeast_10_15_rep1.mzML	1038.1	1081.47	-43.3698	FQCSJDTYVR	FQC[160]SJDTYVR	(N(N(H(H(H)(H))(H(H(H(H)))(H(H(H)))))))	H(11)N(2)	5	3	1160.1	607095	2.28054e+06	sp|P38693|PPAC_YEAST/sp|P24031|PPA3_YEAST/sp|P00635|PPA5_YEAST/sp|P35842|PPAB_YEAST	390/390/390/390	0.000143725	0.00117089
20200727_serum_yeast_10_15_rep2.mzML	1068.34	1122.84	-54.5029	FQCSJDTYVR	FQC[160]SJDTYVR	(N(N(H(H(H)(H))(H(H(H(H)))(H(H(H)))))))	H(11)N(2)	5	3	1160.1	643061	2.02448e+06	sp|P38693|PPAC_YEAST/sp|P24031|PPA3_YEAST/sp|P00635|PPA5_YEAST/sp|P35842|PPAB_YEAST	390/390/390/390	8.9914e-05	0.00117089
20200727_serum_yeast_10_15_rep4.mzML	1031.09	1069.22	-38.1265	FQCSJDTYVR	FQC[160]SJDTYVR	(N(N(H(H(H)(H))(H(H(H(H)))(H(H(H)))))))	H(11)N(2)	5	3	1160.1	482936	1.33272e+06	sp|P38693|PPAC_YEAST/sp|P24031|PPA3_YEAST/sp|P00635|PPA5_YEAST/sp|P35842|PPAB_YEAST	390/390/390/390	0.0294409	0.00117089
20200727_serum_yeast_1_1_rep3.mzML	1034.25	1097.01	-62.7587	FQCSJDTYVR	FQC[160]SJDTYVR	(N(N(H(H(H)(H))(H(H(H(H)))(H(H(H)))))))	H(11)N(2)	5	3	1160.1	426291	1.42892e+06	sp|P38693|PPAC_YEAST/sp|P24031|PPA3_YEAST/sp|P00635|PPA5_YEAST/sp|P35842|PPAB_YEAST	390/390/390/390	0.00196612	0.00117089
20200727_serum_yeast_10_12_rep1.mzML	1026.35	1081.02	-54.6662	FQCSJDTYVR	FQC[160]SJDTYVR	(N(N(H(H(H(H(H))))(H(H(H(H(H(H(H(H)))))))))))	H(13)N(2)	5	3	1268.14	652365	1.16304e+06	sp|P38693|PPAC_YEAST/sp|P24031|PPA3_YEAST/sp|P00635|PPA5_YEAST/sp|P35842|PPAB_YEAST	390/390/390/390	0.0302014	0.00555847
20200727_serum_yeast_10_12_rep2.mzML	1033.3	1090.27	-56.9741	FQCSJDTYVR	FQC[160]SJDTYVR	(N(N(H(H(H(H(H))))(H(H(H(H(H(H(H(H)))))))))))	H(13)N(2)	5	3	1268.14	566857	1.2979e+06	sp|P38693|PPAC_YEAST/sp|P24031|PPA3_YEAST/sp|P00635|PPA5_YEAST/sp|P35842|PPAB_YEAST	390/390/390/390	0.00848585	0.00555847
20200727_serum_yeast_10_15_rep2.mzML	1052.74	1115.79	-63.0542	FQCSJDTYVR	FQC[160]SJDTYVR	(N(N(H(H(H(H(H))))(H(H(H(H(H(H(H(H)))))))))))	H(13)N(2)	5	3	1268.14	487778	1.77017e+06	sp|P38693|PPAC_YEAST/sp|P24031|PPA3_YEAST/sp|P00635|PPA5_YEAST/sp|P35842|PPAB_YEAST	390/390/390/390	0.014314	0.00555847
20200727_serum_yeast_10_12_rep1.mzML	1756.01	1742.36	13.6515	FSDGLESJSSTQFEVK	FSDGLESJSSTQFEVK	(N(N(H(H(H))(H(H(H(H)))))))	H(7)N(2)	8	3	1105.79	2297940	1.31905e+07	sp|P0C0L4|CO4A_HUMAN/sp|P0C0L5|CO4B_HUMAN	226/226	0.000234564	0.00163779
20200727_serum_yeast_10_12_rep2.mzML	1764.06	1752.6	11.4585	FSDGLESJSSTQFEVK	FSDGLESJSSTQFEVK	(N(N(H(H(H))(H(H(H(H)))))))	H(7)N(2)	8	3	1105.79	2156990	1.70939e+07	sp|P0C0L4|CO4A_HUMAN/sp|P0C0L5|CO4B_HUMAN	226/226	0.000179701	0.00163779
20200727_serum_yeast_10_12_rep3.mzML	1766.87	1754.45	12.4151	FSDGLESJSSTQFEVK	FSDGLESJSSTQFEVK	(N(N(H(H(H))(H(H(H(H)))))))	H(7)N(2)	8	3	1105.79	2744100	2.00296e+07	sp|P0C0L4|CO4A_HUMAN/sp|P0C0L5|CO4B_HUMAN	226/226	0.00163984	0.00163779
20200727_serum_yeast_10_15_rep1.mzML	1782.67	1765.58	17.0897	FSDGLESJSSTQFEVK	FSDGLESJSSTQFEVK	(N(N(H(H(H))(H(H(H(H)))))))	H(7)N(2)	8	3	1105.79	2315040	1.25521e+07	sp|P0C0L4|CO4A_HUMAN/sp|P0C0L5|CO4B_HUMAN	226/226	0.000125414	0.00163779
20200727_serum_yeast_10_15_rep2.mzML	1774.87	1764.72	10.145	FSDGLESJSSTQFEVK	FSDGLESJSSTQFEVK	(N(N(H(H(H))(H(H(H(H)))))))	H(7)N(2)	8	3	1105.79	1988520	1.51634e+07	sp|P0C0L4|CO4A_HUMAN/sp|P0C0L5|CO4B_HUMAN	226/226	0.000130176	0.00163779
20200727_serum_yeast_10_15_rep4.mzML	1807.93	1790.74	17.1925	FSDGLESJSSTQFEVK	FSDGLESJSSTQFEVK	(N(N(H(H(H))(H(H(H(H)))))))	H(7)N(2)	8	3	1105.79	2052050	1.25985e+07	sp|P0C0L4|CO4A_HUMAN/sp|P0C0L5|CO4B_HUMAN	226/226	0.00456629	0.00163779
20200727_serum_yeast_1_1_rep2.mzML	1743.87	1728	15.8674	FSDGLESJSSTQFEVK	FSDGLESJSSTQFEVK	(N(N(H(H(H))(H(H(H(H)))))))	H(7)N(2)	8	3	1105.79	2524560	1.57547e+07	sp|P0C0L4|CO4A_HUMAN/sp|P0C0L5|CO4B_HUMAN	226/226	0.000271804	0.00163779
20200727_serum_yeast_1_1_rep3.mzML	1761.57	1743.58	17.9888	FSDGLESJSSTQFEVK	FSDGLESJSSTQFEVK	(N(N(H(H(H))(H(H(H(H)))))))	H(7)N(2)	8	3	1105.79	2810980	1.46671e+07	sp|P0C0L4|CO4A_HUMAN/sp|P0C0L5|CO4B_HUMAN	226/226	0.000236934	0.00163779
20200727_serum_yeast_1_1_rep4.mzML	1778.06	1758.96	19.0972	FSDGLESJSSTQFEVK	FSDGLESJSSTQFEVK	(N(N(H(H(H))(H(H(H(H)))))))	H(7)N(2)	8	3	1105.79	2650960	1.90791e+07	sp|P0C0L4|CO4A_HUMAN/sp|P0C0L5|CO4B_HUMAN	226/226	0.000197265	0.00163779
20200727_serum_yeast_10_12_rep1.mzML	1748.07	1735.13	12.9408	FSDGLESJSSTQFEVK	FSDGLESJSSTQFEVK	(N(N(H(H(H))(H(H)(H)(H(H))))))	H(8)N(2)	8	3	1159.8	8052220	6.75649e+07	sp|P0C0L4|CO4A_HUMAN/sp|P0C0L5|CO4B_HUMAN	226/226	5.08177e-05	0.00182266
20200727_serum_yeast_10_12_rep2.mzML	1757.88	1745.65	12.2308	FSDGLESJSSTQFEVK	FSDGLESJSSTQFEVK	(N(N(H(H(H))(H(H)(H)(H(H))))))	H(8)N(2)	8	3	1159.8	7852780	6.25444e+07	sp|P0C0L4|CO4A_HUMAN/sp|P0C0L5|CO4B_HUMAN	226/226	6.08294e-05	0.00182266
20200727_serum_yeast_10_12_rep3.mzML	1757.17	1746.42	10.7496	FSDGLESJSSTQFEVK	FSDGLESJSSTQFEVK	(N(N(H(H(H))(H(H)(H)(H(H))))))	H(8)N(2)	8	3	1159.8	9418770	6.60628e+07	sp|P0C0L4|CO4A_HUMAN/sp|P0C0L5|CO4B_HUMAN	226/226	7.41758e-05	0.00182266
20200727_serum_yeast_10_15_rep1.mzML	1773.09	1757.42	15.6737	FSDGLESJSSTQFEVK	FSDGLESJSSTQFEVK	(N(N(H(H(H))(H(H)(H)(H(H))))))	H(8)N(2)	8	3	1159.8	8352750	6.15949e+07	sp|P0C0L4|CO4A_HUMAN/sp|P0C0L5|CO4B_HUMAN	226/226	0.00134053	0.00182266
20200727_serum_yeast_10_15_rep2.mzML	1769.46	1758.29	11.1703	FSDGLESJSSTQFEVK	FSDGLESJSSTQFEVK	(N(N(H(H(H))(H(H)(H)(H(H))))))	H(8)N(2)	8	3	1159.8	6765090	5.60305e+07	sp|P0C0L4|CO4A_HUMAN/sp|P0C0L5|CO4B_HUMAN	226/226	6.81988e-05	0.00182266
20200727_serum_yeast_10_15_rep4.mzML	1799.13	1781.44	17.6917	FSDGLESJSSTQFEVK	FSDGLESJSSTQFEVK	(N(N(H(H(H))(H(H)(H)(H(H))))))	H(8)N(2)	8	3	1159.8	6870530	5.81843e+07	sp|P0C0L4|CO4A_HUMAN/sp|P0C0L5|CO4B_HUMAN	226/226	5.31138e-05	0.00182266
20200727_serum_yeast_1_1_rep2.mzML	1736.87	1720.82	16.0517	FSDGLESJSSTQFEVK	FSDGLESJSSTQFEVK	(N(N(H(H(H))(H(H)(H)(H(H))))))	H(8)N(2)	8	3	1159.8	9615990	6.55758e+07	sp|P0C0L4|CO4A_HUMAN/sp|P0C0L5|CO4B_HUMAN	226/226	6.81988e-05	0.00182266
20200727_serum_yeast_1_1_rep3.mzML	1754.43	1735.89	18.5436	FSDGLESJSSTQFEVK	FSDGLESJSSTQFEVK	(N(N(H(H(H))(H(H)(H)(H(H))))))	H(8)N(2)	8	3	1159.8	9713180	7.06876e+07	sp|P0C0L4|CO4A_HUMAN/sp|P0C0L5|CO4B_HUMAN	226/226	4.41856e-05	0.00182266
20200727_serum_yeast_1_1_rep4.mzML	1769.95	1750.55	19.3999	FSDGLESJSSTQFEVK	FSDGLESJSSTQFEVK	(N(N(H(H(H))(H(H)(H)(H(H))))))	H(8)N(2)	8	3	1159.8	9256110	8.32855e+07	sp|P0C0L4|CO4A_HUMAN/sp|P0C0L5|CO4B_HUMAN	226/226	4.9972e-05	0.00182266
20200727_serum_yeast_10_12_rep1.mzML	1742.63	1729.68	12.9486	FSDGLESJSSTQFEVK	FSDGLESJSSTQFEVK	(N(N(H(H(H(H)))(H(H)(H(H(H)))))))	H(9)N(2)	8	3	1213.82	5751860	2.12383e+08	sp|P0C0L4|CO4A_HUMAN/sp|P0C0L5|CO4B_HUMAN	226/226	0.001038	0.0018999
20200727_serum_yeast_10_12_rep2.mzML	1753.01	1740.41	12.6022	FSDGLESJSSTQFEVK	FSDGLESJSSTQFEVK	(N(N(H(H(H(H)))(H(H)(H(H(H)))))))	H(9)N(2)	8	3	1213.82	5699400	188218636	sp|P0C0L4|CO4A_HUMAN/sp|P0C0L5|CO4B_HUMAN	226/226	0.000462862	0.0018999
20200727_serum_yeast_10_12_rep3.mzML	1750.75	1740.37	10.378	FSDGLESJSSTQFEVK	FSDGLESJSSTQFEVK	(N(N(H(H(H(H)))(H(H)(H(H(H)))))))	H(9)N(2)	8	3	1213.82	5905230	2.07151e+08	sp|P0C0L4|CO4A_HUMAN/sp|P0C0L5|CO4B_HUMAN	226/226	0.00119417	0.0018999
20200727_serum_yeast_10_15_rep1.mzML	1766.02	1751.27	14.747	FSDGLESJSSTQFEVK	FSDGLESJSSTQFEVK	(N(N(H(H(H(H)))(H(H)(H(H(H)))))))	H(9)N(2)	8	3	1213.82	6092830	1.917e+08	sp|P0C0L4|CO4A_HUMAN/sp|P0C0L5|CO4B_HUMAN	226/226	3.58404e-05	0.0018999
20200727_serum_yeast_10_15_rep2.mzML	1765.92	1753.45	12.4679	FSDGLESJSSTQFEVK	FSDGLESJSSTQFEVK	(N(N(H(H(H(H)))(H(H)(H(H(H)))))))	H(9)N(2)	8	3	1213.82	5619200	1.57912e+08	sp|P0C0L4|CO4A_HUMAN/sp|P0C0L5|CO4B_HUMAN	226/226	5.12454e-05	0.0018999
20200727_serum_yeast_10_15_rep4.mzML	1793.66	1774.43	19.2286	FSDGLESJSSTQFEVK	FSDGLESJSSTQFEVK	(N(N(H(H(H(H)))(H(H)(H(H(H)))))))	H(9)N(2)	8	3	1213.82	4912880	1.98542e+08	sp|P0C0L4|CO4A_HUMAN/sp|P0C0L5|CO4B_HUMAN	226/226	0.00359221	0.0018999
20200727_serum_yeast_1_1_rep2.mzML	1731.38	1715.41	15.9671	FSDGLESJSSTQFEVK	FSDGLESJSSTQFEVK	(N(N(H(H(H(H)))(H(H)(H(H(H)))))))	H(9)N(2)	8	3	1213.82	6196900	1.94428e+08	sp|P0C0L4|CO4A_HUMAN/sp|P0C0L5|CO4B_HUMAN	226/226	5.2536e-05	0.0018999
20200727_serum_yeast_1_1_rep3.mzML	1748.3	1730.1	18.1982	FSDGLESJSSTQFEVK	FSDGLESJSSTQFEVK	(N(N(H(H(H(H)))(H(H)(H(H(H)))))))	H(9)N(2)	8	3	1213.82	6529820	2.37462e+08	sp|P0C0L4|CO4A_HUMAN/sp|P0C0L5|CO4B_HUMAN	226/226	4.63151e-05	0.0018999
20200727_serum_yeast_1_1_rep4.mzML	1764.93	1744.22	20.7066	FSDGLESJSSTQFEVK	FSDGLESJSSTQFEVK	(N(N(H(H(H(H)))(H(H)(H(H(H)))))))	H(9)N(2)	8	3	1213.82	7081760	206201346	sp|P0C0L4|CO4A_HUMAN/sp|P0C0L5|CO4B_HUMAN	226/226	0.00150314	0.0018999
20200727_serum_yeast_10_12_rep1.mzML	1734.96	1726.54	8.42397	FSDGLESJSSTQFEVK	FSDGLESJSSTQFEVK	(N(N(H(H(H(H(H))))(H(H)(H(H(H)))))))	H(10)N(2)	8	3	1267.84	2469010	2.06242e+07	sp|P0C0L4|CO4A_HUMAN/sp|P0C0L5|CO4B_HUMAN	226/226	4.77226e-05	0.00101659
20200727_serum_yeast_10_12_rep2.mzML	1748.88	1737.37	11.5129	FSDGLESJSSTQFEVK	FSDGLESJSSTQFEVK	(N(N(H(H(H(H(H))))(H(H)(H(H(H)))))))	H(10)N(2)	8	3	1267.84	2252930	15738219	sp|P0C0L4|CO4A_HUMAN/sp|P0C0L5|CO4B_HUMAN	226/226	0.00103678	0.00101659
20200727_serum_yeast_10_12_rep3.mzML	1745.54	1736.87	8.66577	FSDGLESJSSTQFEVK	FSDGLESJSSTQFEVK	(N(N(H(H(H(H(H))))(H(H)(H(H(H)))))))	H(10)N(2)	8	3	1267.84	2414560	17912118	sp|P0C0L4|CO4A_HUMAN/sp|P0C0L5|CO4B_HUMAN	226/226	4.05739e-05	0.00101659
20200727_serum_yeast_10_15_rep1.mzML	1761.41	1747.72	13.6868	FSDGLESJSSTQFEVK	FSDGLESJSSTQFEVK	(N(N(H(H(H(H(H))))(H(H)(H(H(H)))))))	H(10)N(2)	8	3	1267.84	2004770	1.73157e+07	sp|P0C0L4|CO4A_HUMAN/sp|P0C0L5|CO4B_HUMAN	226/226	0.00198926	0.00101659
20200727_serum_yeast_10_15_rep2.mzML	1763.09	1750.68	12.4127	FSDGLESJSSTQFEVK	FSDGLESJSSTQFEVK	(N(N(H(H(H(H(H))))(H(H)(H(H(H)))))))	H(10)N(2)	8	3	1267.84	1554380	1.58443e+07	sp|P0C0L4|CO4A_HUMAN/sp|P0C0L5|CO4B_HUMAN	226/226	4.0283e-05	0.00101659
20200727_serum_yeast_10_15_rep4.mzML	1788.38	1770.4	17.9799	FSDGLESJSSTQFEVK	FSDGLESJSSTQFEVK	(N(N(H(H(H(H(H))))(H(H)(H(H(H)))))))	H(10)N(2)	8	3	1267.84	2095480	1.55406e+07	sp|P0C0L4|CO4A_HUMAN/sp|P0C0L5|CO4B_HUMAN	226/226	0.00155178	0.00101659
20200727_serum_yeast_1_1_rep2.mzML	1726.36	1712.29	14.0747	FSDGLESJSSTQFEVK	FSDGLESJSSTQFEVK	(N(N(H(H(H(H(H))))(H(H)(H(H(H)))))))	H(10)N(2)	8	3	1267.84	2956910	1.984e+07	sp|P0C0L4|CO4A_HUMAN/sp|P0C0L5|CO4B_HUMAN	226/226	3.99915e-05	0.00101659
20200727_serum_yeast_1_1_rep3.mzML	1742.7	1726.76	15.9379	FSDGLESJSSTQFEVK	FSDGLESJSSTQFEVK	(N(N(H(H(H(H(H))))(H(H)(H(H(H)))))))	H(10)N(2)	8	3	1267.84	3127050	2.17402e+07	sp|P0C0L4|CO4A_HUMAN/sp|P0C0L5|CO4B_HUMAN	226/226	4.50405e-05	0.00101659
20200727_serum_yeast_1_1_rep4.mzML	1758.68	1740.59	18.0851	FSDGLESJSSTQFEVK	FSDGLESJSSTQFEVK	(N(N(H(H(H(H(H))))(H(H)(H(H(H)))))))	H(10)N(2)	8	3	1267.84	2675310	2.07753e+07	sp|P0C0L4|CO4A_HUMAN/sp|P0C0L5|CO4B_HUMAN	226/226	6.87311e-05	0.00101659
20200727_serum_yeast_10_12_rep1.mzML	1476.39	1459.09	17.3043	FSDGLESJSSTQFEVKK	FSDGLESJSSTQFEVKK	(N(N(H(H(H(H)))(H(H)(H(H)(H))))))	H(9)N(2)	8	3	1256.52	992446	23576101	sp|P0C0L4|CO4A_HUMAN/sp|P0C0L5|CO4B_HUMAN	226/226	5.5315e-05	0.000699031
20200727_serum_yeast_10_12_rep2.mzML	1472.73	1456.94	15.79	FSDGLESJSSTQFEVKK	FSDGLESJSSTQFEVKK	(N(N(H(H(H(H)))(H(H)(H(H)(H))))))	H(9)N(2)	8	3	1256.52	953987	2.29113e+07	sp|P0C0L4|CO4A_HUMAN/sp|P0C0L5|CO4B_HUMAN	226/226	4.0719e-05	0.000699031
20200727_serum_yeast_10_12_rep3.mzML	1475.84	1458.16	17.6814	FSDGLESJSSTQFEVKK	FSDGLESJSSTQFEVKK	(N(N(H(H(H(H)))(H(H)(H(H)(H))))))	H(9)N(2)	8	3	1256.52	1023450	2.23267e+07	sp|P0C0L4|CO4A_HUMAN/sp|P0C0L5|CO4B_HUMAN	226/226	5.26801e-05	0.000699031
20200727_serum_yeast_10_15_rep1.mzML	1467.38	1448.77	18.608	FSDGLESJSSTQFEVKK	FSDGLESJSSTQFEVKK	(N(N(H(H(H(H)))(H(H)(H(H)(H))))))	H(9)N(2)	8	3	1256.52	774096	1.96604e+07	sp|P0C0L4|CO4A_HUMAN/sp|P0C0L5|CO4B_HUMAN	226/226	0.00177905	0.000699031
20200727_serum_yeast_10_15_rep2.mzML	1478.16	1458.53	19.6347	FSDGLESJSSTQFEVKK	FSDGLESJSSTQFEVKK	(N(N(H(H(H(H)))(H(H)(H(H)(H))))))	H(9)N(2)	8	3	1256.52	725762	2.15911e+07	sp|P0C0L4|CO4A_HUMAN/sp|P0C0L5|CO4B_HUMAN	226/226	0.000290185	0.000699031
20200727_serum_yeast_10_15_rep4.mzML	1469.3	1458.23	11.0745	FSDGLESJSSTQFEVKK	FSDGLESJSSTQFEVKK	(N(N(H(H(H(H)))(H(H)(H(H)(H))))))	H(9)N(2)	8	3	1256.52	766514	1.45995e+07	sp|P0C0L4|CO4A_HUMAN/sp|P0C0L5|CO4B_HUMAN	226/226	5.35504e-05	0.000699031
20200727_serum_yeast_1_1_rep2.mzML	1448.61	1421.97	26.6426	FSDGLESJSSTQFEVKK	FSDGLESJSSTQFEVKK	(N(N(H(H(H(H)))(H(H)(H(H)(H))))))	H(9)N(2)	8	3	1256.52	1120380	2.86355e+07	sp|P0C0L4|CO4A_HUMAN/sp|P0C0L5|CO4B_HUMAN	226/226	0.000185298	0.000699031
20200727_serum_yeast_1_1_rep3.mzML	1459.47	1434.94	24.529	FSDGLESJSSTQFEVKK	FSDGLESJSSTQFEVKK	(N(N(H(H(H(H)))(H(H)(H(H)(H))))))	H(9)N(2)	8	3	1256.52	1136110	2.46094e+07	sp|P0C0L4|CO4A_HUMAN/sp|P0C0L5|CO4B_HUMAN	226/226	5.44274e-05	0.000699031
20200727_serum_yeast_1_1_rep4.mzML	1441.75	1429.6	12.1491	FSDGLESJSSTQFEVKK	FSDGLESJSSTQFEVKK	(N(N(H(H(H(H)))(H(H)(H(H)(H))))))	H(9)N(2)	8	3	1256.52	1095450	2.43381e+07	sp|P0C0L4|CO4A_HUMAN/sp|P0C0L5|CO4B_HUMAN	226/226	3.95529e-05	0.000699031
20200727_serum_yeast_10_12_rep1.mzML	2835.28	2736.29	98.9946	FSLLGHASISCTVEJETIGVWRPSPPTCEK	FSLLGHASISC[160]TVEJETIGVWRPSPPTC[160]EK	(N(N(H(H(N(H(A))))(H(N(H(A)))))))	A(2)H(5)N(4)	15	5	1116.29	692662	1.13917e+07	sp|P04003|C4BPA_HUMAN	221	0.0430174	0.000593758
20200727_serum_yeast_10_12_rep2.mzML	2833.79	2740.47	93.3167	FSLLGHASISCTVEJETIGVWRPSPPTCEK	FSLLGHASISC[160]TVEJETIGVWRPSPPTC[160]EK	(N(N(H(H(N(H(A))))(H(N(H(A)))))))	A(2)H(5)N(4)	15	5	1116.29	738363	9.31083e+06	sp|P04003|C4BPA_HUMAN	221	0.0097706	0.000593758
20200727_serum_yeast_10_12_rep3.mzML	2833.74	2742.44	91.3029	FSLLGHASISCTVEJETIGVWRPSPPTCEK	FSLLGHASISC[160]TVEJETIGVWRPSPPTC[160]EK	(N(N(H(H(N(H(A))))(H(N(H(A)))))))	A(2)H(5)N(4)	15	5	1116.29	440627	1.02856e+07	sp|P04003|C4BPA_HUMAN	221	0.0344146	0.000593758
20200727_serum_yeast_10_15_rep1.mzML	2862.44	2754.96	107.482	FSLLGHASISCTVEJETIGVWRPSPPTCEK	FSLLGHASISC[160]TVEJETIGVWRPSPPTC[160]EK	(N(N(H(H(N(H(A))))(H(N(H(A)))))))	A(2)H(5)N(4)	15	5	1116.29	582167	9160659	sp|P04003|C4BPA_HUMAN	221	0.00108364	0.000593758
20200727_serum_yeast_10_15_rep2.mzML	2869.61	2758.7	110.906	FSLLGHASISCTVEJETIGVWRPSPPTCEK	FSLLGHASISC[160]TVEJETIGVWRPSPPTC[160]EK	(N(N(H(H(N(H(A))))(H(N(H(A)))))))	A(2)H(5)N(4)	15	5	1116.29	845413	1.6983e+07	sp|P04003|C4BPA_HUMAN	221	0.00173991	0.000593758
20200727_serum_yeast_1_1_rep3.mzML	2808.85	2713.65	95.2027	FSLLGHASISCTVEJETIGVWRPSPPTCEK	FSLLGHASISC[160]TVEJETIGVWRPSPPTC[160]EK	(N(N(H(H(N(H(A))))(H(N(H(A)))))))	A(2)H(5)N(4)	15	5	1116.29	466978	1.06708e+07	sp|P04003|C4BPA_HUMAN	221	0.0382281	0.000593758
20200727_serum_yeast_1_1_rep4.mzML	2833.9	2724.84	109.064	FSLLGHASISCTVEJETIGVWRPSPPTCEK	FSLLGHASISC[160]TVEJETIGVWRPSPPTC[160]EK	(N(N(H(H(N(H(A))))(H(N(H(A)))))))	A(2)H(5)N(4)	15	5	1116.29	695877	1.38709e+07	sp|P04003|C4BPA_HUMAN	221	0.0204758	0.000593758
20200727_serum_yeast_10_12_rep1.mzML	2833.66	2733.45	100.214	FSLLGHASISCTVEJETIGVWRPSPPTCEK	FSLLGHASISC[160]TVEJETIGVWRPSPPTC[160]EK	(N(N(H(H(N(H(A))))(H(N(H(A)))))))	A(2)H(5)N(4)	15	4	1395.11	1241460	6.11638e+07	sp|P04003|C4BPA_HUMAN	221	0.000788686	0.000593758
20200727_serum_yeast_10_12_rep2.mzML	2835.17	2737.63	97.5408	FSLLGHASISCTVEJETIGVWRPSPPTCEK	FSLLGHASISC[160]TVEJETIGVWRPSPPTC[160]EK	(N(N(H(H(N(H(A))))(H(N(H(A)))))))	A(2)H(5)N(4)	15	4	1395.11	975968	4.87545e+07	sp|P04003|C4BPA_HUMAN	221	0.000789171	0.000593758
20200727_serum_yeast_10_12_rep3.mzML	2835.97	2739.55	96.4186	FSLLGHASISCTVEJETIGVWRPSPPTCEK	FSLLGHASISC[160]TVEJETIGVWRPSPPTC[160]EK	(N(N(H(H(N(H(A))))(H(N(H(A)))))))	A(2)H(5)N(4)	15	4	1395.11	1273640	5.46349e+07	sp|P04003|C4BPA_HUMAN	221	0.000790623	0.000593758
20200727_serum_yeast_10_15_rep1.mzML	2862.53	2752.2	110.325	FSLLGHASISCTVEJETIGVWRPSPPTCEK	FSLLGHASISC[160]TVEJETIGVWRPSPPTC[160]EK	(N(N(H(H(N(H(A))))(H(N(H(A)))))))	A(2)H(5)N(4)	15	4	1395.11	1463960	6.41762e+07	sp|P04003|C4BPA_HUMAN	221	0.00624976	0.000593758
20200727_serum_yeast_10_15_rep2.mzML	2869.75	2755.7	114.052	FSLLGHASISCTVEJETIGVWRPSPPTCEK	FSLLGHASISC[160]TVEJETIGVWRPSPPTC[160]EK	(N(N(H(H(N(H(A))))(H(N(H(A)))))))	A(2)H(5)N(4)	15	4	1395.11	1178130	6.96824e+07	sp|P04003|C4BPA_HUMAN	221	0.00623224	0.000593758
20200727_serum_yeast_10_15_rep4.mzML	2881.82	2770.02	111.804	FSLLGHASISCTVEJETIGVWRPSPPTCEK	FSLLGHASISC[160]TVEJETIGVWRPSPPTC[160]EK	(N(N(H(H(N(H(A))))(H(N(H(A)))))))	A(2)H(5)N(4)	15	4	1395.11	1420830	5.75307e+07	sp|P04003|C4BPA_HUMAN	221	0.00317961	0.000593758
20200727_serum_yeast_1_1_rep2.mzML	2806.87	2707.5	99.3733	FSLLGHASISCTVEJETIGVWRPSPPTCEK	FSLLGHASISC[160]TVEJETIGVWRPSPPTC[160]EK	(N(N(H(H(N(H(A))))(H(N(H(A)))))))	A(2)H(5)N(4)	15	4	1395.11	876399	4.76529e+07	sp|P04003|C4BPA_HUMAN	221	0.000789655	0.000593758
20200727_serum_yeast_1_1_rep3.mzML	2807.53	2710.75	96.7832	FSLLGHASISCTVEJETIGVWRPSPPTCEK	FSLLGHASISC[160]TVEJETIGVWRPSPPTC[160]EK	(N(N(H(H(N(H(A))))(H(N(H(A)))))))	A(2)H(5)N(4)	15	4	1395.11	1256280	5.34174e+07	sp|P04003|C4BPA_HUMAN	221	0.00623662	0.000593758
20200727_serum_yeast_1_1_rep4.mzML	2833.27	2721.78	111.491	FSLLGHASISCTVEJETIGVWRPSPPTCEK	FSLLGHASISC[160]TVEJETIGVWRPSPPTC[160]EK	(N(N(H(H(N(H(A))))(H(N(H(A)))))))	A(2)H(5)N(4)	15	4	1395.11	1391460	67726290	sp|P04003|C4BPA_HUMAN	221	0.000785773	0.000593758
20200727_serum_yeast_10_12_rep1.mzML	2282.22	2001.89	280.334	FTJESLLWAPYR	FTJESLLWAPYR	(N(N(H(H(H(H)))(H(H)(H)(H)))))	H(8)N(2)	3	2	1600.17	453678	6.51794e+06	sp|P53008|CWH41_YEAST	42	0.001165	0.000903286
20200727_serum_yeast_10_12_rep3.mzML	2295.23	2024.92	270.307	FTJESLLWAPYR	FTJESLLWAPYR	(N(N(H(H(H(H)))(H(H)(H)(H)))))	H(8)N(2)	3	2	1600.17	305643	5054922	sp|P53008|CWH41_YEAST	42	0.0196131	0.000903286
20200727_serum_yeast_10_15_rep1.mzML	2322.1	2223.33	98.7734	FTJESLLWAPYR	FTJESLLWAPYR	(N(N(H(H(H(H)))(H(H)(H)(H)))))	H(8)N(2)	3	2	1600.17	508711	6209066	sp|P53008|CWH41_YEAST	42	0.00608442	0.000903286
20200727_serum_yeast_10_15_rep2.mzML	2307.88	2224.01	83.8675	FTJESLLWAPYR	FTJESLLWAPYR	(N(N(H(H(H(H)))(H(H)(H)(H)))))	H(8)N(2)	3	2	1600.17	351075	5.44488e+06	sp|P53008|CWH41_YEAST	42	0.0316498	0.000903286
20200727_serum_yeast_1_1_rep2.mzML	2269.22	2162.3	106.924	FTJESLLWAPYR	FTJESLLWAPYR	(N(N(H(H(H(H)))(H(H)(H)(H)))))	H(8)N(2)	3	2	1600.17	261962	6.27649e+06	sp|P53008|CWH41_YEAST	42	0.0321782	0.000903286
20200727_serum_yeast_1_1_rep3.mzML	2278.34	2022.83	255.508	FTJESLLWAPYR	FTJESLLWAPYR	(N(N(H(H(H(H)))(H(H)(H)(H)))))	H(8)N(2)	3	2	1600.17	375055	4.55501e+06	sp|P53008|CWH41_YEAST	42	6.73168e-05	0.000903286
20200727_serum_yeast_10_15_rep2.mzML	1151.41	1137.36	14.0504	FVEGSHJSTVSLTTK	FVEGSHJSTVSLTTK	(N(N(H(H(H))(H(N)(N)))))	H(4)N(4)	7	3	1023.12	213007	446352	sp|P04114|APOB_HUMAN	3411	0.00307656	0.00413181
20200727_serum_yeast_1_1_rep2.mzML	1112.54	1088.25	24.2857	FVEGSHJSTVSLTTK	FVEGSHJSTVSLTTK	(N(N(H(H(H))(H(N)(N)))))	H(4)N(4)	7	3	1023.12	412057	536486	sp|P04114|APOB_HUMAN	3411	0.00946616	0.00413181
20200727_serum_yeast_10_12_rep1.mzML	1333.56	1336.94	-3.37762	FVEGSHJSTVSLTTK	FVEGSHJSTVSLTTK	(N(N(H(H(H))(H(N(H(A)))))))	A(1)H(5)N(3)	7	3	1106.47	840537	9.84739e+06	sp|P04114|APOB_HUMAN	3411	0.00340337	0.000477349
20200727_serum_yeast_10_12_rep2.mzML	1308.95	1318.44	-9.48824	FVEGSHJSTVSLTTK	FVEGSHJSTVSLTTK	(N(N(H(H(H))(H(N(H(A)))))))	A(1)H(5)N(3)	7	3	1106.47	791918	1.25851e+07	sp|P04114|APOB_HUMAN	3411	0.0207136	0.000477349
20200727_serum_yeast_10_12_rep3.mzML	1349.01	1349.71	-0.702275	FVEGSHJSTVSLTTK	FVEGSHJSTVSLTTK	(N(N(H(H(H))(H(N(H(A)))))))	A(1)H(5)N(3)	7	3	1106.47	837482	12820878	sp|P04114|APOB_HUMAN	3411	0.0157451	0.000477349
20200727_serum_yeast_10_15_rep1.mzML	1331.94	1335	-3.06322	FVEGSHJSTVSLTTK	FVEGSHJSTVSLTTK	(N(N(H(H(H))(H(N(H(A)))))))	A(1)H(5)N(3)	7	3	1106.47	648698	1.16712e+07	sp|P04114|APOB_HUMAN	3411	0.00209901	0.000477349
20200727_serum_yeast_10_15_rep2.mzML	1329.61	1336.64	-7.02759	FVEGSHJSTVSLTTK	FVEGSHJSTVSLTTK	(N(N(H(H(H))(H(N(H(A)))))))	A(1)H(5)N(3)	7	3	1106.47	771077	8.54525e+06	sp|P04114|APOB_HUMAN	3411	0.00224025	0.000477349
20200727_serum_yeast_10_15_rep4.mzML	1359.99	1368.05	-8.06422	FVEGSHJSTVSLTTK	FVEGSHJSTVSLTTK	(N(N(H(H(H))(H(N(H(A)))))))	A(1)H(5)N(3)	7	3	1106.47	715007	1.00176e+07	sp|P04114|APOB_HUMAN	3411	0.00211347	0.000477349
20200727_serum_yeast_1_1_rep2.mzML	1289.88	1293.74	-3.85773	FVEGSHJSTVSLTTK	FVEGSHJSTVSLTTK	(N(N(H(H(H))(H(N(H(A)))))))	A(1)H(5)N(3)	7	3	1106.47	915265	1.26441e+07	sp|P04114|APOB_HUMAN	3411	0.000168622	0.000477349
20200727_serum_yeast_1_1_rep3.mzML	1305.02	1309.09	-4.07199	FVEGSHJSTVSLTTK	FVEGSHJSTVSLTTK	(N(N(H(H(H))(H(N(H(A)))))))	A(1)H(5)N(3)	7	3	1106.47	1158140	1.43007e+07	sp|P04114|APOB_HUMAN	3411	0.00168566	0.000477349
20200727_serum_yeast_1_1_rep4.mzML	1330.84	1330.92	-0.080751	FVEGSHJSTVSLTTK	FVEGSHJSTVSLTTK	(N(N(H(H(H))(H(N(H(A)))))))	A(1)H(5)N(3)	7	3	1106.47	1002780	1.91976e+07	sp|P04114|APOB_HUMAN	3411	0.00143617	0.000477349
20200727_serum_yeast_10_12_rep1.mzML	1327.28	1319.61	7.67182	FVEGSHJSTVSLTTK	FVEGSHJSTVSLTTK	(N(N(H(H(N(H)))(H(N(H(A)))))))	A(1)H(5)N(4)	7	3	1174.17	1134520	1.67768e+07	sp|P04114|APOB_HUMAN	3411	0.000117236	0.000610168
20200727_serum_yeast_10_12_rep2.mzML	1299.2	1299.64	-0.436381	FVEGSHJSTVSLTTK	FVEGSHJSTVSLTTK	(N(N(H(H(N(H)))(H(N(H(A)))))))	A(1)H(5)N(4)	7	3	1174.17	644189	1.42956e+07	sp|P04114|APOB_HUMAN	3411	0.0334378	0.000610168
20200727_serum_yeast_10_15_rep1.mzML	1325.05	1323.15	1.90099	FVEGSHJSTVSLTTK	FVEGSHJSTVSLTTK	(N(N(H(H(N(H)))(H(N(H(A)))))))	A(1)H(5)N(4)	7	3	1174.17	632870	1.08682e+07	sp|P04114|APOB_HUMAN	3411	0.0143295	0.000610168
20200727_serum_yeast_10_15_rep4.mzML	1352.74	1359.37	-6.63486	FVEGSHJSTVSLTTK	FVEGSHJSTVSLTTK	(N(N(H(H(N(H)))(H(N(H(A)))))))	A(1)H(5)N(4)	7	3	1174.17	531300	1.07836e+07	sp|P04114|APOB_HUMAN	3411	0.0138276	0.000610168
20200727_serum_yeast_1_1_rep2.mzML	1282.26	1282.2	0.0642617	FVEGSHJSTVSLTTK	FVEGSHJSTVSLTTK	(N(N(H(H(N(H)))(H(N(H(A)))))))	A(1)H(5)N(4)	7	3	1174.17	862953	13616102	sp|P04114|APOB_HUMAN	3411	0.00553615	0.000610168
20200727_serum_yeast_1_1_rep3.mzML	1296.39	1292.79	3.59914	FVEGSHJSTVSLTTK	FVEGSHJSTVSLTTK	(N(N(H(H(N(H)))(H(N(H(A)))))))	A(1)H(5)N(4)	7	3	1174.17	829062	1.57493e+07	sp|P04114|APOB_HUMAN	3411	0.0155259	0.000610168
20200727_serum_yeast_1_1_rep4.mzML	1322.43	1317.75	4.68339	FVEGSHJSTVSLTTK	FVEGSHJSTVSLTTK	(N(N(H(H(N(H)))(H(N(H(A)))))))	A(1)H(5)N(4)	7	3	1174.17	950906	2.26215e+07	sp|P04114|APOB_HUMAN	3411	0.0127315	0.000610168
20200727_serum_yeast_10_12_rep1.mzML	1545.96	1558.64	-12.6782	FVEGSHJSTVSLTTK	FVEGSHJSTVSLTTK	(N(N(H(H(N(H(A))))(H(N(H(A)))))))	A(2)H(5)N(4)	7	3	1271.2	352819	11250818	sp|P04114|APOB_HUMAN	3411	0.0221513	0.000955551
20200727_serum_yeast_10_12_rep2.mzML	1542.02	1558.3	-16.2829	FVEGSHJSTVSLTTK	FVEGSHJSTVSLTTK	(N(N(H(H(N(H(A))))(H(N(H(A)))))))	A(2)H(5)N(4)	7	3	1271.2	344072	11238474	sp|P04114|APOB_HUMAN	3411	0.00348257	0.000955551
20200727_serum_yeast_10_12_rep3.mzML	1533.95	1553.13	-19.1768	FVEGSHJSTVSLTTK	FVEGSHJSTVSLTTK	(N(N(H(H(N(H(A))))(H(N(H(A)))))))	A(2)H(5)N(4)	7	3	1271.2	294141	1.08133e+07	sp|P04114|APOB_HUMAN	3411	0.036939	0.000955551
20200727_serum_yeast_1_1_rep3.mzML	1523.01	1539.71	-16.7015	FVEGSHJSTVSLTTK	FVEGSHJSTVSLTTK	(N(N(H(H(N(H(A))))(H(N(H(A)))))))	A(2)H(5)N(4)	7	3	1271.2	351089	1.0452e+07	sp|P04114|APOB_HUMAN	3411	0.000525668	0.000955551
20200727_serum_yeast_1_1_rep4.mzML	1513.32	1529.33	-16.0104	FVEGSHJSTVSLTTK	FVEGSHJSTVSLTTK	(N(N(H(H(N(H(A))))(H(N(H(A)))))))	A(2)H(5)N(4)	7	3	1271.2	348830	1.02948e+07	sp|P04114|APOB_HUMAN	3411	0.00537074	0.000955551
20200727_serum_yeast_10_12_rep1.mzML	1072.19	933.318	138.872	FVJITK	FVJITK	(N(N(H(H(H(H(H))))(H(H)(H(H(H)))))))	H(10)N(2)	3	2	1374.56	770396	7.52616e+06	sp|Q12200|NPC1_YEAST	123	0.00265783	0.00359937
20200727_serum_yeast_10_15_rep1.mzML	1073.97	906.072	167.898	FVJITK	FVJITK	(N(N(H(H(H(H(H))))(H(H)(H(H(H)))))))	H(10)N(2)	3	2	1374.56	1220740	9.079e+06	sp|Q12200|NPC1_YEAST	123	0.00102714	0.00359937
20200727_serum_yeast_10_15_rep2.mzML	1096.58	957.99	138.59	FVJITK	FVJITK	(N(N(H(H(H(H(H))))(H(H)(H(H(H)))))))	H(10)N(2)	3	2	1374.56	1238870	7.70679e+06	sp|Q12200|NPC1_YEAST	123	3.24742e-05	0.00359937
20200727_serum_yeast_10_15_rep4.mzML	1061.13	942.628	118.502	FVJITK	FVJITK	(N(N(H(H(H(H(H))))(H(H)(H(H(H)))))))	H(10)N(2)	3	2	1374.56	1402540	9.8239e+06	sp|Q12200|NPC1_YEAST	123	2.80403e-05	0.00359937
20200727_serum_yeast_10_12_rep2.mzML	2532.68	2594.57	-61.8897	GAFISJFSMTVDGK	GAFISJFSMTVDGK	(N(N(H(H(N(H)))(H(N(H(A)))))))	A(1)H(5)N(4)	6	3	1129.8	1246820	3.10618e+07	sp|P19823|ITIH2_HUMAN	118	0.00848072	0.00409499
20200727_serum_yeast_10_15_rep4.mzML	2574.58	2624.22	-49.6445	GAFISJFSMTVDGK	GAFISJFSMTVDGK	(N(N(H(H(N(H)))(H(N(H(A)))))))	A(1)H(5)N(4)	6	3	1129.8	3171310	35092072	sp|P19823|ITIH2_HUMAN	118	0.0147366	0.00409499
20200727_serum_yeast_1_1_rep3.mzML	2520.56	2576.55	-55.9895	GAFISJFSMTVDGK	GAFISJFSMTVDGK	(N(N(H(H(N(H)))(H(N(H(A)))))))	A(1)H(5)N(4)	6	3	1129.8	2787120	3.85666e+07	sp|P19823|ITIH2_HUMAN	118	0.000467531	0.00409499
20200727_serum_yeast_10_12_rep1.mzML	2909.7	2865.17	44.5333	GAFISJFSMTVDGK	GAFISJFSMTVDGK	(N(N(H(H(N(H(A))))(H(N(H(A)))))))	A(2)H(5)N(4)	6	3	1226.83	8655690	2.58552e+08	sp|P19823|ITIH2_HUMAN	118	0.000917714	0.00152201
20200727_serum_yeast_10_12_rep2.mzML	2915.72	2870.59	45.127	GAFISJFSMTVDGK	GAFISJFSMTVDGK	(N(N(H(H(N(H(A))))(H(N(H(A)))))))	A(2)H(5)N(4)	6	3	1226.83	8633070	2.69701e+08	sp|P19823|ITIH2_HUMAN	118	0.0252986	0.00152201
20200727_serum_yeast_10_12_rep3.mzML	2924.93	2877.09	47.8424	GAFISJFSMTVDGK	GAFISJFSMTVDGK	(N(N(H(H(N(H(A))))(H(N(H(A)))))))	A(2)H(5)N(4)	6	3	1226.83	10573800	296372967	sp|P19823|ITIH2_HUMAN	118	0.00125307	0.00152201
20200727_serum_yeast_10_15_rep1.mzML	2939.63	2892.48	47.1507	GAFISJFSMTVDGK	GAFISJFSMTVDGK	(N(N(H(H(N(H(A))))(H(N(H(A)))))))	A(2)H(5)N(4)	6	3	1226.83	7556770	213188822	sp|P19823|ITIH2_HUMAN	118	0.0114962	0.00152201
20200727_serum_yeast_10_15_rep2.mzML	2942.76	2898.52	44.2448	GAFISJFSMTVDGK	GAFISJFSMTVDGK	(N(N(H(H(N(H(A))))(H(N(H(A)))))))	A(2)H(5)N(4)	6	3	1226.83	8920230	2.71497e+08	sp|P19823|ITIH2_HUMAN	118	0.00758649	0.00152201
20200727_serum_yeast_10_15_rep4.mzML	2958.9	2910.57	48.3323	GAFISJFSMTVDGK	GAFISJFSMTVDGK	(N(N(H(H(N(H(A))))(H(N(H(A)))))))	A(2)H(5)N(4)	6	3	1226.83	7128050	200956034	sp|P19823|ITIH2_HUMAN	118	0.00323954	0.00152201
20200727_serum_yeast_1_1_rep2.mzML	2887.43	2850.14	37.2929	GAFISJFSMTVDGK	GAFISJFSMTVDGK	(N(N(H(H(N(H(A))))(H(N(H(A)))))))	A(2)H(5)N(4)	6	3	1226.83	8992970	277012825	sp|P19823|ITIH2_HUMAN	118	0.00963747	0.00152201
20200727_serum_yeast_1_1_rep3.mzML	2895.03	2850.65	44.3766	GAFISJFSMTVDGK	GAFISJFSMTVDGK	(N(N(H(H(N(H(A))))(H(N(H(A)))))))	A(2)H(5)N(4)	6	3	1226.83	9672330	2.81073e+08	sp|P19823|ITIH2_HUMAN	118	0.000914401	0.00152201
20200727_serum_yeast_1_1_rep4.mzML	2913.63	2868.38	45.2524	GAFISJFSMTVDGK	GAFISJFSMTVDGK	(N(N(H(H(N(H(A))))(H(N(H(A)))))))	A(2)H(5)N(4)	6	3	1226.83	8237920	289186461	sp|P19823|ITIH2_HUMAN	118	0.000895856	0.00152201
20200727_serum_yeast_10_12_rep1.mzML	3299.78	3186.13	113.646	GFGVAIVGJYTAALPTEAALR	GFGVAIVGJYTAALPTEAALR	(N(N(H(H(N(H(A))))(H(N(H(A)))))))	A(2)H(5)N(4)	9	4	1074.73	901480	1.23871e+07	sp|Q96PD5|PGRP2_HUMAN	485	0.000881275	0.00116105
20200727_serum_yeast_10_12_rep2.mzML	3296.54	3177.73	118.807	GFGVAIVGJYTAALPTEAALR	GFGVAIVGJYTAALPTEAALR	(N(N(H(H(N(H(A))))(H(N(H(A)))))))	A(2)H(5)N(4)	9	4	1074.73	727694	6.67222e+06	sp|Q96PD5|PGRP2_HUMAN	485	0.0008845	0.00116105
20200727_serum_yeast_10_12_rep3.mzML	3299.19	3174.42	124.773	GFGVAIVGJYTAALPTEAALR	GFGVAIVGJYTAALPTEAALR	(N(N(H(H(N(H(A))))(H(N(H(A)))))))	A(2)H(5)N(4)	9	4	1074.73	527483	3.14531e+06	sp|Q96PD5|PGRP2_HUMAN	485	0.0423633	0.00116105
20200727_serum_yeast_10_15_rep1.mzML	3297.49	3175.95	121.543	GFGVAIVGJYTAALPTEAALR	GFGVAIVGJYTAALPTEAALR	(N(N(H(H(N(H(A))))(H(N(H(A)))))))	A(2)H(5)N(4)	9	4	1074.73	703263	7.9724e+06	sp|Q96PD5|PGRP2_HUMAN	485	0.00088235	0.00116105
20200727_serum_yeast_10_15_rep2.mzML	3299.99	3183.79	116.195	GFGVAIVGJYTAALPTEAALR	GFGVAIVGJYTAALPTEAALR	(N(N(H(H(N(H(A))))(H(N(H(A)))))))	A(2)H(5)N(4)	9	4	1074.73	711947	7.52388e+06	sp|Q96PD5|PGRP2_HUMAN	485	0.0131578	0.00116105
20200727_serum_yeast_1_1_rep2.mzML	3291.33	3177.75	113.581	GFGVAIVGJYTAALPTEAALR	GFGVAIVGJYTAALPTEAALR	(N(N(H(H(N(H(A))))(H(N(H(A)))))))	A(2)H(5)N(4)	9	4	1074.73	558698	8.76738e+06	sp|Q96PD5|PGRP2_HUMAN	485	0.000885573	0.00116105
20200727_serum_yeast_1_1_rep3.mzML	3291.5	3171.51	119.994	GFGVAIVGJYTAALPTEAALR	GFGVAIVGJYTAALPTEAALR	(N(N(H(H(N(H(A))))(H(N(H(A)))))))	A(2)H(5)N(4)	9	4	1074.73	969423	9.35902e+06	sp|Q96PD5|PGRP2_HUMAN	485	0.000883963	0.00116105
20200727_serum_yeast_1_1_rep4.mzML	3293.15	3175.95	117.203	GFGVAIVGJYTAALPTEAALR	GFGVAIVGJYTAALPTEAALR	(N(N(H(H(N(H(A))))(H(N(H(A)))))))	A(2)H(5)N(4)	9	4	1074.73	816110	9.42728e+06	sp|Q96PD5|PGRP2_HUMAN	485	0.000880737	0.00116105
20200727_serum_yeast_10_12_rep1.mzML	3299.74	3214.4	85.3361	GFGVAIVGJYTAALPTEAALR	GFGVAIVGJYTAALPTEAALR	(N(N(H(H(N(H(A))))(H(N(H(A)))))))	A(2)H(5)N(4)	9	3	1432.64	1398480	4.74477e+07	sp|Q96PD5|PGRP2_HUMAN	485	0.000367227	0.00116105
20200727_serum_yeast_10_12_rep2.mzML	3297.19	3204.94	92.2481	GFGVAIVGJYTAALPTEAALR	GFGVAIVGJYTAALPTEAALR	(N(N(H(H(N(H(A))))(H(N(H(A)))))))	A(2)H(5)N(4)	9	3	1432.64	1510020	3.99364e+07	sp|Q96PD5|PGRP2_HUMAN	485	0.000367633	0.00116105
20200727_serum_yeast_10_12_rep3.mzML	3299.5	3198.83	100.672	GFGVAIVGJYTAALPTEAALR	GFGVAIVGJYTAALPTEAALR	(N(N(H(H(N(H(A))))(H(N(H(A)))))))	A(2)H(5)N(4)	9	3	1432.64	1557400	49673982	sp|Q96PD5|PGRP2_HUMAN	485	0.000842275	0.00116105
20200727_serum_yeast_10_15_rep1.mzML	3297.15	3197.63	99.5236	GFGVAIVGJYTAALPTEAALR	GFGVAIVGJYTAALPTEAALR	(N(N(H(H(N(H(A))))(H(N(H(A)))))))	A(2)H(5)N(4)	9	3	1432.64	1633730	4.89356e+07	sp|Q96PD5|PGRP2_HUMAN	485	0.000355893	0.00116105
20200727_serum_yeast_10_15_rep4.mzML	3305.82	3213.31	92.5051	GFGVAIVGJYTAALPTEAALR	GFGVAIVGJYTAALPTEAALR	(N(N(H(H(N(H(A))))(H(N(H(A)))))))	A(2)H(5)N(4)	9	3	1432.64	1651420	2.82881e+07	sp|Q96PD5|PGRP2_HUMAN	485	0.000727054	0.00116105
20200727_serum_yeast_1_1_rep2.mzML	3291.13	3204.18	86.9537	GFGVAIVGJYTAALPTEAALR	GFGVAIVGJYTAALPTEAALR	(N(N(H(H(N(H(A))))(H(N(H(A)))))))	A(2)H(5)N(4)	9	3	1432.64	1849160	5.4493e+07	sp|Q96PD5|PGRP2_HUMAN	485	0.000725599	0.00116105
20200727_serum_yeast_1_1_rep3.mzML	3291.31	3197.77	93.5435	GFGVAIVGJYTAALPTEAALR	GFGVAIVGJYTAALPTEAALR	(N(N(H(H(N(H(A))))(H(N(H(A)))))))	A(2)H(5)N(4)	9	3	1432.64	1612140	50928508	sp|Q96PD5|PGRP2_HUMAN	485	0.00249835	0.00116105
20200727_serum_yeast_1_1_rep4.mzML	3292.64	3203.52	89.1225	GFGVAIVGJYTAALPTEAALR	GFGVAIVGJYTAALPTEAALR	(N(N(H(H(N(H(A))))(H(N(H(A)))))))	A(2)H(5)N(4)	9	3	1432.64	1553930	4.1956e+07	sp|Q96PD5|PGRP2_HUMAN	485	0.00667518	0.00116105
20200727_serum_yeast_10_12_rep1.mzML	953.742	1031.55	-77.8118	GHVJITR	GHVJITR	(N(N(H(H(N(H(A))))(H(N(H(A)))))))	A(2)H(5)N(4)	4	4	751.059	1842350	1.57328e+07	sp|P00734|THRB_HUMAN	121	0.00059151	0.00333304
20200727_serum_yeast_10_12_rep2.mzML	950.732	1030.75	-80.0193	GHVJITR	GHVJITR	(N(N(H(H(N(H(A))))(H(N(H(A)))))))	A(2)H(5)N(4)	4	4	751.059	3756450	4.93632e+06	sp|P00734|THRB_HUMAN	121	0.000293125	0.00333304
20200727_serum_yeast_10_12_rep3.mzML	935.891	1012.37	-76.4819	GHVJITR	GHVJITR	(N(N(H(H(N(H(A))))(H(N(H(A)))))))	A(2)H(5)N(4)	4	4	751.059	2044640	1.16555e+07	sp|P00734|THRB_HUMAN	121	0.000572115	0.00333304
20200727_serum_yeast_1_1_rep2.mzML	946.758	1012.92	-66.1606	GHVJITR	GHVJITR	(N(N(H(H(N(H(A))))(H(N(H(A)))))))	A(2)H(5)N(4)	4	4	751.059	2693070	1.97306e+07	sp|P00734|THRB_HUMAN	121	0.00103075	0.00333304
20200727_serum_yeast_1_1_rep3.mzML	946.62	1024.65	-78.0262	GHVJITR	GHVJITR	(N(N(H(H(N(H(A))))(H(N(H(A)))))))	A(2)H(5)N(4)	4	4	751.059	3798160	1.47107e+07	sp|P00734|THRB_HUMAN	121	0.000747602	0.00333304
20200727_serum_yeast_1_1_rep4.mzML	947.793	1038.69	-90.8934	GHVJITR	GHVJITR	(N(N(H(H(N(H(A))))(H(N(H(A)))))))	A(2)H(5)N(4)	4	4	751.059	2249080	1.36805e+07	sp|P00734|THRB_HUMAN	121	0.00346348	0.00333304
20200727_serum_yeast_10_12_rep1.mzML	954.875	1009.55	-54.678	GHVJITR	GHVJITR	(N(N(H(H(N(H(A))))(H(N(H(A)))))))	A(2)H(5)N(4)	4	3	1001.08	65570100	7.45258e+08	sp|P00734|THRB_HUMAN	121	0.000228482	0.00333304
20200727_serum_yeast_10_12_rep2.mzML	951.205	1005.92	-54.7125	GHVJITR	GHVJITR	(N(N(H(H(N(H(A))))(H(N(H(A)))))))	A(2)H(5)N(4)	4	3	1001.08	70455600	6.85454e+08	sp|P00734|THRB_HUMAN	121	0.000246003	0.00333304
20200727_serum_yeast_10_12_rep3.mzML	938.203	986.782	-48.5788	GHVJITR	GHVJITR	(N(N(H(H(N(H(A))))(H(N(H(A)))))))	A(2)H(5)N(4)	4	3	1001.08	61540700	7.30633e+08	sp|P00734|THRB_HUMAN	121	0.000247	0.00333304
20200727_serum_yeast_10_15_rep1.mzML	929.945	987.821	-57.8757	GHVJITR	GHVJITR	(N(N(H(H(N(H(A))))(H(N(H(A)))))))	A(2)H(5)N(4)	4	3	1001.08	42140100	4.59354e+08	sp|P00734|THRB_HUMAN	121	0.000247995	0.00333304
20200727_serum_yeast_10_15_rep2.mzML	977.542	1051.68	-74.1402	GHVJITR	GHVJITR	(N(N(H(H(N(H(A))))(H(N(H(A)))))))	A(2)H(5)N(4)	4	3	1001.08	57858900	5.42514e+08	sp|P00734|THRB_HUMAN	121	0.000232195	0.00333304
20200727_serum_yeast_10_15_rep4.mzML	952.399	1006.87	-54.4738	GHVJITR	GHVJITR	(N(N(H(H(N(H(A))))(H(N(H(A)))))))	A(2)H(5)N(4)	4	3	1001.08	34939900	4.39271e+08	sp|P00734|THRB_HUMAN	121	0.000246336	0.00333304
20200727_serum_yeast_1_1_rep2.mzML	946.402	990.608	-44.2062	GHVJITR	GHVJITR	(N(N(H(H(N(H(A))))(H(N(H(A)))))))	A(2)H(5)N(4)	4	3	1001.08	82536000	8.32843e+08	sp|P00734|THRB_HUMAN	121	0.000230841	0.00333304
20200727_serum_yeast_1_1_rep3.mzML	946.812	1001.05	-54.2331	GHVJITR	GHVJITR	(N(N(H(H(N(H(A))))(H(N(H(A)))))))	A(2)H(5)N(4)	4	3	1001.08	78366300	9.20293e+08	sp|P00734|THRB_HUMAN	121	0.000245671	0.00333304
20200727_serum_yeast_1_1_rep4.mzML	948.1	1013.72	-65.6182	GHVJITR	GHVJITR	(N(N(H(H(N(H(A))))(H(N(H(A)))))))	A(2)H(5)N(4)	4	3	1001.08	83198600	8.65785e+08	sp|P00734|THRB_HUMAN	121	0.00021789	0.00333304
20200727_serum_yeast_10_12_rep1.mzML	955.013	1008.88	-53.8647	GHVJITR	GHVJITR	(N(N(H(H(N(H(A))))(H(N(H(A)))))))	A(2)H(5)N(4)	4	2	1501.11	11722100	171436167	sp|P00734|THRB_HUMAN	121	5.28244e-05	0.00333304
20200727_serum_yeast_10_12_rep2.mzML	951.347	1005.16	-53.816	GHVJITR	GHVJITR	(N(N(H(H(N(H(A))))(H(N(H(A)))))))	A(2)H(5)N(4)	4	2	1501.11	14077800	1.83234e+08	sp|P00734|THRB_HUMAN	121	9.23763e-05	0.00333304
20200727_serum_yeast_10_12_rep3.mzML	938.127	986.097	-47.9699	GHVJITR	GHVJITR	(N(N(H(H(N(H(A))))(H(N(H(A)))))))	A(2)H(5)N(4)	4	2	1501.11	12236800	171688021	sp|P00734|THRB_HUMAN	121	3.97836e-06	0.00333304
20200727_serum_yeast_10_15_rep1.mzML	930.198	986.895	-56.697	GHVJITR	GHVJITR	(N(N(H(H(N(H(A))))(H(N(H(A)))))))	A(2)H(5)N(4)	4	2	1501.11	9359990	1.36341e+08	sp|P00734|THRB_HUMAN	121	5.51317e-06	0.00333304
20200727_serum_yeast_10_15_rep2.mzML	977.814	1051.08	-73.2657	GHVJITR	GHVJITR	(N(N(H(H(N(H(A))))(H(N(H(A)))))))	A(2)H(5)N(4)	4	2	1501.11	10460400	1.36452e+08	sp|P00734|THRB_HUMAN	121	3.24826e-06	0.00333304
20200727_serum_yeast_10_15_rep4.mzML	952.013	1006.3	-54.2878	GHVJITR	GHVJITR	(N(N(H(H(N(H(A))))(H(N(H(A)))))))	A(2)H(5)N(4)	4	2	1501.11	7230840	1.03211e+08	sp|P00734|THRB_HUMAN	121	0.000133933	0.00333304
20200727_serum_yeast_1_1_rep2.mzML	946.385	989.982	-43.5973	GHVJITR	GHVJITR	(N(N(H(H(N(H(A))))(H(N(H(A)))))))	A(2)H(5)N(4)	4	2	1501.11	14260300	2.17485e+08	sp|P00734|THRB_HUMAN	121	6.7053e-06	0.00333304
20200727_serum_yeast_1_1_rep3.mzML	946.918	1000.32	-53.4069	GHVJITR	GHVJITR	(N(N(H(H(N(H(A))))(H(N(H(A)))))))	A(2)H(5)N(4)	4	2	1501.11	13507900	215330796	sp|P00734|THRB_HUMAN	121	1.17449e-05	0.00333304
20200727_serum_yeast_1_1_rep4.mzML	947.9	1013.03	-65.1267	GHVJITR	GHVJITR	(N(N(H(H(N(H(A))))(H(N(H(A)))))))	A(2)H(5)N(4)	4	2	1501.11	14359300	227414002	sp|P00734|THRB_HUMAN	121	3.04554e-06	0.00333304
20200727_serum_yeast_10_12_rep1.mzML	956.064	666.058	290.006	GHVJITR	GHVJITR	(N(N(H(H(N(H)))(H(N(H))))))	H(5)N(4)	4	2	1210.02	2412710	97999.4	sp|P00734|THRB_HUMAN	121	5.70807e-06	0.00189151
20200727_serum_yeast_10_12_rep2.mzML	950.532	674.58	275.952	GHVJITR	GHVJITR	(N(N(H(H(N(H)))(H(N(H))))))	H(5)N(4)	4	2	1210.02	2381020	70730	sp|P00734|THRB_HUMAN	121	7.90402e-06	0.00189151
20200727_serum_yeast_10_12_rep3.mzML	938.181	665.684	272.497	GHVJITR	GHVJITR	(N(N(H(H(N(H)))(H(N(H))))))	H(5)N(4)	4	2	1210.02	1928370	85307.7	sp|P00734|THRB_HUMAN	121	5.75705e-06	0.00189151
20200727_serum_yeast_10_15_rep1.mzML	929.952	683.761	246.191	GHVJITR	GHVJITR	(N(N(H(H(N(H)))(H(N(H))))))	H(5)N(4)	4	2	1210.02	946292	294064	sp|P00734|THRB_HUMAN	121	6.25865e-05	0.00189151
20200727_serum_yeast_10_15_rep2.mzML	979.073	692.414	286.659	GHVJITR	GHVJITR	(N(N(H(H(N(H)))(H(N(H))))))	H(5)N(4)	4	2	1210.02	1365690	56476.8	sp|P00734|THRB_HUMAN	121	5.85486e-06	0.00189151
20200727_serum_yeast_10_15_rep4.mzML	952.16	697.071	255.089	GHVJITR	GHVJITR	(N(N(H(H(N(H)))(H(N(H))))))	H(5)N(4)	4	2	1210.02	1003900	197480	sp|P00734|THRB_HUMAN	121	5.80596e-06	0.00189151
20200727_serum_yeast_1_1_rep4.mzML	948.124	669.085	279.039	GHVJITR	GHVJITR	(N(N(H(H(N(H)))(H(N(H))))))	H(5)N(4)	4	2	1210.02	1932200	167293	sp|P00734|THRB_HUMAN	121	6.00395e-06	0.00189151
20200727_serum_yeast_10_12_rep1.mzML	816.567	796.231	20.3363	GHVJITR	GHVJITR	(N(N(H(H(N(H)))(H(N(H(A)))))))	A(1)H(5)N(4)	4	3	904.045	3467390	30549642	sp|P00734|THRB_HUMAN	121	0.00038431	0.00159539
20200727_serum_yeast_10_12_rep2.mzML	799.559	787.302	12.2569	GHVJITR	GHVJITR	(N(N(H(H(N(H)))(H(N(H(A)))))))	A(1)H(5)N(4)	4	3	904.045	3339640	26962268	sp|P00734|THRB_HUMAN	121	0.000479928	0.00159539
20200727_serum_yeast_10_12_rep3.mzML	804.514	793.857	10.6573	GHVJITR	GHVJITR	(N(N(H(H(N(H)))(H(N(H(A)))))))	A(1)H(5)N(4)	4	3	904.045	2993710	2.49345e+07	sp|P00734|THRB_HUMAN	121	0.000447023	0.00159539
20200727_serum_yeast_10_15_rep1.mzML	791.6	780.663	10.9368	GHVJITR	GHVJITR	(N(N(H(H(N(H)))(H(N(H(A)))))))	A(1)H(5)N(4)	4	3	904.045	4316710	2.9801e+07	sp|P00734|THRB_HUMAN	121	0.00039208	0.00159539
20200727_serum_yeast_10_15_rep2.mzML	791.852	781.005	10.8469	GHVJITR	GHVJITR	(N(N(H(H(N(H)))(H(N(H(A)))))))	A(1)H(5)N(4)	4	3	904.045	3642630	2.50322e+07	sp|P00734|THRB_HUMAN	121	0.000131511	0.00159539
20200727_serum_yeast_10_15_rep4.mzML	819.924	799.329	20.5948	GHVJITR	GHVJITR	(N(N(H(H(H))(H(N)(N(H(A)))))))	A(1)H(5)N(4)	4	3	904.045	3329430	2.33381e+07	sp|P00734|THRB_HUMAN	121	8.35285e-06	0.00159539
20200727_serum_yeast_1_1_rep2.mzML	761.546	748.752	12.7937	GHVJITR	GHVJITR	(N(N(H(H(N(H)))(H(N(H(A)))))))	A(1)H(5)N(4)	4	3	904.045	5658960	5.15336e+07	sp|P00734|THRB_HUMAN	121	0.00320643	0.00159539
20200727_serum_yeast_1_1_rep3.mzML	765.721	754.166	11.5553	GHVJITR	GHVJITR	(N(N(H(H(N(H)))(H(N(H(A)))))))	A(1)H(5)N(4)	4	3	904.045	6104380	5.91794e+07	sp|P00734|THRB_HUMAN	121	0.00026771	0.00159539
20200727_serum_yeast_1_1_rep4.mzML	776.811	763.495	13.3163	GHVJITR	GHVJITR	(N(N(H(H(N(H)))(H(N(H(A)))))))	A(1)H(5)N(4)	4	3	904.045	4647530	4.62041e+07	sp|P00734|THRB_HUMAN	121	0.000466254	0.00159539
20200727_serum_yeast_10_15_rep2.mzML	792.815	775.367	17.4482	GHVJITR	GHVJITR	(N(N(H(H(H))(H(N)(N(H(A)))))))	A(1)H(5)N(4)	4	2	1355.56	966377	1.42581e+07	sp|P00734|THRB_HUMAN	121	0.0263036	0.00159539
20200727_serum_yeast_1_1_rep2.mzML	759.496	744.005	15.4911	GHVJITR	GHVJITR	(N(N(H(H(N(H)))(H(N(H(A)))))))	A(1)H(5)N(4)	4	2	1355.56	1483320	2.39862e+07	sp|P00734|THRB_HUMAN	121	0.000267033	0.00159539
20200727_serum_yeast_1_1_rep3.mzML	764.313	750.043	14.2703	GHVJITR	GHVJITR	(N(N(H(H(N(H)))(H(N(H(A)))))))	A(1)H(5)N(4)	4	2	1355.56	1222790	2.14494e+07	sp|P00734|THRB_HUMAN	121	0.00284364	0.00159539
20200727_serum_yeast_10_12_rep1.mzML	959.484	1037.51	-78.0229	GHVJITR	GHVJITR	(N(N(H(H(N(H(A))))(H(N(F)(H(A)))))))	A(2)F(1)H(5)N(4)	4	3	1049.76	1841350	1.79412e+07	sp|P00734|THRB_HUMAN	121	0.0217096	0.0072913
20200727_serum_yeast_10_12_rep3.mzML	942.589	1020.17	-77.5794	GHVJITR	GHVJITR	(N(N(H(H(N(H(A))))(H(N(F)(H(A)))))))	A(2)F(1)H(5)N(4)	4	3	1049.76	1783670	1.72613e+07	sp|P00734|THRB_HUMAN	121	0.0283068	0.0072913
20200727_serum_yeast_1_1_rep3.mzML	950.966	1031.22	-80.2561	GHVJITR	GHVJITR	(N(N(H(H(N(H(A))))(H(N(F)(H(A)))))))	A(2)F(1)H(5)N(4)	4	3	1049.76	2680690	2.24791e+07	sp|P00734|THRB_HUMAN	121	0.000255635	0.0072913
20200727_serum_yeast_1_1_rep4.mzML	952.396	1046.02	-93.6239	GHVJITR	GHVJITR	(N(F)(N(H(H)(H(N(H(A)))(N(H(A)))))))	A(2)F(1)H(5)N(4)	4	3	1049.76	2358400	2.58665e+07	sp|P00734|THRB_HUMAN	121	0.00646689	0.0072913
20200727_serum_yeast_10_12_rep1.mzML	955.525	1041.25	-85.7213	GHVJITR	GHVJITR	(N(N(H(H(N(H(A))))(H(N(F)(H(A)))))))	A(2)F(1)H(5)N(4)	4	2	1574.14	620979	1.45555e+06	sp|P00734|THRB_HUMAN	121	7.64985e-05	0.0072913
20200727_serum_yeast_10_12_rep2.mzML	952.582	1042.97	-90.3877	GHVJITR	GHVJITR	(N(N(H(H(N(H(A))))(H(N(F)(H(A)))))))	A(2)F(1)H(5)N(4)	4	2	1574.14	758108	1.9799e+06	sp|P00734|THRB_HUMAN	121	0.00187594	0.0072913
20200727_serum_yeast_10_15_rep1.mzML	931.786	1030.24	-98.4515	GHVJITR	GHVJITR	(N(N(H(H(N(H(A))))(H(N(F)(H(A)))))))	A(2)F(1)H(5)N(4)	4	2	1574.14	634082	1.517e+06	sp|P00734|THRB_HUMAN	121	0.000294977	0.0072913
20200727_serum_yeast_1_1_rep2.mzML	946.315	1024.09	-77.776	GHVJITR	GHVJITR	(N(N(H(H(N(H(A))))(H(N(F)(H(A)))))))	A(2)F(1)H(5)N(4)	4	2	1574.14	935778	1.60889e+06	sp|P00734|THRB_HUMAN	121	0.000109713	0.0072913
20200727_serum_yeast_1_1_rep4.mzML	948.454	1050.57	-102.112	GHVJITR	GHVJITR	(N(N(H(H(N(H(A))))(H(N(F)(H(A)))))))	A(2)F(1)H(5)N(4)	4	2	1574.14	889935	2.31074e+06	sp|P00734|THRB_HUMAN	121	0.00047051	0.0072913
20200727_serum_yeast_1_1_rep3.mzML	765.833	726.913	38.9202	GIAVJCSSK	GIAVJC[160]SSK	(N(N(H(H(H(H)))(H(H)(H(H)(H(H)))))))	H(10)N(2)	5	3	988.055	1122010	2.52076e+06	sp|P40169|YNT4_YEAST	74	0.00142621	0.00780472
20200727_serum_yeast_10_15_rep1.mzML	786.23	744.905	41.3248	GIAVJCSSK	GIAVJC[160]SSK	(N(N(H(H(H(H(H))))(H(H)(H(H(H(H))))))))	H(11)N(2)	5	3	1042.07	409031	1.8121e+06	sp|P40169|YNT4_YEAST	74	0.032493	0.00337022
20200727_serum_yeast_1_1_rep2.mzML	757.698	721.298	36.4004	GIAVJCSSK	GIAVJC[160]SSK	(N(N(H(H(H(H(H))))(H(H)(H(H(H(H))))))))	H(11)N(2)	5	3	1042.07	842247	2.41183e+06	sp|P40169|YNT4_YEAST	74	0.0290667	0.00337022
20200727_serum_yeast_1_1_rep3.mzML	762.394	727.78	34.6144	GIAVJCSSK	GIAVJC[160]SSK	(N(N(H(H(H(H(H))))(H(H)(H(H(H(H))))))))	H(11)N(2)	5	3	1042.07	698137	2.89733e+06	sp|P40169|YNT4_YEAST	74	0.000529908	0.00337022
20200727_serum_yeast_1_1_rep4.mzML	770.358	729.704	40.6536	GIAVJCSSK	GIAVJC[160]SSK	(N(N(H(H(H(H(H))))(H(H)(H(H(H(H))))))))	H(11)N(2)	5	3	1042.07	825292	3.46854e+06	sp|P40169|YNT4_YEAST	74	0.00387188	0.00337022
20200727_serum_yeast_10_12_rep2.mzML	793.137	757.33	35.8068	GIAVJCSSK	GIAVJC[160]SSK	(N(N(H(H(H(H(H))))(H(H)(H(H(H(H))))))))	H(11)N(2)	5	2	1562.6	627222	5.71186e+06	sp|P40169|YNT4_YEAST	74	0.0107878	0.00337022
20200727_serum_yeast_10_15_rep1.mzML	786.27	751.316	34.9541	GIAVJCSSK	GIAVJC[160]SSK	(N(N(H(H(H(H(H))))(H(H)(H(H(H(H))))))))	H(11)N(2)	5	2	1562.6	775360	7.98637e+06	sp|P40169|YNT4_YEAST	74	5.58228e-10	0.00337022
20200727_serum_yeast_10_15_rep4.mzML	797.057	765.625	31.4319	GIAVJCSSK	GIAVJC[160]SSK	(N(N(H(H(H(H(H))))(H(H)(H(H(H(H))))))))	H(11)N(2)	5	2	1562.6	982747	7.36791e+06	sp|P40169|YNT4_YEAST	74	1.06783e-08	0.00337022
20200727_serum_yeast_1_1_rep4.mzML	769.919	737.032	32.8873	GIAVJCSSK	GIAVJC[160]SSK	(N(N(H(H(H(H(H))))(H(H)(H(H(H(H))))))))	H(11)N(2)	5	2	1562.6	679320	6.99947e+06	sp|P40169|YNT4_YEAST	74	6.30344e-09	0.00337022
20200727_serum_yeast_10_12_rep1.mzML	800.795	755.013	45.7819	GIAVJCSSK	GIAVJC[160]SSK	(N(N(H(H(H(H)))(H(H)(H(H(H(H))))))))	H(10)N(2)	5	2	1481.58	740974	8.99464e+06	sp|P40169|YNT4_YEAST	74	5.91021e-05	0.000784058
20200727_serum_yeast_10_12_rep2.mzML	796.9	759.786	37.1135	GIAVJCSSK	GIAVJC[160]SSK	(N(N(H(H(H(H)))(H(H)(H(H(H(H))))))))	H(10)N(2)	5	2	1481.58	1093310	9.93479e+06	sp|P40169|YNT4_YEAST	74	1.73741e-05	0.000784058
20200727_serum_yeast_10_15_rep1.mzML	789.125	753.824	35.3008	GIAVJCSSK	GIAVJC[160]SSK	(N(N(H(H(H(H)))(H(H)(H(H(H(H))))))))	H(10)N(2)	5	2	1481.58	1365070	1.19133e+07	sp|P40169|YNT4_YEAST	74	0.000576948	0.000784058
20200727_serum_yeast_10_15_rep2.mzML	789.315	758.194	31.1207	GIAVJCSSK	GIAVJC[160]SSK	(N(N(H(H(H(H)))(H(H)(H(H(H(H))))))))	H(10)N(2)	5	2	1481.58	1268310	1.01446e+07	sp|P40169|YNT4_YEAST	74	9.89052e-06	0.000784058
20200727_serum_yeast_10_15_rep4.mzML	802.912	768.221	34.6905	GIAVJCSSK	GIAVJC[160]SSK	(N(N(H(H(H(H)))(H(H)(H(H(H(H))))))))	H(10)N(2)	5	2	1481.58	1154260	1.11499e+07	sp|P40169|YNT4_YEAST	74	0.0245967	0.000784058
20200727_serum_yeast_1_1_rep2.mzML	760.836	728.054	32.7816	GIAVJCSSK	GIAVJC[160]SSK	(N(N(H(H(H(H)))(H(H)(H(H(H(H))))))))	H(10)N(2)	5	2	1481.58	876487	1.03994e+07	sp|P40169|YNT4_YEAST	74	8.13443e-05	0.000784058
20200727_serum_yeast_1_1_rep4.mzML	773.944	739.224	34.7201	GIAVJCSSK	GIAVJC[160]SSK	(N(N(H(H(H(H)))(H(H)(H(H(H(H))))))))	H(10)N(2)	5	2	1481.58	1061070	1.33023e+07	sp|P40169|YNT4_YEAST	74	2.08366e-05	0.000784058
[truncated: 5,501 more rows]

[truncated: 3 more sheets: Precursors, Site-Glycans, Glycosites]
