# Supplementary material for: GproDIA enables data-independent acquisition glycoproteomics with comprehensive statistical control
Source: Nat Commun. 2021 Oct 18;12:6073. doi: 10.1038/s41467-021-26246-3 (PMC8523693; doi:10.1038/s41467-021-26246-3)
Supplement: Supplementary file 19 — Supplementary Data 17 [file 41467_2021_26246_MOESM19_ESM.xlsx]

## Sheet: PeakGroups
Run	RT	AssayRT	DeltaRT	Sequence	FullPeptideName	GlycanStruct	GlycanComposition	GlycanSite	Charge	PrecursorMZ	Intensity	PrecursorIntensity	ProteinName	ProteinGlycoSite	GlycoformQValue	GlobalGlycopeptideQValue
20200727_serum_yeast_10_12_rep1.mzML	2896.62	2854.65	41.965	AALAAFNAQNJGSNFQLEEISR	AALAAFNAQNJGSNFQLEEISR	(N(N(H(H(N(H(A))))(H(N(H(A)))))))	A(2)H(5)N(4)	11	4	1143.24	4801370	2.33492e+08	sp|P02765|FETUA_HUMAN	176	0.00564226	0.00485535
20200727_serum_yeast_10_12_rep2.mzML	2902.28	2860.15	42.1299	AALAAFNAQNJGSNFQLEEISR	AALAAFNAQNJGSNFQLEEISR	(N(N(H(H(N(H(A))))(H(N(H(A)))))))	A(2)H(5)N(4)	11	4	1143.24	5966020	275873804	sp|P02765|FETUA_HUMAN	176	0.00349857	0.00485535
20200727_serum_yeast_10_15_rep1.mzML	2928.08	2880.4	47.6837	AALAAFNAQNJGSNFQLEEISR	AALAAFNAQNJGSNFQLEEISR	(N(N(H(H(N(H(A))))(H(N(H(A)))))))	A(2)H(5)N(4)	11	4	1143.24	6452980	224102355	sp|P02765|FETUA_HUMAN	176	0.00144182	0.00485535
20200727_serum_yeast_10_15_rep2.mzML	2928.91	2888.07	40.8448	AALAAFNAQNJGSNFQLEEISR	AALAAFNAQNJGSNFQLEEISR	(N(N(H(H(N(H(A))))(H(N(H(A)))))))	A(2)H(5)N(4)	11	4	1143.24	5869130	219203103	sp|P02765|FETUA_HUMAN	176	0.00551525	0.00485535
20200727_serum_yeast_10_15_rep4.mzML	2945.52	2897.84	47.6765	AALAAFNAQNJGSNFQLEEISR	AALAAFNAQNJGSNFQLEEISR	(N(N(H(H(N(H(A))))(H(N(H(A)))))))	A(2)H(5)N(4)	11	4	1143.24	1421080	6.08409e+07	sp|P02765|FETUA_HUMAN	176	0.00600841	0.00485535
20200727_serum_yeast_1_1_rep2.mzML	2876.06	2838.12	37.9376	AALAAFNAQNJGSNFQLEEISR	AALAAFNAQNJGSNFQLEEISR	(N(N(H(H(N(H(A))))(H(N(H(A)))))))	A(2)H(5)N(4)	11	4	1143.24	4558450	196145639	sp|P02765|FETUA_HUMAN	176	0.00339451	0.00485535
20200727_serum_yeast_1_1_rep3.mzML	2883.79	2839.04	44.7526	AALAAFNAQNJGSNFQLEEISR	AALAAFNAQNJGSNFQLEEISR	(N(N(H(H(N(H(A))))(H(N(H(A)))))))	A(2)H(5)N(4)	11	4	1143.24	4051320	2.03193e+08	sp|P02765|FETUA_HUMAN	176	0.00535968	0.00485535
20200727_serum_yeast_1_1_rep4.mzML	2933.73	2856.86	76.8687	AALAAFNAQNJGSNFQLEEISR	AALAAFNAQNJGSNFQLEEISR	(N(N(H(H(N(H(A))))(H(N(H(A)))))))	A(2)H(5)N(4)	11	4	1143.24	734232	3.15981e+07	sp|P02765|FETUA_HUMAN	176	0.0124356	0.00485535
20200727_serum_yeast_10_12_rep1.mzML	2896.84	2816.2	80.6426	AALAAFNAQNJGSNFQLEEISR	AALAAFNAQNJGSNFQLEEISR	(N(N(H(H(N(H(A))))(H(N(H(A)))))))	A(2)H(5)N(4)	11	3	1523.98	4631050	2.79795e+08	sp|P02765|FETUA_HUMAN	176	0.00311941	0.00485535
20200727_serum_yeast_10_12_rep2.mzML	2901.93	2820.74	81.1885	AALAAFNAQNJGSNFQLEEISR	AALAAFNAQNJGSNFQLEEISR	(N(N(H(H(N(H(A))))(H(N(H(A)))))))	A(2)H(5)N(4)	11	3	1523.98	6014850	3.35687e+08	sp|P02765|FETUA_HUMAN	176	0.00559742	0.00485535
20200727_serum_yeast_10_12_rep3.mzML	2908.99	2824.14	84.8542	AALAAFNAQNJGSNFQLEEISR	AALAAFNAQNJGSNFQLEEISR	(N(N(H(H(N(H(A))))(H(N(H(A)))))))	A(2)H(5)N(4)	11	3	1523.98	7694820	3.73955e+08	sp|P02765|FETUA_HUMAN	176	0.00539689	0.00485535
20200727_serum_yeast_10_15_rep1.mzML	2927.69	2838.66	89.0281	AALAAFNAQNJGSNFQLEEISR	AALAAFNAQNJGSNFQLEEISR	(N(N(H(H(N(H(A))))(H(N(H(A)))))))	A(2)H(5)N(4)	11	3	1523.98	4875720	2.51846e+08	sp|P02765|FETUA_HUMAN	176	0.00510143	0.00485535
20200727_serum_yeast_10_15_rep2.mzML	2929.27	2848.36	80.9144	AALAAFNAQNJGSNFQLEEISR	AALAAFNAQNJGSNFQLEEISR	(N(N(H(H(N(H(A))))(H(N(H(A)))))))	A(2)H(5)N(4)	11	3	1523.98	4470550	2.45021e+08	sp|P02765|FETUA_HUMAN	176	0.00320279	0.00485535
20200727_serum_yeast_10_15_rep4.mzML	2945.46	2854.62	90.8361	AALAAFNAQNJGSNFQLEEISR	AALAAFNAQNJGSNFQLEEISR	(N(N(H(H(N(H(A))))(H(N(H(A)))))))	A(2)H(5)N(4)	11	3	1523.98	5922250	3.30811e+08	sp|P02765|FETUA_HUMAN	176	0.00558254	0.00485535
20200727_serum_yeast_1_1_rep2.mzML	2875.69	2794.59	81.097	AALAAFNAQNJGSNFQLEEISR	AALAAFNAQNJGSNFQLEEISR	(N(N(H(H(N(H(A))))(H(N(H(A)))))))	A(2)H(5)N(4)	11	3	1523.98	5047590	2.37142e+08	sp|P02765|FETUA_HUMAN	176	0.00848616	0.00485535
20200727_serum_yeast_1_1_rep3.mzML	2883.94	2796.25	87.6944	AALAAFNAQNJGSNFQLEEISR	AALAAFNAQNJGSNFQLEEISR	(N(N(H(H(N(H(A))))(H(N(H(A)))))))	A(2)H(5)N(4)	11	3	1523.98	5283290	2.89123e+08	sp|P02765|FETUA_HUMAN	176	0.00744556	0.00485535
20200727_serum_yeast_10_12_rep3.mzML	2610.61	2637.27	-26.6601	AALAAFNAQNJGSNFQLEEISR	AALAAFNAQNJGSNFQLEEISR	(N(N(H(H(N(H)))(H(N(H(A)))))))	A(1)H(5)N(4)	11	3	1426.95	997316	4.40769e+07	sp|P02765|FETUA_HUMAN	176	0.0469072	0.00227199
20200727_serum_yeast_10_15_rep2.mzML	2618.03	2653.63	-35.6025	AALAAFNAQNJGSNFQLEEISR	AALAAFNAQNJGSNFQLEEISR	(N(N(H(H(N(H)))(H(N(H(A)))))))	A(1)H(5)N(4)	11	3	1426.95	919864	42926797	sp|P02765|FETUA_HUMAN	176	0.00613712	0.00227199
20200727_serum_yeast_1_1_rep2.mzML	2578.82	2610.15	-31.3295	AALAAFNAQNJGSNFQLEEISR	AALAAFNAQNJGSNFQLEEISR	(N(N(H(H(N(H)))(H(N(H(A)))))))	A(1)H(5)N(4)	11	3	1426.95	1226460	4.82065e+07	sp|P02765|FETUA_HUMAN	176	0.0243806	0.00227199
20200727_serum_yeast_1_1_rep4.mzML	2588.91	2617.53	-28.6175	AALAAFNAQNJGSNFQLEEISR	AALAAFNAQNJGSNFQLEEISR	(N(N(H(H(N(H)))(H(N(H(A)))))))	A(1)H(5)N(4)	11	3	1426.95	900270	4.92794e+07	sp|P02765|FETUA_HUMAN	176	0.0151368	0.00227199
20200727_serum_yeast_10_12_rep1.mzML	2598.97	2610.1	-11.1291	AALAAFNAQNJGSNFQLEEISR	AALAAFNAQNJGSNFQLEEISR	(N(N(H(H(H))(H(N(H))(N(H)(F))))))	F(1)H(6)N(4)	11	4	1074.72	1132800	3.00664e+06	sp|P02765|FETUA_HUMAN	176	0.0104047	0.0021615
20200727_serum_yeast_10_12_rep2.mzML	2607.18	2613.48	-6.2985	AALAAFNAQNJGSNFQLEEISR	AALAAFNAQNJGSNFQLEEISR	(N(N(H(H(H))(H(N(H))(N(H)(F))))))	F(1)H(6)N(4)	11	4	1074.72	1502520	2.64143e+06	sp|P02765|FETUA_HUMAN	176	0.0167182	0.0021615
20200727_serum_yeast_10_12_rep3.mzML	2612.64	2619.22	-6.5775	AALAAFNAQNJGSNFQLEEISR	AALAAFNAQNJGSNFQLEEISR	(N(N(H(H(H))(H(N(H))(N(H)(F))))))	F(1)H(6)N(4)	11	4	1074.72	1218510	2.90112e+06	sp|P02765|FETUA_HUMAN	176	0.00325721	0.0021615
20200727_serum_yeast_1_1_rep4.mzML	2589.14	2596.17	-7.03356	AALAAFNAQNJGSNFQLEEISR	AALAAFNAQNJGSNFQLEEISR	(N(N(H(H(H))(H(N(H))(N(H)(F))))))	F(1)H(6)N(4)	11	4	1074.72	1870810	4.13206e+06	sp|P02765|FETUA_HUMAN	176	0.00344646	0.0021615
20200727_serum_yeast_10_12_rep1.mzML	2929.31	2829.34	99.9746	AALAAFNAQNJGSNFQLEEISR	AALAAFNAQNJGSNFQLEEISR	(N(N(H(H(N(H(H))))(H(N(F)(H(A)))))))	A(1)F(1)H(6)N(4)	11	4	1147.49	2552890	4.87545e+06	sp|P02765|FETUA_HUMAN	176	0.0431539	0.00816188
20200727_serum_yeast_10_12_rep2.mzML	2902.47	2834.13	68.3443	AALAAFNAQNJGSNFQLEEISR	AALAAFNAQNJGSNFQLEEISR	(N(N(H(H(N(H(H))))(H(N(F)(H(A)))))))	A(1)F(1)H(6)N(4)	11	4	1147.49	17671700	2.1663e+07	sp|P02765|FETUA_HUMAN	176	0.00911578	0.00816188
20200727_serum_yeast_10_15_rep2.mzML	2929.14	2862.76	66.3797	AALAAFNAQNJGSNFQLEEISR	AALAAFNAQNJGSNFQLEEISR	(N(N(H(H(N(H(H))))(H(N(F)(H(A)))))))	A(1)F(1)H(6)N(4)	11	4	1147.49	17230600	1.25944e+07	sp|P02765|FETUA_HUMAN	176	0.0152848	0.00816188
20200727_serum_yeast_10_15_rep4.mzML	2944.68	2869.17	75.5058	AALAAFNAQNJGSNFQLEEISR	AALAAFNAQNJGSNFQLEEISR	(N(N(H(H(N(H(H))))(H(N(F)(H(A)))))))	A(1)F(1)H(6)N(4)	11	4	1147.49	4946730	4.33303e+06	sp|P02765|FETUA_HUMAN	176	0.00784223	0.00816188
20200727_serum_yeast_1_1_rep2.mzML	2876.46	2809.52	66.9372	AALAAFNAQNJGSNFQLEEISR	AALAAFNAQNJGSNFQLEEISR	(N(N(H(H(N(H(H))))(H(N(F)(H(A)))))))	A(1)F(1)H(6)N(4)	11	4	1147.49	17304400	1.59e+07	sp|P02765|FETUA_HUMAN	176	0.00366251	0.00816188
20200727_serum_yeast_1_1_rep4.mzML	2935.52	2829.39	106.127	AALAAFNAQNJGSNFQLEEISR	AALAAFNAQNJGSNFQLEEISR	(N(N(H(H(N(H(H))))(H(N(F)(H(A)))))))	A(1)F(1)H(6)N(4)	11	4	1147.49	3485610	6913045	sp|P02765|FETUA_HUMAN	176	0.0182861	0.00816188
20200727_serum_yeast_10_12_rep1.mzML	2930.49	2828.46	102.029	AALAAFNAQNJGSNFQLEEISR	AALAAFNAQNJGSNFQLEEISR	(N(N(H(H(N(H(H))))(H(N(F)(H(A)))))))	A(1)F(1)H(6)N(4)	11	3	1529.66	1460280	1.66713e+07	sp|P02765|FETUA_HUMAN	176	0.00513743	0.00816188
20200727_serum_yeast_10_12_rep2.mzML	2901.52	2833.23	68.292	AALAAFNAQNJGSNFQLEEISR	AALAAFNAQNJGSNFQLEEISR	(N(N(H(H(N(H(H))))(H(N(F)(H(A)))))))	A(1)F(1)H(6)N(4)	11	3	1529.66	11730500	118264157	sp|P02765|FETUA_HUMAN	176	0.00151934	0.00816188
20200727_serum_yeast_10_12_rep3.mzML	2909.03	2836.53	72.4962	AALAAFNAQNJGSNFQLEEISR	AALAAFNAQNJGSNFQLEEISR	(N(N(H(H(N(H(H))))(H(N(F)(H(A)))))))	A(1)F(1)H(6)N(4)	11	3	1529.66	13165400	129384008	sp|P02765|FETUA_HUMAN	176	0.00183706	0.00816188
20200727_serum_yeast_10_15_rep1.mzML	2927.92	2851.43	76.4885	AALAAFNAQNJGSNFQLEEISR	AALAAFNAQNJGSNFQLEEISR	(N(F)(N(H(H(N(H(H))))(H(N(H(A)))))))	A(1)F(1)H(6)N(4)	11	3	1529.66	8738060	88937982	sp|P02765|FETUA_HUMAN	176	0.00186957	0.00816188
20200727_serum_yeast_1_1_rep2.mzML	2876.33	2808.53	67.796	AALAAFNAQNJGSNFQLEEISR	AALAAFNAQNJGSNFQLEEISR	(N(N(H(H(N(H(H))))(H(N(F)(H(A)))))))	A(1)F(1)H(6)N(4)	11	3	1529.66	9301260	86878213	sp|P02765|FETUA_HUMAN	176	0.00100074	0.00816188
20200727_serum_yeast_1_1_rep3.mzML	2915.32	2809.97	105.352	AALAAFNAQNJGSNFQLEEISR	AALAAFNAQNJGSNFQLEEISR	(N(N(H(H(N(H(H))))(H(N(F)(H(A)))))))	A(1)F(1)H(6)N(4)	11	3	1529.66	1839480	2.09758e+07	sp|P02765|FETUA_HUMAN	176	0.00151635	0.00816188
20200727_serum_yeast_1_1_rep4.mzML	2934.29	2828.43	105.86	AALAAFNAQNJGSNFQLEEISR	AALAAFNAQNJGSNFQLEEISR	(N(N(H(H(N(H(H))))(H(N(F)(H(A)))))))	A(1)F(1)H(6)N(4)	11	3	1529.66	1493490	1.78145e+07	sp|P02765|FETUA_HUMAN	176	0.000487485	0.00816188
20200727_serum_yeast_10_12_rep1.mzML	2896.98	2776.09	120.89	AALAAFNAQNJGSNFQLEEISR	AALAAFNAQNJGSNFQLEEISR	(N(F)(N(H(H(N(H(F))))(H(N(H(H)(F)))))))	F(3)H(6)N(4)	11	4	1147.75	17305300	23231692	sp|P02765|FETUA_HUMAN	176	0.00535144	0.00588916
20200727_serum_yeast_10_12_rep2.mzML	2934.41	2780.46	153.953	AALAAFNAQNJGSNFQLEEISR	AALAAFNAQNJGSNFQLEEISR	(N(F)(N(H(H(N(H(F))))(H(N(H(H)(F)))))))	F(3)H(6)N(4)	11	4	1147.75	2326430	6.06226e+06	sp|P02765|FETUA_HUMAN	176	0.0069165	0.00588916
20200727_serum_yeast_10_12_rep3.mzML	2948.37	2783.53	164.84	AALAAFNAQNJGSNFQLEEISR	AALAAFNAQNJGSNFQLEEISR	(N(F)(N(H(H(N(H(F))))(H(N(H(H)(F)))))))	F(3)H(6)N(4)	11	4	1147.75	2168560	6.61286e+06	sp|P02765|FETUA_HUMAN	176	0.0106376	0.00588916
20200727_serum_yeast_10_15_rep2.mzML	2929.11	2802.08	127.029	AALAAFNAQNJGSNFQLEEISR	AALAAFNAQNJGSNFQLEEISR	(N(F)(N(H(H(N(H(F))))(H(N(H(H)(F)))))))	F(3)H(6)N(4)	11	4	1147.75	17545900	15701696	sp|P02765|FETUA_HUMAN	176	0.00381247	0.00588916
20200727_serum_yeast_10_15_rep4.mzML	2945.42	2811.97	133.445	AALAAFNAQNJGSNFQLEEISR	AALAAFNAQNJGSNFQLEEISR	(N(F)(N(H(H(N(H(F))))(H(N(H(H)(F)))))))	F(3)H(6)N(4)	11	4	1147.75	4904990	5.82139e+06	sp|P02765|FETUA_HUMAN	176	0.010211	0.00588916
20200727_serum_yeast_1_1_rep2.mzML	2876.28	2750.8	125.479	AALAAFNAQNJGSNFQLEEISR	AALAAFNAQNJGSNFQLEEISR	(N(F)(N(H(H(N(H(F))))(H(N(H(H)(F)))))))	F(3)H(6)N(4)	11	4	1147.75	17262800	1.93855e+07	sp|P02765|FETUA_HUMAN	176	0.00204504	0.00588916
20200727_serum_yeast_1_1_rep3.mzML	2883.2	2753.91	129.289	AALAAFNAQNJGSNFQLEEISR	AALAAFNAQNJGSNFQLEEISR	(N(F)(N(H(H(N(H(F))))(H(N(H(H)(F)))))))	F(3)H(6)N(4)	11	4	1147.75	19646100	31976061	sp|P02765|FETUA_HUMAN	176	0.00445351	0.00588916
20200727_serum_yeast_1_1_rep4.mzML	2902.85	2768.85	134.003	AALAAFNAQNJGSNFQLEEISR	AALAAFNAQNJGSNFQLEEISR	(N(F)(N(H(H(N(H(F))))(H(N(H(H)(F)))))))	F(3)H(6)N(4)	11	4	1147.75	20006400	15030380	sp|P02765|FETUA_HUMAN	176	0.00690884	0.00588916
20200727_serum_yeast_10_12_rep1.mzML	2927.95	2857.33	70.6162	AALAAFNAQNJGSNFQLEEISR	AALAAFNAQNJGSNFQLEEISR	(N(F)(N(H(H(N(H(F))))(H(N(H(H)(F)))))))	F(3)H(6)N(4)	11	3	1529.99	1250390	1.73102e+07	sp|P02765|FETUA_HUMAN	176	0.0010016	0.00588916
20200727_serum_yeast_10_12_rep2.mzML	2901.53	2862.91	38.6226	AALAAFNAQNJGSNFQLEEISR	AALAAFNAQNJGSNFQLEEISR	(N(F)(N(H(H(N(H(F))))(H(N(H(H)(F)))))))	F(3)H(6)N(4)	11	3	1529.99	9570470	1.14843e+08	sp|P02765|FETUA_HUMAN	176	0.00295686	0.00588916
20200727_serum_yeast_10_12_rep3.mzML	2946.77	2868.07	78.6969	AALAAFNAQNJGSNFQLEEISR	AALAAFNAQNJGSNFQLEEISR	(N(F)(N(H(H(N(H(F))))(H(N(H(H)(F)))))))	F(3)H(6)N(4)	11	3	1529.99	1207290	1.62222e+07	sp|P02765|FETUA_HUMAN	176	0.00295407	0.00588916
20200727_serum_yeast_10_15_rep1.mzML	2962.05	2883.36	78.6862	AALAAFNAQNJGSNFQLEEISR	AALAAFNAQNJGSNFQLEEISR	(N(F)(N(H(H(N(H(F))))(H(N(H(H)(F)))))))	F(3)H(6)N(4)	11	3	1529.99	981576	1.65581e+07	sp|P02765|FETUA_HUMAN	176	0.0035859	0.00588916
20200727_serum_yeast_1_1_rep2.mzML	2876.33	2841.15	35.1781	AALAAFNAQNJGSNFQLEEISR	AALAAFNAQNJGSNFQLEEISR	(N(F)(N(H(H(N(H(F))))(H(N(H(H)(F)))))))	F(3)H(6)N(4)	11	3	1529.99	7609880	9.05442e+07	sp|P02765|FETUA_HUMAN	176	0.00150834	0.00588916
20200727_serum_yeast_1_1_rep3.mzML	2914.98	2842	72.9774	AALAAFNAQNJGSNFQLEEISR	AALAAFNAQNJGSNFQLEEISR	(N(F)(N(H(H(N(H(F))))(H(N(H(H)(F)))))))	F(3)H(6)N(4)	11	3	1529.99	1591790	2.13722e+07	sp|P02765|FETUA_HUMAN	176	0.00208048	0.00588916
20200727_serum_yeast_1_1_rep4.mzML	2902.41	2859.77	42.6367	AALAAFNAQNJGSNFQLEEISR	AALAAFNAQNJGSNFQLEEISR	(N(F)(N(H(H(N(H(F))))(H(N(H(H)(F)))))))	F(3)H(6)N(4)	11	3	1529.99	6565110	7.60049e+07	sp|P02765|FETUA_HUMAN	176	0.00252747	0.00588916
20200727_serum_yeast_10_12_rep1.mzML	2890.31	2833.26	57.0474	AALAAFNAQNJGSNFQLEEISR	AALAAFNAQNJGSNFQLEEISR	(N(F)(N(H(H(N(H(H))))(H(N(F)(H(A)))))))	A(1)F(2)H(6)N(4)	11	4	1184.01	3137110	7.58768e+06	sp|P02765|FETUA_HUMAN	176	0.00300909	0.00258938
20200727_serum_yeast_10_12_rep2.mzML	2894.42	2838.17	56.2515	AALAAFNAQNJGSNFQLEEISR	AALAAFNAQNJGSNFQLEEISR	(N(N(H(H(H))(H(N(H)(F))(N(F)(H(A)))))))	A(1)F(2)H(6)N(4)	11	4	1184.01	3032680	7481158	sp|P02765|FETUA_HUMAN	176	0.00453704	0.00258938
20200727_serum_yeast_10_12_rep3.mzML	2906.05	2841.77	64.2818	AALAAFNAQNJGSNFQLEEISR	AALAAFNAQNJGSNFQLEEISR	(N(N(H(H(H))(H(N(H)(F))(N(F)(H(A)))))))	A(1)F(2)H(6)N(4)	11	4	1184.01	2435690	5.16414e+06	sp|P02765|FETUA_HUMAN	176	0.00528196	0.00258938
20200727_serum_yeast_10_15_rep1.mzML	2922.29	2856.73	65.5563	AALAAFNAQNJGSNFQLEEISR	AALAAFNAQNJGSNFQLEEISR	(N(N(H(H(H))(H(N(H)(F))(N(F)(H(A)))))))	A(1)F(2)H(6)N(4)	11	4	1184.01	2689740	4.25726e+06	sp|P02765|FETUA_HUMAN	176	0.0012121	0.00258938
20200727_serum_yeast_10_15_rep2.mzML	2923.9	2866.67	57.2348	AALAAFNAQNJGSNFQLEEISR	AALAAFNAQNJGSNFQLEEISR	(N(N(H(H(H))(H(N(H)(F))(N(F)(H(A)))))))	A(1)F(2)H(6)N(4)	11	4	1184.01	2375880	5.22679e+06	sp|P02765|FETUA_HUMAN	176	0.00667812	0.00258938
20200727_serum_yeast_10_15_rep4.mzML	2941.2	2873.67	67.5284	AALAAFNAQNJGSNFQLEEISR	AALAAFNAQNJGSNFQLEEISR	(N(N(H(H(H))(H(N(H)(F))(N(F)(H(A)))))))	A(1)F(2)H(6)N(4)	11	4	1184.01	1062240	2.04504e+06	sp|P02765|FETUA_HUMAN	176	0.0049573	0.00258938
20200727_serum_yeast_1_1_rep3.mzML	2877.11	2815.3	61.8059	AALAAFNAQNJGSNFQLEEISR	AALAAFNAQNJGSNFQLEEISR	(N(F)(N(H(H(N(H(H))))(H(N(F)(H(A)))))))	A(1)F(2)H(6)N(4)	11	4	1184.01	3189510	9.71713e+06	sp|P02765|FETUA_HUMAN	176	0.000961607	0.00258938
20200727_serum_yeast_10_12_rep1.mzML	2915	2829.69	85.3146	AALAAFNAQNJGSNFQLEEISR	AALAAFNAQNJGSNFQLEEISR	(N(N(H(H(N(H(A))))(H(N(F)(H(A)))))))	A(2)F(1)H(5)N(4)	11	4	1179.75	582817	8.82261e+06	sp|P02765|FETUA_HUMAN	176	0.00668545	0.00218462
20200727_serum_yeast_10_12_rep2.mzML	2894.42	2834.49	59.929	AALAAFNAQNJGSNFQLEEISR	AALAAFNAQNJGSNFQLEEISR	(N(N(H(H(N(H(A))))(H(N(F)(H(A)))))))	A(2)F(1)H(5)N(4)	11	4	1179.75	2529790	3.26488e+07	sp|P02765|FETUA_HUMAN	176	0.00611433	0.00218462
20200727_serum_yeast_10_12_rep3.mzML	2906.05	2837.84	68.2118	AALAAFNAQNJGSNFQLEEISR	AALAAFNAQNJGSNFQLEEISR	(N(N(H(H(N(H(A))))(H(N(F)(H(A)))))))	A(2)F(1)H(5)N(4)	11	4	1179.75	2112370	2.08356e+07	sp|P02765|FETUA_HUMAN	176	0.00735822	0.00218462
20200727_serum_yeast_10_15_rep1.mzML	2922.29	2852.76	69.5312	AALAAFNAQNJGSNFQLEEISR	AALAAFNAQNJGSNFQLEEISR	(N(N(H(H(N(H(A))))(H(N(F)(H(A)))))))	A(2)F(1)H(5)N(4)	11	4	1179.75	2201370	2.63685e+07	sp|P02765|FETUA_HUMAN	176	0.00290357	0.00218462
20200727_serum_yeast_10_15_rep2.mzML	2923.9	2863.12	60.7818	AALAAFNAQNJGSNFQLEEISR	AALAAFNAQNJGSNFQLEEISR	(N(N(H(H(N(H(A))))(H(N(F)(H(A)))))))	A(2)F(1)H(5)N(4)	11	4	1179.75	2037980	2.91715e+07	sp|P02765|FETUA_HUMAN	176	0.00526564	0.00218462
20200727_serum_yeast_10_15_rep4.mzML	2941.2	2869.6	71.6036	AALAAFNAQNJGSNFQLEEISR	AALAAFNAQNJGSNFQLEEISR	(N(N(H(H(N(H(A))))(H(N(F)(H(A)))))))	A(2)F(1)H(5)N(4)	11	4	1179.75	925813	8.77376e+06	sp|P02765|FETUA_HUMAN	176	0.00527584	0.00218462
20200727_serum_yeast_1_1_rep2.mzML	2870.76	2809.93	60.8329	AALAAFNAQNJGSNFQLEEISR	AALAAFNAQNJGSNFQLEEISR	(N(F)(N(H(N)(H(H))(H(N(H(A(A))))))))	A(2)F(1)H(5)N(4)	11	4	1179.75	2381520	3.21057e+07	sp|P02765|FETUA_HUMAN	176	0.0156251	0.00218462
20200727_serum_yeast_1_1_rep3.mzML	2877.11	2811.34	65.7699	AALAAFNAQNJGSNFQLEEISR	AALAAFNAQNJGSNFQLEEISR	(N(F)(N(H(N)(H(H))(H(N(H(A(A))))))))	A(2)F(1)H(5)N(4)	11	4	1179.75	2741610	2.84943e+07	sp|P02765|FETUA_HUMAN	176	0.00310783	0.00218462
20200727_serum_yeast_10_12_rep1.mzML	2889.83	2834.5	55.3271	AALAAFNAQNJGSNFQLEEISR	AALAAFNAQNJGSNFQLEEISR	(N(F)(N(H(H(N(H(H))))(H(N(F)(H(A)))))))	A(1)F(2)H(6)N(4)	11	3	1578.34	1344550	1.23272e+07	sp|P02765|FETUA_HUMAN	176	0.00450051	0.00759849
20200727_serum_yeast_10_15_rep1.mzML	2921.85	2858.13	63.7185	AALAAFNAQNJGSNFQLEEISR	AALAAFNAQNJGSNFQLEEISR	(N(N(H(H(H))(H(N(H)(F))(N(F)(H(A)))))))	A(1)F(2)H(6)N(4)	11	3	1578.34	947313	9.09704e+06	sp|P02765|FETUA_HUMAN	176	0.0205643	0.00759849
20200727_serum_yeast_1_1_rep2.mzML	2869.3	2815.36	53.9387	AALAAFNAQNJGSNFQLEEISR	AALAAFNAQNJGSNFQLEEISR	(N(N(H(H(H))(H(N(H)(F))(N(F)(H(A)))))))	A(1)F(2)H(6)N(4)	11	3	1578.34	1218970	1.21444e+07	sp|P02765|FETUA_HUMAN	176	0.00522879	0.00759849
20200727_serum_yeast_1_1_rep3.mzML	2876.21	2816.68	59.5287	AALAAFNAQNJGSNFQLEEISR	AALAAFNAQNJGSNFQLEEISR	(N(N(H(H(H))(H(N(H)(F))(N(F)(H(A)))))))	A(1)F(2)H(6)N(4)	11	3	1578.34	1535600	1.41238e+07	sp|P02765|FETUA_HUMAN	176	0.0102855	0.00759849
20200727_serum_yeast_10_12_rep1.mzML	2889.83	2827.96	61.8675	AALAAFNAQNJGSNFQLEEISR	AALAAFNAQNJGSNFQLEEISR	(N(N(H(H(N(H(A))))(H(N(H(H)(A)))))))	A(2)H(6)N(4)	11	3	1577.99	1380310	662693	sp|P02765|FETUA_HUMAN	176	0.0379641	0.00620688
20200727_serum_yeast_10_15_rep1.mzML	2921.85	2850.92	70.9337	AALAAFNAQNJGSNFQLEEISR	AALAAFNAQNJGSNFQLEEISR	(N(N(H(H(N(H(A))))(H(N(H(H)(A)))))))	A(2)H(6)N(4)	11	3	1577.99	990820	333275	sp|P02765|FETUA_HUMAN	176	0.00388336	0.00620688
20200727_serum_yeast_10_15_rep2.mzML	2922.59	2861.31	61.2815	AALAAFNAQNJGSNFQLEEISR	AALAAFNAQNJGSNFQLEEISR	(N(N(H(H(N(H(A))))(H(N(H(H)(A)))))))	A(2)H(6)N(4)	11	3	1577.99	834738	164331	sp|P02765|FETUA_HUMAN	176	0.00932952	0.00620688
20200727_serum_yeast_10_15_rep4.mzML	2936.61	2867.52	69.0924	AALAAFNAQNJGSNFQLEEISR	AALAAFNAQNJGSNFQLEEISR	(N(N(H(H(N(H(A))))(H(N(H(H)(A)))))))	A(2)H(6)N(4)	11	3	1577.99	1033920	676049	sp|P02765|FETUA_HUMAN	176	0.0218702	0.00620688
20200727_serum_yeast_1_1_rep2.mzML	2869.3	2807.97	61.3267	AALAAFNAQNJGSNFQLEEISR	AALAAFNAQNJGSNFQLEEISR	(N(N(H(H(N(H(A))))(H(N(H(H)(A)))))))	A(2)H(6)N(4)	11	3	1577.99	1316690	753441	sp|P02765|FETUA_HUMAN	176	0.00438551	0.00620688
20200727_serum_yeast_1_1_rep3.mzML	2876.21	2809.42	66.7895	AALAAFNAQNJGSNFQLEEISR	AALAAFNAQNJGSNFQLEEISR	(N(N(H(H(N(H(A))))(H(N(H(H)(A)))))))	A(2)H(6)N(4)	11	3	1577.99	1656150	745108	sp|P02765|FETUA_HUMAN	176	0.00233461	0.00620688
20200727_serum_yeast_1_1_rep2.mzML	2221.47	2247.95	-26.4807	ADGTVNQIEGEATPVJLTEPAK	ADGTVNQIEGEATPVJLTEPAK	(N(F)(N(H(H(N(H)))(H(N(H(A)))))))	A(1)F(1)H(5)N(4)	16	4	1079.22	521064	2.94479e+06	sp|P05090|APOD_HUMAN	98	0.00188418	0.00300614
20200727_serum_yeast_10_12_rep1.mzML	2233.94	2290.82	-56.8819	ADGTVNQIEGEATPVJLTEPAK	ADGTVNQIEGEATPVJLTEPAK	(N(F)(N(H(H(N(H)))(H(N(H(A)))))))	A(1)F(1)H(5)N(4)	16	3	1438.63	2258160	3.02372e+07	sp|P05090|APOD_HUMAN	98	0.00627425	0.00300614
20200727_serum_yeast_10_12_rep2.mzML	2245.95	2300.82	-54.8701	ADGTVNQIEGEATPVJLTEPAK	ADGTVNQIEGEATPVJLTEPAK	(N(F)(N(H(H(N(H)))(H(N(H(A)))))))	A(1)F(1)H(5)N(4)	16	3	1438.63	1652750	3.09114e+07	sp|P05090|APOD_HUMAN	98	0.00603528	0.00300614
20200727_serum_yeast_10_12_rep3.mzML	2238.63	2295.92	-57.2856	ADGTVNQIEGEATPVJLTEPAK	ADGTVNQIEGEATPVJLTEPAK	(N(F)(N(H(H(N(H)))(H(N(H(A)))))))	A(1)F(1)H(5)N(4)	16	3	1438.63	1913220	6.10748e+07	sp|P05090|APOD_HUMAN	98	0.00626738	0.00300614
20200727_serum_yeast_10_15_rep1.mzML	2268.66	2327.63	-58.9725	ADGTVNQIEGEATPVJLTEPAK	ADGTVNQIEGEATPVJLTEPAK	(N(F)(N(H(H(N(H)))(H(N(H(A)))))))	A(1)F(1)H(5)N(4)	16	3	1438.63	1796830	4.85018e+07	sp|P05090|APOD_HUMAN	98	0.00404836	0.00300614
20200727_serum_yeast_10_15_rep2.mzML	2263.41	2322.69	-59.2786	ADGTVNQIEGEATPVJLTEPAK	ADGTVNQIEGEATPVJLTEPAK	(N(F)(N(H(H(N(H)))(H(N(H(A)))))))	A(1)F(1)H(5)N(4)	16	3	1438.63	1219100	3.86866e+07	sp|P05090|APOD_HUMAN	98	0.0121577	0.00300614
20200727_serum_yeast_10_15_rep4.mzML	2279.4	2348.03	-68.6266	ADGTVNQIEGEATPVJLTEPAK	ADGTVNQIEGEATPVJLTEPAK	(N(F)(N(H(H(N(H)))(H(N(H(A)))))))	A(1)F(1)H(5)N(4)	16	3	1438.63	1612080	61075982	sp|P05090|APOD_HUMAN	98	0.00387008	0.00300614
20200727_serum_yeast_1_1_rep2.mzML	2221.2	2274.33	-53.1257	ADGTVNQIEGEATPVJLTEPAK	ADGTVNQIEGEATPVJLTEPAK	(N(F)(N(H(H(N(H)))(H(N(H(A)))))))	A(1)F(1)H(5)N(4)	16	3	1438.63	2164690	2.34842e+07	sp|P05090|APOD_HUMAN	98	0.000755387	0.00300614
20200727_serum_yeast_1_1_rep3.mzML	2226.54	2282.22	-55.6816	ADGTVNQIEGEATPVJLTEPAK	ADGTVNQIEGEATPVJLTEPAK	(N(F)(N(H(H(N(H)))(H(N(H(A)))))))	A(1)F(1)H(5)N(4)	16	3	1438.63	2438960	2.77583e+07	sp|P05090|APOD_HUMAN	98	0.00924147	0.00300614
20200727_serum_yeast_1_1_rep4.mzML	2245.75	2297.49	-51.7439	ADGTVNQIEGEATPVJLTEPAK	ADGTVNQIEGEATPVJLTEPAK	(N(F)(N(H(H(N(H)))(H(N(H(A)))))))	A(1)F(1)H(5)N(4)	16	3	1438.63	2053080	3.74001e+07	sp|P05090|APOD_HUMAN	98	0.0344414	0.00300614
20200727_serum_yeast_10_12_rep2.mzML	2245.71	2280.2	-34.4866	ADGTVNQIEGEATPVJLTEPAK	ADGTVNQIEGEATPVJLTEPAK	(N(F)(N(H(H(N(H)))(H(N(H(H)(F)))))))	F(2)H(6)N(4)	16	4	1083.48	325096	716337	sp|P05090|APOD_HUMAN	98	0.0097574	0.0027814
20200727_serum_yeast_1_1_rep2.mzML	2221.47	2258	-36.5263	ADGTVNQIEGEATPVJLTEPAK	ADGTVNQIEGEATPVJLTEPAK	(N(F)(N(H(H(N(H)))(H(N(H(H)(F)))))))	F(2)H(6)N(4)	16	4	1083.48	511498	1.16031e+06	sp|P05090|APOD_HUMAN	98	0.000847178	0.0027814
20200727_serum_yeast_10_12_rep1.mzML	2233.94	2274.09	-40.1522	ADGTVNQIEGEATPVJLTEPAK	ADGTVNQIEGEATPVJLTEPAK	(N(F)(N(H(H(N(H)))(H(N(H(H)(F)))))))	F(2)H(6)N(4)	16	3	1444.3	2022700	3.17867e+07	sp|P05090|APOD_HUMAN	98	0.00302191	0.0027814
20200727_serum_yeast_10_12_rep2.mzML	2245.95	2279.4	-33.4489	ADGTVNQIEGEATPVJLTEPAK	ADGTVNQIEGEATPVJLTEPAK	(N(F)(N(H(H(N(H)))(H(N(H(H)(F)))))))	F(2)H(6)N(4)	16	3	1444.3	1549410	2.23449e+07	sp|P05090|APOD_HUMAN	98	0.00199079	0.0027814
20200727_serum_yeast_10_15_rep1.mzML	2268.66	2314.17	-45.5144	ADGTVNQIEGEATPVJLTEPAK	ADGTVNQIEGEATPVJLTEPAK	(N(F)(N(H(H(N(H)))(H(N(H(H)(F)))))))	F(2)H(6)N(4)	16	3	1444.3	1639320	21615994	sp|P05090|APOD_HUMAN	98	0.00382723	0.0027814
20200727_serum_yeast_10_15_rep2.mzML	2263.41	2298.09	-34.6841	ADGTVNQIEGEATPVJLTEPAK	ADGTVNQIEGEATPVJLTEPAK	(N(F)(N(H(H(N(H)))(H(N(H(H)(F)))))))	F(2)H(6)N(4)	16	3	1444.3	1083220	1.75849e+07	sp|P05090|APOD_HUMAN	98	0.0329563	0.0027814
20200727_serum_yeast_10_15_rep4.mzML	2279.4	2325.73	-46.3298	ADGTVNQIEGEATPVJLTEPAK	ADGTVNQIEGEATPVJLTEPAK	(N(F)(N(H(H(N(H)))(H(N(H(H)(F)))))))	F(2)H(6)N(4)	16	3	1444.3	1536200	21850324	sp|P05090|APOD_HUMAN	98	0.00199664	0.0027814
20200727_serum_yeast_1_1_rep2.mzML	2221.2	2257.28	-36.0833	ADGTVNQIEGEATPVJLTEPAK	ADGTVNQIEGEATPVJLTEPAK	(N(F)(N(H(H(N(H)))(H(N(H(H)(F)))))))	F(2)H(6)N(4)	16	3	1444.3	2150350	28021834	sp|P05090|APOD_HUMAN	98	0.00075701	0.0027814
20200727_serum_yeast_1_1_rep3.mzML	2226.73	2266.93	-40.204	ADGTVNQIEGEATPVJLTEPAK	ADGTVNQIEGEATPVJLTEPAK	(N(F)(N(H(H(N(H)))(H(N(H(H)(F)))))))	F(2)H(6)N(4)	16	3	1444.3	2394250	3.71892e+07	sp|P05090|APOD_HUMAN	98	0.00382559	0.0027814
20200727_serum_yeast_1_1_rep4.mzML	2245.75	2280.85	-35.0989	ADGTVNQIEGEATPVJLTEPAK	ADGTVNQIEGEATPVJLTEPAK	(N(F)(N(H(H(N(H)))(H(N(H(H)(F)))))))	F(2)H(6)N(4)	16	3	1444.3	1941410	3.28252e+07	sp|P05090|APOD_HUMAN	98	0.00589492	0.0027814
20200727_serum_yeast_10_12_rep1.mzML	2010.59	2056.47	-45.8831	ADGTVNQIEGEATPVJLTEPAK	ADGTVNQIEGEATPVJLTEPAK	(N(N(H(H(N(H)))(H(N(H))))))	H(5)N(4)	16	3	1292.91	524024	8.40055e+06	sp|P05090|APOD_HUMAN	98	0.0395555	0.00218699
20200727_serum_yeast_10_12_rep2.mzML	2024.17	2069.92	-45.7519	ADGTVNQIEGEATPVJLTEPAK	ADGTVNQIEGEATPVJLTEPAK	(N(N(H(H(N(H)))(H(N(H))))))	H(5)N(4)	16	3	1292.91	623323	9.35849e+06	sp|P05090|APOD_HUMAN	98	0.00162328	0.00218699
20200727_serum_yeast_10_12_rep3.mzML	2024.6	2078.49	-53.8858	ADGTVNQIEGEATPVJLTEPAK	ADGTVNQIEGEATPVJLTEPAK	(N(N(H(H(N(H)))(H(N(H))))))	H(5)N(4)	16	3	1292.91	621529	1.04622e+07	sp|P05090|APOD_HUMAN	98	0.0352319	0.00218699
20200727_serum_yeast_10_15_rep1.mzML	2018.29	2076.14	-57.8489	ADGTVNQIEGEATPVJLTEPAK	ADGTVNQIEGEATPVJLTEPAK	(N(N(H(H(N(H)))(H(N(H))))))	H(5)N(4)	16	3	1292.91	485656	6.90887e+06	sp|P05090|APOD_HUMAN	98	0.00611206	0.00218699
20200727_serum_yeast_10_15_rep4.mzML	2040.29	2094.57	-54.276	ADGTVNQIEGEATPVJLTEPAK	ADGTVNQIEGEATPVJLTEPAK	(N(N(H(H(N(H)))(H(N(H))))))	H(5)N(4)	16	3	1292.91	455260	6.93095e+06	sp|P05090|APOD_HUMAN	98	0.00284567	0.00218699
20200727_serum_yeast_1_1_rep2.mzML	1988.74	2039.12	-50.3843	ADGTVNQIEGEATPVJLTEPAK	ADGTVNQIEGEATPVJLTEPAK	(N(N(H(H(N(H)))(H(N(H))))))	H(5)N(4)	16	3	1292.91	727829	1.00596e+07	sp|P05090|APOD_HUMAN	98	0.00554453	0.00218699
20200727_serum_yeast_1_1_rep3.mzML	2002.92	2048.02	-45.0962	ADGTVNQIEGEATPVJLTEPAK	ADGTVNQIEGEATPVJLTEPAK	(N(N(H(H(N(H)))(H(N(H))))))	H(5)N(4)	16	3	1292.91	693150	9.6484e+06	sp|P05090|APOD_HUMAN	98	0.0113401	0.00218699
20200727_serum_yeast_1_1_rep4.mzML	1989.42	2048.23	-58.8113	ADGTVNQIEGEATPVJLTEPAK	ADGTVNQIEGEATPVJLTEPAK	(N(N(H(H(N(H)))(H(N(H))))))	H(5)N(4)	16	3	1292.91	617509	9.84691e+06	sp|P05090|APOD_HUMAN	98	0.00261288	0.00218699
20200727_serum_yeast_10_12_rep1.mzML	1997.61	2005.36	-7.75244	ADGTVNQIEGEATPVJLTEPAK	ADGTVNQIEGEATPVJLTEPAK	(N(F)(N(H(H(N(H)))(H(N(H))))))	F(1)H(5)N(4)	16	3	1341.59	943909	1.493e+07	sp|P05090|APOD_HUMAN	98	0.0130724	0.00272866
20200727_serum_yeast_10_12_rep2.mzML	2012.63	2011.22	1.41343	ADGTVNQIEGEATPVJLTEPAK	ADGTVNQIEGEATPVJLTEPAK	(N(F)(N(H(H(N(H)))(H(N(H))))))	F(1)H(5)N(4)	16	3	1341.59	755471	1.35786e+07	sp|P05090|APOD_HUMAN	98	0.000545495	0.00272866
20200727_serum_yeast_10_12_rep3.mzML	2010.48	2028.31	-17.8313	ADGTVNQIEGEATPVJLTEPAK	ADGTVNQIEGEATPVJLTEPAK	(N(F)(N(H(H(N(H)))(H(N(H))))))	F(1)H(5)N(4)	16	3	1341.59	890566	1.54181e+07	sp|P05090|APOD_HUMAN	98	8.15786e-05	0.00272866
20200727_serum_yeast_10_15_rep1.mzML	2007	2213.05	-206.051	ADGTVNQIEGEATPVJLTEPAK	ADGTVNQIEGEATPVJLTEPAK	(N(F)(N(H(H(N(H)))(H(N(H))))))	F(1)H(5)N(4)	16	3	1341.59	774027	1.16624e+07	sp|P05090|APOD_HUMAN	98	0.000872055	0.00272866
20200727_serum_yeast_10_15_rep2.mzML	2022.99	2194.73	-171.739	ADGTVNQIEGEATPVJLTEPAK	ADGTVNQIEGEATPVJLTEPAK	(N(F)(N(H(H(N(H)))(H(N(H))))))	F(1)H(5)N(4)	16	3	1341.59	918897	1.70056e+07	sp|P05090|APOD_HUMAN	98	0.0131892	0.00272866
20200727_serum_yeast_10_15_rep4.mzML	2030.36	2040.16	-9.79594	ADGTVNQIEGEATPVJLTEPAK	ADGTVNQIEGEATPVJLTEPAK	(N(F)(N(H(H(N(H)))(H(N(H))))))	F(1)H(5)N(4)	16	3	1341.59	717643	9.09574e+06	sp|P05090|APOD_HUMAN	98	0.000691584	0.00272866
20200727_serum_yeast_1_1_rep2.mzML	1976.62	1973.15	3.46728	ADGTVNQIEGEATPVJLTEPAK	ADGTVNQIEGEATPVJLTEPAK	(N(F)(N(H(H(N(H)))(H(N(H))))))	F(1)H(5)N(4)	16	3	1341.59	953644	1.68813e+07	sp|P05090|APOD_HUMAN	98	0.000725991	0.00272866
20200727_serum_yeast_1_1_rep3.mzML	1988.64	1995.54	-6.89715	ADGTVNQIEGEATPVJLTEPAK	ADGTVNQIEGEATPVJLTEPAK	(N(F)(N(H(H(N(H)))(H(N(H))))))	F(1)H(5)N(4)	16	3	1341.59	928622	1.53613e+07	sp|P05090|APOD_HUMAN	98	0.0238212	0.00272866
20200727_serum_yeast_1_1_rep4.mzML	1974.69	1990.06	-15.368	ADGTVNQIEGEATPVJLTEPAK	ADGTVNQIEGEATPVJLTEPAK	(N(F)(N(H(H(N(H)))(H(N(H))))))	F(1)H(5)N(4)	16	3	1341.59	1178730	1.70818e+07	sp|P05090|APOD_HUMAN	98	0.00173606	0.00272866
20200727_serum_yeast_10_15_rep4.mzML	2030.36	2085.08	-54.718	ADGTVNQIEGEATPVJLTEPAK	ADGTVNQIEGEATPVJLTEPAK	(N(N(H(H(N(H)))(H(N(H(H)))))))	H(6)N(4)	16	3	1346.92	596489	172086	sp|P05090|APOD_HUMAN	98	0.007399	0.00512
20200727_serum_yeast_1_1_rep4.mzML	1974.69	2036.93	-62.2393	ADGTVNQIEGEATPVJLTEPAK	ADGTVNQIEGEATPVJLTEPAK	(N(N(H(H(N(H)))(H(N(H(H)))))))	H(6)N(4)	16	3	1346.92	947259	355237	sp|P05090|APOD_HUMAN	98	0.0160909	0.00512
20200727_serum_yeast_10_12_rep2.mzML	2258.11	2301.54	-43.4311	ADGTVNQIEGEATPVJLTEPAK	ADGTVNQIEGEATPVJLTEPAK	(N(N(H(H(N(H)))(H(N(H(A)))))))	A(1)H(5)N(4)	16	3	1389.94	945578	1.25066e+07	sp|P05090|APOD_HUMAN	98	0.00403825	0.00283726
20200727_serum_yeast_10_15_rep2.mzML	2274.83	2323.44	-48.6116	ADGTVNQIEGEATPVJLTEPAK	ADGTVNQIEGEATPVJLTEPAK	(N(N(H(H(N(H)))(H(N(H(A)))))))	A(1)H(5)N(4)	16	3	1389.94	515104	8.72656e+06	sp|P05090|APOD_HUMAN	98	0.0336529	0.00283726
20200727_serum_yeast_1_1_rep2.mzML	2239.91	2274.97	-35.0635	ADGTVNQIEGEATPVJLTEPAK	ADGTVNQIEGEATPVJLTEPAK	(N(N(H(H(N(H)))(H(N(H(A)))))))	A(1)H(5)N(4)	16	3	1389.94	881167	13620454	sp|P05090|APOD_HUMAN	98	0.0136237	0.00283726
20200727_serum_yeast_10_12_rep1.mzML	2251.36	2319.92	-68.5621	ADGTVNQIEGEATPVJLTEPAK	ADGTVNQIEGEATPVJLTEPAK	(N(N(H(H(H))(H(N(H))(N(H)(F))))))	F(1)H(6)N(4)	16	3	1395.61	995148	6.01628e+06	sp|P05090|APOD_HUMAN	98	0.0162356	0.00300954
20200727_serum_yeast_10_12_rep2.mzML	2258.11	2320.39	-62.2759	ADGTVNQIEGEATPVJLTEPAK	ADGTVNQIEGEATPVJLTEPAK	(N(N(H(H(H))(H(N(H))(N(H)(F))))))	F(1)H(6)N(4)	16	3	1395.61	923310	6.50316e+06	sp|P05090|APOD_HUMAN	98	0.00511938	0.00300954
20200727_serum_yeast_10_15_rep2.mzML	2274.83	2332.51	-57.6783	ADGTVNQIEGEATPVJLTEPAK	ADGTVNQIEGEATPVJLTEPAK	(N(N(H(H(H))(H(N(H))(N(H)(F))))))	F(1)H(6)N(4)	16	3	1395.61	575454	5.62937e+06	sp|P05090|APOD_HUMAN	98	0.00838331	0.00300954
20200727_serum_yeast_1_1_rep3.mzML	2245.7	2313.38	-67.6849	ADGTVNQIEGEATPVJLTEPAK	ADGTVNQIEGEATPVJLTEPAK	(N(N(H(H(H))(H(N(H))(N(H)(F))))))	F(1)H(6)N(4)	16	3	1395.61	997980	6.41843e+06	sp|P05090|APOD_HUMAN	98	0.011666	0.00300954
20200727_serum_yeast_10_12_rep2.mzML	2245.95	2268.07	-22.1171	ADGTVNQIEGEATPVJLTEPAK	ADGTVNQIEGEATPVJLTEPAK	(N(N(H(H(N(H(H))))(H(N(H(A)))))))	A(1)H(6)N(4)	16	3	1443.95	1531290	1.86249e+06	sp|P05090|APOD_HUMAN	98	0.0322709	0.00452861
20200727_serum_yeast_10_15_rep4.mzML	2279.4	2313.88	-34.4846	ADGTVNQIEGEATPVJLTEPAK	ADGTVNQIEGEATPVJLTEPAK	(N(N(H(H(N(H(H))))(H(N(H(A)))))))	A(1)H(6)N(4)	16	3	1443.95	1561730	2.52376e+06	sp|P05090|APOD_HUMAN	98	0.0432483	0.00452861
20200727_serum_yeast_1_1_rep2.mzML	2221.2	2242.79	-21.5873	ADGTVNQIEGEATPVJLTEPAK	ADGTVNQIEGEATPVJLTEPAK	(N(N(H(H(N(H(H))))(H(N(H(A)))))))	A(1)H(6)N(4)	16	3	1443.95	2318010	1.80128e+06	sp|P05090|APOD_HUMAN	98	0.00206279	0.00452861
20200727_serum_yeast_10_12_rep1.mzML	2526.21	2669.17	-142.957	ADGTVNQIEGEATPVJLTEPAK	ADGTVNQIEGEATPVJLTEPAK	(N(F)(N(H(H(N(H(H))))(H(N(F)(H(A)))))))	A(1)F(2)H(6)N(4)	16	3	1541.33	405537	4.90831e+06	sp|P05090|APOD_HUMAN	98	0.00981031	0.00338976
20200727_serum_yeast_10_12_rep1.mzML	3324.98	3288.15	36.8343	ADTHDEILEGLNFJLTEIPEAQIHEGFQELLR	ADTHDEILEGLNFJLTEIPEAQIHEGFQELLR	(N(N(H(H(N(H(A))))(H(N(H(A)))))))	A(2)H(5)N(4)	14	5	1180.13	2904820	2.00584e+07	sp|P01009|A1AT_HUMAN	107	0.00124577	0.00586543
20200727_serum_yeast_10_12_rep2.mzML	3319.47	3286.53	32.9368	ADTHDEILEGLNFJLTEIPEAQIHEGFQELLR	ADTHDEILEGLNFJLTEIPEAQIHEGFQELLR	(N(N(H(H(N(H(A))))(H(N(H(A)))))))	A(2)H(5)N(4)	14	5	1180.13	1747020	8951517	sp|P01009|A1AT_HUMAN	107	0.00123128	0.00586543
20200727_serum_yeast_10_12_rep3.mzML	3325.28	3289.39	35.8917	ADTHDEILEGLNFJLTEIPEAQIHEGFQELLR	ADTHDEILEGLNFJLTEIPEAQIHEGFQELLR	(N(N(H(H(N(H(A))))(H(N(H(A)))))))	A(2)H(5)N(4)	14	5	1180.13	1648970	9.54461e+06	sp|P01009|A1AT_HUMAN	107	0.00124306	0.00586543
20200727_serum_yeast_10_15_rep1.mzML	3319.7	3291.97	27.7335	ADTHDEILEGLNFJLTEIPEAQIHEGFQELLR	ADTHDEILEGLNFJLTEIPEAQIHEGFQELLR	(N(N(H(H(N(H(A))))(H(N(H(A)))))))	A(2)H(5)N(4)	14	5	1180.13	2157800	1.06451e+07	sp|P01009|A1AT_HUMAN	107	0.00292746	0.00586543
20200727_serum_yeast_10_15_rep2.mzML	3327.78	3291.35	36.4303	ADTHDEILEGLNFJLTEIPEAQIHEGFQELLR	ADTHDEILEGLNFJLTEIPEAQIHEGFQELLR	(N(N(H(H(N(H(A))))(H(N(H(A)))))))	A(2)H(5)N(4)	14	5	1180.13	3620120	1.76747e+07	sp|P01009|A1AT_HUMAN	107	0.00122855	0.00586543
20200727_serum_yeast_1_1_rep2.mzML	3317.02	3281.18	35.8427	ADTHDEILEGLNFJLTEIPEAQIHEGFQELLR	ADTHDEILEGLNFJLTEIPEAQIHEGFQELLR	(N(N(H(H(N(H(A))))(H(N(H(A)))))))	A(2)H(5)N(4)	14	5	1180.13	1318080	6.02022e+06	sp|P01009|A1AT_HUMAN	107	0.00124125	0.00586543
20200727_serum_yeast_1_1_rep4.mzML	3320.41	3283.31	37.1037	ADTHDEILEGLNFJLTEIPEAQIHEGFQELLR	ADTHDEILEGLNFJLTEIPEAQIHEGFQELLR	(N(N(H(H(N(H(A))))(H(N(H(A)))))))	A(2)H(5)N(4)	14	5	1180.13	2565330	1.07213e+07	sp|P01009|A1AT_HUMAN	107	0.00122308	0.00586543
20200727_serum_yeast_10_12_rep2.mzML	3320.85	3255.54	65.3132	ADTHDEILEGLNFJLTEIPEAQIHEGFQELLR	ADTHDEILEGLNFJLTEIPEAQIHEGFQELLR	(N(N(H(H(N(H(A))))(H(N(H(A)))))))	A(2)H(5)N(4)	14	4	1474.91	1879550	4.22147e+07	sp|P01009|A1AT_HUMAN	107	0.00261154	0.00586543
20200727_serum_yeast_10_12_rep3.mzML	3326.01	3256.21	69.8032	ADTHDEILEGLNFJLTEIPEAQIHEGFQELLR	ADTHDEILEGLNFJLTEIPEAQIHEGFQELLR	(N(N(H(H(N(H(A))))(H(N(H(A)))))))	A(2)H(5)N(4)	14	4	1474.91	2473730	58483615	sp|P01009|A1AT_HUMAN	107	0.00108174	0.00586543
20200727_serum_yeast_10_15_rep1.mzML	3320.03	3253.8	66.2269	ADTHDEILEGLNFJLTEIPEAQIHEGFQELLR	ADTHDEILEGLNFJLTEIPEAQIHEGFQELLR	(N(N(H(H(N(H(A))))(H(N(H(A)))))))	A(2)H(5)N(4)	14	4	1474.91	2924250	6.62084e+07	sp|P01009|A1AT_HUMAN	107	0.00820849	0.00586543
20200727_serum_yeast_10_15_rep4.mzML	3331.65	3263.36	68.2896	ADTHDEILEGLNFJLTEIPEAQIHEGFQELLR	ADTHDEILEGLNFJLTEIPEAQIHEGFQELLR	(N(N(H(H(N(H(A))))(H(N(H(A)))))))	A(2)H(5)N(4)	14	4	1474.91	2752140	56065572	sp|P01009|A1AT_HUMAN	107	0.00260482	0.00586543
20200727_serum_yeast_1_1_rep2.mzML	3316.83	3252.98	63.8476	ADTHDEILEGLNFJLTEIPEAQIHEGFQELLR	ADTHDEILEGLNFJLTEIPEAQIHEGFQELLR	(N(N(H(H(N(H(A))))(H(N(H(A)))))))	A(2)H(5)N(4)	14	4	1474.91	2137570	4.70486e+07	sp|P01009|A1AT_HUMAN	107	0.00715478	0.00586543
20200727_serum_yeast_1_1_rep4.mzML	3320.69	3252.26	68.4334	ADTHDEILEGLNFJLTEIPEAQIHEGFQELLR	ADTHDEILEGLNFJLTEIPEAQIHEGFQELLR	(N(N(H(H(N(H(A))))(H(N(H(A)))))))	A(2)H(5)N(4)	14	4	1474.91	2206400	4.80225e+07	sp|P01009|A1AT_HUMAN	107	0.0118401	0.00586543
20200727_serum_yeast_10_12_rep1.mzML	3327.86	3347.25	-19.394	ADTHDEILEGLNFJLTEIPEAQIHEGFQELLR	ADTHDEILEGLNFJLTEIPEAQIHEGFQELLR	(N(N(H(H(N(H(A))))(H(N(H))(N(H))))))	A(1)H(6)N(5)	14	4	1493.41	491069	229052	sp|P01009|A1AT_HUMAN	107	0.00220478	0.00182633
20200727_serum_yeast_10_15_rep4.mzML	3330.62	3350.31	-19.6893	ADTHDEILEGLNFJLTEIPEAQIHEGFQELLR	ADTHDEILEGLNFJLTEIPEAQIHEGFQELLR	(N(N(H(H(N(H(A))))(H(N(H))(N(H))))))	A(1)H(6)N(5)	14	4	1493.41	541672	123534	sp|P01009|A1AT_HUMAN	107	0.00210764	0.00182633
20200727_serum_yeast_1_1_rep4.mzML	3320.38	3338.72	-18.3399	ADTHDEILEGLNFJLTEIPEAQIHEGFQELLR	ADTHDEILEGLNFJLTEIPEAQIHEGFQELLR	(N(N(H(H(N(H(A))))(H(N(H))(N(H))))))	A(1)H(6)N(5)	14	4	1493.41	453627	277647	sp|P01009|A1AT_HUMAN	107	0.000382177	0.00182633
20200727_serum_yeast_10_12_rep1.mzML	3327.86	3335.93	-8.0732	ADTHDEILEGLNFJLTEIPEAQIHEGFQELLR	ADTHDEILEGLNFJLTEIPEAQIHEGFQELLR	(N(N(H(N)(H(N(H(H))))(H(N(F)(H(H)))))))	F(1)H(7)N(5)	14	4	1497.67	482634	2.40379e+07	sp|P01009|A1AT_HUMAN	107	0.0101719	0.00203668
20200727_serum_yeast_10_12_rep3.mzML	3325.24	3337.31	-12.0664	ADTHDEILEGLNFJLTEIPEAQIHEGFQELLR	ADTHDEILEGLNFJLTEIPEAQIHEGFQELLR	(N(N(H(N)(H(N(H(H))))(H(N(F)(H(H)))))))	F(1)H(7)N(5)	14	4	1497.67	486626	4.44885e+06	sp|P01009|A1AT_HUMAN	107	0.00505363	0.00203668
20200727_serum_yeast_10_15_rep4.mzML	3330.62	3340.48	-9.86117	ADTHDEILEGLNFJLTEIPEAQIHEGFQELLR	ADTHDEILEGLNFJLTEIPEAQIHEGFQELLR	(N(N(H(N)(H(N(H(H))))(H(N(F)(H(H)))))))	F(1)H(7)N(5)	14	4	1497.67	521358	1.50579e+06	sp|P01009|A1AT_HUMAN	107	0.0191465	0.00203668
20200727_serum_yeast_1_1_rep2.mzML	3317.71	3328.89	-11.1819	ADTHDEILEGLNFJLTEIPEAQIHEGFQELLR	ADTHDEILEGLNFJLTEIPEAQIHEGFQELLR	(N(N(H(N)(H(N(H(H))))(H(N(F)(H(H)))))))	F(1)H(7)N(5)	14	4	1497.67	421821	1.34935e+06	sp|P01009|A1AT_HUMAN	107	0.0304033	0.00203668
20200727_serum_yeast_1_1_rep4.mzML	3320.38	3328.02	-7.64088	ADTHDEILEGLNFJLTEIPEAQIHEGFQELLR	ADTHDEILEGLNFJLTEIPEAQIHEGFQELLR	(N(N(H(N)(H(N(H(H))))(H(N(F)(H(H)))))))	F(1)H(7)N(5)	14	4	1497.67	438960	4.35715e+06	sp|P01009|A1AT_HUMAN	107	0.00220851	0.00203668
20200727_serum_yeast_10_12_rep1.mzML	3375.8	3390.58	-14.7816	ADTHDEILEGLNFJLTEIPEAQIHEGFQELLR	ADTHDEILEGLNFJLTEIPEAQIHEGFQELLR	(N(F)(N(H(N)(H(H)(H))(H(N(H)(F))(N(F)(H(A)))))))	A(1)F(3)H(7)N(5)	14	5	1314.98	1185890	4.02876e+06	sp|P01009|A1AT_HUMAN	107	0.0152538	0.00380643
20200727_serum_yeast_10_12_rep3.mzML	3378.31	3392.78	-14.465	ADTHDEILEGLNFJLTEIPEAQIHEGFQELLR	ADTHDEILEGLNFJLTEIPEAQIHEGFQELLR	(N(F)(N(H(N)(H(H)(H))(H(N(H)(F))(N(F)(H(A)))))))	A(1)F(3)H(7)N(5)	14	5	1314.98	681283	2.58048e+06	sp|P01009|A1AT_HUMAN	107	0.00161809	0.00380643
20200727_serum_yeast_10_15_rep1.mzML	3375.06	3389.45	-14.3901	ADTHDEILEGLNFJLTEIPEAQIHEGFQELLR	ADTHDEILEGLNFJLTEIPEAQIHEGFQELLR	(N(F)(N(H(N)(H(H)(H))(H(N(H)(F))(N(F)(H(A)))))))	A(1)F(3)H(7)N(5)	14	5	1314.98	1151600	3.13973e+06	sp|P01009|A1AT_HUMAN	107	0.00813277	0.00380643
20200727_serum_yeast_10_15_rep2.mzML	3376.63	3395.18	-18.5481	ADTHDEILEGLNFJLTEIPEAQIHEGFQELLR	ADTHDEILEGLNFJLTEIPEAQIHEGFQELLR	(N(F)(N(H(N)(H(H)(H))(H(N(H)(F))(N(F)(H(A)))))))	A(1)F(3)H(7)N(5)	14	5	1314.98	1188570	2.5517e+06	sp|P01009|A1AT_HUMAN	107	0.00801359	0.00380643
20200727_serum_yeast_10_12_rep1.mzML	3375.8	3273.68	102.123	ADTHDEILEGLNFJLTEIPEAQIHEGFQELLR	ADTHDEILEGLNFJLTEIPEAQIHEGFQELLR	(N(N(H(H(N(H)))(H(N(H))))))	H(5)N(4)	14	4	1329.36	1259600	99752.6	sp|P01009|A1AT_HUMAN	107	0.0406764	0.00377426
20200727_serum_yeast_10_12_rep3.mzML	3378.31	3274.72	103.59	ADTHDEILEGLNFJLTEIPEAQIHEGFQELLR	ADTHDEILEGLNFJLTEIPEAQIHEGFQELLR	(N(N(H(H(N(H)))(H(N(H))))))	H(5)N(4)	14	4	1329.36	703558	30799.7	sp|P01009|A1AT_HUMAN	107	0.00161705	0.00377426
20200727_serum_yeast_10_15_rep1.mzML	3375.06	3273.4	101.655	ADTHDEILEGLNFJLTEIPEAQIHEGFQELLR	ADTHDEILEGLNFJLTEIPEAQIHEGFQELLR	(N(N(H(H(N(H)))(H(N(H))))))	H(5)N(4)	14	4	1329.36	1229030	86503.1	sp|P01009|A1AT_HUMAN	107	0.00666101	0.00377426
20200727_serum_yeast_10_15_rep2.mzML	3376.63	3276.51	100.125	ADTHDEILEGLNFJLTEIPEAQIHEGFQELLR	ADTHDEILEGLNFJLTEIPEAQIHEGFQELLR	(N(N(H(H(N(H)))(H(N(H))))))	H(5)N(4)	14	4	1329.36	1274660	125009	sp|P01009|A1AT_HUMAN	107	0.00994784	0.00377426
20200727_serum_yeast_1_1_rep3.mzML	3365.38	3266.38	98.9966	ADTHDEILEGLNFJLTEIPEAQIHEGFQELLR	ADTHDEILEGLNFJLTEIPEAQIHEGFQELLR	(N(N(H(H(N(H)))(H(N(H))))))	H(5)N(4)	14	4	1329.36	679333	163889	sp|P01009|A1AT_HUMAN	107	0.0152477	0.00377426
20200727_serum_yeast_10_15_rep1.mzML	3375.72	3376.56	-0.844059	ADTHDEILEGLNFJLTEIPEAQIHEGFQELLR	ADTHDEILEGLNFJLTEIPEAQIHEGFQELLR	(N(N(H(N)(H(H)(H))(H(N(F)(H(A)))(N(F)(H(A)))))))	A(2)F(2)H(7)N(5)	14	5	1343.99	1239000	3.33469e+06	sp|P01009|A1AT_HUMAN	107	0.00108	0.00384364
20200727_serum_yeast_10_15_rep1.mzML	3375.72	3382.22	-6.49574	ADTHDEILEGLNFJLTEIPEAQIHEGFQELLR	ADTHDEILEGLNFJLTEIPEAQIHEGFQELLR	(N(N(H(H(N(F)(H(A))))(H(N(H(A)))(N(H(A)))))))	A(3)F(1)H(6)N(5)	14	5	1340.58	1283560	10524990	sp|P01009|A1AT_HUMAN	107	0.00457199	0.00451191
20200727_serum_yeast_1_1_rep2.mzML	3277.06	3067.62	209.442	ADTHDEILEGLNFJLTEIPEAQIHEGFQELLR	ADTHDEILEGLNFJLTEIPEAQIHEGFQELLR	(N(N(H(H(N(H)))(H(N(H(A)))))))	A(1)H(5)N(4)	14	4	1402.13	591897	9.18249e+06	sp|P01009|A1AT_HUMAN	107	0.000940706	0.00337736
20200727_serum_yeast_10_12_rep2.mzML	3320.59	3349.18	-28.5933	ADTHDEILEGLNFJLTEIPEAQIHEGFQELLR	ADTHDEILEGLNFJLTEIPEAQIHEGFQELLR	(N(N(H(H(N(H)(F)))(H(N(F)(H(A)))))))	A(1)F(2)H(5)N(4)	14	4	1475.16	1682630	4.94787e+07	sp|P01009|A1AT_HUMAN	107	0.00457565	0.00493729
20200727_serum_yeast_10_12_rep3.mzML	3326.01	3356.65	-30.6369	ADTHDEILEGLNFJLTEIPEAQIHEGFQELLR	ADTHDEILEGLNFJLTEIPEAQIHEGFQELLR	(N(N(H(H(N(H)(F)))(H(N(F)(H(A)))))))	A(1)F(2)H(5)N(4)	14	4	1475.16	2247480	6.10722e+07	sp|P01009|A1AT_HUMAN	107	0.0075339	0.00493729
20200727_serum_yeast_10_15_rep1.mzML	3320.1	3351.67	-31.5745	ADTHDEILEGLNFJLTEIPEAQIHEGFQELLR	ADTHDEILEGLNFJLTEIPEAQIHEGFQELLR	(N(N(H(H(N(H)(F)))(H(N(F)(H(A)))))))	A(1)F(2)H(5)N(4)	14	4	1475.16	2563570	7.26291e+07	sp|P01009|A1AT_HUMAN	107	0.0251016	0.00493729
20200727_serum_yeast_10_15_rep4.mzML	3331.74	3356.25	-24.5124	ADTHDEILEGLNFJLTEIPEAQIHEGFQELLR	ADTHDEILEGLNFJLTEIPEAQIHEGFQELLR	(N(N(H(H(N(H)(F)))(H(N(F)(H(A)))))))	A(1)F(2)H(5)N(4)	14	4	1475.16	2647240	6.22577e+07	sp|P01009|A1AT_HUMAN	107	0.00819331	0.00493729
20200727_serum_yeast_1_1_rep2.mzML	3317.55	3348.37	-30.8224	ADTHDEILEGLNFJLTEIPEAQIHEGFQELLR	ADTHDEILEGLNFJLTEIPEAQIHEGFQELLR	(N(N(H(H(N(H)(F)))(H(N(F)(H(A)))))))	A(1)F(2)H(5)N(4)	14	4	1475.16	2130290	4.62856e+07	sp|P01009|A1AT_HUMAN	107	0.00820545	0.00493729
20200727_serum_yeast_1_1_rep4.mzML	3320.58	3346.13	-25.5496	ADTHDEILEGLNFJLTEIPEAQIHEGFQELLR	ADTHDEILEGLNFJLTEIPEAQIHEGFQELLR	(N(N(H(H(N(H)(F)))(H(N(F)(H(A)))))))	A(1)F(2)H(5)N(4)	14	4	1475.16	2187150	52068157	sp|P01009|A1AT_HUMAN	107	0.0221598	0.00493729
20200727_serum_yeast_10_12_rep1.mzML	3327.86	3379.07	-51.2102	ADTHDEILEGLNFJLTEIPEAQIHEGFQELLR	ADTHDEILEGLNFJLTEIPEAQIHEGFQELLR	(N(N(H(H(N(F)))(H(N(H))(N(H(A)))))))	A(1)F(1)H(5)N(5)	14	4	1489.41	459399	892177	sp|P01009|A1AT_HUMAN	107	0.00238038	0.00223175
20200727_serum_yeast_10_12_rep3.mzML	3325.95	3381.11	-55.1561	ADTHDEILEGLNFJLTEIPEAQIHEGFQELLR	ADTHDEILEGLNFJLTEIPEAQIHEGFQELLR	(N(N(H(H(N(F)))(H(N(H))(N(H(A)))))))	A(1)F(1)H(5)N(5)	14	4	1489.41	426703	771955	sp|P01009|A1AT_HUMAN	107	0.00917497	0.00223175
20200727_serum_yeast_10_15_rep4.mzML	3330.62	3367.35	-36.7262	ADTHDEILEGLNFJLTEIPEAQIHEGFQELLR	ADTHDEILEGLNFJLTEIPEAQIHEGFQELLR	(N(N(H(H(N(F)))(H(N(H))(N(H(A)))))))	A(1)F(1)H(5)N(5)	14	4	1489.41	497592	559428	sp|P01009|A1AT_HUMAN	107	0.0358717	0.00223175
20200727_serum_yeast_1_1_rep2.mzML	3317.71	3373.77	-56.0556	ADTHDEILEGLNFJLTEIPEAQIHEGFQELLR	ADTHDEILEGLNFJLTEIPEAQIHEGFQELLR	(N(N(H(H(N(F)))(H(N(H))(N(H(A)))))))	A(1)F(1)H(5)N(5)	14	4	1489.41	371058	406787	sp|P01009|A1AT_HUMAN	107	0.00238422	0.00223175
20200727_serum_yeast_1_1_rep4.mzML	3320.38	3371.15	-50.7681	ADTHDEILEGLNFJLTEIPEAQIHEGFQELLR	ADTHDEILEGLNFJLTEIPEAQIHEGFQELLR	(N(N(H(H(N(F)))(H(N(H))(N(H(A)))))))	A(1)F(1)H(5)N(5)	14	4	1489.41	440008	395638	sp|P01009|A1AT_HUMAN	107	0.00119457	0.00223175
20200727_serum_yeast_10_12_rep3.mzML	2371.27	2077.47	293.802	AEPILJISNAGPWSR	AEPILJISNAGPWSR	(N(N(H(H(H(H)))(H(H)(H(H))))))	H(8)N(2)	6	3	1109.81	2099670	9.89566e+06	sp|P00724|INV2_YEAST	356	6.10709e-05	0.00400223
20200727_serum_yeast_10_15_rep2.mzML	2372.24	2093.43	278.808	AEPILJISNAGPWSR	AEPILJISNAGPWSR	(N(N(H(H(H(H)))(H(H)(H(H))))))	H(8)N(2)	6	3	1109.81	2466210	1.27619e+07	sp|P00724|INV2_YEAST	356	0.000558189	0.00400223
20200727_serum_yeast_10_12_rep1.mzML	2322.51	2030.71	291.802	AEPILJISNAGPWSR	AEPILJISNAGPWSR	(N(N(H(H(H(H(H))))(H(H)(H(H(H(H))))))))	H(11)N(2)	6	3	1271.87	6381300	1.83835e+07	sp|P00724|INV2_YEAST	356	2.42861e-07	0.00642485
20200727_serum_yeast_10_15_rep1.mzML	2364.76	2123.76	241.002	AEPILJISNAGPWSR	AEPILJISNAGPWSR	(N(N(H(H(H(H(H))))(H(H)(H(H(H(H))))))))	H(11)N(2)	6	3	1271.87	9341810	3.48438e+07	sp|P00724|INV2_YEAST	356	2.11426e-10	0.00642485
20200727_serum_yeast_10_12_rep2.mzML	1843.92	1811.5	32.4189	AFHYJVSSHGCQLLPWTQHSPHTR	AFHYJVSSHGC[160]QLLPWTQHSPHTR	(N(N(H(H(N(H(A))))(H(N(H(A)))))))	A(2)H(5)N(4)	5	5	1013.83	520632	3.41084e+06	sp|P26927|HGFL_HUMAN	72	0.00805208	0.00390102
20200727_serum_yeast_1_1_rep4.mzML	1836.29	1820.3	15.9912	AFHYJVSSHGCQLLPWTQHSPHTR	AFHYJVSSHGC[160]QLLPWTQHSPHTR	(N(N(H(H(N(H(A))))(H(N(H(A)))))))	A(2)H(5)N(4)	5	5	1013.83	917678	6222758	sp|P26927|HGFL_HUMAN	72	0.0461161	0.00390102
20200727_serum_yeast_10_15_rep2.mzML	3004.94	2898.31	106.634	AGAFLGLTNVAVMJLSGNCLR	AGAFLGLTNVAVMJLSGNC[160]LR	(N(N(H(H)(H(H(H(H(H(H(H))))))))))	H(9)N(2)	14	3	1348.26	936820	3.195e+06	sp|P35858|ALS_HUMAN	368	0.00658596	0.00309131
20200727_serum_yeast_10_12_rep1.mzML	2943.07	2894.35	48.716	AGLQAFFQVQECJK	AGLQAFFQVQEC[160]JK	(N(N(H(H(N(H(A))))(H(N(H(A)))))))	A(2)H(5)N(4)	13	4	961.897	3184910	4.47779e+07	sp|P00450|CERU_HUMAN	358	0.0497769	0.00381106
20200727_serum_yeast_10_12_rep2.mzML	2949.06	2900.35	48.708	AGLQAFFQVQECJK	AGLQAFFQVQEC[160]JK	(N(N(H(H(N(H(A))))(H(N(H(A)))))))	A(2)H(5)N(4)	13	4	961.897	3088620	4.99252e+07	sp|P00450|CERU_HUMAN	358	0.00569207	0.00381106
20200727_serum_yeast_10_12_rep3.mzML	2962.55	2907.59	54.9636	AGLQAFFQVQECJK	AGLQAFFQVQEC[160]JK	(N(N(H(H(N(H(A))))(H(N(H(A)))))))	A(2)H(5)N(4)	13	4	961.897	1776520	3.06557e+07	sp|P00450|CERU_HUMAN	358	0.0383622	0.00381106
20200727_serum_yeast_10_15_rep1.mzML	2975.82	2922.61	53.2114	AGLQAFFQVQECJK	AGLQAFFQVQEC[160]JK	(N(N(H(H(N(H(A))))(H(N(H(A)))))))	A(2)H(5)N(4)	13	4	961.897	3541620	65895163	sp|P00450|CERU_HUMAN	358	0.0192008	0.00381106
20200727_serum_yeast_10_15_rep2.mzML	2979.12	2926.64	52.4763	AGLQAFFQVQECJK	AGLQAFFQVQEC[160]JK	(N(N(H(H(N(H(A))))(H(N(H(A)))))))	A(2)H(5)N(4)	13	4	961.897	3009850	3.99803e+07	sp|P00450|CERU_HUMAN	358	0.0134211	0.00381106
20200727_serum_yeast_1_1_rep2.mzML	2917.89	2883.8	34.0923	AGLQAFFQVQECJK	AGLQAFFQVQEC[160]JK	(N(N(H(H(N(H(A))))(H(N(H(A)))))))	A(2)H(5)N(4)	13	4	961.897	4808130	7.06335e+07	sp|P00450|CERU_HUMAN	358	0.00535556	0.00381106
20200727_serum_yeast_1_1_rep3.mzML	2926.98	2881.69	45.2889	AGLQAFFQVQECJK	AGLQAFFQVQEC[160]JK	(N(N(H(H(N(H(A))))(H(N(H(A)))))))	A(2)H(5)N(4)	13	4	961.897	3290820	4.65022e+07	sp|P00450|CERU_HUMAN	358	0.00855238	0.00381106
20200727_serum_yeast_1_1_rep4.mzML	2946.98	2898.41	48.5719	AGLQAFFQVQECJK	AGLQAFFQVQEC[160]JK	(N(N(H(H(N(H(A))))(H(N(H(A)))))))	A(2)H(5)N(4)	13	4	961.897	5623440	8.61081e+07	sp|P00450|CERU_HUMAN	358	0.0339269	0.00381106
20200727_serum_yeast_10_12_rep1.mzML	2943.33	2836.99	106.337	AGLQAFFQVQECJK	AGLQAFFQVQEC[160]JK	(N(N(H(H(N(H(A))))(H(N(H(A)))))))	A(2)H(5)N(4)	13	3	1282.19	16541500	714508413	sp|P00450|CERU_HUMAN	358	0.0142065	0.00381106
20200727_serum_yeast_10_12_rep2.mzML	2948.48	2842	106.476	AGLQAFFQVQECJK	AGLQAFFQVQEC[160]JK	(N(N(H(H(N(H(A))))(H(N(H(A)))))))	A(2)H(5)N(4)	13	3	1282.19	13088600	5.60897e+08	sp|P00450|CERU_HUMAN	358	0.0147718	0.00381106
20200727_serum_yeast_10_12_rep3.mzML	2962.09	2845.89	116.201	AGLQAFFQVQECJK	AGLQAFFQVQEC[160]JK	(N(N(H(H(N(H(A))))(H(N(H(A)))))))	A(2)H(5)N(4)	13	3	1282.19	13431600	5.24031e+08	sp|P00450|CERU_HUMAN	358	0.00365447	0.00381106
20200727_serum_yeast_10_15_rep1.mzML	2975.65	2860.91	114.745	AGLQAFFQVQECJK	AGLQAFFQVQEC[160]JK	(N(N(H(H(N(H(A))))(H(N(H(A)))))))	A(2)H(5)N(4)	13	3	1282.19	14404100	5.79924e+08	sp|P00450|CERU_HUMAN	358	0.00468342	0.00381106
20200727_serum_yeast_10_15_rep2.mzML	2978.7	2870.34	108.36	AGLQAFFQVQECJK	AGLQAFFQVQEC[160]JK	(N(N(H(H(N(H(A))))(H(N(H(A)))))))	A(2)H(5)N(4)	13	3	1282.19	13470800	566521183	sp|P00450|CERU_HUMAN	358	0.00612344	0.00381106
20200727_serum_yeast_10_15_rep4.mzML	2999.66	2877.85	121.807	AGLQAFFQVQECJK	AGLQAFFQVQEC[160]JK	(N(N(H(H(N(H(A))))(H(N(H(A)))))))	A(2)H(5)N(4)	13	3	1282.19	12683900	4.14328e+08	sp|P00450|CERU_HUMAN	358	0.0039166	0.00381106
20200727_serum_yeast_1_1_rep2.mzML	2917.71	2818.17	99.5384	AGLQAFFQVQECJK	AGLQAFFQVQEC[160]JK	(N(N(H(H(N(H(A))))(H(N(H(A)))))))	A(2)H(5)N(4)	13	3	1282.19	18335400	6.98614e+08	sp|P00450|CERU_HUMAN	358	0.00787099	0.00381106
20200727_serum_yeast_1_1_rep3.mzML	2926.52	2819.43	107.087	AGLQAFFQVQECJK	AGLQAFFQVQEC[160]JK	(N(N(H(H(N(H(A))))(H(N(H(A)))))))	A(2)H(5)N(4)	13	3	1282.19	17425100	713533766	sp|P00450|CERU_HUMAN	358	0.00392657	0.00381106
20200727_serum_yeast_1_1_rep4.mzML	2946.39	2837.67	108.717	AGLQAFFQVQECJK	AGLQAFFQVQEC[160]JK	(N(N(H(H(N(H(A))))(H(N(H(A)))))))	A(2)H(5)N(4)	13	3	1282.19	15019900	5.76256e+08	sp|P00450|CERU_HUMAN	358	0.00894869	0.00381106
20200727_serum_yeast_10_12_rep3.mzML	2575.02	2631.41	-56.3922	AGLQAFFQVQECJK	AGLQAFFQVQEC[160]JK	(N(N(H(H(N(H)))(H(N(H(A)))))))	A(1)H(5)N(4)	13	3	1185.16	1066970	4.09942e+07	sp|P00450|CERU_HUMAN	358	0.0144214	0.00196796
20200727_serum_yeast_10_15_rep1.mzML	2580	2627.65	-47.6543	AGLQAFFQVQECJK	AGLQAFFQVQEC[160]JK	(N(N(H(H(N(H)))(H(N(H(A)))))))	A(1)H(5)N(4)	13	3	1185.16	1712260	4.42123e+07	sp|P00450|CERU_HUMAN	358	0.00388171	0.00196796
20200727_serum_yeast_10_15_rep4.mzML	2602.91	2656.24	-53.3269	AGLQAFFQVQECJK	AGLQAFFQVQEC[160]JK	(N(N(H(H(N(H)))(H(N(H(A)))))))	A(1)H(5)N(4)	13	3	1185.16	1151050	3.11315e+07	sp|P00450|CERU_HUMAN	358	0.00135204	0.00196796
20200727_serum_yeast_1_1_rep3.mzML	2549.46	2607.15	-57.6926	AGLQAFFQVQECJK	AGLQAFFQVQEC[160]JK	(N(N(H(H(N(H)))(H(N(H(A)))))))	A(1)H(5)N(4)	13	3	1185.16	725175	22774963	sp|P00450|CERU_HUMAN	358	0.037441	0.00196796
20200727_serum_yeast_1_1_rep4.mzML	2553.96	2610.49	-56.5346	AGLQAFFQVQECJK	AGLQAFFQVQEC[160]JK	(N(N(H(H(N(H)))(H(N(H(A)))))))	A(1)H(5)N(4)	13	3	1185.16	1360890	4.55857e+07	sp|P00450|CERU_HUMAN	358	0.0128428	0.00196796
20200727_serum_yeast_10_12_rep3.mzML	2577.82	2601.56	-23.7443	AGLQAFFQVQECJK	AGLQAFFQVQEC[160]JK	(N(N(H(H(H))(H(N(H))(N(H)(F))))))	F(1)H(6)N(4)	13	3	1190.84	956752	6.10905e+06	sp|P00450|CERU_HUMAN	358	0.0281039	0.00743331
20200727_serum_yeast_10_15_rep1.mzML	2580	2601.85	-21.8536	AGLQAFFQVQECJK	AGLQAFFQVQEC[160]JK	(N(N(H(H(H))(H(N(H))(N(H)(F))))))	F(1)H(6)N(4)	13	3	1190.84	1608230	1.18763e+07	sp|P00450|CERU_HUMAN	358	0.0115042	0.00743331
20200727_serum_yeast_10_15_rep4.mzML	2603.65	2623.26	-19.6086	AGLQAFFQVQECJK	AGLQAFFQVQEC[160]JK	(N(N(H(H(H))(H(N(H))(N(H)(F))))))	F(1)H(6)N(4)	13	3	1190.84	1011190	6.34644e+06	sp|P00450|CERU_HUMAN	358	0.00352166	0.00743331
20200727_serum_yeast_1_1_rep3.mzML	2547.94	2574.59	-26.6474	AGLQAFFQVQECJK	AGLQAFFQVQEC[160]JK	(N(N(H(H(H))(H(N(H))(N(H)(F))))))	F(1)H(6)N(4)	13	3	1190.84	725793	6.8424e+06	sp|P00450|CERU_HUMAN	358	0.0196408	0.00743331
20200727_serum_yeast_10_12_rep1.mzML	2985.43	2818.97	166.463	AGLQAFFQVQECJK	AGLQAFFQVQEC[160]JK	(N(N(H(H(N(H(H))))(H(N(F)(H(A)))))))	A(1)F(1)H(6)N(4)	13	3	1287.87	489689	3.06167e+06	sp|P00450|CERU_HUMAN	358	0.00326161	0.00908139
20200727_serum_yeast_10_12_rep2.mzML	2948.48	2823.57	124.914	AGLQAFFQVQECJK	AGLQAFFQVQEC[160]JK	(N(N(H(H(N(H(H))))(H(N(F)(H(A)))))))	A(1)F(1)H(6)N(4)	13	3	1287.87	9462690	4.32588e+07	sp|P00450|CERU_HUMAN	358	0.00941157	0.00908139
20200727_serum_yeast_10_12_rep3.mzML	2962.56	2826.93	135.627	AGLQAFFQVQECJK	AGLQAFFQVQEC[160]JK	(N(N(H(H(N(H(H))))(H(N(F)(H(A)))))))	A(1)F(1)H(6)N(4)	13	3	1287.87	10651000	4.49453e+07	sp|P00450|CERU_HUMAN	358	0.00365286	0.00908139
20200727_serum_yeast_10_15_rep1.mzML	2975.95	2841.55	134.401	AGLQAFFQVQECJK	AGLQAFFQVQEC[160]JK	(N(N(H(H(N(H(H))))(H(N(F)(H(A)))))))	A(1)F(1)H(6)N(4)	13	3	1287.87	10840700	49548668	sp|P00450|CERU_HUMAN	358	0.00940081	0.00908139
20200727_serum_yeast_10_15_rep2.mzML	3020.37	2851.41	168.957	AGLQAFFQVQECJK	AGLQAFFQVQEC[160]JK	(N(N(H(H(N(H(H))))(H(N(F)(H(A)))))))	A(1)F(1)H(6)N(4)	13	3	1287.87	539715	3.74918e+06	sp|P00450|CERU_HUMAN	358	0.00474749	0.00908139
20200727_serum_yeast_10_15_rep4.mzML	3046.63	2857.71	188.922	AGLQAFFQVQECJK	AGLQAFFQVQEC[160]JK	(N(N(H(H(N(H(H))))(H(N(F)(H(A)))))))	A(1)F(1)H(6)N(4)	13	3	1287.87	283963	1.8564e+06	sp|P00450|CERU_HUMAN	358	0.0302953	0.00908139
20200727_serum_yeast_1_1_rep3.mzML	2970.63	2799.35	171.276	AGLQAFFQVQECJK	AGLQAFFQVQEC[160]JK	(N(N(H(H(N(H(H))))(H(N(F)(H(A)))))))	A(1)F(1)H(6)N(4)	13	3	1287.87	462589	4.58244e+06	sp|P00450|CERU_HUMAN	358	0.00868956	0.00908139
20200727_serum_yeast_1_1_rep4.mzML	2946.39	2817.72	128.674	AGLQAFFQVQECJK	AGLQAFFQVQEC[160]JK	(N(N(H(H(N(H(H))))(H(N(F)(H(A)))))))	A(1)F(1)H(6)N(4)	13	3	1287.87	11718300	3.79215e+07	sp|P00450|CERU_HUMAN	358	0.00474185	0.00908139
20200727_serum_yeast_10_12_rep1.mzML	2983.62	2847.93	135.69	AGLQAFFQVQECJK	AGLQAFFQVQEC[160]JK	(N(N(H(H(N(F))(N(F)(H(A))))(H(N(H(A)))(N(F)(H(A)))))))	A(3)F(3)H(6)N(6)	13	4	1286.26	350173	866896	sp|P00450|CERU_HUMAN	358	0.00574839	0.00198877
20200727_serum_yeast_10_12_rep2.mzML	2947.72	2853.24	94.4775	AGLQAFFQVQECJK	AGLQAFFQVQEC[160]JK	(N(N(H(H(N(F))(N(F)(H(A))))(H(N(H(A)))(N(F)(H(A)))))))	A(3)F(3)H(6)N(6)	13	4	1286.26	8438570	1.84994e+06	sp|P00450|CERU_HUMAN	358	0.00753943	0.00198877
20200727_serum_yeast_10_12_rep3.mzML	2965.64	2857.81	107.829	AGLQAFFQVQECJK	AGLQAFFQVQEC[160]JK	(N(N(H(H(N(F))(N(F)(H(A))))(H(N(H(A)))(N(F)(H(A)))))))	A(3)F(3)H(6)N(6)	13	4	1286.26	7629420	231050	sp|P00450|CERU_HUMAN	358	0.00727744	0.00198877
20200727_serum_yeast_10_15_rep1.mzML	2974.14	2872.97	101.167	AGLQAFFQVQECJK	AGLQAFFQVQEC[160]JK	(N(N(H(H(N(F))(N(F)(H(A))))(H(N(H(A)))(N(F)(H(A)))))))	A(3)F(3)H(6)N(6)	13	4	1286.26	7060150	490078	sp|P00450|CERU_HUMAN	358	0.0150082	0.00198877
20200727_serum_yeast_10_15_rep2.mzML	2977.4	2881.33	96.0702	AGLQAFFQVQECJK	AGLQAFFQVQEC[160]JK	(N(N(H(H(N(F))(N(F)(H(A))))(H(N(H(A)))(N(F)(H(A)))))))	A(3)F(3)H(6)N(6)	13	4	1286.26	7254690	678015	sp|P00450|CERU_HUMAN	358	0.0107848	0.00198877
20200727_serum_yeast_1_1_rep2.mzML	2918.8	2830.53	88.2661	AGLQAFFQVQECJK	AGLQAFFQVQEC[160]JK	(N(N(H(H(N(F))(N(F)(H(A))))(H(N(H(A)))(N(F)(H(A)))))))	A(3)F(3)H(6)N(6)	13	4	1286.26	11535100	385063	sp|P00450|CERU_HUMAN	358	0.0152662	0.00198877
20200727_serum_yeast_1_1_rep3.mzML	2926.18	2831.58	94.6041	AGLQAFFQVQECJK	AGLQAFFQVQEC[160]JK	(N(N(H(H(N(F))(N(F)(H(A))))(H(N(H(A)))(N(F)(H(A)))))))	A(3)F(3)H(6)N(6)	13	4	1286.26	8944280	572453	sp|P00450|CERU_HUMAN	358	0.00205097	0.00198877
20200727_serum_yeast_10_12_rep1.mzML	1604.51	1471.12	133.393	AHHLJYTLVPFDGR	AHHLJYTLVPFDGR	(N(N(H(H(H(H(H))))(H(H)(H(H(H(H))))))))	H(11)N(2)	5	4	957.899	1244460	1.13446e+07	sp|P37302|APE3_YEAST	427	0.00194442	0.00327613
20200727_serum_yeast_10_12_rep3.mzML	1599.09	1469.74	129.352	AHHLJYTLVPFDGR	AHHLJYTLVPFDGR	(N(N(H(H(H(H(H))))(H(H)(H(H(H(H))))))))	H(11)N(2)	5	4	957.899	1295930	1.18147e+07	sp|P37302|APE3_YEAST	427	0.0216521	0.00327613
20200727_serum_yeast_10_15_rep1.mzML	1634.14	1462.49	171.645	AHHLJYTLVPFDGR	AHHLJYTLVPFDGR	(N(N(H(H(H(H(H))))(H(H)(H(H(H(H))))))))	H(11)N(2)	5	4	957.899	1703790	9.22261e+06	sp|P37302|APE3_YEAST	427	3.53792e-08	0.00327613
20200727_serum_yeast_10_15_rep2.mzML	1646.69	1475.3	171.388	AHHLJYTLVPFDGR	AHHLJYTLVPFDGR	(N(N(H(H(H(H(H))))(H(H)(H(H(H(H))))))))	H(11)N(2)	5	4	957.899	1520520	1.2465e+07	sp|P37302|APE3_YEAST	427	5.99503e-06	0.00327613
20200727_serum_yeast_1_1_rep4.mzML	1589.36	1442.23	147.125	AHHLJYTLVPFDGR	AHHLJYTLVPFDGR	(N(N(H(H(H(H(H))))(H(H)(H(H(H(H))))))))	H(11)N(2)	5	4	957.899	977973	9549507	sp|P37302|APE3_YEAST	427	0.021205	0.00327613
20200727_serum_yeast_10_12_rep1.mzML	1604.58	1469.66	134.915	AHHLJYTLVPFDGR	AHHLJYTLVPFDGR	(N(N(H(H(H(H(H))))(H(H)(H(H(H(H))))))))	H(11)N(2)	5	3	1276.86	1362030	1.78634e+07	sp|P37302|APE3_YEAST	427	3.71721e-13	0.00327613
20200727_serum_yeast_10_12_rep2.mzML	1620.84	1467.95	152.886	AHHLJYTLVPFDGR	AHHLJYTLVPFDGR	(N(N(H(H(H(H(H))))(H(H)(H(H(H(H))))))))	H(11)N(2)	5	3	1276.86	1644260	2.12854e+07	sp|P37302|APE3_YEAST	427	0.00130517	0.00327613
20200727_serum_yeast_10_12_rep3.mzML	1599.94	1468.41	131.533	AHHLJYTLVPFDGR	AHHLJYTLVPFDGR	(N(N(H(H(H(H(H))))(H(H)(H(H(H(H))))))))	H(11)N(2)	5	3	1276.86	1283310	1.82616e+07	sp|P37302|APE3_YEAST	427	2.84834e-10	0.00327613
20200727_serum_yeast_10_15_rep1.mzML	1633.66	1460.97	172.69	AHHLJYTLVPFDGR	AHHLJYTLVPFDGR	(N(N(H(H(H(H(H))))(H(H)(H(H(H(H))))))))	H(11)N(2)	5	3	1276.86	2054700	2.43739e+07	sp|P37302|APE3_YEAST	427	2.58262e-13	0.00327613
20200727_serum_yeast_10_15_rep2.mzML	1645.95	1473.49	172.46	AHHLJYTLVPFDGR	AHHLJYTLVPFDGR	(N(N(H(H(H(H(H))))(H(H)(H(H(H(H))))))))	H(11)N(2)	5	3	1276.86	1629550	24994263	sp|P37302|APE3_YEAST	427	2.77389e-06	0.00327613
20200727_serum_yeast_10_15_rep4.mzML	1643.74	1468.94	174.801	AHHLJYTLVPFDGR	AHHLJYTLVPFDGR	(N(N(H(H(H(H(H))))(H(H)(H(H(H(H))))))))	H(11)N(2)	5	3	1276.86	2349880	2.60128e+07	sp|P37302|APE3_YEAST	427	2.47066e-10	0.00327613
20200727_serum_yeast_1_1_rep2.mzML	1588.58	1436.22	152.364	AHHLJYTLVPFDGR	AHHLJYTLVPFDGR	(N(N(H(H(H(H(H))))(H(H)(H(H(H(H))))))))	H(11)N(2)	5	3	1276.86	1884000	2.3298e+07	sp|P37302|APE3_YEAST	427	6.48851e-10	0.00327613
20200727_serum_yeast_1_1_rep3.mzML	1598.9	1447.19	151.707	AHHLJYTLVPFDGR	AHHLJYTLVPFDGR	(N(N(H(H(H(H(H))))(H(H)(H(H(H(H))))))))	H(11)N(2)	5	3	1276.86	1892230	2.5752e+07	sp|P37302|APE3_YEAST	427	3.90383e-06	0.00327613
20200727_serum_yeast_1_1_rep4.mzML	1591.2	1440.76	150.44	AHHLJYTLVPFDGR	AHHLJYTLVPFDGR	(N(N(H(H(H(H(H))))(H(H)(H(H(H(H))))))))	H(11)N(2)	5	3	1276.86	2005950	2.51704e+07	sp|P37302|APE3_YEAST	427	6.80368e-09	0.00327613
20200727_serum_yeast_10_12_rep1.mzML	1596.89	1458.11	138.783	AHHLJYTLVPFDGR	AHHLJYTLVPFDGR	(N(N(H(H(H(H(H))))(H(H(H(H)))(H(H(H)))))))	H(12)N(2)	5	4	998.412	2253980	1.72098e+07	sp|P37302|APE3_YEAST	427	1.4909e-15	0.00408149
20200727_serum_yeast_10_12_rep2.mzML	1610.16	1456.17	153.991	AHHLJYTLVPFDGR	AHHLJYTLVPFDGR	(N(N(H(H(H(H(H))))(H(H(H(H)))(H(H(H)))))))	H(12)N(2)	5	4	998.412	1861610	1.76519e+07	sp|P37302|APE3_YEAST	427	1.26201e-08	0.00408149
20200727_serum_yeast_10_12_rep3.mzML	1591.17	1457.42	133.747	AHHLJYTLVPFDGR	AHHLJYTLVPFDGR	(N(N(H(H(H(H(H))))(H(H(H(H)))(H(H(H)))))))	H(12)N(2)	5	4	998.412	2141950	1.93324e+07	sp|P37302|APE3_YEAST	427	8.99721e-09	0.00408149
20200727_serum_yeast_10_15_rep1.mzML	1624.77	1448.22	176.547	AHHLJYTLVPFDGR	AHHLJYTLVPFDGR	(N(N(H(H(H(H(H))))(H(H(H(H)))(H(H(H)))))))	H(12)N(2)	5	4	998.412	1750220	1.44855e+07	sp|P37302|APE3_YEAST	427	1.85685e-07	0.00408149
20200727_serum_yeast_10_15_rep2.mzML	1639.36	1457.67	181.69	AHHLJYTLVPFDGR	AHHLJYTLVPFDGR	(N(N(H(H(H(H(H))))(H(H(H(H)))(H(H(H)))))))	H(12)N(2)	5	4	998.412	1951670	1.73247e+07	sp|P37302|APE3_YEAST	427	1.92677e-09	0.00408149
20200727_serum_yeast_10_15_rep4.mzML	1631.62	1457.92	173.699	AHHLJYTLVPFDGR	AHHLJYTLVPFDGR	(N(N(H(H(H(H(H))))(H(H(H(H)))(H(H(H)))))))	H(12)N(2)	5	4	998.412	1564600	10597278	sp|P37302|APE3_YEAST	427	5.28916e-06	0.00408149
20200727_serum_yeast_1_1_rep2.mzML	1578.02	1420.72	157.296	AHHLJYTLVPFDGR	AHHLJYTLVPFDGR	(N(N(H(H(H(H(H))))(H(H(H(H)))(H(H(H)))))))	H(12)N(2)	5	4	998.412	1631570	1.37441e+07	sp|P37302|APE3_YEAST	427	0.000100674	0.00408149
20200727_serum_yeast_1_1_rep3.mzML	1585.45	1434.31	151.137	AHHLJYTLVPFDGR	AHHLJYTLVPFDGR	(N(N(H(H(H(H(H))))(H(H(H(H)))(H(H(H)))))))	H(12)N(2)	5	4	998.412	1833850	1.29348e+07	sp|P37302|APE3_YEAST	427	9.83607e-05	0.00408149
20200727_serum_yeast_1_1_rep4.mzML	1571.92	1429.27	142.647	AHHLJYTLVPFDGR	AHHLJYTLVPFDGR	(N(N(H(H(H(H(H))))(H(H(H(H)))(H(H(H)))))))	H(12)N(2)	5	4	998.412	1542150	1.29436e+07	sp|P37302|APE3_YEAST	427	2.82263e-06	0.00408149
20200727_serum_yeast_10_12_rep1.mzML	1596.44	1435.27	161.167	AHHLJYTLVPFDGR	AHHLJYTLVPFDGR	(N(N(H(H(H(H(H))))(H(H(H(H)))(H(H(H)))))))	H(12)N(2)	5	3	1330.88	1497760	21420964	sp|P37302|APE3_YEAST	427	1.13787e-06	0.00408149
20200727_serum_yeast_10_12_rep2.mzML	1611.37	1434.22	177.146	AHHLJYTLVPFDGR	AHHLJYTLVPFDGR	(N(N(H(H(H(H(H))))(H(H(H(H)))(H(H(H)))))))	H(12)N(2)	5	3	1330.88	1464370	2.19243e+07	sp|P37302|APE3_YEAST	427	0.0029723	0.00408149
20200727_serum_yeast_10_12_rep3.mzML	1591.14	1434.24	156.904	AHHLJYTLVPFDGR	AHHLJYTLVPFDGR	(N(N(H(H(H(H(H))))(H(H(H(H)))(H(H(H)))))))	H(12)N(2)	5	3	1330.88	1560080	2.82552e+07	sp|P37302|APE3_YEAST	427	7.18018e-13	0.00408149
20200727_serum_yeast_10_15_rep1.mzML	1623.98	1421.35	202.635	AHHLJYTLVPFDGR	AHHLJYTLVPFDGR	(N(N(H(H(H(H(H))))(H(H(H(H)))(H(H(H)))))))	H(12)N(2)	5	3	1330.88	2200210	3.4027e+07	sp|P37302|APE3_YEAST	427	5.05491e-06	0.00408149
20200727_serum_yeast_10_15_rep2.mzML	1639.47	1425.59	213.885	AHHLJYTLVPFDGR	AHHLJYTLVPFDGR	(N(N(H(H(H(H(H))))(H(H(H(H)))(H(H(H)))))))	H(12)N(2)	5	3	1330.88	1541110	2.40802e+07	sp|P37302|APE3_YEAST	427	4.87409e-06	0.00408149
20200727_serum_yeast_10_15_rep4.mzML	1632.42	1439.11	193.312	AHHLJYTLVPFDGR	AHHLJYTLVPFDGR	(N(N(H(H(H(H(H))))(H(H(H(H)))(H(H(H)))))))	H(12)N(2)	5	3	1330.88	2410300	3.55985e+07	sp|P37302|APE3_YEAST	427	2.99319e-14	0.00408149
20200727_serum_yeast_1_1_rep2.mzML	1577.3	1393.39	183.905	AHHLJYTLVPFDGR	AHHLJYTLVPFDGR	(N(N(H(H(H(H(H))))(H(H(H(H)))(H(H(H)))))))	H(12)N(2)	5	3	1330.88	1726160	2.14246e+07	sp|P37302|APE3_YEAST	427	2.72044e-11	0.00408149
20200727_serum_yeast_1_1_rep3.mzML	1584.97	1409.92	175.049	AHHLJYTLVPFDGR	AHHLJYTLVPFDGR	(N(N(H(H(H(H(H))))(H(H(H(H)))(H(H(H)))))))	H(12)N(2)	5	3	1330.88	1652950	2.51482e+07	sp|P37302|APE3_YEAST	427	0.00140082	0.00408149
20200727_serum_yeast_1_1_rep4.mzML	1572.3	1407.85	164.448	AHHLJYTLVPFDGR	AHHLJYTLVPFDGR	(N(N(H(H(H(H(H))))(H(H(H(H)))(H(H(H)))))))	H(12)N(2)	5	3	1330.88	1985220	2.54103e+07	sp|P37302|APE3_YEAST	427	5.22049e-12	0.00408149
20200727_serum_yeast_10_12_rep2.mzML	1601.62	1447.72	153.898	AHHLJYTLVPFDGR	AHHLJYTLVPFDGR	(N(N(H(H(H(H(H))))(H(H(H(H(H(H(H(H)))))))))))	H(13)N(2)	5	4	1038.93	985454	1.0859e+07	sp|P37302|APE3_YEAST	427	0.000144369	0.00488027
20200727_serum_yeast_10_12_rep3.mzML	1583.63	1449.62	134.011	AHHLJYTLVPFDGR	AHHLJYTLVPFDGR	(N(N(H(H(H(H(H))))(H(H(H(H(H(H(H(H)))))))))))	H(13)N(2)	5	4	1038.93	1042810	7.45357e+06	sp|P37302|APE3_YEAST	427	0.00742631	0.00488027
20200727_serum_yeast_10_15_rep1.mzML	1612.8	1438.98	173.822	AHHLJYTLVPFDGR	AHHLJYTLVPFDGR	(N(N(H(H(H(H(H))))(H(H(H(H(H(H(H(H)))))))))))	H(13)N(2)	5	4	1038.93	779773	8718382	sp|P37302|APE3_YEAST	427	0.000152869	0.00488027
20200727_serum_yeast_10_15_rep2.mzML	1632.46	1445.68	186.779	AHHLJYTLVPFDGR	AHHLJYTLVPFDGR	(N(N(H(H(H(H(H))))(H(H(H(H(H(H(H(H)))))))))))	H(13)N(2)	5	4	1038.93	989694	9.97143e+06	sp|P37302|APE3_YEAST	427	0.00865103	0.00488027
20200727_serum_yeast_10_15_rep4.mzML	1619.66	1451.58	168.08	AHHLJYTLVPFDGR	AHHLJYTLVPFDGR	(N(N(H(H(H(H(H))))(H(H(H(H(H(H(H(H)))))))))))	H(13)N(2)	5	4	1038.93	577383	8.12291e+06	sp|P37302|APE3_YEAST	427	0.0381485	0.00488027
20200727_serum_yeast_1_1_rep2.mzML	1567.96	1411.31	156.654	AHHLJYTLVPFDGR	AHHLJYTLVPFDGR	(N(N(H(H(H(H(H))))(H(H(H(H(H(H(H(H)))))))))))	H(13)N(2)	5	4	1038.93	728110	7.90662e+06	sp|P37302|APE3_YEAST	427	0.002815	0.00488027
20200727_serum_yeast_1_1_rep3.mzML	1577.45	1426.06	151.391	AHHLJYTLVPFDGR	AHHLJYTLVPFDGR	(N(N(H(H(H(H(H))))(H(H(H(H(H(H(H(H)))))))))))	H(13)N(2)	5	4	1038.93	795730	9.96289e+06	sp|P37302|APE3_YEAST	427	1.3577e-05	0.00488027
20200727_serum_yeast_1_1_rep4.mzML	1559.12	1421.59	137.528	AHHLJYTLVPFDGR	AHHLJYTLVPFDGR	(N(N(H(H(H(H(H))))(H(H(H(H(H(H(H(H)))))))))))	H(13)N(2)	5	4	1038.93	623794	8.64472e+06	sp|P37302|APE3_YEAST	427	0.014486	0.00488027
20200727_serum_yeast_10_12_rep1.mzML	1590.87	1442.1	148.772	AHHLJYTLVPFDGR	AHHLJYTLVPFDGR	(N(N(H(H(H(H(H))))(H(H(H(H(H(H(H(H)))))))))))	H(13)N(2)	5	3	1384.9	1009760	1.21903e+07	sp|P37302|APE3_YEAST	427	0.00215921	0.00488027
20200727_serum_yeast_10_12_rep2.mzML	1602.33	1440.35	161.98	AHHLJYTLVPFDGR	AHHLJYTLVPFDGR	(N(N(H(H(H(H(H))))(H(H(H(H(H(H(H(H)))))))))))	H(13)N(2)	5	3	1384.9	1183160	1.5043e+07	sp|P37302|APE3_YEAST	427	1.43239e-09	0.00488027
20200727_serum_yeast_10_15_rep1.mzML	1612.12	1429.38	182.737	AHHLJYTLVPFDGR	AHHLJYTLVPFDGR	(N(N(H(H(H(H(H))))(H(H(H(H(H(H(H(H)))))))))))	H(13)N(2)	5	3	1384.9	1416610	1.6141e+07	sp|P37302|APE3_YEAST	427	1.22853e-05	0.00488027
20200727_serum_yeast_1_1_rep2.mzML	1567.67	1401.56	166.115	AHHLJYTLVPFDGR	AHHLJYTLVPFDGR	(N(N(H(H(H(H(H))))(H(H(H(H(H(H(H(H)))))))))))	H(13)N(2)	5	3	1384.9	1285000	1.56941e+07	sp|P37302|APE3_YEAST	427	1.59627e-06	0.00488027
20200727_serum_yeast_1_1_rep3.mzML	1576.57	1417.27	159.297	AHHLJYTLVPFDGR	AHHLJYTLVPFDGR	(N(N(H(H(H(H(H))))(H(H(H(H(H(H(H(H)))))))))))	H(13)N(2)	5	3	1384.9	1371290	15258420	sp|P37302|APE3_YEAST	427	2.99935e-05	0.00488027
20200727_serum_yeast_1_1_rep4.mzML	1561.68	1414.11	147.573	AHHLJYTLVPFDGR	AHHLJYTLVPFDGR	(N(N(H(H(H(H(H))))(H(H(H(H(H(H(H(H)))))))))))	H(13)N(2)	5	3	1384.9	1381610	1.53625e+07	sp|P37302|APE3_YEAST	427	4.07413e-07	0.00488027
20200727_serum_yeast_10_12_rep1.mzML	664.236	686.83	-22.5939	AJISHK	AJISHK	(N(N(H(H(N(H(A))))(H(N(H(A)))))))	A(2)H(5)N(4)	2	3	958.719	11002900	1.05776e+08	sp|P01031|CO5_HUMAN	741	0.00147138	0.00514004
20200727_serum_yeast_10_12_rep2.mzML	675.156	698.309	-23.1533	AJISHK	AJISHK	(N(N(H(H(N(H(A))))(H(N(H(A)))))))	A(2)H(5)N(4)	2	3	958.719	10293800	1.15561e+08	sp|P01031|CO5_HUMAN	741	0.0011325	0.00514004
20200727_serum_yeast_10_12_rep3.mzML	665.755	685.829	-20.0744	AJISHK	AJISHK	(N(N(H(H(N(H(A))))(H(N(H(A)))))))	A(2)H(5)N(4)	2	3	958.719	10218700	1.13438e+08	sp|P01031|CO5_HUMAN	741	0.0011343	0.00514004
20200727_serum_yeast_10_15_rep1.mzML	688.219	701.417	-13.198	AJISHK	AJISHK	(N(N(H(H(N(H(A))))(H(N(H(A)))))))	A(2)H(5)N(4)	2	3	958.719	7514510	7.87499e+07	sp|P01031|CO5_HUMAN	741	0.0011334	0.00514004
20200727_serum_yeast_10_15_rep2.mzML	697.756	711.073	-13.3169	AJISHK	AJISHK	(N(N(H(H(N(H(A))))(H(N(H(A)))))))	A(2)H(5)N(4)	2	3	958.719	7897290	7.69504e+07	sp|P01031|CO5_HUMAN	741	0.00708364	0.00514004
20200727_serum_yeast_10_15_rep4.mzML	706.502	716.747	-10.2448	AJISHK	AJISHK	(N(N(H(H(N(H(A))))(H(N(H(A)))))))	A(2)H(5)N(4)	2	3	958.719	6493350	7.4061e+07	sp|P01031|CO5_HUMAN	741	0.00113069	0.00514004
20200727_serum_yeast_1_1_rep2.mzML	660.878	678.626	-17.7484	AJISHK	AJISHK	(N(N(H(H(N(H(A))))(H(N(H(A)))))))	A(2)H(5)N(4)	2	3	958.719	6789530	1.20026e+08	sp|P01031|CO5_HUMAN	741	0.00109753	0.00514004
20200727_serum_yeast_1_1_rep3.mzML	676.372	691.545	-15.1735	AJISHK	AJISHK	(N(N(H(H(N(H(A))))(H(N(H(A)))))))	A(2)H(5)N(4)	2	3	958.719	13195600	1.33339e+08	sp|P01031|CO5_HUMAN	741	0.0011352	0.00514004
20200727_serum_yeast_1_1_rep4.mzML	669.228	684.134	-14.9056	AJISHK	AJISHK	(N(N(H(H(N(H(A))))(H(N(H(A)))))))	A(2)H(5)N(4)	2	3	958.719	14183400	1.43403e+08	sp|P01031|CO5_HUMAN	741	0.00113159	0.00514004
20200727_serum_yeast_10_12_rep1.mzML	664.554	682.675	-18.1206	AJISHK	AJISHK	(N(N(H(H(N(H(A))))(H(N(H(A)))))))	A(2)H(5)N(4)	2	2	1437.57	2284410	2.50573e+07	sp|P01031|CO5_HUMAN	741	0.000168999	0.00514004
20200727_serum_yeast_10_12_rep2.mzML	675.016	693.807	-18.7907	AJISHK	AJISHK	(N(N(H(H(N(H(A))))(H(N(H(A)))))))	A(2)H(5)N(4)	2	2	1437.57	2392280	2.06777e+07	sp|P01031|CO5_HUMAN	741	3.73913e-06	0.00514004
20200727_serum_yeast_10_12_rep3.mzML	665.957	681.375	-15.4181	AJISHK	AJISHK	(N(N(H(H(N(H(A))))(H(N(H(A)))))))	A(2)H(5)N(4)	2	2	1437.57	2032670	2.48011e+07	sp|P01031|CO5_HUMAN	741	1.0072e-05	0.00514004
20200727_serum_yeast_10_15_rep1.mzML	688.313	697.719	-9.40633	AJISHK	AJISHK	(N(N(H(H(N(H(A))))(H(N(H(A)))))))	A(2)H(5)N(4)	2	2	1437.57	2027620	1.78929e+07	sp|P01031|CO5_HUMAN	741	1.60964e-05	0.00514004
20200727_serum_yeast_10_15_rep2.mzML	697.976	707.023	-9.04653	AJISHK	AJISHK	(N(N(H(H(N(H(A))))(H(N(H(A)))))))	A(2)H(5)N(4)	2	2	1437.57	1943790	1.90461e+07	sp|P01031|CO5_HUMAN	741	0.000548492	0.00514004
20200727_serum_yeast_10_15_rep4.mzML	705.905	713.324	-7.41882	AJISHK	AJISHK	(N(N(H(H(N(H(A))))(H(N(H(A)))))))	A(2)H(5)N(4)	2	2	1437.57	1739610	1.82588e+07	sp|P01031|CO5_HUMAN	741	0.00607131	0.00514004
20200727_serum_yeast_1_1_rep2.mzML	660.224	675.006	-14.7818	AJISHK	AJISHK	(N(N(H(H(N(H(A))))(H(N(H(A)))))))	A(2)H(5)N(4)	2	2	1437.57	2596240	2.55537e+07	sp|P01031|CO5_HUMAN	741	3.70735e-06	0.00514004
20200727_serum_yeast_1_1_rep3.mzML	676.904	688.313	-11.409	AJISHK	AJISHK	(N(N(H(H(N(H(A))))(H(N(H(A)))))))	A(2)H(5)N(4)	2	2	1437.57	2136270	2.82853e+07	sp|P01031|CO5_HUMAN	741	3.67555e-06	0.00514004
20200727_serum_yeast_1_1_rep4.mzML	669.341	680.874	-11.5332	AJISHK	AJISHK	(N(N(H(H(N(H(A))))(H(N(H(A)))))))	A(2)H(5)N(4)	2	2	1437.57	2448290	2.41448e+07	sp|P01031|CO5_HUMAN	741	0.000169461	0.00514004
20200727_serum_yeast_10_12_rep2.mzML	693.772	714.151	-20.3787	AJISHK	AJISHK	(N(F)(N(H(N)(H(H))(H(N(H(A(A))))))))	A(2)F(1)H(5)N(4)	2	3	1007.4	848586	1.15366e+07	sp|P01031|CO5_HUMAN	741	0.0213586	0.00181854
20200727_serum_yeast_10_12_rep3.mzML	673.96	701.343	-27.3829	AJISHK	AJISHK	(N(F)(N(H(N)(H(H))(H(N(H(A(A))))))))	A(2)F(1)H(5)N(4)	2	3	1007.4	845841	1.12727e+07	sp|P01031|CO5_HUMAN	741	0.0188768	0.00181854
20200727_serum_yeast_10_15_rep1.mzML	694.989	714.459	-19.4704	AJISHK	AJISHK	(N(F)(N(H(N)(H(H))(H(N(H(A(A))))))))	A(2)F(1)H(5)N(4)	2	3	1007.4	617851	8.48951e+06	sp|P01031|CO5_HUMAN	741	0.0387503	0.00181854
20200727_serum_yeast_10_15_rep4.mzML	711.501	728.786	-17.2846	AJISHK	AJISHK	(N(F)(N(H(N)(H(H))(H(N(H(A(A))))))))	A(2)F(1)H(5)N(4)	2	3	1007.4	491716	7.25698e+06	sp|P01031|CO5_HUMAN	741	0.00563795	0.00181854
20200727_serum_yeast_1_1_rep2.mzML	667.514	691.365	-23.8508	AJISHK	AJISHK	(N(F)(N(H(N)(H(H))(H(N(H(A(A))))))))	A(2)F(1)H(5)N(4)	2	3	1007.4	1171720	1.26081e+07	sp|P01031|CO5_HUMAN	741	0.00174481	0.00181854
20200727_serum_yeast_1_1_rep3.mzML	685.419	702.95	-17.5306	AJISHK	AJISHK	(N(F)(N(H(N)(H(H))(H(N(H(A(A))))))))	A(2)F(1)H(5)N(4)	2	3	1007.4	745687	9.99581e+06	sp|P01031|CO5_HUMAN	741	0.0194431	0.00181854
20200727_serum_yeast_1_1_rep4.mzML	675.628	697.87	-22.2424	AJISHK	AJISHK	(N(F)(N(H(N)(H(H))(H(N(H(A(A))))))))	A(2)F(1)H(5)N(4)	2	3	1007.4	838409	1.17794e+07	sp|P01031|CO5_HUMAN	741	0.00999381	0.00181854
20200727_serum_yeast_10_12_rep1.mzML	803.252	852.131	-48.8794	AJISHK	AJISHK	(N(N(H(H(N(H(A))))(H(N(H(A)))(N(H(A)))))))	A(3)H(6)N(5)	2	3	1177.46	788375	8.71603e+06	sp|P01031|CO5_HUMAN	741	0.036146	0.00515352
20200727_serum_yeast_10_12_rep2.mzML	800.955	851.937	-50.9817	AJISHK	AJISHK	(N(N(H(H(N(H(A))))(H(N(H(A)))(N(H(A)))))))	A(3)H(6)N(5)	2	3	1177.46	867649	9.96473e+06	sp|P01031|CO5_HUMAN	741	0.031069	0.00515352
20200727_serum_yeast_10_12_rep3.mzML	803.451	842.442	-38.9907	AJISHK	AJISHK	(N(N(H(H(N(H(A))))(H(N(H(A)))(N(H(A)))))))	A(3)H(6)N(5)	2	3	1177.46	589206	6.13965e+06	sp|P01031|CO5_HUMAN	741	0.0106168	0.00515352
20200727_serum_yeast_10_15_rep4.mzML	815.365	870.804	-55.4391	AJISHK	AJISHK	(N(N(H(H(N(H(A))))(H(N(H(A)))(N(H(A)))))))	A(3)H(6)N(5)	2	3	1177.46	641328	7.61008e+06	sp|P01031|CO5_HUMAN	741	0.014929	0.00515352
20200727_serum_yeast_1_1_rep4.mzML	774.471	827.768	-53.2965	AJISHK	AJISHK	(N(N(H(H(N(H(A))))(H(N(H(A)))(N(H(A)))))))	A(3)H(6)N(5)	2	3	1177.46	1114790	1.41736e+07	sp|P01031|CO5_HUMAN	741	0.00541756	0.00515352
20200727_serum_yeast_10_12_rep1.mzML	2683.86	2750.14	-66.2815	ALPQPQJVTSLLGCTH	ALPQPQJVTSLLGC[160]TH	(N(N(H(H(N(H)))(H(N(H(A)))))))	A(1)H(5)N(4)	7	4	913.145	1602810	1.9196e+07	sp|P02790|HEMO_HUMAN	453	0.00261824	0.00321742
20200727_serum_yeast_10_12_rep2.mzML	2684.82	2754.17	-69.3492	ALPQPQJVTSLLGCTH	ALPQPQJVTSLLGC[160]TH	(N(N(H(H(N(H)))(H(N(H(A)))))))	A(1)H(5)N(4)	7	4	913.145	1676430	1.36877e+07	sp|P02790|HEMO_HUMAN	453	0.00261958	0.00321742
20200727_serum_yeast_10_12_rep3.mzML	2684.39	2757.18	-72.7914	ALPQPQJVTSLLGCTH	ALPQPQJVTSLLGC[160]TH	(N(N(H(H(N(H)))(H(N(H(A)))))))	A(1)H(5)N(4)	7	4	913.145	1345550	9.5818e+06	sp|P02790|HEMO_HUMAN	453	0.00145559	0.00321742
20200727_serum_yeast_10_15_rep1.mzML	2684.77	2771.49	-86.7193	ALPQPQJVTSLLGCTH	ALPQPQJVTSLLGC[160]TH	(N(N(H(H(N(H)))(H(N(H(A)))))))	A(1)H(5)N(4)	7	4	913.145	1026590	1.32516e+07	sp|P02790|HEMO_HUMAN	453	0.00215436	0.00321742
20200727_serum_yeast_10_15_rep2.mzML	2699.76	2772.67	-72.9055	ALPQPQJVTSLLGCTH	ALPQPQJVTSLLGC[160]TH	(N(N(H(H(N(H)))(H(N(H(A)))))))	A(1)H(5)N(4)	7	4	913.145	1765520	1.38117e+07	sp|P02790|HEMO_HUMAN	453	0.00499844	0.00321742
20200727_serum_yeast_1_1_rep2.mzML	2663.96	2723.56	-59.604	ALPQPQJVTSLLGCTH	ALPQPQJVTSLLGC[160]TH	(N(N(H(H(N(H)))(H(N(H(A)))))))	A(1)H(5)N(4)	7	4	913.145	1208270	3.58735e+06	sp|P02790|HEMO_HUMAN	453	0.000462208	0.00321742
20200727_serum_yeast_1_1_rep3.mzML	2665.59	2727.47	-61.8758	ALPQPQJVTSLLGCTH	ALPQPQJVTSLLGC[160]TH	(N(N(H(H(N(H)))(H(N(H(A)))))))	A(1)H(5)N(4)	7	4	913.145	1763550	1.71226e+07	sp|P02790|HEMO_HUMAN	453	0.00299916	0.00321742
20200727_serum_yeast_1_1_rep4.mzML	2668.54	2739.8	-71.2572	ALPQPQJVTSLLGCTH	ALPQPQJVTSLLGC[160]TH	(N(N(H(H(N(H)))(H(N(H(A)))))))	A(1)H(5)N(4)	7	4	913.145	2211120	1.96289e+07	sp|P02790|HEMO_HUMAN	453	0.0035047	0.00321742
20200727_serum_yeast_10_12_rep1.mzML	2682.98	2740.23	-57.252	ALPQPQJVTSLLGCTH	ALPQPQJVTSLLGC[160]TH	(N(N(H(H(N(H)))(H(N(H(A)))))))	A(1)H(5)N(4)	7	3	1217.19	24780900	5.27176e+08	sp|P02790|HEMO_HUMAN	453	0.00270956	0.00321742
20200727_serum_yeast_10_12_rep3.mzML	2683.95	2746.81	-62.8619	ALPQPQJVTSLLGCTH	ALPQPQJVTSLLGC[160]TH	(N(N(H(H(N(H)))(H(N(H(A)))))))	A(1)H(5)N(4)	7	3	1217.19	29667500	6.33713e+08	sp|P02790|HEMO_HUMAN	453	0.00794913	0.00321742
20200727_serum_yeast_10_15_rep1.mzML	2717.55	2760.77	-43.2183	ALPQPQJVTSLLGCTH	ALPQPQJVTSLLGC[160]TH	(N(N(H(H(N(H)))(H(N(H(A)))))))	A(1)H(5)N(4)	7	3	1217.19	1654840	3.22013e+07	sp|P02790|HEMO_HUMAN	453	0.0364222	0.00321742
20200727_serum_yeast_10_15_rep2.mzML	2700.07	2761.65	-61.5778	ALPQPQJVTSLLGCTH	ALPQPQJVTSLLGC[160]TH	(N(N(H(H(N(H)))(H(N(H(A)))))))	A(1)H(5)N(4)	7	3	1217.19	25441100	5.39011e+08	sp|P02790|HEMO_HUMAN	453	0.00301763	0.00321742
20200727_serum_yeast_10_15_rep4.mzML	2701.05	2778.96	-77.9103	ALPQPQJVTSLLGCTH	ALPQPQJVTSLLGC[160]TH	(N(N(H(H(N(H)))(H(N(H(A)))))))	A(1)H(5)N(4)	7	3	1217.19	30726600	5.62489e+08	sp|P02790|HEMO_HUMAN	453	0.00980271	0.00321742
20200727_serum_yeast_1_1_rep4.mzML	2694.61	2728.93	-34.3188	ALPQPQJVTSLLGCTH	ALPQPQJVTSLLGC[160]TH	(N(N(H(H(N(H)))(H(N(H(A)))))))	A(1)H(5)N(4)	7	3	1217.19	1995070	5.1532e+07	sp|P02790|HEMO_HUMAN	453	0.0111779	0.00321742
20200727_serum_yeast_10_12_rep1.mzML	2683.86	2659.02	24.844	ALPQPQJVTSLLGCTH	ALPQPQJVTSLLGC[160]TH	(N(N(H(H(H))(H(N(H))(N(H)(F))))))	F(1)H(6)N(4)	7	4	917.401	1517720	1.8119e+06	sp|P02790|HEMO_HUMAN	453	0.00244988	0.00309873
20200727_serum_yeast_10_12_rep2.mzML	2684.81	2662.71	22.1036	ALPQPQJVTSLLGCTH	ALPQPQJVTSLLGC[160]TH	(N(N(H(H(H))(H(N(H))(N(H)(F))))))	F(1)H(6)N(4)	7	4	917.401	1698670	1116115	sp|P02790|HEMO_HUMAN	453	0.000463596	0.00309873
20200727_serum_yeast_10_12_rep3.mzML	2684.39	2661.73	22.6566	ALPQPQJVTSLLGCTH	ALPQPQJVTSLLGC[160]TH	(N(N(H(H(H))(H(N(H))(N(H)(F))))))	F(1)H(6)N(4)	7	4	917.401	1396700	946820	sp|P02790|HEMO_HUMAN	453	0.000461513	0.00309873
20200727_serum_yeast_10_15_rep1.mzML	2684.77	2660.06	24.7065	ALPQPQJVTSLLGCTH	ALPQPQJVTSLLGC[160]TH	(N(N(H(H(H))(H(N(H))(N(H)(F))))))	F(1)H(6)N(4)	7	4	917.401	980739	1.23406e+06	sp|P02790|HEMO_HUMAN	453	0.00281223	0.00309873
20200727_serum_yeast_10_15_rep2.mzML	2700.14	2679.52	20.6202	ALPQPQJVTSLLGCTH	ALPQPQJVTSLLGC[160]TH	(N(N(H(H(H))(H(N(H))(N(H)(F))))))	F(1)H(6)N(4)	7	4	917.401	1729120	621726	sp|P02790|HEMO_HUMAN	453	0.00281362	0.00309873
20200727_serum_yeast_1_1_rep2.mzML	2663.96	2637.12	26.8395	ALPQPQJVTSLLGCTH	ALPQPQJVTSLLGC[160]TH	(N(N(H(H(H))(H(N(H))(N(H)(F))))))	F(1)H(6)N(4)	7	4	917.401	1182640	580316	sp|P02790|HEMO_HUMAN	453	0.000462902	0.00309873
20200727_serum_yeast_1_1_rep3.mzML	2665.59	2640.77	24.8209	ALPQPQJVTSLLGCTH	ALPQPQJVTSLLGC[160]TH	(N(F)(N(H(H(H))(H(N(H))(N(H))))))	F(1)H(6)N(4)	7	4	917.401	1639570	1.63544e+06	sp|P02790|HEMO_HUMAN	453	0.00267589	0.00309873
20200727_serum_yeast_1_1_rep4.mzML	2668.27	2643.66	24.6144	ALPQPQJVTSLLGCTH	ALPQPQJVTSLLGC[160]TH	(N(N(H(H(H))(H(N(H))(N(H)(F))))))	F(1)H(6)N(4)	7	4	917.401	2136920	2.72988e+06	sp|P02790|HEMO_HUMAN	453	0.00475689	0.00309873
20200727_serum_yeast_10_12_rep1.mzML	2682.99	2743.3	-60.3069	ALPQPQJVTSLLGCTH	ALPQPQJVTSLLGC[160]TH	(N(N(H(H(H))(H(N(H))(N(H)(F))))))	F(1)H(6)N(4)	7	3	1222.87	24183600	5.92786e+07	sp|P02790|HEMO_HUMAN	453	0.00507554	0.00309873
20200727_serum_yeast_10_12_rep2.mzML	2686.14	2747.11	-60.9679	ALPQPQJVTSLLGCTH	ALPQPQJVTSLLGC[160]TH	(N(N(H(H(H))(H(N(H))(N(H)(F))))))	F(1)H(6)N(4)	7	3	1222.87	25225600	62085902	sp|P02790|HEMO_HUMAN	453	0.00421781	0.00309873
20200727_serum_yeast_10_12_rep3.mzML	2683.95	2750.05	-66.0954	ALPQPQJVTSLLGCTH	ALPQPQJVTSLLGC[160]TH	(N(N(H(H(H))(H(N(H))(N(H)(F))))))	F(1)H(6)N(4)	7	3	1222.87	29154900	6.33799e+07	sp|P02790|HEMO_HUMAN	453	0.00271634	0.00309873
20200727_serum_yeast_10_15_rep1.mzML	2685.87	2764.17	-78.2998	ALPQPQJVTSLLGCTH	ALPQPQJVTSLLGC[160]TH	(N(N(H(H(H))(H(N(H))(N(H)(F))))))	F(1)H(6)N(4)	7	3	1222.87	27392700	7.51845e+07	sp|P02790|HEMO_HUMAN	453	0.0367135	0.00309873
20200727_serum_yeast_10_15_rep2.mzML	2700.5	2765.03	-64.5321	ALPQPQJVTSLLGCTH	ALPQPQJVTSLLGC[160]TH	(N(N(H(H(H))(H(N(H))(N(H)(F))))))	F(1)H(6)N(4)	7	3	1222.87	23438700	5.65916e+07	sp|P02790|HEMO_HUMAN	453	0.0100903	0.00309873
20200727_serum_yeast_10_15_rep4.mzML	2701.05	2782.44	-81.3929	ALPQPQJVTSLLGCTH	ALPQPQJVTSLLGC[160]TH	(N(N(H(H(H))(H(N(H))(N(H)(F))))))	F(1)H(6)N(4)	7	3	1222.87	28981700	72823490	sp|P02790|HEMO_HUMAN	453	0.00375405	0.00309873
20200727_serum_yeast_1_1_rep2.mzML	2664.34	2716.4	-52.0636	ALPQPQJVTSLLGCTH	ALPQPQJVTSLLGC[160]TH	(N(N(H(H(H))(H(N(H))(N(H)(F))))))	F(1)H(6)N(4)	7	3	1222.87	25707800	8.47107e+07	sp|P02790|HEMO_HUMAN	453	0.0174032	0.00309873
20200727_serum_yeast_1_1_rep3.mzML	2664.48	2720.53	-56.0469	ALPQPQJVTSLLGCTH	ALPQPQJVTSLLGC[160]TH	(N(N(H(H(H))(H(N(H))(N(H)(F))))))	F(1)H(6)N(4)	7	3	1222.87	25115300	6.78291e+07	sp|P02790|HEMO_HUMAN	453	0.0027313	0.00309873
20200727_serum_yeast_1_1_rep4.mzML	2668.1	2732.28	-64.1761	ALPQPQJVTSLLGCTH	ALPQPQJVTSLLGC[160]TH	(N(N(H(H(H))(H(N(H))(N(H)(F))))))	F(1)H(6)N(4)	7	3	1222.87	26731300	7.33106e+07	sp|P02790|HEMO_HUMAN	453	0.0041765	0.00309873
20200727_serum_yeast_10_12_rep1.mzML	3042.07	2892.88	149.191	ALPQPQJVTSLLGCTH	ALPQPQJVTSLLGC[160]TH	(N(N(H(H(N(H(H))))(H(N(F)(H(A)))))))	A(1)F(1)H(6)N(4)	7	4	990.176	12661100	8.56829e+06	sp|P02790|HEMO_HUMAN	453	0.00715744	0.00612706
20200727_serum_yeast_10_12_rep2.mzML	3045.97	2898.9	147.074	ALPQPQJVTSLLGCTH	ALPQPQJVTSLLGC[160]TH	(N(N(H(H(N(H(H))))(H(N(F)(H(A)))))))	A(1)F(1)H(6)N(4)	7	4	990.176	12279600	6638178	sp|P02790|HEMO_HUMAN	453	0.016475	0.00612706
20200727_serum_yeast_10_12_rep3.mzML	3057.28	2906.06	151.216	ALPQPQJVTSLLGCTH	ALPQPQJVTSLLGC[160]TH	(N(N(H(H(N(H(H))))(H(N(F)(H(A)))))))	A(1)F(1)H(6)N(4)	7	4	990.176	8556060	4345062	sp|P02790|HEMO_HUMAN	453	0.00484251	0.00612706
20200727_serum_yeast_10_15_rep1.mzML	3104.37	2921.1	183.27	ALPQPQJVTSLLGCTH	ALPQPQJVTSLLGC[160]TH	(N(N(H(H(N(H(H))))(H(N(F)(H(A)))))))	A(1)F(1)H(6)N(4)	7	4	990.176	1271960	2.00693e+06	sp|P02790|HEMO_HUMAN	453	0.00944385	0.00612706
20200727_serum_yeast_10_15_rep2.mzML	3110.97	2925.26	185.712	ALPQPQJVTSLLGCTH	ALPQPQJVTSLLGC[160]TH	(N(N(H(H(N(H(H))))(H(N(F)(H(A)))))))	A(1)F(1)H(6)N(4)	7	4	990.176	1016820	1.39354e+06	sp|P02790|HEMO_HUMAN	453	0.00262092	0.00612706
20200727_serum_yeast_1_1_rep2.mzML	3025.84	2882.1	143.739	ALPQPQJVTSLLGCTH	ALPQPQJVTSLLGC[160]TH	(N(N(H(H(N(H(H))))(H(N(F)(H(A)))))))	A(1)F(1)H(6)N(4)	7	4	990.176	9926550	6515608	sp|P02790|HEMO_HUMAN	453	0.0101407	0.00612706
20200727_serum_yeast_1_1_rep3.mzML	3031.03	2880.15	150.876	ALPQPQJVTSLLGCTH	ALPQPQJVTSLLGC[160]TH	(N(N(H(H(N(H(H))))(H(N(F)(H(A)))))))	A(1)F(1)H(6)N(4)	7	4	990.176	11181600	7353263	sp|P02790|HEMO_HUMAN	453	0.00739082	0.00612706
20200727_serum_yeast_1_1_rep4.mzML	3044.37	2896.91	147.46	ALPQPQJVTSLLGCTH	ALPQPQJVTSLLGC[160]TH	(N(N(H(H(N(H(H))))(H(N(F)(H(A)))))))	A(1)F(1)H(6)N(4)	7	4	990.176	14205700	5.14393e+06	sp|P02790|HEMO_HUMAN	453	0.00682992	0.00612706
20200727_serum_yeast_10_12_rep1.mzML	3084.62	2936.55	148.067	ALPQPQJVTSLLGCTH	ALPQPQJVTSLLGC[160]TH	(N(N(H(H(N(H(H))))(H(N(F)(H(A)))))))	A(1)F(1)H(6)N(4)	7	3	1319.9	18330000	3.90477e+07	sp|P02790|HEMO_HUMAN	453	0.00511739	0.00612706
20200727_serum_yeast_10_12_rep2.mzML	3086.62	2935.89	150.733	ALPQPQJVTSLLGCTH	ALPQPQJVTSLLGC[160]TH	(N(F)(N(H(H(H)(H))(H(N)(N(H(A)))))))	A(1)F(1)H(6)N(4)	7	3	1319.9	19501000	40174239	sp|P02790|HEMO_HUMAN	453	0.00481182	0.00612706
20200727_serum_yeast_10_12_rep3.mzML	3099.29	2942.71	156.584	ALPQPQJVTSLLGCTH	ALPQPQJVTSLLGC[160]TH	(N(N(H(H(N(H(H))))(H(N(F)(H(A)))))))	A(1)F(1)H(6)N(4)	7	3	1319.9	16256800	31821529	sp|P02790|HEMO_HUMAN	453	0.00690372	0.00612706
20200727_serum_yeast_10_15_rep1.mzML	3103.19	2957.67	145.521	ALPQPQJVTSLLGCTH	ALPQPQJVTSLLGC[160]TH	(N(N(H(H(N(H(H))))(H(N(F)(H(A)))))))	A(1)F(1)H(6)N(4)	7	3	1319.9	15885200	30572676	sp|P02790|HEMO_HUMAN	453	0.00689861	0.00612706
20200727_serum_yeast_10_15_rep2.mzML	3111.83	2960.44	151.392	ALPQPQJVTSLLGCTH	ALPQPQJVTSLLGC[160]TH	(N(N(H(H(N(H(H))))(H(N(F)(H(A)))))))	A(1)F(1)H(6)N(4)	7	3	1319.9	15359100	25769101	sp|P02790|HEMO_HUMAN	453	0.00157227	0.00612706
20200727_serum_yeast_10_15_rep4.mzML	3133.29	2981.15	152.143	ALPQPQJVTSLLGCTH	ALPQPQJVTSLLGC[160]TH	(N(N(H(H(N(H(H))))(H(N(F)(H(A)))))))	A(1)F(1)H(6)N(4)	7	3	1319.9	12847200	22322241	sp|P02790|HEMO_HUMAN	453	0.00191585	0.00612706
20200727_serum_yeast_1_1_rep2.mzML	3067.61	2926.77	140.837	ALPQPQJVTSLLGCTH	ALPQPQJVTSLLGC[160]TH	(N(N(H(H(N(H(H))))(H(N(F)(H(A)))))))	A(1)F(1)H(6)N(4)	7	3	1319.9	22900300	46866946	sp|P02790|HEMO_HUMAN	453	0.00236376	0.00612706
20200727_serum_yeast_1_1_rep3.mzML	3072.72	2921.54	151.18	ALPQPQJVTSLLGCTH	ALPQPQJVTSLLGC[160]TH	(N(N(H(H(N(H(H))))(H(N(F)(H(A)))))))	A(1)F(1)H(6)N(4)	7	3	1319.9	19883400	47619116	sp|P02790|HEMO_HUMAN	453	0.00162224	0.00612706
20200727_serum_yeast_1_1_rep4.mzML	3044.4	2935.11	109.294	ALPQPQJVTSLLGCTH	ALPQPQJVTSLLGC[160]TH	(N(N(H(H(N(H(H))))(H(N(F)(H(A)))))))	A(1)F(1)H(6)N(4)	7	3	1319.9	76232300	1.0481e+08	sp|P02790|HEMO_HUMAN	453	0.0105466	0.00612706
20200727_serum_yeast_10_12_rep1.mzML	3084.59	2889.28	195.31	ALPQPQJVTSLLGCTH	ALPQPQJVTSLLGC[160]TH	(N(N(H(H(N(H)(F)))(H(N(F)(H(A)))))))	A(1)F(2)H(5)N(4)	7	3	1314.56	12391900	531006852	sp|P02790|HEMO_HUMAN	453	0.0160975	0.0066703
20200727_serum_yeast_10_12_rep3.mzML	3081.83	2902.31	179.519	ALPQPQJVTSLLGCTH	ALPQPQJVTSLLGC[160]TH	(N(N(H(H(N(H)(F)))(H(N(F)(H(A)))))))	A(1)F(2)H(5)N(4)	7	3	1314.56	1048580	2.75051e+07	sp|P02790|HEMO_HUMAN	453	0.0150265	0.0066703
20200727_serum_yeast_10_15_rep1.mzML	3103.22	2917.41	185.807	ALPQPQJVTSLLGCTH	ALPQPQJVTSLLGC[160]TH	(N(N(H(H(N(H)(F)))(H(N(F)(H(A)))))))	A(1)F(2)H(5)N(4)	7	3	1314.56	11061200	3.90469e+08	sp|P02790|HEMO_HUMAN	453	0.0179622	0.0066703
20200727_serum_yeast_10_15_rep2.mzML	3111.84	2921.85	189.992	ALPQPQJVTSLLGCTH	ALPQPQJVTSLLGC[160]TH	(N(N(H(H(N(H)(F)))(H(N(F)(H(A)))))))	A(1)F(2)H(5)N(4)	7	3	1314.56	9894020	4.1809e+08	sp|P02790|HEMO_HUMAN	453	0.00372505	0.0066703
20200727_serum_yeast_10_15_rep4.mzML	3117.17	2936.93	180.242	ALPQPQJVTSLLGCTH	ALPQPQJVTSLLGC[160]TH	(N(F)(N(H(H(N(H)(F)))(H(N(H(A)))))))	A(1)F(2)H(5)N(4)	7	3	1314.56	1931790	7.9152e+07	sp|P02790|HEMO_HUMAN	453	0.00908795	0.0066703
20200727_serum_yeast_1_1_rep2.mzML	3067.64	2877.95	189.692	ALPQPQJVTSLLGCTH	ALPQPQJVTSLLGC[160]TH	(N(N(H(H(N(H)(F)))(H(N(F)(H(A)))))))	A(1)F(2)H(5)N(4)	7	3	1314.56	15795300	4.67062e+08	sp|P02790|HEMO_HUMAN	453	0.0110973	0.0066703
20200727_serum_yeast_1_1_rep3.mzML	3073.34	2876.38	196.956	ALPQPQJVTSLLGCTH	ALPQPQJVTSLLGC[160]TH	(N(N(H(H(N(H)(F)))(H(N(F)(H(A)))))))	A(1)F(2)H(5)N(4)	7	3	1314.56	13193700	449899593	sp|P02790|HEMO_HUMAN	453	0.0084893	0.0066703
20200727_serum_yeast_1_1_rep4.mzML	3043.63	2893.26	150.367	ALPQPQJVTSLLGCTH	ALPQPQJVTSLLGC[160]TH	(N(N(H(H(N(H)(F)))(H(N(F)(H(A)))))))	A(1)F(2)H(5)N(4)	7	3	1314.56	48500500	2.19831e+09	sp|P02790|HEMO_HUMAN	453	0.0321201	0.0066703
20200727_serum_yeast_10_12_rep1.mzML	3042.07	2891.27	150.799	ALPQPQJVTSLLGCTH	ALPQPQJVTSLLGC[160]TH	(N(N(H(H(N(H(A))))(H(N(H(A)))))))	A(2)H(5)N(4)	7	4	985.919	12857000	180871356	sp|P02790|HEMO_HUMAN	453	0.0118496	0.00401207
20200727_serum_yeast_10_12_rep2.mzML	3045.8	2897.3	148.501	ALPQPQJVTSLLGCTH	ALPQPQJVTSLLGC[160]TH	(N(N(H(H(N(H(A))))(H(N(H(A)))))))	A(2)H(5)N(4)	7	4	985.919	12803300	1.50843e+08	sp|P02790|HEMO_HUMAN	453	0.00822367	0.00401207
20200727_serum_yeast_10_12_rep3.mzML	3057.28	2904.39	152.886	ALPQPQJVTSLLGCTH	ALPQPQJVTSLLGC[160]TH	(N(N(H(H(N(H(A))))(H(N(H(A)))))))	A(2)H(5)N(4)	7	4	985.919	8985900	9.59108e+07	sp|P02790|HEMO_HUMAN	453	0.00582702	0.00401207
20200727_serum_yeast_10_15_rep1.mzML	3103.84	2919.45	184.387	ALPQPQJVTSLLGCTH	ALPQPQJVTSLLGC[160]TH	(N(N(H(H(N(H(A))))(H(N(H(A)))))))	A(2)H(5)N(4)	7	4	985.919	1306990	1.4356e+07	sp|P02790|HEMO_HUMAN	453	0.00808481	0.00401207
20200727_serum_yeast_10_15_rep2.mzML	3109.55	2923.74	185.815	ALPQPQJVTSLLGCTH	ALPQPQJVTSLLGC[160]TH	(N(N(H(H(N(H(A))))(H(N(H(A)))))))	A(2)H(5)N(4)	7	4	985.919	1161430	8.9235e+06	sp|P02790|HEMO_HUMAN	453	0.00582265	0.00401207
20200727_serum_yeast_10_15_rep4.mzML	3091.86	2939.15	152.713	ALPQPQJVTSLLGCTH	ALPQPQJVTSLLGC[160]TH	(N(N(H(H(N(H(A))))(H(N(H(A)))))))	A(2)H(5)N(4)	7	4	985.919	537558	5.80496e+06	sp|P02790|HEMO_HUMAN	453	0.0332518	0.00401207
20200727_serum_yeast_1_1_rep2.mzML	3025.84	2880.25	145.59	ALPQPQJVTSLLGCTH	ALPQPQJVTSLLGC[160]TH	(N(N(H(H(N(H(A))))(H(N(H(A)))))))	A(2)H(5)N(4)	7	4	985.919	10358900	1.23092e+08	sp|P02790|HEMO_HUMAN	453	0.010671	0.00401207
20200727_serum_yeast_1_1_rep3.mzML	3031.05	2878.47	152.576	ALPQPQJVTSLLGCTH	ALPQPQJVTSLLGC[160]TH	(N(N(H(H(N(H(A))))(H(N(H(A)))))))	A(2)H(5)N(4)	7	4	985.919	11701100	1.34696e+08	sp|P02790|HEMO_HUMAN	453	0.00444091	0.00401207
20200727_serum_yeast_1_1_rep4.mzML	3044.37	2895.28	149.088	ALPQPQJVTSLLGCTH	ALPQPQJVTSLLGC[160]TH	(N(N(H(H(N(H(A))))(H(N(H(A)))))))	A(2)H(5)N(4)	7	4	985.919	14447400	2.20269e+08	sp|P02790|HEMO_HUMAN	453	0.0079172	0.00401207
20200727_serum_yeast_10_12_rep1.mzML	3084.62	3020.17	64.45	ALPQPQJVTSLLGCTH	ALPQPQJVTSLLGC[160]TH	(N(N(H(H(N(H(A))))(H(N(H(A)))))))	A(2)H(5)N(4)	7	3	1314.22	18557500	4.3892e+08	sp|P02790|HEMO_HUMAN	453	0.0154032	0.00401207
20200727_serum_yeast_10_12_rep2.mzML	3086.62	3001.02	85.6038	ALPQPQJVTSLLGCTH	ALPQPQJVTSLLGC[160]TH	(N(N(H(H(N(H(A))))(H(N(H(A)))))))	A(2)H(5)N(4)	7	3	1314.22	20305000	472151811	sp|P02790|HEMO_HUMAN	453	0.0156635	0.00401207
20200727_serum_yeast_10_12_rep3.mzML	3099.29	3003.19	96.1024	ALPQPQJVTSLLGCTH	ALPQPQJVTSLLGC[160]TH	(N(N(H(H(N(H(A))))(H(N(H(A)))))))	A(2)H(5)N(4)	7	3	1314.22	16920800	430136532	sp|P02790|HEMO_HUMAN	453	0.0117833	0.00401207
20200727_serum_yeast_10_15_rep1.mzML	3103.19	3017.36	85.83	ALPQPQJVTSLLGCTH	ALPQPQJVTSLLGC[160]TH	(N(N(H(H(N(H(A))))(H(N(H(A)))))))	A(2)H(5)N(4)	7	3	1314.22	16746900	3.72889e+08	sp|P02790|HEMO_HUMAN	453	0.0131732	0.00401207
20200727_serum_yeast_10_15_rep2.mzML	3070.51	3022.36	48.1494	ALPQPQJVTSLLGCTH	ALPQPQJVTSLLGC[160]TH	(N(N(H(H(N(H(A))))(H(N(H(A)))))))	A(2)H(5)N(4)	7	3	1314.22	76181700	2002734326	sp|P02790|HEMO_HUMAN	453	0.00828756	0.00401207
20200727_serum_yeast_10_15_rep4.mzML	3133.09	3045.63	87.4603	ALPQPQJVTSLLGCTH	ALPQPQJVTSLLGC[160]TH	(N(N(H(H(N(H(A))))(H(N(H(A)))))))	A(2)H(5)N(4)	7	3	1314.22	12835900	2.76674e+08	sp|P02790|HEMO_HUMAN	453	0.00518588	0.00401207
20200727_serum_yeast_1_1_rep2.mzML	3025.25	3004.05	21.2033	ALPQPQJVTSLLGCTH	ALPQPQJVTSLLGC[160]TH	(N(N(H(H(N(H(A))))(H(N(H(A)))))))	A(2)H(5)N(4)	7	3	1314.22	89185300	1.98178e+09	sp|P02790|HEMO_HUMAN	453	0.0190305	0.00401207
20200727_serum_yeast_1_1_rep3.mzML	3072.72	2996.87	75.8515	ALPQPQJVTSLLGCTH	ALPQPQJVTSLLGC[160]TH	(N(N(H(H(N(H(A))))(H(N(H(A)))))))	A(2)H(5)N(4)	7	3	1314.22	21033800	4.12645e+08	sp|P02790|HEMO_HUMAN	453	0.00159726	0.00401207
20200727_serum_yeast_1_1_rep4.mzML	3085.78	3002.11	83.6731	ALPQPQJVTSLLGCTH	ALPQPQJVTSLLGC[160]TH	(N(N(H(H(N(H(A))))(H(N(H(A)))))))	A(2)H(5)N(4)	7	3	1314.22	18595500	3.88441e+08	sp|P02790|HEMO_HUMAN	453	0.0095125	0.00401207
20200727_serum_yeast_10_12_rep1.mzML	3008.76	2894.37	114.394	ALPQPQJVTSLLGCTH	ALPQPQJVTSLLGC[160]TH	(N(N(H(H(N(H(A))))(H(N(H))(N(H(A)))))))	A(2)H(6)N(5)	7	3	1435.93	972232	1.60329e+07	sp|P02790|HEMO_HUMAN	453	0.00671489	0.00368424
20200727_serum_yeast_10_12_rep2.mzML	3010.01	2900.36	109.648	ALPQPQJVTSLLGCTH	ALPQPQJVTSLLGC[160]TH	(N(N(H(H(N(H(A))))(H(N(H))(N(H(A)))))))	A(2)H(6)N(5)	7	3	1435.93	897288	1.59398e+07	sp|P02790|HEMO_HUMAN	453	0.00228502	0.00368424
20200727_serum_yeast_10_12_rep3.mzML	3020.76	2907.59	113.166	ALPQPQJVTSLLGCTH	ALPQPQJVTSLLGC[160]TH	(N(N(H(H(N(H(A))))(H(N(H))(N(H(A)))))))	A(2)H(6)N(5)	7	3	1435.93	1138600	1.86053e+07	sp|P02790|HEMO_HUMAN	453	0.0024266	0.00368424
20200727_serum_yeast_10_15_rep1.mzML	3041.36	2922.61	118.75	ALPQPQJVTSLLGCTH	ALPQPQJVTSLLGC[160]TH	(N(N(H(H(N(H(A))))(H(N(H))(N(H(A)))))))	A(2)H(6)N(5)	7	3	1435.93	829188	1.5659e+07	sp|P02790|HEMO_HUMAN	453	0.0252221	0.00368424
20200727_serum_yeast_1_1_rep2.mzML	2991.27	2883.8	107.468	ALPQPQJVTSLLGCTH	ALPQPQJVTSLLGC[160]TH	(N(N(H(H(N(H(A))))(H(N(H))(N(H(A)))))))	A(2)H(6)N(5)	7	3	1435.93	1301880	1.91448e+07	sp|P02790|HEMO_HUMAN	453	0.00996697	0.00368424
20200727_serum_yeast_1_1_rep3.mzML	2996.14	2881.69	114.45	ALPQPQJVTSLLGCTH	ALPQPQJVTSLLGC[160]TH	(N(N(H(H(N(H(A))))(H(N(H))(N(H(A)))))))	A(2)H(6)N(5)	7	3	1435.93	1015030	17432905	sp|P02790|HEMO_HUMAN	453	0.00192499	0.00368424
20200727_serum_yeast_1_1_rep4.mzML	3015.74	2898.4	117.336	ALPQPQJVTSLLGCTH	ALPQPQJVTSLLGC[160]TH	(N(N(H(H(N(H(A))))(H(N(H))(N(H(A)))))))	A(2)H(6)N(5)	7	3	1435.93	1168550	2.21734e+07	sp|P02790|HEMO_HUMAN	453	0.00331474	0.00368424
20200727_serum_yeast_10_12_rep1.mzML	2359.99	2375.95	-15.9642	ALPQPQJVTSLLGCTH	ALPQPQJVTSLLGC[160]TH	(N(N(H(H(N(H)))(H(N(H))))))	H(5)N(4)	7	3	1120.16	921020	1.51336e+07	sp|P02790|HEMO_HUMAN	453	0.000304118	0.00406139
20200727_serum_yeast_10_12_rep2.mzML	2364.14	2376.4	-12.2584	ALPQPQJVTSLLGCTH	ALPQPQJVTSLLGC[160]TH	(N(N(H(H(N(H)))(H(N(H))))))	H(5)N(4)	7	3	1120.16	1020710	1.36642e+07	sp|P02790|HEMO_HUMAN	453	0.000184612	0.00406139
20200727_serum_yeast_10_12_rep3.mzML	2372.32	2388.62	-16.2952	ALPQPQJVTSLLGCTH	ALPQPQJVTSLLGC[160]TH	(N(N(H(H(N(H)))(H(N(H))))))	H(5)N(4)	7	3	1120.16	1072890	1.70858e+07	sp|P02790|HEMO_HUMAN	453	0.000207357	0.00406139
20200727_serum_yeast_10_15_rep1.mzML	2400.31	2413.97	-13.6598	ALPQPQJVTSLLGCTH	ALPQPQJVTSLLGC[160]TH	(N(N(H(H(N(H)))(H(N(H))))))	H(5)N(4)	7	3	1120.16	1007570	1.56789e+07	sp|P02790|HEMO_HUMAN	453	0.000196936	0.00406139
20200727_serum_yeast_10_15_rep2.mzML	2369.28	2392.8	-23.519	ALPQPQJVTSLLGCTH	ALPQPQJVTSLLGC[160]TH	(N(N(H(H(N(H)))(H(N(H))))))	H(5)N(4)	7	3	1120.16	862125	1.77989e+07	sp|P02790|HEMO_HUMAN	453	0.000146743	0.00406139
20200727_serum_yeast_10_15_rep4.mzML	2412.73	2429.33	-16.6047	ALPQPQJVTSLLGCTH	ALPQPQJVTSLLGC[160]TH	(N(N(H(H(N(H)))(H(N(H))))))	H(5)N(4)	7	3	1120.16	1033620	1.24605e+07	sp|P02790|HEMO_HUMAN	453	0.00105978	0.00406139
20200727_serum_yeast_1_1_rep2.mzML	2352.43	2364.66	-12.2334	ALPQPQJVTSLLGCTH	ALPQPQJVTSLLGC[160]TH	(N(N(H(H(N(H)))(H(N(H))))))	H(5)N(4)	7	3	1120.16	1103730	1.57428e+07	sp|P02790|HEMO_HUMAN	453	0.00143592	0.00406139
20200727_serum_yeast_1_1_rep3.mzML	2357.4	2372.26	-14.8575	ALPQPQJVTSLLGCTH	ALPQPQJVTSLLGC[160]TH	(N(N(H(H(N(H)))(H(N(H))))))	H(5)N(4)	7	3	1120.16	1409170	1.92993e+07	sp|P02790|HEMO_HUMAN	453	0.00053282	0.00406139
20200727_serum_yeast_1_1_rep4.mzML	2368.91	2380.75	-11.839	ALPQPQJVTSLLGCTH	ALPQPQJVTSLLGC[160]TH	(N(N(H(H(N(H)))(H(N(H))))))	H(5)N(4)	7	3	1120.16	1134160	1.97145e+07	sp|P02790|HEMO_HUMAN	453	0.000309682	0.00406139
20200727_serum_yeast_10_12_rep1.mzML	3314.86	3292.97	21.8861	ALPQPQJVTSLLGCTH	ALPQPQJVTSLLGC[160]TH	(N(N(H(H(N(H(A))))(H(N(H(A)))(N(H(A)))))))	A(3)H(6)N(5)	7	4	1149.98	399398	1.18956e+07	sp|P02790|HEMO_HUMAN	453	0.0345079	0.00185334
20200727_serum_yeast_1_1_rep2.mzML	3302.54	3285.73	16.8084	ALPQPQJVTSLLGCTH	ALPQPQJVTSLLGC[160]TH	(N(N(H(H(N(H(A))))(H(N(H(A)))(N(H(A)))))))	A(3)H(6)N(5)	7	4	1149.98	317666	9.43029e+06	sp|P02790|HEMO_HUMAN	453	0.0261042	0.00185334
20200727_serum_yeast_1_1_rep4.mzML	3305.03	3287.64	17.3944	ALPQPQJVTSLLGCTH	ALPQPQJVTSLLGC[160]TH	(N(N(H(H(N(H(A))))(H(N(H(A)))(N(H(A)))))))	A(3)H(6)N(5)	7	4	1149.98	484616	1.76832e+07	sp|P02790|HEMO_HUMAN	453	0.00948347	0.00185334
20200727_serum_yeast_10_12_rep1.mzML	3311.58	3308.66	2.91775	ALPQPQJVTSLLGCTH	ALPQPQJVTSLLGC[160]TH	(N(N(H(H(N(H(A))))(H(N(H(A)))(N(H(A)))))))	A(3)H(6)N(5)	7	3	1532.96	875018	1.97283e+07	sp|P02790|HEMO_HUMAN	453	0.00693691	0.00185334
20200727_serum_yeast_10_12_rep2.mzML	3308.3	3305.87	2.43307	ALPQPQJVTSLLGCTH	ALPQPQJVTSLLGC[160]TH	(N(N(H(H(N(H(A))))(H(N(H(A)))(N(H(A)))))))	A(3)H(6)N(5)	7	3	1532.96	714934	1.12103e+07	sp|P02790|HEMO_HUMAN	453	0.0282283	0.00185334
20200727_serum_yeast_10_15_rep4.mzML	3319.24	3315.78	3.46011	ALPQPQJVTSLLGCTH	ALPQPQJVTSLLGC[160]TH	(N(N(H(H(N(H(A))))(H(N(H(A)))(N(H(A)))))))	A(3)H(6)N(5)	7	3	1532.96	701713	1.49695e+07	sp|P02790|HEMO_HUMAN	453	0.00642459	0.00185334
20200727_serum_yeast_1_1_rep2.mzML	3300.98	3301.47	-0.493855	ALPQPQJVTSLLGCTH	ALPQPQJVTSLLGC[160]TH	(N(N(H(H(N(H(A))))(H(N(H(A)))(N(H(A)))))))	A(3)H(6)N(5)	7	3	1532.96	1367910	3.0179e+07	sp|P02790|HEMO_HUMAN	453	0.0398074	0.00185334
20200727_serum_yeast_10_12_rep1.mzML	2668.62	2728.91	-60.2937	ALPQPQJVTSLLGCTH	ALPQPQJVTSLLGC[160]TH	(N(F)(N(H(H(H))(H(N(H))(N(H)(F))))))	F(2)H(6)N(4)	7	3	1271.55	972086	1.33718e+07	sp|P02790|HEMO_HUMAN	453	0.00405174	0.00603502
20200727_serum_yeast_10_12_rep2.mzML	2671.77	2732.19	-60.4183	ALPQPQJVTSLLGCTH	ALPQPQJVTSLLGC[160]TH	(N(F)(N(H(H(H))(H(N(H))(N(H)(F))))))	F(2)H(6)N(4)	7	3	1271.55	1261430	1.32658e+07	sp|P02790|HEMO_HUMAN	453	0.0190614	0.00603502
20200727_serum_yeast_10_12_rep3.mzML	2671.21	2734.91	-63.6975	ALPQPQJVTSLLGCTH	ALPQPQJVTSLLGC[160]TH	(N(N(H(H(H))(H(N(H)(F))(N(H)(F))))))	F(2)H(6)N(4)	7	3	1271.55	995540	1.06448e+07	sp|P02790|HEMO_HUMAN	453	0.00731502	0.00603502
20200727_serum_yeast_10_15_rep1.mzML	2671.2	2748.1	-76.9014	ALPQPQJVTSLLGCTH	ALPQPQJVTSLLGC[160]TH	(N(N(H(H(H))(H(N(H)(F))(N(H)(F))))))	F(2)H(6)N(4)	7	3	1271.55	1240630	1.37044e+07	sp|P02790|HEMO_HUMAN	453	0.00308763	0.00603502
20200727_serum_yeast_10_15_rep2.mzML	2687.8	2749.37	-61.5715	ALPQPQJVTSLLGCTH	ALPQPQJVTSLLGC[160]TH	(N(F)(N(H(H(H))(H(N(H))(N(H)(F))))))	F(2)H(6)N(4)	7	3	1271.55	991944	9.38871e+06	sp|P02790|HEMO_HUMAN	453	0.0319321	0.00603502
20200727_serum_yeast_10_15_rep4.mzML	2689.23	2766.06	-76.8306	ALPQPQJVTSLLGCTH	ALPQPQJVTSLLGC[160]TH	(N(N(H(H(H))(H(N(H)(F))(N(H)(F))))))	F(2)H(6)N(4)	7	3	1271.55	790470	6.69901e+06	sp|P02790|HEMO_HUMAN	453	0.00328803	0.00603502
20200727_serum_yeast_1_1_rep2.mzML	2648.73	2701.58	-52.852	ALPQPQJVTSLLGCTH	ALPQPQJVTSLLGC[160]TH	(N(F)(N(H(H(N(H)(F)))(H(N(H(H)))))))	F(2)H(6)N(4)	7	3	1271.55	1191440	1.1702e+07	sp|P02790|HEMO_HUMAN	453	0.0337308	0.00603502
20200727_serum_yeast_1_1_rep3.mzML	2652.08	2705.98	-53.9009	ALPQPQJVTSLLGCTH	ALPQPQJVTSLLGC[160]TH	(N(N(H(H(H))(H(N(H)(F))(N(H)(F))))))	F(2)H(6)N(4)	7	3	1271.55	962695	9.77769e+06	sp|P02790|HEMO_HUMAN	453	0.00799001	0.00603502
20200727_serum_yeast_1_1_rep4.mzML	2654.41	2716.68	-62.2658	ALPQPQJVTSLLGCTH	ALPQPQJVTSLLGC[160]TH	(N(F)(N(H(N)(H(H)(H))(H(N(H)(F))))))	F(2)H(6)N(4)	7	3	1271.55	1050530	9.88687e+06	sp|P02790|HEMO_HUMAN	453	0.0432326	0.00603502
20200727_serum_yeast_10_12_rep2.mzML	3039.63	2949.9	89.7323	ALPQPQJVTSLLGCTH	ALPQPQJVTSLLGC[160]TH	(N(N(H(H(H))(H(N(H)(F))(N(F)(H(A)))))))	A(1)F(2)H(6)N(4)	7	3	1368.58	336640	2.43338e+06	sp|P02790|HEMO_HUMAN	453	0.0305117	0.00589711
20200727_serum_yeast_10_12_rep3.mzML	3080.23	2955.09	125.14	ALPQPQJVTSLLGCTH	ALPQPQJVTSLLGC[160]TH	(N(N(H(H(H))(H(N(H)(F))(N(F)(H(A)))))))	A(1)F(2)H(6)N(4)	7	3	1368.58	2083670	1.66618e+07	sp|P02790|HEMO_HUMAN	453	0.0347347	0.00589711
20200727_serum_yeast_10_15_rep2.mzML	3092.69	2973.7	118.991	ALPQPQJVTSLLGCTH	ALPQPQJVTSLLGC[160]TH	(N(F)(N(H(H(H)(H))(H(N)(N(F)(H(A)))))))	A(1)F(2)H(6)N(4)	7	3	1368.58	2129950	17143534	sp|P02790|HEMO_HUMAN	453	0.00485789	0.00589711
20200727_serum_yeast_10_15_rep4.mzML	3114.92	2996.07	118.854	ALPQPQJVTSLLGCTH	ALPQPQJVTSLLGC[160]TH	(N(F)(N(H(H(H)(H))(H(N)(N(F)(H(A)))))))	A(1)F(2)H(6)N(4)	7	3	1368.58	2261790	1.45015e+07	sp|P02790|HEMO_HUMAN	453	0.00850501	0.00589711
20200727_serum_yeast_1_1_rep3.mzML	3056.6	2939.04	117.559	ALPQPQJVTSLLGCTH	ALPQPQJVTSLLGC[160]TH	(N(N(H(H(H))(H(N(H)(F))(N(F)(H(A)))))))	A(1)F(2)H(6)N(4)	7	3	1368.58	2523670	16580424	sp|P02790|HEMO_HUMAN	453	0.00659315	0.00589711
20200727_serum_yeast_1_1_rep4.mzML	3070.91	2949.94	120.969	ALPQPQJVTSLLGCTH	ALPQPQJVTSLLGC[160]TH	(N(F)(N(H(H(H)(H))(H(N)(N(F)(H(A)))))))	A(1)F(2)H(6)N(4)	7	3	1368.58	1954420	1.22258e+07	sp|P02790|HEMO_HUMAN	453	0.0214529	0.00589711
20200727_serum_yeast_10_12_rep1.mzML	2996.21	2854.39	141.822	ALPQPQJVTSLLGCTH	ALPQPQJVTSLLGC[160]TH	(N(F)(N(H(H(N(H(A))))(H(N(H(A)))))))	A(2)F(1)H(5)N(4)	7	3	1362.91	951738	3.25242e+07	sp|P02790|HEMO_HUMAN	453	0.003717	0.00705915
20200727_serum_yeast_10_12_rep2.mzML	2999.18	2859.88	139.303	ALPQPQJVTSLLGCTH	ALPQPQJVTSLLGC[160]TH	(N(F)(N(H(H(N(H(A))))(H(N(H(A)))))))	A(2)F(1)H(5)N(4)	7	3	1362.91	900254	3.05714e+07	sp|P02790|HEMO_HUMAN	453	0.0106962	0.00705915
20200727_serum_yeast_10_12_rep3.mzML	3009.17	2864.85	144.319	ALPQPQJVTSLLGCTH	ALPQPQJVTSLLGC[160]TH	(N(F)(N(H(H(N(H(A))))(H(N(H(A)))))))	A(2)F(1)H(5)N(4)	7	3	1362.91	1005500	3.12391e+07	sp|P02790|HEMO_HUMAN	453	0.0179404	0.00705915
20200727_serum_yeast_10_15_rep1.mzML	3024.59	2880.11	144.482	ALPQPQJVTSLLGCTH	ALPQPQJVTSLLGC[160]TH	(N(F)(N(H(H(N(H(A))))(H(N(H(A)))))))	A(2)F(1)H(5)N(4)	7	3	1362.91	780037	2.60592e+07	sp|P02790|HEMO_HUMAN	453	0.0101641	0.00705915
20200727_serum_yeast_10_15_rep2.mzML	3025.18	2887.8	137.378	ALPQPQJVTSLLGCTH	ALPQPQJVTSLLGC[160]TH	(N(F)(N(H(H(N(H(A))))(H(N(H(A)))))))	A(2)F(1)H(5)N(4)	7	3	1362.91	887621	3.15613e+07	sp|P02790|HEMO_HUMAN	453	0.0294324	0.00705915
20200727_serum_yeast_10_15_rep4.mzML	3047.63	2897.54	150.09	ALPQPQJVTSLLGCTH	ALPQPQJVTSLLGC[160]TH	(N(F)(N(H(H(N(H(A))))(H(N(H(A)))))))	A(2)F(1)H(5)N(4)	7	3	1362.91	682332	2.27941e+07	sp|P02790|HEMO_HUMAN	453	0.0137727	0.00705915
20200727_serum_yeast_1_1_rep2.mzML	2979.33	2837.82	141.507	ALPQPQJVTSLLGCTH	ALPQPQJVTSLLGC[160]TH	(N(F)(N(H(H(N(H(A))))(H(N(H(A)))))))	A(2)F(1)H(5)N(4)	7	3	1362.91	941011	3.42494e+07	sp|P02790|HEMO_HUMAN	453	0.00696753	0.00705915
20200727_serum_yeast_1_1_rep3.mzML	2985.7	2838.75	146.954	ALPQPQJVTSLLGCTH	ALPQPQJVTSLLGC[160]TH	(N(F)(N(H(H(N(H(A))))(H(N(H(A)))))))	A(2)F(1)H(5)N(4)	7	3	1362.91	1164950	3.7565e+07	sp|P02790|HEMO_HUMAN	453	0.0280926	0.00705915
20200727_serum_yeast_1_1_rep4.mzML	3001	2856.57	144.428	ALPQPQJVTSLLGCTH	ALPQPQJVTSLLGC[160]TH	(N(N(H(H(N(H(A))))(H(N(F)(H(A)))))))	A(2)F(1)H(5)N(4)	7	3	1362.91	934705	3.33572e+07	sp|P02790|HEMO_HUMAN	453	0.0247632	0.00705915
20200727_serum_yeast_10_12_rep1.mzML	3039.38	2952.27	87.1102	ALPQPQJVTSLLGCTH	ALPQPQJVTSLLGC[160]TH	(N(N(H(H(N(H(A))))(H(N(H(H)(A)))))))	A(2)H(6)N(4)	7	3	1368.24	364207	699761	sp|P02790|HEMO_HUMAN	453	0.00206751	0.00254048
20200727_serum_yeast_10_12_rep2.mzML	3040.12	2946.68	93.4371	ALPQPQJVTSLLGCTH	ALPQPQJVTSLLGC[160]TH	(N(N(H(H(N(H(A))))(H(N(H(H)(A)))))))	A(2)H(6)N(4)	7	3	1368.24	321819	682008	sp|P02790|HEMO_HUMAN	453	0.00502791	0.00254048
20200727_serum_yeast_10_12_rep3.mzML	3081.52	2952.23	129.287	ALPQPQJVTSLLGCTH	ALPQPQJVTSLLGC[160]TH	(N(N(H(H(N(H(A))))(H(N(H(H)(A)))))))	A(2)H(6)N(4)	7	3	1368.24	2012460	544052	sp|P02790|HEMO_HUMAN	453	0.00338692	0.00254048
20200727_serum_yeast_10_15_rep1.mzML	3087.47	2967.57	119.902	ALPQPQJVTSLLGCTH	ALPQPQJVTSLLGC[160]TH	(N(N(H(H(N(H(A))))(H(N(H(H)(A)))))))	A(2)H(6)N(4)	7	3	1368.24	1792360	439864	sp|P02790|HEMO_HUMAN	453	0.0110178	0.00254048
20200727_serum_yeast_10_12_rep1.mzML	3008.76	2892.55	116.213	ALPQPQJVTSLLGCTH	ALPQPQJVTSLLGC[160]TH	(N(N(H(N)(H(H)(H))(H(N(H)(F))(N(H(A)))))))	A(1)F(1)H(7)N(5)	7	3	1441.61	934058	9.64123e+06	sp|P02790|HEMO_HUMAN	453	0.00626281	0.00373773
20200727_serum_yeast_10_12_rep2.mzML	3010.01	2898.56	111.449	ALPQPQJVTSLLGCTH	ALPQPQJVTSLLGC[160]TH	(N(N(H(N)(H(H)(H))(H(N(H)(F))(N(H(A)))))))	A(1)F(1)H(7)N(5)	7	3	1441.61	954184	1.11285e+07	sp|P02790|HEMO_HUMAN	453	0.00369135	0.00373773
20200727_serum_yeast_10_12_rep3.mzML	3020.76	2905.71	115.052	ALPQPQJVTSLLGCTH	ALPQPQJVTSLLGC[160]TH	(N(N(H(N)(H(H)(H))(H(N(H)(F))(N(H(A)))))))	A(1)F(1)H(7)N(5)	7	3	1441.61	1127200	1.3539e+07	sp|P02790|HEMO_HUMAN	453	0.00660037	0.00373773
20200727_serum_yeast_10_15_rep1.mzML	3041.36	2920.76	120.605	ALPQPQJVTSLLGCTH	ALPQPQJVTSLLGC[160]TH	(N(N(H(N)(H(H)(H))(H(N(H)(F))(N(H(A)))))))	A(1)F(1)H(7)N(5)	7	3	1441.61	787848	1.11069e+07	sp|P02790|HEMO_HUMAN	453	0.0252321	0.00373773
20200727_serum_yeast_10_15_rep4.mzML	3060.02	2940.56	119.462	ALPQPQJVTSLLGCTH	ALPQPQJVTSLLGC[160]TH	(N(N(H(N)(H(H)(H))(H(N(H)(F))(N(H(A)))))))	A(1)F(1)H(7)N(5)	7	3	1441.61	985496	1.12478e+07	sp|P02790|HEMO_HUMAN	453	0.00433198	0.00373773
20200727_serum_yeast_1_1_rep2.mzML	2991.27	2881.71	109.56	ALPQPQJVTSLLGCTH	ALPQPQJVTSLLGC[160]TH	(N(N(H(N)(H(H)(H))(H(N(H)(F))(N(H(A)))))))	A(1)F(1)H(7)N(5)	7	3	1441.61	1246260	1.51733e+07	sp|P02790|HEMO_HUMAN	453	0.00772578	0.00373773
20200727_serum_yeast_1_1_rep3.mzML	3003.42	2879.8	123.622	ALPQPQJVTSLLGCTH	ALPQPQJVTSLLGC[160]TH	(N(N(H(N)(H(H)(H))(H(N(H)(F))(N(H(A)))))))	A(1)F(1)H(7)N(5)	7	3	1441.61	1182030	1.48715e+07	sp|P02790|HEMO_HUMAN	453	0.0215479	0.00373773
20200727_serum_yeast_1_1_rep4.mzML	3015.74	2896.56	119.175	ALPQPQJVTSLLGCTH	ALPQPQJVTSLLGC[160]TH	(N(N(H(N)(H(H)(H))(H(N(H)(F))(N(H(A)))))))	A(1)F(1)H(7)N(5)	7	3	1441.61	1145050	1.24444e+07	sp|P02790|HEMO_HUMAN	453	0.00330136	0.00373773
20200727_serum_yeast_10_12_rep1.mzML	3311.58	3293.39	18.19	ALPQPQJVTSLLGCTH	ALPQPQJVTSLLGC[160]TH	(N(F)(N(H(N)(H(H)(H))(H(N(H)(F))(N(F)(H(A)))))))	A(1)F(3)H(7)N(5)	7	3	1538.98	1161360	2.5661e+07	sp|P02790|HEMO_HUMAN	453	0.00284708	0.00294338
20200727_serum_yeast_1_1_rep2.mzML	3301.05	3286.13	14.9166	ALPQPQJVTSLLGCTH	ALPQPQJVTSLLGC[160]TH	(N(F)(N(H(N)(H(H)(H))(H(N(H)(F))(N(F)(H(A)))))))	A(1)F(3)H(7)N(5)	7	3	1538.98	1673490	4.52314e+07	sp|P02790|HEMO_HUMAN	453	0.00355595	0.00294338
20200727_serum_yeast_10_12_rep1.mzML	3311.58	3276.66	34.9151	ALPQPQJVTSLLGCTH	ALPQPQJVTSLLGC[160]TH	(N(N(H(N)(H(H)(H))(H(N(H(A)))(N(F)(H(A)))))))	A(2)F(1)H(7)N(5)	7	3	1538.64	1158640	2.52292e+07	sp|P02790|HEMO_HUMAN	453	0.00339299	0.00187631
20200727_serum_yeast_10_12_rep2.mzML	3308.3	3276.35	31.9537	ALPQPQJVTSLLGCTH	ALPQPQJVTSLLGC[160]TH	(N(N(H(N)(H(H)(H))(H(N(H(A)))(N(F)(H(A)))))))	A(2)F(1)H(7)N(5)	7	3	1538.64	642500	1.65261e+07	sp|P02790|HEMO_HUMAN	453	0.0155039	0.00187631
20200727_serum_yeast_10_15_rep4.mzML	3319.24	3285.1	34.1391	ALPQPQJVTSLLGCTH	ALPQPQJVTSLLGC[160]TH	(N(N(H(N)(H(H)(H))(H(N(H(A)))(N(F)(H(A)))))))	A(2)F(1)H(7)N(5)	7	3	1538.64	903385	2.06932e+07	sp|P02790|HEMO_HUMAN	453	0.00567256	0.00187631
20200727_serum_yeast_1_1_rep2.mzML	3300.98	3270.29	30.6871	ALPQPQJVTSLLGCTH	ALPQPQJVTSLLGC[160]TH	(N(N(H(N)(H(H)(H))(H(N(H(A)))(N(F)(H(A)))))))	A(2)F(1)H(7)N(5)	7	3	1538.64	1638640	4.15077e+07	sp|P02790|HEMO_HUMAN	453	0.0160713	0.00187631
20200727_serum_yeast_10_12_rep1.mzML	3311.58	3298.23	13.3511	ALPQPQJVTSLLGCTH	ALPQPQJVTSLLGC[160]TH	(N(N(H(H(N(H(H))))(H(N(H(N(H(N(H(N(H))))))))))))	H(9)N(7)	7	3	1539.31	843057	2.24282e+07	sp|P02790|HEMO_HUMAN	453	0.00522059	0.00193152
20200727_serum_yeast_10_15_rep1.mzML	3306.47	3298.43	8.0422	ALPQPQJVTSLLGCTH	ALPQPQJVTSLLGC[160]TH	(N(N(H(H(N(H(H))))(H(N(H(N(H(N(H(N(H))))))))))))	H(9)N(7)	7	3	1539.31	300653	1.10545e+07	sp|P02790|HEMO_HUMAN	453	0.0165421	0.00193152
20200727_serum_yeast_10_12_rep1.mzML	3311.87	3266.58	45.2883	ALPQPQJVTSLLGCTH	ALPQPQJVTSLLGC[160]TH	(N(N(H(N)(H(H)(H))(H(N(F)(H(A)))(N(F)(H(A)))))))	A(2)F(2)H(7)N(5)	7	3	1587.33	435768	7.1111e+06	sp|P02790|HEMO_HUMAN	453	0.00946539	0.00481162
20200727_serum_yeast_10_12_rep3.mzML	3314.25	3264.02	50.2316	ALPQPQJVTSLLGCTH	ALPQPQJVTSLLGC[160]TH	(N(N(H(N)(H(H)(H))(H(N(F)(H(A)))(N(F)(H(A)))))))	A(2)F(2)H(7)N(5)	7	3	1587.33	271960	3.72716e+06	sp|P02790|HEMO_HUMAN	453	0.022302	0.00481162
20200727_serum_yeast_1_1_rep2.mzML	3301.39	3258.96	42.4256	ALPQPQJVTSLLGCTH	ALPQPQJVTSLLGC[160]TH	(N(N(H(N)(H(H)(H))(H(N(F)(H(A)))(N(F)(H(A)))))))	A(2)F(2)H(7)N(5)	7	3	1587.33	323493	6.1212e+06	sp|P02790|HEMO_HUMAN	453	0.0164014	0.00481162
20200727_serum_yeast_1_1_rep3.mzML	3302.95	3256.47	46.4833	ALPQPQJVTSLLGCTH	ALPQPQJVTSLLGC[160]TH	(N(N(H(N)(H(H)(H))(H(N(F)(H(A)))(N(F)(H(A)))))))	A(2)F(2)H(7)N(5)	7	3	1587.33	327388	8.04716e+06	sp|P02790|HEMO_HUMAN	453	0.00368975	0.00481162
20200727_serum_yeast_1_1_rep4.mzML	3304.96	3259.53	45.4328	ALPQPQJVTSLLGCTH	ALPQPQJVTSLLGC[160]TH	(N(N(H(N)(H(H)(H))(H(N(F)(H(A)))(N(F)(H(A)))))))	A(2)F(2)H(7)N(5)	7	3	1587.33	312716	6.86587e+06	sp|P02790|HEMO_HUMAN	453	0.0234609	0.00481162
20200727_serum_yeast_10_12_rep1.mzML	3321.31	3250.9	70.4088	ALQAVYSMMSWPDDVPPEGWJR	ALQAVYSMMSWPDDVPPEGWJR	(N(N(H(H(N(H(H))))(H(N(F)(H(A)))))))	A(1)F(1)H(6)N(4)	21	4	1193.49	1898870	1.15437e+07	sp|P00751|CFAB_HUMAN	378	0.0334069	0.00297921
20200727_serum_yeast_10_12_rep2.mzML	3317.64	3239.24	78.4048	ALQAVYSMMSWPDDVPPEGWJR	ALQAVYSMMSWPDDVPPEGWJR	(N(N(H(H(N(H(H))))(H(N(F)(H(A)))))))	A(1)F(1)H(6)N(4)	21	4	1193.49	1575640	9.72128e+06	sp|P00751|CFAB_HUMAN	378	0.0076393	0.00297921
20200727_serum_yeast_10_12_rep3.mzML	3323.87	3237.66	86.2146	ALQAVYSMMSWPDDVPPEGWJR	ALQAVYSMMSWPDDVPPEGWJR	(N(N(H(H(N(H(H))))(H(N(F)(H(A)))))))	A(1)F(1)H(6)N(4)	21	4	1193.49	1505490	1.03839e+07	sp|P00751|CFAB_HUMAN	378	0.00561019	0.00297921
20200727_serum_yeast_10_15_rep1.mzML	3319.52	3234.51	85.0072	ALQAVYSMMSWPDDVPPEGWJR	ALQAVYSMMSWPDDVPPEGWJR	(N(N(H(H(N(H(H))))(H(N(F)(H(A)))))))	A(1)F(1)H(6)N(4)	21	4	1193.49	1366080	8.52507e+06	sp|P00751|CFAB_HUMAN	378	0.0232916	0.00297921
20200727_serum_yeast_10_15_rep2.mzML	3325.36	3248.65	76.7103	ALQAVYSMMSWPDDVPPEGWJR	ALQAVYSMMSWPDDVPPEGWJR	(N(N(H(H(N(H(H))))(H(N(F)(H(A)))))))	A(1)F(1)H(6)N(4)	21	4	1193.49	2103010	15129419	sp|P00751|CFAB_HUMAN	378	0.00441406	0.00297921
20200727_serum_yeast_1_1_rep4.mzML	3315.16	3235.54	79.624	ALQAVYSMMSWPDDVPPEGWJR	ALQAVYSMMSWPDDVPPEGWJR	(N(N(H(H(N(H(H))))(H(N(F)(H(A)))))))	A(1)F(1)H(6)N(4)	21	4	1193.49	2581930	1.71866e+07	sp|P00751|CFAB_HUMAN	378	0.0490077	0.00297921
20200727_serum_yeast_10_12_rep3.mzML	3274.3	3118.27	156.032	AQLLQGLGFJLTER	AQLLQGLGFJLTER	(N(N(H(H(N(H(A))))(H(N(H(A)))))))	A(2)H(5)N(4)	10	3	1255.55	1080590	3.1197e+07	sp|P08185|CBG_HUMAN	96	0.045675	0.00335271
20200727_serum_yeast_1_1_rep3.mzML	3265.72	3111.94	153.784	AQLLQGLGFJLTER	AQLLQGLGFJLTER	(N(N(H(H(N(H(A))))(H(N(H(A)))))))	A(2)H(5)N(4)	10	3	1255.55	1348470	33557167	sp|P08185|CBG_HUMAN	96	0.00428073	0.00335271
20200727_serum_yeast_1_1_rep2.mzML	3264.81	3168.75	96.0621	AQLLQGLGFJLTER	AQLLQGLGFJLTER	(N(F)(N(H(H(N(H(F))))(H(N(H(H)(F)))))))	F(3)H(6)N(4)	10	3	1261.56	1120830	64574.6	sp|P08185|CBG_HUMAN	96	0.0369221	0.00388659
20200727_serum_yeast_1_1_rep3.mzML	3265.72	3161.59	104.128	AQLLQGLGFJLTER	AQLLQGLGFJLTER	(N(F)(N(H(H(N(H(F))))(H(N(H(H)(F)))))))	F(3)H(6)N(4)	10	3	1261.56	1421100	965699	sp|P08185|CBG_HUMAN	96	0.00427897	0.00388659
20200727_serum_yeast_1_1_rep4.mzML	3269.26	3164.36	104.895	AQLLQGLGFJLTER	AQLLQGLGFJLTER	(N(F)(N(H(H(N(H(F))))(H(N(H(H)(F)))))))	F(3)H(6)N(4)	10	3	1261.56	931184	577611	sp|P08185|CBG_HUMAN	96	0.0380776	0.00388659
20200727_serum_yeast_10_12_rep1.mzML	3458.6	3342.44	116.158	AVJITSENLIDDVVSLIR	AVJITSENLIDDVVSLIR	(N(N(H(H(N(H(H))))(H(N(F)(H(A)))))))	A(1)F(1)H(6)N(4)	3	3	1398.3	965192	4.5354e+06	sp|P02748|CO9_HUMAN	415	0.00516361	0.0027969
20200727_serum_yeast_10_12_rep2.mzML	3456.55	3337.3	119.253	AVJITSENLIDDVVSLIR	AVJITSENLIDDVVSLIR	(N(N(H(H(N(H(H))))(H(N(F)(H(A)))))))	A(1)F(1)H(6)N(4)	3	3	1398.3	993186	4.58298e+06	sp|P02748|CO9_HUMAN	415	0.00156709	0.0027969
20200727_serum_yeast_10_12_rep3.mzML	3461.1	3343.94	117.158	AVJITSENLIDDVVSLIR	AVJITSENLIDDVVSLIR	(N(N(H(H(N(H(H))))(H(N(F)(H(A)))))))	A(1)F(1)H(6)N(4)	3	3	1398.3	945168	4.58697e+06	sp|P02748|CO9_HUMAN	415	0.00507155	0.0027969
20200727_serum_yeast_10_15_rep1.mzML	3462.78	3338.8	123.985	AVJITSENLIDDVVSLIR	AVJITSENLIDDVVSLIR	(N(N(H(H(N(H(H))))(H(N(F)(H(A)))))))	A(1)F(1)H(6)N(4)	3	3	1398.3	919905	5.30142e+06	sp|P02748|CO9_HUMAN	415	0.00634099	0.0027969
20200727_serum_yeast_10_15_rep2.mzML	3470.27	3347.12	123.148	AVJITSENLIDDVVSLIR	AVJITSENLIDDVVSLIR	(N(N(H(H(N(H(H))))(H(N(F)(H(A)))))))	A(1)F(1)H(6)N(4)	3	3	1398.3	1004200	4.63652e+06	sp|P02748|CO9_HUMAN	415	0.000863732	0.0027969
20200727_serum_yeast_10_15_rep4.mzML	3459.37	3346.14	113.234	AVJITSENLIDDVVSLIR	AVJITSENLIDDVVSLIR	(N(N(H(H(N(H(H))))(H(N(F)(H(A)))))))	A(1)F(1)H(6)N(4)	3	3	1398.3	852869	3.87702e+06	sp|P02748|CO9_HUMAN	415	0.00806992	0.0027969
20200727_serum_yeast_1_1_rep2.mzML	3456.54	3335.56	120.979	AVJITSENLIDDVVSLIR	AVJITSENLIDDVVSLIR	(N(N(H(H(N(H(H))))(H(N(F)(H(A)))))))	A(1)F(1)H(6)N(4)	3	3	1398.3	620150	3.25763e+06	sp|P02748|CO9_HUMAN	415	0.00997463	0.0027969
20200727_serum_yeast_1_1_rep3.mzML	3453.69	3333.26	120.431	AVJITSENLIDDVVSLIR	AVJITSENLIDDVVSLIR	(N(N(H(H(N(H(H))))(H(N(F)(H(A)))))))	A(1)F(1)H(6)N(4)	3	3	1398.3	561814	3.05683e+06	sp|P02748|CO9_HUMAN	415	0.000980213	0.0027969
20200727_serum_yeast_1_1_rep4.mzML	3456.36	3334.18	122.179	AVJITSENLIDDVVSLIR	AVJITSENLIDDVVSLIR	(N(N(H(H(N(H(H))))(H(N(F)(H(A)))))))	A(1)F(1)H(6)N(4)	3	3	1398.3	484388	2.41489e+06	sp|P02748|CO9_HUMAN	415	0.0198397	0.0027969
20200727_serum_yeast_10_12_rep1.mzML	3458.6	3320.16	138.441	AVJITSENLIDDVVSLIR	AVJITSENLIDDVVSLIR	(N(N(H(H(N(H(A))))(H(N(H(A)))))))	A(2)H(5)N(4)	3	3	1392.62	961968	1.30481e+07	sp|P02748|CO9_HUMAN	415	0.000951555	0.00246827
20200727_serum_yeast_10_12_rep2.mzML	3456.55	3316.5	140.053	AVJITSENLIDDVVSLIR	AVJITSENLIDDVVSLIR	(N(N(H(H(N(H(A))))(H(N(H(A)))))))	A(2)H(5)N(4)	3	3	1392.62	916939	1.57948e+07	sp|P02748|CO9_HUMAN	415	0.00156605	0.00246827
20200727_serum_yeast_10_12_rep3.mzML	3461.1	3321.4	139.698	AVJITSENLIDDVVSLIR	AVJITSENLIDDVVSLIR	(N(N(H(H(N(H(A))))(H(N(H(A)))))))	A(2)H(5)N(4)	3	3	1392.62	871349	16019456	sp|P02748|CO9_HUMAN	415	0.00423516	0.00246827
20200727_serum_yeast_10_15_rep1.mzML	3462.78	3317.5	145.276	AVJITSENLIDDVVSLIR	AVJITSENLIDDVVSLIR	(N(N(H(H(N(H(A))))(H(N(H(A)))))))	A(2)H(5)N(4)	3	3	1392.62	874208	1.75076e+07	sp|P02748|CO9_HUMAN	415	0.013974	0.00246827
20200727_serum_yeast_10_15_rep2.mzML	3470.27	3324.27	146.003	AVJITSENLIDDVVSLIR	AVJITSENLIDDVVSLIR	(N(N(H(H(N(H(A))))(H(N(H(A)))))))	A(2)H(5)N(4)	3	3	1392.62	970708	1.65747e+07	sp|P02748|CO9_HUMAN	415	0.000862899	0.00246827
20200727_serum_yeast_10_15_rep4.mzML	3459.37	3326.36	133.009	AVJITSENLIDDVVSLIR	AVJITSENLIDDVVSLIR	(N(N(H(H(N(H(A))))(H(N(H(A)))))))	A(2)H(5)N(4)	3	3	1392.62	871358	1.68401e+07	sp|P02748|CO9_HUMAN	415	0.00417993	0.00246827
20200727_serum_yeast_1_1_rep3.mzML	3453.69	3311.88	141.81	AVJITSENLIDDVVSLIR	AVJITSENLIDDVVSLIR	(N(N(H(H(N(H(A))))(H(N(H(A)))))))	A(2)H(5)N(4)	3	3	1392.62	503820	8.6039e+06	sp|P02748|CO9_HUMAN	415	0.00458852	0.00246827
20200727_serum_yeast_10_12_rep2.mzML	929.186	944.834	-15.6477	CEJLTTGK	C[160]EJLTTGK	(N(F)(N(H(H(H))(H(N(H))(N(F))))))	F(2)H(5)N(4)	3	3	946.381	297531	3.07004e+08	sp|O75882|ATRN_HUMAN	1082	0.0178322	0.00264788
20200727_serum_yeast_1_1_rep2.mzML	921.004	936.275	-15.2713	CEJLTTGK	C[160]EJLTTGK	(N(F)(N(H(N)(H(H))(H(N(H)(F))))))	F(2)H(5)N(4)	3	3	946.381	419202	3.95039e+08	sp|O75882|ATRN_HUMAN	1082	0.00126385	0.00264788
20200727_serum_yeast_1_1_rep3.mzML	917.383	934.258	-16.8751	CEJLTTGK	C[160]EJLTTGK	(N(F)(N(H(H(H))(H(N(H))(N(F))))))	F(2)H(5)N(4)	3	3	946.381	400816	3.5832e+08	sp|O75882|ATRN_HUMAN	1082	0.00851763	0.00264788
20200727_serum_yeast_10_12_rep2.mzML	2385.86	2411.75	-25.8904	CGLVPVLAENYJK	C[160]GLVPVLAENYJK	(N(N(H(H(N(H)))(H(N(H(A)))))))	A(1)H(5)N(4)	12	4	848.363	2077770	5658220	sp|P02787|TRFE_HUMAN	432	0.00491609	0.00275325
20200727_serum_yeast_10_12_rep3.mzML	2396.14	2430.01	-33.866	CGLVPVLAENYJK	C[160]GLVPVLAENYJK	(N(N(H(H(N(H)))(H(N(H(A)))))))	A(1)H(5)N(4)	12	4	848.363	4639430	9.58865e+06	sp|P02787|TRFE_HUMAN	432	0.00653334	0.00275325
20200727_serum_yeast_10_15_rep1.mzML	2424.8	2461.61	-36.8116	CGLVPVLAENYJK	C[160]GLVPVLAENYJK	(N(N(H(H(N(H)))(H(N(H(A)))))))	A(1)H(5)N(4)	12	4	848.363	2181410	12258905	sp|P02787|TRFE_HUMAN	432	0.0118353	0.00275325
20200727_serum_yeast_1_1_rep2.mzML	2373.04	2399.45	-26.4107	CGLVPVLAENYJK	C[160]GLVPVLAENYJK	(N(N(H(H(H))(H(N)(N(H(A)))))))	A(1)H(5)N(4)	12	4	848.363	1864760	2.50425e+06	sp|P02787|TRFE_HUMAN	432	0.0045352	0.00275325
20200727_serum_yeast_1_1_rep4.mzML	2390.61	2417.56	-26.9545	CGLVPVLAENYJK	C[160]GLVPVLAENYJK	(N(N(H(H(N(H)))(H(N(H(A)))))))	A(1)H(5)N(4)	12	4	848.363	2657270	5.93287e+06	sp|P02787|TRFE_HUMAN	432	0.00379123	0.00275325
20200727_serum_yeast_10_12_rep1.mzML	2385.02	2388.2	-3.17633	CGLVPVLAENYJK	C[160]GLVPVLAENYJK	(N(N(H(H(N(H)))(H(N(H(A)))))))	A(1)H(5)N(4)	12	3	1130.82	40436400	4.84592e+08	sp|P02787|TRFE_HUMAN	432	0.00477761	0.00275325
20200727_serum_yeast_10_12_rep2.mzML	2387.72	2386.76	0.957469	CGLVPVLAENYJK	C[160]GLVPVLAENYJK	(N(N(H(H(N(H)))(H(N(H(A)))))))	A(1)H(5)N(4)	12	3	1130.82	37905200	4.65951e+08	sp|P02787|TRFE_HUMAN	432	0.000331955	0.00275325
20200727_serum_yeast_10_12_rep3.mzML	2397.96	2403.23	-5.2707	CGLVPVLAENYJK	C[160]GLVPVLAENYJK	(N(N(H(H(N(H)))(H(N(H(A)))))))	A(1)H(5)N(4)	12	3	1130.82	39999400	5.28014e+08	sp|P02787|TRFE_HUMAN	432	0.0058445	0.00275325
20200727_serum_yeast_10_15_rep1.mzML	2423.03	2429.15	-6.12222	CGLVPVLAENYJK	C[160]GLVPVLAENYJK	(N(N(H(H(N(H)))(H(N(H(A)))))))	A(1)H(5)N(4)	12	3	1130.82	35611100	4.45165e+08	sp|P02787|TRFE_HUMAN	432	0.0100439	0.00275325
20200727_serum_yeast_10_15_rep2.mzML	2401.52	2407.83	-6.31057	CGLVPVLAENYJK	C[160]GLVPVLAENYJK	(N(N(H(H(N(H)))(H(N(H(A)))))))	A(1)H(5)N(4)	12	3	1130.82	40540800	4.99193e+08	sp|P02787|TRFE_HUMAN	432	0.00880028	0.00275325
20200727_serum_yeast_10_15_rep4.mzML	2435.5	2445.54	-10.0389	CGLVPVLAENYJK	C[160]GLVPVLAENYJK	(N(N(H(H(N(H)))(H(N(H(A)))))))	A(1)H(5)N(4)	12	3	1130.82	36497800	440300665	sp|P02787|TRFE_HUMAN	432	0.000798681	0.00275325
20200727_serum_yeast_1_1_rep2.mzML	2374.86	2376.28	-1.41742	CGLVPVLAENYJK	C[160]GLVPVLAENYJK	(N(N(H(H(N(H)))(H(N(H(A)))))))	A(1)H(5)N(4)	12	3	1130.82	38721600	4.73242e+08	sp|P02787|TRFE_HUMAN	432	0.00030246	0.00275325
20200727_serum_yeast_1_1_rep3.mzML	2382.12	2384.44	-2.31846	CGLVPVLAENYJK	C[160]GLVPVLAENYJK	(N(N(H(H(N(H)))(H(N(H(A)))))))	A(1)H(5)N(4)	12	3	1130.82	42802400	5.11986e+08	sp|P02787|TRFE_HUMAN	432	0.00831213	0.00275325
20200727_serum_yeast_1_1_rep4.mzML	2393.25	2393.11	0.135692	CGLVPVLAENYJK	C[160]GLVPVLAENYJK	(N(N(H(H(N(H)))(H(N(H(A)))))))	A(1)H(5)N(4)	12	3	1130.82	35069700	5.01999e+08	sp|P02787|TRFE_HUMAN	432	0.0091123	0.00275325
20200727_serum_yeast_10_12_rep1.mzML	2385.02	2390.97	-5.94923	CGLVPVLAENYJK	C[160]GLVPVLAENYJK	(N(N(H(H(H))(H(N(H))(N(H)(F))))))	F(1)H(6)N(4)	12	3	1136.49	40021100	42457538	sp|P02787|TRFE_HUMAN	432	0.00171642	0.00796123
20200727_serum_yeast_10_12_rep2.mzML	2387.72	2389.28	-1.56306	CGLVPVLAENYJK	C[160]GLVPVLAENYJK	(N(N(H(H(H))(H(N(H))(N(H)(F))))))	F(1)H(6)N(4)	12	3	1136.49	37569600	4.16385e+07	sp|P02787|TRFE_HUMAN	432	0.0453497	0.00796123
20200727_serum_yeast_10_12_rep3.mzML	2397.96	2406.21	-8.25377	CGLVPVLAENYJK	C[160]GLVPVLAENYJK	(N(N(H(H(H))(H(N(H))(N(H)(F))))))	F(1)H(6)N(4)	12	3	1136.49	39577300	3.8952e+07	sp|P02787|TRFE_HUMAN	432	0.00490632	0.00796123
20200727_serum_yeast_10_15_rep1.mzML	2423.03	2432.59	-9.56209	CGLVPVLAENYJK	C[160]GLVPVLAENYJK	(N(N(H(H(H))(H(N(H))(N(H)(F))))))	F(1)H(6)N(4)	12	3	1136.49	35347700	3.16378e+07	sp|P02787|TRFE_HUMAN	432	0.00463841	0.00796123
20200727_serum_yeast_10_15_rep2.mzML	2401.52	2411.23	-9.70534	CGLVPVLAENYJK	C[160]GLVPVLAENYJK	(N(N(H(H(H))(H(N(H))(N(H)(F))))))	F(1)H(6)N(4)	12	3	1136.49	40489000	3.96257e+07	sp|P02787|TRFE_HUMAN	432	0.00475501	0.00796123
20200727_serum_yeast_10_15_rep4.mzML	2435.5	2449.1	-13.5978	CGLVPVLAENYJK	C[160]GLVPVLAENYJK	(N(N(H(H(H))(H(N(H))(N(H)(F))))))	F(1)H(6)N(4)	12	3	1136.49	35972900	35433665	sp|P02787|TRFE_HUMAN	432	0.021687	0.00796123
20200727_serum_yeast_1_1_rep2.mzML	2374.86	2378.76	-3.89645	CGLVPVLAENYJK	C[160]GLVPVLAENYJK	(N(N(H(H(H))(H(N(H))(N(H)(F))))))	F(1)H(6)N(4)	12	3	1136.49	38042600	4.25821e+07	sp|P02787|TRFE_HUMAN	432	0.0373143	0.00796123
20200727_serum_yeast_1_1_rep3.mzML	2382.12	2387.03	-4.9148	CGLVPVLAENYJK	C[160]GLVPVLAENYJK	(N(N(H(H(H))(H(N(H))(N(H)(F))))))	F(1)H(6)N(4)	12	3	1136.49	42550100	4.65251e+07	sp|P02787|TRFE_HUMAN	432	0.0160647	0.00796123
20200727_serum_yeast_1_1_rep4.mzML	2393.25	2395.77	-2.52059	CGLVPVLAENYJK	C[160]GLVPVLAENYJK	(N(N(H(H(H))(H(N(H))(N(H)(F))))))	F(1)H(6)N(4)	12	3	1136.49	35012000	2.96374e+07	sp|P02787|TRFE_HUMAN	432	0.00502594	0.00796123
20200727_serum_yeast_10_12_rep2.mzML	2782.24	2757.59	24.6511	CGLVPVLAENYJK	C[160]GLVPVLAENYJK	(N(N(H(H(N(H(H))))(H(N(F)(H(A)))))))	A(1)F(1)H(6)N(4)	12	4	925.393	23506800	7.51294e+06	sp|P02787|TRFE_HUMAN	432	0.00954166	0.00920301
20200727_serum_yeast_10_12_rep3.mzML	2784.46	2760.63	23.8305	CGLVPVLAENYJK	C[160]GLVPVLAENYJK	(N(N(H(H(N(H(H))))(H(N(F)(H(A)))))))	A(1)F(1)H(6)N(4)	12	4	925.393	18049300	3.70448e+06	sp|P02787|TRFE_HUMAN	432	0.00897219	0.00920301
20200727_serum_yeast_10_15_rep1.mzML	2792.51	2774.88	17.6275	CGLVPVLAENYJK	C[160]GLVPVLAENYJK	(N(N(H(H(N(H(H))))(H(N(F)(H(A)))))))	A(1)F(1)H(6)N(4)	12	4	925.393	15302400	1.40213e+06	sp|P02787|TRFE_HUMAN	432	0.00443194	0.00920301
20200727_serum_yeast_10_15_rep4.mzML	2808.2	2792.74	15.4555	CGLVPVLAENYJK	C[160]GLVPVLAENYJK	(N(N(H(H(N(H(H))))(H(N(F)(H(A)))))))	A(1)F(1)H(6)N(4)	12	4	925.393	3448390	66767.6	sp|P02787|TRFE_HUMAN	432	0.00466461	0.00920301
20200727_serum_yeast_1_1_rep2.mzML	2757.35	2727.1	30.2546	CGLVPVLAENYJK	C[160]GLVPVLAENYJK	(N(N(H(H(N(H(H))))(H(N(F)(H(A)))))))	A(1)F(1)H(6)N(4)	12	4	925.393	9679140	1.18866e+06	sp|P02787|TRFE_HUMAN	432	0.00714419	0.00920301
20200727_serum_yeast_1_1_rep3.mzML	2760.4	2730.9	29.504	CGLVPVLAENYJK	C[160]GLVPVLAENYJK	(N(N(H(H(N(H(H))))(H(N(F)(H(A)))))))	A(1)F(1)H(6)N(4)	12	4	925.393	36537200	13746583	sp|P02787|TRFE_HUMAN	432	0.00701884	0.00920301
20200727_serum_yeast_1_1_rep4.mzML	2769.62	2743.55	26.0727	CGLVPVLAENYJK	C[160]GLVPVLAENYJK	(N(N(H(H(N(H(H))))(H(N(F)(H(A)))))))	A(1)F(1)H(6)N(4)	12	4	925.393	34461600	5.1827e+06	sp|P02787|TRFE_HUMAN	432	0.00639196	0.00920301
20200727_serum_yeast_10_12_rep1.mzML	2779.87	2783.96	-4.0862	CGLVPVLAENYJK	C[160]GLVPVLAENYJK	(N(N(H(H(N(H(H))))(H(N(F)(H(A)))))))	A(1)F(1)H(6)N(4)	12	3	1233.52	61257800	4.39752e+07	sp|P02787|TRFE_HUMAN	432	0.00211952	0.00920301
20200727_serum_yeast_10_12_rep3.mzML	2786.31	2791.46	-5.14514	CGLVPVLAENYJK	C[160]GLVPVLAENYJK	(N(N(H(H(N(H(H))))(H(N(F)(H(A)))))))	A(1)F(1)H(6)N(4)	12	3	1233.52	64671900	4.31434e+07	sp|P02787|TRFE_HUMAN	432	0.00660761	0.00920301
20200727_serum_yeast_10_15_rep1.mzML	2793.43	2804.63	-11.1977	CGLVPVLAENYJK	C[160]GLVPVLAENYJK	(N(N(H(H(N(H(H))))(H(N(F)(H(A)))))))	A(1)F(1)H(6)N(4)	12	3	1233.52	56654400	4.54979e+07	sp|P02787|TRFE_HUMAN	432	0.00689095	0.00920301
20200727_serum_yeast_10_15_rep2.mzML	2846.53	2811.29	35.2388	CGLVPVLAENYJK	C[160]GLVPVLAENYJK	(N(N(H(H(N(H(H))))(H(N(F)(H(A)))))))	A(1)F(1)H(6)N(4)	12	3	1233.52	15025700	10255197	sp|P02787|TRFE_HUMAN	432	0.0211199	0.00920301
20200727_serum_yeast_10_15_rep4.mzML	2849.95	2819.92	30.0255	CGLVPVLAENYJK	C[160]GLVPVLAENYJK	(N(N(H(H(N(H(H))))(H(N(F)(H(A)))))))	A(1)F(1)H(6)N(4)	12	3	1233.52	17108600	11724252	sp|P02787|TRFE_HUMAN	432	0.00056266	0.00920301
20200727_serum_yeast_1_1_rep2.mzML	2757.47	2759.37	-1.89927	CGLVPVLAENYJK	C[160]GLVPVLAENYJK	(N(N(H(H(N(H(H))))(H(N(F)(H(A)))))))	A(1)F(1)H(6)N(4)	12	3	1233.52	69804800	73533602	sp|P02787|TRFE_HUMAN	432	0.0048099	0.00920301
20200727_serum_yeast_1_1_rep3.mzML	2760.99	2761.89	-0.897836	CGLVPVLAENYJK	C[160]GLVPVLAENYJK	(N(N(H(H(N(H(H))))(H(N(F)(H(A)))))))	A(1)F(1)H(6)N(4)	12	3	1233.52	80869000	7.74384e+07	sp|P02787|TRFE_HUMAN	432	0.0103171	0.00920301
20200727_serum_yeast_1_1_rep4.mzML	2771.6	2777.86	-6.25736	CGLVPVLAENYJK	C[160]GLVPVLAENYJK	(N(N(H(H(N(H(H))))(H(N(F)(H(A)))))))	A(1)F(1)H(6)N(4)	12	3	1233.52	71457000	4.36754e+07	sp|P02787|TRFE_HUMAN	432	0.0124457	0.00920301
20200727_serum_yeast_10_12_rep1.mzML	2779.37	2752.92	26.4518	CGLVPVLAENYJK	C[160]GLVPVLAENYJK	(N(N(H(H(N(H(A))))(H(N(H(A)))))))	A(2)H(5)N(4)	12	4	921.137	25448100	2.00146e+08	sp|P02787|TRFE_HUMAN	432	0.00481949	0.0086899
20200727_serum_yeast_10_12_rep2.mzML	2782.24	2756.99	25.2524	CGLVPVLAENYJK	C[160]GLVPVLAENYJK	(N(N(H(H(N(H(A))))(H(N(H(A)))))))	A(2)H(5)N(4)	12	4	921.137	23541000	1.96122e+08	sp|P02787|TRFE_HUMAN	432	0.0171444	0.0086899
20200727_serum_yeast_10_12_rep3.mzML	2784.46	2760.02	24.436	CGLVPVLAENYJK	C[160]GLVPVLAENYJK	(N(N(H(H(N(H(A))))(H(N(H(A)))))))	A(2)H(5)N(4)	12	4	921.137	17988000	1.48729e+08	sp|P02787|TRFE_HUMAN	432	0.00639659	0.0086899
20200727_serum_yeast_10_15_rep1.mzML	2792.51	2774.29	18.2156	CGLVPVLAENYJK	C[160]GLVPVLAENYJK	(N(N(H(H(N(H(A))))(H(N(H(A)))))))	A(2)H(5)N(4)	12	4	921.137	15291700	3.6377e+07	sp|P02787|TRFE_HUMAN	432	0.00443014	0.0086899
20200727_serum_yeast_10_15_rep4.mzML	2808.2	2792.22	15.9753	CGLVPVLAENYJK	C[160]GLVPVLAENYJK	(N(N(H(H(N(H(A))))(H(N(H(A)))))))	A(2)H(5)N(4)	12	4	921.137	3458330	1.51851e+07	sp|P02787|TRFE_HUMAN	432	0.026188	0.0086899
20200727_serum_yeast_1_1_rep2.mzML	2757.35	2726.47	30.879	CGLVPVLAENYJK	C[160]GLVPVLAENYJK	(N(N(H(H(N(H(A))))(H(N(H(A)))))))	A(2)H(5)N(4)	12	4	921.137	9642680	4.73243e+07	sp|P02787|TRFE_HUMAN	432	0.00909143	0.0086899
20200727_serum_yeast_1_1_rep3.mzML	2760.4	2730.29	30.1104	CGLVPVLAENYJK	C[160]GLVPVLAENYJK	(N(N(H(H(N(H(A))))(H(N(H(A)))))))	A(2)H(5)N(4)	12	4	921.137	36563900	2.55936e+08	sp|P02787|TRFE_HUMAN	432	0.0171167	0.0086899
20200727_serum_yeast_1_1_rep4.mzML	2769.62	2742.88	26.7381	CGLVPVLAENYJK	C[160]GLVPVLAENYJK	(N(N(H(H(N(H(A))))(H(N(H(A)))))))	A(2)H(5)N(4)	12	4	921.137	34295200	1.96296e+08	sp|P02787|TRFE_HUMAN	432	0.0259997	0.0086899
20200727_serum_yeast_10_12_rep1.mzML	2779.87	2751.94	27.9297	CGLVPVLAENYJK	C[160]GLVPVLAENYJK	(N(N(H(N)(H(H))(H(N(H(A(A))))))))	A(2)H(5)N(4)	12	3	1227.85	60778300	1.20766e+09	sp|P02787|TRFE_HUMAN	432	0.0056769	0.0086899
20200727_serum_yeast_10_12_rep2.mzML	2822.19	2756	66.1925	CGLVPVLAENYJK	C[160]GLVPVLAENYJK	(N(N(H(H(N(H(A))))(H(N(H(A)))))))	A(2)H(5)N(4)	12	3	1227.85	14245700	2.62491e+08	sp|P02787|TRFE_HUMAN	432	0.011694	0.0086899
20200727_serum_yeast_10_12_rep3.mzML	2786.31	2759.03	27.2837	CGLVPVLAENYJK	C[160]GLVPVLAENYJK	(N(N(H(N)(H(H))(H(N(H(A(A))))))))	A(2)H(5)N(4)	12	3	1227.85	64837900	1.4199e+09	sp|P02787|TRFE_HUMAN	432	0.00327774	0.0086899
20200727_serum_yeast_1_1_rep2.mzML	2757.47	2725.46	32.0143	CGLVPVLAENYJK	C[160]GLVPVLAENYJK	(N(N(H(H(N(H(A))))(H(N(H(A)))))))	A(2)H(5)N(4)	12	3	1227.85	70227600	1.7963e+09	sp|P02787|TRFE_HUMAN	432	0.00843925	0.0086899
20200727_serum_yeast_1_1_rep4.mzML	2814.44	2741.8	72.643	CGLVPVLAENYJK	C[160]GLVPVLAENYJK	(N(N(H(H(N(H(A))))(H(N(H(A)))))))	A(2)H(5)N(4)	12	3	1227.85	18678200	3.38994e+08	sp|P02787|TRFE_HUMAN	432	0.0190382	0.0086899
20200727_serum_yeast_1_1_rep2.mzML	2332.32	2274.82	57.5028	CGLVPVLAENYJK	C[160]GLVPVLAENYJK	(N(N(H(H(N(H(A))))(H(N(H))(N(H))))))	A(1)H(6)N(5)	12	4	939.646	551261	6.17203e+06	sp|P02787|TRFE_HUMAN	432	0.00420748	0.00237636
20200727_serum_yeast_10_12_rep2.mzML	2351.82	2345.58	6.24274	CGLVPVLAENYJK	C[160]GLVPVLAENYJK	(N(N(H(H(N(H(A))))(H(N(H))(N(H))))))	A(1)H(6)N(5)	12	3	1252.53	3430000	79287331	sp|P02787|TRFE_HUMAN	432	0.0184732	0.00237636
20200727_serum_yeast_10_12_rep3.mzML	2355.72	2351.65	4.06596	CGLVPVLAENYJK	C[160]GLVPVLAENYJK	(N(N(H(H(N(H(A))))(H(N(H))(N(H))))))	A(1)H(6)N(5)	12	3	1252.53	4186740	100266690	sp|P02787|TRFE_HUMAN	432	0.0209843	0.00237636
20200727_serum_yeast_10_15_rep1.mzML	2381.55	2378.95	2.59704	CGLVPVLAENYJK	C[160]GLVPVLAENYJK	(N(N(H(H(N(H(A))))(H(N(H))(N(H))))))	A(1)H(6)N(5)	12	3	1252.53	3741530	101290564	sp|P02787|TRFE_HUMAN	432	0.0459035	0.00237636
20200727_serum_yeast_10_15_rep4.mzML	2397.62	2395.34	2.28264	CGLVPVLAENYJK	C[160]GLVPVLAENYJK	(N(N(H(H(N(H(A))))(H(N(H))(N(H))))))	A(1)H(6)N(5)	12	3	1252.53	2693250	72575481	sp|P02787|TRFE_HUMAN	432	0.0164817	0.00237636
20200727_serum_yeast_1_1_rep2.mzML	2334.11	2331.2	2.91192	CGLVPVLAENYJK	C[160]GLVPVLAENYJK	(N(N(H(H(N(H(A))))(H(N(H))(N(H))))))	A(1)H(6)N(5)	12	3	1252.53	3704250	103686423	sp|P02787|TRFE_HUMAN	432	0.00550483	0.00237636
20200727_serum_yeast_1_1_rep3.mzML	2341.39	2339.39	2.00005	CGLVPVLAENYJK	C[160]GLVPVLAENYJK	(N(N(H(H(N(H(A))))(H(N(H))(N(H))))))	A(1)H(6)N(5)	12	3	1252.53	3949510	103094267	sp|P02787|TRFE_HUMAN	432	0.0412671	0.00237636
20200727_serum_yeast_10_12_rep1.mzML	2367.37	2354.19	13.175	CGLVPVLAENYJK	C[160]GLVPVLAENYJK	(N(N(H(H(H))(H(N(H)(F))(N(H)(F))))))	F(2)H(6)N(4)	12	3	1185.17	2180180	7.84085e+06	sp|P02787|TRFE_HUMAN	432	0.00216042	0.00686586
20200727_serum_yeast_10_12_rep2.mzML	2371.1	2355.7	15.3969	CGLVPVLAENYJK	C[160]GLVPVLAENYJK	(N(N(H(H(H))(H(N(H)(F))(N(H)(F))))))	F(2)H(6)N(4)	12	3	1185.17	2085320	5.88226e+06	sp|P02787|TRFE_HUMAN	432	0.000877044	0.00686586
20200727_serum_yeast_10_12_rep3.mzML	2377.21	2363.12	14.0897	CGLVPVLAENYJK	C[160]GLVPVLAENYJK	(N(N(H(H(H))(H(N(H)(F))(N(H)(F))))))	F(2)H(6)N(4)	12	3	1185.17	2261230	1.36389e+07	sp|P02787|TRFE_HUMAN	432	0.00704205	0.00686586
20200727_serum_yeast_10_15_rep2.mzML	2380.99	2367.17	13.8216	CGLVPVLAENYJK	C[160]GLVPVLAENYJK	(N(N(H(H(H))(H(N(H)(F))(N(H)(F))))))	F(2)H(6)N(4)	12	3	1185.17	1939790	8.43607e+06	sp|P02787|TRFE_HUMAN	432	0.0124256	0.00686586
20200727_serum_yeast_10_15_rep4.mzML	2417.67	2403.43	14.2414	CGLVPVLAENYJK	C[160]GLVPVLAENYJK	(N(N(H(H(H))(H(N(H)(F))(N(H)(F))))))	F(2)H(6)N(4)	12	3	1185.17	1209030	5.74475e+06	sp|P02787|TRFE_HUMAN	432	0.0203994	0.00686586
20200727_serum_yeast_1_1_rep2.mzML	2356.28	2342.62	13.6555	CGLVPVLAENYJK	C[160]GLVPVLAENYJK	(N(N(H(H(H))(H(N(H)(F))(N(H)(F))))))	F(2)H(6)N(4)	12	3	1185.17	2287400	9.27431e+06	sp|P02787|TRFE_HUMAN	432	0.00155677	0.00686586
20200727_serum_yeast_1_1_rep3.mzML	2361.71	2350.09	11.6225	CGLVPVLAENYJK	C[160]GLVPVLAENYJK	(N(N(H(H(H))(H(N(H)(F))(N(H)(F))))))	F(2)H(6)N(4)	12	3	1185.17	2748820	1.14777e+07	sp|P02787|TRFE_HUMAN	432	0.00586637	0.00686586
20200727_serum_yeast_1_1_rep4.mzML	2375.5	2359.13	16.367	CGLVPVLAENYJK	C[160]GLVPVLAENYJK	(N(N(H(H(H))(H(N(H)(F))(N(H)(F))))))	F(2)H(6)N(4)	12	3	1185.17	2247420	2.05484e+06	sp|P02787|TRFE_HUMAN	432	0.00874133	0.00686586
20200727_serum_yeast_10_12_rep2.mzML	2351.82	2346.27	5.54933	CGLVPVLAENYJK	C[160]GLVPVLAENYJK	(N(N(H(N)(H(N(H(H))))(H(N(F)(H(H)))))))	F(1)H(7)N(5)	12	3	1258.2	3357240	2.63572e+07	sp|P02787|TRFE_HUMAN	432	0.0020958	0.00389141
20200727_serum_yeast_10_12_rep3.mzML	2355.72	2352.4	3.32022	CGLVPVLAENYJK	C[160]GLVPVLAENYJK	(N(N(H(N)(H(N(H(H))))(H(N(F)(H(H)))))))	F(1)H(7)N(5)	12	3	1258.2	4188620	2.82132e+07	sp|P02787|TRFE_HUMAN	432	0.00849558	0.00389141
20200727_serum_yeast_10_15_rep1.mzML	2381.55	2379.6	1.94555	CGLVPVLAENYJK	C[160]GLVPVLAENYJK	(N(N(H(N)(H(N(H(H))))(H(N(F)(H(H)))))))	F(1)H(7)N(5)	12	3	1258.2	3726700	2.36255e+07	sp|P02787|TRFE_HUMAN	432	0.0164081	0.00389141
20200727_serum_yeast_10_15_rep2.mzML	2362.45	2357.27	5.1836	CGLVPVLAENYJK	C[160]GLVPVLAENYJK	(N(N(H(N)(H(N(H(H))))(H(N(F)(H(H)))))))	F(1)H(7)N(5)	12	3	1258.2	2920850	1.73813e+07	sp|P02787|TRFE_HUMAN	432	0.0157727	0.00389141
20200727_serum_yeast_10_15_rep4.mzML	2397.62	2395.88	1.74249	CGLVPVLAENYJK	C[160]GLVPVLAENYJK	(N(N(H(N)(H(N(H(H))))(H(N(F)(H(H)))))))	F(1)H(7)N(5)	12	3	1258.2	2501060	1.65761e+07	sp|P02787|TRFE_HUMAN	432	0.016262	0.00389141
20200727_serum_yeast_1_1_rep2.mzML	2334.11	2331.97	2.13875	CGLVPVLAENYJK	C[160]GLVPVLAENYJK	(N(N(H(N)(H(N(H(H))))(H(N(F)(H(H)))))))	F(1)H(7)N(5)	12	3	1258.2	3701540	2.61948e+07	sp|P02787|TRFE_HUMAN	432	0.00166666	0.00389141
20200727_serum_yeast_1_1_rep3.mzML	2341.39	2340.11	1.28026	CGLVPVLAENYJK	C[160]GLVPVLAENYJK	(N(N(H(N)(H(N(H(H))))(H(N(F)(H(H)))))))	F(1)H(7)N(5)	12	3	1258.2	3936940	2.9678e+07	sp|P02787|TRFE_HUMAN	432	0.00193184	0.00389141
20200727_serum_yeast_1_1_rep4.mzML	2354.19	2349.02	5.16851	CGLVPVLAENYJK	C[160]GLVPVLAENYJK	(N(N(H(N)(H(N(H(H))))(H(N(F)(H(H)))))))	F(1)H(7)N(5)	12	3	1258.2	3897700	2.75267e+07	sp|P02787|TRFE_HUMAN	432	0.0135523	0.00389141
20200727_serum_yeast_10_12_rep1.mzML	2780.65	2790.22	-9.57139	CGLVPVLAENYJK	C[160]GLVPVLAENYJK	(N(N(H(H(N(H))(N(H(A))))(H(N(H))(N(H(A)))))))	A(2)H(7)N(6)	12	3	1471.26	3208580	84443.2	sp|P02787|TRFE_HUMAN	432	0.00359536	0.0056672
20200727_serum_yeast_10_12_rep2.mzML	2783.69	2794.45	-10.7612	CGLVPVLAENYJK	C[160]GLVPVLAENYJK	(N(N(H(H(N(H))(N(H(A))))(H(N(H))(N(H(A)))))))	A(2)H(7)N(6)	12	3	1471.26	3562260	122303	sp|P02787|TRFE_HUMAN	432	0.00853658	0.0056672
20200727_serum_yeast_10_15_rep4.mzML	2806.92	2826.52	-19.5957	CGLVPVLAENYJK	C[160]GLVPVLAENYJK	(N(N(H(H(N(H))(N(H(A))))(H(N(H))(N(H(A)))))))	A(2)H(7)N(6)	12	3	1471.26	1384430	139135	sp|P02787|TRFE_HUMAN	432	0.00598157	0.0056672
20200727_serum_yeast_1_1_rep2.mzML	2757.82	2765.6	-7.78163	CGLVPVLAENYJK	C[160]GLVPVLAENYJK	(N(N(H(H(N(H))(N(H(A))))(H(N(H))(N(H(A)))))))	A(2)H(7)N(6)	12	3	1471.26	6669630	143846	sp|P02787|TRFE_HUMAN	432	0.00274351	0.0056672
20200727_serum_yeast_1_1_rep3.mzML	2761.3	2768.12	-6.81778	CGLVPVLAENYJK	C[160]GLVPVLAENYJK	(N(N(H(H(N(H))(N(H(A))))(H(N(H))(N(H(A)))))))	A(2)H(7)N(6)	12	3	1471.26	6070160	881296	sp|P02787|TRFE_HUMAN	432	0.00511539	0.0056672
20200727_serum_yeast_10_12_rep1.mzML	1413.9	1421.75	-7.85138	CIJQSICEK	C[160]IJQSIC[160]EK	(N(N(H(H(N(H(H))))(H(N(F)(H(A)))))))	A(1)F(1)H(6)N(4)	3	3	1125.11	742508	570083	sp|O75882|ATRN_HUMAN	1073	0.00200834	0.00664139
20200727_serum_yeast_10_12_rep3.mzML	1418.96	1420.21	-1.25436	CIJQSICEK	C[160]IJQSIC[160]EK	(N(N(H(H(N(H(H))))(H(N(F)(H(A)))))))	A(1)F(1)H(6)N(4)	3	3	1125.11	1139350	826382	sp|O75882|ATRN_HUMAN	1073	0.0187236	0.00664139
20200727_serum_yeast_10_15_rep1.mzML	1404.8	1405.27	-0.466152	CIJQSICEK	C[160]IJQSIC[160]EK	(N(N(H(H(H))(H(N(H))(N(F)(H(A)))))))	A(1)F(1)H(6)N(4)	3	3	1125.11	804519	668651	sp|O75882|ATRN_HUMAN	1073	0.00329098	0.00664139
20200727_serum_yeast_1_1_rep2.mzML	1372.8	1376.98	-4.17911	CIJQSICEK	C[160]IJQSIC[160]EK	(N(N(H(H(N(H(H))))(H(N(F)(H(A)))))))	A(1)F(1)H(6)N(4)	3	3	1125.11	1034100	1.20717e+06	sp|O75882|ATRN_HUMAN	1073	0.00376857	0.00664139
20200727_serum_yeast_1_1_rep3.mzML	1392.49	1395.18	-2.69264	CIJQSICEK	C[160]IJQSIC[160]EK	(N(N(H(H(N(H(H))))(H(N(F)(H(A)))))))	A(1)F(1)H(6)N(4)	3	3	1125.11	1076510	1.0994e+06	sp|O75882|ATRN_HUMAN	1073	0.000361512	0.00664139
20200727_serum_yeast_10_12_rep1.mzML	1858.5	1867.43	-8.92581	CIQAJYSLMENGK	C[160]IQAJYSLMENGK	(N(N(H(H(H))(H(N(H))(N(H)(F))))))	F(1)H(6)N(4)	5	3	1153.47	343673	2.79468e+06	sp|P05090|APOD_HUMAN	65	0.0313011	0.00188542
20200727_serum_yeast_10_12_rep2.mzML	1858.88	1861.77	-2.8927	CIQAJYSLMENGK	C[160]IQAJYSLMENGK	(N(N(H(H(H))(H(N(H))(N(H)(F))))))	F(1)H(6)N(4)	5	3	1153.47	384901	6.41515e+06	sp|P05090|APOD_HUMAN	65	0.00604427	0.00188542
20200727_serum_yeast_10_12_rep3.mzML	1879.86	1891.55	-11.6914	CIQAJYSLMENGK	C[160]IQAJYSLMENGK	(N(N(H(H(H))(H(N(H))(N(H)(F))))))	F(1)H(6)N(4)	5	3	1153.47	270795	8.21776e+06	sp|P05090|APOD_HUMAN	65	0.00341887	0.00188542
20200727_serum_yeast_10_15_rep2.mzML	1882.99	1878.31	4.67649	CIQAJYSLMENGK	C[160]IQAJYSLMENGK	(N(F)(N(H(H(H))(H(N(H))(N(H))))))	F(1)H(6)N(4)	5	3	1153.47	357372	3.32425e+06	sp|P05090|APOD_HUMAN	65	0.011988	0.00188542
20200727_serum_yeast_10_12_rep1.mzML	3389.62	3278	111.617	CSDGWSFDATTLDDJGTMLFFK	C[160]SDGWSFDATTLDDJGTMLFFK	(N(N(H(H(N(H(A))))(H(N(H(A)))))))	A(2)H(5)N(4)	15	4	1183.97	724661	2.80578e+07	sp|P02790|HEMO_HUMAN	64	0.0461489	0.00185902
20200727_serum_yeast_10_15_rep1.mzML	3389.29	3280.02	109.27	CSDGWSFDATTLDDJGTMLFFK	C[160]SDGWSFDATTLDDJGTMLFFK	(N(N(H(H(N(H(A))))(H(N(H(A)))))))	A(2)H(5)N(4)	15	4	1183.97	768579	2.18414e+07	sp|P02790|HEMO_HUMAN	64	0.0203421	0.00185902
20200727_serum_yeast_10_15_rep2.mzML	3390.01	3281.49	108.519	CSDGWSFDATTLDDJGTMLFFK	C[160]SDGWSFDATTLDDJGTMLFFK	(N(N(H(H(N(H(A))))(H(N(H(A)))))))	A(2)H(5)N(4)	15	4	1183.97	1285390	1.99977e+07	sp|P02790|HEMO_HUMAN	64	0.00155986	0.00185902
20200727_serum_yeast_1_1_rep2.mzML	3380.56	3271.7	108.857	CSDGWSFDATTLDDJGTMLFFK	C[160]SDGWSFDATTLDDJGTMLFFK	(N(N(H(H(N(H(A))))(H(N(H(A)))))))	A(2)H(5)N(4)	15	4	1183.97	736631	1.53381e+07	sp|P02790|HEMO_HUMAN	64	0.00656923	0.00185902
20200727_serum_yeast_1_1_rep4.mzML	3381	3274.86	106.141	CSDGWSFDATTLDDJGTMLFFK	C[160]SDGWSFDATTLDDJGTMLFFK	(N(N(H(H(N(H(A))))(H(N(H(A)))))))	A(2)H(5)N(4)	15	4	1183.97	920960	1.37814e+07	sp|P02790|HEMO_HUMAN	64	0.00841124	0.00185902
20200727_serum_yeast_10_12_rep1.mzML	3387.89	3274.06	113.831	CSDGWSFDATTLDDJGTMLFFK	C[160]SDGWSFDATTLDDJGTMLFFK	(N(N(H(H(N(H(A))))(H(N(H(A)))))))	A(2)H(5)N(4)	15	3	1578.29	2896730	7.55947e+07	sp|P02790|HEMO_HUMAN	64	0.000767513	0.00185902
20200727_serum_yeast_10_12_rep2.mzML	3380.03	3273.04	106.994	CSDGWSFDATTLDDJGTMLFFK	C[160]SDGWSFDATTLDDJGTMLFFK	(N(N(H(H(N(H(A))))(H(N(H(A)))))))	A(2)H(5)N(4)	15	3	1578.29	2014690	6.99799e+07	sp|P02790|HEMO_HUMAN	64	0.000686058	0.00185902
20200727_serum_yeast_10_12_rep3.mzML	3390.12	3275.28	114.836	CSDGWSFDATTLDDJGTMLFFK	C[160]SDGWSFDATTLDDJGTMLFFK	(N(N(H(H(N(H(A))))(H(N(H(A)))))))	A(2)H(5)N(4)	15	3	1578.29	2979490	1.08426e+08	sp|P02790|HEMO_HUMAN	64	0.00445531	0.00185902
20200727_serum_yeast_10_15_rep1.mzML	3386.52	3274	112.519	CSDGWSFDATTLDDJGTMLFFK	C[160]SDGWSFDATTLDDJGTMLFFK	(N(N(H(H(N(H(A))))(H(N(H(A)))))))	A(2)H(5)N(4)	15	3	1578.29	2499890	8.05935e+07	sp|P02790|HEMO_HUMAN	64	0.00205452	0.00185902
20200727_serum_yeast_10_15_rep2.mzML	3390.99	3276.97	114.018	CSDGWSFDATTLDDJGTMLFFK	C[160]SDGWSFDATTLDDJGTMLFFK	(N(N(H(H(N(H(A))))(H(N(H(A)))))))	A(2)H(5)N(4)	15	3	1578.29	2475870	1.03194e+08	sp|P02790|HEMO_HUMAN	64	0.00196633	0.00185902
20200727_serum_yeast_10_15_rep4.mzML	3386.08	3281.73	104.347	CSDGWSFDATTLDDJGTMLFFK	C[160]SDGWSFDATTLDDJGTMLFFK	(N(N(H(H(N(H(A))))(H(N(H(A)))))))	A(2)H(5)N(4)	15	3	1578.29	2213790	9.50278e+07	sp|P02790|HEMO_HUMAN	64	0.000763482	0.00185902
20200727_serum_yeast_1_1_rep2.mzML	3374.88	3267.44	107.444	CSDGWSFDATTLDDJGTMLFFK	C[160]SDGWSFDATTLDDJGTMLFFK	(N(N(H(H(N(H(A))))(H(N(H(A)))))))	A(2)H(5)N(4)	15	3	1578.29	2885590	9.8733e+07	sp|P02790|HEMO_HUMAN	64	0.000752949	0.00185902
20200727_serum_yeast_1_1_rep3.mzML	3377.09	3266.89	110.205	CSDGWSFDATTLDDJGTMLFFK	C[160]SDGWSFDATTLDDJGTMLFFK	(N(N(H(H(N(H(A))))(H(N(H(A)))))))	A(2)H(5)N(4)	15	3	1578.29	2413520	6.41744e+07	sp|P02790|HEMO_HUMAN	64	0.00075782	0.00185902
20200727_serum_yeast_1_1_rep4.mzML	3377.92	3269.97	107.946	CSDGWSFDATTLDDJGTMLFFK	C[160]SDGWSFDATTLDDJGTMLFFK	(N(N(H(H(N(H(A))))(H(N(H(A)))))))	A(2)H(5)N(4)	15	3	1578.29	2741980	9.90781e+07	sp|P02790|HEMO_HUMAN	64	0.00068448	0.00185902
20200727_serum_yeast_10_12_rep1.mzML	3296.73	3198.74	97.9909	CSDGWSFDATTLDDJGTMLFFK	C[160]SDGWSFDATTLDDJGTMLFFK	(N(N(H(H(N(H)))(H(N(H(A)))))))	A(1)H(5)N(4)	15	3	1481.26	440846	1.0533e+07	sp|P02790|HEMO_HUMAN	64	0.00273266	0.00194742
20200727_serum_yeast_10_12_rep1.mzML	1587.16	1626.49	-39.3299	DFVJASSK	DFVJASSK	(N(N(H(H(N(H(A))))(H(N(H(A)))))))	A(2)H(5)N(4)	4	3	1024.74	5352100	9.88583e+07	sp|P05546|HEP2_HUMAN	188	0.00246941	0.00363157
20200727_serum_yeast_10_12_rep2.mzML	1593.34	1639.7	-46.36	DFVJASSK	DFVJASSK	(N(N(H(H(N(H(A))))(H(N(H(A)))))))	A(2)H(5)N(4)	4	3	1024.74	6102960	1.06853e+08	sp|P05546|HEP2_HUMAN	188	0.0022698	0.00363157
20200727_serum_yeast_10_12_rep3.mzML	1586.99	1636.56	-49.5691	DFVJASSK	DFVJASSK	(N(N(H(H(N(H(A))))(H(N(H(A)))))))	A(2)H(5)N(4)	4	3	1024.74	6685860	1.22229e+08	sp|P05546|HEP2_HUMAN	188	0.000998156	0.00363157
20200727_serum_yeast_10_15_rep1.mzML	1594.88	1649.53	-54.6479	DFVJASSK	DFVJASSK	(N(N(H(H(N(H(A))))(H(N(H(A)))))))	A(2)H(5)N(4)	4	3	1024.74	6231080	1.00533e+08	sp|P05546|HEP2_HUMAN	188	0.0117739	0.00363157
20200727_serum_yeast_10_15_rep2.mzML	1615.27	1659.68	-44.4141	DFVJASSK	DFVJASSK	(N(N(H(H(N(H(A))))(H(N(H(A)))))))	A(2)H(5)N(4)	4	3	1024.74	5248240	8.27824e+07	sp|P05546|HEP2_HUMAN	188	0.00410452	0.00363157
20200727_serum_yeast_10_15_rep4.mzML	1604.22	1657.94	-53.7169	DFVJASSK	DFVJASSK	(N(N(H(H(N(H(A))))(H(N(H(A)))))))	A(2)H(5)N(4)	4	3	1024.74	5354450	9.47964e+07	sp|P05546|HEP2_HUMAN	188	0.00201893	0.00363157
20200727_serum_yeast_1_1_rep2.mzML	1562.32	1617.37	-55.0498	DFVJASSK	DFVJASSK	(N(N(H(H(N(H(A))))(H(N(H(A)))))))	A(2)H(5)N(4)	4	3	1024.74	7432310	1.22298e+08	sp|P05546|HEP2_HUMAN	188	0.00541962	0.00363157
20200727_serum_yeast_1_1_rep3.mzML	1570.24	1627.52	-57.2847	DFVJASSK	DFVJASSK	(N(N(H(H(N(H(A))))(H(N(H(A)))))))	A(2)H(5)N(4)	4	3	1024.74	6536120	1.08593e+08	sp|P05546|HEP2_HUMAN	188	0.00246811	0.00363157
20200727_serum_yeast_1_1_rep4.mzML	1564.81	1629.78	-64.9671	DFVJASSK	DFVJASSK	(N(N(H(H(N(H(A))))(H(N(H(A)))))))	A(2)H(5)N(4)	4	3	1024.74	9637940	1.63469e+08	sp|P05546|HEP2_HUMAN	188	0.00434621	0.00363157
20200727_serum_yeast_10_12_rep1.mzML	1587.65	1623.69	-36.0402	DFVJASSK	DFVJASSK	(N(N(H(H(N(H(A))))(H(N(H(A)))))))	A(2)H(5)N(4)	4	2	1536.6	877062	2.45157e+07	sp|P05546|HEP2_HUMAN	188	0.00193642	0.00363157
20200727_serum_yeast_10_12_rep2.mzML	1593.68	1636.24	-42.5641	DFVJASSK	DFVJASSK	(N(N(H(H(N(H(A))))(H(N(H(A)))))))	A(2)H(5)N(4)	4	2	1536.6	989971	2.45539e+07	sp|P05546|HEP2_HUMAN	188	0.000973407	0.00363157
20200727_serum_yeast_10_12_rep3.mzML	1587.41	1633.44	-46.0328	DFVJASSK	DFVJASSK	(N(N(H(H(N(H(A))))(H(N(H(A)))))))	A(2)H(5)N(4)	4	2	1536.6	1440580	3.22133e+07	sp|P05546|HEP2_HUMAN	188	0.00243305	0.00363157
20200727_serum_yeast_10_15_rep1.mzML	1595.3	1645.7	-50.399	DFVJASSK	DFVJASSK	(N(N(H(H(N(H(A))))(H(N(H(A)))))))	A(2)H(5)N(4)	4	2	1536.6	1472280	2.90124e+07	sp|P05546|HEP2_HUMAN	188	0.000987871	0.00363157
20200727_serum_yeast_10_15_rep2.mzML	1615.3	1656.9	-41.6021	DFVJASSK	DFVJASSK	(N(N(H(H(N(H(A))))(H(N(H(A)))))))	A(2)H(5)N(4)	4	2	1536.6	881499	1.96743e+07	sp|P05546|HEP2_HUMAN	188	0.00771176	0.00363157
20200727_serum_yeast_10_15_rep4.mzML	1603.9	1653.56	-49.6576	DFVJASSK	DFVJASSK	(N(N(H(H(N(H(A))))(H(N(H(A)))))))	A(2)H(5)N(4)	4	2	1536.6	1242350	2.62145e+07	sp|P05546|HEP2_HUMAN	188	0.00383709	0.00363157
20200727_serum_yeast_1_1_rep2.mzML	1562.95	1613.35	-50.3952	DFVJASSK	DFVJASSK	(N(N(H(H(N(H(A))))(H(N(H(A)))))))	A(2)H(5)N(4)	4	2	1536.6	1442230	3.24435e+07	sp|P05546|HEP2_HUMAN	188	0.00157123	0.00363157
20200727_serum_yeast_1_1_rep3.mzML	1570.69	1624.01	-53.3237	DFVJASSK	DFVJASSK	(N(N(H(H(N(H(A))))(H(N(H(A)))))))	A(2)H(5)N(4)	4	2	1536.6	1250740	3.39924e+07	sp|P05546|HEP2_HUMAN	188	0.00640125	0.00363157
20200727_serum_yeast_1_1_rep4.mzML	1564.85	1625.74	-60.8909	DFVJASSK	DFVJASSK	(N(N(H(H(N(H(A))))(H(N(H(A)))))))	A(2)H(5)N(4)	4	2	1536.6	2368340	4.67495e+07	sp|P05546|HEP2_HUMAN	188	0.022151	0.00363157
20200727_serum_yeast_10_12_rep1.mzML	1752.87	1831.02	-78.1453	DIENFJSTQK	DIENFJSTQK	(N(N(H(H(N(H(H))))(H(N(F)(H(A)))))))	A(1)F(1)H(6)N(4)	6	3	1139.79	6524820	1.19562e+07	sp|P43652|AFAM_HUMAN	33	0.0123307	0.0087407
20200727_serum_yeast_10_12_rep2.mzML	1763.43	1833.75	-70.318	DIENFJSTQK	DIENFJSTQK	(N(N(H(H(N(H(H))))(H(N(F)(H(A)))))))	A(1)F(1)H(6)N(4)	6	3	1139.79	7423570	13582503	sp|P43652|AFAM_HUMAN	33	0.0118923	0.0087407
20200727_serum_yeast_10_12_rep3.mzML	1762.61	1855.93	-93.3223	DIENFJSTQK	DIENFJSTQK	(N(N(H(H(N(H(H))))(H(N(F)(H(A)))))))	A(1)F(1)H(6)N(4)	6	3	1139.79	7929120	1.62912e+07	sp|P43652|AFAM_HUMAN	33	0.00243822	0.0087407
20200727_serum_yeast_10_15_rep1.mzML	1776.82	1866.27	-89.4478	DIENFJSTQK	DIENFJSTQK	(N(F)(N(H(H(H)(H))(H(N)(N(H(A)))))))	A(1)F(1)H(6)N(4)	6	3	1139.79	6860370	1.08449e+07	sp|P43652|AFAM_HUMAN	33	0.00589712	0.0087407
20200727_serum_yeast_10_15_rep2.mzML	1779.12	1852.92	-73.8026	DIENFJSTQK	DIENFJSTQK	(N(N(H(H(N(H(H))))(H(N(F)(H(A)))))))	A(1)F(1)H(6)N(4)	6	3	1139.79	7718740	1.34356e+07	sp|P43652|AFAM_HUMAN	33	0.0068375	0.0087407
20200727_serum_yeast_10_15_rep4.mzML	1799	1891.16	-92.1589	DIENFJSTQK	DIENFJSTQK	(N(N(H(H(N(H(H))))(H(N(F)(H(A)))))))	A(1)F(1)H(6)N(4)	6	3	1139.79	5205290	9715323	sp|P43652|AFAM_HUMAN	33	0.00158579	0.0087407
20200727_serum_yeast_1_1_rep2.mzML	1735.48	1807.65	-72.166	DIENFJSTQK	DIENFJSTQK	(N(N(H(H(N(H(H))))(H(N(F)(H(A)))))))	A(1)F(1)H(6)N(4)	6	3	1139.79	5686710	12173378	sp|P43652|AFAM_HUMAN	33	0.00518995	0.0087407
20200727_serum_yeast_1_1_rep3.mzML	1750.93	1826.19	-75.2579	DIENFJSTQK	DIENFJSTQK	(N(F)(N(H(H(H)(H))(H(N)(N(H(A)))))))	A(1)F(1)H(6)N(4)	6	3	1139.79	5968460	11604338	sp|P43652|AFAM_HUMAN	33	0.00354656	0.0087407
20200727_serum_yeast_1_1_rep4.mzML	1763.25	1839.09	-75.8365	DIENFJSTQK	DIENFJSTQK	(N(N(H(H(N(H(H))))(H(N(F)(H(A)))))))	A(1)F(1)H(6)N(4)	6	3	1139.79	4647110	8.76014e+06	sp|P43652|AFAM_HUMAN	33	0.0199358	0.0087407
20200727_serum_yeast_10_12_rep1.mzML	1095.47	1089.08	6.39399	DITNJESCTCEVGDR	DITNJESC[160]TC[160]EVGDR	(N(N(H(H(H))(H(H(H(H(H(H(H))))))))))	H(10)N(2)	5	3	1266.14	807877	1.99033e+07	sp|P46992|YJR1_YEAST	51	0.0221067	0.00199298
20200727_serum_yeast_10_15_rep1.mzML	1111.07	1084	27.0664	DITNJESCTCEVGDR	DITNJESC[160]TC[160]EVGDR	(N(N(H(H(H))(H(H(H(H(H(H(H))))))))))	H(10)N(2)	5	3	1266.14	1063120	6.28339e+06	sp|P46992|YJR1_YEAST	51	0.0396444	0.00199298
20200727_serum_yeast_10_15_rep2.mzML	1119.78	1118.54	1.2422	DITNJESCTCEVGDR	DITNJESC[160]TC[160]EVGDR	(N(N(H(H(H))(H(H(H(H(H(H(H))))))))))	H(10)N(2)	5	3	1266.14	871182	2.22098e+07	sp|P46992|YJR1_YEAST	51	0.00315283	0.00199298
20200727_serum_yeast_1_1_rep3.mzML	1089.34	1098.07	-8.7266	DITNJESCTCEVGDR	DITNJESC[160]TC[160]EVGDR	(N(N(H(H(H))(H(H(H(H(H(H(H))))))))))	H(10)N(2)	5	3	1266.14	824024	7.26944e+06	sp|P46992|YJR1_YEAST	51	0.00085378	0.00199298
20200727_serum_yeast_1_1_rep4.mzML	1106.29	1100.08	6.21025	DITNJESCTCEVGDR	DITNJESC[160]TC[160]EVGDR	(N(N(H(H(H))(H(H(H(H(H(H(H))))))))))	H(10)N(2)	5	3	1266.14	1055220	7.23536e+06	sp|P46992|YJR1_YEAST	51	0.00751729	0.00199298
20200727_serum_yeast_10_12_rep1.mzML	2980.49	2886.54	93.9492	DKICDLLVANNHFAHFFAPQJLTNMNK	DKIC[160]DLLVANNHFAHFFAPQJLTNMNK	(N(N(H(H(N(H)(F)))(H(N(F)(H(A)))))))	A(1)F(2)H(5)N(4)	21	5	1076.47	1965710	3.11075e+07	sp|P19827|ITIH1_HUMAN	285	0.0132966	0.00953671
20200727_serum_yeast_10_12_rep2.mzML	2977.3	2892.57	84.7312	DKICDLLVANNHFAHFFAPQJLTNMNK	DKIC[160]DLLVANNHFAHFFAPQJLTNMNK	(N(N(H(H(N(H)(F)))(H(N(F)(H(A)))))))	A(1)F(2)H(5)N(4)	21	5	1076.47	1804950	2.12574e+07	sp|P19827|ITIH1_HUMAN	285	0.00430189	0.00953671
20200727_serum_yeast_10_12_rep3.mzML	2995.93	2899.43	96.5042	DKICDLLVANNHFAHFFAPQJLTNMNK	DKIC[160]DLLVANNHFAHFFAPQJLTNMNK	(N(N(H(H(N(H)(F)))(H(N(F)(H(A)))))))	A(1)F(2)H(5)N(4)	21	5	1076.47	1685670	2.09295e+07	sp|P19827|ITIH1_HUMAN	285	0.00106684	0.00953671
20200727_serum_yeast_10_15_rep1.mzML	3010.58	2914.57	96.0132	DKICDLLVANNHFAHFFAPQJLTNMNK	DKIC[160]DLLVANNHFAHFFAPQJLTNMNK	(N(N(H(H(N(H)(F)))(H(N(F)(H(A)))))))	A(1)F(2)H(5)N(4)	21	5	1076.47	2326240	3.86231e+07	sp|P19827|ITIH1_HUMAN	285	0.00430896	0.00953671
20200727_serum_yeast_10_15_rep2.mzML	3010.44	2919.23	91.2076	DKICDLLVANNHFAHFFAPQJLTNMNK	DKIC[160]DLLVANNHFAHFFAPQJLTNMNK	(N(N(H(H(N(H)(F)))(H(N(F)(H(A)))))))	A(1)F(2)H(5)N(4)	21	5	1076.47	2130300	3.27674e+07	sp|P19827|ITIH1_HUMAN	285	0.00705243	0.00953671
20200727_serum_yeast_10_15_rep4.mzML	3046.71	2933.83	112.884	DKICDLLVANNHFAHFFAPQJLTNMNK	DKIC[160]DLLVANNHFAHFFAPQJLTNMNK	(N(N(H(H(N(H)(F)))(H(N(F)(H(A)))))))	A(1)F(2)H(5)N(4)	21	5	1076.47	933712	9.08559e+06	sp|P19827|ITIH1_HUMAN	285	0.00106508	0.00953671
20200727_serum_yeast_1_1_rep2.mzML	2955.55	2874.76	80.7877	DKICDLLVANNHFAHFFAPQJLTNMNK	DKIC[160]DLLVANNHFAHFFAPQJLTNMNK	(N(N(H(H(N(H)(F)))(H(N(F)(H(A)))))))	A(1)F(2)H(5)N(4)	21	5	1076.47	2653620	4.28363e+07	sp|P19827|ITIH1_HUMAN	285	0.00430012	0.00953671
20200727_serum_yeast_1_1_rep3.mzML	2969.25	2873.49	95.7619	DKICDLLVANNHFAHFFAPQJLTNMNK	DKIC[160]DLLVANNHFAHFFAPQJLTNMNK	(N(N(H(H(N(H)(F)))(H(N(F)(H(A)))))))	A(1)F(2)H(5)N(4)	21	5	1076.47	2092210	3.1568e+07	sp|P19827|ITIH1_HUMAN	285	0.0081842	0.00953671
20200727_serum_yeast_1_1_rep4.mzML	2982.15	2890.46	91.6935	DKICDLLVANNHFAHFFAPQJLTNMNK	DKIC[160]DLLVANNHFAHFFAPQJLTNMNK	(N(N(H(H(N(H)(F)))(H(N(F)(H(A)))))))	A(1)F(2)H(5)N(4)	21	5	1076.47	3408290	5.68665e+07	sp|P19827|ITIH1_HUMAN	285	0.00653096	0.00953671
20200727_serum_yeast_10_12_rep1.mzML	2980.49	2794.05	186.439	DKICDLLVANNHFAHFFAPQJLTNMNK	DKIC[160]DLLVANNHFAHFFAPQJLTNMNK	(N(N(H(H(N(H(A))))(H(N(H(A)))))))	A(2)H(5)N(4)	21	5	1076.27	1927820	2.47627e+07	sp|P19827|ITIH1_HUMAN	285	0.0194195	0.00672831
20200727_serum_yeast_10_12_rep2.mzML	2977.73	2798.27	179.46	DKICDLLVANNHFAHFFAPQJLTNMNK	DKIC[160]DLLVANNHFAHFFAPQJLTNMNK	(N(N(H(H(N(H(A))))(H(N(H(A)))))))	A(2)H(5)N(4)	21	5	1076.27	1699780	1.67447e+07	sp|P19827|ITIH1_HUMAN	285	0.0416028	0.00672831
20200727_serum_yeast_10_12_rep3.mzML	2995.93	2801.54	194.387	DKICDLLVANNHFAHFFAPQJLTNMNK	DKIC[160]DLLVANNHFAHFFAPQJLTNMNK	(N(N(H(H(N(H(A))))(H(N(H(A)))))))	A(2)H(5)N(4)	21	5	1076.27	1583390	1.6526e+07	sp|P19827|ITIH1_HUMAN	285	0.00106332	0.00672831
20200727_serum_yeast_10_15_rep1.mzML	3010.92	2815.19	195.732	DKICDLLVANNHFAHFFAPQJLTNMNK	DKIC[160]DLLVANNHFAHFFAPQJLTNMNK	(N(N(H(H(N(H(A))))(H(N(H(A)))))))	A(2)H(5)N(4)	21	5	1076.27	2209300	2.67188e+07	sp|P19827|ITIH1_HUMAN	285	0.00430543	0.00672831
20200727_serum_yeast_10_15_rep2.mzML	3010.44	2823.65	186.794	DKICDLLVANNHFAHFFAPQJLTNMNK	DKIC[160]DLLVANNHFAHFFAPQJLTNMNK	(N(N(H(H(N(H(A))))(H(N(H(A)))))))	A(2)H(5)N(4)	21	5	1076.27	2102530	2.59355e+07	sp|P19827|ITIH1_HUMAN	285	0.0200975	0.00672831
20200727_serum_yeast_10_15_rep4.mzML	3046.71	2830.51	216.197	DKICDLLVANNHFAHFFAPQJLTNMNK	DKIC[160]DLLVANNHFAHFFAPQJLTNMNK	(N(N(H(H(N(H(A))))(H(N(H(A)))))))	A(2)H(5)N(4)	21	5	1076.27	958692	7.50312e+06	sp|P19827|ITIH1_HUMAN	285	0.00106596	0.00672831
20200727_serum_yeast_1_1_rep2.mzML	2955.55	2769.61	185.944	DKICDLLVANNHFAHFFAPQJLTNMNK	DKIC[160]DLLVANNHFAHFFAPQJLTNMNK	(N(N(H(H(N(H(A))))(H(N(H(A)))))))	A(2)H(5)N(4)	21	5	1076.27	2699140	3.38002e+07	sp|P19827|ITIH1_HUMAN	285	0.00548403	0.00672831
20200727_serum_yeast_1_1_rep3.mzML	2969.25	2771.86	197.388	DKICDLLVANNHFAHFFAPQJLTNMNK	DKIC[160]DLLVANNHFAHFFAPQJLTNMNK	(N(N(H(H(N(H(A))))(H(N(H(A)))))))	A(2)H(5)N(4)	21	5	1076.27	2040470	2.44779e+07	sp|P19827|ITIH1_HUMAN	285	0.0118259	0.00672831
20200727_serum_yeast_1_1_rep4.mzML	2982.15	2789.49	192.662	DKICDLLVANNHFAHFFAPQJLTNMNK	DKIC[160]DLLVANNHFAHFFAPQJLTNMNK	(N(N(H(H(N(H(A))))(H(N(H(A)))))))	A(2)H(5)N(4)	21	5	1076.27	3321320	4.64004e+07	sp|P19827|ITIH1_HUMAN	285	0.0232353	0.00672831
20200727_serum_yeast_10_12_rep1.mzML	2980.1	2795.87	184.229	DKICDLLVANNHFAHFFAPQJLTNMNK	DKIC[160]DLLVANNHFAHFFAPQJLTNMNK	(N(N(H(H(N(H(A))))(H(N(H(A)))))))	A(2)H(5)N(4)	21	4	1345.09	2832490	8.61871e+07	sp|P19827|ITIH1_HUMAN	285	0.018969	0.00672831
20200727_serum_yeast_10_12_rep2.mzML	2977.6	2800.08	177.516	DKICDLLVANNHFAHFFAPQJLTNMNK	DKIC[160]DLLVANNHFAHFFAPQJLTNMNK	(N(N(H(H(N(H(A))))(H(N(H(A)))))))	A(2)H(5)N(4)	21	4	1345.09	2813800	8.88162e+07	sp|P19827|ITIH1_HUMAN	285	0.0226451	0.00672831
20200727_serum_yeast_10_12_rep3.mzML	2995.86	2803.47	192.395	DKICDLLVANNHFAHFFAPQJLTNMNK	DKIC[160]DLLVANNHFAHFFAPQJLTNMNK	(N(N(H(H(N(H(A))))(H(N(H(A)))))))	A(2)H(5)N(4)	21	4	1345.09	2815520	7.34801e+07	sp|P19827|ITIH1_HUMAN	285	0.00541549	0.00672831
20200727_serum_yeast_10_15_rep1.mzML	3010.83	2817.27	193.564	DKICDLLVANNHFAHFFAPQJLTNMNK	DKIC[160]DLLVANNHFAHFFAPQJLTNMNK	(N(N(H(H(N(H(A))))(H(N(H(A)))))))	A(2)H(5)N(4)	21	4	1345.09	2268720	7.93604e+07	sp|P19827|ITIH1_HUMAN	285	0.0356121	0.00672831
20200727_serum_yeast_10_15_rep2.mzML	3009.73	2825.82	183.912	DKICDLLVANNHFAHFFAPQJLTNMNK	DKIC[160]DLLVANNHFAHFFAPQJLTNMNK	(N(N(H(H(N(H(A))))(H(N(H(A)))))))	A(2)H(5)N(4)	21	4	1345.09	2285110	7.6955e+07	sp|P19827|ITIH1_HUMAN	285	0.0189305	0.00672831
20200727_serum_yeast_10_15_rep4.mzML	3046.72	2832.43	214.29	DKICDLLVANNHFAHFFAPQJLTNMNK	DKIC[160]DLLVANNHFAHFFAPQJLTNMNK	(N(N(H(H(N(H(A))))(H(N(H(A)))))))	A(2)H(5)N(4)	21	4	1345.09	1574030	52657842	sp|P19827|ITIH1_HUMAN	285	0.00674473	0.00672831
20200727_serum_yeast_1_1_rep2.mzML	2954.18	2771.58	182.6	DKICDLLVANNHFAHFFAPQJLTNMNK	DKIC[160]DLLVANNHFAHFFAPQJLTNMNK	(N(N(H(H(N(H(A))))(H(N(H(A)))))))	A(2)H(5)N(4)	21	4	1345.09	3430680	97954550	sp|P19827|ITIH1_HUMAN	285	0.00320132	0.00672831
20200727_serum_yeast_1_1_rep3.mzML	2968.82	2773.71	195.112	DKICDLLVANNHFAHFFAPQJLTNMNK	DKIC[160]DLLVANNHFAHFFAPQJLTNMNK	(N(N(H(H(N(H(A))))(H(N(H(A)))))))	A(2)H(5)N(4)	21	4	1345.09	3134340	9.65702e+07	sp|P19827|ITIH1_HUMAN	285	0.00570289	0.00672831
20200727_serum_yeast_1_1_rep4.mzML	2982.29	2791.58	190.709	DKICDLLVANNHFAHFFAPQJLTNMNK	DKIC[160]DLLVANNHFAHFFAPQJLTNMNK	(N(N(H(H(N(H(A))))(H(N(H(A)))))))	A(2)H(5)N(4)	21	4	1345.09	3041250	1.0097e+08	sp|P19827|ITIH1_HUMAN	285	0.0202279	0.00672831
20200727_serum_yeast_10_12_rep1.mzML	2091.48	2179.34	-87.8568	DLTQEMEVHAEKLKWLJR	DLTQEM[147]EVHAEKLKWLJR	(N(N(H(H(H))(H(H(H))))))	H(6)N(2)	17	3	1212.21	84493400	5.29947e+08	sp|P46939|UTRO_HUMAN	2140	0.00411481	0.00468982
20200727_serum_yeast_10_12_rep2.mzML	2116.81	2198.63	-81.8206	DLTQEMEVHAEKLKWLJR	DLTQEM[147]EVHAEKLKWLJR	(N(N(H(H(H))(H(H(H))))))	H(6)N(2)	17	3	1212.21	96145000	4.35924e+08	sp|P46939|UTRO_HUMAN	2140	0.0313256	0.00468982
20200727_serum_yeast_10_12_rep3.mzML	2116.07	2197.63	-81.5596	DLTQEMEVHAEKLKWLJR	DLTQEM[147]EVHAEKLKWLJR	(N(N(H(H(H))(H(H(H))))))	H(6)N(2)	17	3	1212.21	70723200	1.67782e+09	sp|P46939|UTRO_HUMAN	2140	0.0108787	0.00468982
20200727_serum_yeast_10_15_rep1.mzML	2122.18	2216.67	-94.4904	DLTQEMEVHAEKLKWLJR	DLTQEM[147]EVHAEKLKWLJR	(N(N(H(H(H))(H(H(H))))))	H(6)N(2)	17	3	1212.21	106214000	6.38457e+08	sp|P46939|UTRO_HUMAN	2140	0.0120798	0.00468982
20200727_serum_yeast_10_15_rep2.mzML	2141.92	2223.18	-81.2625	DLTQEMEVHAEKLKWLJR	DLTQEM[147]EVHAEKLKWLJR	(N(N(H(H(H))(H(H(H))))))	H(6)N(2)	17	3	1212.21	70367500	907300309	sp|P46939|UTRO_HUMAN	2140	0.0283303	0.00468982
20200727_serum_yeast_10_15_rep4.mzML	2131.73	2236.17	-104.441	DLTQEMEVHAEKLKWLJR	DLTQEM[147]EVHAEKLKWLJR	(N(N(H(H(H))(H(H(H))))))	H(6)N(2)	17	3	1212.21	82248800	5.77822e+08	sp|P46939|UTRO_HUMAN	2140	0.0268466	0.00468982
20200727_serum_yeast_1_1_rep2.mzML	2100.4	2169.14	-68.7374	DLTQEMEVHAEKLKWLJR	DLTQEM[147]EVHAEKLKWLJR	(N(N(H(H(H))(H(H(H))))))	H(6)N(2)	17	3	1212.21	103398000	7.20272e+08	sp|P46939|UTRO_HUMAN	2140	0.0104652	0.00468982
20200727_serum_yeast_1_1_rep3.mzML	2093.57	2175.5	-81.9261	DLTQEMEVHAEKLKWLJR	DLTQEM[147]EVHAEKLKWLJR	(N(N(H(H(H))(H(H(H))))))	H(6)N(2)	17	3	1212.21	88386200	1.1989e+09	sp|P46939|UTRO_HUMAN	2140	0.00606003	0.00468982
20200727_serum_yeast_1_1_rep4.mzML	2094.82	2184.9	-90.0768	DLTQEMEVHAEKLKWLJR	DLTQEM[147]EVHAEKLKWLJR	(N(N(H(H(H))(H(H(H))))))	H(6)N(2)	17	3	1212.21	129360000	2.21815e+09	sp|P46939|UTRO_HUMAN	2140	0.0111689	0.00468982
20200727_serum_yeast_10_12_rep1.mzML	2535.95	2647.1	-111.146	DQCIVDDITYNVJDTFHK	DQC[160]IVDDITYNVJDTFHK	(N(N(H(H(N(H)))(H(N(H(A)))))))	A(1)H(5)N(4)	13	4	1028.42	521541	1.35218e+07	sp|P02751|FINC_HUMAN	528	0.00248646	0.0029892
20200727_serum_yeast_10_12_rep3.mzML	2550.15	2649.94	-99.7857	DQCIVDDITYNVJDTFHK	DQC[160]IVDDITYNVJDTFHK	(N(N(H(H(N(H)))(H(N(H(A)))))))	A(1)H(5)N(4)	13	4	1028.42	532628	7.21341e+06	sp|P02751|FINC_HUMAN	528	0.00608035	0.0029892
20200727_serum_yeast_10_15_rep1.mzML	2551.96	2646.54	-94.5829	DQCIVDDITYNVJDTFHK	DQC[160]IVDDITYNVJDTFHK	(N(N(H(H(N(H)))(H(N(H(A)))))))	A(1)H(5)N(4)	13	4	1028.42	807286	3.21676e+06	sp|P02751|FINC_HUMAN	528	0.00253145	0.0029892
20200727_serum_yeast_1_1_rep2.mzML	2517.53	2624.57	-107.038	DQCIVDDITYNVJDTFHK	DQC[160]IVDDITYNVJDTFHK	(N(N(H(H(N(H)))(H(N(H(A)))))))	A(1)H(5)N(4)	13	4	1028.42	352685	7452095	sp|P02751|FINC_HUMAN	528	0.0138673	0.0029892
20200727_serum_yeast_1_1_rep3.mzML	2521.69	2629.4	-107.707	DQCIVDDITYNVJDTFHK	DQC[160]IVDDITYNVJDTFHK	(N(N(H(H(N(H)))(H(N(H(A)))))))	A(1)H(5)N(4)	13	4	1028.42	830171	7.04324e+06	sp|P02751|FINC_HUMAN	528	0.00261556	0.0029892
20200727_serum_yeast_1_1_rep4.mzML	2527.09	2631.47	-104.385	DQCIVDDITYNVJDTFHK	DQC[160]IVDDITYNVJDTFHK	(N(N(H(H(N(H)))(H(N(H(A)))))))	A(1)H(5)N(4)	13	4	1028.42	1052840	9.48155e+06	sp|P02751|FINC_HUMAN	528	0.0249019	0.0029892
20200727_serum_yeast_10_12_rep1.mzML	2538.34	2643.51	-105.169	DQCIVDDITYNVJDTFHK	DQC[160]IVDDITYNVJDTFHK	(N(N(H(H(N(H)))(H(N(H(A)))))))	A(1)H(5)N(4)	13	3	1370.89	2569080	6.09249e+07	sp|P02751|FINC_HUMAN	528	0.00734738	0.0029892
20200727_serum_yeast_10_12_rep2.mzML	2544	2645.66	-101.661	DQCIVDDITYNVJDTFHK	DQC[160]IVDDITYNVJDTFHK	(N(N(H(H(N(H)))(H(N(H(A)))))))	A(1)H(5)N(4)	13	3	1370.89	2620910	6.67678e+07	sp|P02751|FINC_HUMAN	528	0.0129676	0.0029892
20200727_serum_yeast_10_12_rep3.mzML	2549.83	2646.16	-96.3263	DQCIVDDITYNVJDTFHK	DQC[160]IVDDITYNVJDTFHK	(N(N(H(H(N(H)))(H(N(H(A)))))))	A(1)H(5)N(4)	13	3	1370.89	3077920	8.81635e+07	sp|P02751|FINC_HUMAN	528	0.00462542	0.0029892
20200727_serum_yeast_10_15_rep1.mzML	2551.72	2642.22	-90.4952	DQCIVDDITYNVJDTFHK	DQC[160]IVDDITYNVJDTFHK	(N(N(H(H(N(H)))(H(N(H(A)))))))	A(1)H(5)N(4)	13	3	1370.89	2437120	5.83702e+07	sp|P02751|FINC_HUMAN	528	0.00297653	0.0029892
20200727_serum_yeast_10_15_rep2.mzML	2560.42	2665.3	-104.884	DQCIVDDITYNVJDTFHK	DQC[160]IVDDITYNVJDTFHK	(N(N(H(H(N(H)))(H(N(H(A)))))))	A(1)H(5)N(4)	13	3	1370.89	2464180	5.88617e+07	sp|P02751|FINC_HUMAN	528	0.0144742	0.0029892
20200727_serum_yeast_10_15_rep4.mzML	2576.64	2673.76	-97.1157	DQCIVDDITYNVJDTFHK	DQC[160]IVDDITYNVJDTFHK	(N(N(H(H(N(H)))(H(N(H(A)))))))	A(1)H(5)N(4)	13	3	1370.89	2461130	5.82361e+07	sp|P02751|FINC_HUMAN	528	0.00396133	0.0029892
20200727_serum_yeast_1_1_rep2.mzML	2516.8	2620.32	-103.523	DQCIVDDITYNVJDTFHK	DQC[160]IVDDITYNVJDTFHK	(N(N(H(H(N(H)))(H(N(H(A)))))))	A(1)H(5)N(4)	13	3	1370.89	3202650	6.43628e+07	sp|P02751|FINC_HUMAN	528	0.0121921	0.0029892
20200727_serum_yeast_1_1_rep3.mzML	2522.58	2626.03	-103.448	DQCIVDDITYNVJDTFHK	DQC[160]IVDDITYNVJDTFHK	(N(N(H(H(N(H)))(H(N(H(A)))))))	A(1)H(5)N(4)	13	3	1370.89	3229100	1.00617e+08	sp|P02751|FINC_HUMAN	528	0.0110398	0.0029892
20200727_serum_yeast_1_1_rep4.mzML	2526.55	2627.75	-101.2	DQCIVDDITYNVJDTFHK	DQC[160]IVDDITYNVJDTFHK	(N(N(H(H(N(H)))(H(N(H(A)))))))	A(1)H(5)N(4)	13	3	1370.89	2741220	9.21461e+07	sp|P02751|FINC_HUMAN	528	0.0315223	0.0029892
20200727_serum_yeast_10_12_rep1.mzML	2535.95	2556.04	-20.089	DQCIVDDITYNVJDTFHK	DQC[160]IVDDITYNVJDTFHK	(N(N(H(H(H))(H(N(H))(N(H)(F))))))	F(1)H(6)N(4)	13	4	1032.67	491400	331047	sp|P02751|FINC_HUMAN	528	0.0134811	0.0027845
20200727_serum_yeast_1_1_rep3.mzML	2522.14	2540.33	-18.1854	DQCIVDDITYNVJDTFHK	DQC[160]IVDDITYNVJDTFHK	(N(N(H(H(H))(H(N(H))(N(H)(F))))))	F(1)H(6)N(4)	13	4	1032.67	729606	229575	sp|P02751|FINC_HUMAN	528	0.00328656	0.0027845
20200727_serum_yeast_10_12_rep1.mzML	2803.73	2796.28	7.44529	DQCIVDDITYNVJDTFHK	DQC[160]IVDDITYNVJDTFHK	(N(N(H(H(N(H(H))))(H(N(F)(H(A)))))))	A(1)F(1)H(6)N(4)	13	4	1105.45	3005330	1.12531e+06	sp|P02751|FINC_HUMAN	528	0.00494159	0.00482412
20200727_serum_yeast_10_12_rep2.mzML	2808.33	2800.5	7.83276	DQCIVDDITYNVJDTFHK	DQC[160]IVDDITYNVJDTFHK	(N(N(H(H(N(H(H))))(H(N(F)(H(A)))))))	A(1)F(1)H(6)N(4)	13	4	1105.45	2992730	1.57148e+06	sp|P02751|FINC_HUMAN	528	0.00291061	0.00482412
20200727_serum_yeast_10_12_rep3.mzML	2814.92	2803.9	11.0172	DQCIVDDITYNVJDTFHK	DQC[160]IVDDITYNVJDTFHK	(N(N(H(H(N(H(H))))(H(N(F)(H(A)))))))	A(1)F(1)H(6)N(4)	13	4	1105.45	2644700	149553	sp|P02751|FINC_HUMAN	528	0.00120473	0.00482412
20200727_serum_yeast_10_15_rep1.mzML	2827.42	2817.73	9.69481	DQCIVDDITYNVJDTFHK	DQC[160]IVDDITYNVJDTFHK	(N(N(H(H(N(H(H))))(H(N(F)(H(A)))))))	A(1)F(1)H(6)N(4)	13	4	1105.45	2177060	679779	sp|P02751|FINC_HUMAN	528	0.00595485	0.00482412
20200727_serum_yeast_10_15_rep2.mzML	2837.59	2826.3	11.2885	DQCIVDDITYNVJDTFHK	DQC[160]IVDDITYNVJDTFHK	(N(N(H(H(N(H(H))))(H(N(F)(H(A)))))))	A(1)F(1)H(6)N(4)	13	4	1105.45	3001550	1.33907e+06	sp|P02751|FINC_HUMAN	528	0.00289793	0.00482412
20200727_serum_yeast_10_15_rep4.mzML	2843.74	2832.88	10.8647	DQCIVDDITYNVJDTFHK	DQC[160]IVDDITYNVJDTFHK	(N(N(H(H(N(H(H))))(H(N(F)(H(A)))))))	A(1)F(1)H(6)N(4)	13	4	1105.45	600132	168597	sp|P02751|FINC_HUMAN	528	0.0177748	0.00482412
20200727_serum_yeast_1_1_rep2.mzML	2779.68	2772.03	7.64709	DQCIVDDITYNVJDTFHK	DQC[160]IVDDITYNVJDTFHK	(N(N(H(H(N(H(H))))(H(N(F)(H(A)))))))	A(1)F(1)H(6)N(4)	13	4	1105.45	1364710	842528	sp|P02751|FINC_HUMAN	528	0.0113537	0.00482412
20200727_serum_yeast_1_1_rep3.mzML	2781.8	2774.14	7.66155	DQCIVDDITYNVJDTFHK	DQC[160]IVDDITYNVJDTFHK	(N(N(H(H(N(H(H))))(H(N(F)(H(A)))))))	A(1)F(1)H(6)N(4)	13	4	1105.45	2649390	1.26643e+06	sp|P02751|FINC_HUMAN	528	0.00493962	0.00482412
20200727_serum_yeast_1_1_rep4.mzML	2802.06	2792.06	10.0029	DQCIVDDITYNVJDTFHK	DQC[160]IVDDITYNVJDTFHK	(N(N(H(H(N(H(H))))(H(N(F)(H(A)))))))	A(1)F(1)H(6)N(4)	13	4	1105.45	2502890	825075	sp|P02751|FINC_HUMAN	528	0.00776244	0.00482412
20200727_serum_yeast_10_12_rep1.mzML	2803.73	2798.25	5.47976	DQCIVDDITYNVJDTFHK	DQC[160]IVDDITYNVJDTFHK	(N(N(H(H(N(H)(F)))(H(N(F)(H(A)))))))	A(1)F(2)H(5)N(4)	13	4	1101.45	2151610	4.91738e+07	sp|P02751|FINC_HUMAN	528	0.00666834	0.00233237
20200727_serum_yeast_10_12_rep2.mzML	2808.33	2802.48	5.8526	DQCIVDDITYNVJDTFHK	DQC[160]IVDDITYNVJDTFHK	(N(N(H(H(N(H)(F)))(H(N(F)(H(A)))))))	A(1)F(2)H(5)N(4)	13	4	1101.45	2422890	44063988	sp|P02751|FINC_HUMAN	528	0.00202606	0.00233237
20200727_serum_yeast_10_12_rep3.mzML	2815	2805.96	9.03818	DQCIVDDITYNVJDTFHK	DQC[160]IVDDITYNVJDTFHK	(N(N(H(H(N(H)(F)))(H(N(F)(H(A)))))))	A(1)F(2)H(5)N(4)	13	4	1101.45	1900280	26220801	sp|P02751|FINC_HUMAN	528	0.00120566	0.00233237
20200727_serum_yeast_10_15_rep1.mzML	2826.98	2819.91	7.07349	DQCIVDDITYNVJDTFHK	DQC[160]IVDDITYNVJDTFHK	(N(N(H(H(N(H)(F)))(H(N(F)(H(A)))))))	A(1)F(2)H(5)N(4)	13	4	1101.45	1683470	3.03565e+07	sp|P02751|FINC_HUMAN	528	0.00524723	0.00233237
20200727_serum_yeast_10_15_rep2.mzML	2836.93	2828.57	8.36397	DQCIVDDITYNVJDTFHK	DQC[160]IVDDITYNVJDTFHK	(N(N(H(H(N(H)(F)))(H(N(F)(H(A)))))))	A(1)F(2)H(5)N(4)	13	4	1101.45	2297680	49625943	sp|P02751|FINC_HUMAN	528	0.00289652	0.00233237
20200727_serum_yeast_10_15_rep4.mzML	2843.09	2834.98	8.11092	DQCIVDDITYNVJDTFHK	DQC[160]IVDDITYNVJDTFHK	(N(N(H(H(N(H)(F)))(H(N(F)(H(A)))))))	A(1)F(2)H(5)N(4)	13	4	1101.45	458139	7764351	sp|P02751|FINC_HUMAN	528	0.0126679	0.00233237
20200727_serum_yeast_1_1_rep2.mzML	2779.68	2774.21	5.4667	DQCIVDDITYNVJDTFHK	DQC[160]IVDDITYNVJDTFHK	(N(N(H(H(N(H)(F)))(H(N(F)(H(A)))))))	A(1)F(2)H(5)N(4)	13	4	1101.45	976452	2.47787e+07	sp|P02751|FINC_HUMAN	528	0.0311543	0.00233237
20200727_serum_yeast_1_1_rep4.mzML	2802.06	2794.3	7.7567	DQCIVDDITYNVJDTFHK	DQC[160]IVDDITYNVJDTFHK	(N(N(H(H(N(H)(F)))(H(N(F)(H(A)))))))	A(1)F(2)H(5)N(4)	13	4	1101.45	1958230	51502680	sp|P02751|FINC_HUMAN	528	0.00469285	0.00233237
20200727_serum_yeast_10_12_rep1.mzML	2803.73	2785.19	18.5384	DQCIVDDITYNVJDTFHK	DQC[160]IVDDITYNVJDTFHK	(N(N(H(H(N(H(A))))(H(N(H(A)))))))	A(2)H(5)N(4)	13	4	1101.2	2884580	3.91942e+07	sp|P02751|FINC_HUMAN	528	0.00595929	0.00381571
20200727_serum_yeast_10_12_rep2.mzML	2808.33	2789.41	18.9179	DQCIVDDITYNVJDTFHK	DQC[160]IVDDITYNVJDTFHK	(N(N(H(H(N(H(A))))(H(N(H(A)))))))	A(2)H(5)N(4)	13	4	1101.2	2998490	3.54191e+07	sp|P02751|FINC_HUMAN	528	0.0116986	0.00381571
20200727_serum_yeast_10_12_rep3.mzML	2814.92	2792.62	22.3006	DQCIVDDITYNVJDTFHK	DQC[160]IVDDITYNVJDTFHK	(N(N(H(H(N(H(A))))(H(N(H(A)))))))	A(2)H(5)N(4)	13	4	1101.2	2396210	2.31527e+07	sp|P02751|FINC_HUMAN	528	0.0107215	0.00381571
20200727_serum_yeast_10_15_rep1.mzML	2827.42	2805.76	21.6568	DQCIVDDITYNVJDTFHK	DQC[160]IVDDITYNVJDTFHK	(N(N(H(H(N(H(A))))(H(N(H(A)))))))	A(2)H(5)N(4)	13	4	1101.2	2130450	2.46738e+07	sp|P02751|FINC_HUMAN	528	0.0237261	0.00381571
20200727_serum_yeast_10_15_rep2.mzML	2837.59	2812.77	24.8239	DQCIVDDITYNVJDTFHK	DQC[160]IVDDITYNVJDTFHK	(N(N(H(H(N(H(A))))(H(N(H(A)))))))	A(2)H(5)N(4)	13	4	1101.2	3057970	3.93369e+07	sp|P02751|FINC_HUMAN	528	0.00944027	0.00381571
20200727_serum_yeast_1_1_rep2.mzML	2779.68	2760.59	19.0865	DQCIVDDITYNVJDTFHK	DQC[160]IVDDITYNVJDTFHK	(N(N(H(H(N(H(A))))(H(N(H(A)))))))	A(2)H(5)N(4)	13	4	1101.2	1366050	2.17189e+07	sp|P02751|FINC_HUMAN	528	0.0177676	0.00381571
20200727_serum_yeast_1_1_rep4.mzML	2802.21	2779.27	22.9363	DQCIVDDITYNVJDTFHK	DQC[160]IVDDITYNVJDTFHK	(N(N(H(H(N(H(A))))(H(N(H(A)))))))	A(2)H(5)N(4)	13	4	1101.2	2589110	4.14898e+07	sp|P02751|FINC_HUMAN	528	0.0136953	0.00381571
20200727_serum_yeast_10_12_rep2.mzML	2808.26	2788.85	19.413	DQCIVDDITYNVJDTFHK	DQC[160]IVDDITYNVJDTFHK	(N(N(H(H(N(H(A))))(H(N(H(A)))))))	A(2)H(5)N(4)	13	3	1467.93	3257540	9.47818e+07	sp|P02751|FINC_HUMAN	528	0.0115501	0.00381571
20200727_serum_yeast_10_12_rep3.mzML	2814.41	2792.09	22.3226	DQCIVDDITYNVJDTFHK	DQC[160]IVDDITYNVJDTFHK	(N(N(H(H(N(H(A))))(H(N(H(A)))))))	A(2)H(5)N(4)	13	3	1467.93	2915140	9.73101e+07	sp|P02751|FINC_HUMAN	528	0.00978757	0.00381571
20200727_serum_yeast_10_15_rep1.mzML	2827.04	2805.24	21.8002	DQCIVDDITYNVJDTFHK	DQC[160]IVDDITYNVJDTFHK	(N(N(H(H(N(H(A))))(H(N(H(A)))))))	A(2)H(5)N(4)	13	3	1467.93	3422440	9.76523e+07	sp|P02751|FINC_HUMAN	528	0.0204816	0.00381571
20200727_serum_yeast_10_15_rep2.mzML	2837.58	2812.09	25.4931	DQCIVDDITYNVJDTFHK	DQC[160]IVDDITYNVJDTFHK	(N(N(H(H(N(H(A))))(H(N(H(A)))))))	A(2)H(5)N(4)	13	3	1467.93	2610550	8.81152e+07	sp|P02751|FINC_HUMAN	528	0.0194589	0.00381571
20200727_serum_yeast_10_15_rep4.mzML	2843.83	2820.63	23.1987	DQCIVDDITYNVJDTFHK	DQC[160]IVDDITYNVJDTFHK	(N(N(H(H(N(H(A))))(H(N(H(A)))))))	A(2)H(5)N(4)	13	3	1467.93	2946770	8.36127e+07	sp|P02751|FINC_HUMAN	528	0.0052124	0.00381571
20200727_serum_yeast_1_1_rep2.mzML	2780.14	2760.04	20.1048	DQCIVDDITYNVJDTFHK	DQC[160]IVDDITYNVJDTFHK	(N(N(H(H(N(H(A))))(H(N(H(A)))))))	A(2)H(5)N(4)	13	3	1467.93	4149090	1.15139e+08	sp|P02751|FINC_HUMAN	528	0.00645513	0.00381571
20200727_serum_yeast_1_1_rep3.mzML	2781.51	2762.56	18.949	DQCIVDDITYNVJDTFHK	DQC[160]IVDDITYNVJDTFHK	(N(N(H(H(N(H(A))))(H(N(H(A)))))))	A(2)H(5)N(4)	13	3	1467.93	3462610	8.86007e+07	sp|P02751|FINC_HUMAN	528	0.00521035	0.00381571
20200727_serum_yeast_1_1_rep4.mzML	2802.14	2778.62	23.5192	DQCIVDDITYNVJDTFHK	DQC[160]IVDDITYNVJDTFHK	(N(N(H(H(N(H(A))))(H(N(H(A)))))))	A(2)H(5)N(4)	13	3	1467.93	3080520	1.04429e+08	sp|P02751|FINC_HUMAN	528	0.0492292	0.00381571
20200727_serum_yeast_10_12_rep1.mzML	3294.6	3324.11	-29.5141	DVQIIVFPEDGIHGFJFTR	DVQIIVFPEDGIHGFJFTR	(N(N(H(H(N(H(A))))(H(N(H(A)))))))	A(2)H(5)N(4)	16	3	1470.3	587339	1.07814e+07	sp|P43251|BTD_HUMAN	119	0.00955262	0.00192952
20200727_serum_yeast_10_12_rep3.mzML	3293.19	3325.36	-32.175	DVQIIVFPEDGIHGFJFTR	DVQIIVFPEDGIHGFJFTR	(N(N(H(H(N(H(A))))(H(N(H(A)))))))	A(2)H(5)N(4)	16	3	1470.3	455410	1.08591e+07	sp|P43251|BTD_HUMAN	119	0.00517372	0.00192952
20200727_serum_yeast_10_15_rep4.mzML	3298.64	3329.89	-31.2517	DVQIIVFPEDGIHGFJFTR	DVQIIVFPEDGIHGFJFTR	(N(N(H(H(N(H(A))))(H(N(H(A)))))))	A(2)H(5)N(4)	16	3	1470.3	412698	6.85591e+06	sp|P43251|BTD_HUMAN	119	0.00878389	0.00192952
20200727_serum_yeast_10_12_rep1.mzML	1856.8	1628.14	228.661	EASGLSDJETEWLK	EASGLSDJETEWLK	(N(N(H(H(H(H)))(H(H(H(H)))))))	H(8)N(2)	8	2	1641.16	1804380	4.19564e+07	sp|P39105|PLB1_YEAST	52	8.9253e-07	0.00206935
20200727_serum_yeast_10_12_rep2.mzML	1859.72	1641.78	217.945	EASGLSDJETEWLK	EASGLSDJETEWLK	(N(N(H(H(H(H)))(H(H(H(H)))))))	H(8)N(2)	8	2	1641.16	1710130	3.92756e+07	sp|P39105|PLB1_YEAST	52	2.51675e-07	0.00206935
20200727_serum_yeast_10_12_rep3.mzML	1885.99	1638.45	247.536	EASGLSDJETEWLK	EASGLSDJETEWLK	(N(N(H(H(H(H)))(H(H(H(H)))))))	H(8)N(2)	8	2	1641.16	1576710	3.4351e+07	sp|P39105|PLB1_YEAST	52	9.18912e-07	0.00206935
20200727_serum_yeast_10_15_rep1.mzML	1890.81	1651.86	238.952	EASGLSDJETEWLK	EASGLSDJETEWLK	(N(N(H(H(H(H)))(H(H(H(H)))))))	H(8)N(2)	8	2	1641.16	1660430	41807050	sp|P39105|PLB1_YEAST	52	2.69233e-07	0.00206935
20200727_serum_yeast_10_15_rep2.mzML	1883.45	1661.39	222.061	EASGLSDJETEWLK	EASGLSDJETEWLK	(N(N(H(H(H(H)))(H(H(H(H)))))))	H(8)N(2)	8	2	1641.16	2107910	44584356	sp|P39105|PLB1_YEAST	52	1.68338e-06	0.00206935
20200727_serum_yeast_10_15_rep4.mzML	1923.23	1660.6	262.626	EASGLSDJETEWLK	EASGLSDJETEWLK	(N(N(H(H(H(H)))(H(H(H(H)))))))	H(8)N(2)	8	2	1641.16	1635660	3.67194e+07	sp|P39105|PLB1_YEAST	52	2.73608e-07	0.00206935
20200727_serum_yeast_1_1_rep2.mzML	1827.96	1619.82	208.142	EASGLSDJETEWLK	EASGLSDJETEWLK	(N(N(H(H(H(H)))(H(H(H(H)))))))	H(8)N(2)	8	2	1641.16	1084920	2.72514e+07	sp|P39105|PLB1_YEAST	52	1.21231e-06	0.00206935
20200727_serum_yeast_1_1_rep3.mzML	1847.72	1629.65	218.066	EASGLSDJETEWLK	EASGLSDJETEWLK	(N(N(H(H(H(H)))(H(H(H(H)))))))	H(8)N(2)	8	2	1641.16	1462460	3.25394e+07	sp|P39105|PLB1_YEAST	52	2.11327e-06	0.00206935
20200727_serum_yeast_1_1_rep4.mzML	1861.17	1632.22	228.954	EASGLSDJETEWLK	EASGLSDJETEWLK	(N(N(H(H(H(H)))(H(H(H(H)))))))	H(8)N(2)	8	2	1641.16	1343180	3.0523e+07	sp|P39105|PLB1_YEAST	52	2.13186e-06	0.00206935
20200727_serum_yeast_10_12_rep1.mzML	1309.19	1310.88	-1.69219	EEQFJSTFR	EEQFJSTFR	(N(F)(N(H(H(H(H)))(H(N(H))))))	F(1)H(6)N(3)	5	3	962.384	16679800	498214	sp|P01859|IGHG2_HUMAN	176	0.00250626	0.0065558
20200727_serum_yeast_10_12_rep3.mzML	1322.9	1326.37	-3.47012	EEQFJSTFR	EEQFJSTFR	(N(F)(N(H(H(H(H)))(H(N(H))))))	F(1)H(6)N(3)	5	3	962.384	18507600	294263	sp|P01859|IGHG2_HUMAN	176	0.00101446	0.0065558
20200727_serum_yeast_10_15_rep1.mzML	1314.72	1316.98	-2.26283	EEQFJSTFR	EEQFJSTFR	(N(F)(N(H(H(H(H)))(H(N(H))))))	F(1)H(6)N(3)	5	3	962.384	14961000	322193	sp|P01859|IGHG2_HUMAN	176	0.0110266	0.0065558
20200727_serum_yeast_10_15_rep2.mzML	1317.12	1318.99	-1.87262	EEQFJSTFR	EEQFJSTFR	(N(F)(N(H(H(H(H)))(H(N(H))))))	F(1)H(6)N(3)	5	3	962.384	11333800	204328	sp|P01859|IGHG2_HUMAN	176	0.0141607	0.0065558
20200727_serum_yeast_10_15_rep4.mzML	1352.96	1354.24	-1.285	EEQFJSTFR	EEQFJSTFR	(N(F)(N(H(H(H(H)))(H(N(H))))))	F(1)H(6)N(3)	5	3	962.384	10472800	180965	sp|P01859|IGHG2_HUMAN	176	0.0240122	0.0065558
20200727_serum_yeast_1_1_rep2.mzML	1270.61	1275.75	-5.13942	EEQFJSTFR	EEQFJSTFR	(N(F)(N(H(H(H(H)))(H(N(H))))))	F(1)H(6)N(3)	5	3	962.384	13832000	254335	sp|P01859|IGHG2_HUMAN	176	0.000191169	0.0065558
20200727_serum_yeast_1_1_rep3.mzML	1283.66	1285.03	-1.3693	EEQFJSTFR	EEQFJSTFR	(N(F)(N(H(H(H(H)))(H(N(H))))))	F(1)H(6)N(3)	5	3	962.384	17523800	647882	sp|P01859|IGHG2_HUMAN	176	0.0119976	0.0065558
20200727_serum_yeast_1_1_rep4.mzML	1309.88	1311.46	-1.57997	EEQFJSTFR	EEQFJSTFR	(N(F)(N(H(H(H(H)))(H(N(H))))))	F(1)H(6)N(3)	5	3	962.384	22069300	1.55832e+06	sp|P01859|IGHG2_HUMAN	176	0.00938292	0.0065558
20200727_serum_yeast_10_12_rep1.mzML	1309.19	1278.59	30.6001	EEQFJSTFR	EEQFJSTFR	(N(F)(N(H(H(N(H)))(H(N(F))))))	F(2)H(4)N(4)	5	3	970.728	18374300	5.2256e+06	sp|P01859|IGHG2_HUMAN	176	0.00356853	0.00371982
20200727_serum_yeast_10_12_rep2.mzML	1291.81	1264.85	26.9573	EEQFJSTFR	EEQFJSTFR	(N(F)(N(H(H(N(H)))(H(N(F))))))	F(2)H(4)N(4)	5	3	970.728	11771900	3.83563e+06	sp|P01859|IGHG2_HUMAN	176	0.00119642	0.00371982
20200727_serum_yeast_10_12_rep3.mzML	1322.9	1299.1	23.797	EEQFJSTFR	EEQFJSTFR	(N(F)(N(H(H(N(H)))(H(N(F))))))	F(2)H(4)N(4)	5	3	970.728	20810600	4.90601e+06	sp|P01859|IGHG2_HUMAN	176	0.00449869	0.00371982
20200727_serum_yeast_10_15_rep1.mzML	1314.72	1295.75	18.9721	EEQFJSTFR	EEQFJSTFR	(N(F)(N(H(H(N(H)))(H(N(F))))))	F(2)H(4)N(4)	5	3	970.728	16776900	4.34339e+06	sp|P01859|IGHG2_HUMAN	176	0.00266382	0.00371982
20200727_serum_yeast_10_15_rep2.mzML	1317.12	1298.22	18.901	EEQFJSTFR	EEQFJSTFR	(N(F)(N(H(H(N(H)))(H(N(F))))))	F(2)H(4)N(4)	5	3	970.728	12826500	4.00327e+06	sp|P01859|IGHG2_HUMAN	176	0.00153239	0.00371982
20200727_serum_yeast_10_15_rep4.mzML	1352.96	1335.05	17.9121	EEQFJSTFR	EEQFJSTFR	(N(F)(N(H(H(N(H)))(H(N(F))))))	F(2)H(4)N(4)	5	3	970.728	11785600	2.83469e+06	sp|P01859|IGHG2_HUMAN	176	0.000238552	0.00371982
20200727_serum_yeast_1_1_rep2.mzML	1270.61	1253.11	17.4961	EEQFJSTFR	EEQFJSTFR	(N(F)(N(H(H(H))(H(N)(N(F))))))	F(2)H(4)N(4)	5	3	970.728	15686100	4.60875e+06	sp|P01859|IGHG2_HUMAN	176	0.00127474	0.00371982
20200727_serum_yeast_1_1_rep3.mzML	1283.66	1254.64	29.0208	EEQFJSTFR	EEQFJSTFR	(N(F)(N(H(H(N(H)))(H(N(F))))))	F(2)H(4)N(4)	5	3	970.728	19560600	5.95735e+06	sp|P01859|IGHG2_HUMAN	176	0.00152133	0.00371982
20200727_serum_yeast_1_1_rep4.mzML	1309.88	1286.16	23.7175	EEQFJSTFR	EEQFJSTFR	(N(F)(N(H(H(N(H)))(H(N(F))))))	F(2)H(4)N(4)	5	3	970.728	24377200	7.95548e+06	sp|P01859|IGHG2_HUMAN	176	0.0035701	0.00371982
20200727_serum_yeast_10_12_rep1.mzML	1316.48	1274.39	42.0931	EEQFJSTFR	EEQFJSTFR	(N(F)(N(H(H(N(H)))(H(N(F))))))	F(2)H(4)N(4)	5	2	1455.59	1501440	3.54619e+06	sp|P01859|IGHG2_HUMAN	176	7.9621e-08	0.00371982
20200727_serum_yeast_10_12_rep2.mzML	1318.68	1261.35	57.3272	EEQFJSTFR	EEQFJSTFR	(N(F)(N(H(H(H))(H(N)(N(F))))))	F(2)H(4)N(4)	5	2	1455.59	6060110	2.83138e+06	sp|P01859|IGHG2_HUMAN	176	6.52996e-09	0.00371982
20200727_serum_yeast_10_12_rep3.mzML	1329.76	1294.51	35.2465	EEQFJSTFR	EEQFJSTFR	(N(F)(N(H(H(N(H)))(H(N(F))))))	F(2)H(4)N(4)	5	2	1455.59	1796590	6.93522e+06	sp|P01859|IGHG2_HUMAN	176	5.73431e-07	0.00371982
20200727_serum_yeast_10_15_rep1.mzML	1340.65	1293.06	47.5899	EEQFJSTFR	EEQFJSTFR	(N(F)(N(H(H(N(H)))(H(N(F))))))	F(2)H(4)N(4)	5	2	1455.59	6669180	963872	sp|P01859|IGHG2_HUMAN	176	0.0358033	0.00371982
20200727_serum_yeast_10_15_rep2.mzML	1341.28	1294.78	46.4987	EEQFJSTFR	EEQFJSTFR	(N(F)(N(H(H(N(H)))(H(N(F))))))	F(2)H(4)N(4)	5	2	1455.59	6033810	1.74873e+06	sp|P01859|IGHG2_HUMAN	176	1.45656e-06	0.00371982
20200727_serum_yeast_10_15_rep4.mzML	1373.65	1332.1	41.5516	EEQFJSTFR	EEQFJSTFR	(N(F)(N(H(H(N(H)))(H(N(F))))))	F(2)H(4)N(4)	5	2	1455.59	6502600	799296	sp|P01859|IGHG2_HUMAN	176	0.000156602	0.00371982
20200727_serum_yeast_1_1_rep2.mzML	1299.68	1249.87	49.8123	EEQFJSTFR	EEQFJSTFR	(N(F)(N(H(H(N(H)))(H(N(F))))))	F(2)H(4)N(4)	5	2	1455.59	7524790	2.95572e+06	sp|P01859|IGHG2_HUMAN	176	3.48919e-07	0.00371982
20200727_serum_yeast_1_1_rep3.mzML	1308.29	1251.05	57.2389	EEQFJSTFR	EEQFJSTFR	(N(F)(N(H(N)(H(H))(H(N(F))))))	F(2)H(4)N(4)	5	2	1455.59	7766280	2.90044e+06	sp|P01859|IGHG2_HUMAN	176	8.44411e-12	0.00371982
20200727_serum_yeast_1_1_rep4.mzML	1336.95	1282.19	54.7557	EEQFJSTFR	EEQFJSTFR	(N(F)(N(H(H(N(H)))(H(N(F))))))	F(2)H(4)N(4)	5	2	1455.59	6888820	2.54507e+06	sp|P01859|IGHG2_HUMAN	176	0.0229569	0.00371982
20200727_serum_yeast_10_12_rep1.mzML	1599.92	1579.2	20.7209	EEQFJSTFR	EEQFJSTFR	(N(F)(N(H(H(H))(H(N(H(A)))))))	A(1)F(1)H(5)N(3)	5	3	1005.4	26411800	1.77479e+07	sp|P01859|IGHG2_HUMAN	176	0.00254336	0.0021638
20200727_serum_yeast_10_12_rep2.mzML	1609.23	1583.63	25.6015	EEQFJSTFR	EEQFJSTFR	(N(F)(N(H(H(H))(H(N(H(A)))))))	A(1)F(1)H(5)N(3)	5	3	1005.4	27398800	1.52085e+07	sp|P01859|IGHG2_HUMAN	176	0.00254998	0.0021638
20200727_serum_yeast_10_12_rep3.mzML	1597.38	1576.81	20.5747	EEQFJSTFR	EEQFJSTFR	(N(F)(N(H(H(H))(H(N(H(A)))))))	A(1)F(1)H(5)N(3)	5	3	1005.4	28193100	1.76516e+07	sp|P01859|IGHG2_HUMAN	176	0.00608488	0.0021638
20200727_serum_yeast_10_15_rep2.mzML	1634.16	1613.07	21.0874	EEQFJSTFR	EEQFJSTFR	(N(F)(N(H(H(H))(H(N(H(A)))))))	A(1)F(1)H(5)N(3)	5	3	1005.4	21403900	1.31269e+07	sp|P01859|IGHG2_HUMAN	176	0.00816295	0.0021638
20200727_serum_yeast_10_15_rep4.mzML	1617.28	1593.2	24.0793	EEQFJSTFR	EEQFJSTFR	(N(F)(N(H(H(H))(H(N(H(A)))))))	A(1)F(1)H(5)N(3)	5	3	1005.4	21008600	1.54167e+07	sp|P01859|IGHG2_HUMAN	176	0.00254733	0.0021638
20200727_serum_yeast_1_1_rep2.mzML	1576.96	1553.71	23.2498	EEQFJSTFR	EEQFJSTFR	(N(F)(N(H(H(H))(H(N(H(A)))))))	A(1)F(1)H(5)N(3)	5	3	1005.4	31540200	1.73503e+07	sp|P01859|IGHG2_HUMAN	176	0.00341428	0.0021638
20200727_serum_yeast_1_1_rep3.mzML	1586.62	1564.45	22.1697	EEQFJSTFR	EEQFJSTFR	(N(F)(N(H(H(H))(H(N(H(A)))))))	A(1)F(1)H(5)N(3)	5	3	1005.4	33978200	2.14997e+07	sp|P01859|IGHG2_HUMAN	176	0.00452237	0.0021638
20200727_serum_yeast_1_1_rep4.mzML	1576.04	1554.91	21.1314	EEQFJSTFR	EEQFJSTFR	(N(F)(N(H(H(H))(H(N(H(A)))))))	A(1)F(1)H(5)N(3)	5	3	1005.4	36009000	2.24391e+07	sp|P01859|IGHG2_HUMAN	176	0.00543206	0.0021638
20200727_serum_yeast_10_12_rep1.mzML	1599.78	1581.17	18.6111	EEQFJSTFR	EEQFJSTFR	(N(F)(N(H(H(H))(H(N(H(A)))))))	A(1)F(1)H(5)N(3)	5	2	1507.59	3251020	1.31688e+07	sp|P01859|IGHG2_HUMAN	176	1.99355e-05	0.0021638
20200727_serum_yeast_10_12_rep2.mzML	1609.45	1585.97	23.475	EEQFJSTFR	EEQFJSTFR	(N(F)(N(H(H(H))(H(N(H(A)))))))	A(1)F(1)H(5)N(3)	5	2	1507.59	3151600	1.34419e+07	sp|P01859|IGHG2_HUMAN	176	6.65363e-06	0.0021638
20200727_serum_yeast_10_12_rep3.mzML	1597.26	1579.33	17.9331	EEQFJSTFR	EEQFJSTFR	(N(F)(N(H(H(H))(H(N(H(A)))))))	A(1)F(1)H(5)N(3)	5	2	1507.59	3579280	1.31631e+07	sp|P01859|IGHG2_HUMAN	176	4.29468e-06	0.0021638
20200727_serum_yeast_10_15_rep1.mzML	1613.21	1586.7	26.5071	EEQFJSTFR	EEQFJSTFR	(N(F)(N(H(H(H))(H(N(H(A)))))))	A(1)F(1)H(5)N(3)	5	2	1507.59	2960330	1.2343e+07	sp|P01859|IGHG2_HUMAN	176	1.9623e-07	0.0021638
20200727_serum_yeast_10_15_rep2.mzML	1633.64	1615.82	17.8199	EEQFJSTFR	EEQFJSTFR	(N(F)(N(H(H(H))(H(N(H(A)))))))	A(1)F(1)H(5)N(3)	5	2	1507.59	2214030	9.27874e+06	sp|P01859|IGHG2_HUMAN	176	0.00159621	0.0021638
20200727_serum_yeast_10_15_rep4.mzML	1617.05	1596.31	20.7416	EEQFJSTFR	EEQFJSTFR	(N(F)(N(H(H(H))(H(N(H(A)))))))	A(1)F(1)H(5)N(3)	5	2	1507.59	3077070	1.08157e+07	sp|P01859|IGHG2_HUMAN	176	2.30415e-06	0.0021638
20200727_serum_yeast_1_1_rep2.mzML	1576.35	1555.86	20.4892	EEQFJSTFR	EEQFJSTFR	(N(F)(N(H(H(H))(H(N(H(A)))))))	A(1)F(1)H(5)N(3)	5	2	1507.59	3703740	1.6145e+07	sp|P01859|IGHG2_HUMAN	176	7.03765e-06	0.0021638
20200727_serum_yeast_1_1_rep3.mzML	1586.6	1566.99	19.6069	EEQFJSTFR	EEQFJSTFR	(N(F)(N(H(H(H))(H(N(H(A)))))))	A(1)F(1)H(5)N(3)	5	2	1507.59	4134820	1.20032e+07	sp|P01859|IGHG2_HUMAN	176	4.54551e-05	0.0021638
20200727_serum_yeast_1_1_rep4.mzML	1576.09	1557.76	18.3267	EEQFJSTFR	EEQFJSTFR	(N(F)(N(H(H(H))(H(N(H(A)))))))	A(1)F(1)H(5)N(3)	5	2	1507.59	4475920	1.53234e+07	sp|P01859|IGHG2_HUMAN	176	5.14804e-06	0.0021638
20200727_serum_yeast_10_12_rep2.mzML	1272.74	1299.65	-26.9068	EEQFJSTYR	EEQFJSTYR	(N(F)(N(H(H(N(H)))(H(N(H(A)))))))	A(1)F(1)H(5)N(4)	5	3	1078.42	23559400	5.39369e+08	sp|P01861|IGHG4_HUMAN	177	0.00853026	0.00938122
20200727_serum_yeast_10_15_rep1.mzML	1293.02	1322.77	-29.7529	EEQFJSTYR	EEQFJSTYR	(N(F)(N(H(N)(H(H))(H(N(H(A)))))))	A(1)F(1)H(5)N(4)	5	3	1078.42	23829500	5.4969e+08	sp|P01861|IGHG4_HUMAN	177	0.0103687	0.00938122
20200727_serum_yeast_10_15_rep2.mzML	1297.49	1324.67	-27.1775	EEQFJSTYR	EEQFJSTYR	(N(F)(N(H(H(N(H)))(H(N(H(A)))))))	A(1)F(1)H(5)N(4)	5	3	1078.42	21532400	5.51298e+08	sp|P01861|IGHG4_HUMAN	177	0.0367551	0.00938122
20200727_serum_yeast_10_15_rep4.mzML	1336.94	1359.26	-22.3174	EEQFJSTYR	EEQFJSTYR	(N(F)(N(H(H(N(H)))(H(N(H(A)))))))	A(1)F(1)H(5)N(4)	5	3	1078.42	19173200	4.35444e+08	sp|P01861|IGHG4_HUMAN	177	0.00503777	0.00938122
20200727_serum_yeast_1_1_rep3.mzML	1262.41	1293.17	-30.7559	EEQFJSTYR	EEQFJSTYR	(N(F)(N(H(H(N(H)))(H(N(H(A)))))))	A(1)F(1)H(5)N(4)	5	3	1078.42	28183100	6.48234e+08	sp|P01861|IGHG4_HUMAN	177	0.00642927	0.00938122
20200727_serum_yeast_1_1_rep4.mzML	1289.84	1317.9	-28.0568	EEQFJSTYR	EEQFJSTYR	(N(F)(N(H(H(N(H)))(H(N(H(A)))))))	A(1)F(1)H(5)N(4)	5	3	1078.42	28196600	6.26115e+08	sp|P01861|IGHG4_HUMAN	177	0.00478894	0.00938122
20200727_serum_yeast_10_12_rep1.mzML	1285.29	1321.64	-36.3474	EEQFJSTYR	EEQFJSTYR	(N(F)(N(H(H(N(H)))(H(N(H(A)))))))	A(1)F(1)H(5)N(4)	5	2	1617.13	3696840	1.23269e+08	sp|P01861|IGHG4_HUMAN	177	0.00103877	0.00938122
20200727_serum_yeast_10_12_rep2.mzML	1273.28	1301.82	-28.5428	EEQFJSTYR	EEQFJSTYR	(N(F)(N(H(H(N(H)))(H(N(H(A)))))))	A(1)F(1)H(5)N(4)	5	2	1617.13	3978980	1.52825e+08	sp|P01861|IGHG4_HUMAN	177	0.00670995	0.00938122
20200727_serum_yeast_10_12_rep3.mzML	1301.82	1335.74	-33.9222	EEQFJSTYR	EEQFJSTYR	(N(F)(N(H(N)(H(H))(H(N(H(A)))))))	A(1)F(1)H(5)N(4)	5	2	1617.13	3537210	1.42472e+08	sp|P01861|IGHG4_HUMAN	177	0.00639892	0.00938122
20200727_serum_yeast_10_15_rep2.mzML	1297.69	1326.05	-28.3612	EEQFJSTYR	EEQFJSTYR	(N(F)(N(H(H(N(H)))(H(N(H(A)))))))	A(1)F(1)H(5)N(4)	5	2	1617.13	2507410	1.14124e+08	sp|P01861|IGHG4_HUMAN	177	0.00979892	0.00938122
20200727_serum_yeast_10_15_rep4.mzML	1337.38	1360.32	-22.9376	EEQFJSTYR	EEQFJSTYR	(N(F)(N(H(H(N(H)))(H(N(H(A)))))))	A(1)F(1)H(5)N(4)	5	2	1617.13	2741460	115584204	sp|P01861|IGHG4_HUMAN	177	0.025333	0.00938122
20200727_serum_yeast_1_1_rep2.mzML	1252.14	1283.02	-30.8822	EEQFJSTYR	EEQFJSTYR	(N(F)(N(H(H(N(H)))(H(N(H(A)))))))	A(1)F(1)H(5)N(4)	5	2	1617.13	4246140	1.56871e+08	sp|P01861|IGHG4_HUMAN	177	0.00100417	0.00938122
20200727_serum_yeast_1_1_rep3.mzML	1263.39	1295.09	-31.7049	EEQFJSTYR	EEQFJSTYR	(N(F)(N(H(H(N(H)))(H(N(H(A)))))))	A(1)F(1)H(5)N(4)	5	2	1617.13	4138070	1.6349e+08	sp|P01861|IGHG4_HUMAN	177	0.00220975	0.00938122
20200727_serum_yeast_1_1_rep4.mzML	1290.25	1319.43	-29.1763	EEQFJSTYR	EEQFJSTYR	(N(F)(N(H(H(N(H)))(H(N(H(A)))))))	A(1)F(1)H(5)N(4)	5	2	1617.13	3837630	1.45746e+08	sp|P01861|IGHG4_HUMAN	177	0.00730965	0.00938122
20200727_serum_yeast_10_12_rep1.mzML	1068.87	1064.6	4.27406	EEQYJSTFR	EEQYJSTFR	(N(F)(N(H(H(N))(H(N(H))))))	F(1)H(4)N(4)	5	2	1390.56	47961200	991965843	sp|P01860|IGHG3_HUMAN	227	1.06831e-16	0.00496933
20200727_serum_yeast_10_12_rep2.mzML	1083.62	1077.59	6.03156	EEQYJSTFR	EEQYJSTFR	(N(F)(N(H(H(N))(H(N(H))))))	F(1)H(4)N(4)	5	2	1390.56	50073400	1028502977	sp|P01860|IGHG3_HUMAN	227	-1.5088e-18	0.00496933
20200727_serum_yeast_10_12_rep3.mzML	1065.92	1057.78	8.13898	EEQYJSTFR	EEQYJSTFR	(N(F)(N(H(H(N))(H(N(H))))))	F(1)H(4)N(4)	5	2	1390.56	43761300	8.97773e+08	sp|P01860|IGHG3_HUMAN	227	5.81029e-17	0.00496933
20200727_serum_yeast_10_15_rep1.mzML	1075.39	1066.57	8.81677	EEQYJSTFR	EEQYJSTFR	(N(F)(N(H(H(N))(H(N(H))))))	F(1)H(4)N(4)	5	2	1390.56	41202900	902287284	sp|P01860|IGHG3_HUMAN	227	5.8424e-14	0.00496933
20200727_serum_yeast_10_15_rep2.mzML	1097.63	1092.28	5.35423	EEQYJSTFR	EEQYJSTFR	(N(F)(N(H(H(N))(H(N(H))))))	F(1)H(4)N(4)	5	2	1390.56	46059100	924514617	sp|P01860|IGHG3_HUMAN	227	3.26677e-15	0.00496933
20200727_serum_yeast_10_15_rep4.mzML	1064.93	1057.83	7.10229	EEQYJSTFR	EEQYJSTFR	(N(F)(N(H(H(N))(H(N(H))))))	F(1)H(4)N(4)	5	2	1390.56	54008300	1320658098	sp|P01860|IGHG3_HUMAN	227	3.86693e-12	0.00496933
20200727_serum_yeast_1_1_rep2.mzML	1040.87	1038.14	2.72713	EEQYJSTFR	EEQYJSTFR	(N(F)(N(H(H(N))(H(N(H))))))	F(1)H(4)N(4)	5	2	1390.56	38391200	6.62599e+08	sp|P01860|IGHG3_HUMAN	227	0	0.00496933
20200727_serum_yeast_10_12_rep1.mzML	899.616	897.604	2.01228	EEQYJSTYR	EEQYJSTYR	(N(N(H(H(N))(H(N)))))	H(3)N(4)	5	3	830.001	2894900	2.50438e+07	sp|P0DOX5|IGG1_HUMAN/sp|P01857|IGHG1_HUMAN	299/180	0.0175453	0.00513336
20200727_serum_yeast_10_12_rep3.mzML	882.939	882.634	0.305142	EEQYJSTYR	EEQYJSTYR	(N(N(H(H(N))(H(N)))))	H(3)N(4)	5	3	830.001	2298840	2.23105e+07	sp|P0DOX5|IGG1_HUMAN/sp|P01857|IGHG1_HUMAN	299/180	0.007509	0.00513336
20200727_serum_yeast_10_15_rep1.mzML	877.046	874.568	2.47846	EEQYJSTYR	EEQYJSTYR	(N(N(H(H(N))(H(N)))))	H(3)N(4)	5	3	830.001	981015	1.1081e+07	sp|P0DOX5|IGG1_HUMAN/sp|P01857|IGHG1_HUMAN	299/180	0.0350161	0.00513336
20200727_serum_yeast_10_15_rep2.mzML	900.848	907.876	-7.02829	EEQYJSTYR	EEQYJSTYR	(N(N(H(H(N))(H(N)))))	H(3)N(4)	5	3	830.001	991275	13242347	sp|P0DOX5|IGG1_HUMAN/sp|P01857|IGHG1_HUMAN	299/180	0.0404049	0.00513336
20200727_serum_yeast_1_1_rep2.mzML	874.193	876.379	-2.18613	EEQYJSTYR	EEQYJSTYR	(N(N(H(H(N))(H(N)))))	H(3)N(4)	5	3	830.001	2746190	1.99659e+07	sp|P0DOX5|IGG1_HUMAN/sp|P01857|IGHG1_HUMAN	299/180	0.00360326	0.00513336
20200727_serum_yeast_1_1_rep3.mzML	869.887	871.207	-1.32006	EEQYJSTYR	EEQYJSTYR	(N(N(H(H(N))(H(N)))))	H(3)N(4)	5	3	830.001	2894070	2.57384e+07	sp|P0DOX5|IGG1_HUMAN/sp|P01857|IGHG1_HUMAN	299/180	0.00641991	0.00513336
20200727_serum_yeast_10_12_rep1.mzML	899.527	888.067	11.4602	EEQYJSTYR	EEQYJSTYR	(N(N(H(H(N))(H(N)))))	H(3)N(4)	5	2	1244.5	7503600	1.44223e+08	sp|P0DOX5|IGG1_HUMAN/sp|P01857|IGHG1_HUMAN	299/180	-1.5088e-18	0.00513336
20200727_serum_yeast_10_12_rep2.mzML	900.143	889.004	11.1386	EEQYJSTYR	EEQYJSTYR	(N(N(H(H(N))(H(N)))))	H(3)N(4)	5	2	1244.5	6792810	1.19375e+08	sp|P0DOX5|IGG1_HUMAN/sp|P01857|IGHG1_HUMAN	299/180	-1.5088e-18	0.00513336
20200727_serum_yeast_10_12_rep3.mzML	882.826	875.195	7.63071	EEQYJSTYR	EEQYJSTYR	(N(N(H(H(N))(H(N)))))	H(3)N(4)	5	2	1244.5	7421230	1.31092e+08	sp|P0DOX5|IGG1_HUMAN/sp|P01857|IGHG1_HUMAN	299/180	-1.5088e-18	0.00513336
20200727_serum_yeast_10_15_rep1.mzML	877.39	867.406	9.98389	EEQYJSTYR	EEQYJSTYR	(N(N(H(H(N))(H(N)))))	H(3)N(4)	5	2	1244.5	6943710	9.84278e+07	sp|P0DOX5|IGG1_HUMAN/sp|P01857|IGHG1_HUMAN	299/180	-2.4865e-19	0.00513336
20200727_serum_yeast_10_15_rep2.mzML	901.19	896.284	4.90606	EEQYJSTYR	EEQYJSTYR	(N(N(H(H(N))(H(N)))))	H(3)N(4)	5	2	1244.5	6948990	146364101	sp|P0DOX5|IGG1_HUMAN/sp|P01857|IGHG1_HUMAN	299/180	-2.4865e-19	0.00513336
20200727_serum_yeast_10_15_rep4.mzML	921.312	909.874	11.4381	EEQYJSTYR	EEQYJSTYR	(N(N(H(H(N))(H(N)))))	H(3)N(4)	5	2	1244.5	5929500	1.31231e+08	sp|P0DOX5|IGG1_HUMAN/sp|P01857|IGHG1_HUMAN	299/180	-1.5088e-18	0.00513336
20200727_serum_yeast_1_1_rep2.mzML	873.998	863.197	10.801	EEQYJSTYR	EEQYJSTYR	(N(N(H(H(N))(H(N)))))	H(3)N(4)	5	2	1244.5	8056270	1.43596e+08	sp|P0DOX5|IGG1_HUMAN/sp|P01857|IGHG1_HUMAN	299/180	-1.5088e-18	0.00513336
20200727_serum_yeast_1_1_rep3.mzML	869.237	860.47	8.7667	EEQYJSTYR	EEQYJSTYR	(N(N(H(H(N))(H(N)))))	H(3)N(4)	5	2	1244.5	8073990	1.39284e+08	sp|P0DOX5|IGG1_HUMAN/sp|P01857|IGHG1_HUMAN	299/180	-1.5088e-18	0.00513336
20200727_serum_yeast_1_1_rep4.mzML	879.181	867.11	12.0707	EEQYJSTYR	EEQYJSTYR	(N(N(H(H(N))(H(N)))))	H(3)N(4)	5	2	1244.5	6868490	1.24115e+08	sp|P0DOX5|IGG1_HUMAN/sp|P01857|IGHG1_HUMAN	299/180	-2.66454e-16	0.00513336
20200727_serum_yeast_10_12_rep2.mzML	900.26	892.453	7.80681	EEQYJSTYR	EEQYJSTYR	(N(N(H(H)(H(N(H))))))	H(4)N(3)	5	3	816.325	1799650	80143.1	sp|P0DOX5|IGG1_HUMAN/sp|P01857|IGHG1_HUMAN	299/180	0.00963004	0.00218933
20200727_serum_yeast_10_12_rep3.mzML	882.972	878.521	4.45069	EEQYJSTYR	EEQYJSTYR	(N(N(H(H)(H(N(H))))))	H(4)N(3)	5	3	816.325	2412380	84572.9	sp|P0DOX5|IGG1_HUMAN/sp|P01857|IGHG1_HUMAN	299/180	0.00262763	0.00218933
20200727_serum_yeast_1_1_rep2.mzML	874.267	869.095	5.1725	EEQYJSTYR	EEQYJSTYR	(N(N(H(H)(H(N(H))))))	H(4)N(3)	5	3	816.325	2756160	102849	sp|P0DOX5|IGG1_HUMAN/sp|P01857|IGHG1_HUMAN	299/180	0.000153696	0.00218933
20200727_serum_yeast_1_1_rep3.mzML	869.578	865.282	4.29579	EEQYJSTYR	EEQYJSTYR	(N(N(H(H)(H(N(H))))))	H(4)N(3)	5	3	816.325	2882270	96882.9	sp|P0DOX5|IGG1_HUMAN/sp|P01857|IGHG1_HUMAN	299/180	5.99612e-05	0.00218933
20200727_serum_yeast_1_1_rep4.mzML	878.453	871.674	6.7787	EEQYJSTYR	EEQYJSTYR	(N(N(H(H)(H(N(H))))))	H(4)N(3)	5	3	816.325	2638730	307021	sp|P0DOX5|IGG1_HUMAN/sp|P01857|IGHG1_HUMAN	299/180	0.00211001	0.00218933
20200727_serum_yeast_10_12_rep3.mzML	890.858	876.628	14.2296	EEQYJSTYR	EEQYJSTYR	(N(N(H(H)(H(N(H))))))	H(4)N(3)	5	2	1223.99	864521	810581	sp|P0DOX5|IGG1_HUMAN/sp|P01857|IGHG1_HUMAN	299/180	0.00183039	0.00218933
20200727_serum_yeast_10_15_rep2.mzML	910.847	898.529	12.3175	EEQYJSTYR	EEQYJSTYR	(N(N(H(H)(H(N(H))))))	H(4)N(3)	5	2	1223.99	921453	702240	sp|P0DOX5|IGG1_HUMAN/sp|P01857|IGHG1_HUMAN	299/180	0.0099708	0.00218933
20200727_serum_yeast_10_15_rep4.mzML	924.676	911.292	13.3844	EEQYJSTYR	EEQYJSTYR	(N(N(H(H)(H(N(H))))))	H(4)N(3)	5	2	1223.99	666950	1.41106e+06	sp|P0DOX5|IGG1_HUMAN/sp|P01857|IGHG1_HUMAN	299/180	5.10101e-05	0.00218933
20200727_serum_yeast_1_1_rep2.mzML	884.306	865.737	18.5693	EEQYJSTYR	EEQYJSTYR	(N(N(H(H)(H(N(H))))))	H(4)N(3)	5	2	1223.99	1021670	659884	sp|P0DOX5|IGG1_HUMAN/sp|P01857|IGHG1_HUMAN	299/180	0.0178826	0.00218933
20200727_serum_yeast_1_1_rep3.mzML	878.481	862.544	15.9369	EEQYJSTYR	EEQYJSTYR	(N(N(H(H)(H(N(H))))))	H(4)N(3)	5	2	1223.99	963018	273903	sp|P0DOX5|IGG1_HUMAN/sp|P01857|IGHG1_HUMAN	299/180	0.00332071	0.00218933
20200727_serum_yeast_10_12_rep1.mzML	905.303	908.124	-2.8214	EEQYJSTYR	EEQYJSTYR	(N(F)(N(H(H(N))(H(N)))))	F(1)H(3)N(4)	5	3	878.687	36869300	5.15692e+08	sp|P0DOX5|IGG1_HUMAN/sp|P01857|IGHG1_HUMAN	299/180	0.00158059	0.00193944
20200727_serum_yeast_10_12_rep2.mzML	904.035	905.372	-1.33746	EEQYJSTYR	EEQYJSTYR	(N(F)(N(H(H(N))(H(N)))))	F(1)H(3)N(4)	5	3	878.687	31111200	3.40922e+08	sp|P0DOX5|IGG1_HUMAN/sp|P01857|IGHG1_HUMAN	299/180	0.000466369	0.00193944
20200727_serum_yeast_10_12_rep3.mzML	889.13	891.266	-2.13646	EEQYJSTYR	EEQYJSTYR	(N(F)(N(H(H(N))(H(N)))))	F(1)H(3)N(4)	5	3	878.687	33573400	3.52858e+08	sp|P0DOX5|IGG1_HUMAN/sp|P01857|IGHG1_HUMAN	299/180	0.00157851	0.00193944
20200727_serum_yeast_10_15_rep1.mzML	882.211	883.019	-0.808365	EEQYJSTYR	EEQYJSTYR	(N(F)(N(H(H(N))(H(N)))))	F(1)H(3)N(4)	5	3	878.687	12490000	1.62805e+08	sp|P0DOX5|IGG1_HUMAN/sp|P01857|IGHG1_HUMAN	299/180	0.000232215	0.00193944
20200727_serum_yeast_10_15_rep2.mzML	909.127	922.204	-13.0767	EEQYJSTYR	EEQYJSTYR	(N(F)(N(H(H(N))(H(N)))))	F(1)H(3)N(4)	5	3	878.687	19683100	3.02305e+08	sp|P0DOX5|IGG1_HUMAN/sp|P01857|IGHG1_HUMAN	299/180	0.0016904	0.00193944
20200727_serum_yeast_10_15_rep4.mzML	923.174	924.059	-0.884758	EEQYJSTYR	EEQYJSTYR	(N(F)(N(H(H(N))(H(N)))))	F(1)H(3)N(4)	5	3	878.687	9291140	1.44403e+08	sp|P0DOX5|IGG1_HUMAN/sp|P01857|IGHG1_HUMAN	299/180	0.000233267	0.00193944
20200727_serum_yeast_1_1_rep2.mzML	884.275	889.663	-5.38775	EEQYJSTYR	EEQYJSTYR	(N(F)(N(H(H(N))(H(N)))))	F(1)H(3)N(4)	5	3	878.687	39629900	5.3532e+08	sp|P0DOX5|IGG1_HUMAN/sp|P01857|IGHG1_HUMAN	299/180	0.00149033	0.00193944
20200727_serum_yeast_1_1_rep3.mzML	877.477	883.975	-6.49826	EEQYJSTYR	EEQYJSTYR	(N(F)(N(H(H(N))(H(N)))))	F(1)H(3)N(4)	5	3	878.687	40042400	5.45637e+08	sp|P0DOX5|IGG1_HUMAN/sp|P01857|IGHG1_HUMAN	299/180	0.000787532	0.00193944
20200727_serum_yeast_1_1_rep4.mzML	884.366	889.274	-4.90822	EEQYJSTYR	EEQYJSTYR	(N(F)(N(H(H(N))(H(N)))))	F(1)H(3)N(4)	5	3	878.687	39107600	5.43799e+08	sp|P0DOX5|IGG1_HUMAN/sp|P01857|IGHG1_HUMAN	299/180	0.00157955	0.00193944
20200727_serum_yeast_10_12_rep1.mzML	882.699	925.155	-42.4564	EEQYJSTYR	EEQYJSTYR	(N(F)(N(H(H(N))(H(N)))))	F(1)H(3)N(4)	5	2	1317.53	1363860	2.42667e+07	sp|P0DOX5|IGG1_HUMAN/sp|P01857|IGHG1_HUMAN	299/180	6.79039e-05	0.00193944
20200727_serum_yeast_10_12_rep2.mzML	903.526	920.07	-16.5444	EEQYJSTYR	EEQYJSTYR	(N(F)(N(H(H(N))(H(N)))))	F(1)H(3)N(4)	5	2	1317.53	95099400	1775148946	sp|P0DOX5|IGG1_HUMAN/sp|P01857|IGHG1_HUMAN	299/180	4.08775e-17	0.00193944
20200727_serum_yeast_10_12_rep3.mzML	852.824	905.904	-53.0797	EEQYJSTYR	EEQYJSTYR	(N(F)(N(H(H)(N)(H(N)))))	F(1)H(3)N(4)	5	2	1317.53	830775	1.25289e+07	sp|P0DOX5|IGG1_HUMAN/sp|P01857|IGHG1_HUMAN	299/180	0.000284924	0.00193944
20200727_serum_yeast_10_15_rep1.mzML	880.932	897.541	-16.6092	EEQYJSTYR	EEQYJSTYR	(N(F)(N(H(H(N))(H(N)))))	F(1)H(3)N(4)	5	2	1317.53	87526200	1671235094	sp|P0DOX5|IGG1_HUMAN/sp|P01857|IGHG1_HUMAN	299/180	1.11394e-18	0.00193944
20200727_serum_yeast_10_15_rep2.mzML	882.583	947.248	-64.6646	EEQYJSTYR	EEQYJSTYR	(N(F)(N(H(H(N))(H(N)))))	F(1)H(3)N(4)	5	2	1317.53	2634580	3.61802e+07	sp|P0DOX5|IGG1_HUMAN/sp|P01857|IGHG1_HUMAN	299/180	8.84661e-06	0.00193944
20200727_serum_yeast_10_15_rep4.mzML	892.795	935.294	-42.4991	EEQYJSTYR	EEQYJSTYR	(N(F)(N(H(H)(N)(H(N)))))	F(1)H(3)N(4)	5	2	1317.53	548670	1.05492e+07	sp|P0DOX5|IGG1_HUMAN/sp|P01857|IGHG1_HUMAN	299/180	3.71719e-05	0.00193944
20200727_serum_yeast_1_1_rep2.mzML	852.302	909.394	-57.0915	EEQYJSTYR	EEQYJSTYR	(N(F)(N(H(H(N))(H(N)))))	F(1)H(3)N(4)	5	2	1317.53	1095610	1.32572e+07	sp|P0DOX5|IGG1_HUMAN/sp|P01857|IGHG1_HUMAN	299/180	1.96895e-06	0.00193944
20200727_serum_yeast_1_1_rep3.mzML	855.74	905.038	-49.2979	EEQYJSTYR	EEQYJSTYR	(N(F)(N(H(H(N))(H(N)))))	F(1)H(3)N(4)	5	2	1317.53	2065310	2.8229e+07	sp|P0DOX5|IGG1_HUMAN/sp|P01857|IGHG1_HUMAN	299/180	0.000503731	0.00193944
20200727_serum_yeast_1_1_rep4.mzML	856.552	909.905	-53.3535	EEQYJSTYR	EEQYJSTYR	(N(F)(N(H(H(N))(H(N)))))	F(1)H(3)N(4)	5	2	1317.53	761945	1.43125e+07	sp|P0DOX5|IGG1_HUMAN/sp|P01857|IGHG1_HUMAN	299/180	1.63721e-14	0.00193944
20200727_serum_yeast_10_12_rep1.mzML	905.303	921.597	-16.2938	EEQYJSTYR	EEQYJSTYR	(N(F)(N(H(H)(H(N(H))))))	F(1)H(4)N(3)	5	3	865.012	38347600	615298	sp|P0DOX5|IGG1_HUMAN/sp|P01857|IGHG1_HUMAN	299/180	0.000203844	0.00827033
20200727_serum_yeast_10_12_rep2.mzML	904.043	916.754	-12.711	EEQYJSTYR	EEQYJSTYR	(N(F)(N(H(H)(H(N(H))))))	F(1)H(4)N(3)	5	3	865.012	32658900	359275	sp|P0DOX5|IGG1_HUMAN/sp|P01857|IGHG1_HUMAN	299/180	7.13722e-05	0.00827033
20200727_serum_yeast_10_12_rep3.mzML	889.149	902.694	-13.5451	EEQYJSTYR	EEQYJSTYR	(N(F)(N(H(H)(H(N(H))))))	F(1)H(4)N(3)	5	3	865.012	35241600	624642	sp|P0DOX5|IGG1_HUMAN/sp|P01857|IGHG1_HUMAN	299/180	0.000205348	0.00827033
20200727_serum_yeast_10_15_rep1.mzML	882.222	894.322	-12.1005	EEQYJSTYR	EEQYJSTYR	(N(F)(N(H(H)(H(N(H))))))	F(1)H(4)N(3)	5	3	865.012	12819400	145794	sp|P0DOX5|IGG1_HUMAN/sp|P01857|IGHG1_HUMAN	299/180	7.10966e-05	0.00827033
20200727_serum_yeast_10_15_rep2.mzML	909.127	941.816	-32.6894	EEQYJSTYR	EEQYJSTYR	(N(F)(N(H(H)(H(N(H))))))	F(1)H(4)N(3)	5	3	865.012	20418300	155556	sp|P0DOX5|IGG1_HUMAN/sp|P01857|IGHG1_HUMAN	299/180	0.000365247	0.00827033
20200727_serum_yeast_1_1_rep2.mzML	884.282	905.605	-21.3233	EEQYJSTYR	EEQYJSTYR	(N(F)(N(H(H)(H(N(H))))))	F(1)H(4)N(3)	5	3	865.012	41556600	631002	sp|P0DOX5|IGG1_HUMAN/sp|P01857|IGHG1_HUMAN	299/180	0.000204345	0.00827033
20200727_serum_yeast_1_1_rep3.mzML	877.477	900.947	-23.4704	EEQYJSTYR	EEQYJSTYR	(N(F)(N(H(H)(H(N(H))))))	F(1)H(4)N(3)	5	3	865.012	41595800	640415	sp|P0DOX5|IGG1_HUMAN/sp|P01857|IGHG1_HUMAN	299/180	0.000205848	0.00827033
20200727_serum_yeast_1_1_rep4.mzML	884.366	905.256	-20.8899	EEQYJSTYR	EEQYJSTYR	(N(F)(N(H(H)(H(N(H))))))	F(1)H(4)N(3)	5	3	865.012	40885800	331940	sp|P0DOX5|IGG1_HUMAN/sp|P01857|IGHG1_HUMAN	299/180	0.000204847	0.00827033
20200727_serum_yeast_10_12_rep1.mzML	900.2	891.249	8.95088	EEQYJSTYR	EEQYJSTYR	(N(F)(N(H(H)(H(N(H))))))	F(1)H(4)N(3)	5	2	1297.01	1137620	2.24576e+07	sp|P0DOX5|IGG1_HUMAN/sp|P01857|IGHG1_HUMAN	299/180	0.0167522	0.00827033
20200727_serum_yeast_10_12_rep2.mzML	900.587	891.58	9.00698	EEQYJSTYR	EEQYJSTYR	(N(F)(N(H(H)(H(N(H))))))	F(1)H(4)N(3)	5	2	1297.01	1153030	2.38873e+07	sp|P0DOX5|IGG1_HUMAN/sp|P01857|IGHG1_HUMAN	299/180	0.00917148	0.00827033
20200727_serum_yeast_10_12_rep3.mzML	882.716	877.675	5.04112	EEQYJSTYR	EEQYJSTYR	(N(F)(N(H(H)(H(N(H))))))	F(1)H(4)N(3)	5	2	1297.01	1123850	2.00805e+07	sp|P0DOX5|IGG1_HUMAN/sp|P01857|IGHG1_HUMAN	299/180	0.0201952	0.00827033
20200727_serum_yeast_10_15_rep1.mzML	881.072	869.793	11.279	EEQYJSTYR	EEQYJSTYR	(N(F)(N(H(H)(H(N(H))))))	F(1)H(4)N(3)	5	2	1297.01	1108330	1.72582e+07	sp|P0DOX5|IGG1_HUMAN/sp|P01857|IGHG1_HUMAN	299/180	0.0129937	0.00827033
20200727_serum_yeast_10_15_rep2.mzML	903.81	900.173	3.63743	EEQYJSTYR	EEQYJSTYR	(N(F)(N(H(H)(H(N(H))))))	F(1)H(4)N(3)	5	2	1297.01	1220420	1.74875e+07	sp|P0DOX5|IGG1_HUMAN/sp|P01857|IGHG1_HUMAN	299/180	0.00645277	0.00827033
20200727_serum_yeast_10_15_rep4.mzML	920.88	912.327	8.55316	EEQYJSTYR	EEQYJSTYR	(N(F)(N(H(H)(H(N(H))))))	F(1)H(4)N(3)	5	2	1297.01	1116070	1.38316e+07	sp|P0DOX5|IGG1_HUMAN/sp|P01857|IGHG1_HUMAN	299/180	0.00372022	0.00827033
20200727_serum_yeast_1_1_rep2.mzML	876.52	867.595	8.92539	EEQYJSTYR	EEQYJSTYR	(N(F)(N(H(H)(H(N(H))))))	F(1)H(4)N(3)	5	2	1297.01	1306100	1.91895e+07	sp|P0DOX5|IGG1_HUMAN/sp|P01857|IGHG1_HUMAN	299/180	0.0480098	0.00827033
20200727_serum_yeast_1_1_rep4.mzML	878.541	870.511	8.02951	EEQYJSTYR	EEQYJSTYR	(N(F)(N(H(H)(H(N(H))))))	F(1)H(4)N(3)	5	2	1297.01	1112640	2.39101e+07	sp|P0DOX5|IGG1_HUMAN/sp|P01857|IGHG1_HUMAN	299/180	0.00186732	0.00827033
20200727_serum_yeast_10_12_rep1.mzML	885.994	921.334	-35.3398	EEQYJSTYR	EEQYJSTYR	(N(N(H(N)(H(N))(H(N)))))	H(3)N(5)	5	3	897.694	2200930	71643	sp|P0DOX5|IGG1_HUMAN/sp|P01857|IGHG1_HUMAN	299/180	0.000662599	0.00738972
20200727_serum_yeast_1_1_rep3.mzML	895.299	900.636	-5.33658	EEQYJSTYR	EEQYJSTYR	(N(N(H(N)(H(N))(H(N)))))	H(3)N(5)	5	3	897.694	4203310	3.7112e+07	sp|P0DOX5|IGG1_HUMAN/sp|P01857|IGHG1_HUMAN	299/180	5.56576e-05	0.00738972
20200727_serum_yeast_10_15_rep2.mzML	934.285	968.245	-33.9597	EEQYJSTYR	EEQYJSTYR	(N(N(H(N)(H(N))(H(N)))))	H(3)N(5)	5	2	1346.04	3485780	3.88959e+07	sp|P0DOX5|IGG1_HUMAN/sp|P01857|IGHG1_HUMAN	299/180	0.00168175	0.00738972
20200727_serum_yeast_1_1_rep2.mzML	903.991	923.376	-19.3855	EEQYJSTYR	EEQYJSTYR	(N(N(H(N)(H(N))(H(N)))))	H(3)N(5)	5	2	1346.04	3957810	4.88897e+07	sp|P0DOX5|IGG1_HUMAN/sp|P01857|IGHG1_HUMAN	299/180	1.95171e-06	0.00738972
20200727_serum_yeast_1_1_rep3.mzML	897.591	920.573	-22.9817	EEQYJSTYR	EEQYJSTYR	(N(N(H(N)(H(N))(H(N)))))	H(3)N(5)	5	2	1346.04	4732900	6.20816e+07	sp|P0DOX5|IGG1_HUMAN/sp|P01857|IGHG1_HUMAN	299/180	3.98875e-09	0.00738972
20200727_serum_yeast_10_12_rep1.mzML	885.994	880.715	5.27876	EEQYJSTYR	EEQYJSTYR	(N(N(H(H(N))(H(N(H))))))	H(4)N(4)	5	3	884.019	2465760	3.23804e+07	sp|P0DOX5|IGG1_HUMAN/sp|P01857|IGHG1_HUMAN	299/180	0.000134884	0.00237361
20200727_serum_yeast_1_1_rep3.mzML	856.435	852.261	4.17406	EEQYJSTYR	EEQYJSTYR	(N(N(H(H(N))(H(N(H))))))	H(4)N(4)	5	3	884.019	2254470	2.94633e+07	sp|P0DOX5|IGG1_HUMAN/sp|P01857|IGHG1_HUMAN	299/180	0.00970101	0.00237361
20200727_serum_yeast_10_12_rep1.mzML	882.699	878.219	4.47951	EEQYJSTYR	EEQYJSTYR	(N(N(H(H(N))(H(N(H))))))	H(4)N(4)	5	2	1325.52	498760	2.74924e+06	sp|P0DOX5|IGG1_HUMAN/sp|P01857|IGHG1_HUMAN	299/180	7.63882e-08	0.00237361
20200727_serum_yeast_10_12_rep3.mzML	866.024	867.328	-1.30352	EEQYJSTYR	EEQYJSTYR	(N(N(H(H(N))(H(N(H))))))	H(4)N(4)	5	2	1325.52	780787	1.65262e+07	sp|P0DOX5|IGG1_HUMAN/sp|P01857|IGHG1_HUMAN	299/180	0.0168547	0.00237361
20200727_serum_yeast_10_15_rep1.mzML	860.772	859.772	1.00015	EEQYJSTYR	EEQYJSTYR	(N(N(H(H(N))(H(N(H))))))	H(4)N(4)	5	2	1325.52	766523	2.13562e+06	sp|P0DOX5|IGG1_HUMAN/sp|P01857|IGHG1_HUMAN	299/180	1.14819e-06	0.00237361
20200727_serum_yeast_10_15_rep2.mzML	882.583	884.204	-1.62084	EEQYJSTYR	EEQYJSTYR	(N(N(H(H(N))(H(N(H))))))	H(4)N(4)	5	2	1325.52	1225220	3.26683e+06	sp|P0DOX5|IGG1_HUMAN/sp|P01857|IGHG1_HUMAN	299/180	0.00235107	0.00237361
20200727_serum_yeast_10_15_rep4.mzML	892.795	902.18	-9.38521	EEQYJSTYR	EEQYJSTYR	(N(N(H(N)(H(H))(H(N)))))	H(4)N(4)	5	2	1325.52	341540	1.15102e+06	sp|P0DOX5|IGG1_HUMAN/sp|P01857|IGHG1_HUMAN	299/180	3.73681e-05	0.00237361
20200727_serum_yeast_10_12_rep1.mzML	925.223	915.624	9.59863	EEQYJSTYR	EEQYJSTYR	(N(F)(N(H(N)(H(N))(H(N)))))	F(1)H(3)N(5)	5	3	946.38	21687100	3.296e+08	sp|P0DOX5|IGG1_HUMAN/sp|P01857|IGHG1_HUMAN	299/180	0.000195487	0.00892089
20200727_serum_yeast_10_12_rep2.mzML	922.074	911.671	10.4027	EEQYJSTYR	EEQYJSTYR	(N(F)(N(H(N)(H(N))(H(N)))))	F(1)H(3)N(5)	5	3	946.38	18818200	3.02479e+08	sp|P0DOX5|IGG1_HUMAN/sp|P01857|IGHG1_HUMAN	299/180	0.000195969	0.00892089
20200727_serum_yeast_10_12_rep3.mzML	907.456	897.608	9.84805	EEQYJSTYR	EEQYJSTYR	(N(F)(N(H(N)(H(N))(H(N)))))	F(1)H(3)N(5)	5	3	946.38	21559200	299496278	sp|P0DOX5|IGG1_HUMAN/sp|P01857|IGHG1_HUMAN	299/180	0.000263989	0.00892089
20200727_serum_yeast_10_15_rep1.mzML	899.984	889.283	10.7009	EEQYJSTYR	EEQYJSTYR	(N(F)(N(H(N)(H(N))(H(N)))))	F(1)H(3)N(5)	5	3	946.38	18173800	2.70566e+08	sp|P0DOX5|IGG1_HUMAN/sp|P01857|IGHG1_HUMAN	299/180	0.000446406	0.00892089
20200727_serum_yeast_10_15_rep4.mzML	937.904	928.735	9.16909	EEQYJSTYR	EEQYJSTYR	(N(F)(N(H(N)(H(N))(H(N)))))	F(1)H(3)N(5)	5	3	946.38	13224200	1.64479e+08	sp|P0DOX5|IGG1_HUMAN/sp|P01857|IGHG1_HUMAN	299/180	5.27848e-05	0.00892089
20200727_serum_yeast_1_1_rep2.mzML	910.115	898.59	11.5251	EEQYJSTYR	EEQYJSTYR	(N(F)(N(H(N)(H(N))(H(N)))))	F(1)H(3)N(5)	5	3	946.38	28073000	4.26702e+08	sp|P0DOX5|IGG1_HUMAN/sp|P01857|IGHG1_HUMAN	299/180	0.000154523	0.00892089
20200727_serum_yeast_1_1_rep3.mzML	906.207	893.475	12.7318	EEQYJSTYR	EEQYJSTYR	(N(F)(N(H(N)(H(N))(H(N)))))	F(1)H(3)N(5)	5	3	946.38	33900800	5.12218e+08	sp|P0DOX5|IGG1_HUMAN/sp|P01857|IGHG1_HUMAN	299/180	0.000713885	0.00892089
20200727_serum_yeast_1_1_rep4.mzML	908.22	898.121	10.0989	EEQYJSTYR	EEQYJSTYR	(N(F)(N(H(N)(H(N))(H(N)))))	F(1)H(3)N(5)	5	3	946.38	30177400	4.85724e+08	sp|P0DOX5|IGG1_HUMAN/sp|P01857|IGHG1_HUMAN	299/180	0.00147933	0.00892089
20200727_serum_yeast_10_12_rep1.mzML	926.153	922.457	3.6965	EEQYJSTYR	EEQYJSTYR	(N(F)(N(H(N)(H(N))(H(N)))))	F(1)H(3)N(5)	5	2	1419.07	18898800	2.7109e+08	sp|P0DOX5|IGG1_HUMAN/sp|P01857|IGHG1_HUMAN	299/180	1.11394e-18	0.00892089
20200727_serum_yeast_10_12_rep2.mzML	921.103	917.538	3.56467	EEQYJSTYR	EEQYJSTYR	(N(F)(N(H(N)(H(N))(H(N)))))	F(1)H(3)N(5)	5	2	1419.07	21882100	3.18362e+08	sp|P0DOX5|IGG1_HUMAN/sp|P01857|IGHG1_HUMAN	299/180	1.13587e-17	0.00892089
20200727_serum_yeast_10_12_rep3.mzML	907.648	903.458	4.19024	EEQYJSTYR	EEQYJSTYR	(N(F)(N(H(N)(H(N))(H(N)))))	F(1)H(3)N(5)	5	2	1419.07	21523200	2.56314e+08	sp|P0DOX5|IGG1_HUMAN/sp|P01857|IGHG1_HUMAN	299/180	-2.66454e-16	0.00892089
20200727_serum_yeast_10_15_rep1.mzML	900.929	895.088	5.84111	EEQYJSTYR	EEQYJSTYR	(N(F)(N(H(N)(H(N))(H(N)))))	F(1)H(3)N(5)	5	2	1419.07	23956700	3.0304e+08	sp|P0DOX5|IGG1_HUMAN/sp|P01857|IGHG1_HUMAN	299/180	5.92824e-16	0.00892089
20200727_serum_yeast_10_15_rep2.mzML	941.029	943.114	-2.08531	EEQYJSTYR	EEQYJSTYR	(N(F)(N(H(N)(H(N))(H(N)))))	F(1)H(3)N(5)	5	2	1419.07	27295400	3.53877e+08	sp|P0DOX5|IGG1_HUMAN/sp|P01857|IGHG1_HUMAN	299/180	2.59052e-18	0.00892089
20200727_serum_yeast_10_15_rep4.mzML	935.234	933.203	2.0312	EEQYJSTYR	EEQYJSTYR	(N(F)(N(H(H)(N)(H(N)(N)))))	F(1)H(3)N(5)	5	2	1419.07	23631200	2.55917e+08	sp|P0DOX5|IGG1_HUMAN/sp|P01857|IGHG1_HUMAN	299/180	2.99654e-16	0.00892089
20200727_serum_yeast_1_1_rep2.mzML	910.105	906.541	3.56417	EEQYJSTYR	EEQYJSTYR	(N(F)(N(H(N)(H(N))(H(N)))))	F(1)H(3)N(5)	5	2	1419.07	25021400	3.32148e+08	sp|P0DOX5|IGG1_HUMAN/sp|P01857|IGHG1_HUMAN	299/180	9.53716e-18	0.00892089
20200727_serum_yeast_1_1_rep3.mzML	906.719	901.953	4.76623	EEQYJSTYR	EEQYJSTYR	(N(F)(N(H(N)(H(N))(H(N)))))	F(1)H(3)N(5)	5	2	1419.07	29028700	385562876	sp|P0DOX5|IGG1_HUMAN/sp|P01857|IGHG1_HUMAN	299/180	5.0353e-18	0.00892089
20200727_serum_yeast_1_1_rep4.mzML	908.558	906.357	2.20131	EEQYJSTYR	EEQYJSTYR	(N(F)(N(H(N)(H(N))(H(N)))))	F(1)H(3)N(5)	5	2	1419.07	26167900	305830421	sp|P0DOX5|IGG1_HUMAN/sp|P01857|IGHG1_HUMAN	299/180	-2.4865e-19	0.00892089
20200727_serum_yeast_10_12_rep1.mzML	895.66	892.829	2.83085	EEQYJSTYR	EEQYJSTYR	(N(F)(N(H(H(N))(H(N(H))))))	F(1)H(4)N(4)	5	3	932.705	62930900	8.5479e+08	sp|P0DOX5|IGG1_HUMAN/sp|P01857|IGHG1_HUMAN	299/180	1.80179e-05	0.00192546
20200727_serum_yeast_10_12_rep2.mzML	895.684	892.849	2.83518	EEQYJSTYR	EEQYJSTYR	(N(F)(N(H(H(N))(H(N(H))))))	F(1)H(4)N(4)	5	3	932.705	53806300	701428473	sp|P0DOX5|IGG1_HUMAN/sp|P01857|IGHG1_HUMAN	299/180	1.78885e-07	0.00192546
20200727_serum_yeast_10_12_rep3.mzML	878.86	878.907	-0.0472421	EEQYJSTYR	EEQYJSTYR	(N(F)(N(H(H(N))(H(N(H))))))	F(1)H(4)N(4)	5	3	932.705	61208400	722554624	sp|P0DOX5|IGG1_HUMAN/sp|P01857|IGHG1_HUMAN	299/180	6.27245e-07	0.00192546
20200727_serum_yeast_10_15_rep1.mzML	871.149	870.979	0.170498	EEQYJSTYR	EEQYJSTYR	(N(F)(N(H(H(N))(H(N(H))))))	F(1)H(4)N(4)	5	3	932.705	35764400	4.73232e+08	sp|P0DOX5|IGG1_HUMAN/sp|P01857|IGHG1_HUMAN	299/180	1.07467e-07	0.00192546
20200727_serum_yeast_10_15_rep2.mzML	869.871	902.097	-32.2263	EEQYJSTYR	EEQYJSTYR	(N(F)(N(H(H(N))(H(N(H))))))	F(1)H(4)N(4)	5	3	932.705	545511	6.31489e+06	sp|P0DOX5|IGG1_HUMAN/sp|P01857|IGHG1_HUMAN	299/180	0.000979363	0.00192546
20200727_serum_yeast_10_15_rep4.mzML	937.904	913.523	24.3806	EEQYJSTYR	EEQYJSTYR	(N(F)(N(H(H)(N)(H(N(H))))))	F(1)H(4)N(4)	5	3	932.705	11775100	4.3466e+06	sp|P0DOX5|IGG1_HUMAN/sp|P01857|IGHG1_HUMAN	299/180	0.000137491	0.00192546
20200727_serum_yeast_1_1_rep2.mzML	873.48	869.778	3.70222	EEQYJSTYR	EEQYJSTYR	(N(F)(N(H(H(N))(H(N(H))))))	F(1)H(4)N(4)	5	3	932.705	74803900	7.48458e+08	sp|P0DOX5|IGG1_HUMAN/sp|P01857|IGHG1_HUMAN	299/180	2.25813e-07	0.00192546
20200727_serum_yeast_1_1_rep4.mzML	875.784	872.203	3.58126	EEQYJSTYR	EEQYJSTYR	(N(F)(N(H(H(N))(H(N(H))))))	F(1)H(4)N(4)	5	3	932.705	61272500	8.69381e+08	sp|P0DOX5|IGG1_HUMAN/sp|P01857|IGHG1_HUMAN	299/180	6.53753e-05	0.00192546
20200727_serum_yeast_10_12_rep1.mzML	898.606	897.43	1.17598	EEQYJSTYR	EEQYJSTYR	(N(F)(N(H(H(N))(H(N(H))))))	F(1)H(4)N(4)	5	2	1398.55	47343200	1241854473	sp|P0DOX5|IGG1_HUMAN/sp|P01857|IGHG1_HUMAN	299/180	8.50094e-08	0.00192546
20200727_serum_yeast_10_12_rep2.mzML	867.752	896.536	-28.7836	EEQYJSTYR	EEQYJSTYR	(N(F)(N(H(H(N))(H(N(H))))))	F(1)H(4)N(4)	5	2	1398.55	361406	1.288e+07	sp|P0DOX5|IGG1_HUMAN/sp|P01857|IGHG1_HUMAN	299/180	0.0025686	0.00192546
20200727_serum_yeast_10_12_rep3.mzML	881.859	882.497	-0.638451	EEQYJSTYR	EEQYJSTYR	(N(F)(N(H(H(N))(H(N(H))))))	F(1)H(4)N(4)	5	2	1398.55	47908000	1174225543	sp|P0DOX5|IGG1_HUMAN/sp|P01857|IGHG1_HUMAN	299/180	2.38488e-06	0.00192546
20200727_serum_yeast_10_15_rep1.mzML	874.995	874.436	0.559123	EEQYJSTYR	EEQYJSTYR	(N(F)(N(H(H(N))(H(N(H))))))	F(1)H(4)N(4)	5	2	1398.55	47595800	1006717628	sp|P0DOX5|IGG1_HUMAN/sp|P01857|IGHG1_HUMAN	299/180	4.69279e-09	0.00192546
20200727_serum_yeast_10_15_rep2.mzML	867.931	907.665	-39.7342	EEQYJSTYR	EEQYJSTYR	(N(F)(N(H(H(N))(H(N(H))))))	F(1)H(4)N(4)	5	2	1398.55	703865	2.13423e+07	sp|P0DOX5|IGG1_HUMAN/sp|P01857|IGHG1_HUMAN	299/180	3.42716e-06	0.00192546
20200727_serum_yeast_10_15_rep4.mzML	917.872	916.919	0.953085	EEQYJSTYR	EEQYJSTYR	(N(F)(N(H(H(N))(H(N(H))))))	F(1)H(4)N(4)	5	2	1398.55	39480800	1098502286	sp|P0DOX5|IGG1_HUMAN/sp|P01857|IGHG1_HUMAN	299/180	2.05951e-11	0.00192546
20200727_serum_yeast_1_1_rep2.mzML	876.884	876.137	0.74682	EEQYJSTYR	EEQYJSTYR	(N(F)(N(H(H(N))(H(N(H))))))	F(1)H(4)N(4)	5	2	1398.55	59319500	1304993913	sp|P0DOX5|IGG1_HUMAN/sp|P01857|IGHG1_HUMAN	299/180	5.57952e-10	0.00192546
20200727_serum_yeast_1_1_rep3.mzML	842.267	871.01	-28.7435	EEQYJSTYR	EEQYJSTYR	(N(F)(N(H(H(N))(H(N(H))))))	F(1)H(4)N(4)	5	2	1398.55	577442	1.89485e+07	sp|P0DOX5|IGG1_HUMAN/sp|P01857|IGHG1_HUMAN	299/180	7.65985e-07	0.00192546
20200727_serum_yeast_1_1_rep4.mzML	878.044	877.119	0.924868	EEQYJSTYR	EEQYJSTYR	(N(F)(N(H(H(N))(H(N(H))))))	F(1)H(4)N(4)	5	2	1398.55	49936000	1027368192	sp|P0DOX5|IGG1_HUMAN/sp|P01857|IGHG1_HUMAN	299/180	1.22134e-07	0.00192546
20200727_serum_yeast_10_12_rep1.mzML	892.644	887.646	4.99832	EEQYJSTYR	EEQYJSTYR	(N(F)(N(H(H(N(H)))(H(N(H))))))	F(1)H(5)N(4)	5	3	986.723	26147000	5.63189e+08	sp|P0DOX5|IGG1_HUMAN/sp|P01857|IGHG1_HUMAN	299/180	0.000350431	0.00400714
20200727_serum_yeast_10_12_rep2.mzML	892.447	888.659	3.78759	EEQYJSTYR	EEQYJSTYR	(N(F)(N(H(H(N(H)))(H(N(H))))))	F(1)H(5)N(4)	5	3	986.723	26111400	537799245	sp|P0DOX5|IGG1_HUMAN/sp|P01857|IGHG1_HUMAN	299/180	0.00109841	0.00400714
20200727_serum_yeast_10_12_rep3.mzML	876.039	874.864	1.17471	EEQYJSTYR	EEQYJSTYR	(N(F)(N(H(H(N(H)))(H(N(H))))))	F(1)H(5)N(4)	5	3	986.723	31042900	5.47256e+08	sp|P0DOX5|IGG1_HUMAN/sp|P01857|IGHG1_HUMAN	299/180	0.00182267	0.00400714
20200727_serum_yeast_10_15_rep1.mzML	867.926	867.087	0.838841	EEQYJSTYR	EEQYJSTYR	(N(F)(N(H(H(N(H)))(H(N(H))))))	F(1)H(5)N(4)	5	3	986.723	24190700	4.82628e+08	sp|P0DOX5|IGG1_HUMAN/sp|P01857|IGHG1_HUMAN	299/180	0.000336622	0.00400714
20200727_serum_yeast_10_15_rep2.mzML	892.059	895.77	-3.71066	EEQYJSTYR	EEQYJSTYR	(N(F)(N(H(H(N(H)))(H(N(H))))))	F(1)H(5)N(4)	5	3	986.723	23311900	4.33234e+08	sp|P0DOX5|IGG1_HUMAN/sp|P01857|IGHG1_HUMAN	299/180	0.00248383	0.00400714
20200727_serum_yeast_10_15_rep4.mzML	911.919	909.551	2.36795	EEQYJSTYR	EEQYJSTYR	(N(F)(N(H(H(N(H)))(H(N(H))))))	F(1)H(5)N(4)	5	3	986.723	19726500	3.48055e+08	sp|P0DOX5|IGG1_HUMAN/sp|P01857|IGHG1_HUMAN	299/180	0.000861234	0.00400714
20200727_serum_yeast_1_1_rep2.mzML	871.635	862.615	9.0205	EEQYJSTYR	EEQYJSTYR	(N(F)(N(H(H(N(H)))(H(N(H))))))	F(1)H(5)N(4)	5	3	986.723	28743100	437550265	sp|P0DOX5|IGG1_HUMAN/sp|P01857|IGHG1_HUMAN	299/180	0.000330222	0.00400714
20200727_serum_yeast_1_1_rep3.mzML	864.917	859.994	4.92283	EEQYJSTYR	EEQYJSTYR	(N(F)(N(H(H(H))(H(N)(N(H))))))	F(1)H(5)N(4)	5	3	986.723	29116100	516479367	sp|P0DOX5|IGG1_HUMAN/sp|P01857|IGHG1_HUMAN	299/180	0.000227504	0.00400714
20200727_serum_yeast_1_1_rep4.mzML	872.528	866.661	5.86702	EEQYJSTYR	EEQYJSTYR	(N(F)(N(H(H(N(H)))(H(N(H))))))	F(1)H(5)N(4)	5	3	986.723	30074900	5.03567e+08	sp|P0DOX5|IGG1_HUMAN/sp|P01857|IGHG1_HUMAN	299/180	0.000329647	0.00400714
20200727_serum_yeast_10_12_rep1.mzML	893.271	906.41	-13.1391	EEQYJSTYR	EEQYJSTYR	(N(F)(N(H(H(N(H)))(H(N(H))))))	F(1)H(5)N(4)	5	2	1479.58	8355170	467352462	sp|P0DOX5|IGG1_HUMAN/sp|P01857|IGHG1_HUMAN	299/180	2.03966e-05	0.00400714
20200727_serum_yeast_10_12_rep2.mzML	892.94	903.933	-10.993	EEQYJSTYR	EEQYJSTYR	(N(F)(N(H(H(N(H)))(H(N(H))))))	F(1)H(5)N(4)	5	2	1479.58	8358360	456305396	sp|P0DOX5|IGG1_HUMAN/sp|P01857|IGHG1_HUMAN	299/180	3.01912e-05	0.00400714
20200727_serum_yeast_10_12_rep3.mzML	875.542	889.819	-14.277	EEQYJSTYR	EEQYJSTYR	(N(F)(N(H(H(N(H)))(H(N(H))))))	F(1)H(5)N(4)	5	2	1479.58	7520400	4.71021e+08	sp|P0DOX5|IGG1_HUMAN/sp|P01857|IGHG1_HUMAN	299/180	3.3956e-07	0.00400714
20200727_serum_yeast_10_15_rep1.mzML	868.707	881.59	-12.883	EEQYJSTYR	EEQYJSTYR	(N(F)(N(H(H(N(H)))(H(N(H))))))	F(1)H(5)N(4)	5	2	1479.58	11599100	4.95639e+08	sp|P0DOX5|IGG1_HUMAN/sp|P01857|IGHG1_HUMAN	299/180	1.35389e-06	0.00400714
20200727_serum_yeast_10_15_rep2.mzML	892.111	919.72	-27.6094	EEQYJSTYR	EEQYJSTYR	(N(F)(N(H(H(N(H)))(H(N(H))))))	F(1)H(5)N(4)	5	2	1479.58	8336020	490667864	sp|P0DOX5|IGG1_HUMAN/sp|P01857|IGHG1_HUMAN	299/180	2.18319e-07	0.00400714
20200727_serum_yeast_10_15_rep4.mzML	912.372	922.986	-10.6139	EEQYJSTYR	EEQYJSTYR	(N(F)(N(H(H(N(H)))(H(N(H))))))	F(1)H(5)N(4)	5	2	1479.58	10026500	471226319	sp|P0DOX5|IGG1_HUMAN/sp|P01857|IGHG1_HUMAN	299/180	6.2451e-05	0.00400714
20200727_serum_yeast_1_1_rep2.mzML	871.234	887.617	-16.3829	EEQYJSTYR	EEQYJSTYR	(N(F)(N(H(H(N(H)))(H(N(H))))))	F(1)H(5)N(4)	5	2	1479.58	8855910	472830133	sp|P0DOX5|IGG1_HUMAN/sp|P01857|IGHG1_HUMAN	299/180	1.2014e-06	0.00400714
20200727_serum_yeast_1_1_rep3.mzML	864.687	881.807	-17.1198	EEQYJSTYR	EEQYJSTYR	(N(F)(N(H(H(N(H)))(H(N(H))))))	F(1)H(5)N(4)	5	2	1479.58	8461870	5.23171e+08	sp|P0DOX5|IGG1_HUMAN/sp|P01857|IGHG1_HUMAN	299/180	8.14256e-07	0.00400714
20200727_serum_yeast_1_1_rep4.mzML	872.975	887.255	-14.2804	EEQYJSTYR	EEQYJSTYR	(N(F)(N(H(H(N(H)))(H(N(H))))))	F(1)H(5)N(4)	5	2	1479.58	8073380	396571851	sp|P0DOX5|IGG1_HUMAN/sp|P01857|IGHG1_HUMAN	299/180	3.58439e-07	0.00400714
20200727_serum_yeast_10_12_rep1.mzML	923.2	919.879	3.32096	EEQYJSTYR	EEQYJSTYR	(N(F)(N(H(N)(H(N))(H(N(H))))))	F(1)H(4)N(5)	5	3	1000.4	20376900	423333507	sp|P0DOX5|IGG1_HUMAN/sp|P01857|IGHG1_HUMAN	299/180	0.000230634	0.00976698
20200727_serum_yeast_10_12_rep2.mzML	918.621	915.241	3.38048	EEQYJSTYR	EEQYJSTYR	(N(F)(N(H(N)(H(N))(H(N(H))))))	F(1)H(4)N(5)	5	3	1000.4	19860200	4.30044e+08	sp|P0DOX5|IGG1_HUMAN/sp|P01857|IGHG1_HUMAN	299/180	2.73737e-05	0.00976698
20200727_serum_yeast_10_12_rep3.mzML	905.656	901.202	4.45402	EEQYJSTYR	EEQYJSTYR	(N(F)(N(H(N)(H(N))(H(N(H))))))	F(1)H(4)N(5)	5	3	1000.4	17443600	382185756	sp|P0DOX5|IGG1_HUMAN/sp|P01857|IGHG1_HUMAN	299/180	0.000137865	0.00976698
20200727_serum_yeast_10_15_rep1.mzML	897.415	892.833	4.58166	EEQYJSTYR	EEQYJSTYR	(N(F)(N(H(N)(H(N))(H(N(H))))))	F(1)H(4)N(5)	5	3	1000.4	19985100	3.85885e+08	sp|P0DOX5|IGG1_HUMAN/sp|P01857|IGHG1_HUMAN	299/180	8.21883e-05	0.00976698
20200727_serum_yeast_10_15_rep2.mzML	936.663	939.267	-2.60434	EEQYJSTYR	EEQYJSTYR	(N(F)(N(H(N)(H(N))(H(N(H))))))	F(1)H(4)N(5)	5	3	1000.4	24368800	5.16978e+08	sp|P0DOX5|IGG1_HUMAN/sp|P01857|IGHG1_HUMAN	299/180	0.000839781	0.00976698
20200727_serum_yeast_10_15_rep4.mzML	932.225	931.382	0.842575	EEQYJSTYR	EEQYJSTYR	(N(F)(N(H(N)(H(N))(H(N(H))))))	F(1)H(4)N(5)	5	3	1000.4	17463000	340197569	sp|P0DOX5|IGG1_HUMAN/sp|P01857|IGHG1_HUMAN	299/180	2.16628e-08	0.00976698
20200727_serum_yeast_1_1_rep2.mzML	906.974	903.661	3.3134	EEQYJSTYR	EEQYJSTYR	(N(F)(N(H(N)(H(N))(H(N(H))))))	F(1)H(4)N(5)	5	3	1000.4	28638100	5.28777e+08	sp|P0DOX5|IGG1_HUMAN/sp|P01857|IGHG1_HUMAN	299/180	0.000130856	0.00976698
20200727_serum_yeast_1_1_rep3.mzML	902.324	898.868	3.45628	EEQYJSTYR	EEQYJSTYR	(N(F)(N(H(N)(H(N))(H(N(H))))))	F(1)H(4)N(5)	5	3	1000.4	31117700	6.01914e+08	sp|P0DOX5|IGG1_HUMAN/sp|P01857|IGHG1_HUMAN	299/180	1.67705e-05	0.00976698
20200727_serum_yeast_1_1_rep4.mzML	904.882	903.133	1.74865	EEQYJSTYR	EEQYJSTYR	(N(F)(N(H(N)(H(N))(H(N(H))))))	F(1)H(4)N(5)	5	3	1000.4	27722400	561193255	sp|P0DOX5|IGG1_HUMAN/sp|P01857|IGHG1_HUMAN	299/180	8.84241e-05	0.00976698
20200727_serum_yeast_10_12_rep1.mzML	924.017	934.596	-10.5792	EEQYJSTYR	EEQYJSTYR	(N(F)(N(H(N)(H(N))(H(N(H))))))	F(1)H(4)N(5)	5	2	1500.09	8491200	1.79558e+08	sp|P0DOX5|IGG1_HUMAN/sp|P01857|IGHG1_HUMAN	299/180	3.65619e-11	0.00976698
20200727_serum_yeast_10_12_rep2.mzML	918.425	929.261	-10.8363	EEQYJSTYR	EEQYJSTYR	(N(F)(N(H(N)(H(N))(H(N(H))))))	F(1)H(4)N(5)	5	2	1500.09	10054900	231295381	sp|P0DOX5|IGG1_HUMAN/sp|P01857|IGHG1_HUMAN	299/180	8.12485e-12	0.00976698
20200727_serum_yeast_10_12_rep3.mzML	905.961	914.869	-8.9077	EEQYJSTYR	EEQYJSTYR	(N(F)(N(H(N)(H(N))(H(N(H))))))	F(1)H(4)N(5)	5	2	1500.09	10094700	205797888	sp|P0DOX5|IGG1_HUMAN/sp|P01857|IGHG1_HUMAN	299/180	1.55002e-11	0.00976698
20200727_serum_yeast_10_15_rep1.mzML	898.268	906.291	-8.0232	EEQYJSTYR	EEQYJSTYR	(N(F)(N(H(N)(H(N))(H(N(H))))))	F(1)H(4)N(5)	5	2	1500.09	9786780	2.00835e+08	sp|P0DOX5|IGG1_HUMAN/sp|P01857|IGHG1_HUMAN	299/180	1.01956e-11	0.00976698
20200727_serum_yeast_10_15_rep2.mzML	937.27	962.053	-24.783	EEQYJSTYR	EEQYJSTYR	(N(F)(N(H(N)(H(N))(H(N(H))))))	F(1)H(4)N(5)	5	2	1500.09	11099500	2.26535e+08	sp|P0DOX5|IGG1_HUMAN/sp|P01857|IGHG1_HUMAN	299/180	7.36357e-10	0.00976698
20200727_serum_yeast_10_15_rep4.mzML	934.537	942.861	-8.32395	EEQYJSTYR	EEQYJSTYR	(N(F)(N(H(N)(H(N))(H(N(H))))))	F(1)H(4)N(5)	5	2	1500.09	7620830	1.05156e+08	sp|P0DOX5|IGG1_HUMAN/sp|P01857|IGHG1_HUMAN	299/180	9.98387e-06	0.00976698
20200727_serum_yeast_1_1_rep2.mzML	907.592	919.182	-11.5895	EEQYJSTYR	EEQYJSTYR	(N(F)(N(H(N)(H(N))(H(N(H))))))	F(1)H(4)N(5)	5	2	1500.09	12632100	244845722	sp|P0DOX5|IGG1_HUMAN/sp|P01857|IGHG1_HUMAN	299/180	2.79597e-08	0.00976698
20200727_serum_yeast_1_1_rep3.mzML	903.682	915.835	-12.1534	EEQYJSTYR	EEQYJSTYR	(N(F)(N(H(N)(H(N))(H(N(H))))))	F(1)H(4)N(5)	5	2	1500.09	13790300	2.78293e+08	sp|P0DOX5|IGG1_HUMAN/sp|P01857|IGHG1_HUMAN	299/180	8.34839e-10	0.00976698
20200727_serum_yeast_1_1_rep4.mzML	905.722	922.726	-17.0043	EEQYJSTYR	EEQYJSTYR	(N(F)(N(H(N)(H(N))(H(N(H))))))	F(1)H(4)N(5)	5	2	1500.09	11908900	2.31833e+08	sp|P0DOX5|IGG1_HUMAN/sp|P01857|IGHG1_HUMAN	299/180	3.26021e-10	0.00976698
20200727_serum_yeast_10_12_rep1.mzML	1054.4	1074.41	-20.0109	EEQYJSTYR	EEQYJSTYR	(N(F)(N(H(H(N))(H(N(H(A)))))))	A(1)F(1)H(4)N(4)	5	3	1029.74	10427500	1.383e+08	sp|P0DOX5|IGG1_HUMAN/sp|P01857|IGHG1_HUMAN	299/180	0.00110997	0.00463171
20200727_serum_yeast_10_12_rep2.mzML	1064.95	1087.77	-22.8185	EEQYJSTYR	EEQYJSTYR	(N(F)(N(H(H(N))(H(N(H(A)))))))	A(1)F(1)H(4)N(4)	5	3	1029.74	11717800	1.58665e+08	sp|P0DOX5|IGG1_HUMAN/sp|P01857|IGHG1_HUMAN	299/180	0.00733117	0.00463171
20200727_serum_yeast_10_12_rep3.mzML	1050.8	1068.43	-17.6296	EEQYJSTYR	EEQYJSTYR	(N(F)(N(H(H(N))(H(N(H(A)))))))	A(1)F(1)H(4)N(4)	5	3	1029.74	10133600	1.40357e+08	sp|P0DOX5|IGG1_HUMAN/sp|P01857|IGHG1_HUMAN	299/180	0.00734467	0.00463171
20200727_serum_yeast_10_15_rep2.mzML	1083.47	1100.9	-17.4252	EEQYJSTYR	EEQYJSTYR	(N(F)(N(H(H(N))(H(N(H(A)))))))	A(1)F(1)H(4)N(4)	5	3	1029.74	8495500	1.05839e+08	sp|P0DOX5|IGG1_HUMAN/sp|P01857|IGHG1_HUMAN	299/180	0.00446432	0.00463171
20200727_serum_yeast_10_15_rep4.mzML	1049.87	1070.28	-20.4077	EEQYJSTYR	EEQYJSTYR	(N(F)(N(H(H(N))(H(N(H(A)))))))	A(1)F(1)H(4)N(4)	5	3	1029.74	8165630	9.44966e+07	sp|P0DOX5|IGG1_HUMAN/sp|P01857|IGHG1_HUMAN	299/180	0.00442656	0.00463171
20200727_serum_yeast_1_1_rep2.mzML	1027.69	1043.76	-16.0737	EEQYJSTYR	EEQYJSTYR	(N(F)(N(H(H)(H(N)(N(H(A)))))))	A(1)F(1)H(4)N(4)	5	3	1029.74	9118560	1.08462e+08	sp|P0DOX5|IGG1_HUMAN/sp|P01857|IGHG1_HUMAN	299/180	0.013356	0.00463171
20200727_serum_yeast_1_1_rep3.mzML	1047.17	1069.62	-22.446	EEQYJSTYR	EEQYJSTYR	(N(F)(N(H(H(N))(H(N(H(A)))))))	A(1)F(1)H(4)N(4)	5	3	1029.74	11788700	1.66351e+08	sp|P0DOX5|IGG1_HUMAN/sp|P01857|IGHG1_HUMAN	299/180	0.00381739	0.00463171
20200727_serum_yeast_1_1_rep4.mzML	1054.5	1077.18	-22.6825	EEQYJSTYR	EEQYJSTYR	(N(F)(N(H(H(N))(H(N(H(A)))))))	A(1)F(1)H(4)N(4)	5	3	1029.74	13468200	1.77596e+08	sp|P0DOX5|IGG1_HUMAN/sp|P01857|IGHG1_HUMAN	299/180	0.0257304	0.00463171
20200727_serum_yeast_10_12_rep1.mzML	1054.81	1072.96	-18.1472	EEQYJSTYR	EEQYJSTYR	(N(F)(N(H(H(N))(H(N(H(A)))))))	A(1)F(1)H(4)N(4)	5	2	1544.1	2113130	6.82783e+07	sp|P0DOX5|IGG1_HUMAN/sp|P01857|IGHG1_HUMAN	299/180	1.4371e-05	0.00463171
20200727_serum_yeast_10_12_rep2.mzML	1065.66	1086.22	-20.5615	EEQYJSTYR	EEQYJSTYR	(N(F)(N(H(H(N))(H(N(H(A)))))))	A(1)F(1)H(4)N(4)	5	2	1544.1	2189620	7.46863e+07	sp|P0DOX5|IGG1_HUMAN/sp|P01857|IGHG1_HUMAN	299/180	6.66488e-09	0.00463171
20200727_serum_yeast_10_12_rep3.mzML	1051.66	1067.14	-15.4781	EEQYJSTYR	EEQYJSTYR	(N(F)(N(H(H(N))(H(N(H(A)))))))	A(1)F(1)H(4)N(4)	5	2	1544.1	1854020	7.39572e+07	sp|P0DOX5|IGG1_HUMAN/sp|P01857|IGHG1_HUMAN	299/180	3.35169e-10	0.00463171
20200727_serum_yeast_10_15_rep1.mzML	1056.89	1074.85	-17.9624	EEQYJSTYR	EEQYJSTYR	(N(F)(N(H(H)(H(N)(N(H(A)))))))	A(1)F(1)H(4)N(4)	5	2	1544.1	1693140	5.65629e+07	sp|P0DOX5|IGG1_HUMAN/sp|P01857|IGHG1_HUMAN	299/180	0.00111446	0.00463171
20200727_serum_yeast_10_15_rep2.mzML	1083.69	1099.53	-15.8397	EEQYJSTYR	EEQYJSTYR	(N(F)(N(H(H(N))(H(N(H(A)))))))	A(1)F(1)H(4)N(4)	5	2	1544.1	1435340	5.64503e+07	sp|P0DOX5|IGG1_HUMAN/sp|P01857|IGHG1_HUMAN	299/180	1.71264e-06	0.00463171
20200727_serum_yeast_10_15_rep4.mzML	1050.07	1068.72	-18.6539	EEQYJSTYR	EEQYJSTYR	(N(F)(N(H(H(N))(H(N(H(A)))))))	A(1)F(1)H(4)N(4)	5	2	1544.1	1725690	5.2165e+07	sp|P0DOX5|IGG1_HUMAN/sp|P01857|IGHG1_HUMAN	299/180	1.54564e-08	0.00463171
20200727_serum_yeast_1_1_rep2.mzML	1028.29	1042.63	-14.3397	EEQYJSTYR	EEQYJSTYR	(N(F)(N(H(H(N))(H(N(H(A)))))))	A(1)F(1)H(4)N(4)	5	2	1544.1	1523710	4.68656e+07	sp|P0DOX5|IGG1_HUMAN/sp|P01857|IGHG1_HUMAN	299/180	5.87331e-09	0.00463171
20200727_serum_yeast_1_1_rep3.mzML	1048.05	1068.15	-20.0967	EEQYJSTYR	EEQYJSTYR	(N(F)(N(H(H(N))(H(N(H(A)))))))	A(1)F(1)H(4)N(4)	5	2	1544.1	2072920	7.45032e+07	sp|P0DOX5|IGG1_HUMAN/sp|P01857|IGHG1_HUMAN	299/180	5.43655e-10	0.00463171
20200727_serum_yeast_1_1_rep4.mzML	1054.69	1075.52	-20.8312	EEQYJSTYR	EEQYJSTYR	(N(F)(N(H(H(N))(H(N(H(A)))))))	A(1)F(1)H(4)N(4)	5	2	1544.1	2293650	9.15541e+07	sp|P0DOX5|IGG1_HUMAN/sp|P01857|IGHG1_HUMAN	299/180	1.1941e-09	0.00463171
20200727_serum_yeast_10_12_rep1.mzML	920.355	941.695	-21.3399	EEQYJSTYR	EEQYJSTYR	(N(F)(N(H(N)(H(N(H)))(H(N(H))))))	F(1)H(5)N(5)	5	3	1054.42	4176420	1.00746e+08	sp|P0DOX5|IGG1_HUMAN/sp|P01857|IGHG1_HUMAN	299/180	0.00246289	0.00502106
20200727_serum_yeast_10_12_rep2.mzML	914.7	936.19	-21.4902	EEQYJSTYR	EEQYJSTYR	(N(F)(N(H(N)(H(N(H)))(H(N(H))))))	F(1)H(5)N(5)	5	3	1054.42	4814140	9.77264e+07	sp|P0DOX5|IGG1_HUMAN/sp|P01857|IGHG1_HUMAN	299/180	0.00898898	0.00502106
20200727_serum_yeast_10_12_rep3.mzML	902.057	921.872	-19.8154	EEQYJSTYR	EEQYJSTYR	(N(F)(N(H(N)(H(N(H)))(H(N(H))))))	F(1)H(5)N(5)	5	3	1054.42	4250540	9.38296e+07	sp|P0DOX5|IGG1_HUMAN/sp|P01857|IGHG1_HUMAN	299/180	0.0151614	0.00502106
20200727_serum_yeast_10_15_rep1.mzML	893.592	912.776	-19.184	EEQYJSTYR	EEQYJSTYR	(N(F)(N(H(N)(H(N(H)))(H(N(H))))))	F(1)H(5)N(5)	5	3	1054.42	4470420	9.68206e+07	sp|P0DOX5|IGG1_HUMAN/sp|P01857|IGHG1_HUMAN	299/180	0.0101485	0.00502106
20200727_serum_yeast_10_15_rep2.mzML	934.5	973.293	-38.7927	EEQYJSTYR	EEQYJSTYR	(N(F)(N(H(N)(H(N(H)))(H(N(H))))))	F(1)H(5)N(5)	5	3	1054.42	5200600	1.15267e+08	sp|P0DOX5|IGG1_HUMAN/sp|P01857|IGHG1_HUMAN	299/180	0.000573886	0.00502106
20200727_serum_yeast_10_15_rep4.mzML	929.358	948.245	-18.8871	EEQYJSTYR	EEQYJSTYR	(N(F)(N(H(N)(H(N(H)))(H(N(H))))))	F(1)H(5)N(5)	5	3	1054.42	4148230	9.17106e+07	sp|P0DOX5|IGG1_HUMAN/sp|P01857|IGHG1_HUMAN	299/180	0.011053	0.00502106
20200727_serum_yeast_1_1_rep2.mzML	905.476	926.848	-21.3723	EEQYJSTYR	EEQYJSTYR	(N(F)(N(H(N)(H(N(H)))(H(N(H))))))	F(1)H(5)N(5)	5	3	1054.42	5676480	1.16584e+08	sp|P0DOX5|IGG1_HUMAN/sp|P01857|IGHG1_HUMAN	299/180	0.000570137	0.00502106
20200727_serum_yeast_1_1_rep3.mzML	900.263	924.472	-24.2089	EEQYJSTYR	EEQYJSTYR	(N(F)(N(H(N)(H(N(H)))(H(N(H))))))	F(1)H(5)N(5)	5	3	1054.42	6028990	1.47994e+08	sp|P0DOX5|IGG1_HUMAN/sp|P01857|IGHG1_HUMAN	299/180	0.0171792	0.00502106
20200727_serum_yeast_1_1_rep4.mzML	902.588	932.325	-29.7372	EEQYJSTYR	EEQYJSTYR	(N(F)(N(H(N)(H(N(H)))(H(N(H))))))	F(1)H(5)N(5)	5	3	1054.42	5657030	1.35064e+08	sp|P0DOX5|IGG1_HUMAN/sp|P01857|IGHG1_HUMAN	299/180	0.00722664	0.00502106
20200727_serum_yeast_10_12_rep2.mzML	904.166	913.425	-9.2586	EEQYJSTYR	EEQYJSTYR	(N(F)(N(H(N)(H(N(H)))(H(N(H))))))	F(1)H(5)N(5)	5	2	1581.12	4566910	1.47471e+07	sp|P0DOX5|IGG1_HUMAN/sp|P01857|IGHG1_HUMAN	299/180	0.000291482	0.00502106
20200727_serum_yeast_10_12_rep3.mzML	888.92	899.372	-10.4521	EEQYJSTYR	EEQYJSTYR	(N(F)(N(H(N)(H(N(H)))(H(N(H))))))	F(1)H(5)N(5)	5	2	1581.12	4625980	4.38803e+06	sp|P0DOX5|IGG1_HUMAN/sp|P01857|IGHG1_HUMAN	299/180	0.000811449	0.00502106
20200727_serum_yeast_10_15_rep1.mzML	881.946	891.027	-9.08085	EEQYJSTYR	EEQYJSTYR	(N(F)(N(H(N)(H(N(H)))(H(N(H))))))	F(1)H(5)N(5)	5	2	1581.12	4136950	7.17903e+06	sp|P0DOX5|IGG1_HUMAN/sp|P01857|IGHG1_HUMAN	299/180	0.00590597	0.00502106
20200727_serum_yeast_10_15_rep2.mzML	935.613	936.123	-0.510129	EEQYJSTYR	EEQYJSTYR	(N(F)(N(H(N)(H(N(H)))(H(N(H))))))	F(1)H(5)N(5)	5	2	1581.12	603874	1.21743e+07	sp|P0DOX5|IGG1_HUMAN/sp|P01857|IGHG1_HUMAN	299/180	0.000317036	0.00502106
20200727_serum_yeast_10_15_rep4.mzML	922.532	930.038	-7.50575	EEQYJSTYR	EEQYJSTYR	(N(F)(N(H(N)(H(N(H)))(H(N(H))))))	F(1)H(5)N(5)	5	2	1581.12	4547490	1.83715e+07	sp|P0DOX5|IGG1_HUMAN/sp|P01857|IGHG1_HUMAN	299/180	0.00059198	0.00502106
20200727_serum_yeast_1_1_rep2.mzML	908.485	901.071	7.41436	EEQYJSTYR	EEQYJSTYR	(N(F)(N(H(N)(H(N(H)))(H(N(H))))))	F(1)H(5)N(5)	5	2	1581.12	699792	1.42381e+07	sp|P0DOX5|IGG1_HUMAN/sp|P01857|IGHG1_HUMAN	299/180	0.000802666	0.00502106
20200727_serum_yeast_1_1_rep3.mzML	902.149	896.115	6.03428	EEQYJSTYR	EEQYJSTYR	(N(F)(N(H(N)(H(N(H)))(H(N(H))))))	F(1)H(5)N(5)	5	2	1581.12	875512	1.93448e+07	sp|P0DOX5|IGG1_HUMAN/sp|P01857|IGHG1_HUMAN	299/180	6.15258e-05	0.00502106
20200727_serum_yeast_1_1_rep4.mzML	883.729	900.583	-16.8536	EEQYJSTYR	EEQYJSTYR	(N(F)(N(H(N)(H(N(H)))(H(N(H))))))	F(1)H(5)N(5)	5	2	1581.12	5848490	316741	sp|P0DOX5|IGG1_HUMAN/sp|P01857|IGHG1_HUMAN	299/180	0.00159412	0.00502106
20200727_serum_yeast_10_12_rep1.mzML	1047.8	1067.05	-19.2537	EEQYJSTYR	EEQYJSTYR	(N(F)(N(H(H(N(H)))(H(N(H(A)))))))	A(1)F(1)H(5)N(4)	5	3	1083.75	26814000	5.8142e+08	sp|P0DOX5|IGG1_HUMAN/sp|P01857|IGHG1_HUMAN	299/180	0.00584013	0.00833093
20200727_serum_yeast_10_12_rep2.mzML	1056.44	1079.93	-23.4878	EEQYJSTYR	EEQYJSTYR	(N(F)(N(H(H(N(H)))(H(N(H(A)))))))	A(1)F(1)H(5)N(4)	5	3	1083.75	33690800	7.69664e+08	sp|P0DOX5|IGG1_HUMAN/sp|P01857|IGHG1_HUMAN	299/180	0.00350164	0.00833093
20200727_serum_yeast_10_12_rep3.mzML	1043.23	1061.93	-18.6971	EEQYJSTYR	EEQYJSTYR	(N(F)(N(H(H(N(H)))(H(N(H(A)))))))	A(1)F(1)H(5)N(4)	5	3	1083.75	27829900	6.9788e+08	sp|P0DOX5|IGG1_HUMAN/sp|P01857|IGHG1_HUMAN	299/180	0.00263701	0.00833093
20200727_serum_yeast_10_15_rep1.mzML	1047.27	1069.61	-22.3366	EEQYJSTYR	EEQYJSTYR	(N(F)(N(H(H(N(H)))(H(N(H(A)))))))	A(1)F(1)H(5)N(4)	5	3	1083.75	31393400	6.26375e+08	sp|P0DOX5|IGG1_HUMAN/sp|P01857|IGHG1_HUMAN	299/180	0.00794622	0.00833093
20200727_serum_yeast_10_15_rep2.mzML	1075.55	1093.98	-18.4311	EEQYJSTYR	EEQYJSTYR	(N(F)(N(H(H(N(H)))(H(N(H(A)))))))	A(1)F(1)H(5)N(4)	5	3	1083.75	29541100	6.45746e+08	sp|P0DOX5|IGG1_HUMAN/sp|P01857|IGHG1_HUMAN	299/180	0.00794331	0.00833093
20200727_serum_yeast_10_15_rep4.mzML	1041.26	1062.43	-21.1678	EEQYJSTYR	EEQYJSTYR	(N(F)(N(H(H(N(H)))(H(N(H(A)))))))	A(1)F(1)H(5)N(4)	5	3	1083.75	28465500	3.15139e+08	sp|P0DOX5|IGG1_HUMAN/sp|P01857|IGHG1_HUMAN	299/180	0.00429482	0.00833093
20200727_serum_yeast_1_1_rep2.mzML	1022.91	1038.03	-15.116	EEQYJSTYR	EEQYJSTYR	(N(F)(N(H(H(N(H)))(H(N(H(A)))))))	A(1)F(1)H(5)N(4)	5	3	1083.75	22558600	5.18526e+08	sp|P0DOX5|IGG1_HUMAN/sp|P01857|IGHG1_HUMAN	299/180	0.00318805	0.00833093
20200727_serum_yeast_1_1_rep3.mzML	1040.21	1062.18	-21.9687	EEQYJSTYR	EEQYJSTYR	(N(F)(N(H(H(N(H)))(H(N(H(A)))))))	A(1)F(1)H(5)N(4)	5	3	1083.75	29727300	6.77516e+08	sp|P0DOX5|IGG1_HUMAN/sp|P01857|IGHG1_HUMAN	299/180	0.00576366	0.00833093
20200727_serum_yeast_1_1_rep4.mzML	1046.57	1068.8	-22.2294	EEQYJSTYR	EEQYJSTYR	(N(F)(N(H(H(N(H)))(H(N(H(A)))))))	A(1)F(1)H(5)N(4)	5	3	1083.75	27903900	6.78567e+08	sp|P0DOX5|IGG1_HUMAN/sp|P01857|IGHG1_HUMAN	299/180	0.00619194	0.00833093
20200727_serum_yeast_10_12_rep1.mzML	1048.42	1060.37	-11.9503	EEQYJSTYR	EEQYJSTYR	(N(F)(N(H(H(N(H)))(H(N(H(A)))))))	A(1)F(1)H(5)N(4)	5	2	1625.13	6162170	1.91479e+08	sp|P0DOX5|IGG1_HUMAN/sp|P01857|IGHG1_HUMAN	299/180	1.39649e-09	0.00833093
20200727_serum_yeast_10_12_rep2.mzML	1057.15	1072.81	-15.6558	EEQYJSTYR	EEQYJSTYR	(N(F)(N(H(H(N(H)))(H(N(H(A)))))))	A(1)F(1)H(5)N(4)	5	2	1625.13	8422210	2.68113e+08	sp|P0DOX5|IGG1_HUMAN/sp|P01857|IGHG1_HUMAN	299/180	5.87346e-10	0.00833093
20200727_serum_yeast_10_12_rep3.mzML	1043.99	1055.84	-11.8504	EEQYJSTYR	EEQYJSTYR	(N(F)(N(H(H(N(H)))(H(N(H(A)))))))	A(1)F(1)H(5)N(4)	5	2	1625.13	7935780	2.42956e+08	sp|P0DOX5|IGG1_HUMAN/sp|P01857|IGHG1_HUMAN	299/180	7.83152e-09	0.00833093
20200727_serum_yeast_10_15_rep1.mzML	1047.83	1063.58	-15.7491	EEQYJSTYR	EEQYJSTYR	(N(F)(N(H(H(N(H)))(H(N(H(A)))))))	A(1)F(1)H(5)N(4)	5	2	1625.13	6281700	1.85923e+08	sp|P0DOX5|IGG1_HUMAN/sp|P01857|IGHG1_HUMAN	299/180	4.58411e-09	0.00833093
20200727_serum_yeast_10_15_rep2.mzML	1075.77	1087.74	-11.9721	EEQYJSTYR	EEQYJSTYR	(N(F)(N(H(H(N(H)))(H(N(H(A)))))))	A(1)F(1)H(5)N(4)	5	2	1625.13	6221720	198167373	sp|P0DOX5|IGG1_HUMAN/sp|P01857|IGHG1_HUMAN	299/180	2.82072e-09	0.00833093
20200727_serum_yeast_10_15_rep4.mzML	1041.81	1055.11	-13.2977	EEQYJSTYR	EEQYJSTYR	(N(F)(N(H(H(N(H)))(H(N(H(A)))))))	A(1)F(1)H(5)N(4)	5	2	1625.13	6437860	1.70654e+08	sp|P0DOX5|IGG1_HUMAN/sp|P01857|IGHG1_HUMAN	299/180	5.16134e-10	0.00833093
20200727_serum_yeast_1_1_rep2.mzML	1023.15	1032.98	-9.82616	EEQYJSTYR	EEQYJSTYR	(N(F)(N(H(H(N(H)))(H(N(H(A)))))))	A(1)F(1)H(5)N(4)	5	2	1625.13	4560550	1.7521e+08	sp|P0DOX5|IGG1_HUMAN/sp|P01857|IGHG1_HUMAN	299/180	3.94203e-10	0.00833093
20200727_serum_yeast_1_1_rep3.mzML	1040.13	1055.5	-15.369	EEQYJSTYR	EEQYJSTYR	(N(F)(N(H(H(N(H)))(H(N(H(A)))))))	A(1)F(1)H(5)N(4)	5	2	1625.13	6523800	2.20905e+08	sp|P0DOX5|IGG1_HUMAN/sp|P01857|IGHG1_HUMAN	299/180	2.77156e-10	0.00833093
20200727_serum_yeast_1_1_rep4.mzML	1047.13	1061.21	-14.0818	EEQYJSTYR	EEQYJSTYR	(N(F)(N(H(H(N(H)))(H(N(H(A)))))))	A(1)F(1)H(5)N(4)	5	2	1625.13	5840950	232694169	sp|P0DOX5|IGG1_HUMAN/sp|P01857|IGHG1_HUMAN	299/180	1.67769e-10	0.00833093
20200727_serum_yeast_10_12_rep1.mzML	1047.8	1069.04	-21.2409	EEQYJSTYR	EEQYJSTYR	(N(F)(N(H(H(N(H)))(H(N(H(H)(F)))))))	F(2)H(6)N(4)	5	3	1089.43	23678800	6.21473e+06	sp|P0DOX5|IGG1_HUMAN/sp|P01857|IGHG1_HUMAN	299/180	0.00395306	0.00752149
20200727_serum_yeast_10_12_rep2.mzML	1056.44	1082.05	-25.6097	EEQYJSTYR	EEQYJSTYR	(N(F)(N(H(H(N(H)))(H(N(H(H)(F)))))))	F(2)H(6)N(4)	5	3	1089.43	29437500	6.5623e+06	sp|P0DOX5|IGG1_HUMAN/sp|P01857|IGHG1_HUMAN	299/180	0.00342807	0.00752149
20200727_serum_yeast_10_12_rep3.mzML	1043.23	1063.68	-20.4547	EEQYJSTYR	EEQYJSTYR	(N(F)(N(H(H(N(H)))(H(N(H(H)(F)))))))	F(2)H(6)N(4)	5	3	1089.43	25013600	8.10419e+06	sp|P0DOX5|IGG1_HUMAN/sp|P01857|IGHG1_HUMAN	299/180	0.00221972	0.00752149
20200727_serum_yeast_10_15_rep1.mzML	1047.28	1071.38	-24.1001	EEQYJSTYR	EEQYJSTYR	(N(F)(N(H(H(N(H)))(H(N(H(H)(F)))))))	F(2)H(6)N(4)	5	3	1089.43	27401600	7.57301e+06	sp|P0DOX5|IGG1_HUMAN/sp|P01857|IGHG1_HUMAN	299/180	0.00462913	0.00752149
20200727_serum_yeast_10_15_rep2.mzML	1075.55	1095.85	-20.2998	EEQYJSTYR	EEQYJSTYR	(N(F)(N(H(H(N(H)))(H(N(H(H)(F)))))))	F(2)H(6)N(4)	5	3	1089.43	25323100	7.03842e+06	sp|P0DOX5|IGG1_HUMAN/sp|P01857|IGHG1_HUMAN	299/180	0.00555506	0.00752149
20200727_serum_yeast_10_15_rep4.mzML	1041.25	1064.55	-23.2973	EEQYJSTYR	EEQYJSTYR	(N(F)(N(H(H(N(H)))(H(N(H(H)(F)))))))	F(2)H(6)N(4)	5	3	1089.43	24307000	5.18123e+06	sp|P0DOX5|IGG1_HUMAN/sp|P01857|IGHG1_HUMAN	299/180	0.00458483	0.00752149
20200727_serum_yeast_1_1_rep2.mzML	1022.91	1039.58	-16.6697	EEQYJSTYR	EEQYJSTYR	(N(F)(N(H(H(N(H)))(H(N(H(H)(F)))))))	F(2)H(6)N(4)	5	3	1089.43	20184600	47564437	sp|P0DOX5|IGG1_HUMAN/sp|P01857|IGHG1_HUMAN	299/180	0.0011844	0.00752149
20200727_serum_yeast_1_1_rep3.mzML	1040.21	1064.19	-23.9828	EEQYJSTYR	EEQYJSTYR	(N(F)(N(H(H(N(H)))(H(N(H(H)(F)))))))	F(2)H(6)N(4)	5	3	1089.43	26170800	9.6113e+06	sp|P0DOX5|IGG1_HUMAN/sp|P01857|IGHG1_HUMAN	299/180	0.00118532	0.00752149
20200727_serum_yeast_1_1_rep4.mzML	1046.54	1071.07	-24.5269	EEQYJSTYR	EEQYJSTYR	(N(F)(N(H(H(N(H)))(H(N(H(H)(F)))))))	F(2)H(6)N(4)	5	3	1089.43	24673000	7.27432e+06	sp|P0DOX5|IGG1_HUMAN/sp|P01857|IGHG1_HUMAN	299/180	0.00240346	0.00752149
20200727_serum_yeast_10_12_rep1.mzML	1056.1	1085.43	-29.3309	EEQYJSTYR	EEQYJSTYR	(N(F)(N(H(N)(H(N(H)))(H(N(H(A)))))))	A(1)F(1)H(5)N(5)	5	3	1151.45	794038	1.87226e+07	sp|P0DOX5|IGG1_HUMAN/sp|P01857|IGHG1_HUMAN	299/180	0.0026826	0.00269523
20200727_serum_yeast_10_12_rep2.mzML	1067.98	1098.54	-30.5592	EEQYJSTYR	EEQYJSTYR	(N(F)(N(H(N)(H(N(H)))(H(N(H(A)))))))	A(1)F(1)H(5)N(5)	5	3	1151.45	836196	2.09111e+07	sp|P0DOX5|IGG1_HUMAN/sp|P01857|IGHG1_HUMAN	299/180	0.00672231	0.00269523
20200727_serum_yeast_10_12_rep3.mzML	1051.89	1078.78	-26.8852	EEQYJSTYR	EEQYJSTYR	(N(F)(N(H(N)(H(N(H)))(H(N(H(A)))))))	A(1)F(1)H(5)N(5)	5	3	1151.45	878413	2.18602e+07	sp|P0DOX5|IGG1_HUMAN/sp|P01857|IGHG1_HUMAN	299/180	0.0069983	0.00269523
20200727_serum_yeast_10_15_rep2.mzML	1086.1	1111.85	-25.7522	EEQYJSTYR	EEQYJSTYR	(N(F)(N(H(N)(H(N(H)))(H(N(H(A)))))))	A(1)F(1)H(5)N(5)	5	3	1151.45	693081	1.48632e+07	sp|P0DOX5|IGG1_HUMAN/sp|P01857|IGHG1_HUMAN	299/180	0.0155357	0.00269523
20200727_serum_yeast_1_1_rep2.mzML	1031.18	1052.66	-21.483	EEQYJSTYR	EEQYJSTYR	(N(F)(N(H(N)(H(H))(H(N)(N(H(A)))))))	A(1)F(1)H(5)N(5)	5	3	1151.45	720628	1.49781e+07	sp|P0DOX5|IGG1_HUMAN/sp|P01857|IGHG1_HUMAN	299/180	0.0277336	0.00269523
20200727_serum_yeast_1_1_rep3.mzML	1049.46	1078.09	-28.6346	EEQYJSTYR	EEQYJSTYR	(N(F)(N(H(N)(H(N(H)))(H(N(H(A)))))))	A(1)F(1)H(5)N(5)	5	3	1151.45	919464	22274451	sp|P0DOX5|IGG1_HUMAN/sp|P01857|IGHG1_HUMAN	299/180	0.00648105	0.00269523
20200727_serum_yeast_1_1_rep4.mzML	1056.32	1088.19	-31.8666	EEQYJSTYR	EEQYJSTYR	(N(F)(N(H(N)(H(N(H)))(H(N(H(A)))))))	A(1)F(1)H(5)N(5)	5	3	1151.45	1046810	2.24719e+07	sp|P0DOX5|IGG1_HUMAN/sp|P01857|IGHG1_HUMAN	299/180	0.0142467	0.00269523
20200727_serum_yeast_10_12_rep1.mzML	894.055	898.112	-4.05705	EEQYJSTYR	EEQYJSTYR	(N(F)(N(H(H)(H(N(F)(H(F)))))))	F(3)H(4)N(3)	5	2	1443.07	12641400	3.25696e+07	sp|P0DOX5|IGG1_HUMAN/sp|P01857|IGHG1_HUMAN	299/180	0.000496649	0.00923027
20200727_serum_yeast_10_12_rep2.mzML	893.736	897.084	-3.34766	EEQYJSTYR	EEQYJSTYR	(N(F)(N(H(H)(H(N(F)(H(F)))))))	F(3)H(4)N(3)	5	2	1443.07	12669400	3.42631e+07	sp|P0DOX5|IGG1_HUMAN/sp|P01857|IGHG1_HUMAN	299/180	0.00542791	0.00923027
20200727_serum_yeast_10_12_rep3.mzML	876.881	883.029	-6.14827	EEQYJSTYR	EEQYJSTYR	(N(F)(N(H(H)(H(N(F)(H(F)))))))	F(3)H(4)N(3)	5	2	1443.07	13217700	3.08453e+07	sp|P0DOX5|IGG1_HUMAN/sp|P01857|IGHG1_HUMAN	299/180	0.000198883	0.00923027
20200727_serum_yeast_10_15_rep1.mzML	869.449	874.948	-5.49861	EEQYJSTYR	EEQYJSTYR	(N(F)(N(H(H)(H(N(F)(H(F)))))))	F(3)H(4)N(3)	5	2	1443.07	14383300	4.63902e+07	sp|P0DOX5|IGG1_HUMAN/sp|P01857|IGHG1_HUMAN	299/180	0.000671929	0.00923027
20200727_serum_yeast_10_15_rep2.mzML	894.057	908.491	-14.4336	EEQYJSTYR	EEQYJSTYR	(N(F)(N(H(H)(H(N(F)(H(F)))))))	F(3)H(4)N(3)	5	2	1443.07	12534800	3.76578e+07	sp|P0DOX5|IGG1_HUMAN/sp|P01857|IGHG1_HUMAN	299/180	0.000671148	0.00923027
20200727_serum_yeast_10_15_rep4.mzML	914.856	917.418	-2.56237	EEQYJSTYR	EEQYJSTYR	(N(F)(N(H(H)(H(N(F)(H(F)))))))	F(3)H(4)N(3)	5	2	1443.07	14316600	3.3871e+07	sp|P0DOX5|IGG1_HUMAN/sp|P01857|IGHG1_HUMAN	299/180	0.00203317	0.00923027
20200727_serum_yeast_1_1_rep2.mzML	872.533	877.082	-4.54915	EEQYJSTYR	EEQYJSTYR	(N(F)(N(H(H)(H(N(F)(H(F)))))))	F(3)H(4)N(3)	5	2	1443.07	14021500	2.10978e+07	sp|P0DOX5|IGG1_HUMAN/sp|P01857|IGHG1_HUMAN	299/180	0.00143297	0.00923027
20200727_serum_yeast_1_1_rep3.mzML	865.751	871.778	-6.02685	EEQYJSTYR	EEQYJSTYR	(N(F)(N(H(H)(H(N(F)(H(F)))))))	F(3)H(4)N(3)	5	2	1443.07	12479100	2.33301e+07	sp|P0DOX5|IGG1_HUMAN/sp|P01857|IGHG1_HUMAN	299/180	0.000420067	0.00923027
20200727_serum_yeast_1_1_rep4.mzML	873.919	877.848	-3.92864	EEQYJSTYR	EEQYJSTYR	(N(F)(N(H(H)(H(N(F)(H(F)))))))	F(3)H(4)N(3)	5	2	1443.07	11809300	2.39595e+07	sp|P0DOX5|IGG1_HUMAN/sp|P01857|IGHG1_HUMAN	299/180	0.000451863	0.00923027
20200727_serum_yeast_10_12_rep3.mzML	1047.82	1065.73	-17.9094	EEQYJSTYR	EEQYJSTYR	(N(N(H(H(N(H)))(H(N(H(A)))))))	A(1)H(5)N(4)	5	2	1552.1	969781	2.67027e+07	sp|P0DOX5|IGG1_HUMAN/sp|P01857|IGHG1_HUMAN	299/180	0.0242054	0.0050276
20200727_serum_yeast_10_15_rep1.mzML	1052.69	1073.44	-20.7485	EEQYJSTYR	EEQYJSTYR	(N(N(H(H(N(H)))(H(N(H(A)))))))	A(1)H(5)N(4)	5	2	1552.1	1056780	2.23341e+07	sp|P0DOX5|IGG1_HUMAN/sp|P01857|IGHG1_HUMAN	299/180	6.41391e-05	0.0050276
20200727_serum_yeast_1_1_rep4.mzML	1051.67	1073.72	-22.0475	EEQYJSTYR	EEQYJSTYR	(N(N(H(H(N(H)))(H(N(H(A)))))))	A(1)H(5)N(4)	5	2	1552.1	1066400	2.07504e+07	sp|P0DOX5|IGG1_HUMAN/sp|P01857|IGHG1_HUMAN	299/180	0.00501217	0.0050276
20200727_serum_yeast_10_15_rep1.mzML	2762.05	2749.03	13.0199	EGDHEFLEVPEAQEDVEATFPVHQPGJYSCSYR	EGDHEFLEVPEAQEDVEATFPVHQPGJYSC[160]SYR	(N(N(H(H(N(H(A))))(H(N(H(A)))))))	A(2)H(5)N(4)	27	5	1209.09	2829780	2.02785e+07	sp|P04217|A1BG_HUMAN	179	0.0183905	0.00646211
20200727_serum_yeast_1_1_rep4.mzML	2726.8	2717.58	9.22218	EGDHEFLEVPEAQEDVEATFPVHQPGJYSCSYR	EGDHEFLEVPEAQEDVEATFPVHQPGJYSC[160]SYR	(N(N(H(H(N(H(A))))(H(N(H(A)))))))	A(2)H(5)N(4)	27	5	1209.09	5684070	7.22675e+07	sp|P04217|A1BG_HUMAN	179	0.00614396	0.00646211
20200727_serum_yeast_10_15_rep1.mzML	2761.63	2795.62	-33.994	EGDHEFLEVPEAQEDVEATFPVHQPGJYSCSYR	EGDHEFLEVPEAQEDVEATFPVHQPGJYSC[160]SYR	(N(N(H(H(N(H(H))))(H(N(F)(H(A)))))))	A(1)F(1)H(6)N(4)	27	5	1212.5	2798570	1.39701e+06	sp|P04217|A1BG_HUMAN	179	0.00148133	0.00933978
20200727_serum_yeast_1_1_rep4.mzML	2727.34	2767.29	-39.9477	EGDHEFLEVPEAQEDVEATFPVHQPGJYSCSYR	EGDHEFLEVPEAQEDVEATFPVHQPGJYSC[160]SYR	(N(N(H(H(N(H(H))))(H(N(F)(H(A)))))))	A(1)F(1)H(6)N(4)	27	5	1212.5	5767900	3.34058e+06	sp|P04217|A1BG_HUMAN	179	0.0124407	0.00933978
20200727_serum_yeast_10_12_rep1.mzML	2738.77	2777.01	-38.2386	EGDHEFLEVPEAQEDVEATFPVHQPGJYSCSYR	EGDHEFLEVPEAQEDVEATFPVHQPGJYSC[160]SYR	(N(F)(N(H(H(N(H(F))))(H(N(H(H)(F)))))))	F(3)H(6)N(4)	27	5	1212.7	4502860	2.34786e+06	sp|P04217|A1BG_HUMAN	179	0.0109002	0.00894719
20200727_serum_yeast_10_15_rep1.mzML	2761.16	2797.88	-36.7222	EGDHEFLEVPEAQEDVEATFPVHQPGJYSCSYR	EGDHEFLEVPEAQEDVEATFPVHQPGJYSC[160]SYR	(N(F)(N(H(H(N(H(F))))(H(N(H(H)(F)))))))	F(3)H(6)N(4)	27	5	1212.7	2739680	467577	sp|P04217|A1BG_HUMAN	179	0.0024447	0.00894719
20200727_serum_yeast_1_1_rep4.mzML	2727.34	2769.87	-42.5256	EGDHEFLEVPEAQEDVEATFPVHQPGJYSCSYR	EGDHEFLEVPEAQEDVEATFPVHQPGJYSC[160]SYR	(N(F)(N(H(H(N(H(F))))(H(N(H(H)(F)))))))	F(3)H(6)N(4)	27	5	1212.7	5934830	2540041	sp|P04217|A1BG_HUMAN	179	0.0057899	0.00894719
20200727_serum_yeast_10_12_rep1.mzML	2323.72	2382.52	-58.8036	EGYSJISYIVVNHQGISSR	EGYSJISYIVVNHQGISSR	(N(N(H(H(N(H(A))))(H(N(H(A)))))))	A(2)H(5)N(4)	5	3	1443.28	689560	2.54905e+07	sp|P49908|SEPP1_HUMAN	83	0.0189152	0.00211805
20200727_serum_yeast_10_12_rep2.mzML	2328.62	2381.77	-53.1511	EGYSJISYIVVNHQGISSR	EGYSJISYIVVNHQGISSR	(N(N(H(H(N(H(A))))(H(N(H(A)))))))	A(2)H(5)N(4)	5	3	1443.28	707339	2.3866e+07	sp|P49908|SEPP1_HUMAN	83	0.0074704	0.00211805
20200727_serum_yeast_10_12_rep3.mzML	2331.08	2396.49	-65.4113	EGYSJISYIVVNHQGISSR	EGYSJISYIVVNHQGISSR	(N(N(H(H(N(H(A))))(H(N(H(A)))))))	A(2)H(5)N(4)	5	3	1443.28	768082	2.94659e+07	sp|P49908|SEPP1_HUMAN	83	0.0200813	0.00211805
20200727_serum_yeast_10_15_rep2.mzML	2338.4	2400.84	-62.443	EGYSJISYIVVNHQGISSR	EGYSJISYIVVNHQGISSR	(N(N(H(H(N(H(A))))(H(N(H(A)))))))	A(2)H(5)N(4)	5	3	1443.28	593087	1.76959e+07	sp|P49908|SEPP1_HUMAN	83	0.0348684	0.00211805
20200727_serum_yeast_10_15_rep4.mzML	2379.66	2438.11	-58.4456	EGYSJISYIVVNHQGISSR	EGYSJISYIVVNHQGISSR	(N(N(H(H(N(H(A))))(H(N(H(A)))))))	A(2)H(5)N(4)	5	3	1443.28	592421	2.28898e+07	sp|P49908|SEPP1_HUMAN	83	0.00807885	0.00211805
20200727_serum_yeast_1_1_rep2.mzML	2306.54	2370.89	-64.3544	EGYSJISYIVVNHQGISSR	EGYSJISYIVVNHQGISSR	(N(N(H(H(N(H(A))))(H(N(H(A)))))))	A(2)H(5)N(4)	5	3	1443.28	762675	2.27007e+07	sp|P49908|SEPP1_HUMAN	83	0.00335973	0.00211805
20200727_serum_yeast_1_1_rep3.mzML	2316.51	2378.79	-62.2798	EGYSJISYIVVNHQGISSR	EGYSJISYIVVNHQGISSR	(N(N(H(H(N(H(A))))(H(N(H(A)))))))	A(2)H(5)N(4)	5	3	1443.28	880218	2.81265e+07	sp|P49908|SEPP1_HUMAN	83	0.00569424	0.00211805
20200727_serum_yeast_1_1_rep4.mzML	2327.27	2387.39	-60.1239	EGYSJISYIVVNHQGISSR	EGYSJISYIVVNHQGISSR	(N(N(H(H(N(H(A))))(H(N(H(A)))))))	A(2)H(5)N(4)	5	3	1443.28	763997	2.15137e+07	sp|P49908|SEPP1_HUMAN	83	0.0191543	0.00211805
20200727_serum_yeast_1_1_rep3.mzML	2793.56	2737.44	56.1154	EHEAQSJASLDVFLGHTNVEELMK	EHEAQSJASLDVFLGHTNVEELMK	(N(N(H(H(N(H(A))))(H(N(H(A)))))))	A(2)H(5)N(4)	7	4	1226.52	846952	21337048	sp|P00736|C1R_HUMAN	514	0.00329987	0.00208834
20200727_serum_yeast_10_12_rep1.mzML	1801.23	1841.57	-40.3433	EHEGAIYPDJTTDFQR	EHEGAIYPDJTTDFQR	(N(N(H(H(N(H(A))))(H(N(H(A)))))))	A(2)H(5)N(4)	10	4	1025.16	1837540	4.22961e+06	sp|P00450|CERU_HUMAN	138	0.00245508	0.00246242
20200727_serum_yeast_10_12_rep2.mzML	1804.33	1842.76	-38.4337	EHEGAIYPDJTTDFQR	EHEGAIYPDJTTDFQR	(N(N(H(H(N(H(A))))(H(N(H(A)))))))	A(2)H(5)N(4)	10	4	1025.16	897159	3.56659e+06	sp|P00450|CERU_HUMAN	138	0.00768663	0.00246242
20200727_serum_yeast_10_15_rep1.mzML	1842.03	1874.93	-32.9048	EHEGAIYPDJTTDFQR	EHEGAIYPDJTTDFQR	(N(N(H(H(N(H(A))))(H(N(H(A)))))))	A(2)H(5)N(4)	10	4	1025.16	1076770	1.19049e+07	sp|P00450|CERU_HUMAN	138	0.00307471	0.00246242
20200727_serum_yeast_10_15_rep2.mzML	1829.59	1861.55	-31.9578	EHEGAIYPDJTTDFQR	EHEGAIYPDJTTDFQR	(N(N(H(H(N(H(A))))(H(N(H(A)))))))	A(2)H(5)N(4)	10	4	1025.16	1138180	1.0167e+07	sp|P00450|CERU_HUMAN	138	0.0364638	0.00246242
20200727_serum_yeast_10_15_rep4.mzML	1860.64	1901.32	-40.6777	EHEGAIYPDJTTDFQR	EHEGAIYPDJTTDFQR	(N(N(H(H(N(H(A))))(H(N(H(A)))))))	A(2)H(5)N(4)	10	4	1025.16	812494	8.22194e+06	sp|P00450|CERU_HUMAN	138	0.0134975	0.00246242
20200727_serum_yeast_1_1_rep3.mzML	1801.05	1834.43	-33.3838	EHEGAIYPDJTTDFQR	EHEGAIYPDJTTDFQR	(N(N(H(H(N(H(A))))(H(N(H(A)))))))	A(2)H(5)N(4)	10	4	1025.16	600431	6.72517e+06	sp|P00450|CERU_HUMAN	138	0.00516967	0.00246242
20200727_serum_yeast_1_1_rep4.mzML	1816.32	1846.49	-30.1724	EHEGAIYPDJTTDFQR	EHEGAIYPDJTTDFQR	(N(N(H(H(N(H(A))))(H(N(H(A)))))))	A(2)H(5)N(4)	10	4	1025.16	1569690	1.22811e+07	sp|P00450|CERU_HUMAN	138	0.00307328	0.00246242
20200727_serum_yeast_10_12_rep1.mzML	1799.11	1847.51	-48.3985	EHEGAIYPDJTTDFQR	EHEGAIYPDJTTDFQR	(N(N(H(H(N(H(A))))(H(N(H(A)))))))	A(2)H(5)N(4)	10	3	1366.54	23821700	4.3008e+08	sp|P00450|CERU_HUMAN	138	0.00112798	0.00246242
20200727_serum_yeast_10_12_rep2.mzML	1805.63	1847.79	-42.1581	EHEGAIYPDJTTDFQR	EHEGAIYPDJTTDFQR	(N(N(H(H(N(H(A))))(H(N(H(A)))))))	A(2)H(5)N(4)	10	3	1366.54	22742200	3.88271e+08	sp|P00450|CERU_HUMAN	138	0.00110462	0.00246242
20200727_serum_yeast_10_12_rep3.mzML	1827.81	1871.78	-43.9684	EHEGAIYPDJTTDFQR	EHEGAIYPDJTTDFQR	(N(N(H(H(N(H(A))))(H(N(H(A)))))))	A(2)H(5)N(4)	10	3	1366.54	22379400	3.79552e+08	sp|P00450|CERU_HUMAN	138	0.00601064	0.00246242
20200727_serum_yeast_10_15_rep1.mzML	1840.94	1879.38	-38.4362	EHEGAIYPDJTTDFQR	EHEGAIYPDJTTDFQR	(N(N(H(H(N(H(A))))(H(N(H(A)))))))	A(2)H(5)N(4)	10	3	1366.54	17880700	2.86572e+08	sp|P00450|CERU_HUMAN	138	0.00110551	0.00246242
20200727_serum_yeast_10_15_rep2.mzML	1828.52	1866.33	-37.8101	EHEGAIYPDJTTDFQR	EHEGAIYPDJTTDFQR	(N(N(H(H(N(H(A))))(H(N(H(A)))))))	A(2)H(5)N(4)	10	3	1366.54	18761100	3.36871e+08	sp|P00450|CERU_HUMAN	138	0.000822683	0.00246242
20200727_serum_yeast_10_15_rep4.mzML	1860.26	1906.78	-46.5164	EHEGAIYPDJTTDFQR	EHEGAIYPDJTTDFQR	(N(N(H(H(N(H(A))))(H(N(H(A)))))))	A(2)H(5)N(4)	10	3	1366.54	21872200	3.94117e+08	sp|P00450|CERU_HUMAN	138	0.000664148	0.00246242
20200727_serum_yeast_1_1_rep2.mzML	1779.39	1819.18	-39.7948	EHEGAIYPDJTTDFQR	EHEGAIYPDJTTDFQR	(N(N(H(H(N(H(A))))(H(N(H(A)))))))	A(2)H(5)N(4)	10	3	1366.54	25980400	4.57761e+08	sp|P00450|CERU_HUMAN	138	0.000685269	0.00246242
20200727_serum_yeast_1_1_rep3.mzML	1824.34	1839.06	-14.7204	EHEGAIYPDJTTDFQR	EHEGAIYPDJTTDFQR	(N(N(H(H(N(H(A))))(H(N(H(A)))))))	A(2)H(5)N(4)	10	3	1366.54	906213	1.39635e+07	sp|P00450|CERU_HUMAN	138	0.00493569	0.00246242
20200727_serum_yeast_1_1_rep4.mzML	1815.33	1850.63	-35.3029	EHEGAIYPDJTTDFQR	EHEGAIYPDJTTDFQR	(N(N(H(H(N(H(A))))(H(N(H(A)))))))	A(2)H(5)N(4)	10	3	1366.54	21557100	3.45629e+08	sp|P00450|CERU_HUMAN	138	0.000364001	0.00246242
20200727_serum_yeast_10_12_rep2.mzML	1788.66	1832.27	-43.6142	EHEGAIYPDJTTDFQR	EHEGAIYPDJTTDFQR	(N(F)(N(H(H(N(H(A))))(H(N(H(A)))))))	A(2)F(1)H(5)N(4)	10	4	1061.67	384920	5.44553e+06	sp|P00450|CERU_HUMAN	138	0.0297722	0.0027938
20200727_serum_yeast_10_12_rep3.mzML	1804.79	1854.23	-49.441	EHEGAIYPDJTTDFQR	EHEGAIYPDJTTDFQR	(N(F)(N(H(H(N(H(A))))(H(N(H(A)))))))	A(2)F(1)H(5)N(4)	10	4	1061.67	919431	6.71746e+06	sp|P00450|CERU_HUMAN	138	0.00575493	0.0027938
20200727_serum_yeast_1_1_rep2.mzML	1762.8	1806.34	-43.5442	EHEGAIYPDJTTDFQR	EHEGAIYPDJTTDFQR	(N(F)(N(H(H(N(H(A))))(H(N(H(A)))))))	A(2)F(1)H(5)N(4)	10	4	1061.67	667737	1.02922e+07	sp|P00450|CERU_HUMAN	138	0.00846112	0.0027938
20200727_serum_yeast_1_1_rep3.mzML	1786.24	1824.85	-38.6142	EHEGAIYPDJTTDFQR	EHEGAIYPDJTTDFQR	(N(F)(N(H(H(N(H(A))))(H(N(H(A)))))))	A(2)F(1)H(5)N(4)	10	4	1061.67	465012	1.07043e+07	sp|P00450|CERU_HUMAN	138	0.0234892	0.0027938
20200727_serum_yeast_10_12_rep1.mzML	1782.05	1832.32	-50.2716	EHEGAIYPDJTTDFQR	EHEGAIYPDJTTDFQR	(N(F)(N(H(H(N(H(A))))(H(N(H(A)))))))	A(2)F(1)H(5)N(4)	10	3	1415.23	7078190	1.48708e+08	sp|P00450|CERU_HUMAN	138	0.00259002	0.0027938
20200727_serum_yeast_10_12_rep2.mzML	1790.64	1834.88	-44.2389	EHEGAIYPDJTTDFQR	EHEGAIYPDJTTDFQR	(N(F)(N(H(H(N(H(A))))(H(N(H(A)))))))	A(2)F(1)H(5)N(4)	10	3	1415.23	7455160	1.32027e+08	sp|P00450|CERU_HUMAN	138	0.0021029	0.0027938
20200727_serum_yeast_10_12_rep3.mzML	1805.34	1857.24	-51.8955	EHEGAIYPDJTTDFQR	EHEGAIYPDJTTDFQR	(N(F)(N(H(H(N(H(A))))(H(N(H(A)))))))	A(2)F(1)H(5)N(4)	10	3	1415.23	8829800	1.68846e+08	sp|P00450|CERU_HUMAN	138	0.0305962	0.0027938
20200727_serum_yeast_10_15_rep1.mzML	1846.85	1867.44	-20.5907	EHEGAIYPDJTTDFQR	EHEGAIYPDJTTDFQR	(N(F)(N(H(H(N(H(A))))(H(N(H(A)))))))	A(2)F(1)H(5)N(4)	10	3	1415.23	1118690	1.81541e+07	sp|P00450|CERU_HUMAN	138	0.00521444	0.0027938
20200727_serum_yeast_10_15_rep2.mzML	1810.93	1854.01	-43.0848	EHEGAIYPDJTTDFQR	EHEGAIYPDJTTDFQR	(N(F)(N(H(H(N(H(A))))(H(N(H(A)))))))	A(2)F(1)H(5)N(4)	10	3	1415.23	6809510	1.3384e+08	sp|P00450|CERU_HUMAN	138	0.00210527	0.0027938
20200727_serum_yeast_10_15_rep4.mzML	1841.61	1892.53	-50.9203	EHEGAIYPDJTTDFQR	EHEGAIYPDJTTDFQR	(N(F)(N(H(H(N(H(A))))(H(N(H(A)))))))	A(2)F(1)H(5)N(4)	10	3	1415.23	5785820	1.19584e+08	sp|P00450|CERU_HUMAN	138	0.00210409	0.0027938
20200727_serum_yeast_1_1_rep2.mzML	1767.84	1808.66	-40.819	EHEGAIYPDJTTDFQR	EHEGAIYPDJTTDFQR	(N(F)(N(H(H(N(H(A))))(H(N(H(A)))))))	A(2)F(1)H(5)N(4)	10	3	1415.23	6811380	1.34959e+08	sp|P00450|CERU_HUMAN	138	0.00112166	0.0027938
20200727_serum_yeast_1_1_rep3.mzML	1790.69	1827.17	-36.4814	EHEGAIYPDJTTDFQR	EHEGAIYPDJTTDFQR	(N(F)(N(H(H(N(H(A))))(H(N(H(A)))))))	A(2)F(1)H(5)N(4)	10	3	1415.23	8773540	1.55867e+08	sp|P00450|CERU_HUMAN	138	0.00305181	0.0027938
20200727_serum_yeast_1_1_rep4.mzML	1802.17	1840.02	-37.8508	EHEGAIYPDJTTDFQR	EHEGAIYPDJTTDFQR	(N(F)(N(H(H(N(H(A))))(H(N(H(A)))))))	A(2)F(1)H(5)N(4)	10	3	1415.23	8315090	1.76682e+08	sp|P00450|CERU_HUMAN	138	0.00213986	0.0027938
20200727_serum_yeast_10_12_rep1.mzML	2064.9	2086.12	-21.2193	EHEGAIYPDJTTDFQR	EHEGAIYPDJTTDFQR	(N(F)(N(H(N)(H(H)(H))(H(N(H(A)))(N(F)(H(A)))))))	A(2)F(2)H(7)N(5)	10	3	1639.65	1796700	735874	sp|P00450|CERU_HUMAN	138	0.00901256	0.00438423
20200727_serum_yeast_10_12_rep2.mzML	2079.64	2105.48	-25.8426	EHEGAIYPDJTTDFQR	EHEGAIYPDJTTDFQR	(N(N(H(N)(H(H)(H))(H(N(F)(H(A)))(N(F)(H(A)))))))	A(2)F(2)H(7)N(5)	10	3	1639.65	1780630	1.52004e+06	sp|P00450|CERU_HUMAN	138	0.0250716	0.00438423
20200727_serum_yeast_10_12_rep3.mzML	2088.84	2110.61	-21.7652	EHEGAIYPDJTTDFQR	EHEGAIYPDJTTDFQR	(N(F)(N(H(N)(H(H)(H))(H(N(H(A)))(N(F)(H(A)))))))	A(2)F(2)H(7)N(5)	10	3	1639.65	1398690	123465	sp|P00450|CERU_HUMAN	138	0.0204404	0.00438423
20200727_serum_yeast_10_15_rep1.mzML	2085.01	2112.52	-27.5098	EHEGAIYPDJTTDFQR	EHEGAIYPDJTTDFQR	(N(N(H(N)(H(H)(H))(H(N(F)(H(A)))(N(F)(H(A)))))))	A(2)F(2)H(7)N(5)	10	3	1639.65	1920090	755084	sp|P00450|CERU_HUMAN	138	0.00778793	0.00438423
20200727_serum_yeast_10_15_rep2.mzML	2106.28	2132.22	-25.9373	EHEGAIYPDJTTDFQR	EHEGAIYPDJTTDFQR	(N(N(H(N)(H(H)(H))(H(N(F)(H(A)))(N(F)(H(A)))))))	A(2)F(2)H(7)N(5)	10	3	1639.65	1570400	412782	sp|P00450|CERU_HUMAN	138	0.00651425	0.00438423
20200727_serum_yeast_10_15_rep4.mzML	2105.58	2125.33	-19.7487	EHEGAIYPDJTTDFQR	EHEGAIYPDJTTDFQR	(N(N(H(N)(H(H)(H))(H(N(F)(H(A)))(N(F)(H(A)))))))	A(2)F(2)H(7)N(5)	10	3	1639.65	1393350	719251	sp|P00450|CERU_HUMAN	138	0.048465	0.00438423
20200727_serum_yeast_1_1_rep2.mzML	2044.12	2082.01	-37.886	EHEGAIYPDJTTDFQR	EHEGAIYPDJTTDFQR	(N(F)(N(H(N)(H(H)(H))(H(N(H(A)))(N(F)(H(A)))))))	A(2)F(2)H(7)N(5)	10	3	1639.65	2144430	1.43885e+06	sp|P00450|CERU_HUMAN	138	0.0217393	0.00438423
20200727_serum_yeast_1_1_rep3.mzML	2054.92	2081.92	-26.997	EHEGAIYPDJTTDFQR	EHEGAIYPDJTTDFQR	(N(F)(N(H(N)(H(H)(H))(H(N(H(A)))(N(F)(H(A)))))))	A(2)F(2)H(7)N(5)	10	3	1639.65	2023070	544993	sp|P00450|CERU_HUMAN	138	0.00376373	0.00438423
20200727_serum_yeast_1_1_rep4.mzML	2056.92	2085.48	-28.5608	EHEGAIYPDJTTDFQR	EHEGAIYPDJTTDFQR	(N(F)(N(H(N)(H(H)(H))(H(N(H(A)))(N(F)(H(A)))))))	A(2)F(2)H(7)N(5)	10	3	1639.65	2069080	1.25357e+06	sp|P00450|CERU_HUMAN	138	0.0104128	0.00438423
20200727_serum_yeast_10_12_rep1.mzML	2065.35	2173.73	-108.377	EHEGAIYPDJTTDFQR	EHEGAIYPDJTTDFQR	(N(N(H(H(N(F)(H(A))))(H(N(H(A)))(N(H(A)))))))	A(3)F(1)H(6)N(5)	10	4	1225.73	2191760	2.93653e+07	sp|P00450|CERU_HUMAN	138	0.00450778	0.00301971
20200727_serum_yeast_10_12_rep3.mzML	2088.55	2192.55	-104.003	EHEGAIYPDJTTDFQR	EHEGAIYPDJTTDFQR	(N(N(H(H(N(F)(H(A))))(H(N(H(A)))(N(H(A)))))))	A(3)F(1)H(6)N(5)	10	4	1225.73	1861570	2.86287e+07	sp|P00450|CERU_HUMAN	138	0.0126068	0.00301971
20200727_serum_yeast_10_15_rep2.mzML	2106.79	2217.89	-111.096	EHEGAIYPDJTTDFQR	EHEGAIYPDJTTDFQR	(N(N(H(H(N(F)(H(A))))(H(N(H(A)))(N(H(A)))))))	A(3)F(1)H(6)N(5)	10	4	1225.73	1962760	3.20686e+07	sp|P00450|CERU_HUMAN	138	0.00372828	0.00301971
20200727_serum_yeast_1_1_rep2.mzML	2046.33	2164.24	-117.914	EHEGAIYPDJTTDFQR	EHEGAIYPDJTTDFQR	(N(N(H(H(N(F)(H(A))))(H(N(H(A)))(N(H(A)))))))	A(3)F(1)H(6)N(5)	10	4	1225.73	2836610	25956901	sp|P00450|CERU_HUMAN	138	0.00145068	0.00301971
20200727_serum_yeast_1_1_rep4.mzML	2055.52	2179.26	-123.744	EHEGAIYPDJTTDFQR	EHEGAIYPDJTTDFQR	(N(N(H(H(N(F)(H(A))))(H(N(H(A)))(N(H(A)))))))	A(3)F(1)H(6)N(5)	10	4	1225.73	2128740	2.76351e+07	sp|P00450|CERU_HUMAN	138	0.0039879	0.00301971
20200727_serum_yeast_10_12_rep1.mzML	2064.9	2152.09	-87.1944	EHEGAIYPDJTTDFQR	EHEGAIYPDJTTDFQR	(N(F)(N(H(H(N(H(A))))(H(N(H(A)))(N(H(A)))))))	A(3)F(1)H(6)N(5)	10	3	1633.97	2079830	5.40954e+07	sp|P00450|CERU_HUMAN	138	0.00506757	0.00301971
20200727_serum_yeast_10_12_rep2.mzML	2079.26	2170.15	-90.8921	EHEGAIYPDJTTDFQR	EHEGAIYPDJTTDFQR	(N(N(H(H(N(F)(H(A))))(H(N(H(A)))(N(H(A)))))))	A(3)F(1)H(6)N(5)	10	3	1633.97	2147610	5.67931e+07	sp|P00450|CERU_HUMAN	138	0.00675221	0.00301971
20200727_serum_yeast_10_12_rep3.mzML	2088.91	2172.66	-83.7509	EHEGAIYPDJTTDFQR	EHEGAIYPDJTTDFQR	(N(F)(N(H(H(N(H(A))))(H(N(H(A)))(N(H(A)))))))	A(3)F(1)H(6)N(5)	10	3	1633.97	1716490	4.95942e+07	sp|P00450|CERU_HUMAN	138	0.0067972	0.00301971
20200727_serum_yeast_10_15_rep1.mzML	2085.17	2184.49	-99.3179	EHEGAIYPDJTTDFQR	EHEGAIYPDJTTDFQR	(N(N(H(H(N(F)(H(A))))(H(N(H(A)))(N(H(A)))))))	A(3)F(1)H(6)N(5)	10	3	1633.97	2412190	5.68598e+07	sp|P00450|CERU_HUMAN	138	0.00408913	0.00301971
20200727_serum_yeast_10_15_rep2.mzML	2106.99	2196.64	-89.6538	EHEGAIYPDJTTDFQR	EHEGAIYPDJTTDFQR	(N(N(H(H(N(F)(H(A))))(H(N(H(A)))(N(H(A)))))))	A(3)F(1)H(6)N(5)	10	3	1633.97	1987130	44403348	sp|P00450|CERU_HUMAN	138	0.00464587	0.00301971
20200727_serum_yeast_10_15_rep4.mzML	2105.58	2200.01	-94.4276	EHEGAIYPDJTTDFQR	EHEGAIYPDJTTDFQR	(N(N(H(H(N(F)(H(A))))(H(N(H(A)))(N(H(A)))))))	A(3)F(1)H(6)N(5)	10	3	1633.97	1736470	3.94182e+07	sp|P00450|CERU_HUMAN	138	0.006128	0.00301971
20200727_serum_yeast_1_1_rep2.mzML	2045.53	2145.08	-99.5538	EHEGAIYPDJTTDFQR	EHEGAIYPDJTTDFQR	(N(F)(N(H(H(N(H(A))))(H(N(H(A)))(N(H(A)))))))	A(3)F(1)H(6)N(5)	10	3	1633.97	2674300	6.30778e+07	sp|P00450|CERU_HUMAN	138	0.0102698	0.00301971
20200727_serum_yeast_1_1_rep3.mzML	2054.36	2149.79	-95.4266	EHEGAIYPDJTTDFQR	EHEGAIYPDJTTDFQR	(N(F)(N(H(H(N(H(A))))(H(N(H(A)))(N(H(A)))))))	A(3)F(1)H(6)N(5)	10	3	1633.97	2519030	6.12545e+07	sp|P00450|CERU_HUMAN	138	0.00582483	0.00301971
20200727_serum_yeast_1_1_rep4.mzML	2056.82	2156.23	-99.4085	EHEGAIYPDJTTDFQR	EHEGAIYPDJTTDFQR	(N(F)(N(H(H(N(H(A))))(H(N(H(A)))(N(H(A)))))))	A(3)F(1)H(6)N(5)	10	3	1633.97	2539920	6.14355e+07	sp|P00450|CERU_HUMAN	138	0.00538033	0.00301971
20200727_serum_yeast_10_12_rep1.mzML	1609.02	1594.26	14.7577	EHEGAIYPDJTTDFQR	EHEGAIYPDJTTDFQR	(N(N(H(H(N(H)))(H(N(H(A)))))))	A(1)H(5)N(4)	10	3	1269.51	3454290	6.50892e+07	sp|P00450|CERU_HUMAN	138	0.00283584	0.0077318
20200727_serum_yeast_10_12_rep2.mzML	1623.41	1599.61	23.8027	EHEGAIYPDJTTDFQR	EHEGAIYPDJTTDFQR	(N(N(H(H(N(H)))(H(N(H(A)))))))	A(1)H(5)N(4)	10	3	1269.51	4146230	7.31692e+07	sp|P00450|CERU_HUMAN	138	0.0175739	0.0077318
20200727_serum_yeast_10_12_rep3.mzML	1604.64	1596.38	8.25735	EHEGAIYPDJTTDFQR	EHEGAIYPDJTTDFQR	(N(N(H(H(N(H)))(H(N(H(A)))))))	A(1)H(5)N(4)	10	3	1269.51	4020740	6.61107e+07	sp|P00450|CERU_HUMAN	138	0.00110019	0.0077318
20200727_serum_yeast_10_15_rep1.mzML	1632.69	1602.93	29.7648	EHEGAIYPDJTTDFQR	EHEGAIYPDJTTDFQR	(N(N(H(H(N(H)))(H(N(H(A)))))))	A(1)H(5)N(4)	10	3	1269.51	3772840	6.11727e+07	sp|P00450|CERU_HUMAN	138	0.00938649	0.0077318
20200727_serum_yeast_10_15_rep2.mzML	1646.18	1627.25	18.931	EHEGAIYPDJTTDFQR	EHEGAIYPDJTTDFQR	(N(N(H(H(N(H)))(H(N(H(A)))))))	A(1)H(5)N(4)	10	3	1269.51	3541670	61462801	sp|P00450|CERU_HUMAN	138	0.00385352	0.0077318
20200727_serum_yeast_10_15_rep4.mzML	1634.46	1609.36	25.0968	EHEGAIYPDJTTDFQR	EHEGAIYPDJTTDFQR	(N(N(H(H(N(H)))(H(N(H(A)))))))	A(1)H(5)N(4)	10	3	1269.51	3884740	5.64259e+07	sp|P00450|CERU_HUMAN	138	0.00173825	0.0077318
20200727_serum_yeast_1_1_rep2.mzML	1595.29	1570.92	24.3666	EHEGAIYPDJTTDFQR	EHEGAIYPDJTTDFQR	(N(N(H(H(N(H)))(H(N(H(A)))))))	A(1)H(5)N(4)	10	3	1269.51	4807210	8.36472e+07	sp|P00450|CERU_HUMAN	138	0.000966648	0.0077318
20200727_serum_yeast_1_1_rep4.mzML	1597.07	1578.42	18.6454	EHEGAIYPDJTTDFQR	EHEGAIYPDJTTDFQR	(N(N(H(H(N(H)))(H(N(H(A)))))))	A(1)H(5)N(4)	10	3	1269.51	5150280	8.9995e+07	sp|P00450|CERU_HUMAN	138	0.0229292	0.0077318
20200727_serum_yeast_10_12_rep1.mzML	1609.02	1644.44	-35.422	EHEGAIYPDJTTDFQR	EHEGAIYPDJTTDFQR	(N(F)(N(H(H(N(H)))(H(N(H(F)))))))	F(2)H(5)N(4)	10	3	1269.85	2873930	6.5551e+07	sp|P00450|CERU_HUMAN	138	0.0102934	0.00584971
20200727_serum_yeast_10_12_rep2.mzML	1623.41	1660.39	-36.9809	EHEGAIYPDJTTDFQR	EHEGAIYPDJTTDFQR	(N(N(H(H(N(H(F))))(H(N(H(F)))))))	F(2)H(5)N(4)	10	3	1269.85	3621330	7.94765e+07	sp|P00450|CERU_HUMAN	138	0.00272042	0.00584971
20200727_serum_yeast_10_15_rep1.mzML	1632.69	1670.1	-37.4081	EHEGAIYPDJTTDFQR	EHEGAIYPDJTTDFQR	(N(N(H(H(N(H(F))))(H(N(H(F)))))))	F(2)H(5)N(4)	10	3	1269.85	3334370	6.58502e+07	sp|P00450|CERU_HUMAN	138	0.00276532	0.00584971
20200727_serum_yeast_10_15_rep2.mzML	1646.18	1676.1	-29.9235	EHEGAIYPDJTTDFQR	EHEGAIYPDJTTDFQR	(N(N(H(H(N(H(F))))(H(N(H(F)))))))	F(2)H(5)N(4)	10	3	1269.85	3050060	6.75431e+07	sp|P00450|CERU_HUMAN	138	0.00276395	0.00584971
20200727_serum_yeast_10_15_rep4.mzML	1634.46	1681.44	-46.9794	EHEGAIYPDJTTDFQR	EHEGAIYPDJTTDFQR	(N(N(H(H(N(H(F))))(H(N(H(F)))))))	F(2)H(5)N(4)	10	3	1269.85	3261280	5.95759e+07	sp|P00450|CERU_HUMAN	138	0.0322961	0.00584971
20200727_serum_yeast_1_1_rep3.mzML	1605.22	1646.84	-41.6247	EHEGAIYPDJTTDFQR	EHEGAIYPDJTTDFQR	(N(F)(N(H(H(N(H)))(H(N(H(F)))))))	F(2)H(5)N(4)	10	3	1269.85	3871700	8.34643e+07	sp|P00450|CERU_HUMAN	138	0.00263299	0.00584971
20200727_serum_yeast_1_1_rep4.mzML	1597.07	1650.76	-53.6879	EHEGAIYPDJTTDFQR	EHEGAIYPDJTTDFQR	(N(N(H(H(N(H(F))))(H(N(H(F)))))))	F(2)H(5)N(4)	10	3	1269.85	4419530	9.72165e+07	sp|P00450|CERU_HUMAN	138	0.0227456	0.00584971
20200727_serum_yeast_10_12_rep1.mzML	1602.95	1588.11	14.8392	EHEGAIYPDJTTDFQR	EHEGAIYPDJTTDFQR	(N(F)(N(H(H(N(H)))(H(N(H(A)))))))	A(1)F(1)H(5)N(4)	10	3	1318.2	822960	1.69115e+07	sp|P00450|CERU_HUMAN	138	0.0145096	0.00202816
20200727_serum_yeast_10_12_rep2.mzML	1613.69	1593.29	20.3952	EHEGAIYPDJTTDFQR	EHEGAIYPDJTTDFQR	(N(F)(N(H(H(N(H)))(H(N(H(A)))))))	A(1)F(1)H(5)N(4)	10	3	1318.2	882502	2.17478e+07	sp|P00450|CERU_HUMAN	138	0.00310493	0.00202816
20200727_serum_yeast_10_12_rep3.mzML	1597.01	1588.37	8.63645	EHEGAIYPDJTTDFQR	EHEGAIYPDJTTDFQR	(N(F)(N(H(H(N(H)))(H(N(H(A)))))))	A(1)F(1)H(5)N(4)	10	3	1318.2	933375	2.20948e+07	sp|P00450|CERU_HUMAN	138	0.000784339	0.00202816
20200727_serum_yeast_10_15_rep2.mzML	1639.94	1622.24	17.7047	EHEGAIYPDJTTDFQR	EHEGAIYPDJTTDFQR	(N(N(H(H(N(H)))(H(N(F)(H(A)))))))	A(1)F(1)H(5)N(4)	10	3	1318.2	837453	1.81631e+07	sp|P00450|CERU_HUMAN	138	0.0440589	0.00202816
20200727_serum_yeast_1_1_rep2.mzML	1583.61	1563.8	19.8089	EHEGAIYPDJTTDFQR	EHEGAIYPDJTTDFQR	(N(F)(N(H(H(N(H)))(H(N(H(A)))))))	A(1)F(1)H(5)N(4)	10	3	1318.2	1255970	2.41188e+07	sp|P00450|CERU_HUMAN	138	0.00765598	0.00202816
20200727_serum_yeast_10_12_rep2.mzML	2084.68	2182.19	-97.5148	EHEGAIYPDJTTDFQR	EHEGAIYPDJTTDFQR	(N(N(H(H(N(H(A))))(H(N(H(A)))(N(H(A)))))))	A(3)H(6)N(5)	10	3	1585.29	2305740	5.28769e+07	sp|P00450|CERU_HUMAN	138	0.00665857	0.00181854
20200727_serum_yeast_10_12_rep3.mzML	2093.52	2183.32	-89.8	EHEGAIYPDJTTDFQR	EHEGAIYPDJTTDFQR	(N(N(H(H(N(H(A))))(H(N(H(A)))(N(H(A)))))))	A(3)H(6)N(5)	10	3	1585.29	1475490	3.89665e+07	sp|P00450|CERU_HUMAN	138	0.0039481	0.00181854
20200727_serum_yeast_10_15_rep1.mzML	2092.04	2197.97	-105.926	EHEGAIYPDJTTDFQR	EHEGAIYPDJTTDFQR	(N(N(H(H(N(H(A))))(H(N(H(A)))(N(H(A)))))))	A(3)H(6)N(5)	10	3	1585.29	390703	1.00655e+07	sp|P00450|CERU_HUMAN	138	0.0143281	0.00181854
20200727_serum_yeast_10_15_rep2.mzML	2122.54	2208.08	-85.5409	EHEGAIYPDJTTDFQR	EHEGAIYPDJTTDFQR	(N(N(H(H(N(H(A))))(H(N(H(A)))(N(H(A)))))))	A(3)H(6)N(5)	10	3	1585.29	781463	1.59913e+07	sp|P00450|CERU_HUMAN	138	0.000536532	0.00181854
20200727_serum_yeast_10_15_rep4.mzML	2110.67	2215.3	-104.635	EHEGAIYPDJTTDFQR	EHEGAIYPDJTTDFQR	(N(N(H(H(N(H(A))))(H(N(H(A)))(N(H(A)))))))	A(3)H(6)N(5)	10	3	1585.29	1535510	3.54701e+07	sp|P00450|CERU_HUMAN	138	0.0147839	0.00181854
20200727_serum_yeast_1_1_rep2.mzML	2052.88	2155.33	-102.446	EHEGAIYPDJTTDFQR	EHEGAIYPDJTTDFQR	(N(N(H(H(N(H(A))))(H(N(H(A)))(N(H(A)))))))	A(3)H(6)N(5)	10	3	1585.29	1132550	3.03546e+07	sp|P00450|CERU_HUMAN	138	0.00473997	0.00181854
20200727_serum_yeast_1_1_rep3.mzML	2060.01	2160.76	-100.745	EHEGAIYPDJTTDFQR	EHEGAIYPDJTTDFQR	(N(N(H(H(N(H(A))))(H(N(H(A)))(N(H(A)))))))	A(3)H(6)N(5)	10	3	1585.29	1873690	45795524	sp|P00450|CERU_HUMAN	138	0.00367855	0.00181854
20200727_serum_yeast_10_15_rep1.mzML	1766.21	1802.98	-36.7658	EJISDPTSPLR	EJISDPTSPLR	(N(N(H(H(H))(H(N(H(A)))))))	A(1)H(5)N(3)	2	3	980.41	614083	6.06348e+06	sp|P01591|IGJ_HUMAN	71	0.0346812	0.00906792
20200727_serum_yeast_1_1_rep2.mzML	1734.89	1759.95	-25.0572	EJISDPTSPLR	EJISDPTSPLR	(N(N(H(H(H))(H(N(H(A)))))))	A(1)H(5)N(3)	2	3	980.41	913356	5.87785e+06	sp|P01591|IGJ_HUMAN	71	0.00826616	0.00906792
20200727_serum_yeast_10_12_rep1.mzML	1727.52	1782.64	-55.1234	EJISDPTSPLR	EJISDPTSPLR	(N(F)(N(H(H(H))(H(N(H(A)))))))	A(1)F(1)H(5)N(3)	2	3	1029.1	4837350	6.58304e+06	sp|P01591|IGJ_HUMAN	71	0.00681984	0.00991533
20200727_serum_yeast_10_12_rep2.mzML	1746.8	1789.52	-42.7226	EJISDPTSPLR	EJISDPTSPLR	(N(F)(N(H(H(H))(H(N(H(A)))))))	A(1)F(1)H(5)N(3)	2	3	1029.1	2237110	9.68324e+06	sp|P01591|IGJ_HUMAN	71	0.0053824	0.00991533
20200727_serum_yeast_10_12_rep3.mzML	1760.41	1801.14	-40.7313	EJISDPTSPLR	EJISDPTSPLR	(N(F)(N(H(H(H))(H(N(H(A)))))))	A(1)F(1)H(5)N(3)	2	3	1029.1	1557750	1.05193e+07	sp|P01591|IGJ_HUMAN	71	0.0157921	0.00991533
20200727_serum_yeast_10_15_rep1.mzML	1774.71	1811.74	-37.0264	EJISDPTSPLR	EJISDPTSPLR	(N(F)(N(H(H(H))(H(N(H(A)))))))	A(1)F(1)H(5)N(3)	2	3	1029.1	1463720	1.23276e+07	sp|P01591|IGJ_HUMAN	71	0.00611661	0.00991533
20200727_serum_yeast_10_15_rep2.mzML	1760.58	1806.05	-45.4749	EJISDPTSPLR	EJISDPTSPLR	(N(F)(N(H(H(H))(H(N(H(A)))))))	A(1)F(1)H(5)N(3)	2	3	1029.1	3865020	1.09643e+07	sp|P01591|IGJ_HUMAN	71	0.0413737	0.00991533
20200727_serum_yeast_10_15_rep4.mzML	1796.27	1835.32	-39.0504	EJISDPTSPLR	EJISDPTSPLR	(N(F)(N(H(H(H))(H(N(H(A)))))))	A(1)F(1)H(5)N(3)	2	3	1029.1	748597	6.82397e+06	sp|P01591|IGJ_HUMAN	71	0.00575711	0.00991533
20200727_serum_yeast_1_1_rep2.mzML	1744.24	1766.53	-22.2903	EJISDPTSPLR	EJISDPTSPLR	(N(F)(N(H(H(H))(H(N(H(A)))))))	A(1)F(1)H(5)N(3)	2	3	1029.1	2004850	1.38444e+07	sp|P01591|IGJ_HUMAN	71	0.0117597	0.00991533
20200727_serum_yeast_1_1_rep3.mzML	1757.21	1783.84	-26.6295	EJISDPTSPLR	EJISDPTSPLR	(N(F)(N(H(H(H))(H(N(H(A)))))))	A(1)F(1)H(5)N(3)	2	3	1029.1	1992810	1.36787e+07	sp|P01591|IGJ_HUMAN	71	0.00661002	0.00991533
20200727_serum_yeast_1_1_rep4.mzML	1770.49	1799.79	-29.2999	EJISDPTSPLR	EJISDPTSPLR	(N(F)(N(H(H(H))(H(N(H(A)))))))	A(1)F(1)H(5)N(3)	2	3	1029.1	1292130	1.05303e+07	sp|P01591|IGJ_HUMAN	71	0.00537412	0.00991533
20200727_serum_yeast_10_12_rep1.mzML	1728.87	1765.63	-36.7638	EJISDPTSPLR	EJISDPTSPLR	(N(N(H(H(N(H)))(H(N(H(A)))))))	A(1)H(5)N(4)	2	3	1048.1	12074200	1.69591e+08	sp|P01591|IGJ_HUMAN	71	0.000564903	0.00512668
20200727_serum_yeast_10_12_rep2.mzML	1742.72	1774.01	-31.2941	EJISDPTSPLR	EJISDPTSPLR	(N(N(H(H(N(H)))(H(N(H(A)))))))	A(1)H(5)N(4)	2	3	1048.1	9205520	1.34778e+08	sp|P01591|IGJ_HUMAN	71	0.00115971	0.00512668
20200727_serum_yeast_10_12_rep3.mzML	1738.06	1779.91	-41.8461	EJISDPTSPLR	EJISDPTSPLR	(N(N(H(H(N(H)))(H(N(H(A)))))))	A(1)H(5)N(4)	2	3	1048.1	12124600	165940249	sp|P01591|IGJ_HUMAN	71	0.000416754	0.00512668
20200727_serum_yeast_10_15_rep1.mzML	1752.34	1792.74	-40.3975	EJISDPTSPLR	EJISDPTSPLR	(N(N(H(H(N(H)))(H(N(H(A)))))))	A(1)H(5)N(4)	2	3	1048.1	10690600	1.42234e+08	sp|P01591|IGJ_HUMAN	71	0.000432146	0.00512668
20200727_serum_yeast_10_15_rep2.mzML	1756.83	1788.43	-31.602	EJISDPTSPLR	EJISDPTSPLR	(N(N(H(H(N(H)))(H(N(H(A)))))))	A(1)H(5)N(4)	2	3	1048.1	8238430	1.2108e+08	sp|P01591|IGJ_HUMAN	71	0.00017955	0.00512668
20200727_serum_yeast_10_15_rep4.mzML	1772.58	1816.29	-43.7061	EJISDPTSPLR	EJISDPTSPLR	(N(N(H(H(N(H)))(H(N(H(A)))))))	A(1)H(5)N(4)	2	3	1048.1	10289700	1.55658e+08	sp|P01591|IGJ_HUMAN	71	0.000658744	0.00512668
20200727_serum_yeast_1_1_rep2.mzML	1722.33	1750.87	-28.5368	EJISDPTSPLR	EJISDPTSPLR	(N(N(H(H(N(H)))(H(N(H(A)))))))	A(1)H(5)N(4)	2	3	1048.1	12622100	1.77336e+08	sp|P01591|IGJ_HUMAN	71	0.00112256	0.00512668
20200727_serum_yeast_1_1_rep3.mzML	1735.12	1767.24	-32.1231	EJISDPTSPLR	EJISDPTSPLR	(N(N(H(H(N(H)))(H(N(H(A)))))))	A(1)H(5)N(4)	2	3	1048.1	11646600	1.6389e+08	sp|P01591|IGJ_HUMAN	71	0.00056565	0.00512668
20200727_serum_yeast_1_1_rep4.mzML	1747.92	1782.45	-34.5274	EJISDPTSPLR	EJISDPTSPLR	(N(N(H(H(N(H)))(H(N(H(A)))))))	A(1)H(5)N(4)	2	3	1048.1	13639200	1.91923e+08	sp|P01591|IGJ_HUMAN	71	0.00115242	0.00512668
20200727_serum_yeast_10_12_rep1.mzML	1728.99	1764.98	-35.9935	EJISDPTSPLR	EJISDPTSPLR	(N(N(H(H(N(H)))(H(N(H(A)))))))	A(1)H(5)N(4)	2	2	1571.65	2439520	5.86186e+07	sp|P01591|IGJ_HUMAN	71	1.01026e-06	0.00512668
20200727_serum_yeast_10_12_rep3.mzML	1738.41	1779.11	-40.6988	EJISDPTSPLR	EJISDPTSPLR	(N(N(H(H(N(H)))(H(N(H(A)))))))	A(1)H(5)N(4)	2	2	1571.65	2315070	5.2098e+07	sp|P01591|IGJ_HUMAN	71	5.5447e-05	0.00512668
20200727_serum_yeast_10_15_rep1.mzML	1752.49	1792.01	-39.521	EJISDPTSPLR	EJISDPTSPLR	(N(N(H(H(N(H)))(H(N(H(A)))))))	A(1)H(5)N(4)	2	2	1571.65	1809480	4.52844e+07	sp|P01591|IGJ_HUMAN	71	0.0429809	0.00512668
20200727_serum_yeast_10_15_rep2.mzML	1756.79	1787.77	-30.9823	EJISDPTSPLR	EJISDPTSPLR	(N(N(H(H(N(H)))(H(N(H(A)))))))	A(1)H(5)N(4)	2	2	1571.65	1393270	3.91797e+07	sp|P01591|IGJ_HUMAN	71	0.00282054	0.00512668
20200727_serum_yeast_10_15_rep4.mzML	1772.65	1815.53	-42.8788	EJISDPTSPLR	EJISDPTSPLR	(N(N(H(H(N(H)))(H(N(H(A)))))))	A(1)H(5)N(4)	2	2	1571.65	1964600	42608934	sp|P01591|IGJ_HUMAN	71	5.40718e-07	0.00512668
20200727_serum_yeast_1_1_rep2.mzML	1722.12	1750.24	-28.1193	EJISDPTSPLR	EJISDPTSPLR	(N(N(H(H(N(H)))(H(N(H(A)))))))	A(1)H(5)N(4)	2	2	1571.65	2280060	4.89575e+07	sp|P01591|IGJ_HUMAN	71	5.88717e-05	0.00512668
20200727_serum_yeast_1_1_rep3.mzML	1735.28	1766.56	-31.2845	EJISDPTSPLR	EJISDPTSPLR	(N(N(H(H(N(H)))(H(N(H(A)))))))	A(1)H(5)N(4)	2	2	1571.65	2489830	5.9381e+07	sp|P01591|IGJ_HUMAN	71	0.000253611	0.00512668
20200727_serum_yeast_1_1_rep4.mzML	1747.82	1781.79	-33.9725	EJISDPTSPLR	EJISDPTSPLR	(N(N(H(H(N(H)))(H(N(H(A)))))))	A(1)H(5)N(4)	2	2	1571.65	2399370	6.11197e+07	sp|P01591|IGJ_HUMAN	71	9.65517e-08	0.00512668
20200727_serum_yeast_10_12_rep1.mzML	1729	1733.74	-4.7362	EJISDPTSPLR	EJISDPTSPLR	(N(N(H(H(H))(H(N(H))(N(H)(F))))))	F(1)H(6)N(4)	2	3	1053.78	11518300	1.34028e+06	sp|P01591|IGJ_HUMAN	71	0.000564903	0.00355345
20200727_serum_yeast_10_12_rep2.mzML	1742.79	1745.39	-2.60145	EJISDPTSPLR	EJISDPTSPLR	(N(N(H(H(H))(H(N(H))(N(H)(F))))))	F(1)H(6)N(4)	2	3	1053.78	8825800	1.16814e+06	sp|P01591|IGJ_HUMAN	71	0.0237736	0.00355345
20200727_serum_yeast_10_12_rep3.mzML	1738.1	1743.51	-5.4136	EJISDPTSPLR	EJISDPTSPLR	(N(N(H(H(H))(H(N(H))(N(H)(F))))))	F(1)H(6)N(4)	2	3	1053.78	11670900	643098	sp|P01591|IGJ_HUMAN	71	0.00155471	0.00355345
20200727_serum_yeast_10_15_rep1.mzML	1752.35	1757.56	-5.21264	EJISDPTSPLR	EJISDPTSPLR	(N(N(H(H(H))(H(N(H))(N(H)(F))))))	F(1)H(6)N(4)	2	3	1053.78	9892250	701865	sp|P01591|IGJ_HUMAN	71	0.00326893	0.00355345
20200727_serum_yeast_10_15_rep2.mzML	1756.93	1757.35	-0.418706	EJISDPTSPLR	EJISDPTSPLR	(N(N(H(H(H))(H(N(H))(N(H)(F))))))	F(1)H(6)N(4)	2	3	1053.78	7930580	505769	sp|P01591|IGJ_HUMAN	71	0.00138539	0.00355345
20200727_serum_yeast_10_15_rep4.mzML	1772.58	1779.77	-7.19037	EJISDPTSPLR	EJISDPTSPLR	(N(N(H(H(H))(H(N(H))(N(H)(F))))))	F(1)H(6)N(4)	2	3	1053.78	9731560	1.14458e+06	sp|P01591|IGJ_HUMAN	71	0.00773984	0.00355345
20200727_serum_yeast_1_1_rep2.mzML	1722.32	1720.22	2.10197	EJISDPTSPLR	EJISDPTSPLR	(N(N(H(H(H))(H(N(H))(N(H)(F))))))	F(1)H(6)N(4)	2	3	1053.78	11643800	1.2149e+06	sp|P01591|IGJ_HUMAN	71	0.0213843	0.00355345
20200727_serum_yeast_1_1_rep3.mzML	1735.05	1734.72	0.327359	EJISDPTSPLR	EJISDPTSPLR	(N(N(H(H(H))(H(N(H))(N(H)(F))))))	F(1)H(6)N(4)	2	3	1053.78	11167400	1.66994e+06	sp|P01591|IGJ_HUMAN	71	0.00117428	0.00355345
20200727_serum_yeast_1_1_rep4.mzML	1747.92	1749.11	-1.19268	EJISDPTSPLR	EJISDPTSPLR	(N(N(H(H(H))(H(N(H))(N(H)(F))))))	F(1)H(6)N(4)	2	3	1053.78	12573800	1.18648e+06	sp|P01591|IGJ_HUMAN	71	0.0185336	0.00355345
20200727_serum_yeast_10_12_rep1.mzML	1728.18	1761.29	-33.1134	EJISDPTSPLR	EJISDPTSPLR	(N(F)(N(H(H(N(H)))(H(N(H(A)))))))	A(1)F(1)H(5)N(4)	2	3	1096.79	3390360	2.717e+07	sp|P01591|IGJ_HUMAN	71	0.00346633	0.007282
20200727_serum_yeast_10_12_rep2.mzML	1741.49	1770.19	-28.6963	EJISDPTSPLR	EJISDPTSPLR	(N(F)(N(H(H(N(H)))(H(N(H(A)))))))	A(1)F(1)H(5)N(4)	2	3	1096.79	2616790	1.95341e+07	sp|P01591|IGJ_HUMAN	71	0.00705762	0.007282
20200727_serum_yeast_10_15_rep1.mzML	1753.14	1787.93	-34.7857	EJISDPTSPLR	EJISDPTSPLR	(N(F)(N(H(N)(H(H))(H(N(H(A)))))))	A(1)F(1)H(5)N(4)	2	3	1096.79	2844400	1.98272e+07	sp|P01591|IGJ_HUMAN	71	0.00811777	0.007282
20200727_serum_yeast_1_1_rep2.mzML	1720.6	1746.72	-26.1223	EJISDPTSPLR	EJISDPTSPLR	(N(F)(N(H(H(N(H)))(H(N(H(A)))))))	A(1)F(1)H(5)N(4)	2	3	1096.79	3032080	2.6089e+07	sp|P01591|IGJ_HUMAN	71	0.0204322	0.007282
20200727_serum_yeast_1_1_rep3.mzML	1736.52	1762.85	-26.3273	EJISDPTSPLR	EJISDPTSPLR	(N(F)(N(H(N)(H(H))(H(N(H(A)))))))	A(1)F(1)H(5)N(4)	2	3	1096.79	2967120	2.40979e+07	sp|P01591|IGJ_HUMAN	71	0.0249119	0.007282
20200727_serum_yeast_1_1_rep4.mzML	1749.32	1778.21	-28.8853	EJISDPTSPLR	EJISDPTSPLR	(N(F)(N(H(N)(H(H))(H(N(H(A)))))))	A(1)F(1)H(5)N(4)	2	3	1096.79	3561960	2.70526e+07	sp|P01591|IGJ_HUMAN	71	0.00833068	0.007282
20200727_serum_yeast_10_12_rep1.mzML	1728.18	1729.54	-1.36007	EJISDPTSPLR	EJISDPTSPLR	(N(F)(N(H(H(N(H)))(H(N(H(H)(F)))))))	F(2)H(6)N(4)	2	3	1102.46	2813430	1.6943e+06	sp|P01591|IGJ_HUMAN	71	0.00384201	0.00841638
20200727_serum_yeast_10_15_rep4.mzML	1774.85	1774.61	0.242334	EJISDPTSPLR	EJISDPTSPLR	(N(F)(N(H(H(N(H)))(H(N(H(H)(F)))))))	F(2)H(6)N(4)	2	3	1102.46	2223180	519599	sp|P01591|IGJ_HUMAN	71	0.00297089	0.00841638
20200727_serum_yeast_1_1_rep2.mzML	1720.6	1715.98	4.62015	EJISDPTSPLR	EJISDPTSPLR	(N(F)(N(H(H(N(H)))(H(N(H(H)(F)))))))	F(2)H(6)N(4)	2	3	1102.46	2577230	990463	sp|P01591|IGJ_HUMAN	71	0.0060668	0.00841638
20200727_serum_yeast_1_1_rep3.mzML	1736.27	1730.22	6.046	EJISDPTSPLR	EJISDPTSPLR	(N(F)(N(H(H(N(H)))(H(N(H(H)(F)))))))	F(2)H(6)N(4)	2	3	1102.46	2433880	185586	sp|P01591|IGJ_HUMAN	71	0.0188001	0.00841638
20200727_serum_yeast_1_1_rep4.mzML	1749.18	1744.18	4.99508	EJISDPTSPLR	EJISDPTSPLR	(N(F)(N(H(N)(H(H)(H))(H(N(H)(F))))))	F(2)H(6)N(4)	2	3	1102.46	3152310	1.6809e+06	sp|P01591|IGJ_HUMAN	71	0.0076922	0.00841638
20200727_serum_yeast_10_12_rep1.mzML	2048.11	2114.13	-66.0219	EJISDPTSPLR	EJISDPTSPLR	(N(N(H(H(N(H(A))))(H(N(H(A)))))))	A(2)H(5)N(4)	2	3	1145.14	8891770	1.41741e+08	sp|P01591|IGJ_HUMAN	71	0.00936864	0.00862668
20200727_serum_yeast_10_12_rep2.mzML	2059.47	2133.46	-73.9942	EJISDPTSPLR	EJISDPTSPLR	(N(N(H(H(N(H(A))))(H(N(H(A)))))))	A(2)H(5)N(4)	2	3	1145.14	8687820	142901414	sp|P01591|IGJ_HUMAN	71	0.00407035	0.00862668
20200727_serum_yeast_10_12_rep3.mzML	2066.45	2137.83	-71.3849	EJISDPTSPLR	EJISDPTSPLR	(N(N(H(H(N(H(A))))(H(N(H(A)))))))	A(2)H(5)N(4)	2	3	1145.14	9610130	1.47877e+08	sp|P01591|IGJ_HUMAN	71	0.0163016	0.00862668
20200727_serum_yeast_10_15_rep1.mzML	2063.62	2143.11	-79.4886	EJISDPTSPLR	EJISDPTSPLR	(N(N(H(H(N(H(A))))(H(N(H(A)))))))	A(2)H(5)N(4)	2	3	1145.14	7465120	1.16679e+08	sp|P01591|IGJ_HUMAN	71	0.00155883	0.00862668
20200727_serum_yeast_10_15_rep2.mzML	2080.28	2160.75	-80.4732	EJISDPTSPLR	EJISDPTSPLR	(N(N(H(H(N(H(A))))(H(N(H(A)))))))	A(2)H(5)N(4)	2	3	1145.14	8539150	1.30951e+08	sp|P01591|IGJ_HUMAN	71	0.0407367	0.00862668
20200727_serum_yeast_10_15_rep4.mzML	2082.76	2152.93	-70.1743	EJISDPTSPLR	EJISDPTSPLR	(N(N(H(H(N(H(A))))(H(N(H(A)))))))	A(2)H(5)N(4)	2	3	1145.14	7181110	105413638	sp|P01591|IGJ_HUMAN	71	0.00118255	0.00862668
20200727_serum_yeast_1_1_rep2.mzML	2026.66	2112.52	-85.8614	EJISDPTSPLR	EJISDPTSPLR	(N(N(H(H(N(H(A))))(H(N(H(A)))))))	A(2)H(5)N(4)	2	3	1145.14	9997430	152670438	sp|P01591|IGJ_HUMAN	71	0.0291539	0.00862668
20200727_serum_yeast_1_1_rep3.mzML	2037.65	2111.27	-73.6227	EJISDPTSPLR	EJISDPTSPLR	(N(N(H(H(N(H(A))))(H(N(H(A)))))))	A(2)H(5)N(4)	2	3	1145.14	11143200	1.73968e+08	sp|P01591|IGJ_HUMAN	71	0.00499256	0.00862668
20200727_serum_yeast_1_1_rep4.mzML	2036.8	2116.74	-79.9379	EJISDPTSPLR	EJISDPTSPLR	(N(N(H(H(N(H(A))))(H(N(H(A)))))))	A(2)H(5)N(4)	2	3	1145.14	10423600	1.74884e+08	sp|P01591|IGJ_HUMAN	71	0.00957091	0.00862668
20200727_serum_yeast_10_15_rep1.mzML	2506.33	2570.2	-63.8736	EJLTAPGSDSAVFFEQGTTR	EJLTAPGSDSAVFFEQGTTR	(N(N(H(H(N(H)))(H(N(H(A)))))))	A(1)H(5)N(4)	2	4	1010.92	188008	3.56635e+06	sp|P00450|CERU_HUMAN	397	0.0408879	0.00214994
20200727_serum_yeast_10_15_rep2.mzML	2494.86	2579.08	-84.2163	EJLTAPGSDSAVFFEQGTTR	EJLTAPGSDSAVFFEQGTTR	(N(N(H(H(N(H)))(H(N(H(A)))))))	A(1)H(5)N(4)	2	4	1010.92	235474	1.64341e+06	sp|P00450|CERU_HUMAN	397	0.0255462	0.00214994
20200727_serum_yeast_1_1_rep3.mzML	2464.49	2540.36	-75.8701	EJLTAPGSDSAVFFEQGTTR	EJLTAPGSDSAVFFEQGTTR	(N(N(H(H(N(H)))(H(N(H(A)))))))	A(1)H(5)N(4)	2	4	1010.92	492654	2.30475e+06	sp|P00450|CERU_HUMAN	397	0.000630082	0.00214994
20200727_serum_yeast_1_1_rep4.mzML	2473.97	2545.81	-71.8371	EJLTAPGSDSAVFFEQGTTR	EJLTAPGSDSAVFFEQGTTR	(N(N(H(H(N(H)))(H(N(H(A)))))))	A(1)H(5)N(4)	2	4	1010.92	567722	961260	sp|P00450|CERU_HUMAN	397	0.00178541	0.00214994
20200727_serum_yeast_10_12_rep1.mzML	2481.66	2579.66	-97.998	EJLTAPGSDSAVFFEQGTTR	EJLTAPGSDSAVFFEQGTTR	(N(N(H(H(N(H)))(H(N(H(A)))))))	A(1)H(5)N(4)	2	3	1347.56	2396520	5.1792e+07	sp|P00450|CERU_HUMAN	397	0.00961519	0.00214994
20200727_serum_yeast_10_12_rep2.mzML	2483.71	2581.96	-98.2473	EJLTAPGSDSAVFFEQGTTR	EJLTAPGSDSAVFFEQGTTR	(N(N(H(H(N(H)))(H(N(H(A)))))))	A(1)H(5)N(4)	2	3	1347.56	2365680	4.60699e+07	sp|P00450|CERU_HUMAN	397	0.0228005	0.00214994
20200727_serum_yeast_10_12_rep3.mzML	2493.21	2590.77	-97.5631	EJLTAPGSDSAVFFEQGTTR	EJLTAPGSDSAVFFEQGTTR	(N(N(H(H(N(H)))(H(N(H(A)))))))	A(1)H(5)N(4)	2	3	1347.56	1920140	6.01214e+07	sp|P00450|CERU_HUMAN	397	0.0457076	0.00214994
20200727_serum_yeast_10_15_rep1.mzML	2508.81	2589.18	-80.3702	EJLTAPGSDSAVFFEQGTTR	EJLTAPGSDSAVFFEQGTTR	(N(N(H(H(N(H)))(H(N(H(A)))))))	A(1)H(5)N(4)	2	3	1347.56	1475340	3.65942e+07	sp|P00450|CERU_HUMAN	397	0.0092029	0.00214994
20200727_serum_yeast_10_15_rep2.mzML	2498.45	2602.04	-103.593	EJLTAPGSDSAVFFEQGTTR	EJLTAPGSDSAVFFEQGTTR	(N(N(H(H(N(H)))(H(N(H(A)))))))	A(1)H(5)N(4)	2	3	1347.56	2757090	5.40758e+07	sp|P00450|CERU_HUMAN	397	0.0138841	0.00214994
20200727_serum_yeast_10_15_rep4.mzML	2524.15	2613.84	-89.6881	EJLTAPGSDSAVFFEQGTTR	EJLTAPGSDSAVFFEQGTTR	(N(N(H(H(N(H)))(H(N(H(A)))))))	A(1)H(5)N(4)	2	3	1347.56	1850980	4.62418e+07	sp|P00450|CERU_HUMAN	397	0.0386204	0.00214994
20200727_serum_yeast_1_1_rep3.mzML	2467.11	2562.95	-95.8446	EJLTAPGSDSAVFFEQGTTR	EJLTAPGSDSAVFFEQGTTR	(N(N(H(H(N(H)))(H(N(H(A)))))))	A(1)H(5)N(4)	2	3	1347.56	2312850	5.24983e+07	sp|P00450|CERU_HUMAN	397	0.0258957	0.00214994
20200727_serum_yeast_1_1_rep4.mzML	2474.2	2568.39	-94.1939	EJLTAPGSDSAVFFEQGTTR	EJLTAPGSDSAVFFEQGTTR	(N(N(H(H(N(H)))(H(N(H(A)))))))	A(1)H(5)N(4)	2	3	1347.56	2515950	4.61592e+07	sp|P00450|CERU_HUMAN	397	0.00991723	0.00214994
20200727_serum_yeast_10_12_rep1.mzML	2481.66	2581.92	-100.26	EJLTAPGSDSAVFFEQGTTR	EJLTAPGSDSAVFFEQGTTR	(N(N(H(H(H))(H(N(H))(N(H)(F))))))	F(1)H(6)N(4)	2	3	1353.24	2193870	8.88774e+06	sp|P00450|CERU_HUMAN	397	0.0076254	0.00189816
20200727_serum_yeast_10_12_rep2.mzML	2484.93	2583.81	-98.8846	EJLTAPGSDSAVFFEQGTTR	EJLTAPGSDSAVFFEQGTTR	(N(N(H(H(H))(H(N(H))(N(H)(F))))))	F(1)H(6)N(4)	2	3	1353.24	2205290	7.73406e+06	sp|P00450|CERU_HUMAN	397	0.0141322	0.00189816
20200727_serum_yeast_10_12_rep3.mzML	2493.21	2592.74	-99.5283	EJLTAPGSDSAVFFEQGTTR	EJLTAPGSDSAVFFEQGTTR	(N(N(H(H(H))(H(N(H))(N(H)(F))))))	F(1)H(6)N(4)	2	3	1353.24	1821410	7.45763e+06	sp|P00450|CERU_HUMAN	397	0.012848	0.00189816
20200727_serum_yeast_10_15_rep1.mzML	2508.81	2591.48	-82.6665	EJLTAPGSDSAVFFEQGTTR	EJLTAPGSDSAVFFEQGTTR	(N(N(H(H(H))(H(N(H))(N(H)(F))))))	F(1)H(6)N(4)	2	3	1353.24	1451760	5.46186e+06	sp|P00450|CERU_HUMAN	397	0.002497	0.00189816
20200727_serum_yeast_10_15_rep2.mzML	2498.45	2604.21	-105.756	EJLTAPGSDSAVFFEQGTTR	EJLTAPGSDSAVFFEQGTTR	(N(N(H(H(H))(H(N(H))(N(H)(F))))))	F(1)H(6)N(4)	2	3	1353.24	2673270	8.87494e+06	sp|P00450|CERU_HUMAN	397	0.0419252	0.00189816
20200727_serum_yeast_10_15_rep4.mzML	2524.15	2615.68	-91.5328	EJLTAPGSDSAVFFEQGTTR	EJLTAPGSDSAVFFEQGTTR	(N(N(H(H(H))(H(N(H))(N(H)(F))))))	F(1)H(6)N(4)	2	3	1353.24	1809270	7.06962e+06	sp|P00450|CERU_HUMAN	397	0.0116194	0.00189816
20200727_serum_yeast_1_1_rep2.mzML	2460.79	2555.72	-94.9345	EJLTAPGSDSAVFFEQGTTR	EJLTAPGSDSAVFFEQGTTR	(N(N(H(H(H))(H(N(H))(N(H)(F))))))	F(1)H(6)N(4)	2	3	1353.24	2203160	9.66751e+06	sp|P00450|CERU_HUMAN	397	0.00439444	0.00189816
20200727_serum_yeast_1_1_rep3.mzML	2467.11	2565.2	-98.0916	EJLTAPGSDSAVFFEQGTTR	EJLTAPGSDSAVFFEQGTTR	(N(N(H(H(H))(H(N(H))(N(H)(F))))))	F(1)H(6)N(4)	2	3	1353.24	2122270	8647174	sp|P00450|CERU_HUMAN	397	0.047073	0.00189816
20200727_serum_yeast_1_1_rep4.mzML	2474.2	2570.66	-96.4551	EJLTAPGSDSAVFFEQGTTR	EJLTAPGSDSAVFFEQGTTR	(N(N(H(H(H))(H(N(H))(N(H)(F))))))	F(1)H(6)N(4)	2	3	1353.24	2395580	5.94985e+06	sp|P00450|CERU_HUMAN	397	0.00663426	0.00189816
20200727_serum_yeast_10_12_rep2.mzML	2820.45	2843.22	-22.768	EJLTAPGSDSAVFFEQGTTR	EJLTAPGSDSAVFFEQGTTR	(N(N(H(H(N(H(H))))(H(N(F)(H(A)))))))	A(1)F(1)H(6)N(4)	2	4	1087.95	9080910	2.43687e+07	sp|P00450|CERU_HUMAN	397	0.0120895	0.00294016
20200727_serum_yeast_10_12_rep3.mzML	2824.99	2847.18	-22.1928	EJLTAPGSDSAVFFEQGTTR	EJLTAPGSDSAVFFEQGTTR	(N(N(H(H(N(H(H))))(H(N(F)(H(A)))))))	A(1)F(1)H(6)N(4)	2	4	1087.95	4608690	1.0004e+07	sp|P00450|CERU_HUMAN	397	0.0244588	0.00294016
20200727_serum_yeast_10_15_rep1.mzML	2839.28	2862.21	-22.9319	EJLTAPGSDSAVFFEQGTTR	EJLTAPGSDSAVFFEQGTTR	(N(N(H(H(N(H(H))))(H(N(F)(H(A)))))))	A(1)F(1)H(6)N(4)	2	4	1087.95	5721180	2.04228e+07	sp|P00450|CERU_HUMAN	397	0.0120993	0.00294016
20200727_serum_yeast_10_15_rep2.mzML	2849.28	2871.51	-22.2275	EJLTAPGSDSAVFFEQGTTR	EJLTAPGSDSAVFFEQGTTR	(N(N(H(H(N(H(H))))(H(N(F)(H(A)))))))	A(1)F(1)H(6)N(4)	2	4	1087.95	8386910	2.21621e+07	sp|P00450|CERU_HUMAN	397	0.0169853	0.00294016
20200727_serum_yeast_10_15_rep4.mzML	2855.75	2879.18	-23.4339	EJLTAPGSDSAVFFEQGTTR	EJLTAPGSDSAVFFEQGTTR	(N(N(H(H(N(H(H))))(H(N(F)(H(A)))))))	A(1)F(1)H(6)N(4)	2	4	1087.95	874455	3.42048e+06	sp|P00450|CERU_HUMAN	397	0.0269434	0.00294016
20200727_serum_yeast_1_1_rep2.mzML	2790.83	2819.5	-28.6672	EJLTAPGSDSAVFFEQGTTR	EJLTAPGSDSAVFFEQGTTR	(N(N(H(H(N(H(H))))(H(N(F)(H(A)))))))	A(1)F(1)H(6)N(4)	2	4	1087.95	2535720	11135448	sp|P00450|CERU_HUMAN	397	0.015291	0.00294016
20200727_serum_yeast_1_1_rep3.mzML	2792.93	2820.74	-27.8116	EJLTAPGSDSAVFFEQGTTR	EJLTAPGSDSAVFFEQGTTR	(N(N(H(H(N(H(H))))(H(N(F)(H(A)))))))	A(1)F(1)H(6)N(4)	2	4	1087.95	7687390	2.35836e+07	sp|P00450|CERU_HUMAN	397	0.012109	0.00294016
20200727_serum_yeast_1_1_rep4.mzML	2812.34	2838.94	-26.6021	EJLTAPGSDSAVFFEQGTTR	EJLTAPGSDSAVFFEQGTTR	(N(N(H(H(N(H(H))))(H(N(F)(H(A)))))))	A(1)F(1)H(6)N(4)	2	4	1087.95	10080800	33581318	sp|P00450|CERU_HUMAN	397	0.00746764	0.00294016
20200727_serum_yeast_10_12_rep1.mzML	2816.15	2830.35	-14.1969	EJLTAPGSDSAVFFEQGTTR	EJLTAPGSDSAVFFEQGTTR	(N(N(H(H(N(H(H))))(H(N(F)(H(A)))))))	A(1)F(1)H(6)N(4)	2	3	1450.27	9843010	2.89083e+07	sp|P00450|CERU_HUMAN	397	0.00221723	0.00294016
20200727_serum_yeast_10_12_rep2.mzML	2820.62	2835.17	-14.5454	EJLTAPGSDSAVFFEQGTTR	EJLTAPGSDSAVFFEQGTTR	(N(N(H(H(N(H(H))))(H(N(F)(H(A)))))))	A(1)F(1)H(6)N(4)	2	3	1450.27	8255770	20965414	sp|P00450|CERU_HUMAN	397	0.00275712	0.00294016
20200727_serum_yeast_10_12_rep3.mzML	2825.86	2838.55	-12.6921	EJLTAPGSDSAVFFEQGTTR	EJLTAPGSDSAVFFEQGTTR	(N(N(H(H(N(H(H))))(H(N(F)(H(A)))))))	A(1)F(1)H(6)N(4)	2	3	1450.27	9042980	26474113	sp|P00450|CERU_HUMAN	397	0.00109312	0.00294016
20200727_serum_yeast_10_15_rep1.mzML	2839.36	2853.49	-14.1253	EJLTAPGSDSAVFFEQGTTR	EJLTAPGSDSAVFFEQGTTR	(N(N(H(H(N(H(H))))(H(N(F)(H(A)))))))	A(1)F(1)H(6)N(4)	2	3	1450.27	7416560	2.1267e+07	sp|P00450|CERU_HUMAN	397	0.00248514	0.00294016
20200727_serum_yeast_10_15_rep2.mzML	2849.63	2863.79	-14.1591	EJLTAPGSDSAVFFEQGTTR	EJLTAPGSDSAVFFEQGTTR	(N(N(H(H(N(H(H))))(H(N(F)(H(A)))))))	A(1)F(1)H(6)N(4)	2	3	1450.27	7665110	1.68286e+07	sp|P00450|CERU_HUMAN	397	0.00221473	0.00294016
20200727_serum_yeast_10_15_rep4.mzML	2855.98	2870.35	-14.3734	EJLTAPGSDSAVFFEQGTTR	EJLTAPGSDSAVFFEQGTTR	(N(N(H(H(N(H(H))))(H(N(F)(H(A)))))))	A(1)F(1)H(6)N(4)	2	3	1450.27	10398200	2.32808e+07	sp|P00450|CERU_HUMAN	397	0.00229011	0.00294016
20200727_serum_yeast_1_1_rep2.mzML	2792.57	2810.67	-18.0987	EJLTAPGSDSAVFFEQGTTR	EJLTAPGSDSAVFFEQGTTR	(N(N(H(H(N(H(H))))(H(N(F)(H(A)))))))	A(1)F(1)H(6)N(4)	2	3	1450.27	11201300	3.52546e+07	sp|P00450|CERU_HUMAN	397	0.015954	0.00294016
20200727_serum_yeast_1_1_rep3.mzML	2793.22	2812.07	-18.8465	EJLTAPGSDSAVFFEQGTTR	EJLTAPGSDSAVFFEQGTTR	(N(N(H(H(N(H(H))))(H(N(F)(H(A)))))))	A(1)F(1)H(6)N(4)	2	3	1450.27	11080100	3.63042e+07	sp|P00450|CERU_HUMAN	397	0.00428248	0.00294016
20200727_serum_yeast_1_1_rep4.mzML	2812.12	2830.5	-18.3809	EJLTAPGSDSAVFFEQGTTR	EJLTAPGSDSAVFFEQGTTR	(N(N(H(H(N(H(H))))(H(N(F)(H(A)))))))	A(1)F(1)H(6)N(4)	2	3	1450.27	10315200	2.69886e+07	sp|P00450|CERU_HUMAN	397	0.00736905	0.00294016
20200727_serum_yeast_10_12_rep1.mzML	2816.42	2825.8	-9.38034	EJLTAPGSDSAVFFEQGTTR	EJLTAPGSDSAVFFEQGTTR	(N(N(H(H(N(H(A))))(H(N(H(A)))))))	A(2)H(5)N(4)	2	4	1083.7	8063370	4.33281e+07	sp|P00450|CERU_HUMAN	397	0.0120944	0.00411183
20200727_serum_yeast_10_12_rep2.mzML	2820.45	2830.53	-10.0759	EJLTAPGSDSAVFFEQGTTR	EJLTAPGSDSAVFFEQGTTR	(N(N(H(H(N(H(A))))(H(N(H(A)))))))	A(2)H(5)N(4)	2	4	1083.7	9186050	5.14031e+07	sp|P00450|CERU_HUMAN	397	0.0050875	0.00411183
20200727_serum_yeast_10_12_rep3.mzML	2824.99	2833.84	-8.84832	EJLTAPGSDSAVFFEQGTTR	EJLTAPGSDSAVFFEQGTTR	(N(N(H(H(N(H(A))))(H(N(H(A)))))))	A(2)H(5)N(4)	2	4	1083.7	4595050	1.68945e+07	sp|P00450|CERU_HUMAN	397	0.00540309	0.00411183
20200727_serum_yeast_10_15_rep1.mzML	2839.28	2848.66	-9.38086	EJLTAPGSDSAVFFEQGTTR	EJLTAPGSDSAVFFEQGTTR	(N(N(H(H(N(H(A))))(H(N(H(A)))))))	A(2)H(5)N(4)	2	4	1083.7	5921900	4.40336e+07	sp|P00450|CERU_HUMAN	397	0.00222596	0.00411183
20200727_serum_yeast_10_15_rep2.mzML	2849.28	2858.93	-9.6495	EJLTAPGSDSAVFFEQGTTR	EJLTAPGSDSAVFFEQGTTR	(N(N(H(H(N(H(A))))(H(N(H(A)))))))	A(2)H(5)N(4)	2	4	1083.7	8488360	5.53286e+07	sp|P00450|CERU_HUMAN	397	0.00673476	0.00411183
20200727_serum_yeast_10_15_rep4.mzML	2856.46	2865.18	-8.71598	EJLTAPGSDSAVFFEQGTTR	EJLTAPGSDSAVFFEQGTTR	(N(N(H(H(N(H(A))))(H(N(H(A)))))))	A(2)H(5)N(4)	2	4	1083.7	900803	6.30433e+06	sp|P00450|CERU_HUMAN	397	0.0359814	0.00411183
20200727_serum_yeast_1_1_rep2.mzML	2791.01	2805.51	-14.5016	EJLTAPGSDSAVFFEQGTTR	EJLTAPGSDSAVFFEQGTTR	(N(N(H(H(N(H(A))))(H(N(H(A)))))))	A(2)H(5)N(4)	2	4	1083.7	2571170	2.20491e+07	sp|P00450|CERU_HUMAN	397	0.00644807	0.00411183
20200727_serum_yeast_1_1_rep3.mzML	2829.84	2806.99	22.8483	EJLTAPGSDSAVFFEQGTTR	EJLTAPGSDSAVFFEQGTTR	(N(N(H(H(N(H(A))))(H(N(H(A)))))))	A(2)H(5)N(4)	2	4	1083.7	346569	3.09208e+06	sp|P00450|CERU_HUMAN	397	0.0385772	0.00411183
20200727_serum_yeast_1_1_rep4.mzML	2812.38	2825.43	-13.0475	EJLTAPGSDSAVFFEQGTTR	EJLTAPGSDSAVFFEQGTTR	(N(N(H(H(N(H(A))))(H(N(H(A)))))))	A(2)H(5)N(4)	2	4	1083.7	10054500	74019782	sp|P00450|CERU_HUMAN	397	0.00568124	0.00411183
20200727_serum_yeast_10_12_rep1.mzML	2816.15	2828.94	-12.7928	EJLTAPGSDSAVFFEQGTTR	EJLTAPGSDSAVFFEQGTTR	(N(N(H(H(N(H(A))))(H(N(H(A)))))))	A(2)H(5)N(4)	2	3	1444.6	10306600	247275478	sp|P00450|CERU_HUMAN	397	0.00221847	0.00411183
20200727_serum_yeast_10_12_rep2.mzML	2820.62	2833.73	-13.1051	EJLTAPGSDSAVFFEQGTTR	EJLTAPGSDSAVFFEQGTTR	(N(N(H(H(N(H(A))))(H(N(H(A)))))))	A(2)H(5)N(4)	2	3	1444.6	7955270	2.14098e+08	sp|P00450|CERU_HUMAN	397	0.0215999	0.00411183
20200727_serum_yeast_10_12_rep3.mzML	2825.86	2837.04	-11.1793	EJLTAPGSDSAVFFEQGTTR	EJLTAPGSDSAVFFEQGTTR	(N(N(H(H(N(H(A))))(H(N(H(A)))))))	A(2)H(5)N(4)	2	3	1444.6	8728780	2.68912e+08	sp|P00450|CERU_HUMAN	397	0.00577021	0.00411183
20200727_serum_yeast_10_15_rep1.mzML	2839.52	2851.95	-12.4274	EJLTAPGSDSAVFFEQGTTR	EJLTAPGSDSAVFFEQGTTR	(N(N(H(H(N(H(A))))(H(N(H(A)))))))	A(2)H(5)N(4)	2	3	1444.6	7035510	1.87306e+08	sp|P00450|CERU_HUMAN	397	0.00641524	0.00411183
20200727_serum_yeast_10_15_rep2.mzML	2849.63	2862.36	-12.7253	EJLTAPGSDSAVFFEQGTTR	EJLTAPGSDSAVFFEQGTTR	(N(N(H(H(N(H(A))))(H(N(H(A)))))))	A(2)H(5)N(4)	2	3	1444.6	7662540	2.0576e+08	sp|P00450|CERU_HUMAN	397	0.00334469	0.00411183
20200727_serum_yeast_10_15_rep4.mzML	2856.36	2868.71	-12.3465	EJLTAPGSDSAVFFEQGTTR	EJLTAPGSDSAVFFEQGTTR	(N(N(H(H(N(H(A))))(H(N(H(A)))))))	A(2)H(5)N(4)	2	3	1444.6	10525800	2.19635e+08	sp|P00450|CERU_HUMAN	397	0.00284989	0.00411183
20200727_serum_yeast_1_1_rep2.mzML	2792.57	2809.08	-16.5095	EJLTAPGSDSAVFFEQGTTR	EJLTAPGSDSAVFFEQGTTR	(N(N(H(H(N(H(A))))(H(N(H(A)))))))	A(2)H(5)N(4)	2	3	1444.6	11290800	3.54587e+08	sp|P00450|CERU_HUMAN	397	0.0181154	0.00411183
20200727_serum_yeast_1_1_rep3.mzML	2793.22	2810.5	-17.2843	EJLTAPGSDSAVFFEQGTTR	EJLTAPGSDSAVFFEQGTTR	(N(N(H(H(N(H(A))))(H(N(H(A)))))))	A(2)H(5)N(4)	2	3	1444.6	10634400	2.49056e+08	sp|P00450|CERU_HUMAN	397	0.0122118	0.00411183
20200727_serum_yeast_1_1_rep4.mzML	2812.12	2828.96	-16.8431	EJLTAPGSDSAVFFEQGTTR	EJLTAPGSDSAVFFEQGTTR	(N(N(H(H(N(H(A))))(H(N(H(A)))))))	A(2)H(5)N(4)	2	3	1444.6	10058200	2.75794e+08	sp|P00450|CERU_HUMAN	397	0.00423691	0.00411183
20200727_serum_yeast_10_12_rep1.mzML	2816.42	2777.46	38.956	EJLTAPGSDSAVFFEQGTTR	EJLTAPGSDSAVFFEQGTTR	(N(F)(N(H(H(N(H(F))))(H(N(H(H)(F)))))))	F(3)H(6)N(4)	2	4	1088.21	7288720	2.79353e+07	sp|P00450|CERU_HUMAN	397	0.0078883	0.00344778
20200727_serum_yeast_10_12_rep2.mzML	2820.45	2781.72	38.7264	EJLTAPGSDSAVFFEQGTTR	EJLTAPGSDSAVFFEQGTTR	(N(F)(N(H(H(N(H(F))))(H(N(H(H)(F)))))))	F(3)H(6)N(4)	2	4	1088.21	8684550	3.1748e+07	sp|P00450|CERU_HUMAN	397	0.00135681	0.00344778
20200727_serum_yeast_10_12_rep3.mzML	2824.99	2784.93	40.0622	EJLTAPGSDSAVFFEQGTTR	EJLTAPGSDSAVFFEQGTTR	(N(F)(N(H(H(N(H(F))))(H(N(H(H)(F)))))))	F(3)H(6)N(4)	2	4	1088.21	4268470	1.25929e+07	sp|P00450|CERU_HUMAN	397	0.00570722	0.00344778
20200727_serum_yeast_10_15_rep1.mzML	2839.28	2798.33	40.9515	EJLTAPGSDSAVFFEQGTTR	EJLTAPGSDSAVFFEQGTTR	(N(F)(N(H(H(N(H(F))))(H(N(H(H)(F)))))))	F(3)H(6)N(4)	2	4	1088.21	5441430	2.48855e+07	sp|P00450|CERU_HUMAN	397	0.00135872	0.00344778
20200727_serum_yeast_10_15_rep2.mzML	2849.28	2803.56	45.7208	EJLTAPGSDSAVFFEQGTTR	EJLTAPGSDSAVFFEQGTTR	(N(F)(N(H(H(N(H(F))))(H(N(H(H)(F)))))))	F(3)H(6)N(4)	2	4	1088.21	7797560	29538805	sp|P00450|CERU_HUMAN	397	0.00746212	0.00344778
20200727_serum_yeast_10_15_rep4.mzML	2855.75	2813.14	42.6093	EJLTAPGSDSAVFFEQGTTR	EJLTAPGSDSAVFFEQGTTR	(N(F)(N(H(H(N(H(F))))(H(N(H(H)(F)))))))	F(3)H(6)N(4)	2	4	1088.21	789471	3.68682e+06	sp|P00450|CERU_HUMAN	397	0.013503	0.00344778
20200727_serum_yeast_1_1_rep2.mzML	2790.83	2752.23	38.5969	EJLTAPGSDSAVFFEQGTTR	EJLTAPGSDSAVFFEQGTTR	(N(F)(N(H(H(N(H(F))))(H(N(H(H)(F)))))))	F(3)H(6)N(4)	2	4	1088.21	2382820	13269745	sp|P00450|CERU_HUMAN	397	0.0250115	0.00344778
20200727_serum_yeast_1_1_rep4.mzML	2812.34	2770.38	41.9592	EJLTAPGSDSAVFFEQGTTR	EJLTAPGSDSAVFFEQGTTR	(N(F)(N(H(H(N(H(F))))(H(N(H(H)(F)))))))	F(3)H(6)N(4)	2	4	1088.21	9299400	42515638	sp|P00450|CERU_HUMAN	397	0.00539068	0.00344778
20200727_serum_yeast_10_12_rep1.mzML	1814.15	1842.25	-28.1045	ELHHLQEQJVSNAFLDK	ELHHLQEQJVSNAFLDK	(N(N(H(H(N(H(A))))(H(N(H(A)))))))	A(2)H(5)N(4)	9	4	1057.45	4561870	72329168	sp|P00450|CERU_HUMAN	762	0.00901595	0.00567473
20200727_serum_yeast_10_12_rep2.mzML	1820.32	1843.36	-23.0361	ELHHLQEQJVSNAFLDK	ELHHLQEQJVSNAFLDK	(N(N(H(H(N(H(A))))(H(N(H(A)))))))	A(2)H(5)N(4)	9	4	1057.45	3769240	3.77216e+07	sp|P00450|CERU_HUMAN	762	0.00852394	0.00567473
20200727_serum_yeast_10_12_rep3.mzML	1849.6	1866.77	-17.1724	ELHHLQEQJVSNAFLDK	ELHHLQEQJVSNAFLDK	(N(N(H(H(N(H(A))))(H(N(H(A)))))))	A(2)H(5)N(4)	9	4	1057.45	4260770	5.29416e+07	sp|P00450|CERU_HUMAN	762	0.0276445	0.00567473
20200727_serum_yeast_10_15_rep1.mzML	1859.73	1875.46	-15.7291	ELHHLQEQJVSNAFLDK	ELHHLQEQJVSNAFLDK	(N(N(H(H(N(H(A))))(H(N(H(A)))))))	A(2)H(5)N(4)	9	4	1057.45	4516310	5.48055e+07	sp|P00450|CERU_HUMAN	762	0.00748695	0.00567473
20200727_serum_yeast_10_15_rep2.mzML	1844.72	1862.11	-17.3946	ELHHLQEQJVSNAFLDK	ELHHLQEQJVSNAFLDK	(N(N(H(H(N(H(A))))(H(N(H(A)))))))	A(2)H(5)N(4)	9	4	1057.45	4792280	5.44325e+07	sp|P00450|CERU_HUMAN	762	0.00829368	0.00567473
20200727_serum_yeast_10_15_rep4.mzML	1883.21	1901.96	-18.7544	ELHHLQEQJVSNAFLDK	ELHHLQEQJVSNAFLDK	(N(N(H(H(N(H(A))))(H(N(H(A)))))))	A(2)H(5)N(4)	9	4	1057.45	5445790	5.80424e+07	sp|P00450|CERU_HUMAN	762	0.0135797	0.00567473
20200727_serum_yeast_1_1_rep2.mzML	1788.34	1815.63	-27.2854	ELHHLQEQJVSNAFLDK	ELHHLQEQJVSNAFLDK	(N(N(H(H(N(H(A))))(H(N(H(A)))))))	A(2)H(5)N(4)	9	4	1057.45	6273910	6.78336e+07	sp|P00450|CERU_HUMAN	762	0.00676218	0.00567473
20200727_serum_yeast_1_1_rep3.mzML	1813.25	1834.97	-21.718	ELHHLQEQJVSNAFLDK	ELHHLQEQJVSNAFLDK	(N(N(H(H(N(H(A))))(H(N(H(A)))))))	A(2)H(5)N(4)	9	4	1057.45	5037160	5.71115e+07	sp|P00450|CERU_HUMAN	762	0.00541136	0.00567473
20200727_serum_yeast_1_1_rep4.mzML	1829.83	1846.96	-17.1274	ELHHLQEQJVSNAFLDK	ELHHLQEQJVSNAFLDK	(N(N(H(H(N(H(A))))(H(N(H(A)))))))	A(2)H(5)N(4)	9	4	1057.45	7288320	7.75147e+07	sp|P00450|CERU_HUMAN	762	0.000678183	0.00567473
20200727_serum_yeast_10_12_rep1.mzML	1814.06	1842.43	-28.3661	ELHHLQEQJVSNAFLDK	ELHHLQEQJVSNAFLDK	(N(N(H(H(N(H(A))))(H(N(H(A)))))))	A(2)H(5)N(4)	9	3	1409.6	10668700	196732258	sp|P00450|CERU_HUMAN	762	0.00243176	0.00567473
20200727_serum_yeast_10_12_rep2.mzML	1821.04	1843.51	-22.4715	ELHHLQEQJVSNAFLDK	ELHHLQEQJVSNAFLDK	(N(N(H(H(N(H(A))))(H(N(H(A)))))))	A(2)H(5)N(4)	9	3	1409.6	9211450	1.80421e+08	sp|P00450|CERU_HUMAN	762	0.00189204	0.00567473
20200727_serum_yeast_10_12_rep3.mzML	1849.56	1866.93	-17.3728	ELHHLQEQJVSNAFLDK	ELHHLQEQJVSNAFLDK	(N(N(H(H(N(H(A))))(H(N(H(A)))))))	A(2)H(5)N(4)	9	3	1409.6	7778040	169058216	sp|P00450|CERU_HUMAN	762	0.000455985	0.00567473
20200727_serum_yeast_10_15_rep1.mzML	1860.26	1875.6	-15.3385	ELHHLQEQJVSNAFLDK	ELHHLQEQJVSNAFLDK	(N(N(H(H(N(H(A))))(H(N(H(A)))))))	A(2)H(5)N(4)	9	3	1409.6	6005200	118609575	sp|P00450|CERU_HUMAN	762	0.017242	0.00567473
20200727_serum_yeast_10_15_rep2.mzML	1844.4	1862.27	-17.8652	ELHHLQEQJVSNAFLDK	ELHHLQEQJVSNAFLDK	(N(N(H(H(N(H(A))))(H(N(H(A)))))))	A(2)H(5)N(4)	9	3	1409.6	6271250	1.20265e+08	sp|P00450|CERU_HUMAN	762	0.00204267	0.00567473
20200727_serum_yeast_1_1_rep2.mzML	1788.37	1815.75	-27.3779	ELHHLQEQJVSNAFLDK	ELHHLQEQJVSNAFLDK	(N(N(H(H(N(H(A))))(H(N(H(A)))))))	A(2)H(5)N(4)	9	3	1409.6	9495250	1.81999e+08	sp|P00450|CERU_HUMAN	762	0.00190107	0.00567473
20200727_serum_yeast_1_1_rep3.mzML	1813.11	1835.11	-21.9979	ELHHLQEQJVSNAFLDK	ELHHLQEQJVSNAFLDK	(N(N(H(H(N(H(A))))(H(N(H(A)))))))	A(2)H(5)N(4)	9	3	1409.6	9661770	190721089	sp|P00450|CERU_HUMAN	762	0.00225594	0.00567473
20200727_serum_yeast_1_1_rep4.mzML	1829.79	1847.08	-17.2911	ELHHLQEQJVSNAFLDK	ELHHLQEQJVSNAFLDK	(N(N(H(H(N(H(A))))(H(N(H(A)))))))	A(2)H(5)N(4)	9	3	1409.6	7500570	151088432	sp|P00450|CERU_HUMAN	762	0.000286017	0.00567473
20200727_serum_yeast_10_12_rep1.mzML	1795.7	1828.73	-33.0268	ELHHLQEQJVSNAFLDK	ELHHLQEQJVSNAFLDK	(N(F)(N(H(H(N(H(A))))(H(N(H(A)))))))	A(2)F(1)H(5)N(4)	9	4	1093.96	1097410	1.49897e+07	sp|P00450|CERU_HUMAN	762	0.000342575	0.0018519
20200727_serum_yeast_10_12_rep2.mzML	1799.15	1831.76	-32.6123	ELHHLQEQJVSNAFLDK	ELHHLQEQJVSNAFLDK	(N(F)(N(H(H(N(H(A))))(H(N(H(A)))))))	A(2)F(1)H(5)N(4)	9	4	1093.96	646398	1.48191e+07	sp|P00450|CERU_HUMAN	762	0.00296245	0.0018519
20200727_serum_yeast_10_12_rep3.mzML	1837.78	1853.64	-15.862	ELHHLQEQJVSNAFLDK	ELHHLQEQJVSNAFLDK	(N(F)(N(H(H)(H(N(H(A)))(N(H(A)))))))	A(2)F(1)H(5)N(4)	9	4	1093.96	664687	1.1621e+07	sp|P00450|CERU_HUMAN	762	0.00209817	0.0018519
20200727_serum_yeast_10_15_rep1.mzML	1847.43	1864.21	-16.7806	ELHHLQEQJVSNAFLDK	ELHHLQEQJVSNAFLDK	(N(F)(N(H(H)(H(N(H(A)))(N(H(A)))))))	A(2)F(1)H(5)N(4)	9	4	1093.96	992192	1.67866e+07	sp|P00450|CERU_HUMAN	762	0.000423396	0.0018519
20200727_serum_yeast_10_15_rep2.mzML	1834.13	1850.96	-16.8298	ELHHLQEQJVSNAFLDK	ELHHLQEQJVSNAFLDK	(N(F)(N(H(H(N(H(A))))(H(N(H(A)))))))	A(2)F(1)H(5)N(4)	9	4	1093.96	1183370	1.88905e+07	sp|P00450|CERU_HUMAN	762	0.0131945	0.0018519
20200727_serum_yeast_10_15_rep4.mzML	1860.06	1888.74	-28.6827	ELHHLQEQJVSNAFLDK	ELHHLQEQJVSNAFLDK	(N(F)(N(H(H)(H(N(H(A)))(N(H(A)))))))	A(2)F(1)H(5)N(4)	9	4	1093.96	834064	1.89083e+07	sp|P00450|CERU_HUMAN	762	0.00686799	0.0018519
20200727_serum_yeast_1_1_rep2.mzML	1781.18	1805.89	-24.713	ELHHLQEQJVSNAFLDK	ELHHLQEQJVSNAFLDK	(N(F)(N(H(H)(H(N(H(A)))(N(H(A)))))))	A(2)F(1)H(5)N(4)	9	4	1093.96	1412010	2.52616e+07	sp|P00450|CERU_HUMAN	762	0.00112707	0.0018519
20200727_serum_yeast_1_1_rep3.mzML	1805.96	1824.39	-18.4297	ELHHLQEQJVSNAFLDK	ELHHLQEQJVSNAFLDK	(N(N(H(H(N(H(A))))(H(N(F)(H(A)))))))	A(2)F(1)H(5)N(4)	9	4	1093.96	1620120	1.74151e+07	sp|P00450|CERU_HUMAN	762	0.00202725	0.0018519
20200727_serum_yeast_1_1_rep4.mzML	1821.73	1837.46	-15.7339	ELHHLQEQJVSNAFLDK	ELHHLQEQJVSNAFLDK	(N(F)(N(H(H)(H(N(H(A)))(N(H(A)))))))	A(2)F(1)H(5)N(4)	9	4	1093.96	1841640	2.46657e+07	sp|P00450|CERU_HUMAN	762	0.00467401	0.0018519
20200727_serum_yeast_10_12_rep1.mzML	1796.84	1824.11	-27.2732	ELHHLQEQJVSNAFLDK	ELHHLQEQJVSNAFLDK	(N(F)(N(H(H(N(H(A))))(H(N(H(A)))))))	A(2)F(1)H(5)N(4)	9	3	1458.28	1777830	5.06922e+07	sp|P00450|CERU_HUMAN	762	0.0111599	0.0018519
20200727_serum_yeast_10_12_rep2.mzML	1799.48	1827.78	-28.3013	ELHHLQEQJVSNAFLDK	ELHHLQEQJVSNAFLDK	(N(F)(N(H(H)(H(N(H(A)))(N(H(A)))))))	A(2)F(1)H(5)N(4)	9	3	1458.28	1647860	4.66847e+07	sp|P00450|CERU_HUMAN	762	0.00237269	0.0018519
20200727_serum_yeast_10_12_rep3.mzML	1831.96	1849.06	-17.1022	ELHHLQEQJVSNAFLDK	ELHHLQEQJVSNAFLDK	(N(F)(N(H(H(N(H(A))))(H(N(H(A)))))))	A(2)F(1)H(5)N(4)	9	3	1458.28	1618750	4.3861e+07	sp|P00450|CERU_HUMAN	762	0.0426055	0.0018519
20200727_serum_yeast_10_15_rep1.mzML	1854.89	1860.15	-5.25689	ELHHLQEQJVSNAFLDK	ELHHLQEQJVSNAFLDK	(N(N(H(H(N(H(A))))(H(N(F)(H(A)))))))	A(2)F(1)H(5)N(4)	9	3	1458.28	1466700	2.91519e+07	sp|P00450|CERU_HUMAN	762	0.00502988	0.0018519
20200727_serum_yeast_10_15_rep2.mzML	1825.21	1847.08	-21.873	ELHHLQEQJVSNAFLDK	ELHHLQEQJVSNAFLDK	(N(F)(N(H(H)(H(N(H(A)))(N(H(A)))))))	A(2)F(1)H(5)N(4)	9	3	1458.28	1268260	3.70686e+07	sp|P00450|CERU_HUMAN	762	0.0133777	0.0018519
20200727_serum_yeast_10_15_rep4.mzML	1860.3	1883.99	-23.6888	ELHHLQEQJVSNAFLDK	ELHHLQEQJVSNAFLDK	(N(F)(N(H(H)(H(N(H(A)))(N(H(A)))))))	A(2)F(1)H(5)N(4)	9	3	1458.28	1368240	3.79704e+07	sp|P00450|CERU_HUMAN	762	0.00166558	0.0018519
20200727_serum_yeast_1_1_rep2.mzML	1778.33	1802.62	-24.2901	ELHHLQEQJVSNAFLDK	ELHHLQEQJVSNAFLDK	(N(N(H(H(N(H(A))))(H(N(F)(H(A)))))))	A(2)F(1)H(5)N(4)	9	3	1458.28	1744770	5.24824e+07	sp|P00450|CERU_HUMAN	762	0.043931	0.0018519
20200727_serum_yeast_1_1_rep3.mzML	1807.34	1820.83	-13.4925	ELHHLQEQJVSNAFLDK	ELHHLQEQJVSNAFLDK	(N(N(H(H(N(H(A))))(H(N(F)(H(A)))))))	A(2)F(1)H(5)N(4)	9	3	1458.28	1628330	4.74463e+07	sp|P00450|CERU_HUMAN	762	0.0053535	0.0018519
20200727_serum_yeast_1_1_rep4.mzML	1814.58	1834.19	-19.6095	ELHHLQEQJVSNAFLDK	ELHHLQEQJVSNAFLDK	(N(N(H(H(N(H(A))))(H(N(F)(H(A)))))))	A(2)F(1)H(5)N(4)	9	3	1458.28	1708400	3.50945e+07	sp|P00450|CERU_HUMAN	762	0.00410967	0.0018519
20200727_serum_yeast_10_12_rep1.mzML	1807.17	1654.81	152.356	ELHHLQEQJVSNAFLDK	ELHHLQEQJVSNAFLDK	(N(N(H(H(N(H)(F)))(H(N(H(N(H(A)))))))))	A(1)F(1)H(6)N(5)	9	4	1112.48	287658	593092	sp|P00450|CERU_HUMAN	762	0.00415083	0.0018417
20200727_serum_yeast_1_1_rep2.mzML	1774.12	1647.78	126.342	ELHHLQEQJVSNAFLDK	ELHHLQEQJVSNAFLDK	(N(F)(N(H(N)(H(H)(H))(H(N)(N(H(A)))))))	A(1)F(1)H(6)N(5)	9	4	1112.48	171115	318045	sp|P00450|CERU_HUMAN	762	0.00315867	0.0018417
20200727_serum_yeast_10_12_rep1.mzML	1800.97	1823.06	-22.0908	ELHHLQEQJVSNAFLDK	ELHHLQEQJVSNAFLDK	(N(N(H(H(N(H(A))))(H(N(H))(N(H(A)))))))	A(2)H(6)N(5)	9	4	1148.73	318575	6.45546e+06	sp|P00450|CERU_HUMAN	762	0.0250416	0.001894
20200727_serum_yeast_1_1_rep2.mzML	1780.08	1801.89	-21.806	ELHHLQEQJVSNAFLDK	ELHHLQEQJVSNAFLDK	(N(N(H(H(N(H(A))))(H(N(H))(N(H(A)))))))	A(2)H(6)N(5)	9	4	1148.73	534729	9907888	sp|P00450|CERU_HUMAN	762	0.00682236	0.001894
20200727_serum_yeast_10_12_rep1.mzML	2047.61	2111.09	-63.4825	ELHHLQEQJVSNAFLDK	ELHHLQEQJVSNAFLDK	(N(N(H(H(N(H(A))))(H(N(H(A)))(N(H(A)))))))	A(3)H(6)N(5)	9	4	1221.51	2586290	6.94655e+07	sp|P00450|CERU_HUMAN	762	0.00525542	0.00340628
20200727_serum_yeast_10_12_rep2.mzML	2061.01	2130.52	-69.5081	ELHHLQEQJVSNAFLDK	ELHHLQEQJVSNAFLDK	(N(N(H(H(N(H(A))))(H(N(H(A)))(N(H(A)))))))	A(3)H(6)N(5)	9	4	1221.51	2690250	6.15843e+07	sp|P00450|CERU_HUMAN	762	0.00667079	0.00340628
20200727_serum_yeast_10_12_rep3.mzML	2072.78	2135.03	-62.2505	ELHHLQEQJVSNAFLDK	ELHHLQEQJVSNAFLDK	(N(N(H(H(N(H(A))))(H(N(H(A)))(N(H(A)))))))	A(3)H(6)N(5)	9	4	1221.51	3541620	7.08085e+07	sp|P00450|CERU_HUMAN	762	0.00972354	0.00340628
20200727_serum_yeast_10_15_rep2.mzML	2088.99	2157.95	-68.9635	ELHHLQEQJVSNAFLDK	ELHHLQEQJVSNAFLDK	(N(N(H(H(N(H(A))))(H(N(H(A)))(N(H(A)))))))	A(3)H(6)N(5)	9	4	1221.51	2677890	5.61235e+07	sp|P00450|CERU_HUMAN	762	0.00635953	0.00340628
20200727_serum_yeast_10_15_rep4.mzML	2084.94	2149.27	-64.3259	ELHHLQEQJVSNAFLDK	ELHHLQEQJVSNAFLDK	(N(N(H(H(N(H(A))))(H(N(H(A)))(N(H(A)))))))	A(3)H(6)N(5)	9	4	1221.51	1808760	3.67109e+07	sp|P00450|CERU_HUMAN	762	0.00844863	0.00340628
20200727_serum_yeast_1_1_rep2.mzML	2030.19	2109.9	-79.7056	ELHHLQEQJVSNAFLDK	ELHHLQEQJVSNAFLDK	(N(N(H(H(N(H(A))))(H(N(H(A)))(N(H(A)))))))	A(3)H(6)N(5)	9	4	1221.51	3157720	6.9892e+07	sp|P00450|CERU_HUMAN	762	0.033614	0.00340628
20200727_serum_yeast_1_1_rep3.mzML	2038.79	2108.06	-69.2729	ELHHLQEQJVSNAFLDK	ELHHLQEQJVSNAFLDK	(N(N(H(H(N(H(A))))(H(N(H(A)))(N(H(A)))))))	A(3)H(6)N(5)	9	4	1221.51	3578580	8.19067e+07	sp|P00450|CERU_HUMAN	762	0.0278229	0.00340628
20200727_serum_yeast_1_1_rep4.mzML	2039.35	2113.64	-74.2853	ELHHLQEQJVSNAFLDK	ELHHLQEQJVSNAFLDK	(N(N(H(H(N(H(A))))(H(N(H(A)))(N(H(A)))))))	A(3)H(6)N(5)	9	4	1221.51	2835900	6.44487e+07	sp|P00450|CERU_HUMAN	762	0.0126781	0.00340628
20200727_serum_yeast_10_12_rep3.mzML	2071.59	2107.53	-35.9388	ELHHLQEQJVSNAFLDK	ELHHLQEQJVSNAFLDK	(N(N(H(H(N(H(A))))(H(N(H(A)))(N(H(A)))))))	A(3)H(6)N(5)	9	3	1628.34	886927	2.59647e+07	sp|P00450|CERU_HUMAN	762	0.0181893	0.00340628
20200727_serum_yeast_10_15_rep1.mzML	2065.33	2109.2	-43.8741	ELHHLQEQJVSNAFLDK	ELHHLQEQJVSNAFLDK	(N(N(H(H(N(H(A))))(H(N(H(A)))(N(H(A)))))))	A(3)H(6)N(5)	9	3	1628.34	839096	2.84144e+07	sp|P00450|CERU_HUMAN	762	0.0488377	0.00340628
20200727_serum_yeast_10_15_rep2.mzML	2089.15	2128.93	-39.7783	ELHHLQEQJVSNAFLDK	ELHHLQEQJVSNAFLDK	(N(N(H(H(N(H(A))))(H(N(H(A)))(N(H(A)))))))	A(3)H(6)N(5)	9	3	1628.34	820812	2.27689e+07	sp|P00450|CERU_HUMAN	762	0.0125562	0.00340628
20200727_serum_yeast_1_1_rep3.mzML	2038.45	2078.82	-40.3651	ELHHLQEQJVSNAFLDK	ELHHLQEQJVSNAFLDK	(N(N(H(H(N(H(A))))(H(N(H(A)))(N(H(A)))))))	A(3)H(6)N(5)	9	3	1628.34	1059130	3.10727e+07	sp|P00450|CERU_HUMAN	762	0.00681228	0.00340628
20200727_serum_yeast_1_1_rep4.mzML	2039.87	2082.03	-42.1557	ELHHLQEQJVSNAFLDK	ELHHLQEQJVSNAFLDK	(N(N(H(H(N(H(A))))(H(N(H(A)))(N(H(A)))))))	A(3)H(6)N(5)	9	3	1628.34	1273030	32876144	sp|P00450|CERU_HUMAN	762	0.018398	0.00340628
20200727_serum_yeast_1_1_rep4.mzML	2032.02	1856.03	175.989	ELHHLQEQJVSNAFLDK	ELHHLQEQJVSNAFLDK	(N(N(H(H(N(H))(N(H(A))))(H(N(H))(N(H(N(H))))))))	A(1)H(8)N(7)	9	4	1258.52	2122310	9.08627e+07	sp|P00450|CERU_HUMAN	762	0.00618507	0.00674774
20200727_serum_yeast_10_12_rep2.mzML	2058.21	2088.63	-30.4217	ELHHLQEQJVSNAFLDK	ELHHLQEQJVSNAFLDK	(N(F)(N(H(H(N(F)(H(A))))(H(N(H)(F))(N(H(A)))))))	A(2)F(3)H(6)N(5)	9	4	1258.27	1530920	7.00396e+07	sp|P00450|CERU_HUMAN	762	0.0191155	0.00455125
20200727_serum_yeast_10_15_rep2.mzML	2085.23	2114.5	-29.2696	ELHHLQEQJVSNAFLDK	ELHHLQEQJVSNAFLDK	(N(F)(N(H(H(N(F)(H(A))))(H(N(H)(F))(N(H(A)))))))	A(2)F(3)H(6)N(5)	9	4	1258.27	1862730	6.04002e+07	sp|P00450|CERU_HUMAN	762	0.0148744	0.00455125
20200727_serum_yeast_1_1_rep2.mzML	2024.87	2061.72	-36.8534	ELHHLQEQJVSNAFLDK	ELHHLQEQJVSNAFLDK	(N(F)(N(H(H(N(F)(H(A))))(H(N(H)(F))(N(H(A)))))))	A(2)F(3)H(6)N(5)	9	4	1258.27	2105400	7.70582e+07	sp|P00450|CERU_HUMAN	762	0.0140584	0.00455125
20200727_serum_yeast_1_1_rep3.mzML	2034.23	2065.66	-31.4336	ELHHLQEQJVSNAFLDK	ELHHLQEQJVSNAFLDK	(N(F)(N(H(H(N(F)(H(A))))(H(N(H)(F))(N(H(A)))))))	A(2)F(3)H(6)N(5)	9	4	1258.27	2336670	8.7375e+07	sp|P00450|CERU_HUMAN	762	0.0091994	0.00455125
20200727_serum_yeast_10_12_rep1.mzML	2043.49	2087.66	-44.1728	ELHHLQEQJVSNAFLDK	ELHHLQEQJVSNAFLDK	(N(N(H(H(N(F)(H(A))))(H(N(H(A)))(N(H(A)))))))	A(3)F(1)H(6)N(5)	9	4	1258.02	2767480	6.77543e+07	sp|P00450|CERU_HUMAN	762	0.00655726	0.00268643
20200727_serum_yeast_10_12_rep2.mzML	2057.28	2107.05	-49.772	ELHHLQEQJVSNAFLDK	ELHHLQEQJVSNAFLDK	(N(N(H(H(N(F)(H(A))))(H(N(H(A)))(N(H(A)))))))	A(3)F(1)H(6)N(5)	9	4	1258.02	2214310	6.13056e+07	sp|P00450|CERU_HUMAN	762	0.0221687	0.00268643
20200727_serum_yeast_10_12_rep3.mzML	2068	2112.2	-44.2032	ELHHLQEQJVSNAFLDK	ELHHLQEQJVSNAFLDK	(N(N(H(H(N(F)(H(A))))(H(N(H(A)))(N(H(A)))))))	A(3)F(1)H(6)N(5)	9	4	1258.02	3062370	6.82726e+07	sp|P00450|CERU_HUMAN	762	0.00909491	0.00268643
20200727_serum_yeast_10_15_rep1.mzML	2060.35	2114.24	-53.8938	ELHHLQEQJVSNAFLDK	ELHHLQEQJVSNAFLDK	(N(N(H(H(N(F)(H(A))))(H(N(H(A)))(N(H(A)))))))	A(3)F(1)H(6)N(5)	9	4	1258.02	1879970	43776065	sp|P00450|CERU_HUMAN	762	0.00760314	0.00268643
20200727_serum_yeast_10_15_rep2.mzML	2085.24	2133.93	-48.6871	ELHHLQEQJVSNAFLDK	ELHHLQEQJVSNAFLDK	(N(N(H(H(N(F)(H(A))))(H(N(H(A)))(N(H(A)))))))	A(3)F(1)H(6)N(5)	9	4	1258.02	2507280	4.92614e+07	sp|P00450|CERU_HUMAN	762	0.00697265	0.00268643
20200727_serum_yeast_10_15_rep4.mzML	2081.36	2126.81	-45.4521	ELHHLQEQJVSNAFLDK	ELHHLQEQJVSNAFLDK	(N(N(H(H(N(F)(H(A))))(H(N(H(A)))(N(H(A)))))))	A(3)F(1)H(6)N(5)	9	4	1258.02	1800680	4.48841e+07	sp|P00450|CERU_HUMAN	762	0.00225468	0.00268643
20200727_serum_yeast_1_1_rep2.mzML	2024.87	2083.8	-58.9263	ELHHLQEQJVSNAFLDK	ELHHLQEQJVSNAFLDK	(N(N(H(H(N(F)(H(A))))(H(N(H(A)))(N(H(A)))))))	A(3)F(1)H(6)N(5)	9	4	1258.02	2887730	6.45753e+07	sp|P00450|CERU_HUMAN	762	0.0103767	0.00268643
20200727_serum_yeast_1_1_rep3.mzML	2034.23	2083.55	-49.3203	ELHHLQEQJVSNAFLDK	ELHHLQEQJVSNAFLDK	(N(N(H(H(N(F)(H(A))))(H(N(H(A)))(N(H(A)))))))	A(3)F(1)H(6)N(5)	9	4	1258.02	3545590	7.57774e+07	sp|P00450|CERU_HUMAN	762	0.00659555	0.00268643
20200727_serum_yeast_1_1_rep4.mzML	2032.02	2087.31	-55.2883	ELHHLQEQJVSNAFLDK	ELHHLQEQJVSNAFLDK	(N(N(H(H(N(F)(H(A))))(H(N(H(A)))(N(H(A)))))))	A(3)F(1)H(6)N(5)	9	4	1258.02	3129920	7.07029e+07	sp|P00450|CERU_HUMAN	762	0.00370737	0.00268643
20200727_serum_yeast_10_12_rep1.mzML	1647.62	1627.11	20.5111	ELHHLQEQJVSNAFLDK	ELHHLQEQJVSNAFLDK	(N(N(H(H(N(H)))(H(N(H(A)))))))	A(1)H(5)N(4)	9	3	1312.57	796235	1.58121e+07	sp|P00450|CERU_HUMAN	762	0.0170751	0.00267763
20200727_serum_yeast_10_12_rep2.mzML	1670.66	1640.48	30.1817	ELHHLQEQJVSNAFLDK	ELHHLQEQJVSNAFLDK	(N(N(H(H(N(H)))(H(N(H(A)))))))	A(1)H(5)N(4)	9	3	1312.57	459902	1.19641e+07	sp|P00450|CERU_HUMAN	762	0.0289583	0.00267763
20200727_serum_yeast_10_12_rep3.mzML	1656.62	1637.26	19.3553	ELHHLQEQJVSNAFLDK	ELHHLQEQJVSNAFLDK	(N(N(H(H(N(H)))(H(N(H(A)))))))	A(1)H(5)N(4)	9	3	1312.57	830311	1.74753e+07	sp|P00450|CERU_HUMAN	762	0.00632022	0.00267763
20200727_serum_yeast_10_15_rep1.mzML	1678.5	1650.39	28.1076	ELHHLQEQJVSNAFLDK	ELHHLQEQJVSNAFLDK	(N(N(H(H(N(H)))(H(N(H(A)))))))	A(1)H(5)N(4)	9	3	1312.57	598677	1.20154e+07	sp|P00450|CERU_HUMAN	762	0.0206059	0.00267763
20200727_serum_yeast_1_1_rep4.mzML	1659.76	1630.69	29.0723	ELHHLQEQJVSNAFLDK	ELHHLQEQJVSNAFLDK	(N(N(H(H(N(H)))(H(N(H(A)))))))	A(1)H(5)N(4)	9	3	1312.57	800749	1.72348e+07	sp|P00450|CERU_HUMAN	762	0.0178898	0.00267763
20200727_serum_yeast_10_12_rep1.mzML	2271.62	2318.18	-46.5642	ELHHLQEQJVSNAFLDKGEFYIGSK	ELHHLQEQJVSNAFLDKGEFYIGSK	(N(N(H(H(N(H)(F)))(H(N(F)(H(A)))))))	A(1)F(2)H(5)N(4)	9	5	1022.65	661870	2.0905e+07	sp|P00450|CERU_HUMAN	762	0.00515958	0.00461437
20200727_serum_yeast_10_12_rep2.mzML	2274.71	2319.27	-44.5612	ELHHLQEQJVSNAFLDKGEFYIGSK	ELHHLQEQJVSNAFLDKGEFYIGSK	(N(N(H(H(N(H)(F)))(H(N(F)(H(A)))))))	A(1)F(2)H(5)N(4)	9	5	1022.65	871416	1.7511e+07	sp|P00450|CERU_HUMAN	762	0.0452685	0.00461437
20200727_serum_yeast_10_15_rep1.mzML	2314.21	2353.96	-39.7498	ELHHLQEQJVSNAFLDKGEFYIGSK	ELHHLQEQJVSNAFLDKGEFYIGSK	(N(N(H(H(N(H)(F)))(H(N(F)(H(A)))))))	A(1)F(2)H(5)N(4)	9	5	1022.65	1400520	1.37523e+07	sp|P00450|CERU_HUMAN	762	0.0051495	0.00461437
20200727_serum_yeast_10_15_rep2.mzML	2288.8	2332.13	-43.3342	ELHHLQEQJVSNAFLDKGEFYIGSK	ELHHLQEQJVSNAFLDKGEFYIGSK	(N(N(H(H(N(H)(F)))(H(N(F)(H(A)))))))	A(1)F(2)H(5)N(4)	9	5	1022.65	1494910	18058626	sp|P00450|CERU_HUMAN	762	0.0268681	0.00461437
20200727_serum_yeast_10_15_rep4.mzML	2341.85	2374.07	-32.2162	ELHHLQEQJVSNAFLDKGEFYIGSK	ELHHLQEQJVSNAFLDKGEFYIGSK	(N(N(H(H(N(H)(F)))(H(N(F)(H(A)))))))	A(1)F(2)H(5)N(4)	9	5	1022.65	1126490	1.0247e+07	sp|P00450|CERU_HUMAN	762	0.00494552	0.00461437
20200727_serum_yeast_1_1_rep2.mzML	2255.89	2302.29	-46.3961	ELHHLQEQJVSNAFLDKGEFYIGSK	ELHHLQEQJVSNAFLDKGEFYIGSK	(N(N(H(H(N(H)(F)))(H(N(F)(H(A)))))))	A(1)F(2)H(5)N(4)	9	5	1022.65	2405940	2.13569e+07	sp|P00450|CERU_HUMAN	762	0.00526768	0.00461437
20200727_serum_yeast_1_1_rep4.mzML	2283.42	2322.69	-39.2684	ELHHLQEQJVSNAFLDKGEFYIGSK	ELHHLQEQJVSNAFLDKGEFYIGSK	(N(N(H(H(N(H)(F)))(H(N(F)(H(A)))))))	A(1)F(2)H(5)N(4)	9	5	1022.65	1410600	2.60516e+07	sp|P00450|CERU_HUMAN	762	0.00486944	0.00461437
20200727_serum_yeast_1_1_rep4.mzML	2283.98	2298.47	-14.491	ELHHLQEQJVSNAFLDKGEFYIGSK	ELHHLQEQJVSNAFLDKGEFYIGSK	(N(N(H(H(N(H)(F)))(H(N(F)(H(A)))))))	A(1)F(2)H(5)N(4)	9	4	1278.06	4411590	1.1025e+08	sp|P00450|CERU_HUMAN	762	0.00280669	0.00461437
20200727_serum_yeast_10_12_rep1.mzML	2271.44	2280.12	-8.67604	ELHHLQEQJVSNAFLDKGEFYIGSK	ELHHLQEQJVSNAFLDKGEFYIGSK	(N(N(H(H(N(H(A))))(H(N(H(A)))))))	A(2)H(5)N(4)	9	5	1022.45	695718	1.53488e+07	sp|P00450|CERU_HUMAN	762	0.00283166	0.00392012
20200727_serum_yeast_10_12_rep2.mzML	2274.15	2287.01	-12.8604	ELHHLQEQJVSNAFLDKGEFYIGSK	ELHHLQEQJVSNAFLDKGEFYIGSK	(N(N(H(H(N(H(A))))(H(N(H(A)))))))	A(2)H(5)N(4)	9	5	1022.45	997838	10245301	sp|P00450|CERU_HUMAN	762	0.0146698	0.00392012
20200727_serum_yeast_10_12_rep3.mzML	2283.58	2286.11	-2.53116	ELHHLQEQJVSNAFLDKGEFYIGSK	ELHHLQEQJVSNAFLDKGEFYIGSK	(N(N(H(H(N(H(A))))(H(N(H(A)))))))	A(2)H(5)N(4)	9	5	1022.45	814225	8.79366e+06	sp|P00450|CERU_HUMAN	762	0.00495338	0.00392012
20200727_serum_yeast_10_15_rep1.mzML	2314.21	2318.02	-3.81366	ELHHLQEQJVSNAFLDKGEFYIGSK	ELHHLQEQJVSNAFLDKGEFYIGSK	(N(N(H(H(N(H(A))))(H(N(H(A)))))))	A(2)H(5)N(4)	9	5	1022.45	1485320	1.01899e+07	sp|P00450|CERU_HUMAN	762	0.00461987	0.00392012
20200727_serum_yeast_10_15_rep2.mzML	2288.71	2306.93	-18.2234	ELHHLQEQJVSNAFLDKGEFYIGSK	ELHHLQEQJVSNAFLDKGEFYIGSK	(N(N(H(H(N(H(A))))(H(N(H(A)))))))	A(2)H(5)N(4)	9	5	1022.45	1735860	1.26253e+07	sp|P00450|CERU_HUMAN	762	0.00117063	0.00392012
20200727_serum_yeast_10_15_rep4.mzML	2341.85	2334.2	7.6525	ELHHLQEQJVSNAFLDKGEFYIGSK	ELHHLQEQJVSNAFLDKGEFYIGSK	(N(N(H(H(N(H(A))))(H(N(H(A)))))))	A(2)H(5)N(4)	9	5	1022.45	1210980	9.41047e+06	sp|P00450|CERU_HUMAN	762	0.0020225	0.00392012
20200727_serum_yeast_1_1_rep2.mzML	2255.52	2263.54	-8.02254	ELHHLQEQJVSNAFLDKGEFYIGSK	ELHHLQEQJVSNAFLDKGEFYIGSK	(N(N(H(H(N(H(A))))(H(N(H(A)))))))	A(2)H(5)N(4)	9	5	1022.45	2493610	1.50493e+07	sp|P00450|CERU_HUMAN	762	0.00877406	0.00392012
20200727_serum_yeast_1_1_rep4.mzML	2282.89	2287.1	-4.21295	ELHHLQEQJVSNAFLDKGEFYIGSK	ELHHLQEQJVSNAFLDKGEFYIGSK	(N(N(H(H(N(H(A))))(H(N(H(A)))))))	A(2)H(5)N(4)	9	5	1022.45	1669190	2.13986e+07	sp|P00450|CERU_HUMAN	762	0.00411995	0.00392012
20200727_serum_yeast_10_12_rep1.mzML	2271.37	2271.85	-0.477627	ELHHLQEQJVSNAFLDKGEFYIGSK	ELHHLQEQJVSNAFLDKGEFYIGSK	(N(N(H(H(N(H(A))))(H(N(H(A)))))))	A(2)H(5)N(4)	9	4	1277.81	5252420	9.87988e+07	sp|P00450|CERU_HUMAN	762	0.000480404	0.00392012
20200727_serum_yeast_10_12_rep2.mzML	2275.29	2276.84	-1.55275	ELHHLQEQJVSNAFLDKGEFYIGSK	ELHHLQEQJVSNAFLDKGEFYIGSK	(N(N(H(H(N(H(A))))(H(N(H(A)))))))	A(2)H(5)N(4)	9	4	1277.81	5374510	9.04242e+07	sp|P00450|CERU_HUMAN	762	0.0123856	0.00392012
20200727_serum_yeast_10_12_rep3.mzML	2284.17	2279.06	5.1083	ELHHLQEQJVSNAFLDKGEFYIGSK	ELHHLQEQJVSNAFLDKGEFYIGSK	(N(N(H(H(N(H(A))))(H(N(H(A)))))))	A(2)H(5)N(4)	9	4	1277.81	5200630	1.00853e+08	sp|P00450|CERU_HUMAN	762	0.00311796	0.00392012
20200727_serum_yeast_10_15_rep1.mzML	2313.8	2312.78	1.01534	ELHHLQEQJVSNAFLDKGEFYIGSK	ELHHLQEQJVSNAFLDKGEFYIGSK	(N(N(H(H(N(H(A))))(H(N(H(A)))))))	A(2)H(5)N(4)	9	4	1277.81	4765350	1.0054e+08	sp|P00450|CERU_HUMAN	762	0.0255563	0.00392012
20200727_serum_yeast_10_15_rep2.mzML	2288.95	2294.91	-5.96278	ELHHLQEQJVSNAFLDKGEFYIGSK	ELHHLQEQJVSNAFLDKGEFYIGSK	(N(N(H(H(N(H(A))))(H(N(H(A)))))))	A(2)H(5)N(4)	9	4	1277.81	4668460	9.85756e+07	sp|P00450|CERU_HUMAN	762	0.0316832	0.00392012
20200727_serum_yeast_10_15_rep4.mzML	2342.26	2322.47	19.7885	ELHHLQEQJVSNAFLDKGEFYIGSK	ELHHLQEQJVSNAFLDKGEFYIGSK	(N(N(H(H(N(H(A))))(H(N(H(A)))))))	A(2)H(5)N(4)	9	4	1277.81	3380620	7.68074e+07	sp|P00450|CERU_HUMAN	762	0.00483867	0.00392012
20200727_serum_yeast_1_1_rep2.mzML	2255.57	2254.78	0.786907	ELHHLQEQJVSNAFLDKGEFYIGSK	ELHHLQEQJVSNAFLDKGEFYIGSK	(N(N(H(H(N(H(A))))(H(N(H(A)))))))	A(2)H(5)N(4)	9	4	1277.81	6946900	116070511	sp|P00450|CERU_HUMAN	762	0.011084	0.00392012
20200727_serum_yeast_1_1_rep3.mzML	2265.73	2265.08	0.645112	ELHHLQEQJVSNAFLDKGEFYIGSK	ELHHLQEQJVSNAFLDKGEFYIGSK	(N(N(H(H(N(H(A))))(H(N(H(A)))))))	A(2)H(5)N(4)	9	4	1277.81	6670170	1.10828e+08	sp|P00450|CERU_HUMAN	762	0.00494355	0.00392012
20200727_serum_yeast_1_1_rep4.mzML	2283.98	2278.4	5.57563	ELHHLQEQJVSNAFLDKGEFYIGSK	ELHHLQEQJVSNAFLDKGEFYIGSK	(N(N(H(H(N(H(A))))(H(N(H(A)))))))	A(2)H(5)N(4)	9	4	1277.81	5833710	96336142	sp|P00450|CERU_HUMAN	762	0.0028053	0.00392012
20200727_serum_yeast_10_12_rep2.mzML	2261.64	2273.71	-12.066	ELHHLQEQJVSNAFLDKGEFYIGSK	ELHHLQEQJVSNAFLDKGEFYIGSK	(N(F)(N(H(H(N(H(A))))(H(N(H(A)))))))	A(2)F(1)H(5)N(4)	9	5	1051.66	275293	4.46677e+06	sp|P00450|CERU_HUMAN	762	0.0395851	0.00349815
20200727_serum_yeast_1_1_rep2.mzML	2253.15	2250.5	2.65438	ELHHLQEQJVSNAFLDKGEFYIGSK	ELHHLQEQJVSNAFLDKGEFYIGSK	(N(F)(N(H(H(N(H(A))))(H(N(H(A)))))))	A(2)F(1)H(5)N(4)	9	5	1051.66	276473	4.94885e+06	sp|P00450|CERU_HUMAN	762	0.00549443	0.00349815
20200727_serum_yeast_1_1_rep4.mzML	2281.1	2274.48	6.62105	ELHHLQEQJVSNAFLDKGEFYIGSK	ELHHLQEQJVSNAFLDKGEFYIGSK	(N(F)(N(H(H(N(H(A))))(H(N(H(A)))))))	A(2)F(1)H(5)N(4)	9	5	1051.66	360670	4.0587e+06	sp|P00450|CERU_HUMAN	762	0.0421721	0.00349815
20200727_serum_yeast_10_12_rep1.mzML	3254.26	3252.28	1.97964	ELPGVCJETMMALWEECKPCLK	ELPGVC[160]JETMMALWEEC[160]KPC[160]LK	(N(N(H(N)(H(H)(H))(H(N(H(A)))(N(F)(H(A)))))))	A(2)F(1)H(7)N(5)	7	4	1394.06	2140320	13327909	sp|P10909|CLUS_HUMAN	103	0.00291202	0.00227948
20200727_serum_yeast_10_12_rep2.mzML	3251.6	3242.04	9.5638	ELPGVCJETMMALWEECKPCLK	ELPGVC[160]JETMMALWEEC[160]KPC[160]LK	(N(N(H(N)(H(H)(H))(H(N(H(A)))(N(F)(H(A)))))))	A(2)F(1)H(7)N(5)	7	4	1394.06	2159330	1.30173e+07	sp|P10909|CLUS_HUMAN	103	0.00121485	0.00227948
20200727_serum_yeast_10_12_rep3.mzML	3254.93	3241.04	13.8933	ELPGVCJETMMALWEECKPCLK	ELPGVC[160]JETMMALWEEC[160]KPC[160]LK	(N(N(H(N)(H(H)(H))(H(N(H(A)))(N(F)(H(A)))))))	A(2)F(1)H(7)N(5)	7	4	1394.06	1959250	9.16022e+06	sp|P10909|CLUS_HUMAN	103	0.00121943	0.00227948
20200727_serum_yeast_10_15_rep1.mzML	3255.03	3238.66	16.3709	ELPGVCJETMMALWEECKPCLK	ELPGVC[160]JETMMALWEEC[160]KPC[160]LK	(N(N(H(N)(H(H)(H))(H(N(H(A)))(N(F)(H(A)))))))	A(2)F(1)H(7)N(5)	7	4	1394.06	1757720	1.09935e+07	sp|P10909|CLUS_HUMAN	103	0.00122582	0.00227948
20200727_serum_yeast_10_15_rep2.mzML	3259.45	3251.4	8.05296	ELPGVCJETMMALWEECKPCLK	ELPGVC[160]JETMMALWEEC[160]KPC[160]LK	(N(N(H(N)(H(H)(H))(H(N(H(A)))(N(F)(H(A)))))))	A(2)F(1)H(7)N(5)	7	4	1394.06	1674380	8.86483e+06	sp|P10909|CLUS_HUMAN	103	0.00422992	0.00227948
20200727_serum_yeast_10_15_rep4.mzML	3265.08	3249.53	15.5452	ELPGVCJETMMALWEECKPCLK	ELPGVC[160]JETMMALWEEC[160]KPC[160]LK	(N(N(H(N)(H(H)(H))(H(N(H(A)))(N(F)(H(A)))))))	A(2)F(1)H(7)N(5)	7	4	1394.06	1126250	7.94847e+06	sp|P10909|CLUS_HUMAN	103	0.00122034	0.00227948
20200727_serum_yeast_1_1_rep2.mzML	3244.67	3242.49	2.17525	ELPGVCJETMMALWEECKPCLK	ELPGVC[160]JETMMALWEEC[160]KPC[160]LK	(N(N(H(N)(H(H)(H))(H(N(H(A)))(N(F)(H(A)))))))	A(2)F(1)H(7)N(5)	7	4	1394.06	2142390	1.58979e+07	sp|P10909|CLUS_HUMAN	103	0.00291483	0.00227948
20200727_serum_yeast_1_1_rep3.mzML	3247.58	3239.32	8.26116	ELPGVCJETMMALWEECKPCLK	ELPGVC[160]JETMMALWEEC[160]KPC[160]LK	(N(N(H(N)(H(H)(H))(H(N(H(A)))(N(F)(H(A)))))))	A(2)F(1)H(7)N(5)	7	4	1394.06	1960860	1.27825e+07	sp|P10909|CLUS_HUMAN	103	0.00290075	0.00227948
20200727_serum_yeast_1_1_rep4.mzML	3250.04	3238.46	11.5789	ELPGVCJETMMALWEECKPCLK	ELPGVC[160]JETMMALWEEC[160]KPC[160]LK	(N(N(H(N)(H(H)(H))(H(N(H(A)))(N(F)(H(A)))))))	A(2)F(1)H(7)N(5)	7	4	1394.06	2345840	1.45649e+07	sp|P10909|CLUS_HUMAN	103	0.006683	0.00227948
20200727_serum_yeast_10_12_rep1.mzML	3254.26	3265.05	-10.7886	ELPGVCJETMMALWEECKPCLK	ELPGVC[160]JETMMALWEEC[160]KPC[160]LK	(N(N(H(H(N(H(A))))(H(N(H(A)))(N(H(A)))))))	A(3)H(6)N(5)	7	4	1389.81	1870020	5.08518e+07	sp|P10909|CLUS_HUMAN	103	0.00735551	0.00370194
20200727_serum_yeast_10_12_rep2.mzML	3251.6	3260.62	-9.02256	ELPGVCJETMMALWEECKPCLK	ELPGVC[160]JETMMALWEEC[160]KPC[160]LK	(N(N(H(H(N(H(A))))(H(N(H(A)))(N(H(A)))))))	A(3)H(6)N(5)	7	4	1389.81	2125820	5.33742e+07	sp|P10909|CLUS_HUMAN	103	0.00121577	0.00370194
20200727_serum_yeast_10_12_rep3.mzML	3254.93	3261.73	-6.79779	ELPGVCJETMMALWEECKPCLK	ELPGVC[160]JETMMALWEEC[160]KPC[160]LK	(N(N(H(H(N(H(A))))(H(N(H(A)))(N(H(A)))))))	A(3)H(6)N(5)	7	4	1389.81	1679030	4.4916e+07	sp|P10909|CLUS_HUMAN	103	0.00527176	0.00370194
20200727_serum_yeast_10_15_rep1.mzML	3255.03	3259.48	-4.44849	ELPGVCJETMMALWEECKPCLK	ELPGVC[160]JETMMALWEEC[160]KPC[160]LK	(N(N(H(H(N(H(A))))(H(N(H(A)))(N(H(A)))))))	A(3)H(6)N(5)	7	4	1389.81	1565840	39653230	sp|P10909|CLUS_HUMAN	103	0.00496515	0.00370194
20200727_serum_yeast_10_15_rep2.mzML	3259.45	3265.34	-5.89434	ELPGVCJETMMALWEECKPCLK	ELPGVC[160]JETMMALWEEC[160]KPC[160]LK	(N(N(H(H(N(H(A))))(H(N(H(A)))(N(H(A)))))))	A(3)H(6)N(5)	7	4	1389.81	1557450	4.20391e+07	sp|P10909|CLUS_HUMAN	103	0.0107426	0.00370194
20200727_serum_yeast_10_15_rep4.mzML	3265.08	3268.61	-3.53156	ELPGVCJETMMALWEECKPCLK	ELPGVC[160]JETMMALWEEC[160]KPC[160]LK	(N(N(H(H(N(H(A))))(H(N(H(A)))(N(H(A)))))))	A(3)H(6)N(5)	7	4	1389.81	1034000	2.60137e+07	sp|P10909|CLUS_HUMAN	103	0.00527992	0.00370194
20200727_serum_yeast_1_1_rep2.mzML	3244.67	3257.23	-12.5569	ELPGVCJETMMALWEECKPCLK	ELPGVC[160]JETMMALWEEC[160]KPC[160]LK	(N(N(H(H(N(H(A))))(H(N(H(A)))(N(H(A)))))))	A(3)H(6)N(5)	7	4	1389.81	1961090	5.15414e+07	sp|P10909|CLUS_HUMAN	103	0.00291764	0.00370194
20200727_serum_yeast_1_1_rep3.mzML	3247.58	3254.34	-6.76495	ELPGVCJETMMALWEECKPCLK	ELPGVC[160]JETMMALWEEC[160]KPC[160]LK	(N(N(H(H(N(H(A))))(H(N(H(A)))(N(H(A)))))))	A(3)H(6)N(5)	7	4	1389.81	1747200	5.44016e+07	sp|P10909|CLUS_HUMAN	103	0.00289934	0.00370194
20200727_serum_yeast_1_1_rep4.mzML	3250.04	3257.4	-7.35706	ELPGVCJETMMALWEECKPCLK	ELPGVC[160]JETMMALWEEC[160]KPC[160]LK	(N(N(H(H(N(H(A))))(H(N(H(A)))(N(H(A)))))))	A(3)H(6)N(5)	7	4	1389.81	1909920	6.46602e+07	sp|P10909|CLUS_HUMAN	103	0.0130304	0.00370194
20200727_serum_yeast_10_12_rep1.mzML	3252.9	3253.42	-0.523198	ELPGVCJETMMALWEECKPCLK	ELPGVC[160]JETMMALWEEC[160]KPC[160]LK	(N(N(H(H(N(F)(H(A))))(H(N(H(A)))(N(H(A)))))))	A(3)F(1)H(6)N(5)	7	4	1426.32	1162250	2.62469e+07	sp|P10909|CLUS_HUMAN	103	0.00840502	0.00202606
20200727_serum_yeast_10_12_rep3.mzML	3251.68	3243.77	7.91485	ELPGVCJETMMALWEECKPCLK	ELPGVC[160]JETMMALWEEC[160]KPC[160]LK	(N(N(H(H(N(F)(H(A))))(H(N(H(A)))(N(H(A)))))))	A(3)F(1)H(6)N(5)	7	4	1426.32	866450	3.33351e+07	sp|P10909|CLUS_HUMAN	103	0.0203339	0.00202606
20200727_serum_yeast_1_1_rep2.mzML	3243.11	3243.99	-0.879488	ELPGVCJETMMALWEECKPCLK	ELPGVC[160]JETMMALWEEC[160]KPC[160]LK	(N(N(H(H(N(F)(H(A))))(H(N(H(A)))(N(H(A)))))))	A(3)F(1)H(6)N(5)	7	4	1426.32	930005	22040610	sp|P10909|CLUS_HUMAN	103	0.0290962	0.00202606
20200727_serum_yeast_1_1_rep4.mzML	3247.89	3240.83	7.06009	ELPGVCJETMMALWEECKPCLK	ELPGVC[160]JETMMALWEEC[160]KPC[160]LK	(N(N(H(H(N(F)(H(A))))(H(N(H(A)))(N(H(A)))))))	A(3)F(1)H(6)N(5)	7	4	1426.32	1020850	2.9105e+07	sp|P10909|CLUS_HUMAN	103	0.0180349	0.00202606
20200727_serum_yeast_10_12_rep1.mzML	1603.41	1608.1	-4.68983	EVFVHPJYSK	EVFVHPJYSK	(N(N(H(H(N(H(A))))(H(N(H(A)))))))	A(2)H(5)N(4)	7	3	1142.13	738373	1.50462e+07	sp|P04070|PROC_HUMAN	290	0.0130147	0.0071115
20200727_serum_yeast_10_12_rep2.mzML	1614.71	1616.9	-2.18881	EVFVHPJYSK	EVFVHPJYSK	(N(N(H(H(N(H(A))))(H(N(H(A)))))))	A(2)H(5)N(4)	7	3	1142.13	963343	1.80128e+07	sp|P04070|PROC_HUMAN	290	0.0031368	0.0071115
20200727_serum_yeast_10_12_rep3.mzML	1600.76	1614.68	-13.9183	EVFVHPJYSK	EVFVHPJYSK	(N(N(H(H(N(H(A))))(H(N(H(A)))))))	A(2)H(5)N(4)	7	3	1142.13	741512	1.61841e+07	sp|P04070|PROC_HUMAN	290	0.0382766	0.0071115
20200727_serum_yeast_10_15_rep2.mzML	1637.24	1641	-3.75922	EVFVHPJYSK	EVFVHPJYSK	(N(N(H(H(N(H(A))))(H(N(H(A)))))))	A(2)H(5)N(4)	7	3	1142.13	613177	1.29699e+07	sp|P04070|PROC_HUMAN	290	0.0138953	0.0071115
20200727_serum_yeast_10_15_rep4.mzML	1619.72	1629.01	-9.29395	EVFVHPJYSK	EVFVHPJYSK	(N(N(H(H(N(H(A))))(H(N(H(A)))))))	A(2)H(5)N(4)	7	3	1142.13	636022	1.14588e+07	sp|P04070|PROC_HUMAN	290	0.0055236	0.0071115
20200727_serum_yeast_1_1_rep2.mzML	1586.21	1588.6	-2.39075	EVFVHPJYSK	EVFVHPJYSK	(N(N(H(H(N(H(A))))(H(N(H(A)))))))	A(2)H(5)N(4)	7	3	1142.13	1224790	2.31139e+07	sp|P04070|PROC_HUMAN	290	0.00693946	0.0071115
20200727_serum_yeast_1_1_rep3.mzML	1594.63	1603.12	-8.49077	EVFVHPJYSK	EVFVHPJYSK	(N(N(H(H(N(H(A))))(H(N(H(A)))))))	A(2)H(5)N(4)	7	3	1142.13	1046200	2.32404e+07	sp|P04070|PROC_HUMAN	290	0.023142	0.0071115
20200727_serum_yeast_1_1_rep2.mzML	1423.61	1456.38	-32.7654	EWDJTTTECR	EWDJTTTEC[160]R	(N(N(H(H(N(H(H))))(H(N(F)(H(A)))))))	A(1)F(1)H(6)N(4)	4	3	1178.45	515855	579178	sp|P20851|C4BPB_HUMAN	71	0.00522674	0.00294659
20200727_serum_yeast_10_12_rep1.mzML	2754.31	2790.37	-36.0589	FEVDSPVYJATWSASLK	FEVDSPVYJATWSASLK	(N(N(H(H(N(H)))(H(N(H(A)))))))	A(1)H(5)N(4)	9	3	1276.54	1851310	53551024	sp|P04114|APOB_HUMAN	3895	0.0339925	0.00470747
20200727_serum_yeast_10_12_rep3.mzML	2760.13	2797.66	-37.5301	FEVDSPVYJATWSASLK	FEVDSPVYJATWSASLK	(N(N(H(H(N(H)))(H(N(H(A)))))))	A(1)H(5)N(4)	9	3	1276.54	1800530	5.9663e+07	sp|P04114|APOB_HUMAN	3895	0.00275439	0.00470747
20200727_serum_yeast_10_15_rep1.mzML	2771.56	2811	-39.4402	FEVDSPVYJATWSASLK	FEVDSPVYJATWSASLK	(N(N(H(H(N(H)))(H(N(H(A)))))))	A(1)H(5)N(4)	9	3	1276.54	1567310	4.47543e+07	sp|P04114|APOB_HUMAN	3895	0.0266004	0.00470747
20200727_serum_yeast_10_15_rep2.mzML	2774.39	2819.11	-44.7201	FEVDSPVYJATWSASLK	FEVDSPVYJATWSASLK	(N(N(H(H(N(H)))(H(N(H(A)))))))	A(1)H(5)N(4)	9	3	1276.54	2427940	66446157	sp|P04114|APOB_HUMAN	3895	0.015702	0.00470747
20200727_serum_yeast_10_15_rep4.mzML	2785.22	2826.67	-41.4487	FEVDSPVYJATWSASLK	FEVDSPVYJATWSASLK	(N(N(H(H(N(H)))(H(N(H(A)))))))	A(1)H(5)N(4)	9	3	1276.54	2000080	4.75897e+07	sp|P04114|APOB_HUMAN	3895	0.00984838	0.00470747
20200727_serum_yeast_1_1_rep2.mzML	2731.54	2765.75	-34.2097	FEVDSPVYJATWSASLK	FEVDSPVYJATWSASLK	(N(N(H(H(N(H)))(H(N(H(A)))))))	A(1)H(5)N(4)	9	3	1276.54	2194380	5.93971e+07	sp|P04114|APOB_HUMAN	3895	0.000544746	0.00470747
20200727_serum_yeast_1_1_rep3.mzML	2730.71	2768.25	-37.5408	FEVDSPVYJATWSASLK	FEVDSPVYJATWSASLK	(N(N(H(H(N(H)))(H(N(H(A)))))))	A(1)H(5)N(4)	9	3	1276.54	2152960	7.33985e+07	sp|P04114|APOB_HUMAN	3895	0.0298904	0.00470747
20200727_serum_yeast_1_1_rep4.mzML	2744.55	2785.22	-40.6728	FEVDSPVYJATWSASLK	FEVDSPVYJATWSASLK	(N(N(H(H(N(H)))(H(N(H(A)))))))	A(1)H(5)N(4)	9	3	1276.54	2260400	7.83106e+07	sp|P04114|APOB_HUMAN	3895	0.00727476	0.00470747
20200727_serum_yeast_10_12_rep1.mzML	2754.31	2744.91	9.40079	FEVDSPVYJATWSASLK	FEVDSPVYJATWSASLK	(N(N(H(H(H))(H(N(H))(N(H)(F))))))	F(1)H(6)N(4)	9	3	1282.22	1850570	7.37103e+06	sp|P04114|APOB_HUMAN	3895	0.00969726	0.00415269
20200727_serum_yeast_10_12_rep2.mzML	2757.69	2748.77	8.92001	FEVDSPVYJATWSASLK	FEVDSPVYJATWSASLK	(N(N(H(H(H))(H(N(H))(N(H)(F))))))	F(1)H(6)N(4)	9	3	1282.22	1925150	6.59208e+06	sp|P04114|APOB_HUMAN	3895	0.00208166	0.00415269
20200727_serum_yeast_10_12_rep3.mzML	2759.18	2751.73	7.4489	FEVDSPVYJATWSASLK	FEVDSPVYJATWSASLK	(N(N(H(H(H))(H(N(H))(N(H)(F))))))	F(1)H(6)N(4)	9	3	1282.22	1747380	7.72656e+06	sp|P04114|APOB_HUMAN	3895	0.00930485	0.00415269
20200727_serum_yeast_10_15_rep1.mzML	2771.56	2765.92	5.64113	FEVDSPVYJATWSASLK	FEVDSPVYJATWSASLK	(N(N(H(H(H))(H(N(H))(N(H)(F))))))	F(1)H(6)N(4)	9	3	1282.22	1398500	5.89483e+06	sp|P04114|APOB_HUMAN	3895	0.00694711	0.00415269
20200727_serum_yeast_10_15_rep2.mzML	2774.39	2766.81	7.57995	FEVDSPVYJATWSASLK	FEVDSPVYJATWSASLK	(N(N(H(H(H))(H(N(H))(N(H)(F))))))	F(1)H(6)N(4)	9	3	1282.22	1934950	8.87022e+06	sp|P04114|APOB_HUMAN	3895	0.0133885	0.00415269
20200727_serum_yeast_10_15_rep4.mzML	2785.53	2784.21	1.31923	FEVDSPVYJATWSASLK	FEVDSPVYJATWSASLK	(N(N(H(H(H))(H(N(H))(N(H)(F))))))	F(1)H(6)N(4)	9	3	1282.22	2025470	6.51703e+06	sp|P04114|APOB_HUMAN	3895	0.00234219	0.00415269
20200727_serum_yeast_1_1_rep2.mzML	2731.54	2718.08	13.4585	FEVDSPVYJATWSASLK	FEVDSPVYJATWSASLK	(N(N(H(H(H))(H(N(H))(N(H)(F))))))	F(1)H(6)N(4)	9	3	1282.22	2021600	9.20631e+06	sp|P04114|APOB_HUMAN	3895	0.0016517	0.00415269
20200727_serum_yeast_1_1_rep3.mzML	2730.71	2722.14	8.56529	FEVDSPVYJATWSASLK	FEVDSPVYJATWSASLK	(N(N(H(H(H))(H(N(H))(N(H)(F))))))	F(1)H(6)N(4)	9	3	1282.22	2031140	1.33069e+07	sp|P04114|APOB_HUMAN	3895	0.00886592	0.00415269
20200727_serum_yeast_1_1_rep4.mzML	2744.55	2734.03	10.521	FEVDSPVYJATWSASLK	FEVDSPVYJATWSASLK	(N(N(H(H(H))(H(N(H))(N(H)(F))))))	F(1)H(6)N(4)	9	3	1282.22	2138660	7.57628e+06	sp|P04114|APOB_HUMAN	3895	0.000896228	0.00415269
20200727_serum_yeast_10_12_rep1.mzML	3092.42	3036.5	55.9154	FEVDSPVYJATWSASLK	FEVDSPVYJATWSASLK	(N(N(H(H(N(H(A))))(H(N(H(A)))))))	A(2)H(5)N(4)	9	3	1373.57	3935660	122105526	sp|P04114|APOB_HUMAN	3895	0.00177225	0.00331197
20200727_serum_yeast_10_12_rep2.mzML	3093.42	3018.98	74.4406	FEVDSPVYJATWSASLK	FEVDSPVYJATWSASLK	(N(N(H(H(N(H(A))))(H(N(H(A)))))))	A(2)H(5)N(4)	9	3	1373.57	4301350	142344199	sp|P04114|APOB_HUMAN	3895	0.0145985	0.00331197
20200727_serum_yeast_10_12_rep3.mzML	3110.68	3020.8	89.8837	FEVDSPVYJATWSASLK	FEVDSPVYJATWSASLK	(N(N(H(H(N(H(A))))(H(N(H(A)))))))	A(2)H(5)N(4)	9	3	1373.57	3527720	8.94358e+07	sp|P04114|APOB_HUMAN	3895	0.000495942	0.00331197
20200727_serum_yeast_10_15_rep1.mzML	3112.99	3033.4	79.5866	FEVDSPVYJATWSASLK	FEVDSPVYJATWSASLK	(N(N(H(H(N(H(A))))(H(N(H(A)))))))	A(2)H(5)N(4)	9	3	1373.57	4563930	136680181	sp|P04114|APOB_HUMAN	3895	0.0086799	0.00331197
20200727_serum_yeast_10_15_rep2.mzML	3124.89	3039.5	85.3888	FEVDSPVYJATWSASLK	FEVDSPVYJATWSASLK	(N(N(H(H(N(H(A))))(H(N(H(A)))))))	A(2)H(5)N(4)	9	3	1373.57	3271530	112216726	sp|P04114|APOB_HUMAN	3895	0.00321896	0.00331197
20200727_serum_yeast_10_15_rep4.mzML	3149.02	3060.83	88.1855	FEVDSPVYJATWSASLK	FEVDSPVYJATWSASLK	(N(N(H(N)(H(H))(H(N(H(A(A))))))))	A(2)H(5)N(4)	9	3	1373.57	2748490	9.4706e+07	sp|P04114|APOB_HUMAN	3895	0.00116972	0.00331197
20200727_serum_yeast_1_1_rep2.mzML	3071	3021.47	49.527	FEVDSPVYJATWSASLK	FEVDSPVYJATWSASLK	(N(N(H(H(N(H(A))))(H(N(H(A)))))))	A(2)H(5)N(4)	9	3	1373.57	3951920	1.23866e+08	sp|P04114|APOB_HUMAN	3895	0.0108701	0.00331197
20200727_serum_yeast_1_1_rep3.mzML	3075.6	3015.17	60.4309	FEVDSPVYJATWSASLK	FEVDSPVYJATWSASLK	(N(N(H(H(N(H(A))))(H(N(H(A)))))))	A(2)H(5)N(4)	9	3	1373.57	4272830	118818465	sp|P04114|APOB_HUMAN	3895	0.00250229	0.00331197
20200727_serum_yeast_1_1_rep4.mzML	3091.15	3019.72	71.4333	FEVDSPVYJATWSASLK	FEVDSPVYJATWSASLK	(N(N(H(H(N(H(A))))(H(N(H(A)))))))	A(2)H(5)N(4)	9	3	1373.57	4468640	130931116	sp|P04114|APOB_HUMAN	3895	0.00718131	0.00331197
20200727_serum_yeast_10_12_rep3.mzML	2163.39	1925.24	238.147	FFYSNJGSQFYIR	FFYSNJGSQFYIR	(N(N(H(H(H))(H(H(H))(H(H(H)))))))	H(9)N(2)	6	3	1169.81	4561170	4.35578e+07	sp|P22146|GAS1_YEAST	40	0.00555716	0.00390581
20200727_serum_yeast_1_1_rep3.mzML	2132.34	1889.59	242.748	FFYSNJGSQFYIR	FFYSNJGSQFYIR	(N(N(H(H(H))(H(H(H))(H(H(H)))))))	H(9)N(2)	6	3	1169.81	4433310	3.82902e+07	sp|P22146|GAS1_YEAST	40	0.00279976	0.00390581
20200727_serum_yeast_1_1_rep4.mzML	2140.18	1892.84	247.339	FFYSNJGSQFYIR	FFYSNJGSQFYIR	(N(N(H(H(H))(H(H(H))(H(H(H)))))))	H(9)N(2)	6	3	1169.81	4005090	3.05682e+07	sp|P22146|GAS1_YEAST	40	0.00215193	0.00390581
20200727_serum_yeast_10_15_rep4.mzML	2175.83	1934.72	241.11	FFYSNJGSQFYIR	FFYSNJGSQFYIR	(N(N(H(H(H(H(H))))(H(H)(H(H(H)))))))	H(10)N(2)	6	3	1223.82	3552460	1.95497e+07	sp|P22146|GAS1_YEAST	40	0.00740719	0.00667992
20200727_serum_yeast_1_1_rep2.mzML	2124.78	1848.75	276.031	FFYSNJGSQFYIR	FFYSNJGSQFYIR	(N(N(H(H(H(H(H))))(H(H)(H(H(H)))))))	H(10)N(2)	6	3	1223.82	2190990	1.06948e+07	sp|P22146|GAS1_YEAST	40	0.0290157	0.00667992
20200727_serum_yeast_10_12_rep1.mzML	2026.86	2059.75	-32.8929	FJDTEVLQR	FJDTEVLQR	(N(N(H(H(N(H(A))))(H(N(H(A)))))))	A(2)H(5)N(4)	2	3	1109.45	786884	1.33615e+07	sp|P43251|BTD_HUMAN	150	0.0254038	0.00489283
20200727_serum_yeast_10_12_rep2.mzML	2037.46	2073.96	-36.5023	FJDTEVLQR	FJDTEVLQR	(N(N(H(H(N(H(A))))(H(N(H(A)))))))	A(2)H(5)N(4)	2	3	1109.45	952273	1.70279e+07	sp|P43251|BTD_HUMAN	150	0.0401651	0.00489283
20200727_serum_yeast_10_12_rep3.mzML	2044.15	2082.16	-38.0113	FJDTEVLQR	FJDTEVLQR	(N(N(H(H(N(H(A))))(H(N(H(A)))))))	A(2)H(5)N(4)	2	3	1109.45	949721	2.01174e+07	sp|P43251|BTD_HUMAN	150	0.0226999	0.00489283
20200727_serum_yeast_10_15_rep1.mzML	2043.83	2079.7	-35.8659	FJDTEVLQR	FJDTEVLQR	(N(N(H(H(N(H(A))))(H(N(H(A)))))))	A(2)H(5)N(4)	2	3	1109.45	756970	1.27711e+07	sp|P43251|BTD_HUMAN	150	0.00466649	0.00489283
20200727_serum_yeast_10_15_rep2.mzML	2054.94	2098.63	-43.6937	FJDTEVLQR	FJDTEVLQR	(N(N(H(H(N(H(A))))(H(N(H(A)))))))	A(2)H(5)N(4)	2	3	1109.45	978519	1.74032e+07	sp|P43251|BTD_HUMAN	150	0.0119353	0.00489283
20200727_serum_yeast_1_1_rep2.mzML	1996.29	2043.97	-47.68	FJDTEVLQR	FJDTEVLQR	(N(N(H(H(N(H(A))))(H(N(H(A)))))))	A(2)H(5)N(4)	2	3	1109.45	1338920	2.19665e+07	sp|P43251|BTD_HUMAN	150	0.00443553	0.00489283
20200727_serum_yeast_1_1_rep3.mzML	2014.61	2051.79	-37.1762	FJDTEVLQR	FJDTEVLQR	(N(N(H(H(N(H(A))))(H(N(H(A)))))))	A(2)H(5)N(4)	2	3	1109.45	932565	1.72586e+07	sp|P43251|BTD_HUMAN	150	0.0246547	0.00489283
20200727_serum_yeast_1_1_rep4.mzML	2011.87	2052.37	-40.4998	FJDTEVLQR	FJDTEVLQR	(N(N(H(H(N(H(A))))(H(N(H(A)))))))	A(2)H(5)N(4)	2	3	1109.45	1252300	2.01866e+07	sp|P43251|BTD_HUMAN	150	0.0024655	0.00489283
20200727_serum_yeast_10_12_rep1.mzML	1155.85	1076.96	78.8904	FJETWK	FJETWK	(N(N(H(H(H(H)))(H(H)(H)(H)))))	H(8)N(2)	2	2	1263.99	1936830	3.64109e+07	sp|P38138|GLU2A_YEAST	126	4.22137e-05	0.00181903
20200727_serum_yeast_10_12_rep2.mzML	1159.94	1090.46	69.4844	FJETWK	FJETWK	(N(N(H(H(H(H)))(H(H)(H)(H)))))	H(8)N(2)	2	2	1263.99	1768130	2.78788e+07	sp|P38138|GLU2A_YEAST	126	0.0180934	0.00181903
20200727_serum_yeast_10_12_rep3.mzML	1159.01	1070.71	88.2965	FJETWK	FJETWK	(N(N(H(H(H(H)))(H(H)(H)(H)))))	H(8)N(2)	2	2	1263.99	2065990	2.81716e+07	sp|P38138|GLU2A_YEAST	126	0.00371218	0.00181903
20200727_serum_yeast_10_15_rep1.mzML	1169.88	1078.5	91.3809	FJETWK	FJETWK	(N(N(H(H(H(H)))(H(H)(H)(H)))))	H(8)N(2)	2	2	1263.99	2096570	2.93048e+07	sp|P38138|GLU2A_YEAST	126	0.00176346	0.00181903
20200727_serum_yeast_10_15_rep2.mzML	1185.57	1103.33	82.2417	FJETWK	FJETWK	(N(N(H(H(H(H)))(H(H)(H)(H)))))	H(8)N(2)	2	2	1263.99	2298820	3.84861e+07	sp|P38138|GLU2A_YEAST	126	5.10142e-06	0.00181903
20200727_serum_yeast_10_15_rep4.mzML	1217.85	1073.02	144.834	FJETWK	FJETWK	(N(N(H(H(H(H)))(H(H)(H)(H)))))	H(8)N(2)	2	2	1263.99	1909740	2.2189e+07	sp|P38138|GLU2A_YEAST	126	0.0127036	0.00181903
20200727_serum_yeast_1_1_rep2.mzML	1131.46	1045.78	85.6775	FJETWK	FJETWK	(N(N(H(H(H(H)))(H(H)(H)(H)))))	H(8)N(2)	2	2	1263.99	1897420	3.08607e+07	sp|P38138|GLU2A_YEAST	126	0.00480798	0.00181903
20200727_serum_yeast_1_1_rep3.mzML	1141.15	1072.09	69.0638	FJETWK	FJETWK	(N(N(H(H(H(H)))(H(H)(H)(H)))))	H(8)N(2)	2	2	1263.99	2135680	3.73087e+07	sp|P38138|GLU2A_YEAST	126	0.000664923	0.00181903
20200727_serum_yeast_1_1_rep4.mzML	1163.55	1080.02	83.5314	FJETWK	FJETWK	(N(N(H(H(H(H)))(H(H)(H)(H)))))	H(8)N(2)	2	2	1263.99	1890790	3.14454e+07	sp|P38138|GLU2A_YEAST	126	0.00333117	0.00181903
20200727_serum_yeast_10_12_rep1.mzML	2845.77	2799.12	46.6463	FJLTETSEAEIHQSFQHLLR	FJLTETSEAEIHQSFQHLLR	(N(N(H(H(N(H)(F)))(H(N(F)(H(A)))))))	A(1)F(2)H(5)N(4)	2	5	922.001	445185	7.17795e+06	sp|P01011|AACT_HUMAN	106	0.00185049	0.00188979
20200727_serum_yeast_10_12_rep2.mzML	2848.25	2803.36	44.8885	FJLTETSEAEIHQSFQHLLR	FJLTETSEAEIHQSFQHLLR	(N(N(H(H(N(H)(F)))(H(N(F)(H(A)))))))	A(1)F(2)H(5)N(4)	2	5	922.001	533242	6.27238e+06	sp|P01011|AACT_HUMAN	106	0.0125059	0.00188979
20200727_serum_yeast_10_15_rep2.mzML	2884.35	2829.55	54.796	FJLTETSEAEIHQSFQHLLR	FJLTETSEAEIHQSFQHLLR	(N(N(H(H(N(H)(F)))(H(N(F)(H(A)))))))	A(1)F(2)H(5)N(4)	2	5	922.001	548119	5.55278e+06	sp|P01011|AACT_HUMAN	106	0.0321326	0.00188979
20200727_serum_yeast_1_1_rep3.mzML	2820.99	2777.16	43.829	FJLTETSEAEIHQSFQHLLR	FJLTETSEAEIHQSFQHLLR	(N(N(H(H(N(H)(F)))(H(N(F)(H(A)))))))	A(1)F(2)H(5)N(4)	2	5	922.001	621790	5.76313e+06	sp|P01011|AACT_HUMAN	106	0.032701	0.00188979
20200727_serum_yeast_1_1_rep4.mzML	2844.6	2795.29	49.308	FJLTETSEAEIHQSFQHLLR	FJLTETSEAEIHQSFQHLLR	(N(N(H(H(N(H)(F)))(H(N(F)(H(A)))))))	A(1)F(2)H(5)N(4)	2	5	922.001	775936	9.10282e+06	sp|P01011|AACT_HUMAN	106	0.00579208	0.00188979
20200727_serum_yeast_10_12_rep1.mzML	2847.65	2758.64	89.0068	FJLTETSEAEIHQSFQHLLR	FJLTETSEAEIHQSFQHLLR	(N(N(H(H(N(H(A))))(H(N(H(A)))))))	A(2)H(5)N(4)	2	5	921.799	662384	3745350	sp|P01011|AACT_HUMAN	106	0.00715213	0.0018436
20200727_serum_yeast_10_12_rep2.mzML	2847.18	2762.75	84.4334	FJLTETSEAEIHQSFQHLLR	FJLTETSEAEIHQSFQHLLR	(N(N(H(H(N(H(A))))(H(N(H(A)))))))	A(2)H(5)N(4)	2	5	921.799	512561	4.23072e+06	sp|P01011|AACT_HUMAN	106	0.0253026	0.0018436
20200727_serum_yeast_1_1_rep3.mzML	2821.36	2736.12	85.2365	FJLTETSEAEIHQSFQHLLR	FJLTETSEAEIHQSFQHLLR	(N(N(H(H(N(H(A))))(H(N(H(A)))))))	A(2)H(5)N(4)	2	5	921.799	534670	4644094	sp|P01011|AACT_HUMAN	106	0.0472226	0.0018436
20200727_serum_yeast_1_1_rep4.mzML	2842.96	2749.3	93.6615	FJLTETSEAEIHQSFQHLLR	FJLTETSEAEIHQSFQHLLR	(N(N(H(H(N(H(A))))(H(N(H(A)))))))	A(2)H(5)N(4)	2	5	921.799	740703	5.34901e+06	sp|P01011|AACT_HUMAN	106	0.0127344	0.0018436
20200727_serum_yeast_10_12_rep1.mzML	2847.94	2775.22	72.7217	FJLTETSEAEIHQSFQHLLR	FJLTETSEAEIHQSFQHLLR	(N(N(H(H(N(H(A))))(H(N(H(A)))))))	A(2)H(5)N(4)	2	4	1152	842135	1.95583e+07	sp|P01011|AACT_HUMAN	106	0.0391869	0.0018436
20200727_serum_yeast_10_15_rep2.mzML	2884.17	2801.12	83.0464	FJLTETSEAEIHQSFQHLLR	FJLTETSEAEIHQSFQHLLR	(N(N(H(H(N(H(A))))(H(N(H(A)))))))	A(2)H(5)N(4)	2	4	1152	853156	1.91624e+07	sp|P01011|AACT_HUMAN	106	0.0063549	0.0018436
20200727_serum_yeast_10_15_rep4.mzML	2900.1	2811.24	88.8559	FJLTETSEAEIHQSFQHLLR	FJLTETSEAEIHQSFQHLLR	(N(N(H(H(N(H(A))))(H(N(H(A)))))))	A(2)H(5)N(4)	2	4	1152	542289	1.39855e+07	sp|P01011|AACT_HUMAN	106	0.00776811	0.0018436
20200727_serum_yeast_1_1_rep2.mzML	2818.17	2749.9	68.2712	FJLTETSEAEIHQSFQHLLR	FJLTETSEAEIHQSFQHLLR	(N(N(H(H(N(H(A))))(H(N(H(A)))))))	A(2)H(5)N(4)	2	4	1152	607107	9.47696e+06	sp|P01011|AACT_HUMAN	106	0.00524518	0.0018436
20200727_serum_yeast_1_1_rep3.mzML	2819.51	2753.03	66.4837	FJLTETSEAEIHQSFQHLLR	FJLTETSEAEIHQSFQHLLR	(N(N(H(H(N(H(A))))(H(N(H(A)))))))	A(2)H(5)N(4)	2	4	1152	895356	1.98595e+07	sp|P01011|AACT_HUMAN	106	0.0206225	0.0018436
20200727_serum_yeast_1_1_rep4.mzML	2844.54	2767.88	76.6627	FJLTETSEAEIHQSFQHLLR	FJLTETSEAEIHQSFQHLLR	(N(N(H(H(N(H(A))))(H(N(H(A)))))))	A(2)H(5)N(4)	2	4	1152	1004690	2.42992e+07	sp|P01011|AACT_HUMAN	106	0.0324602	0.0018436
20200727_serum_yeast_1_1_rep2.mzML	2815.65	2759.79	55.8621	FJLTETSEAEIHQSFQHLLR	FJLTETSEAEIHQSFQHLLR	(N(N(H(H)(H(N(H(A)))(N(H(A)))))))	A(2)H(5)N(4)	2	3	1535.66	274217	1.01739e+07	sp|P01011|AACT_HUMAN	106	0.00216773	0.0018436
20200727_serum_yeast_1_1_rep3.mzML	2821.16	2762.31	58.8548	FJLTETSEAEIHQSFQHLLR	FJLTETSEAEIHQSFQHLLR	(N(N(H(H(N(H(A))))(H(N(H(A)))))))	A(2)H(5)N(4)	2	3	1535.66	350698	1.00875e+07	sp|P01011|AACT_HUMAN	106	0.00342347	0.0018436
20200727_serum_yeast_10_12_rep1.mzML	3251.59	3262.17	-10.5774	FJLTETSEAEIHQSFQHLLR	FJLTETSEAEIHQSFQHLLR	(N(N(H(H(N(H(A)))(N(H(A))))(H(N(H(A)))(N(H(A)))))))	A(4)H(7)N(6)	2	6	987.077	400402	5.6759e+06	sp|P01011|AACT_HUMAN	106	0.00690628	0.00181854
20200727_serum_yeast_10_12_rep2.mzML	3248.26	3256.74	-8.48062	FJLTETSEAEIHQSFQHLLR	FJLTETSEAEIHQSFQHLLR	(N(N(H(H(N(H(A)))(N(H(A))))(H(N(H(A)))(N(H(A)))))))	A(4)H(7)N(6)	2	6	987.077	394851	3.82105e+06	sp|P01011|AACT_HUMAN	106	0.00365769	0.00181854
20200727_serum_yeast_10_12_rep3.mzML	3250.74	3257.51	-6.77218	FJLTETSEAEIHQSFQHLLR	FJLTETSEAEIHQSFQHLLR	(N(N(H(H(N(H(A)))(N(H(A))))(H(N(H(A)))(N(H(A)))))))	A(4)H(7)N(6)	2	6	987.077	337603	3.11879e+06	sp|P01011|AACT_HUMAN	106	0.00367054	0.00181854
20200727_serum_yeast_10_15_rep1.mzML	3250.63	3255.09	-4.46337	FJLTETSEAEIHQSFQHLLR	FJLTETSEAEIHQSFQHLLR	(N(N(H(H(N(H(A)))(N(H(A))))(H(N(H(A)))(N(H(A)))))))	A(4)H(7)N(6)	2	6	987.077	301336	3.25162e+06	sp|P01011|AACT_HUMAN	106	0.0075422	0.00181854
20200727_serum_yeast_1_1_rep3.mzML	3243.78	3250.71	-6.92732	FJLTETSEAEIHQSFQHLLR	FJLTETSEAEIHQSFQHLLR	(N(N(H(H(N(H(A)))(N(H(A))))(H(N(H(A)))(N(H(A)))))))	A(4)H(7)N(6)	2	6	987.077	444579	5.13922e+06	sp|P01011|AACT_HUMAN	106	0.00912274	0.00181854
20200727_serum_yeast_1_1_rep4.mzML	3247.41	3253.47	-6.06192	FJLTETSEAEIHQSFQHLLR	FJLTETSEAEIHQSFQHLLR	(N(N(H(H(N(H(A)))(N(H(A))))(H(N(H(A)))(N(H(A)))))))	A(4)H(7)N(6)	2	6	987.077	332301	6638702	sp|P01011|AACT_HUMAN	106	0.0309961	0.00181854
20200727_serum_yeast_10_12_rep1.mzML	3250.12	3139	111.124	FJLTETSEAEIHQSFQHLLR	FJLTETSEAEIHQSFQHLLR	(N(N(H(H(N(H(A)))(N(H(A))))(H(N(H(A)))(N(H(A)))))))	A(4)H(7)N(6)	2	4	1480.11	602036	4.4806e+07	sp|P01011|AACT_HUMAN	106	0.025679	0.00181854
20200727_serum_yeast_10_12_rep3.mzML	3251.55	3125.85	125.698	FJLTETSEAEIHQSFQHLLR	FJLTETSEAEIHQSFQHLLR	(N(N(H(H(N(H(A)))(N(H(A))))(H(N(H(A)))(N(H(A)))))))	A(4)H(7)N(6)	2	4	1480.11	616757	4.35215e+07	sp|P01011|AACT_HUMAN	106	0.0147178	0.00181854
20200727_serum_yeast_10_15_rep1.mzML	3253.21	3131.37	121.841	FJLTETSEAEIHQSFQHLLR	FJLTETSEAEIHQSFQHLLR	(N(N(H(H(N(H(A)))(N(H(A))))(H(N(H(A)))(N(H(A)))))))	A(4)H(7)N(6)	2	4	1480.11	603760	3.8382e+07	sp|P01011|AACT_HUMAN	106	0.0494512	0.00181854
20200727_serum_yeast_10_15_rep2.mzML	3256.86	3139.93	116.934	FJLTETSEAEIHQSFQHLLR	FJLTETSEAEIHQSFQHLLR	(N(N(H(H(N(H(A)))(N(H(A))))(H(N(H(A)))(N(H(A)))))))	A(4)H(7)N(6)	2	4	1480.11	569588	3.92458e+07	sp|P01011|AACT_HUMAN	106	0.018383	0.00181854
20200727_serum_yeast_10_15_rep4.mzML	3259.62	3152.95	106.668	FJLTETSEAEIHQSFQHLLR	FJLTETSEAEIHQSFQHLLR	(N(N(H(H(N(H(A)))(N(H(A))))(H(N(H(A)))(N(H(A)))))))	A(4)H(7)N(6)	2	4	1480.11	715769	4.3451e+07	sp|P01011|AACT_HUMAN	106	0.00349243	0.00181854
20200727_serum_yeast_1_1_rep2.mzML	3241.97	3125.36	116.608	FJLTETSEAEIHQSFQHLLR	FJLTETSEAEIHQSFQHLLR	(N(N(H(H(N(H(A)))(N(H(A))))(H(N(H(A)))(N(H(A)))))))	A(4)H(7)N(6)	2	4	1480.11	735616	4.86924e+07	sp|P01011|AACT_HUMAN	106	0.00578771	0.00181854
20200727_serum_yeast_1_1_rep3.mzML	3242.26	3119.49	122.769	FJLTETSEAEIHQSFQHLLR	FJLTETSEAEIHQSFQHLLR	(N(N(H(H(N(H(A)))(N(H(A))))(H(N(H(A)))(N(H(A)))))))	A(4)H(7)N(6)	2	4	1480.11	730762	4.59734e+07	sp|P01011|AACT_HUMAN	106	0.00716804	0.00181854
20200727_serum_yeast_1_1_rep4.mzML	3247.33	3123.11	124.225	FJLTETSEAEIHQSFQHLLR	FJLTETSEAEIHQSFQHLLR	(N(N(H(H(N(H(A)))(N(H(A))))(H(N(H(A)))(N(H(A)))))))	A(4)H(7)N(6)	2	4	1480.11	724779	4.3387e+07	sp|P01011|AACT_HUMAN	106	0.00716539	0.00181854
20200727_serum_yeast_10_12_rep1.mzML	3080.22	2991.76	88.4576	FJLTETSEAEIHQSFQHLLR	FJLTETSEAEIHQSFQHLLR	(N(N(H(H(N(F)(H(A))))(H(N(H)(F))(N(H(A)))))))	A(2)F(2)H(6)N(5)	2	5	1053.25	2208220	33343774	sp|P01011|AACT_HUMAN	106	0.0377657	0.00304412
20200727_serum_yeast_10_12_rep3.mzML	3104.35	2977.92	126.43	FJLTETSEAEIHQSFQHLLR	FJLTETSEAEIHQSFQHLLR	(N(N(H(H(N(F)(H(A))))(H(N(H)(F))(N(H(A)))))))	A(2)F(2)H(6)N(5)	2	5	1053.25	1218360	7.67991e+06	sp|P01011|AACT_HUMAN	106	0.00120658	0.00304412
20200727_serum_yeast_10_15_rep1.mzML	3099.96	2993.67	106.288	FJLTETSEAEIHQSFQHLLR	FJLTETSEAEIHQSFQHLLR	(N(N(H(H(N(F)(H(A))))(H(N(H)(F))(N(H(A)))))))	A(2)F(2)H(6)N(5)	2	5	1053.25	2164520	2.80628e+07	sp|P01011|AACT_HUMAN	106	0.00525746	0.00304412
20200727_serum_yeast_10_15_rep2.mzML	3119.59	2997.33	122.256	FJLTETSEAEIHQSFQHLLR	FJLTETSEAEIHQSFQHLLR	(N(N(H(H(N(F)(H(A))))(H(N(H)(F))(N(H(A)))))))	A(2)F(2)H(6)N(5)	2	5	1053.25	1790840	29104727	sp|P01011|AACT_HUMAN	106	0.0142931	0.00304412
20200727_serum_yeast_10_15_rep4.mzML	3147.42	3021.97	125.454	FJLTETSEAEIHQSFQHLLR	FJLTETSEAEIHQSFQHLLR	(N(N(H(H(N(F)(H(A))))(H(N(H)(F))(N(H(A)))))))	A(2)F(2)H(6)N(5)	2	5	1053.25	449283	7.08422e+06	sp|P01011|AACT_HUMAN	106	0.0448955	0.00304412
20200727_serum_yeast_1_1_rep2.mzML	3056.24	2976.43	79.8063	FJLTETSEAEIHQSFQHLLR	FJLTETSEAEIHQSFQHLLR	(N(N(H(H(N(F)(H(A))))(H(N(H)(F))(N(H(A)))))))	A(2)F(2)H(6)N(5)	2	5	1053.25	2148600	2.84913e+07	sp|P01011|AACT_HUMAN	106	0.00635258	0.00304412
20200727_serum_yeast_1_1_rep3.mzML	3060.17	2968.75	91.4209	FJLTETSEAEIHQSFQHLLR	FJLTETSEAEIHQSFQHLLR	(N(N(H(H(N(F)(H(A))))(H(N(H)(F))(N(H(A)))))))	A(2)F(2)H(6)N(5)	2	5	1053.25	2280460	30482723	sp|P01011|AACT_HUMAN	106	0.0209082	0.00304412
20200727_serum_yeast_1_1_rep4.mzML	3078.53	2975.89	102.638	FJLTETSEAEIHQSFQHLLR	FJLTETSEAEIHQSFQHLLR	(N(N(H(H(N(F)(H(A))))(H(N(H)(F))(N(H(A)))))))	A(2)F(2)H(6)N(5)	2	5	1053.25	1785730	35907287	sp|P01011|AACT_HUMAN	106	0.0265259	0.00304412
20200727_serum_yeast_10_12_rep2.mzML	3079.3	2844.93	234.375	FJLTETSEAEIHQSFQHLLR	FJLTETSEAEIHQSFQHLLR	(N(N(H(H(N(H(A))))(H(N(H(A)))(N(H(A)))))))	A(3)H(6)N(5)	2	5	1053.05	1779670	2.02633e+07	sp|P01011|AACT_HUMAN	106	0.0446049	0.00287445
20200727_serum_yeast_10_12_rep3.mzML	3106.81	2849	257.808	FJLTETSEAEIHQSFQHLLR	FJLTETSEAEIHQSFQHLLR	(N(N(H(H(N(H(A))))(H(N(H(A)))(N(H(A)))))))	A(3)H(6)N(5)	2	5	1053.05	1165090	4.75444e+06	sp|P01011|AACT_HUMAN	106	0.0028937	0.00287445
20200727_serum_yeast_10_15_rep1.mzML	3101.03	2864.04	236.987	FJLTETSEAEIHQSFQHLLR	FJLTETSEAEIHQSFQHLLR	(N(N(H(H(N(H(A))))(H(N(H(A)))(N(H(A)))))))	A(3)H(6)N(5)	2	5	1053.05	2325060	23017215	sp|P01011|AACT_HUMAN	106	0.00943668	0.00287445
20200727_serum_yeast_10_15_rep2.mzML	3121.99	2873.17	248.822	FJLTETSEAEIHQSFQHLLR	FJLTETSEAEIHQSFQHLLR	(N(N(H(H(N(H(A))))(H(N(H(A)))(N(H(A)))))))	A(3)H(6)N(5)	2	5	1053.05	1854560	19476591	sp|P01011|AACT_HUMAN	106	0.0438353	0.00287445
20200727_serum_yeast_1_1_rep2.mzML	3056.92	2821.38	235.544	FJLTETSEAEIHQSFQHLLR	FJLTETSEAEIHQSFQHLLR	(N(N(H(H(N(H(A))))(H(N(H(A)))(N(H(A)))))))	A(3)H(6)N(5)	2	5	1053.05	2318950	2.2927e+07	sp|P01011|AACT_HUMAN	106	0.0177605	0.00287445
20200727_serum_yeast_1_1_rep3.mzML	3062.94	2822.58	240.361	FJLTETSEAEIHQSFQHLLR	FJLTETSEAEIHQSFQHLLR	(N(N(H(H(N(H(A))))(H(N(H(A)))(N(H(A)))))))	A(3)H(6)N(5)	2	5	1053.05	2383820	2.19414e+07	sp|P01011|AACT_HUMAN	106	0.0362149	0.00287445
20200727_serum_yeast_1_1_rep4.mzML	3081.5	2840.75	240.749	FJLTETSEAEIHQSFQHLLR	FJLTETSEAEIHQSFQHLLR	(N(N(H(H(N(H(A))))(H(N(H(A)))(N(H(A)))))))	A(3)H(6)N(5)	2	5	1053.05	2563770	2.88224e+07	sp|P01011|AACT_HUMAN	106	0.0177892	0.00287445
20200727_serum_yeast_10_12_rep1.mzML	3075.84	2816.68	259.163	FJLTETSEAEIHQSFQHLLR	FJLTETSEAEIHQSFQHLLR	(N(N(H(H(N(F)(H(A))))(H(N(H(A)))(N(H(A)))))))	A(3)F(1)H(6)N(5)	2	5	1082.26	1582960	7.83078e+06	sp|P01011|AACT_HUMAN	106	0.0373846	0.0021684
20200727_serum_yeast_10_15_rep2.mzML	3116.51	2848.9	267.613	FJLTETSEAEIHQSFQHLLR	FJLTETSEAEIHQSFQHLLR	(N(N(H(H(N(F)(H(A))))(H(N(H(A)))(N(H(A)))))))	A(3)F(1)H(6)N(5)	2	5	1082.26	1299870	7.04523e+06	sp|P01011|AACT_HUMAN	106	0.0499318	0.0021684
20200727_serum_yeast_1_1_rep3.mzML	3052.96	2796.79	256.167	FJLTETSEAEIHQSFQHLLR	FJLTETSEAEIHQSFQHLLR	(N(N(H(H(N(F)(H(A))))(H(N(H(A)))(N(H(A)))))))	A(3)F(1)H(6)N(5)	2	5	1082.26	1472780	6.79985e+06	sp|P01011|AACT_HUMAN	106	0.0176671	0.0021684
20200727_serum_yeast_1_1_rep4.mzML	3076.69	2815.13	261.564	FJLTETSEAEIHQSFQHLLR	FJLTETSEAEIHQSFQHLLR	(N(N(H(H(N(F)(H(A))))(H(N(H(A)))(N(H(A)))))))	A(3)F(1)H(6)N(5)	2	5	1082.26	1729360	1.13361e+07	sp|P01011|AACT_HUMAN	106	0.00911926	0.0021684
20200727_serum_yeast_10_12_rep1.mzML	2847.25	3050.97	-203.725	FJLTETSEAEIHQSFQHLLR	FJLTETSEAEIHQSFQHLLR	(N(N(H(N)(H(N(H))(N(H(H))))(H(N(H(H)))(N(H(N(H)(F))))))))	F(1)H(10)N(8)	2	5	1159.09	908192	308995	sp|P01011|AACT_HUMAN	106	0.00290639	0.00198249
20200727_serum_yeast_1_1_rep4.mzML	2844.17	3036.22	-192.05	FJLTETSEAEIHQSFQHLLR	FJLTETSEAEIHQSFQHLLR	(N(N(H(N)(H(N(H))(N(H(H))))(H(N(H(H)))(N(H(N(H)(F))))))))	F(1)H(10)N(8)	2	5	1159.09	843867	114346	sp|P01011|AACT_HUMAN	106	0.00845175	0.00198249
20200727_serum_yeast_10_12_rep1.mzML	3251.19	3153.67	97.5233	FJLTETSEAEIHQSFQHLLR	FJLTETSEAEIHQSFQHLLR	(N(N(H(H(N(H(H)))(N(H(A))))(H(N(H(A)))(N(F)(H(A)))))))	A(3)F(1)H(8)N(6)	2	5	1187.69	1306000	2.27504e+06	sp|P01011|AACT_HUMAN	106	0.0460343	0.00268936
20200727_serum_yeast_10_12_rep3.mzML	3251.17	3139.16	112.014	FJLTETSEAEIHQSFQHLLR	FJLTETSEAEIHQSFQHLLR	(N(N(H(H(N(H(H)))(N(H(A))))(H(N(H(A)))(N(F)(H(A)))))))	A(3)F(1)H(8)N(6)	2	5	1187.69	1310680	4.22407e+06	sp|P01011|AACT_HUMAN	106	0.00973482	0.00268936
20200727_serum_yeast_10_15_rep1.mzML	3251.46	3144.08	107.383	FJLTETSEAEIHQSFQHLLR	FJLTETSEAEIHQSFQHLLR	(N(N(H(H(N(H(H)))(N(H(A))))(H(N(H(A)))(N(F)(H(A)))))))	A(3)F(1)H(8)N(6)	2	5	1187.69	1215690	2.0746e+06	sp|P01011|AACT_HUMAN	106	0.00815084	0.00268936
20200727_serum_yeast_10_15_rep2.mzML	3256.13	3152.63	103.497	FJLTETSEAEIHQSFQHLLR	FJLTETSEAEIHQSFQHLLR	(N(N(H(H(N(H(H)))(N(H(A))))(H(N(H(A)))(N(F)(H(A)))))))	A(3)F(1)H(8)N(6)	2	5	1187.69	1304800	2422596	sp|P01011|AACT_HUMAN	106	0.00797536	0.00268936
20200727_serum_yeast_10_15_rep4.mzML	3260.84	3164.65	96.1915	FJLTETSEAEIHQSFQHLLR	FJLTETSEAEIHQSFQHLLR	(N(N(H(H(N(H(H)))(N(H(A))))(H(N(H(A)))(N(F)(H(A)))))))	A(3)F(1)H(8)N(6)	2	5	1187.69	499110	1.23124e+06	sp|P01011|AACT_HUMAN	106	0.00973106	0.00268936
20200727_serum_yeast_1_1_rep3.mzML	3244.48	3132.81	111.674	FJLTETSEAEIHQSFQHLLR	FJLTETSEAEIHQSFQHLLR	(N(N(H(H(N(H(H)))(N(H(A))))(H(N(H(A)))(N(F)(H(A)))))))	A(3)F(1)H(8)N(6)	2	5	1187.69	1413360	2.34826e+06	sp|P01011|AACT_HUMAN	106	0.00934014	0.00268936
20200727_serum_yeast_10_15_rep1.mzML	3247.53	2953.92	293.613	FJLTETSEAEIHQSFQHLLR	FJLTETSEAEIHQSFQHLLR	(N(N(H(H(N(H)(F))(N(H(A))))(H(N(H(A)))(N(F)(H(A)))))))	A(3)F(2)H(7)N(6)	2	5	1184.5	696809	1.27785e+07	sp|P01011|AACT_HUMAN	106	0.00856504	0.00186183
20200727_serum_yeast_10_15_rep4.mzML	3264.01	2976.85	287.163	FJLTETSEAEIHQSFQHLLR	FJLTETSEAEIHQSFQHLLR	(N(N(H(H(N(H)(F))(N(H(A))))(H(N(H(A)))(N(F)(H(A)))))))	A(3)F(2)H(7)N(6)	2	5	1184.5	450873	5.11269e+06	sp|P01011|AACT_HUMAN	106	0.0132696	0.00186183
20200727_serum_yeast_10_12_rep1.mzML	3251.02	3259	-7.97916	FJLTETSEAEIHQSFQHLLR	FJLTETSEAEIHQSFQHLLR	(N(N(H(H(N(H(A)))(N(H(A))))(H(N(H(A)))(N(F)(H(A)))))))	A(4)F(1)H(7)N(6)	2	5	1213.5	119156	1.41901e+07	sp|P01011|AACT_HUMAN	106	0.00220602	0.00181854
20200727_serum_yeast_10_12_rep3.mzML	3250.6	3252.98	-2.37611	FJLTETSEAEIHQSFQHLLR	FJLTETSEAEIHQSFQHLLR	(N(N(H(H(N(H(A)))(N(H(A))))(H(N(H(A)))(N(F)(H(A)))))))	A(4)F(1)H(7)N(6)	2	5	1213.5	201141	9.97122e+06	sp|P01011|AACT_HUMAN	106	0.000381548	0.00181854
20200727_serum_yeast_10_15_rep1.mzML	3247.83	3250.77	-2.9395	FJLTETSEAEIHQSFQHLLR	FJLTETSEAEIHQSFQHLLR	(N(N(H(H(N(H(A)))(N(H(A))))(H(N(H(A)))(N(F)(H(A)))))))	A(4)F(1)H(7)N(6)	2	5	1213.5	187376	6.96808e+06	sp|P01011|AACT_HUMAN	106	0.0447178	0.00181854
20200727_serum_yeast_10_15_rep2.mzML	3254.55	3258.91	-4.35692	FJLTETSEAEIHQSFQHLLR	FJLTETSEAEIHQSFQHLLR	(N(N(H(H(N(H(A)))(N(H(A))))(H(N(H(A)))(N(F)(H(A)))))))	A(4)F(1)H(7)N(6)	2	5	1213.5	201477	1.06662e+07	sp|P01011|AACT_HUMAN	106	0.00299209	0.00181854
20200727_serum_yeast_1_1_rep2.mzML	3244.49	3250.45	-5.96082	FJLTETSEAEIHQSFQHLLR	FJLTETSEAEIHQSFQHLLR	(N(N(H(H(N(H(A)))(N(H(A))))(H(N(H(A)))(N(F)(H(A)))))))	A(4)F(1)H(7)N(6)	2	5	1213.5	203613	1.01991e+07	sp|P01011|AACT_HUMAN	106	0.00299492	0.00181854
20200727_serum_yeast_1_1_rep4.mzML	3243.88	3249.24	-5.35558	FJLTETSEAEIHQSFQHLLR	FJLTETSEAEIHQSFQHLLR	(N(N(H(H(N(H(A)))(N(H(A))))(H(N(H(A)))(N(F)(H(A)))))))	A(4)F(1)H(7)N(6)	2	5	1213.5	363792	1.09869e+07	sp|P01011|AACT_HUMAN	106	0.00220353	0.00181854
20200727_serum_yeast_10_12_rep1.mzML	1095.51	1089.61	5.90335	FKDITNJESCTCEVGDR	FKDITNJESC[160]TC[160]EVGDR	(N(N(H(H(H(H(H))))(H(H)(H(H(H)))))))	H(10)N(2)	7	3	1357.86	832076	1.89584e+07	sp|P46992|YJR1_YEAST	51	0.0264199	0.00397276
20200727_serum_yeast_10_12_rep2.mzML	1109.5	1102.68	6.81768	FKDITNJESCTCEVGDR	FKDITNJESC[160]TC[160]EVGDR	(N(N(H(H(H(H(H))))(H(H)(H(H(H)))))))	H(10)N(2)	7	3	1357.86	888462	1.69933e+07	sp|P46992|YJR1_YEAST	51	0.000150806	0.00397276
20200727_serum_yeast_10_15_rep1.mzML	1116.83	1091.75	25.0779	FKDITNJESCTCEVGDR	FKDITNJESC[160]TC[160]EVGDR	(N(N(H(H(H(H(H))))(H(H)(H(H(H)))))))	H(10)N(2)	7	3	1357.86	1101290	2.10975e+07	sp|P46992|YJR1_YEAST	51	0.0467582	0.00397276
20200727_serum_yeast_10_15_rep2.mzML	1119.6	1116.19	3.40616	FKDITNJESCTCEVGDR	FKDITNJESC[160]TC[160]EVGDR	(N(N(H(H(H(H(H))))(H(H)(H(H(H)))))))	H(10)N(2)	7	3	1357.86	778684	2.00583e+07	sp|P46992|YJR1_YEAST	51	0.0233479	0.00397276
20200727_serum_yeast_1_1_rep2.mzML	1058.33	1056.12	2.21344	FKDITNJESCTCEVGDR	FKDITNJESC[160]TC[160]EVGDR	(N(N(H(H(H(H(H))))(H(H)(H(H(H)))))))	H(10)N(2)	7	3	1357.86	833461	17993163	sp|P46992|YJR1_YEAST	51	0.0238688	0.00397276
20200727_serum_yeast_1_1_rep3.mzML	1087.98	1081.14	6.83752	FKDITNJESCTCEVGDR	FKDITNJESC[160]TC[160]EVGDR	(N(N(H(H(H(H(H))))(H(H)(H(H(H)))))))	H(10)N(2)	7	3	1357.86	853624	1.70684e+07	sp|P46992|YJR1_YEAST	51	0.0366718	0.00397276
20200727_serum_yeast_1_1_rep4.mzML	1107.52	1092.29	15.2328	FKDITNJESCTCEVGDR	FKDITNJESC[160]TC[160]EVGDR	(N(N(H(H(H(H(H))))(H(H)(H(H(H)))))))	H(10)N(2)	7	3	1357.86	972309	2.26199e+07	sp|P46992|YJR1_YEAST	51	0.0269219	0.00397276
20200727_serum_yeast_10_12_rep1.mzML	603.906	571.875	32.0307	FKJVTK	FKJVTK	(N(N(H(H(H(H)))(H(H)(H(H))))))	H(8)N(2)	3	3	813.678	1019100	9.20488e+06	sp|Q03103|ERO1_YEAST	342	0.000293122	0.00768714
20200727_serum_yeast_10_12_rep2.mzML	611.444	572.549	38.8947	FKJVTK	FKJVTK	(N(N(H(H(H(H)))(H(H)(H(H))))))	H(8)N(2)	3	3	813.678	1733170	9.03685e+06	sp|Q03103|ERO1_YEAST	342	7.0546e-05	0.00768714
20200727_serum_yeast_10_12_rep3.mzML	603.786	571.814	31.972	FKJVTK	FKJVTK	(N(N(H(H(H(H)))(H(H)(H(H))))))	H(8)N(2)	3	3	813.678	1782870	7.94661e+06	sp|Q03103|ERO1_YEAST	342	0.000251446	0.00768714
20200727_serum_yeast_10_15_rep1.mzML	614.247	579.113	35.1337	FKJVTK	FKJVTK	(N(N(H(H(H(H)))(H(H)(H(H))))))	H(8)N(2)	3	3	813.678	1958860	1.14638e+07	sp|Q03103|ERO1_YEAST	342	7.02745e-05	0.00768714
20200727_serum_yeast_10_15_rep2.mzML	621.852	580.674	41.1777	FKJVTK	FKJVTK	(N(N(H(H(H(H)))(H(H)(H(H))))))	H(8)N(2)	3	3	813.678	2174440	1.05064e+07	sp|Q03103|ERO1_YEAST	342	0.000369626	0.00768714
20200727_serum_yeast_10_15_rep4.mzML	621.751	581.17	40.5805	FKJVTK	FKJVTK	(N(N(H(H(H(H)))(H(H)(H(H))))))	H(8)N(2)	3	3	813.678	2327260	1.11345e+07	sp|Q03103|ERO1_YEAST	342	0.000127965	0.00768714
20200727_serum_yeast_1_1_rep2.mzML	609.751	577.361	32.3896	FKJVTK	FKJVTK	(N(N(H(H(H(H)))(H(H)(H(H))))))	H(8)N(2)	3	3	813.678	1278980	6.26631e+06	sp|Q03103|ERO1_YEAST	342	0.000296952	0.00768714
20200727_serum_yeast_1_1_rep3.mzML	618.225	583.599	34.6257	FKJVTK	FKJVTK	(N(N(H(H(H(H)))(H(H)(H(H))))))	H(8)N(2)	3	3	813.678	1875130	1.02451e+07	sp|Q03103|ERO1_YEAST	342	0.000292029	0.00768714
20200727_serum_yeast_1_1_rep4.mzML	621.836	589.697	32.1385	FKJVTK	FKJVTK	(N(N(H(H(H(H)))(H(H)(H(H))))))	H(8)N(2)	3	3	813.678	2140580	1.06401e+07	sp|Q03103|ERO1_YEAST	342	0.000370881	0.00768714
20200727_serum_yeast_10_12_rep1.mzML	603.38	579.852	23.5282	FKJVTK	FKJVTK	(N(N(H(H(H(H)))(H(H)(H)(H)))))	H(8)N(2)	3	2	1220.01	1491740	1.49929e+07	sp|Q03103|ERO1_YEAST	342	4.22139e-11	0.00424145
20200727_serum_yeast_10_12_rep2.mzML	611.375	581.5	29.8748	FKJVTK	FKJVTK	(N(N(H(H(H(H)))(H(H)(H)(H)))))	H(8)N(2)	3	2	1220.01	1733200	1.5092e+07	sp|Q03103|ERO1_YEAST	342	4.36436e-11	0.00424145
20200727_serum_yeast_10_12_rep3.mzML	603.531	579.566	23.9654	FKJVTK	FKJVTK	(N(N(H(H(H(H)))(H(H)(H)(H)))))	H(8)N(2)	3	2	1220.01	1997790	1.57871e+07	sp|Q03103|ERO1_YEAST	342	8.58809e-11	0.00424145
20200727_serum_yeast_10_15_rep1.mzML	614.147	587.792	26.3554	FKJVTK	FKJVTK	(N(N(H(H(H(H)))(H(H)(H)(H)))))	H(8)N(2)	3	2	1220.01	1549680	1.25041e+07	sp|Q03103|ERO1_YEAST	342	1.09473e-10	0.00424145
20200727_serum_yeast_10_15_rep2.mzML	621.326	589.951	31.3746	FKJVTK	FKJVTK	(N(N(H(H(H(H)))(H(H)(H)(H)))))	H(8)N(2)	3	2	1220.01	1428890	1.12731e+07	sp|Q03103|ERO1_YEAST	342	1.12582e-10	0.00424145
20200727_serum_yeast_10_15_rep4.mzML	621.722	590.862	30.86	FKJVTK	FKJVTK	(N(N(H(H(H(H)))(H(H)(H)(H)))))	H(8)N(2)	3	2	1220.01	1084460	8.83275e+06	sp|Q03103|ERO1_YEAST	342	4.07884e-11	0.00424145
20200727_serum_yeast_1_1_rep2.mzML	609.289	584.462	24.827	FKJVTK	FKJVTK	(N(N(H(H(H(H)))(H(H)(H)(H)))))	H(8)N(2)	3	2	1220.01	1572710	9.92385e+06	sp|Q03103|ERO1_YEAST	342	4.65453e-11	0.00424145
20200727_serum_yeast_1_1_rep3.mzML	618.069	591.307	26.7623	FKJVTK	FKJVTK	(N(N(H(H(H(H)))(H(H)(H)(H)))))	H(8)N(2)	3	2	1220.01	2226340	2.09983e+07	sp|Q03103|ERO1_YEAST	342	5.72477e-10	0.00424145
20200727_serum_yeast_1_1_rep4.mzML	621.944	596.441	25.5027	FKJVTK	FKJVTK	(N(N(H(H(H(H)))(H(H)(H)(H)))))	H(8)N(2)	3	2	1220.01	2102930	2.1867e+07	sp|Q03103|ERO1_YEAST	342	5.52733e-11	0.00424145
20200727_serum_yeast_10_12_rep2.mzML	2572.31	2713.48	-141.174	FLJDTMAVYEAK	FLJDTMAVYEAK	(N(N(H(H(N(H(A))))(H(N(H(A)))))))	A(2)H(5)N(4)	3	3	1202.82	861682	2.96768e+07	sp|P29622|KAIN_HUMAN	157	0.016944	0.00239288
20200727_serum_yeast_10_12_rep3.mzML	2580.25	2715.67	-135.424	FLJDTMAVYEAK	FLJDTMAVYEAK	(N(N(H(H(N(H(A))))(H(N(H(A)))))))	A(2)H(5)N(4)	3	3	1202.82	801282	3.34551e+07	sp|P29622|KAIN_HUMAN	157	0.0200083	0.00239288
20200727_serum_yeast_10_15_rep2.mzML	2589.08	2729.72	-140.639	FLJDTMAVYEAK	FLJDTMAVYEAK	(N(N(H(H(N(H(A))))(H(N(H(A)))))))	A(2)H(5)N(4)	3	3	1202.82	682460	26154956	sp|P29622|KAIN_HUMAN	157	0.0184355	0.00239288
20200727_serum_yeast_10_15_rep4.mzML	2605.19	2747.91	-142.715	FLJDTMAVYEAK	FLJDTMAVYEAK	(N(N(H(H(N(H(A))))(H(N(H(A)))))))	A(2)H(5)N(4)	3	3	1202.82	780083	2.51209e+07	sp|P29622|KAIN_HUMAN	157	0.00586199	0.00239288
20200727_serum_yeast_1_1_rep2.mzML	2544.86	2682.97	-138.115	FLJDTMAVYEAK	FLJDTMAVYEAK	(N(N(H(H(N(H(A))))(H(N(H(A)))))))	A(2)H(5)N(4)	3	3	1202.82	1032050	3.10135e+07	sp|P29622|KAIN_HUMAN	157	0.0396592	0.00239288
20200727_serum_yeast_1_1_rep3.mzML	2552.27	2686.86	-134.594	FLJDTMAVYEAK	FLJDTMAVYEAK	(N(N(H(H(N(H(A))))(H(N(H(A)))))))	A(2)H(5)N(4)	3	3	1202.82	858955	2.72934e+07	sp|P29622|KAIN_HUMAN	157	0.00960778	0.00239288
20200727_serum_yeast_1_1_rep4.mzML	2557.91	2696.09	-138.182	FLJDTMAVYEAK	FLJDTMAVYEAK	(N(N(H(H(N(H(A))))(H(N(H(A)))))))	A(2)H(5)N(4)	3	3	1202.82	1122360	4.56177e+07	sp|P29622|KAIN_HUMAN	157	0.0248622	0.00239288
20200727_serum_yeast_10_12_rep1.mzML	1215.59	1225.86	-10.2722	FLNJGTCTAEGK	FLNJGTC[160]TAEGK	(N(N(H(H(N(H)))(H(N(H(A)))))))	A(1)H(5)N(4)	4	3	1075.76	1324790	30355470	sp|P05156|CFAI_HUMAN	103	0.00272722	0.00462592
20200727_serum_yeast_10_12_rep2.mzML	1210.46	1220.04	-9.58193	FLNJGTCTAEGK	FLNJGTC[160]TAEGK	(N(N(H(H(H))(H(N)(N(H(A)))))))	A(1)H(5)N(4)	4	3	1075.76	1328180	3.04613e+07	sp|P05156|CFAI_HUMAN	103	0.00239063	0.00462592
20200727_serum_yeast_10_12_rep3.mzML	1224.65	1238.96	-14.3149	FLNJGTCTAEGK	FLNJGTC[160]TAEGK	(N(N(H(H(N(H)))(H(N(H(A)))))))	A(1)H(5)N(4)	4	3	1075.76	1760230	3.44933e+07	sp|P05156|CFAI_HUMAN	103	0.00272858	0.00462592
20200727_serum_yeast_10_15_rep1.mzML	1231.19	1248.86	-17.6676	FLNJGTCTAEGK	FLNJGTC[160]TAEGK	(N(N(H(H(N(H)))(H(N(H(A)))))))	A(1)H(5)N(4)	4	3	1075.76	1312700	2.59514e+07	sp|P05156|CFAI_HUMAN	103	0.00382067	0.00462592
20200727_serum_yeast_10_15_rep2.mzML	1241.63	1254.08	-12.4471	FLNJGTCTAEGK	FLNJGTC[160]TAEGK	(N(N(H(H(N(H)))(H(N(H(A)))))))	A(1)H(5)N(4)	4	3	1075.76	1402160	2.84911e+07	sp|P05156|CFAI_HUMAN	103	0.00950159	0.00462592
20200727_serum_yeast_10_15_rep4.mzML	1268.06	1291.84	-23.7827	FLNJGTCTAEGK	FLNJGTC[160]TAEGK	(N(N(H(H(N(H)))(H(N(H(A)))))))	A(1)H(5)N(4)	4	3	1075.76	1507700	3.18448e+07	sp|P05156|CFAI_HUMAN	103	0.00405005	0.00462592
20200727_serum_yeast_1_1_rep2.mzML	1200.86	1211.9	-11.0385	FLNJGTCTAEGK	FLNJGTC[160]TAEGK	(N(N(H(H(N(H)))(H(N(H(A)))))))	A(1)H(5)N(4)	4	3	1075.76	1857190	3.84313e+07	sp|P05156|CFAI_HUMAN	103	0.00294148	0.00462592
20200727_serum_yeast_1_1_rep3.mzML	1203.05	1210.41	-7.3635	FLNJGTCTAEGK	FLNJGTC[160]TAEGK	(N(N(H(H(H))(H(N)(N(H(A)))))))	A(1)H(5)N(4)	4	3	1075.76	1797980	3.99849e+07	sp|P05156|CFAI_HUMAN	103	0.00251155	0.00462592
20200727_serum_yeast_1_1_rep4.mzML	1223.48	1234.69	-11.2118	FLNJGTCTAEGK	FLNJGTC[160]TAEGK	(N(N(H(H(H))(H(N)(N(H(A)))))))	A(1)H(5)N(4)	4	3	1075.76	1829140	43302365	sp|P05156|CFAI_HUMAN	103	0.00346174	0.00462592
20200727_serum_yeast_10_12_rep1.mzML	1215.59	1234.56	-18.9699	FLNJGTCTAEGK	FLNJGTC[160]TAEGK	(N(N(H(H(H))(H(N(H))(N(H)(F))))))	F(1)H(6)N(4)	4	3	1081.44	1416790	1.40921e+07	sp|P05156|CFAI_HUMAN	103	0.0093366	0.00315947
20200727_serum_yeast_10_12_rep2.mzML	1210.46	1227.56	-17.098	FLNJGTCTAEGK	FLNJGTC[160]TAEGK	(N(N(H(H(H))(H(N(H))(N(H)(F))))))	F(1)H(6)N(4)	4	3	1081.44	1406480	1.31975e+07	sp|P05156|CFAI_HUMAN	103	0.0120217	0.00315947
20200727_serum_yeast_10_12_rep3.mzML	1225.38	1249.3	-23.917	FLNJGTCTAEGK	FLNJGTC[160]TAEGK	(N(N(H(H(H))(H(N(H))(N(H)(F))))))	F(1)H(6)N(4)	4	3	1081.44	1655390	1.42503e+07	sp|P05156|CFAI_HUMAN	103	0.0033718	0.00315947
20200727_serum_yeast_10_15_rep1.mzML	1231.19	1257.35	-26.1618	FLNJGTCTAEGK	FLNJGTC[160]TAEGK	(N(N(H(H(H))(H(N(H))(N(H)(F))))))	F(1)H(6)N(4)	4	3	1081.44	1255580	1.19865e+07	sp|P05156|CFAI_HUMAN	103	0.00363359	0.00315947
20200727_serum_yeast_10_15_rep2.mzML	1241.65	1261.52	-19.8684	FLNJGTCTAEGK	FLNJGTC[160]TAEGK	(N(N(H(H(H))(H(N(H))(N(H)(F))))))	F(1)H(6)N(4)	4	3	1081.44	1349940	1.23102e+07	sp|P05156|CFAI_HUMAN	103	0.00397127	0.00315947
20200727_serum_yeast_10_15_rep4.mzML	1268.61	1299.35	-30.744	FLNJGTCTAEGK	FLNJGTC[160]TAEGK	(N(F)(N(H(H(H))(H(N(H))(N(H))))))	F(1)H(6)N(4)	4	3	1081.44	1425880	1.11963e+07	sp|P05156|CFAI_HUMAN	103	0.00768941	0.00315947
20200727_serum_yeast_1_1_rep2.mzML	1200.86	1218.79	-17.9313	FLNJGTCTAEGK	FLNJGTC[160]TAEGK	(N(N(H(H(H))(H(N(H))(N(H)(F))))))	F(1)H(6)N(4)	4	3	1081.44	2015270	16726469	sp|P05156|CFAI_HUMAN	103	0.0119496	0.00315947
20200727_serum_yeast_1_1_rep3.mzML	1202.29	1217.57	-15.284	FLNJGTCTAEGK	FLNJGTC[160]TAEGK	(N(F)(N(H(H(N(H)))(H(H(N(H)))))))	F(1)H(6)N(4)	4	3	1081.44	1783000	1.48306e+07	sp|P05156|CFAI_HUMAN	103	0.0390698	0.00315947
20200727_serum_yeast_1_1_rep4.mzML	1223.3	1243.43	-20.1293	FLNJGTCTAEGK	FLNJGTC[160]TAEGK	(N(N(H(H(H))(H(N(H))(N(H)(F))))))	F(1)H(6)N(4)	4	3	1081.44	1952840	1.93676e+07	sp|P05156|CFAI_HUMAN	103	0.00300767	0.00315947
20200727_serum_yeast_10_12_rep1.mzML	1506.82	1552.6	-45.782	FLNJGTCTAEGK	FLNJGTC[160]TAEGK	(N(N(H(H(N(H(H))))(H(N(F)(H(A)))))))	A(1)F(1)H(6)N(4)	4	3	1178.47	6473190	1.6515e+06	sp|P05156|CFAI_HUMAN	103	0.00287106	0.00440083
20200727_serum_yeast_10_12_rep2.mzML	1506.23	1552.84	-46.613	FLNJGTCTAEGK	FLNJGTC[160]TAEGK	(N(N(H(H(N(H(H))))(H(N(F)(H(A)))))))	A(1)F(1)H(6)N(4)	4	3	1178.47	6312940	1.28803e+06	sp|P05156|CFAI_HUMAN	103	0.00166023	0.00440083
20200727_serum_yeast_10_12_rep3.mzML	1506.63	1547.05	-40.4193	FLNJGTCTAEGK	FLNJGTC[160]TAEGK	(N(N(H(H(N(H(H))))(H(N(F)(H(A)))))))	A(1)F(1)H(6)N(4)	4	3	1178.47	5023510	1.09796e+06	sp|P05156|CFAI_HUMAN	103	0.00181936	0.00440083
20200727_serum_yeast_10_15_rep1.mzML	1501.41	1550.44	-49.0348	FLNJGTCTAEGK	FLNJGTC[160]TAEGK	(N(N(H(H(N(H(H))))(H(N(F)(H(A)))))))	A(1)F(1)H(6)N(4)	4	3	1178.47	5288350	802523	sp|P05156|CFAI_HUMAN	103	0.000582908	0.00440083
20200727_serum_yeast_10_15_rep2.mzML	1519.22	1574.89	-55.6681	FLNJGTCTAEGK	FLNJGTC[160]TAEGK	(N(N(H(H(N(H(H))))(H(N(F)(H(A)))))))	A(1)F(1)H(6)N(4)	4	3	1178.47	5981080	1.0715e+06	sp|P05156|CFAI_HUMAN	103	0.0027708	0.00440083
20200727_serum_yeast_10_15_rep4.mzML	1511.34	1559.19	-47.8483	FLNJGTCTAEGK	FLNJGTC[160]TAEGK	(N(N(H(H(N(H(H))))(H(N(F)(H(A)))))))	A(1)F(1)H(6)N(4)	4	3	1178.47	5093980	1.24121e+06	sp|P05156|CFAI_HUMAN	103	0.00158683	0.00440083
20200727_serum_yeast_1_1_rep2.mzML	1478.07	1528.86	-50.7912	FLNJGTCTAEGK	FLNJGTC[160]TAEGK	(N(N(H(H(N(H(H))))(H(N(F)(H(A)))))))	A(1)F(1)H(6)N(4)	4	3	1178.47	7306510	3.25088e+06	sp|P05156|CFAI_HUMAN	103	0.00203792	0.00440083
20200727_serum_yeast_1_1_rep3.mzML	1486.58	1534.23	-47.6533	FLNJGTCTAEGK	FLNJGTC[160]TAEGK	(N(N(H(H(N(H(H))))(H(N(F)(H(A)))))))	A(1)F(1)H(6)N(4)	4	3	1178.47	6913070	1.42645e+06	sp|P05156|CFAI_HUMAN	103	0.00030689	0.00440083
20200727_serum_yeast_1_1_rep4.mzML	1480.58	1523.18	-42.605	FLNJGTCTAEGK	FLNJGTC[160]TAEGK	(N(F)(N(H(H(H)(H))(H(N)(N(H(A)))))))	A(1)F(1)H(6)N(4)	4	3	1178.47	6187930	1.95411e+06	sp|P05156|CFAI_HUMAN	103	0.00141053	0.00440083
20200727_serum_yeast_10_12_rep1.mzML	1506.82	1545.24	-38.4188	FLNJGTCTAEGK	FLNJGTC[160]TAEGK	(N(N(H(H(N(H(A))))(H(N(H(A)))))))	A(2)H(5)N(4)	4	3	1172.8	6557170	137026618	sp|P05156|CFAI_HUMAN	103	0.00202012	0.00574262
20200727_serum_yeast_10_12_rep2.mzML	1506.23	1545.15	-38.9192	FLNJGTCTAEGK	FLNJGTC[160]TAEGK	(N(N(H(H(N(H(A))))(H(N(H(A)))))))	A(2)H(5)N(4)	4	3	1172.8	6164480	1.27041e+08	sp|P05156|CFAI_HUMAN	103	0.000904618	0.00574262
20200727_serum_yeast_10_12_rep3.mzML	1506.63	1540.11	-33.4786	FLNJGTCTAEGK	FLNJGTC[160]TAEGK	(N(N(H(H(N(H(A))))(H(N(H(A)))))))	A(2)H(5)N(4)	4	3	1172.8	5000650	1.15262e+08	sp|P05156|CFAI_HUMAN	103	0.00127566	0.00574262
20200727_serum_yeast_10_15_rep1.mzML	1501.41	1542.59	-41.1772	FLNJGTCTAEGK	FLNJGTC[160]TAEGK	(N(N(H(H(N(H(A))))(H(N(H(A)))))))	A(2)H(5)N(4)	4	3	1172.8	5335700	1.13393e+08	sp|P05156|CFAI_HUMAN	103	0.000582155	0.00574262
20200727_serum_yeast_10_15_rep2.mzML	1519.36	1566.43	-47.0716	FLNJGTCTAEGK	FLNJGTC[160]TAEGK	(N(N(H(H(N(H(A))))(H(N(H(A)))))))	A(2)H(5)N(4)	4	3	1172.8	5975020	1.2882e+08	sp|P05156|CFAI_HUMAN	103	0.00128942	0.00574262
20200727_serum_yeast_10_15_rep4.mzML	1511.34	1550.29	-38.9496	FLNJGTCTAEGK	FLNJGTC[160]TAEGK	(N(N(H(H(N(H(A))))(H(N(H(A)))))))	A(2)H(5)N(4)	4	3	1172.8	5121300	1.00498e+08	sp|P05156|CFAI_HUMAN	103	0.00170448	0.00574262
20200727_serum_yeast_1_1_rep2.mzML	1478.05	1522.38	-44.3266	FLNJGTCTAEGK	FLNJGTC[160]TAEGK	(N(N(H(H(N(H(A))))(H(N(H(A)))))))	A(2)H(5)N(4)	4	3	1172.8	7269440	1.67384e+08	sp|P05156|CFAI_HUMAN	103	0.00213147	0.00574262
20200727_serum_yeast_1_1_rep3.mzML	1486.58	1527.24	-40.659	FLNJGTCTAEGK	FLNJGTC[160]TAEGK	(N(N(H(H(N(H(A))))(H(N(H(A)))))))	A(2)H(5)N(4)	4	3	1172.8	6831360	139560475	sp|P05156|CFAI_HUMAN	103	0.00095909	0.00574262
20200727_serum_yeast_1_1_rep4.mzML	1480.58	1516.12	-35.5379	FLNJGTCTAEGK	FLNJGTC[160]TAEGK	(N(N(H(H(N(H(A))))(H(N(H(A)))))))	A(2)H(5)N(4)	4	3	1172.8	6365330	1.38315e+08	sp|P05156|CFAI_HUMAN	103	0.016295	0.00574262
20200727_serum_yeast_10_12_rep1.mzML	1041.5	1093.86	-52.3625	FQCSJDTYVR	FQC[160]SJDTYVR	(N(N(H(H(H)(H))(H(H(H(H)))(H(H(H)))))))	H(11)N(2)	5	3	1160.1	433852	1.70097e+06	sp|P38693|PPAC_YEAST/sp|P24031|PPA3_YEAST/sp|P00635|PPA5_YEAST/sp|P35842|PPAB_YEAST	390/390/390/390	0.00406695	0.00334451
20200727_serum_yeast_10_12_rep2.mzML	1049.21	1095.43	-46.2224	FQCSJDTYVR	FQC[160]SJDTYVR	(N(N(H(H(H)(H))(H(H(H(H)))(H(H(H)))))))	H(11)N(2)	5	3	1160.1	565096	1.58421e+06	sp|P38693|PPAC_YEAST/sp|P24031|PPA3_YEAST/sp|P00635|PPA5_YEAST/sp|P35842|PPAB_YEAST	390/390/390/390	0.0481614	0.00334451
20200727_serum_yeast_10_12_rep3.mzML	1038.97	1050.14	-11.1712	FQCSJDTYVR	FQC[160]SJDTYVR	(N(N(H(H(H)(H))(H(H(H(H)))(H(H(H)))))))	H(11)N(2)	5	3	1160.1	413037	1.74942e+06	sp|P38693|PPAC_YEAST/sp|P24031|PPA3_YEAST/sp|P00635|PPA5_YEAST/sp|P35842|PPAB_YEAST	390/390/390/390	0.00100588	0.00334451
20200727_serum_yeast_10_15_rep1.mzML	1038.1	1086.08	-47.9823	FQCSJDTYVR	FQC[160]SJDTYVR	(N(N(H(H(H)(H))(H(H(H(H)))(H(H(H)))))))	H(11)N(2)	5	3	1160.1	607095	2.28054e+06	sp|P38693|PPAC_YEAST/sp|P24031|PPA3_YEAST/sp|P00635|PPA5_YEAST/sp|P35842|PPAB_YEAST	390/390/390/390	9.6406e-06	0.00334451
20200727_serum_yeast_10_15_rep2.mzML	1068.34	1123.08	-54.7392	FQCSJDTYVR	FQC[160]SJDTYVR	(N(N(H(H(H)(H))(H(H(H(H)))(H(H(H)))))))	H(11)N(2)	5	3	1160.1	643061	2.02448e+06	sp|P38693|PPAC_YEAST/sp|P24031|PPA3_YEAST/sp|P00635|PPA5_YEAST/sp|P35842|PPAB_YEAST	390/390/390/390	1.66342e-05	0.00334451
20200727_serum_yeast_10_15_rep4.mzML	1031.09	1069.13	-38.037	FQCSJDTYVR	FQC[160]SJDTYVR	(N(N(H(H(H)(H))(H(H(H(H)))(H(H(H)))))))	H(11)N(2)	5	3	1160.1	482936	1.33272e+06	sp|P38693|PPAC_YEAST/sp|P24031|PPA3_YEAST/sp|P00635|PPA5_YEAST/sp|P35842|PPAB_YEAST	390/390/390/390	0.0375537	0.00334451
20200727_serum_yeast_1_1_rep3.mzML	1034.25	1082.85	-48.5998	FQCSJDTYVR	FQC[160]SJDTYVR	(N(N(H(H(H)(H))(H(H(H(H)))(H(H(H)))))))	H(11)N(2)	5	3	1160.1	426291	1.42892e+06	sp|P38693|PPAC_YEAST/sp|P24031|PPA3_YEAST/sp|P00635|PPA5_YEAST/sp|P35842|PPAB_YEAST	390/390/390/390	0.00146642	0.00334451
20200727_serum_yeast_10_12_rep1.mzML	1026.35	1078.67	-52.3249	FQCSJDTYVR	FQC[160]SJDTYVR	(N(N(H(H(H(H(H))))(H(H(H(H(H(H(H(H)))))))))))	H(13)N(2)	5	3	1268.14	652365	1.16304e+06	sp|P38693|PPAC_YEAST/sp|P24031|PPA3_YEAST/sp|P00635|PPA5_YEAST/sp|P35842|PPAB_YEAST	390/390/390/390	0.0254241	0.0065371
20200727_serum_yeast_10_12_rep2.mzML	1033.3	1081	-47.6983	FQCSJDTYVR	FQC[160]SJDTYVR	(N(N(H(H(H(H(H))))(H(H(H(H(H(H(H(H)))))))))))	H(13)N(2)	5	3	1268.14	566857	1.2979e+06	sp|P38693|PPAC_YEAST/sp|P24031|PPA3_YEAST/sp|P00635|PPA5_YEAST/sp|P35842|PPAB_YEAST	390/390/390/390	0.00698803	0.0065371
20200727_serum_yeast_10_15_rep2.mzML	1052.74	1115.79	-63.0498	FQCSJDTYVR	FQC[160]SJDTYVR	(N(N(H(H(H(H(H))))(H(H(H(H(H(H(H(H)))))))))))	H(13)N(2)	5	3	1268.14	487778	1.77017e+06	sp|P38693|PPAC_YEAST/sp|P24031|PPA3_YEAST/sp|P00635|PPA5_YEAST/sp|P35842|PPAB_YEAST	390/390/390/390	0.00839881	0.0065371
20200727_serum_yeast_10_12_rep1.mzML	1756.01	1739.03	16.9756	FSDGLESJSSTQFEVK	FSDGLESJSSTQFEVK	(N(N(H(H(H))(H(H(H(H)))))))	H(7)N(2)	8	3	1105.79	2297940	1.31905e+07	sp|P0C0L4|CO4A_HUMAN/sp|P0C0L5|CO4B_HUMAN	226/226	0.000257947	0.00530509
20200727_serum_yeast_10_12_rep2.mzML	1764.06	1750.69	13.3688	FSDGLESJSSTQFEVK	FSDGLESJSSTQFEVK	(N(N(H(H(H))(H(H(H(H)))))))	H(7)N(2)	8	3	1105.79	2156990	1.70939e+07	sp|P0C0L4|CO4A_HUMAN/sp|P0C0L5|CO4B_HUMAN	226/226	0.000186918	0.00530509
20200727_serum_yeast_10_12_rep3.mzML	1766.87	1748.96	17.9123	FSDGLESJSSTQFEVK	FSDGLESJSSTQFEVK	(N(N(H(H(H))(H(H(H(H)))))))	H(7)N(2)	8	3	1105.79	2744100	2.00296e+07	sp|P0C0L4|CO4A_HUMAN/sp|P0C0L5|CO4B_HUMAN	226/226	0.0021763	0.00530509
20200727_serum_yeast_10_15_rep1.mzML	1782.67	1763.49	19.1763	FSDGLESJSSTQFEVK	FSDGLESJSSTQFEVK	(N(N(H(H(H))(H(H(H(H)))))))	H(7)N(2)	8	3	1105.79	2315040	1.25521e+07	sp|P0C0L4|CO4A_HUMAN/sp|P0C0L5|CO4B_HUMAN	226/226	0.00097002	0.00530509
20200727_serum_yeast_10_15_rep2.mzML	1774.87	1762.08	12.7914	FSDGLESJSSTQFEVK	FSDGLESJSSTQFEVK	(N(N(H(H(H))(H(H(H(H)))))))	H(7)N(2)	8	3	1105.79	1988520	1.51634e+07	sp|P0C0L4|CO4A_HUMAN/sp|P0C0L5|CO4B_HUMAN	226/226	0.000420731	0.00530509
20200727_serum_yeast_10_15_rep4.mzML	1807.93	1786.27	21.6641	FSDGLESJSSTQFEVK	FSDGLESJSSTQFEVK	(N(N(H(H(H))(H(H(H(H)))))))	H(7)N(2)	8	3	1105.79	2052050	1.25985e+07	sp|P0C0L4|CO4A_HUMAN/sp|P0C0L5|CO4B_HUMAN	226/226	0.00692926	0.00530509
20200727_serum_yeast_1_1_rep2.mzML	1743.87	1725.57	18.3003	FSDGLESJSSTQFEVK	FSDGLESJSSTQFEVK	(N(N(H(H(H))(H(H(H(H)))))))	H(7)N(2)	8	3	1105.79	2524560	1.57547e+07	sp|P0C0L4|CO4A_HUMAN/sp|P0C0L5|CO4B_HUMAN	226/226	0.00127019	0.00530509
20200727_serum_yeast_1_1_rep3.mzML	1761.57	1740.4	21.1746	FSDGLESJSSTQFEVK	FSDGLESJSSTQFEVK	(N(N(H(H(H))(H(H(H(H)))))))	H(7)N(2)	8	3	1105.79	2810980	1.46671e+07	sp|P0C0L4|CO4A_HUMAN/sp|P0C0L5|CO4B_HUMAN	226/226	0.000232741	0.00530509
20200727_serum_yeast_1_1_rep4.mzML	1778.06	1755.31	22.75	FSDGLESJSSTQFEVK	FSDGLESJSSTQFEVK	(N(N(H(H(H))(H(H(H(H)))))))	H(7)N(2)	8	3	1105.79	2650960	1.90791e+07	sp|P0C0L4|CO4A_HUMAN/sp|P0C0L5|CO4B_HUMAN	226/226	0.00116334	0.00530509
20200727_serum_yeast_10_12_rep1.mzML	1748.07	1732.18	15.8903	FSDGLESJSSTQFEVK	FSDGLESJSSTQFEVK	(N(N(H(H(H))(H(H)(H)(H(H))))))	H(8)N(2)	8	3	1159.8	8052220	6.75649e+07	sp|P0C0L4|CO4A_HUMAN/sp|P0C0L5|CO4B_HUMAN	226/226	7.95254e-05	0.00588121
20200727_serum_yeast_10_12_rep2.mzML	1757.88	1743.84	14.0393	FSDGLESJSSTQFEVK	FSDGLESJSSTQFEVK	(N(N(H(H(H))(H(H)(H)(H(H))))))	H(8)N(2)	8	3	1159.8	7852780	6.25444e+07	sp|P0C0L4|CO4A_HUMAN/sp|P0C0L5|CO4B_HUMAN	226/226	5.65034e-05	0.00588121
20200727_serum_yeast_10_12_rep3.mzML	1757.17	1741.91	15.2565	FSDGLESJSSTQFEVK	FSDGLESJSSTQFEVK	(N(N(H(H(H))(H(H)(H)(H(H))))))	H(8)N(2)	8	3	1159.8	9418770	6.60628e+07	sp|P0C0L4|CO4A_HUMAN/sp|P0C0L5|CO4B_HUMAN	226/226	0.000128684	0.00588121
20200727_serum_yeast_10_15_rep1.mzML	1773.09	1755.82	17.2657	FSDGLESJSSTQFEVK	FSDGLESJSSTQFEVK	(N(N(H(H(H))(H(H)(H)(H(H))))))	H(8)N(2)	8	3	1159.8	8352750	6.15949e+07	sp|P0C0L4|CO4A_HUMAN/sp|P0C0L5|CO4B_HUMAN	226/226	0.00176785	0.00588121
20200727_serum_yeast_10_15_rep2.mzML	1769.46	1755.96	13.4987	FSDGLESJSSTQFEVK	FSDGLESJSSTQFEVK	(N(N(H(H(H))(H(H)(H)(H(H))))))	H(8)N(2)	8	3	1159.8	6765090	5.60305e+07	sp|P0C0L4|CO4A_HUMAN/sp|P0C0L5|CO4B_HUMAN	226/226	6.46284e-05	0.00588121
20200727_serum_yeast_10_15_rep4.mzML	1799.13	1777.86	21.2743	FSDGLESJSSTQFEVK	FSDGLESJSSTQFEVK	(N(N(H(H(H))(H(H)(H)(H(H))))))	H(8)N(2)	8	3	1159.8	6870530	5.81843e+07	sp|P0C0L4|CO4A_HUMAN/sp|P0C0L5|CO4B_HUMAN	226/226	0.000267862	0.00588121
20200727_serum_yeast_1_1_rep2.mzML	1736.87	1718.65	18.2231	FSDGLESJSSTQFEVK	FSDGLESJSSTQFEVK	(N(N(H(H(H))(H(H)(H)(H(H))))))	H(8)N(2)	8	3	1159.8	9615990	6.55758e+07	sp|P0C0L4|CO4A_HUMAN/sp|P0C0L5|CO4B_HUMAN	226/226	0.000400551	0.00588121
20200727_serum_yeast_1_1_rep3.mzML	1754.43	1733.05	21.3787	FSDGLESJSSTQFEVK	FSDGLESJSSTQFEVK	(N(N(H(H(H))(H(H)(H)(H(H))))))	H(8)N(2)	8	3	1159.8	9713180	7.06876e+07	sp|P0C0L4|CO4A_HUMAN/sp|P0C0L5|CO4B_HUMAN	226/226	0.000225945	0.00588121
20200727_serum_yeast_1_1_rep4.mzML	1769.95	1747.28	22.6687	FSDGLESJSSTQFEVK	FSDGLESJSSTQFEVK	(N(N(H(H(H))(H(H)(H)(H(H))))))	H(8)N(2)	8	3	1159.8	9256110	8.32855e+07	sp|P0C0L4|CO4A_HUMAN/sp|P0C0L5|CO4B_HUMAN	226/226	0.000254152	0.00588121
20200727_serum_yeast_10_12_rep1.mzML	1742.63	1727.02	15.6082	FSDGLESJSSTQFEVK	FSDGLESJSSTQFEVK	(N(N(H(H(H(H)))(H(H)(H(H(H)))))))	H(9)N(2)	8	3	1213.82	5751860	2.12383e+08	sp|P0C0L4|CO4A_HUMAN/sp|P0C0L5|CO4B_HUMAN	226/226	0.000659512	0.0056373
20200727_serum_yeast_10_12_rep2.mzML	1753.01	1738.68	14.3325	FSDGLESJSSTQFEVK	FSDGLESJSSTQFEVK	(N(N(H(H(H(H)))(H(H)(H(H(H)))))))	H(9)N(2)	8	3	1213.82	5699400	188218636	sp|P0C0L4|CO4A_HUMAN/sp|P0C0L5|CO4B_HUMAN	226/226	0.000385322	0.0056373
20200727_serum_yeast_10_12_rep3.mzML	1750.75	1736.63	14.1175	FSDGLESJSSTQFEVK	FSDGLESJSSTQFEVK	(N(N(H(H(H(H)))(H(H)(H(H(H)))))))	H(9)N(2)	8	3	1213.82	5905230	2.07151e+08	sp|P0C0L4|CO4A_HUMAN/sp|P0C0L5|CO4B_HUMAN	226/226	0.00180507	0.0056373
20200727_serum_yeast_10_15_rep1.mzML	1766.02	1750.06	15.9593	FSDGLESJSSTQFEVK	FSDGLESJSSTQFEVK	(N(N(H(H(H(H)))(H(H)(H(H(H)))))))	H(9)N(2)	8	3	1213.82	6092830	1.917e+08	sp|P0C0L4|CO4A_HUMAN/sp|P0C0L5|CO4B_HUMAN	226/226	0.000284376	0.0056373
20200727_serum_yeast_10_15_rep2.mzML	1765.92	1751.37	14.5507	FSDGLESJSSTQFEVK	FSDGLESJSSTQFEVK	(N(N(H(H(H(H)))(H(H)(H(H(H)))))))	H(9)N(2)	8	3	1213.82	5619200	1.57912e+08	sp|P0C0L4|CO4A_HUMAN/sp|P0C0L5|CO4B_HUMAN	226/226	0.000258492	0.0056373
20200727_serum_yeast_10_15_rep4.mzML	1793.66	1771.53	22.1329	FSDGLESJSSTQFEVK	FSDGLESJSSTQFEVK	(N(N(H(H(H(H)))(H(H)(H(H(H)))))))	H(9)N(2)	8	3	1213.82	4912880	1.98542e+08	sp|P0C0L4|CO4A_HUMAN/sp|P0C0L5|CO4B_HUMAN	226/226	0.00902276	0.0056373
20200727_serum_yeast_1_1_rep2.mzML	1731.38	1713.44	17.9385	FSDGLESJSSTQFEVK	FSDGLESJSSTQFEVK	(N(N(H(H(H(H)))(H(H)(H(H(H)))))))	H(9)N(2)	8	3	1213.82	6196900	1.94428e+08	sp|P0C0L4|CO4A_HUMAN/sp|P0C0L5|CO4B_HUMAN	226/226	0.000130129	0.0056373
20200727_serum_yeast_1_1_rep3.mzML	1748.3	1727.53	20.7655	FSDGLESJSSTQFEVK	FSDGLESJSSTQFEVK	(N(N(H(H(H(H)))(H(H)(H(H(H)))))))	H(9)N(2)	8	3	1213.82	6529820	2.37462e+08	sp|P0C0L4|CO4A_HUMAN/sp|P0C0L5|CO4B_HUMAN	226/226	0.000292576	0.0056373
20200727_serum_yeast_1_1_rep4.mzML	1764.93	1741.24	23.6903	FSDGLESJSSTQFEVK	FSDGLESJSSTQFEVK	(N(N(H(H(H(H)))(H(H)(H(H(H)))))))	H(9)N(2)	8	3	1213.82	7081760	206201346	sp|P0C0L4|CO4A_HUMAN/sp|P0C0L5|CO4B_HUMAN	226/226	0.0023536	0.0056373
20200727_serum_yeast_10_12_rep1.mzML	1734.96	1724.04	10.9152	FSDGLESJSSTQFEVK	FSDGLESJSSTQFEVK	(N(N(H(H(H(H(H))))(H(H)(H(H(H)))))))	H(10)N(2)	8	3	1267.84	2469010	2.06242e+07	sp|P0C0L4|CO4A_HUMAN/sp|P0C0L5|CO4B_HUMAN	226/226	0.000246049	0.00320972
20200727_serum_yeast_10_12_rep2.mzML	1748.88	1735.74	13.1415	FSDGLESJSSTQFEVK	FSDGLESJSSTQFEVK	(N(N(H(H(H(H(H))))(H(H)(H(H(H)))))))	H(10)N(2)	8	3	1267.84	2252930	15738219	sp|P0C0L4|CO4A_HUMAN/sp|P0C0L5|CO4B_HUMAN	226/226	0.000529126	0.00320972
20200727_serum_yeast_10_12_rep3.mzML	1745.54	1733.59	11.9489	FSDGLESJSSTQFEVK	FSDGLESJSSTQFEVK	(N(N(H(H(H(H(H))))(H(H)(H(H(H)))))))	H(10)N(2)	8	3	1267.84	2414560	17912118	sp|P0C0L4|CO4A_HUMAN/sp|P0C0L5|CO4B_HUMAN	226/226	0.00028711	0.00320972
20200727_serum_yeast_10_15_rep1.mzML	1761.41	1746.7	14.7103	FSDGLESJSSTQFEVK	FSDGLESJSSTQFEVK	(N(N(H(H(H(H(H))))(H(H)(H(H(H)))))))	H(10)N(2)	8	3	1267.84	2004770	1.73157e+07	sp|P0C0L4|CO4A_HUMAN/sp|P0C0L5|CO4B_HUMAN	226/226	0.00176236	0.00320972
20200727_serum_yeast_10_15_rep2.mzML	1763.09	1748.71	14.3789	FSDGLESJSSTQFEVK	FSDGLESJSSTQFEVK	(N(N(H(H(H(H(H))))(H(H)(H(H(H)))))))	H(10)N(2)	8	3	1267.84	1554380	1.58443e+07	sp|P0C0L4|CO4A_HUMAN/sp|P0C0L5|CO4B_HUMAN	226/226	0.000244975	0.00320972
20200727_serum_yeast_10_15_rep4.mzML	1788.38	1767.89	20.4904	FSDGLESJSSTQFEVK	FSDGLESJSSTQFEVK	(N(N(H(H(H(H(H))))(H(H)(H(H(H)))))))	H(10)N(2)	8	3	1267.84	2095480	1.55406e+07	sp|P0C0L4|CO4A_HUMAN/sp|P0C0L5|CO4B_HUMAN	226/226	0.0026853	0.00320972
20200727_serum_yeast_1_1_rep2.mzML	1726.36	1710.43	15.9282	FSDGLESJSSTQFEVK	FSDGLESJSSTQFEVK	(N(N(H(H(H(H(H))))(H(H)(H(H(H)))))))	H(10)N(2)	8	3	1267.84	2956910	1.984e+07	sp|P0C0L4|CO4A_HUMAN/sp|P0C0L5|CO4B_HUMAN	226/226	4.14458e-05	0.00320972
20200727_serum_yeast_1_1_rep3.mzML	1742.7	1724.35	18.3547	FSDGLESJSSTQFEVK	FSDGLESJSSTQFEVK	(N(N(H(H(H(H(H))))(H(H)(H(H(H)))))))	H(10)N(2)	8	3	1267.84	3127050	2.17402e+07	sp|P0C0L4|CO4A_HUMAN/sp|P0C0L5|CO4B_HUMAN	226/226	0.000220235	0.00320972
20200727_serum_yeast_1_1_rep4.mzML	1758.68	1737.74	20.9376	FSDGLESJSSTQFEVK	FSDGLESJSSTQFEVK	(N(N(H(H(H(H(H))))(H(H)(H(H(H)))))))	H(10)N(2)	8	3	1267.84	2675310	2.07753e+07	sp|P0C0L4|CO4A_HUMAN/sp|P0C0L5|CO4B_HUMAN	226/226	5.44074e-05	0.00320972
20200727_serum_yeast_10_12_rep1.mzML	1476.39	1459.32	17.066	FSDGLESJSSTQFEVKK	FSDGLESJSSTQFEVKK	(N(N(H(H(H(H)))(H(H)(H(H)(H))))))	H(9)N(2)	8	3	1256.52	992446	23576101	sp|P0C0L4|CO4A_HUMAN/sp|P0C0L5|CO4B_HUMAN	226/226	5.23856e-05	0.00264495
20200727_serum_yeast_10_12_rep2.mzML	1472.73	1457.46	15.2727	FSDGLESJSSTQFEVKK	FSDGLESJSSTQFEVKK	(N(N(H(H(H(H)))(H(H)(H(H)(H))))))	H(9)N(2)	8	3	1256.52	953987	2.29113e+07	sp|P0C0L4|CO4A_HUMAN/sp|P0C0L5|CO4B_HUMAN	226/226	4.31699e-05	0.00264495
20200727_serum_yeast_10_12_rep3.mzML	1475.84	1458.62	17.2189	FSDGLESJSSTQFEVKK	FSDGLESJSSTQFEVKK	(N(N(H(H(H(H)))(H(H)(H(H)(H))))))	H(9)N(2)	8	3	1256.52	1023450	2.23267e+07	sp|P0C0L4|CO4A_HUMAN/sp|P0C0L5|CO4B_HUMAN	226/226	4.88843e-05	0.00264495
20200727_serum_yeast_10_15_rep1.mzML	1467.38	1449.64	17.7424	FSDGLESJSSTQFEVKK	FSDGLESJSSTQFEVKK	(N(N(H(H(H(H)))(H(H)(H(H)(H))))))	H(9)N(2)	8	3	1256.52	774096	1.96604e+07	sp|P0C0L4|CO4A_HUMAN/sp|P0C0L5|CO4B_HUMAN	226/226	0.00399627	0.00264495
20200727_serum_yeast_10_15_rep2.mzML	1478.16	1459.51	18.6536	FSDGLESJSSTQFEVKK	FSDGLESJSSTQFEVKK	(N(N(H(H(H(H)))(H(H)(H(H)(H))))))	H(9)N(2)	8	3	1256.52	725762	2.15911e+07	sp|P0C0L4|CO4A_HUMAN/sp|P0C0L5|CO4B_HUMAN	226/226	0.00180946	0.00264495
20200727_serum_yeast_10_15_rep4.mzML	1469.3	1458.93	10.3699	FSDGLESJSSTQFEVKK	FSDGLESJSSTQFEVKK	(N(N(H(H(H(H)))(H(H)(H(H)(H))))))	H(9)N(2)	8	3	1256.52	766514	1.45995e+07	sp|P0C0L4|CO4A_HUMAN/sp|P0C0L5|CO4B_HUMAN	226/226	0.000395437	0.00264495
20200727_serum_yeast_1_1_rep2.mzML	1448.61	1422.21	26.4	FSDGLESJSSTQFEVKK	FSDGLESJSSTQFEVKK	(N(N(H(H(H(H)))(H(H)(H(H)(H))))))	H(9)N(2)	8	3	1256.52	1120380	2.86355e+07	sp|P0C0L4|CO4A_HUMAN/sp|P0C0L5|CO4B_HUMAN	226/226	0.000643617	0.00264495
20200727_serum_yeast_1_1_rep3.mzML	1459.47	1435.6	23.8693	FSDGLESJSSTQFEVKK	FSDGLESJSSTQFEVKK	(N(N(H(H(H(H)))(H(H)(H(H)(H))))))	H(9)N(2)	8	3	1256.52	1136110	2.46094e+07	sp|P0C0L4|CO4A_HUMAN/sp|P0C0L5|CO4B_HUMAN	226/226	0.000135254	0.00264495
20200727_serum_yeast_1_1_rep4.mzML	1441.75	1430.46	11.2879	FSDGLESJSSTQFEVKK	FSDGLESJSSTQFEVKK	(N(N(H(H(H(H)))(H(H)(H(H)(H))))))	H(9)N(2)	8	3	1256.52	1095450	2.43381e+07	sp|P0C0L4|CO4A_HUMAN/sp|P0C0L5|CO4B_HUMAN	226/226	0.0034204	0.00264495
20200727_serum_yeast_10_12_rep1.mzML	3126.18	3000.4	125.784	FSLLGHASISCTVEJETIGVWR	FSLLGHASISC[160]TVEJETIGVWR	(N(N(H(H(N(H(H))))(H(N(F)(H(A)))))))	A(1)F(1)H(6)N(4)	15	4	1175.26	212223	1.65758e+06	sp|P04003|C4BPA_HUMAN	221	0.00763097	0.00202178
20200727_serum_yeast_10_15_rep1.mzML	3141.62	3000.23	141.392	FSLLGHASISCTVEJETIGVWR	FSLLGHASISC[160]TVEJETIGVWR	(N(N(H(H(N(H(H))))(H(N(F)(H(A)))))))	A(1)F(1)H(6)N(4)	15	4	1175.26	192141	751855	sp|P04003|C4BPA_HUMAN	221	0.021844	0.00202178
20200727_serum_yeast_1_1_rep2.mzML	3104.85	2984.4	120.453	FSLLGHASISCTVEJETIGVWR	FSLLGHASISC[160]TVEJETIGVWR	(N(N(H(H(N(H(H))))(H(N(F)(H(A)))))))	A(1)F(1)H(6)N(4)	15	4	1175.26	235791	1.93106e+06	sp|P04003|C4BPA_HUMAN	221	0.0193881	0.00202178
20200727_serum_yeast_1_1_rep3.mzML	3108.18	2976.7	131.484	FSLLGHASISCTVEJETIGVWR	FSLLGHASISC[160]TVEJETIGVWR	(N(N(H(H(N(H(H))))(H(N(F)(H(A)))))))	A(1)F(1)H(6)N(4)	15	4	1175.26	239415	1.64851e+06	sp|P04003|C4BPA_HUMAN	221	0.0156187	0.00202178
20200727_serum_yeast_1_1_rep4.mzML	3119.66	2983.18	136.482	FSLLGHASISCTVEJETIGVWR	FSLLGHASISC[160]TVEJETIGVWR	(N(N(H(H(N(H(H))))(H(N(F)(H(A)))))))	A(1)F(1)H(6)N(4)	15	4	1175.26	266568	1.21574e+06	sp|P04003|C4BPA_HUMAN	221	0.00440337	0.00202178
20200727_serum_yeast_10_12_rep1.mzML	3126.18	3076.21	49.972	FSLLGHASISCTVEJETIGVWR	FSLLGHASISC[160]TVEJETIGVWR	(N(N(H(H(N(H(A))))(H(N(H(A)))))))	A(2)H(5)N(4)	15	4	1171.01	241221	3.20093e+06	sp|P04003|C4BPA_HUMAN	221	0.0275113	0.00275954
20200727_serum_yeast_10_12_rep2.mzML	3130.91	3065.43	65.4763	FSLLGHASISCTVEJETIGVWR	FSLLGHASISC[160]TVEJETIGVWR	(N(N(H(H(N(H(A))))(H(N(H(A)))))))	A(2)H(5)N(4)	15	4	1171.01	239396	3.67711e+06	sp|P04003|C4BPA_HUMAN	221	0.00560594	0.00275954
20200727_serum_yeast_10_15_rep1.mzML	3143.27	3075.19	68.081	FSLLGHASISCTVEJETIGVWR	FSLLGHASISC[160]TVEJETIGVWR	(N(N(H(H(N(H(A))))(H(N(H(A)))))))	A(2)H(5)N(4)	15	4	1171.01	227614	1.78068e+06	sp|P04003|C4BPA_HUMAN	221	0.0259269	0.00275954
20200727_serum_yeast_1_1_rep3.mzML	3109.09	3061.04	48.0496	FSLLGHASISCTVEJETIGVWR	FSLLGHASISC[160]TVEJETIGVWR	(N(N(H(H(N(H(A))))(H(N(H(A)))))))	A(2)H(5)N(4)	15	4	1171.01	335394	3.24156e+06	sp|P04003|C4BPA_HUMAN	221	0.0261566	0.00275954
20200727_serum_yeast_1_1_rep4.mzML	3118.86	3064.88	53.9824	FSLLGHASISCTVEJETIGVWR	FSLLGHASISC[160]TVEJETIGVWR	(N(N(H(H(N(H(A))))(H(N(H(A)))))))	A(2)H(5)N(4)	15	4	1171.01	320080	6.45658e+06	sp|P04003|C4BPA_HUMAN	221	0.047892	0.00275954
20200727_serum_yeast_10_12_rep2.mzML	2837.84	2818.01	19.8299	FSLLGHASISCTVEJETIGVWRPSPPTCEK	FSLLGHASISC[160]TVEJETIGVWRPSPPTC[160]EK	(N(N(H(H(N(H(H))))(H(N(F)(H(A)))))))	A(1)F(1)H(6)N(4)	15	5	1119.69	645564	106491	sp|P04003|C4BPA_HUMAN	221	0.00292325	0.00189609
20200727_serum_yeast_10_15_rep1.mzML	2862.44	2835.86	26.5795	FSLLGHASISCTVEJETIGVWRPSPPTCEK	FSLLGHASISC[160]TVEJETIGVWRPSPPTC[160]EK	(N(N(H(H(N(H(H))))(H(N(F)(H(A)))))))	A(1)F(1)H(6)N(4)	15	5	1119.69	547187	564270	sp|P04003|C4BPA_HUMAN	221	0.0192164	0.00189609
20200727_serum_yeast_10_15_rep2.mzML	2870.37	2845.41	24.9574	FSLLGHASISCTVEJETIGVWRPSPPTCEK	FSLLGHASISC[160]TVEJETIGVWRPSPPTC[160]EK	(N(N(H(H(N(H(H))))(H(N(F)(H(A)))))))	A(1)F(1)H(6)N(4)	15	5	1119.69	699226	718476	sp|P04003|C4BPA_HUMAN	221	0.0371458	0.00189609
20200727_serum_yeast_1_1_rep4.mzML	2833.2	2811.55	21.6513	FSLLGHASISCTVEJETIGVWRPSPPTCEK	FSLLGHASISC[160]TVEJETIGVWRPSPPTC[160]EK	(N(N(H(H(N(H(H))))(H(N(F)(H(A)))))))	A(1)F(1)H(6)N(4)	15	5	1119.69	598388	685160	sp|P04003|C4BPA_HUMAN	221	0.0385916	0.00189609
20200727_serum_yeast_10_12_rep1.mzML	2835.28	2735.12	100.163	FSLLGHASISCTVEJETIGVWRPSPPTCEK	FSLLGHASISC[160]TVEJETIGVWRPSPPTC[160]EK	(N(N(H(H(N(H(A))))(H(N(H(A)))))))	A(2)H(5)N(4)	15	5	1116.29	692662	1.13917e+07	sp|P04003|C4BPA_HUMAN	221	0.044621	0.00203453
20200727_serum_yeast_10_12_rep2.mzML	2833.79	2738.59	95.1994	FSLLGHASISCTVEJETIGVWRPSPPTCEK	FSLLGHASISC[160]TVEJETIGVWRPSPPTC[160]EK	(N(N(H(H(N(H(A))))(H(N(H(A)))))))	A(2)H(5)N(4)	15	5	1116.29	738363	9.31083e+06	sp|P04003|C4BPA_HUMAN	221	0.00702655	0.00203453
20200727_serum_yeast_10_12_rep3.mzML	2833.74	2741.42	92.3185	FSLLGHASISCTVEJETIGVWRPSPPTCEK	FSLLGHASISC[160]TVEJETIGVWRPSPPTC[160]EK	(N(N(H(H(N(H(A))))(H(N(H(A)))))))	A(2)H(5)N(4)	15	5	1116.29	440627	1.02856e+07	sp|P04003|C4BPA_HUMAN	221	0.0377798	0.00203453
20200727_serum_yeast_10_15_rep1.mzML	2862.44	2755.03	107.412	FSLLGHASISCTVEJETIGVWRPSPPTCEK	FSLLGHASISC[160]TVEJETIGVWRPSPPTC[160]EK	(N(N(H(H(N(H(A))))(H(N(H(A)))))))	A(2)H(5)N(4)	15	5	1116.29	582167	9160659	sp|P04003|C4BPA_HUMAN	221	0.00494945	0.00203453
20200727_serum_yeast_10_15_rep2.mzML	2869.61	2756.05	113.559	FSLLGHASISCTVEJETIGVWRPSPPTCEK	FSLLGHASISC[160]TVEJETIGVWRPSPPTC[160]EK	(N(N(H(H(N(H(A))))(H(N(H(A)))))))	A(2)H(5)N(4)	15	5	1116.29	845413	1.6983e+07	sp|P04003|C4BPA_HUMAN	221	0.0052738	0.00203453
20200727_serum_yeast_1_1_rep3.mzML	2808.85	2712.24	96.612	FSLLGHASISCTVEJETIGVWRPSPPTCEK	FSLLGHASISC[160]TVEJETIGVWRPSPPTC[160]EK	(N(N(H(H(N(H(A))))(H(N(H(A)))))))	A(2)H(5)N(4)	15	5	1116.29	466978	1.06708e+07	sp|P04003|C4BPA_HUMAN	221	0.0443795	0.00203453
20200727_serum_yeast_1_1_rep4.mzML	2833.9	2723.37	110.527	FSLLGHASISCTVEJETIGVWRPSPPTCEK	FSLLGHASISC[160]TVEJETIGVWRPSPPTC[160]EK	(N(N(H(H(N(H(A))))(H(N(H(A)))))))	A(2)H(5)N(4)	15	5	1116.29	695877	1.38709e+07	sp|P04003|C4BPA_HUMAN	221	0.0219487	0.00203453
20200727_serum_yeast_10_12_rep1.mzML	2833.66	2732.32	101.344	FSLLGHASISCTVEJETIGVWRPSPPTCEK	FSLLGHASISC[160]TVEJETIGVWRPSPPTC[160]EK	(N(N(H(H(N(H(A))))(H(N(H(A)))))))	A(2)H(5)N(4)	15	4	1395.11	1241460	6.11638e+07	sp|P04003|C4BPA_HUMAN	221	0.00496711	0.00203453
20200727_serum_yeast_10_12_rep2.mzML	2835.17	2735.69	99.4839	FSLLGHASISCTVEJETIGVWRPSPPTCEK	FSLLGHASISC[160]TVEJETIGVWRPSPPTC[160]EK	(N(N(H(H(N(H(A))))(H(N(H(A)))))))	A(2)H(5)N(4)	15	4	1395.11	975968	4.87545e+07	sp|P04003|C4BPA_HUMAN	221	0.00123673	0.00203453
20200727_serum_yeast_10_12_rep3.mzML	2835.97	2738.47	97.4978	FSLLGHASISCTVEJETIGVWRPSPPTCEK	FSLLGHASISC[160]TVEJETIGVWRPSPPTC[160]EK	(N(N(H(H(N(H(A))))(H(N(H(A)))))))	A(2)H(5)N(4)	15	4	1395.11	1273640	5.46349e+07	sp|P04003|C4BPA_HUMAN	221	0.00422819	0.00203453
20200727_serum_yeast_10_15_rep1.mzML	2862.53	2751.89	110.638	FSLLGHASISCTVEJETIGVWRPSPPTCEK	FSLLGHASISC[160]TVEJETIGVWRPSPPTC[160]EK	(N(N(H(H(N(H(A))))(H(N(H(A)))))))	A(2)H(5)N(4)	15	4	1395.11	1463960	6.41762e+07	sp|P04003|C4BPA_HUMAN	221	0.00847362	0.00203453
20200727_serum_yeast_10_15_rep2.mzML	2869.75	2753.01	116.735	FSLLGHASISCTVEJETIGVWRPSPPTCEK	FSLLGHASISC[160]TVEJETIGVWRPSPPTC[160]EK	(N(N(H(H(N(H(A))))(H(N(H(A)))))))	A(2)H(5)N(4)	15	4	1395.11	1178130	6.96824e+07	sp|P04003|C4BPA_HUMAN	221	0.00736364	0.00203453
20200727_serum_yeast_10_15_rep4.mzML	2881.82	2769.87	111.953	FSLLGHASISCTVEJETIGVWRPSPPTCEK	FSLLGHASISC[160]TVEJETIGVWRPSPPTC[160]EK	(N(N(H(H(N(H(A))))(H(N(H(A)))))))	A(2)H(5)N(4)	15	4	1395.11	1420830	5.75307e+07	sp|P04003|C4BPA_HUMAN	221	0.00529417	0.00203453
20200727_serum_yeast_1_1_rep2.mzML	2806.87	2705.04	101.832	FSLLGHASISCTVEJETIGVWRPSPPTCEK	FSLLGHASISC[160]TVEJETIGVWRPSPPTC[160]EK	(N(N(H(H(N(H(A))))(H(N(H(A)))))))	A(2)H(5)N(4)	15	4	1395.11	876399	4.76529e+07	sp|P04003|C4BPA_HUMAN	221	0.00123763	0.00203453
20200727_serum_yeast_1_1_rep3.mzML	2807.53	2709.41	98.1211	FSLLGHASISCTVEJETIGVWRPSPPTCEK	FSLLGHASISC[160]TVEJETIGVWRPSPPTC[160]EK	(N(N(H(H(N(H(A))))(H(N(H(A)))))))	A(2)H(5)N(4)	15	4	1395.11	1256280	5.34174e+07	sp|P04003|C4BPA_HUMAN	221	0.00736634	0.00203453
20200727_serum_yeast_1_1_rep4.mzML	2833.27	2720.34	112.926	FSLLGHASISCTVEJETIGVWRPSPPTCEK	FSLLGHASISC[160]TVEJETIGVWRPSPPTC[160]EK	(N(N(H(H(N(H(A))))(H(N(H(A)))))))	A(2)H(5)N(4)	15	4	1395.11	1391460	67726290	sp|P04003|C4BPA_HUMAN	221	0.00469849	0.00203453
20200727_serum_yeast_10_12_rep2.mzML	2832.44	2792.95	39.4945	FSLLGHASISCTVEJETIGVWRPSPPTCEK	FSLLGHASISC[160]TVEJETIGVWRPSPPTC[160]EK	(N(F)(N(H(H(N(H(F))))(H(N(H(H)(F)))))))	F(3)H(6)N(4)	15	4	1399.62	811325	800351	sp|P04003|C4BPA_HUMAN	221	0.0158179	0.00252031
20200727_serum_yeast_10_12_rep3.mzML	2835.97	2796	39.9729	FSLLGHASISCTVEJETIGVWRPSPPTCEK	FSLLGHASISC[160]TVEJETIGVWRPSPPTC[160]EK	(N(F)(N(H(H(N(H(F))))(H(N(H(H)(F)))))))	F(3)H(6)N(4)	15	4	1399.62	1232850	767498	sp|P04003|C4BPA_HUMAN	221	0.0242345	0.00252031
20200727_serum_yeast_10_15_rep1.mzML	2862.23	2809.23	53.001	FSLLGHASISCTVEJETIGVWRPSPPTCEK	FSLLGHASISC[160]TVEJETIGVWRPSPPTC[160]EK	(N(F)(N(H(H(N(H(F))))(H(N(H(H)(F)))))))	F(3)H(6)N(4)	15	4	1399.62	1522240	2.03184e+06	sp|P04003|C4BPA_HUMAN	221	0.00879372	0.00252031
20200727_serum_yeast_10_15_rep2.mzML	2869.75	2817.06	52.6874	FSLLGHASISCTVEJETIGVWRPSPPTCEK	FSLLGHASISC[160]TVEJETIGVWRPSPPTC[160]EK	(N(F)(N(H(H(N(H(F))))(H(N(H(H)(F)))))))	F(3)H(6)N(4)	15	4	1399.62	1224010	1.9735e+06	sp|P04003|C4BPA_HUMAN	221	0.0415722	0.00252031
20200727_serum_yeast_10_15_rep4.mzML	2880.46	2824.95	55.5139	FSLLGHASISCTVEJETIGVWRPSPPTCEK	FSLLGHASISC[160]TVEJETIGVWRPSPPTC[160]EK	(N(F)(N(H(H(N(H(F))))(H(N(H(H)(F)))))))	F(3)H(6)N(4)	15	4	1399.62	1094900	1.74235e+06	sp|P04003|C4BPA_HUMAN	221	0.0348818	0.00252031
20200727_serum_yeast_10_12_rep1.mzML	2282.22	2001.01	281.206	FTJESLLWAPYR	FTJESLLWAPYR	(N(N(H(H(H(H)))(H(H)(H)(H)))))	H(8)N(2)	3	2	1600.17	453678	6.51794e+06	sp|P53008|CWH41_YEAST	42	0.000825102	0.00217528
20200727_serum_yeast_10_12_rep2.mzML	2294.68	2005.58	289.099	FTJESLLWAPYR	FTJESLLWAPYR	(N(N(H(H(H(H)))(H(H)(H)(H)))))	H(8)N(2)	3	2	1600.17	307177	5.67765e+06	sp|P53008|CWH41_YEAST	42	0.00181605	0.00217528
20200727_serum_yeast_10_12_rep3.mzML	2295.23	2023.99	271.237	FTJESLLWAPYR	FTJESLLWAPYR	(N(N(H(H(H(H)))(H(H)(H)(H)))))	H(8)N(2)	3	2	1600.17	305643	5054922	sp|P53008|CWH41_YEAST	42	0.0212562	0.00217528
20200727_serum_yeast_10_15_rep1.mzML	2322.1	2227.3	94.7987	FTJESLLWAPYR	FTJESLLWAPYR	(N(N(H(H(H(H)))(H(H)(H)(H)))))	H(8)N(2)	3	2	1600.17	508711	6209066	sp|P53008|CWH41_YEAST	42	0.00945821	0.00217528
20200727_serum_yeast_10_15_rep2.mzML	2307.88	2197.12	110.755	FTJESLLWAPYR	FTJESLLWAPYR	(N(N(H(H(H(H)))(H(H)(H)(H)))))	H(8)N(2)	3	2	1600.17	351075	5.44488e+06	sp|P53008|CWH41_YEAST	42	0.041191	0.00217528
20200727_serum_yeast_1_1_rep3.mzML	2280.01	1991.8	288.215	FTJESLLWAPYR	FTJESLLWAPYR	(N(N(H(H(H(H)))(H(H)(H)(H)))))	H(8)N(2)	3	2	1600.17	375055	4.55501e+06	sp|P53008|CWH41_YEAST	42	0.00597042	0.00217528
20200727_serum_yeast_10_15_rep2.mzML	1151.41	1130.52	20.8876	FVEGSHJSTVSLTTK	FVEGSHJSTVSLTTK	(N(N(H(N)(H(H))(H(N)))))	H(4)N(4)	7	3	1023.12	213007	446352	sp|P04114|APOB_HUMAN	3411	0.00650236	0.00829455
20200727_serum_yeast_1_1_rep2.mzML	1112.54	1082.25	30.2901	FVEGSHJSTVSLTTK	FVEGSHJSTVSLTTK	(N(N(H(N)(H(H))(H(N)))))	H(4)N(4)	7	3	1023.12	412057	536486	sp|P04114|APOB_HUMAN	3411	0.0174598	0.00829455
20200727_serum_yeast_10_12_rep1.mzML	1333.56	1336.2	-2.63732	FVEGSHJSTVSLTTK	FVEGSHJSTVSLTTK	(N(N(H(H(H))(H(N(H(A)))))))	A(1)H(5)N(3)	7	3	1106.47	840537	9.84739e+06	sp|P04114|APOB_HUMAN	3411	0.00584232	0.00182511
20200727_serum_yeast_10_12_rep2.mzML	1308.95	1317.35	-8.40321	FVEGSHJSTVSLTTK	FVEGSHJSTVSLTTK	(N(N(H(H(H))(H(N(H(A)))))))	A(1)H(5)N(3)	7	3	1106.47	791918	1.25851e+07	sp|P04114|APOB_HUMAN	3411	0.0318947	0.00182511
20200727_serum_yeast_10_12_rep3.mzML	1349.01	1348.79	0.217262	FVEGSHJSTVSLTTK	FVEGSHJSTVSLTTK	(N(N(H(H(H))(H(N(H(A)))))))	A(1)H(5)N(3)	7	3	1106.47	837482	12820878	sp|P04114|APOB_HUMAN	3411	0.0219051	0.00182511
20200727_serum_yeast_10_15_rep1.mzML	1331.94	1334.26	-2.31872	FVEGSHJSTVSLTTK	FVEGSHJSTVSLTTK	(N(N(H(H(H))(H(N(H(A)))))))	A(1)H(5)N(3)	7	3	1106.47	648698	1.16712e+07	sp|P04114|APOB_HUMAN	3411	0.0037605	0.00182511
20200727_serum_yeast_10_15_rep2.mzML	1329.61	1335.81	-6.20403	FVEGSHJSTVSLTTK	FVEGSHJSTVSLTTK	(N(N(H(H(H))(H(N(H(A)))))))	A(1)H(5)N(3)	7	3	1106.47	771077	8.54525e+06	sp|P04114|APOB_HUMAN	3411	0.00477007	0.00182511
20200727_serum_yeast_10_15_rep4.mzML	1359.99	1368.1	-8.10663	FVEGSHJSTVSLTTK	FVEGSHJSTVSLTTK	(N(N(H(H(H))(H(N(H(A)))))))	A(1)H(5)N(3)	7	3	1106.47	715007	1.00176e+07	sp|P04114|APOB_HUMAN	3411	0.00467966	0.00182511
20200727_serum_yeast_1_1_rep2.mzML	1289.88	1292.83	-2.95131	FVEGSHJSTVSLTTK	FVEGSHJSTVSLTTK	(N(N(H(H(H))(H(N(H(A)))))))	A(1)H(5)N(3)	7	3	1106.47	915265	1.26441e+07	sp|P04114|APOB_HUMAN	3411	0.000558933	0.00182511
20200727_serum_yeast_1_1_rep3.mzML	1305.02	1308.6	-3.57625	FVEGSHJSTVSLTTK	FVEGSHJSTVSLTTK	(N(N(H(H(H))(H(N(H(A)))))))	A(1)H(5)N(3)	7	3	1106.47	1158140	1.43007e+07	sp|P04114|APOB_HUMAN	3411	0.00168716	0.00182511
20200727_serum_yeast_1_1_rep4.mzML	1330.84	1330.16	0.683435	FVEGSHJSTVSLTTK	FVEGSHJSTVSLTTK	(N(N(H(H(H))(H(N(H(A)))))))	A(1)H(5)N(3)	7	3	1106.47	1002780	1.91976e+07	sp|P04114|APOB_HUMAN	3411	0.00279284	0.00182511
20200727_serum_yeast_10_12_rep1.mzML	1327.28	1320.03	7.25344	FVEGSHJSTVSLTTK	FVEGSHJSTVSLTTK	(N(N(H(H(N(H)))(H(N(H(A)))))))	A(1)H(5)N(4)	7	3	1174.17	1134520	1.67768e+07	sp|P04114|APOB_HUMAN	3411	0.000109118	0.00215224
20200727_serum_yeast_10_15_rep1.mzML	1325.05	1323.08	1.96521	FVEGSHJSTVSLTTK	FVEGSHJSTVSLTTK	(N(N(H(H(N(H)))(H(N(H(A)))))))	A(1)H(5)N(4)	7	3	1174.17	632870	1.08682e+07	sp|P04114|APOB_HUMAN	3411	0.0288094	0.00215224
20200727_serum_yeast_10_15_rep4.mzML	1352.74	1359.5	-6.75643	FVEGSHJSTVSLTTK	FVEGSHJSTVSLTTK	(N(N(H(H(N(H)))(H(N(H(A)))))))	A(1)H(5)N(4)	7	3	1174.17	531300	1.07836e+07	sp|P04114|APOB_HUMAN	3411	0.0284897	0.00215224
20200727_serum_yeast_1_1_rep2.mzML	1282.26	1281.94	0.32296	FVEGSHJSTVSLTTK	FVEGSHJSTVSLTTK	(N(N(H(H(N(H)))(H(N(H(A)))))))	A(1)H(5)N(4)	7	3	1174.17	862953	13616102	sp|P04114|APOB_HUMAN	3411	0.00750073	0.00215224
20200727_serum_yeast_1_1_rep3.mzML	1296.39	1293.59	2.80159	FVEGSHJSTVSLTTK	FVEGSHJSTVSLTTK	(N(N(H(H(N(H)))(H(N(H(A)))))))	A(1)H(5)N(4)	7	3	1174.17	829062	1.57493e+07	sp|P04114|APOB_HUMAN	3411	0.0286494	0.00215224
20200727_serum_yeast_1_1_rep4.mzML	1322.43	1318.24	4.19206	FVEGSHJSTVSLTTK	FVEGSHJSTVSLTTK	(N(N(H(H(N(H)))(H(N(H(A)))))))	A(1)H(5)N(4)	7	3	1174.17	950906	2.26215e+07	sp|P04114|APOB_HUMAN	3411	0.0206978	0.00215224
20200727_serum_yeast_10_12_rep1.mzML	1545.96	1560.34	-14.3784	FVEGSHJSTVSLTTK	FVEGSHJSTVSLTTK	(N(N(H(H(N(H(A))))(H(N(H(A)))))))	A(2)H(5)N(4)	7	3	1271.2	352819	11250818	sp|P04114|APOB_HUMAN	3411	0.0369639	0.00265979
20200727_serum_yeast_10_12_rep2.mzML	1542.02	1560.89	-18.8678	FVEGSHJSTVSLTTK	FVEGSHJSTVSLTTK	(N(N(H(H(N(H(A))))(H(N(H(A)))))))	A(2)H(5)N(4)	7	3	1271.2	344072	11238474	sp|P04114|APOB_HUMAN	3411	0.00870568	0.00265979
20200727_serum_yeast_10_12_rep3.mzML	1533.95	1554.45	-20.4994	FVEGSHJSTVSLTTK	FVEGSHJSTVSLTTK	(N(N(H(H(N(H(A))))(H(N(H(A)))))))	A(2)H(5)N(4)	7	3	1271.2	294141	1.08133e+07	sp|P04114|APOB_HUMAN	3411	0.047993	0.00265979
20200727_serum_yeast_1_1_rep3.mzML	1523.01	1541.6	-18.5904	FVEGSHJSTVSLTTK	FVEGSHJSTVSLTTK	(N(N(H(H(N(H(A))))(H(N(H(A)))))))	A(2)H(5)N(4)	7	3	1271.2	351089	1.0452e+07	sp|P04114|APOB_HUMAN	3411	0.00286258	0.00265979
20200727_serum_yeast_1_1_rep4.mzML	1513.32	1530.83	-17.51	FVEGSHJSTVSLTTK	FVEGSHJSTVSLTTK	(N(N(H(H(N(H(A))))(H(N(H(A)))))))	A(2)H(5)N(4)	7	3	1271.2	348830	1.02948e+07	sp|P04114|APOB_HUMAN	3411	0.0106585	0.00265979
20200727_serum_yeast_10_12_rep2.mzML	2532.68	2593.72	-61.0449	GAFISJFSMTVDGK	GAFISJFSMTVDGK	(N(N(H(H(N(H)))(H(N(H(A)))))))	A(1)H(5)N(4)	6	3	1129.8	1246820	3.10618e+07	sp|P19823|ITIH2_HUMAN	118	0.0116241	0.00710101
20200727_serum_yeast_10_15_rep4.mzML	2574.58	2624.41	-49.8291	GAFISJFSMTVDGK	GAFISJFSMTVDGK	(N(N(H(H(N(H)))(H(N(H(A)))))))	A(1)H(5)N(4)	6	3	1129.8	3171310	35092072	sp|P19823|ITIH2_HUMAN	118	0.0163681	0.00710101
20200727_serum_yeast_1_1_rep3.mzML	2520.56	2575.87	-55.3149	GAFISJFSMTVDGK	GAFISJFSMTVDGK	(N(N(H(H(N(H)))(H(N(H(A)))))))	A(1)H(5)N(4)	6	3	1129.8	2787120	3.85666e+07	sp|P19823|ITIH2_HUMAN	118	0.00240089	0.00710101
20200727_serum_yeast_10_12_rep1.mzML	2909.7	2865.51	44.1923	GAFISJFSMTVDGK	GAFISJFSMTVDGK	(N(N(H(H(N(H(A))))(H(N(H(A)))))))	A(2)H(5)N(4)	6	3	1226.83	8655690	2.58552e+08	sp|P19823|ITIH2_HUMAN	118	0.00508949	0.00806653
20200727_serum_yeast_10_12_rep2.mzML	2915.72	2871.3	44.417	GAFISJFSMTVDGK	GAFISJFSMTVDGK	(N(N(H(H(N(H(A))))(H(N(H(A)))))))	A(2)H(5)N(4)	6	3	1226.83	8633070	2.69701e+08	sp|P19823|ITIH2_HUMAN	118	0.0276112	0.00806653
20200727_serum_yeast_10_12_rep3.mzML	2924.93	2877.01	47.9246	GAFISJFSMTVDGK	GAFISJFSMTVDGK	(N(N(H(H(N(H(A))))(H(N(H(A)))))))	A(2)H(5)N(4)	6	3	1226.83	10573800	296372967	sp|P19823|ITIH2_HUMAN	118	0.00918194	0.00806653
20200727_serum_yeast_10_15_rep1.mzML	2939.63	2892.42	47.2115	GAFISJFSMTVDGK	GAFISJFSMTVDGK	(N(N(H(H(N(H(A))))(H(N(H(A)))))))	A(2)H(5)N(4)	6	3	1226.83	7556770	213188822	sp|P19823|ITIH2_HUMAN	118	0.0155676	0.00806653
20200727_serum_yeast_10_15_rep2.mzML	2942.76	2898.9	43.8612	GAFISJFSMTVDGK	GAFISJFSMTVDGK	(N(N(H(H(N(H(A))))(H(N(H(A)))))))	A(2)H(5)N(4)	6	3	1226.83	8920230	2.71497e+08	sp|P19823|ITIH2_HUMAN	118	0.00983314	0.00806653
20200727_serum_yeast_10_15_rep4.mzML	2958.9	2910.09	48.8093	GAFISJFSMTVDGK	GAFISJFSMTVDGK	(N(N(H(H(N(H(A))))(H(N(H(A)))))))	A(2)H(5)N(4)	6	3	1226.83	7128050	200956034	sp|P19823|ITIH2_HUMAN	118	0.00361758	0.00806653
20200727_serum_yeast_1_1_rep2.mzML	2887.43	2850.38	37.0543	GAFISJFSMTVDGK	GAFISJFSMTVDGK	(N(N(H(H(N(H(A))))(H(N(H(A)))))))	A(2)H(5)N(4)	6	3	1226.83	8992970	277012825	sp|P19823|ITIH2_HUMAN	118	0.0100208	0.00806653
20200727_serum_yeast_1_1_rep3.mzML	2895.03	2851.07	43.9599	GAFISJFSMTVDGK	GAFISJFSMTVDGK	(N(N(H(H(N(H(A))))(H(N(H(A)))))))	A(2)H(5)N(4)	6	3	1226.83	9672330	2.81073e+08	sp|P19823|ITIH2_HUMAN	118	0.00319248	0.00806653
20200727_serum_yeast_1_1_rep4.mzML	2913.63	2868.63	44.9987	GAFISJFSMTVDGK	GAFISJFSMTVDGK	(N(N(H(H(N(H(A))))(H(N(H(A)))))))	A(2)H(5)N(4)	6	3	1226.83	8237920	289186461	sp|P19823|ITIH2_HUMAN	118	0.0055783	0.00806653
20200727_serum_yeast_10_12_rep1.mzML	3299.78	3191.49	108.294	GFGVAIVGJYTAALPTEAALR	GFGVAIVGJYTAALPTEAALR	(N(N(H(H(N(H(A))))(H(N(H(A)))))))	A(2)H(5)N(4)	9	4	1074.73	901480	1.23871e+07	sp|Q96PD5|PGRP2_HUMAN	485	0.00488686	0.00354495
20200727_serum_yeast_10_12_rep2.mzML	3296.54	3175.37	121.173	GFGVAIVGJYTAALPTEAALR	GFGVAIVGJYTAALPTEAALR	(N(N(H(H(N(H(A))))(H(N(H(A)))))))	A(2)H(5)N(4)	9	4	1074.73	727694	6.67222e+06	sp|Q96PD5|PGRP2_HUMAN	485	0.00131072	0.00354495
20200727_serum_yeast_10_15_rep1.mzML	3297.49	3176.24	121.252	GFGVAIVGJYTAALPTEAALR	GFGVAIVGJYTAALPTEAALR	(N(N(H(H(N(H(A))))(H(N(H(A)))))))	A(2)H(5)N(4)	9	4	1074.73	703263	7.9724e+06	sp|Q96PD5|PGRP2_HUMAN	485	0.00130702	0.00354495
20200727_serum_yeast_10_15_rep2.mzML	3299.99	3187.71	112.278	GFGVAIVGJYTAALPTEAALR	GFGVAIVGJYTAALPTEAALR	(N(N(H(H(N(H(A))))(H(N(H(A)))))))	A(2)H(5)N(4)	9	4	1074.73	711947	7.52388e+06	sp|Q96PD5|PGRP2_HUMAN	485	0.0228097	0.00354495
20200727_serum_yeast_1_1_rep2.mzML	3291.33	3177.8	113.526	GFGVAIVGJYTAALPTEAALR	GFGVAIVGJYTAALPTEAALR	(N(N(H(H(N(H(A))))(H(N(H(A)))))))	A(2)H(5)N(4)	9	4	1074.73	558698	8.76738e+06	sp|Q96PD5|PGRP2_HUMAN	485	0.00307758	0.00354495
20200727_serum_yeast_1_1_rep3.mzML	3291.5	3170.47	121.025	GFGVAIVGJYTAALPTEAALR	GFGVAIVGJYTAALPTEAALR	(N(N(H(H(N(H(A))))(H(N(H(A)))))))	A(2)H(5)N(4)	9	4	1074.73	969423	9.35902e+06	sp|Q96PD5|PGRP2_HUMAN	485	0.00130979	0.00354495
20200727_serum_yeast_1_1_rep4.mzML	3293.15	3172.93	120.217	GFGVAIVGJYTAALPTEAALR	GFGVAIVGJYTAALPTEAALR	(N(N(H(H(N(H(A))))(H(N(H(A)))))))	A(2)H(5)N(4)	9	4	1074.73	816110	9.42728e+06	sp|Q96PD5|PGRP2_HUMAN	485	0.00130609	0.00354495
20200727_serum_yeast_10_12_rep1.mzML	3299.74	3216.98	82.7634	GFGVAIVGJYTAALPTEAALR	GFGVAIVGJYTAALPTEAALR	(N(N(H(H(N(H(A))))(H(N(H(A)))))))	A(2)H(5)N(4)	9	3	1432.64	1398480	4.74477e+07	sp|Q96PD5|PGRP2_HUMAN	485	0.000389736	0.00354495
20200727_serum_yeast_10_12_rep2.mzML	3297.19	3201.53	95.6615	GFGVAIVGJYTAALPTEAALR	GFGVAIVGJYTAALPTEAALR	(N(N(H(H(N(H(A))))(H(N(H(A)))))))	A(2)H(5)N(4)	9	3	1432.64	1510020	3.99364e+07	sp|Q96PD5|PGRP2_HUMAN	485	0.00223592	0.00354495
20200727_serum_yeast_10_12_rep3.mzML	3299.5	3199.89	99.6093	GFGVAIVGJYTAALPTEAALR	GFGVAIVGJYTAALPTEAALR	(N(N(H(H(N(H(A))))(H(N(H(A)))))))	A(2)H(5)N(4)	9	3	1432.64	1557400	49673982	sp|Q96PD5|PGRP2_HUMAN	485	0.00234472	0.00354495
20200727_serum_yeast_10_15_rep1.mzML	3297.15	3197.64	99.5081	GFGVAIVGJYTAALPTEAALR	GFGVAIVGJYTAALPTEAALR	(N(N(H(H(N(H(A))))(H(N(H(A)))))))	A(2)H(5)N(4)	9	3	1432.64	1633730	4.89356e+07	sp|Q96PD5|PGRP2_HUMAN	485	0.000384693	0.00354495
20200727_serum_yeast_10_15_rep4.mzML	3305.82	3213.55	92.2735	GFGVAIVGJYTAALPTEAALR	GFGVAIVGJYTAALPTEAALR	(N(N(H(H(N(H(A))))(H(N(H(A)))))))	A(2)H(5)N(4)	9	3	1432.64	1651420	2.82881e+07	sp|Q96PD5|PGRP2_HUMAN	485	0.00392491	0.00354495
20200727_serum_yeast_1_1_rep2.mzML	3291.13	3204.63	86.5046	GFGVAIVGJYTAALPTEAALR	GFGVAIVGJYTAALPTEAALR	(N(N(H(H(N(H(A))))(H(N(H(A)))))))	A(2)H(5)N(4)	9	3	1432.64	1849160	5.4493e+07	sp|Q96PD5|PGRP2_HUMAN	485	0.000744791	0.00354495
20200727_serum_yeast_1_1_rep3.mzML	3291.31	3196.81	94.5017	GFGVAIVGJYTAALPTEAALR	GFGVAIVGJYTAALPTEAALR	(N(N(H(H(N(H(A))))(H(N(H(A)))))))	A(2)H(5)N(4)	9	3	1432.64	1612140	50928508	sp|Q96PD5|PGRP2_HUMAN	485	0.00277217	0.00354495
20200727_serum_yeast_1_1_rep4.mzML	3292.64	3198.32	94.3199	GFGVAIVGJYTAALPTEAALR	GFGVAIVGJYTAALPTEAALR	(N(N(H(H(N(H(A))))(H(N(H(A)))))))	A(2)H(5)N(4)	9	3	1432.64	1553930	4.1956e+07	sp|Q96PD5|PGRP2_HUMAN	485	0.0128895	0.00354495
20200727_serum_yeast_10_12_rep1.mzML	3299.74	3321.23	-21.4932	GFGVAIVGJYTAALPTEAALR	GFGVAIVGJYTAALPTEAALR	(N(N(H(H(N(H(H))))(H(N(F)(H(A)))))))	A(1)F(1)H(6)N(4)	9	3	1438.31	1307700	1.48233e+07	sp|Q96PD5|PGRP2_HUMAN	485	0.00241502	0.00395339
20200727_serum_yeast_10_12_rep2.mzML	3296.97	3317.48	-20.5081	GFGVAIVGJYTAALPTEAALR	GFGVAIVGJYTAALPTEAALR	(N(N(H(H(N(H(H))))(H(N(F)(H(A)))))))	A(1)F(1)H(6)N(4)	9	3	1438.31	1159380	1.54908e+07	sp|Q96PD5|PGRP2_HUMAN	485	0.0012548	0.00395339
20200727_serum_yeast_10_12_rep3.mzML	3299.5	3322.47	-22.9664	GFGVAIVGJYTAALPTEAALR	GFGVAIVGJYTAALPTEAALR	(N(N(H(H(N(H(H))))(H(N(F)(H(A)))))))	A(1)F(1)H(6)N(4)	9	3	1438.31	1304170	9.40863e+06	sp|Q96PD5|PGRP2_HUMAN	485	0.00436224	0.00395339
20200727_serum_yeast_10_15_rep1.mzML	3297.84	3318.43	-20.5894	GFGVAIVGJYTAALPTEAALR	GFGVAIVGJYTAALPTEAALR	(N(N(H(H(N(H(H))))(H(N(F)(H(A)))))))	A(1)F(1)H(6)N(4)	9	3	1438.31	1389070	1.34024e+07	sp|Q96PD5|PGRP2_HUMAN	485	0.00904323	0.00395339
20200727_serum_yeast_10_15_rep2.mzML	3300.08	3325.37	-25.2904	GFGVAIVGJYTAALPTEAALR	GFGVAIVGJYTAALPTEAALR	(N(N(H(H(N(H(H))))(H(N(F)(H(A)))))))	A(1)F(1)H(6)N(4)	9	3	1438.31	1169570	1.17948e+07	sp|Q96PD5|PGRP2_HUMAN	485	0.0475897	0.00395339
20200727_serum_yeast_10_15_rep4.mzML	3305.62	3327.32	-21.6951	GFGVAIVGJYTAALPTEAALR	GFGVAIVGJYTAALPTEAALR	(N(N(H(H(N(H(H))))(H(N(F)(H(A)))))))	A(1)F(1)H(6)N(4)	9	3	1438.31	1245250	7.12998e+06	sp|Q96PD5|PGRP2_HUMAN	485	0.0176528	0.00395339
20200727_serum_yeast_1_1_rep2.mzML	3291.13	3314.03	-22.8978	GFGVAIVGJYTAALPTEAALR	GFGVAIVGJYTAALPTEAALR	(N(N(H(H(N(H(H))))(H(N(F)(H(A)))))))	A(1)F(1)H(6)N(4)	9	3	1438.31	1486740	1.54195e+07	sp|Q96PD5|PGRP2_HUMAN	485	0.0125159	0.00395339
20200727_serum_yeast_1_1_rep3.mzML	3291.31	3312.89	-21.5786	GFGVAIVGJYTAALPTEAALR	GFGVAIVGJYTAALPTEAALR	(N(N(H(H(N(H(H))))(H(N(F)(H(A)))))))	A(1)F(1)H(6)N(4)	9	3	1438.31	1488270	15259454	sp|Q96PD5|PGRP2_HUMAN	485	0.00221224	0.00395339
20200727_serum_yeast_10_12_rep2.mzML	950.732	1028.88	-78.151	GHVJITR	GHVJITR	(N(N(H(H(N(H(A))))(H(N(H(A)))))))	A(2)H(5)N(4)	4	4	751.059	3756450	4.93632e+06	sp|P00734|THRB_HUMAN	121	0.000535787	0.00877894
20200727_serum_yeast_10_12_rep3.mzML	935.891	994.635	-58.7444	GHVJITR	GHVJITR	(N(N(H(H(N(H(A))))(H(N(H(A)))))))	A(2)H(5)N(4)	4	4	751.059	2044640	1.16555e+07	sp|P00734|THRB_HUMAN	121	0.00512739	0.00877894
20200727_serum_yeast_1_1_rep2.mzML	946.758	1012.72	-65.9589	GHVJITR	GHVJITR	(N(N(H(H(N(H(A))))(H(N(H(A)))))))	A(2)H(5)N(4)	4	4	751.059	2693070	1.97306e+07	sp|P00734|THRB_HUMAN	121	0.00606906	0.00877894
20200727_serum_yeast_1_1_rep3.mzML	946.62	1009.77	-63.1491	GHVJITR	GHVJITR	(N(N(H(H(N(H(A))))(H(N(H(A)))))))	A(2)H(5)N(4)	4	4	751.059	3798160	1.47107e+07	sp|P00734|THRB_HUMAN	121	0.00238679	0.00877894
20200727_serum_yeast_1_1_rep4.mzML	947.793	1034.56	-86.764	GHVJITR	GHVJITR	(N(N(H(H(N(H(A))))(H(N(H(A)))))))	A(2)H(5)N(4)	4	4	751.059	2249080	1.36805e+07	sp|P00734|THRB_HUMAN	121	0.0492974	0.00877894
20200727_serum_yeast_10_12_rep1.mzML	954.875	1008.15	-53.2759	GHVJITR	GHVJITR	(N(N(H(H(N(H(A))))(H(N(H(A)))))))	A(2)H(5)N(4)	4	3	1001.08	65570100	7.45258e+08	sp|P00734|THRB_HUMAN	121	0.000843065	0.00877894
20200727_serum_yeast_10_12_rep2.mzML	951.205	1003.11	-51.9013	GHVJITR	GHVJITR	(N(N(H(H(N(H(A))))(H(N(H(A)))))))	A(2)H(5)N(4)	4	3	1001.08	70455600	6.85454e+08	sp|P00734|THRB_HUMAN	121	0.000884552	0.00877894
20200727_serum_yeast_10_12_rep3.mzML	938.203	974.288	-36.0849	GHVJITR	GHVJITR	(N(N(H(H(N(H(A))))(H(N(H(A)))))))	A(2)H(5)N(4)	4	3	1001.08	61540700	7.30633e+08	sp|P00734|THRB_HUMAN	121	0.00027339	0.00877894
20200727_serum_yeast_10_15_rep1.mzML	929.945	985.588	-55.6428	GHVJITR	GHVJITR	(N(N(H(H(N(H(A))))(H(N(H(A)))))))	A(2)H(5)N(4)	4	3	1001.08	42140100	4.59354e+08	sp|P00734|THRB_HUMAN	121	0.000889549	0.00877894
20200727_serum_yeast_10_15_rep2.mzML	977.542	1051.72	-74.1751	GHVJITR	GHVJITR	(N(N(H(H(N(H(A))))(H(N(H(A)))))))	A(2)H(5)N(4)	4	3	1001.08	57858900	5.42514e+08	sp|P00734|THRB_HUMAN	121	0.00170665	0.00877894
20200727_serum_yeast_10_15_rep4.mzML	952.399	1006.31	-53.913	GHVJITR	GHVJITR	(N(N(H(H(N(H(A))))(H(N(H(A)))))))	A(2)H(5)N(4)	4	3	1001.08	34939900	4.39271e+08	sp|P00734|THRB_HUMAN	121	0.000272287	0.00877894
20200727_serum_yeast_1_1_rep3.mzML	946.812	986.474	-39.6616	GHVJITR	GHVJITR	(N(N(H(H(N(H(A))))(H(N(H(A)))))))	A(2)H(5)N(4)	4	3	1001.08	78366300	9.20293e+08	sp|P00734|THRB_HUMAN	121	0.00173934	0.00877894
20200727_serum_yeast_1_1_rep4.mzML	948.1	1010.84	-62.7375	GHVJITR	GHVJITR	(N(N(H(H(N(H(A))))(H(N(H(A)))))))	A(2)H(5)N(4)	4	3	1001.08	83198600	8.65785e+08	sp|P00734|THRB_HUMAN	121	0.000827535	0.00877894
20200727_serum_yeast_10_12_rep1.mzML	955.013	1007.47	-52.4596	GHVJITR	GHVJITR	(N(N(H(H(N(H(A))))(H(N(H(A)))))))	A(2)H(5)N(4)	4	2	1501.11	11722100	171436167	sp|P00734|THRB_HUMAN	121	9.447e-05	0.00877894
20200727_serum_yeast_10_12_rep2.mzML	951.347	1002.33	-50.9834	GHVJITR	GHVJITR	(N(N(H(H(N(H(A))))(H(N(H(A)))))))	A(2)H(5)N(4)	4	2	1501.11	14077800	1.83234e+08	sp|P00734|THRB_HUMAN	121	0.000344977	0.00877894
20200727_serum_yeast_10_12_rep3.mzML	938.127	973.704	-35.5771	GHVJITR	GHVJITR	(N(N(H(H(N(H(A))))(H(N(H(A)))))))	A(2)H(5)N(4)	4	2	1501.11	12236800	171688021	sp|P00734|THRB_HUMAN	121	3.39784e-06	0.00877894
20200727_serum_yeast_10_15_rep1.mzML	930.198	984.613	-54.4152	GHVJITR	GHVJITR	(N(N(H(H(N(H(A))))(H(N(H(A)))))))	A(2)H(5)N(4)	4	2	1501.11	9359990	1.36341e+08	sp|P00734|THRB_HUMAN	121	2.48707e-05	0.00877894
20200727_serum_yeast_10_15_rep2.mzML	977.814	1051.13	-73.3164	GHVJITR	GHVJITR	(N(N(H(H(N(H(A))))(H(N(H(A)))))))	A(2)H(5)N(4)	4	2	1501.11	10460400	1.36452e+08	sp|P00734|THRB_HUMAN	121	2.36458e-06	0.00877894
20200727_serum_yeast_10_15_rep4.mzML	952.013	1005.75	-53.7324	GHVJITR	GHVJITR	(N(N(H(H(N(H(A))))(H(N(H(A)))))))	A(2)H(5)N(4)	4	2	1501.11	7230840	1.03211e+08	sp|P00734|THRB_HUMAN	121	0.00025307	0.00877894
20200727_serum_yeast_1_1_rep2.mzML	946.385	989.404	-43.0189	GHVJITR	GHVJITR	(N(N(H(H(N(H(A))))(H(N(H(A)))))))	A(2)H(5)N(4)	4	2	1501.11	14260300	2.17485e+08	sp|P00734|THRB_HUMAN	121	5.62976e-06	0.00877894
20200727_serum_yeast_1_1_rep3.mzML	946.918	985.804	-38.8859	GHVJITR	GHVJITR	(N(N(H(H(N(H(A))))(H(N(H(A)))))))	A(2)H(5)N(4)	4	2	1501.11	13507900	215330796	sp|P00734|THRB_HUMAN	121	1.29151e-05	0.00877894
20200727_serum_yeast_1_1_rep4.mzML	947.9	1010.12	-62.2179	GHVJITR	GHVJITR	(N(N(H(H(N(H(A))))(H(N(H(A)))))))	A(2)H(5)N(4)	4	2	1501.11	14359300	227414002	sp|P00734|THRB_HUMAN	121	1.41714e-06	0.00877894
20200727_serum_yeast_10_12_rep1.mzML	816.567	794.126	22.4412	GHVJITR	GHVJITR	(N(N(H(H(N(H)))(H(N(H(A)))))))	A(1)H(5)N(4)	4	3	904.045	3467390	30549642	sp|P00734|THRB_HUMAN	121	0.000476868	0.00247411
20200727_serum_yeast_10_12_rep2.mzML	799.559	784.393	15.1662	GHVJITR	GHVJITR	(N(N(H(H(N(H)))(H(N(H(A)))))))	A(1)H(5)N(4)	4	3	904.045	3339640	26962268	sp|P00734|THRB_HUMAN	121	0.000600341	0.00247411
20200727_serum_yeast_10_12_rep3.mzML	804.514	793.018	11.4956	GHVJITR	GHVJITR	(N(N(H(H(N(H)))(H(N(H(A)))))))	A(1)H(5)N(4)	4	3	904.045	2993710	2.49345e+07	sp|P00734|THRB_HUMAN	121	0.000581403	0.00247411
20200727_serum_yeast_10_15_rep1.mzML	791.6	780.912	10.688	GHVJITR	GHVJITR	(N(N(H(H(N(H)))(H(N(H(A)))))))	A(1)H(5)N(4)	4	3	904.045	4316710	2.9801e+07	sp|P00734|THRB_HUMAN	121	0.00270281	0.00247411
20200727_serum_yeast_10_15_rep2.mzML	791.852	778.981	12.8715	GHVJITR	GHVJITR	(N(N(H(H(N(H)))(H(N(H(A)))))))	A(1)H(5)N(4)	4	3	904.045	3642630	2.50322e+07	sp|P00734|THRB_HUMAN	121	0.00051958	0.00247411
20200727_serum_yeast_1_1_rep2.mzML	761.546	747.82	13.7257	GHVJITR	GHVJITR	(N(N(H(H(N(H)))(H(N(H(A)))))))	A(1)H(5)N(4)	4	3	904.045	5658960	5.15336e+07	sp|P00734|THRB_HUMAN	121	0.00285693	0.00247411
20200727_serum_yeast_1_1_rep3.mzML	765.721	753.418	12.3027	GHVJITR	GHVJITR	(N(N(H(H(N(H)))(H(N(H(A)))))))	A(1)H(5)N(4)	4	3	904.045	6104380	5.91794e+07	sp|P00734|THRB_HUMAN	121	0.000944876	0.00247411
20200727_serum_yeast_1_1_rep4.mzML	776.811	762.152	14.6591	GHVJITR	GHVJITR	(N(N(H(H(N(H)))(H(N(H(A)))))))	A(1)H(5)N(4)	4	3	904.045	4647530	4.62041e+07	sp|P00734|THRB_HUMAN	121	0.00224466	0.00247411
20200727_serum_yeast_10_15_rep2.mzML	792.815	774.035	18.7796	GHVJITR	GHVJITR	(N(N(H(H)(H(N(H))(N(H(A)))))))	A(1)H(5)N(4)	4	2	1355.56	966377	1.42581e+07	sp|P00734|THRB_HUMAN	121	0.0312399	0.00247411
20200727_serum_yeast_1_1_rep2.mzML	759.496	743.423	16.0733	GHVJITR	GHVJITR	(N(N(H(H(N(H)))(H(N(H(A)))))))	A(1)H(5)N(4)	4	2	1355.56	1483320	2.39862e+07	sp|P00734|THRB_HUMAN	121	0.000140123	0.00247411
20200727_serum_yeast_1_1_rep3.mzML	764.313	749.439	14.874	GHVJITR	GHVJITR	(N(N(H(H)(H(N(H))(N(H(A)))))))	A(1)H(5)N(4)	4	2	1355.56	1222790	2.14494e+07	sp|P00734|THRB_HUMAN	121	0.00756156	0.00247411
20200727_serum_yeast_10_12_rep1.mzML	956.675	669.387	287.288	GHVJITR	GHVJITR	(N(N(H(H(N(H)))(H(N(H))))))	H(5)N(4)	4	2	1210.02	2412710	97999.4	sp|P00734|THRB_HUMAN	121	3.02397e-06	0.00960788
20200727_serum_yeast_10_12_rep2.mzML	950.855	679.409	271.446	GHVJITR	GHVJITR	(N(N(H(H(N(H)))(H(N(H))))))	H(5)N(4)	4	2	1210.02	2381020	70730	sp|P00734|THRB_HUMAN	121	5.88688e-06	0.00960788
20200727_serum_yeast_10_12_rep3.mzML	938.181	667.153	271.028	GHVJITR	GHVJITR	(N(N(H(H(N(H)))(H(N(H))))))	H(5)N(4)	4	2	1210.02	1928370	85307.7	sp|P00734|THRB_HUMAN	121	2.99838e-06	0.00960788
20200727_serum_yeast_10_15_rep2.mzML	978.156	694.056	284.1	GHVJITR	GHVJITR	(N(N(H(H(N(H)))(H(N(H))))))	H(5)N(4)	4	2	1210.02	1365690	56476.8	sp|P00734|THRB_HUMAN	121	3.07506e-06	0.00960788
20200727_serum_yeast_10_15_rep4.mzML	952.16	702.199	249.961	GHVJITR	GHVJITR	(N(N(H(H(N(H)))(H(N(H))))))	H(5)N(4)	4	2	1210.02	1003900	197480	sp|P00734|THRB_HUMAN	121	3.04953e-06	0.00960788
20200727_serum_yeast_1_1_rep4.mzML	948.124	670.396	277.728	GHVJITR	GHVJITR	(N(N(H(H(N(H)))(H(N(H))))))	H(5)N(4)	4	2	1210.02	1932200	167293	sp|P00734|THRB_HUMAN	121	3.10084e-06	0.00960788
20200727_serum_yeast_10_15_rep1.mzML	786.23	745.2	41.0297	GIAVJCSSK	GIAVJC[160]SSK	(N(N(H(H(H(H(H))))(H(H)(H(H(H(H))))))))	H(11)N(2)	5	3	1042.07	409031	1.8121e+06	sp|P40169|YNT4_YEAST	74	0.0450251	0.00762056
20200727_serum_yeast_1_1_rep3.mzML	762.394	729.008	33.3865	GIAVJCSSK	GIAVJC[160]SSK	(N(N(H(H(H(H(H))))(H(H)(H(H(H(H))))))))	H(11)N(2)	5	3	1042.07	698137	2.89733e+06	sp|P40169|YNT4_YEAST	74	6.8162e-05	0.00762056
20200727_serum_yeast_1_1_rep4.mzML	770.358	728.387	41.9712	GIAVJCSSK	GIAVJC[160]SSK	(N(N(H(H(H(H(H))))(H(H)(H(H(H(H))))))))	H(11)N(2)	5	3	1042.07	825292	3.46854e+06	sp|P40169|YNT4_YEAST	74	0.00896883	0.00762056
20200727_serum_yeast_10_12_rep2.mzML	793.137	757.278	35.8588	GIAVJCSSK	GIAVJC[160]SSK	(N(N(H(H(H(H(H))))(H(H)(H(H(H(H))))))))	H(11)N(2)	5	2	1562.6	627222	5.71186e+06	sp|P40169|YNT4_YEAST	74	0.00801064	0.00762056
20200727_serum_yeast_10_15_rep1.mzML	786.27	751.45	34.8199	GIAVJCSSK	GIAVJC[160]SSK	(N(N(H(H(H(H(H))))(H(H)(H(H(H(H))))))))	H(11)N(2)	5	2	1562.6	775360	7.98637e+06	sp|P40169|YNT4_YEAST	74	2.40504e-12	0.00762056
20200727_serum_yeast_10_15_rep4.mzML	797.057	764.644	32.4134	GIAVJCSSK	GIAVJC[160]SSK	(N(N(H(H(H(H(H))))(H(H)(H(H(H(H))))))))	H(11)N(2)	5	2	1562.6	982747	7.36791e+06	sp|P40169|YNT4_YEAST	74	9.81211e-11	0.00762056
20200727_serum_yeast_1_1_rep4.mzML	769.919	735.452	34.4674	GIAVJCSSK	GIAVJC[160]SSK	(N(N(H(H(H(H(H))))(H(H)(H(H(H(H))))))))	H(11)N(2)	5	2	1562.6	679320	6.99947e+06	sp|P40169|YNT4_YEAST	74	2.93208e-11	0.00762056
20200727_serum_yeast_10_12_rep1.mzML	800.795	753.544	47.2513	GIAVJCSSK	GIAVJC[160]SSK	(N(N(H(H(H(H)))(H(H)(H(H(H(H))))))))	H(10)N(2)	5	2	1481.58	740974	8.99464e+06	sp|P40169|YNT4_YEAST	74	0.000138614	0.00316329
20200727_serum_yeast_10_12_rep2.mzML	796.9	759.524	37.3764	GIAVJCSSK	GIAVJC[160]SSK	(N(N(H(H(H(H)))(H(H)(H(H(H(H))))))))	H(10)N(2)	5	2	1481.58	1093310	9.93479e+06	sp|P40169|YNT4_YEAST	74	3.54917e-06	0.00316329
20200727_serum_yeast_10_15_rep1.mzML	789.125	753.933	35.1916	GIAVJCSSK	GIAVJC[160]SSK	(N(N(H(H(H(H)))(H(H)(H(H(H(H))))))))	H(10)N(2)	5	2	1481.58	1365070	1.19133e+07	sp|P40169|YNT4_YEAST	74	0.000527654	0.00316329
20200727_serum_yeast_10_15_rep2.mzML	789.315	759.212	30.1033	GIAVJCSSK	GIAVJC[160]SSK	(N(N(H(H(H(H)))(H(H)(H(H(H(H))))))))	H(10)N(2)	5	2	1481.58	1268310	1.01446e+07	sp|P40169|YNT4_YEAST	74	7.83864e-06	0.00316329
20200727_serum_yeast_1_1_rep2.mzML	760.836	728.454	32.3824	GIAVJCSSK	GIAVJC[160]SSK	(N(N(H(H(H(H)))(H(H)(H(H(H(H))))))))	H(10)N(2)	5	2	1481.58	876487	1.03994e+07	sp|P40169|YNT4_YEAST	74	0.00125028	0.00316329
20200727_serum_yeast_1_1_rep4.mzML	773.944	738.343	35.6009	GIAVJCSSK	GIAVJC[160]SSK	(N(N(H(H(H(H)))(H(H)(H(H(H(H))))))))	H(10)N(2)	5	2	1481.58	1061070	1.33023e+07	sp|P40169|YNT4_YEAST	74	8.04647e-06	0.00316329
20200727_serum_yeast_10_12_rep1.mzML	2121.44	2159.8	-38.3589	GLJVTLSSTGR	GLJVTLSSTGR	(N(N(H(H(N(H(A))))(H(N(H(A)))))))	A(2)H(5)N(4)	3	4	828.099	476446	116360	sp|P0C0L4|CO4A_HUMAN/sp|P0C0L5|CO4B_HUMAN	1328/1328	0.0202442	0.00201522
20200727_serum_yeast_10_12_rep2.mzML	2138.89	2178.14	-39.2549	GLJVTLSSTGR	GLJVTLSSTGR	(N(N(H(H(N(H(A))))(H(N(H(A)))))))	A(2)H(5)N(4)	3	4	828.099	741118	1.24538e+06	sp|P0C0L4|CO4A_HUMAN/sp|P0C0L5|CO4B_HUMAN	1328/1328	0.00188193	0.00201522
20200727_serum_yeast_10_12_rep1.mzML	2122.57	2151.09	-28.5155	GLJVTLSSTGR	GLJVTLSSTGR	(N(N(H(H(N(H(A))))(H(N(H(A)))))))	A(2)H(5)N(4)	3	3	1103.8	38570400	564683914	sp|P0C0L4|CO4A_HUMAN/sp|P0C0L5|CO4B_HUMAN	1328/1328	0.0150816	0.00201522
20200727_serum_yeast_10_12_rep2.mzML	2137.97	2169.12	-31.155	GLJVTLSSTGR	GLJVTLSSTGR	(N(N(H(N)(H(H))(H(N(H(A(A))))))))	A(2)H(5)N(4)	3	3	1103.8	30195800	467728728	sp|P0C0L4|CO4A_HUMAN/sp|P0C0L5|CO4B_HUMAN	1328/1328	0.00201421	0.00201522
20200727_serum_yeast_10_12_rep3.mzML	2141.88	2171.74	-29.8647	GLJVTLSSTGR	GLJVTLSSTGR	(N(N(H(H(N(H(A))))(H(N(H(A)))))))	A(2)H(5)N(4)	3	3	1103.8	27886000	4.56986e+08	sp|P0C0L4|CO4A_HUMAN/sp|P0C0L5|CO4B_HUMAN	1328/1328	0.0100516	0.00201522
20200727_serum_yeast_10_15_rep1.mzML	2145.22	2183.34	-38.12	GLJVTLSSTGR	GLJVTLSSTGR	(N(N(H(H(N(H(A))))(H(N(H(A)))))))	A(2)H(5)N(4)	3	3	1103.8	31172200	440563268	sp|P0C0L4|CO4A_HUMAN/sp|P0C0L5|CO4B_HUMAN	1328/1328	0.0198237	0.00201522
20200727_serum_yeast_10_15_rep2.mzML	2161.85	2195.67	-33.8151	GLJVTLSSTGR	GLJVTLSSTGR	(N(N(H(H(N(H(A))))(H(N(H(A)))))))	A(2)H(5)N(4)	3	3	1103.8	27733600	453917892	sp|P0C0L4|CO4A_HUMAN/sp|P0C0L5|CO4B_HUMAN	1328/1328	0.00143887	0.00201522
20200727_serum_yeast_10_15_rep4.mzML	2156.34	2198.7	-42.3623	GLJVTLSSTGR	GLJVTLSSTGR	(N(N(H(H(N(H(A))))(H(N(H(A)))))))	A(2)H(5)N(4)	3	3	1103.8	25785500	394114539	sp|P0C0L4|CO4A_HUMAN/sp|P0C0L5|CO4B_HUMAN	1328/1328	0.00141344	0.00201522
20200727_serum_yeast_1_1_rep2.mzML	2112.76	2144.2	-31.439	GLJVTLSSTGR	GLJVTLSSTGR	(N(N(H(H(N(H(A))))(H(N(H(A)))))))	A(2)H(5)N(4)	3	3	1103.8	35090400	501562038	sp|P0C0L4|CO4A_HUMAN/sp|P0C0L5|CO4B_HUMAN	1328/1328	0.00275166	0.00201522
20200727_serum_yeast_1_1_rep3.mzML	2116.23	2148.82	-32.5891	GLJVTLSSTGR	GLJVTLSSTGR	(N(N(H(H(N(H(A))))(H(N(H(A)))))))	A(2)H(5)N(4)	3	3	1103.8	37236400	5.14485e+08	sp|P0C0L4|CO4A_HUMAN/sp|P0C0L5|CO4B_HUMAN	1328/1328	0.00436581	0.00201522
20200727_serum_yeast_1_1_rep4.mzML	2119.72	2155.14	-35.417	GLJVTLSSTGR	GLJVTLSSTGR	(N(N(H(H(N(H(A))))(H(N(H(A)))))))	A(2)H(5)N(4)	3	3	1103.8	34978200	494553828	sp|P0C0L4|CO4A_HUMAN/sp|P0C0L5|CO4B_HUMAN	1328/1328	0.00173167	0.00201522
20200727_serum_yeast_10_12_rep1.mzML	1768.85	1759.25	9.60151	GLJVTLSSTGR	GLJVTLSSTGR	(N(N(H(N)(H(H))(H(N(H(A)))))))	A(1)H(5)N(4)	3	3	1006.77	4732420	6.38782e+07	sp|P0C0L4|CO4A_HUMAN/sp|P0C0L5|CO4B_HUMAN	1328/1328	0.00201775	0.00680637
20200727_serum_yeast_10_12_rep2.mzML	1776.97	1768.48	8.49421	GLJVTLSSTGR	GLJVTLSSTGR	(N(N(H(H(N(H)))(H(N(H(A)))))))	A(1)H(5)N(4)	3	3	1006.77	4988690	7.28737e+07	sp|P0C0L4|CO4A_HUMAN/sp|P0C0L5|CO4B_HUMAN	1328/1328	0.000511577	0.00680637
20200727_serum_yeast_10_12_rep3.mzML	1777.89	1772.4	5.48594	GLJVTLSSTGR	GLJVTLSSTGR	(N(N(H(H(N(H)))(H(N(H(A)))))))	A(1)H(5)N(4)	3	3	1006.77	5979530	8.3732e+07	sp|P0C0L4|CO4A_HUMAN/sp|P0C0L5|CO4B_HUMAN	1328/1328	0.00350778	0.00680637
20200727_serum_yeast_10_15_rep1.mzML	1793.8	1785.69	8.10726	GLJVTLSSTGR	GLJVTLSSTGR	(N(N(H(H(H))(H(N)(N(H(A)))))))	A(1)H(5)N(4)	3	3	1006.77	5809360	8.94578e+07	sp|P0C0L4|CO4A_HUMAN/sp|P0C0L5|CO4B_HUMAN	1328/1328	0.000155351	0.00680637
20200727_serum_yeast_10_15_rep2.mzML	1788.61	1782.08	6.53137	GLJVTLSSTGR	GLJVTLSSTGR	(N(N(H(H(N(H)))(H(N(H(A)))))))	A(1)H(5)N(4)	3	3	1006.77	5883920	9.37296e+07	sp|P0C0L4|CO4A_HUMAN/sp|P0C0L5|CO4B_HUMAN	1328/1328	0.00116607	0.00680637
20200727_serum_yeast_10_15_rep4.mzML	1812.33	1809.04	3.28886	GLJVTLSSTGR	GLJVTLSSTGR	(N(N(H(H(N(H)))(H(N(H(A)))))))	A(1)H(5)N(4)	3	3	1006.77	4568990	6.76212e+07	sp|P0C0L4|CO4A_HUMAN/sp|P0C0L5|CO4B_HUMAN	1328/1328	0.00307901	0.00680637
20200727_serum_yeast_1_1_rep2.mzML	1760.17	1744.77	15.4021	GLJVTLSSTGR	GLJVTLSSTGR	(N(N(H(H(N(H)))(H(N(H(A)))))))	A(1)H(5)N(4)	3	3	1006.77	4737080	6.26272e+07	sp|P0C0L4|CO4A_HUMAN/sp|P0C0L5|CO4B_HUMAN	1328/1328	0.000723566	0.00680637
20200727_serum_yeast_1_1_rep3.mzML	1774.66	1760.76	13.8976	GLJVTLSSTGR	GLJVTLSSTGR	(N(N(H(H(N(H)))(H(N(H(A)))))))	A(1)H(5)N(4)	3	3	1006.77	5488830	7.72678e+07	sp|P0C0L4|CO4A_HUMAN/sp|P0C0L5|CO4B_HUMAN	1328/1328	0.00650949	0.00680637
20200727_serum_yeast_1_1_rep4.mzML	1787.2	1776.15	11.0451	GLJVTLSSTGR	GLJVTLSSTGR	(N(N(H(H(N(H)))(H(N(H(A)))))))	A(1)H(5)N(4)	3	3	1006.77	5249380	7.21002e+07	sp|P0C0L4|CO4A_HUMAN/sp|P0C0L5|CO4B_HUMAN	1328/1328	0.0345346	0.00680637
20200727_serum_yeast_10_12_rep3.mzML	1777.63	1779.43	-1.80287	GLJVTLSSTGR	GLJVTLSSTGR	(N(N(H(H(N(H)))(H(N(H(A)))))))	A(1)H(5)N(4)	3	2	1509.64	1459270	34391098	sp|P0C0L4|CO4A_HUMAN/sp|P0C0L5|CO4B_HUMAN	1328/1328	1.47188e-05	0.00680637
20200727_serum_yeast_10_15_rep1.mzML	1792.94	1792.3	0.636519	GLJVTLSSTGR	GLJVTLSSTGR	(N(N(H(H(N(H)))(H(N(H(A)))))))	A(1)H(5)N(4)	3	2	1509.64	1112910	31312390	sp|P0C0L4|CO4A_HUMAN/sp|P0C0L5|CO4B_HUMAN	1328/1328	0.0352996	0.00680637
20200727_serum_yeast_10_15_rep2.mzML	1788.2	1788.05	0.153714	GLJVTLSSTGR	GLJVTLSSTGR	(N(N(H(H(N(H)))(H(N(H(A)))))))	A(1)H(5)N(4)	3	2	1509.64	1241470	2.90792e+07	sp|P0C0L4|CO4A_HUMAN/sp|P0C0L5|CO4B_HUMAN	1328/1328	0.0486172	0.00680637
20200727_serum_yeast_10_12_rep1.mzML	2122.57	2155.92	-33.3531	GLJVTLSSTGR	GLJVTLSSTGR	(N(F)(N(H(H(H)(H))(H(N)(N(H(A)))))))	A(1)F(1)H(6)N(4)	3	3	1109.47	33150600	9.40161e+06	sp|P0C0L4|CO4A_HUMAN/sp|P0C0L5|CO4B_HUMAN	1328/1328	0.00140179	0.00432336
[truncated: 5,436 more rows]

## Sheet: Precursors
Analytes						MS2									MS1
[truncated: 1,149 more rows]

## Sheet: Site-Glycans
Analytes			MS2									MS1
[truncated: 777 more rows]

[truncated: 1 more sheets: Glycosites]
