# Supplementary material for: GproDIA enables data-independent acquisition glycoproteomics with comprehensive statistical control
Source: Nat Commun. 2021 Oct 18;12:6073. doi: 10.1038/s41467-021-26246-3 (PMC8523693; doi:10.1038/s41467-021-26246-3)
Supplement: Supplementary file 20 — Supplementary Data 18 [file 41467_2021_26246_MOESM20_ESM.xlsx]

## Sheet: PeakGroups
Run	RT	AssayRT	DeltaRT	Sequence	FullPeptideName	GlycanStruct	GlycanComposition	GlycanSite	Charge	PrecursorMZ	Intensity	PrecursorIntensity	ProteinName	ProteinGlycoSite	GlobalGlycopeptideQValue
fissionyeast_NGP_DIA_1.mzML	2173.96	2168.1	5.86234	AAJDSFLWGPYRPNLYVGIR	AAJDSFLWGPYRPNLYVGIR	(N(N(H(H(H(H)))(H(H)(H)(H)))))	H(8)N(2)	3	3	1337.93	1728090	7.13809e+06	sp|O14255|GCS1_SCHPO	39	0.000294568
fissionyeast_NGP_DIA_2.mzML	2208.07	2195.9	12.1734	AAJDSFLWGPYRPNLYVGIR	AAJDSFLWGPYRPNLYVGIR	(N(N(H(H(H(H)))(H(H)(H)(H)))))	H(8)N(2)	3	3	1337.93	1471310	7.01314e+06	sp|O14255|GCS1_SCHPO	39	0.000294568
fissionyeast_NGP_DIA_3.mzML	2210.23	2199.02	11.2111	AAJDSFLWGPYRPNLYVGIR	AAJDSFLWGPYRPNLYVGIR	(N(N(H(H(H(H)))(H(H)(H)(H)))))	H(8)N(2)	3	3	1337.93	1359420	6.82671e+06	sp|O14255|GCS1_SCHPO	39	0.000294568
fissionyeast_NGP_DIA_4.mzML	2178.88	2163.16	15.7241	AAJDSFLWGPYRPNLYVGIR	AAJDSFLWGPYRPNLYVGIR	(N(N(H(H(H(H)))(H(H)(H)(H)))))	H(8)N(2)	3	3	1337.93	903914	3.47166e+06	sp|O14255|GCS1_SCHPO	39	0.000294568
fissionyeast_NGP_DIA_1.mzML	1911.45	1966.28	-54.8293	AAJDSFLWGPYRPNLYVGIRPK	AAJDSFLWGPYRPNLYVGIRPK	(N(N(H(H(H))(H(H(H(H)))))))	H(7)N(2)	3	4	1019.47	379690	2.30651e+06	sp|O14255|GCS1_SCHPO	39	0.000434977
fissionyeast_NGP_DIA_2.mzML	1920.5	1983.28	-62.776	AAJDSFLWGPYRPNLYVGIRPK	AAJDSFLWGPYRPNLYVGIRPK	(N(N(H(H(H))(H(H(H(H)))))))	H(7)N(2)	3	4	1019.47	487632	1.44166e+06	sp|O14255|GCS1_SCHPO	39	0.000434977
fissionyeast_NGP_DIA_4.mzML	1904.26	1962.48	-58.2236	AAJDSFLWGPYRPNLYVGIRPK	AAJDSFLWGPYRPNLYVGIRPK	(N(N(H(H(H))(H(H(H(H)))))))	H(7)N(2)	3	4	1019.47	383050	1.97514e+06	sp|O14255|GCS1_SCHPO	39	0.000434977
fissionyeast_NGP_DIA_1.mzML	1905.37	1956.57	-51.2046	AAJDSFLWGPYRPNLYVGIRPK	AAJDSFLWGPYRPNLYVGIRPK	(N(N(H(H(H(H)))(H(H)(H)(H)))))	H(8)N(2)	3	3	1412.98	681500	6739043	sp|O14255|GCS1_SCHPO	39	6.70948e-06
fissionyeast_NGP_DIA_2.mzML	1912.54	1972.63	-60.0871	AAJDSFLWGPYRPNLYVGIRPK	AAJDSFLWGPYRPNLYVGIRPK	(N(N(H(H(H(H)))(H(H)(H)(H)))))	H(8)N(2)	3	3	1412.98	762896	6.97303e+06	sp|O14255|GCS1_SCHPO	39	6.70948e-06
fissionyeast_NGP_DIA_3.mzML	1923.83	1982.86	-59.0266	AAJDSFLWGPYRPNLYVGIRPK	AAJDSFLWGPYRPNLYVGIRPK	(N(N(H(H(H(H)))(H(H)(H)(H)))))	H(8)N(2)	3	3	1412.98	853414	7.97744e+06	sp|O14255|GCS1_SCHPO	39	6.70948e-06
fissionyeast_NGP_DIA_1.mzML	1906.25	1958.23	-51.9773	AAJDSFLWGPYRPNLYVGIRPK	AAJDSFLWGPYRPNLYVGIRPK	(N(N(H(H(H(H)))(H(H)(H)(H)))))	H(8)N(2)	3	4	1059.98	4428760	2.63539e+07	sp|O14255|GCS1_SCHPO	39	6.70948e-06
fissionyeast_NGP_DIA_2.mzML	1912.67	1974.46	-61.7853	AAJDSFLWGPYRPNLYVGIRPK	AAJDSFLWGPYRPNLYVGIRPK	(N(N(H(H(H(H)))(H(H)(H)(H)))))	H(8)N(2)	3	4	1059.98	6046270	2.56807e+07	sp|O14255|GCS1_SCHPO	39	6.70948e-06
fissionyeast_NGP_DIA_3.mzML	1924.94	1984.65	-59.7112	AAJDSFLWGPYRPNLYVGIRPK	AAJDSFLWGPYRPNLYVGIRPK	(N(N(H(H(H(H)))(H(H)(H)(H)))))	H(8)N(2)	3	4	1059.98	4851320	1.9781e+07	sp|O14255|GCS1_SCHPO	39	6.70948e-06
fissionyeast_NGP_DIA_4.mzML	1896.76	1953.39	-56.6259	AAJDSFLWGPYRPNLYVGIRPK	AAJDSFLWGPYRPNLYVGIRPK	(N(N(H(H(H(H)))(H(H)(H)(H)))))	H(8)N(2)	3	4	1059.98	5641270	2.12699e+07	sp|O14255|GCS1_SCHPO	39	6.70948e-06
fissionyeast_NGP_DIA_1.mzML	1696.42	1806.79	-110.369	AGHSHTYELAPASPJTSISWIQSYSPR	AGHSHTYELAPASPJTSISWIQSYSPR	(N(N(H(H(H(H(H))))(H(H(H(H(H(H(H(H)))))))))))	H(13)N(2)	15	4	1368.32	3034450	1.21457e+07	sp|P87167|BUT2_SCHPO	364	0.000311548
fissionyeast_NGP_DIA_2.mzML	1711.43	1824.03	-112.604	AGHSHTYELAPASPJTSISWIQSYSPR	AGHSHTYELAPASPJTSISWIQSYSPR	(N(N(H(H(H(H(H))))(H(H(H(H(H(H(H(H)))))))))))	H(13)N(2)	15	4	1368.32	3076520	1.1038e+07	sp|P87167|BUT2_SCHPO	364	0.000311548
fissionyeast_NGP_DIA_3.mzML	1707.04	1819.4	-112.359	AGHSHTYELAPASPJTSISWIQSYSPR	AGHSHTYELAPASPJTSISWIQSYSPR	(N(N(H(H(H(H(H))))(H(H(H(H(H(H(H(H)))))))))))	H(13)N(2)	15	4	1368.32	2954610	1.00787e+07	sp|P87167|BUT2_SCHPO	364	0.000311548
fissionyeast_NGP_DIA_4.mzML	1684.75	1764.97	-80.2187	AGHSHTYELAPASPJTSISWIQSYSPR	AGHSHTYELAPASPJTSISWIQSYSPR	(N(N(H(H(H(H(H))))(H(H(H(H(H(H(H(H)))))))))))	H(13)N(2)	15	4	1368.32	3223500	1.01378e+07	sp|P87167|BUT2_SCHPO	364	0.000311548
fissionyeast_NGP_DIA_1.mzML	1694.27	1801.89	-107.618	AGHSHTYELAPASPJTSISWIQSYSPR	AGHSHTYELAPASPJTSISWIQSYSPR	(N(N(H(H(H(H(H(H)))))(H(H)(H(H(H(H(H(H))))))))))	H(14)N(2)	15	4	1408.84	8168140	3.32624e+07	sp|P87167|BUT2_SCHPO	364	0.000587385
fissionyeast_NGP_DIA_2.mzML	1708.5	1820.04	-111.542	AGHSHTYELAPASPJTSISWIQSYSPR	AGHSHTYELAPASPJTSISWIQSYSPR	(N(N(H(H(H(H(H(H)))))(H(H)(H(H(H(H(H(H))))))))))	H(14)N(2)	15	4	1408.84	7817200	2.85207e+07	sp|P87167|BUT2_SCHPO	364	0.000587385
fissionyeast_NGP_DIA_3.mzML	1704.98	1814.43	-109.446	AGHSHTYELAPASPJTSISWIQSYSPR	AGHSHTYELAPASPJTSISWIQSYSPR	(N(N(H(H(H(H(H(H)))))(H(H)(H(H(H(H(H(H))))))))))	H(14)N(2)	15	4	1408.84	7448760	2.67286e+07	sp|P87167|BUT2_SCHPO	364	0.000587385
fissionyeast_NGP_DIA_4.mzML	1679.63	1758.9	-79.2746	AGHSHTYELAPASPJTSISWIQSYSPR	AGHSHTYELAPASPJTSISWIQSYSPR	(N(N(H(H(H(H(H(H)))))(H(H)(H(H(H(H(H(H))))))))))	H(14)N(2)	15	4	1408.84	9278680	2.69764e+07	sp|P87167|BUT2_SCHPO	364	0.000587385
fissionyeast_NGP_DIA_1.mzML	1690.96	1800.29	-109.332	AGHSHTYELAPASPJTSISWIQSYSPR	AGHSHTYELAPASPJTSISWIQSYSPR	(N(N(H(H(H(H(H(H(H))))))(H(H(H(H(H(H(H(H)))))))))))	H(15)N(2)	15	4	1449.35	11669700	4.96122e+07	sp|P87167|BUT2_SCHPO	364	0.000360165
fissionyeast_NGP_DIA_2.mzML	1704.02	1818.74	-114.716	AGHSHTYELAPASPJTSISWIQSYSPR	AGHSHTYELAPASPJTSISWIQSYSPR	(N(N(H(H(H(H(H(H(H))))))(H(H(H(H(H(H(H(H)))))))))))	H(15)N(2)	15	4	1449.35	11724500	4.555e+07	sp|P87167|BUT2_SCHPO	364	0.000360165
fissionyeast_NGP_DIA_3.mzML	1701.54	1812.82	-111.275	AGHSHTYELAPASPJTSISWIQSYSPR	AGHSHTYELAPASPJTSISWIQSYSPR	(N(N(H(H(H(H(H(H(H))))))(H(H(H(H(H(H(H(H)))))))))))	H(15)N(2)	15	4	1449.35	9752270	3.60179e+07	sp|P87167|BUT2_SCHPO	364	0.000360165
fissionyeast_NGP_DIA_4.mzML	1674.59	1756.97	-82.3794	AGHSHTYELAPASPJTSISWIQSYSPR	AGHSHTYELAPASPJTSISWIQSYSPR	(N(N(H(H(H(H(H(H(H))))))(H(H(H(H(H(H(H(H)))))))))))	H(15)N(2)	15	4	1449.35	12441500	4.01135e+07	sp|P87167|BUT2_SCHPO	364	0.000360165
fissionyeast_NGP_DIA_1.mzML	1686.34	1791.98	-105.641	AGHSHTYELAPASPJTSISWIQSYSPR	AGHSHTYELAPASPJTSISWIQSYSPR	(N(N(H(H(H(H(H(H(H(H)))))))(H(H(H(H(H(H(H(H)))))))))))	H(16)N(2)	15	4	1489.86	10780400	4.2731e+07	sp|P87167|BUT2_SCHPO	364	0.00102946
fissionyeast_NGP_DIA_2.mzML	1699.16	1811.8	-112.639	AGHSHTYELAPASPJTSISWIQSYSPR	AGHSHTYELAPASPJTSISWIQSYSPR	(N(N(H(H(H(H(H(H(H(H)))))))(H(H(H(H(H(H(H(H)))))))))))	H(16)N(2)	15	4	1489.86	11938000	4.96406e+07	sp|P87167|BUT2_SCHPO	364	0.00102946
fissionyeast_NGP_DIA_3.mzML	1698.37	1804.41	-106.037	AGHSHTYELAPASPJTSISWIQSYSPR	AGHSHTYELAPASPJTSISWIQSYSPR	(N(N(H(H(H(H(H(H(H(H)))))))(H(H(H(H(H(H(H(H)))))))))))	H(16)N(2)	15	4	1489.86	9452020	38867107	sp|P87167|BUT2_SCHPO	364	0.00102946
fissionyeast_NGP_DIA_4.mzML	1669.46	1747.22	-77.7603	AGHSHTYELAPASPJTSISWIQSYSPR	AGHSHTYELAPASPJTSISWIQSYSPR	(N(N(H(H(H(H(H(H(H(H)))))))(H(H(H(H(H(H(H(H)))))))))))	H(16)N(2)	15	4	1489.86	10281800	4.38668e+07	sp|P87167|BUT2_SCHPO	364	0.00102946
fissionyeast_NGP_DIA_1.mzML	1683	1783.37	-100.374	AGHSHTYELAPASPJTSISWIQSYSPR	AGHSHTYELAPASPJTSISWIQSYSPR	(N(N(H(H(H(H(H(H(H(H)))))))(H(H(H(H(H(H(H(H(H))))))))))))	H(17)N(2)	15	4	1530.38	4772690	1.4258e+07	sp|P87167|BUT2_SCHPO	364	0.00030587
fissionyeast_NGP_DIA_2.mzML	1692.2	1804.4	-112.205	AGHSHTYELAPASPJTSISWIQSYSPR	AGHSHTYELAPASPJTSISWIQSYSPR	(N(N(H(H(H(H(H(H(H(H)))))))(H(H(H(H(H(H(H(H(H))))))))))))	H(17)N(2)	15	4	1530.38	5899970	1.81577e+07	sp|P87167|BUT2_SCHPO	364	0.00030587
fissionyeast_NGP_DIA_3.mzML	1694.49	1795.73	-101.242	AGHSHTYELAPASPJTSISWIQSYSPR	AGHSHTYELAPASPJTSISWIQSYSPR	(N(N(H(H(H(H(H(H(H(H)))))))(H(H(H(H(H(H(H(H(H))))))))))))	H(17)N(2)	15	4	1530.38	4625680	1.69225e+07	sp|P87167|BUT2_SCHPO	364	0.00030587
fissionyeast_NGP_DIA_4.mzML	1664.78	1737.77	-72.9948	AGHSHTYELAPASPJTSISWIQSYSPR	AGHSHTYELAPASPJTSISWIQSYSPR	(N(N(H(H(H(H(H(H(H(H)))))))(H(H(H(H(H(H(H(H(H))))))))))))	H(17)N(2)	15	4	1530.38	4678420	1.73389e+07	sp|P87167|BUT2_SCHPO	364	0.00030587
fissionyeast_NGP_DIA_1.mzML	2690.89	2644.09	46.7987	AJLTFSEINSIILFGGASR	AJLTFSEINSIILFGGASR	(N(N(H(H(H(H(H))))(H(H(H(H)))))))	H(9)N(2)	2	3	1292.24	1256470	996222	sp|Q10061|LHS1_SCHPO	359	4.08307e-05
fissionyeast_NGP_DIA_2.mzML	2715.56	2683.6	31.9638	AJLTFSEINSIILFGGASR	AJLTFSEINSIILFGGASR	(N(N(H(H(H(H(H))))(H(H(H(H)))))))	H(9)N(2)	2	3	1292.24	1190050	794668	sp|Q10061|LHS1_SCHPO	359	4.08307e-05
fissionyeast_NGP_DIA_3.mzML	2718.56	2687.63	30.9314	AJLTFSEINSIILFGGASR	AJLTFSEINSIILFGGASR	(N(N(H(H(H(H(H))))(H(H(H(H)))))))	H(9)N(2)	2	3	1292.24	1367040	829578	sp|Q10061|LHS1_SCHPO	359	4.08307e-05
fissionyeast_NGP_DIA_4.mzML	2687.22	2659.37	27.85	AJLTFSEINSIILFGGASR	AJLTFSEINSIILFGGASR	(N(N(H(H(H(H(H))))(H(H(H(H)))))))	H(9)N(2)	2	3	1292.24	1189220	740184	sp|Q10061|LHS1_SCHPO	359	4.08307e-05
fissionyeast_NGP_DIA_1.mzML	1077	1108.25	-31.25	AJMTRLIQEK	AJMTRLIQEK	(N(N(H(H(H(H)))(H(H)(H)(H)))))	H(8)N(2)	2	2	1453.63	956226	4.27674e+06	sp|Q10309|YD56_SCHPO	752	0.000465613
fissionyeast_NGP_DIA_2.mzML	1092.26	1124.63	-32.3697	AJMTRLIQEK	AJMTRLIQEK	(N(N(H(H(H(H)))(H(H)(H)(H)))))	H(8)N(2)	2	2	1453.63	992298	3.84127e+06	sp|Q10309|YD56_SCHPO	752	0.000465613
fissionyeast_NGP_DIA_3.mzML	1097.62	1127.12	-29.4972	AJMTRLIQEK	AJMTRLIQEK	(N(N(H(H(H(H)))(H(H)(H)(H)))))	H(8)N(2)	2	2	1453.63	859275	3.788e+06	sp|Q10309|YD56_SCHPO	752	0.000465613
fissionyeast_NGP_DIA_4.mzML	1079.1	1112.47	-33.3671	AJMTRLIQEK	AJMTRLIQEK	(N(N(H(H(H(H)))(H(H)(H)(H)))))	H(8)N(2)	2	2	1453.63	889799	3.7098e+06	sp|Q10309|YD56_SCHPO	752	0.000465613
fissionyeast_NGP_DIA_1.mzML	1778.85	1892.89	-114.041	ALGHFYGJVSVIHFDSHLDTWNPK	ALGHFYGJVSVIHFDSHLDTWNPK	(N(N(H(H(H(H(H))))(H(H)(H(H(H))(H(H(H))))))))	H(13)N(2)	8	4	1317.55	279609	1.66034e+06	sp|O42887|SPEB2_SCHPO	222	0.00549059
fissionyeast_NGP_DIA_2.mzML	1808.67	1897.31	-88.638	ALGHFYGJVSVIHFDSHLDTWNPK	ALGHFYGJVSVIHFDSHLDTWNPK	(N(N(H(H(H(H(H))))(H(H)(H(H(H))(H(H(H))))))))	H(13)N(2)	8	4	1317.55	168243	1.10196e+06	sp|O42887|SPEB2_SCHPO	222	0.00549059
fissionyeast_NGP_DIA_3.mzML	1791.42	1909.54	-118.12	ALGHFYGJVSVIHFDSHLDTWNPK	ALGHFYGJVSVIHFDSHLDTWNPK	(N(N(H(H(H(H(H))))(H(H)(H(H(H))(H(H(H))))))))	H(13)N(2)	8	4	1317.55	184262	1.44354e+06	sp|O42887|SPEB2_SCHPO	222	0.00549059
fissionyeast_NGP_DIA_4.mzML	1775.56	1882.74	-107.184	ALGHFYGJVSVIHFDSHLDTWNPK	ALGHFYGJVSVIHFDSHLDTWNPK	(N(N(H(H(H(H(H))))(H(H)(H(H(H))(H(H(H))))))))	H(13)N(2)	8	4	1317.55	139799	2.04182e+06	sp|O42887|SPEB2_SCHPO	222	0.00549059
fissionyeast_NGP_DIA_1.mzML	1771.13	1763.88	7.25493	ALGHFYGJVSVIHFDSHLDTWNPK	ALGHFYGJVSVIHFDSHLDTWNPK	(N(N(H(H(H(H(H))))(H(H(H(H(H(H)))))(H(H(H(H(H)))))))))	H(16)N(2)	8	5	1151.48	146580	323803	sp|O42887|SPEB2_SCHPO	222	0.00563553
fissionyeast_NGP_DIA_1.mzML	2165.53	2074.03	91.5004	ANAGFJISLSDYWGR	ANAGFJISLSDYWGR	(N(N(H(H(H(H(H))))(H(H(H(H(H))))))))	H(10)N(2)	6	3	1233.17	3247390	3.29915e+06	sp|P78854|PLB1_SCHPO	220	0.000131707
fissionyeast_NGP_DIA_2.mzML	2193.59	2092.68	100.913	ANAGFJISLSDYWGR	ANAGFJISLSDYWGR	(N(N(H(H(H(H(H))))(H(H(H(H(H))))))))	H(10)N(2)	6	3	1233.17	2858490	3.3881e+06	sp|P78854|PLB1_SCHPO	220	0.000131707
fissionyeast_NGP_DIA_3.mzML	2197.25	2097.43	99.8241	ANAGFJISLSDYWGR	ANAGFJISLSDYWGR	(N(N(H(H(H(H(H))))(H(H(H(H(H))))))))	H(10)N(2)	6	3	1233.17	2548970	3.98057e+06	sp|P78854|PLB1_SCHPO	220	0.000131707
fissionyeast_NGP_DIA_4.mzML	2163.32	2064.16	99.164	ANAGFJISLSDYWGR	ANAGFJISLSDYWGR	(N(N(H(H(H(H(H))))(H(H(H(H(H))))))))	H(10)N(2)	6	3	1233.17	2540930	2.46249e+06	sp|P78854|PLB1_SCHPO	220	0.000131707
fissionyeast_NGP_DIA_1.mzML	2156.91	2067.79	89.1192	ANAGFJISLSDYWGR	ANAGFJISLSDYWGR	(N(N(H(H(H(H(H))))(H(H)(H(H(H(H))))))))	H(11)N(2)	6	3	1287.18	2736290	1.16602e+07	sp|P78854|PLB1_SCHPO	220	2.43689e-05
fissionyeast_NGP_DIA_2.mzML	2184.64	2086.52	98.1188	ANAGFJISLSDYWGR	ANAGFJISLSDYWGR	(N(N(H(H(H(H(H))))(H(H)(H(H(H(H))))))))	H(11)N(2)	6	3	1287.18	1814820	1.17097e+07	sp|P78854|PLB1_SCHPO	220	2.43689e-05
fissionyeast_NGP_DIA_3.mzML	2188.86	2091.06	97.7988	ANAGFJISLSDYWGR	ANAGFJISLSDYWGR	(N(N(H(H(H(H(H))))(H(H)(H(H(H(H))))))))	H(11)N(2)	6	3	1287.18	2745610	1.26264e+07	sp|P78854|PLB1_SCHPO	220	2.43689e-05
fissionyeast_NGP_DIA_4.mzML	2150.7	2059.15	91.5499	ANAGFJISLSDYWGR	ANAGFJISLSDYWGR	(N(N(H(H(H(H(H))))(H(H)(H(H(H(H))))))))	H(11)N(2)	6	3	1287.18	2021710	1.03675e+07	sp|P78854|PLB1_SCHPO	220	2.43689e-05
fissionyeast_NGP_DIA_1.mzML	2148.78	2060.64	88.1448	ANAGFJISLSDYWGR	ANAGFJISLSDYWGR	(N(N(H(H(H(H(H))))(H(H(H(H)))(H(H(H)))))))	H(12)N(2)	6	3	1341.2	14021400	1.204e+07	sp|P78854|PLB1_SCHPO	220	0.000183742
fissionyeast_NGP_DIA_2.mzML	2175.31	2079.51	95.8035	ANAGFJISLSDYWGR	ANAGFJISLSDYWGR	(N(N(H(H(H(H(H))))(H(H(H(H)))(H(H(H)))))))	H(12)N(2)	6	3	1341.2	14816700	1.44692e+07	sp|P78854|PLB1_SCHPO	220	0.000183742
fissionyeast_NGP_DIA_3.mzML	2179.73	2083.82	95.9123	ANAGFJISLSDYWGR	ANAGFJISLSDYWGR	(N(N(H(H(H(H(H))))(H(H(H(H)))(H(H(H)))))))	H(12)N(2)	6	3	1341.2	13580700	1.70588e+07	sp|P78854|PLB1_SCHPO	220	0.000183742
fissionyeast_NGP_DIA_4.mzML	2140.74	2053.44	87.2956	ANAGFJISLSDYWGR	ANAGFJISLSDYWGR	(N(N(H(H(H(H(H))))(H(H(H(H)))(H(H(H)))))))	H(12)N(2)	6	3	1341.2	14976500	1.31076e+07	sp|P78854|PLB1_SCHPO	220	0.000183742
fissionyeast_NGP_DIA_1.mzML	2139.23	2064.74	74.4889	ANAGFJISLSDYWGR	ANAGFJISLSDYWGR	(N(N(H(H(H(H(H(H)))))(H(H)(H(H(H(H(H)))))))))	H(13)N(2)	6	3	1395.22	11501900	1.02427e+07	sp|P78854|PLB1_SCHPO	220	0.000196086
fissionyeast_NGP_DIA_2.mzML	2167.28	2083.52	83.7559	ANAGFJISLSDYWGR	ANAGFJISLSDYWGR	(N(N(H(H(H(H(H(H)))))(H(H)(H(H(H(H(H)))))))))	H(13)N(2)	6	3	1395.22	10195800	1.03349e+07	sp|P78854|PLB1_SCHPO	220	0.000196086
fissionyeast_NGP_DIA_3.mzML	2172.14	2087.97	84.169	ANAGFJISLSDYWGR	ANAGFJISLSDYWGR	(N(N(H(H(H(H(H(H)))))(H(H)(H(H(H(H(H)))))))))	H(13)N(2)	6	3	1395.22	9545080	1.22383e+07	sp|P78854|PLB1_SCHPO	220	0.000196086
fissionyeast_NGP_DIA_4.mzML	2132.88	2056.72	76.1601	ANAGFJISLSDYWGR	ANAGFJISLSDYWGR	(N(N(H(H(H(H(H(H)))))(H(H)(H(H(H(H(H)))))))))	H(13)N(2)	6	3	1395.22	10617800	9.09397e+06	sp|P78854|PLB1_SCHPO	220	0.000196086
fissionyeast_NGP_DIA_1.mzML	2131.29	2056.77	74.516	ANAGFJISLSDYWGR	ANAGFJISLSDYWGR	(N(N(H(H(H(H(H(H(H))))))(H(H(H(H(H(H(H))))))))))	H(14)N(2)	6	3	1449.24	5641450	5.66159e+06	sp|P78854|PLB1_SCHPO	220	3.47777e-05
fissionyeast_NGP_DIA_2.mzML	2156.68	2075.75	80.932	ANAGFJISLSDYWGR	ANAGFJISLSDYWGR	(N(N(H(H(H(H(H(H(H))))))(H(H(H(H(H(H(H))))))))))	H(14)N(2)	6	3	1449.24	5585700	4.34994e+06	sp|P78854|PLB1_SCHPO	220	3.47777e-05
fissionyeast_NGP_DIA_3.mzML	2163.17	2079.95	83.2182	ANAGFJISLSDYWGR	ANAGFJISLSDYWGR	(N(N(H(H(H(H(H(H(H))))))(H(H(H(H(H(H(H))))))))))	H(14)N(2)	6	3	1449.24	4842440	6.72822e+06	sp|P78854|PLB1_SCHPO	220	3.47777e-05
fissionyeast_NGP_DIA_4.mzML	2126.65	2050.39	76.2597	ANAGFJISLSDYWGR	ANAGFJISLSDYWGR	(N(N(H(H(H(H(H(H(H))))))(H(H(H(H(H(H(H))))))))))	H(14)N(2)	6	3	1449.24	4962700	3.16334e+06	sp|P78854|PLB1_SCHPO	220	3.47777e-05
fissionyeast_NGP_DIA_1.mzML	2130.22	2060.22	69.997	ANAGFJISLSDYWGR	ANAGFJISLSDYWGR	(N(N(H(H(H(H(H(H(H))))))(H(H(H(H(H(H(H(H)))))))))))	H(15)N(2)	6	3	1503.25	300144	1.72735e+06	sp|P78854|PLB1_SCHPO	220	0.00712017
fissionyeast_NGP_DIA_4.mzML	2129.07	2053.12	75.9468	ANAGFJISLSDYWGR	ANAGFJISLSDYWGR	(N(N(H(H(H(H(H(H(H))))))(H(H(H(H(H(H(H(H)))))))))))	H(15)N(2)	6	3	1503.25	226439	1.15767e+06	sp|P78854|PLB1_SCHPO	220	0.00712017
fissionyeast_NGP_DIA_1.mzML	2150.33	2060.41	89.9154	ANAGFJISLSDYWGR	ANAGFJISLSDYWGR	(N(N(H(H(H(H(H(H(H(H)))))))(H(H(H(H)))(H(H(H(H(H)))))))))	H(17)N(2)	6	3	1611.29	103277	0	sp|P78854|PLB1_SCHPO	220	0.00692697
fissionyeast_NGP_DIA_2.mzML	2175.6	2079.3	96.3005	ANAGFJISLSDYWGR	ANAGFJISLSDYWGR	(N(N(H(H(H(H(H(H(H(H)))))))(H(H(H(H)))(H(H(H(H(H)))))))))	H(17)N(2)	6	3	1611.29	161705	0	sp|P78854|PLB1_SCHPO	220	0.00692697
fissionyeast_NGP_DIA_3.mzML	2178.35	2083.61	94.7425	ANAGFJISLSDYWGR	ANAGFJISLSDYWGR	(N(N(H(H(H(H(H(H(H(H)))))))(H(H(H(H)))(H(H(H(H(H)))))))))	H(17)N(2)	6	3	1611.29	154879	0	sp|P78854|PLB1_SCHPO	220	0.00692697
fissionyeast_NGP_DIA_4.mzML	2140.99	2053.28	87.711	ANAGFJISLSDYWGR	ANAGFJISLSDYWGR	(N(N(H(H(H(H(H(H(H(H)))))))(H(H(H(H)))(H(H(H(H(H)))))))))	H(17)N(2)	6	3	1611.29	134743	0	sp|P78854|PLB1_SCHPO	220	0.00692697
fissionyeast_NGP_DIA_1.mzML	2184.1	2079.5	104.602	ANAGFJISLSDYWGR	ANAGFJISLSDYWGR	(N(N(H(H(H(H)))(H(H)(H)(H)))))	H(8)N(2)	6	3	1125.13	729911	706268	sp|P78854|PLB1_SCHPO	220	0.000153594
fissionyeast_NGP_DIA_2.mzML	2212.79	2098.11	114.685	ANAGFJISLSDYWGR	ANAGFJISLSDYWGR	(N(N(H(H(H(H)))(H(H)(H)(H)))))	H(8)N(2)	6	3	1125.13	556779	873337	sp|P78854|PLB1_SCHPO	220	0.000153594
fissionyeast_NGP_DIA_3.mzML	2215.14	2103.05	112.088	ANAGFJISLSDYWGR	ANAGFJISLSDYWGR	(N(N(H(H(H(H)))(H(H)(H)(H)))))	H(8)N(2)	6	3	1125.13	547891	1.10541e+06	sp|P78854|PLB1_SCHPO	220	0.000153594
fissionyeast_NGP_DIA_4.mzML	2185.02	2068.61	116.415	ANAGFJISLSDYWGR	ANAGFJISLSDYWGR	(N(N(H(H(H(H)))(H(H)(H)(H)))))	H(8)N(2)	6	3	1125.13	460376	586132	sp|P78854|PLB1_SCHPO	220	0.000153594
fissionyeast_NGP_DIA_1.mzML	2176.24	2088.37	87.8742	ANAGFJISLSDYWGR	ANAGFJISLSDYWGR	(N(N(H(H)(H(H)(H(H(H(H(H)))))))))	H(9)N(2)	6	3	1179.15	4525350	3.65897e+06	sp|P78854|PLB1_SCHPO	220	4.5349e-05
fissionyeast_NGP_DIA_2.mzML	2204.7	2107.02	97.68	ANAGFJISLSDYWGR	ANAGFJISLSDYWGR	(N(N(H(H)(H(H)(H(H(H(H(H)))))))))	H(9)N(2)	6	3	1179.15	4247900	3.60718e+06	sp|P78854|PLB1_SCHPO	220	4.5349e-05
fissionyeast_NGP_DIA_3.mzML	2208.5	2112.27	96.2287	ANAGFJISLSDYWGR	ANAGFJISLSDYWGR	(N(N(H(H)(H(H)(H(H(H(H(H)))))))))	H(9)N(2)	6	3	1179.15	3992810	4.45102e+06	sp|P78854|PLB1_SCHPO	220	4.5349e-05
fissionyeast_NGP_DIA_4.mzML	2178.52	2075.98	102.539	ANAGFJISLSDYWGR	ANAGFJISLSDYWGR	(N(N(H(H)(H(H)(H(H(H(H(H)))))))))	H(9)N(2)	6	3	1179.15	3023190	2.56355e+06	sp|P78854|PLB1_SCHPO	220	4.5349e-05
fissionyeast_NGP_DIA_1.mzML	1403.96	1341.22	62.7362	AVLJQTSLCENPPADVR	AVLJQTSLC[160]ENPPADVR	(N(N(H(H(H(H)))(H(H(H(H(H))))))))	H(9)N(2)	4	3	1250.19	1632670	1.90153e+06	sp|O13663|GPI13_SCHPO	54	2.36134e-05
fissionyeast_NGP_DIA_2.mzML	1404.35	1329.3	75.0502	AVLJQTSLCENPPADVR	AVLJQTSLC[160]ENPPADVR	(N(N(H(H(H(H)))(H(H(H(H(H))))))))	H(9)N(2)	4	3	1250.19	1378950	1.67189e+06	sp|O13663|GPI13_SCHPO	54	2.36134e-05
fissionyeast_NGP_DIA_3.mzML	1419.46	1378.53	40.9253	AVLJQTSLCENPPADVR	AVLJQTSLC[160]ENPPADVR	(N(N(H(H(H(H)))(H(H(H(H(H))))))))	H(9)N(2)	4	3	1250.19	1604840	1.58923e+06	sp|O13663|GPI13_SCHPO	54	2.36134e-05
fissionyeast_NGP_DIA_4.mzML	1401.04	1361.81	39.2297	AVLJQTSLCENPPADVR	AVLJQTSLC[160]ENPPADVR	(N(N(H(H(H(H)))(H(H(H(H(H))))))))	H(9)N(2)	4	3	1250.19	1131040	2.00453e+06	sp|O13663|GPI13_SCHPO	54	2.36134e-05
fissionyeast_NGP_DIA_1.mzML	1769.79	1859.58	-89.7888	AWYIHGCYJGSATSYPTVDLSPAQR	AWYIHGC[160]YJGSATSYPTVDLSPAQR	(N(N(H(H(H(H(H))))(H(H(H))(H(H))))))	H(10)N(2)	9	3	1614.33	409951	3.37306e+06	sp|Q9USK8|AGS1_SCHPO	532	0.000415239
fissionyeast_NGP_DIA_2.mzML	1787.63	1866.31	-78.678	AWYIHGCYJGSATSYPTVDLSPAQR	AWYIHGC[160]YJGSATSYPTVDLSPAQR	(N(N(H(H(H(H(H))))(H(H(H))(H(H))))))	H(10)N(2)	9	3	1614.33	524354	3.04367e+06	sp|Q9USK8|AGS1_SCHPO	532	0.000415239
fissionyeast_NGP_DIA_3.mzML	1778.46	1873.81	-95.3479	AWYIHGCYJGSATSYPTVDLSPAQR	AWYIHGC[160]YJGSATSYPTVDLSPAQR	(N(N(H(H(H(H(H))))(H(H(H))(H(H))))))	H(10)N(2)	9	3	1614.33	537152	3.15628e+06	sp|Q9USK8|AGS1_SCHPO	532	0.000415239
fissionyeast_NGP_DIA_4.mzML	1768.75	1837.38	-68.6277	AWYIHGCYJGSATSYPTVDLSPAQR	AWYIHGC[160]YJGSATSYPTVDLSPAQR	(N(N(H(H(H(H(H))))(H(H(H))(H(H))))))	H(10)N(2)	9	3	1614.33	450543	3407447	sp|Q9USK8|AGS1_SCHPO	532	0.000415239
fissionyeast_NGP_DIA_1.mzML	1235.29	1233.25	2.04492	DAJNTQFQFTSR	DAJNTQFQFTSR	(N(N(H(H(H(H(H))))(H(H(H(H(H))))))))	H(10)N(2)	3	3	1152.45	765545	3.14454e+06	sp|Q9C0Y4|AGLU_SCHPO	116	4.49091e-05
fissionyeast_NGP_DIA_2.mzML	1245.44	1238.93	6.5135	DAJNTQFQFTSR	DAJNTQFQFTSR	(N(N(H(H(H(H(H))))(H(H(H(H(H))))))))	H(10)N(2)	3	3	1152.45	695754	3.00147e+06	sp|Q9C0Y4|AGLU_SCHPO	116	4.49091e-05
fissionyeast_NGP_DIA_3.mzML	1245.81	1239.62	6.18962	DAJNTQFQFTSR	DAJNTQFQFTSR	(N(N(H(H(H(H(H))))(H(H(H(H(H))))))))	H(10)N(2)	3	3	1152.45	701943	1.86243e+06	sp|Q9C0Y4|AGLU_SCHPO	116	4.49091e-05
fissionyeast_NGP_DIA_4.mzML	1235.79	1231.77	4.0244	DAJNTQFQFTSR	DAJNTQFQFTSR	(N(N(H(H(H(H(H))))(H(H(H(H(H))))))))	H(10)N(2)	3	3	1152.45	714027	2.86099e+06	sp|Q9C0Y4|AGLU_SCHPO	116	4.49091e-05
fissionyeast_NGP_DIA_1.mzML	1192.88	1227.88	-35.0005	DAJNTQFQFTSR	DAJNTQFQFTSR	(N(N(H(H(H(H(H(H)))))(H(H(H))(H(H(H(H(H)))))))))	H(14)N(2)	3	3	1368.52	280155	428998	sp|Q9C0Y4|AGLU_SCHPO	116	0.00197811
fissionyeast_NGP_DIA_3.mzML	1205.88	1233.12	-27.2423	DAJNTQFQFTSR	DAJNTQFQFTSR	(N(N(H(H(H(H(H(H)))))(H(H(H))(H(H(H(H(H)))))))))	H(14)N(2)	3	3	1368.52	250158	556167	sp|Q9C0Y4|AGLU_SCHPO	116	0.00197811
fissionyeast_NGP_DIA_4.mzML	1194.81	1225.69	-30.88	DAJNTQFQFTSR	DAJNTQFQFTSR	(N(N(H(H(H(H(H(H)))))(H(H(H))(H(H(H(H(H)))))))))	H(14)N(2)	3	3	1368.52	190790	547790	sp|Q9C0Y4|AGLU_SCHPO	116	0.00197811
fissionyeast_NGP_DIA_1.mzML	1183.97	1227.8	-43.8282	DAJNTQFQFTSR	DAJNTQFQFTSR	(N(N(H(H(H(H(H(H(H))))))(H(H(H(H(H(H(H(H)))))))))))	H(15)N(2)	3	3	1422.54	465295	797589	sp|Q9C0Y4|AGLU_SCHPO	116	0.000119461
fissionyeast_NGP_DIA_2.mzML	1200.12	1232.57	-32.4528	DAJNTQFQFTSR	DAJNTQFQFTSR	(N(N(H(H(H(H(H(H(H))))))(H(H(H(H(H(H(H(H)))))))))))	H(15)N(2)	3	3	1422.54	263098	696330	sp|Q9C0Y4|AGLU_SCHPO	116	0.000119461
fissionyeast_NGP_DIA_3.mzML	1197.01	1233.03	-36.0188	DAJNTQFQFTSR	DAJNTQFQFTSR	(N(N(H(H(H(H(H(H(H))))))(H(H(H(H(H(H(H(H)))))))))))	H(15)N(2)	3	3	1422.54	333651	539998	sp|Q9C0Y4|AGLU_SCHPO	116	0.000119461
fissionyeast_NGP_DIA_4.mzML	1186.98	1225.61	-38.6253	DAJNTQFQFTSR	DAJNTQFQFTSR	(N(N(H(H(H(H(H(H(H))))))(H(H(H(H(H(H(H(H)))))))))))	H(15)N(2)	3	3	1422.54	266377	533875	sp|Q9C0Y4|AGLU_SCHPO	116	0.000119461
fissionyeast_NGP_DIA_1.mzML	1177.76	1227.75	-49.989	DAJNTQFQFTSR	DAJNTQFQFTSR	(N(N(H(H(H(H(H(H(H(H)))))))(H(H(H))(H(H(H(H(H)))))))))	H(16)N(2)	3	3	1476.56	261565	1.27783e+06	sp|Q9C0Y4|AGLU_SCHPO	116	0.00215108
fissionyeast_NGP_DIA_2.mzML	1261.41	1232.51	28.901	DAJNTQFQFTSR	DAJNTQFQFTSR	(N(N(H(H(H(H(H(H(H(H)))))))(H(H(H))(H(H(H(H(H)))))))))	H(16)N(2)	3	3	1476.56	151489	37679	sp|Q9C0Y4|AGLU_SCHPO	116	0.00215108
fissionyeast_NGP_DIA_1.mzML	1245.26	1227.7	17.5588	DAJNTQFQFTSR	DAJNTQFQFTSR	(N(N(H(H(H(H(H(H(H(H)))))))(H(H(H(H)))(H(H(H(H(H)))))))))	H(17)N(2)	3	3	1530.57	1380790	17351.8	sp|Q9C0Y4|AGLU_SCHPO	116	2.38576e-05
fissionyeast_NGP_DIA_2.mzML	1254.42	1232.46	21.9562	DAJNTQFQFTSR	DAJNTQFQFTSR	(N(N(H(H(H(H(H(H(H(H)))))))(H(H(H(H)))(H(H(H(H(H)))))))))	H(17)N(2)	3	3	1530.57	1190330	2062.73	sp|Q9C0Y4|AGLU_SCHPO	116	2.38576e-05
fissionyeast_NGP_DIA_3.mzML	1183.36	1232.92	-49.5595	DAJNTQFQFTSR	DAJNTQFQFTSR	(N(N(H(H(H(H(H(H(H(H)))))))(H(H(H(H)))(H(H(H(H(H)))))))))	H(17)N(2)	3	3	1530.57	987873	1.0158e+06	sp|Q9C0Y4|AGLU_SCHPO	116	2.38576e-05
fissionyeast_NGP_DIA_4.mzML	1246.45	1225.5	20.947	DAJNTQFQFTSR	DAJNTQFQFTSR	(N(N(H(H(H(H(H(H(H(H)))))))(H(H(H(H)))(H(H(H(H(H)))))))))	H(17)N(2)	3	3	1530.57	1077700	0	sp|Q9C0Y4|AGLU_SCHPO	116	2.38576e-05
fissionyeast_NGP_DIA_1.mzML	1159.77	1227.67	-67.9023	DAJNTQFQFTSR	DAJNTQFQFTSR	(N(N(H(H(H(H(H(H(H(H(H))))))))(H(H(H(H(H))))(H(H(H(H))))))))	H(18)N(2)	3	3	1584.59	1207490	1.57133e+06	sp|Q9C0Y4|AGLU_SCHPO	116	6.29379e-05
fissionyeast_NGP_DIA_2.mzML	1174.77	1232.43	-57.6628	DAJNTQFQFTSR	DAJNTQFQFTSR	(N(N(H(H(H(H(H(H(H(H(H))))))))(H(H(H(H(H))))(H(H(H(H))))))))	H(18)N(2)	3	3	1584.59	1054690	1.3223e+06	sp|Q9C0Y4|AGLU_SCHPO	116	6.29379e-05
fissionyeast_NGP_DIA_3.mzML	1174.84	1232.89	-58.0455	DAJNTQFQFTSR	DAJNTQFQFTSR	(N(N(H(H(H(H(H(H(H(H(H))))))))(H(H(H(H(H))))(H(H(H(H))))))))	H(18)N(2)	3	3	1584.59	840324	975189	sp|Q9C0Y4|AGLU_SCHPO	116	6.29379e-05
fissionyeast_NGP_DIA_4.mzML	1162.47	1225.46	-62.9931	DAJNTQFQFTSR	DAJNTQFQFTSR	(N(N(H(H(H(H(H(H(H(H(H))))))))(H(H(H(H(H))))(H(H(H(H))))))))	H(18)N(2)	3	3	1584.59	1064110	1.24672e+06	sp|Q9C0Y4|AGLU_SCHPO	116	6.29379e-05
fissionyeast_NGP_DIA_1.mzML	1268.59	1235.68	32.9134	DAJNTQFQFTSR	DAJNTQFQFTSR	(N(N(H(H(H))(H(H(H(H)))))))	H(7)N(2)	3	3	990.398	280189	690868	sp|Q9C0Y4|AGLU_SCHPO	116	0.00438484
fissionyeast_NGP_DIA_2.mzML	1277.39	1242.04	35.3541	DAJNTQFQFTSR	DAJNTQFQFTSR	(N(N(H(H(H))(H(H(H(H)))))))	H(7)N(2)	3	3	990.398	245353	651895	sp|Q9C0Y4|AGLU_SCHPO	116	0.00438484
fissionyeast_NGP_DIA_3.mzML	1277.86	1242.82	35.042	DAJNTQFQFTSR	DAJNTQFQFTSR	(N(N(H(H(H))(H(H(H(H)))))))	H(7)N(2)	3	3	990.398	199773	285249	sp|Q9C0Y4|AGLU_SCHPO	116	0.00438484
fissionyeast_NGP_DIA_4.mzML	1268.11	1234.69	33.4157	DAJNTQFQFTSR	DAJNTQFQFTSR	(N(N(H(H(H))(H(H(H(H)))))))	H(7)N(2)	3	3	990.398	178485	510894	sp|Q9C0Y4|AGLU_SCHPO	116	0.00438484
fissionyeast_NGP_DIA_1.mzML	1250.06	1241.1	8.96172	DAJNTQFQFTSR	DAJNTQFQFTSR	(N(N(H(H(H(H)))(H(H)(H)(H)))))	H(8)N(2)	3	2	1566.12	727662	3.42434e+06	sp|Q9C0Y4|AGLU_SCHPO	116	5.59567e-06
fissionyeast_NGP_DIA_2.mzML	1259.67	1248.99	10.6764	DAJNTQFQFTSR	DAJNTQFQFTSR	(N(N(H(H(H(H)))(H(H)(H)(H)))))	H(8)N(2)	3	2	1566.12	766170	3.88072e+06	sp|Q9C0Y4|AGLU_SCHPO	116	5.59567e-06
fissionyeast_NGP_DIA_3.mzML	1260.45	1249.96	10.4894	DAJNTQFQFTSR	DAJNTQFQFTSR	(N(N(H(H(H(H)))(H(H)(H)(H)))))	H(8)N(2)	3	2	1566.12	774139	4.53093e+06	sp|Q9C0Y4|AGLU_SCHPO	116	5.59567e-06
fissionyeast_NGP_DIA_4.mzML	1250.9	1241.29	9.61426	DAJNTQFQFTSR	DAJNTQFQFTSR	(N(N(H(H(H(H)))(H(H)(H)(H)))))	H(8)N(2)	3	2	1566.12	666483	3.96e+06	sp|Q9C0Y4|AGLU_SCHPO	116	5.59567e-06
fissionyeast_NGP_DIA_1.mzML	1251.31	1241.88	9.43419	DAJNTQFQFTSR	DAJNTQFQFTSR	(N(N(H(H(H(H)))(H(H)(H)(H)))))	H(8)N(2)	3	3	1044.42	1084750	4.26526e+06	sp|Q9C0Y4|AGLU_SCHPO	116	5.59567e-06
fissionyeast_NGP_DIA_2.mzML	1260.73	1249.97	10.7579	DAJNTQFQFTSR	DAJNTQFQFTSR	(N(N(H(H(H(H)))(H(H)(H)(H)))))	H(8)N(2)	3	3	1044.42	872049	4.96014e+06	sp|Q9C0Y4|AGLU_SCHPO	116	5.59567e-06
fissionyeast_NGP_DIA_3.mzML	1262.62	1250.97	11.6477	DAJNTQFQFTSR	DAJNTQFQFTSR	(N(N(H(H(H(H)))(H(H)(H)(H)))))	H(8)N(2)	3	3	1044.42	453032	3.11457e+06	sp|Q9C0Y4|AGLU_SCHPO	116	5.59567e-06
fissionyeast_NGP_DIA_4.mzML	1251.18	1242.23	8.95389	DAJNTQFQFTSR	DAJNTQFQFTSR	(N(N(H(H(H(H)))(H(H)(H)(H)))))	H(8)N(2)	3	3	1044.42	733790	3.51124e+06	sp|Q9C0Y4|AGLU_SCHPO	116	5.59567e-06
fissionyeast_NGP_DIA_1.mzML	1244.54	1201.97	42.5689	DAJNTQFQFTSR	DAJNTQFQFTSR	(N(N(H(H(H)(H))(H(H)(H(H(H)))))))	H(9)N(2)	3	2	1647.15	1760450	1.27482e+07	sp|Q9C0Y4|AGLU_SCHPO	116	1.14856e-05
fissionyeast_NGP_DIA_2.mzML	1253.9	1208.62	45.2822	DAJNTQFQFTSR	DAJNTQFQFTSR	(N(N(H(H(H)(H))(H(H)(H(H(H)))))))	H(9)N(2)	3	2	1647.15	1553380	1.284e+07	sp|Q9C0Y4|AGLU_SCHPO	116	1.14856e-05
fissionyeast_NGP_DIA_3.mzML	1254.77	1208.1	46.6722	DAJNTQFQFTSR	DAJNTQFQFTSR	(N(N(H(H(H)(H))(H(H)(H(H(H)))))))	H(9)N(2)	3	2	1647.15	1583370	1.46742e+07	sp|Q9C0Y4|AGLU_SCHPO	116	1.14856e-05
fissionyeast_NGP_DIA_4.mzML	1245.7	1200.54	45.1591	DAJNTQFQFTSR	DAJNTQFQFTSR	(N(N(H(H(H)(H))(H(H)(H(H(H)))))))	H(9)N(2)	3	2	1647.15	1376220	1.22093e+07	sp|Q9C0Y4|AGLU_SCHPO	116	1.14856e-05
fissionyeast_NGP_DIA_1.mzML	1244.79	1238.19	6.59981	DAJNTQFQFTSR	DAJNTQFQFTSR	(N(N(H(H(H)(H(H)))(H(H)(H(H))))))	H(9)N(2)	3	3	1098.43	10866000	3.29441e+07	sp|Q9C0Y4|AGLU_SCHPO	116	5.00918e-05
fissionyeast_NGP_DIA_2.mzML	1254.34	1245.3	9.04474	DAJNTQFQFTSR	DAJNTQFQFTSR	(N(N(H(H(H)(H(H)))(H(H)(H(H))))))	H(9)N(2)	3	3	1098.43	10286400	3.16307e+07	sp|Q9C0Y4|AGLU_SCHPO	116	5.00918e-05
fissionyeast_NGP_DIA_3.mzML	1255.38	1246.17	9.20668	DAJNTQFQFTSR	DAJNTQFQFTSR	(N(N(H(H(H)(H(H)))(H(H)(H(H))))))	H(9)N(2)	3	3	1098.43	9324820	2.16196e+07	sp|Q9C0Y4|AGLU_SCHPO	116	5.00918e-05
fissionyeast_NGP_DIA_4.mzML	1245.57	1237.77	7.79974	DAJNTQFQFTSR	DAJNTQFQFTSR	(N(N(H(H(H)(H(H)))(H(H)(H(H))))))	H(9)N(2)	3	3	1098.43	9324960	2.70695e+07	sp|Q9C0Y4|AGLU_SCHPO	116	5.00918e-05
fissionyeast_NGP_DIA_1.mzML	1457.79	1510.77	-52.9754	DJTTGSHFMHAGLSPEWAYR	DJTTGSHFMHAGLSPEWAYR	(N(N(H(H(H(H)))(H(H(H(H)))))))	H(8)N(2)	2	4	995.655	347926	664301	sp|O74480|YQJ7_SCHPO	191	0.00124318
fissionyeast_NGP_DIA_2.mzML	1468.81	1552.69	-83.8774	DJTTGSHFMHAGLSPEWAYR	DJTTGSHFMHAGLSPEWAYR	(N(N(H(H(H(H)))(H(H(H(H)))))))	H(8)N(2)	2	4	995.655	297917	654329	sp|O74480|YQJ7_SCHPO	191	0.00124318
fissionyeast_NGP_DIA_4.mzML	1464.06	1528.46	-64.4042	DJTTGSHFMHAGLSPEWAYR	DJTTGSHFMHAGLSPEWAYR	(N(N(H(H(H(H)))(H(H(H(H)))))))	H(8)N(2)	2	4	995.655	234364	769584	sp|O74480|YQJ7_SCHPO	191	0.00124318
fissionyeast_NGP_DIA_1.mzML	1453.69	1502.72	-49.0343	DJTTGSHFMHAGLSPEWAYR	DJTTGSHFMHAGLSPEWAYR	(N(N(H(H(H(H(H))))(H(H(H(H)))))))	H(9)N(2)	2	3	1381.22	655899	4.57041e+06	sp|O74480|YQJ7_SCHPO	191	0.000108358
fissionyeast_NGP_DIA_2.mzML	1462.29	1540.75	-78.4593	DJTTGSHFMHAGLSPEWAYR	DJTTGSHFMHAGLSPEWAYR	(N(N(H(H(H(H(H))))(H(H(H(H)))))))	H(9)N(2)	2	3	1381.22	707183	6.26034e+06	sp|O74480|YQJ7_SCHPO	191	0.000108358
fissionyeast_NGP_DIA_3.mzML	1485.41	1548.85	-63.4355	DJTTGSHFMHAGLSPEWAYR	DJTTGSHFMHAGLSPEWAYR	(N(N(H(H(H(H(H))))(H(H(H(H)))))))	H(9)N(2)	2	3	1381.22	484154	4.01905e+06	sp|O74480|YQJ7_SCHPO	191	0.000108358
fissionyeast_NGP_DIA_4.mzML	1459.68	1519.6	-59.9205	DJTTGSHFMHAGLSPEWAYR	DJTTGSHFMHAGLSPEWAYR	(N(N(H(H(H(H(H))))(H(H(H(H)))))))	H(9)N(2)	2	3	1381.22	588194	4.94398e+06	sp|O74480|YQJ7_SCHPO	191	0.000108358
fissionyeast_NGP_DIA_1.mzML	1452.65	1508.49	-55.8421	DJTTGSHFMHAGLSPEWAYR	DJTTGSHFMHAGLSPEWAYR	(N(N(H(H(H))(H(H(H(H(H(H)))))))))	H(9)N(2)	2	4	1036.17	438831	1.96841e+06	sp|O74480|YQJ7_SCHPO	191	7.09219e-05
fissionyeast_NGP_DIA_2.mzML	1462.37	1548.84	-86.4654	DJTTGSHFMHAGLSPEWAYR	DJTTGSHFMHAGLSPEWAYR	(N(N(H(H(H))(H(H(H(H(H(H)))))))))	H(9)N(2)	2	4	1036.17	529938	1.96189e+06	sp|O74480|YQJ7_SCHPO	191	7.09219e-05
fissionyeast_NGP_DIA_3.mzML	1484.73	1554.76	-70.0325	DJTTGSHFMHAGLSPEWAYR	DJTTGSHFMHAGLSPEWAYR	(N(N(H(H(H))(H(H(H(H(H(H)))))))))	H(9)N(2)	2	4	1036.17	322482	1.8201e+06	sp|O74480|YQJ7_SCHPO	191	7.09219e-05
fissionyeast_NGP_DIA_4.mzML	1459.48	1525.43	-65.954	DJTTGSHFMHAGLSPEWAYR	DJTTGSHFMHAGLSPEWAYR	(N(N(H(H(H))(H(H(H(H(H(H)))))))))	H(9)N(2)	2	4	1036.17	364129	1.56213e+06	sp|O74480|YQJ7_SCHPO	191	7.09219e-05
fissionyeast_NGP_DIA_1.mzML	2365.18	2362.16	3.02407	DTLSYFJISNLEPSER	DTLSYFJISNLEPSER	(N(N(H(H(H(H(H(H(H))))))(H(H(H))(H(H(H(H))))))))	H(14)N(2)	7	3	1520.6	1034120	707039	sp|O60160|OMH1_SCHPO	52	4.40164e-05
fissionyeast_NGP_DIA_2.mzML	2390.78	2388.98	1.80435	DTLSYFJISNLEPSER	DTLSYFJISNLEPSER	(N(N(H(H(H(H(H(H(H))))))(H(H(H))(H(H(H(H))))))))	H(14)N(2)	7	3	1520.6	740499	480567	sp|O60160|OMH1_SCHPO	52	4.40164e-05
fissionyeast_NGP_DIA_3.mzML	2385.92	2384.74	1.17861	DTLSYFJISNLEPSER	DTLSYFJISNLEPSER	(N(N(H(H(H(H(H(H(H))))))(H(H(H))(H(H(H(H))))))))	H(14)N(2)	7	3	1520.6	780592	373538	sp|O60160|OMH1_SCHPO	52	4.40164e-05
fissionyeast_NGP_DIA_4.mzML	2368.82	2367.02	1.8026	DTLSYFJISNLEPSER	DTLSYFJISNLEPSER	(N(N(H(H(H(H(H(H(H))))))(H(H(H))(H(H(H(H))))))))	H(14)N(2)	7	3	1520.6	724189	627242	sp|O60160|OMH1_SCHPO	52	4.40164e-05
fissionyeast_NGP_DIA_2.mzML	3223.62	3373.98	-150.358	DTPPLVIYLPNVPYNYFTJISTDR	DTPPLVIYLPNVPYNYFTJISTDR	(N(N(H(H(H(H)))(H(H(H(H(H))))))))	H(9)N(2)	19	4	1170.02	3008630	5.75612e+06	sp|P78854|PLB1_SCHPO	523	4.85391e-05
fissionyeast_NGP_DIA_3.mzML	3218.92	3263.78	-44.8629	DTPPLVIYLPNVPYNYFTJISTDR	DTPPLVIYLPNVPYNYFTJISTDR	(N(N(H(H(H(H)))(H(H(H(H(H))))))))	H(9)N(2)	19	4	1170.02	2520140	1.70272e+06	sp|P78854|PLB1_SCHPO	523	4.85391e-05
fissionyeast_NGP_DIA_4.mzML	3213.98	3313.94	-99.9574	DTPPLVIYLPNVPYNYFTJISTDR	DTPPLVIYLPNVPYNYFTJISTDR	(N(N(H(H(H(H)))(H(H(H(H(H))))))))	H(9)N(2)	19	4	1170.02	2851960	1.86673e+06	sp|P78854|PLB1_SCHPO	523	4.85391e-05
fissionyeast_NGP_DIA_1.mzML	1503.18	1528.41	-25.2327	DVYYTDEVGJITTSHMR	DVYYTDEVGJITTSHMR	(N(N(H(H(H(H(H))))(H(H)(H(H(H)))))))	H(10)N(2)	10	3	1343.2	2114770	1.30991e+07	sp|Q10176|OST1_SCHPO	290	1.42311e-05
fissionyeast_NGP_DIA_2.mzML	1538.7	1577.22	-38.5247	DVYYTDEVGJITTSHMR	DVYYTDEVGJITTSHMR	(N(N(H(H(H(H(H))))(H(H)(H(H(H)))))))	H(10)N(2)	10	3	1343.2	3469830	1.62981e+07	sp|Q10176|OST1_SCHPO	290	1.42311e-05
fissionyeast_NGP_DIA_3.mzML	1546.61	1577.79	-31.1774	DVYYTDEVGJITTSHMR	DVYYTDEVGJITTSHMR	(N(N(H(H(H(H(H))))(H(H)(H(H(H)))))))	H(10)N(2)	10	3	1343.2	3033760	1.36492e+07	sp|Q10176|OST1_SCHPO	290	1.42311e-05
fissionyeast_NGP_DIA_4.mzML	1517.97	1550.82	-32.8489	DVYYTDEVGJITTSHMR	DVYYTDEVGJITTSHMR	(N(N(H(H(H(H(H))))(H(H)(H(H(H)))))))	H(10)N(2)	10	3	1343.2	2838320	1.28702e+07	sp|Q10176|OST1_SCHPO	290	1.42311e-05
fissionyeast_NGP_DIA_1.mzML	1509.56	1534.95	-25.3858	DVYYTDEVGJITTSHMR	DVYYTDEVGJITTSHMR	(N(N(H(H(H(H)))(H(H(H(H)))))))	H(8)N(2)	10	3	1235.17	417721	3.75978e+06	sp|Q10176|OST1_SCHPO	290	5.68234e-06
fissionyeast_NGP_DIA_2.mzML	1549.75	1584.19	-34.4354	DVYYTDEVGJITTSHMR	DVYYTDEVGJITTSHMR	(N(N(H(H(H(H)))(H(H(H(H)))))))	H(8)N(2)	10	3	1235.17	360667	3.65892e+06	sp|Q10176|OST1_SCHPO	290	5.68234e-06
fissionyeast_NGP_DIA_3.mzML	1555.51	1584.88	-29.3679	DVYYTDEVGJITTSHMR	DVYYTDEVGJITTSHMR	(N(N(H(H(H(H)))(H(H(H(H)))))))	H(8)N(2)	10	3	1235.17	308691	3.43263e+06	sp|Q10176|OST1_SCHPO	290	5.68234e-06
fissionyeast_NGP_DIA_4.mzML	1526.39	1558.11	-31.7177	DVYYTDEVGJITTSHMR	DVYYTDEVGJITTSHMR	(N(N(H(H(H(H)))(H(H(H(H)))))))	H(8)N(2)	10	3	1235.17	419058	3.54047e+06	sp|Q10176|OST1_SCHPO	290	5.68234e-06
fissionyeast_NGP_DIA_1.mzML	1506.73	1553.94	-47.2058	DVYYTDEVGJITTSHMR	DVYYTDEVGJITTSHMR	(N(N(H(H(H)(H))(H(H)(H(H(H)))))))	H(9)N(2)	10	3	1289.19	3949040	2.52332e+07	sp|Q10176|OST1_SCHPO	290	5.57526e-05
fissionyeast_NGP_DIA_2.mzML	1545.09	1602.14	-57.053	DVYYTDEVGJITTSHMR	DVYYTDEVGJITTSHMR	(N(N(H(H(H)(H))(H(H)(H(H(H)))))))	H(9)N(2)	10	3	1289.19	4488570	2.79385e+07	sp|Q10176|OST1_SCHPO	290	5.57526e-05
fissionyeast_NGP_DIA_3.mzML	1551.9	1603.75	-51.8484	DVYYTDEVGJITTSHMR	DVYYTDEVGJITTSHMR	(N(N(H(H(H)(H))(H(H)(H(H(H)))))))	H(9)N(2)	10	3	1289.19	4051740	2.46648e+07	sp|Q10176|OST1_SCHPO	290	5.57526e-05
fissionyeast_NGP_DIA_4.mzML	1522.23	1577.21	-54.9774	DVYYTDEVGJITTSHMR	DVYYTDEVGJITTSHMR	(N(N(H(H(H)(H))(H(H)(H(H(H)))))))	H(9)N(2)	10	3	1289.19	3820160	2.42758e+07	sp|Q10176|OST1_SCHPO	290	5.57526e-05
fissionyeast_NGP_DIA_1.mzML	1363.08	1288.54	74.5432	DVYYTDEVGJITTSHMR	DVYYTDEVGJITTSHM[147]R	(N(N(H(H(H(H)))(H(H)(H(H(H(H))))))))	H(10)N(2)	10	3	1348.53	530743	3.03834e+06	sp|Q10176|OST1_SCHPO	290	5.39626e-05
fissionyeast_NGP_DIA_2.mzML	1364.47	1262.11	102.365	DVYYTDEVGJITTSHMR	DVYYTDEVGJITTSHM[147]R	(N(N(H(H(H(H)))(H(H)(H(H(H(H))))))))	H(10)N(2)	10	3	1348.53	452039	3.04142e+06	sp|Q10176|OST1_SCHPO	290	5.39626e-05
fissionyeast_NGP_DIA_3.mzML	1374.28	1255.07	119.209	DVYYTDEVGJITTSHMR	DVYYTDEVGJITTSHM[147]R	(N(N(H(H(H(H)))(H(H)(H(H(H(H))))))))	H(10)N(2)	10	3	1348.53	558116	2.69597e+06	sp|Q10176|OST1_SCHPO	290	5.39626e-05
fissionyeast_NGP_DIA_4.mzML	1363.85	1245.44	118.406	DVYYTDEVGJITTSHMR	DVYYTDEVGJITTSHM[147]R	(N(N(H(H(H(H)))(H(H)(H(H(H(H))))))))	H(10)N(2)	10	3	1348.53	504428	2.55788e+06	sp|Q10176|OST1_SCHPO	290	5.39626e-05
fissionyeast_NGP_DIA_1.mzML	1367.66	1274.62	93.0357	DVYYTDEVGJITTSHMR	DVYYTDEVGJITTSHM[147]R	(N(N(H(H(H)(H))(H(H)(H(H(H)))))))	H(9)N(2)	10	3	1294.52	1371280	5.62362e+06	sp|Q10176|OST1_SCHPO	290	2.07418e-05
fissionyeast_NGP_DIA_2.mzML	1369.08	1243.45	125.625	DVYYTDEVGJITTSHMR	DVYYTDEVGJITTSHM[147]R	(N(N(H(H(H)(H))(H(H)(H(H(H)))))))	H(9)N(2)	10	3	1294.52	1336610	5.81512e+06	sp|Q10176|OST1_SCHPO	290	2.07418e-05
fissionyeast_NGP_DIA_3.mzML	1377.81	1236.41	141.403	DVYYTDEVGJITTSHMR	DVYYTDEVGJITTSHM[147]R	(N(N(H(H(H)(H))(H(H)(H(H(H)))))))	H(9)N(2)	10	3	1294.52	1235310	5.56066e+06	sp|Q10176|OST1_SCHPO	290	2.07418e-05
fissionyeast_NGP_DIA_4.mzML	1368.51	1227.25	141.256	DVYYTDEVGJITTSHMR	DVYYTDEVGJITTSHM[147]R	(N(N(H(H(H)(H))(H(H)(H(H(H)))))))	H(9)N(2)	10	3	1294.52	1245640	5.79565e+06	sp|Q10176|OST1_SCHPO	290	2.07418e-05
fissionyeast_NGP_DIA_1.mzML	1680.26	1534.35	145.91	EGFQILLJR	EGFQILLJR	(N(N(H(H(H(H)))(H(H)(H(H)(H(H)))))))	H(10)N(2)	8	2	1558.65	1426730	6.00276e+06	sp|O60109|PPB_SCHPO	241	0.00400573
fissionyeast_NGP_DIA_2.mzML	1696.95	1583.57	113.378	EGFQILLJR	EGFQILLJR	(N(N(H(H(H(H)))(H(H)(H(H)(H(H)))))))	H(10)N(2)	8	2	1558.65	1370450	6.97817e+06	sp|O60109|PPB_SCHPO	241	0.00400573
fissionyeast_NGP_DIA_3.mzML	1702.3	1584.24	118.055	EGFQILLJR	EGFQILLJR	(N(N(H(H(H(H)))(H(H)(H(H)(H(H)))))))	H(10)N(2)	8	2	1558.65	937907	5.53455e+06	sp|O60109|PPB_SCHPO	241	0.00400573
fissionyeast_NGP_DIA_4.mzML	1675.44	1557.46	117.984	EGFQILLJR	EGFQILLJR	(N(N(H(H(H(H)))(H(H)(H(H)(H(H)))))))	H(10)N(2)	8	2	1558.65	1396700	4.94106e+06	sp|O60109|PPB_SCHPO	241	0.00400573
fissionyeast_NGP_DIA_1.mzML	1147.88	1208.33	-60.4524	EGLINJGTSIHAGLR	EGLINJGTSIHAGLR	(N(N(H(H(H(H(H))))(H(H(H))(H(H(H)))))))	H(11)N(2)	6	3	1247.53	366304	2.42625e+06	sp|O42887|SPEB2_SCHPO	269	1.1129e-05
fissionyeast_NGP_DIA_2.mzML	1162.67	1214.07	-51.3966	EGLINJGTSIHAGLR	EGLINJGTSIHAGLR	(N(N(H(H(H(H(H))))(H(H(H))(H(H(H)))))))	H(11)N(2)	6	3	1247.53	348327	1.74944e+06	sp|O42887|SPEB2_SCHPO	269	1.1129e-05
fissionyeast_NGP_DIA_3.mzML	1160.31	1213.79	-53.4834	EGLINJGTSIHAGLR	EGLINJGTSIHAGLR	(N(N(H(H(H(H(H))))(H(H(H))(H(H(H)))))))	H(11)N(2)	6	3	1247.53	246261	2.13013e+06	sp|O42887|SPEB2_SCHPO	269	1.1129e-05
fissionyeast_NGP_DIA_4.mzML	1151.6	1206.42	-54.8193	EGLINJGTSIHAGLR	EGLINJGTSIHAGLR	(N(N(H(H(H(H(H))))(H(H(H))(H(H(H)))))))	H(11)N(2)	6	3	1247.53	217427	1.93761e+06	sp|O42887|SPEB2_SCHPO	269	1.1129e-05
fissionyeast_NGP_DIA_1.mzML	1141.84	1205.38	-63.5397	EGLINJGTSIHAGLR	EGLINJGTSIHAGLR	(N(N(H(H(H(H(H(H)))))(H(H(H))(H(H(H)))))))	H(12)N(2)	6	3	1301.55	357902	2.24151e+06	sp|O42887|SPEB2_SCHPO	269	4.26584e-05
fissionyeast_NGP_DIA_2.mzML	1156.73	1211.52	-54.7897	EGLINJGTSIHAGLR	EGLINJGTSIHAGLR	(N(N(H(H(H(H(H(H)))))(H(H(H))(H(H(H)))))))	H(12)N(2)	6	3	1301.55	332584	1.71643e+06	sp|O42887|SPEB2_SCHPO	269	4.26584e-05
fissionyeast_NGP_DIA_3.mzML	1156.39	1211.12	-54.7333	EGLINJGTSIHAGLR	EGLINJGTSIHAGLR	(N(N(H(H(H(H(H(H)))))(H(H(H))(H(H(H)))))))	H(12)N(2)	6	3	1301.55	256922	1.56223e+06	sp|O42887|SPEB2_SCHPO	269	4.26584e-05
fissionyeast_NGP_DIA_4.mzML	1143.87	1203.67	-59.801	EGLINJGTSIHAGLR	EGLINJGTSIHAGLR	(N(N(H(H(H(H(H(H)))))(H(H(H))(H(H(H)))))))	H(12)N(2)	6	3	1301.55	303570	1.74527e+06	sp|O42887|SPEB2_SCHPO	269	4.26584e-05
fissionyeast_NGP_DIA_1.mzML	1138.05	1207.31	-69.2594	EGLINJGTSIHAGLR	EGLINJGTSIHAGLR	(N(N(H(H(H(H(H))))(H(H(H(H(H(H(H(H)))))))))))	H(13)N(2)	6	3	1355.56	3553320	1.87425e+07	sp|O42887|SPEB2_SCHPO	269	3.38964e-05
fissionyeast_NGP_DIA_2.mzML	1152.71	1213.17	-60.4648	EGLINJGTSIHAGLR	EGLINJGTSIHAGLR	(N(N(H(H(H(H(H))))(H(H(H(H(H(H(H(H)))))))))))	H(13)N(2)	6	3	1355.56	3104080	1.58849e+07	sp|O42887|SPEB2_SCHPO	269	3.38964e-05
fissionyeast_NGP_DIA_3.mzML	1152.35	1212.86	-60.509	EGLINJGTSIHAGLR	EGLINJGTSIHAGLR	(N(N(H(H(H(H(H))))(H(H(H(H(H(H(H(H)))))))))))	H(13)N(2)	6	3	1355.56	2830940	1.5756e+07	sp|O42887|SPEB2_SCHPO	269	3.38964e-05
fissionyeast_NGP_DIA_4.mzML	1139.32	1205.46	-66.1419	EGLINJGTSIHAGLR	EGLINJGTSIHAGLR	(N(N(H(H(H(H(H))))(H(H(H(H(H(H(H(H)))))))))))	H(13)N(2)	6	3	1355.56	3207450	1.66824e+07	sp|O42887|SPEB2_SCHPO	269	3.38964e-05
fissionyeast_NGP_DIA_1.mzML	1131.63	1240.35	-108.721	EGLINJGTSIHAGLR	EGLINJGTSIHAGLR	(N(N(H(H(H(H(H))))(H(H(H))(H(H(H(H(H(H))))))))))	H(14)N(2)	6	3	1409.58	832951	4.12812e+06	sp|O42887|SPEB2_SCHPO	269	7.87696e-06
fissionyeast_NGP_DIA_2.mzML	1145.93	1248.06	-102.13	EGLINJGTSIHAGLR	EGLINJGTSIHAGLR	(N(N(H(H(H(H(H))))(H(H(H))(H(H(H(H(H(H))))))))))	H(14)N(2)	6	3	1409.58	880752	4.06135e+06	sp|O42887|SPEB2_SCHPO	269	7.87696e-06
fissionyeast_NGP_DIA_3.mzML	1145.82	1249.01	-103.188	EGLINJGTSIHAGLR	EGLINJGTSIHAGLR	(N(N(H(H(H(H(H))))(H(H(H))(H(H(H(H(H(H))))))))))	H(14)N(2)	6	3	1409.58	870017	3.78755e+06	sp|O42887|SPEB2_SCHPO	269	7.87696e-06
fissionyeast_NGP_DIA_4.mzML	1132.47	1240.4	-107.929	EGLINJGTSIHAGLR	EGLINJGTSIHAGLR	(N(N(H(H(H(H(H))))(H(H(H))(H(H(H(H(H(H))))))))))	H(14)N(2)	6	3	1409.58	869069	3.7173e+06	sp|O42887|SPEB2_SCHPO	269	7.87696e-06
fissionyeast_NGP_DIA_1.mzML	1128.21	1236.49	-108.281	EGLINJGTSIHAGLR	EGLINJGTSIHAGLR	(N(N(H(H(H(H(H(H(H))))))(H(H(H))(H(H(H(H(H)))))))))	H(15)N(2)	6	3	1463.6	199715	1.90177e+06	sp|O42887|SPEB2_SCHPO	269	0.000122906
fissionyeast_NGP_DIA_2.mzML	1142.61	1243.09	-100.476	EGLINJGTSIHAGLR	EGLINJGTSIHAGLR	(N(N(H(H(H(H(H(H(H))))))(H(H(H))(H(H(H(H(H)))))))))	H(15)N(2)	6	3	1463.6	186626	1.61069e+06	sp|O42887|SPEB2_SCHPO	269	0.000122906
fissionyeast_NGP_DIA_3.mzML	1141.28	1243.9	-102.625	EGLINJGTSIHAGLR	EGLINJGTSIHAGLR	(N(N(H(H(H(H(H(H(H))))))(H(H(H))(H(H(H(H(H)))))))))	H(15)N(2)	6	3	1463.6	179014	1.92923e+06	sp|O42887|SPEB2_SCHPO	269	0.000122906
fissionyeast_NGP_DIA_4.mzML	1128.57	1235.69	-107.116	EGLINJGTSIHAGLR	EGLINJGTSIHAGLR	(N(N(H(H(H(H(H(H(H))))))(H(H(H))(H(H(H(H(H)))))))))	H(15)N(2)	6	3	1463.6	184985	1.43084e+06	sp|O42887|SPEB2_SCHPO	269	0.000122906
fissionyeast_NGP_DIA_1.mzML	1124.61	1234.55	-109.937	EGLINJGTSIHAGLR	EGLINJGTSIHAGLR	(N(N(H(H(H)(H(H(H(H)))))(H(H(H(H(H(H(H(H(H))))))))))))	H(16)N(2)	6	3	1517.62	651489	5.03324e+06	sp|O42887|SPEB2_SCHPO	269	9.69814e-06
fissionyeast_NGP_DIA_2.mzML	1138.35	1240.58	-102.23	EGLINJGTSIHAGLR	EGLINJGTSIHAGLR	(N(N(H(H(H)(H(H(H(H)))))(H(H(H(H(H(H(H(H(H))))))))))))	H(16)N(2)	6	3	1517.62	656581	4.065e+06	sp|O42887|SPEB2_SCHPO	269	9.69814e-06
fissionyeast_NGP_DIA_3.mzML	1137.87	1241.33	-103.457	EGLINJGTSIHAGLR	EGLINJGTSIHAGLR	(N(N(H(H(H)(H(H(H(H)))))(H(H(H(H(H(H(H(H(H))))))))))))	H(16)N(2)	6	3	1517.62	523231	4.66048e+06	sp|O42887|SPEB2_SCHPO	269	9.69814e-06
fissionyeast_NGP_DIA_4.mzML	1125.14	1233.32	-108.184	EGLINJGTSIHAGLR	EGLINJGTSIHAGLR	(N(N(H(H(H)(H(H(H(H)))))(H(H(H(H(H(H(H(H(H))))))))))))	H(16)N(2)	6	3	1517.62	550776	3.77328e+06	sp|O42887|SPEB2_SCHPO	269	9.69814e-06
fissionyeast_NGP_DIA_1.mzML	1165.96	1250.84	-84.8772	EGLINJGTSIHAGLR	EGLINJGTSIHAGLR	(N(N(H(H(H(H)))(H(H)(H)(H)))))	H(8)N(2)	6	3	1085.47	347338	1.6057e+06	sp|O42887|SPEB2_SCHPO	269	1.07754e-05
fissionyeast_NGP_DIA_2.mzML	1181.23	1259.78	-78.5461	EGLINJGTSIHAGLR	EGLINJGTSIHAGLR	(N(N(H(H(H(H)))(H(H)(H)(H)))))	H(8)N(2)	6	3	1085.47	350212	1.62766e+06	sp|O42887|SPEB2_SCHPO	269	1.07754e-05
fissionyeast_NGP_DIA_3.mzML	1179.19	1261.87	-82.6759	EGLINJGTSIHAGLR	EGLINJGTSIHAGLR	(N(N(H(H(H(H)))(H(H)(H)(H)))))	H(8)N(2)	6	3	1085.47	280180	1.12067e+06	sp|O42887|SPEB2_SCHPO	269	1.07754e-05
fissionyeast_NGP_DIA_4.mzML	1169.42	1256.09	-86.6655	EGLINJGTSIHAGLR	EGLINJGTSIHAGLR	(N(N(H(H(H(H)))(H(H)(H)(H)))))	H(8)N(2)	6	3	1085.47	380104	1.38976e+06	sp|O42887|SPEB2_SCHPO	269	1.07754e-05
fissionyeast_NGP_DIA_1.mzML	685.894	661.587	24.3068	EIAPGJVSK	EIAPGJVSK	(N(N(H(H(H(H(H(H)))))(H(H)(H(H(H(H(H)))))))))	H(13)N(2)	6	3	1143.12	1628930	2.24146e+06	sp|O14194|GGT2_SCHPO	153	0.000389073
fissionyeast_NGP_DIA_2.mzML	691.206	736.347	-45.1415	EIAPGJVSK	EIAPGJVSK	(N(N(H(H(H(H(H(H)))))(H(H)(H(H(H(H(H)))))))))	H(13)N(2)	6	3	1143.12	1658720	2.5139e+06	sp|O14194|GGT2_SCHPO	153	0.000389073
fissionyeast_NGP_DIA_3.mzML	689.532	675.332	14.1996	EIAPGJVSK	EIAPGJVSK	(N(N(H(H(H(H(H(H)))))(H(H)(H(H(H(H(H)))))))))	H(13)N(2)	6	3	1143.12	558925	1.41938e+06	sp|O14194|GGT2_SCHPO	153	0.000389073
fissionyeast_NGP_DIA_4.mzML	685.799	727.795	-41.996	EIAPGJVSK	EIAPGJVSK	(N(N(H(H(H(H(H(H)))))(H(H)(H(H(H(H(H)))))))))	H(13)N(2)	6	3	1143.12	1482320	2.32257e+06	sp|O14194|GGT2_SCHPO	153	0.000389073
fissionyeast_NGP_DIA_1.mzML	870.5	911.02	-40.5196	ETJNSDAGYTEPYR	ETJNSDAGYTEPYR	(N(N(H(H(H(H)))(H(H(H(H)))))))	H(8)N(2)	3	3	1107.09	4388090	4.28795e+06	sp|Q9US55|GLU2A_SCHPO	262	1.7132e-05
fissionyeast_NGP_DIA_2.mzML	872.897	899.856	-26.9592	ETJNSDAGYTEPYR	ETJNSDAGYTEPYR	(N(N(H(H(H(H)))(H(H(H(H)))))))	H(8)N(2)	3	3	1107.09	3977710	3.63865e+06	sp|Q9US55|GLU2A_SCHPO	262	1.7132e-05
fissionyeast_NGP_DIA_3.mzML	890.613	957.676	-67.0634	ETJNSDAGYTEPYR	ETJNSDAGYTEPYR	(N(N(H(H(H(H)))(H(H(H(H)))))))	H(8)N(2)	3	3	1107.09	5245970	5.52389e+06	sp|Q9US55|GLU2A_SCHPO	262	1.7132e-05
fissionyeast_NGP_DIA_4.mzML	871.264	893.344	-22.0802	ETJNSDAGYTEPYR	ETJNSDAGYTEPYR	(N(N(H(H(H(H)))(H(H(H(H)))))))	H(8)N(2)	3	3	1107.09	3629180	4.35631e+06	sp|Q9US55|GLU2A_SCHPO	262	1.7132e-05
fissionyeast_NGP_DIA_1.mzML	864.497	906.193	-41.6961	ETJNSDAGYTEPYR	ETJNSDAGYTEPYR	(N(N(H(H(H(H)))(H(H(H(H(H))))))))	H(9)N(2)	3	3	1161.11	2000960	1.37116e+06	sp|Q9US55|GLU2A_SCHPO	262	1.27773e-05
fissionyeast_NGP_DIA_2.mzML	865.855	891.252	-25.3973	ETJNSDAGYTEPYR	ETJNSDAGYTEPYR	(N(N(H(H(H(H)))(H(H(H(H(H))))))))	H(9)N(2)	3	3	1161.11	1946550	1.50528e+06	sp|Q9US55|GLU2A_SCHPO	262	1.27773e-05
fissionyeast_NGP_DIA_3.mzML	882.255	947.35	-65.0946	ETJNSDAGYTEPYR	ETJNSDAGYTEPYR	(N(N(H(H(H(H)))(H(H(H(H(H))))))))	H(9)N(2)	3	3	1161.11	2265530	1.92418e+06	sp|Q9US55|GLU2A_SCHPO	262	1.27773e-05
fissionyeast_NGP_DIA_4.mzML	866.717	886.228	-19.5106	ETJNSDAGYTEPYR	ETJNSDAGYTEPYR	(N(N(H(H(H(H)))(H(H(H(H(H))))))))	H(9)N(2)	3	3	1161.11	1645970	1.29527e+06	sp|Q9US55|GLU2A_SCHPO	262	1.27773e-05
fissionyeast_NGP_DIA_1.mzML	1119.89	1175.76	-55.8684	FEJETFIAK	FEJETFIAK	(N(N(H(H(H(H)))(H(H)(H)(H)))))	H(8)N(2)	3	2	1401.07	1909410	4.90119e+06	sp|Q9P7D0|YOFJ_SCHPO	287	1.68238e-05
fissionyeast_NGP_DIA_2.mzML	1134.53	1192.96	-58.4315	FEJETFIAK	FEJETFIAK	(N(N(H(H(H(H)))(H(H)(H)(H)))))	H(8)N(2)	3	2	1401.07	1614480	4.91978e+06	sp|Q9P7D0|YOFJ_SCHPO	287	1.68238e-05
fissionyeast_NGP_DIA_3.mzML	1135.04	1188.28	-53.239	FEJETFIAK	FEJETFIAK	(N(N(H(H(H(H)))(H(H)(H)(H)))))	H(8)N(2)	3	2	1401.07	1619670	5.2385e+06	sp|Q9P7D0|YOFJ_SCHPO	287	1.68238e-05
fissionyeast_NGP_DIA_4.mzML	1119.91	1180.23	-60.3195	FEJETFIAK	FEJETFIAK	(N(N(H(H(H(H)))(H(H)(H)(H)))))	H(8)N(2)	3	2	1401.07	1577120	4.26015e+06	sp|Q9P7D0|YOFJ_SCHPO	287	1.68238e-05
fissionyeast_NGP_DIA_1.mzML	1240.97	1265.28	-24.306	FFKJDTQFYIK	FFKJDTQFYIK	(N(N(H(H(H(H(H(H(H(H)))))))(H(H(H))(H(H(H(H(H)))))))))	H(16)N(2)	4	3	1483.92	845225	7.58592e+06	sp|Q9USU5|GAS2_SCHPO	34	0.000164898
fissionyeast_NGP_DIA_2.mzML	1247.15	1275.05	-27.8991	FFKJDTQFYIK	FFKJDTQFYIK	(N(N(H(H(H(H(H(H(H(H)))))))(H(H(H))(H(H(H(H(H)))))))))	H(16)N(2)	4	3	1483.92	741545	8053426	sp|Q9USU5|GAS2_SCHPO	34	0.000164898
fissionyeast_NGP_DIA_3.mzML	1249.43	1274.98	-25.5529	FFKJDTQFYIK	FFKJDTQFYIK	(N(N(H(H(H(H(H(H(H(H)))))))(H(H(H))(H(H(H(H(H)))))))))	H(16)N(2)	4	3	1483.92	756761	7.20762e+06	sp|Q9USU5|GAS2_SCHPO	34	0.000164898
fissionyeast_NGP_DIA_4.mzML	1239.86	1258.71	-18.8486	FFKJDTQFYIK	FFKJDTQFYIK	(N(N(H(H(H(H(H(H(H(H)))))))(H(H(H))(H(H(H(H(H)))))))))	H(16)N(2)	4	3	1483.92	642673	6.40307e+06	sp|Q9USU5|GAS2_SCHPO	34	0.000164898
fissionyeast_NGP_DIA_1.mzML	1822.55	1863.57	-41.0204	FISDHLFEEECGSJVTYLK	FISDHLFEEEC[160]GSJVTYLK	(N(N(H(H(H))(H(H)(H(H(H(H))))))))	H(9)N(2)	14	3	1384.9	1677550	5.58317e+06	sp|O13875|YE1A_SCHPO	221	5.95277e-05
fissionyeast_NGP_DIA_2.mzML	1839.83	1869.68	-29.848	FISDHLFEEECGSJVTYLK	FISDHLFEEEC[160]GSJVTYLK	(N(N(H(H(H))(H(H)(H(H(H(H))))))))	H(9)N(2)	14	3	1384.9	1199900	5.13871e+06	sp|O13875|YE1A_SCHPO	221	5.95277e-05
fissionyeast_NGP_DIA_3.mzML	1830.71	1878.01	-47.3008	FISDHLFEEECGSJVTYLK	FISDHLFEEEC[160]GSJVTYLK	(N(N(H(H(H))(H(H)(H(H(H(H))))))))	H(9)N(2)	14	3	1384.9	1416230	5.79992e+06	sp|O13875|YE1A_SCHPO	221	5.95277e-05
fissionyeast_NGP_DIA_4.mzML	1817.71	1843.04	-25.3349	FISDHLFEEECGSJVTYLK	FISDHLFEEEC[160]GSJVTYLK	(N(N(H(H(H))(H(H)(H(H(H(H))))))))	H(9)N(2)	14	3	1384.9	1567110	5.8198e+06	sp|O13875|YE1A_SCHPO	221	5.95277e-05
fissionyeast_NGP_DIA_1.mzML	458.417	419.371	39.0458	FJCTTR	FJC[160]TTR	(N(N(H(H(H(H(H))))(H(H(H(H)))(H(H(H)))))))	H(12)N(2)	2	3	1050.39	9564980	4.26212e+06	sp|P87167|BUT2_SCHPO	333	0.00941293
fissionyeast_NGP_DIA_2.mzML	456.232	419.266	36.9663	FJCTTR	FJC[160]TTR	(N(N(H(H(H(H(H))))(H(H(H(H)))(H(H(H)))))))	H(12)N(2)	2	3	1050.39	8343810	4.35659e+06	sp|P87167|BUT2_SCHPO	333	0.00941293
fissionyeast_NGP_DIA_3.mzML	451.427	378.642	72.7849	FJCTTR	FJC[160]TTR	(N(N(H(H(H(H(H))))(H(H(H(H)))(H(H(H)))))))	H(12)N(2)	2	3	1050.39	7907670	4.3986e+06	sp|P87167|BUT2_SCHPO	333	0.00941293
fissionyeast_NGP_DIA_4.mzML	449.039	396.195	52.8439	FJCTTR	FJC[160]TTR	(N(N(H(H(H(H(H))))(H(H(H(H)))(H(H(H)))))))	H(12)N(2)	2	3	1050.39	7706130	2.93418e+06	sp|P87167|BUT2_SCHPO	333	0.00941293
fissionyeast_NGP_DIA_1.mzML	1697.34	1560.11	137.235	FJLTDLECSR	FJLTDLEC[160]SR	(N(N(H(H(H(H(H))))(H(H(H(H)))))))	H(9)N(2)	2	2	1560.11	566475	3.9181e+06	sp|P0CU13|YI46_SCHPO/sp|Q9P7U4|YI75_SCHPO/sp|P0CU12|YHEF_SCHPO	20/21/20	1.77563e-05
fissionyeast_NGP_DIA_2.mzML	1714.97	1607.35	107.625	FJLTDLECSR	FJLTDLEC[160]SR	(N(N(H(H(H(H(H))))(H(H(H(H)))))))	H(9)N(2)	2	2	1560.11	658280	4.17211e+06	sp|P0CU13|YI46_SCHPO/sp|Q9P7U4|YI75_SCHPO/sp|P0CU12|YHEF_SCHPO	20/21/20	1.77563e-05
fissionyeast_NGP_DIA_3.mzML	1717.23	1609.3	107.933	FJLTDLECSR	FJLTDLEC[160]SR	(N(N(H(H(H(H(H))))(H(H(H(H)))))))	H(9)N(2)	2	2	1560.11	674066	4.1549e+06	sp|P0CU13|YI46_SCHPO/sp|Q9P7U4|YI75_SCHPO/sp|P0CU12|YHEF_SCHPO	20/21/20	1.77563e-05
fissionyeast_NGP_DIA_4.mzML	1691.05	1582.76	108.29	FJLTDLECSR	FJLTDLEC[160]SR	(N(N(H(H(H(H(H))))(H(H(H(H)))))))	H(9)N(2)	2	2	1560.11	846661	3.4018e+06	sp|P0CU13|YI46_SCHPO/sp|Q9P7U4|YI75_SCHPO/sp|P0CU12|YHEF_SCHPO	20/21/20	1.77563e-05
fissionyeast_NGP_DIA_1.mzML	1697.46	1569.93	127.532	FJLTDLECSR	FJLTDLEC[160]SR	(N(N(H(H(H(H(H))))(H(H(H(H)))))))	H(9)N(2)	2	3	1040.41	1367790	1.69627e+06	sp|P0CU13|YI46_SCHPO/sp|Q9P7U4|YI75_SCHPO/sp|P0CU12|YHEF_SCHPO	20/21/20	1.77563e-05
fissionyeast_NGP_DIA_2.mzML	1715.87	1614.98	100.887	FJLTDLECSR	FJLTDLEC[160]SR	(N(N(H(H(H(H(H))))(H(H(H(H)))))))	H(9)N(2)	2	3	1040.41	1626690	1.65978e+06	sp|P0CU13|YI46_SCHPO/sp|Q9P7U4|YI75_SCHPO/sp|P0CU12|YHEF_SCHPO	20/21/20	1.77563e-05
fissionyeast_NGP_DIA_3.mzML	1717.64	1617.44	100.195	FJLTDLECSR	FJLTDLEC[160]SR	(N(N(H(H(H(H(H))))(H(H(H(H)))))))	H(9)N(2)	2	3	1040.41	1690790	2.17665e+06	sp|P0CU13|YI46_SCHPO/sp|Q9P7U4|YI75_SCHPO/sp|P0CU12|YHEF_SCHPO	20/21/20	1.77563e-05
fissionyeast_NGP_DIA_4.mzML	1691.05	1590.84	100.214	FJLTDLECSR	FJLTDLEC[160]SR	(N(N(H(H(H(H(H))))(H(H(H(H)))))))	H(9)N(2)	2	3	1040.41	1638550	1.82753e+06	sp|P0CU13|YI46_SCHPO/sp|Q9P7U4|YI75_SCHPO/sp|P0CU12|YHEF_SCHPO	20/21/20	1.77563e-05
fissionyeast_NGP_DIA_1.mzML	1099.96	1155.81	-55.8522	FJVSASIK	FJVSASIK	(N(N(H(H(H(H)))(H(H)(H)(H)))))	H(8)N(2)	2	2	1284.54	3354880	7.46601e+06	sp|Q9USV0|HRD3_SCHPO	48	7.57418e-06
fissionyeast_NGP_DIA_2.mzML	1114.38	1172.22	-57.84	FJVSASIK	FJVSASIK	(N(N(H(H(H(H)))(H(H)(H)(H)))))	H(8)N(2)	2	2	1284.54	2544930	5.00563e+06	sp|Q9USV0|HRD3_SCHPO	48	7.57418e-06
fissionyeast_NGP_DIA_3.mzML	1117.49	1170.04	-52.5482	FJVSASIK	FJVSASIK	(N(N(H(H(H(H)))(H(H)(H)(H)))))	H(8)N(2)	2	2	1284.54	2665030	6.16391e+06	sp|Q9USV0|HRD3_SCHPO	48	7.57418e-06
fissionyeast_NGP_DIA_4.mzML	1100.74	1160	-59.2606	FJVSASIK	FJVSASIK	(N(N(H(H(H(H)))(H(H)(H)(H)))))	H(8)N(2)	2	2	1284.54	3167440	7.32543e+06	sp|Q9USV0|HRD3_SCHPO	48	7.57418e-06
fissionyeast_NGP_DIA_1.mzML	1094.76	1144.56	-49.7967	FJVSASIK	FJVSASIK	(N(N(H(H(H)(H))(H(H(H(H(H))))))))	H(9)N(2)	2	2	1365.56	1032610	2.70466e+06	sp|Q9USV0|HRD3_SCHPO	48	1.13074e-05
fissionyeast_NGP_DIA_2.mzML	1108.97	1160.92	-51.9458	FJVSASIK	FJVSASIK	(N(N(H(H(H)(H))(H(H(H(H(H))))))))	H(9)N(2)	2	2	1365.56	866290	2.41924e+06	sp|Q9USV0|HRD3_SCHPO	48	1.13074e-05
fissionyeast_NGP_DIA_3.mzML	1112.53	1159.9	-47.3748	FJVSASIK	FJVSASIK	(N(N(H(H(H)(H))(H(H(H(H(H))))))))	H(9)N(2)	2	2	1365.56	577995	1.77908e+06	sp|Q9USV0|HRD3_SCHPO	48	1.13074e-05
fissionyeast_NGP_DIA_4.mzML	1095.63	1148.79	-53.1637	FJVSASIK	FJVSASIK	(N(N(H(H(H)(H))(H(H(H(H(H))))))))	H(9)N(2)	2	2	1365.56	992822	2.40592e+06	sp|Q9USV0|HRD3_SCHPO	48	1.13074e-05
fissionyeast_NGP_DIA_2.mzML	1239.79	1246.2	-6.41058	FLTHLNNEVLHDJYTR	FLTHLNNEVLHDJYTR	(N(N(H(H(H(H(H))))(H(H(H(H(H(H)))))))))	H(11)N(2)	13	4	1044.44	380153	2.05636e+06	sp|O59747|PDF1_SCHPO	223	0.00247226
fissionyeast_NGP_DIA_1.mzML	1231.8	1229.99	1.80591	FLTHLNNEVLHDJYTR	FLTHLNNEVLHDJYTR	(N(N(H(H(H))(H(H(H(H(H))))(H(H(H(H))))))))	H(12)N(2)	13	3	1446.27	375722	4.2818e+06	sp|O59747|PDF1_SCHPO	223	0.000255383
fissionyeast_NGP_DIA_2.mzML	1235.97	1235.03	0.943111	FLTHLNNEVLHDJYTR	FLTHLNNEVLHDJYTR	(N(N(H(H(H))(H(H(H(H(H))))(H(H(H(H))))))))	H(12)N(2)	13	3	1446.27	436203	3.11913e+06	sp|O59747|PDF1_SCHPO	223	0.000255383
fissionyeast_NGP_DIA_3.mzML	1237.34	1235.57	1.76798	FLTHLNNEVLHDJYTR	FLTHLNNEVLHDJYTR	(N(N(H(H(H))(H(H(H(H(H))))(H(H(H(H))))))))	H(12)N(2)	13	3	1446.27	448113	3.54841e+06	sp|O59747|PDF1_SCHPO	223	0.000255383
fissionyeast_NGP_DIA_4.mzML	1228.51	1228.01	0.503646	FLTHLNNEVLHDJYTR	FLTHLNNEVLHDJYTR	(N(N(H(H(H))(H(H(H(H(H))))(H(H(H(H))))))))	H(12)N(2)	13	3	1446.27	417389	3.01299e+06	sp|O59747|PDF1_SCHPO	223	0.000255383
fissionyeast_NGP_DIA_1.mzML	1232.23	1316.08	-83.8482	FLTHLNNEVLHDJYTR	FLTHLNNEVLHDJYTR	(N(N(H(H(H(H(H(H)))))(H(H(H(H(H(H)))))))))	H(12)N(2)	13	4	1084.95	281424	2.94213e+06	sp|O59747|PDF1_SCHPO	223	0.000397239
fissionyeast_NGP_DIA_3.mzML	1236.02	1324.68	-88.6605	FLTHLNNEVLHDJYTR	FLTHLNNEVLHDJYTR	(N(N(H(H(H(H(H(H)))))(H(H(H(H(H(H)))))))))	H(12)N(2)	13	4	1084.95	155221	1.92043e+06	sp|O59747|PDF1_SCHPO	223	0.000397239
fissionyeast_NGP_DIA_4.mzML	1231.01	1282.29	-51.2761	FLTHLNNEVLHDJYTR	FLTHLNNEVLHDJYTR	(N(N(H(H(H(H(H(H)))))(H(H(H(H(H(H)))))))))	H(12)N(2)	13	4	1084.95	220349	1.90456e+06	sp|O59747|PDF1_SCHPO	223	0.000397239
fissionyeast_NGP_DIA_1.mzML	1228.19	1228.19	0	FLTHLNNEVLHDJYTR	FLTHLNNEVLHDJYTR	(N(N(H(H(H(H(H))))(H(H(H(H(H(H(H(H)))))))))))	H(13)N(2)	13	3	1500.28	519351	6.3878e+06	sp|O59747|PDF1_SCHPO	223	1.95109e-05
fissionyeast_NGP_DIA_2.mzML	1232.43	1232.99	-0.562273	FLTHLNNEVLHDJYTR	FLTHLNNEVLHDJYTR	(N(N(H(H(H(H(H))))(H(H(H(H(H(H(H(H)))))))))))	H(13)N(2)	13	3	1500.28	518322	4.54318e+06	sp|O59747|PDF1_SCHPO	223	1.95109e-05
fissionyeast_NGP_DIA_3.mzML	1233.47	1233.47	0	FLTHLNNEVLHDJYTR	FLTHLNNEVLHDJYTR	(N(N(H(H(H(H(H))))(H(H(H(H(H(H(H(H)))))))))))	H(13)N(2)	13	3	1500.28	574217	5.33826e+06	sp|O59747|PDF1_SCHPO	223	1.95109e-05
fissionyeast_NGP_DIA_4.mzML	1225.05	1226.03	-0.97744	FLTHLNNEVLHDJYTR	FLTHLNNEVLHDJYTR	(N(N(H(H(H(H(H))))(H(H(H(H(H(H(H(H)))))))))))	H(13)N(2)	13	3	1500.28	457868	4.6351e+06	sp|O59747|PDF1_SCHPO	223	1.95109e-05
fissionyeast_NGP_DIA_1.mzML	1228.99	1314.81	-85.8162	FLTHLNNEVLHDJYTR	FLTHLNNEVLHDJYTR	(N(N(H(H(H(H(H))))(H(H(H(H(H(H(H(H)))))))))))	H(13)N(2)	13	4	1125.46	546165	4.49857e+06	sp|O59747|PDF1_SCHPO	223	1.95109e-05
fissionyeast_NGP_DIA_2.mzML	1234.89	1323.59	-88.6984	FLTHLNNEVLHDJYTR	FLTHLNNEVLHDJYTR	(N(N(H(H(H(H(H))))(H(H(H(H(H(H(H(H)))))))))))	H(13)N(2)	13	4	1125.46	440032	3.14625e+06	sp|O59747|PDF1_SCHPO	223	1.95109e-05
fissionyeast_NGP_DIA_3.mzML	1234.43	1323.3	-88.8702	FLTHLNNEVLHDJYTR	FLTHLNNEVLHDJYTR	(N(N(H(H(H(H(H))))(H(H(H(H(H(H(H(H)))))))))))	H(13)N(2)	13	4	1125.46	316806	3.01673e+06	sp|O59747|PDF1_SCHPO	223	1.95109e-05
fissionyeast_NGP_DIA_4.mzML	1224.77	1280.02	-55.2475	FLTHLNNEVLHDJYTR	FLTHLNNEVLHDJYTR	(N(N(H(H(H(H(H))))(H(H(H(H(H(H(H(H)))))))))))	H(13)N(2)	13	4	1125.46	522804	2.80704e+06	sp|O59747|PDF1_SCHPO	223	1.95109e-05
fissionyeast_NGP_DIA_1.mzML	1544.8	1531.95	12.8487	FNPAJTSITNYEIK	FNPAJTSITNYEIK	(N(N(H(H(H)(H))(H(H(H(H(H))))))))	H(9)N(2)	5	3	1159.48	1060110	2261147	sp|O94680|PDAT_SCHPO	560	1.62181e-05
fissionyeast_NGP_DIA_2.mzML	1580.09	1581.05	-0.95992	FNPAJTSITNYEIK	FNPAJTSITNYEIK	(N(N(H(H(H)(H))(H(H(H(H(H))))))))	H(9)N(2)	5	3	1159.48	998260	1.94634e+06	sp|O94680|PDAT_SCHPO	560	1.62181e-05
fissionyeast_NGP_DIA_3.mzML	1580.95	1581.66	-0.712496	FNPAJTSITNYEIK	FNPAJTSITNYEIK	(N(N(H(H(H)(H))(H(H(H(H(H))))))))	H(9)N(2)	5	3	1159.48	1106000	2.35298e+06	sp|O94680|PDAT_SCHPO	560	1.62181e-05
fissionyeast_NGP_DIA_4.mzML	1556.48	1554.81	1.6656	FNPAJTSITNYEIK	FNPAJTSITNYEIK	(N(N(H(H(H)(H))(H(H(H(H(H))))))))	H(9)N(2)	5	3	1159.48	997443	2.29142e+06	sp|O94680|PDAT_SCHPO	560	1.62181e-05
fissionyeast_NGP_DIA_1.mzML	2094.2	2147.87	-53.673	FVLFSQESPFLJWTSHHLQR	FVLFSQESPFLJWTSHHLQR	(N(N(H(H(H(H)))(H(H(H(H(H))))))))	H(9)N(2)	12	4	1085.23	532687	4.26989e+06	sp|Q9Y7P1|ERO12_SCHPO	546	4.35642e-05
fissionyeast_NGP_DIA_2.mzML	2121.15	2174.1	-52.9544	FVLFSQESPFLJWTSHHLQR	FVLFSQESPFLJWTSHHLQR	(N(N(H(H(H(H)))(H(H(H(H(H))))))))	H(9)N(2)	12	4	1085.23	558996	3.30432e+06	sp|Q9Y7P1|ERO12_SCHPO	546	4.35642e-05
fissionyeast_NGP_DIA_3.mzML	2128.52	2178.62	-50.1048	FVLFSQESPFLJWTSHHLQR	FVLFSQESPFLJWTSHHLQR	(N(N(H(H(H(H)))(H(H(H(H(H))))))))	H(9)N(2)	12	4	1085.23	698157	4.8841e+06	sp|Q9Y7P1|ERO12_SCHPO	546	4.35642e-05
fissionyeast_NGP_DIA_4.mzML	2095	2139.44	-44.4381	FVLFSQESPFLJWTSHHLQR	FVLFSQESPFLJWTSHHLQR	(N(N(H(H(H(H)))(H(H(H(H(H))))))))	H(9)N(2)	12	4	1085.23	479145	3.86428e+06	sp|Q9Y7P1|ERO12_SCHPO	546	4.35642e-05
fissionyeast_NGP_DIA_1.mzML	1709.93	1646.94	62.9948	GFPLNAJASLIR	GFPLNAJASLIR	(N(N(H(H(H(H(H))))(H(H(H(H)))))))	H(9)N(2)	7	2	1569.18	548006	3.35571e+06	sp|Q10449|MU157_SCHPO	282	0.000722946
fissionyeast_NGP_DIA_2.mzML	1726.31	1675.95	50.3604	GFPLNAJASLIR	GFPLNAJASLIR	(N(N(H(H(H(H(H))))(H(H(H(H)))))))	H(9)N(2)	7	2	1569.18	491114	3.26654e+06	sp|Q10449|MU157_SCHPO	282	0.000722946
fissionyeast_NGP_DIA_3.mzML	1726.13	1663.92	62.2052	GFPLNAJASLIR	GFPLNAJASLIR	(N(N(H(H(H(H(H))))(H(H(H(H)))))))	H(9)N(2)	7	2	1569.18	492027	3.06668e+06	sp|Q10449|MU157_SCHPO	282	0.000722946
fissionyeast_NGP_DIA_4.mzML	1701.07	1657.96	43.1123	GFPLNAJASLIR	GFPLNAJASLIR	(N(N(H(H(H(H(H))))(H(H(H(H)))))))	H(9)N(2)	7	2	1569.18	303088	3.45418e+06	sp|Q10449|MU157_SCHPO	282	0.000722946
fissionyeast_NGP_DIA_1.mzML	2004.66	2021.07	-16.4146	GLAQLSEEEACEVALJVTK	GLAQLSEEEAC[160]EVALJVTK	(N(N(H(H(H(H)))(H(H)(H(H))))))	H(8)N(2)	16	3	1255.21	2803970	4.19171e+06	sp|O74480|YQJ7_SCHPO	263	0.000161991
fissionyeast_NGP_DIA_2.mzML	2022.77	2040.85	-18.0842	GLAQLSEEEACEVALJVTK	GLAQLSEEEAC[160]EVALJVTK	(N(N(H(H(H(H)))(H(H)(H(H))))))	H(8)N(2)	16	3	1255.21	2826270	3.34327e+06	sp|O74480|YQJ7_SCHPO	263	0.000161991
fissionyeast_NGP_DIA_3.mzML	2028.16	2044.9	-16.7386	GLAQLSEEEACEVALJVTK	GLAQLSEEEAC[160]EVALJVTK	(N(N(H(H(H(H)))(H(H)(H(H))))))	H(8)N(2)	16	3	1255.21	2642600	3.86082e+06	sp|O74480|YQJ7_SCHPO	263	0.000161991
fissionyeast_NGP_DIA_4.mzML	2003.16	2020.91	-17.7521	GLAQLSEEEACEVALJVTK	GLAQLSEEEAC[160]EVALJVTK	(N(N(H(H(H(H)))(H(H)(H(H))))))	H(8)N(2)	16	3	1255.21	2367530	3.26282e+06	sp|O74480|YQJ7_SCHPO	263	0.000161991
fissionyeast_NGP_DIA_1.mzML	1989.82	1987.23	2.59331	GLAQLSEEEACEVALJVTK	GLAQLSEEEAC[160]EVALJVTK	(N(N(H(H(H)(H))(H(H)(H(H(H)))))))	H(9)N(2)	16	3	1309.22	2569010	1.14501e+07	sp|O74480|YQJ7_SCHPO	263	1.74431e-05
fissionyeast_NGP_DIA_2.mzML	2008.76	2005.91	2.84576	GLAQLSEEEACEVALJVTK	GLAQLSEEEAC[160]EVALJVTK	(N(N(H(H(H)(H))(H(H)(H(H(H)))))))	H(9)N(2)	16	3	1309.22	2241830	8.81683e+06	sp|O74480|YQJ7_SCHPO	263	1.74431e-05
fissionyeast_NGP_DIA_3.mzML	2015.89	2012.86	3.03421	GLAQLSEEEACEVALJVTK	GLAQLSEEEAC[160]EVALJVTK	(N(N(H(H(H)(H))(H(H)(H(H(H)))))))	H(9)N(2)	16	3	1309.22	1879560	1.02234e+07	sp|O74480|YQJ7_SCHPO	263	1.74431e-05
fissionyeast_NGP_DIA_4.mzML	1990.36	1986.62	3.73889	GLAQLSEEEACEVALJVTK	GLAQLSEEEAC[160]EVALJVTK	(N(N(H(H(H)(H))(H(H)(H(H(H)))))))	H(9)N(2)	16	3	1309.22	2019980	1.08804e+07	sp|O74480|YQJ7_SCHPO	263	1.74431e-05
fissionyeast_NGP_DIA_1.mzML	1198.96	1196.11	2.84736	GVLQATJMTYGK	GVLQATJMTYGK	(N(N(H(H(H(H)))(H(H(H(H)))))))	H(8)N(2)	7	2	1493.12	568285	5.622e+06	sp|O59866|OSTB_SCHPO	275	3.79856e-05
fissionyeast_NGP_DIA_2.mzML	1212.6	1203.78	8.82202	GVLQATJMTYGK	GVLQATJMTYGK	(N(N(H(H(H(H)))(H(H(H(H)))))))	H(8)N(2)	7	2	1493.12	435402	5.21877e+06	sp|O59866|OSTB_SCHPO	275	3.79856e-05
fissionyeast_NGP_DIA_3.mzML	1209.76	1203.01	6.75086	GVLQATJMTYGK	GVLQATJMTYGK	(N(N(H(H(H(H)))(H(H(H(H)))))))	H(8)N(2)	7	2	1493.12	673960	5.90382e+06	sp|O59866|OSTB_SCHPO	275	3.79856e-05
fissionyeast_NGP_DIA_4.mzML	1200.14	1195.24	4.896	GVLQATJMTYGK	GVLQATJMTYGK	(N(N(H(H(H(H)))(H(H(H(H)))))))	H(8)N(2)	7	2	1493.12	509256	4.77911e+06	sp|O59866|OSTB_SCHPO	275	3.79856e-05
fissionyeast_NGP_DIA_1.mzML	550.531	539.051	11.4798	HATSJGTVETLNTK	HATSJGTVETLNTK	(N(N(H(H(H(H)))(H(H)(H)(H)))))	H(8)N(2)	5	3	1059.11	14050500	2.94791e+07	sp|O13898|PMT1_SCHPO	443	1.79085e-05
fissionyeast_NGP_DIA_2.mzML	562.845	543.891	18.9541	HATSJGTVETLNTK	HATSJGTVETLNTK	(N(N(H(H(H(H)))(H(H)(H)(H)))))	H(8)N(2)	5	3	1059.11	15079500	2.8897e+07	sp|O13898|PMT1_SCHPO	443	1.79085e-05
fissionyeast_NGP_DIA_3.mzML	565.123	582.516	-17.3932	HATSJGTVETLNTK	HATSJGTVETLNTK	(N(N(H(H(H(H)))(H(H)(H)(H)))))	H(8)N(2)	5	3	1059.11	11936300	2.38827e+07	sp|O13898|PMT1_SCHPO	443	1.79085e-05
fissionyeast_NGP_DIA_4.mzML	543.23	564.579	-21.3493	HATSJGTVETLNTK	HATSJGTVETLNTK	(N(N(H(H(H(H)))(H(H)(H)(H)))))	H(8)N(2)	5	3	1059.11	11482800	2.12145e+07	sp|O13898|PMT1_SCHPO	443	1.79085e-05
fissionyeast_NGP_DIA_1.mzML	548.092	536.44	11.6523	HATSJGTVETLNTK	HATSJGTVETLNTK	(N(N(H(H(H)(H))(H(H(H))(H(H))))))	H(9)N(2)	5	3	1113.13	14013400	3.49742e+07	sp|O13898|PMT1_SCHPO	443	1.69785e-05
fissionyeast_NGP_DIA_2.mzML	560.001	540.391	19.6095	HATSJGTVETLNTK	HATSJGTVETLNTK	(N(N(H(H(H)(H))(H(H(H))(H(H))))))	H(9)N(2)	5	3	1113.13	14690800	3.36086e+07	sp|O13898|PMT1_SCHPO	443	1.69785e-05
fissionyeast_NGP_DIA_3.mzML	562.673	581.557	-18.8836	HATSJGTVETLNTK	HATSJGTVETLNTK	(N(N(H(H(H)(H))(H(H(H))(H(H))))))	H(9)N(2)	5	3	1113.13	12986000	2.86047e+07	sp|O13898|PMT1_SCHPO	443	1.69785e-05
fissionyeast_NGP_DIA_4.mzML	541.446	563.724	-22.2778	HATSJGTVETLNTK	HATSJGTVETLNTK	(N(N(H(H(H)(H))(H(H(H))(H(H))))))	H(9)N(2)	5	3	1113.13	11121900	2.50731e+07	sp|O13898|PMT1_SCHPO	443	1.69785e-05
fissionyeast_NGP_DIA_1.mzML	1643.46	1675.25	-31.7876	HEYFCVYPJASLIK	HEYFC[160]VYPJASLIK	(N(N(H(H(H(H)))(H(H)(H)(H)))))	H(8)N(2)	9	3	1148.48	4556210	2.01475e+07	sp|Q9UTC8|OS9_SCHPO	97	2.22262e-05
fissionyeast_NGP_DIA_2.mzML	1664.46	1699.32	-34.8638	HEYFCVYPJASLIK	HEYFC[160]VYPJASLIK	(N(N(H(H(H(H)))(H(H)(H)(H)))))	H(8)N(2)	9	3	1148.48	3446410	1.52546e+07	sp|Q9UTC8|OS9_SCHPO	97	2.22262e-05
fissionyeast_NGP_DIA_3.mzML	1670.5	1690.42	-19.9233	HEYFCVYPJASLIK	HEYFC[160]VYPJASLIK	(N(N(H(H(H(H)))(H(H)(H)(H)))))	H(8)N(2)	9	3	1148.48	3564320	1.63765e+07	sp|Q9UTC8|OS9_SCHPO	97	2.22262e-05
fissionyeast_NGP_DIA_4.mzML	1641.43	1686.75	-45.3247	HEYFCVYPJASLIK	HEYFC[160]VYPJASLIK	(N(N(H(H(H(H)))(H(H)(H)(H)))))	H(8)N(2)	9	3	1148.48	3433150	1.34686e+07	sp|Q9UTC8|OS9_SCHPO	97	2.22262e-05
fissionyeast_NGP_DIA_1.mzML	575.14	564.929	10.2107	HPJGTAHSLNFR	HPJGTAHSLNFR	(N(N(H(H(H(H(H))))(H(H(H))(H(H))))))	H(10)N(2)	3	3	1126.46	357842	1.20021e+06	sp|Q9US04|GGT1_SCHPO	156	0.000340949
fissionyeast_NGP_DIA_2.mzML	586.054	576.25	9.80387	HPJGTAHSLNFR	HPJGTAHSLNFR	(N(N(H(H(H(H(H))))(H(H(H))(H(H))))))	H(10)N(2)	3	3	1126.46	347112	1.40911e+06	sp|Q9US04|GGT1_SCHPO	156	0.000340949
fissionyeast_NGP_DIA_1.mzML	582.255	564.996	17.2585	HPJGTAHSLNFR	HPJGTAHSLNFR	(N(N(H(H(H(H)))(H(H)(H)(H)))))	H(8)N(2)	3	3	1018.42	1044060	1.95734e+06	sp|Q9US04|GGT1_SCHPO	156	6.46993e-06
fissionyeast_NGP_DIA_2.mzML	590.787	576.316	14.4713	HPJGTAHSLNFR	HPJGTAHSLNFR	(N(N(H(H(H(H)))(H(H)(H)(H)))))	H(8)N(2)	3	3	1018.42	992383	1.82523e+06	sp|Q9US04|GGT1_SCHPO	156	6.46993e-06
fissionyeast_NGP_DIA_3.mzML	591.461	581.114	10.3466	HPJGTAHSLNFR	HPJGTAHSLNFR	(N(N(H(H(H(H)))(H(H)(H)(H)))))	H(8)N(2)	3	3	1018.42	960091	1.64849e+06	sp|Q9US04|GGT1_SCHPO	156	6.46993e-06
fissionyeast_NGP_DIA_4.mzML	577.04	563.667	13.3732	HPJGTAHSLNFR	HPJGTAHSLNFR	(N(N(H(H(H(H)))(H(H)(H)(H)))))	H(8)N(2)	3	3	1018.42	866788	1.55411e+06	sp|Q9US04|GGT1_SCHPO	156	6.46993e-06
fissionyeast_NGP_DIA_2.mzML	592.348	576.345	16.003	HPJGTAHSLNFR	HPJGTAHSLNFR	(N(N(H(H(H(H)))(H(H)(H)(H)))))	H(8)N(2)	3	4	764.068	224149	265374	sp|Q9US04|GGT1_SCHPO	156	6.46993e-06
fissionyeast_NGP_DIA_3.mzML	592.184	581.107	11.0768	HPJGTAHSLNFR	HPJGTAHSLNFR	(N(N(H(H(H(H)))(H(H)(H)(H)))))	H(8)N(2)	3	4	764.068	130300	170355	sp|Q9US04|GGT1_SCHPO	156	6.46993e-06
fissionyeast_NGP_DIA_4.mzML	576.556	563.659	12.8973	HPJGTAHSLNFR	HPJGTAHSLNFR	(N(N(H(H(H(H)))(H(H)(H)(H)))))	H(8)N(2)	3	4	764.068	104719	201300	sp|Q9US04|GGT1_SCHPO	156	6.46993e-06
fissionyeast_NGP_DIA_1.mzML	578.799	564.961	13.8383	HPJGTAHSLNFR	HPJGTAHSLNFR	(N(N(H(H(H(H)))(H(H(H(H(H))))))))	H(9)N(2)	3	3	1072.44	1506770	4.43948e+06	sp|Q9US04|GGT1_SCHPO	156	5.91835e-06
fissionyeast_NGP_DIA_2.mzML	588.167	576.282	11.8855	HPJGTAHSLNFR	HPJGTAHSLNFR	(N(N(H(H(H(H)))(H(H(H(H(H))))))))	H(9)N(2)	3	3	1072.44	1436340	4.58992e+06	sp|Q9US04|GGT1_SCHPO	156	5.91835e-06
fissionyeast_NGP_DIA_3.mzML	589.361	581.123	8.23752	HPJGTAHSLNFR	HPJGTAHSLNFR	(N(N(H(H(H(H)))(H(H(H(H(H))))))))	H(9)N(2)	3	3	1072.44	1115340	4.2248e+06	sp|Q9US04|GGT1_SCHPO	156	5.91835e-06
fissionyeast_NGP_DIA_4.mzML	572.077	563.678	8.39921	HPJGTAHSLNFR	HPJGTAHSLNFR	(N(N(H(H(H(H)))(H(H(H(H(H))))))))	H(9)N(2)	3	3	1072.44	1229200	4.08467e+06	sp|Q9US04|GGT1_SCHPO	156	5.91835e-06
fissionyeast_NGP_DIA_1.mzML	578.441	566.766	11.6749	HPJGTAHSLNFR	HPJGTAHSLNFR	(N(N(H(H(H)(H(H)))(H(H)(H(H))))))	H(9)N(2)	3	4	804.582	453054	498129	sp|Q9US04|GGT1_SCHPO	156	5.17265e-05
fissionyeast_NGP_DIA_2.mzML	587.721	577.979	9.74202	HPJGTAHSLNFR	HPJGTAHSLNFR	(N(N(H(H(H)(H(H)))(H(H)(H(H))))))	H(9)N(2)	3	4	804.582	696137	524630	sp|Q9US04|GGT1_SCHPO	156	5.17265e-05
fissionyeast_NGP_DIA_3.mzML	588.9	580.665	8.23495	HPJGTAHSLNFR	HPJGTAHSLNFR	(N(N(H(H(H)(H(H)))(H(H)(H(H))))))	H(9)N(2)	3	4	804.582	495884	409172	sp|Q9US04|GGT1_SCHPO	156	5.17265e-05
fissionyeast_NGP_DIA_4.mzML	572.647	563.098	9.54942	HPJGTAHSLNFR	HPJGTAHSLNFR	(N(N(H(H(H)(H(H)))(H(H)(H(H))))))	H(9)N(2)	3	4	804.582	444836	423464	sp|Q9US04|GGT1_SCHPO	156	5.17265e-05
fissionyeast_NGP_DIA_1.mzML	1052.99	1168.77	-115.78	HPNJGTSFFSNSLNR	HPNJGTSFFSNSLNR	(N(N(H(H(H))(H(H(H(H(H(H(H))))))))))	H(10)N(2)	4	3	1240.17	809233	2.735e+06	sp|O13704|YEU5_SCHPO	227	0.000112925
fissionyeast_NGP_DIA_2.mzML	1069.74	1185.36	-115.615	HPNJGTSFFSNSLNR	HPNJGTSFFSNSLNR	(N(N(H(H(H))(H(H(H(H(H(H(H))))))))))	H(10)N(2)	4	3	1240.17	625976	2.1487e+06	sp|O13704|YEU5_SCHPO	227	0.000112925
fissionyeast_NGP_DIA_3.mzML	1074.95	1181.74	-106.788	HPNJGTSFFSNSLNR	HPNJGTSFFSNSLNR	(N(N(H(H(H))(H(H(H(H(H(H(H))))))))))	H(10)N(2)	4	3	1240.17	617240	2.42898e+06	sp|O13704|YEU5_SCHPO	227	0.000112925
fissionyeast_NGP_DIA_4.mzML	1055.6	1172.95	-117.355	HPNJGTSFFSNSLNR	HPNJGTSFFSNSLNR	(N(N(H(H(H))(H(H(H(H(H(H(H))))))))))	H(10)N(2)	4	3	1240.17	636588	2.06615e+06	sp|O13704|YEU5_SCHPO	227	0.000112925
fissionyeast_NGP_DIA_1.mzML	1059.36	1173.72	-114.358	HPNJGTSFFSNSLNR	HPNJGTSFFSNSLNR	(N(N(H(H(H(H)))(H(H(H(H(H))))))))	H(9)N(2)	4	3	1186.15	1283350	4.26158e+06	sp|O13704|YEU5_SCHPO	227	0.000903313
fissionyeast_NGP_DIA_2.mzML	1076.62	1191.18	-114.564	HPNJGTSFFSNSLNR	HPNJGTSFFSNSLNR	(N(N(H(H(H(H)))(H(H(H(H(H))))))))	H(9)N(2)	4	3	1186.15	1120220	2.96194e+06	sp|O13704|YEU5_SCHPO	227	0.000903313
fissionyeast_NGP_DIA_3.mzML	1082.05	1186.57	-104.518	HPNJGTSFFSNSLNR	HPNJGTSFFSNSLNR	(N(N(H(H(H(H)))(H(H(H(H(H))))))))	H(9)N(2)	4	3	1186.15	985187	3.13914e+06	sp|O13704|YEU5_SCHPO	227	0.000903313
fissionyeast_NGP_DIA_4.mzML	1062.77	1178.35	-115.583	HPNJGTSFFSNSLNR	HPNJGTSFFSNSLNR	(N(N(H(H(H(H)))(H(H(H(H(H))))))))	H(9)N(2)	4	3	1186.15	947412	3.02881e+06	sp|O13704|YEU5_SCHPO	227	0.000903313
fissionyeast_NGP_DIA_1.mzML	2426.07	2578.87	-152.799	HPSFPLSNNGELIGEFTLSJITDVEK	HPSFPLSNNGELIGEFTLSJITDVEK	(N(N(H(H(H(H)))(H(H(H))(H(H)(H))))))	H(10)N(2)	20	3	1629.04	898979	4.17968e+06	sp|Q10061|LHS1_SCHPO	488	0.00594015
fissionyeast_NGP_DIA_3.mzML	2439.79	2624.36	-184.571	HPSFPLSNNGELIGEFTLSJITDVEK	HPSFPLSNNGELIGEFTLSJITDVEK	(N(N(H(H(H(H)))(H(H(H))(H(H)(H))))))	H(10)N(2)	20	3	1629.04	691627	3.06944e+06	sp|Q10061|LHS1_SCHPO	488	0.00594015
fissionyeast_NGP_DIA_4.mzML	2424.64	2603.84	-179.205	HPSFPLSNNGELIGEFTLSJITDVEK	HPSFPLSNNGELIGEFTLSJITDVEK	(N(N(H(H(H(H)))(H(H(H))(H(H)(H))))))	H(10)N(2)	20	3	1629.04	542823	2.7921e+06	sp|Q10061|LHS1_SCHPO	488	0.00594015
fissionyeast_NGP_DIA_1.mzML	867.381	1003.16	-135.783	HSYNPJGTIPECPSR	HSYNPJGTIPEC[160]PSR	(N(N(H(H(H))(H(H(H))(H(H(H(H))))))))	H(10)N(2)	6	3	1252.49	445247	1.47114e+06	sp|Q9USU5|GAS2_SCHPO	344	0.000191982
fissionyeast_NGP_DIA_2.mzML	870.374	1007.7	-137.328	HSYNPJGTIPECPSR	HSYNPJGTIPEC[160]PSR	(N(N(H(H(H))(H(H(H))(H(H(H(H))))))))	H(10)N(2)	6	3	1252.49	401172	1.4925e+06	sp|Q9USU5|GAS2_SCHPO	344	0.000191982
fissionyeast_NGP_DIA_3.mzML	891.544	1005.53	-113.984	HSYNPJGTIPECPSR	HSYNPJGTIPEC[160]PSR	(N(N(H(H(H))(H(H(H))(H(H(H(H))))))))	H(10)N(2)	6	3	1252.49	502505	1.74369e+06	sp|Q9USU5|GAS2_SCHPO	344	0.000191982
fissionyeast_NGP_DIA_4.mzML	868.857	990.204	-121.347	HSYNPJGTIPECPSR	HSYNPJGTIPEC[160]PSR	(N(N(H(H(H))(H(H(H))(H(H(H(H))))))))	H(10)N(2)	6	3	1252.49	384950	1.37647e+06	sp|Q9USU5|GAS2_SCHPO	344	0.000191982
fissionyeast_NGP_DIA_1.mzML	855.535	978.288	-122.753	HSYNPJGTIPECPSR	HSYNPJGTIPEC[160]PSR	(N(N(H(H(H(H(H(H(H))))))(H(H(H(H(H(H)))))))))	H(13)N(2)	6	3	1414.55	501528	1.3355e+06	sp|Q9USU5|GAS2_SCHPO	344	3.56882e-05
fissionyeast_NGP_DIA_2.mzML	858.436	986.593	-128.157	HSYNPJGTIPECPSR	HSYNPJGTIPEC[160]PSR	(N(N(H(H(H(H(H(H(H))))))(H(H(H(H(H(H)))))))))	H(13)N(2)	6	3	1414.55	604910	1.23355e+06	sp|Q9USU5|GAS2_SCHPO	344	3.56882e-05
fissionyeast_NGP_DIA_3.mzML	871.242	993.623	-122.381	HSYNPJGTIPECPSR	HSYNPJGTIPEC[160]PSR	(N(N(H(H(H(H(H(H(H))))))(H(H(H(H(H(H)))))))))	H(13)N(2)	6	3	1414.55	510248	1.26782e+06	sp|Q9USU5|GAS2_SCHPO	344	3.56882e-05
fissionyeast_NGP_DIA_4.mzML	858.109	969.013	-110.904	HSYNPJGTIPECPSR	HSYNPJGTIPEC[160]PSR	(N(N(H(H(H(H(H(H(H))))))(H(H(H(H(H(H)))))))))	H(13)N(2)	6	3	1414.55	494747	1.35569e+06	sp|Q9USU5|GAS2_SCHPO	344	3.56882e-05
fissionyeast_NGP_DIA_1.mzML	851.586	919.162	-67.5759	HSYNPJGTIPECPSR	HSYNPJGTIPEC[160]PSR	(N(N(H(H(H(H(H(H(H))))))(H(H(H(H)))(H(H(H)))))))	H(14)N(2)	6	3	1468.57	1255980	4171798	sp|Q9USU5|GAS2_SCHPO	344	2.14378e-05
fissionyeast_NGP_DIA_2.mzML	855.665	967.726	-112.061	HSYNPJGTIPECPSR	HSYNPJGTIPEC[160]PSR	(N(N(H(H(H(H(H(H(H))))))(H(H(H(H)))(H(H(H)))))))	H(14)N(2)	6	3	1468.57	1158540	4.05408e+06	sp|Q9USU5|GAS2_SCHPO	344	2.14378e-05
fissionyeast_NGP_DIA_3.mzML	867.714	971.575	-103.861	HSYNPJGTIPECPSR	HSYNPJGTIPEC[160]PSR	(N(N(H(H(H(H(H(H(H))))))(H(H(H(H)))(H(H(H)))))))	H(14)N(2)	6	3	1468.57	1247360	3.9198e+06	sp|Q9USU5|GAS2_SCHPO	344	2.14378e-05
fissionyeast_NGP_DIA_4.mzML	854.807	949.465	-94.6578	HSYNPJGTIPECPSR	HSYNPJGTIPEC[160]PSR	(N(N(H(H(H(H(H(H(H))))))(H(H(H(H)))(H(H(H)))))))	H(14)N(2)	6	3	1468.57	1258680	3.7921e+06	sp|Q9USU5|GAS2_SCHPO	344	2.14378e-05
fissionyeast_NGP_DIA_1.mzML	849.252	959.439	-110.187	HSYNPJGTIPECPSR	HSYNPJGTIPEC[160]PSR	(N(N(H(H(H(H(H(H(H))))))(H(H(H(H(H(H(H(H)))))))))))	H(15)N(2)	6	3	1522.58	4320850	1.49397e+07	sp|Q9USU5|GAS2_SCHPO	344	2.03947e-05
fissionyeast_NGP_DIA_2.mzML	851.435	980.563	-129.128	HSYNPJGTIPECPSR	HSYNPJGTIPEC[160]PSR	(N(N(H(H(H(H(H(H(H))))))(H(H(H(H(H(H(H(H)))))))))))	H(15)N(2)	6	3	1522.58	3967980	1.40738e+07	sp|Q9USU5|GAS2_SCHPO	344	2.03947e-05
fissionyeast_NGP_DIA_3.mzML	863.673	986.548	-122.875	HSYNPJGTIPECPSR	HSYNPJGTIPEC[160]PSR	(N(N(H(H(H(H(H(H(H))))))(H(H(H(H(H(H(H(H)))))))))))	H(15)N(2)	6	3	1522.58	4265220	1.55238e+07	sp|Q9USU5|GAS2_SCHPO	344	2.03947e-05
fissionyeast_NGP_DIA_4.mzML	851.666	962.743	-111.077	HSYNPJGTIPECPSR	HSYNPJGTIPEC[160]PSR	(N(N(H(H(H(H(H(H(H))))))(H(H(H(H(H(H(H(H)))))))))))	H(15)N(2)	6	3	1522.58	3913310	1.38457e+07	sp|Q9USU5|GAS2_SCHPO	344	2.03947e-05
fissionyeast_NGP_DIA_1.mzML	840.31	929.547	-89.2367	HSYNPJGTIPECPSR	HSYNPJGTIPEC[160]PSR	(N(N(H(H(H(H(H(H(H(H)))))))(H(H(H(H)))(H(H(H(H(H)))))))))	H(17)N(2)	6	3	1630.62	5974780	1.98337e+07	sp|Q9USU5|GAS2_SCHPO	344	3.75271e-05
fissionyeast_NGP_DIA_2.mzML	842.309	972.707	-130.398	HSYNPJGTIPECPSR	HSYNPJGTIPEC[160]PSR	(N(N(H(H(H(H(H(H(H(H)))))))(H(H(H(H)))(H(H(H(H(H)))))))))	H(17)N(2)	6	3	1630.62	6846830	2.0131e+07	sp|Q9USU5|GAS2_SCHPO	344	3.75271e-05
fissionyeast_NGP_DIA_3.mzML	854.385	975.237	-120.852	HSYNPJGTIPECPSR	HSYNPJGTIPEC[160]PSR	(N(N(H(H(H(H(H(H(H(H)))))))(H(H(H(H)))(H(H(H(H(H)))))))))	H(17)N(2)	6	3	1630.62	5851230	1.84782e+07	sp|Q9USU5|GAS2_SCHPO	344	3.75271e-05
fissionyeast_NGP_DIA_4.mzML	843.248	954.277	-111.029	HSYNPJGTIPECPSR	HSYNPJGTIPEC[160]PSR	(N(N(H(H(H(H(H(H(H(H)))))))(H(H(H(H)))(H(H(H(H(H)))))))))	H(17)N(2)	6	3	1630.62	5447550	1.70561e+07	sp|Q9USU5|GAS2_SCHPO	344	3.75271e-05
fissionyeast_NGP_DIA_1.mzML	840.751	918.678	-77.9267	HSYNPJGTIPECPSR	HSYNPJGTIPEC[160]PSR	(N(N(H(H(H)(H(H(H(H(H))))))(H(H(H(H(H(H(H(H(H))))))))))))	H(17)N(2)	6	4	1223.22	538315	307824	sp|Q9USU5|GAS2_SCHPO	344	2.57578e-05
fissionyeast_NGP_DIA_2.mzML	841.792	967.395	-125.603	HSYNPJGTIPECPSR	HSYNPJGTIPEC[160]PSR	(N(N(H(H(H)(H(H(H(H(H))))))(H(H(H(H(H(H(H(H(H))))))))))))	H(17)N(2)	6	4	1223.22	616671	352848	sp|Q9USU5|GAS2_SCHPO	344	2.57578e-05
fissionyeast_NGP_DIA_3.mzML	855.282	971.416	-116.134	HSYNPJGTIPECPSR	HSYNPJGTIPEC[160]PSR	(N(N(H(H(H)(H(H(H(H(H))))))(H(H(H(H(H(H(H(H(H))))))))))))	H(17)N(2)	6	4	1223.22	700746	651294	sp|Q9USU5|GAS2_SCHPO	344	2.57578e-05
fissionyeast_NGP_DIA_4.mzML	843.308	949.159	-105.851	HSYNPJGTIPECPSR	HSYNPJGTIPEC[160]PSR	(N(N(H(H(H)(H(H(H(H(H))))))(H(H(H(H(H(H(H(H(H))))))))))))	H(17)N(2)	6	4	1223.22	515016	614191	sp|Q9USU5|GAS2_SCHPO	344	2.57578e-05
fissionyeast_NGP_DIA_1.mzML	872.483	994.709	-122.226	HSYNPJGTIPECPSR	HSYNPJGTIPEC[160]PSR	(N(N(H(H(H(H)))(H(H)(H(H)(H))))))	H(9)N(2)	6	3	1198.48	1233360	3.47008e+06	sp|Q9USU5|GAS2_SCHPO	344	1.5785e-05
fissionyeast_NGP_DIA_2.mzML	876.993	998.978	-121.985	HSYNPJGTIPECPSR	HSYNPJGTIPEC[160]PSR	(N(N(H(H(H(H)))(H(H)(H(H)(H))))))	H(9)N(2)	6	3	1198.48	1253470	3.67309e+06	sp|Q9USU5|GAS2_SCHPO	344	1.5785e-05
fissionyeast_NGP_DIA_3.mzML	899.761	1001.01	-101.251	HSYNPJGTIPECPSR	HSYNPJGTIPEC[160]PSR	(N(N(H(H(H(H)))(H(H)(H(H)(H))))))	H(9)N(2)	6	3	1198.48	1204610	3.59547e+06	sp|Q9USU5|GAS2_SCHPO	344	1.5785e-05
fissionyeast_NGP_DIA_4.mzML	874.288	981.458	-107.17	HSYNPJGTIPECPSR	HSYNPJGTIPEC[160]PSR	(N(N(H(H(H(H)))(H(H)(H(H)(H))))))	H(9)N(2)	6	3	1198.48	1112110	3.30613e+06	sp|Q9USU5|GAS2_SCHPO	344	1.5785e-05
fissionyeast_NGP_DIA_1.mzML	1356.35	1360.89	-4.54343	HYWJLTSNIYR	HYWJLTSNIYR	(N(N(H(H(H(H(H(H)))))(H(H(H(H(H(H(H))))))))))	H(13)N(2)	4	3	1327.19	10835300	2.96004e+07	sp|O13968|YE48_SCHPO	541	0.000487373
fissionyeast_NGP_DIA_2.mzML	1359.02	1363.74	-4.72424	HYWJLTSNIYR	HYWJLTSNIYR	(N(N(H(H(H(H(H(H)))))(H(H(H(H(H(H(H))))))))))	H(13)N(2)	4	3	1327.19	10326600	2.84095e+07	sp|O13968|YE48_SCHPO	541	0.000487373
fissionyeast_NGP_DIA_3.mzML	1369.17	1373.33	-4.1637	HYWJLTSNIYR	HYWJLTSNIYR	(N(N(H(H(H(H(H(H)))))(H(H(H(H(H(H(H))))))))))	H(13)N(2)	4	3	1327.19	10569900	2.70735e+07	sp|O13968|YE48_SCHPO	541	0.000487373
fissionyeast_NGP_DIA_4.mzML	1355.99	1361.54	-5.54781	HYWJLTSNIYR	HYWJLTSNIYR	(N(N(H(H(H(H(H(H)))))(H(H(H(H(H(H(H))))))))))	H(13)N(2)	4	3	1327.19	10533200	2.69051e+07	sp|O13968|YE48_SCHPO	541	0.000487373
fissionyeast_NGP_DIA_1.mzML	1348.72	1359.83	-11.1117	HYWJLTSNIYR	HYWJLTSNIYR	(N(N(H(H(H(H(H(H(H))))))(H(H(H(H)))(H(H(H)))))))	H(14)N(2)	4	3	1381.21	3946800	1.67189e+07	sp|O13968|YE48_SCHPO	541	0.000845784
fissionyeast_NGP_DIA_2.mzML	1351.9	1364.03	-12.132	HYWJLTSNIYR	HYWJLTSNIYR	(N(N(H(H(H(H(H(H(H))))))(H(H(H(H)))(H(H(H)))))))	H(14)N(2)	4	3	1381.21	3400840	1.37435e+07	sp|O13968|YE48_SCHPO	541	0.000845784
fissionyeast_NGP_DIA_3.mzML	1362.48	1374.48	-11.998	HYWJLTSNIYR	HYWJLTSNIYR	(N(N(H(H(H(H(H(H(H))))))(H(H(H(H)))(H(H(H)))))))	H(14)N(2)	4	3	1381.21	2762400	1.26218e+07	sp|O13968|YE48_SCHPO	541	0.000845784
fissionyeast_NGP_DIA_4.mzML	1348.44	1362.7	-14.2601	HYWJLTSNIYR	HYWJLTSNIYR	(N(N(H(H(H(H(H(H(H))))))(H(H(H(H)))(H(H(H)))))))	H(14)N(2)	4	3	1381.21	3455460	1.38453e+07	sp|O13968|YE48_SCHPO	541	0.000845784
fissionyeast_NGP_DIA_1.mzML	1340.61	1342.23	-1.61662	HYWJLTSNIYR	HYWJLTSNIYR	(N(N(H(H(H)(H(H(H(H(H))))))(H(H(H(H(H(H(H))))))))))	H(15)N(2)	4	3	1435.22	870066	4.85055e+06	sp|O13968|YE48_SCHPO	541	0.00240558
fissionyeast_NGP_DIA_3.mzML	1357	1355.49	1.5133	HYWJLTSNIYR	HYWJLTSNIYR	(N(N(H(H(H)(H(H(H(H(H))))))(H(H(H(H(H(H(H))))))))))	H(15)N(2)	4	3	1435.22	649252	3.98026e+06	sp|O13968|YE48_SCHPO	541	0.00240558
fissionyeast_NGP_DIA_4.mzML	1342.2	1340.04	2.15733	HYWJLTSNIYR	HYWJLTSNIYR	(N(N(H(H(H)(H(H(H(H(H))))))(H(H(H(H(H(H(H))))))))))	H(15)N(2)	4	3	1435.22	656400	3.65336e+06	sp|O13968|YE48_SCHPO	541	0.00240558
fissionyeast_NGP_DIA_1.mzML	2477.23	2524.2	-46.9732	IIDWGHSGEIGNLLLSEYJVTYK	IIDWGHSGEIGNLLLSEYJVTYK	(N(N(H(H(H(H)))(H(H(H(H)))))))	H(8)N(2)	19	3	1441.98	4381990	2.35042e+07	sp|O74480|YQJ7_SCHPO	185	5.69974e-05
fissionyeast_NGP_DIA_2.mzML	2492.26	2566.4	-74.1409	IIDWGHSGEIGNLLLSEYJVTYK	IIDWGHSGEIGNLLLSEYJVTYK	(N(N(H(H(H(H)))(H(H(H(H)))))))	H(8)N(2)	19	3	1441.98	4035990	2.63959e+07	sp|O74480|YQJ7_SCHPO	185	5.69974e-05
fissionyeast_NGP_DIA_3.mzML	2491.62	2562.96	-71.3416	IIDWGHSGEIGNLLLSEYJVTYK	IIDWGHSGEIGNLLLSEYJVTYK	(N(N(H(H(H(H)))(H(H(H(H)))))))	H(8)N(2)	19	3	1441.98	4532100	2.66201e+07	sp|O74480|YQJ7_SCHPO	185	5.69974e-05
fissionyeast_NGP_DIA_4.mzML	2475.21	2547.87	-72.6617	IIDWGHSGEIGNLLLSEYJVTYK	IIDWGHSGEIGNLLLSEYJVTYK	(N(N(H(H(H(H)))(H(H(H(H)))))))	H(8)N(2)	19	3	1441.98	3634940	2.36965e+07	sp|O74480|YQJ7_SCHPO	185	5.69974e-05
fissionyeast_NGP_DIA_1.mzML	742.049	663.801	78.2483	IITYNAJK	IITYNAJK	(N(N(H(H(H(H)))(H(H)(H(H)(H))))))	H(9)N(2)	7	2	1401.08	1108950	3.32424e+06	sp|O13857|PLB2_SCHPO	483	0.000739344
fissionyeast_NGP_DIA_2.mzML	741.47	738.685	2.78546	IITYNAJK	IITYNAJK	(N(N(H(H(H(H)))(H(H)(H(H)(H))))))	H(9)N(2)	7	2	1401.08	1274920	3.82774e+06	sp|O13857|PLB2_SCHPO	483	0.000739344
fissionyeast_NGP_DIA_3.mzML	742.569	677.975	64.5943	IITYNAJK	IITYNAJK	(N(N(H(H(H(H)))(H(H)(H(H)(H))))))	H(9)N(2)	7	2	1401.08	1321390	4.08838e+06	sp|O13857|PLB2_SCHPO	483	0.000739344
fissionyeast_NGP_DIA_4.mzML	736.116	730.468	5.64757	IITYNAJK	IITYNAJK	(N(N(H(H(H(H)))(H(H)(H(H)(H))))))	H(9)N(2)	7	2	1401.08	1232340	3.51658e+06	sp|O13857|PLB2_SCHPO	483	0.000739344
fissionyeast_NGP_DIA_1.mzML	945.154	1029.26	-84.1081	IIYNHJSSISDIR	IIYNHJSSISDIR	(N(N(H(H(H(H(H(H)))))(H(H(H(H)))(H(H(H(H))))))))	H(14)N(2)	6	3	1402.9	884992	3.73245e+06	sp|Q9P778|DPP5_SCHPO	126	0.0033438
fissionyeast_NGP_DIA_2.mzML	957.211	1043.17	-85.957	IIYNHJSSISDIR	IIYNHJSSISDIR	(N(N(H(H(H(H(H(H)))))(H(H(H(H)))(H(H(H(H))))))))	H(14)N(2)	6	3	1402.9	742614	3.15914e+06	sp|Q9P778|DPP5_SCHPO	126	0.0033438
fissionyeast_NGP_DIA_3.mzML	961.543	1049.78	-88.2401	IIYNHJSSISDIR	IIYNHJSSISDIR	(N(N(H(H(H(H(H(H)))))(H(H(H(H)))(H(H(H(H))))))))	H(14)N(2)	6	3	1402.9	871802	3.07333e+06	sp|Q9P778|DPP5_SCHPO	126	0.0033438
fissionyeast_NGP_DIA_4.mzML	933.549	1025.1	-91.5464	IIYNHJSSISDIR	IIYNHJSSISDIR	(N(N(H(H(H(H(H(H)))))(H(H(H(H)))(H(H(H(H))))))))	H(14)N(2)	6	3	1402.9	805643	2.87457e+06	sp|Q9P778|DPP5_SCHPO	126	0.0033438
fissionyeast_NGP_DIA_1.mzML	941.058	1028.94	-87.8854	IIYNHJSSISDIR	IIYNHJSSISDIR	(N(N(H(H(H(H(H(H(H))))))(H(H(H(H(H(H(H(H)))))))))))	H(15)N(2)	6	3	1456.92	1117150	4.77121e+06	sp|Q9P778|DPP5_SCHPO	126	0.000133508
fissionyeast_NGP_DIA_2.mzML	953.319	1043.07	-89.7535	IIYNHJSSISDIR	IIYNHJSSISDIR	(N(N(H(H(H(H(H(H(H))))))(H(H(H(H(H(H(H(H)))))))))))	H(15)N(2)	6	3	1456.92	874563	4.11158e+06	sp|Q9P778|DPP5_SCHPO	126	0.000133508
fissionyeast_NGP_DIA_3.mzML	958.466	1047.41	-88.9411	IIYNHJSSISDIR	IIYNHJSSISDIR	(N(N(H(H(H(H(H(H(H))))))(H(H(H(H(H(H(H(H)))))))))))	H(15)N(2)	6	3	1456.92	1005750	3.55605e+06	sp|Q9P778|DPP5_SCHPO	126	0.000133508
fissionyeast_NGP_DIA_4.mzML	931.192	1024.85	-93.6542	IIYNHJSSISDIR	IIYNHJSSISDIR	(N(N(H(H(H(H(H(H(H))))))(H(H(H(H(H(H(H(H)))))))))))	H(15)N(2)	6	3	1456.92	891589	3.33672e+06	sp|Q9P778|DPP5_SCHPO	126	0.000133508
fissionyeast_NGP_DIA_1.mzML	937.433	1030.74	-93.3036	IIYNHJSSISDIR	IIYNHJSSISDIR	(N(N(H(H(H(H(H))))(H(H(H(H(H))))(H(H(H(H(H(H))))))))))	H(16)N(2)	6	3	1510.94	1140220	4.32565e+06	sp|Q9P778|DPP5_SCHPO	126	1.85284e-05
fissionyeast_NGP_DIA_2.mzML	949.272	1044.63	-95.3541	IIYNHJSSISDIR	IIYNHJSSISDIR	(N(N(H(H(H(H(H))))(H(H(H(H(H))))(H(H(H(H(H(H))))))))))	H(16)N(2)	6	3	1510.94	1061110	3.73983e+06	sp|Q9P778|DPP5_SCHPO	126	1.85284e-05
fissionyeast_NGP_DIA_3.mzML	955.391	1028.48	-73.0919	IIYNHJSSISDIR	IIYNHJSSISDIR	(N(N(H(H(H(H(H))))(H(H(H(H(H))))(H(H(H(H(H(H))))))))))	H(16)N(2)	6	3	1510.94	941959	3.26702e+06	sp|Q9P778|DPP5_SCHPO	126	1.85284e-05
fissionyeast_NGP_DIA_4.mzML	927.94	1026.86	-98.9163	IIYNHJSSISDIR	IIYNHJSSISDIR	(N(N(H(H(H(H(H))))(H(H(H(H(H))))(H(H(H(H(H(H))))))))))	H(16)N(2)	6	3	1510.94	987041	3.23684e+06	sp|Q9P778|DPP5_SCHPO	126	1.85284e-05
fissionyeast_NGP_DIA_1.mzML	533.135	433.944	99.1912	IJHTTIER	IJHTTIER	(N(N(H(H(H(H(H(H(H))))))(H(H(H(H(H(H(H(H)))))))))))	H(15)N(2)	2	3	1274.16	142009	55767	sp|Q9UT11|YLW3_SCHPO	46	0.000791307
fissionyeast_NGP_DIA_2.mzML	534.996	433.531	101.465	IJHTTIER	IJHTTIER	(N(N(H(H(H(H(H(H(H))))))(H(H(H(H(H(H(H(H)))))))))))	H(15)N(2)	2	3	1274.16	120208	0	sp|Q9UT11|YLW3_SCHPO	46	0.000791307
fissionyeast_NGP_DIA_3.mzML	534.432	398.16	136.272	IJHTTIER	IJHTTIER	(N(N(H(H(H(H(H(H(H))))))(H(H(H(H(H(H(H(H)))))))))))	H(15)N(2)	2	3	1274.16	205232	116897	sp|Q9UT11|YLW3_SCHPO	46	0.000791307
fissionyeast_NGP_DIA_4.mzML	532.408	414.909	117.499	IJHTTIER	IJHTTIER	(N(N(H(H(H(H(H(H(H))))))(H(H(H(H(H(H(H(H)))))))))))	H(15)N(2)	2	3	1274.16	82558	0	sp|Q9UT11|YLW3_SCHPO	46	0.000791307
fissionyeast_NGP_DIA_1.mzML	533.726	431.358	102.368	IJHTTIER	IJHTTIER	(N(N(H(H(H))(H(H(H(H)))))))	H(7)N(2)	2	2	1262.53	1001860	2.16048e+06	sp|Q9UT11|YLW3_SCHPO	46	5.77515e-06
fissionyeast_NGP_DIA_2.mzML	535.069	431.01	104.059	IJHTTIER	IJHTTIER	(N(N(H(H(H))(H(H(H(H)))))))	H(7)N(2)	2	2	1262.53	1081540	2.75972e+06	sp|Q9UT11|YLW3_SCHPO	46	5.77515e-06
fissionyeast_NGP_DIA_3.mzML	534.365	394.503	139.862	IJHTTIER	IJHTTIER	(N(N(H(H(H))(H(H(H(H)))))))	H(7)N(2)	2	2	1262.53	1526080	2.0272e+06	sp|Q9UT11|YLW3_SCHPO	46	5.77515e-06
fissionyeast_NGP_DIA_4.mzML	532.089	411.472	120.617	IJHTTIER	IJHTTIER	(N(N(H(H(H))(H(H(H(H)))))))	H(7)N(2)	2	2	1262.53	842906	1.66164e+06	sp|Q9UT11|YLW3_SCHPO	46	5.77515e-06
fissionyeast_NGP_DIA_1.mzML	532.291	451.815	80.4755	IJHTTIER	IJHTTIER	(N(N(H(H(H))(H(H(H(H)))))))	H(7)N(2)	2	3	842.024	1544880	1.53966e+06	sp|Q9UT11|YLW3_SCHPO	46	5.77515e-06
fissionyeast_NGP_DIA_2.mzML	533.931	450.81	83.1209	IJHTTIER	IJHTTIER	(N(N(H(H(H))(H(H(H(H)))))))	H(7)N(2)	2	3	842.024	1793720	2.31513e+06	sp|Q9UT11|YLW3_SCHPO	46	5.77515e-06
fissionyeast_NGP_DIA_3.mzML	535.087	426.353	108.734	IJHTTIER	IJHTTIER	(N(N(H(H(H))(H(H(H(H)))))))	H(7)N(2)	2	3	842.024	943243	1.8815e+06	sp|Q9UT11|YLW3_SCHPO	46	5.77515e-06
fissionyeast_NGP_DIA_4.mzML	533.055	440.409	92.6458	IJHTTIER	IJHTTIER	(N(N(H(H(H))(H(H(H(H)))))))	H(7)N(2)	2	3	842.024	1461970	1.84751e+06	sp|Q9UT11|YLW3_SCHPO	46	5.77515e-06
fissionyeast_NGP_DIA_1.mzML	531.89	427.047	104.843	IJHTTIER	IJHTTIER	(N(N(H(H)(H(H(H(H(H(H)))))))))	H(8)N(2)	2	2	1343.56	726871	3.00632e+06	sp|Q9UT11|YLW3_SCHPO	46	0.000645201
fissionyeast_NGP_DIA_2.mzML	531.707	426.797	104.91	IJHTTIER	IJHTTIER	(N(N(H(H)(H(H(H(H(H(H)))))))))	H(8)N(2)	2	2	1343.56	1114870	4.03513e+06	sp|Q9UT11|YLW3_SCHPO	46	0.000645201
fissionyeast_NGP_DIA_3.mzML	532.949	388.601	144.348	IJHTTIER	IJHTTIER	(N(N(H(H)(H(H(H(H(H(H)))))))))	H(8)N(2)	2	2	1343.56	1291510	2.98756e+06	sp|Q9UT11|YLW3_SCHPO	46	0.000645201
fissionyeast_NGP_DIA_4.mzML	530.852	405.861	124.991	IJHTTIER	IJHTTIER	(N(N(H(H)(H(H(H(H(H(H)))))))))	H(8)N(2)	2	2	1343.56	885635	2.27883e+06	sp|Q9UT11|YLW3_SCHPO	46	0.000645201
fissionyeast_NGP_DIA_1.mzML	531.542	451.224	80.3178	IJHTTIER	IJHTTIER	(N(N(H(H(H(H)))(H(H)(H)(H)))))	H(8)N(2)	2	3	896.042	3197100	4.08073e+06	sp|Q9UT11|YLW3_SCHPO	46	0.000209008
fissionyeast_NGP_DIA_2.mzML	531.267	450.243	81.0243	IJHTTIER	IJHTTIER	(N(N(H(H(H(H)))(H(H)(H)(H)))))	H(8)N(2)	2	3	896.042	3693190	6.46011e+06	sp|Q9UT11|YLW3_SCHPO	46	0.000209008
fissionyeast_NGP_DIA_3.mzML	532.272	425.324	106.948	IJHTTIER	IJHTTIER	(N(N(H(H(H(H)))(H(H)(H)(H)))))	H(8)N(2)	2	3	896.042	2127430	4.13731e+06	sp|Q9UT11|YLW3_SCHPO	46	0.000209008
fissionyeast_NGP_DIA_4.mzML	531.487	439.506	91.9806	IJHTTIER	IJHTTIER	(N(N(H(H(H(H)))(H(H)(H)(H)))))	H(8)N(2)	2	3	896.042	2231990	3.52303e+06	sp|Q9UT11|YLW3_SCHPO	46	0.000209008
fissionyeast_NGP_DIA_1.mzML	754.281	742.944	11.3373	INPNNVIHJSSR	INPNNVIHJSSR	(N(N(H(H(H)(H))(H(H(H))))))	H(7)N(2)	9	3	969.083	1164080	1.237e+06	sp|O94385|PO152_SCHPO	143	0.00130738
fissionyeast_NGP_DIA_2.mzML	757.111	751.025	6.08551	INPNNVIHJSSR	INPNNVIHJSSR	(N(N(H(H(H)(H))(H(H(H))))))	H(7)N(2)	9	3	969.083	1130340	1.34611e+06	sp|O94385|PO152_SCHPO	143	0.00130738
fissionyeast_NGP_DIA_3.mzML	757.368	750.614	6.75376	INPNNVIHJSSR	INPNNVIHJSSR	(N(N(H(H(H)(H))(H(H(H))))))	H(7)N(2)	9	3	969.083	1196730	985979	sp|O94385|PO152_SCHPO	143	0.00130738
fissionyeast_NGP_DIA_4.mzML	753.522	742.851	10.6712	INPNNVIHJSSR	INPNNVIHJSSR	(N(N(H(H(H)(H))(H(H(H))))))	H(7)N(2)	9	3	969.083	855583	1.04593e+06	sp|O94385|PO152_SCHPO	143	0.00130738
fissionyeast_NGP_DIA_1.mzML	743.4	739.853	3.54721	INPNNVIHJSSR	INPNNVIHJSSR	(N(N(H(H(H(H)))(H(H)(H)(H)))))	H(8)N(2)	9	3	1023.1	3415770	7.79966e+06	sp|O94385|PO152_SCHPO	143	8.29824e-05
fissionyeast_NGP_DIA_2.mzML	741.66	756.216	-14.5559	INPNNVIHJSSR	INPNNVIHJSSR	(N(N(H(H(H(H)))(H(H)(H)(H)))))	H(8)N(2)	9	3	1023.1	2885880	6.61118e+06	sp|O94385|PO152_SCHPO	143	8.29824e-05
fissionyeast_NGP_DIA_3.mzML	745.086	750.462	-5.37573	INPNNVIHJSSR	INPNNVIHJSSR	(N(N(H(H(H(H)))(H(H)(H)(H)))))	H(8)N(2)	9	3	1023.1	2624950	7.25752e+06	sp|O94385|PO152_SCHPO	143	8.29824e-05
fissionyeast_NGP_DIA_4.mzML	736.837	747.833	-10.9963	INPNNVIHJSSR	INPNNVIHJSSR	(N(N(H(H(H(H)))(H(H)(H)(H)))))	H(8)N(2)	9	3	1023.1	3683310	6.54554e+06	sp|O94385|PO152_SCHPO	143	8.29824e-05
fissionyeast_NGP_DIA_1.mzML	2097.89	2062.5	35.3903	IPLJDTVDVTTLPSIK	IPLJDTVDVTTLPSIK	(N(N(H(H(H))(H(H(H(H)))))))	H(7)N(2)	4	3	1089.5	3001110	2.72179e+06	sp|O94702|ERMP1_SCHPO	682	4.03638e-05
fissionyeast_NGP_DIA_2.mzML	2121.01	2081.32	39.6861	IPLJDTVDVTTLPSIK	IPLJDTVDVTTLPSIK	(N(N(H(H(H))(H(H(H(H)))))))	H(7)N(2)	4	3	1089.5	2813310	2.6948e+06	sp|O94702|ERMP1_SCHPO	682	4.03638e-05
fissionyeast_NGP_DIA_3.mzML	2128.87	2085.7	43.1708	IPLJDTVDVTTLPSIK	IPLJDTVDVTTLPSIK	(N(N(H(H(H))(H(H(H(H)))))))	H(7)N(2)	4	3	1089.5	3035560	3.24477e+06	sp|O94702|ERMP1_SCHPO	682	4.03638e-05
fissionyeast_NGP_DIA_4.mzML	2096.75	2054.93	41.8192	IPLJDTVDVTTLPSIK	IPLJDTVDVTTLPSIK	(N(N(H(H(H))(H(H(H(H)))))))	H(7)N(2)	4	3	1089.5	2875340	2.21096e+06	sp|O94702|ERMP1_SCHPO	682	4.03638e-05
fissionyeast_NGP_DIA_1.mzML	2085.42	2065.89	19.5329	IPLJDTVDVTTLPSIK	IPLJDTVDVTTLPSIK	(N(N(H(H(H(H)))(H(H)(H)(H)))))	H(8)N(2)	4	3	1143.52	2319480	1.46602e+07	sp|O94702|ERMP1_SCHPO	682	5.06167e-05
fissionyeast_NGP_DIA_2.mzML	2109.25	2084.66	24.5915	IPLJDTVDVTTLPSIK	IPLJDTVDVTTLPSIK	(N(N(H(H(H(H)))(H(H)(H)(H)))))	H(8)N(2)	4	3	1143.52	2384950	1.40808e+07	sp|O94702|ERMP1_SCHPO	682	5.06167e-05
fissionyeast_NGP_DIA_3.mzML	2117.53	2089.13	28.399	IPLJDTVDVTTLPSIK	IPLJDTVDVTTLPSIK	(N(N(H(H(H(H)))(H(H)(H)(H)))))	H(8)N(2)	4	3	1143.52	3200380	1.6853e+07	sp|O94702|ERMP1_SCHPO	682	5.06167e-05
fissionyeast_NGP_DIA_4.mzML	2087.86	2057.63	30.2287	IPLJDTVDVTTLPSIK	IPLJDTVDVTTLPSIK	(N(N(H(H(H(H)))(H(H)(H)(H)))))	H(8)N(2)	4	3	1143.52	1897650	1.10516e+07	sp|O94702|ERMP1_SCHPO	682	5.06167e-05
fissionyeast_NGP_DIA_1.mzML	2077.45	2059.46	17.9949	IPLJDTVDVTTLPSIK	IPLJDTVDVTTLPSIK	(N(N(H(H(H(H)))(H(H)(H(H)(H))))))	H(9)N(2)	4	3	1197.54	6602910	5.28309e+06	sp|O94702|ERMP1_SCHPO	682	2.51982e-05
fissionyeast_NGP_DIA_2.mzML	2100.13	2078.36	21.7716	IPLJDTVDVTTLPSIK	IPLJDTVDVTTLPSIK	(N(N(H(H(H(H)))(H(H)(H(H)(H))))))	H(9)N(2)	4	3	1197.54	7536340	6.43013e+06	sp|O94702|ERMP1_SCHPO	682	2.51982e-05
fissionyeast_NGP_DIA_3.mzML	2107.81	2082.64	25.1718	IPLJDTVDVTTLPSIK	IPLJDTVDVTTLPSIK	(N(N(H(H(H(H)))(H(H)(H(H)(H))))))	H(9)N(2)	4	3	1197.54	8423570	6.2248e+06	sp|O94702|ERMP1_SCHPO	682	2.51982e-05
fissionyeast_NGP_DIA_4.mzML	2078.93	2052.51	26.4245	IPLJDTVDVTTLPSIK	IPLJDTVDVTTLPSIK	(N(N(H(H(H(H)))(H(H)(H(H)(H))))))	H(9)N(2)	4	3	1197.54	6118720	4.51459e+06	sp|O94702|ERMP1_SCHPO	682	2.51982e-05
fissionyeast_NGP_DIA_1.mzML	1725.66	1730.7	-5.04446	ISQJDTDSIVEAVYR	ISQJDTDSIVEAVYR	(N(N(H(H(H(H(H))))(H(H)(H(H(H)))))))	H(10)N(2)	4	3	1246.18	387326	522991	sp|O74480|YQJ7_SCHPO	315	1.86852e-05
fissionyeast_NGP_DIA_2.mzML	1744.62	1749.95	-5.32778	ISQJDTDSIVEAVYR	ISQJDTDSIVEAVYR	(N(N(H(H(H(H(H))))(H(H)(H(H(H)))))))	H(10)N(2)	4	3	1246.18	324566	437145	sp|O74480|YQJ7_SCHPO	315	1.86852e-05
fissionyeast_NGP_DIA_3.mzML	1740.69	1743.01	-2.32169	ISQJDTDSIVEAVYR	ISQJDTDSIVEAVYR	(N(N(H(H(H(H(H))))(H(H)(H(H(H)))))))	H(10)N(2)	4	3	1246.18	315774	396638	sp|O74480|YQJ7_SCHPO	315	1.86852e-05
fissionyeast_NGP_DIA_4.mzML	1719.22	1702.51	16.7114	ISQJDTDSIVEAVYR	ISQJDTDSIVEAVYR	(N(N(H(H(H(H(H))))(H(H)(H(H(H)))))))	H(10)N(2)	4	3	1246.18	301407	431636	sp|O74480|YQJ7_SCHPO	315	1.86852e-05
fissionyeast_NGP_DIA_2.mzML	1759.44	1734.69	24.7529	ISQJDTDSIVEAVYR	ISQJDTDSIVEAVYR	(N(N(H(H(H))(H(H(H(H)))))))	H(7)N(2)	4	3	1084.13	577151	489219	sp|O74480|YQJ7_SCHPO	315	0.000809131
fissionyeast_NGP_DIA_3.mzML	1760.64	1731.4	29.2444	ISQJDTDSIVEAVYR	ISQJDTDSIVEAVYR	(N(N(H(H(H))(H(H(H(H)))))))	H(7)N(2)	4	3	1084.13	479414	612484	sp|O74480|YQJ7_SCHPO	315	0.000809131
fissionyeast_NGP_DIA_4.mzML	1738.21	1702.5	35.7058	ISQJDTDSIVEAVYR	ISQJDTDSIVEAVYR	(N(N(H(H(H))(H(H(H(H)))))))	H(7)N(2)	4	3	1084.13	474089	309010	sp|O74480|YQJ7_SCHPO	315	0.000809131
fissionyeast_NGP_DIA_1.mzML	1736.67	1720.15	16.5189	ISQJDTDSIVEAVYR	ISQJDTDSIVEAVYR	(N(N(H(H(H(H)))(H(H)(H)(H)))))	H(8)N(2)	4	3	1138.14	7074230	1.03874e+07	sp|O74480|YQJ7_SCHPO	315	2.16191e-05
fissionyeast_NGP_DIA_2.mzML	1757.89	1736.11	21.7754	ISQJDTDSIVEAVYR	ISQJDTDSIVEAVYR	(N(N(H(H(H(H)))(H(H)(H)(H)))))	H(8)N(2)	4	3	1138.14	5763280	1.02588e+07	sp|O74480|YQJ7_SCHPO	315	2.16191e-05
fissionyeast_NGP_DIA_3.mzML	1751.04	1732.51	18.5327	ISQJDTDSIVEAVYR	ISQJDTDSIVEAVYR	(N(N(H(H(H(H)))(H(H)(H)(H)))))	H(8)N(2)	4	3	1138.14	6592550	1.02985e+07	sp|O74480|YQJ7_SCHPO	315	2.16191e-05
fissionyeast_NGP_DIA_4.mzML	1731.49	1702.45	29.0389	ISQJDTDSIVEAVYR	ISQJDTDSIVEAVYR	(N(N(H(H(H(H)))(H(H)(H)(H)))))	H(8)N(2)	4	3	1138.14	6261420	8.84857e+06	sp|O74480|YQJ7_SCHPO	315	2.16191e-05
fissionyeast_NGP_DIA_1.mzML	1731.36	1705.08	26.2755	ISQJDTDSIVEAVYR	ISQJDTDSIVEAVYR	(N(N(H(H(H)(H))(H(H(H(H(H))))))))	H(9)N(2)	4	3	1192.16	4319560	6.55251e+06	sp|O74480|YQJ7_SCHPO	315	1.49219e-05
fissionyeast_NGP_DIA_2.mzML	1752.08	1720.36	31.7221	ISQJDTDSIVEAVYR	ISQJDTDSIVEAVYR	(N(N(H(H(H)(H))(H(H(H(H(H))))))))	H(9)N(2)	4	3	1192.16	3682530	6.12985e+06	sp|O74480|YQJ7_SCHPO	315	1.49219e-05
fissionyeast_NGP_DIA_3.mzML	1746.54	1718.04	28.5003	ISQJDTDSIVEAVYR	ISQJDTDSIVEAVYR	(N(N(H(H(H)(H))(H(H(H(H(H))))))))	H(9)N(2)	4	3	1192.16	3922220	6.10811e+06	sp|O74480|YQJ7_SCHPO	315	1.49219e-05
fissionyeast_NGP_DIA_4.mzML	1725.72	1700.91	24.811	ISQJDTDSIVEAVYR	ISQJDTDSIVEAVYR	(N(N(H(H(H)(H))(H(H(H(H(H))))))))	H(9)N(2)	4	3	1192.16	3600310	5.11431e+06	sp|O74480|YQJ7_SCHPO	315	1.49219e-05
fissionyeast_NGP_DIA_1.mzML	1539	1631.88	-92.876	ITLVDJNTWJNTHIATVGK	ITLVDJNTWJNTHIATVGK	(N(N(H(H(H(H)))(H(H(H))(H(H(H)))))))	H(10)N(2)	10	3	1379.93	4183920	2.2989e+07	sp|O94335|STT3_SCHPO	573	9.34373e-06
fissionyeast_NGP_DIA_2.mzML	1576.29	1646.54	-70.2456	ITLVDJNTWJNTHIATVGK	ITLVDJNTWJNTHIATVGK	(N(N(H(H(H(H)))(H(H(H))(H(H(H)))))))	H(10)N(2)	10	3	1379.93	3850500	2.39362e+07	sp|O94335|STT3_SCHPO	573	9.34373e-06
fissionyeast_NGP_DIA_3.mzML	1575.84	1653.77	-77.9332	ITLVDJNTWJNTHIATVGK	ITLVDJNTWJNTHIATVGK	(N(N(H(H(H(H)))(H(H(H))(H(H(H)))))))	H(10)N(2)	10	3	1379.93	3632820	2.24921e+07	sp|O94335|STT3_SCHPO	573	9.34373e-06
fissionyeast_NGP_DIA_4.mzML	1550.01	1621.62	-71.6149	ITLVDJNTWJNTHIATVGK	ITLVDJNTWJNTHIATVGK	(N(N(H(H(H(H)))(H(H(H))(H(H(H)))))))	H(10)N(2)	10	3	1379.93	3671140	2.09783e+07	sp|O94335|STT3_SCHPO	573	9.34373e-06
fissionyeast_NGP_DIA_1.mzML	1548.68	1641.17	-92.4907	ITLVDJNTWJNTHIATVGK	ITLVDJNTWJNTHIATVGK	(N(N(H(H(H(H)))(H(H)(H)(H)))))	H(8)N(2)	6	3	1271.9	1849080	1.63923e+07	sp|O94335|STT3_SCHPO	569	1.36762e-05
fissionyeast_NGP_DIA_2.mzML	1584.22	1652.5	-68.276	ITLVDJNTWJNTHIATVGK	ITLVDJNTWJNTHIATVGK	(N(N(H(H(H(H)))(H(H)(H)(H)))))	H(8)N(2)	6	3	1271.9	2197020	1.93893e+07	sp|O94335|STT3_SCHPO	569	1.36762e-05
fissionyeast_NGP_DIA_3.mzML	1582.62	1658.71	-76.0866	ITLVDJNTWJNTHIATVGK	ITLVDJNTWJNTHIATVGK	(N(N(H(H(H(H)))(H(H)(H)(H)))))	H(8)N(2)	6	3	1271.9	2077880	1.73619e+07	sp|O94335|STT3_SCHPO	569	1.36762e-05
fissionyeast_NGP_DIA_4.mzML	1559.38	1627.74	-68.3641	ITLVDJNTWJNTHIATVGK	ITLVDJNTWJNTHIATVGK	(N(N(H(H(H(H)))(H(H)(H)(H)))))	H(8)N(2)	6	3	1271.9	2143480	1.76333e+07	sp|O94335|STT3_SCHPO	569	1.36762e-05
fissionyeast_NGP_DIA_1.mzML	1544.71	1643.89	-99.1776	ITLVDJNTWJNTHIATVGK	ITLVDJNTWJNTHIATVGK	(N(N(H(H(H(H(H))))(H(H(H(H)))))))	H(9)N(2)	10	3	1325.91	8594680	5.43653e+07	sp|O94335|STT3_SCHPO	573	4.12931e-05
fissionyeast_NGP_DIA_2.mzML	1580.03	1656.59	-76.5643	ITLVDJNTWJNTHIATVGK	ITLVDJNTWJNTHIATVGK	(N(N(H(H(H(H(H))))(H(H(H(H)))))))	H(9)N(2)	10	3	1325.91	8807090	5.65933e+07	sp|O94335|STT3_SCHPO	573	4.12931e-05
fissionyeast_NGP_DIA_3.mzML	1579.51	1660.07	-80.5617	ITLVDJNTWJNTHIATVGK	ITLVDJNTWJNTHIATVGK	(N(N(H(H(H(H(H))))(H(H(H(H)))))))	H(9)N(2)	10	3	1325.91	8191210	5.03974e+07	sp|O94335|STT3_SCHPO	573	4.12931e-05
fissionyeast_NGP_DIA_4.mzML	1554.77	1632.43	-77.6562	ITLVDJNTWJNTHIATVGK	ITLVDJNTWJNTHIATVGK	(N(N(H(H(H(H(H))))(H(H(H(H)))))))	H(9)N(2)	10	3	1325.91	8183620	5.33304e+07	sp|O94335|STT3_SCHPO	573	4.12931e-05
fissionyeast_NGP_DIA_3.mzML	1579.31	1658.55	-79.2375	ITLVDJNTWJNTHIATVGK	ITLVDJNTWJNTHIATVGK	(N(N(H(H(H(H(H))))(H(H(H(H)))))))	H(9)N(2)	10	4	994.687	267810	572641	sp|O94335|STT3_SCHPO	573	4.12931e-05
fissionyeast_NGP_DIA_1.mzML	876.058	911.482	-35.4244	JATDAAHAVWR	JATDAAHAVWR	(N(N(H(H(H)(H))(H(H(H))(H(H))))))	H(9)N(2)	1	3	1026.08	311029	1.81564e+06	sp|O60172|PPA3_SCHPO	221	0.000445168
fissionyeast_NGP_DIA_3.mzML	894.135	958.78	-64.6449	JATDAAHAVWR	JATDAAHAVWR	(N(N(H(H(H)(H))(H(H(H))(H(H))))))	H(9)N(2)	1	3	1026.08	273850	1.63216e+06	sp|O60172|PPA3_SCHPO	221	0.000445168
fissionyeast_NGP_DIA_4.mzML	875.3	894.281	-18.9808	JATDAAHAVWR	JATDAAHAVWR	(N(N(H(H(H)(H))(H(H(H))(H(H))))))	H(9)N(2)	1	3	1026.08	215697	1.49602e+06	sp|O60172|PPA3_SCHPO	221	0.000445168
fissionyeast_NGP_DIA_2.mzML	1299.68	1320.76	-21.0847	JATYTLHWTVSPK	JATYTLHWTVSPK	(N(N(H(H(H))(H(H(H(H)))))))	H(7)N(2)	1	3	1020.1	796402	1.95375e+06	sp|Q10259|SPC3_SCHPO	148	0.000690752
fissionyeast_NGP_DIA_4.mzML	1289.99	1274.8	15.1908	JATYTLHWTVSPK	JATYTLHWTVSPK	(N(N(H(H(H))(H(H(H(H)))))))	H(7)N(2)	1	3	1020.1	695828	1.79469e+06	sp|Q10259|SPC3_SCHPO	148	0.000690752
fissionyeast_NGP_DIA_1.mzML	1282.03	1305.86	-23.8335	JATYTLHWTVSPK	JATYTLHWTVSPK	(N(N(H(H(H(H)))(H(H)(H)(H)))))	H(8)N(2)	1	3	1074.12	2766380	1.04512e+07	sp|Q10259|SPC3_SCHPO	148	1.56392e-05
fissionyeast_NGP_DIA_2.mzML	1291.53	1315.79	-24.2598	JATYTLHWTVSPK	JATYTLHWTVSPK	(N(N(H(H(H(H)))(H(H)(H)(H)))))	H(8)N(2)	1	3	1074.12	2918200	1.01304e+07	sp|Q10259|SPC3_SCHPO	148	1.56392e-05
fissionyeast_NGP_DIA_3.mzML	1290.31	1314.01	-23.6969	JATYTLHWTVSPK	JATYTLHWTVSPK	(N(N(H(H(H(H)))(H(H)(H)(H)))))	H(8)N(2)	1	3	1074.12	2231660	8.78393e+06	sp|Q10259|SPC3_SCHPO	148	1.56392e-05
fissionyeast_NGP_DIA_4.mzML	1281.58	1268.19	13.3935	JATYTLHWTVSPK	JATYTLHWTVSPK	(N(N(H(H(H(H)))(H(H)(H)(H)))))	H(8)N(2)	1	3	1074.12	2547690	8.96761e+06	sp|Q10259|SPC3_SCHPO	148	1.56392e-05
fissionyeast_NGP_DIA_1.mzML	1274.41	1313.55	-39.1449	JATYTLHWTVSPK	JATYTLHWTVSPK	(N(N(H(H(H(H)))(H(H)(H(H)(H))))))	H(9)N(2)	1	3	1128.14	2375120	1.02512e+07	sp|Q10259|SPC3_SCHPO	148	1.04438e-05
fissionyeast_NGP_DIA_2.mzML	1282.42	1322.54	-40.1167	JATYTLHWTVSPK	JATYTLHWTVSPK	(N(N(H(H(H(H)))(H(H)(H(H)(H))))))	H(9)N(2)	1	3	1128.14	2563100	1.10898e+07	sp|Q10259|SPC3_SCHPO	148	1.04438e-05
fissionyeast_NGP_DIA_3.mzML	1282.69	1321.97	-39.2779	JATYTLHWTVSPK	JATYTLHWTVSPK	(N(N(H(H(H(H)))(H(H)(H(H)(H))))))	H(9)N(2)	1	3	1128.14	1983380	8.37004e+06	sp|Q10259|SPC3_SCHPO	148	1.04438e-05
fissionyeast_NGP_DIA_4.mzML	1273.63	1277.93	-4.29635	JATYTLHWTVSPK	JATYTLHWTVSPK	(N(N(H(H(H(H)))(H(H)(H(H)(H))))))	H(9)N(2)	1	3	1128.14	2156970	9.56615e+06	sp|Q10259|SPC3_SCHPO	148	1.04438e-05
fissionyeast_NGP_DIA_1.mzML	991.898	918.527	73.3711	JDTQFYIK	JDTQFYIK	(N(N(H(H(H(H(H(H(H))))))(H(H(H(H(H))))(H(H(H(H))))))))	H(16)N(2)	1	3	1343.18	10952500	1.24996e+07	sp|Q9USU5|GAS2_SCHPO	34	0.00208954
fissionyeast_NGP_DIA_2.mzML	1002.5	967.289	35.2113	JDTQFYIK	JDTQFYIK	(N(N(H(H(H(H(H(H(H))))))(H(H(H(H(H))))(H(H(H(H))))))))	H(16)N(2)	1	3	1343.18	11677400	1.29788e+07	sp|Q9USU5|GAS2_SCHPO	34	0.00208954
fissionyeast_NGP_DIA_3.mzML	1009.43	971.367	38.0629	JDTQFYIK	JDTQFYIK	(N(N(H(H(H(H(H(H(H))))))(H(H(H(H(H))))(H(H(H(H))))))))	H(16)N(2)	1	3	1343.18	11463100	1.70548e+07	sp|Q9USU5|GAS2_SCHPO	34	0.00208954
fissionyeast_NGP_DIA_4.mzML	986.08	949.061	37.0186	JDTQFYIK	JDTQFYIK	(N(N(H(H(H(H(H(H(H))))))(H(H(H(H(H))))(H(H(H(H))))))))	H(16)N(2)	1	3	1343.18	10574500	6.78153e+06	sp|Q9USU5|GAS2_SCHPO	34	0.00208954
fissionyeast_NGP_DIA_1.mzML	983.977	995.948	-11.9714	JDTQFYIK	JDTQFYIK	(N(N(H(H(H(H(H(H(H(H)))))))(H(H(H(H)))(H(H(H(H(H)))))))))	H(17)N(2)	1	3	1397.19	5895690	4.62881e+06	sp|Q9USU5|GAS2_SCHPO	34	5.1172e-05
fissionyeast_NGP_DIA_2.mzML	994.222	1000.17	-5.94885	JDTQFYIK	JDTQFYIK	(N(N(H(H(H(H(H(H(H(H)))))))(H(H(H(H)))(H(H(H(H(H)))))))))	H(17)N(2)	1	3	1397.19	6425840	4.4845e+06	sp|Q9USU5|GAS2_SCHPO	34	5.1172e-05
fissionyeast_NGP_DIA_3.mzML	1001.53	1001.64	-0.111671	JDTQFYIK	JDTQFYIK	(N(N(H(H(H(H(H(H(H(H)))))))(H(H(H(H)))(H(H(H(H(H)))))))))	H(17)N(2)	1	3	1397.19	6094230	5.19321e+06	sp|Q9USU5|GAS2_SCHPO	34	5.1172e-05
fissionyeast_NGP_DIA_4.mzML	977.549	982.655	-5.10631	JDTQFYIK	JDTQFYIK	(N(N(H(H(H(H(H(H(H(H)))))))(H(H(H(H)))(H(H(H(H(H)))))))))	H(17)N(2)	1	3	1397.19	6206770	3.37904e+06	sp|Q9USU5|GAS2_SCHPO	34	5.1172e-05
fissionyeast_NGP_DIA_1.mzML	1039.94	1016.1	23.8355	JDTQFYIK	JDTQFYIK	(N(N(H(H(H(H(H))))(H(H(H(H)))))))	H(9)N(2)	1	2	1447.07	454803	2.15863e+06	sp|Q9USU5|GAS2_SCHPO	34	3.11541e-05
fissionyeast_NGP_DIA_2.mzML	1053.44	1023.39	30.0457	JDTQFYIK	JDTQFYIK	(N(N(H(H(H(H(H))))(H(H(H(H)))))))	H(9)N(2)	1	2	1447.07	477386	1.82984e+06	sp|Q9USU5|GAS2_SCHPO	34	3.11541e-05
fissionyeast_NGP_DIA_3.mzML	1062.22	1013.69	48.5289	JDTQFYIK	JDTQFYIK	(N(N(H(H(H(H(H))))(H(H(H(H)))))))	H(9)N(2)	1	2	1447.07	402525	1.44358e+06	sp|Q9USU5|GAS2_SCHPO	34	3.11541e-05
fissionyeast_NGP_DIA_4.mzML	1037.89	1005.89	31.9991	JDTQFYIK	JDTQFYIK	(N(N(H(H(H(H(H))))(H(H(H(H)))))))	H(9)N(2)	1	2	1447.07	565870	2.01906e+06	sp|Q9USU5|GAS2_SCHPO	34	3.11541e-05
fissionyeast_NGP_DIA_4.mzML	532.253	412.509	119.744	JGTMCDITK	JGTM[147]C[160]DITK	(N(N(H(H(H(H)))(H(H(H(H)))))))	H(8)N(2)	1	2	1379.52	90572.2	291053	sp|Q9UTC8|OS9_SCHPO	204	0.00451802
fissionyeast_NGP_DIA_1.mzML	2106.76	2062.08	44.6761	JITALSASEIWSDTDGVDAGR	JITALSASEIWSDTDGVDAGR	(N(N(H(H(H(H(H(H(H))))))(H(H(H(H(H(H)))))))))	H(13)N(2)	1	3	1564.3	3197200	1.02484e+06	sp|P32834|SXA1_SCHPO	106	5.34018e-05
fissionyeast_NGP_DIA_2.mzML	2128.58	2080.92	47.6604	JITALSASEIWSDTDGVDAGR	JITALSASEIWSDTDGVDAGR	(N(N(H(H(H(H(H(H(H))))))(H(H(H(H(H(H)))))))))	H(13)N(2)	1	3	1564.3	3194660	1.51847e+06	sp|P32834|SXA1_SCHPO	106	5.34018e-05
fissionyeast_NGP_DIA_3.mzML	2135.39	2085.28	50.1071	JITALSASEIWSDTDGVDAGR	JITALSASEIWSDTDGVDAGR	(N(N(H(H(H(H(H(H(H))))))(H(H(H(H(H(H)))))))))	H(13)N(2)	1	3	1564.3	3009190	1.64262e+06	sp|P32834|SXA1_SCHPO	106	5.34018e-05
fissionyeast_NGP_DIA_4.mzML	2103.92	2054.6	49.318	JITALSASEIWSDTDGVDAGR	JITALSASEIWSDTDGVDAGR	(N(N(H(H(H(H(H(H(H))))))(H(H(H(H(H(H)))))))))	H(13)N(2)	1	3	1564.3	3028950	1.22407e+06	sp|P32834|SXA1_SCHPO	106	5.34018e-05
fissionyeast_NGP_DIA_1.mzML	1795.55	1837.86	-42.3129	JITSDSSFTFCPTDKDVDWR	JITSDSSFTFC[160]PTDKDVDWR	(N(N(H(H(H(H)))(H(H)(H(H))))))	H(8)N(2)	1	3	1365.22	1559420	7.36514e+06	sp|O74401|ERO11_SCHPO	286	7.75593e-05
fissionyeast_NGP_DIA_2.mzML	1816.73	1848.72	-31.9884	JITSDSSFTFCPTDKDVDWR	JITSDSSFTFC[160]PTDKDVDWR	(N(N(H(H(H(H)))(H(H)(H(H))))))	H(8)N(2)	1	3	1365.22	1525460	6.16125e+06	sp|O74401|ERO11_SCHPO	286	7.75593e-05
fissionyeast_NGP_DIA_3.mzML	1806.17	1851.2	-45.0325	JITSDSSFTFCPTDKDVDWR	JITSDSSFTFC[160]PTDKDVDWR	(N(N(H(H(H(H)))(H(H)(H(H))))))	H(8)N(2)	1	3	1365.22	1603790	5.23402e+06	sp|O74401|ERO11_SCHPO	286	7.75593e-05
fissionyeast_NGP_DIA_4.mzML	1793.66	1806.57	-12.9093	JITSDSSFTFCPTDKDVDWR	JITSDSSFTFC[160]PTDKDVDWR	(N(N(H(H(H(H)))(H(H)(H(H))))))	H(8)N(2)	1	3	1365.22	1579570	5.54431e+06	sp|O74401|ERO11_SCHPO	286	7.75593e-05
fissionyeast_NGP_DIA_1.mzML	1790.66	1836.3	-45.6381	JITSDSSFTFCPTDKDVDWR	JITSDSSFTFC[160]PTDKDVDWR	(N(N(H(H(H(H)))(H(H(H(H(H))))))))	H(9)N(2)	1	3	1419.24	1126270	5.2273e+06	sp|O74401|ERO11_SCHPO	286	1.16567e-05
fissionyeast_NGP_DIA_2.mzML	1812.56	1847.47	-34.9138	JITSDSSFTFCPTDKDVDWR	JITSDSSFTFC[160]PTDKDVDWR	(N(N(H(H(H(H)))(H(H(H(H(H))))))))	H(9)N(2)	1	3	1419.24	1084510	4.74528e+06	sp|O74401|ERO11_SCHPO	286	1.16567e-05
fissionyeast_NGP_DIA_3.mzML	1802.49	1849.59	-47.1008	JITSDSSFTFCPTDKDVDWR	JITSDSSFTFC[160]PTDKDVDWR	(N(N(H(H(H(H)))(H(H(H(H(H))))))))	H(9)N(2)	1	3	1419.24	1040290	3.95221e+06	sp|O74401|ERO11_SCHPO	286	1.16567e-05
fissionyeast_NGP_DIA_4.mzML	1787.72	1804.39	-16.6651	JITSDSSFTFCPTDKDVDWR	JITSDSSFTFC[160]PTDKDVDWR	(N(N(H(H(H(H)))(H(H(H(H(H))))))))	H(9)N(2)	1	3	1419.24	973425	4.02866e+06	sp|O74401|ERO11_SCHPO	286	1.16567e-05
fissionyeast_NGP_DIA_4.mzML	1964.92	1970.96	-6.04268	JITVPIGASHDDLIVLAR	JITVPIGASHDDLIVLAR	(N(N(H(H(H(H(H))))(H(H(H(H(H))))))))	H(10)N(2)	1	3	1310.92	444861	2.23518e+06	sp|O94559|LES1_SCHPO	199	0.00534774
fissionyeast_NGP_DIA_1.mzML	1978.98	1986.59	-7.61263	JITVPIGASHDDLIVLAR	JITVPIGASHDDLIVLAR	(N(N(H(H(H))(H(H(H(H)))))))	H(7)N(2)	1	3	1148.87	11249800	7.05477e+07	sp|O94559|LES1_SCHPO	199	8.20693e-05
fissionyeast_NGP_DIA_2.mzML	1996.63	2005.23	-8.59546	JITVPIGASHDDLIVLAR	JITVPIGASHDDLIVLAR	(N(N(H(H(H))(H(H(H(H)))))))	H(7)N(2)	1	3	1148.87	9039660	5.15521e+07	sp|O94559|LES1_SCHPO	199	8.20693e-05
fissionyeast_NGP_DIA_3.mzML	2006.74	2012.27	-5.52658	JITVPIGASHDDLIVLAR	JITVPIGASHDDLIVLAR	(N(N(H(H(H))(H(H(H(H)))))))	H(7)N(2)	1	3	1148.87	8428520	4.19177e+07	sp|O94559|LES1_SCHPO	199	8.20693e-05
fissionyeast_NGP_DIA_4.mzML	1977.46	1985.88	-8.42219	JITVPIGASHDDLIVLAR	JITVPIGASHDDLIVLAR	(N(N(H(H(H))(H(H(H(H)))))))	H(7)N(2)	1	3	1148.87	12287500	5.87621e+07	sp|O94559|LES1_SCHPO	199	8.20693e-05
fissionyeast_NGP_DIA_1.mzML	1977.55	1983.53	-5.9828	JITVPIGASHDDLIVLAR	JITVPIGASHDDLIVLAR	(N(N(H(H(H))(H(H(H(H)))))))	H(7)N(2)	1	4	861.903	1055970	1.03606e+06	sp|O94559|LES1_SCHPO	199	8.20693e-05
fissionyeast_NGP_DIA_2.mzML	1997.18	2001.92	-4.74227	JITVPIGASHDDLIVLAR	JITVPIGASHDDLIVLAR	(N(N(H(H(H))(H(H(H(H)))))))	H(7)N(2)	1	4	861.903	861686	1.0371e+06	sp|O94559|LES1_SCHPO	199	8.20693e-05
fissionyeast_NGP_DIA_4.mzML	1977.22	1982.34	-5.12481	JITVPIGASHDDLIVLAR	JITVPIGASHDDLIVLAR	(N(N(H(H(H))(H(H(H(H)))))))	H(7)N(2)	1	4	861.903	1269990	606469	sp|O94559|LES1_SCHPO	199	8.20693e-05
fissionyeast_NGP_DIA_1.mzML	1969.9	1974.89	-4.98996	JITVPIGASHDDLIVLAR	JITVPIGASHDDLIVLAR	(N(N(H(H(H(H)))(H(H(H(H)))))))	H(8)N(2)	1	3	1202.89	12069600	4.82648e+07	sp|O94559|LES1_SCHPO	199	4.31074e-05
fissionyeast_NGP_DIA_2.mzML	1987.21	1992.61	-5.40061	JITVPIGASHDDLIVLAR	JITVPIGASHDDLIVLAR	(N(N(H(H(H(H)))(H(H(H(H)))))))	H(8)N(2)	1	3	1202.89	12684300	3.90049e+07	sp|O94559|LES1_SCHPO	199	4.31074e-05
fissionyeast_NGP_DIA_3.mzML	1996.69	2001.39	-4.69591	JITVPIGASHDDLIVLAR	JITVPIGASHDDLIVLAR	(N(N(H(H(H(H)))(H(H(H(H)))))))	H(8)N(2)	1	3	1202.89	10157600	4.94031e+07	sp|O94559|LES1_SCHPO	199	4.31074e-05
fissionyeast_NGP_DIA_4.mzML	1966.77	1972.38	-5.61432	JITVPIGASHDDLIVLAR	JITVPIGASHDDLIVLAR	(N(N(H(H(H(H)))(H(H(H(H)))))))	H(8)N(2)	1	3	1202.89	9958880	4.8684e+07	sp|O94559|LES1_SCHPO	199	4.31074e-05
fissionyeast_NGP_DIA_1.mzML	1965.24	1973.74	-8.49715	JITVPIGASHDDLIVLAR	JITVPIGASHDDLIVLAR	(N(N(H(H(H)(H))(H(H)(H(H(H)))))))	H(9)N(2)	1	3	1256.9	12196600	4.20775e+07	sp|O94559|LES1_SCHPO	199	4.44645e-05
fissionyeast_NGP_DIA_2.mzML	1982.45	1991.36	-8.90549	JITVPIGASHDDLIVLAR	JITVPIGASHDDLIVLAR	(N(N(H(H(H)(H))(H(H)(H(H(H)))))))	H(9)N(2)	1	3	1256.9	10532400	4.12351e+07	sp|O94559|LES1_SCHPO	199	4.44645e-05
fissionyeast_NGP_DIA_3.mzML	1991.18	2000.31	-9.12888	JITVPIGASHDDLIVLAR	JITVPIGASHDDLIVLAR	(N(N(H(H(H)(H))(H(H)(H(H(H)))))))	H(9)N(2)	1	3	1256.9	10278700	3.73371e+07	sp|O94559|LES1_SCHPO	199	4.44645e-05
fissionyeast_NGP_DIA_4.mzML	1962.58	1971.04	-8.45857	JITVPIGASHDDLIVLAR	JITVPIGASHDDLIVLAR	(N(N(H(H(H)(H))(H(H)(H(H(H)))))))	H(9)N(2)	1	3	1256.9	8729840	4.20108e+07	sp|O94559|LES1_SCHPO	199	4.44645e-05
fissionyeast_NGP_DIA_1.mzML	1964.93	1973	-8.06931	JITVPIGASHDDLIVLAR	JITVPIGASHDDLIVLAR	(N(N(H(H(H(H(H))))(H(H(H(H)))))))	H(9)N(2)	1	4	942.929	969549	504805	sp|O94559|LES1_SCHPO	199	2.29031e-05
fissionyeast_NGP_DIA_2.mzML	1982.15	1990.56	-8.41363	JITVPIGASHDDLIVLAR	JITVPIGASHDDLIVLAR	(N(N(H(H(H(H(H))))(H(H(H(H)))))))	H(9)N(2)	1	4	942.929	757750	373569	sp|O94559|LES1_SCHPO	199	2.29031e-05
fissionyeast_NGP_DIA_3.mzML	1991.71	1999.62	-7.91293	JITVPIGASHDDLIVLAR	JITVPIGASHDDLIVLAR	(N(N(H(H(H(H(H))))(H(H(H(H)))))))	H(9)N(2)	1	4	942.929	692118	531064	sp|O94559|LES1_SCHPO	199	2.29031e-05
fissionyeast_NGP_DIA_4.mzML	1961.23	1970.2	-8.96975	JITVPIGASHDDLIVLAR	JITVPIGASHDDLIVLAR	(N(N(H(H(H(H(H))))(H(H(H(H)))))))	H(9)N(2)	1	4	942.929	786837	473969	sp|O94559|LES1_SCHPO	199	2.29031e-05
fissionyeast_NGP_DIA_1.mzML	930.218	1028.23	-98.01	JLSADIPAK	JLSADIPAK	(N(N(H(H(H))(H(H(H))(H(H(H(H))))))))	H(10)N(2)	1	2	1478.1	3096180	33026.9	sp|P87167|BUT2_SCHPO	215	0.000405824
fissionyeast_NGP_DIA_2.mzML	938.513	1040.6	-102.089	JLSADIPAK	JLSADIPAK	(N(N(H(H(H))(H(H(H))(H(H(H(H))))))))	H(10)N(2)	1	2	1478.1	3285910	0	sp|P87167|BUT2_SCHPO	215	0.000405824
fissionyeast_NGP_DIA_3.mzML	949.795	1024.52	-74.7256	JLSADIPAK	JLSADIPAK	(N(N(H(H(H))(H(H(H))(H(H(H(H))))))))	H(10)N(2)	1	2	1478.1	2891630	0	sp|P87167|BUT2_SCHPO	215	0.000405824
fissionyeast_NGP_DIA_4.mzML	926.211	1022.95	-96.7397	JLSADIPAK	JLSADIPAK	(N(N(H(H(H))(H(H(H))(H(H(H(H))))))))	H(10)N(2)	1	2	1478.1	2677160	1694.24	sp|P87167|BUT2_SCHPO	215	0.000405824
fissionyeast_NGP_DIA_1.mzML	987.541	1018.64	-31.0945	JLSADIPAK	JLSADIPAK	(N(N(H(H(H(H(H))))(H(H(H(H(H))))))))	H(10)N(2)	1	3	985.738	231528	522470	sp|P87167|BUT2_SCHPO	215	2.78362e-05
fissionyeast_NGP_DIA_2.mzML	1000.42	1026.79	-26.3675	JLSADIPAK	JLSADIPAK	(N(N(H(H(H(H(H))))(H(H(H(H(H))))))))	H(10)N(2)	1	3	985.738	299105	507166	sp|P87167|BUT2_SCHPO	215	2.78362e-05
fissionyeast_NGP_DIA_3.mzML	1007.2	1015.56	-8.35892	JLSADIPAK	JLSADIPAK	(N(N(H(H(H(H(H))))(H(H(H(H(H))))))))	H(10)N(2)	1	3	985.738	276027	780942	sp|P87167|BUT2_SCHPO	215	2.78362e-05
fissionyeast_NGP_DIA_4.mzML	982.847	1009.27	-26.4199	JLSADIPAK	JLSADIPAK	(N(N(H(H(H(H(H))))(H(H(H(H(H))))))))	H(10)N(2)	1	3	985.738	150352	289364	sp|P87167|BUT2_SCHPO	215	2.78362e-05
fissionyeast_NGP_DIA_1.mzML	980.969	1012.17	-31.1976	JLSADIPAK	JLSADIPAK	(N(N(H(H(H(H(H))))(H(H(H))(H(H(H)))))))	H(11)N(2)	1	3	1039.76	4890620	3.02699e+06	sp|P87167|BUT2_SCHPO	215	3.52256e-05
fissionyeast_NGP_DIA_2.mzML	992.099	1018.35	-26.246	JLSADIPAK	JLSADIPAK	(N(N(H(H(H(H(H))))(H(H(H))(H(H(H)))))))	H(11)N(2)	1	3	1039.76	5007520	3.13582e+06	sp|P87167|BUT2_SCHPO	215	3.52256e-05
fissionyeast_NGP_DIA_3.mzML	999.128	1011	-11.8765	JLSADIPAK	JLSADIPAK	(N(N(H(H(H(H(H))))(H(H(H))(H(H(H)))))))	H(11)N(2)	1	3	1039.76	4948070	3.39672e+06	sp|P87167|BUT2_SCHPO	215	3.52256e-05
fissionyeast_NGP_DIA_4.mzML	974.342	1000.85	-26.5093	JLSADIPAK	JLSADIPAK	(N(N(H(H(H(H(H))))(H(H(H))(H(H(H)))))))	H(11)N(2)	1	3	1039.76	4311750	2.25369e+06	sp|P87167|BUT2_SCHPO	215	3.52256e-05
fissionyeast_NGP_DIA_1.mzML	974.658	987.026	-12.3681	JLSADIPAK	JLSADIPAK	(N(N(H(H(H(H(H))))(H(H(H(H)))(H(H(H)))))))	H(12)N(2)	1	2	1640.16	5160860	1.50831e+07	sp|P87167|BUT2_SCHPO	215	1.90085e-05
fissionyeast_NGP_DIA_2.mzML	984.953	992.315	-7.36188	JLSADIPAK	JLSADIPAK	(N(N(H(H(H(H(H))))(H(H(H(H)))(H(H(H)))))))	H(12)N(2)	1	2	1640.16	5110330	1.35303e+07	sp|P87167|BUT2_SCHPO	215	1.90085e-05
fissionyeast_NGP_DIA_3.mzML	992.233	997.337	-5.10403	JLSADIPAK	JLSADIPAK	(N(N(H(H(H(H(H))))(H(H(H(H)))(H(H(H)))))))	H(12)N(2)	1	2	1640.16	4359240	1.21183e+07	sp|P87167|BUT2_SCHPO	215	1.90085e-05
fissionyeast_NGP_DIA_4.mzML	967.364	974.769	-7.40504	JLSADIPAK	JLSADIPAK	(N(N(H(H(H(H(H))))(H(H(H(H)))(H(H(H)))))))	H(12)N(2)	1	2	1640.16	5528980	1.39917e+07	sp|P87167|BUT2_SCHPO	215	1.90085e-05
fissionyeast_NGP_DIA_1.mzML	975.033	941.427	33.6057	JLSADIPAK	JLSADIPAK	(N(N(H(H(H(H(H))))(H(H(H(H)))(H(H(H)))))))	H(12)N(2)	1	3	1093.77	3989980	1.51053e+07	sp|P87167|BUT2_SCHPO	215	1.90085e-05
fissionyeast_NGP_DIA_2.mzML	985.521	976.256	9.26466	JLSADIPAK	JLSADIPAK	(N(N(H(H(H(H(H))))(H(H(H(H)))(H(H(H)))))))	H(12)N(2)	1	3	1093.77	4863770	1.58315e+07	sp|P87167|BUT2_SCHPO	215	1.90085e-05
fissionyeast_NGP_DIA_3.mzML	992.842	979.687	13.1555	JLSADIPAK	JLSADIPAK	(N(N(H(H(H(H(H))))(H(H(H(H)))(H(H(H)))))))	H(12)N(2)	1	3	1093.77	5942870	1.85013e+07	sp|P87167|BUT2_SCHPO	215	1.90085e-05
fissionyeast_NGP_DIA_4.mzML	968.041	957.999	10.0423	JLSADIPAK	JLSADIPAK	(N(N(H(H(H(H(H))))(H(H(H(H)))(H(H(H)))))))	H(12)N(2)	1	3	1093.77	3808210	1.16038e+07	sp|P87167|BUT2_SCHPO	215	1.90085e-05
fissionyeast_NGP_DIA_1.mzML	970.025	999.607	-29.5821	JLSADIPAK	JLSADIPAK	(N(N(H(H(H(H(H))))(H(H(H(H(H(H(H(H)))))))))))	H(13)N(2)	1	3	1147.79	28947100	3.52922e+07	sp|P87167|BUT2_SCHPO	215	0.000271896
fissionyeast_NGP_DIA_2.mzML	980.571	1003.87	-23.2997	JLSADIPAK	JLSADIPAK	(N(N(H(H(H(H(H))))(H(H(H(H(H(H(H(H)))))))))))	H(13)N(2)	1	3	1147.79	30210600	3.76148e+07	sp|P87167|BUT2_SCHPO	215	0.000271896
fissionyeast_NGP_DIA_3.mzML	987.314	1003.56	-16.2494	JLSADIPAK	JLSADIPAK	(N(N(H(H(H(H(H))))(H(H(H(H(H(H(H(H)))))))))))	H(13)N(2)	1	3	1147.79	30544900	4.73279e+07	sp|P87167|BUT2_SCHPO	215	0.000271896
fissionyeast_NGP_DIA_4.mzML	962.353	986.365	-24.0121	JLSADIPAK	JLSADIPAK	(N(N(H(H(H(H(H))))(H(H(H(H(H(H(H(H)))))))))))	H(13)N(2)	1	3	1147.79	27877600	2.94283e+07	sp|P87167|BUT2_SCHPO	215	0.000271896
fissionyeast_NGP_DIA_1.mzML	964.552	924.112	40.4396	JLSADIPAK	JLSADIPAK	(N(N(H(H(H(H(H(H)))))(H(H(H))(H(H(H(H(H)))))))))	H(14)N(2)	1	3	1201.81	44069700	4.27085e+07	sp|P87167|BUT2_SCHPO	215	0.000288899
fissionyeast_NGP_DIA_2.mzML	974.47	970.481	3.98885	JLSADIPAK	JLSADIPAK	(N(N(H(H(H(H(H(H)))))(H(H(H))(H(H(H(H(H)))))))))	H(14)N(2)	1	3	1201.81	43437100	4.17962e+07	sp|P87167|BUT2_SCHPO	215	0.000288899
fissionyeast_NGP_DIA_3.mzML	981.419	973.274	8.14486	JLSADIPAK	JLSADIPAK	(N(N(H(H(H(H(H(H)))))(H(H(H))(H(H(H(H(H)))))))))	H(14)N(2)	1	3	1201.81	43159200	6.08395e+07	sp|P87167|BUT2_SCHPO	215	0.000288899
fissionyeast_NGP_DIA_4.mzML	956.523	952.074	4.44904	JLSADIPAK	JLSADIPAK	(N(N(H(H(H(H(H(H)))))(H(H(H))(H(H(H(H(H)))))))))	H(14)N(2)	1	3	1201.81	38233200	3.32018e+07	sp|P87167|BUT2_SCHPO	215	0.000288899
fissionyeast_NGP_DIA_1.mzML	958.909	918.469	40.4403	JLSADIPAK	JLSADIPAK	(N(N(H(H(H(H(H(H(H))))))(H(H(H(H(H(H(H(H)))))))))))	H(15)N(2)	1	3	1255.83	42941300	3.42045e+07	sp|P87167|BUT2_SCHPO	215	0.000329072
fissionyeast_NGP_DIA_2.mzML	969.263	967.247	2.0158	JLSADIPAK	JLSADIPAK	(N(N(H(H(H(H(H(H(H))))))(H(H(H(H(H(H(H(H)))))))))))	H(15)N(2)	1	3	1255.83	42426000	3.66191e+07	sp|P87167|BUT2_SCHPO	215	0.000329072
fissionyeast_NGP_DIA_3.mzML	975.908	971.349	4.55915	JLSADIPAK	JLSADIPAK	(N(N(H(H(H(H(H(H(H))))))(H(H(H(H(H(H(H(H)))))))))))	H(15)N(2)	1	3	1255.83	42212300	4.94668e+07	sp|P87167|BUT2_SCHPO	215	0.000329072
fissionyeast_NGP_DIA_4.mzML	950.689	949.022	1.6667	JLSADIPAK	JLSADIPAK	(N(N(H(H(H(H(H(H(H))))))(H(H(H(H(H(H(H(H)))))))))))	H(15)N(2)	1	3	1255.83	40087700	3.23011e+07	sp|P87167|BUT2_SCHPO	215	0.000329072
fissionyeast_NGP_DIA_1.mzML	953.176	911.315	41.8613	JLSADIPAK	JLSADIPAK	(N(N(H(H(H(H(H(H(H(H)))))))(H(H(H))(H(H(H(H(H)))))))))	H(16)N(2)	1	3	1309.84	10375400	3.01368e+07	sp|P87167|BUT2_SCHPO	215	0.00015911
fissionyeast_NGP_DIA_2.mzML	963.306	957.461	5.84454	JLSADIPAK	JLSADIPAK	(N(N(H(H(H(H(H(H(H(H)))))))(H(H(H))(H(H(H(H(H)))))))))	H(16)N(2)	1	3	1309.84	9758360	3.3258e+07	sp|P87167|BUT2_SCHPO	215	0.00015911
fissionyeast_NGP_DIA_3.mzML	970.093	969.582	0.510589	JLSADIPAK	JLSADIPAK	(N(N(H(H(H(H(H(H(H(H)))))))(H(H(H))(H(H(H(H(H)))))))))	H(16)N(2)	1	3	1309.84	12775900	3.65276e+07	sp|P87167|BUT2_SCHPO	215	0.00015911
fissionyeast_NGP_DIA_4.mzML	945.493	940.444	5.04902	JLSADIPAK	JLSADIPAK	(N(N(H(H(H(H(H(H(H(H)))))))(H(H(H))(H(H(H(H(H)))))))))	H(16)N(2)	1	3	1309.84	8711620	2.74942e+07	sp|P87167|BUT2_SCHPO	215	0.00015911
fissionyeast_NGP_DIA_1.mzML	944.895	910.39	34.5053	JLSADIPAK	JLSADIPAK	(N(N(H(H(H(H(H(H(H(H)))))))(H(H(H(H)))(H(H(H(H(H)))))))))	H(17)N(2)	1	3	1363.86	19632600	1.21131e+07	sp|P87167|BUT2_SCHPO	215	0.00115186
fissionyeast_NGP_DIA_2.mzML	954.478	949.006	5.47215	JLSADIPAK	JLSADIPAK	(N(N(H(H(H(H(H(H(H(H)))))))(H(H(H(H)))(H(H(H(H(H)))))))))	H(17)N(2)	1	3	1363.86	18940900	1.14529e+07	sp|P87167|BUT2_SCHPO	215	0.00115186
fissionyeast_NGP_DIA_3.mzML	962.378	969.985	-7.6073	JLSADIPAK	JLSADIPAK	(N(N(H(H(H(H(H(H(H(H)))))))(H(H(H(H)))(H(H(H(H(H)))))))))	H(17)N(2)	1	3	1363.86	17544200	1.36684e+07	sp|P87167|BUT2_SCHPO	215	0.00115186
fissionyeast_NGP_DIA_4.mzML	937.796	933.388	4.40754	JLSADIPAK	JLSADIPAK	(N(N(H(H(H(H(H(H(H(H)))))))(H(H(H(H)))(H(H(H(H(H)))))))))	H(17)N(2)	1	3	1363.86	16635700	9.85022e+06	sp|P87167|BUT2_SCHPO	215	0.00115186
fissionyeast_NGP_DIA_1.mzML	936.58	916.345	20.2349	JLSADIPAK	JLSADIPAK	(N(N(H(H(H(H(H(H(H(H(H))))))))(H(H(H(H(H))))(H(H(H(H))))))))	H(18)N(2)	1	3	1417.88	7510240	4.64455e+06	sp|P87167|BUT2_SCHPO	215	0.000187877
fissionyeast_NGP_DIA_2.mzML	945.558	965.547	-19.9893	JLSADIPAK	JLSADIPAK	(N(N(H(H(H(H(H(H(H(H(H))))))))(H(H(H(H(H))))(H(H(H(H))))))))	H(18)N(2)	1	3	1417.88	7170600	3.6062e+06	sp|P87167|BUT2_SCHPO	215	0.000187877
fissionyeast_NGP_DIA_3.mzML	955.643	970.684	-15.0408	JLSADIPAK	JLSADIPAK	(N(N(H(H(H(H(H(H(H(H(H))))))))(H(H(H(H(H))))(H(H(H(H))))))))	H(18)N(2)	1	3	1417.88	6712630	4.48646e+06	sp|P87167|BUT2_SCHPO	215	0.000187877
fissionyeast_NGP_DIA_4.mzML	931.321	947.473	-16.1525	JLSADIPAK	JLSADIPAK	(N(N(H(H(H(H(H(H(H(H(H))))))))(H(H(H(H(H))))(H(H(H(H))))))))	H(18)N(2)	1	3	1417.88	6054120	2.99192e+06	sp|P87167|BUT2_SCHPO	215	0.000187877
fissionyeast_NGP_DIA_1.mzML	965.53	1015.5	-49.9723	JLSADIPAK	JLSADIPAK	(N(N(H(H(H))(H(H(H(H)))))))	H(7)N(2)	1	2	1235.02	1823790	147926	sp|P87167|BUT2_SCHPO	215	0.000218527
fissionyeast_NGP_DIA_2.mzML	975.067	1022.61	-47.5477	JLSADIPAK	JLSADIPAK	(N(N(H(H(H))(H(H(H(H)))))))	H(7)N(2)	1	2	1235.02	1848620	107651	sp|P87167|BUT2_SCHPO	215	0.000218527
fissionyeast_NGP_DIA_3.mzML	982.34	1013.27	-30.9313	JLSADIPAK	JLSADIPAK	(N(N(H(H(H))(H(H(H(H)))))))	H(7)N(2)	1	2	1235.02	1925740	122841	sp|P87167|BUT2_SCHPO	215	0.000218527
fissionyeast_NGP_DIA_4.mzML	956.967	1005.11	-48.1451	JLSADIPAK	JLSADIPAK	(N(N(H(H(H))(H(H(H(H)))))))	H(7)N(2)	1	2	1235.02	1741690	28063.7	sp|P87167|BUT2_SCHPO	215	0.000218527
fissionyeast_NGP_DIA_1.mzML	952.737	1016.04	-63.3063	JLSADIPAK	JLSADIPAK	(N(N(H(H(H(H)))(H(H(H(H)))))))	H(8)N(2)	1	2	1316.05	25992500	0	sp|P87167|BUT2_SCHPO	215	0.00057365
fissionyeast_NGP_DIA_2.mzML	962.805	1023.32	-60.5192	JLSADIPAK	JLSADIPAK	(N(N(H(H(H(H)))(H(H(H(H)))))))	H(8)N(2)	1	2	1316.05	22582900	55374.6	sp|P87167|BUT2_SCHPO	215	0.00057365
fissionyeast_NGP_DIA_3.mzML	969.782	1013.65	-43.8722	JLSADIPAK	JLSADIPAK	(N(N(H(H(H(H)))(H(H(H(H)))))))	H(8)N(2)	1	2	1316.05	22196300	40330.5	sp|P87167|BUT2_SCHPO	215	0.00057365
fissionyeast_NGP_DIA_4.mzML	944.957	1005.82	-60.863	JLSADIPAK	JLSADIPAK	(N(N(H(H(H(H)))(H(H(H(H)))))))	H(8)N(2)	1	2	1316.05	23202500	22208.7	sp|P87167|BUT2_SCHPO	215	0.00057365
fissionyeast_NGP_DIA_1.mzML	953.06	1017.06	-64.0018	JLSADIPAK	JLSADIPAK	(N(N(H(H(H(H(H))))(H(H(H(H)))))))	H(9)N(2)	1	2	1397.08	1460150	157103	sp|P87167|BUT2_SCHPO	215	0.000249997
fissionyeast_NGP_DIA_2.mzML	962.126	1024.67	-62.5435	JLSADIPAK	JLSADIPAK	(N(N(H(H(H(H(H))))(H(H(H(H)))))))	H(9)N(2)	1	2	1397.08	1384820	78409.1	sp|P87167|BUT2_SCHPO	215	0.000249997
fissionyeast_NGP_DIA_3.mzML	968.717	1014.39	-45.6718	JLSADIPAK	JLSADIPAK	(N(N(H(H(H(H(H))))(H(H(H(H)))))))	H(9)N(2)	1	2	1397.08	1193650	202696	sp|P87167|BUT2_SCHPO	215	0.000249997
fissionyeast_NGP_DIA_4.mzML	945.166	1007.16	-61.9957	JLSADIPAK	JLSADIPAK	(N(N(H(H(H(H(H))))(H(H(H(H)))))))	H(9)N(2)	1	2	1397.08	1099320	79166.8	sp|P87167|BUT2_SCHPO	215	0.000249997
fissionyeast_NGP_DIA_1.mzML	857.563	733.384	124.179	JLTFAR	JLTFAR	(N(N(H(H(H(H(H))))(H(H)(H(H(H(H))))))))	H(11)N(2)	1	2	1455.57	4558470	8.79402e+06	sp|O60123|KEX1_SCHPO	416	2.66307e-05
fissionyeast_NGP_DIA_2.mzML	857.509	727.474	130.035	JLTFAR	JLTFAR	(N(N(H(H(H(H(H))))(H(H)(H(H(H(H))))))))	H(11)N(2)	1	2	1455.57	4872300	9.74888e+06	sp|O60123|KEX1_SCHPO	416	2.66307e-05
fissionyeast_NGP_DIA_3.mzML	867.239	729.949	137.29	JLTFAR	JLTFAR	(N(N(H(H(H(H(H))))(H(H)(H(H(H(H))))))))	H(11)N(2)	1	2	1455.57	4391510	8.31384e+06	sp|O60123|KEX1_SCHPO	416	2.66307e-05
fissionyeast_NGP_DIA_4.mzML	857.974	721.877	136.097	JLTFAR	JLTFAR	(N(N(H(H(H(H(H))))(H(H)(H(H(H(H))))))))	H(11)N(2)	1	2	1455.57	4238480	9.10394e+06	sp|O60123|KEX1_SCHPO	416	2.66307e-05
fissionyeast_NGP_DIA_1.mzML	846.769	741.757	105.012	JLTFAR	JLTFAR	(N(N(H(H(H(H(H))))(H(H(H(H(H(H(H(H)))))))))))	H(13)N(2)	1	2	1617.63	2362290	6.16009e+06	sp|O60123|KEX1_SCHPO	416	0.000498601
fissionyeast_NGP_DIA_2.mzML	846.04	741.495	104.545	JLTFAR	JLTFAR	(N(N(H(H(H(H(H))))(H(H(H(H(H(H(H(H)))))))))))	H(13)N(2)	1	2	1617.63	2302630	6.32456e+06	sp|O60123|KEX1_SCHPO	416	0.000498601
fissionyeast_NGP_DIA_3.mzML	855.931	744.244	111.687	JLTFAR	JLTFAR	(N(N(H(H(H(H(H))))(H(H(H(H(H(H(H(H)))))))))))	H(13)N(2)	1	2	1617.63	1703490	4.96684e+06	sp|O60123|KEX1_SCHPO	416	0.000498601
fissionyeast_NGP_DIA_4.mzML	848.098	734.725	113.373	JLTFAR	JLTFAR	(N(N(H(H(H(H(H))))(H(H(H(H(H(H(H(H)))))))))))	H(13)N(2)	1	2	1617.63	1958030	5.48648e+06	sp|O60123|KEX1_SCHPO	416	0.000498601
fissionyeast_NGP_DIA_1.mzML	846.919	846.919	0	JLTFAR	JLTFAR	(N(N(H(H(H(H(H))))(H(H(H(H(H(H(H(H)))))))))))	H(13)N(2)	1	3	1078.75	2797510	1.43623e+06	sp|O60123|KEX1_SCHPO	416	0.000498601
fissionyeast_NGP_DIA_2.mzML	845.932	845.87	0.0620325	JLTFAR	JLTFAR	(N(N(H(H(H(H(H))))(H(H(H(H(H(H(H(H)))))))))))	H(13)N(2)	1	3	1078.75	3189500	1.52239e+06	sp|O60123|KEX1_SCHPO	416	0.000498601
fissionyeast_NGP_DIA_3.mzML	856.556	856.52	0.0355644	JLTFAR	JLTFAR	(N(N(H(H(H(H(H))))(H(H(H(H(H(H(H(H)))))))))))	H(13)N(2)	1	3	1078.75	2597530	1.59009e+06	sp|O60123|KEX1_SCHPO	416	0.000498601
fissionyeast_NGP_DIA_4.mzML	848.216	848.289	-0.0733271	JLTFAR	JLTFAR	(N(N(H(H(H(H(H))))(H(H(H(H(H(H(H(H)))))))))))	H(13)N(2)	1	3	1078.75	2519860	1.64819e+06	sp|O60123|KEX1_SCHPO	416	0.000498601
fissionyeast_NGP_DIA_1.mzML	1238.47	1244.76	-6.29459	JNTIDSLSIAK	JNTIDSLSIAK	(N(N(H(H(H)(H(H)))(H(H(H(H)))))))	H(9)N(2)	1	2	1520.64	479200	4.34695e+06	sp|O94472|PBN1_SCHPO	36	0.00105254
fissionyeast_NGP_DIA_2.mzML	1247.17	1253.45	-6.27771	JNTIDSLSIAK	JNTIDSLSIAK	(N(N(H(H(H)(H(H)))(H(H(H(H)))))))	H(9)N(2)	1	2	1520.64	545622	4.0725e+06	sp|O94472|PBN1_SCHPO	36	0.00105254
fissionyeast_NGP_DIA_3.mzML	1247.76	1254.58	-6.81574	JNTIDSLSIAK	JNTIDSLSIAK	(N(N(H(H(H)(H(H)))(H(H(H(H)))))))	H(9)N(2)	1	2	1520.64	653515	4.59734e+06	sp|O94472|PBN1_SCHPO	36	0.00105254
fissionyeast_NGP_DIA_4.mzML	1238.44	1245.56	-7.11561	JNTIDSLSIAK	JNTIDSLSIAK	(N(N(H(H(H)(H(H)))(H(H(H(H)))))))	H(9)N(2)	1	2	1520.64	531714	3.0683e+06	sp|O94472|PBN1_SCHPO	36	0.00105254
fissionyeast_NGP_DIA_1.mzML	1238.44	1244.27	-5.83331	JNTIDSLSIAK	JNTIDSLSIAK	(N(N(H(H(H)(H(H)))(H(H)(H(H))))))	H(9)N(2)	1	3	1014.09	1590870	1.80856e+06	sp|O94472|PBN1_SCHPO	36	3.66048e-05
fissionyeast_NGP_DIA_2.mzML	1246.94	1252.88	-5.94281	JNTIDSLSIAK	JNTIDSLSIAK	(N(N(H(H(H)(H(H)))(H(H)(H(H))))))	H(9)N(2)	1	3	1014.09	1687350	1.27356e+06	sp|O94472|PBN1_SCHPO	36	3.66048e-05
fissionyeast_NGP_DIA_3.mzML	1247.6	1253.98	-6.38309	JNTIDSLSIAK	JNTIDSLSIAK	(N(N(H(H(H)(H(H)))(H(H)(H(H))))))	H(9)N(2)	1	3	1014.09	1484970	590994	sp|O94472|PBN1_SCHPO	36	3.66048e-05
fissionyeast_NGP_DIA_4.mzML	1238.27	1245	-6.73261	JNTIDSLSIAK	JNTIDSLSIAK	(N(N(H(H(H)(H(H)))(H(H)(H(H))))))	H(9)N(2)	1	3	1014.09	1421170	1.24917e+06	sp|O94472|PBN1_SCHPO	36	3.66048e-05
fissionyeast_NGP_DIA_1.mzML	609.808	599.861	9.94691	JSSGCWAPK	JSSGC[160]WAPK	(N(N(H(H(H(H)))(H(H(H(H)))))))	H(8)N(2)	1	2	1355.02	306708	925230	sp|O13663|GPI13_SCHPO	71	0.00365185
fissionyeast_NGP_DIA_2.mzML	608.823	622.382	-13.5593	JSSGCWAPK	JSSGC[160]WAPK	(N(N(H(H(H(H)))(H(H(H(H)))))))	H(8)N(2)	1	2	1355.02	374605	672032	sp|O13663|GPI13_SCHPO	71	0.00365185
fissionyeast_NGP_DIA_3.mzML	610.615	595.202	15.4135	JSSGCWAPK	JSSGC[160]WAPK	(N(N(H(H(H(H)))(H(H(H(H)))))))	H(8)N(2)	1	2	1355.02	360359	919421	sp|O13663|GPI13_SCHPO	71	0.00365185
fissionyeast_NGP_DIA_4.mzML	607.657	595.594	12.0631	JSSGCWAPK	JSSGC[160]WAPK	(N(N(H(H(H(H)))(H(H(H(H)))))))	H(8)N(2)	1	2	1355.02	296352	686634	sp|O13663|GPI13_SCHPO	71	0.00365185
fissionyeast_NGP_DIA_1.mzML	620.149	554.141	66.0075	JTSYPIK	JTSYPIK	(N(N(H(H(H(H)))(H(H)(H(H)(H(H)))))))	H(10)N(2)	1	2	1425.07	1099680	1.78289e+06	sp|O94694|YG1A_SCHPO	119	0.000922752
fissionyeast_NGP_DIA_2.mzML	616.751	563.869	52.8822	JTSYPIK	JTSYPIK	(N(N(H(H(H(H)))(H(H)(H(H)(H(H)))))))	H(10)N(2)	1	2	1425.07	1023610	1.61782e+06	sp|O94694|YG1A_SCHPO	119	0.000922752
fissionyeast_NGP_DIA_3.mzML	617.201	583.39	33.8113	JTSYPIK	JTSYPIK	(N(N(H(H(H(H)))(H(H)(H(H)(H(H)))))))	H(10)N(2)	1	2	1425.07	1060760	2.07226e+06	sp|O94694|YG1A_SCHPO	119	0.000922752
fissionyeast_NGP_DIA_4.mzML	617.179	565.827	51.3517	JTSYPIK	JTSYPIK	(N(N(H(H(H(H)))(H(H)(H(H)(H(H)))))))	H(10)N(2)	1	2	1425.07	1055400	1.73646e+06	sp|O94694|YG1A_SCHPO	119	0.000922752
fissionyeast_NGP_DIA_1.mzML	629.244	557.561	71.6833	JTSYPIK	JTSYPIK	(N(N(H(H(H(H)))(H(H)(H)(H)))))	H(8)N(2)	1	2	1263.01	6647020	1.55111e+07	sp|O94694|YG1A_SCHPO	119	1.44997e-05
fissionyeast_NGP_DIA_2.mzML	624.598	568.089	56.5085	JTSYPIK	JTSYPIK	(N(N(H(H(H(H)))(H(H)(H)(H)))))	H(8)N(2)	1	2	1263.01	7085380	1.73362e+07	sp|O94694|YG1A_SCHPO	119	1.44997e-05
fissionyeast_NGP_DIA_3.mzML	623.296	582.828	40.468	JTSYPIK	JTSYPIK	(N(N(H(H(H(H)))(H(H)(H)(H)))))	H(8)N(2)	1	2	1263.01	6440980	1.76853e+07	sp|O94694|YG1A_SCHPO	119	1.44997e-05
fissionyeast_NGP_DIA_4.mzML	626.508	565.395	61.1131	JTSYPIK	JTSYPIK	(N(N(H(H(H(H)))(H(H)(H)(H)))))	H(8)N(2)	1	2	1263.01	8126650	1.57035e+07	sp|O94694|YG1A_SCHPO	119	1.44997e-05
fissionyeast_NGP_DIA_1.mzML	625.43	558.971	66.459	JTSYPIK	JTSYPIK	(N(N(H(H(H(H)))(H(H)(H(H)(H))))))	H(9)N(2)	1	2	1344.04	7581810	1.99913e+07	sp|O94694|YG1A_SCHPO	119	0.000228908
fissionyeast_NGP_DIA_2.mzML	621.072	569.766	51.3055	JTSYPIK	JTSYPIK	(N(N(H(H(H(H)))(H(H)(H(H)(H))))))	H(9)N(2)	1	2	1344.04	8349220	1.88904e+07	sp|O94694|YG1A_SCHPO	119	0.000228908
fissionyeast_NGP_DIA_3.mzML	620.557	582.545	38.0115	JTSYPIK	JTSYPIK	(N(N(H(H(H(H)))(H(H)(H(H)(H))))))	H(9)N(2)	1	2	1344.04	7222470	1.97424e+07	sp|O94694|YG1A_SCHPO	119	0.000228908
fissionyeast_NGP_DIA_4.mzML	622.793	565.149	57.6441	JTSYPIK	JTSYPIK	(N(N(H(H(H(H)))(H(H)(H(H)(H))))))	H(9)N(2)	1	2	1344.04	8914950	1.85868e+07	sp|O94694|YG1A_SCHPO	119	0.000228908
fissionyeast_NGP_DIA_1.mzML	288.347	374.238	-85.8909	JTTAGJHTVTR	JTTAGJHTVTR	(N(N(H(H(H)(H(H)))(H(H(H(H)))))))	H(9)N(2)	1	3	1012.74	799938	3.06725e+06	sp|P78854|PLB1_SCHPO	494	0.000179596
fissionyeast_NGP_DIA_2.mzML	287.066	374.438	-87.3722	JTTAGJHTVTR	JTTAGJHTVTR	(N(N(H(H(H)(H(H)))(H(H(H(H)))))))	H(9)N(2)	1	3	1012.74	906841	2.95856e+06	sp|P78854|PLB1_SCHPO	494	0.000179596
fissionyeast_NGP_DIA_3.mzML	284.468	330.64	-46.1718	JTTAGJHTVTR	JTTAGJHTVTR	(N(N(H(H(H)(H(H)))(H(H(H(H)))))))	H(9)N(2)	1	3	1012.74	828518	2.00667e+06	sp|P78854|PLB1_SCHPO	494	0.000179596
fissionyeast_NGP_DIA_4.mzML	274.119	345.688	-71.5686	JTTAGJHTVTR	JTTAGJHTVTR	(N(N(H(H(H)(H(H)))(H(H(H(H)))))))	H(9)N(2)	1	3	1012.74	423342	1.98454e+06	sp|P78854|PLB1_SCHPO	494	0.000179596
fissionyeast_NGP_DIA_1.mzML	1533.93	1490.46	43.4681	JVSGAFNVNNMIR	JVSGAFNVNNMIR	(N(N(H(H(H(H(H))))(H(H)(H(H(H(H))))))))	H(11)N(2)	1	3	1208.82	3226770	1.93306e+06	sp|O13960|ECM33_SCHPO	92	3.35013e-05
fissionyeast_NGP_DIA_2.mzML	1566.91	1524.26	42.649	JVSGAFNVNNMIR	JVSGAFNVNNMIR	(N(N(H(H(H(H(H))))(H(H)(H(H(H(H))))))))	H(11)N(2)	1	3	1208.82	2564150	1.70845e+06	sp|O13960|ECM33_SCHPO	92	3.35013e-05
fissionyeast_NGP_DIA_3.mzML	1571.14	1536.51	34.6252	JVSGAFNVNNMIR	JVSGAFNVNNMIR	(N(N(H(H(H(H(H))))(H(H)(H(H(H(H))))))))	H(11)N(2)	1	3	1208.82	2363220	3.02488e+06	sp|O13960|ECM33_SCHPO	92	3.35013e-05
fissionyeast_NGP_DIA_4.mzML	1545.17	1507.89	37.2766	JVSGAFNVNNMIR	JVSGAFNVNNMIR	(N(N(H(H(H(H(H))))(H(H)(H(H(H(H))))))))	H(11)N(2)	1	3	1208.82	2728110	1.29374e+06	sp|O13960|ECM33_SCHPO	92	3.35013e-05
fissionyeast_NGP_DIA_1.mzML	1525.8	1459.43	66.3707	JVSGAFNVNNMIR	JVSGAFNVNNMIR	(N(N(H(H(H(H(H(H)))))(H(H(H))(H(H(H)))))))	H(12)N(2)	1	3	1262.84	528690	2.8709e+06	sp|O13960|ECM33_SCHPO	92	1.93375e-05
fissionyeast_NGP_DIA_2.mzML	1560.03	1483.29	76.7419	JVSGAFNVNNMIR	JVSGAFNVNNMIR	(N(N(H(H(H(H(H(H)))))(H(H(H))(H(H(H)))))))	H(12)N(2)	1	3	1262.84	289343	2.56067e+06	sp|O13960|ECM33_SCHPO	92	1.93375e-05
fissionyeast_NGP_DIA_3.mzML	1564.87	1505.13	59.7398	JVSGAFNVNNMIR	JVSGAFNVNNMIR	(N(N(H(H(H(H(H(H)))))(H(H(H))(H(H(H)))))))	H(12)N(2)	1	3	1262.84	306924	2.32458e+06	sp|O13960|ECM33_SCHPO	92	1.93375e-05
fissionyeast_NGP_DIA_4.mzML	1539.08	1478.68	60.3962	JVSGAFNVNNMIR	JVSGAFNVNNMIR	(N(N(H(H(H(H(H(H)))))(H(H(H))(H(H(H)))))))	H(12)N(2)	1	3	1262.84	284913	2.311e+06	sp|O13960|ECM33_SCHPO	92	1.93375e-05
fissionyeast_NGP_DIA_1.mzML	1521.28	1506.77	14.5112	JVSGAFNVNNMIR	JVSGAFNVNNMIR	(N(N(H(H(H(H(H))))(H(H(H(H(H(H(H(H)))))))))))	H(13)N(2)	1	3	1316.86	37662500	4.304e+07	sp|O13960|ECM33_SCHPO	92	0.000150939
fissionyeast_NGP_DIA_2.mzML	1552.88	1546.36	6.51763	JVSGAFNVNNMIR	JVSGAFNVNNMIR	(N(N(H(H(H(H(H))))(H(H(H(H(H(H(H(H)))))))))))	H(13)N(2)	1	3	1316.86	29541900	3.67965e+07	sp|O13960|ECM33_SCHPO	92	0.000150939
fissionyeast_NGP_DIA_3.mzML	1559.69	1552.98	6.71378	JVSGAFNVNNMIR	JVSGAFNVNNMIR	(N(N(H(H(H(H(H))))(H(H(H(H(H(H(H(H)))))))))))	H(13)N(2)	1	3	1316.86	24873900	4.84757e+07	sp|O13960|ECM33_SCHPO	92	0.000150939
fissionyeast_NGP_DIA_4.mzML	1533.4	1523.63	9.77354	JVSGAFNVNNMIR	JVSGAFNVNNMIR	(N(N(H(H(H(H(H))))(H(H(H(H(H(H(H(H)))))))))))	H(13)N(2)	1	3	1316.86	26365400	3.1606e+07	sp|O13960|ECM33_SCHPO	92	0.000150939
fissionyeast_NGP_DIA_1.mzML	1513.43	1419.74	93.6877	JVSGAFNVNNMIR	JVSGAFNVNNMIR	(N(N(H(H(H(H(H))))(H(H(H))(H(H(H(H(H(H))))))))))	H(14)N(2)	1	3	1370.88	8289670	1.38909e+07	sp|O13960|ECM33_SCHPO	92	7.32911e-05
fissionyeast_NGP_DIA_2.mzML	1541.95	1431.41	110.537	JVSGAFNVNNMIR	JVSGAFNVNNMIR	(N(N(H(H(H(H(H))))(H(H(H))(H(H(H(H(H(H))))))))))	H(14)N(2)	1	3	1370.88	10409500	1.43303e+07	sp|O13960|ECM33_SCHPO	92	7.32911e-05
fissionyeast_NGP_DIA_3.mzML	1550.11	1464.15	85.9554	JVSGAFNVNNMIR	JVSGAFNVNNMIR	(N(N(H(H(H(H(H))))(H(H(H))(H(H(H(H(H(H))))))))))	H(14)N(2)	1	3	1370.88	8355480	1.68013e+07	sp|O13960|ECM33_SCHPO	92	7.32911e-05
fissionyeast_NGP_DIA_4.mzML	1524.52	1440.84	83.678	JVSGAFNVNNMIR	JVSGAFNVNNMIR	(N(N(H(H(H(H(H))))(H(H(H))(H(H(H(H(H(H))))))))))	H(14)N(2)	1	3	1370.88	7468880	1.05295e+07	sp|O13960|ECM33_SCHPO	92	7.32911e-05
fissionyeast_NGP_DIA_1.mzML	1509.88	1478	31.8836	JVSGAFNVNNMIR	JVSGAFNVNNMIR	(N(N(H(H(H(H(H(H(H))))))(H(H(H(H(H(H(H(H)))))))))))	H(15)N(2)	1	3	1424.89	1184470	2.02612e+06	sp|O13960|ECM33_SCHPO	92	2.00454e-05
fissionyeast_NGP_DIA_2.mzML	1533.27	1507.72	25.5502	JVSGAFNVNNMIR	JVSGAFNVNNMIR	(N(N(H(H(H(H(H(H(H))))))(H(H(H(H(H(H(H(H)))))))))))	H(15)N(2)	1	3	1424.89	1709360	1.60438e+06	sp|O13960|ECM33_SCHPO	92	2.00454e-05
fissionyeast_NGP_DIA_3.mzML	1542.6	1523.95	18.6529	JVSGAFNVNNMIR	JVSGAFNVNNMIR	(N(N(H(H(H(H(H(H(H))))))(H(H(H(H(H(H(H(H)))))))))))	H(15)N(2)	1	3	1424.89	1578410	2.06473e+06	sp|O13960|ECM33_SCHPO	92	2.00454e-05
fissionyeast_NGP_DIA_4.mzML	1519.43	1496.15	23.2776	JVSGAFNVNNMIR	JVSGAFNVNNMIR	(N(N(H(H(H(H(H(H(H))))))(H(H(H(H(H(H(H(H)))))))))))	H(15)N(2)	1	3	1424.89	1398960	2.05893e+06	sp|O13960|ECM33_SCHPO	92	2.00454e-05
fissionyeast_NGP_DIA_1.mzML	1509.71	1481.28	28.4255	JVSGAFNVNNMIR	JVSGAFNVNNMIR	(N(N(H(H(H(H(H(H(H(H)))))))(H(H(H))(H(H(H(H(H)))))))))	H(16)N(2)	1	3	1478.91	199508	579888	sp|O13960|ECM33_SCHPO	92	0.00137504
fissionyeast_NGP_DIA_2.mzML	1536.58	1512.07	24.5082	JVSGAFNVNNMIR	JVSGAFNVNNMIR	(N(N(H(H(H(H(H(H(H(H)))))))(H(H(H))(H(H(H(H(H)))))))))	H(16)N(2)	1	3	1478.91	178153	785660	sp|O13960|ECM33_SCHPO	92	0.00137504
fissionyeast_NGP_DIA_3.mzML	1544.71	1527.27	17.4388	JVSGAFNVNNMIR	JVSGAFNVNNMIR	(N(N(H(H(H(H(H(H(H(H)))))))(H(H(H))(H(H(H(H(H)))))))))	H(16)N(2)	1	3	1478.91	211904	1.06648e+06	sp|O13960|ECM33_SCHPO	92	0.00137504
fissionyeast_NGP_DIA_4.mzML	1522.57	1499.25	23.317	JVSGAFNVNNMIR	JVSGAFNVNNMIR	(N(N(H(H(H(H(H(H(H(H)))))))(H(H(H))(H(H(H(H(H)))))))))	H(16)N(2)	1	3	1478.91	256694	248321	sp|O13960|ECM33_SCHPO	92	0.00137504
fissionyeast_NGP_DIA_1.mzML	1520.52	1483.93	36.5904	JVSGAFNVNNMIR	JVSGAFNVNNMIR	(N(N(H(H(H(H(H(H(H(H(H))))))))(H(H(H(H(H))))(H(H(H(H))))))))	H(18)N(2)	1	3	1586.95	1470910	37289	sp|O13960|ECM33_SCHPO	92	9.89464e-06
fissionyeast_NGP_DIA_2.mzML	1551.77	1515.57	36.1966	JVSGAFNVNNMIR	JVSGAFNVNNMIR	(N(N(H(H(H(H(H(H(H(H(H))))))))(H(H(H(H(H))))(H(H(H(H))))))))	H(18)N(2)	1	3	1586.95	877580	35142.2	sp|O13960|ECM33_SCHPO	92	9.89464e-06
fissionyeast_NGP_DIA_3.mzML	1558.22	1529.94	28.2846	JVSGAFNVNNMIR	JVSGAFNVNNMIR	(N(N(H(H(H(H(H(H(H(H(H))))))))(H(H(H(H(H))))(H(H(H(H))))))))	H(18)N(2)	1	3	1586.95	887908	0	sp|O13960|ECM33_SCHPO	92	9.89464e-06
fissionyeast_NGP_DIA_4.mzML	1532.44	1501.74	30.7029	JVSGAFNVNNMIR	JVSGAFNVNNMIR	(N(N(H(H(H(H(H(H(H(H(H))))))))(H(H(H(H(H))))(H(H(H(H))))))))	H(18)N(2)	1	3	1586.95	1033770	0	sp|O13960|ECM33_SCHPO	92	9.89464e-06
fissionyeast_NGP_DIA_1.mzML	1203.36	1241.73	-38.3748	JVSGAFNVNNMIR	JVSGAFNVNNM[147]IR	(N(N(H(H(H(H(H(H)))))(H(H)(H(H(H(H(H)))))))))	H(13)N(2)	1	3	1322.19	15481700	1.90078e+07	sp|O13960|ECM33_SCHPO	92	0.000168133
fissionyeast_NGP_DIA_2.mzML	1215.7	1249.8	-34.1004	JVSGAFNVNNMIR	JVSGAFNVNNM[147]IR	(N(N(H(H(H(H(H(H)))))(H(H)(H(H(H(H(H)))))))))	H(13)N(2)	1	3	1322.19	11549500	1.60476e+07	sp|O13960|ECM33_SCHPO	92	0.000168133
fissionyeast_NGP_DIA_3.mzML	1212.8	1250.79	-37.9897	JVSGAFNVNNMIR	JVSGAFNVNNM[147]IR	(N(N(H(H(H(H(H(H)))))(H(H)(H(H(H(H(H)))))))))	H(13)N(2)	1	3	1322.19	13190600	1.24589e+07	sp|O13960|ECM33_SCHPO	92	0.000168133
fissionyeast_NGP_DIA_4.mzML	1250.38	1242.06	8.32401	JVSGAFNVNNMIR	JVSGAFNVNNM[147]IR	(N(N(H(H(H(H(H(H)))))(H(H)(H(H(H(H(H)))))))))	H(13)N(2)	1	3	1322.19	395852	257826	sp|O13960|ECM33_SCHPO	92	0.000168133
fissionyeast_NGP_DIA_1.mzML	1193.74	1240.35	-46.6132	JVSGAFNVNNMIR	JVSGAFNVNNM[147]IR	(N(N(H(H(H(H(H))))(H(H(H(H)))(H(H(H(H(H)))))))))	H(14)N(2)	1	3	1376.21	4275620	4.53696e+06	sp|O13960|ECM33_SCHPO	92	7.41001e-05
fissionyeast_NGP_DIA_2.mzML	1208.85	1248.05	-39.2	JVSGAFNVNNMIR	JVSGAFNVNNM[147]IR	(N(N(H(H(H(H(H))))(H(H(H(H)))(H(H(H(H(H)))))))))	H(14)N(2)	1	3	1376.21	3315440	4.14171e+06	sp|O13960|ECM33_SCHPO	92	7.41001e-05
fissionyeast_NGP_DIA_3.mzML	1205.06	1249	-43.9352	JVSGAFNVNNMIR	JVSGAFNVNNM[147]IR	(N(N(H(H(H(H(H))))(H(H(H(H)))(H(H(H(H(H)))))))))	H(14)N(2)	1	3	1376.21	3801690	2.56351e+06	sp|O13960|ECM33_SCHPO	92	7.41001e-05
fissionyeast_NGP_DIA_4.mzML	1197.53	1240.39	-42.8637	JVSGAFNVNNMIR	JVSGAFNVNNM[147]IR	(N(N(H(H(H(H(H))))(H(H(H(H)))(H(H(H(H(H)))))))))	H(14)N(2)	1	3	1376.21	2860330	3.71069e+06	sp|O13960|ECM33_SCHPO	92	7.41001e-05
fissionyeast_NGP_DIA_1.mzML	752.518	743.289	9.22879	JVSKEPPSVIR	JVSKEPPSVIR	(N(N(H(H(H)(H(H)))(H(H)(H(H))))))	H(9)N(2)	1	3	1030.78	749828	1.97495e+06	sp|Q9P7D0|YOFJ_SCHPO	133	0.000335025
fissionyeast_NGP_DIA_2.mzML	754.791	749.19	5.6014	JVSKEPPSVIR	JVSKEPPSVIR	(N(N(H(H(H)(H(H)))(H(H)(H(H))))))	H(9)N(2)	1	3	1030.78	767099	1.69122e+06	sp|Q9P7D0|YOFJ_SCHPO	133	0.000335025
fissionyeast_NGP_DIA_3.mzML	755.528	749.95	5.57809	JVSKEPPSVIR	JVSKEPPSVIR	(N(N(H(H(H)(H(H)))(H(H)(H(H))))))	H(9)N(2)	1	3	1030.78	726364	2.12328e+06	sp|Q9P7D0|YOFJ_SCHPO	133	0.000335025
fissionyeast_NGP_DIA_4.mzML	748.839	741.191	7.64839	JVSKEPPSVIR	JVSKEPPSVIR	(N(N(H(H(H)(H(H)))(H(H)(H(H))))))	H(9)N(2)	1	3	1030.78	778714	1.80113e+06	sp|Q9P7D0|YOFJ_SCHPO	133	0.000335025
fissionyeast_NGP_DIA_1.mzML	774.782	739.091	35.6911	JVTDDDFK	JVTDDDFK	(N(N(H(H(H(H)))(H(H(H(H)))))))	H(8)N(2)	1	2	1328.51	1134820	4.31768e+06	sp|O94680|PDAT_SCHPO	438	4.66676e-05
fissionyeast_NGP_DIA_2.mzML	776.27	756.941	19.3288	JVTDDDFK	JVTDDDFK	(N(N(H(H(H(H)))(H(H(H(H)))))))	H(8)N(2)	1	2	1328.51	1027630	4.25504e+06	sp|O94680|PDAT_SCHPO	438	4.66676e-05
fissionyeast_NGP_DIA_3.mzML	778.739	750.129	28.61	JVTDDDFK	JVTDDDFK	(N(N(H(H(H(H)))(H(H(H(H)))))))	H(8)N(2)	1	2	1328.51	1638950	5.02629e+06	sp|O94680|PDAT_SCHPO	438	4.66676e-05
fissionyeast_NGP_DIA_4.mzML	772.578	748.568	24.0095	JVTDDDFK	JVTDDDFK	(N(N(H(H(H(H)))(H(H(H(H)))))))	H(8)N(2)	1	2	1328.51	1304150	4.70419e+06	sp|O94680|PDAT_SCHPO	438	4.66676e-05
fissionyeast_NGP_DIA_1.mzML	1322.9	1316.74	6.15739	JVTIPTNGIPQR	JVTIPTNGIPQR	(N(N(H(H(H(H)))(H(H(H(H)))))))	H(8)N(2)	1	3	1004.77	623715	780495	sp|Q9C0Y4|AGLU_SCHPO	37	0.00578656
fissionyeast_NGP_DIA_2.mzML	1322.72	1325.19	-2.46817	JVTIPTNGIPQR	JVTIPTNGIPQR	(N(N(H(H(H(H)))(H(H(H(H)))))))	H(8)N(2)	1	3	1004.77	482242	434005	sp|Q9C0Y4|AGLU_SCHPO	37	0.00578656
fissionyeast_NGP_DIA_3.mzML	1333.77	1325.41	8.36073	JVTIPTNGIPQR	JVTIPTNGIPQR	(N(N(H(H(H(H)))(H(H(H(H)))))))	H(8)N(2)	1	3	1004.77	583947	501771	sp|Q9C0Y4|AGLU_SCHPO	37	0.00578656
fissionyeast_NGP_DIA_4.mzML	1322.73	1283.55	39.1767	JVTIPTNGIPQR	JVTIPTNGIPQR	(N(N(H(H(H(H)))(H(H(H(H)))))))	H(8)N(2)	1	3	1004.77	534977	478914	sp|Q9C0Y4|AGLU_SCHPO	37	0.00578656
fissionyeast_NGP_DIA_1.mzML	1318.28	1313.75	4.52983	JVTIPTNGIPQR	JVTIPTNGIPQR	(N(N(H(H(H)(H(H)))(H(H)(H(H))))))	H(9)N(2)	1	3	1058.79	6158220	6.34662e+06	sp|Q9C0Y4|AGLU_SCHPO	37	2.72126e-05
fissionyeast_NGP_DIA_2.mzML	1327.1	1322.7	4.39532	JVTIPTNGIPQR	JVTIPTNGIPQR	(N(N(H(H(H)(H(H)))(H(H)(H(H))))))	H(9)N(2)	1	3	1058.79	4719530	5.38949e+06	sp|Q9C0Y4|AGLU_SCHPO	37	2.72126e-05
fissionyeast_NGP_DIA_3.mzML	1326.78	1322.17	4.60925	JVTIPTNGIPQR	JVTIPTNGIPQR	(N(N(H(H(H)(H(H)))(H(H)(H(H))))))	H(9)N(2)	1	3	1058.79	5541280	3.33763e+06	sp|Q9C0Y4|AGLU_SCHPO	37	2.72126e-05
fissionyeast_NGP_DIA_4.mzML	1319.12	1278.25	40.8744	JVTIPTNGIPQR	JVTIPTNGIPQR	(N(N(H(H(H)(H(H)))(H(H)(H(H))))))	H(9)N(2)	1	3	1058.79	4366010	4.2928e+06	sp|Q9C0Y4|AGLU_SCHPO	37	2.72126e-05
fissionyeast_NGP_DIA_1.mzML	635.148	636.074	-0.92579	JVTNPDFDRK	JVTNPDFDRK	(N(N(H(H(H(H(H))))(H(H(H(H(H(H(H(H)))))))))))	H(13)N(2)	1	3	1240.15	253654	907148	sp|O60172|PPA3_SCHPO	324	0.00134103
fissionyeast_NGP_DIA_4.mzML	622.138	685.08	-62.9424	JVTNPDFDRK	JVTNPDFDRK	(N(N(H(H(H(H(H))))(H(H(H(H(H(H(H(H)))))))))))	H(13)N(2)	1	3	1240.15	144191	1.03876e+06	sp|O60172|PPA3_SCHPO	324	0.00134103
fissionyeast_NGP_DIA_1.mzML	674.567	653.193	21.374	JVTNPDFDRK	JVTNPDFDRK	(N(N(H(H(H(H)))(H(H(H(H(H))))))))	H(9)N(2)	1	3	1024.08	437721	993721	sp|O60172|PPA3_SCHPO	324	0.00233872
fissionyeast_NGP_DIA_3.mzML	684.979	665.04	19.9392	JVTNPDFDRK	JVTNPDFDRK	(N(N(H(H(H(H)))(H(H(H(H(H))))))))	H(9)N(2)	1	3	1024.08	352051	1.24837e+06	sp|O60172|PPA3_SCHPO	324	0.00233872
fissionyeast_NGP_DIA_4.mzML	674.701	716.147	-41.4457	JVTNPDFDRK	JVTNPDFDRK	(N(N(H(H(H(H)))(H(H(H(H(H))))))))	H(9)N(2)	1	3	1024.08	341057	878573	sp|O60172|PPA3_SCHPO	324	0.00233872
fissionyeast_NGP_DIA_1.mzML	747.439	826.109	-78.6699	JYSEDASTSLHGQTAGR	JYSEDASTSLHGQTAGR	(N(N(H(H(H(H(H))))(H(H(H(H(H(H)))))))))	H(11)N(2)	1	3	1328.19	475685	2.372e+06	sp|Q9USK8|AGS1_SCHPO	785	1.26224e-05
fissionyeast_NGP_DIA_2.mzML	751.263	823.293	-72.0305	JYSEDASTSLHGQTAGR	JYSEDASTSLHGQTAGR	(N(N(H(H(H(H(H))))(H(H(H(H(H(H)))))))))	H(11)N(2)	1	3	1328.19	637679	2.36757e+06	sp|Q9USK8|AGS1_SCHPO	785	1.26224e-05
fissionyeast_NGP_DIA_3.mzML	752.335	837.426	-85.0907	JYSEDASTSLHGQTAGR	JYSEDASTSLHGQTAGR	(N(N(H(H(H(H(H))))(H(H(H(H(H(H)))))))))	H(11)N(2)	1	3	1328.19	544669	2.30525e+06	sp|Q9USK8|AGS1_SCHPO	785	1.26224e-05
fissionyeast_NGP_DIA_4.mzML	744.102	829.273	-85.171	JYSEDASTSLHGQTAGR	JYSEDASTSLHGQTAGR	(N(N(H(H(H(H(H))))(H(H(H(H(H(H)))))))))	H(11)N(2)	1	3	1328.19	628550	2.00323e+06	sp|Q9USK8|AGS1_SCHPO	785	1.26224e-05
fissionyeast_NGP_DIA_1.mzML	745.221	822.051	-76.8304	JYSEDASTSLHGQTAGR	JYSEDASTSLHGQTAGR	(N(N(H(H(H(H(H(H)))))(H(H(H))(H(H(H)))))))	H(12)N(2)	1	3	1382.21	1031650	4.34629e+06	sp|Q9USK8|AGS1_SCHPO	785	2.10831e-05
fissionyeast_NGP_DIA_2.mzML	748.677	819.209	-70.5322	JYSEDASTSLHGQTAGR	JYSEDASTSLHGQTAGR	(N(N(H(H(H(H(H(H)))))(H(H(H))(H(H(H)))))))	H(12)N(2)	1	3	1382.21	1149770	3.90214e+06	sp|Q9USK8|AGS1_SCHPO	785	2.10831e-05
fissionyeast_NGP_DIA_3.mzML	750.028	833.157	-83.1288	JYSEDASTSLHGQTAGR	JYSEDASTSLHGQTAGR	(N(N(H(H(H(H(H(H)))))(H(H(H))(H(H(H)))))))	H(12)N(2)	1	3	1382.21	1021420	4.02451e+06	sp|Q9USK8|AGS1_SCHPO	785	2.10831e-05
fissionyeast_NGP_DIA_4.mzML	741.252	824.97	-83.718	JYSEDASTSLHGQTAGR	JYSEDASTSLHGQTAGR	(N(N(H(H(H(H(H(H)))))(H(H(H))(H(H(H)))))))	H(12)N(2)	1	3	1382.21	1112160	3.38639e+06	sp|Q9USK8|AGS1_SCHPO	785	2.10831e-05
fissionyeast_NGP_DIA_1.mzML	742.938	815.014	-72.0762	JYSEDASTSLHGQTAGR	JYSEDASTSLHGQTAGR	(N(N(H(H(H(H(H))))(H(H(H(H(H(H(H(H)))))))))))	H(13)N(2)	1	3	1436.22	1233050	4.85139e+06	sp|Q9USK8|AGS1_SCHPO	785	2.18079e-05
fissionyeast_NGP_DIA_2.mzML	744.888	812.203	-67.3146	JYSEDASTSLHGQTAGR	JYSEDASTSLHGQTAGR	(N(N(H(H(H(H(H))))(H(H(H(H(H(H(H(H)))))))))))	H(13)N(2)	1	3	1436.22	1294190	5.28385e+06	sp|Q9USK8|AGS1_SCHPO	785	2.18079e-05
fissionyeast_NGP_DIA_3.mzML	747.171	825.591	-78.4202	JYSEDASTSLHGQTAGR	JYSEDASTSLHGQTAGR	(N(N(H(H(H(H(H))))(H(H(H(H(H(H(H(H)))))))))))	H(13)N(2)	1	3	1436.22	1242360	5.111e+06	sp|Q9USK8|AGS1_SCHPO	785	2.18079e-05
fissionyeast_NGP_DIA_4.mzML	737.487	817.336	-79.8491	JYSEDASTSLHGQTAGR	JYSEDASTSLHGQTAGR	(N(N(H(H(H(H(H))))(H(H(H(H(H(H(H(H)))))))))))	H(13)N(2)	1	3	1436.22	1175200	4.52939e+06	sp|Q9USK8|AGS1_SCHPO	785	2.18079e-05
fissionyeast_NGP_DIA_1.mzML	740.032	810.422	-70.3904	JYSEDASTSLHGQTAGR	JYSEDASTSLHGQTAGR	(N(N(H(H(H(H(H(H)))))(H(H(H))(H(H(H(H(H)))))))))	H(14)N(2)	1	3	1490.24	909095	4.48264e+06	sp|Q9USK8|AGS1_SCHPO	785	6.78683e-05
fissionyeast_NGP_DIA_2.mzML	740.957	807.659	-66.7025	JYSEDASTSLHGQTAGR	JYSEDASTSLHGQTAGR	(N(N(H(H(H(H(H(H)))))(H(H(H))(H(H(H(H(H)))))))))	H(14)N(2)	1	3	1490.24	996583	4.96889e+06	sp|Q9USK8|AGS1_SCHPO	785	6.78683e-05
fissionyeast_NGP_DIA_3.mzML	744.256	820.584	-76.3281	JYSEDASTSLHGQTAGR	JYSEDASTSLHGQTAGR	(N(N(H(H(H(H(H(H)))))(H(H(H))(H(H(H(H(H)))))))))	H(14)N(2)	1	3	1490.24	1017780	4.76679e+06	sp|Q9USK8|AGS1_SCHPO	785	6.78683e-05
fissionyeast_NGP_DIA_4.mzML	732.758	812.283	-79.5248	JYSEDASTSLHGQTAGR	JYSEDASTSLHGQTAGR	(N(N(H(H(H(H(H(H)))))(H(H(H))(H(H(H(H(H)))))))))	H(14)N(2)	1	3	1490.24	635276	4.48078e+06	sp|Q9USK8|AGS1_SCHPO	785	6.78683e-05
fissionyeast_NGP_DIA_1.mzML	737.474	810.329	-72.855	JYSEDASTSLHGQTAGR	JYSEDASTSLHGQTAGR	(N(N(H(H(H(H(H(H)))))(H(H(H(H(H(H(H(H(H))))))))))))	H(15)N(2)	1	3	1544.26	718490	3.12222e+06	sp|Q9USK8|AGS1_SCHPO	785	6.43189e-05
fissionyeast_NGP_DIA_2.mzML	737.298	807.567	-70.2686	JYSEDASTSLHGQTAGR	JYSEDASTSLHGQTAGR	(N(N(H(H(H(H(H(H)))))(H(H(H(H(H(H(H(H(H))))))))))))	H(15)N(2)	1	3	1544.26	698564	3.2902e+06	sp|Q9USK8|AGS1_SCHPO	785	6.43189e-05
fissionyeast_NGP_DIA_3.mzML	740.805	820.481	-79.6765	JYSEDASTSLHGQTAGR	JYSEDASTSLHGQTAGR	(N(N(H(H(H(H(H(H)))))(H(H(H(H(H(H(H(H(H))))))))))))	H(15)N(2)	1	3	1544.26	822727	3.35235e+06	sp|Q9USK8|AGS1_SCHPO	785	6.43189e-05
fissionyeast_NGP_DIA_4.mzML	729.622	812.179	-82.5567	JYSEDASTSLHGQTAGR	JYSEDASTSLHGQTAGR	(N(N(H(H(H(H(H(H)))))(H(H(H(H(H(H(H(H(H))))))))))))	H(15)N(2)	1	3	1544.26	775763	3.23671e+06	sp|Q9USK8|AGS1_SCHPO	785	6.43189e-05
fissionyeast_NGP_DIA_1.mzML	734.368	811.31	-76.9421	JYSEDASTSLHGQTAGR	JYSEDASTSLHGQTAGR	(N(N(H(H(H(H(H(H(H(H)))))))(H(H(H))(H(H(H(H(H)))))))))	H(16)N(2)	1	3	1598.28	343376	1.67575e+06	sp|Q9USK8|AGS1_SCHPO	785	5.76208e-05
fissionyeast_NGP_DIA_2.mzML	732.382	808.536	-76.154	JYSEDASTSLHGQTAGR	JYSEDASTSLHGQTAGR	(N(N(H(H(H(H(H(H(H(H)))))))(H(H(H))(H(H(H(H(H)))))))))	H(16)N(2)	1	3	1598.28	286577	1.55329e+06	sp|Q9USK8|AGS1_SCHPO	785	5.76208e-05
fissionyeast_NGP_DIA_3.mzML	736.696	821.555	-84.859	JYSEDASTSLHGQTAGR	JYSEDASTSLHGQTAGR	(N(N(H(H(H(H(H(H(H(H)))))))(H(H(H))(H(H(H(H(H)))))))))	H(16)N(2)	1	3	1598.28	229256	1.50193e+06	sp|Q9USK8|AGS1_SCHPO	785	5.76208e-05
fissionyeast_NGP_DIA_4.mzML	726.348	813.263	-86.9147	JYSEDASTSLHGQTAGR	JYSEDASTSLHGQTAGR	(N(N(H(H(H(H(H(H(H(H)))))))(H(H(H))(H(H(H(H(H)))))))))	H(16)N(2)	1	3	1598.28	254648	1.27634e+06	sp|Q9USK8|AGS1_SCHPO	785	5.76208e-05
fissionyeast_NGP_DIA_2.mzML	759.845	826.247	-66.4017	JYSEDASTSLHGQTAGR	JYSEDASTSLHGQTAGR	(N(N(H(H(H(H)))(H(H(H(H)))))))	H(8)N(2)	1	3	1166.13	204524	766989	sp|Q9USK8|AGS1_SCHPO	785	0.00891279
fissionyeast_NGP_DIA_3.mzML	761.497	840.397	-78.8996	JYSEDASTSLHGQTAGR	JYSEDASTSLHGQTAGR	(N(N(H(H(H(H)))(H(H(H(H)))))))	H(8)N(2)	1	3	1166.13	236140	870519	sp|Q9USK8|AGS1_SCHPO	785	0.00891279
fissionyeast_NGP_DIA_4.mzML	755.661	832.263	-76.6017	JYSEDASTSLHGQTAGR	JYSEDASTSLHGQTAGR	(N(N(H(H(H(H)))(H(H(H(H)))))))	H(8)N(2)	1	3	1166.13	315924	837143	sp|Q9USK8|AGS1_SCHPO	785	0.00891279
fissionyeast_NGP_DIA_1.mzML	753.29	835.755	-82.4651	JYSEDASTSLHGQTAGR	JYSEDASTSLHGQTAGR	(N(N(H(H(H(H)))(H(H)(H(H(H)))))))	H(9)N(2)	1	3	1220.15	332471	1.47865e+06	sp|Q9USK8|AGS1_SCHPO	785	0.00155034
fissionyeast_NGP_DIA_3.mzML	757.686	846.733	-89.0474	JYSEDASTSLHGQTAGR	JYSEDASTSLHGQTAGR	(N(N(H(H(H(H)))(H(H)(H(H(H)))))))	H(9)N(2)	1	3	1220.15	268763	1.51214e+06	sp|Q9USK8|AGS1_SCHPO	785	0.00155034
fissionyeast_NGP_DIA_4.mzML	752.143	838.598	-86.4549	JYSEDASTSLHGQTAGR	JYSEDASTSLHGQTAGR	(N(N(H(H(H(H)))(H(H)(H(H(H)))))))	H(9)N(2)	1	3	1220.15	299169	1.40708e+06	sp|Q9USK8|AGS1_SCHPO	785	0.00155034
fissionyeast_NGP_DIA_1.mzML	887.603	879.424	8.17863	JYSHGLAWTEK	JYSHGLAWTEK	(N(N(H(H(H(H)))(H(H)(H)(H)))))	H(8)N(2)	1	3	1003.41	510849	1.16511e+06	sp|O94680|PDAT_SCHPO	451	0.0042557
fissionyeast_NGP_DIA_3.mzML	907.887	900.723	7.16424	JYSHGLAWTEK	JYSHGLAWTEK	(N(N(H(H(H(H)))(H(H)(H)(H)))))	H(8)N(2)	1	3	1003.41	376814	1.19893e+06	sp|O94680|PDAT_SCHPO	451	0.0042557
fissionyeast_NGP_DIA_4.mzML	887.469	866.874	20.5949	JYSHGLAWTEK	JYSHGLAWTEK	(N(N(H(H(H(H)))(H(H)(H)(H)))))	H(8)N(2)	1	3	1003.41	413550	1.1284e+06	sp|O94680|PDAT_SCHPO	451	0.0042557
fissionyeast_NGP_DIA_1.mzML	882.495	883.997	-1.5023	JYSHGLAWTEK	JYSHGLAWTEK	(N(N(H(H(H)(H(H)))(H(H)(H(H))))))	H(9)N(2)	1	3	1057.42	1823880	4.8476e+06	sp|O94680|PDAT_SCHPO	451	1.32389e-05
fissionyeast_NGP_DIA_2.mzML	884.527	871.16	13.3665	JYSHGLAWTEK	JYSHGLAWTEK	(N(N(H(H(H)(H(H)))(H(H)(H(H))))))	H(9)N(2)	1	3	1057.42	2071510	4.86561e+06	sp|O94680|PDAT_SCHPO	451	1.32389e-05
fissionyeast_NGP_DIA_3.mzML	901.604	908.053	-6.44854	JYSHGLAWTEK	JYSHGLAWTEK	(N(N(H(H(H)(H(H)))(H(H)(H(H))))))	H(9)N(2)	1	3	1057.42	1889740	4.491e+06	sp|O94680|PDAT_SCHPO	451	1.32389e-05
fissionyeast_NGP_DIA_4.mzML	881.466	869.374	12.0918	JYSHGLAWTEK	JYSHGLAWTEK	(N(N(H(H(H)(H(H)))(H(H)(H(H))))))	H(9)N(2)	1	3	1057.42	1843400	4.00422e+06	sp|O94680|PDAT_SCHPO	451	1.32389e-05
fissionyeast_NGP_DIA_1.mzML	1727.44	1643.91	83.5292	JYTVSDVLFR	JYTVSDVLFR	(N(N(H(H(H)(H(H)))(H(H(H(H)))))))	H(9)N(2)	1	2	1539.63	592847	6.60588e+06	sp|O13875|YE1A_SCHPO	300	0.00175047
fissionyeast_NGP_DIA_2.mzML	1745.75	1656.68	89.0728	JYTVSDVLFR	JYTVSDVLFR	(N(N(H(H(H)(H(H)))(H(H(H(H)))))))	H(9)N(2)	1	2	1539.63	598603	5.17931e+06	sp|O13875|YE1A_SCHPO	300	0.00175047
fissionyeast_NGP_DIA_3.mzML	1744.55	1660.07	84.4776	JYTVSDVLFR	JYTVSDVLFR	(N(N(H(H(H)(H(H)))(H(H(H(H)))))))	H(9)N(2)	1	2	1539.63	594408	6.09963e+06	sp|O13875|YE1A_SCHPO	300	0.00175047
fissionyeast_NGP_DIA_4.mzML	1722.3	1632.52	89.7766	JYTVSDVLFR	JYTVSDVLFR	(N(N(H(H(H)(H(H)))(H(H(H(H)))))))	H(9)N(2)	1	2	1539.63	528747	3.73617e+06	sp|O13875|YE1A_SCHPO	300	0.00175047
fissionyeast_NGP_DIA_1.mzML	1727.82	1644.13	83.6939	JYTVSDVLFR	JYTVSDVLFR	(N(N(H(H(H(H(H))))(H(H(H(H)))))))	H(9)N(2)	1	3	1026.76	924424	757521	sp|O13875|YE1A_SCHPO	300	0.000213546
fissionyeast_NGP_DIA_2.mzML	1746.56	1658.07	88.4911	JYTVSDVLFR	JYTVSDVLFR	(N(N(H(H(H(H(H))))(H(H(H(H)))))))	H(9)N(2)	1	3	1026.76	858586	521667	sp|O13875|YE1A_SCHPO	300	0.000213546
fissionyeast_NGP_DIA_3.mzML	1744.77	1660.15	84.6173	JYTVSDVLFR	JYTVSDVLFR	(N(N(H(H(H(H(H))))(H(H(H(H)))))))	H(9)N(2)	1	3	1026.76	798888	902679	sp|O13875|YE1A_SCHPO	300	0.000213546
fissionyeast_NGP_DIA_4.mzML	1722.1	1634.22	87.8827	JYTVSDVLFR	JYTVSDVLFR	(N(N(H(H(H(H(H))))(H(H(H(H)))))))	H(9)N(2)	1	3	1026.76	746224	487608	sp|O13875|YE1A_SCHPO	300	0.000213546
fissionyeast_NGP_DIA_1.mzML	2228.46	2211.38	17.0752	KAJLTFSEINSIILFGGASR	KAJLTFSEINSIILFGGASR	(N(N(H(H(H(H(H))))(H(H(H(H(H))))))))	H(10)N(2)	3	3	1388.96	333608	1.37609e+06	sp|Q10061|LHS1_SCHPO	359	8.79059e-05
fissionyeast_NGP_DIA_2.mzML	2256.66	2236.46	20.2008	KAJLTFSEINSIILFGGASR	KAJLTFSEINSIILFGGASR	(N(N(H(H(H(H(H))))(H(H(H(H(H))))))))	H(10)N(2)	3	3	1388.96	144095	1.29173e+06	sp|Q10061|LHS1_SCHPO	359	8.79059e-05
fissionyeast_NGP_DIA_3.mzML	2256.68	2237.97	18.7115	KAJLTFSEINSIILFGGASR	KAJLTFSEINSIILFGGASR	(N(N(H(H(H(H(H))))(H(H(H(H(H))))))))	H(10)N(2)	3	3	1388.96	326154	1.37136e+06	sp|Q10061|LHS1_SCHPO	359	8.79059e-05
fissionyeast_NGP_DIA_4.mzML	2228.97	2205.85	23.1246	KAJLTFSEINSIILFGGASR	KAJLTFSEINSIILFGGASR	(N(N(H(H(H(H(H))))(H(H(H(H(H))))))))	H(10)N(2)	3	3	1388.96	280452	1.0249e+06	sp|Q10061|LHS1_SCHPO	359	8.79059e-05
fissionyeast_NGP_DIA_1.mzML	2252.19	2174.02	78.1721	KAJLTFSEINSIILFGGASR	KAJLTFSEINSIILFGGASR	(N(N(H(H(H(H)))(H(H)(H(H))))))	H(8)N(2)	3	3	1280.92	511074	2.30649e+06	sp|Q10061|LHS1_SCHPO	359	6.01855e-06
fissionyeast_NGP_DIA_2.mzML	2275.5	2201.09	74.4062	KAJLTFSEINSIILFGGASR	KAJLTFSEINSIILFGGASR	(N(N(H(H(H(H)))(H(H)(H(H))))))	H(8)N(2)	3	3	1280.92	644297	2.2511e+06	sp|Q10061|LHS1_SCHPO	359	6.01855e-06
fissionyeast_NGP_DIA_3.mzML	2274.46	2204.05	70.4052	KAJLTFSEINSIILFGGASR	KAJLTFSEINSIILFGGASR	(N(N(H(H(H(H)))(H(H)(H(H))))))	H(8)N(2)	3	3	1280.92	507107	2.61514e+06	sp|Q10061|LHS1_SCHPO	359	6.01855e-06
fissionyeast_NGP_DIA_4.mzML	2248.33	2168.55	79.7767	KAJLTFSEINSIILFGGASR	KAJLTFSEINSIILFGGASR	(N(N(H(H(H(H)))(H(H)(H(H))))))	H(8)N(2)	3	3	1280.92	539877	1.67905e+06	sp|Q10061|LHS1_SCHPO	359	6.01855e-06
fissionyeast_NGP_DIA_1.mzML	2243.05	2170.41	72.6361	KAJLTFSEINSIILFGGASR	KAJLTFSEINSIILFGGASR	(N(N(H(H(H)(H))(H(H)(H(H(H)))))))	H(9)N(2)	3	3	1334.94	779007	3.24718e+06	sp|Q10061|LHS1_SCHPO	359	8.58642e-06
fissionyeast_NGP_DIA_2.mzML	2268.46	2197.9	70.5632	KAJLTFSEINSIILFGGASR	KAJLTFSEINSIILFGGASR	(N(N(H(H(H)(H))(H(H)(H(H(H)))))))	H(9)N(2)	3	3	1334.94	943951	3.26339e+06	sp|Q10061|LHS1_SCHPO	359	8.58642e-06
fissionyeast_NGP_DIA_3.mzML	2266.35	2200.95	65.3959	KAJLTFSEINSIILFGGASR	KAJLTFSEINSIILFGGASR	(N(N(H(H(H)(H))(H(H)(H(H(H)))))))	H(9)N(2)	3	3	1334.94	964121	3.28331e+06	sp|Q10061|LHS1_SCHPO	359	8.58642e-06
fissionyeast_NGP_DIA_4.mzML	2238.47	2165.22	73.2532	KAJLTFSEINSIILFGGASR	KAJLTFSEINSIILFGGASR	(N(N(H(H(H)(H))(H(H)(H(H(H)))))))	H(9)N(2)	3	3	1334.94	877034	3.37384e+06	sp|Q10061|LHS1_SCHPO	359	8.58642e-06
fissionyeast_NGP_DIA_1.mzML	914.3	911.234	3.06618	KGVLQATJMTYGK	KGVLQATJMTYGK	(N(N(H(H(H(H)))(H(H(H(H)))))))	H(8)N(2)	8	3	1038.45	9855170	2.59808e+07	sp|O59866|OSTB_SCHPO	275	3.08167e-05
fissionyeast_NGP_DIA_2.mzML	921.351	940.436	-19.0846	KGVLQATJMTYGK	KGVLQATJMTYGK	(N(N(H(H(H(H)))(H(H(H(H)))))))	H(8)N(2)	8	3	1038.45	9955960	2.18495e+07	sp|O59866|OSTB_SCHPO	275	3.08167e-05
fissionyeast_NGP_DIA_3.mzML	934.296	970.692	-36.3957	KGVLQATJMTYGK	KGVLQATJMTYGK	(N(N(H(H(H(H)))(H(H(H(H)))))))	H(8)N(2)	8	3	1038.45	9331060	2.37745e+07	sp|O59866|OSTB_SCHPO	275	3.08167e-05
fissionyeast_NGP_DIA_4.mzML	911.048	926.369	-15.3214	KGVLQATJMTYGK	KGVLQATJMTYGK	(N(N(H(H(H(H)))(H(H(H(H)))))))	H(8)N(2)	8	3	1038.45	7948700	1.87926e+07	sp|O59866|OSTB_SCHPO	275	3.08167e-05
fissionyeast_NGP_DIA_1.mzML	739.516	735.776	3.73987	KGVLQATJMTYGK	KGVLQATJM[147]TYGK	(N(N(H(H(H(H)))(H(H)(H)(H)))))	H(8)N(2)	8	3	1043.78	2305760	6.07014e+06	sp|O59866|OSTB_SCHPO	275	9.24834e-05
fissionyeast_NGP_DIA_2.mzML	735.703	759.279	-23.5756	KGVLQATJMTYGK	KGVLQATJM[147]TYGK	(N(N(H(H(H(H)))(H(H)(H)(H)))))	H(8)N(2)	8	3	1043.78	2051720	5.36105e+06	sp|O59866|OSTB_SCHPO	275	9.24834e-05
fissionyeast_NGP_DIA_3.mzML	739.175	748.255	-9.0803	KGVLQATJMTYGK	KGVLQATJM[147]TYGK	(N(N(H(H(H(H)))(H(H)(H)(H)))))	H(8)N(2)	8	3	1043.78	1850480	5.05277e+06	sp|O59866|OSTB_SCHPO	275	9.24834e-05
fissionyeast_NGP_DIA_4.mzML	730.545	751.026	-20.4806	KGVLQATJMTYGK	KGVLQATJM[147]TYGK	(N(N(H(H(H(H)))(H(H)(H)(H)))))	H(8)N(2)	8	3	1043.78	2015490	5.29369e+06	sp|O59866|OSTB_SCHPO	275	9.24834e-05
fissionyeast_NGP_DIA_1.mzML	1288.89	1318.95	-30.0624	KLGNQYYJDTQWLK	KLGNQYYJDTQWLK	(N(N(H(H(H(H(H))))(H(H(H(H(H))))))))	H(10)N(2)	8	3	1266.53	354447	2.44897e+06	sp|Q10061|LHS1_SCHPO	733	0.000146053
fissionyeast_NGP_DIA_2.mzML	1300.42	1326.98	-26.5592	KLGNQYYJDTQWLK	KLGNQYYJDTQWLK	(N(N(H(H(H(H(H))))(H(H(H(H(H))))))))	H(10)N(2)	8	3	1266.53	379321	2.54526e+06	sp|Q10061|LHS1_SCHPO	733	0.000146053
fissionyeast_NGP_DIA_4.mzML	1290.57	1288.02	2.55256	KLGNQYYJDTQWLK	KLGNQYYJDTQWLK	(N(N(H(H(H(H(H))))(H(H(H(H(H))))))))	H(10)N(2)	8	3	1266.53	355083	2.4788e+06	sp|Q10061|LHS1_SCHPO	733	0.000146053
fissionyeast_NGP_DIA_1.mzML	1294.12	1323.9	-29.7784	KLGNQYYJDTQWLK	KLGNQYYJDTQWLK	(N(N(H(H)(H(H)(H(H(H(H(H)))))))))	H(9)N(2)	8	3	1212.51	1123220	4.79843e+06	sp|Q10061|LHS1_SCHPO	733	0.000141355
fissionyeast_NGP_DIA_2.mzML	1305.64	1330.92	-25.2829	KLGNQYYJDTQWLK	KLGNQYYJDTQWLK	(N(N(H(H)(H(H)(H(H(H(H(H)))))))))	H(9)N(2)	8	3	1212.51	1219890	5.36691e+06	sp|Q10061|LHS1_SCHPO	733	0.000141355
fissionyeast_NGP_DIA_3.mzML	1303.04	1333.51	-30.4735	KLGNQYYJDTQWLK	KLGNQYYJDTQWLK	(N(N(H(H)(H(H)(H(H(H(H(H)))))))))	H(9)N(2)	8	3	1212.51	993093	4.73674e+06	sp|Q10061|LHS1_SCHPO	733	0.000141355
fissionyeast_NGP_DIA_4.mzML	1296.55	1299.46	-2.91417	KLGNQYYJDTQWLK	KLGNQYYJDTQWLK	(N(N(H(H)(H(H)(H(H(H(H(H)))))))))	H(9)N(2)	8	3	1212.51	1185190	4.258e+06	sp|Q10061|LHS1_SCHPO	733	0.000141355
fissionyeast_NGP_DIA_1.mzML	1496.02	1531.94	-35.9209	KLVDATQGGPJITFSSIR	KLVDATQGGPJITFSSIR	(N(N(H(H(H(H(H))))(H(H(H(H)))(H(H(H)))))))	H(12)N(2)	11	3	1418.95	628829	1.75323e+06	sp|O13857|PLB2_SCHPO	266	1.60739e-05
fissionyeast_NGP_DIA_2.mzML	1523.92	1581.04	-57.122	KLVDATQGGPJITFSSIR	KLVDATQGGPJITFSSIR	(N(N(H(H(H(H(H))))(H(H(H(H)))(H(H(H)))))))	H(12)N(2)	11	3	1418.95	638802	1.88446e+06	sp|O13857|PLB2_SCHPO	266	1.60739e-05
fissionyeast_NGP_DIA_3.mzML	1533.66	1581.66	-47.9952	KLVDATQGGPJITFSSIR	KLVDATQGGPJITFSSIR	(N(N(H(H(H(H(H))))(H(H(H(H)))(H(H(H)))))))	H(12)N(2)	11	3	1418.95	582879	1.97938e+06	sp|O13857|PLB2_SCHPO	266	1.60739e-05
fissionyeast_NGP_DIA_4.mzML	1507.16	1554.81	-47.6451	KLVDATQGGPJITFSSIR	KLVDATQGGPJITFSSIR	(N(N(H(H(H(H(H))))(H(H(H(H)))(H(H(H)))))))	H(12)N(2)	11	3	1418.95	448274	1.84862e+06	sp|O13857|PLB2_SCHPO	266	1.60739e-05
fissionyeast_NGP_DIA_1.mzML	1491.62	1548.46	-56.8433	KLVDATQGGPJITFSSIR	KLVDATQGGPJITFSSIR	(N(N(H(H(H(H(H))))(H(H(H(H(H(H(H(H)))))))))))	H(13)N(2)	11	3	1472.96	1554670	6.23032e+06	sp|O13857|PLB2_SCHPO	266	2.91155e-05
fissionyeast_NGP_DIA_2.mzML	1517.94	1597.28	-79.344	KLVDATQGGPJITFSSIR	KLVDATQGGPJITFSSIR	(N(N(H(H(H(H(H))))(H(H(H(H(H(H(H(H)))))))))))	H(13)N(2)	11	3	1472.96	1859090	6.64441e+06	sp|O13857|PLB2_SCHPO	266	2.91155e-05
fissionyeast_NGP_DIA_3.mzML	1526.9	1598.59	-71.692	KLVDATQGGPJITFSSIR	KLVDATQGGPJITFSSIR	(N(N(H(H(H(H(H))))(H(H(H(H(H(H(H(H)))))))))))	H(13)N(2)	11	3	1472.96	1797550	5.95085e+06	sp|O13857|PLB2_SCHPO	266	2.91155e-05
fissionyeast_NGP_DIA_4.mzML	1501.52	1572.03	-70.51	KLVDATQGGPJITFSSIR	KLVDATQGGPJITFSSIR	(N(N(H(H(H(H(H))))(H(H(H(H(H(H(H(H)))))))))))	H(13)N(2)	11	3	1472.96	1489480	5.02111e+06	sp|O13857|PLB2_SCHPO	266	2.91155e-05
fissionyeast_NGP_DIA_1.mzML	1488.49	1515.68	-27.1896	KLVDATQGGPJITFSSIR	KLVDATQGGPJITFSSIR	(N(N(H(H(H(H(H(H(H))))))(H(H(H(H)))(H(H(H)))))))	H(14)N(2)	11	3	1526.98	1368480	5.3159e+06	sp|O13857|PLB2_SCHPO	266	7.272e-06
fissionyeast_NGP_DIA_2.mzML	1512.4	1561.59	-49.1854	KLVDATQGGPJITFSSIR	KLVDATQGGPJITFSSIR	(N(N(H(H(H(H(H(H(H))))))(H(H(H(H)))(H(H(H)))))))	H(14)N(2)	11	3	1526.98	1430440	5.75298e+06	sp|O13857|PLB2_SCHPO	266	7.272e-06
fissionyeast_NGP_DIA_3.mzML	1521.46	1563.22	-41.756	KLVDATQGGPJITFSSIR	KLVDATQGGPJITFSSIR	(N(N(H(H(H(H(H(H(H))))))(H(H(H(H)))(H(H(H)))))))	H(14)N(2)	11	3	1526.98	1442380	5.15117e+06	sp|O13857|PLB2_SCHPO	266	7.272e-06
fissionyeast_NGP_DIA_4.mzML	1496.4	1535.44	-39.0393	KLVDATQGGPJITFSSIR	KLVDATQGGPJITFSSIR	(N(N(H(H(H(H(H(H(H))))))(H(H(H(H)))(H(H(H)))))))	H(14)N(2)	11	3	1526.98	1176690	4.5367e+06	sp|O13857|PLB2_SCHPO	266	7.272e-06
fissionyeast_NGP_DIA_1.mzML	1484.92	1515.39	-30.4666	KLVDATQGGPJITFSSIR	KLVDATQGGPJITFSSIR	(N(N(H(H(H(H))(H(H)))(H(H(H(H(H(H(H(H(H))))))))))))	H(15)N(2)	11	3	1581	2012330	5.93822e+06	sp|O13857|PLB2_SCHPO	266	6.86381e-05
fissionyeast_NGP_DIA_2.mzML	1507.49	1561.16	-53.6665	KLVDATQGGPJITFSSIR	KLVDATQGGPJITFSSIR	(N(N(H(H(H(H))(H(H)))(H(H(H(H(H(H(H(H(H))))))))))))	H(15)N(2)	11	3	1581	2019550	8.1556e+06	sp|O13857|PLB2_SCHPO	266	6.86381e-05
fissionyeast_NGP_DIA_3.mzML	1516.42	1562.88	-46.4564	KLVDATQGGPJITFSSIR	KLVDATQGGPJITFSSIR	(N(N(H(H(H(H))(H(H)))(H(H(H(H(H(H(H(H(H))))))))))))	H(15)N(2)	11	3	1581	1840970	7.37797e+06	sp|O13857|PLB2_SCHPO	266	6.86381e-05
fissionyeast_NGP_DIA_4.mzML	1492.08	1535.06	-42.9848	KLVDATQGGPJITFSSIR	KLVDATQGGPJITFSSIR	(N(N(H(H(H(H))(H(H)))(H(H(H(H(H(H(H(H(H))))))))))))	H(15)N(2)	11	3	1581	1893130	6.36222e+06	sp|O13857|PLB2_SCHPO	266	6.86381e-05
fissionyeast_NGP_DIA_1.mzML	1480.73	1528.45	-47.7241	KLVDATQGGPJITFSSIR	KLVDATQGGPJITFSSIR	(N(N(H(H(H(H(H(H(H))))))(H(H(H(H(H(H(H(H(H))))))))))))	H(16)N(2)	11	3	1635.02	1572760	5111612	sp|O13857|PLB2_SCHPO	266	2.97998e-05
fissionyeast_NGP_DIA_2.mzML	1501.12	1577.26	-76.1418	KLVDATQGGPJITFSSIR	KLVDATQGGPJITFSSIR	(N(N(H(H(H(H(H(H(H))))))(H(H(H(H(H(H(H(H(H))))))))))))	H(16)N(2)	11	3	1635.02	1573280	5.83548e+06	sp|O13857|PLB2_SCHPO	266	2.97998e-05
fissionyeast_NGP_DIA_3.mzML	1510.67	1577.83	-67.1642	KLVDATQGGPJITFSSIR	KLVDATQGGPJITFSSIR	(N(N(H(H(H(H(H(H(H))))))(H(H(H(H(H(H(H(H(H))))))))))))	H(16)N(2)	11	3	1635.02	1607040	6.0318e+06	sp|O13857|PLB2_SCHPO	266	2.97998e-05
fissionyeast_NGP_DIA_4.mzML	1487.25	1550.87	-63.6166	KLVDATQGGPJITFSSIR	KLVDATQGGPJITFSSIR	(N(N(H(H(H(H(H(H(H))))))(H(H(H(H(H(H(H(H(H))))))))))))	H(16)N(2)	11	3	1635.02	1600050	5.73037e+06	sp|O13857|PLB2_SCHPO	266	2.97998e-05
fissionyeast_NGP_DIA_1.mzML	1508.32	1580.68	-72.3599	KLVDATQGGPJITFSSIR	KLVDATQGGPJITFSSIR	(N(N(H(H(H)(H))(H(H(H(H(H))))))))	H(9)N(2)	11	3	1256.89	549963	1.91073e+06	sp|O13857|PLB2_SCHPO	266	2.2674e-05
fissionyeast_NGP_DIA_2.mzML	1546.95	1622.42	-75.4684	KLVDATQGGPJITFSSIR	KLVDATQGGPJITFSSIR	(N(N(H(H(H)(H))(H(H(H(H(H))))))))	H(9)N(2)	11	3	1256.89	527393	1.99777e+06	sp|O13857|PLB2_SCHPO	266	2.2674e-05
fissionyeast_NGP_DIA_4.mzML	1523.49	1598.59	-75.1046	KLVDATQGGPJITFSSIR	KLVDATQGGPJITFSSIR	(N(N(H(H(H)(H))(H(H(H(H(H))))))))	H(9)N(2)	11	3	1256.89	449383	1.75182e+06	sp|O13857|PLB2_SCHPO	266	2.2674e-05
fissionyeast_NGP_DIA_1.mzML	1360.76	1360.94	-0.176398	KNPVNFDSVFJQSR	KNPVNFDSVFJQSR	(N(N(H(H(H))(H(H(H(H)))))))	H(7)N(2)	11	3	1064.79	1551100	4.20288e+06	sp|Q8WZK2|MCD4_SCHPO	134	2.94584e-05
fissionyeast_NGP_DIA_2.mzML	1363.8	1363.9	-0.099382	KNPVNFDSVFJQSR	KNPVNFDSVFJQSR	(N(N(H(H(H))(H(H(H(H)))))))	H(7)N(2)	11	3	1064.79	1377560	3.82803e+06	sp|Q8WZK2|MCD4_SCHPO	134	2.94584e-05
fissionyeast_NGP_DIA_3.mzML	1373.42	1373.57	-0.149974	KNPVNFDSVFJQSR	KNPVNFDSVFJQSR	(N(N(H(H(H))(H(H(H(H)))))))	H(7)N(2)	11	3	1064.79	1316220	3.34181e+06	sp|Q8WZK2|MCD4_SCHPO	134	2.94584e-05
fissionyeast_NGP_DIA_4.mzML	1361.62	1361.77	-0.150655	KNPVNFDSVFJQSR	KNPVNFDSVFJQSR	(N(N(H(H(H))(H(H(H(H)))))))	H(7)N(2)	11	3	1064.79	1169080	3.0934e+06	sp|Q8WZK2|MCD4_SCHPO	134	2.94584e-05
fissionyeast_NGP_DIA_2.mzML	1357.56	1361.86	-4.30017	KNPVNFDSVFJQSR	KNPVNFDSVFJQSR	(N(N(H(H(H(H)))(H(H)(H)(H)))))	H(8)N(2)	11	3	1118.81	826415	3.41107e+06	sp|Q8WZK2|MCD4_SCHPO	134	3.98919e-05
fissionyeast_NGP_DIA_3.mzML	1367.74	1372.37	-4.62665	KNPVNFDSVFJQSR	KNPVNFDSVFJQSR	(N(N(H(H(H(H)))(H(H)(H)(H)))))	H(8)N(2)	11	3	1118.81	806429	2.99516e+06	sp|Q8WZK2|MCD4_SCHPO	134	3.98919e-05
fissionyeast_NGP_DIA_4.mzML	1354.13	1360.49	-6.36476	KNPVNFDSVFJQSR	KNPVNFDSVFJQSR	(N(N(H(H(H(H)))(H(H)(H)(H)))))	H(8)N(2)	11	3	1118.81	800759	2.98508e+06	sp|Q8WZK2|MCD4_SCHPO	134	3.98919e-05
fissionyeast_NGP_DIA_1.mzML	1349.2	1344.71	4.48575	KNPVNFDSVFJQSR	KNPVNFDSVFJQSR	(N(N(H(H(H(H)))(H(H)(H(H)(H))))))	H(9)N(2)	11	3	1172.83	1536180	7.22134e+06	sp|Q8WZK2|MCD4_SCHPO	134	0.00261365
fissionyeast_NGP_DIA_2.mzML	1352.91	1338.95	13.9565	KNPVNFDSVFJQSR	KNPVNFDSVFJQSR	(N(N(H(H(H(H)))(H(H)(H(H)(H))))))	H(9)N(2)	11	3	1172.83	1476260	6.91547e+06	sp|Q8WZK2|MCD4_SCHPO	134	0.00261365
fissionyeast_NGP_DIA_3.mzML	1363.64	1342.04	21.6028	KNPVNFDSVFJQSR	KNPVNFDSVFJQSR	(N(N(H(H(H(H)))(H(H)(H(H)(H))))))	H(9)N(2)	11	3	1172.83	1339410	5.92501e+06	sp|Q8WZK2|MCD4_SCHPO	134	0.00261365
fissionyeast_NGP_DIA_4.mzML	1349.08	1330.66	18.424	KNPVNFDSVFJQSR	KNPVNFDSVFJQSR	(N(N(H(H(H(H)))(H(H)(H(H)(H))))))	H(9)N(2)	11	3	1172.83	1543670	6.43898e+06	sp|Q8WZK2|MCD4_SCHPO	134	0.00261365
fissionyeast_NGP_DIA_1.mzML	1235.14	1305.04	-69.9028	KQWASISPJITYK	KQWASISPJITYK	(N(N(H(H(H(H(H(H(H))))))(H(H(H(H(H(H(H(H)))))))))))	H(15)N(2)	9	3	1458.26	504894	2.91986e+06	sp|Q9USU5|GAS2_SCHPO	334	8.77127e-06
fissionyeast_NGP_DIA_2.mzML	1241.27	1315.03	-73.7615	KQWASISPJITYK	KQWASISPJITYK	(N(N(H(H(H(H(H(H(H))))))(H(H(H(H(H(H(H(H)))))))))))	H(15)N(2)	9	3	1458.26	571326	2.35312e+06	sp|Q9USU5|GAS2_SCHPO	334	8.77127e-06
fissionyeast_NGP_DIA_3.mzML	1242.24	1313.18	-70.9406	KQWASISPJITYK	KQWASISPJITYK	(N(N(H(H(H(H(H(H(H))))))(H(H(H(H(H(H(H(H)))))))))))	H(15)N(2)	9	3	1458.26	591804	2.4677e+06	sp|Q9USU5|GAS2_SCHPO	334	8.77127e-06
fissionyeast_NGP_DIA_4.mzML	1234.19	1267.41	-33.2218	KQWASISPJITYK	KQWASISPJITYK	(N(N(H(H(H(H(H(H(H))))))(H(H(H(H(H(H(H(H)))))))))))	H(15)N(2)	9	3	1458.26	542128	2.22615e+06	sp|Q9USU5|GAS2_SCHPO	334	8.77127e-06
fissionyeast_NGP_DIA_1.mzML	1231.24	1265.24	-33.9976	KQWASISPJITYK	KQWASISPJITYK	(N(N(H(H(H(H(H(H(H(H)))))))(H(H(H(H)))(H(H(H(H))))))))	H(16)N(2)	9	3	1512.28	2307130	1.24524e+07	sp|Q9USU5|GAS2_SCHPO	334	1.96899e-05
fissionyeast_NGP_DIA_2.mzML	1236.78	1275	-38.2233	KQWASISPJITYK	KQWASISPJITYK	(N(N(H(H(H(H(H(H(H(H)))))))(H(H(H(H)))(H(H(H(H))))))))	H(16)N(2)	9	3	1512.28	2246550	9.23554e+06	sp|Q9USU5|GAS2_SCHPO	334	1.96899e-05
fissionyeast_NGP_DIA_3.mzML	1238.16	1274.94	-36.7758	KQWASISPJITYK	KQWASISPJITYK	(N(N(H(H(H(H(H(H(H(H)))))))(H(H(H(H)))(H(H(H(H))))))))	H(16)N(2)	9	3	1512.28	2272450	9.78316e+06	sp|Q9USU5|GAS2_SCHPO	334	1.96899e-05
fissionyeast_NGP_DIA_4.mzML	1229.59	1258.72	-29.1267	KQWASISPJITYK	KQWASISPJITYK	(N(N(H(H(H(H(H(H(H(H)))))))(H(H(H(H)))(H(H(H(H))))))))	H(16)N(2)	9	3	1512.28	2086220	9.18085e+06	sp|Q9USU5|GAS2_SCHPO	334	1.96899e-05
fissionyeast_NGP_DIA_1.mzML	1326.99	1318.79	8.19977	LDDJNTFQLNPGR	LDDJNTFQLNPGR	(N(N(H(H(H(H(H(H)))))(H(H(H(H)))(H(H(H(H(H(H))))))))))	H(16)N(2)	4	3	1501.58	1299200	3.76756e+06	sp|O60123|KEX1_SCHPO	104	1.65166e-05
fissionyeast_NGP_DIA_2.mzML	1334.66	1326.85	7.81071	LDDJNTFQLNPGR	LDDJNTFQLNPGR	(N(N(H(H(H(H(H(H)))))(H(H(H(H)))(H(H(H(H(H(H))))))))))	H(16)N(2)	4	3	1501.58	897383	3.86926e+06	sp|O60123|KEX1_SCHPO	104	1.65166e-05
fissionyeast_NGP_DIA_3.mzML	1340.21	1327.67	12.5414	LDDJNTFQLNPGR	LDDJNTFQLNPGR	(N(N(H(H(H(H(H(H)))))(H(H(H(H)))(H(H(H(H(H(H))))))))))	H(16)N(2)	4	3	1501.58	604886	2.72285e+06	sp|O60123|KEX1_SCHPO	104	1.65166e-05
fissionyeast_NGP_DIA_4.mzML	1326.83	1287.67	39.1563	LDDJNTFQLNPGR	LDDJNTFQLNPGR	(N(N(H(H(H(H(H(H)))))(H(H(H(H)))(H(H(H(H(H(H))))))))))	H(16)N(2)	4	3	1501.58	1322510	1.83351e+06	sp|O60123|KEX1_SCHPO	104	1.65166e-05
fissionyeast_NGP_DIA_1.mzML	864.61	1012.98	-148.373	LDDSFLDEGFILJK	LDDSFLDEGFILJK	(N(N(H(H)(H(H)))))	H(4)N(2)	13	3	894.067	607927	2.24252e+06	sp|Q10147|TCPB_SCHPO	217	0.00012119
fissionyeast_NGP_DIA_2.mzML	868.873	1019.37	-150.501	LDDSFLDEGFILJK	LDDSFLDEGFILJK	(N(N(H(H)(H(H)))))	H(4)N(2)	13	3	894.067	692721	2.41693e+06	sp|Q10147|TCPB_SCHPO	217	0.00012119
fissionyeast_NGP_DIA_3.mzML	890.473	1011.54	-121.072	LDDSFLDEGFILJK	LDDSFLDEGFILJK	(N(N(H(H)(H(H)))))	H(4)N(2)	13	3	894.067	854732	2.93395e+06	sp|Q10147|TCPB_SCHPO	217	0.00012119
fissionyeast_NGP_DIA_4.mzML	867.518	1001.88	-134.36	LDDSFLDEGFILJK	LDDSFLDEGFILJK	(N(N(H(H)(H(H)))))	H(4)N(2)	13	3	894.067	603911	2.27895e+06	sp|Q10147|TCPB_SCHPO	217	0.00012119
fissionyeast_NGP_DIA_1.mzML	1804.07	1840.39	-36.3243	LFPHGIYNFJFSAPNK	LFPHGIYNFJFSAPNK	(N(N(H(H(H(H(H))))(H(H(H(H)))(H(H(H)))))))	H(12)N(2)	10	3	1406.25	3641110	2.10635e+07	sp|P87167|BUT2_SCHPO	236	1.39528e-05
fissionyeast_NGP_DIA_2.mzML	1824.19	1850.73	-26.5354	LFPHGIYNFJFSAPNK	LFPHGIYNFJFSAPNK	(N(N(H(H(H(H(H))))(H(H(H(H)))(H(H(H)))))))	H(12)N(2)	10	3	1406.25	3116130	1.69892e+07	sp|P87167|BUT2_SCHPO	236	1.39528e-05
fissionyeast_NGP_DIA_3.mzML	1814.55	1853.81	-39.262	LFPHGIYNFJFSAPNK	LFPHGIYNFJFSAPNK	(N(N(H(H(H(H(H))))(H(H(H(H)))(H(H(H)))))))	H(12)N(2)	10	3	1406.25	3065280	1.73206e+07	sp|P87167|BUT2_SCHPO	236	1.39528e-05
fissionyeast_NGP_DIA_4.mzML	1801.37	1810.12	-8.75041	LFPHGIYNFJFSAPNK	LFPHGIYNFJFSAPNK	(N(N(H(H(H(H(H))))(H(H(H(H)))(H(H(H)))))))	H(12)N(2)	10	3	1406.25	3245720	1.09332e+07	sp|P87167|BUT2_SCHPO	236	1.39528e-05
fissionyeast_NGP_DIA_1.mzML	1797.85	1836.25	-38.398	LFPHGIYNFJFSAPNK	LFPHGIYNFJFSAPNK	(N(N(H(H(H(H(H))))(H(H(H(H(H(H(H(H)))))))))))	H(13)N(2)	10	3	1460.27	2384490	1.65964e+07	sp|P87167|BUT2_SCHPO	236	2.8471e-05
fissionyeast_NGP_DIA_2.mzML	1819.13	1847.44	-28.3129	LFPHGIYNFJFSAPNK	LFPHGIYNFJFSAPNK	(N(N(H(H(H(H(H))))(H(H(H(H(H(H(H(H)))))))))))	H(13)N(2)	10	3	1460.27	2033040	1.41536e+07	sp|P87167|BUT2_SCHPO	236	2.8471e-05
fissionyeast_NGP_DIA_3.mzML	1809.23	1849.53	-40.3015	LFPHGIYNFJFSAPNK	LFPHGIYNFJFSAPNK	(N(N(H(H(H(H(H))))(H(H(H(H(H(H(H(H)))))))))))	H(13)N(2)	10	3	1460.27	2060610	1.22363e+07	sp|P87167|BUT2_SCHPO	236	2.8471e-05
fissionyeast_NGP_DIA_4.mzML	1795.41	1804.31	-8.90313	LFPHGIYNFJFSAPNK	LFPHGIYNFJFSAPNK	(N(N(H(H(H(H(H))))(H(H(H(H(H(H(H(H)))))))))))	H(13)N(2)	10	3	1460.27	2005760	8591370	sp|P87167|BUT2_SCHPO	236	2.8471e-05
fissionyeast_NGP_DIA_1.mzML	1790.69	1834.19	-43.498	LFPHGIYNFJFSAPNK	LFPHGIYNFJFSAPNK	(N(N(H(H(H(H(H(H)))))(H(H(H(H)))(H(H(H(H))))))))	H(14)N(2)	10	3	1514.28	6913490	4.4698e+07	sp|P87167|BUT2_SCHPO	236	6.15677e-05
fissionyeast_NGP_DIA_2.mzML	1813.05	1845.81	-32.7608	LFPHGIYNFJFSAPNK	LFPHGIYNFJFSAPNK	(N(N(H(H(H(H(H(H)))))(H(H(H(H)))(H(H(H(H))))))))	H(14)N(2)	10	3	1514.28	5886600	4.08658e+07	sp|P87167|BUT2_SCHPO	236	6.15677e-05
fissionyeast_NGP_DIA_3.mzML	1803.36	1847.41	-44.0498	LFPHGIYNFJFSAPNK	LFPHGIYNFJFSAPNK	(N(N(H(H(H(H(H(H)))))(H(H(H(H)))(H(H(H(H))))))))	H(14)N(2)	10	3	1514.28	5759830	3.33783e+07	sp|P87167|BUT2_SCHPO	236	6.15677e-05
fissionyeast_NGP_DIA_4.mzML	1788.02	1801.44	-13.4238	LFPHGIYNFJFSAPNK	LFPHGIYNFJFSAPNK	(N(N(H(H(H(H(H(H)))))(H(H(H(H)))(H(H(H(H))))))))	H(14)N(2)	10	3	1514.28	6211140	3.27338e+07	sp|P87167|BUT2_SCHPO	236	6.15677e-05
fissionyeast_NGP_DIA_1.mzML	1790.38	1830.9	-40.522	LFPHGIYNFJFSAPNK	LFPHGIYNFJFSAPNK	(N(N(H(H(H(H(H(H(H))))))(H(H(H(H(H(H(H))))))))))	H(14)N(2)	10	4	1135.96	750397	1.33911e+06	sp|P87167|BUT2_SCHPO	236	8.0347e-06
fissionyeast_NGP_DIA_2.mzML	1812.65	1843.21	-30.5627	LFPHGIYNFJFSAPNK	LFPHGIYNFJFSAPNK	(N(N(H(H(H(H(H(H(H))))))(H(H(H(H(H(H(H))))))))))	H(14)N(2)	10	4	1135.96	684963	1.25786e+06	sp|P87167|BUT2_SCHPO	236	8.0347e-06
fissionyeast_NGP_DIA_4.mzML	1788.07	1796.89	-8.81713	LFPHGIYNFJFSAPNK	LFPHGIYNFJFSAPNK	(N(N(H(H(H(H(H(H(H))))))(H(H(H(H(H(H(H))))))))))	H(14)N(2)	10	4	1135.96	621849	1.08611e+06	sp|P87167|BUT2_SCHPO	236	8.0347e-06
fissionyeast_NGP_DIA_1.mzML	1785.81	1828.67	-42.8562	LFPHGIYNFJFSAPNK	LFPHGIYNFJFSAPNK	(N(N(H(H(H(H(H(H(H(H)))))))(H(H(H(H(H(H(H))))))))))	H(15)N(2)	10	3	1568.3	1555240	8.08897e+06	sp|P87167|BUT2_SCHPO	236	1.80572e-05
fissionyeast_NGP_DIA_2.mzML	1807.42	1841.44	-34.0227	LFPHGIYNFJFSAPNK	LFPHGIYNFJFSAPNK	(N(N(H(H(H(H(H(H(H(H)))))))(H(H(H(H(H(H(H))))))))))	H(15)N(2)	10	3	1568.3	1211490	7.30611e+06	sp|P87167|BUT2_SCHPO	236	1.80572e-05
fissionyeast_NGP_DIA_3.mzML	1798.58	1841.73	-43.1461	LFPHGIYNFJFSAPNK	LFPHGIYNFJFSAPNK	(N(N(H(H(H(H(H(H(H(H)))))))(H(H(H(H(H(H(H))))))))))	H(15)N(2)	10	3	1568.3	1309450	6.3753e+06	sp|P87167|BUT2_SCHPO	236	1.80572e-05
fissionyeast_NGP_DIA_4.mzML	1783.53	1793.81	-10.278	LFPHGIYNFJFSAPNK	LFPHGIYNFJFSAPNK	(N(N(H(H(H(H(H(H(H(H)))))))(H(H(H(H(H(H(H))))))))))	H(15)N(2)	10	3	1568.3	1247180	7.00767e+06	sp|P87167|BUT2_SCHPO	236	1.80572e-05
fissionyeast_NGP_DIA_1.mzML	1782.4	1830.79	-48.392	LFPHGIYNFJFSAPNK	LFPHGIYNFJFSAPNK	(N(N(H(H(H(H(H(H(H(H)))))))(H(H(H))(H(H(H(H(H)))))))))	H(16)N(2)	10	3	1622.32	475218	3.5055e+06	sp|P87167|BUT2_SCHPO	236	0.00867659
fissionyeast_NGP_DIA_2.mzML	1803.99	1843.13	-39.1408	LFPHGIYNFJFSAPNK	LFPHGIYNFJFSAPNK	(N(N(H(H(H(H(H(H(H(H)))))))(H(H(H))(H(H(H(H(H)))))))))	H(16)N(2)	10	3	1622.32	421469	2.78874e+06	sp|P87167|BUT2_SCHPO	236	0.00867659
fissionyeast_NGP_DIA_3.mzML	1794.95	1843.92	-48.9703	LFPHGIYNFJFSAPNK	LFPHGIYNFJFSAPNK	(N(N(H(H(H(H(H(H(H(H)))))))(H(H(H))(H(H(H(H(H)))))))))	H(16)N(2)	10	3	1622.32	481892	2.48743e+06	sp|P87167|BUT2_SCHPO	236	0.00867659
fissionyeast_NGP_DIA_4.mzML	1781.47	1796.74	-15.2689	LFPHGIYNFJFSAPNK	LFPHGIYNFJFSAPNK	(N(N(H(H(H(H(H(H(H(H)))))))(H(H(H))(H(H(H(H(H)))))))))	H(16)N(2)	10	3	1622.32	404019	2.66958e+06	sp|P87167|BUT2_SCHPO	236	0.00867659
fissionyeast_NGP_DIA_1.mzML	1790.38	1837.28	-46.9039	LFPHGIYNFJFSAPNK	LFPHGIYNFJFSAPNK	(N(N(H(H(H))(H(H(H(H)))))))	H(7)N(2)	10	3	1136.16	927036	37313.2	sp|P87167|BUT2_SCHPO	236	6.58978e-06
fissionyeast_NGP_DIA_2.mzML	1812.05	1848.25	-36.2035	LFPHGIYNFJFSAPNK	LFPHGIYNFJFSAPNK	(N(N(H(H(H))(H(H(H(H)))))))	H(7)N(2)	10	3	1136.16	746791	25548.6	sp|P87167|BUT2_SCHPO	236	6.58978e-06
fissionyeast_NGP_DIA_4.mzML	1788.07	1805.76	-17.6899	LFPHGIYNFJFSAPNK	LFPHGIYNFJFSAPNK	(N(N(H(H(H))(H(H(H(H)))))))	H(7)N(2)	10	3	1136.16	640620	25299	sp|P87167|BUT2_SCHPO	236	6.58978e-06
fissionyeast_NGP_DIA_1.mzML	1523.08	1626.78	-103.701	LFPHGIYNFJFSAPNKR	LFPHGIYNFJFSAPNKR	(N(N(H(H(H(H(H))))(H(H)(H(H(H(H))))))))	H(11)N(2)	10	3	1404.26	214487	2.5846e+06	sp|P87167|BUT2_SCHPO	236	0.000521578
fissionyeast_NGP_DIA_2.mzML	1563.57	1644.14	-80.5679	LFPHGIYNFJFSAPNKR	LFPHGIYNFJFSAPNKR	(N(N(H(H(H(H(H))))(H(H)(H(H(H(H))))))))	H(11)N(2)	10	3	1404.26	165439	2.62401e+06	sp|P87167|BUT2_SCHPO	236	0.000521578
fissionyeast_NGP_DIA_3.mzML	1564.53	1651.05	-86.5195	LFPHGIYNFJFSAPNKR	LFPHGIYNFJFSAPNKR	(N(N(H(H(H(H(H))))(H(H)(H(H(H(H))))))))	H(11)N(2)	10	3	1404.26	284731	1.9087e+06	sp|P87167|BUT2_SCHPO	236	0.000521578
fissionyeast_NGP_DIA_4.mzML	1538.26	1619.34	-81.0799	LFPHGIYNFJFSAPNKR	LFPHGIYNFJFSAPNKR	(N(N(H(H(H(H(H))))(H(H)(H(H(H(H))))))))	H(11)N(2)	10	3	1404.26	269493	2.44132e+06	sp|P87167|BUT2_SCHPO	236	0.000521578
fissionyeast_NGP_DIA_1.mzML	1516.78	1608.53	-91.7532	LFPHGIYNFJFSAPNKR	LFPHGIYNFJFSAPNKR	(N(N(H(H(H(H(H))))(H(H(H(H)))(H(H(H)))))))	H(12)N(2)	10	3	1458.28	2703230	4.24909e+07	sp|P87167|BUT2_SCHPO	236	1.21406e-05
fissionyeast_NGP_DIA_2.mzML	1563.69	1636.61	-72.9247	LFPHGIYNFJFSAPNKR	LFPHGIYNFJFSAPNKR	(N(N(H(H(H(H(H))))(H(H(H(H)))(H(H(H)))))))	H(12)N(2)	10	3	1458.28	4081770	4.67178e+07	sp|P87167|BUT2_SCHPO	236	1.21406e-05
fissionyeast_NGP_DIA_3.mzML	1564.31	1641.24	-76.935	LFPHGIYNFJFSAPNKR	LFPHGIYNFJFSAPNKR	(N(N(H(H(H(H(H))))(H(H(H(H)))(H(H(H)))))))	H(12)N(2)	10	3	1458.28	2647210	2.93533e+07	sp|P87167|BUT2_SCHPO	236	1.21406e-05
fissionyeast_NGP_DIA_4.mzML	1535.9	1612.45	-76.5549	LFPHGIYNFJFSAPNKR	LFPHGIYNFJFSAPNKR	(N(N(H(H(H(H(H))))(H(H(H(H)))(H(H(H)))))))	H(12)N(2)	10	3	1458.28	2992390	3.53621e+07	sp|P87167|BUT2_SCHPO	236	1.21406e-05
fissionyeast_NGP_DIA_1.mzML	1516.58	1636.6	-120.016	LFPHGIYNFJFSAPNKR	LFPHGIYNFJFSAPNKR	(N(N(H(H(H(H(H))))(H(H(H(H)))(H(H(H)))))))	H(12)N(2)	10	4	1093.96	5488280	3.3466e+07	sp|P87167|BUT2_SCHPO	236	1.21406e-05
fissionyeast_NGP_DIA_2.mzML	1563.35	1649.13	-85.7777	LFPHGIYNFJFSAPNKR	LFPHGIYNFJFSAPNKR	(N(N(H(H(H(H(H))))(H(H(H(H)))(H(H(H)))))))	H(12)N(2)	10	4	1093.96	5825950	3.54433e+07	sp|P87167|BUT2_SCHPO	236	1.21406e-05
fissionyeast_NGP_DIA_3.mzML	1564.58	1656.3	-91.719	LFPHGIYNFJFSAPNKR	LFPHGIYNFJFSAPNKR	(N(N(H(H(H(H(H))))(H(H(H(H)))(H(H(H)))))))	H(12)N(2)	10	4	1093.96	5229140	3.62561e+07	sp|P87167|BUT2_SCHPO	236	1.21406e-05
fissionyeast_NGP_DIA_4.mzML	1536.67	1624.21	-87.5359	LFPHGIYNFJFSAPNKR	LFPHGIYNFJFSAPNKR	(N(N(H(H(H(H(H))))(H(H(H(H)))(H(H(H)))))))	H(12)N(2)	10	4	1093.96	4058860	2.6389e+07	sp|P87167|BUT2_SCHPO	236	1.21406e-05
fissionyeast_NGP_DIA_1.mzML	1512.71	1607.19	-94.4836	LFPHGIYNFJFSAPNKR	LFPHGIYNFJFSAPNKR	(N(N(H(H(H(H(H(H)))))(H(H(H(H)))(H(H(H)))))))	H(13)N(2)	10	3	1512.3	1702850	3.01835e+07	sp|P87167|BUT2_SCHPO	236	9.16442e-06
fissionyeast_NGP_DIA_2.mzML	1560.1	1636.07	-75.9688	LFPHGIYNFJFSAPNKR	LFPHGIYNFJFSAPNKR	(N(N(H(H(H(H(H(H)))))(H(H(H(H)))(H(H(H)))))))	H(13)N(2)	10	3	1512.3	1874750	2.93308e+07	sp|P87167|BUT2_SCHPO	236	9.16442e-06
fissionyeast_NGP_DIA_3.mzML	1562.02	1640.53	-78.5073	LFPHGIYNFJFSAPNKR	LFPHGIYNFJFSAPNKR	(N(N(H(H(H(H(H(H)))))(H(H(H(H)))(H(H(H)))))))	H(13)N(2)	10	3	1512.3	1383430	1.71077e+07	sp|P87167|BUT2_SCHPO	236	9.16442e-06
fissionyeast_NGP_DIA_4.mzML	1531.84	1611.95	-80.1097	LFPHGIYNFJFSAPNKR	LFPHGIYNFJFSAPNKR	(N(N(H(H(H(H(H(H)))))(H(H(H(H)))(H(H(H)))))))	H(13)N(2)	10	3	1512.3	1568060	2.34735e+07	sp|P87167|BUT2_SCHPO	236	9.16442e-06
fissionyeast_NGP_DIA_1.mzML	1513.15	1604.83	-91.6802	LFPHGIYNFJFSAPNKR	LFPHGIYNFJFSAPNKR	(N(N(H(H(H(H(H))))(H(H(H(H(H(H(H(H)))))))))))	H(13)N(2)	10	4	1134.48	3166330	2.46966e+07	sp|P87167|BUT2_SCHPO	236	0.000234125
fissionyeast_NGP_DIA_2.mzML	1559.07	1635.09	-76.0246	LFPHGIYNFJFSAPNKR	LFPHGIYNFJFSAPNKR	(N(N(H(H(H(H(H))))(H(H(H(H(H(H(H(H)))))))))))	H(13)N(2)	10	4	1134.48	2802000	2.50209e+07	sp|P87167|BUT2_SCHPO	236	0.000234125
fissionyeast_NGP_DIA_3.mzML	1561.79	1639.26	-77.4732	LFPHGIYNFJFSAPNKR	LFPHGIYNFJFSAPNKR	(N(N(H(H(H(H(H))))(H(H(H(H(H(H(H(H)))))))))))	H(13)N(2)	10	4	1134.48	2614680	2.43412e+07	sp|P87167|BUT2_SCHPO	236	0.000234125
fissionyeast_NGP_DIA_4.mzML	1531.88	1611.06	-79.1787	LFPHGIYNFJFSAPNKR	LFPHGIYNFJFSAPNKR	(N(N(H(H(H(H(H))))(H(H(H(H(H(H(H(H)))))))))))	H(13)N(2)	10	4	1134.48	2169510	1.96611e+07	sp|P87167|BUT2_SCHPO	236	0.000234125
fissionyeast_NGP_DIA_1.mzML	1509.45	1574.19	-64.7394	LFPHGIYNFJFSAPNKR	LFPHGIYNFJFSAPNKR	(N(N(H(H(H(H(H(H)))))(H(H(H))(H(H(H(H(H)))))))))	H(14)N(2)	10	3	1566.32	4751350	7.62918e+07	sp|P87167|BUT2_SCHPO	236	3.18997e-05
fissionyeast_NGP_DIA_2.mzML	1555.12	1618.05	-62.9309	LFPHGIYNFJFSAPNKR	LFPHGIYNFJFSAPNKR	(N(N(H(H(H(H(H(H)))))(H(H(H))(H(H(H(H(H)))))))))	H(14)N(2)	10	3	1566.32	4917970	7.59113e+07	sp|P87167|BUT2_SCHPO	236	3.18997e-05
fissionyeast_NGP_DIA_3.mzML	1558.39	1620.72	-62.3265	LFPHGIYNFJFSAPNKR	LFPHGIYNFJFSAPNKR	(N(N(H(H(H(H(H(H)))))(H(H(H))(H(H(H(H(H)))))))))	H(14)N(2)	10	3	1566.32	3029770	4.84416e+07	sp|P87167|BUT2_SCHPO	236	3.18997e-05
fissionyeast_NGP_DIA_4.mzML	1527.82	1594.06	-66.2387	LFPHGIYNFJFSAPNKR	LFPHGIYNFJFSAPNKR	(N(N(H(H(H(H(H(H)))))(H(H(H))(H(H(H(H(H)))))))))	H(14)N(2)	10	3	1566.32	4248920	6.95062e+07	sp|P87167|BUT2_SCHPO	236	3.18997e-05
fissionyeast_NGP_DIA_1.mzML	1509.55	1599.56	-90.0088	LFPHGIYNFJFSAPNKR	LFPHGIYNFJFSAPNKR	(N(N(H(H(H(H(H(H)))))(H(H(H))(H(H(H(H(H)))))))))	H(14)N(2)	10	4	1174.99	9195890	72788805	sp|P87167|BUT2_SCHPO	236	3.18997e-05
fissionyeast_NGP_DIA_2.mzML	1554.7	1632.81	-78.1131	LFPHGIYNFJFSAPNKR	LFPHGIYNFJFSAPNKR	(N(N(H(H(H(H(H(H)))))(H(H(H))(H(H(H(H(H)))))))))	H(14)N(2)	10	4	1174.99	10121500	7.17206e+07	sp|P87167|BUT2_SCHPO	236	3.18997e-05
fissionyeast_NGP_DIA_3.mzML	1558.3	1636.44	-78.1421	LFPHGIYNFJFSAPNKR	LFPHGIYNFJFSAPNKR	(N(N(H(H(H(H(H(H)))))(H(H(H))(H(H(H(H(H)))))))))	H(14)N(2)	10	4	1174.99	9870560	7.31803e+07	sp|P87167|BUT2_SCHPO	236	3.18997e-05
fissionyeast_NGP_DIA_4.mzML	1527.19	1608.95	-81.7589	LFPHGIYNFJFSAPNKR	LFPHGIYNFJFSAPNKR	(N(N(H(H(H(H(H(H)))))(H(H(H))(H(H(H(H(H)))))))))	H(14)N(2)	10	4	1174.99	10075700	6.5187e+07	sp|P87167|BUT2_SCHPO	236	3.18997e-05
fissionyeast_NGP_DIA_1.mzML	1507.39	1580.15	-72.7555	LFPHGIYNFJFSAPNKR	LFPHGIYNFJFSAPNKR	(N(N(H(H(H(H(H(H(H))))))(H(H(H(H(H(H(H(H)))))))))))	H(15)N(2)	10	3	1620.33	1197250	13035666	sp|P87167|BUT2_SCHPO	236	1.43661e-05
fissionyeast_NGP_DIA_2.mzML	1551.43	1622.07	-70.6376	LFPHGIYNFJFSAPNKR	LFPHGIYNFJFSAPNKR	(N(N(H(H(H(H(H(H(H))))))(H(H(H(H(H(H(H(H)))))))))))	H(15)N(2)	10	3	1620.33	1051280	1.30606e+07	sp|P87167|BUT2_SCHPO	236	1.43661e-05
fissionyeast_NGP_DIA_3.mzML	1555.31	1624.99	-69.6835	LFPHGIYNFJFSAPNKR	LFPHGIYNFJFSAPNKR	(N(N(H(H(H(H(H(H(H))))))(H(H(H(H(H(H(H(H)))))))))))	H(15)N(2)	10	3	1620.33	741131	8.62644e+06	sp|P87167|BUT2_SCHPO	236	1.43661e-05
fissionyeast_NGP_DIA_4.mzML	1524.49	1598.24	-73.7519	LFPHGIYNFJFSAPNKR	LFPHGIYNFJFSAPNKR	(N(N(H(H(H(H(H(H(H))))))(H(H(H(H(H(H(H(H)))))))))))	H(15)N(2)	10	3	1620.33	978374	1.17537e+07	sp|P87167|BUT2_SCHPO	236	1.43661e-05
fissionyeast_NGP_DIA_1.mzML	1507.61	1574.14	-66.5316	LFPHGIYNFJFSAPNKR	LFPHGIYNFJFSAPNKR	(N(N(H(H(H(H(H(H(H))))))(H(H(H(H(H(H(H(H)))))))))))	H(15)N(2)	10	4	1215.5	1545200	1.33264e+07	sp|P87167|BUT2_SCHPO	236	1.43661e-05
fissionyeast_NGP_DIA_2.mzML	1550.23	1618.01	-67.7792	LFPHGIYNFJFSAPNKR	LFPHGIYNFJFSAPNKR	(N(N(H(H(H(H(H(H(H))))))(H(H(H(H(H(H(H(H)))))))))))	H(15)N(2)	10	4	1215.5	1581980	1.53103e+07	sp|P87167|BUT2_SCHPO	236	1.43661e-05
fissionyeast_NGP_DIA_3.mzML	1555.17	1620.68	-65.5059	LFPHGIYNFJFSAPNKR	LFPHGIYNFJFSAPNKR	(N(N(H(H(H(H(H(H(H))))))(H(H(H(H(H(H(H(H)))))))))))	H(15)N(2)	10	4	1215.5	1709280	1.59492e+07	sp|P87167|BUT2_SCHPO	236	1.43661e-05
fissionyeast_NGP_DIA_4.mzML	1523.99	1594.03	-70.0363	LFPHGIYNFJFSAPNKR	LFPHGIYNFJFSAPNKR	(N(N(H(H(H(H(H(H(H))))))(H(H(H(H(H(H(H(H)))))))))))	H(15)N(2)	10	4	1215.5	1594630	1.35231e+07	sp|P87167|BUT2_SCHPO	236	1.43661e-05
fissionyeast_NGP_DIA_1.mzML	1506.08	1595.36	-89.2806	LFPHGIYNFJFSAPNKR	LFPHGIYNFJFSAPNKR	(N(N(H(H(H(H(H(H)))))(H(H(H(H(H))))(H(H(H(H(H)))))))))	H(16)N(2)	10	4	1256.02	938906	5.86402e+06	sp|P87167|BUT2_SCHPO	236	6.81148e-06
fissionyeast_NGP_DIA_2.mzML	1548.76	1630.83	-82.072	LFPHGIYNFJFSAPNKR	LFPHGIYNFJFSAPNKR	(N(N(H(H(H(H(H(H)))))(H(H(H(H(H))))(H(H(H(H(H)))))))))	H(16)N(2)	10	4	1256.02	821570	6.33483e+06	sp|P87167|BUT2_SCHPO	236	6.81148e-06
fissionyeast_NGP_DIA_3.mzML	1554.32	1634.22	-79.8953	LFPHGIYNFJFSAPNKR	LFPHGIYNFJFSAPNKR	(N(N(H(H(H(H(H(H)))))(H(H(H(H(H))))(H(H(H(H(H)))))))))	H(16)N(2)	10	4	1256.02	1135170	6.98716e+06	sp|P87167|BUT2_SCHPO	236	6.81148e-06
fissionyeast_NGP_DIA_4.mzML	1522.22	1607.06	-84.8408	LFPHGIYNFJFSAPNKR	LFPHGIYNFJFSAPNKR	(N(N(H(H(H(H(H(H)))))(H(H(H(H(H))))(H(H(H(H(H)))))))))	H(16)N(2)	10	4	1256.02	918947	5.81982e+06	sp|P87167|BUT2_SCHPO	236	6.81148e-06
fissionyeast_NGP_DIA_1.mzML	1509.14	1626	-116.863	LFPHGIYNFJFSAPNKR	LFPHGIYNFJFSAPNKR	(N(N(H(H(H))(H(H(H(H)))))))	H(7)N(2)	10	3	1188.19	5132870	39192.4	sp|P87167|BUT2_SCHPO	236	2.41091e-05
fissionyeast_NGP_DIA_2.mzML	1554.7	1643.79	-89.0944	LFPHGIYNFJFSAPNKR	LFPHGIYNFJFSAPNKR	(N(N(H(H(H))(H(H(H(H)))))))	H(7)N(2)	10	3	1188.19	5557630	12031.7	sp|P87167|BUT2_SCHPO	236	2.41091e-05
fissionyeast_NGP_DIA_3.mzML	1558.3	1650.62	-92.324	LFPHGIYNFJFSAPNKR	LFPHGIYNFJFSAPNKR	(N(N(H(H(H))(H(H(H(H)))))))	H(7)N(2)	10	3	1188.19	5680610	0	sp|P87167|BUT2_SCHPO	236	2.41091e-05
fissionyeast_NGP_DIA_4.mzML	1526.8	1619.01	-92.2115	LFPHGIYNFJFSAPNKR	LFPHGIYNFJFSAPNKR	(N(N(H(H(H))(H(H(H(H)))))))	H(7)N(2)	10	3	1188.19	4975470	0	sp|P87167|BUT2_SCHPO	236	2.41091e-05
fissionyeast_NGP_DIA_1.mzML	1506.07	1626.08	-120.012	LFPHGIYNFJFSAPNKR	LFPHGIYNFJFSAPNKR	(N(N(H(H(H(H)))(H(H)(H)(H)))))	H(8)N(2)	10	3	1242.21	727321	0	sp|P87167|BUT2_SCHPO	236	1.59308e-05
fissionyeast_NGP_DIA_2.mzML	1547.66	1643.82	-96.1644	LFPHGIYNFJFSAPNKR	LFPHGIYNFJFSAPNKR	(N(N(H(H(H(H)))(H(H)(H)(H)))))	H(8)N(2)	10	3	1242.21	613197	49485.4	sp|P87167|BUT2_SCHPO	236	1.59308e-05
fissionyeast_NGP_DIA_3.mzML	1555.52	1650.66	-95.1441	LFPHGIYNFJFSAPNKR	LFPHGIYNFJFSAPNKR	(N(N(H(H(H(H)))(H(H)(H)(H)))))	H(8)N(2)	10	3	1242.21	810863	0	sp|P87167|BUT2_SCHPO	236	1.59308e-05
fissionyeast_NGP_DIA_4.mzML	1521.61	1619.04	-97.4346	LFPHGIYNFJFSAPNKR	LFPHGIYNFJFSAPNKR	(N(N(H(H(H(H)))(H(H)(H)(H)))))	H(8)N(2)	10	3	1242.21	685368	0	sp|P87167|BUT2_SCHPO	236	1.59308e-05
fissionyeast_NGP_DIA_1.mzML	1508.99	1626.08	-117.092	LFPHGIYNFJFSAPNKR	LFPHGIYNFJFSAPNKR	(N(N(H(H(H(H)))(H(H)(H)(H)))))	H(8)N(2)	10	4	931.91	225782	417122	sp|P87167|BUT2_SCHPO	236	1.59308e-05
fissionyeast_NGP_DIA_2.mzML	1556.6	1643.82	-87.2231	LFPHGIYNFJFSAPNKR	LFPHGIYNFJFSAPNKR	(N(N(H(H(H(H)))(H(H)(H)(H)))))	H(8)N(2)	10	4	931.91	156693	227807	sp|P87167|BUT2_SCHPO	236	1.59308e-05
fissionyeast_NGP_DIA_3.mzML	1560.14	1650.67	-90.5302	LFPHGIYNFJFSAPNKR	LFPHGIYNFJFSAPNKR	(N(N(H(H(H(H)))(H(H)(H)(H)))))	H(8)N(2)	10	4	931.91	206200	360224	sp|P87167|BUT2_SCHPO	236	1.59308e-05
fissionyeast_NGP_DIA_4.mzML	1527.36	1619.05	-91.6895	LFPHGIYNFJFSAPNKR	LFPHGIYNFJFSAPNKR	(N(N(H(H(H(H)))(H(H)(H)(H)))))	H(8)N(2)	10	4	931.91	155799	31711.7	sp|P87167|BUT2_SCHPO	236	1.59308e-05
fissionyeast_NGP_DIA_1.mzML	2889.13	2869.33	19.8029	LFTIAEJDTAJFTPLTFTTYLK	LFTIAEJDTAJFTPLTFTTYLK	(N(N(H(H(H))(H(H(H(H)))(H(H(H)))))))	H(10)N(2)	7	3	1516.66	5138460	5.00708e+06	sp|P0CU13|YI46_SCHPO/sp|Q9P7U4|YI75_SCHPO/sp|P0CU12|YHEF_SCHPO	88/89/88	9.74352e-05
fissionyeast_NGP_DIA_2.mzML	2920.44	2862.61	57.8326	LFTIAEJDTAJFTPLTFTTYLK	LFTIAEJDTAJFTPLTFTTYLK	(N(N(H(H(H))(H(H(H(H)))(H(H(H)))))))	H(10)N(2)	7	3	1516.66	4948370	6.08164e+06	sp|P0CU13|YI46_SCHPO/sp|Q9P7U4|YI75_SCHPO/sp|P0CU12|YHEF_SCHPO	88/89/88	9.74352e-05
fissionyeast_NGP_DIA_3.mzML	2913.71	2865.49	48.215	LFTIAEJDTAJFTPLTFTTYLK	LFTIAEJDTAJFTPLTFTTYLK	(N(N(H(H(H))(H(H(H(H)))(H(H(H)))))))	H(10)N(2)	7	3	1516.66	4855020	4.11415e+06	sp|P0CU13|YI46_SCHPO/sp|Q9P7U4|YI75_SCHPO/sp|P0CU12|YHEF_SCHPO	88/89/88	9.74352e-05
fissionyeast_NGP_DIA_4.mzML	2883.59	2829.74	53.85	LFTIAEJDTAJFTPLTFTTYLK	LFTIAEJDTAJFTPLTFTTYLK	(N(N(H(H(H))(H(H(H(H)))(H(H(H)))))))	H(10)N(2)	7	3	1516.66	5071250	3.1502e+06	sp|P0CU13|YI46_SCHPO/sp|Q9P7U4|YI75_SCHPO/sp|P0CU12|YHEF_SCHPO	88/89/88	9.74352e-05
fissionyeast_NGP_DIA_1.mzML	2901.05	2881.86	19.1924	LFTIAEJDTAJFTPLTFTTYLK	LFTIAEJDTAJFTPLTFTTYLK	(N(N(H(H(H(H(H))))(H(H)(H(H(H(H))))))))	H(11)N(2)	7	3	1570.68	1158940	160886	sp|P0CU13|YI46_SCHPO/sp|Q9P7U4|YI75_SCHPO/sp|P0CU12|YHEF_SCHPO	88/89/88	6.63943e-05
fissionyeast_NGP_DIA_2.mzML	2931.27	2880.83	50.4372	LFTIAEJDTAJFTPLTFTTYLK	LFTIAEJDTAJFTPLTFTTYLK	(N(N(H(H(H(H(H))))(H(H)(H(H(H(H))))))))	H(11)N(2)	7	3	1570.68	860393	271053	sp|P0CU13|YI46_SCHPO/sp|Q9P7U4|YI75_SCHPO/sp|P0CU12|YHEF_SCHPO	88/89/88	6.63943e-05
fissionyeast_NGP_DIA_3.mzML	2924.29	2881.34	42.9456	LFTIAEJDTAJFTPLTFTTYLK	LFTIAEJDTAJFTPLTFTTYLK	(N(N(H(H(H(H(H))))(H(H)(H(H(H(H))))))))	H(11)N(2)	7	3	1570.68	996607	232131	sp|P0CU13|YI46_SCHPO/sp|Q9P7U4|YI75_SCHPO/sp|P0CU12|YHEF_SCHPO	88/89/88	6.63943e-05
fissionyeast_NGP_DIA_4.mzML	2896.26	2847.16	49.104	LFTIAEJDTAJFTPLTFTTYLK	LFTIAEJDTAJFTPLTFTTYLK	(N(N(H(H(H(H(H))))(H(H)(H(H(H(H))))))))	H(11)N(2)	7	3	1570.68	1274630	524277	sp|P0CU13|YI46_SCHPO/sp|Q9P7U4|YI75_SCHPO/sp|P0CU12|YHEF_SCHPO	88/89/88	6.63943e-05
fissionyeast_NGP_DIA_1.mzML	2893.24	2882.64	10.6039	LFTIAEJDTAJFTPLTFTTYLK	LFTIAEJDTAJFTPLTFTTYLK	(N(N(H(H(H(H(H))))(H(H(H(H)))(H(H(H)))))))	H(12)N(2)	7	3	1624.7	159241	442.968	sp|P0CU13|YI46_SCHPO/sp|Q9P7U4|YI75_SCHPO/sp|P0CU12|YHEF_SCHPO	88/89/88	0.000239344
fissionyeast_NGP_DIA_2.mzML	2930.57	2882.15	48.4227	LFTIAEJDTAJFTPLTFTTYLK	LFTIAEJDTAJFTPLTFTTYLK	(N(N(H(H(H(H(H))))(H(H(H(H)))(H(H(H)))))))	H(12)N(2)	7	3	1624.7	249041	0	sp|P0CU13|YI46_SCHPO/sp|Q9P7U4|YI75_SCHPO/sp|P0CU12|YHEF_SCHPO	88/89/88	0.000239344
fissionyeast_NGP_DIA_3.mzML	2924.27	2882.48	41.7896	LFTIAEJDTAJFTPLTFTTYLK	LFTIAEJDTAJFTPLTFTTYLK	(N(N(H(H(H(H(H))))(H(H(H(H)))(H(H(H)))))))	H(12)N(2)	7	3	1624.7	210531	100748	sp|P0CU13|YI46_SCHPO/sp|Q9P7U4|YI75_SCHPO/sp|P0CU12|YHEF_SCHPO	88/89/88	0.000239344
fissionyeast_NGP_DIA_1.mzML	2907.64	2725.37	182.266	LFTIAEJDTAJFTPLTFTTYLK	LFTIAEJDTAJFTPLTFTTYLK	(N(N(H(H(H(H)))(H(H)(H)(H)))))	H(8)N(2)	7	3	1408.63	21444500	2.94694e+07	sp|P0CU13|YI46_SCHPO/sp|Q9P7U4|YI75_SCHPO/sp|P0CU12|YHEF_SCHPO	88/89/88	0.000373421
fissionyeast_NGP_DIA_2.mzML	2938.3	2743.94	194.358	LFTIAEJDTAJFTPLTFTTYLK	LFTIAEJDTAJFTPLTFTTYLK	(N(N(H(H(H(H)))(H(H)(H)(H)))))	H(8)N(2)	7	3	1408.63	17500600	3.24501e+07	sp|P0CU13|YI46_SCHPO/sp|Q9P7U4|YI75_SCHPO/sp|P0CU12|YHEF_SCHPO	88/89/88	0.000373421
fissionyeast_NGP_DIA_3.mzML	2929.69	2751.07	178.616	LFTIAEJDTAJFTPLTFTTYLK	LFTIAEJDTAJFTPLTFTTYLK	(N(N(H(H(H(H)))(H(H)(H)(H)))))	H(8)N(2)	7	3	1408.63	14432800	2.80157e+07	sp|P0CU13|YI46_SCHPO/sp|Q9P7U4|YI75_SCHPO/sp|P0CU12|YHEF_SCHPO	88/89/88	0.000373421
fissionyeast_NGP_DIA_4.mzML	2904.89	2716.19	188.702	LFTIAEJDTAJFTPLTFTTYLK	LFTIAEJDTAJFTPLTFTTYLK	(N(N(H(H(H(H)))(H(H)(H)(H)))))	H(8)N(2)	7	3	1408.63	15762800	2.62778e+07	sp|P0CU13|YI46_SCHPO/sp|Q9P7U4|YI75_SCHPO/sp|P0CU12|YHEF_SCHPO	88/89/88	0.000373421
fissionyeast_NGP_DIA_1.mzML	2899.76	2870.22	29.5372	LFTIAEJDTAJFTPLTFTTYLK	LFTIAEJDTAJFTPLTFTTYLK	(N(N(H(H(H(H(H))))(H(H(H(H)))))))	H(9)N(2)	7	3	1462.65	74026200	1.06446e+08	sp|P0CU13|YI46_SCHPO/sp|Q9P7U4|YI75_SCHPO/sp|P0CU12|YHEF_SCHPO	88/89/88	0.000111405
fissionyeast_NGP_DIA_2.mzML	2931.31	2863.77	67.5431	LFTIAEJDTAJFTPLTFTTYLK	LFTIAEJDTAJFTPLTFTTYLK	(N(N(H(H(H(H(H))))(H(H(H(H)))))))	H(9)N(2)	7	3	1462.65	66146100	1.22041e+08	sp|P0CU13|YI46_SCHPO/sp|Q9P7U4|YI75_SCHPO/sp|P0CU12|YHEF_SCHPO	88/89/88	0.000111405
fissionyeast_NGP_DIA_3.mzML	2923.26	2866.53	56.7305	LFTIAEJDTAJFTPLTFTTYLK	LFTIAEJDTAJFTPLTFTTYLK	(N(N(H(H(H(H(H))))(H(H(H(H)))))))	H(9)N(2)	7	3	1462.65	63749300	1.09656e+08	sp|P0CU13|YI46_SCHPO/sp|Q9P7U4|YI75_SCHPO/sp|P0CU12|YHEF_SCHPO	88/89/88	0.000111405
fissionyeast_NGP_DIA_4.mzML	2896.66	2830.86	65.8027	LFTIAEJDTAJFTPLTFTTYLK	LFTIAEJDTAJFTPLTFTTYLK	(N(N(H(H(H(H(H))))(H(H(H(H)))))))	H(9)N(2)	7	3	1462.65	71191100	1.13193e+08	sp|P0CU13|YI46_SCHPO/sp|Q9P7U4|YI75_SCHPO/sp|P0CU12|YHEF_SCHPO	88/89/88	0.000111405
fissionyeast_NGP_DIA_1.mzML	2899.15	2899.18	-0.0338199	LFTIAEJDTAJFTPLTFTTYLK	LFTIAEJDTAJFTPLTFTTYLK	(N(N(H(H(H(H(H))))(H(H(H(H)))))))	H(9)N(2)	7	4	1097.24	3441550	3.05139e+06	sp|P0CU13|YI46_SCHPO/sp|Q9P7U4|YI75_SCHPO/sp|P0CU12|YHEF_SCHPO	88/89/88	0.000111405
fissionyeast_NGP_DIA_2.mzML	2930.43	2930.9	-0.474022	LFTIAEJDTAJFTPLTFTTYLK	LFTIAEJDTAJFTPLTFTTYLK	(N(N(H(H(H(H(H))))(H(H(H(H)))))))	H(9)N(2)	7	4	1097.24	3929720	3.49427e+06	sp|P0CU13|YI46_SCHPO/sp|Q9P7U4|YI75_SCHPO/sp|P0CU12|YHEF_SCHPO	88/89/88	0.000111405
fissionyeast_NGP_DIA_3.mzML	2922.38	2922.38	-1.28239e-10	LFTIAEJDTAJFTPLTFTTYLK	LFTIAEJDTAJFTPLTFTTYLK	(N(N(H(H(H(H(H))))(H(H(H(H)))))))	H(9)N(2)	7	4	1097.24	3506420	4.76298e+06	sp|P0CU13|YI46_SCHPO/sp|Q9P7U4|YI75_SCHPO/sp|P0CU12|YHEF_SCHPO	88/89/88	0.000111405
fissionyeast_NGP_DIA_4.mzML	2895.08	2894.77	0.309597	LFTIAEJDTAJFTPLTFTTYLK	LFTIAEJDTAJFTPLTFTTYLK	(N(N(H(H(H(H(H))))(H(H(H(H)))))))	H(9)N(2)	7	4	1097.24	3630670	3.51963e+06	sp|P0CU13|YI46_SCHPO/sp|Q9P7U4|YI75_SCHPO/sp|P0CU12|YHEF_SCHPO	88/89/88	0.000111405
fissionyeast_NGP_DIA_1.mzML	1244.37	1208.3	36.0667	LGJETFLPK	LGJETFLPK	(N(N(H(H(H(H(H))))(H(H(H))(H(H))))))	H(10)N(2)	3	2	1523.13	2657810	4.16824e+06	sp|P36581|CALX_SCHPO	418	0.00972403
fissionyeast_NGP_DIA_2.mzML	1253.15	1214.03	39.1159	LGJETFLPK	LGJETFLPK	(N(N(H(H(H(H(H))))(H(H(H))(H(H))))))	H(10)N(2)	3	2	1523.13	2658650	4.20252e+06	sp|P36581|CALX_SCHPO	418	0.00972403
fissionyeast_NGP_DIA_3.mzML	1253.01	1213.77	39.2417	LGJETFLPK	LGJETFLPK	(N(N(H(H(H(H(H))))(H(H(H))(H(H))))))	H(10)N(2)	3	2	1523.13	2882930	4.25122e+06	sp|P36581|CALX_SCHPO	418	0.00972403
fissionyeast_NGP_DIA_4.mzML	1243.64	1206.39	37.2523	LGJETFLPK	LGJETFLPK	(N(N(H(H(H(H(H))))(H(H(H))(H(H))))))	H(10)N(2)	3	2	1523.13	2326140	3.59038e+06	sp|P36581|CALX_SCHPO	418	0.00972403
fissionyeast_NGP_DIA_1.mzML	1238.99	1248.6	-9.61411	LGJETFLPK	LGJETFLPK	(N(N(H(H(H(H(H))))(H(H(H(H(H))))))))	H(10)N(2)	3	3	1015.75	1058230	1.66824e+06	sp|P36581|CALX_SCHPO	418	0.00465213
fissionyeast_NGP_DIA_2.mzML	1247.76	1257.48	-9.71824	LGJETFLPK	LGJETFLPK	(N(N(H(H(H(H(H))))(H(H(H(H(H))))))))	H(10)N(2)	3	3	1015.75	1115280	1.48192e+06	sp|P36581|CALX_SCHPO	418	0.00465213
fissionyeast_NGP_DIA_3.mzML	1248.57	1258.97	-10.396	LGJETFLPK	LGJETFLPK	(N(N(H(H(H(H(H))))(H(H(H(H(H))))))))	H(10)N(2)	3	3	1015.75	1061830	804423	sp|P36581|CALX_SCHPO	418	0.00465213
fissionyeast_NGP_DIA_4.mzML	1239.53	1249.14	-9.60915	LGJETFLPK	LGJETFLPK	(N(N(H(H(H(H(H))))(H(H(H(H(H))))))))	H(10)N(2)	3	3	1015.75	883962	1.1799e+06	sp|P36581|CALX_SCHPO	418	0.00465213
fissionyeast_NGP_DIA_2.mzML	1257.46	1241.18	16.2849	LGJETFLPK	LGJETFLPK	(N(N(H(H(H(H(H))))(H(H(H(H(H(H(H(H)))))))))))	H(13)N(2)	3	3	1177.81	355263	0	sp|P36581|CALX_SCHPO	418	0.000984608
fissionyeast_NGP_DIA_3.mzML	1258.01	1241.94	16.0701	LGJETFLPK	LGJETFLPK	(N(N(H(H(H(H(H))))(H(H(H(H(H(H(H(H)))))))))))	H(13)N(2)	3	3	1177.81	267287	63445.3	sp|P36581|CALX_SCHPO	418	0.000984608
fissionyeast_NGP_DIA_1.mzML	1243.75	1235.14	8.61241	LGJETFLPK	LGJETFLPK	(N(N(H(H(H(H(H(H)))))(H(H(H))(H(H(H(H(H)))))))))	H(14)N(2)	3	3	1231.82	467988	32958.1	sp|P36581|CALX_SCHPO	418	0.00140931
fissionyeast_NGP_DIA_2.mzML	1252.68	1241.33	11.3462	LGJETFLPK	LGJETFLPK	(N(N(H(H(H(H(H(H)))))(H(H(H))(H(H(H(H(H)))))))))	H(14)N(2)	3	3	1231.82	504565	33610.3	sp|P36581|CALX_SCHPO	418	0.00140931
fissionyeast_NGP_DIA_3.mzML	1254.26	1242.1	12.158	LGJETFLPK	LGJETFLPK	(N(N(H(H(H(H(H(H)))))(H(H(H))(H(H(H(H(H)))))))))	H(14)N(2)	3	3	1231.82	412518	41925.1	sp|P36581|CALX_SCHPO	418	0.00140931
fissionyeast_NGP_DIA_4.mzML	1248.04	1234.04	14.002	LGJETFLPK	LGJETFLPK	(N(N(H(H(H(H(H(H)))))(H(H(H))(H(H(H(H(H)))))))))	H(14)N(2)	3	3	1231.82	386763	0	sp|P36581|CALX_SCHPO	418	0.00140931
fissionyeast_NGP_DIA_2.mzML	1276.39	1241.43	34.9606	LGJETFLPK	LGJETFLPK	(N(N(H(H(H(H(H(H(H))))))(H(H(H(H(H(H(H(H)))))))))))	H(15)N(2)	3	3	1285.84	216888	34116.6	sp|P36581|CALX_SCHPO	418	0.00298391
fissionyeast_NGP_DIA_4.mzML	1268.14	1234.13	34.0125	LGJETFLPK	LGJETFLPK	(N(N(H(H(H(H(H(H(H))))))(H(H(H(H(H(H(H(H)))))))))))	H(15)N(2)	3	3	1285.84	232558	5232.79	sp|P36581|CALX_SCHPO	418	0.00298391
fissionyeast_NGP_DIA_2.mzML	1259.26	1241.5	17.7584	LGJETFLPK	LGJETFLPK	(N(N(H(H(H(H(H(H(H(H)))))))(H(H(H))(H(H(H(H(H)))))))))	H(16)N(2)	3	3	1339.86	585671	0	sp|P36581|CALX_SCHPO	418	0.000277538
fissionyeast_NGP_DIA_3.mzML	1260.32	1242.27	18.0461	LGJETFLPK	LGJETFLPK	(N(N(H(H(H(H(H(H(H(H)))))))(H(H(H))(H(H(H(H(H)))))))))	H(16)N(2)	3	3	1339.86	489725	34041.8	sp|P36581|CALX_SCHPO	418	0.000277538
fissionyeast_NGP_DIA_4.mzML	1251.71	1234.2	17.5121	LGJETFLPK	LGJETFLPK	(N(N(H(H(H(H(H(H(H(H)))))))(H(H(H))(H(H(H(H(H)))))))))	H(16)N(2)	3	3	1339.86	729050	48403	sp|P36581|CALX_SCHPO	418	0.000277538
fissionyeast_NGP_DIA_1.mzML	1251.03	1235.31	15.7218	LGJETFLPK	LGJETFLPK	(N(N(H(H(H(H(H(H(H(H)))))))(H(H(H(H)))(H(H(H(H(H)))))))))	H(17)N(2)	3	3	1393.88	4843830	277043	sp|P36581|CALX_SCHPO	418	0.00609443
fissionyeast_NGP_DIA_2.mzML	1260.02	1241.56	18.4633	LGJETFLPK	LGJETFLPK	(N(N(H(H(H(H(H(H(H(H)))))))(H(H(H(H)))(H(H(H(H(H)))))))))	H(17)N(2)	3	3	1393.88	4826450	105266	sp|P36581|CALX_SCHPO	418	0.00609443
fissionyeast_NGP_DIA_3.mzML	1260.83	1242.33	18.4958	LGJETFLPK	LGJETFLPK	(N(N(H(H(H(H(H(H(H(H)))))))(H(H(H(H)))(H(H(H(H(H)))))))))	H(17)N(2)	3	3	1393.88	3539150	77830.1	sp|P36581|CALX_SCHPO	418	0.00609443
fissionyeast_NGP_DIA_4.mzML	1251.86	1234.25	17.6109	LGJETFLPK	LGJETFLPK	(N(N(H(H(H(H(H(H(H(H)))))))(H(H(H(H)))(H(H(H(H(H)))))))))	H(17)N(2)	3	3	1393.88	3719680	266316	sp|P36581|CALX_SCHPO	418	0.00609443
fissionyeast_NGP_DIA_1.mzML	1247.36	1235.34	12.0175	LGJETFLPK	LGJETFLPK	(N(N(H(H(H(H(H(H(H(H(H))))))))(H(H(H(H(H))))(H(H(H(H))))))))	H(18)N(2)	3	3	1447.89	32483700	32467.8	sp|P36581|CALX_SCHPO	418	0.00732061
fissionyeast_NGP_DIA_2.mzML	1256.21	1241.59	14.6161	LGJETFLPK	LGJETFLPK	(N(N(H(H(H(H(H(H(H(H(H))))))))(H(H(H(H(H))))(H(H(H(H))))))))	H(18)N(2)	3	3	1447.89	31509400	20231.7	sp|P36581|CALX_SCHPO	418	0.00732061
fissionyeast_NGP_DIA_3.mzML	1256.88	1242.37	14.5126	LGJETFLPK	LGJETFLPK	(N(N(H(H(H(H(H(H(H(H(H))))))))(H(H(H(H(H))))(H(H(H(H))))))))	H(18)N(2)	3	3	1447.89	33142800	0	sp|P36581|CALX_SCHPO	418	0.00732061
fissionyeast_NGP_DIA_4.mzML	1247.65	1234.28	13.3655	LGJETFLPK	LGJETFLPK	(N(N(H(H(H(H(H(H(H(H(H))))))))(H(H(H(H(H))))(H(H(H(H))))))))	H(18)N(2)	3	3	1447.89	28863500	0	sp|P36581|CALX_SCHPO	418	0.00732061
fissionyeast_NGP_DIA_1.mzML	1270.43	1250.59	19.8434	LGJETFLPK	LGJETFLPK	(N(N(H(H(H))(H(H(H(H)))))))	H(7)N(2)	3	2	1280.05	388363	1.12762e+06	sp|P36581|CALX_SCHPO	418	3.70665e-05
fissionyeast_NGP_DIA_2.mzML	1266.07	1259.53	6.54457	LGJETFLPK	LGJETFLPK	(N(N(H(H(H))(H(H(H(H)))))))	H(7)N(2)	3	2	1280.05	590938	2.29327e+06	sp|P36581|CALX_SCHPO	418	3.70665e-05
fissionyeast_NGP_DIA_3.mzML	1267.87	1261.44	6.43421	LGJETFLPK	LGJETFLPK	(N(N(H(H(H))(H(H(H(H)))))))	H(7)N(2)	3	2	1280.05	587299	1.94811e+06	sp|P36581|CALX_SCHPO	418	3.70665e-05
fissionyeast_NGP_DIA_4.mzML	1259.21	1258.95	0.256459	LGJETFLPK	LGJETFLPK	(N(N(H(H(H))(H(H(H(H)))))))	H(7)N(2)	3	2	1280.05	763967	2.08501e+06	sp|P36581|CALX_SCHPO	418	3.70665e-05
fissionyeast_NGP_DIA_1.mzML	1253.77	1240.1	13.6691	LGJETFLPK	LGJETFLPK	(N(N(H(H(H(H)))(H(H(H(H)))))))	H(8)N(2)	3	2	1361.07	32200700	1.39268e+08	sp|P36581|CALX_SCHPO	418	0.000244662
fissionyeast_NGP_DIA_2.mzML	1262.9	1247.74	15.1587	LGJETFLPK	LGJETFLPK	(N(N(H(H(H(H)))(H(H(H(H)))))))	H(8)N(2)	3	2	1361.07	32558100	1.62292e+08	sp|P36581|CALX_SCHPO	418	0.000244662
fissionyeast_NGP_DIA_3.mzML	1263.54	1248.68	14.858	LGJETFLPK	LGJETFLPK	(N(N(H(H(H(H)))(H(H(H(H)))))))	H(8)N(2)	3	2	1361.07	30954000	1.53148e+08	sp|P36581|CALX_SCHPO	418	0.000244662
fissionyeast_NGP_DIA_4.mzML	1254.31	1240.1	14.213	LGJETFLPK	LGJETFLPK	(N(N(H(H(H(H)))(H(H(H(H)))))))	H(8)N(2)	3	2	1361.07	30488900	1.45216e+08	sp|P36581|CALX_SCHPO	418	0.000244662
fissionyeast_NGP_DIA_1.mzML	1253.68	1240.15	13.5297	LGJETFLPK	LGJETFLPK	(N(N(H(H(H(H)))(H(H(H(H)))))))	H(8)N(2)	3	3	907.718	8514480	2.20377e+07	sp|P36581|CALX_SCHPO	418	0.000244662
fissionyeast_NGP_DIA_2.mzML	1262.43	1247.79	14.6384	LGJETFLPK	LGJETFLPK	(N(N(H(H(H(H)))(H(H(H(H)))))))	H(8)N(2)	3	3	907.718	7640240	1.46415e+07	sp|P36581|CALX_SCHPO	418	0.000244662
fissionyeast_NGP_DIA_3.mzML	1263.62	1248.74	14.8798	LGJETFLPK	LGJETFLPK	(N(N(H(H(H(H)))(H(H(H(H)))))))	H(8)N(2)	3	3	907.718	4532920	6.30014e+06	sp|P36581|CALX_SCHPO	418	0.000244662
fissionyeast_NGP_DIA_4.mzML	1253.93	1240.14	13.7868	LGJETFLPK	LGJETFLPK	(N(N(H(H(H(H)))(H(H(H(H)))))))	H(8)N(2)	3	3	907.718	5502950	9.09857e+06	sp|P36581|CALX_SCHPO	418	0.000244662
fissionyeast_NGP_DIA_1.mzML	1247.36	1241.72	5.63616	LGJETFLPK	LGJETFLPK	(N(N(H(H(H)(H))(H(H)(H(H(H)))))))	H(9)N(2)	3	2	1442.1	44821000	2.63812e+08	sp|P36581|CALX_SCHPO	418	0.00641149
fissionyeast_NGP_DIA_2.mzML	1256.21	1249.77	6.43569	LGJETFLPK	LGJETFLPK	(N(N(H(H(H)(H))(H(H)(H(H(H)))))))	H(9)N(2)	3	2	1442.1	43541400	2.4442e+08	sp|P36581|CALX_SCHPO	418	0.00641149
fissionyeast_NGP_DIA_3.mzML	1256.88	1250.76	6.11805	LGJETFLPK	LGJETFLPK	(N(N(H(H(H)(H))(H(H)(H(H(H)))))))	H(9)N(2)	3	2	1442.1	45802900	2.5443e+08	sp|P36581|CALX_SCHPO	418	0.00641149
fissionyeast_NGP_DIA_4.mzML	1247.65	1242.03	5.61594	LGJETFLPK	LGJETFLPK	(N(N(H(H(H)(H))(H(H)(H(H(H)))))))	H(9)N(2)	3	2	1442.1	42127200	2.11537e+08	sp|P36581|CALX_SCHPO	418	0.00641149
fissionyeast_NGP_DIA_1.mzML	1247.43	1238.72	8.70511	LGJETFLPK	LGJETFLPK	(N(N(H(H(H(H)))(H(H)(H(H)(H))))))	H(9)N(2)	3	3	961.736	22518300	3.53864e+07	sp|P36581|CALX_SCHPO	418	0.00203139
fissionyeast_NGP_DIA_2.mzML	1255.98	1245.99	9.99481	LGJETFLPK	LGJETFLPK	(N(N(H(H(H(H)))(H(H)(H(H)(H))))))	H(9)N(2)	3	3	961.736	24784500	33444812	sp|P36581|CALX_SCHPO	418	0.00203139
fissionyeast_NGP_DIA_3.mzML	1256.55	1246.88	9.67009	LGJETFLPK	LGJETFLPK	(N(N(H(H(H(H)))(H(H)(H(H)(H))))))	H(9)N(2)	3	3	961.736	19200800	1.57675e+07	sp|P36581|CALX_SCHPO	418	0.00203139
fissionyeast_NGP_DIA_4.mzML	1247.35	1238.42	8.92879	LGJETFLPK	LGJETFLPK	(N(N(H(H(H(H)))(H(H)(H(H)(H))))))	H(9)N(2)	3	3	961.736	20289900	2.52965e+07	sp|P36581|CALX_SCHPO	418	0.00203139
fissionyeast_NGP_DIA_1.mzML	592.736	583.799	8.93663	LGNJLTR	LGNJLTR	(N(N(H(H(H(H(H))))(H(H(H(H(H))))))))	H(10)N(2)	4	2	1407.57	2838190	2.57152e+06	sp|Q9URX4|YFZB_SCHPO/sp|Q9C0Y4|AGLU_SCHPO	225/209	0.00478584
fissionyeast_NGP_DIA_2.mzML	595.738	591.535	4.20329	LGNJLTR	LGNJLTR	(N(N(H(H(H(H(H))))(H(H(H(H(H))))))))	H(10)N(2)	4	2	1407.57	2731990	2.79099e+06	sp|Q9URX4|YFZB_SCHPO/sp|Q9C0Y4|AGLU_SCHPO	225/209	0.00478584
fissionyeast_NGP_DIA_3.mzML	597.846	580.844	17.0016	LGNJLTR	LGNJLTR	(N(N(H(H(H(H(H))))(H(H(H(H(H))))))))	H(10)N(2)	4	2	1407.57	2943190	2.88958e+06	sp|Q9URX4|YFZB_SCHPO/sp|Q9C0Y4|AGLU_SCHPO	225/209	0.00478584
fissionyeast_NGP_DIA_4.mzML	590.727	563.677	27.0497	LGNJLTR	LGNJLTR	(N(N(H(H(H(H(H))))(H(H(H(H(H))))))))	H(10)N(2)	4	2	1407.57	2448630	2.48345e+06	sp|Q9URX4|YFZB_SCHPO/sp|Q9C0Y4|AGLU_SCHPO	225/209	0.00478584
fissionyeast_NGP_DIA_1.mzML	579.774	577.649	2.1246	LGNJLTR	LGNJLTR	(N(N(H(H(H(H(H))))(H(H(H(H)))(H(H(H)))))))	H(12)N(2)	4	3	1046.75	402211	1.05287e+06	sp|Q9URX4|YFZB_SCHPO/sp|Q9C0Y4|AGLU_SCHPO	225/209	0.00162854
fissionyeast_NGP_DIA_2.mzML	587.506	585.496	2.01045	LGNJLTR	LGNJLTR	(N(N(H(H(H(H(H))))(H(H(H(H)))(H(H(H)))))))	H(12)N(2)	4	3	1046.75	550106	1.1707e+06	sp|Q9URX4|YFZB_SCHPO/sp|Q9C0Y4|AGLU_SCHPO	225/209	0.00162854
fissionyeast_NGP_DIA_3.mzML	589.458	579.087	10.3711	LGNJLTR	LGNJLTR	(N(N(H(H(H(H(H))))(H(H(H(H)))(H(H(H)))))))	H(12)N(2)	4	3	1046.75	287441	997858	sp|Q9URX4|YFZB_SCHPO/sp|Q9C0Y4|AGLU_SCHPO	225/209	0.00162854
fissionyeast_NGP_DIA_4.mzML	575.911	560.15	15.7611	LGNJLTR	LGNJLTR	(N(N(H(H(H(H(H))))(H(H(H(H)))(H(H(H)))))))	H(12)N(2)	4	3	1046.75	330736	778464	sp|Q9URX4|YFZB_SCHPO/sp|Q9C0Y4|AGLU_SCHPO	225/209	0.00162854
fissionyeast_NGP_DIA_1.mzML	562.778	561.637	1.14116	LGNJLTR	LGNJLTR	(N(N(H(H(H(H(H(H(H(H)))))))(H(H(H))(H(H(H(H(H)))))))))	H(16)N(2)	4	3	1262.82	9988580	1.43801e+07	sp|Q9URX4|YFZB_SCHPO/sp|Q9C0Y4|AGLU_SCHPO	225/209	0.00227573
fissionyeast_NGP_DIA_2.mzML	574.649	572.805	1.8439	LGNJLTR	LGNJLTR	(N(N(H(H(H(H(H(H(H(H)))))))(H(H(H))(H(H(H(H(H)))))))))	H(16)N(2)	4	3	1262.82	10381400	1.57392e+07	sp|Q9URX4|YFZB_SCHPO/sp|Q9C0Y4|AGLU_SCHPO	225/209	0.00227573
fissionyeast_NGP_DIA_3.mzML	576.144	581.947	-5.80277	LGNJLTR	LGNJLTR	(N(N(H(H(H(H(H(H(H(H)))))))(H(H(H))(H(H(H(H(H)))))))))	H(16)N(2)	4	3	1262.82	7195840	1.09491e+07	sp|Q9URX4|YFZB_SCHPO/sp|Q9C0Y4|AGLU_SCHPO	225/209	0.00227573
fissionyeast_NGP_DIA_4.mzML	556.958	564.58	-7.62175	LGNJLTR	LGNJLTR	(N(N(H(H(H(H(H(H(H(H)))))))(H(H(H))(H(H(H(H(H)))))))))	H(16)N(2)	4	3	1262.82	9692600	1.42786e+07	sp|Q9URX4|YFZB_SCHPO/sp|Q9C0Y4|AGLU_SCHPO	225/209	0.00227573
fissionyeast_NGP_DIA_2.mzML	574.649	564.655	9.9941	LGNJLTR	LGNJLTR	(N(N(H(H(H(H)))(H(H)(H(H))))))	H(8)N(2)	4	2	1245.52	9614310	117150	sp|Q9URX4|YFZB_SCHPO/sp|Q9C0Y4|AGLU_SCHPO	225/209	0.00657624
fissionyeast_NGP_DIA_3.mzML	576.144	583.302	-7.15797	LGNJLTR	LGNJLTR	(N(N(H(H(H(H)))(H(H)(H(H))))))	H(8)N(2)	4	2	1245.52	6660540	30263.7	sp|Q9URX4|YFZB_SCHPO/sp|Q9C0Y4|AGLU_SCHPO	225/209	0.00657624
fissionyeast_NGP_DIA_1.mzML	596.691	557.206	39.4848	LGNJLTR	LGNJLTR	(N(N(H(H(H)(H))(H(H(H))(H(H))))))	H(9)N(2)	4	2	1326.54	29750000	9.35281e+07	sp|Q9URX4|YFZB_SCHPO/sp|Q9C0Y4|AGLU_SCHPO	225/209	0.00413024
fissionyeast_NGP_DIA_2.mzML	599.801	567.662	32.1393	LGNJLTR	LGNJLTR	(N(N(H(H(H)(H))(H(H(H))(H(H))))))	H(9)N(2)	4	2	1326.54	27825500	9.93294e+07	sp|Q9URX4|YFZB_SCHPO/sp|Q9C0Y4|AGLU_SCHPO	225/209	0.00413024
fissionyeast_NGP_DIA_3.mzML	601.59	582.895	18.6952	LGNJLTR	LGNJLTR	(N(N(H(H(H)(H))(H(H(H))(H(H))))))	H(9)N(2)	4	2	1326.54	28250500	1.0535e+08	sp|Q9URX4|YFZB_SCHPO/sp|Q9C0Y4|AGLU_SCHPO	225/209	0.00413024
fissionyeast_NGP_DIA_4.mzML	595.11	565.45	29.66	LGNJLTR	LGNJLTR	(N(N(H(H(H)(H))(H(H(H))(H(H))))))	H(9)N(2)	4	2	1326.54	31180100	9.16432e+07	sp|Q9URX4|YFZB_SCHPO/sp|Q9C0Y4|AGLU_SCHPO	225/209	0.00413024
fissionyeast_NGP_DIA_1.mzML	596.855	557.593	39.2615	LGNJLTR	LGNJLTR	(N(N(H(H(H(H)))(H(H)(H(H)(H))))))	H(9)N(2)	4	3	884.698	3190190	1.40232e+06	sp|Q9URX4|YFZB_SCHPO/sp|Q9C0Y4|AGLU_SCHPO	225/209	0.00110019
fissionyeast_NGP_DIA_2.mzML	599.374	568.13	31.244	LGNJLTR	LGNJLTR	(N(N(H(H(H(H)))(H(H)(H(H)(H))))))	H(9)N(2)	4	3	884.698	2688430	1.36949e+06	sp|Q9URX4|YFZB_SCHPO/sp|Q9C0Y4|AGLU_SCHPO	225/209	0.00110019
fissionyeast_NGP_DIA_3.mzML	601.133	582.822	18.311	LGNJLTR	LGNJLTR	(N(N(H(H(H(H)))(H(H)(H(H)(H))))))	H(9)N(2)	4	3	884.698	1943060	526573	sp|Q9URX4|YFZB_SCHPO/sp|Q9C0Y4|AGLU_SCHPO	225/209	0.00110019
fissionyeast_NGP_DIA_4.mzML	594.818	565.389	29.429	LGNJLTR	LGNJLTR	(N(N(H(H(H(H)))(H(H)(H(H)(H))))))	H(9)N(2)	4	3	884.698	2217770	1.01366e+06	sp|Q9URX4|YFZB_SCHPO/sp|Q9C0Y4|AGLU_SCHPO	225/209	0.00110019
fissionyeast_NGP_DIA_1.mzML	1548.76	1528.26	20.4997	LGNQYYJDTQWLK	LGNQYYJDTQWLK	(N(N(H(H(H(H)))(H(H)(H(H)(H(H)))))))	H(10)N(2)	7	3	1223.83	1250150	1.51217e+06	sp|Q10061|LHS1_SCHPO	733	2.2443e-05
fissionyeast_NGP_DIA_2.mzML	1583.14	1577.05	6.08733	LGNQYYJDTQWLK	LGNQYYJDTQWLK	(N(N(H(H(H(H)))(H(H)(H(H)(H(H)))))))	H(10)N(2)	7	3	1223.83	1191630	1.82487e+06	sp|Q10061|LHS1_SCHPO	733	2.2443e-05
fissionyeast_NGP_DIA_3.mzML	1582.76	1577.61	5.14673	LGNQYYJDTQWLK	LGNQYYJDTQWLK	(N(N(H(H(H(H)))(H(H)(H(H)(H(H)))))))	H(10)N(2)	7	3	1223.83	1202770	1.90248e+06	sp|Q10061|LHS1_SCHPO	733	2.2443e-05
fissionyeast_NGP_DIA_4.mzML	1560.72	1550.64	10.0763	LGNQYYJDTQWLK	LGNQYYJDTQWLK	(N(N(H(H(H(H)))(H(H)(H(H)(H(H)))))))	H(10)N(2)	7	3	1223.83	1143500	1.72718e+06	sp|Q10061|LHS1_SCHPO	733	2.2443e-05
fissionyeast_NGP_DIA_1.mzML	1556.02	1523.79	32.2309	LGNQYYJDTQWLK	LGNQYYJDTQWLK	(N(N(H(H(H)(H(H)))(H(H(H(H)))))))	H(9)N(2)	7	3	1169.81	2154120	2.76114e+06	sp|Q10061|LHS1_SCHPO	733	1.54995e-05
fissionyeast_NGP_DIA_2.mzML	1589.08	1571.97	17.1099	LGNQYYJDTQWLK	LGNQYYJDTQWLK	(N(N(H(H(H)(H(H)))(H(H(H(H)))))))	H(9)N(2)	7	3	1169.81	2343900	3.43129e+06	sp|Q10061|LHS1_SCHPO	733	1.54995e-05
fissionyeast_NGP_DIA_3.mzML	1589.47	1572.59	16.8756	LGNQYYJDTQWLK	LGNQYYJDTQWLK	(N(N(H(H(H)(H(H)))(H(H(H(H)))))))	H(9)N(2)	7	3	1169.81	2528620	4.52597e+06	sp|Q10061|LHS1_SCHPO	733	1.54995e-05
fissionyeast_NGP_DIA_4.mzML	1568.68	1545.43	23.2483	LGNQYYJDTQWLK	LGNQYYJDTQWLK	(N(N(H(H(H)(H(H)))(H(H(H(H)))))))	H(9)N(2)	7	3	1169.81	2366590	2.64107e+06	sp|Q10061|LHS1_SCHPO	733	1.54995e-05
fissionyeast_NGP_DIA_1.mzML	1643.41	1643.9	-0.485953	LGVGJATFETDDFSK	LGVGJATFETDDFSK	(N(N(H(H(H(H)))(H(H)(H)(H)))))	H(8)N(2)	5	3	1101.78	3052460	4.95003e+06	sp|Q09140|UGGG_SCHPO	880	1.33858e-05
fissionyeast_NGP_DIA_2.mzML	1664.95	1656.62	8.32527	LGVGJATFETDDFSK	LGVGJATFETDDFSK	(N(N(H(H(H(H)))(H(H)(H)(H)))))	H(8)N(2)	5	3	1101.78	1913580	4.42223e+06	sp|Q09140|UGGG_SCHPO	880	1.33858e-05
fissionyeast_NGP_DIA_3.mzML	1671.07	1660.07	10.9953	LGVGJATFETDDFSK	LGVGJATFETDDFSK	(N(N(H(H(H(H)))(H(H)(H)(H)))))	H(8)N(2)	5	3	1101.78	1530990	4.87618e+06	sp|Q09140|UGGG_SCHPO	880	1.33858e-05
fissionyeast_NGP_DIA_4.mzML	1642.61	1632.46	10.1498	LGVGJATFETDDFSK	LGVGJATFETDDFSK	(N(N(H(H(H(H)))(H(H)(H)(H)))))	H(8)N(2)	5	3	1101.78	1849370	3.12412e+06	sp|Q09140|UGGG_SCHPO	880	1.33858e-05
fissionyeast_NGP_DIA_1.mzML	1629.65	1633.58	-3.93147	LGVGJATFETDDFSK	LGVGJATFETDDFSK	(N(N(H(H)(H(H)(H(H(H(H(H)))))))))	H(9)N(2)	5	3	1155.8	1521590	3.32532e+06	sp|Q09140|UGGG_SCHPO	880	1.53597e-05
fissionyeast_NGP_DIA_2.mzML	1655.37	1647.42	7.95189	LGVGJATFETDDFSK	LGVGJATFETDDFSK	(N(N(H(H)(H(H)(H(H(H(H(H)))))))))	H(9)N(2)	5	3	1155.8	1315710	4.44625e+06	sp|Q09140|UGGG_SCHPO	880	1.53597e-05
fissionyeast_NGP_DIA_3.mzML	1659.78	1654.68	5.09575	LGVGJATFETDDFSK	LGVGJATFETDDFSK	(N(N(H(H)(H(H)(H(H(H(H(H)))))))))	H(9)N(2)	5	3	1155.8	1315780	3.97816e+06	sp|Q09140|UGGG_SCHPO	880	1.53597e-05
fissionyeast_NGP_DIA_4.mzML	1631.4	1622.49	8.90761	LGVGJATFETDDFSK	LGVGJATFETDDFSK	(N(N(H(H)(H(H)(H(H(H(H(H)))))))))	H(9)N(2)	5	3	1155.8	1318770	3.86126e+06	sp|Q09140|UGGG_SCHPO	880	1.53597e-05
fissionyeast_NGP_DIA_1.mzML	340.292	330.895	9.39702	LISSJK	LISSJK	(N(N(H(H(H))(H(H)(H)(H(H))))))	H(8)N(2)	5	2	1182.49	1160690	2.16178e+06	sp|O94694|YG1A_SCHPO	54	0.000660244
fissionyeast_NGP_DIA_2.mzML	337.48	330.77	6.70956	LISSJK	LISSJK	(N(N(H(H(H))(H(H)(H)(H(H))))))	H(8)N(2)	5	2	1182.49	940262	3.47381e+06	sp|O94694|YG1A_SCHPO	54	0.000660244
fissionyeast_NGP_DIA_3.mzML	336.428	295.953	40.4747	LISSJK	LISSJK	(N(N(H(H(H))(H(H)(H)(H(H))))))	H(8)N(2)	5	2	1182.49	1010710	2.61713e+06	sp|O94694|YG1A_SCHPO	54	0.000660244
fissionyeast_NGP_DIA_4.mzML	337.43	304.031	33.3993	LISSJK	LISSJK	(N(N(H(H(H))(H(H)(H)(H(H))))))	H(8)N(2)	5	2	1182.49	1051150	2.43108e+06	sp|O94694|YG1A_SCHPO	54	0.000660244
fissionyeast_NGP_DIA_2.mzML	337.507	391.698	-54.1907	LISSJK	LISSJK	(N(N(H(H(H)(H))(H(H(H))(H(H))))))	H(9)N(2)	5	2	1263.52	2673510	1.36986e+07	sp|O94694|YG1A_SCHPO	54	0.00082701
fissionyeast_NGP_DIA_3.mzML	337.333	347.24	-9.90695	LISSJK	LISSJK	(N(N(H(H(H)(H))(H(H(H))(H(H))))))	H(9)N(2)	5	2	1263.52	2861910	1.0822e+07	sp|O94694|YG1A_SCHPO	54	0.00082701
fissionyeast_NGP_DIA_4.mzML	338.024	363.961	-25.9367	LISSJK	LISSJK	(N(N(H(H(H)(H))(H(H(H))(H(H))))))	H(9)N(2)	5	2	1263.52	4444390	9.36344e+06	sp|O94694|YG1A_SCHPO	54	0.00082701
fissionyeast_NGP_DIA_2.mzML	1358.95	1336.92	22.0343	LJASNGDVIWR	LJASNGDVIWR	(N(N(H(H(H(H)))(H(H)(H(H))))))	H(8)N(2)	2	2	1474.11	166722	869773	sp|O13981|EMC1_SCHPO	66	0.00306758
fissionyeast_NGP_DIA_3.mzML	1366.69	1342.2	24.486	LJASNGDVIWR	LJASNGDVIWR	(N(N(H(H(H(H)))(H(H)(H(H))))))	H(8)N(2)	2	2	1474.11	156003	955298	sp|O13981|EMC1_SCHPO	66	0.00306758
fissionyeast_NGP_DIA_4.mzML	1355.61	1317.47	38.1366	LJASNGDVIWR	LJASNGDVIWR	(N(N(H(H(H(H)))(H(H)(H(H))))))	H(8)N(2)	2	2	1474.11	89718.5	704911	sp|O13981|EMC1_SCHPO	66	0.00306758
fissionyeast_NGP_DIA_1.mzML	1347.98	1300.17	47.8057	LJASNGDVIWR	LJASNGDVIWR	(N(N(H(H(H(H)))(H(H)(H(H)(H))))))	H(9)N(2)	2	2	1555.14	888845	5.3182e+06	sp|O13981|EMC1_SCHPO	66	7.13198e-06
fissionyeast_NGP_DIA_2.mzML	1353.36	1310.48	42.8763	LJASNGDVIWR	LJASNGDVIWR	(N(N(H(H(H(H)))(H(H)(H(H)(H))))))	H(9)N(2)	2	2	1555.14	892172	4.12313e+06	sp|O13981|EMC1_SCHPO	66	7.13198e-06
fissionyeast_NGP_DIA_3.mzML	1361.88	1308.33	53.5528	LJASNGDVIWR	LJASNGDVIWR	(N(N(H(H(H(H)))(H(H)(H(H)(H))))))	H(9)N(2)	2	2	1555.14	751454	5.1806e+06	sp|O13981|EMC1_SCHPO	66	7.13198e-06
fissionyeast_NGP_DIA_4.mzML	1347.67	1263.69	83.9754	LJASNGDVIWR	LJASNGDVIWR	(N(N(H(H(H(H)))(H(H)(H(H)(H))))))	H(9)N(2)	2	2	1555.14	920262	4.30554e+06	sp|O13981|EMC1_SCHPO	66	7.13198e-06
fissionyeast_NGP_DIA_1.mzML	1347.39	1300.28	47.1123	LJASNGDVIWR	LJASNGDVIWR	(N(N(H(H)(H(H(H))(H(H(H(H))))))))	H(9)N(2)	2	3	1037.1	1729540	1.68891e+06	sp|O13981|EMC1_SCHPO	66	8.21951e-06
fissionyeast_NGP_DIA_3.mzML	1361.42	1308.42	52.996	LJASNGDVIWR	LJASNGDVIWR	(N(N(H(H)(H(H(H))(H(H(H(H))))))))	H(9)N(2)	2	3	1037.1	1060200	1.14339e+06	sp|O13981|EMC1_SCHPO	66	8.21951e-06
fissionyeast_NGP_DIA_4.mzML	1347.81	1263.75	84.0563	LJASNGDVIWR	LJASNGDVIWR	(N(N(H(H)(H(H(H))(H(H(H(H))))))))	H(9)N(2)	2	3	1037.1	1708590	1.35997e+06	sp|O13981|EMC1_SCHPO	66	8.21951e-06
fissionyeast_NGP_DIA_1.mzML	1600.47	1599.14	1.32692	LJDTYTEVAEVMK	LJDTYTEVAEVMK	(N(N(H(H(H)(H(H)))(H(H)(H(H))))))	H(9)N(2)	2	3	1126.46	2060060	2.17058e+06	sp|Q10057|PDI1_SCHPO	161	2.46444e-05
fissionyeast_NGP_DIA_2.mzML	1635.85	1632.62	3.22768	LJDTYTEVAEVMK	LJDTYTEVAEVMK	(N(N(H(H(H)(H(H)))(H(H)(H(H))))))	H(9)N(2)	2	3	1126.46	1476010	1.84584e+06	sp|Q10057|PDI1_SCHPO	161	2.46444e-05
fissionyeast_NGP_DIA_3.mzML	1638.74	1636.22	2.52125	LJDTYTEVAEVMK	LJDTYTEVAEVMK	(N(N(H(H(H)(H(H)))(H(H)(H(H))))))	H(9)N(2)	2	3	1126.46	1714450	2.29098e+06	sp|Q10057|PDI1_SCHPO	161	2.46444e-05
fissionyeast_NGP_DIA_4.mzML	1611.3	1608.76	2.53712	LJDTYTEVAEVMK	LJDTYTEVAEVMK	(N(N(H(H(H)(H(H)))(H(H)(H(H))))))	H(9)N(2)	2	3	1126.46	1546640	1.67506e+06	sp|Q10057|PDI1_SCHPO	161	2.46444e-05
fissionyeast_NGP_DIA_1.mzML	2371.95	2526.98	-155.033	LJDTYTEVAEVMKDDFVFAASDDKELAK	LJDTYTEVAEVMKDDFVFAASDDKELAK	(N(N(H(H)(H(H)(H(H(H(H(H(H))))))))))	H(10)N(2)	2	4	1298.55	4381700	4.21067e+07	sp|Q10057|PDI1_SCHPO	161	6.08859e-05
fissionyeast_NGP_DIA_2.mzML	2393.74	2569.48	-175.737	LJDTYTEVAEVMKDDFVFAASDDKELAK	LJDTYTEVAEVMKDDFVFAASDDKELAK	(N(N(H(H)(H(H)(H(H(H(H(H(H))))))))))	H(10)N(2)	2	4	1298.55	3583960	3.52055e+07	sp|Q10057|PDI1_SCHPO	161	6.08859e-05
fissionyeast_NGP_DIA_3.mzML	2383.23	2566.17	-182.937	LJDTYTEVAEVMKDDFVFAASDDKELAK	LJDTYTEVAEVMKDDFVFAASDDKELAK	(N(N(H(H)(H(H)(H(H(H(H(H(H))))))))))	H(10)N(2)	2	4	1298.55	2379970	3.76941e+07	sp|Q10057|PDI1_SCHPO	161	6.08859e-05
fissionyeast_NGP_DIA_4.mzML	2374.3	2550.88	-176.577	LJDTYTEVAEVMKDDFVFAASDDKELAK	LJDTYTEVAEVMKDDFVFAASDDKELAK	(N(N(H(H)(H(H)(H(H(H(H(H(H))))))))))	H(10)N(2)	2	4	1298.55	4382560	4.05856e+07	sp|Q10057|PDI1_SCHPO	161	6.08859e-05
fissionyeast_NGP_DIA_1.mzML	2381.84	2545.5	-163.662	LJDTYTEVAEVMKDDFVFAASDDKELAK	LJDTYTEVAEVMKDDFVFAASDDKELAK	(N(N(H(H(H(H)))(H(H)(H)(H)))))	H(8)N(2)	2	4	1217.53	6763550	3.54861e+07	sp|Q10057|PDI1_SCHPO	161	0.000106862
fissionyeast_NGP_DIA_2.mzML	2401.4	2589.71	-188.307	LJDTYTEVAEVMKDDFVFAASDDKELAK	LJDTYTEVAEVMKDDFVFAASDDKELAK	(N(N(H(H(H(H)))(H(H)(H)(H)))))	H(8)N(2)	2	4	1217.53	6315600	36834962	sp|Q10057|PDI1_SCHPO	161	0.000106862
fissionyeast_NGP_DIA_3.mzML	2393.54	2587.42	-193.88	LJDTYTEVAEVMKDDFVFAASDDKELAK	LJDTYTEVAEVMKDDFVFAASDDKELAK	(N(N(H(H(H(H)))(H(H)(H)(H)))))	H(8)N(2)	2	4	1217.53	6518920	3.79892e+07	sp|Q10057|PDI1_SCHPO	161	0.000106862
fissionyeast_NGP_DIA_4.mzML	2384.63	2570.56	-185.934	LJDTYTEVAEVMKDDFVFAASDDKELAK	LJDTYTEVAEVMKDDFVFAASDDKELAK	(N(N(H(H(H(H)))(H(H)(H)(H)))))	H(8)N(2)	2	4	1217.53	5578390	2.6834e+07	sp|Q10057|PDI1_SCHPO	161	0.000106862
fissionyeast_NGP_DIA_1.mzML	2374.53	2435.12	-60.5861	LJDTYTEVAEVMKDDFVFAASDDKELAK	LJDTYTEVAEVMKDDFVFAASDDKELAK	(N(N(H(H(H(H(H))))(H(H(H(H)))))))	H(9)N(2)	2	4	1258.04	6789700	5.82639e+07	sp|Q10057|PDI1_SCHPO	161	7.1716e-05
fissionyeast_NGP_DIA_2.mzML	2394.55	2467.22	-72.6676	LJDTYTEVAEVMKDDFVFAASDDKELAK	LJDTYTEVAEVMKDDFVFAASDDKELAK	(N(N(H(H(H(H(H))))(H(H(H(H)))))))	H(9)N(2)	2	4	1258.04	7060480	5.325e+07	sp|Q10057|PDI1_SCHPO	161	7.1716e-05
fissionyeast_NGP_DIA_3.mzML	2387.79	2461.81	-74.0225	LJDTYTEVAEVMKDDFVFAASDDKELAK	LJDTYTEVAEVMKDDFVFAASDDKELAK	(N(N(H(H(H(H(H))))(H(H(H(H)))))))	H(9)N(2)	2	4	1258.04	6555820	5.57798e+07	sp|Q10057|PDI1_SCHPO	161	7.1716e-05
fissionyeast_NGP_DIA_4.mzML	2377.94	2448.21	-70.272	LJDTYTEVAEVMKDDFVFAASDDKELAK	LJDTYTEVAEVMKDDFVFAASDDKELAK	(N(N(H(H(H(H(H))))(H(H(H(H)))))))	H(9)N(2)	2	4	1258.04	6536810	4.52061e+07	sp|Q10057|PDI1_SCHPO	161	7.1716e-05
fissionyeast_NGP_DIA_1.mzML	1911.54	1977.63	-66.0851	LJDTYTEVAEVMKDDFVFAASDDKELAK	LJDTYTEVAEVM[147]KDDFVFAASDDKELAK	(N(N(H(H(H(H)))(H(H(H))(H(H)(H))))))	H(10)N(2)	2	4	1302.55	846442	4.45698e+06	sp|Q10057|PDI1_SCHPO	161	0.000755975
fissionyeast_NGP_DIA_2.mzML	1920.56	1995.55	-74.9911	LJDTYTEVAEVMKDDFVFAASDDKELAK	LJDTYTEVAEVM[147]KDDFVFAASDDKELAK	(N(N(H(H(H(H)))(H(H(H))(H(H)(H))))))	H(10)N(2)	2	4	1302.55	789607	4.69013e+06	sp|Q10057|PDI1_SCHPO	161	0.000755975
fissionyeast_NGP_DIA_3.mzML	1932.19	2003.9	-71.7102	LJDTYTEVAEVMKDDFVFAASDDKELAK	LJDTYTEVAEVM[147]KDDFVFAASDDKELAK	(N(N(H(H(H(H)))(H(H(H))(H(H)(H))))))	H(10)N(2)	2	4	1302.55	653680	4.82798e+06	sp|Q10057|PDI1_SCHPO	161	0.000755975
fissionyeast_NGP_DIA_4.mzML	1903.49	1975.54	-72.0464	LJDTYTEVAEVMKDDFVFAASDDKELAK	LJDTYTEVAEVM[147]KDDFVFAASDDKELAK	(N(N(H(H(H(H)))(H(H(H))(H(H)(H))))))	H(10)N(2)	2	4	1302.55	717682	3.96158e+06	sp|Q10057|PDI1_SCHPO	161	0.000755975
fissionyeast_NGP_DIA_1.mzML	1920.2	1986.93	-66.7348	LJDTYTEVAEVMKDDFVFAASDDKELAK	LJDTYTEVAEVM[147]KDDFVFAASDDKELAK	(N(N(H(H(H(H)))(H(H)(H(H))))))	H(8)N(2)	2	4	1221.53	539386	3.93597e+06	sp|Q10057|PDI1_SCHPO	161	0.000773628
fissionyeast_NGP_DIA_2.mzML	1934.31	2005.59	-71.2811	LJDTYTEVAEVMKDDFVFAASDDKELAK	LJDTYTEVAEVM[147]KDDFVFAASDDKELAK	(N(N(H(H(H(H)))(H(H)(H(H))))))	H(8)N(2)	2	4	1221.53	573415	4.62881e+06	sp|Q10057|PDI1_SCHPO	161	0.000773628
fissionyeast_NGP_DIA_3.mzML	1943.06	2012.58	-69.5223	LJDTYTEVAEVMKDDFVFAASDDKELAK	LJDTYTEVAEVM[147]KDDFVFAASDDKELAK	(N(N(H(H(H(H)))(H(H)(H(H))))))	H(8)N(2)	2	4	1221.53	678792	4.53752e+06	sp|Q10057|PDI1_SCHPO	161	0.000773628
fissionyeast_NGP_DIA_4.mzML	1914.2	1986.28	-72.0757	LJDTYTEVAEVMKDDFVFAASDDKELAK	LJDTYTEVAEVM[147]KDDFVFAASDDKELAK	(N(N(H(H(H(H)))(H(H)(H(H))))))	H(8)N(2)	2	4	1221.53	641338	3.96554e+06	sp|Q10057|PDI1_SCHPO	161	0.000773628
fissionyeast_NGP_DIA_1.mzML	1916.5	1991.74	-75.2391	LJDTYTEVAEVMKDDFVFAASDDKELAK	LJDTYTEVAEVM[147]KDDFVFAASDDKELAK	(N(N(H(H(H(H)))(H(H(H(H(H))))))))	H(9)N(2)	2	4	1262.04	797613	6.14745e+06	sp|Q10057|PDI1_SCHPO	161	3.15267e-05
fissionyeast_NGP_DIA_2.mzML	1926.49	2010.79	-84.2961	LJDTYTEVAEVMKDDFVFAASDDKELAK	LJDTYTEVAEVM[147]KDDFVFAASDDKELAK	(N(N(H(H(H(H)))(H(H(H(H(H))))))))	H(9)N(2)	2	4	1262.04	913859	6.10445e+06	sp|Q10057|PDI1_SCHPO	161	3.15267e-05
fissionyeast_NGP_DIA_3.mzML	1936	2017.06	-81.0641	LJDTYTEVAEVMKDDFVFAASDDKELAK	LJDTYTEVAEVM[147]KDDFVFAASDDKELAK	(N(N(H(H(H(H)))(H(H(H(H(H))))))))	H(9)N(2)	2	4	1262.04	859099	6.47991e+06	sp|Q10057|PDI1_SCHPO	161	3.15267e-05
fissionyeast_NGP_DIA_4.mzML	1908.7	1991.82	-83.1211	LJDTYTEVAEVMKDDFVFAASDDKELAK	LJDTYTEVAEVM[147]KDDFVFAASDDKELAK	(N(N(H(H(H(H)))(H(H(H(H(H))))))))	H(9)N(2)	2	4	1262.04	748806	5.45598e+06	sp|Q10057|PDI1_SCHPO	161	3.15267e-05
fissionyeast_NGP_DIA_1.mzML	816.946	913.312	-96.3663	LJTSEELPFTKK	LJTSEELPFTKK	(N(N(H(H(H))(H(H)))))	H(5)N(2)	2	2	1312.09	1438070	1.33676e+07	sp|Q10435|YDE1_SCHPO	42	0.00221349
fissionyeast_NGP_DIA_2.mzML	810.442	928.541	-118.099	LJTSEELPFTKK	LJTSEELPFTKK	(N(N(H(H(H))(H(H)))))	H(5)N(2)	2	2	1312.09	1759230	1.48746e+07	sp|Q10435|YDE1_SCHPO	42	0.00221349
fissionyeast_NGP_DIA_3.mzML	834.327	970.955	-136.628	LJTSEELPFTKK	LJTSEELPFTKK	(N(N(H(H(H))(H(H)))))	H(5)N(2)	2	2	1312.09	1119510	1.03645e+07	sp|Q10435|YDE1_SCHPO	42	0.00221349
fissionyeast_NGP_DIA_4.mzML	823.315	916.723	-93.4084	LJTSEELPFTKK	LJTSEELPFTKK	(N(N(H(H(H))(H(H)))))	H(5)N(2)	2	2	1312.09	778036	7.73906e+06	sp|Q10435|YDE1_SCHPO	42	0.00221349
fissionyeast_NGP_DIA_1.mzML	802.278	910.722	-108.444	LJTSEELPFTKK	LJTSEELPFTKK	(N(N(H(H(H))(H(H(H))))))	H(6)N(2)	2	3	929.077	3336370	1.28215e+07	sp|Q10435|YDE1_SCHPO	42	0.00844405
fissionyeast_NGP_DIA_2.mzML	796.275	899.171	-102.896	LJTSEELPFTKK	LJTSEELPFTKK	(N(N(H(H(H))(H(H(H))))))	H(6)N(2)	2	3	929.077	3592560	1.41114e+07	sp|Q10435|YDE1_SCHPO	42	0.00844405
fissionyeast_NGP_DIA_3.mzML	819.568	956.984	-137.416	LJTSEELPFTKK	LJTSEELPFTKK	(N(N(H(H(H))(H(H(H))))))	H(6)N(2)	2	3	929.077	3028920	1.19302e+07	sp|Q10435|YDE1_SCHPO	42	0.00844405
fissionyeast_NGP_DIA_4.mzML	808.012	892.781	-84.7688	LJTSEELPFTKK	LJTSEELPFTKK	(N(N(H(H(H))(H(H(H))))))	H(6)N(2)	2	3	929.077	2946140	1.13841e+07	sp|Q10435|YDE1_SCHPO	42	0.00844405
fissionyeast_NGP_DIA_1.mzML	2159.39	2163.98	-4.59053	LLJISLEHLPGQTDIFR	LLJISLEHLPGQTDIFR	(N(N(H(H(H(H(H))))(H(H(H(H)))(H(H(H)))))))	H(12)N(2)	3	3	1439.63	893414	4.3337e+06	sp|O14124|DPEH1_SCHPO	84	1.23061e-05
fissionyeast_NGP_DIA_2.mzML	2190.67	2196.04	-5.36705	LLJISLEHLPGQTDIFR	LLJISLEHLPGQTDIFR	(N(N(H(H(H(H(H))))(H(H(H(H)))(H(H(H)))))))	H(12)N(2)	3	3	1439.63	1236480	4.74204e+06	sp|O14124|DPEH1_SCHPO	84	1.23061e-05
fissionyeast_NGP_DIA_3.mzML	2194.41	2198.55	-4.13924	LLJISLEHLPGQTDIFR	LLJISLEHLPGQTDIFR	(N(N(H(H(H(H(H))))(H(H(H(H)))(H(H(H)))))))	H(12)N(2)	3	3	1439.63	1243660	6.29627e+06	sp|O14124|DPEH1_SCHPO	84	1.23061e-05
fissionyeast_NGP_DIA_4.mzML	2156.4	2164.27	-7.87334	LLJISLEHLPGQTDIFR	LLJISLEHLPGQTDIFR	(N(N(H(H(H(H(H))))(H(H(H(H)))(H(H(H)))))))	H(12)N(2)	3	3	1439.63	1516770	4.16781e+06	sp|O14124|DPEH1_SCHPO	84	1.23061e-05
fissionyeast_NGP_DIA_1.mzML	2154.54	2161.34	-6.79668	LLJISLEHLPGQTDIFR	LLJISLEHLPGQTDIFR	(N(N(H(H(H(H(H))))(H(H(H(H(H(H(H(H)))))))))))	H(13)N(2)	3	3	1493.65	1955710	9.00203e+06	sp|O14124|DPEH1_SCHPO	84	5.63694e-05
fissionyeast_NGP_DIA_2.mzML	2183.7	2190.92	-7.22483	LLJISLEHLPGQTDIFR	LLJISLEHLPGQTDIFR	(N(N(H(H(H(H(H))))(H(H(H(H(H(H(H(H)))))))))))	H(13)N(2)	3	3	1493.65	2206210	1.12972e+07	sp|O14124|DPEH1_SCHPO	84	5.63694e-05
fissionyeast_NGP_DIA_3.mzML	2188.03	2194.06	-6.02589	LLJISLEHLPGQTDIFR	LLJISLEHLPGQTDIFR	(N(N(H(H(H(H(H))))(H(H(H(H(H(H(H(H)))))))))))	H(13)N(2)	3	3	1493.65	2612260	1.41903e+07	sp|O14124|DPEH1_SCHPO	84	5.63694e-05
fissionyeast_NGP_DIA_4.mzML	2146.62	2158.23	-11.6142	LLJISLEHLPGQTDIFR	LLJISLEHLPGQTDIFR	(N(N(H(H(H(H(H))))(H(H(H(H(H(H(H(H)))))))))))	H(13)N(2)	3	3	1493.65	3021930	1.01164e+07	sp|O14124|DPEH1_SCHPO	84	5.63694e-05
fissionyeast_NGP_DIA_1.mzML	2146.51	2162.61	-16.1042	LLJISLEHLPGQTDIFR	LLJISLEHLPGQTDIFR	(N(N(H(H(H(H(H(H)))))(H(H(H))(H(H(H(H(H)))))))))	H(14)N(2)	3	3	1547.67	1209200	6.06121e+06	sp|O14124|DPEH1_SCHPO	84	1.18212e-05
fissionyeast_NGP_DIA_2.mzML	2175.57	2191.59	-16.023	LLJISLEHLPGQTDIFR	LLJISLEHLPGQTDIFR	(N(N(H(H(H(H(H(H)))))(H(H(H))(H(H(H(H(H)))))))))	H(14)N(2)	3	3	1547.67	1597000	8.87535e+06	sp|O14124|DPEH1_SCHPO	84	1.18212e-05
fissionyeast_NGP_DIA_3.mzML	2179.6	2194.77	-15.1688	LLJISLEHLPGQTDIFR	LLJISLEHLPGQTDIFR	(N(N(H(H(H(H(H(H)))))(H(H(H))(H(H(H(H(H)))))))))	H(14)N(2)	3	3	1547.67	1452580	7.23067e+06	sp|O14124|DPEH1_SCHPO	84	1.18212e-05
fissionyeast_NGP_DIA_4.mzML	2136.89	2158.81	-21.9236	LLJISLEHLPGQTDIFR	LLJISLEHLPGQTDIFR	(N(N(H(H(H(H(H(H)))))(H(H(H))(H(H(H(H(H)))))))))	H(14)N(2)	3	3	1547.67	2323170	5.49898e+06	sp|O14124|DPEH1_SCHPO	84	1.18212e-05
fissionyeast_NGP_DIA_1.mzML	2135.31	2160.98	-25.6674	LLJISLEHLPGQTDIFR	LLJISLEHLPGQTDIFR	(N(N(H(H(H(H(H(H(H))))))(H(H(H(H(H(H(H(H)))))))))))	H(15)N(2)	3	3	1601.68	912009	3.97675e+06	sp|O14124|DPEH1_SCHPO	84	0.000706601
fissionyeast_NGP_DIA_2.mzML	2167	2191.45	-24.4491	LLJISLEHLPGQTDIFR	LLJISLEHLPGQTDIFR	(N(N(H(H(H(H(H(H(H))))))(H(H(H(H(H(H(H(H)))))))))))	H(15)N(2)	3	3	1601.68	831277	2.13712e+06	sp|O14124|DPEH1_SCHPO	84	0.000706601
fissionyeast_NGP_DIA_3.mzML	2170.72	2194.43	-23.7064	LLJISLEHLPGQTDIFR	LLJISLEHLPGQTDIFR	(N(N(H(H(H(H(H(H(H))))))(H(H(H(H(H(H(H(H)))))))))))	H(15)N(2)	3	3	1601.68	763642	3802896	sp|O14124|DPEH1_SCHPO	84	0.000706601
fissionyeast_NGP_DIA_4.mzML	2128.62	2158.99	-30.3715	LLJISLEHLPGQTDIFR	LLJISLEHLPGQTDIFR	(N(N(H(H(H(H(H(H(H))))))(H(H(H(H(H(H(H(H)))))))))))	H(15)N(2)	3	3	1601.68	729885	5.09309e+06	sp|O14124|DPEH1_SCHPO	84	0.000706601
fissionyeast_NGP_DIA_1.mzML	2189.18	2162.61	26.5689	LLJISLEHLPGQTDIFR	LLJISLEHLPGQTDIFR	(N(N(H(H(H(H)))(H(H)(H(H))))))	H(8)N(2)	3	3	1223.56	282128	1.41897e+06	sp|O14124|DPEH1_SCHPO	84	0.00821117
fissionyeast_NGP_DIA_2.mzML	2220.55	2191.58	28.9658	LLJISLEHLPGQTDIFR	LLJISLEHLPGQTDIFR	(N(N(H(H(H(H)))(H(H)(H(H))))))	H(8)N(2)	3	3	1223.56	101929	1.61976e+06	sp|O14124|DPEH1_SCHPO	84	0.00821117
fissionyeast_NGP_DIA_3.mzML	2224.41	2194.77	29.6396	LLJISLEHLPGQTDIFR	LLJISLEHLPGQTDIFR	(N(N(H(H(H(H)))(H(H)(H(H))))))	H(8)N(2)	3	3	1223.56	171632	5.17658e+06	sp|O14124|DPEH1_SCHPO	84	0.00821117
fissionyeast_NGP_DIA_2.mzML	2230.87	2191.72	39.1515	LLJISLEHLPGQTDIFR	LLJISLEHLPGQTDIFR	(N(N(H(H(H(H(H))))(H(H(H(H)))))))	H(9)N(2)	3	3	1277.58	51736.2	232760	sp|O14124|DPEH1_SCHPO	84	0.00147884
fissionyeast_NGP_DIA_3.mzML	2218.4	2194.9	23.4964	LLJISLEHLPGQTDIFR	LLJISLEHLPGQTDIFR	(N(N(H(H(H(H(H))))(H(H(H(H)))))))	H(9)N(2)	3	3	1277.58	88851.4	512611	sp|O14124|DPEH1_SCHPO	84	0.00147884
fissionyeast_NGP_DIA_4.mzML	2190.7	2158.93	31.7655	LLJISLEHLPGQTDIFR	LLJISLEHLPGQTDIFR	(N(N(H(H(H(H(H))))(H(H(H(H)))))))	H(9)N(2)	3	3	1277.58	73165.5	373229	sp|O14124|DPEH1_SCHPO	84	0.00147884
fissionyeast_NGP_DIA_1.mzML	2543.25	2627.66	-84.4133	LSJVTTATFDGISNVFIGNLK	LSJVTTATFDGISNVFIGNLK	(N(N(H(H(H(H(H))))(H(H(H(H(H))))))))	H(10)N(2)	3	3	1413.29	173677	320547	sp|O13960|ECM33_SCHPO	203	0.000353613
fissionyeast_NGP_DIA_2.mzML	2560.26	2669.82	-109.558	LSJVTTATFDGISNVFIGNLK	LSJVTTATFDGISNVFIGNLK	(N(N(H(H(H(H(H))))(H(H(H(H(H))))))))	H(10)N(2)	3	3	1413.29	232833	165525	sp|O13960|ECM33_SCHPO	203	0.000353613
fissionyeast_NGP_DIA_3.mzML	2563.56	2672.92	-109.357	LSJVTTATFDGISNVFIGNLK	LSJVTTATFDGISNVFIGNLK	(N(N(H(H(H(H(H))))(H(H(H(H(H))))))))	H(10)N(2)	3	3	1413.29	204334	258099	sp|O13960|ECM33_SCHPO	203	0.000353613
fissionyeast_NGP_DIA_4.mzML	2538.97	2646.49	-107.516	LSJVTTATFDGISNVFIGNLK	LSJVTTATFDGISNVFIGNLK	(N(N(H(H(H(H(H))))(H(H(H(H(H))))))))	H(10)N(2)	3	3	1413.29	169975	148116	sp|O13960|ECM33_SCHPO	203	0.000353613
fissionyeast_NGP_DIA_1.mzML	2534.76	2651.75	-116.992	LSJVTTATFDGISNVFIGNLK	LSJVTTATFDGISNVFIGNLK	(N(N(H(H(H))(H(H(H(H(H(H(H(H)))))))))))	H(11)N(2)	3	3	1467.31	3780720	5.87831e+06	sp|O13960|ECM33_SCHPO	203	4.2205e-05
fissionyeast_NGP_DIA_2.mzML	2553.55	2689.8	-136.251	LSJVTTATFDGISNVFIGNLK	LSJVTTATFDGISNVFIGNLK	(N(N(H(H(H))(H(H(H(H(H(H(H(H)))))))))))	H(11)N(2)	3	3	1467.31	3547830	5.53242e+06	sp|O13960|ECM33_SCHPO	203	4.2205e-05
fissionyeast_NGP_DIA_3.mzML	2552.09	2694.23	-142.138	LSJVTTATFDGISNVFIGNLK	LSJVTTATFDGISNVFIGNLK	(N(N(H(H(H))(H(H(H(H(H(H(H(H)))))))))))	H(11)N(2)	3	3	1467.31	4498900	5.18224e+06	sp|O13960|ECM33_SCHPO	203	4.2205e-05
fissionyeast_NGP_DIA_4.mzML	2531.7	2665.17	-133.472	LSJVTTATFDGISNVFIGNLK	LSJVTTATFDGISNVFIGNLK	(N(N(H(H(H))(H(H(H(H(H(H(H(H)))))))))))	H(11)N(2)	3	3	1467.31	3266930	5.40683e+06	sp|O13960|ECM33_SCHPO	203	4.2205e-05
fissionyeast_NGP_DIA_1.mzML	2526.19	2601.9	-75.7091	LSJVTTATFDGISNVFIGNLK	LSJVTTATFDGISNVFIGNLK	(N(N(H(H(H(H(H))))(H(H(H(H(H(H(H))))))))))	H(12)N(2)	3	3	1521.33	4446920	1.08761e+07	sp|O13960|ECM33_SCHPO	203	8.58392e-05
fissionyeast_NGP_DIA_2.mzML	2542.58	2646.74	-104.164	LSJVTTATFDGISNVFIGNLK	LSJVTTATFDGISNVFIGNLK	(N(N(H(H(H(H(H))))(H(H(H(H(H(H(H))))))))))	H(12)N(2)	3	3	1521.33	4854410	1.01815e+07	sp|O13960|ECM33_SCHPO	203	8.58392e-05
fissionyeast_NGP_DIA_3.mzML	2542.03	2648.19	-106.158	LSJVTTATFDGISNVFIGNLK	LSJVTTATFDGISNVFIGNLK	(N(N(H(H(H(H(H))))(H(H(H(H(H(H(H))))))))))	H(12)N(2)	3	3	1521.33	4488410	8.99689e+06	sp|O13960|ECM33_SCHPO	203	8.58392e-05
fissionyeast_NGP_DIA_4.mzML	2523.41	2624.85	-101.444	LSJVTTATFDGISNVFIGNLK	LSJVTTATFDGISNVFIGNLK	(N(N(H(H(H(H(H))))(H(H(H(H(H(H(H))))))))))	H(12)N(2)	3	3	1521.33	3152390	7.93954e+06	sp|O13960|ECM33_SCHPO	203	8.58392e-05
fissionyeast_NGP_DIA_1.mzML	2518.55	2619.32	-100.774	LSJVTTATFDGISNVFIGNLK	LSJVTTATFDGISNVFIGNLK	(N(N(H(H(H(H(H(H)))))(H(H)(H(H(H(H(H)))))))))	H(13)N(2)	3	3	1575.34	15337900	1.08978e+08	sp|O13960|ECM33_SCHPO	203	0.00026634
fissionyeast_NGP_DIA_2.mzML	2482.84	2662.55	-179.709	LSJVTTATFDGISNVFIGNLK	LSJVTTATFDGISNVFIGNLK	(N(N(H(H(H(H(H(H)))))(H(H)(H(H(H(H(H)))))))))	H(13)N(2)	3	3	1575.34	1489400	6.85102e+06	sp|O13960|ECM33_SCHPO	203	0.00026634
fissionyeast_NGP_DIA_1.mzML	2518.32	2592.96	-74.6361	LSJVTTATFDGISNVFIGNLK	LSJVTTATFDGISNVFIGNLK	(N(N(H(H(H(H)))(H(H(H(H)))(H(H(H(H(H)))))))))	H(13)N(2)	3	4	1181.76	10973100	7.58627e+06	sp|O13960|ECM33_SCHPO	203	5.88801e-05
fissionyeast_NGP_DIA_2.mzML	2533.99	2638.28	-104.293	LSJVTTATFDGISNVFIGNLK	LSJVTTATFDGISNVFIGNLK	(N(N(H(H(H(H)))(H(H(H(H)))(H(H(H(H(H)))))))))	H(13)N(2)	3	4	1181.76	8653870	8.02582e+06	sp|O13960|ECM33_SCHPO	203	5.88801e-05
fissionyeast_NGP_DIA_3.mzML	2535.28	2639.12	-103.844	LSJVTTATFDGISNVFIGNLK	LSJVTTATFDGISNVFIGNLK	(N(N(H(H(H(H)))(H(H(H(H)))(H(H(H(H(H)))))))))	H(13)N(2)	3	4	1181.76	6625930	2.03409e+06	sp|O13960|ECM33_SCHPO	203	5.88801e-05
fissionyeast_NGP_DIA_4.mzML	2516.27	2616.89	-100.621	LSJVTTATFDGISNVFIGNLK	LSJVTTATFDGISNVFIGNLK	(N(N(H(H(H(H)))(H(H(H(H)))(H(H(H(H(H)))))))))	H(13)N(2)	3	4	1181.76	8729680	1.04139e+07	sp|O13960|ECM33_SCHPO	203	5.88801e-05
fissionyeast_NGP_DIA_1.mzML	2509.94	2608.58	-98.6431	LSJVTTATFDGISNVFIGNLK	LSJVTTATFDGISNVFIGNLK	(N(N(H(H(H(H(H))))(H(H(H))(H(H(H(H(H(H))))))))))	H(14)N(2)	3	3	1629.36	10687300	2.4641e+07	sp|O13960|ECM33_SCHPO	203	9.01011e-05
fissionyeast_NGP_DIA_2.mzML	2524.37	2652.91	-128.542	LSJVTTATFDGISNVFIGNLK	LSJVTTATFDGISNVFIGNLK	(N(N(H(H(H(H(H))))(H(H(H))(H(H(H(H(H(H))))))))))	H(14)N(2)	3	3	1629.36	15725600	3.6982e+07	sp|O13960|ECM33_SCHPO	203	9.01011e-05
fissionyeast_NGP_DIA_3.mzML	2526.24	2654.8	-128.562	LSJVTTATFDGISNVFIGNLK	LSJVTTATFDGISNVFIGNLK	(N(N(H(H(H(H(H))))(H(H(H))(H(H(H(H(H(H))))))))))	H(14)N(2)	3	3	1629.36	14242700	3.13556e+07	sp|O13960|ECM33_SCHPO	203	9.01011e-05
fissionyeast_NGP_DIA_4.mzML	2506.75	2630.65	-123.902	LSJVTTATFDGISNVFIGNLK	LSJVTTATFDGISNVFIGNLK	(N(N(H(H(H(H(H))))(H(H(H))(H(H(H(H(H(H))))))))))	H(14)N(2)	3	3	1629.36	11462000	3.40113e+07	sp|O13960|ECM33_SCHPO	203	9.01011e-05
fissionyeast_NGP_DIA_1.mzML	2509.27	2502.82	6.45201	LSJVTTATFDGISNVFIGNLK	LSJVTTATFDGISNVFIGNLK	(N(N(H(H(H(H(H(H)))))(H(H(H(H)))(H(H(H(H))))))))	H(14)N(2)	3	4	1222.27	3716390	4.01321e+06	sp|O13960|ECM33_SCHPO	203	6.02081e-05
fissionyeast_NGP_DIA_2.mzML	2523.67	2542.57	-18.9007	LSJVTTATFDGISNVFIGNLK	LSJVTTATFDGISNVFIGNLK	(N(N(H(H(H(H(H(H)))))(H(H(H(H)))(H(H(H(H))))))))	H(14)N(2)	3	4	1222.27	4276720	3.76535e+06	sp|O13960|ECM33_SCHPO	203	6.02081e-05
fissionyeast_NGP_DIA_3.mzML	2525.71	2538.23	-12.521	LSJVTTATFDGISNVFIGNLK	LSJVTTATFDGISNVFIGNLK	(N(N(H(H(H(H(H(H)))))(H(H(H(H)))(H(H(H(H))))))))	H(14)N(2)	3	4	1222.27	2788710	1.40042e+06	sp|O13960|ECM33_SCHPO	203	6.02081e-05
fissionyeast_NGP_DIA_4.mzML	2506.57	2524.35	-17.7836	LSJVTTATFDGISNVFIGNLK	LSJVTTATFDGISNVFIGNLK	(N(N(H(H(H(H(H(H)))))(H(H(H(H)))(H(H(H(H))))))))	H(14)N(2)	3	4	1222.27	3754940	3.46373e+06	sp|O13960|ECM33_SCHPO	203	6.02081e-05
fissionyeast_NGP_DIA_1.mzML	2559.23	2626.05	-66.8187	LSJVTTATFDGISNVFIGNLK	LSJVTTATFDGISNVFIGNLK	(N(N(H(H(H(H)))(H(H)(H)(H)))))	H(8)N(2)	3	3	1305.25	84932.4	129560	sp|O13960|ECM33_SCHPO	203	0.00754031
fissionyeast_NGP_DIA_2.mzML	2574.41	2668.43	-94.0182	LSJVTTATFDGISNVFIGNLK	LSJVTTATFDGISNVFIGNLK	(N(N(H(H(H(H)))(H(H)(H)(H)))))	H(8)N(2)	3	3	1305.25	119452	151076	sp|O13960|ECM33_SCHPO	203	0.00754031
fissionyeast_NGP_DIA_1.mzML	2516.66	2626.7	-110.039	LSJVTTATFDGISNVFIGNLK	LSJVTTATFDGISNVFIGNLK	(N(N(H(H(H(H(H))))(H(H(H(H)))))))	H(9)N(2)	3	3	1359.27	146800	75066.1	sp|O13960|ECM33_SCHPO	203	0.000942266
fissionyeast_NGP_DIA_4.mzML	2513.81	2645.72	-131.907	LSJVTTATFDGISNVFIGNLK	LSJVTTATFDGISNVFIGNLK	(N(N(H(H(H(H(H))))(H(H(H(H)))))))	H(9)N(2)	3	3	1359.27	123217	132137	sp|O13960|ECM33_SCHPO	203	0.000942266
fissionyeast_NGP_DIA_1.mzML	1751.72	1749.82	1.9003	LVDATQGGPJITFSSIR	LVDATQGGPJITFSSIR	(N(N(H(H(H(H(H))))(H(H)(H(H(H(H))))))))	H(11)N(2)	10	3	1322.23	513926	427505	sp|O13857|PLB2_SCHPO	266	8.48339e-05
fissionyeast_NGP_DIA_2.mzML	1771.4	1772.14	-0.736115	LVDATQGGPJITFSSIR	LVDATQGGPJITFSSIR	(N(N(H(H(H(H(H))))(H(H)(H(H(H(H))))))))	H(11)N(2)	10	3	1322.23	437649	289709	sp|O13857|PLB2_SCHPO	266	8.48339e-05
fissionyeast_NGP_DIA_3.mzML	1765.35	1762.08	3.26502	LVDATQGGPJITFSSIR	LVDATQGGPJITFSSIR	(N(N(H(H(H(H(H))))(H(H)(H(H(H(H))))))))	H(11)N(2)	10	3	1322.23	368499	296730	sp|O13857|PLB2_SCHPO	266	8.48339e-05
fissionyeast_NGP_DIA_4.mzML	1747.75	1709.6	38.1457	LVDATQGGPJITFSSIR	LVDATQGGPJITFSSIR	(N(N(H(H(H(H(H))))(H(H)(H(H(H(H))))))))	H(11)N(2)	10	3	1322.23	373085	267228	sp|O13857|PLB2_SCHPO	266	8.48339e-05
fissionyeast_NGP_DIA_1.mzML	1745.11	1747.61	-2.50492	LVDATQGGPJITFSSIR	LVDATQGGPJITFSSIR	(N(N(H(H(H(H(H))))(H(H(H))(H(H(H(H))))))))	H(12)N(2)	10	3	1376.25	1119270	725439	sp|O13857|PLB2_SCHPO	266	6.93027e-06
fissionyeast_NGP_DIA_2.mzML	1766.76	1769.76	-3.00014	LVDATQGGPJITFSSIR	LVDATQGGPJITFSSIR	(N(N(H(H(H(H(H))))(H(H(H))(H(H(H(H))))))))	H(12)N(2)	10	3	1376.25	1056050	1.06802e+06	sp|O13857|PLB2_SCHPO	266	6.93027e-06
fissionyeast_NGP_DIA_3.mzML	1758.88	1759.88	-1.00251	LVDATQGGPJITFSSIR	LVDATQGGPJITFSSIR	(N(N(H(H(H(H(H))))(H(H(H))(H(H(H(H))))))))	H(12)N(2)	10	3	1376.25	1060080	884378	sp|O13857|PLB2_SCHPO	266	6.93027e-06
fissionyeast_NGP_DIA_4.mzML	1741.93	1708.39	33.5429	LVDATQGGPJITFSSIR	LVDATQGGPJITFSSIR	(N(N(H(H(H(H(H))))(H(H(H))(H(H(H(H))))))))	H(12)N(2)	10	3	1376.25	996483	661616	sp|O13857|PLB2_SCHPO	266	6.93027e-06
fissionyeast_NGP_DIA_1.mzML	1738.83	1737.16	1.6721	LVDATQGGPJITFSSIR	LVDATQGGPJITFSSIR	(N(N(H(H(H(H(H))))(H(H)(H(H(H))(H(H(H))))))))	H(13)N(2)	10	3	1430.26	651451	2.68471e+06	sp|O13857|PLB2_SCHPO	266	5.45584e-05
fissionyeast_NGP_DIA_2.mzML	1760.19	1757.86	2.33121	LVDATQGGPJITFSSIR	LVDATQGGPJITFSSIR	(N(N(H(H(H(H(H))))(H(H)(H(H(H))(H(H(H))))))))	H(13)N(2)	10	3	1430.26	667329	2.92358e+06	sp|O13857|PLB2_SCHPO	266	5.45584e-05
fissionyeast_NGP_DIA_3.mzML	1751.67	1749.44	2.23121	LVDATQGGPJITFSSIR	LVDATQGGPJITFSSIR	(N(N(H(H(H(H(H))))(H(H)(H(H(H))(H(H(H))))))))	H(13)N(2)	10	3	1430.26	562221	2.62403e+06	sp|O13857|PLB2_SCHPO	266	5.45584e-05
fissionyeast_NGP_DIA_4.mzML	1734.47	1703.95	30.5247	LVDATQGGPJITFSSIR	LVDATQGGPJITFSSIR	(N(N(H(H(H(H(H))))(H(H)(H(H(H))(H(H(H))))))))	H(13)N(2)	10	3	1430.26	526945	1.78367e+06	sp|O13857|PLB2_SCHPO	266	5.45584e-05
fissionyeast_NGP_DIA_1.mzML	1732.66	1748.72	-16.0571	LVDATQGGPJITFSSIR	LVDATQGGPJITFSSIR	(N(N(H(H(H(H(H(H(H))))))(H(H(H))(H(H(H(H))))))))	H(14)N(2)	10	3	1484.28	1871660	3.73964e+06	sp|O13857|PLB2_SCHPO	266	1.88448e-05
fissionyeast_NGP_DIA_2.mzML	1754.39	1770.95	-16.5626	LVDATQGGPJITFSSIR	LVDATQGGPJITFSSIR	(N(N(H(H(H(H(H(H(H))))))(H(H(H))(H(H(H(H))))))))	H(14)N(2)	10	3	1484.28	1516190	2.81868e+06	sp|O13857|PLB2_SCHPO	266	1.88448e-05
fissionyeast_NGP_DIA_3.mzML	1746.69	1760.99	-14.2976	LVDATQGGPJITFSSIR	LVDATQGGPJITFSSIR	(N(N(H(H(H(H(H(H(H))))))(H(H(H))(H(H(H(H))))))))	H(14)N(2)	10	3	1484.28	1716580	2.98726e+06	sp|O13857|PLB2_SCHPO	266	1.88448e-05
fissionyeast_NGP_DIA_4.mzML	1728.04	1708.99	19.0546	LVDATQGGPJITFSSIR	LVDATQGGPJITFSSIR	(N(N(H(H(H(H(H(H(H))))))(H(H(H))(H(H(H(H))))))))	H(14)N(2)	10	3	1484.28	1552780	2.77927e+06	sp|O13857|PLB2_SCHPO	266	1.88448e-05
fissionyeast_NGP_DIA_1.mzML	1728.01	1729.29	-1.27777	LVDATQGGPJITFSSIR	LVDATQGGPJITFSSIR	(N(N(H(H(H(H(H(H(H))))))(H(H)(H(H(H(H(H(H))))))))))	H(15)N(2)	10	3	1538.3	3038610	5.56684e+06	sp|O13857|PLB2_SCHPO	266	1.52158e-05
fissionyeast_NGP_DIA_2.mzML	1747.76	1748.13	-0.373667	LVDATQGGPJITFSSIR	LVDATQGGPJITFSSIR	(N(N(H(H(H(H(H(H(H))))))(H(H)(H(H(H(H(H(H))))))))))	H(15)N(2)	10	3	1538.3	3042090	4.18932e+06	sp|O13857|PLB2_SCHPO	266	1.52158e-05
fissionyeast_NGP_DIA_3.mzML	1741.76	1741.59	0.170561	LVDATQGGPJITFSSIR	LVDATQGGPJITFSSIR	(N(N(H(H(H(H(H(H(H))))))(H(H)(H(H(H(H(H(H))))))))))	H(15)N(2)	10	3	1538.3	2904580	4.79161e+06	sp|O13857|PLB2_SCHPO	266	1.52158e-05
fissionyeast_NGP_DIA_4.mzML	1722.09	1702.34	19.7468	LVDATQGGPJITFSSIR	LVDATQGGPJITFSSIR	(N(N(H(H(H(H(H(H(H))))))(H(H)(H(H(H(H(H(H))))))))))	H(15)N(2)	10	3	1538.3	2740450	3.63481e+06	sp|O13857|PLB2_SCHPO	266	1.52158e-05
fissionyeast_NGP_DIA_1.mzML	1721.99	1737.26	-15.2744	LVDATQGGPJITFSSIR	LVDATQGGPJITFSSIR	(N(N(H(H(H(H(H(H(H(H)))))))(H(H(H))(H(H(H(H(H)))))))))	H(16)N(2)	10	3	1592.32	3083050	4.89266e+06	sp|O13857|PLB2_SCHPO	266	0.00166813
fissionyeast_NGP_DIA_2.mzML	1739.63	1757.99	-18.3643	LVDATQGGPJITFSSIR	LVDATQGGPJITFSSIR	(N(N(H(H(H(H(H(H(H(H)))))))(H(H(H))(H(H(H(H(H)))))))))	H(16)N(2)	10	3	1592.32	3234180	4.68457e+06	sp|O13857|PLB2_SCHPO	266	0.00166813
fissionyeast_NGP_DIA_3.mzML	1735.35	1749.55	-14.1993	LVDATQGGPJITFSSIR	LVDATQGGPJITFSSIR	(N(N(H(H(H(H(H(H(H(H)))))))(H(H(H))(H(H(H(H(H)))))))))	H(16)N(2)	10	3	1592.32	2560110	4.89754e+06	sp|O13857|PLB2_SCHPO	266	0.00166813
fissionyeast_NGP_DIA_4.mzML	1714.46	1703.98	10.4774	LVDATQGGPJITFSSIR	LVDATQGGPJITFSSIR	(N(N(H(H(H(H(H(H(H(H)))))))(H(H(H))(H(H(H(H(H)))))))))	H(16)N(2)	10	3	1592.32	2682100	3.92529e+06	sp|O13857|PLB2_SCHPO	266	0.00166813
fissionyeast_NGP_DIA_1.mzML	916.433	1021.25	-104.821	LYESEJQTHLITK	LYESEJQTHLITK	(N(N(H(H(H(H(H(H(H(H(H))))))))(H(H(H(H(H))))(H(H(H(H))))))))	H(18)N(2)	6	3	1633.64	149673	28748.7	sp|O74323|SEC11_SCHPO	114	0.000156266
fissionyeast_NGP_DIA_2.mzML	923.872	1030.39	-106.514	LYESEJQTHLITK	LYESEJQTHLITK	(N(N(H(H(H(H(H(H(H(H(H))))))))(H(H(H(H(H))))(H(H(H(H))))))))	H(18)N(2)	6	3	1633.64	66335.4	37979.5	sp|O74323|SEC11_SCHPO	114	0.000156266
fissionyeast_NGP_DIA_3.mzML	936.545	1017.64	-81.0942	LYESEJQTHLITK	LYESEJQTHLITK	(N(N(H(H(H(H(H(H(H(H(H))))))))(H(H(H(H(H))))(H(H(H(H))))))))	H(18)N(2)	6	3	1633.64	104626	10039	sp|O74323|SEC11_SCHPO	114	0.000156266
fissionyeast_NGP_DIA_1.mzML	915.428	1015.5	-100.07	LYESEJQTHLITK	LYESEJQTHLITK	(N(N(H(H(H(H)))(H(H)(H)(H)))))	H(8)N(2)	6	3	1093.47	8217630	3.54653e+07	sp|O74323|SEC11_SCHPO	114	6.94027e-05
fissionyeast_NGP_DIA_2.mzML	924.647	1022.61	-97.9626	LYESEJQTHLITK	LYESEJQTHLITK	(N(N(H(H(H(H)))(H(H)(H)(H)))))	H(8)N(2)	6	3	1093.47	8622160	3.40452e+07	sp|O74323|SEC11_SCHPO	114	6.94027e-05
fissionyeast_NGP_DIA_3.mzML	937.868	1013.27	-75.4009	LYESEJQTHLITK	LYESEJQTHLITK	(N(N(H(H(H(H)))(H(H)(H)(H)))))	H(8)N(2)	6	3	1093.47	8029810	3.09884e+07	sp|O74323|SEC11_SCHPO	114	6.94027e-05
fissionyeast_NGP_DIA_4.mzML	913.133	1005.11	-91.9748	LYESEJQTHLITK	LYESEJQTHLITK	(N(N(H(H(H(H)))(H(H)(H)(H)))))	H(8)N(2)	6	3	1093.47	7330750	2.75458e+07	sp|O74323|SEC11_SCHPO	114	6.94027e-05
fissionyeast_NGP_DIA_1.mzML	910.572	1011.55	-100.977	LYESEJQTHLITK	LYESEJQTHLITK	(N(N(H(H(H(H)))(H(H(H(H(H))))))))	H(9)N(2)	6	3	1147.48	4841550	2.72698e+07	sp|O74323|SEC11_SCHPO	114	1.477e-05
fissionyeast_NGP_DIA_2.mzML	918.858	1017.57	-98.7167	LYESEJQTHLITK	LYESEJQTHLITK	(N(N(H(H(H(H)))(H(H(H(H(H))))))))	H(9)N(2)	6	3	1147.48	4879930	2.6086e+07	sp|O74323|SEC11_SCHPO	114	1.477e-05
fissionyeast_NGP_DIA_3.mzML	932.885	1010.6	-77.7169	LYESEJQTHLITK	LYESEJQTHLITK	(N(N(H(H(H(H)))(H(H(H(H(H))))))))	H(9)N(2)	6	3	1147.48	4591350	2.71551e+07	sp|O74323|SEC11_SCHPO	114	1.477e-05
fissionyeast_NGP_DIA_4.mzML	908.41	1000.08	-91.6712	LYESEJQTHLITK	LYESEJQTHLITK	(N(N(H(H(H(H)))(H(H(H(H(H))))))))	H(9)N(2)	6	3	1147.48	4125540	2.24755e+07	sp|O74323|SEC11_SCHPO	114	1.477e-05
fissionyeast_NGP_DIA_1.mzML	1730.07	1733.82	-3.74748	MEJITSNEVSLHIASADSAPGFDK	MEJITSNEVSLHIASADSAPGFDK	(N(N(H(H(H(H)))(H(H)(H)(H)))))	H(8)N(2)	3	3	1412.6	545757	3.70072e+06	sp|O94702|ERMP1_SCHPO	617	2.31383e-05
fissionyeast_NGP_DIA_2.mzML	1752.76	1753.83	-1.06825	MEJITSNEVSLHIASADSAPGFDK	MEJITSNEVSLHIASADSAPGFDK	(N(N(H(H(H(H)))(H(H)(H)(H)))))	H(8)N(2)	3	3	1412.6	636211	3.32967e+06	sp|O94702|ERMP1_SCHPO	617	2.31383e-05
fissionyeast_NGP_DIA_3.mzML	1741.09	1746.11	-5.02496	MEJITSNEVSLHIASADSAPGFDK	MEJITSNEVSLHIASADSAPGFDK	(N(N(H(H(H(H)))(H(H)(H)(H)))))	H(8)N(2)	3	3	1412.6	604861	2.99258e+06	sp|O94702|ERMP1_SCHPO	617	2.31383e-05
fissionyeast_NGP_DIA_4.mzML	1726.46	1703.07	23.3899	MEJITSNEVSLHIASADSAPGFDK	MEJITSNEVSLHIASADSAPGFDK	(N(N(H(H(H(H)))(H(H)(H)(H)))))	H(8)N(2)	3	3	1412.6	538322	2.95101e+06	sp|O94702|ERMP1_SCHPO	617	2.31383e-05
fissionyeast_NGP_DIA_1.mzML	1727.3	1805.59	-78.2877	MEJITSNEVSLHIASADSAPGFDK	MEJITSNEVSLHIASADSAPGFDK	(N(N(H(H(H(H(H))))(H(H(H(H)))))))	H(9)N(2)	3	3	1466.61	1469380	9.8446e+06	sp|O94702|ERMP1_SCHPO	617	6.71215e-05
fissionyeast_NGP_DIA_2.mzML	1750.48	1823.06	-72.5791	MEJITSNEVSLHIASADSAPGFDK	MEJITSNEVSLHIASADSAPGFDK	(N(N(H(H(H(H(H))))(H(H(H(H)))))))	H(9)N(2)	3	3	1466.61	1278870	7.90457e+06	sp|O94702|ERMP1_SCHPO	617	6.71215e-05
fissionyeast_NGP_DIA_3.mzML	1740.11	1818.18	-78.0748	MEJITSNEVSLHIASADSAPGFDK	MEJITSNEVSLHIASADSAPGFDK	(N(N(H(H(H(H(H))))(H(H(H(H)))))))	H(9)N(2)	3	3	1466.61	1135040	8.15242e+06	sp|O94702|ERMP1_SCHPO	617	6.71215e-05
fissionyeast_NGP_DIA_4.mzML	1723.57	1763.46	-39.8924	MEJITSNEVSLHIASADSAPGFDK	MEJITSNEVSLHIASADSAPGFDK	(N(N(H(H(H(H(H))))(H(H(H(H)))))))	H(9)N(2)	3	3	1466.61	1021630	6.93231e+06	sp|O94702|ERMP1_SCHPO	617	6.71215e-05
fissionyeast_NGP_DIA_1.mzML	2295.33	2253.31	42.0171	MEMJQTETLIPAAR	n[43]MEMJQTETLIPAAR	(N(N(H(H(H(H)))(H(H)(H)(H)))))	H(8)N(2)	4	3	1117.13	2278250	5.09634e+06	sp|O13820|ERG5_SCHPO	4	0.000283216
fissionyeast_NGP_DIA_2.mzML	2320.32	2277.82	42.5023	MEMJQTETLIPAAR	n[43]MEMJQTETLIPAAR	(N(N(H(H(H(H)))(H(H)(H)(H)))))	H(8)N(2)	4	3	1117.13	2658530	6.32067e+06	sp|O13820|ERG5_SCHPO	4	0.000283216
fissionyeast_NGP_DIA_3.mzML	2318.32	2277.57	40.7453	MEMJQTETLIPAAR	n[43]MEMJQTETLIPAAR	(N(N(H(H(H(H)))(H(H)(H)(H)))))	H(8)N(2)	4	3	1117.13	2663230	7.48125e+06	sp|O13820|ERG5_SCHPO	4	0.000283216
fissionyeast_NGP_DIA_4.mzML	2291.81	2249.67	42.1375	MEMJQTETLIPAAR	n[43]MEMJQTETLIPAAR	(N(N(H(H(H(H)))(H(H)(H)(H)))))	H(8)N(2)	4	3	1117.13	2685660	6.59002e+06	sp|O13820|ERG5_SCHPO	4	0.000283216
fissionyeast_NGP_DIA_1.mzML	2280.67	2234.9	45.7659	MEMJQTETLIPAAR	n[43]MEMJQTETLIPAAR	(N(N(H(H(H)(H(H)))(H(H(H(H)))))))	H(9)N(2)	4	3	1171.15	12562600	5.03076e+06	sp|O13820|ERG5_SCHPO	4	0.000102559
fissionyeast_NGP_DIA_2.mzML	2305.2	2259.53	45.6684	MEMJQTETLIPAAR	n[43]MEMJQTETLIPAAR	(N(N(H(H(H)(H(H)))(H(H(H(H)))))))	H(9)N(2)	4	3	1171.15	11595100	3.90886e+06	sp|O13820|ERG5_SCHPO	4	0.000102559
fissionyeast_NGP_DIA_3.mzML	2305.71	2260.06	45.6465	MEMJQTETLIPAAR	n[43]MEMJQTETLIPAAR	(N(N(H(H(H)(H(H)))(H(H(H(H)))))))	H(9)N(2)	4	3	1171.15	9842220	3.93587e+06	sp|O13820|ERG5_SCHPO	4	0.000102559
fissionyeast_NGP_DIA_4.mzML	2278.45	2230.3	48.1503	MEMJQTETLIPAAR	n[43]MEMJQTETLIPAAR	(N(N(H(H(H)(H(H)))(H(H(H(H)))))))	H(9)N(2)	4	3	1171.15	12176300	4.00655e+06	sp|O13820|ERG5_SCHPO	4	0.000102559
fissionyeast_NGP_DIA_1.mzML	1967.86	1943.33	24.5329	MEMJQTETLIPAAR	n[43]M[147]EMJQTETLIPAAR	(N(N(H(H(H(H(H))))(H(H(H(H)))))))	H(9)N(2)	4	3	1176.48	1384230	513119	sp|O13820|ERG5_SCHPO	4	0.00324854
fissionyeast_NGP_DIA_2.mzML	1960.18	1957.82	2.36388	MEMJQTETLIPAAR	n[43]M[147]EMJQTETLIPAAR	(N(N(H(H(H(H(H))))(H(H(H(H)))))))	H(9)N(2)	4	3	1176.48	897355	495962	sp|O13820|ERG5_SCHPO	4	0.00324854
fissionyeast_NGP_DIA_3.mzML	1972.79	1967.94	4.84761	MEMJQTETLIPAAR	n[43]M[147]EMJQTETLIPAAR	(N(N(H(H(H(H(H))))(H(H(H(H)))))))	H(9)N(2)	4	3	1176.48	732994	344379	sp|O13820|ERG5_SCHPO	4	0.00324854
fissionyeast_NGP_DIA_4.mzML	1950.82	1936.85	13.9655	MEMJQTETLIPAAR	n[43]M[147]EMJQTETLIPAAR	(N(N(H(H(H(H(H))))(H(H(H(H)))))))	H(9)N(2)	4	3	1176.48	2348340	883549	sp|O13820|ERG5_SCHPO	4	0.00324854
fissionyeast_NGP_DIA_1.mzML	2557.61	2561.98	-4.37409	MJTTSEVIVGTGFQAIR	n[43]MJTTSEVIVGTGFQAIR	(N(N(H(H(H(H)))(H(H(H(H)))))))	H(8)N(2)	2	3	1190.18	1651540	4.28597e+06	sp|Q9UUH4|MSMO_SCHPO	2	7.8456e-05
fissionyeast_NGP_DIA_2.mzML	2574.46	2607.21	-32.7531	MJTTSEVIVGTGFQAIR	n[43]MJTTSEVIVGTGFQAIR	(N(N(H(H(H(H)))(H(H(H(H)))))))	H(8)N(2)	2	3	1190.18	1470050	3.72724e+06	sp|Q9UUH4|MSMO_SCHPO	2	7.8456e-05
fissionyeast_NGP_DIA_3.mzML	2577.73	2605.96	-28.229	MJTTSEVIVGTGFQAIR	n[43]MJTTSEVIVGTGFQAIR	(N(N(H(H(H(H)))(H(H(H(H)))))))	H(8)N(2)	2	3	1190.18	1034870	2.9822e+06	sp|Q9UUH4|MSMO_SCHPO	2	7.8456e-05
fissionyeast_NGP_DIA_4.mzML	2552.69	2587.39	-34.7023	MJTTSEVIVGTGFQAIR	n[43]MJTTSEVIVGTGFQAIR	(N(N(H(H(H(H)))(H(H(H(H)))))))	H(8)N(2)	2	3	1190.18	1619010	4.05881e+06	sp|Q9UUH4|MSMO_SCHPO	2	7.8456e-05
fissionyeast_NGP_DIA_2.mzML	339.865	392.135	-52.2696	NFJDSSTK	NFJDSSTK	(N(N(H(H(H(H(H(H)))))(H(H(H))(H(H(H(H(H)))))))))	H(14)N(2)	3	3	1196.44	11566200	1.39074e+07	sp|P78854|PLB1_SCHPO	348	0.00179276
fissionyeast_NGP_DIA_1.mzML	1444.35	1239.48	204.867	NJESYPIGFTYK	NJESYPIGFTYK	(N(N(H(H(H(H(H))))(H(H)(H(H(H)))))))	H(10)N(2)	2	3	1153.79	4832380	3902928	sp|Q10061|LHS1_SCHPO	555	3.01389e-05
fissionyeast_NGP_DIA_2.mzML	1446.73	1196.85	249.885	NJESYPIGFTYK	NJESYPIGFTYK	(N(N(H(H(H(H(H))))(H(H)(H(H(H)))))))	H(10)N(2)	2	3	1153.79	6209950	3.37501e+06	sp|Q10061|LHS1_SCHPO	555	3.01389e-05
fissionyeast_NGP_DIA_3.mzML	1468.95	1205.24	263.71	NJESYPIGFTYK	NJESYPIGFTYK	(N(N(H(H(H(H(H))))(H(H)(H(H(H)))))))	H(10)N(2)	2	3	1153.79	4070670	3.91073e+06	sp|Q10061|LHS1_SCHPO	555	3.01389e-05
fissionyeast_NGP_DIA_4.mzML	1446.4	1197.42	248.976	NJESYPIGFTYK	NJESYPIGFTYK	(N(N(H(H(H(H(H))))(H(H)(H(H(H)))))))	H(10)N(2)	2	3	1153.79	4068110	2.70828e+06	sp|Q10061|LHS1_SCHPO	555	3.01389e-05
fissionyeast_NGP_DIA_1.mzML	1437.87	1250.2	187.671	NJESYPIGFTYK	NJESYPIGFTYK	(N(N(H(H(H(H(H))))(H(H(H))(H(H(H)))))))	H(11)N(2)	2	3	1207.81	3425960	164544	sp|Q10061|LHS1_SCHPO	555	2.33735e-05
fissionyeast_NGP_DIA_2.mzML	1437.02	1210.98	226.041	NJESYPIGFTYK	NJESYPIGFTYK	(N(N(H(H(H(H(H))))(H(H(H))(H(H(H)))))))	H(11)N(2)	2	3	1207.81	4847040	1.00771e+06	sp|Q10061|LHS1_SCHPO	555	2.33735e-05
fissionyeast_NGP_DIA_3.mzML	1459.73	1209.8	249.931	NJESYPIGFTYK	NJESYPIGFTYK	(N(N(H(H(H(H(H))))(H(H(H))(H(H(H)))))))	H(11)N(2)	2	3	1207.81	3950280	2.488e+06	sp|Q10061|LHS1_SCHPO	555	2.33735e-05
fissionyeast_NGP_DIA_4.mzML	1437.87	1201.53	236.337	NJESYPIGFTYK	NJESYPIGFTYK	(N(N(H(H(H(H(H))))(H(H(H))(H(H(H)))))))	H(11)N(2)	2	3	1207.81	3509550	881558	sp|Q10061|LHS1_SCHPO	555	2.33735e-05
fissionyeast_NGP_DIA_1.mzML	1459.24	1235.43	223.811	NJESYPIGFTYK	NJESYPIGFTYK	(N(N(H(H(H(H)))(H(H)(H(H))))))	H(8)N(2)	2	2	1568.13	305777	2.14343e+06	sp|Q10061|LHS1_SCHPO	555	1.72828e-05
fissionyeast_NGP_DIA_2.mzML	1465.52	1191.62	273.9	NJESYPIGFTYK	NJESYPIGFTYK	(N(N(H(H(H(H)))(H(H)(H(H))))))	H(8)N(2)	2	2	1568.13	374552	2.21594e+06	sp|Q10061|LHS1_SCHPO	555	1.72828e-05
fissionyeast_NGP_DIA_3.mzML	1485.97	1218.36	267.609	NJESYPIGFTYK	NJESYPIGFTYK	(N(N(H(H(H(H)))(H(H)(H(H))))))	H(8)N(2)	2	2	1568.13	280587	1.72062e+06	sp|Q10061|LHS1_SCHPO	555	1.72828e-05
fissionyeast_NGP_DIA_4.mzML	1461.59	1210.65	250.938	NJESYPIGFTYK	NJESYPIGFTYK	(N(N(H(H(H(H)))(H(H)(H(H))))))	H(8)N(2)	2	2	1568.13	356936	2.42712e+06	sp|Q10061|LHS1_SCHPO	555	1.72828e-05
fissionyeast_NGP_DIA_1.mzML	1453.18	1246.57	206.606	NJESYPIGFTYK	NJESYPIGFTYK	(N(N(H(H(H(H(H))))(H(H(H(H)))))))	H(9)N(2)	2	3	1099.78	2857970	2.93131e+06	sp|Q10061|LHS1_SCHPO	555	2.81528e-05
fissionyeast_NGP_DIA_2.mzML	1457.93	1206.19	251.742	NJESYPIGFTYK	NJESYPIGFTYK	(N(N(H(H(H(H(H))))(H(H(H(H)))))))	H(9)N(2)	2	3	1099.78	3402420	2.39266e+06	sp|Q10061|LHS1_SCHPO	555	2.81528e-05
fissionyeast_NGP_DIA_3.mzML	1478.87	1207.3	271.566	NJESYPIGFTYK	NJESYPIGFTYK	(N(N(H(H(H(H(H))))(H(H(H(H)))))))	H(9)N(2)	2	3	1099.78	2439460	3.20555e+06	sp|Q10061|LHS1_SCHPO	555	2.81528e-05
fissionyeast_NGP_DIA_4.mzML	1455.35	1199.19	256.162	NJESYPIGFTYK	NJESYPIGFTYK	(N(N(H(H(H(H(H))))(H(H(H(H)))))))	H(9)N(2)	2	3	1099.78	2609740	1.99286e+06	sp|Q10061|LHS1_SCHPO	555	2.81528e-05
fissionyeast_NGP_DIA_1.mzML	594.447	544.745	49.7023	NJISLSK	NJISLSK	(N(N(H(H(H(H(H))))(H(H(H))(H(H(H)))))))	H(11)N(2)	2	2	1482.59	1007390	2.08078e+06	sp|O14194|GGT2_SCHPO	396	0.000171764
fissionyeast_NGP_DIA_2.mzML	598.488	551.552	46.9359	NJISLSK	NJISLSK	(N(N(H(H(H(H(H))))(H(H(H))(H(H(H)))))))	H(11)N(2)	2	2	1482.59	843780	2.31653e+06	sp|O14194|GGT2_SCHPO	396	0.000171764
fissionyeast_NGP_DIA_3.mzML	600.04	583.649	16.3907	NJISLSK	NJISLSK	(N(N(H(H(H(H(H))))(H(H(H))(H(H(H)))))))	H(11)N(2)	2	2	1482.59	996566	2.54296e+06	sp|O14194|GGT2_SCHPO	396	0.000171764
fissionyeast_NGP_DIA_4.mzML	592.795	565.723	27.0722	NJISLSK	NJISLSK	(N(N(H(H(H(H(H))))(H(H(H))(H(H(H)))))))	H(11)N(2)	2	2	1482.59	1067500	1.95289e+06	sp|O14194|GGT2_SCHPO	396	0.000171764
fissionyeast_NGP_DIA_1.mzML	589.473	584.164	5.30949	NJISLSK	NJISLSK	(N(N(H(H(H(H(H))))(H(H(H(H(H(H(H(H)))))))))))	H(13)N(2)	2	2	1644.64	688568	1.48403e+06	sp|O14194|GGT2_SCHPO	396	0.000601101
fissionyeast_NGP_DIA_2.mzML	594.358	592.025	2.33327	NJISLSK	NJISLSK	(N(N(H(H(H(H(H))))(H(H(H(H(H(H(H(H)))))))))))	H(13)N(2)	2	2	1644.64	643292	1.48586e+06	sp|O14194|GGT2_SCHPO	396	0.000601101
fissionyeast_NGP_DIA_3.mzML	596.124	581.033	15.091	NJISLSK	NJISLSK	(N(N(H(H(H(H(H))))(H(H(H(H(H(H(H(H)))))))))))	H(13)N(2)	2	2	1644.64	729669	1.61016e+06	sp|O14194|GGT2_SCHPO	396	0.000601101
fissionyeast_NGP_DIA_4.mzML	587.937	564.09	23.847	NJISLSK	NJISLSK	(N(N(H(H(H(H(H))))(H(H(H(H(H(H(H(H)))))))))))	H(13)N(2)	2	2	1644.64	626769	1.37989e+06	sp|O14194|GGT2_SCHPO	396	0.000601101
fissionyeast_NGP_DIA_1.mzML	534.109	455.563	78.5458	NMVJTTR	NMVJTTR	(N(N(H(H(H))(H(H(H(H)))))))	H(7)N(2)	4	2	1188.47	1236210	3.39077e+06	sp|Q9HGN7|SEC63_SCHPO	135	0.00315464
fissionyeast_NGP_DIA_2.mzML	537.117	454.393	82.7243	NMVJTTR	NMVJTTR	(N(N(H(H(H))(H(H(H(H)))))))	H(7)N(2)	4	2	1188.47	1274110	5.24048e+06	sp|Q9HGN7|SEC63_SCHPO	135	0.00315464
fissionyeast_NGP_DIA_3.mzML	538.004	433.057	104.947	NMVJTTR	NMVJTTR	(N(N(H(H(H))(H(H(H(H)))))))	H(7)N(2)	4	2	1188.47	2201120	5.26333e+06	sp|Q9HGN7|SEC63_SCHPO	135	0.00315464
fissionyeast_NGP_DIA_4.mzML	533.785	446.23	87.5549	NMVJTTR	NMVJTTR	(N(N(H(H(H))(H(H(H(H)))))))	H(7)N(2)	4	2	1188.47	844043	1.09346e+06	sp|Q9HGN7|SEC63_SCHPO	135	0.00315464
fissionyeast_NGP_DIA_1.mzML	1991.46	1976.36	15.105	NYGHDEYSLPWJLTEIK	NYGHDEYSLPWJLTEIK	(N(N(H(H(H))(H(H(H(H)))))))	H(7)N(2)	12	3	1207.18	1006230	4.01751e+06	sp|Q8WZK2|MCD4_SCHPO	315	8.39796e-06
fissionyeast_NGP_DIA_2.mzML	2011.14	1994.19	16.9519	NYGHDEYSLPWJLTEIK	NYGHDEYSLPWJLTEIK	(N(N(H(H(H))(H(H(H(H)))))))	H(7)N(2)	12	3	1207.18	941403	3.77985e+06	sp|Q8WZK2|MCD4_SCHPO	315	8.39796e-06
fissionyeast_NGP_DIA_3.mzML	2017.73	2002.73	15.0035	NYGHDEYSLPWJLTEIK	NYGHDEYSLPWJLTEIK	(N(N(H(H(H))(H(H(H(H)))))))	H(7)N(2)	12	3	1207.18	810703	3.85046e+06	sp|Q8WZK2|MCD4_SCHPO	315	8.39796e-06
fissionyeast_NGP_DIA_4.mzML	1991.93	1974.07	17.8579	NYGHDEYSLPWJLTEIK	NYGHDEYSLPWJLTEIK	(N(N(H(H(H))(H(H(H(H)))))))	H(7)N(2)	12	3	1207.18	777309	4.60462e+06	sp|Q8WZK2|MCD4_SCHPO	315	8.39796e-06
fissionyeast_NGP_DIA_1.mzML	1982.18	1981.52	0.657207	NYGHDEYSLPWJLTEIK	NYGHDEYSLPWJLTEIK	(N(N(H(H(H(H)))(H(H)(H)(H)))))	H(8)N(2)	12	3	1261.19	1719510	1.12207e+07	sp|Q8WZK2|MCD4_SCHPO	315	1.76004e-05
fissionyeast_NGP_DIA_2.mzML	2000.33	1999.75	0.578513	NYGHDEYSLPWJLTEIK	NYGHDEYSLPWJLTEIK	(N(N(H(H(H(H)))(H(H)(H)(H)))))	H(8)N(2)	12	3	1261.19	1958580	8.67272e+06	sp|Q8WZK2|MCD4_SCHPO	315	1.76004e-05
fissionyeast_NGP_DIA_3.mzML	2009.04	2007.52	1.51975	NYGHDEYSLPWJLTEIK	NYGHDEYSLPWJLTEIK	(N(N(H(H(H(H)))(H(H)(H)(H)))))	H(8)N(2)	12	3	1261.19	1582350	8.22718e+06	sp|Q8WZK2|MCD4_SCHPO	315	1.76004e-05
fissionyeast_NGP_DIA_4.mzML	1979.56	1980.03	-0.465425	NYGHDEYSLPWJLTEIK	NYGHDEYSLPWJLTEIK	(N(N(H(H(H(H)))(H(H)(H)(H)))))	H(8)N(2)	12	3	1261.19	1683250	1.08285e+07	sp|Q8WZK2|MCD4_SCHPO	315	1.76004e-05
fissionyeast_NGP_DIA_1.mzML	1971.99	1959.24	12.7487	NYGHDEYSLPWJLTEIK	NYGHDEYSLPWJLTEIK	(N(N(H(H(H)(H))(H(H(H))(H(H))))))	H(9)N(2)	12	3	1315.21	555302	6.91055e+06	sp|Q8WZK2|MCD4_SCHPO	315	7.01616e-05
fissionyeast_NGP_DIA_2.mzML	1991.09	1975.56	15.5269	NYGHDEYSLPWJLTEIK	NYGHDEYSLPWJLTEIK	(N(N(H(H(H)(H))(H(H(H))(H(H))))))	H(9)N(2)	12	3	1315.21	636613	4.22803e+06	sp|Q8WZK2|MCD4_SCHPO	315	7.01616e-05
fissionyeast_NGP_DIA_3.mzML	1999.84	1985.73	14.1073	NYGHDEYSLPWJLTEIK	NYGHDEYSLPWJLTEIK	(N(N(H(H(H)(H))(H(H(H))(H(H))))))	H(9)N(2)	12	3	1315.21	483478	4.00555e+06	sp|Q8WZK2|MCD4_SCHPO	315	7.01616e-05
fissionyeast_NGP_DIA_4.mzML	1969.44	1954.52	14.916	NYGHDEYSLPWJLTEIK	NYGHDEYSLPWJLTEIK	(N(N(H(H(H)(H))(H(H(H))(H(H))))))	H(9)N(2)	12	3	1315.21	697716	5.13305e+06	sp|Q8WZK2|MCD4_SCHPO	315	7.01616e-05
fissionyeast_NGP_DIA_1.mzML	1343.42	1331.03	12.3909	QFJTSLENFK	QFJTSLENFK	(N(N(H(H(H))(H(H(H(H)))))))	H(7)N(2)	3	2	1384.57	544262	5.29876e+06	sp|Q10061|LHS1_SCHPO	678	3.04791e-05
fissionyeast_NGP_DIA_2.mzML	1348.74	1336.77	11.9679	QFJTSLENFK	QFJTSLENFK	(N(N(H(H(H))(H(H(H(H)))))))	H(7)N(2)	3	2	1384.57	563990	4.22153e+06	sp|Q10061|LHS1_SCHPO	678	3.04791e-05
fissionyeast_NGP_DIA_3.mzML	1357.87	1342.01	15.8551	QFJTSLENFK	QFJTSLENFK	(N(N(H(H(H))(H(H(H(H)))))))	H(7)N(2)	3	2	1384.57	491395	4.38775e+06	sp|Q10061|LHS1_SCHPO	678	3.04791e-05
fissionyeast_NGP_DIA_4.mzML	1342.93	1317.09	25.8354	QFJTSLENFK	QFJTSLENFK	(N(N(H(H(H))(H(H(H(H)))))))	H(7)N(2)	3	2	1384.57	468724	4.41874e+06	sp|Q10061|LHS1_SCHPO	678	3.04791e-05
fissionyeast_NGP_DIA_1.mzML	1335.99	1326.87	9.12035	QFJTSLENFK	QFJTSLENFK	(N(N(H(H(H(H)))(H(H)(H)(H)))))	H(8)N(2)	3	2	1465.6	3004000	1.9602e+07	sp|Q10061|LHS1_SCHPO	678	4.17516e-05
fissionyeast_NGP_DIA_2.mzML	1342.95	1333.31	9.64256	QFJTSLENFK	QFJTSLENFK	(N(N(H(H(H(H)))(H(H)(H)(H)))))	H(8)N(2)	3	2	1465.6	2866140	1.97325e+07	sp|Q10061|LHS1_SCHPO	678	4.17516e-05
fissionyeast_NGP_DIA_3.mzML	1349.92	1337.02	12.9009	QFJTSLENFK	QFJTSLENFK	(N(N(H(H(H(H)))(H(H)(H)(H)))))	H(8)N(2)	3	2	1465.6	2956630	1.69532e+07	sp|Q10061|LHS1_SCHPO	678	4.17516e-05
fissionyeast_NGP_DIA_4.mzML	1335.52	1306.85	28.6716	QFJTSLENFK	QFJTSLENFK	(N(N(H(H(H(H)))(H(H)(H)(H)))))	H(8)N(2)	3	2	1465.6	2793750	1.8081e+07	sp|Q10061|LHS1_SCHPO	678	4.17516e-05
fissionyeast_NGP_DIA_1.mzML	1335.75	1295.73	40.0237	QFJTSLENFK	QFJTSLENFK	(N(N(H(H(H(H)))(H(H)(H(H))))))	H(8)N(2)	3	3	977.4	3362900	4.06232e+06	sp|Q10061|LHS1_SCHPO	678	0.000105353
fissionyeast_NGP_DIA_2.mzML	1343.23	1306.21	37.0207	QFJTSLENFK	QFJTSLENFK	(N(N(H(H(H(H)))(H(H)(H(H))))))	H(8)N(2)	3	3	977.4	2500960	3.38473e+06	sp|Q10061|LHS1_SCHPO	678	0.000105353
fissionyeast_NGP_DIA_3.mzML	1350.75	1303.98	46.7716	QFJTSLENFK	QFJTSLENFK	(N(N(H(H(H(H)))(H(H)(H(H))))))	H(8)N(2)	3	3	977.4	2503020	2.49001e+06	sp|Q10061|LHS1_SCHPO	678	0.000105353
fissionyeast_NGP_DIA_4.mzML	1335.41	1261.35	74.0572	QFJTSLENFK	QFJTSLENFK	(N(N(H(H(H(H)))(H(H)(H(H))))))	H(8)N(2)	3	3	977.4	3050670	3.60383e+06	sp|Q10061|LHS1_SCHPO	678	0.000105353
fissionyeast_NGP_DIA_1.mzML	1326.17	1279.67	46.4993	QFJTSLENFK	QFJTSLENFK	(N(N(H(H(H(H(H))))(H(H(H(H)))))))	H(9)N(2)	3	2	1546.62	1207970	9.50709e+06	sp|Q10061|LHS1_SCHPO	678	5.82522e-05
fissionyeast_NGP_DIA_2.mzML	1334.62	1290.02	44.596	QFJTSLENFK	QFJTSLENFK	(N(N(H(H(H(H(H))))(H(H(H(H)))))))	H(9)N(2)	3	2	1546.62	1280330	1.1105e+07	sp|Q10061|LHS1_SCHPO	678	5.82522e-05
fissionyeast_NGP_DIA_3.mzML	1338.74	1288.57	50.1734	QFJTSLENFK	QFJTSLENFK	(N(N(H(H(H(H(H))))(H(H(H(H)))))))	H(9)N(2)	3	2	1546.62	1525280	1.19052e+07	sp|Q10061|LHS1_SCHPO	678	5.82522e-05
fissionyeast_NGP_DIA_4.mzML	1326.96	1258.24	68.7193	QFJTSLENFK	QFJTSLENFK	(N(N(H(H(H(H(H))))(H(H(H(H)))))))	H(9)N(2)	3	2	1546.62	1386270	9.31406e+06	sp|Q10061|LHS1_SCHPO	678	5.82522e-05
fissionyeast_NGP_DIA_1.mzML	1325.82	1277	48.8181	QFJTSLENFK	QFJTSLENFK	(N(N(H(H)(H(H(H(H(H(H(H))))))))))	H(9)N(2)	3	3	1031.42	3350580	4.35256e+06	sp|Q10061|LHS1_SCHPO	678	4.71045e-05
fissionyeast_NGP_DIA_2.mzML	1335.09	1287.27	47.8221	QFJTSLENFK	QFJTSLENFK	(N(N(H(H)(H(H(H(H(H(H(H))))))))))	H(9)N(2)	3	3	1031.42	2459270	3.2995e+06	sp|Q10061|LHS1_SCHPO	678	4.71045e-05
fissionyeast_NGP_DIA_3.mzML	1338.78	1286.03	52.754	QFJTSLENFK	QFJTSLENFK	(N(N(H(H)(H(H(H(H(H(H(H))))))))))	H(9)N(2)	3	3	1031.42	2665960	1.87686e+06	sp|Q10061|LHS1_SCHPO	678	4.71045e-05
fissionyeast_NGP_DIA_4.mzML	1326.37	1258.19	68.1762	QFJTSLENFK	QFJTSLENFK	(N(N(H(H)(H(H(H(H(H(H(H))))))))))	H(9)N(2)	3	3	1031.42	2601300	2.98281e+06	sp|Q10061|LHS1_SCHPO	678	4.71045e-05
fissionyeast_NGP_DIA_1.mzML	2168.62	2163.68	4.93884	QFVQYGJLTGLDMAVVK	QFVQYGJLTGLDMAVVK	(N(N(H(H(H(H(H))))(H(H(H(H)))))))	H(9)N(2)	7	3	1249.88	5097900	5.64213e+06	sp|O94702|ERMP1_SCHPO	291	7.72552e-06
fissionyeast_NGP_DIA_2.mzML	2198.89	2195.65	3.24055	QFVQYGJLTGLDMAVVK	QFVQYGJLTGLDMAVVK	(N(N(H(H(H(H(H))))(H(H(H(H)))))))	H(9)N(2)	7	3	1249.88	4850000	5.63827e+06	sp|O94702|ERMP1_SCHPO	291	7.72552e-06
fissionyeast_NGP_DIA_3.mzML	2202.48	2198.19	4.29048	QFVQYGJLTGLDMAVVK	QFVQYGJLTGLDMAVVK	(N(N(H(H(H(H(H))))(H(H(H(H)))))))	H(9)N(2)	7	3	1249.88	5098540	7.50789e+06	sp|O94702|ERMP1_SCHPO	291	7.72552e-06
fissionyeast_NGP_DIA_4.mzML	2170.9	2163.84	7.0644	QFVQYGJLTGLDMAVVK	QFVQYGJLTGLDMAVVK	(N(N(H(H(H(H(H))))(H(H(H(H)))))))	H(9)N(2)	7	3	1249.88	4325120	5.7325e+06	sp|O94702|ERMP1_SCHPO	291	7.72552e-06
fissionyeast_NGP_DIA_1.mzML	1393.4	1336.46	56.943	QJSTTEPSYDLQELR	QJSTTEPSYDLQELR	(N(N(H(H(H(H)))(H(H(H(H)))))))	H(8)N(2)	2	3	1161.81	1681030	4.24991e+06	sp|Q9UTC8|OS9_SCHPO	104	1.35306e-05
fissionyeast_NGP_DIA_2.mzML	1397.03	1327.36	69.6708	QJSTTEPSYDLQELR	QJSTTEPSYDLQELR	(N(N(H(H(H(H)))(H(H(H(H)))))))	H(8)N(2)	2	3	1161.81	1582840	2.95604e+06	sp|Q9UTC8|OS9_SCHPO	104	1.35306e-05
fissionyeast_NGP_DIA_3.mzML	1407.77	1328.14	79.6343	QJSTTEPSYDLQELR	QJSTTEPSYDLQELR	(N(N(H(H(H(H)))(H(H(H(H)))))))	H(8)N(2)	2	3	1161.81	1543570	2.95224e+06	sp|Q9UTC8|OS9_SCHPO	104	1.35306e-05
fissionyeast_NGP_DIA_4.mzML	1393.89	1316.99	76.9019	QJSTTEPSYDLQELR	QJSTTEPSYDLQELR	(N(N(H(H(H(H)))(H(H(H(H)))))))	H(8)N(2)	2	3	1161.81	1280370	2.86241e+06	sp|Q9UTC8|OS9_SCHPO	104	1.35306e-05
fissionyeast_NGP_DIA_1.mzML	1390.86	1347.62	43.2399	QJSTTEPSYDLQELR	QJSTTEPSYDLQELR	(N(N(H(H(H(H(H))))(H(H(H(H)))))))	H(9)N(2)	2	3	1215.83	173189	1.69429e+06	sp|Q9UTC8|OS9_SCHPO	104	0.00797992
fissionyeast_NGP_DIA_1.mzML	1052.1	1092.64	-40.5439	QSIALYAJDTK	QSIALYAJDTK	(N(N(H(H(H))(H(H(H(H)))))))	H(7)N(2)	8	2	1382.58	2952610	1.1607e+07	sp|P87113|ERG2_SCHPO	50	9.86965e-05
fissionyeast_NGP_DIA_2.mzML	1068	1109.01	-41.0087	QSIALYAJDTK	QSIALYAJDTK	(N(N(H(H(H))(H(H(H(H)))))))	H(7)N(2)	8	2	1382.58	2739390	8.48905e+06	sp|P87113|ERG2_SCHPO	50	9.86965e-05
fissionyeast_NGP_DIA_3.mzML	1074.48	1112.9	-38.4229	QSIALYAJDTK	QSIALYAJDTK	(N(N(H(H(H))(H(H(H(H)))))))	H(7)N(2)	8	2	1382.58	2550190	8.92781e+06	sp|P87113|ERG2_SCHPO	50	9.86965e-05
fissionyeast_NGP_DIA_4.mzML	1053.63	1096.67	-43.0355	QSIALYAJDTK	QSIALYAJDTK	(N(N(H(H(H))(H(H(H(H)))))))	H(7)N(2)	8	2	1382.58	2675440	9.29699e+06	sp|P87113|ERG2_SCHPO	50	9.86965e-05
fissionyeast_NGP_DIA_1.mzML	1040.66	1035.93	4.72856	QSIALYAJDTK	QSIALYAJDTK	(N(N(H(H(H(H)))(H(H)(H(H))))))	H(8)N(2)	8	2	1463.61	7847030	4.30871e+07	sp|P87113|ERG2_SCHPO	50	0.000347139
fissionyeast_NGP_DIA_2.mzML	1054.87	1050.19	4.68006	QSIALYAJDTK	QSIALYAJDTK	(N(N(H(H(H(H)))(H(H)(H(H))))))	H(8)N(2)	8	2	1463.61	7586400	3.68308e+07	sp|P87113|ERG2_SCHPO	50	0.000347139
fissionyeast_NGP_DIA_3.mzML	1063.02	1058.44	4.57944	QSIALYAJDTK	QSIALYAJDTK	(N(N(H(H(H(H)))(H(H)(H(H))))))	H(8)N(2)	8	2	1463.61	6895200	3.2162e+07	sp|P87113|ERG2_SCHPO	50	0.000347139
fissionyeast_NGP_DIA_4.mzML	1039.17	1033.36	5.81238	QSIALYAJDTK	QSIALYAJDTK	(N(N(H(H(H(H)))(H(H)(H(H))))))	H(8)N(2)	8	2	1463.61	9024930	4.04763e+07	sp|P87113|ERG2_SCHPO	50	0.000347139
fissionyeast_NGP_DIA_1.mzML	1040.94	1050.65	-9.70648	QSIALYAJDTK	QSIALYAJDTK	(N(N(H(H(H(H)))(H(H)(H(H))))))	H(8)N(2)	8	3	976.075	3999530	3.96331e+06	sp|P87113|ERG2_SCHPO	50	0.000347139
fissionyeast_NGP_DIA_2.mzML	1055.59	1066.39	-10.8024	QSIALYAJDTK	QSIALYAJDTK	(N(N(H(H(H(H)))(H(H)(H(H))))))	H(8)N(2)	8	3	976.075	4326000	5.88795e+06	sp|P87113|ERG2_SCHPO	50	0.000347139
fissionyeast_NGP_DIA_3.mzML	1063.64	1073.3	-9.65624	QSIALYAJDTK	QSIALYAJDTK	(N(N(H(H(H(H)))(H(H)(H(H))))))	H(8)N(2)	8	3	976.075	3758870	6.43303e+06	sp|P87113|ERG2_SCHPO	50	0.000347139
fissionyeast_NGP_DIA_1.mzML	1030.66	1042.74	-12.0845	QSIALYAJDTK	QSIALYAJDTK	(N(N(H(H(H))(H(H)(H(H(H(H))))))))	H(9)N(2)	8	2	1544.64	3556740	1.72131e+07	sp|P87113|ERG2_SCHPO	50	0.000114514
fissionyeast_NGP_DIA_2.mzML	1044.3	1057.83	-13.5304	QSIALYAJDTK	QSIALYAJDTK	(N(N(H(H(H))(H(H)(H(H(H(H))))))))	H(9)N(2)	8	2	1544.64	3381840	1.47938e+07	sp|P87113|ERG2_SCHPO	50	0.000114514
fissionyeast_NGP_DIA_3.mzML	1052.75	1065	-12.2497	QSIALYAJDTK	QSIALYAJDTK	(N(N(H(H(H))(H(H)(H(H(H(H))))))))	H(9)N(2)	8	2	1544.64	2988770	1.19764e+07	sp|P87113|ERG2_SCHPO	50	0.000114514
fissionyeast_NGP_DIA_4.mzML	1026.68	1042.35	-15.6652	QSIALYAJDTK	QSIALYAJDTK	(N(N(H(H(H))(H(H)(H(H(H(H))))))))	H(9)N(2)	8	2	1544.64	3998590	1.51935e+07	sp|P87113|ERG2_SCHPO	50	0.000114514
fissionyeast_NGP_DIA_1.mzML	1030.35	1029	1.35196	QSIALYAJDTK	QSIALYAJDTK	(N(N(H(H(H)(H))(H(H(H(H(H))))))))	H(9)N(2)	8	3	1030.09	6102040	4.19343e+06	sp|P87113|ERG2_SCHPO	50	0.00183821
fissionyeast_NGP_DIA_2.mzML	1044.79	1043.02	1.76693	QSIALYAJDTK	QSIALYAJDTK	(N(N(H(H(H)(H))(H(H(H(H(H))))))))	H(9)N(2)	8	3	1030.09	7459570	4.89076e+06	sp|P87113|ERG2_SCHPO	50	0.00183821
fissionyeast_NGP_DIA_3.mzML	1052.41	1048.4	4.01455	QSIALYAJDTK	QSIALYAJDTK	(N(N(H(H(H)(H))(H(H(H(H(H))))))))	H(9)N(2)	8	3	1030.09	6202600	4.69522e+06	sp|P87113|ERG2_SCHPO	50	0.00183821
fissionyeast_NGP_DIA_4.mzML	1026.44	1024.85	1.58636	QSIALYAJDTK	QSIALYAJDTK	(N(N(H(H(H)(H))(H(H(H(H(H))))))))	H(9)N(2)	8	3	1030.09	7255980	3.2022e+06	sp|P87113|ERG2_SCHPO	50	0.00183821
fissionyeast_NGP_DIA_1.mzML	1518.57	1514.97	3.59775	QWASISPJITYK	QWASISPJITYK	(N(N(H(H(H(H(H(H(H(H)))))))(H(H(H))(H(H(H(H(H)))))))))	H(16)N(2)	8	3	1469.58	4600190	7.04843e+06	sp|Q9USU5|GAS2_SCHPO	334	0.000317341
fissionyeast_NGP_DIA_2.mzML	1554.25	1560.53	-6.27934	QWASISPJITYK	QWASISPJITYK	(N(N(H(H(H(H(H(H(H(H)))))))(H(H(H))(H(H(H(H(H)))))))))	H(16)N(2)	8	3	1469.58	4656970	5.35931e+06	sp|Q9USU5|GAS2_SCHPO	334	0.000317341
fissionyeast_NGP_DIA_3.mzML	1560.77	1562.39	-1.61904	QWASISPJITYK	QWASISPJITYK	(N(N(H(H(H(H(H(H(H(H)))))))(H(H(H))(H(H(H(H(H)))))))))	H(16)N(2)	8	3	1469.58	3234420	9.09176e+06	sp|Q9USU5|GAS2_SCHPO	334	0.000317341
fissionyeast_NGP_DIA_4.mzML	1532.71	1534.53	-1.82115	QWASISPJITYK	QWASISPJITYK	(N(N(H(H(H(H(H(H(H(H)))))))(H(H(H))(H(H(H(H(H)))))))))	H(16)N(2)	8	3	1469.58	3655180	4.11817e+06	sp|Q9USU5|GAS2_SCHPO	334	0.000317341
fissionyeast_NGP_DIA_1.mzML	1496.62	1460.66	35.9553	QWASISPJITYK	QWASISPJITYK	(N(N(H(H(H(H(H(H(H(H)))))))(H(H(H(H(H(H)))))(H(H(H(H(H)))))))))	H(19)N(2)	8	3	1631.63	198989	227387	sp|Q9USU5|GAS2_SCHPO	334	0.000204601
fissionyeast_NGP_DIA_2.mzML	1519.91	1484.92	34.9929	QWASISPJITYK	QWASISPJITYK	(N(N(H(H(H(H(H(H(H(H)))))))(H(H(H(H(H(H)))))(H(H(H(H(H)))))))))	H(19)N(2)	8	3	1631.63	254695	276348	sp|Q9USU5|GAS2_SCHPO	334	0.000204601
fissionyeast_NGP_DIA_3.mzML	1530.52	1506.39	24.1286	QWASISPJITYK	QWASISPJITYK	(N(N(H(H(H(H(H(H(H(H)))))))(H(H(H(H(H(H)))))(H(H(H(H(H)))))))))	H(19)N(2)	8	3	1631.63	245150	279277	sp|Q9USU5|GAS2_SCHPO	334	0.000204601
fissionyeast_NGP_DIA_4.mzML	1506.12	1479.85	26.2695	QWASISPJITYK	QWASISPJITYK	(N(N(H(H(H(H(H(H(H(H)))))))(H(H(H(H(H(H)))))(H(H(H(H(H)))))))))	H(19)N(2)	8	3	1631.63	192873	84278.1	sp|Q9USU5|GAS2_SCHPO	334	0.000204601
fissionyeast_NGP_DIA_1.mzML	2027.52	2074.74	-47.2217	QYNEJVTLYAPLEHINVAIR	QYNEJVTLYAPLEHINVAIR	(N(N(H(H(H(H)))(H(H)(H(H)(H(H)))))))	H(10)N(2)	5	3	1461.98	1794260	1.02819e+07	sp|Q9C0Y4|AGLU_SCHPO	821	1.4094e-05
fissionyeast_NGP_DIA_2.mzML	2052.96	2093.38	-40.416	QYNEJVTLYAPLEHINVAIR	QYNEJVTLYAPLEHINVAIR	(N(N(H(H(H(H)))(H(H)(H(H)(H(H)))))))	H(10)N(2)	5	3	1461.98	1496710	1.42686e+07	sp|Q9C0Y4|AGLU_SCHPO	821	1.4094e-05
fissionyeast_NGP_DIA_3.mzML	2051.47	2098.16	-46.6856	QYNEJVTLYAPLEHINVAIR	QYNEJVTLYAPLEHINVAIR	(N(N(H(H(H(H)))(H(H)(H(H)(H(H)))))))	H(10)N(2)	5	3	1461.98	1934990	1.00618e+07	sp|Q9C0Y4|AGLU_SCHPO	821	1.4094e-05
fissionyeast_NGP_DIA_4.mzML	2031.99	2064.74	-32.7459	QYNEJVTLYAPLEHINVAIR	QYNEJVTLYAPLEHINVAIR	(N(N(H(H(H(H)))(H(H)(H(H)(H(H)))))))	H(10)N(2)	5	3	1461.98	600650	6.57014e+06	sp|Q9C0Y4|AGLU_SCHPO	821	1.4094e-05
fissionyeast_NGP_DIA_1.mzML	2028.75	2079.26	-50.5052	QYNEJVTLYAPLEHINVAIR	QYNEJVTLYAPLEHINVAIR	(N(N(H(H(H(H(H))))(H(H)(H(H(H(H))))))))	H(11)N(2)	5	3	1515.99	289994	692911	sp|Q9C0Y4|AGLU_SCHPO	821	0.00492564
fissionyeast_NGP_DIA_3.mzML	2056.16	2102.81	-46.6471	QYNEJVTLYAPLEHINVAIR	QYNEJVTLYAPLEHINVAIR	(N(N(H(H(H(H(H))))(H(H)(H(H(H(H))))))))	H(11)N(2)	5	3	1515.99	269190	90707.3	sp|Q9C0Y4|AGLU_SCHPO	821	0.00492564
fissionyeast_NGP_DIA_1.mzML	2030.8	2079.61	-48.8137	QYNEJVTLYAPLEHINVAIR	QYNEJVTLYAPLEHINVAIR	(N(N(H(H(H(H(H))))(H(H(H(H)))(H(H(H)))))))	H(12)N(2)	5	3	1570.01	149837	0	sp|Q9C0Y4|AGLU_SCHPO	821	0.00775921
fissionyeast_NGP_DIA_3.mzML	2060.24	2103.17	-42.9327	QYNEJVTLYAPLEHINVAIR	QYNEJVTLYAPLEHINVAIR	(N(N(H(H(H(H(H))))(H(H(H(H)))(H(H(H)))))))	H(12)N(2)	5	3	1570.01	134149	0	sp|Q9C0Y4|AGLU_SCHPO	821	0.00775921
fissionyeast_NGP_DIA_1.mzML	2037.12	2085.5	-48.3773	QYNEJVTLYAPLEHINVAIR	QYNEJVTLYAPLEHINVAIR	(N(N(H(H(H(H)))(H(H(H(H)))))))	H(8)N(2)	5	3	1353.94	674951	4.18675e+06	sp|Q9C0Y4|AGLU_SCHPO	821	2.1258e-05
fissionyeast_NGP_DIA_2.mzML	2059.62	2104.11	-44.4915	QYNEJVTLYAPLEHINVAIR	QYNEJVTLYAPLEHINVAIR	(N(N(H(H(H(H)))(H(H(H(H)))))))	H(8)N(2)	5	3	1353.94	670983	4.53111e+06	sp|Q9C0Y4|AGLU_SCHPO	821	2.1258e-05
fissionyeast_NGP_DIA_3.mzML	2063.83	2109.28	-45.4451	QYNEJVTLYAPLEHINVAIR	QYNEJVTLYAPLEHINVAIR	(N(N(H(H(H(H)))(H(H(H(H)))))))	H(8)N(2)	5	3	1353.94	586636	4.89128e+06	sp|Q9C0Y4|AGLU_SCHPO	821	2.1258e-05
fissionyeast_NGP_DIA_4.mzML	2038.62	2073.56	-34.942	QYNEJVTLYAPLEHINVAIR	QYNEJVTLYAPLEHINVAIR	(N(N(H(H(H(H)))(H(H(H(H)))))))	H(8)N(2)	5	3	1353.94	393658	2.0586e+06	sp|Q9C0Y4|AGLU_SCHPO	821	2.1258e-05
fissionyeast_NGP_DIA_1.mzML	2033.77	2081.82	-48.0515	QYNEJVTLYAPLEHINVAIR	QYNEJVTLYAPLEHINVAIR	(N(N(H(H(H(H)))(H(H(H(H(H))))))))	H(9)N(2)	5	3	1407.96	9200660	1.23675e+08	sp|Q9C0Y4|AGLU_SCHPO	821	1.91731e-05
fissionyeast_NGP_DIA_2.mzML	2056.3	2100.42	-44.1197	QYNEJVTLYAPLEHINVAIR	QYNEJVTLYAPLEHINVAIR	(N(N(H(H(H(H)))(H(H(H(H(H))))))))	H(9)N(2)	5	3	1407.96	8681860	1.10945e+08	sp|Q9C0Y4|AGLU_SCHPO	821	1.91731e-05
fissionyeast_NGP_DIA_3.mzML	2059.58	2105.45	-45.869	QYNEJVTLYAPLEHINVAIR	QYNEJVTLYAPLEHINVAIR	(N(N(H(H(H(H)))(H(H(H(H(H))))))))	H(9)N(2)	5	3	1407.96	9513810	104187845	sp|Q9C0Y4|AGLU_SCHPO	821	1.91731e-05
fissionyeast_NGP_DIA_4.mzML	2036.43	2070.51	-34.0833	QYNEJVTLYAPLEHINVAIR	QYNEJVTLYAPLEHINVAIR	(N(N(H(H(H(H)))(H(H(H(H(H))))))))	H(9)N(2)	5	3	1407.96	5380120	5.02935e+07	sp|Q9C0Y4|AGLU_SCHPO	821	1.91731e-05
fissionyeast_NGP_DIA_1.mzML	2162.02	2161.57	0.447209	QYRDDLJLSYVFGCIPK	QYRDDLJLSYVFGC[160]IPK	(N(N(H(H(H(H(H))))(H(H(H(H(H(H(H(H)))))))))))	H(13)N(2)	7	3	1534.3	547918	4.05609e+06	sp|Q9US39|YFZ2_SCHPO	379	0.000476336
fissionyeast_NGP_DIA_2.mzML	2193.16	2191.01	2.15456	QYRDDLJLSYVFGCIPK	QYRDDLJLSYVFGC[160]IPK	(N(N(H(H(H(H(H))))(H(H(H(H(H(H(H(H)))))))))))	H(13)N(2)	7	3	1534.3	595352	3.20321e+06	sp|Q9US39|YFZ2_SCHPO	379	0.000476336
fissionyeast_NGP_DIA_3.mzML	2196.43	2194.15	2.27667	QYRDDLJLSYVFGCIPK	QYRDDLJLSYVFGC[160]IPK	(N(N(H(H(H(H(H))))(H(H(H(H(H(H(H(H)))))))))))	H(13)N(2)	7	3	1534.3	486666	4.52651e+06	sp|Q9US39|YFZ2_SCHPO	379	0.000476336
fissionyeast_NGP_DIA_3.mzML	2191.46	2194.84	-3.38029	QYRDDLJLSYVFGCIPK	QYRDDLJLSYVFGC[160]IPK	(N(N(H(H(H(H(H(H)))))(H(H(H))(H(H(H(H(H)))))))))	H(14)N(2)	7	3	1588.31	404065	1.53398e+06	sp|Q9US39|YFZ2_SCHPO	379	0.00915758
fissionyeast_NGP_DIA_4.mzML	2150.25	2159.57	-9.31613	QYRDDLJLSYVFGCIPK	QYRDDLJLSYVFGC[160]IPK	(N(N(H(H(H(H(H(H)))))(H(H(H))(H(H(H(H(H)))))))))	H(14)N(2)	7	3	1588.31	361150	1.59515e+06	sp|Q9US39|YFZ2_SCHPO	379	0.00915758
fissionyeast_NGP_DIA_1.mzML	766.218	849.683	-83.4655	RSEVTPJTSLAQCPK	RSEVTPJTSLAQC[160]PK	(N(N(H(H)(H(H(H))(H(H(H(H(H)))))))))	H(10)N(2)	7	3	1238.85	303623	2.14863e+06	sp|Q9C0Y2|YKL1_SCHPO	44	0.000148479
fissionyeast_NGP_DIA_2.mzML	768.769	848.568	-79.7989	RSEVTPJTSLAQCPK	RSEVTPJTSLAQC[160]PK	(N(N(H(H)(H(H(H))(H(H(H(H(H)))))))))	H(10)N(2)	7	3	1238.85	261484	1.95171e+06	sp|Q9C0Y2|YKL1_SCHPO	44	0.000148479
fissionyeast_NGP_DIA_3.mzML	769.427	859.294	-89.8674	RSEVTPJTSLAQCPK	RSEVTPJTSLAQC[160]PK	(N(N(H(H)(H(H(H))(H(H(H(H(H)))))))))	H(10)N(2)	7	3	1238.85	392473	2.43625e+06	sp|Q9C0Y2|YKL1_SCHPO	44	0.000148479
fissionyeast_NGP_DIA_4.mzML	764.836	850.481	-85.6446	RSEVTPJTSLAQCPK	RSEVTPJTSLAQC[160]PK	(N(N(H(H)(H(H(H))(H(H(H(H(H)))))))))	H(10)N(2)	7	3	1238.85	248384	1.88997e+06	sp|Q9C0Y2|YKL1_SCHPO	44	0.000148479
fissionyeast_NGP_DIA_1.mzML	764.025	843.959	-79.9345	RSEVTPJTSLAQCPK	RSEVTPJTSLAQC[160]PK	(N(N(H(H(H(H(H))))(H(H)(H(H(H(H))))))))	H(11)N(2)	7	3	1292.87	393726	3.9254e+06	sp|Q9C0Y2|YKL1_SCHPO	44	0.00520649
fissionyeast_NGP_DIA_2.mzML	766.283	842.618	-76.3348	RSEVTPJTSLAQCPK	RSEVTPJTSLAQC[160]PK	(N(N(H(H(H(H(H))))(H(H)(H(H(H(H))))))))	H(11)N(2)	7	3	1292.87	347986	3.53868e+06	sp|Q9C0Y2|YKL1_SCHPO	44	0.00520649
fissionyeast_NGP_DIA_3.mzML	766.605	853.864	-87.2592	RSEVTPJTSLAQCPK	RSEVTPJTSLAQC[160]PK	(N(N(H(H(H(H(H))))(H(H)(H(H(H(H))))))))	H(11)N(2)	7	3	1292.87	471525	4176052	sp|Q9C0Y2|YKL1_SCHPO	44	0.00520649
fissionyeast_NGP_DIA_4.mzML	761.804	845.627	-83.8229	RSEVTPJTSLAQCPK	RSEVTPJTSLAQC[160]PK	(N(N(H(H(H(H(H))))(H(H)(H(H(H(H))))))))	H(11)N(2)	7	3	1292.87	356549	3.68509e+06	sp|Q9C0Y2|YKL1_SCHPO	44	0.00520649
fissionyeast_NGP_DIA_1.mzML	758.139	839.697	-81.558	RSEVTPJTSLAQCPK	RSEVTPJTSLAQC[160]PK	(N(N(H(H)(H(H(H(H(H))))(H(H(H(H(H)))))))))	H(12)N(2)	7	3	1346.89	950465	6.18467e+06	sp|Q9C0Y2|YKL1_SCHPO	44	7.03714e-06
fissionyeast_NGP_DIA_2.mzML	761.212	837.948	-76.7365	RSEVTPJTSLAQCPK	RSEVTPJTSLAQC[160]PK	(N(N(H(H)(H(H(H(H(H))))(H(H(H(H(H)))))))))	H(12)N(2)	7	3	1346.89	839808	5.71808e+06	sp|Q9C0Y2|YKL1_SCHPO	44	7.03714e-06
fissionyeast_NGP_DIA_3.mzML	761.071	850.039	-88.9678	RSEVTPJTSLAQCPK	RSEVTPJTSLAQC[160]PK	(N(N(H(H)(H(H(H(H(H))))(H(H(H(H(H)))))))))	H(12)N(2)	7	3	1346.89	1073740	6.37034e+06	sp|Q9C0Y2|YKL1_SCHPO	44	7.03714e-06
fissionyeast_NGP_DIA_4.mzML	756.29	841.845	-85.555	RSEVTPJTSLAQCPK	RSEVTPJTSLAQC[160]PK	(N(N(H(H)(H(H(H(H(H))))(H(H(H(H(H)))))))))	H(12)N(2)	7	3	1346.89	866773	5.67005e+06	sp|Q9C0Y2|YKL1_SCHPO	44	7.03714e-06
fissionyeast_NGP_DIA_1.mzML	756.477	841.396	-84.9186	RSEVTPJTSLAQCPK	RSEVTPJTSLAQC[160]PK	(N(N(H(H(H(H(H(H)))))(H(H)(H(H(H(H(H)))))))))	H(13)N(2)	7	3	1400.9	561048	3.98109e+06	sp|Q9C0Y2|YKL1_SCHPO	44	5.36324e-06
fissionyeast_NGP_DIA_2.mzML	759.099	839.817	-80.7184	RSEVTPJTSLAQCPK	RSEVTPJTSLAQC[160]PK	(N(N(H(H(H(H(H(H)))))(H(H)(H(H(H(H(H)))))))))	H(13)N(2)	7	3	1400.9	416061	3.29456e+06	sp|Q9C0Y2|YKL1_SCHPO	44	5.36324e-06
fissionyeast_NGP_DIA_3.mzML	758.326	851.546	-93.2204	RSEVTPJTSLAQCPK	RSEVTPJTSLAQC[160]PK	(N(N(H(H(H(H(H(H)))))(H(H)(H(H(H(H(H)))))))))	H(13)N(2)	7	3	1400.9	495339	3.97178e+06	sp|Q9C0Y2|YKL1_SCHPO	44	5.36324e-06
fissionyeast_NGP_DIA_4.mzML	754.586	843.328	-88.7416	RSEVTPJTSLAQCPK	RSEVTPJTSLAQC[160]PK	(N(N(H(H(H(H(H(H)))))(H(H)(H(H(H(H(H)))))))))	H(13)N(2)	7	3	1400.9	437275	3.73613e+06	sp|Q9C0Y2|YKL1_SCHPO	44	5.36324e-06
fissionyeast_NGP_DIA_1.mzML	1702.01	1810.4	-108.387	SDPASLVGNJITIYHPPPHGYLSYK	SDPASLVGNJITIYHPPPHGYLSYK	(N(N(H(H(H(H(H))))(H(H)(H(H(H)))))))	H(10)N(2)	10	4	1192.52	1887110	1.23353e+07	sp|Q9USK8|AGS1_SCHPO	1032	2.75233e-05
fissionyeast_NGP_DIA_2.mzML	1714.19	1826.94	-112.755	SDPASLVGNJITIYHPPPHGYLSYK	SDPASLVGNJITIYHPPPHGYLSYK	(N(N(H(H(H(H(H))))(H(H)(H(H(H)))))))	H(10)N(2)	10	4	1192.52	2155020	1.40151e+07	sp|Q9USK8|AGS1_SCHPO	1032	2.75233e-05
fissionyeast_NGP_DIA_3.mzML	1710.08	1823.07	-112.993	SDPASLVGNJITIYHPPPHGYLSYK	SDPASLVGNJITIYHPPPHGYLSYK	(N(N(H(H(H(H(H))))(H(H)(H(H(H)))))))	H(10)N(2)	10	4	1192.52	1867170	1.24172e+07	sp|Q9USK8|AGS1_SCHPO	1032	2.75233e-05
fissionyeast_NGP_DIA_4.mzML	1692.28	1769.54	-77.2643	SDPASLVGNJITIYHPPPHGYLSYK	SDPASLVGNJITIYHPPPHGYLSYK	(N(N(H(H(H(H(H))))(H(H)(H(H(H)))))))	H(10)N(2)	10	4	1192.52	1921630	1.09643e+07	sp|Q9USK8|AGS1_SCHPO	1032	2.75233e-05
fissionyeast_NGP_DIA_1.mzML	1705.53	1823.77	-118.244	SDPASLVGNJITIYHPPPHGYLSYK	SDPASLVGNJITIYHPPPHGYLSYK	(N(N(H(H(H(H(H))))(H(H(H(H)))))))	H(9)N(2)	10	4	1152.01	135610	1.63626e+06	sp|Q9USK8|AGS1_SCHPO	1032	0.00275784
fissionyeast_NGP_DIA_2.mzML	1717.67	1837.59	-119.918	SDPASLVGNJITIYHPPPHGYLSYK	SDPASLVGNJITIYHPPPHGYLSYK	(N(N(H(H(H(H(H))))(H(H(H(H)))))))	H(9)N(2)	10	4	1152.01	154520	1.84563e+06	sp|Q9USK8|AGS1_SCHPO	1032	0.00275784
fissionyeast_NGP_DIA_3.mzML	1711.48	1836.72	-125.239	SDPASLVGNJITIYHPPPHGYLSYK	SDPASLVGNJITIYHPPPHGYLSYK	(N(N(H(H(H(H(H))))(H(H(H(H)))))))	H(9)N(2)	10	4	1152.01	119426	1.76607e+06	sp|Q9USK8|AGS1_SCHPO	1032	0.00275784
fissionyeast_NGP_DIA_4.mzML	1692.7	1787.16	-94.4562	SDPASLVGNJITIYHPPPHGYLSYK	SDPASLVGNJITIYHPPPHGYLSYK	(N(N(H(H(H(H(H))))(H(H(H(H)))))))	H(9)N(2)	10	4	1152.01	115746	1.28141e+06	sp|Q9USK8|AGS1_SCHPO	1032	0.00275784
fissionyeast_NGP_DIA_1.mzML	1891.23	1872.45	18.7757	SDTJSTSSGFSVGEAISSGYSLK	SDTJSTSSGFSVGEAISSGYSLK	(N(N(H(H(H(H)))(H(H(H(H(H))))))))	H(9)N(2)	4	3	1382.57	525806	2.13601e+06	sp|O42665|YF8B_SCHPO	106	3.8453e-05
fissionyeast_NGP_DIA_2.mzML	1903.6	1877.43	26.1685	SDTJSTSSGFSVGEAISSGYSLK	SDTJSTSSGFSVGEAISSGYSLK	(N(N(H(H(H(H)))(H(H(H(H(H))))))))	H(9)N(2)	4	3	1382.57	451582	2.27945e+06	sp|O42665|YF8B_SCHPO	106	3.8453e-05
fissionyeast_NGP_DIA_3.mzML	1905.39	1887.42	17.9669	SDTJSTSSGFSVGEAISSGYSLK	SDTJSTSSGFSVGEAISSGYSLK	(N(N(H(H(H(H)))(H(H(H(H(H))))))))	H(9)N(2)	4	3	1382.57	398779	1.64705e+06	sp|O42665|YF8B_SCHPO	106	3.8453e-05
fissionyeast_NGP_DIA_4.mzML	1887.08	1855.55	31.533	SDTJSTSSGFSVGEAISSGYSLK	SDTJSTSSGFSVGEAISSGYSLK	(N(N(H(H(H(H)))(H(H(H(H(H))))))))	H(9)N(2)	4	3	1382.57	538419	1.80175e+06	sp|O42665|YF8B_SCHPO	106	3.8453e-05
fissionyeast_NGP_DIA_1.mzML	2716.48	2839.27	-122.794	SEFDGILPGEFVESJSTWWNR	SEFDGILPGEFVESJSTWWNR	(N(N(H(H(H(H)))(H(H)(H(H))))))	H(8)N(2)	15	3	1391.58	2091600	3.34076e+06	sp|Q9P7Q9|ALG9_SCHPO	462	6.22508e-05
fissionyeast_NGP_DIA_2.mzML	2738.27	2830.04	-91.7671	SEFDGILPGEFVESJSTWWNR	SEFDGILPGEFVESJSTWWNR	(N(N(H(H(H(H)))(H(H)(H(H))))))	H(8)N(2)	15	3	1391.58	2091950	2.53277e+06	sp|Q9P7Q9|ALG9_SCHPO	462	6.22508e-05
fissionyeast_NGP_DIA_3.mzML	2744.18	2835.96	-91.7783	SEFDGILPGEFVESJSTWWNR	SEFDGILPGEFVESJSTWWNR	(N(N(H(H(H(H)))(H(H)(H(H))))))	H(8)N(2)	15	3	1391.58	1643990	2.98887e+06	sp|Q9P7Q9|ALG9_SCHPO	462	6.22508e-05
fissionyeast_NGP_DIA_4.mzML	2711.98	2798.56	-86.5815	SEFDGILPGEFVESJSTWWNR	SEFDGILPGEFVESJSTWWNR	(N(N(H(H(H(H)))(H(H)(H(H))))))	H(8)N(2)	15	3	1391.58	1859440	2.92212e+06	sp|Q9P7Q9|ALG9_SCHPO	462	6.22508e-05
fissionyeast_NGP_DIA_1.mzML	2709.67	2838.44	-128.768	SEFDGILPGEFVESJSTWWNR	SEFDGILPGEFVESJSTWWNR	(N(N(H(H)(H(H)(H(H(H(H(H)))))))))	H(9)N(2)	15	3	1445.6	1169550	2.52562e+06	sp|Q9P7Q9|ALG9_SCHPO	462	3.94151e-05
fissionyeast_NGP_DIA_2.mzML	2731.84	2829.25	-97.4097	SEFDGILPGEFVESJSTWWNR	SEFDGILPGEFVESJSTWWNR	(N(N(H(H)(H(H)(H(H(H(H(H)))))))))	H(9)N(2)	15	3	1445.6	892213	1.79603e+06	sp|Q9P7Q9|ALG9_SCHPO	462	3.94151e-05
fissionyeast_NGP_DIA_3.mzML	2737.4	2835.24	-97.8399	SEFDGILPGEFVESJSTWWNR	SEFDGILPGEFVESJSTWWNR	(N(N(H(H)(H(H)(H(H(H(H(H)))))))))	H(9)N(2)	15	3	1445.6	905076	2151988	sp|Q9P7Q9|ALG9_SCHPO	462	3.94151e-05
fissionyeast_NGP_DIA_4.mzML	2705.75	2797.81	-92.062	SEFDGILPGEFVESJSTWWNR	SEFDGILPGEFVESJSTWWNR	(N(N(H(H)(H(H)(H(H(H(H(H)))))))))	H(9)N(2)	15	3	1445.6	1296540	1.49215e+06	sp|Q9P7Q9|ALG9_SCHPO	462	3.94151e-05
fissionyeast_NGP_DIA_1.mzML	911.833	914.241	-2.40828	SEVTPJTSLAQCPK	SEVTPJTSLAQC[160]PK	(N(N(H(H(H)(H(H(H))))(H(H)(H(H(H)))))))	H(11)N(2)	6	3	1240.83	460205	499225	sp|Q9C0Y2|YKL1_SCHPO	44	2.60385e-05
fissionyeast_NGP_DIA_2.mzML	924.461	912.823	11.6382	SEVTPJTSLAQCPK	SEVTPJTSLAQC[160]PK	(N(N(H(H(H)(H(H(H))))(H(H)(H(H(H)))))))	H(11)N(2)	6	3	1240.83	453107	519888	sp|Q9C0Y2|YKL1_SCHPO	44	2.60385e-05
fissionyeast_NGP_DIA_3.mzML	937.086	967.119	-30.0331	SEVTPJTSLAQCPK	SEVTPJTSLAQC[160]PK	(N(N(H(H(H)(H(H(H))))(H(H)(H(H(H)))))))	H(11)N(2)	6	3	1240.83	367778	650253	sp|Q9C0Y2|YKL1_SCHPO	44	2.60385e-05
fissionyeast_NGP_DIA_4.mzML	911.101	903.969	7.13169	SEVTPJTSLAQCPK	SEVTPJTSLAQC[160]PK	(N(N(H(H(H)(H(H(H))))(H(H)(H(H(H)))))))	H(11)N(2)	6	3	1240.83	316360	546550	sp|Q9C0Y2|YKL1_SCHPO	44	2.60385e-05
fissionyeast_NGP_DIA_1.mzML	2284.77	2180.32	104.446	SIDCQWMDSVALJLSR	SIDC[160]QWMDSVALJLSR	(N(N(H(H(H(H(H))))(H(H(H(H(H))))))))	H(10)N(2)	13	3	1307.86	626914	5.96807e+06	sp|P87167|BUT2_SCHPO	196	2.63359e-05
fissionyeast_NGP_DIA_2.mzML	2310.91	2206.85	104.064	SIDCQWMDSVALJLSR	SIDC[160]QWMDSVALJLSR	(N(N(H(H(H(H(H))))(H(H(H(H(H))))))))	H(10)N(2)	13	3	1307.86	782588	5.75176e+06	sp|P87167|BUT2_SCHPO	196	2.63359e-05
fissionyeast_NGP_DIA_3.mzML	2307.4	2209.59	97.8062	SIDCQWMDSVALJLSR	SIDC[160]QWMDSVALJLSR	(N(N(H(H(H(H(H))))(H(H(H(H(H))))))))	H(10)N(2)	13	3	1307.86	819137	6.40038e+06	sp|P87167|BUT2_SCHPO	196	2.63359e-05
fissionyeast_NGP_DIA_4.mzML	2280.69	2174.58	106.108	SIDCQWMDSVALJLSR	SIDC[160]QWMDSVALJLSR	(N(N(H(H(H(H(H))))(H(H(H(H(H))))))))	H(10)N(2)	13	3	1307.86	633581	5.12957e+06	sp|P87167|BUT2_SCHPO	196	2.63359e-05
fissionyeast_NGP_DIA_1.mzML	2273.16	2186.5	86.661	SIDCQWMDSVALJLSR	SIDC[160]QWMDSVALJLSR	(N(N(H(H(H(H(H))))(H(H)(H(H(H(H))))))))	H(11)N(2)	13	3	1361.88	2587580	2.74775e+06	sp|P87167|BUT2_SCHPO	196	8.38927e-05
fissionyeast_NGP_DIA_2.mzML	2299.67	2212.61	87.0643	SIDCQWMDSVALJLSR	SIDC[160]QWMDSVALJLSR	(N(N(H(H(H(H(H))))(H(H)(H(H(H(H))))))))	H(11)N(2)	13	3	1361.88	2628490	2.95443e+06	sp|P87167|BUT2_SCHPO	196	8.38927e-05
fissionyeast_NGP_DIA_3.mzML	2298.6	2215.12	83.4791	SIDCQWMDSVALJLSR	SIDC[160]QWMDSVALJLSR	(N(N(H(H(H(H(H))))(H(H)(H(H(H(H))))))))	H(11)N(2)	13	3	1361.88	2020360	3.14682e+06	sp|P87167|BUT2_SCHPO	196	8.38927e-05
fissionyeast_NGP_DIA_4.mzML	2272.42	2180.64	91.7776	SIDCQWMDSVALJLSR	SIDC[160]QWMDSVALJLSR	(N(N(H(H(H(H(H))))(H(H)(H(H(H(H))))))))	H(11)N(2)	13	3	1361.88	2241830	2.72549e+06	sp|P87167|BUT2_SCHPO	196	8.38927e-05
fissionyeast_NGP_DIA_1.mzML	2263.41	2187.34	76.0694	SIDCQWMDSVALJLSR	SIDC[160]QWMDSVALJLSR	(N(N(H(H(H(H(H))))(H(H(H(H)))(H(H(H)))))))	H(12)N(2)	13	3	1415.9	8682310	1.13133e+07	sp|P87167|BUT2_SCHPO	196	0.000962976
fissionyeast_NGP_DIA_2.mzML	2287.78	2213.4	74.3822	SIDCQWMDSVALJLSR	SIDC[160]QWMDSVALJLSR	(N(N(H(H(H(H(H))))(H(H(H(H)))(H(H(H)))))))	H(12)N(2)	13	3	1415.9	9137840	1.43921e+07	sp|P87167|BUT2_SCHPO	196	0.000962976
fissionyeast_NGP_DIA_3.mzML	2288.14	2215.89	72.2511	SIDCQWMDSVALJLSR	SIDC[160]QWMDSVALJLSR	(N(N(H(H(H(H(H))))(H(H(H(H)))(H(H(H)))))))	H(12)N(2)	13	3	1415.9	7308390	1.41556e+07	sp|P87167|BUT2_SCHPO	196	0.000962976
fissionyeast_NGP_DIA_4.mzML	2261.12	2181.48	79.6438	SIDCQWMDSVALJLSR	SIDC[160]QWMDSVALJLSR	(N(N(H(H(H(H(H))))(H(H(H(H)))(H(H(H)))))))	H(12)N(2)	13	3	1415.9	7301190	1.16694e+07	sp|P87167|BUT2_SCHPO	196	0.000962976
fissionyeast_NGP_DIA_1.mzML	2255.72	2199.66	56.0584	SIDCQWMDSVALJLSR	SIDC[160]QWMDSVALJLSR	(N(N(H(H(H)(H))(H(H(H(H(H(H(H(H(H))))))))))))	H(13)N(2)	13	3	1469.91	3515170	3.34125e+06	sp|P87167|BUT2_SCHPO	196	0.000117747
fissionyeast_NGP_DIA_2.mzML	2278.33	2225.13	53.1951	SIDCQWMDSVALJLSR	SIDC[160]QWMDSVALJLSR	(N(N(H(H(H)(H))(H(H(H(H(H(H(H(H(H))))))))))))	H(13)N(2)	13	3	1469.91	3608490	4.21666e+06	sp|P87167|BUT2_SCHPO	196	0.000117747
fissionyeast_NGP_DIA_3.mzML	2278.47	2227.13	51.3369	SIDCQWMDSVALJLSR	SIDC[160]QWMDSVALJLSR	(N(N(H(H(H)(H))(H(H(H(H(H(H(H(H(H))))))))))))	H(13)N(2)	13	3	1469.91	3395660	4.92375e+06	sp|P87167|BUT2_SCHPO	196	0.000117747
fissionyeast_NGP_DIA_4.mzML	2250.99	2193.86	57.1283	SIDCQWMDSVALJLSR	SIDC[160]QWMDSVALJLSR	(N(N(H(H(H)(H))(H(H(H(H(H(H(H(H(H))))))))))))	H(13)N(2)	13	3	1469.91	3901270	3.3803e+06	sp|P87167|BUT2_SCHPO	196	0.000117747
fissionyeast_NGP_DIA_1.mzML	2250.51	2191.56	58.9462	SIDCQWMDSVALJLSR	SIDC[160]QWMDSVALJLSR	(N(N(H(H(H(H(H(H)))))(H(H(H))(H(H(H(H(H)))))))))	H(14)N(2)	13	3	1523.93	437104	3.12896e+06	sp|P87167|BUT2_SCHPO	196	3.26974e-05
fissionyeast_NGP_DIA_2.mzML	2272.07	2217.4	54.6732	SIDCQWMDSVALJLSR	SIDC[160]QWMDSVALJLSR	(N(N(H(H(H(H(H(H)))))(H(H(H))(H(H(H(H(H)))))))))	H(14)N(2)	13	3	1523.93	575366	3.82919e+06	sp|P87167|BUT2_SCHPO	196	3.26974e-05
fissionyeast_NGP_DIA_3.mzML	2267.92	2219.72	48.1988	SIDCQWMDSVALJLSR	SIDC[160]QWMDSVALJLSR	(N(N(H(H(H(H(H(H)))))(H(H(H))(H(H(H(H(H)))))))))	H(14)N(2)	13	3	1523.93	719669	4.47518e+06	sp|P87167|BUT2_SCHPO	196	3.26974e-05
fissionyeast_NGP_DIA_4.mzML	2240.33	2185.69	54.6406	SIDCQWMDSVALJLSR	SIDC[160]QWMDSVALJLSR	(N(N(H(H(H(H(H(H)))))(H(H(H))(H(H(H(H(H)))))))))	H(14)N(2)	13	3	1523.93	450465	2.92069e+06	sp|P87167|BUT2_SCHPO	196	3.26974e-05
fissionyeast_NGP_DIA_1.mzML	1932.09	1930.94	1.14583	SIDCQWMDSVALJLSR	SIDC[160]QWM[147]DSVALJLSR	(N(N(H(H(H(H(H(H)))))(H(H(H))(H(H(H)))))))	H(12)N(2)	13	3	1421.23	1440710	1.62705e+06	sp|P87167|BUT2_SCHPO	196	0.000103906
fissionyeast_NGP_DIA_2.mzML	1947	1943.63	3.3718	SIDCQWMDSVALJLSR	SIDC[160]QWM[147]DSVALJLSR	(N(N(H(H(H(H(H(H)))))(H(H(H))(H(H(H)))))))	H(12)N(2)	13	3	1421.23	1263800	1.29861e+06	sp|P87167|BUT2_SCHPO	196	0.000103906
fissionyeast_NGP_DIA_3.mzML	1952.7	1953.45	-0.75464	SIDCQWMDSVALJLSR	SIDC[160]QWM[147]DSVALJLSR	(N(N(H(H(H(H(H(H)))))(H(H(H))(H(H(H)))))))	H(12)N(2)	13	3	1421.23	1265830	1.0861e+06	sp|P87167|BUT2_SCHPO	196	0.000103906
fissionyeast_NGP_DIA_4.mzML	1926.95	1923.41	3.53583	SIDCQWMDSVALJLSR	SIDC[160]QWM[147]DSVALJLSR	(N(N(H(H(H(H(H(H)))))(H(H(H))(H(H(H)))))))	H(12)N(2)	13	3	1421.23	1200480	1.50989e+06	sp|P87167|BUT2_SCHPO	196	0.000103906
fissionyeast_NGP_DIA_1.mzML	1715	1729.6	-14.6002	SIDVGJHTLVIVDGIR	SIDVGJHTLVIVDGIR	(N(N(H(H(H(H(H(H)))))(H(H(H(H(H(H(H(H)))))))))))	H(14)N(2)	6	3	1461.62	369259	2.06424e+06	sp|Q9UUH0|YKIC_SCHPO	171	0.00107622
fissionyeast_NGP_DIA_2.mzML	1733.01	1748.53	-15.5201	SIDVGJHTLVIVDGIR	SIDVGJHTLVIVDGIR	(N(N(H(H(H(H(H(H)))))(H(H(H(H(H(H(H(H)))))))))))	H(14)N(2)	6	3	1461.62	343326	2.53096e+06	sp|Q9UUH0|YKIC_SCHPO	171	0.00107622
fissionyeast_NGP_DIA_3.mzML	1728.47	1741.9	-13.4329	SIDVGJHTLVIVDGIR	SIDVGJHTLVIVDGIR	(N(N(H(H(H(H(H(H)))))(H(H(H(H(H(H(H(H)))))))))))	H(14)N(2)	6	3	1461.62	477630	1.48602e+06	sp|Q9UUH0|YKIC_SCHPO	171	0.00107622
fissionyeast_NGP_DIA_4.mzML	1708.37	1702.37	5.996	SIDVGJHTLVIVDGIR	SIDVGJHTLVIVDGIR	(N(N(H(H(H(H(H(H)))))(H(H(H(H(H(H(H(H)))))))))))	H(14)N(2)	6	3	1461.62	345150	2.8021e+06	sp|Q9UUH0|YKIC_SCHPO	171	0.00107622
fissionyeast_NGP_DIA_1.mzML	1711.82	1729.04	-17.2234	SIDVGJHTLVIVDGIR	SIDVGJHTLVIVDGIR	(N(N(H(H(H(H(H(H(H))))))(H(H(H(H(H(H(H(H)))))))))))	H(15)N(2)	6	3	1515.64	341328	1.81743e+06	sp|Q9UUH0|YKIC_SCHPO	171	1.09438e-05
fissionyeast_NGP_DIA_2.mzML	1725.92	1747.81	-21.8939	SIDVGJHTLVIVDGIR	SIDVGJHTLVIVDGIR	(N(N(H(H(H(H(H(H(H))))))(H(H(H(H(H(H(H(H)))))))))))	H(15)N(2)	6	3	1515.64	373421	2.32414e+06	sp|Q9UUH0|YKIC_SCHPO	171	1.09438e-05
fissionyeast_NGP_DIA_3.mzML	1723.9	1741.35	-17.4512	SIDVGJHTLVIVDGIR	SIDVGJHTLVIVDGIR	(N(N(H(H(H(H(H(H(H))))))(H(H(H(H(H(H(H(H)))))))))))	H(15)N(2)	6	3	1515.64	357194	2.04499e+06	sp|Q9UUH0|YKIC_SCHPO	171	1.09438e-05
fissionyeast_NGP_DIA_4.mzML	1701.8	1702.33	-0.525347	SIDVGJHTLVIVDGIR	SIDVGJHTLVIVDGIR	(N(N(H(H(H(H(H(H(H))))))(H(H(H(H(H(H(H(H)))))))))))	H(15)N(2)	6	3	1515.64	321126	2090454	sp|Q9UUH0|YKIC_SCHPO	171	1.09438e-05
fissionyeast_NGP_DIA_1.mzML	1653.12	1729.02	-75.8971	SIIHDTLJSSYSDIENLNSR	SIIHDTLJSSYSDIENLNSR	(N(N(H(H(H(H)))(H(H(H(H)))))))	H(8)N(2)	8	3	1327.57	2103510	6.54329e+06	sp|Q9Y7P1|ERO12_SCHPO	49	0.000175644
fissionyeast_NGP_DIA_2.mzML	1660.3	1747.79	-87.4877	SIIHDTLJSSYSDIENLNSR	SIIHDTLJSSYSDIENLNSR	(N(N(H(H(H(H)))(H(H(H(H)))))))	H(8)N(2)	8	3	1327.57	1534330	4.62347e+06	sp|Q9Y7P1|ERO12_SCHPO	49	0.000175644
fissionyeast_NGP_DIA_3.mzML	1674.24	1741.33	-67.0853	SIIHDTLJSSYSDIENLNSR	SIIHDTLJSSYSDIENLNSR	(N(N(H(H(H(H)))(H(H(H(H)))))))	H(8)N(2)	8	3	1327.57	2194220	4.07672e+06	sp|Q9Y7P1|ERO12_SCHPO	49	0.000175644
fissionyeast_NGP_DIA_4.mzML	1648.13	1702.32	-54.1945	SIIHDTLJSSYSDIENLNSR	SIIHDTLJSSYSDIENLNSR	(N(N(H(H(H(H)))(H(H(H(H)))))))	H(8)N(2)	8	3	1327.57	1371940	4.63253e+06	sp|Q9Y7P1|ERO12_SCHPO	49	0.000175644
fissionyeast_NGP_DIA_2.mzML	1661.01	1734.36	-73.346	SIIHDTLJSSYSDIENLNSR	SIIHDTLJSSYSDIENLNSR	(N(N(H(H(H))(H(H(H(H(H(H)))))))))	H(9)N(2)	8	3	1381.58	426770	2255813	sp|Q9Y7P1|ERO12_SCHPO	49	0.0037598
fissionyeast_NGP_DIA_3.mzML	1670.64	1731.13	-60.4861	SIIHDTLJSSYSDIENLNSR	SIIHDTLJSSYSDIENLNSR	(N(N(H(H(H))(H(H(H(H(H(H)))))))))	H(9)N(2)	8	3	1381.58	496206	1.5937e+06	sp|Q9Y7P1|ERO12_SCHPO	49	0.0037598
fissionyeast_NGP_DIA_1.mzML	997.744	1078.43	-80.6822	SIIQNJGTFGVSHTR	SIIQNJGTFGVSHTR	(N(N(H(H(H(H(H))))(H(H(H))(H(H))))))	H(10)N(2)	6	3	1219.85	807602	4.05285e+06	sp|Q8WZK2|MCD4_SCHPO	86	6.33515e-06
fissionyeast_NGP_DIA_2.mzML	1010.61	1094.73	-84.1202	SIIQNJGTFGVSHTR	SIIQNJGTFGVSHTR	(N(N(H(H(H(H(H))))(H(H(H))(H(H))))))	H(10)N(2)	6	3	1219.85	765376	3.98477e+06	sp|Q8WZK2|MCD4_SCHPO	86	6.33515e-06
fissionyeast_NGP_DIA_3.mzML	1015.78	1099.81	-84.0286	SIIQNJGTFGVSHTR	SIIQNJGTFGVSHTR	(N(N(H(H(H(H(H))))(H(H(H))(H(H))))))	H(10)N(2)	6	3	1219.85	793340	3.949e+06	sp|Q8WZK2|MCD4_SCHPO	86	6.33515e-06
fissionyeast_NGP_DIA_4.mzML	990.15	1082.09	-91.9359	SIIQNJGTFGVSHTR	SIIQNJGTFGVSHTR	(N(N(H(H(H(H(H))))(H(H(H))(H(H))))))	H(10)N(2)	6	3	1219.85	629860	3.84792e+06	sp|Q8WZK2|MCD4_SCHPO	86	6.33515e-06
fissionyeast_NGP_DIA_1.mzML	1014.26	1146.94	-132.676	SIIQNJGTFGVSHTR	SIIQNJGTFGVSHTR	(N(N(H(H(H))(H(H(H(H)))))))	H(7)N(2)	6	3	1057.79	675433	3.27768e+06	sp|Q8WZK2|MCD4_SCHPO	86	1.24666e-05
fissionyeast_NGP_DIA_2.mzML	1028.33	1163.31	-134.976	SIIQNJGTFGVSHTR	SIIQNJGTFGVSHTR	(N(N(H(H(H))(H(H(H(H)))))))	H(7)N(2)	6	3	1057.79	698760	2.99264e+06	sp|Q8WZK2|MCD4_SCHPO	86	1.24666e-05
fissionyeast_NGP_DIA_3.mzML	1034.19	1162.05	-127.861	SIIQNJGTFGVSHTR	SIIQNJGTFGVSHTR	(N(N(H(H(H))(H(H(H(H)))))))	H(7)N(2)	6	3	1057.79	785083	3.28097e+06	sp|Q8WZK2|MCD4_SCHPO	86	1.24666e-05
fissionyeast_NGP_DIA_4.mzML	1006.9	1151.17	-144.266	SIIQNJGTFGVSHTR	SIIQNJGTFGVSHTR	(N(N(H(H(H))(H(H(H(H)))))))	H(7)N(2)	6	3	1057.79	630794	2.66793e+06	sp|Q8WZK2|MCD4_SCHPO	86	1.24666e-05
fissionyeast_NGP_DIA_1.mzML	1007.83	1116.83	-108.998	SIIQNJGTFGVSHTR	SIIQNJGTFGVSHTR	(N(N(H(H(H(H)))(H(H)(H)(H)))))	H(8)N(2)	6	3	1111.81	2680720	1.14183e+07	sp|Q8WZK2|MCD4_SCHPO	86	1.1981e-05
fissionyeast_NGP_DIA_2.mzML	1022.13	1133.2	-111.07	SIIQNJGTFGVSHTR	SIIQNJGTFGVSHTR	(N(N(H(H(H(H)))(H(H)(H)(H)))))	H(8)N(2)	6	3	1111.81	2544400	1.06473e+07	sp|Q8WZK2|MCD4_SCHPO	86	1.1981e-05
fissionyeast_NGP_DIA_3.mzML	1028.37	1134.89	-106.522	SIIQNJGTFGVSHTR	SIIQNJGTFGVSHTR	(N(N(H(H(H(H)))(H(H)(H)(H)))))	H(8)N(2)	6	3	1111.81	2678190	1.08829e+07	sp|Q8WZK2|MCD4_SCHPO	86	1.1981e-05
fissionyeast_NGP_DIA_4.mzML	1001.15	1121.09	-119.939	SIIQNJGTFGVSHTR	SIIQNJGTFGVSHTR	(N(N(H(H(H(H)))(H(H)(H)(H)))))	H(8)N(2)	6	3	1111.81	2264970	8.64937e+06	sp|Q8WZK2|MCD4_SCHPO	86	1.1981e-05
fissionyeast_NGP_DIA_1.mzML	1001.98	1103.9	-101.921	SIIQNJGTFGVSHTR	SIIQNJGTFGVSHTR	(N(N(H(H(H)(H))(H(H)(H(H(H)))))))	H(9)N(2)	6	3	1165.83	2915700	1.45583e+07	sp|Q8WZK2|MCD4_SCHPO	86	1.46319e-05
fissionyeast_NGP_DIA_2.mzML	1015.51	1120.27	-104.763	SIIQNJGTFGVSHTR	SIIQNJGTFGVSHTR	(N(N(H(H(H)(H))(H(H)(H(H(H)))))))	H(9)N(2)	6	3	1165.83	2986460	1.45951e+07	sp|Q8WZK2|MCD4_SCHPO	86	1.46319e-05
fissionyeast_NGP_DIA_3.mzML	1020.32	1123.16	-102.841	SIIQNJGTFGVSHTR	SIIQNJGTFGVSHTR	(N(N(H(H(H)(H))(H(H)(H(H(H)))))))	H(9)N(2)	6	3	1165.83	3142500	1.38829e+07	sp|Q8WZK2|MCD4_SCHPO	86	1.46319e-05
fissionyeast_NGP_DIA_4.mzML	994.685	1108.07	-113.388	SIIQNJGTFGVSHTR	SIIQNJGTFGVSHTR	(N(N(H(H(H)(H))(H(H)(H(H(H)))))))	H(9)N(2)	6	3	1165.83	2593310	1.16628e+07	sp|Q8WZK2|MCD4_SCHPO	86	1.46319e-05
fissionyeast_NGP_DIA_1.mzML	306.092	378.451	-72.3589	SJATKPQCPK	SJATKPQC[160]PK	(N(N(H(H(H(H(H))))(H(H(H(H(H(H)))))))))	H(11)N(2)	2	3	1107.11	1042830	2.10024e+06	sp|O14103|ROT1_SCHPO	83	0.000509884
fissionyeast_NGP_DIA_2.mzML	302.914	378.654	-75.7404	SJATKPQCPK	SJATKPQC[160]PK	(N(N(H(H(H(H(H))))(H(H(H(H(H(H)))))))))	H(11)N(2)	2	3	1107.11	869394	2.01139e+06	sp|O14103|ROT1_SCHPO	83	0.000509884
fissionyeast_NGP_DIA_3.mzML	299.584	334.517	-34.9329	SJATKPQCPK	SJATKPQC[160]PK	(N(N(H(H(H(H(H))))(H(H(H(H(H(H)))))))))	H(11)N(2)	2	3	1107.11	909085	1.74735e+06	sp|O14103|ROT1_SCHPO	83	0.000509884
fissionyeast_NGP_DIA_2.mzML	304.574	387.057	-82.4829	SJATKPQCPK	SJATKPQC[160]PK	(N(N(H(H(H(H(H))))(H(H(H(H)))(H(H(H)))))))	H(12)N(2)	2	3	1161.12	727347	1.89564e+06	sp|O14103|ROT1_SCHPO	83	0.00144359
fissionyeast_NGP_DIA_4.mzML	298.652	358.925	-60.2727	SJATKPQCPK	SJATKPQC[160]PK	(N(N(H(H(H(H(H))))(H(H(H(H)))(H(H(H)))))))	H(12)N(2)	2	3	1161.12	681896	1.72752e+06	sp|O14103|ROT1_SCHPO	83	0.00144359
fissionyeast_NGP_DIA_1.mzML	307.196	384.661	-77.4654	SJATKPQCPK	SJATKPQC[160]PK	(N(N(H(H(H(H(H))))(H(H(H(H(H(H(H(H)))))))))))	H(13)N(2)	2	3	1215.14	1131690	2.39786e+06	sp|O14103|ROT1_SCHPO	83	0.00290463
fissionyeast_NGP_DIA_2.mzML	302.587	384.86	-82.2727	SJATKPQCPK	SJATKPQC[160]PK	(N(N(H(H(H(H(H))))(H(H(H(H(H(H(H(H)))))))))))	H(13)N(2)	2	3	1215.14	1051400	2.56659e+06	sp|O14103|ROT1_SCHPO	83	0.00290463
fissionyeast_NGP_DIA_4.mzML	297.101	356.573	-59.4724	SJATKPQCPK	SJATKPQC[160]PK	(N(N(H(H(H(H(H))))(H(H(H(H(H(H(H(H)))))))))))	H(13)N(2)	2	3	1215.14	843527	2.13871e+06	sp|O14103|ROT1_SCHPO	83	0.00290463
fissionyeast_NGP_DIA_1.mzML	305.822	386.705	-80.8831	SJATKPQCPK	SJATKPQC[160]PK	(N(N(H(H(H)(H(H)))(H(H)(H(H))))))	H(9)N(2)	2	3	999.071	2587170	3.75241e+06	sp|O14103|ROT1_SCHPO	83	9.12933e-05
fissionyeast_NGP_DIA_2.mzML	302.572	386.899	-84.3272	SJATKPQCPK	SJATKPQC[160]PK	(N(N(H(H(H)(H(H)))(H(H)(H(H))))))	H(9)N(2)	2	3	999.071	2528070	3.81198e+06	sp|O14103|ROT1_SCHPO	83	9.12933e-05
fissionyeast_NGP_DIA_3.mzML	299.976	342.422	-42.4464	SJATKPQCPK	SJATKPQC[160]PK	(N(N(H(H(H)(H(H)))(H(H)(H(H))))))	H(9)N(2)	2	3	999.071	2270620	3.37231e+06	sp|O14103|ROT1_SCHPO	83	9.12933e-05
fissionyeast_NGP_DIA_4.mzML	295.085	358.755	-63.6695	SJATKPQCPK	SJATKPQC[160]PK	(N(N(H(H(H)(H(H)))(H(H)(H(H))))))	H(9)N(2)	2	3	999.071	2440230	3.48321e+06	sp|O14103|ROT1_SCHPO	83	9.12933e-05
fissionyeast_NGP_DIA_1.mzML	1551.11	1531.74	19.3653	SLVVSLDSAVJR	SLVVSLDSAVJR	(N(N(H(H(H)(H(H)))(H(H)(H(H))))))	H(9)N(2)	11	3	1042.12	457311	304280	sp|Q9Y7S5|YQO6_SCHPO	158	0.00624833
fissionyeast_NGP_DIA_2.mzML	1581.09	1580.83	0.26343	SLVVSLDSAVJR	SLVVSLDSAVJR	(N(N(H(H(H)(H(H)))(H(H)(H(H))))))	H(9)N(2)	11	3	1042.12	523804	391382	sp|Q9Y7S5|YQO6_SCHPO	158	0.00624833
fissionyeast_NGP_DIA_3.mzML	1584.7	1581.44	3.26217	SLVVSLDSAVJR	SLVVSLDSAVJR	(N(N(H(H(H)(H(H)))(H(H)(H(H))))))	H(9)N(2)	11	3	1042.12	572063	592623	sp|Q9Y7S5|YQO6_SCHPO	158	0.00624833
fissionyeast_NGP_DIA_4.mzML	1560.27	1554.58	5.69478	SLVVSLDSAVJR	SLVVSLDSAVJR	(N(N(H(H(H)(H(H)))(H(H)(H(H))))))	H(9)N(2)	11	3	1042.12	515093	430338	sp|Q9Y7S5|YQO6_SCHPO	158	0.00624833
fissionyeast_NGP_DIA_1.mzML	1601.02	1517.14	83.8758	SPEFFJDSLVR	SPEFFJDSLVR	(N(N(H(H(H(H(H))))(H(H(H(H)))(H(H(H)))))))	H(12)N(2)	6	3	1221.15	594268	658432	sp|O13968|YE48_SCHPO	118	7.57538e-05
fissionyeast_NGP_DIA_2.mzML	1635.08	1563.65	71.4251	SPEFFJDSLVR	SPEFFJDSLVR	(N(N(H(H(H(H(H))))(H(H(H(H)))(H(H(H)))))))	H(12)N(2)	6	3	1221.15	320502	644383	sp|O13968|YE48_SCHPO	118	7.57538e-05
fissionyeast_NGP_DIA_3.mzML	1637.52	1564.93	72.5921	SPEFFJDSLVR	SPEFFJDSLVR	(N(N(H(H(H(H(H))))(H(H(H(H)))(H(H(H)))))))	H(12)N(2)	6	3	1221.15	302114	797154	sp|O13968|YE48_SCHPO	118	7.57538e-05
fissionyeast_NGP_DIA_4.mzML	1611.9	1537.31	74.5853	SPEFFJDSLVR	SPEFFJDSLVR	(N(N(H(H(H(H(H))))(H(H(H(H)))(H(H(H)))))))	H(12)N(2)	6	3	1221.15	296148	771511	sp|O13968|YE48_SCHPO	118	7.57538e-05
fissionyeast_NGP_DIA_1.mzML	1593.47	1516.98	76.4921	SPEFFJDSLVR	SPEFFJDSLVR	(N(N(H(H(H(H(H))))(H(H(H(H(H(H(H(H)))))))))))	H(13)N(2)	6	3	1275.17	12306000	8.34598e+06	sp|O13968|YE48_SCHPO	118	0.000128165
fissionyeast_NGP_DIA_2.mzML	1629.85	1563.43	66.4204	SPEFFJDSLVR	SPEFFJDSLVR	(N(N(H(H(H(H(H))))(H(H(H(H(H(H(H(H)))))))))))	H(13)N(2)	6	3	1275.17	6824890	6.18552e+06	sp|O13968|YE48_SCHPO	118	0.000128165
fissionyeast_NGP_DIA_3.mzML	1633.02	1564.73	68.286	SPEFFJDSLVR	SPEFFJDSLVR	(N(N(H(H(H(H(H))))(H(H(H(H(H(H(H(H)))))))))))	H(13)N(2)	6	3	1275.17	7562430	8.52591e+06	sp|O13968|YE48_SCHPO	118	0.000128165
fissionyeast_NGP_DIA_4.mzML	1606.1	1537.1	68.9962	SPEFFJDSLVR	SPEFFJDSLVR	(N(N(H(H(H(H(H))))(H(H(H(H(H(H(H(H)))))))))))	H(13)N(2)	6	3	1275.17	7194260	5.55993e+06	sp|O13968|YE48_SCHPO	118	0.000128165
fissionyeast_NGP_DIA_1.mzML	1581.47	1524.51	56.9563	SPEFFJDSLVR	SPEFFJDSLVR	(N(N(H(H(H(H(H(H(H))))))(H(H(H(H)))(H(H(H)))))))	H(14)N(2)	6	3	1329.19	6550620	3.60061e+06	sp|O13968|YE48_SCHPO	118	8.8992e-05
fissionyeast_NGP_DIA_2.mzML	1616.25	1572.81	43.4355	SPEFFJDSLVR	SPEFFJDSLVR	(N(N(H(H(H(H(H(H(H))))))(H(H(H(H)))(H(H(H)))))))	H(14)N(2)	6	3	1329.19	4441890	3.82237e+06	sp|O13968|YE48_SCHPO	118	8.8992e-05
fissionyeast_NGP_DIA_3.mzML	1619	1573.42	45.5781	SPEFFJDSLVR	SPEFFJDSLVR	(N(N(H(H(H(H(H(H(H))))))(H(H(H(H)))(H(H(H)))))))	H(14)N(2)	6	3	1329.19	4584840	4.19199e+06	sp|O13968|YE48_SCHPO	118	8.8992e-05
fissionyeast_NGP_DIA_4.mzML	1596.47	1546.29	50.1797	SPEFFJDSLVR	SPEFFJDSLVR	(N(N(H(H(H(H(H(H(H))))))(H(H(H(H)))(H(H(H)))))))	H(14)N(2)	6	3	1329.19	3773470	2.70935e+06	sp|O13968|YE48_SCHPO	118	8.8992e-05
fissionyeast_NGP_DIA_1.mzML	1570.26	1511.63	58.6263	SPEFFJDSLVR	SPEFFJDSLVR	(N(N(H(H(H(H(H))))(H(H(H(H(H))))(H(H(H(H(H)))))))))	H(15)N(2)	6	3	1383.2	838195	3.42713e+06	sp|O13968|YE48_SCHPO	118	0.000546198
fissionyeast_NGP_DIA_2.mzML	1602.18	1554.54	47.6436	SPEFFJDSLVR	SPEFFJDSLVR	(N(N(H(H(H(H(H))))(H(H(H(H(H))))(H(H(H(H(H)))))))))	H(15)N(2)	6	3	1383.2	1093190	4.15019e+06	sp|O13968|YE48_SCHPO	118	0.000546198
fissionyeast_NGP_DIA_3.mzML	1603.23	1558.46	44.7669	SPEFFJDSLVR	SPEFFJDSLVR	(N(N(H(H(H(H(H))))(H(H(H(H(H))))(H(H(H(H(H)))))))))	H(15)N(2)	6	3	1383.2	1681350	5.3229e+06	sp|O13968|YE48_SCHPO	118	0.000546198
fissionyeast_NGP_DIA_4.mzML	1582.21	1529.86	52.3533	SPEFFJDSLVR	SPEFFJDSLVR	(N(N(H(H(H(H(H))))(H(H(H(H(H))))(H(H(H(H(H)))))))))	H(15)N(2)	6	3	1383.2	801223	1.9629e+06	sp|O13968|YE48_SCHPO	118	0.000546198
fissionyeast_NGP_DIA_1.mzML	1553.62	1511.65	41.9698	SPEFFJDSLVR	SPEFFJDSLVR	(N(N(H(H(H(H(H(H(H(H)))))))(H(H(H(H)))(H(H(H(H(H)))))))))	H(17)N(2)	6	3	1491.24	2775790	1.4753e+06	sp|O13968|YE48_SCHPO	118	9.61843e-05
fissionyeast_NGP_DIA_2.mzML	1584.8	1554.58	30.2226	SPEFFJDSLVR	SPEFFJDSLVR	(N(N(H(H(H(H(H(H(H(H)))))))(H(H(H(H)))(H(H(H(H(H)))))))))	H(17)N(2)	6	3	1491.24	2862220	2.0266e+06	sp|O13968|YE48_SCHPO	118	9.61843e-05
fissionyeast_NGP_DIA_3.mzML	1587.02	1558.49	28.5302	SPEFFJDSLVR	SPEFFJDSLVR	(N(N(H(H(H(H(H(H(H(H)))))))(H(H(H(H)))(H(H(H(H(H)))))))))	H(17)N(2)	6	3	1491.24	2796740	2.88965e+06	sp|O13968|YE48_SCHPO	118	9.61843e-05
fissionyeast_NGP_DIA_4.mzML	1563.23	1529.89	33.3443	SPEFFJDSLVR	SPEFFJDSLVR	(N(N(H(H(H(H(H(H(H(H)))))))(H(H(H(H)))(H(H(H(H(H)))))))))	H(17)N(2)	6	3	1491.24	2656590	1.45767e+06	sp|O13968|YE48_SCHPO	118	9.61843e-05
fissionyeast_NGP_DIA_1.mzML	1546.61	1512.44	34.1719	SPEFFJDSLVR	SPEFFJDSLVR	(N(N(H(H(H(H(H(H(H(H(H))))))))(H(H(H(H(H))))(H(H(H(H))))))))	H(18)N(2)	6	3	1545.25	1522320	406224	sp|O13968|YE48_SCHPO	118	1.9867e-05
fissionyeast_NGP_DIA_2.mzML	1576.83	1556.18	20.6506	SPEFFJDSLVR	SPEFFJDSLVR	(N(N(H(H(H(H(H(H(H(H(H))))))))(H(H(H(H(H))))(H(H(H(H))))))))	H(18)N(2)	6	3	1545.25	1448100	994331	sp|O13968|YE48_SCHPO	118	1.9867e-05
fissionyeast_NGP_DIA_3.mzML	1580.25	1559.43	20.8238	SPEFFJDSLVR	SPEFFJDSLVR	(N(N(H(H(H(H(H(H(H(H(H))))))))(H(H(H(H(H))))(H(H(H(H))))))))	H(18)N(2)	6	3	1545.25	1261310	766860	sp|O13968|YE48_SCHPO	118	1.9867e-05
fissionyeast_NGP_DIA_4.mzML	1556.03	1531.06	24.9658	SPEFFJDSLVR	SPEFFJDSLVR	(N(N(H(H(H(H(H(H(H(H(H))))))))(H(H(H(H(H))))(H(H(H(H))))))))	H(18)N(2)	6	3	1545.25	1366930	858819	sp|O13968|YE48_SCHPO	118	1.9867e-05
fissionyeast_NGP_DIA_1.mzML	1638.36	1577.42	60.9394	SPEFFJDSLVR	SPEFFJDSLVR	(N(N(H(H(H(H(H))))(H(H(H(H)))))))	H(9)N(2)	6	3	1059.1	642426	612973	sp|O13968|YE48_SCHPO	118	0.000559898
fissionyeast_NGP_DIA_2.mzML	1661.31	1620.27	41.0406	SPEFFJDSLVR	SPEFFJDSLVR	(N(N(H(H(H(H(H))))(H(H(H(H)))))))	H(9)N(2)	6	3	1059.1	469858	651500	sp|O13968|YE48_SCHPO	118	0.000559898
fissionyeast_NGP_DIA_3.mzML	1668.34	1623.09	45.2547	SPEFFJDSLVR	SPEFFJDSLVR	(N(N(H(H(H(H(H))))(H(H(H(H)))))))	H(9)N(2)	6	3	1059.1	371474	1.09328e+06	sp|O13968|YE48_SCHPO	118	0.000559898
fissionyeast_NGP_DIA_4.mzML	1640.58	1596.37	44.2073	SPEFFJDSLVR	SPEFFJDSLVR	(N(N(H(H(H(H(H))))(H(H(H(H)))))))	H(9)N(2)	6	3	1059.1	373019	479313	sp|O13968|YE48_SCHPO	118	0.000559898
fissionyeast_NGP_DIA_1.mzML	1520.55	1515.39	5.15668	SSSSLITDSAAGATAFSCAJK	SSSSLITDSAAGATAFSC[160]AJK	(N(N(H(H(H(H)))(H(H)(H(H))))))	H(8)N(2)	20	3	1250.18	1002530	1.2421e+06	sp|O60109|PPB_SCHPO	126	9.49309e-05
fissionyeast_NGP_DIA_2.mzML	1557.85	1561.17	-3.32299	SSSSLITDSAAGATAFSCAJK	SSSSLITDSAAGATAFSC[160]AJK	(N(N(H(H(H(H)))(H(H)(H(H))))))	H(8)N(2)	20	3	1250.18	964280	1.52056e+06	sp|O60109|PPB_SCHPO	126	9.49309e-05
fissionyeast_NGP_DIA_3.mzML	1563.28	1562.88	0.397142	SSSSLITDSAAGATAFSCAJK	SSSSLITDSAAGATAFSC[160]AJK	(N(N(H(H(H(H)))(H(H)(H(H))))))	H(8)N(2)	20	3	1250.18	804043	1.58709e+06	sp|O60109|PPB_SCHPO	126	9.49309e-05
fissionyeast_NGP_DIA_4.mzML	1535.67	1535.08	0.587059	SSSSLITDSAAGATAFSCAJK	SSSSLITDSAAGATAFSC[160]AJK	(N(N(H(H(H(H)))(H(H)(H(H))))))	H(8)N(2)	20	3	1250.18	828728	1.13218e+06	sp|O60109|PPB_SCHPO	126	9.49309e-05
fissionyeast_NGP_DIA_1.mzML	1513.77	1514.76	-0.986827	SSSSLITDSAAGATAFSCAJK	SSSSLITDSAAGATAFSC[160]AJK	(N(N(H(H(H(H(H))))(H(H(H(H)))))))	H(9)N(2)	20	3	1304.2	1585480	2.6246e+06	sp|O60109|PPB_SCHPO	126	0.000883924
fissionyeast_NGP_DIA_2.mzML	1549.95	1560.2	-10.2491	SSSSLITDSAAGATAFSCAJK	SSSSLITDSAAGATAFSC[160]AJK	(N(N(H(H(H(H(H))))(H(H(H(H)))))))	H(9)N(2)	20	3	1304.2	1327470	1.72555e+06	sp|O60109|PPB_SCHPO	126	0.000883924
fissionyeast_NGP_DIA_3.mzML	1556.52	1562.15	-5.62756	SSSSLITDSAAGATAFSCAJK	SSSSLITDSAAGATAFSC[160]AJK	(N(N(H(H(H(H(H))))(H(H(H(H)))))))	H(9)N(2)	20	3	1304.2	1044620	2.48309e+06	sp|O60109|PPB_SCHPO	126	0.000883924
fissionyeast_NGP_DIA_4.mzML	1528.88	1534.26	-5.37966	SSSSLITDSAAGATAFSCAJK	SSSSLITDSAAGATAFSC[160]AJK	(N(N(H(H(H(H(H))))(H(H(H(H)))))))	H(9)N(2)	20	3	1304.2	1229440	1.60245e+06	sp|O60109|PPB_SCHPO	126	0.000883924
fissionyeast_NGP_DIA_1.mzML	2401.68	2390.8	10.8844	SVAILDGVGVJNTFGVISYR	SVAILDGVGVJNTFGVISYR	(N(N(H(H(H(H(H(H)))))(H(H(H(H(H(H(H))))))))))	H(13)N(2)	11	3	1531.99	1790600	1.73889e+06	sp|P87167|BUT2_SCHPO	51	8.68688e-05
fissionyeast_NGP_DIA_2.mzML	2424.54	2419.25	5.28973	SVAILDGVGVJNTFGVISYR	SVAILDGVGVJNTFGVISYR	(N(N(H(H(H(H(H(H)))))(H(H(H(H(H(H(H))))))))))	H(13)N(2)	11	3	1531.99	1573910	2.71657e+06	sp|P87167|BUT2_SCHPO	51	8.68688e-05
fissionyeast_NGP_DIA_3.mzML	2418.89	2414.34	4.55136	SVAILDGVGVJNTFGVISYR	SVAILDGVGVJNTFGVISYR	(N(N(H(H(H(H(H(H)))))(H(H(H(H(H(H(H))))))))))	H(13)N(2)	11	3	1531.99	1583440	1.29562e+06	sp|P87167|BUT2_SCHPO	51	8.68688e-05
fissionyeast_NGP_DIA_4.mzML	2406.14	2398.64	7.50233	SVAILDGVGVJNTFGVISYR	SVAILDGVGVJNTFGVISYR	(N(N(H(H(H(H(H(H)))))(H(H(H(H(H(H(H))))))))))	H(13)N(2)	11	3	1531.99	1211000	1.90933e+06	sp|P87167|BUT2_SCHPO	51	8.68688e-05
fissionyeast_NGP_DIA_1.mzML	2395.42	2377.86	17.5557	SVAILDGVGVJNTFGVISYR	SVAILDGVGVJNTFGVISYR	(N(N(H(H(H(H(H(H(H))))))(H(H(H(H)))(H(H(H)))))))	H(14)N(2)	11	3	1586.01	6070430	6.31927e+06	sp|P87167|BUT2_SCHPO	51	6.363e-05
fissionyeast_NGP_DIA_2.mzML	2417.12	2405.51	11.6115	SVAILDGVGVJNTFGVISYR	SVAILDGVGVJNTFGVISYR	(N(N(H(H(H(H(H(H(H))))))(H(H(H(H)))(H(H(H)))))))	H(14)N(2)	11	3	1586.01	6356740	6.93533e+06	sp|P87167|BUT2_SCHPO	51	6.363e-05
fissionyeast_NGP_DIA_3.mzML	2410.87	2400.87	9.99847	SVAILDGVGVJNTFGVISYR	SVAILDGVGVJNTFGVISYR	(N(N(H(H(H(H(H(H(H))))))(H(H(H(H)))(H(H(H)))))))	H(14)N(2)	11	3	1586.01	6628710	4.7385e+06	sp|P87167|BUT2_SCHPO	51	6.363e-05
fissionyeast_NGP_DIA_4.mzML	2398.78	2384.32	14.463	SVAILDGVGVJNTFGVISYR	SVAILDGVGVJNTFGVISYR	(N(N(H(H(H(H(H(H(H))))))(H(H(H(H)))(H(H(H)))))))	H(14)N(2)	11	3	1586.01	4708890	6.16382e+06	sp|P87167|BUT2_SCHPO	51	6.363e-05
fissionyeast_NGP_DIA_1.mzML	2386.66	2461.65	-74.988	SVAILDGVGVJNTFGVISYR	SVAILDGVGVJNTFGVISYR	(N(N(H(H(H(H(H(H(H))))))(H(H(H(H(H(H(H(H)))))))))))	H(15)N(2)	11	3	1640.03	5911140	5.98939e+06	sp|P87167|BUT2_SCHPO	51	7.25066e-05
fissionyeast_NGP_DIA_2.mzML	2408.34	2496.53	-88.1947	SVAILDGVGVJNTFGVISYR	SVAILDGVGVJNTFGVISYR	(N(N(H(H(H(H(H(H(H))))))(H(H(H(H(H(H(H(H)))))))))))	H(15)N(2)	11	3	1640.03	5759610	5.34031e+06	sp|P87167|BUT2_SCHPO	51	7.25066e-05
fissionyeast_NGP_DIA_3.mzML	2401.99	2491.24	-89.2486	SVAILDGVGVJNTFGVISYR	SVAILDGVGVJNTFGVISYR	(N(N(H(H(H(H(H(H(H))))))(H(H(H(H(H(H(H(H)))))))))))	H(15)N(2)	11	3	1640.03	6240790	3.90186e+06	sp|P87167|BUT2_SCHPO	51	7.25066e-05
fissionyeast_NGP_DIA_4.mzML	2389.25	2478.12	-88.8705	SVAILDGVGVJNTFGVISYR	SVAILDGVGVJNTFGVISYR	(N(N(H(H(H(H(H(H(H))))))(H(H(H(H(H(H(H(H)))))))))))	H(15)N(2)	11	3	1640.03	5389350	2.86762e+06	sp|P87167|BUT2_SCHPO	51	7.25066e-05
fissionyeast_NGP_DIA_1.mzML	1555.66	1598.88	-43.2184	SWNAILHCSJJSSDLLER	SWNAILHC[160]SJJSSDLLER	(N(N(H(H(H(H)))(H(H)(H(H))))))	H(8)N(2)	10	3	1273.53	695701	2.80249e+06	sp|Q10109|LEM2_SCHPO	439	5.22772e-05
fissionyeast_NGP_DIA_2.mzML	1592.34	1632.51	-40.168	SWNAILHCSJJSSDLLER	SWNAILHC[160]SJJSSDLLER	(N(N(H(H(H(H)))(H(H)(H(H))))))	H(8)N(2)	10	3	1273.53	777524	2.98142e+06	sp|Q10109|LEM2_SCHPO	439	5.22772e-05
fissionyeast_NGP_DIA_3.mzML	1589.49	1636.08	-46.5919	SWNAILHCSJJSSDLLER	SWNAILHC[160]SJJSSDLLER	(N(N(H(H(H(H)))(H(H)(H(H))))))	H(8)N(2)	10	3	1273.53	627647	2.98847e+06	sp|Q10109|LEM2_SCHPO	439	5.22772e-05
fissionyeast_NGP_DIA_4.mzML	1568.81	1608.66	-39.8461	SWNAILHCSJJSSDLLER	SWNAILHC[160]SJJSSDLLER	(N(N(H(H(H(H)))(H(H)(H(H))))))	H(8)N(2)	10	3	1273.53	718769	2.59406e+06	sp|Q10109|LEM2_SCHPO	439	5.22772e-05
fissionyeast_NGP_DIA_2.mzML	1586.63	1642.01	-55.3764	SWNAILHCSJJSSDLLER	SWNAILHC[160]SJJSSDLLER	(N(N(H(H(H(H)))(H(H(H(H(H))))))))	H(9)N(2)	10	3	1327.54	547657	2.11849e+06	sp|Q10109|LEM2_SCHPO	439	0.00192949
fissionyeast_NGP_DIA_3.mzML	1583.73	1648.38	-64.6513	SWNAILHCSJJSSDLLER	SWNAILHC[160]SJJSSDLLER	(N(N(H(H(H(H)))(H(H(H(H(H))))))))	H(9)N(2)	10	3	1327.54	495358	1.87791e+06	sp|Q10109|LEM2_SCHPO	439	0.00192949
fissionyeast_NGP_DIA_4.mzML	1560.57	1617.35	-56.7845	SWNAILHCSJJSSDLLER	SWNAILHC[160]SJJSSDLLER	(N(N(H(H(H(H)))(H(H(H(H(H))))))))	H(9)N(2)	10	3	1327.54	597634	1.79341e+06	sp|Q10109|LEM2_SCHPO	439	0.00192949
fissionyeast_NGP_DIA_1.mzML	2444.83	2459.09	-14.2631	TEEFSJMTVPMIFSEFGCIEVRPR	TEEFSJM[147]TVPMIFSEFGC[160]IEVRPR	(N(N(H(H)(H(H(H(H(H(H)))))(H(H(H(H(H)))))))))	H(13)N(2)	6	4	1352.05	375344	345388	sp|Q9P378|GAS1_SCHPO	249	0.000109884
fissionyeast_NGP_DIA_2.mzML	2463.23	2493.69	-30.4573	TEEFSJMTVPMIFSEFGCIEVRPR	TEEFSJM[147]TVPMIFSEFGC[160]IEVRPR	(N(N(H(H)(H(H(H(H(H(H)))))(H(H(H(H(H)))))))))	H(13)N(2)	6	4	1352.05	417245	655509	sp|Q9P378|GAS1_SCHPO	249	0.000109884
fissionyeast_NGP_DIA_3.mzML	2457.32	2488.37	-31.0527	TEEFSJMTVPMIFSEFGCIEVRPR	TEEFSJM[147]TVPMIFSEFGC[160]IEVRPR	(N(N(H(H)(H(H(H(H(H(H)))))(H(H(H(H(H)))))))))	H(13)N(2)	6	4	1352.05	449824	522168	sp|Q9P378|GAS1_SCHPO	249	0.000109884
fissionyeast_NGP_DIA_4.mzML	2530.39	2475.24	55.152	TEEFSJMTVPMIFSEFGCIEVRPR	TEEFSJM[147]TVPMIFSEFGC[160]IEVRPR	(N(N(H(H)(H(H(H(H(H(H)))))(H(H(H(H(H)))))))))	H(13)N(2)	6	4	1352.05	363371	736039	sp|Q9P378|GAS1_SCHPO	249	0.000109884
fissionyeast_NGP_DIA_1.mzML	1361.47	1325.68	35.7926	TELAAYLSCJATK	TELAAYLSC[160]JATK	(N(N(H(H(H(H(H))))(H(H(H(H(H(H(H(H)))))))))))	H(13)N(2)	10	3	1318.85	590211	989486	sp|Q9USU5|GAS2_SCHPO	212	1.2934e-05
fissionyeast_NGP_DIA_2.mzML	1365.88	1332.34	33.536	TELAAYLSCJATK	TELAAYLSC[160]JATK	(N(N(H(H(H(H(H))))(H(H(H(H(H(H(H(H)))))))))))	H(13)N(2)	10	3	1318.85	606785	808901	sp|Q9USU5|GAS2_SCHPO	212	1.2934e-05
fissionyeast_NGP_DIA_3.mzML	1374.84	1335.6	39.2367	TELAAYLSCJATK	TELAAYLSC[160]JATK	(N(N(H(H(H(H(H))))(H(H(H(H(H(H(H(H)))))))))))	H(13)N(2)	10	3	1318.85	644420	580571	sp|Q9USU5|GAS2_SCHPO	212	1.2934e-05
fissionyeast_NGP_DIA_4.mzML	1360.89	1303.86	57.0259	TELAAYLSCJATK	TELAAYLSC[160]JATK	(N(N(H(H(H(H(H))))(H(H(H(H(H(H(H(H)))))))))))	H(13)N(2)	10	3	1318.85	510586	809150	sp|Q9USU5|GAS2_SCHPO	212	1.2934e-05
fissionyeast_NGP_DIA_1.mzML	1356.05	1326.04	30.0126	TELAAYLSCJATK	TELAAYLSC[160]JATK	(N(N(H(H(H(H(H(H)))))(H(H(H))(H(H(H(H(H)))))))))	H(14)N(2)	10	3	1372.87	1428180	1.94738e+06	sp|Q9USU5|GAS2_SCHPO	212	2.20184e-05
fissionyeast_NGP_DIA_2.mzML	1360.59	1332.63	27.9623	TELAAYLSCJATK	TELAAYLSC[160]JATK	(N(N(H(H(H(H(H(H)))))(H(H(H))(H(H(H(H(H)))))))))	H(14)N(2)	10	3	1372.87	1399220	1.95091e+06	sp|Q9USU5|GAS2_SCHPO	212	2.20184e-05
fissionyeast_NGP_DIA_3.mzML	1369.66	1336.03	33.6349	TELAAYLSCJATK	TELAAYLSC[160]JATK	(N(N(H(H(H(H(H(H)))))(H(H(H))(H(H(H(H(H)))))))))	H(14)N(2)	10	3	1372.87	1386610	717925	sp|Q9USU5|GAS2_SCHPO	212	2.20184e-05
fissionyeast_NGP_DIA_4.mzML	1356.91	1304.77	52.144	TELAAYLSCJATK	TELAAYLSC[160]JATK	(N(N(H(H(H(H(H(H)))))(H(H(H))(H(H(H(H(H)))))))))	H(14)N(2)	10	3	1372.87	1248020	1.73538e+06	sp|Q9USU5|GAS2_SCHPO	212	2.20184e-05
fissionyeast_NGP_DIA_1.mzML	1352.43	1321.56	30.8703	TELAAYLSCJATK	TELAAYLSC[160]JATK	(N(N(H(H(H(H(H)))(H(H(H))))(H(H(H(H(H(H(H))))))))))	H(15)N(2)	10	3	1426.89	1658300	6.48964e+06	sp|Q9USU5|GAS2_SCHPO	212	4.80441e-05
fissionyeast_NGP_DIA_2.mzML	1356.93	1329.07	27.8638	TELAAYLSCJATK	TELAAYLSC[160]JATK	(N(N(H(H(H(H(H)))(H(H(H))))(H(H(H(H(H(H(H))))))))))	H(15)N(2)	10	3	1426.89	1351480	5.65282e+06	sp|Q9USU5|GAS2_SCHPO	212	4.80441e-05
fissionyeast_NGP_DIA_3.mzML	1366.44	1330.8	35.6399	TELAAYLSCJATK	TELAAYLSC[160]JATK	(N(N(H(H(H(H(H)))(H(H(H))))(H(H(H(H(H(H(H))))))))))	H(15)N(2)	10	3	1426.89	1256500	4.16385e+06	sp|Q9USU5|GAS2_SCHPO	212	4.80441e-05
fissionyeast_NGP_DIA_4.mzML	1352.63	1293.84	58.7882	TELAAYLSCJATK	TELAAYLSC[160]JATK	(N(N(H(H(H(H(H)))(H(H(H))))(H(H(H(H(H(H(H))))))))))	H(15)N(2)	10	3	1426.89	1681970	5.82015e+06	sp|Q9USU5|GAS2_SCHPO	212	4.80441e-05
fissionyeast_NGP_DIA_1.mzML	1346.93	1342.62	4.30635	TELAAYLSCJATK	TELAAYLSC[160]JATK	(N(N(H(H(H(H(H))))(H(H(H(H(H))))(H(H(H(H(H(H))))))))))	H(16)N(2)	10	3	1480.91	9946800	25635713	sp|Q9USU5|GAS2_SCHPO	212	0.00151431
fissionyeast_NGP_DIA_2.mzML	1352.08	1347.44	4.63733	TELAAYLSCJATK	TELAAYLSC[160]JATK	(N(N(H(H(H(H(H))))(H(H(H(H(H))))(H(H(H(H(H(H))))))))))	H(16)N(2)	10	3	1480.91	8652680	1.54102e+07	sp|Q9USU5|GAS2_SCHPO	212	0.00151431
fissionyeast_NGP_DIA_3.mzML	1361.28	1355.95	5.32515	TELAAYLSCJATK	TELAAYLSC[160]JATK	(N(N(H(H(H(H(H))))(H(H(H(H(H))))(H(H(H(H(H(H))))))))))	H(16)N(2)	10	3	1480.91	8399370	1.21941e+07	sp|Q9USU5|GAS2_SCHPO	212	0.00151431
fissionyeast_NGP_DIA_4.mzML	1346.79	1340.71	6.07762	TELAAYLSCJATK	TELAAYLSC[160]JATK	(N(N(H(H(H(H(H))))(H(H(H(H(H))))(H(H(H(H(H(H))))))))))	H(16)N(2)	10	3	1480.91	8212690	2.10682e+07	sp|Q9USU5|GAS2_SCHPO	212	0.00151431
fissionyeast_NGP_DIA_1.mzML	1338.35	1312.06	26.2904	TELAAYLSCJATK	TELAAYLSC[160]JATK	(N(N(H(H(H(H(H(H(H))))))(H(H(H(H)))(H(H(H(H(H(H))))))))))	H(17)N(2)	10	3	1534.92	2945640	5.75375e+06	sp|Q9USU5|GAS2_SCHPO	212	0.00283051
fissionyeast_NGP_DIA_2.mzML	1345.31	1321.27	24.0418	TELAAYLSCJATK	TELAAYLSC[160]JATK	(N(N(H(H(H(H(H(H(H))))))(H(H(H(H)))(H(H(H(H(H(H))))))))))	H(17)N(2)	10	3	1534.92	2792420	3.52248e+06	sp|Q9USU5|GAS2_SCHPO	212	0.00283051
fissionyeast_NGP_DIA_3.mzML	1353.08	1320.39	32.6929	TELAAYLSCJATK	TELAAYLSC[160]JATK	(N(N(H(H(H(H(H(H(H))))))(H(H(H(H)))(H(H(H(H(H(H))))))))))	H(17)N(2)	10	3	1534.92	2655790	2609232	sp|Q9USU5|GAS2_SCHPO	212	0.00283051
fissionyeast_NGP_DIA_4.mzML	1338.65	1275.64	63.0092	TELAAYLSCJATK	TELAAYLSC[160]JATK	(N(N(H(H(H(H(H(H(H))))))(H(H(H(H)))(H(H(H(H(H(H))))))))))	H(17)N(2)	10	3	1534.92	2908890	5.36625e+06	sp|Q9USU5|GAS2_SCHPO	212	0.00283051
fissionyeast_NGP_DIA_1.mzML	1336.54	1323.74	12.8046	TELAAYLSCJATK	TELAAYLSC[160]JATK	(N(N(H(H(H(H(H(H(H(H(H))))))))(H(H(H(H(H))))(H(H(H(H))))))))	H(18)N(2)	10	3	1588.94	355529	291581	sp|Q9USU5|GAS2_SCHPO	212	0.000381246
fissionyeast_NGP_DIA_2.mzML	1340.42	1330.79	9.63471	TELAAYLSCJATK	TELAAYLSC[160]JATK	(N(N(H(H(H(H(H(H(H(H(H))))))))(H(H(H(H(H))))(H(H(H(H))))))))	H(18)N(2)	10	3	1588.94	268648	405423	sp|Q9USU5|GAS2_SCHPO	212	0.000381246
fissionyeast_NGP_DIA_4.mzML	1334.3	1299.05	35.2464	TELAAYLSCJATK	TELAAYLSC[160]JATK	(N(N(H(H(H(H(H(H(H(H(H))))))))(H(H(H(H(H))))(H(H(H(H))))))))	H(18)N(2)	10	3	1588.94	342184	381024	sp|Q9USU5|GAS2_SCHPO	212	0.000381246
fissionyeast_NGP_DIA_1.mzML	538.008	463.047	74.9611	TIQJISK	TIQJISK	(N(N(H(H(H(H(H(H(H(H)))))))(H(H(H))(H(H(H(H(H)))))))))	H(16)N(2)	4	3	1268.16	1949140	907372	sp|Q9UTH5|PLB6_SCHPO	178	0.000864858
fissionyeast_NGP_DIA_2.mzML	543.53	461.498	82.0317	TIQJISK	TIQJISK	(N(N(H(H(H(H(H(H(H(H)))))))(H(H(H))(H(H(H(H(H)))))))))	H(16)N(2)	4	3	1268.16	2267820	1.45099e+06	sp|Q9UTH5|PLB6_SCHPO	178	0.000864858
fissionyeast_NGP_DIA_3.mzML	546.891	447.492	99.3993	TIQJISK	TIQJISK	(N(N(H(H(H(H(H(H(H(H)))))))(H(H(H))(H(H(H(H(H)))))))))	H(16)N(2)	4	3	1268.16	2590430	1.25228e+06	sp|Q9UTH5|PLB6_SCHPO	178	0.000864858
fissionyeast_NGP_DIA_4.mzML	535.884	458.477	77.4074	TIQJISK	TIQJISK	(N(N(H(H(H(H(H(H(H(H)))))))(H(H(H))(H(H(H(H(H)))))))))	H(16)N(2)	4	3	1268.16	1229650	679627	sp|Q9UTH5|PLB6_SCHPO	178	0.000864858
fissionyeast_NGP_DIA_1.mzML	1287.09	1345.4	-58.3134	TJACTJYTCFDYSSTTAR	TJAC[160]TJYTC[160]FDYSSTTAR	(N(N(H(H(H(H(H(H(H))))))(H(H(H(H(H(H(H))))))))))	H(14)N(2)	2	3	1603.26	4636140	1.04139e+07	sp|P32834|SXA1_SCHPO	134	3.61465e-05
fissionyeast_NGP_DIA_2.mzML	1297.5	1350.2	-52.7028	TJACTJYTCFDYSSTTAR	TJAC[160]TJYTC[160]FDYSSTTAR	(N(N(H(H(H(H(H(H(H))))))(H(H(H(H(H(H(H))))))))))	H(14)N(2)	2	3	1603.26	4692030	1.17174e+07	sp|P32834|SXA1_SCHPO	134	3.61465e-05
fissionyeast_NGP_DIA_3.mzML	1295.68	1359.24	-63.565	TJACTJYTCFDYSSTTAR	TJAC[160]TJYTC[160]FDYSSTTAR	(N(N(H(H(H(H(H(H(H))))))(H(H(H(H(H(H(H))))))))))	H(14)N(2)	2	3	1603.26	3462940	7.08315e+06	sp|P32834|SXA1_SCHPO	134	3.61465e-05
fissionyeast_NGP_DIA_4.mzML	1287.67	1345.17	-57.4968	TJACTJYTCFDYSSTTAR	TJAC[160]TJYTC[160]FDYSSTTAR	(N(N(H(H(H(H(H(H(H))))))(H(H(H(H(H(H(H))))))))))	H(14)N(2)	2	3	1603.26	4428990	8.79967e+06	sp|P32834|SXA1_SCHPO	134	3.61465e-05
fissionyeast_NGP_DIA_1.mzML	924.706	911.266	13.4402	TJDTLDAIK	TJDTLDAIK	(N(N(H(H(H(H)))(H(H)(H(H(H)))))))	H(9)N(2)	2	2	1428.08	496200	1.36597e+06	sp|O74401|ERO11_SCHPO	421	0.000124638
fissionyeast_NGP_DIA_2.mzML	931.526	940.23	-8.70359	TJDTLDAIK	TJDTLDAIK	(N(N(H(H(H(H)))(H(H)(H(H(H)))))))	H(9)N(2)	2	2	1428.08	523848	1.24614e+06	sp|O74401|ERO11_SCHPO	421	0.000124638
fissionyeast_NGP_DIA_3.mzML	943.349	970.706	-27.3574	TJDTLDAIK	TJDTLDAIK	(N(N(H(H(H(H)))(H(H)(H(H(H)))))))	H(9)N(2)	2	2	1428.08	471369	1.39637e+06	sp|O74401|ERO11_SCHPO	421	0.000124638
fissionyeast_NGP_DIA_4.mzML	921.817	926.202	-4.38468	TJDTLDAIK	TJDTLDAIK	(N(N(H(H(H(H)))(H(H)(H(H(H)))))))	H(9)N(2)	2	2	1428.08	444461	1.33498e+06	sp|O74401|ERO11_SCHPO	421	0.000124638
fissionyeast_NGP_DIA_2.mzML	1122.06	1192.21	-70.1487	TJGTLYGLSDSR	TJGTLYGLSDSR	(N(N(H(H(H(H)))(H(H)(H)(H)))))	H(8)N(2)	2	2	1493.61	279682	3.38764e+06	sp|Q9US04|GGT1_SCHPO	612	7.41061e-06
fissionyeast_NGP_DIA_3.mzML	1124.81	1187.71	-62.8974	TJGTLYGLSDSR	TJGTLYGLSDSR	(N(N(H(H(H(H)))(H(H)(H)(H)))))	H(8)N(2)	2	2	1493.61	451289	4.20134e+06	sp|Q9US04|GGT1_SCHPO	612	7.41061e-06
fissionyeast_NGP_DIA_1.mzML	1099.26	1134.57	-35.3126	TJGTLYGLSDSR	TJGTLYGLSDSR	(N(N(H(H(H(H(H))))(H(H(H(H)))))))	H(9)N(2)	2	2	1574.63	339856	1.51278e+06	sp|Q9US04|GGT1_SCHPO	612	0.00254146
fissionyeast_NGP_DIA_2.mzML	1109.38	1150.94	-41.5585	TJGTLYGLSDSR	TJGTLYGLSDSR	(N(N(H(H(H(H(H))))(H(H(H(H)))))))	H(9)N(2)	2	2	1574.63	173849	1.46342e+06	sp|Q9US04|GGT1_SCHPO	612	0.00254146
fissionyeast_NGP_DIA_3.mzML	1118.68	1150.91	-32.2349	TJGTLYGLSDSR	TJGTLYGLSDSR	(N(N(H(H(H(H(H))))(H(H(H(H)))))))	H(9)N(2)	2	2	1574.63	217801	1.02906e+06	sp|Q9US04|GGT1_SCHPO	612	0.00254146
fissionyeast_NGP_DIA_4.mzML	1096.91	1138.85	-41.9408	TJGTLYGLSDSR	TJGTLYGLSDSR	(N(N(H(H(H(H(H))))(H(H(H(H)))))))	H(9)N(2)	2	2	1574.63	317761	1.4333e+06	sp|Q9US04|GGT1_SCHPO	612	0.00254146
fissionyeast_NGP_DIA_1.mzML	2701.73	2696.25	5.47548	TLGDTTYGFPJVSLSSITSQEWYR	TLGDTTYGFPJVSLSSITSQEWYR	(N(N(H(H(H(H(H))))(H(H(H))(H(H))))))	H(10)N(2)	11	3	1583.67	34274700	114661779	sp|P78854|PLB1_SCHPO	244	0.000260845
fissionyeast_NGP_DIA_2.mzML	2725.64	2723.5	2.14037	TLGDTTYGFPJVSLSSITSQEWYR	TLGDTTYGFPJVSLSSITSQEWYR	(N(N(H(H(H(H(H))))(H(H(H))(H(H))))))	H(10)N(2)	11	3	1583.67	30878100	9.23137e+07	sp|P78854|PLB1_SCHPO	244	0.000260845
fissionyeast_NGP_DIA_3.mzML	2731.18	2729.8	1.37626	TLGDTTYGFPJVSLSSITSQEWYR	TLGDTTYGFPJVSLSSITSQEWYR	(N(N(H(H(H(H(H))))(H(H(H))(H(H))))))	H(10)N(2)	11	3	1583.67	32780200	111549594	sp|P78854|PLB1_SCHPO	244	0.000260845
fissionyeast_NGP_DIA_4.mzML	2696.41	2696.82	-0.41188	TLGDTTYGFPJVSLSSITSQEWYR	TLGDTTYGFPJVSLSSITSQEWYR	(N(N(H(H(H(H(H))))(H(H(H))(H(H))))))	H(10)N(2)	11	3	1583.67	36059300	7.81041e+07	sp|P78854|PLB1_SCHPO	244	0.000260845
fissionyeast_NGP_DIA_1.mzML	2700.65	2694.29	6.35781	TLGDTTYGFPJVSLSSITSQEWYR	TLGDTTYGFPJVSLSSITSQEWYR	(N(N(H(H(H(H(H))))(H(H(H))(H(H))))))	H(10)N(2)	11	4	1188	1711580	4.97703e+06	sp|P78854|PLB1_SCHPO	244	0.000260845
fissionyeast_NGP_DIA_2.mzML	2723.56	2722.08	1.47871	TLGDTTYGFPJVSLSSITSQEWYR	TLGDTTYGFPJVSLSSITSQEWYR	(N(N(H(H(H(H(H))))(H(H(H))(H(H))))))	H(10)N(2)	11	4	1188	1664580	4.10766e+06	sp|P78854|PLB1_SCHPO	244	0.000260845
fissionyeast_NGP_DIA_3.mzML	2729.35	2728.33	1.02155	TLGDTTYGFPJVSLSSITSQEWYR	TLGDTTYGFPJVSLSSITSQEWYR	(N(N(H(H(H(H(H))))(H(H(H))(H(H))))))	H(10)N(2)	11	4	1188	2425810	6.48759e+06	sp|P78854|PLB1_SCHPO	244	0.000260845
fissionyeast_NGP_DIA_4.mzML	2697.25	2695.49	1.762	TLGDTTYGFPJVSLSSITSQEWYR	TLGDTTYGFPJVSLSSITSQEWYR	(N(N(H(H(H(H(H))))(H(H(H))(H(H))))))	H(10)N(2)	11	4	1188	1312930	4.56427e+06	sp|P78854|PLB1_SCHPO	244	0.000260845
fissionyeast_NGP_DIA_1.mzML	2689.81	2842.44	-152.629	TLGDTTYGFPJVSLSSITSQEWYR	TLGDTTYGFPJVSLSSITSQEWYR	(N(N(H(H(H)(H(H)))(H(H(H(H(H(H)))))))))	H(11)N(2)	11	3	1637.69	6484280	1.19964e+07	sp|P78854|PLB1_SCHPO	244	0.00127469
fissionyeast_NGP_DIA_2.mzML	2716.12	2833.05	-116.926	TLGDTTYGFPJVSLSSITSQEWYR	TLGDTTYGFPJVSLSSITSQEWYR	(N(N(H(H(H)(H(H)))(H(H(H(H(H(H)))))))))	H(11)N(2)	11	3	1637.69	5548500	1.07387e+07	sp|P78854|PLB1_SCHPO	244	0.00127469
fissionyeast_NGP_DIA_3.mzML	2718.32	2838.76	-120.437	TLGDTTYGFPJVSLSSITSQEWYR	TLGDTTYGFPJVSLSSITSQEWYR	(N(N(H(H(H)(H(H)))(H(H(H(H(H(H)))))))))	H(11)N(2)	11	3	1637.69	5619370	1.24293e+07	sp|P78854|PLB1_SCHPO	244	0.00127469
fissionyeast_NGP_DIA_4.mzML	2685.99	2801.45	-115.46	TLGDTTYGFPJVSLSSITSQEWYR	TLGDTTYGFPJVSLSSITSQEWYR	(N(N(H(H(H)(H(H)))(H(H(H(H(H(H)))))))))	H(11)N(2)	11	3	1637.69	5985180	1.13609e+07	sp|P78854|PLB1_SCHPO	244	0.00127469
fissionyeast_NGP_DIA_1.mzML	2714.82	2717.44	-2.61629	TLGDTTYGFPJVSLSSITSQEWYR	TLGDTTYGFPJVSLSSITSQEWYR	(N(N(H(H(H(H)))(H(H(H(H)))))))	H(8)N(2)	11	3	1475.63	133100	2.18e+06	sp|P78854|PLB1_SCHPO	244	0.000200207
fissionyeast_NGP_DIA_2.mzML	2738.11	2738.45	-0.340636	TLGDTTYGFPJVSLSSITSQEWYR	TLGDTTYGFPJVSLSSITSQEWYR	(N(N(H(H(H(H)))(H(H(H(H)))))))	H(8)N(2)	11	3	1475.63	125401	1.59049e+06	sp|P78854|PLB1_SCHPO	244	0.000200207
fissionyeast_NGP_DIA_3.mzML	2743.41	2745.39	-1.98131	TLGDTTYGFPJVSLSSITSQEWYR	TLGDTTYGFPJVSLSSITSQEWYR	(N(N(H(H(H(H)))(H(H(H(H)))))))	H(8)N(2)	11	3	1475.63	168787	1.62939e+06	sp|P78854|PLB1_SCHPO	244	0.000200207
fissionyeast_NGP_DIA_4.mzML	2708.6	2710.97	-2.36895	TLGDTTYGFPJVSLSSITSQEWYR	TLGDTTYGFPJVSLSSITSQEWYR	(N(N(H(H(H(H)))(H(H(H(H)))))))	H(8)N(2)	11	3	1475.63	83902.1	1.48107e+06	sp|P78854|PLB1_SCHPO	244	0.000200207
fissionyeast_NGP_DIA_4.mzML	2706.48	2803.68	-97.2008	TLGDTTYGFPJVSLSSITSQEWYR	TLGDTTYGFPJVSLSSITSQEWYR	(N(N(H(H(H(H(H))))(H(H(H(H)))))))	H(9)N(2)	11	3	1529.65	23985700	3.93766e+07	sp|P78854|PLB1_SCHPO	244	0.00188375
fissionyeast_NGP_DIA_1.mzML	2710.1	2710.09	0.00726291	TLGDTTYGFPJVSLSSITSQEWYR	TLGDTTYGFPJVSLSSITSQEWYR	(N(N(H(H(H(H(H))))(H(H(H(H)))))))	H(9)N(2)	11	4	1147.49	2563670	2.61988e+06	sp|P78854|PLB1_SCHPO	244	0.00188375
fissionyeast_NGP_DIA_2.mzML	2733.54	2733.33	0.214409	TLGDTTYGFPJVSLSSITSQEWYR	TLGDTTYGFPJVSLSSITSQEWYR	(N(N(H(H(H(H(H))))(H(H(H(H)))))))	H(9)N(2)	11	4	1147.49	2198450	2.60042e+06	sp|P78854|PLB1_SCHPO	244	0.00188375
fissionyeast_NGP_DIA_3.mzML	2740.23	2740.07	0.164378	TLGDTTYGFPJVSLSSITSQEWYR	TLGDTTYGFPJVSLSSITSQEWYR	(N(N(H(H(H(H(H))))(H(H(H(H)))))))	H(9)N(2)	11	4	1147.49	2579150	3.62991e+06	sp|P78854|PLB1_SCHPO	244	0.00188375
fissionyeast_NGP_DIA_4.mzML	2706.12	2706.12	0.00421956	TLGDTTYGFPJVSLSSITSQEWYR	TLGDTTYGFPJVSLSSITSQEWYR	(N(N(H(H(H(H(H))))(H(H(H(H)))))))	H(9)N(2)	11	4	1147.49	2533020	1.35005e+06	sp|P78854|PLB1_SCHPO	244	0.00188375
fissionyeast_NGP_DIA_1.mzML	2208.94	2290.6	-81.6644	VDVAQLVEPYRJDCIFHDASGACHFFFK	VDVAQLVEPYRJDC[160]IFHDASGAC[160]HFFFK	(N(N(H(H(H(H)))(H(H)(H)(H)))))	H(8)N(2)	12	4	1262.04	599673	3.8299e+06	sp|Q10283|HMDH_SCHPO	117	4.57861e-05
fissionyeast_NGP_DIA_2.mzML	2243.54	2315.31	-71.7706	VDVAQLVEPYRJDCIFHDASGACHFFFK	VDVAQLVEPYRJDC[160]IFHDASGAC[160]HFFFK	(N(N(H(H(H(H)))(H(H)(H)(H)))))	H(8)N(2)	12	4	1262.04	361938	3.36978e+06	sp|Q10283|HMDH_SCHPO	117	4.57861e-05
fissionyeast_NGP_DIA_3.mzML	2238.34	2313.56	-75.2228	VDVAQLVEPYRJDCIFHDASGACHFFFK	VDVAQLVEPYRJDC[160]IFHDASGAC[160]HFFFK	(N(N(H(H(H(H)))(H(H)(H)(H)))))	H(8)N(2)	12	4	1262.04	305492	3.01912e+06	sp|Q10283|HMDH_SCHPO	117	4.57861e-05
fissionyeast_NGP_DIA_4.mzML	2215.69	2289.39	-73.7006	VDVAQLVEPYRJDCIFHDASGACHFFFK	VDVAQLVEPYRJDC[160]IFHDASGAC[160]HFFFK	(N(N(H(H(H(H)))(H(H)(H)(H)))))	H(8)N(2)	12	4	1262.04	232229	2.57659e+06	sp|Q10283|HMDH_SCHPO	117	4.57861e-05
fissionyeast_NGP_DIA_1.mzML	2208.02	2290.7	-82.6824	VDVAQLVEPYRJDCIFHDASGACHFFFK	VDVAQLVEPYRJDC[160]IFHDASGAC[160]HFFFK	(N(N(H(H(H(H)))(H(H)(H)(H)))))	H(8)N(2)	12	5	1009.83	768895	3.07758e+06	sp|Q10283|HMDH_SCHPO	117	4.57861e-05
fissionyeast_NGP_DIA_2.mzML	2243.37	2315.42	-72.0496	VDVAQLVEPYRJDCIFHDASGACHFFFK	VDVAQLVEPYRJDC[160]IFHDASGAC[160]HFFFK	(N(N(H(H(H(H)))(H(H)(H)(H)))))	H(8)N(2)	12	5	1009.83	611260	3.31475e+06	sp|Q10283|HMDH_SCHPO	117	4.57861e-05
fissionyeast_NGP_DIA_3.mzML	2239.54	2313.66	-74.1209	VDVAQLVEPYRJDCIFHDASGACHFFFK	VDVAQLVEPYRJDC[160]IFHDASGAC[160]HFFFK	(N(N(H(H(H(H)))(H(H)(H)(H)))))	H(8)N(2)	12	5	1009.83	937800	3.01983e+06	sp|Q10283|HMDH_SCHPO	117	4.57861e-05
fissionyeast_NGP_DIA_4.mzML	2218.44	2289.5	-71.0553	VDVAQLVEPYRJDCIFHDASGACHFFFK	VDVAQLVEPYRJDC[160]IFHDASGAC[160]HFFFK	(N(N(H(H(H(H)))(H(H)(H)(H)))))	H(8)N(2)	12	5	1009.83	472039	1.98098e+06	sp|Q10283|HMDH_SCHPO	117	4.57861e-05
fissionyeast_NGP_DIA_1.mzML	770.975	743.288	27.6871	VHLECFGSSSSNJK	VHLEC[160]FGSSSSNJK	(N(N(H(H(H(H(H))))(H(H(H(H(H(H(H(H)))))))))))	H(13)N(2)	13	3	1360.19	730950	2.44246e+06	sp|O13912|YDW6_SCHPO	256	5.28405e-05
fissionyeast_NGP_DIA_2.mzML	773.299	746.879	26.4197	VHLECFGSSSSNJK	VHLEC[160]FGSSSSNJK	(N(N(H(H(H(H(H))))(H(H(H(H(H(H(H(H)))))))))))	H(13)N(2)	13	3	1360.19	604913	2.7008e+06	sp|O13912|YDW6_SCHPO	256	5.28405e-05
fissionyeast_NGP_DIA_3.mzML	774.107	748.69	25.4167	VHLECFGSSSSNJK	VHLEC[160]FGSSSSNJK	(N(N(H(H(H(H(H))))(H(H(H(H(H(H(H(H)))))))))))	H(13)N(2)	13	3	1360.19	992737	2.9258e+06	sp|O13912|YDW6_SCHPO	256	5.28405e-05
fissionyeast_NGP_DIA_4.mzML	768.79	739.17	29.6204	VHLECFGSSSSNJK	VHLEC[160]FGSSSSNJK	(N(N(H(H(H(H(H))))(H(H(H(H(H(H(H(H)))))))))))	H(13)N(2)	13	3	1360.19	717061	2.44261e+06	sp|O13912|YDW6_SCHPO	256	5.28405e-05
fissionyeast_NGP_DIA_1.mzML	838.968	867.83	-28.8621	VLNSDYSFJHTK	VLNSDYSFJHTK	(N(N(H(H(H(H(H(H(H))))))(H(H(H(H(H))))(H(H(H(H))))))))	H(16)N(2)	9	3	1475.23	1005520	8.413e+06	sp|O14031|PGT1_SCHPO	464	0.0011255
fissionyeast_NGP_DIA_2.mzML	838.462	861.129	-22.6671	VLNSDYSFJHTK	VLNSDYSFJHTK	(N(N(H(H(H(H(H(H(H))))))(H(H(H(H(H))))(H(H(H(H))))))))	H(16)N(2)	9	3	1475.23	964091	8.21808e+06	sp|O14031|PGT1_SCHPO	464	0.0011255
fissionyeast_NGP_DIA_3.mzML	852.116	883.079	-30.9632	VLNSDYSFJHTK	VLNSDYSFJHTK	(N(N(H(H(H(H(H(H(H))))))(H(H(H(H(H))))(H(H(H(H))))))))	H(16)N(2)	9	3	1475.23	950286	7.56309e+06	sp|O14031|PGT1_SCHPO	464	0.0011255
fissionyeast_NGP_DIA_4.mzML	841.312	860.904	-19.5925	VLNSDYSFJHTK	VLNSDYSFJHTK	(N(N(H(H(H(H(H(H(H))))))(H(H(H(H(H))))(H(H(H(H))))))))	H(16)N(2)	9	3	1475.23	927807	6.85711e+06	sp|O14031|PGT1_SCHPO	464	0.0011255
fissionyeast_NGP_DIA_1.mzML	777.643	740.3	37.3433	VQASJWTGTR	VQASJWTGTR	(N(N(H(H(H)(H))(H(H(H(H(H(H)))))))))	H(10)N(2)	5	2	1573.63	1663760	7.91582e+06	sp|Q9USK8|AGS1_SCHPO	907	4.95629e-05
fissionyeast_NGP_DIA_2.mzML	778.64	738.153	40.4867	VQASJWTGTR	VQASJWTGTR	(N(N(H(H(H)(H))(H(H(H(H(H(H)))))))))	H(10)N(2)	5	2	1573.63	1426940	6.00248e+06	sp|Q9USK8|AGS1_SCHPO	907	4.95629e-05
fissionyeast_NGP_DIA_3.mzML	780.1	740.979	39.1215	VQASJWTGTR	VQASJWTGTR	(N(N(H(H(H)(H))(H(H(H(H(H(H)))))))))	H(10)N(2)	5	2	1573.63	1928540	6.89699e+06	sp|Q9USK8|AGS1_SCHPO	907	4.95629e-05
fissionyeast_NGP_DIA_4.mzML	774.343	732.058	42.2851	VQASJWTGTR	VQASJWTGTR	(N(N(H(H(H)(H))(H(H(H(H(H(H)))))))))	H(10)N(2)	5	2	1573.63	1533470	5.55636e+06	sp|Q9USK8|AGS1_SCHPO	907	4.95629e-05
fissionyeast_NGP_DIA_1.mzML	777.667	736.134	41.5332	VQASJWTGTR	VQASJWTGTR	(N(N(H(H(H))(H(H(H(H)))(H(H(H)))))))	H(10)N(2)	5	3	1049.42	3230380	3.03591e+06	sp|Q9USK8|AGS1_SCHPO	907	0.000129926
fissionyeast_NGP_DIA_2.mzML	778.728	730.263	48.4648	VQASJWTGTR	VQASJWTGTR	(N(N(H(H(H))(H(H(H(H)))(H(H(H)))))))	H(10)N(2)	5	3	1049.42	2825960	2.60747e+06	sp|Q9USK8|AGS1_SCHPO	907	0.000129926
fissionyeast_NGP_DIA_3.mzML	780.424	733.176	47.2479	VQASJWTGTR	VQASJWTGTR	(N(N(H(H(H))(H(H(H(H)))(H(H(H)))))))	H(10)N(2)	5	3	1049.42	4803410	2.58687e+06	sp|Q9USK8|AGS1_SCHPO	907	0.000129926
fissionyeast_NGP_DIA_4.mzML	774.518	725.109	49.4095	VQASJWTGTR	VQASJWTGTR	(N(N(H(H(H))(H(H(H(H)))(H(H(H)))))))	H(10)N(2)	5	3	1049.42	3765190	3.6596e+06	sp|Q9USK8|AGS1_SCHPO	907	0.000129926
fissionyeast_NGP_DIA_1.mzML	778.571	742.807	35.7641	VQASJWTGTR	VQASJWTGTR	(N(N(H(H(H)(H))(H(H)(H(H(H)))))))	H(9)N(2)	5	2	1492.6	680568	3.69922e+06	sp|Q9USK8|AGS1_SCHPO	907	1.00867e-05
fissionyeast_NGP_DIA_2.mzML	779.194	744.403	34.7909	VQASJWTGTR	VQASJWTGTR	(N(N(H(H(H)(H))(H(H)(H(H(H)))))))	H(9)N(2)	5	2	1492.6	692112	2.68751e+06	sp|Q9USK8|AGS1_SCHPO	907	1.00867e-05
fissionyeast_NGP_DIA_3.mzML	781.161	746.868	34.2933	VQASJWTGTR	VQASJWTGTR	(N(N(H(H(H)(H))(H(H)(H(H(H)))))))	H(9)N(2)	5	2	1492.6	895622	3.23979e+06	sp|Q9USK8|AGS1_SCHPO	907	1.00867e-05
fissionyeast_NGP_DIA_4.mzML	774.937	737.085	37.8521	VQASJWTGTR	VQASJWTGTR	(N(N(H(H(H)(H))(H(H)(H(H(H)))))))	H(9)N(2)	5	2	1492.6	811187	2.61087e+06	sp|Q9USK8|AGS1_SCHPO	907	1.00867e-05
fissionyeast_NGP_DIA_1.mzML	1334.65	1335.11	-0.45772	VQCADFFACGJSSVR	VQC[160]ADFFAC[160]GJSSVR	(N(N(H(H(H(H(H(H(H))))))(H(H(H(H)))(H(H(H(H))))))))	H(15)N(2)	11	3	1518.9	837711	874710	sp|O13692|GAS5_SCHPO	216	0.0003667
fissionyeast_NGP_DIA_2.mzML	1341.55	1340.36	1.1933	VQCADFFACGJSSVR	VQC[160]ADFFAC[160]GJSSVR	(N(N(H(H(H(H(H(H(H))))))(H(H(H(H)))(H(H(H(H))))))))	H(15)N(2)	11	3	1518.9	747759	605105	sp|O13692|GAS5_SCHPO	216	0.0003667
fissionyeast_NGP_DIA_3.mzML	1349.43	1346.94	2.49193	VQCADFFACGJSSVR	VQC[160]ADFFAC[160]GJSSVR	(N(N(H(H(H(H(H(H(H))))))(H(H(H(H)))(H(H(H(H))))))))	H(15)N(2)	11	3	1518.9	648820	334801	sp|O13692|GAS5_SCHPO	216	0.0003667
fissionyeast_NGP_DIA_4.mzML	1334.36	1326.35	8.00777	VQCADFFACGJSSVR	VQC[160]ADFFAC[160]GJSSVR	(N(N(H(H(H(H(H(H(H))))))(H(H(H(H)))(H(H(H(H))))))))	H(15)N(2)	11	3	1518.9	709012	870442	sp|O13692|GAS5_SCHPO	216	0.0003667
fissionyeast_NGP_DIA_1.mzML	1238.74	1241.91	-3.16642	VTJITDSQPAPYMK	VTJITDSQPAPYMK	(N(N(H(H(H)(H))(H(H(H))))))	H(7)N(2)	3	3	1035.77	825133	1.23813e+06	sp|O94559|LES1_SCHPO	232	1.02674e-05
fissionyeast_NGP_DIA_2.mzML	1246.18	1250.01	-3.83168	VTJITDSQPAPYMK	VTJITDSQPAPYMK	(N(N(H(H(H)(H))(H(H(H))))))	H(7)N(2)	3	3	1035.77	1104130	1018785	sp|O94559|LES1_SCHPO	232	1.02674e-05
fissionyeast_NGP_DIA_3.mzML	1248.15	1251	-2.85034	VTJITDSQPAPYMK	VTJITDSQPAPYMK	(N(N(H(H(H)(H))(H(H(H))))))	H(7)N(2)	3	3	1035.77	974314	885652	sp|O94559|LES1_SCHPO	232	1.02674e-05
fissionyeast_NGP_DIA_4.mzML	1239.19	1242.26	-3.06557	VTJITDSQPAPYMK	VTJITDSQPAPYMK	(N(N(H(H(H)(H))(H(H(H))))))	H(7)N(2)	3	3	1035.77	840463	905436	sp|O94559|LES1_SCHPO	232	1.02674e-05
fissionyeast_NGP_DIA_1.mzML	1227.21	1230.5	-3.28977	VTJITDSQPAPYMK	VTJITDSQPAPYMK	(N(N(H(H(H(H)))(H(H)(H)(H)))))	H(8)N(2)	3	3	1089.79	3680640	5.30191e+06	sp|O94559|LES1_SCHPO	232	1.6666e-05
fissionyeast_NGP_DIA_2.mzML	1233.67	1235.61	-1.94142	VTJITDSQPAPYMK	VTJITDSQPAPYMK	(N(N(H(H(H(H)))(H(H)(H)(H)))))	H(8)N(2)	3	3	1089.79	3596600	4.27884e+06	sp|O94559|LES1_SCHPO	232	1.6666e-05
fissionyeast_NGP_DIA_3.mzML	1234.34	1236.19	-1.84574	VTJITDSQPAPYMK	VTJITDSQPAPYMK	(N(N(H(H(H(H)))(H(H)(H)(H)))))	H(8)N(2)	3	3	1089.79	2916560	2.60968e+06	sp|O94559|LES1_SCHPO	232	1.6666e-05
fissionyeast_NGP_DIA_4.mzML	1225.71	1228.58	-2.86755	VTJITDSQPAPYMK	VTJITDSQPAPYMK	(N(N(H(H(H(H)))(H(H)(H)(H)))))	H(8)N(2)	3	3	1089.79	3576500	3.7513e+06	sp|O94559|LES1_SCHPO	232	1.6666e-05
fissionyeast_NGP_DIA_1.mzML	854.472	859.294	-4.82209	VVGTJATYVGEK	VVGTJATYVGEK	(N(N(H(H(H))(H(H(H(H(H(H(H))))))))))	H(10)N(2)	5	3	1088.78	1288560	733051	sp|P0CU13|YI46_SCHPO/sp|Q9P7U4|YI75_SCHPO/sp|P0CU12|YHEF_SCHPO	45/46/45	1.38167e-05
fissionyeast_NGP_DIA_2.mzML	854.67	855.783	-1.11327	VVGTJATYVGEK	VVGTJATYVGEK	(N(N(H(H(H))(H(H(H(H(H(H(H))))))))))	H(10)N(2)	5	3	1088.78	1094610	822883	sp|P0CU13|YI46_SCHPO/sp|Q9P7U4|YI75_SCHPO/sp|P0CU12|YHEF_SCHPO	45/46/45	1.38167e-05
fissionyeast_NGP_DIA_3.mzML	867.552	871.101	-3.54924	VVGTJATYVGEK	VVGTJATYVGEK	(N(N(H(H(H))(H(H(H(H(H(H(H))))))))))	H(10)N(2)	5	3	1088.78	1375160	1.12002e+06	sp|P0CU13|YI46_SCHPO/sp|Q9P7U4|YI75_SCHPO/sp|P0CU12|YHEF_SCHPO	45/46/45	1.38167e-05
fissionyeast_NGP_DIA_4.mzML	857.02	856.429	0.590791	VVGTJATYVGEK	VVGTJATYVGEK	(N(N(H(H(H))(H(H(H(H(H(H(H))))))))))	H(10)N(2)	5	3	1088.78	1202900	863217	sp|P0CU13|YI46_SCHPO/sp|Q9P7U4|YI75_SCHPO/sp|P0CU12|YHEF_SCHPO	45/46/45	1.38167e-05
fissionyeast_NGP_DIA_1.mzML	842.947	863.495	-20.5478	VVGTJATYVGEK	VVGTJATYVGEK	(N(N(H(H(H(H(H))))(H(H(H(H)))(H(H(H)))))))	H(12)N(2)	5	3	1196.82	3339720	5.27138e+06	sp|P0CU13|YI46_SCHPO/sp|Q9P7U4|YI75_SCHPO/sp|P0CU12|YHEF_SCHPO	45/46/45	6.50044e-05
fissionyeast_NGP_DIA_2.mzML	841.902	858.471	-16.5685	VVGTJATYVGEK	VVGTJATYVGEK	(N(N(H(H(H(H(H))))(H(H(H(H)))(H(H(H)))))))	H(12)N(2)	5	3	1196.82	3172810	5.09206e+06	sp|P0CU13|YI46_SCHPO/sp|Q9P7U4|YI75_SCHPO/sp|P0CU12|YHEF_SCHPO	45/46/45	6.50044e-05
fissionyeast_NGP_DIA_3.mzML	855.509	876.869	-21.3603	VVGTJATYVGEK	VVGTJATYVGEK	(N(N(H(H(H(H(H))))(H(H(H(H)))(H(H(H)))))))	H(12)N(2)	5	3	1196.82	2916370	5.80876e+06	sp|P0CU13|YI46_SCHPO/sp|Q9P7U4|YI75_SCHPO/sp|P0CU12|YHEF_SCHPO	45/46/45	6.50044e-05
fissionyeast_NGP_DIA_4.mzML	845.944	858.673	-12.7285	VVGTJATYVGEK	VVGTJATYVGEK	(N(N(H(H(H(H(H))))(H(H(H(H)))(H(H(H)))))))	H(12)N(2)	5	3	1196.82	2575310	5.49313e+06	sp|P0CU13|YI46_SCHPO/sp|Q9P7U4|YI75_SCHPO/sp|P0CU12|YHEF_SCHPO	45/46/45	6.50044e-05
fissionyeast_NGP_DIA_1.mzML	839.431	855.246	-15.8148	VVGTJATYVGEK	VVGTJATYVGEK	(N(N(H(H(H(H(H))))(H(H(H(H(H(H(H(H)))))))))))	H(13)N(2)	5	3	1250.84	28876900	4.47754e+07	sp|P0CU13|YI46_SCHPO/sp|Q9P7U4|YI75_SCHPO/sp|P0CU12|YHEF_SCHPO	45/46/45	0.000101258
fissionyeast_NGP_DIA_2.mzML	837.619	852.999	-15.3797	VVGTJATYVGEK	VVGTJATYVGEK	(N(N(H(H(H(H(H))))(H(H(H(H(H(H(H(H)))))))))))	H(13)N(2)	5	3	1250.84	31192600	4.66275e+07	sp|P0CU13|YI46_SCHPO/sp|Q9P7U4|YI75_SCHPO/sp|P0CU12|YHEF_SCHPO	45/46/45	0.000101258
fissionyeast_NGP_DIA_3.mzML	852.177	865.839	-13.6619	VVGTJATYVGEK	VVGTJATYVGEK	(N(N(H(H(H(H(H))))(H(H(H(H(H(H(H(H)))))))))))	H(13)N(2)	5	3	1250.84	26717600	5.44885e+07	sp|P0CU13|YI46_SCHPO/sp|Q9P7U4|YI75_SCHPO/sp|P0CU12|YHEF_SCHPO	45/46/45	0.000101258
fissionyeast_NGP_DIA_4.mzML	842.449	854.119	-11.67	VVGTJATYVGEK	VVGTJATYVGEK	(N(N(H(H(H(H(H))))(H(H(H(H(H(H(H(H)))))))))))	H(13)N(2)	5	3	1250.84	25724200	5.18465e+07	sp|P0CU13|YI46_SCHPO/sp|Q9P7U4|YI75_SCHPO/sp|P0CU12|YHEF_SCHPO	45/46/45	0.000101258
fissionyeast_NGP_DIA_1.mzML	833.835	836.367	-2.53184	VVGTJATYVGEK	VVGTJATYVGEK	(N(N(H(H(H(H(H(H)))))(H(H(H(H)))(H(H(H(H))))))))	H(14)N(2)	5	3	1304.85	16663300	2.50649e+07	sp|P0CU13|YI46_SCHPO/sp|Q9P7U4|YI75_SCHPO/sp|P0CU12|YHEF_SCHPO	45/46/45	3.43354e-05
fissionyeast_NGP_DIA_2.mzML	831.12	834.184	-3.06414	VVGTJATYVGEK	VVGTJATYVGEK	(N(N(H(H(H(H(H(H)))))(H(H(H(H)))(H(H(H(H))))))))	H(14)N(2)	5	3	1304.85	19139500	2.59003e+07	sp|P0CU13|YI46_SCHPO/sp|Q9P7U4|YI75_SCHPO/sp|P0CU12|YHEF_SCHPO	45/46/45	3.43354e-05
fissionyeast_NGP_DIA_3.mzML	846.439	847.246	-0.807488	VVGTJATYVGEK	VVGTJATYVGEK	(N(N(H(H(H(H(H(H)))))(H(H(H(H)))(H(H(H(H))))))))	H(14)N(2)	5	3	1304.85	14783300	3.11423e+07	sp|P0CU13|YI46_SCHPO/sp|Q9P7U4|YI75_SCHPO/sp|P0CU12|YHEF_SCHPO	45/46/45	3.43354e-05
fissionyeast_NGP_DIA_4.mzML	837.075	839.104	-2.02882	VVGTJATYVGEK	VVGTJATYVGEK	(N(N(H(H(H(H(H(H)))))(H(H(H(H)))(H(H(H(H))))))))	H(14)N(2)	5	3	1304.85	13109700	3.10819e+07	sp|P0CU13|YI46_SCHPO/sp|Q9P7U4|YI75_SCHPO/sp|P0CU12|YHEF_SCHPO	45/46/45	3.43354e-05
fissionyeast_NGP_DIA_1.mzML	830.006	848.687	-18.6805	VVGTJATYVGEK	VVGTJATYVGEK	(N(N(H(H(H(H(H))))(H(H(H(H)))(H(H(H(H(H(H))))))))))	H(15)N(2)	5	3	1358.87	10540100	5.05997e+07	sp|P0CU13|YI46_SCHPO/sp|Q9P7U4|YI75_SCHPO/sp|P0CU12|YHEF_SCHPO	45/46/45	8.02454e-05
fissionyeast_NGP_DIA_2.mzML	827.043	847.649	-20.6055	VVGTJATYVGEK	VVGTJATYVGEK	(N(N(H(H(H(H(H))))(H(H(H(H)))(H(H(H(H(H(H))))))))))	H(15)N(2)	5	3	1358.87	12814100	4.93405e+07	sp|P0CU13|YI46_SCHPO/sp|Q9P7U4|YI75_SCHPO/sp|P0CU12|YHEF_SCHPO	45/46/45	8.02454e-05
fissionyeast_NGP_DIA_3.mzML	842.964	858.244	-15.2801	VVGTJATYVGEK	VVGTJATYVGEK	(N(N(H(H(H(H(H))))(H(H(H(H)))(H(H(H(H(H(H))))))))))	H(15)N(2)	5	3	1358.87	13700000	6.12775e+07	sp|P0CU13|YI46_SCHPO/sp|Q9P7U4|YI75_SCHPO/sp|P0CU12|YHEF_SCHPO	45/46/45	8.02454e-05
fissionyeast_NGP_DIA_4.mzML	833.896	849.732	-15.836	VVGTJATYVGEK	VVGTJATYVGEK	(N(N(H(H(H(H(H))))(H(H(H(H)))(H(H(H(H(H(H))))))))))	H(15)N(2)	5	3	1358.87	15111300	5.73907e+07	sp|P0CU13|YI46_SCHPO/sp|Q9P7U4|YI75_SCHPO/sp|P0CU12|YHEF_SCHPO	45/46/45	8.02454e-05
fissionyeast_NGP_DIA_1.mzML	825.388	842.749	-17.3614	VVGTJATYVGEK	VVGTJATYVGEK	(N(N(H(H(H(H(H(H(H(H)))))))(H(H(H))(H(H(H(H(H)))))))))	H(16)N(2)	5	3	1412.89	37470300	6.99732e+07	sp|P0CU13|YI46_SCHPO/sp|Q9P7U4|YI75_SCHPO/sp|P0CU12|YHEF_SCHPO	45/46/45	0.000323154
fissionyeast_NGP_DIA_2.mzML	821.322	841.297	-19.9753	VVGTJATYVGEK	VVGTJATYVGEK	(N(N(H(H(H(H(H(H(H(H)))))))(H(H(H))(H(H(H(H(H)))))))))	H(16)N(2)	5	3	1412.89	40904500	6.45653e+07	sp|P0CU13|YI46_SCHPO/sp|Q9P7U4|YI75_SCHPO/sp|P0CU12|YHEF_SCHPO	45/46/45	0.000323154
fissionyeast_NGP_DIA_3.mzML	838.831	852.769	-13.9377	VVGTJATYVGEK	VVGTJATYVGEK	(N(N(H(H(H(H(H(H(H(H)))))))(H(H(H))(H(H(H(H(H)))))))))	H(16)N(2)	5	3	1412.89	32193100	7.23743e+07	sp|P0CU13|YI46_SCHPO/sp|Q9P7U4|YI75_SCHPO/sp|P0CU12|YHEF_SCHPO	45/46/45	0.000323154
fissionyeast_NGP_DIA_4.mzML	830.052	844.537	-14.4854	VVGTJATYVGEK	VVGTJATYVGEK	(N(N(H(H(H(H(H(H(H(H)))))))(H(H(H))(H(H(H(H(H)))))))))	H(16)N(2)	5	3	1412.89	30260900	7.49375e+07	sp|P0CU13|YI46_SCHPO/sp|Q9P7U4|YI75_SCHPO/sp|P0CU12|YHEF_SCHPO	45/46/45	0.000323154
fissionyeast_NGP_DIA_1.mzML	818.152	842.052	-23.9004	VVGTJATYVGEK	VVGTJATYVGEK	(N(N(H(H(H(H(H(H(H))))))(H(H(H(H(H))))(H(H(H(H(H)))))))))	H(17)N(2)	5	3	1466.91	9570040	1.42891e+07	sp|P0CU13|YI46_SCHPO/sp|Q9P7U4|YI75_SCHPO/sp|P0CU12|YHEF_SCHPO	45/46/45	7.49192e-05
fissionyeast_NGP_DIA_2.mzML	812.74	840.535	-27.7954	VVGTJATYVGEK	VVGTJATYVGEK	(N(N(H(H(H(H(H(H(H))))))(H(H(H(H(H))))(H(H(H(H(H)))))))))	H(17)N(2)	5	3	1466.91	10061300	1.33672e+07	sp|P0CU13|YI46_SCHPO/sp|Q9P7U4|YI75_SCHPO/sp|P0CU12|YHEF_SCHPO	45/46/45	7.49192e-05
fissionyeast_NGP_DIA_3.mzML	831.679	852.138	-20.4593	VVGTJATYVGEK	VVGTJATYVGEK	(N(N(H(H(H(H(H(H(H))))))(H(H(H(H(H))))(H(H(H(H(H)))))))))	H(17)N(2)	5	3	1466.91	8447260	1.32876e+07	sp|P0CU13|YI46_SCHPO/sp|Q9P7U4|YI75_SCHPO/sp|P0CU12|YHEF_SCHPO	45/46/45	7.49192e-05
fissionyeast_NGP_DIA_4.mzML	823.028	843.912	-20.8841	VVGTJATYVGEK	VVGTJATYVGEK	(N(N(H(H(H(H(H(H(H))))))(H(H(H(H(H))))(H(H(H(H(H)))))))))	H(17)N(2)	5	3	1466.91	8094990	1.7598e+07	sp|P0CU13|YI46_SCHPO/sp|Q9P7U4|YI75_SCHPO/sp|P0CU12|YHEF_SCHPO	45/46/45	7.49192e-05
fissionyeast_NGP_DIA_1.mzML	812.963	844.07	-31.1067	VVGTJATYVGEK	VVGTJATYVGEK	(N(N(H(H(H(H(H(H(H(H(H))))))))(H(H(H(H(H))))(H(H(H(H))))))))	H(18)N(2)	5	3	1520.92	2706510	2.82152e+06	sp|P0CU13|YI46_SCHPO/sp|Q9P7U4|YI75_SCHPO/sp|P0CU12|YHEF_SCHPO	45/46/45	2.49203e-05
fissionyeast_NGP_DIA_2.mzML	807.272	842.738	-35.4663	VVGTJATYVGEK	VVGTJATYVGEK	(N(N(H(H(H(H(H(H(H(H(H))))))))(H(H(H(H(H))))(H(H(H(H))))))))	H(18)N(2)	5	3	1520.92	2628170	2.52542e+06	sp|P0CU13|YI46_SCHPO/sp|Q9P7U4|YI75_SCHPO/sp|P0CU12|YHEF_SCHPO	45/46/45	2.49203e-05
fissionyeast_NGP_DIA_3.mzML	827.592	853.964	-26.3725	VVGTJATYVGEK	VVGTJATYVGEK	(N(N(H(H(H(H(H(H(H(H(H))))))))(H(H(H(H(H))))(H(H(H(H))))))))	H(18)N(2)	5	3	1520.92	2130480	2.58803e+06	sp|P0CU13|YI46_SCHPO/sp|Q9P7U4|YI75_SCHPO/sp|P0CU12|YHEF_SCHPO	45/46/45	2.49203e-05
fissionyeast_NGP_DIA_4.mzML	818.018	845.728	-27.7096	VVGTJATYVGEK	VVGTJATYVGEK	(N(N(H(H(H(H(H(H(H(H(H))))))))(H(H(H(H(H))))(H(H(H(H))))))))	H(18)N(2)	5	3	1520.92	1931230	3.50907e+06	sp|P0CU13|YI46_SCHPO/sp|Q9P7U4|YI75_SCHPO/sp|P0CU12|YHEF_SCHPO	45/46/45	2.49203e-05
fissionyeast_NGP_DIA_1.mzML	829.021	870.302	-41.2808	VVGTJATYVGEK	VVGTJATYVGEK	(N(N(H(H(H))(H(H(H(H)))))))	H(7)N(2)	5	2	1389.59	866273	61022.2	sp|P0CU13|YI46_SCHPO/sp|Q9P7U4|YI75_SCHPO/sp|P0CU12|YHEF_SCHPO	45/46/45	0.000533818
fissionyeast_NGP_DIA_2.mzML	827.037	862.622	-35.5854	VVGTJATYVGEK	VVGTJATYVGEK	(N(N(H(H(H))(H(H(H(H)))))))	H(7)N(2)	5	2	1389.59	855293	78427.2	sp|P0CU13|YI46_SCHPO/sp|Q9P7U4|YI75_SCHPO/sp|P0CU12|YHEF_SCHPO	45/46/45	0.000533818
fissionyeast_NGP_DIA_3.mzML	844.714	886.722	-42.0081	VVGTJATYVGEK	VVGTJATYVGEK	(N(N(H(H(H))(H(H(H(H)))))))	H(7)N(2)	5	2	1389.59	714263	67095.2	sp|P0CU13|YI46_SCHPO/sp|Q9P7U4|YI75_SCHPO/sp|P0CU12|YHEF_SCHPO	45/46/45	0.000533818
fissionyeast_NGP_DIA_4.mzML	833.968	862.162	-28.1939	VVGTJATYVGEK	VVGTJATYVGEK	(N(N(H(H(H))(H(H(H(H)))))))	H(7)N(2)	5	2	1389.59	656392	73090.2	sp|P0CU13|YI46_SCHPO/sp|Q9P7U4|YI75_SCHPO/sp|P0CU12|YHEF_SCHPO	45/46/45	0.000533818
fissionyeast_NGP_DIA_1.mzML	818.339	866.545	-48.2057	VVGTJATYVGEK	VVGTJATYVGEK	(N(N(H(H(H(H)))(H(H(H(H)))))))	H(8)N(2)	5	2	1470.62	8916420	14894.4	sp|P0CU13|YI46_SCHPO/sp|Q9P7U4|YI75_SCHPO/sp|P0CU12|YHEF_SCHPO	45/46/45	0.000139248
fissionyeast_NGP_DIA_2.mzML	812.74	860.348	-47.6079	VVGTJATYVGEK	VVGTJATYVGEK	(N(N(H(H(H(H)))(H(H(H(H)))))))	H(8)N(2)	5	2	1470.62	9428030	21178.5	sp|P0CU13|YI46_SCHPO/sp|Q9P7U4|YI75_SCHPO/sp|P0CU12|YHEF_SCHPO	45/46/45	0.000139248
fissionyeast_NGP_DIA_3.mzML	831.679	881.213	-49.5342	VVGTJATYVGEK	VVGTJATYVGEK	(N(N(H(H(H(H)))(H(H(H(H)))))))	H(8)N(2)	5	2	1470.62	8024800	55036.1	sp|P0CU13|YI46_SCHPO/sp|Q9P7U4|YI75_SCHPO/sp|P0CU12|YHEF_SCHPO	45/46/45	0.000139248
fissionyeast_NGP_DIA_4.mzML	823.028	860.247	-37.2191	VVGTJATYVGEK	VVGTJATYVGEK	(N(N(H(H(H(H)))(H(H(H(H)))))))	H(8)N(2)	5	2	1470.62	7541290	74733.5	sp|P0CU13|YI46_SCHPO/sp|Q9P7U4|YI75_SCHPO/sp|P0CU12|YHEF_SCHPO	45/46/45	0.000139248
fissionyeast_NGP_DIA_1.mzML	862.683	871.09	-8.40681	VVGTJATYVGEK	VVGTJATYVGEK	(N(N(H(H(H(H)))(H(H)(H)(H)))))	H(8)N(2)	5	3	980.747	463436	325711	sp|P0CU13|YI46_SCHPO/sp|Q9P7U4|YI75_SCHPO/sp|P0CU12|YHEF_SCHPO	45/46/45	3.22886e-05
fissionyeast_NGP_DIA_2.mzML	864.363	863.097	1.26607	VVGTJATYVGEK	VVGTJATYVGEK	(N(N(H(H(H(H)))(H(H)(H)(H)))))	H(8)N(2)	5	3	980.747	494131	360853	sp|P0CU13|YI46_SCHPO/sp|Q9P7U4|YI75_SCHPO/sp|P0CU12|YHEF_SCHPO	45/46/45	3.22886e-05
fissionyeast_NGP_DIA_3.mzML	877.964	887.897	-9.93268	VVGTJATYVGEK	VVGTJATYVGEK	(N(N(H(H(H(H)))(H(H)(H)(H)))))	H(8)N(2)	5	3	980.747	549100	544107	sp|P0CU13|YI46_SCHPO/sp|Q9P7U4|YI75_SCHPO/sp|P0CU12|YHEF_SCHPO	45/46/45	3.22886e-05
fissionyeast_NGP_DIA_4.mzML	866.476	862.562	3.91387	VVGTJATYVGEK	VVGTJATYVGEK	(N(N(H(H(H(H)))(H(H)(H)(H)))))	H(8)N(2)	5	3	980.747	417271	364036	sp|P0CU13|YI46_SCHPO/sp|Q9P7U4|YI75_SCHPO/sp|P0CU12|YHEF_SCHPO	45/46/45	3.22886e-05
fissionyeast_NGP_DIA_1.mzML	859.839	882.423	-22.5843	VVGTJATYVGEK	VVGTJATYVGEK	(N(N(H(H(H(H(H))))(H(H(H(H)))))))	H(9)N(2)	5	2	1551.64	631964	2.12695e+06	sp|P0CU13|YI46_SCHPO/sp|Q9P7U4|YI75_SCHPO/sp|P0CU12|YHEF_SCHPO	45/46/45	1.63638e-05
fissionyeast_NGP_DIA_2.mzML	809.718	870.124	-60.4057	VVGTJATYVGEK	VVGTJATYVGEK	(N(N(H(H(H(H(H))))(H(H(H(H)))))))	H(9)N(2)	5	2	1551.64	796812	28425.8	sp|P0CU13|YI46_SCHPO/sp|Q9P7U4|YI75_SCHPO/sp|P0CU12|YHEF_SCHPO	45/46/45	1.63638e-05
fissionyeast_NGP_DIA_3.mzML	873.593	905.507	-31.9138	VVGTJATYVGEK	VVGTJATYVGEK	(N(N(H(H(H(H(H))))(H(H(H(H)))))))	H(9)N(2)	5	2	1551.64	370144	1.9081e+06	sp|P0CU13|YI46_SCHPO/sp|Q9P7U4|YI75_SCHPO/sp|P0CU12|YHEF_SCHPO	45/46/45	1.63638e-05
fissionyeast_NGP_DIA_4.mzML	862.523	868.499	-5.97559	VVGTJATYVGEK	VVGTJATYVGEK	(N(N(H(H(H(H(H))))(H(H(H(H)))))))	H(9)N(2)	5	2	1551.64	453584	2.44767e+06	sp|P0CU13|YI46_SCHPO/sp|Q9P7U4|YI75_SCHPO/sp|P0CU12|YHEF_SCHPO	45/46/45	1.63638e-05
fissionyeast_NGP_DIA_1.mzML	859.766	872.754	-12.9883	VVGTJATYVGEK	VVGTJATYVGEK	(N(N(H(H(H(H(H))))(H(H(H(H)))))))	H(9)N(2)	5	3	1034.76	1399260	1.23688e+06	sp|P0CU13|YI46_SCHPO/sp|Q9P7U4|YI75_SCHPO/sp|P0CU12|YHEF_SCHPO	45/46/45	1.63638e-05
fissionyeast_NGP_DIA_2.mzML	860.354	864.102	-3.74778	VVGTJATYVGEK	VVGTJATYVGEK	(N(N(H(H(H(H(H))))(H(H(H(H)))))))	H(9)N(2)	5	3	1034.76	1513590	1.57392e+06	sp|P0CU13|YI46_SCHPO/sp|Q9P7U4|YI75_SCHPO/sp|P0CU12|YHEF_SCHPO	45/46/45	1.63638e-05
fissionyeast_NGP_DIA_3.mzML	873.295	890.401	-17.1064	VVGTJATYVGEK	VVGTJATYVGEK	(N(N(H(H(H(H(H))))(H(H(H(H)))))))	H(9)N(2)	5	3	1034.76	1390730	1.28173e+06	sp|P0CU13|YI46_SCHPO/sp|Q9P7U4|YI75_SCHPO/sp|P0CU12|YHEF_SCHPO	45/46/45	1.63638e-05
fissionyeast_NGP_DIA_4.mzML	861.425	863.409	-1.98411	VVGTJATYVGEK	VVGTJATYVGEK	(N(N(H(H(H(H(H))))(H(H(H(H)))))))	H(9)N(2)	5	3	1034.76	1193270	1.67047e+06	sp|P0CU13|YI46_SCHPO/sp|Q9P7U4|YI75_SCHPO/sp|P0CU12|YHEF_SCHPO	45/46/45	1.63638e-05
fissionyeast_NGP_DIA_1.mzML	810.846	833.975	-23.1286	VYAVJASLNHDK	VYAVJASLNHDK	(N(N(H(H(H(H(H))))(H(H)(H(H(H)))))))	H(10)N(2)	5	3	1119.79	170361	1.39793e+06	sp|Q9USU5|GAS2_SCHPO	90	0.00158884
fissionyeast_NGP_DIA_2.mzML	802.771	831.511	-28.7399	VYAVJASLNHDK	VYAVJASLNHDK	(N(N(H(H(H(H(H))))(H(H)(H(H(H)))))))	H(10)N(2)	5	3	1119.79	154298	1.32714e+06	sp|Q9USU5|GAS2_SCHPO	90	0.00158884
fissionyeast_NGP_DIA_3.mzML	824.174	845.183	-21.0087	VYAVJASLNHDK	VYAVJASLNHDK	(N(N(H(H(H(H(H))))(H(H)(H(H(H)))))))	H(10)N(2)	5	3	1119.79	162609	1.2328e+06	sp|Q9USU5|GAS2_SCHPO	90	0.00158884
fissionyeast_NGP_DIA_4.mzML	812.481	837.059	-24.5782	VYAVJASLNHDK	VYAVJASLNHDK	(N(N(H(H(H(H(H))))(H(H)(H(H(H)))))))	H(10)N(2)	5	3	1119.79	162662	1.07055e+06	sp|Q9USU5|GAS2_SCHPO	90	0.00158884
fissionyeast_NGP_DIA_1.mzML	804.474	819.671	-15.1974	VYAVJASLNHDK	VYAVJASLNHDK	(N(N(H(H(H(H(H))))(H(H(H(H)))(H(H(H)))))))	H(12)N(2)	5	3	1227.83	92959.1	922427	sp|Q9USU5|GAS2_SCHPO	90	0.00506513
fissionyeast_NGP_DIA_2.mzML	797.407	816.832	-19.4249	VYAVJASLNHDK	VYAVJASLNHDK	(N(N(H(H(H(H(H))))(H(H(H(H)))(H(H(H)))))))	H(12)N(2)	5	3	1227.83	144815	967865	sp|Q9USU5|GAS2_SCHPO	90	0.00506513
fissionyeast_NGP_DIA_1.mzML	800.325	813.123	-12.7984	VYAVJASLNHDK	VYAVJASLNHDK	(N(N(H(H(H(H(H))))(H(H(H(H(H(H(H(H)))))))))))	H(13)N(2)	5	3	1281.85	3138840	1.28595e+07	sp|Q9USU5|GAS2_SCHPO	90	1.06111e-05
fissionyeast_NGP_DIA_2.mzML	796.26	810.33	-14.0702	VYAVJASLNHDK	VYAVJASLNHDK	(N(N(H(H(H(H(H))))(H(H(H(H(H(H(H(H)))))))))))	H(13)N(2)	5	3	1281.85	3066820	1.34133e+07	sp|Q9USU5|GAS2_SCHPO	90	1.06111e-05
fissionyeast_NGP_DIA_3.mzML	813.085	823.534	-10.4494	VYAVJASLNHDK	VYAVJASLNHDK	(N(N(H(H(H(H(H))))(H(H(H(H(H(H(H(H)))))))))))	H(13)N(2)	5	3	1281.85	3325010	1.16951e+07	sp|Q9USU5|GAS2_SCHPO	90	1.06111e-05
fissionyeast_NGP_DIA_4.mzML	802.527	815.261	-12.7336	VYAVJASLNHDK	VYAVJASLNHDK	(N(N(H(H(H(H(H))))(H(H(H(H(H(H(H(H)))))))))))	H(13)N(2)	5	3	1281.85	3495260	1.23536e+07	sp|Q9USU5|GAS2_SCHPO	90	1.06111e-05
fissionyeast_NGP_DIA_1.mzML	796.667	808.187	-11.5204	VYAVJASLNHDK	VYAVJASLNHDK	(N(N(H(H(H(H(H(H)))))(H(H(H))(H(H(H(H(H)))))))))	H(14)N(2)	5	3	1335.86	759328	6.01841e+06	sp|Q9USU5|GAS2_SCHPO	90	1.8368e-05
fissionyeast_NGP_DIA_2.mzML	793.722	805.453	-11.7313	VYAVJASLNHDK	VYAVJASLNHDK	(N(N(H(H(H(H(H(H)))))(H(H(H))(H(H(H(H(H)))))))))	H(14)N(2)	5	3	1335.86	782613	6.6569e+06	sp|Q9USU5|GAS2_SCHPO	90	1.8368e-05
fissionyeast_NGP_DIA_3.mzML	807.734	818.132	-10.3982	VYAVJASLNHDK	VYAVJASLNHDK	(N(N(H(H(H(H(H(H)))))(H(H(H))(H(H(H(H(H)))))))))	H(14)N(2)	5	3	1335.86	825958	6.07366e+06	sp|Q9USU5|GAS2_SCHPO	90	1.8368e-05
fissionyeast_NGP_DIA_4.mzML	797.848	809.808	-11.9597	VYAVJASLNHDK	VYAVJASLNHDK	(N(N(H(H(H(H(H(H)))))(H(H(H))(H(H(H(H(H)))))))))	H(14)N(2)	5	3	1335.86	817691	6.33638e+06	sp|Q9USU5|GAS2_SCHPO	90	1.8368e-05
fissionyeast_NGP_DIA_1.mzML	793.848	797.852	-4.00413	VYAVJASLNHDK	VYAVJASLNHDK	(N(N(H(H(H(H)))(H(H(H(H(H(H)))))(H(H(H(H(H)))))))))	H(15)N(2)	5	3	1389.88	1914250	8.9578e+06	sp|Q9USU5|GAS2_SCHPO	90	2.87914e-05
fissionyeast_NGP_DIA_2.mzML	791.869	795.265	-3.39562	VYAVJASLNHDK	VYAVJASLNHDK	(N(N(H(H(H(H)))(H(H(H(H(H(H)))))(H(H(H(H(H)))))))))	H(15)N(2)	5	3	1389.88	1685770	8.64702e+06	sp|Q9USU5|GAS2_SCHPO	90	2.87914e-05
fissionyeast_NGP_DIA_3.mzML	804.116	806.689	-2.57292	VYAVJASLNHDK	VYAVJASLNHDK	(N(N(H(H(H(H)))(H(H(H(H(H(H)))))(H(H(H(H(H)))))))))	H(15)N(2)	5	3	1389.88	2065290	8.9078e+06	sp|Q9USU5|GAS2_SCHPO	90	2.87914e-05
fissionyeast_NGP_DIA_4.mzML	793.958	798.259	-4.30123	VYAVJASLNHDK	VYAVJASLNHDK	(N(N(H(H(H(H)))(H(H(H(H(H(H)))))(H(H(H(H(H)))))))))	H(15)N(2)	5	3	1389.88	1823150	8.79511e+06	sp|Q9USU5|GAS2_SCHPO	90	2.87914e-05
fissionyeast_NGP_DIA_1.mzML	791.545	791.91	-0.364853	VYAVJASLNHDK	VYAVJASLNHDK	(N(N(H(H(H(H(H(H(H(H)))))))(H(H(H))(H(H(H(H(H)))))))))	H(16)N(2)	5	3	1443.9	13991300	8.1211e+07	sp|Q9USU5|GAS2_SCHPO	90	1.82045e-05
fissionyeast_NGP_DIA_2.mzML	790.353	789.41	0.9431	VYAVJASLNHDK	VYAVJASLNHDK	(N(N(H(H(H(H(H(H(H(H)))))))(H(H(H))(H(H(H(H(H)))))))))	H(16)N(2)	5	3	1443.9	13357700	6.84118e+07	sp|Q9USU5|GAS2_SCHPO	90	1.82045e-05
fissionyeast_NGP_DIA_3.mzML	799.884	800.045	-0.160971	VYAVJASLNHDK	VYAVJASLNHDK	(N(N(H(H(H(H(H(H(H(H)))))))(H(H(H))(H(H(H(H(H)))))))))	H(16)N(2)	5	3	1443.9	18691600	8.35276e+07	sp|Q9USU5|GAS2_SCHPO	90	1.82045e-05
fissionyeast_NGP_DIA_4.mzML	790.086	791.557	-1.47097	VYAVJASLNHDK	VYAVJASLNHDK	(N(N(H(H(H(H(H(H(H(H)))))))(H(H(H))(H(H(H(H(H)))))))))	H(16)N(2)	5	3	1443.9	17304400	7.54727e+07	sp|Q9USU5|GAS2_SCHPO	90	1.82045e-05
fissionyeast_NGP_DIA_1.mzML	791.029	789.504	1.52473	VYAVJASLNHDK	VYAVJASLNHDK	(N(N(H(H(H(H(H(H)))))(H(H(H(H(H))))(H(H(H(H(H)))))))))	H(16)N(2)	5	4	1083.18	83508.8	198761	sp|Q9USU5|GAS2_SCHPO	90	0.000630223
fissionyeast_NGP_DIA_4.mzML	791.744	788.833	2.9109	VYAVJASLNHDK	VYAVJASLNHDK	(N(N(H(H(H(H(H(H)))))(H(H(H(H(H))))(H(H(H(H(H)))))))))	H(16)N(2)	5	4	1083.18	195763	350407	sp|Q9USU5|GAS2_SCHPO	90	0.000630223
fissionyeast_NGP_DIA_1.mzML	787.54	745.143	42.3968	VYAVJASLNHDK	VYAVJASLNHDK	(N(N(H(H(H(H))(H(H(H(H)))))(H(H(H(H(H(H(H(H(H))))))))))))	H(17)N(2)	5	3	1497.92	4793540	2.82398e+07	sp|Q9USU5|GAS2_SCHPO	90	1.50702e-05
fissionyeast_NGP_DIA_2.mzML	786.881	742.391	44.4901	VYAVJASLNHDK	VYAVJASLNHDK	(N(N(H(H(H(H))(H(H(H(H)))))(H(H(H(H(H(H(H(H(H))))))))))))	H(17)N(2)	5	3	1497.92	4710090	2.52394e+07	sp|Q9USU5|GAS2_SCHPO	90	1.50702e-05
fissionyeast_NGP_DIA_3.mzML	793.451	746.102	47.349	VYAVJASLNHDK	VYAVJASLNHDK	(N(N(H(H(H(H))(H(H(H(H)))))(H(H(H(H(H(H(H(H(H))))))))))))	H(17)N(2)	5	3	1497.92	6056120	3.03463e+07	sp|Q9USU5|GAS2_SCHPO	90	1.50702e-05
fissionyeast_NGP_DIA_4.mzML	785.55	737.396	48.1538	VYAVJASLNHDK	VYAVJASLNHDK	(N(N(H(H(H(H))(H(H(H(H)))))(H(H(H(H(H(H(H(H(H))))))))))))	H(17)N(2)	5	3	1497.92	5665640	2.81847e+07	sp|Q9USU5|GAS2_SCHPO	90	1.50702e-05
fissionyeast_NGP_DIA_1.mzML	816.672	836.821	-20.1487	VYAVJASLNHDK	VYAVJASLNHDK	(N(N(H(H(H)(H(H)))(H(H)(H(H))))))	H(9)N(2)	5	3	1065.78	908193	3.58574e+06	sp|Q9USU5|GAS2_SCHPO	90	1.30891e-05
fissionyeast_NGP_DIA_2.mzML	809.57	834.701	-25.1306	VYAVJASLNHDK	VYAVJASLNHDK	(N(N(H(H(H)(H(H)))(H(H)(H(H))))))	H(9)N(2)	5	3	1065.78	1036610	3.75608e+06	sp|Q9USU5|GAS2_SCHPO	90	1.30891e-05
fissionyeast_NGP_DIA_3.mzML	829.408	847.622	-18.2144	VYAVJASLNHDK	VYAVJASLNHDK	(N(N(H(H(H)(H(H)))(H(H)(H(H))))))	H(9)N(2)	5	3	1065.78	830382	3.52223e+06	sp|Q9USU5|GAS2_SCHPO	90	1.30891e-05
fissionyeast_NGP_DIA_4.mzML	819.363	839.475	-20.1116	VYAVJASLNHDK	VYAVJASLNHDK	(N(N(H(H(H)(H(H)))(H(H)(H(H))))))	H(9)N(2)	5	3	1065.78	732055	3.16213e+06	sp|Q9USU5|GAS2_SCHPO	90	1.30891e-05
fissionyeast_NGP_DIA_1.mzML	875.462	914.083	-38.6209	VYGSQGJSTVLSR	VYGSQGJSTVLSR	(N(N(H(H(H)(H(H)))(H(H(H(H(H))))))))	H(10)N(2)	7	3	1132.13	7784460	9.2654e+06	sp|Q9USK8|AGS1_SCHPO	1016	2.54733e-05
fissionyeast_NGP_DIA_2.mzML	877.451	911.34	-33.8893	VYGSQGJSTVLSR	VYGSQGJSTVLSR	(N(N(H(H(H)(H(H)))(H(H(H(H(H))))))))	H(10)N(2)	7	3	1132.13	7561090	8.03555e+06	sp|Q9USK8|AGS1_SCHPO	1016	2.54733e-05
fissionyeast_NGP_DIA_3.mzML	895.154	966.364	-71.2101	VYGSQGJSTVLSR	VYGSQGJSTVLSR	(N(N(H(H(H)(H(H)))(H(H(H(H(H))))))))	H(10)N(2)	7	3	1132.13	8202840	9.95547e+06	sp|Q9USK8|AGS1_SCHPO	1016	2.54733e-05
fissionyeast_NGP_DIA_4.mzML	876.368	902.76	-26.3916	VYGSQGJSTVLSR	VYGSQGJSTVLSR	(N(N(H(H(H)(H(H)))(H(H(H(H(H))))))))	H(10)N(2)	7	3	1132.13	7000370	8.41571e+06	sp|Q9USK8|AGS1_SCHPO	1016	2.54733e-05
fissionyeast_NGP_DIA_1.mzML	867.341	876.46	-9.11855	WGAIEJGTAR	WGAIEJGTAR	(N(N(H(H(H(H(H))))(H(H(H(H)))(H(H(H(H(H(H))))))))))	H(15)N(2)	6	3	1304.5	2555270	1.64763e+06	sp|Q9USK8|AGS1_SCHPO	472	0.000143622
fissionyeast_NGP_DIA_2.mzML	868.312	866.359	1.95294	WGAIEJGTAR	WGAIEJGTAR	(N(N(H(H(H(H(H))))(H(H(H(H)))(H(H(H(H(H(H))))))))))	H(15)N(2)	6	3	1304.5	2618580	1.7456e+06	sp|Q9USK8|AGS1_SCHPO	472	0.000143622
fissionyeast_NGP_DIA_3.mzML	881.547	896.081	-14.5341	WGAIEJGTAR	WGAIEJGTAR	(N(N(H(H(H(H(H))))(H(H(H(H)))(H(H(H(H(H(H))))))))))	H(15)N(2)	6	3	1304.5	2911330	2.40255e+06	sp|Q9USK8|AGS1_SCHPO	472	0.000143622
fissionyeast_NGP_DIA_4.mzML	868.696	865.316	3.38001	WGAIEJGTAR	WGAIEJGTAR	(N(N(H(H(H(H(H))))(H(H(H(H)))(H(H(H(H(H(H))))))))))	H(15)N(2)	6	3	1304.5	2164400	1.90514e+06	sp|Q9USK8|AGS1_SCHPO	472	0.000143622
fissionyeast_NGP_DIA_1.mzML	2237.09	2182.71	54.3821	WGYTJITEIMDVR	WGYTJITEIMDVR	(N(N(H(H)(H(H)(H(H(H(H(H(H))))))))))	H(10)N(2)	5	3	1208.82	2718080	891057	sp|Q9C0Y4|AGLU_SCHPO	331	0.00118121
fissionyeast_NGP_DIA_2.mzML	2264.74	2209.06	55.6793	WGYTJITEIMDVR	WGYTJITEIMDVR	(N(N(H(H)(H(H)(H(H(H(H(H(H))))))))))	H(10)N(2)	5	3	1208.82	2985000	1.14156e+06	sp|Q9C0Y4|AGLU_SCHPO	331	0.00118121
fissionyeast_NGP_DIA_3.mzML	2262.52	2211.73	50.7921	WGYTJITEIMDVR	WGYTJITEIMDVR	(N(N(H(H)(H(H)(H(H(H(H(H(H))))))))))	H(10)N(2)	5	3	1208.82	2707210	908565	sp|Q9C0Y4|AGLU_SCHPO	331	0.00118121
fissionyeast_NGP_DIA_4.mzML	2237.31	2176.91	60.4	WGYTJITEIMDVR	WGYTJITEIMDVR	(N(N(H(H)(H(H)(H(H(H(H(H(H))))))))))	H(10)N(2)	5	3	1208.82	2715000	995569	sp|Q9C0Y4|AGLU_SCHPO	331	0.00118121
fissionyeast_NGP_DIA_1.mzML	2215.78	2161.34	54.4398	WGYTJITEIMDVR	WGYTJITEIMDVR	(N(N(H(H(H(H(H))))(H(H(H))(H(H(H)))))))	H(11)N(2)	5	3	1262.84	3106380	3.25368e+06	sp|Q9C0Y4|AGLU_SCHPO	331	0.00674862
fissionyeast_NGP_DIA_2.mzML	2246.04	2190.92	55.1155	WGYTJITEIMDVR	WGYTJITEIMDVR	(N(N(H(H(H(H(H))))(H(H(H))(H(H(H)))))))	H(11)N(2)	5	3	1262.84	2868770	3027605	sp|Q9C0Y4|AGLU_SCHPO	331	0.00674862
fissionyeast_NGP_DIA_3.mzML	2248.76	2194.06	54.7028	WGYTJITEIMDVR	WGYTJITEIMDVR	(N(N(H(H(H(H(H))))(H(H(H))(H(H(H)))))))	H(11)N(2)	5	3	1262.84	3259120	3.61865e+06	sp|Q9C0Y4|AGLU_SCHPO	331	0.00674862
fissionyeast_NGP_DIA_4.mzML	2219.77	2158.23	61.543	WGYTJITEIMDVR	WGYTJITEIMDVR	(N(N(H(H(H(H(H))))(H(H(H))(H(H(H)))))))	H(11)N(2)	5	3	1262.84	2319280	2.37587e+06	sp|Q9C0Y4|AGLU_SCHPO	331	0.00674862
fissionyeast_NGP_DIA_1.mzML	2214.19	2161.05	53.1408	WGYTJITEIMDVR	WGYTJITEIMDVR	(N(N(H(H(H)(H))(H(H(H(H)))(H(H)(H(H)))))))	H(12)N(2)	5	3	1316.86	5990550	2.40412e+06	sp|Q9C0Y4|AGLU_SCHPO	331	0.000137273
fissionyeast_NGP_DIA_2.mzML	2240.83	2191.63	49.2024	WGYTJITEIMDVR	WGYTJITEIMDVR	(N(N(H(H(H)(H))(H(H(H(H)))(H(H)(H(H)))))))	H(12)N(2)	5	3	1316.86	5573460	2.59119e+06	sp|Q9C0Y4|AGLU_SCHPO	331	0.000137273
fissionyeast_NGP_DIA_3.mzML	2251.66	2194.58	57.081	WGYTJITEIMDVR	WGYTJITEIMDVR	(N(N(H(H(H)(H))(H(H(H(H)))(H(H)(H(H)))))))	H(12)N(2)	5	3	1316.86	4585550	2.3363e+06	sp|Q9C0Y4|AGLU_SCHPO	331	0.000137273
fissionyeast_NGP_DIA_4.mzML	2214.59	2159.21	55.3815	WGYTJITEIMDVR	WGYTJITEIMDVR	(N(N(H(H(H)(H))(H(H(H(H)))(H(H)(H(H)))))))	H(12)N(2)	5	3	1316.86	5019220	1.89185e+06	sp|Q9C0Y4|AGLU_SCHPO	331	0.000137273
fissionyeast_NGP_DIA_1.mzML	2208.64	2148.21	60.4313	WGYTJITEIMDVR	WGYTJITEIMDVR	(N(N(H(H(H(H(H(H)))))(H(H)(H(H(H(H(H)))))))))	H(13)N(2)	5	3	1370.88	9516600	3.87578e+06	sp|Q9C0Y4|AGLU_SCHPO	331	0.000455349
fissionyeast_NGP_DIA_2.mzML	2232.58	2174.57	58.0145	WGYTJITEIMDVR	WGYTJITEIMDVR	(N(N(H(H(H(H(H(H)))))(H(H)(H(H(H(H(H)))))))))	H(13)N(2)	5	3	1370.88	9330180	4.06121e+06	sp|Q9C0Y4|AGLU_SCHPO	331	0.000455349
fissionyeast_NGP_DIA_3.mzML	2239.76	2179.04	60.7179	WGYTJITEIMDVR	WGYTJITEIMDVR	(N(N(H(H(H(H(H(H)))))(H(H)(H(H(H(H(H)))))))))	H(13)N(2)	5	3	1370.88	8817810	4.7621e+06	sp|Q9C0Y4|AGLU_SCHPO	331	0.000455349
fissionyeast_NGP_DIA_4.mzML	2207.12	2139.93	67.1898	WGYTJITEIMDVR	WGYTJITEIMDVR	(N(N(H(H(H(H(H(H)))))(H(H)(H(H(H(H(H)))))))))	H(13)N(2)	5	3	1370.88	10130600	3.80003e+06	sp|Q9C0Y4|AGLU_SCHPO	331	0.000455349
fissionyeast_NGP_DIA_1.mzML	2206.1	2164.04	42.0619	WGYTJITEIMDVR	WGYTJITEIMDVR	(N(N(H(H(H(H(H(H)))))(H(H(H))(H(H(H(H(H)))))))))	H(14)N(2)	5	3	1424.89	3101780	1.4327e+06	sp|Q9C0Y4|AGLU_SCHPO	331	7.93513e-05
fissionyeast_NGP_DIA_2.mzML	2229.91	2196.1	33.808	WGYTJITEIMDVR	WGYTJITEIMDVR	(N(N(H(H(H(H(H(H)))))(H(H(H))(H(H(H(H(H)))))))))	H(14)N(2)	5	3	1424.89	4439990	1.63081e+06	sp|Q9C0Y4|AGLU_SCHPO	331	7.93513e-05
fissionyeast_NGP_DIA_3.mzML	2229.72	2198.61	31.1119	WGYTJITEIMDVR	WGYTJITEIMDVR	(N(N(H(H(H(H(H(H)))))(H(H(H))(H(H(H(H(H)))))))))	H(14)N(2)	5	3	1424.89	4674550	1.68438e+06	sp|Q9C0Y4|AGLU_SCHPO	331	7.93513e-05
fissionyeast_NGP_DIA_4.mzML	2190.85	2164.34	26.5074	WGYTJITEIMDVR	WGYTJITEIMDVR	(N(N(H(H(H(H(H(H)))))(H(H(H))(H(H(H(H(H)))))))))	H(14)N(2)	5	3	1424.89	5231570	1.39839e+06	sp|Q9C0Y4|AGLU_SCHPO	331	7.93513e-05
fissionyeast_NGP_DIA_1.mzML	2180.26	2163.87	16.3889	WGYTJITEIMDVR	WGYTJITEIMDVR	(N(N(H(H(H(H(H(H(H(H)))))))(H(H(H))(H(H(H(H(H)))))))))	H(16)N(2)	5	3	1532.93	647739	365701	sp|Q9C0Y4|AGLU_SCHPO	331	0.000675288
fissionyeast_NGP_DIA_2.mzML	2209.08	2195.9	13.1771	WGYTJITEIMDVR	WGYTJITEIMDVR	(N(N(H(H(H(H(H(H(H(H)))))))(H(H(H))(H(H(H(H(H)))))))))	H(16)N(2)	5	3	1532.93	736068	229363	sp|Q9C0Y4|AGLU_SCHPO	331	0.000675288
fissionyeast_NGP_DIA_3.mzML	2213.51	2198.42	15.0929	WGYTJITEIMDVR	WGYTJITEIMDVR	(N(N(H(H(H(H(H(H(H(H)))))))(H(H(H))(H(H(H(H(H)))))))))	H(16)N(2)	5	3	1532.93	972717	368740	sp|Q9C0Y4|AGLU_SCHPO	331	0.000675288
fissionyeast_NGP_DIA_4.mzML	2185.54	2164.12	21.4166	WGYTJITEIMDVR	WGYTJITEIMDVR	(N(N(H(H(H(H(H(H(H(H)))))))(H(H(H))(H(H(H(H(H)))))))))	H(16)N(2)	5	3	1532.93	1513270	292510	sp|Q9C0Y4|AGLU_SCHPO	331	0.000675288
fissionyeast_NGP_DIA_1.mzML	2256.31	2161.25	95.0623	WGYTJITEIMDVR	WGYTJITEIMDVR	(N(N(H(H(H(H)))(H(H)(H)(H)))))	H(8)N(2)	5	3	1100.79	4211020	2.0151e+06	sp|Q9C0Y4|AGLU_SCHPO	331	0.000116128
fissionyeast_NGP_DIA_2.mzML	2279.25	2190.9	88.3514	WGYTJITEIMDVR	WGYTJITEIMDVR	(N(N(H(H(H(H)))(H(H)(H)(H)))))	H(8)N(2)	5	3	1100.79	4349010	2.76274e+06	sp|Q9C0Y4|AGLU_SCHPO	331	0.000116128
fissionyeast_NGP_DIA_3.mzML	2279.11	2194.02	85.0857	WGYTJITEIMDVR	WGYTJITEIMDVR	(N(N(H(H(H(H)))(H(H)(H)(H)))))	H(8)N(2)	5	3	1100.79	4193870	2.96424e+06	sp|Q9C0Y4|AGLU_SCHPO	331	0.000116128
fissionyeast_NGP_DIA_4.mzML	2251.5	2158.23	93.2717	WGYTJITEIMDVR	WGYTJITEIMDVR	(N(N(H(H(H(H)))(H(H)(H)(H)))))	H(8)N(2)	5	3	1100.79	4125310	2.63412e+06	sp|Q9C0Y4|AGLU_SCHPO	331	0.000116128
fissionyeast_NGP_DIA_1.mzML	2250.22	2161.16	89.0608	WGYTJITEIMDVR	WGYTJITEIMDVR	(N(N(H(H(H)(H(H)))(H(H)(H(H))))))	H(9)N(2)	5	3	1154.81	9541410	4.47935e+06	sp|Q9C0Y4|AGLU_SCHPO	331	0.000135328
fissionyeast_NGP_DIA_2.mzML	2273.66	2191.87	81.7881	WGYTJITEIMDVR	WGYTJITEIMDVR	(N(N(H(H(H)(H(H)))(H(H)(H(H))))))	H(9)N(2)	5	3	1154.81	11136600	7.19488e+06	sp|Q9C0Y4|AGLU_SCHPO	331	0.000135328
fissionyeast_NGP_DIA_3.mzML	2272.52	2194.79	77.7316	WGYTJITEIMDVR	WGYTJITEIMDVR	(N(N(H(H(H)(H(H)))(H(H)(H(H))))))	H(9)N(2)	5	3	1154.81	11480400	8.62055e+06	sp|Q9C0Y4|AGLU_SCHPO	331	0.000135328
fissionyeast_NGP_DIA_4.mzML	2245.14	2159.5	85.642	WGYTJITEIMDVR	WGYTJITEIMDVR	(N(N(H(H(H)(H(H)))(H(H)(H(H))))))	H(9)N(2)	5	3	1154.81	10900700	5.24376e+06	sp|Q9C0Y4|AGLU_SCHPO	331	0.000135328
fissionyeast_NGP_DIA_1.mzML	838.992	827.533	11.4592	WTPVSTJSTSK	WTPVSTJSTSK	(N(N(H(H(H(H(H))))(H(H)(H(H(H(H))))))))	H(11)N(2)	7	3	1132.78	4605320	4.56003e+06	sp|O13968|YE48_SCHPO	555	0.00268554
fissionyeast_NGP_DIA_2.mzML	836.834	824.742	12.0921	WTPVSTJSTSK	WTPVSTJSTSK	(N(N(H(H(H(H(H))))(H(H)(H(H(H(H))))))))	H(11)N(2)	7	3	1132.78	4622890	4.97068e+06	sp|O13968|YE48_SCHPO	555	0.00268554
fissionyeast_NGP_DIA_3.mzML	850.172	838.898	11.2741	WTPVSTJSTSK	WTPVSTJSTSK	(N(N(H(H(H(H(H))))(H(H)(H(H(H(H))))))))	H(11)N(2)	7	3	1132.78	3533060	5.18193e+06	sp|O13968|YE48_SCHPO	555	0.00268554
fissionyeast_NGP_DIA_4.mzML	841.111	830.756	10.355	WTPVSTJSTSK	WTPVSTJSTSK	(N(N(H(H(H(H(H))))(H(H)(H(H(H(H))))))))	H(11)N(2)	7	3	1132.78	3321740	5.26476e+06	sp|O13968|YE48_SCHPO	555	0.00268554
fissionyeast_NGP_DIA_1.mzML	834.047	827.845	6.20241	WTPVSTJSTSK	WTPVSTJSTSK	(N(N(H(H(H(H(H))))(H(H(H(H)))(H(H(H)))))))	H(12)N(2)	7	3	1186.8	692939	2.84922e+06	sp|O13968|YE48_SCHPO	555	0.000300221
fissionyeast_NGP_DIA_2.mzML	831.927	825.059	6.86824	WTPVSTJSTSK	WTPVSTJSTSK	(N(N(H(H(H(H(H))))(H(H(H(H)))(H(H(H)))))))	H(12)N(2)	7	3	1186.8	624741	2.80098e+06	sp|O13968|YE48_SCHPO	555	0.000300221
fissionyeast_NGP_DIA_3.mzML	845.507	839.218	6.28906	WTPVSTJSTSK	WTPVSTJSTSK	(N(N(H(H(H(H(H))))(H(H(H(H)))(H(H(H)))))))	H(12)N(2)	7	3	1186.8	843858	3.30381e+06	sp|O13968|YE48_SCHPO	555	0.000300221
fissionyeast_NGP_DIA_4.mzML	835.382	831.077	4.30503	WTPVSTJSTSK	WTPVSTJSTSK	(N(N(H(H(H(H(H))))(H(H(H(H)))(H(H(H)))))))	H(12)N(2)	7	3	1186.8	850947	3.57232e+06	sp|O13968|YE48_SCHPO	555	0.000300221
fissionyeast_NGP_DIA_1.mzML	829.794	822.532	7.26159	WTPVSTJSTSK	WTPVSTJSTSK	(N(N(H(H(H(H(H))))(H(H(H(H(H(H(H(H)))))))))))	H(13)N(2)	7	3	1240.82	8537970	1.09979e+07	sp|O13968|YE48_SCHPO	555	0.00121161
fissionyeast_NGP_DIA_2.mzML	827.11	819.691	7.41944	WTPVSTJSTSK	WTPVSTJSTSK	(N(N(H(H(H(H(H))))(H(H(H(H(H(H(H(H)))))))))))	H(13)N(2)	7	3	1240.82	9879220	1.13324e+07	sp|O13968|YE48_SCHPO	555	0.00121161
fissionyeast_NGP_DIA_3.mzML	841.133	833.667	7.46569	WTPVSTJSTSK	WTPVSTJSTSK	(N(N(H(H(H(H(H))))(H(H(H(H(H(H(H(H)))))))))))	H(13)N(2)	7	3	1240.82	7921050	1.37993e+07	sp|O13968|YE48_SCHPO	555	0.00121161
fissionyeast_NGP_DIA_4.mzML	832.633	825.484	7.1487	WTPVSTJSTSK	WTPVSTJSTSK	(N(N(H(H(H(H(H))))(H(H(H(H(H(H(H(H)))))))))))	H(13)N(2)	7	3	1240.82	7074960	11863202	sp|O13968|YE48_SCHPO	555	0.00121161
fissionyeast_NGP_DIA_1.mzML	821.861	775.331	46.5296	WTPVSTJSTSK	WTPVSTJSTSK	(N(N(H(H(H(H(H(H)))))(H(H(H(H)))(H(H(H(H))))))))	H(14)N(2)	7	3	1294.84	2822680	3.64222e+06	sp|O13968|YE48_SCHPO	555	0.000424981
fissionyeast_NGP_DIA_2.mzML	817.506	773.022	44.4844	WTPVSTJSTSK	WTPVSTJSTSK	(N(N(H(H(H(H(H(H)))))(H(H(H(H)))(H(H(H(H))))))))	H(14)N(2)	7	3	1294.84	2670840	3.46775e+06	sp|O13968|YE48_SCHPO	555	0.000424981
fissionyeast_NGP_DIA_3.mzML	834.279	781.297	52.9823	WTPVSTJSTSK	WTPVSTJSTSK	(N(N(H(H(H(H(H(H)))))(H(H(H(H)))(H(H(H(H))))))))	H(14)N(2)	7	3	1294.84	3088100	3.67337e+06	sp|O13968|YE48_SCHPO	555	0.000424981
fissionyeast_NGP_DIA_4.mzML	825.45	772.663	52.787	WTPVSTJSTSK	WTPVSTJSTSK	(N(N(H(H(H(H(H(H)))))(H(H(H(H)))(H(H(H(H))))))))	H(14)N(2)	7	3	1294.84	2482170	4.49251e+06	sp|O13968|YE48_SCHPO	555	0.000424981
fissionyeast_NGP_DIA_1.mzML	815.201	792.401	22.8003	WTPVSTJSTSK	WTPVSTJSTSK	(N(N(H(H(H(H(H(H(H))))))(H(H(H(H(H(H(H(H)))))))))))	H(15)N(2)	7	3	1348.85	667390	833727	sp|O13968|YE48_SCHPO	555	0.00344454
fissionyeast_NGP_DIA_2.mzML	810.189	789.893	20.2962	WTPVSTJSTSK	WTPVSTJSTSK	(N(N(H(H(H(H(H(H(H))))))(H(H(H(H(H(H(H(H)))))))))))	H(15)N(2)	7	3	1348.85	680985	932225	sp|O13968|YE48_SCHPO	555	0.00344454
fissionyeast_NGP_DIA_3.mzML	827.828	800.596	27.232	WTPVSTJSTSK	WTPVSTJSTSK	(N(N(H(H(H(H(H(H(H))))))(H(H(H(H(H(H(H(H)))))))))))	H(15)N(2)	7	3	1348.85	714917	1.01081e+06	sp|O13968|YE48_SCHPO	555	0.00344454
fissionyeast_NGP_DIA_4.mzML	818.817	792.112	26.7049	WTPVSTJSTSK	WTPVSTJSTSK	(N(N(H(H(H(H(H(H(H))))))(H(H(H(H(H(H(H(H)))))))))))	H(15)N(2)	7	3	1348.85	520077	1.12916e+06	sp|O13968|YE48_SCHPO	555	0.00344454
fissionyeast_NGP_DIA_1.mzML	858.731	842.416	16.3146	WTPVSTJSTSK	WTPVSTJSTSK	(N(N(H(H(H(H)))(H(H)(H(H))))))	H(8)N(2)	7	2	1455.59	643318	20796.1	sp|O13968|YE48_SCHPO	555	0.00388143
fissionyeast_NGP_DIA_2.mzML	858.798	840.933	17.8648	WTPVSTJSTSK	WTPVSTJSTSK	(N(N(H(H(H(H)))(H(H)(H(H))))))	H(8)N(2)	7	2	1455.59	875115	2760.48	sp|O13968|YE48_SCHPO	555	0.00388143
fissionyeast_NGP_DIA_3.mzML	870.307	852.466	17.8406	WTPVSTJSTSK	WTPVSTJSTSK	(N(N(H(H(H(H)))(H(H)(H(H))))))	H(8)N(2)	7	2	1455.59	706920	792179	sp|O13968|YE48_SCHPO	555	0.00388143
fissionyeast_NGP_DIA_4.mzML	860.184	844.238	15.9459	WTPVSTJSTSK	WTPVSTJSTSK	(N(N(H(H(H(H)))(H(H)(H(H))))))	H(8)N(2)	7	2	1455.59	670648	11528	sp|O13968|YE48_SCHPO	555	0.00388143
fissionyeast_NGP_DIA_1.mzML	1987.42	2002.14	-14.7163	YELGLDPQJITVPPLSHK	YELGLDPQJITVPPLSHK	(N(N(H(H(H(H)))(H(H)(H)(H)))))	H(8)N(2)	9	3	1241.89	1584040	6.52284e+06	sp|O94385|PO152_SCHPO	479	6.19906e-06
fissionyeast_NGP_DIA_2.mzML	2004.99	2021.71	-16.7197	YELGLDPQJITVPPLSHK	YELGLDPQJITVPPLSHK	(N(N(H(H(H(H)))(H(H)(H)(H)))))	H(8)N(2)	9	3	1241.89	1693830	6.62301e+06	sp|O94385|PO152_SCHPO	479	6.19906e-06
fissionyeast_NGP_DIA_3.mzML	2013.76	2026.83	-13.0654	YELGLDPQJITVPPLSHK	YELGLDPQJITVPPLSHK	(N(N(H(H(H(H)))(H(H)(H)(H)))))	H(8)N(2)	9	3	1241.89	1398510	6.29563e+06	sp|O94385|PO152_SCHPO	479	6.19906e-06
fissionyeast_NGP_DIA_4.mzML	1987.28	2002.99	-15.7058	YELGLDPQJITVPPLSHK	YELGLDPQJITVPPLSHK	(N(N(H(H(H(H)))(H(H)(H)(H)))))	H(8)N(2)	9	3	1241.89	1215720	7.24102e+06	sp|O94385|PO152_SCHPO	479	6.19906e-06
fissionyeast_NGP_DIA_1.mzML	1979.67	1988.39	-8.71832	YELGLDPQJITVPPLSHK	YELGLDPQJITVPPLSHK	(N(N(H(H(H))(H(H)(H(H(H(H))))))))	H(9)N(2)	9	3	1295.91	1526250	8.82449e+06	sp|O94385|PO152_SCHPO	479	8.97472e-06
fissionyeast_NGP_DIA_2.mzML	1997.8	2007.17	-9.36773	YELGLDPQJITVPPLSHK	YELGLDPQJITVPPLSHK	(N(N(H(H(H))(H(H)(H(H(H(H))))))))	H(9)N(2)	9	3	1295.91	1368000	6.67985e+06	sp|O94385|PO152_SCHPO	479	8.97472e-06
fissionyeast_NGP_DIA_3.mzML	2007.45	2013.94	-6.49004	YELGLDPQJITVPPLSHK	YELGLDPQJITVPPLSHK	(N(N(H(H(H))(H(H)(H(H(H(H))))))))	H(9)N(2)	9	3	1295.91	1358680	6.64436e+06	sp|O94385|PO152_SCHPO	479	8.97472e-06
fissionyeast_NGP_DIA_4.mzML	1978.38	1987.97	-9.58534	YELGLDPQJITVPPLSHK	YELGLDPQJITVPPLSHK	(N(N(H(H(H))(H(H)(H(H(H(H))))))))	H(9)N(2)	9	3	1295.91	1557290	8.57765e+06	sp|O94385|PO152_SCHPO	479	8.97472e-06
fissionyeast_NGP_DIA_1.mzML	919.036	1013.94	-94.9075	YFJYTQSEQEAAHDK	YFJYTQSEQEAAHDK	(N(N(H(H(H(H)))(H(H)(H(H))))))	H(8)N(2)	3	3	1178.46	1291590	7.03209e+06	sp|O13875|YE1A_SCHPO	537	9.51287e-06
fissionyeast_NGP_DIA_2.mzML	929.305	1020.6	-91.2932	YFJYTQSEQEAAHDK	YFJYTQSEQEAAHDK	(N(N(H(H(H(H)))(H(H)(H(H))))))	H(8)N(2)	3	3	1178.46	1327840	6.61081e+06	sp|O13875|YE1A_SCHPO	537	9.51287e-06
fissionyeast_NGP_DIA_3.mzML	940.547	1012.19	-71.6455	YFJYTQSEQEAAHDK	YFJYTQSEQEAAHDK	(N(N(H(H(H(H)))(H(H)(H(H))))))	H(8)N(2)	3	3	1178.46	982498	5.84555e+06	sp|O13875|YE1A_SCHPO	537	9.51287e-06
fissionyeast_NGP_DIA_4.mzML	915	1003.1	-88.1001	YFJYTQSEQEAAHDK	YFJYTQSEQEAAHDK	(N(N(H(H(H(H)))(H(H)(H(H))))))	H(8)N(2)	3	3	1178.46	1004260	5.29349e+06	sp|O13875|YE1A_SCHPO	537	9.51287e-06
fissionyeast_NGP_DIA_1.mzML	1666.79	1721.65	-54.8575	YHELFJASTYNIYTAAQQR	YHELFJASTYNIYTAAQQR	(N(N(H(H(H(H(H))))(H(H(H(H(H))))))))	H(10)N(2)	6	3	1439.6	302513	1.89874e+06	sp|P08091|PPA1_SCHPO	151	9.99486e-05
fissionyeast_NGP_DIA_2.mzML	1675.26	1738.05	-62.7926	YHELFJASTYNIYTAAQQR	YHELFJASTYNIYTAAQQR	(N(N(H(H(H(H(H))))(H(H(H(H(H))))))))	H(10)N(2)	6	3	1439.6	348477	2.25736e+06	sp|P08091|PPA1_SCHPO	151	9.99486e-05
fissionyeast_NGP_DIA_3.mzML	1684.72	1733.99	-49.2674	YHELFJASTYNIYTAAQQR	YHELFJASTYNIYTAAQQR	(N(N(H(H(H(H(H))))(H(H(H(H(H))))))))	H(10)N(2)	6	3	1439.6	246841	1.86503e+06	sp|P08091|PPA1_SCHPO	151	9.99486e-05
fissionyeast_NGP_DIA_4.mzML	1657.31	1702.37	-45.0555	YHELFJASTYNIYTAAQQR	YHELFJASTYNIYTAAQQR	(N(N(H(H(H(H(H))))(H(H(H(H(H))))))))	H(10)N(2)	6	3	1439.6	234420	1.63641e+06	sp|P08091|PPA1_SCHPO	151	9.99486e-05
fissionyeast_NGP_DIA_1.mzML	1658.38	1716.55	-58.1684	YHELFJASTYNIYTAAQQR	YHELFJASTYNIYTAAQQR	(N(N(H(H(H(H(H))))(H(H)(H(H(H(H))))))))	H(11)N(2)	6	3	1493.62	1931890	8.39436e+06	sp|P08091|PPA1_SCHPO	151	5.51532e-05
fissionyeast_NGP_DIA_2.mzML	1670.11	1731.68	-61.5731	YHELFJASTYNIYTAAQQR	YHELFJASTYNIYTAAQQR	(N(N(H(H(H(H(H))))(H(H)(H(H(H(H))))))))	H(11)N(2)	6	3	1493.62	1659620	7.41084e+06	sp|P08091|PPA1_SCHPO	151	5.51532e-05
fissionyeast_NGP_DIA_3.mzML	1676.42	1728.98	-52.5556	YHELFJASTYNIYTAAQQR	YHELFJASTYNIYTAAQQR	(N(N(H(H(H(H(H))))(H(H)(H(H(H(H))))))))	H(11)N(2)	6	3	1493.62	1307310	6.69054e+06	sp|P08091|PPA1_SCHPO	151	5.51532e-05
fissionyeast_NGP_DIA_4.mzML	1649.06	1702.56	-53.5021	YHELFJASTYNIYTAAQQR	YHELFJASTYNIYTAAQQR	(N(N(H(H(H(H(H))))(H(H)(H(H(H(H))))))))	H(11)N(2)	6	3	1493.62	1342470	6.55915e+06	sp|P08091|PPA1_SCHPO	151	5.51532e-05
fissionyeast_NGP_DIA_1.mzML	1649.71	1712.83	-63.1231	YHELFJASTYNIYTAAQQR	YHELFJASTYNIYTAAQQR	(N(N(H(H(H(H(H(H)))))(H(H(H))(H(H(H)))))))	H(12)N(2)	6	3	1547.63	5570310	2.88596e+07	sp|P08091|PPA1_SCHPO	151	2.0568e-05
fissionyeast_NGP_DIA_2.mzML	1662.91	1727.56	-64.6524	YHELFJASTYNIYTAAQQR	YHELFJASTYNIYTAAQQR	(N(N(H(H(H(H(H(H)))))(H(H(H))(H(H(H)))))))	H(12)N(2)	6	3	1547.63	4125100	2.18727e+07	sp|P08091|PPA1_SCHPO	151	2.0568e-05
fissionyeast_NGP_DIA_3.mzML	1670.56	1725.39	-54.8315	YHELFJASTYNIYTAAQQR	YHELFJASTYNIYTAAQQR	(N(N(H(H(H(H(H(H)))))(H(H(H))(H(H(H)))))))	H(12)N(2)	6	3	1547.63	3854710	1.99358e+07	sp|P08091|PPA1_SCHPO	151	2.0568e-05
fissionyeast_NGP_DIA_4.mzML	1643.73	1702.38	-58.6548	YHELFJASTYNIYTAAQQR	YHELFJASTYNIYTAAQQR	(N(N(H(H(H(H(H(H)))))(H(H(H))(H(H(H)))))))	H(12)N(2)	6	3	1547.63	3314860	1.94536e+07	sp|P08091|PPA1_SCHPO	151	2.0568e-05
fissionyeast_NGP_DIA_1.mzML	1640.46	1709.84	-69.3803	YHELFJASTYNIYTAAQQR	YHELFJASTYNIYTAAQQR	(N(N(H(H(H(H(H))))(H(H(H(H(H(H(H(H)))))))))))	H(13)N(2)	6	3	1601.65	12626700	6.92108e+07	sp|P08091|PPA1_SCHPO	151	9.37069e-05
fissionyeast_NGP_DIA_2.mzML	1658.83	1724.58	-65.7543	YHELFJASTYNIYTAAQQR	YHELFJASTYNIYTAAQQR	(N(N(H(H(H(H(H))))(H(H(H(H(H(H(H(H)))))))))))	H(13)N(2)	6	3	1601.65	9330680	4.86664e+07	sp|P08091|PPA1_SCHPO	151	9.37069e-05
fissionyeast_NGP_DIA_3.mzML	1664.07	1722.53	-58.4588	YHELFJASTYNIYTAAQQR	YHELFJASTYNIYTAAQQR	(N(N(H(H(H(H(H))))(H(H(H(H(H(H(H(H)))))))))))	H(13)N(2)	6	3	1601.65	9131110	5.10203e+07	sp|P08091|PPA1_SCHPO	151	9.37069e-05
fissionyeast_NGP_DIA_4.mzML	1638.05	1701.98	-63.9282	YHELFJASTYNIYTAAQQR	YHELFJASTYNIYTAAQQR	(N(N(H(H(H(H(H))))(H(H(H(H(H(H(H(H)))))))))))	H(13)N(2)	6	3	1601.65	9480460	4.91572e+07	sp|P08091|PPA1_SCHPO	151	9.37069e-05
fissionyeast_NGP_DIA_1.mzML	1640.92	1716.98	-76.0649	YHELFJASTYNIYTAAQQR	YHELFJASTYNIYTAAQQR	(N(N(H(H(H(H(H(H)))))(H(H)(H(H(H(H(H)))))))))	H(13)N(2)	6	4	1201.49	2993490	7.7253e+06	sp|P08091|PPA1_SCHPO	151	4.75767e-05
fissionyeast_NGP_DIA_2.mzML	1658.78	1732.2	-73.4161	YHELFJASTYNIYTAAQQR	YHELFJASTYNIYTAAQQR	(N(N(H(H(H(H(H(H)))))(H(H)(H(H(H(H(H)))))))))	H(13)N(2)	6	4	1201.49	2263950	7.30581e+06	sp|P08091|PPA1_SCHPO	151	4.75767e-05
fissionyeast_NGP_DIA_3.mzML	1665.16	1729.4	-64.2444	YHELFJASTYNIYTAAQQR	YHELFJASTYNIYTAAQQR	(N(N(H(H(H(H(H(H)))))(H(H)(H(H(H(H(H)))))))))	H(13)N(2)	6	4	1201.49	2690740	1.10117e+07	sp|P08091|PPA1_SCHPO	151	4.75767e-05
fissionyeast_NGP_DIA_4.mzML	1637.29	1702.55	-65.262	YHELFJASTYNIYTAAQQR	YHELFJASTYNIYTAAQQR	(N(N(H(H(H(H(H(H)))))(H(H)(H(H(H(H(H)))))))))	H(13)N(2)	6	4	1201.49	1992080	5.24983e+06	sp|P08091|PPA1_SCHPO	151	4.75767e-05
fissionyeast_NGP_DIA_1.mzML	1634.24	1698.46	-64.217	YHELFJASTYNIYTAAQQR	YHELFJASTYNIYTAAQQR	(N(N(H(H(H(H(H(H)))))(H(H(H))(H(H(H(H(H)))))))))	H(14)N(2)	6	4	1242	3912490	7.20742e+06	sp|P08091|PPA1_SCHPO	151	2.69219e-05
fissionyeast_NGP_DIA_2.mzML	1655.85	1715.15	-59.2998	YHELFJASTYNIYTAAQQR	YHELFJASTYNIYTAAQQR	(N(N(H(H(H(H(H(H)))))(H(H(H))(H(H(H(H(H)))))))))	H(14)N(2)	6	4	1242	3186890	7.65375e+06	sp|P08091|PPA1_SCHPO	151	2.69219e-05
fissionyeast_NGP_DIA_3.mzML	1660.09	1711.85	-51.7608	YHELFJASTYNIYTAAQQR	YHELFJASTYNIYTAAQQR	(N(N(H(H(H(H(H(H)))))(H(H(H))(H(H(H(H(H)))))))))	H(14)N(2)	6	4	1242	4072190	1.12703e+07	sp|P08091|PPA1_SCHPO	151	2.69219e-05
fissionyeast_NGP_DIA_4.mzML	1631.09	1698.75	-67.6604	YHELFJASTYNIYTAAQQR	YHELFJASTYNIYTAAQQR	(N(N(H(H(H(H(H(H)))))(H(H(H))(H(H(H(H(H)))))))))	H(14)N(2)	6	4	1242	3054870	6.433e+06	sp|P08091|PPA1_SCHPO	151	2.69219e-05
fissionyeast_NGP_DIA_1.mzML	1627.29	1694.71	-67.4242	YHELFJASTYNIYTAAQQR	YHELFJASTYNIYTAAQQR	(N(N(H(H(H(H))(H(H)))(H(H(H(H(H(H(H(H(H))))))))))))	H(15)N(2)	6	4	1282.52	3664570	6.60836e+06	sp|P08091|PPA1_SCHPO	151	0.000223666
fissionyeast_NGP_DIA_2.mzML	1651.29	1712.42	-61.1296	YHELFJASTYNIYTAAQQR	YHELFJASTYNIYTAAQQR	(N(N(H(H(H(H))(H(H)))(H(H(H(H(H(H(H(H(H))))))))))))	H(15)N(2)	6	4	1282.52	3215860	6.7058e+06	sp|P08091|PPA1_SCHPO	151	0.000223666
fissionyeast_NGP_DIA_3.mzML	1655.34	1708.38	-53.0377	YHELFJASTYNIYTAAQQR	YHELFJASTYNIYTAAQQR	(N(N(H(H(H(H))(H(H)))(H(H(H(H(H(H(H(H(H))))))))))))	H(15)N(2)	6	4	1282.52	3858390	8.5776e+06	sp|P08091|PPA1_SCHPO	151	0.000223666
fissionyeast_NGP_DIA_4.mzML	1624.45	1697.26	-72.8125	YHELFJASTYNIYTAAQQR	YHELFJASTYNIYTAAQQR	(N(N(H(H(H(H))(H(H)))(H(H(H(H(H(H(H(H(H))))))))))))	H(15)N(2)	6	4	1282.52	3155850	6.43488e+06	sp|P08091|PPA1_SCHPO	151	0.000223666
fissionyeast_NGP_DIA_1.mzML	1614.09	1689.62	-75.529	YHELFJASTYNIYTAAQQR	YHELFJASTYNIYTAAQQR	(N(N(H(H(H(H(H(H(H(H)))))))(H(H(H(H(H(H(H(H)))))))))))	H(16)N(2)	6	4	1323.03	2687440	3.3073e+06	sp|P08091|PPA1_SCHPO	151	3.89327e-05
fissionyeast_NGP_DIA_2.mzML	1646.13	1708.88	-62.7484	YHELFJASTYNIYTAAQQR	YHELFJASTYNIYTAAQQR	(N(N(H(H(H(H(H(H(H(H)))))))(H(H(H(H(H(H(H(H)))))))))))	H(16)N(2)	6	4	1323.03	2231470	3.80899e+06	sp|P08091|PPA1_SCHPO	151	3.89327e-05
fissionyeast_NGP_DIA_3.mzML	1649.34	1703.67	-54.3343	YHELFJASTYNIYTAAQQR	YHELFJASTYNIYTAAQQR	(N(N(H(H(H(H(H(H(H(H)))))))(H(H(H(H(H(H(H(H)))))))))))	H(16)N(2)	6	4	1323.03	2665880	3.97077e+06	sp|P08091|PPA1_SCHPO	151	3.89327e-05
fissionyeast_NGP_DIA_4.mzML	1618.2	1694.96	-76.756	YHELFJASTYNIYTAAQQR	YHELFJASTYNIYTAAQQR	(N(N(H(H(H(H(H(H(H(H)))))))(H(H(H(H(H(H(H(H)))))))))))	H(16)N(2)	6	4	1323.03	2420690	2.77249e+06	sp|P08091|PPA1_SCHPO	151	3.89327e-05
fissionyeast_NGP_DIA_1.mzML	1604.12	1595.51	8.61274	YHELFJASTYNIYTAAQQR	YHELFJASTYNIYTAAQQR	(N(N(H(H(H(H(H(H(H(H)))))))(H(H(H(H(H(H(H(H(H))))))))))))	H(17)N(2)	6	4	1363.55	1054270	1.44709e+06	sp|P08091|PPA1_SCHPO	151	4.62262e-05
fissionyeast_NGP_DIA_2.mzML	1640.02	1630.91	9.10763	YHELFJASTYNIYTAAQQR	YHELFJASTYNIYTAAQQR	(N(N(H(H(H(H(H(H(H(H)))))))(H(H(H(H(H(H(H(H(H))))))))))))	H(17)N(2)	6	4	1363.55	898593	1.62097e+06	sp|P08091|PPA1_SCHPO	151	4.62262e-05
fissionyeast_NGP_DIA_3.mzML	1643.1	1634.29	8.80766	YHELFJASTYNIYTAAQQR	YHELFJASTYNIYTAAQQR	(N(N(H(H(H(H(H(H(H(H)))))))(H(H(H(H(H(H(H(H(H))))))))))))	H(17)N(2)	6	4	1363.55	1020870	1.89793e+06	sp|P08091|PPA1_SCHPO	151	4.62262e-05
fissionyeast_NGP_DIA_4.mzML	1611.53	1607.13	4.40286	YHELFJASTYNIYTAAQQR	YHELFJASTYNIYTAAQQR	(N(N(H(H(H(H(H(H(H(H)))))))(H(H(H(H(H(H(H(H(H))))))))))))	H(17)N(2)	6	4	1363.55	961359	1.41489e+06	sp|P08091|PPA1_SCHPO	151	4.62262e-05
fissionyeast_NGP_DIA_1.mzML	1628.23	1717.84	-89.6094	YHELFJASTYNIYTAAQQR	YHELFJASTYNIYTAAQQR	(N(N(H(H(H))(H(H(H(H)))))))	H(7)N(2)	6	3	1277.54	4619270	78567.2	sp|P08091|PPA1_SCHPO	151	8.11549e-05
fissionyeast_NGP_DIA_2.mzML	1650.96	1733.23	-82.2718	YHELFJASTYNIYTAAQQR	YHELFJASTYNIYTAAQQR	(N(N(H(H(H))(H(H(H(H)))))))	H(7)N(2)	6	3	1277.54	4029570	356057	sp|P08091|PPA1_SCHPO	151	8.11549e-05
fissionyeast_NGP_DIA_3.mzML	1656.18	1730.24	-74.0624	YHELFJASTYNIYTAAQQR	YHELFJASTYNIYTAAQQR	(N(N(H(H(H))(H(H(H(H)))))))	H(7)N(2)	6	3	1277.54	4915150	399731	sp|P08091|PPA1_SCHPO	151	8.11549e-05
fissionyeast_NGP_DIA_4.mzML	1624.66	1702.54	-77.8845	YHELFJASTYNIYTAAQQR	YHELFJASTYNIYTAAQQR	(N(N(H(H(H))(H(H(H(H)))))))	H(7)N(2)	6	3	1277.54	4059040	144421	sp|P08091|PPA1_SCHPO	151	8.11549e-05
fissionyeast_NGP_DIA_1.mzML	1614.09	1718.02	-103.935	YHELFJASTYNIYTAAQQR	YHELFJASTYNIYTAAQQR	(N(N(H(H(H(H)))(H(H)(H)(H)))))	H(8)N(2)	6	3	1331.56	2802700	263712	sp|P08091|PPA1_SCHPO	151	0.000615246
fissionyeast_NGP_DIA_2.mzML	1646.13	1733.46	-87.3309	YHELFJASTYNIYTAAQQR	YHELFJASTYNIYTAAQQR	(N(N(H(H(H(H)))(H(H)(H)(H)))))	H(8)N(2)	6	3	1331.56	2453810	191203	sp|P08091|PPA1_SCHPO	151	0.000615246
fissionyeast_NGP_DIA_3.mzML	1648.75	1730.42	-81.6718	YHELFJASTYNIYTAAQQR	YHELFJASTYNIYTAAQQR	(N(N(H(H(H(H)))(H(H)(H)(H)))))	H(8)N(2)	6	3	1331.56	3018400	298876	sp|P08091|PPA1_SCHPO	151	0.000615246
fissionyeast_NGP_DIA_4.mzML	1618.2	1702.54	-84.3422	YHELFJASTYNIYTAAQQR	YHELFJASTYNIYTAAQQR	(N(N(H(H(H(H)))(H(H)(H)(H)))))	H(8)N(2)	6	3	1331.56	2610140	284445	sp|P08091|PPA1_SCHPO	151	0.000615246
fissionyeast_NGP_DIA_1.mzML	2014.54	1990.13	24.4139	YNTDPVCAFDJSTVVELSDK	YNTDPVC[160]AFDJSTVVELSDK	(N(N(H(H(H(H)))(H(H(H(H)))))))	H(8)N(2)	11	3	1326.21	7725460	12281874	sp|O74551|YCVC_SCHPO	53	2.02207e-05
fissionyeast_NGP_DIA_2.mzML	2032.17	2009.04	23.1276	YNTDPVCAFDJSTVVELSDK	YNTDPVC[160]AFDJSTVVELSDK	(N(N(H(H(H(H)))(H(H(H(H)))))))	H(8)N(2)	11	3	1326.21	8105380	1.1552e+07	sp|O74551|YCVC_SCHPO	53	2.02207e-05
fissionyeast_NGP_DIA_3.mzML	2036.18	2015.57	20.6145	YNTDPVCAFDJSTVVELSDK	YNTDPVC[160]AFDJSTVVELSDK	(N(N(H(H(H(H)))(H(H(H(H)))))))	H(8)N(2)	11	3	1326.21	7500340	1.04257e+07	sp|O74551|YCVC_SCHPO	53	2.02207e-05
fissionyeast_NGP_DIA_4.mzML	2012.58	1989.98	22.6009	YNTDPVCAFDJSTVVELSDK	YNTDPVC[160]AFDJSTVVELSDK	(N(N(H(H(H(H)))(H(H(H(H)))))))	H(8)N(2)	11	3	1326.21	6838250	1.08978e+07	sp|O74551|YCVC_SCHPO	53	2.02207e-05
fissionyeast_NGP_DIA_1.mzML	2358.2	2297.28	60.917	YQQSGLPLGIIFYJSTESR	YQQSGLPLGIIFYJSTESR	(N(N(H(H(H(H)))(H(H)(H)(H)))))	H(8)N(2)	14	3	1292.56	6593850	9.69981e+06	sp|Q10057|PDI1_SCHPO	257	7.66573e-05
fissionyeast_NGP_DIA_2.mzML	2384.8	2322.09	62.707	YQQSGLPLGIIFYJSTESR	YQQSGLPLGIIFYJSTESR	(N(N(H(H(H(H)))(H(H)(H)(H)))))	H(8)N(2)	14	3	1292.56	4734320	7.80989e+06	sp|Q10057|PDI1_SCHPO	257	7.66573e-05
fissionyeast_NGP_DIA_3.mzML	2380.68	2320.08	60.6014	YQQSGLPLGIIFYJSTESR	YQQSGLPLGIIFYJSTESR	(N(N(H(H(H(H)))(H(H)(H)(H)))))	H(8)N(2)	14	3	1292.56	4855290	5.96762e+06	sp|Q10057|PDI1_SCHPO	257	7.66573e-05
fissionyeast_NGP_DIA_4.mzML	2362.54	2296.57	65.9745	YQQSGLPLGIIFYJSTESR	YQQSGLPLGIIFYJSTESR	(N(N(H(H(H(H)))(H(H)(H)(H)))))	H(8)N(2)	14	3	1292.56	5418190	7.71836e+06	sp|Q10057|PDI1_SCHPO	257	7.66573e-05
fissionyeast_NGP_DIA_1.mzML	2344.51	2248.87	95.6394	YQQSGLPLGIIFYJSTESR	YQQSGLPLGIIFYJSTESR	(N(N(H(H(H(H)))(H(H)(H(H)(H))))))	H(9)N(2)	14	3	1346.58	8691150	1.05836e+07	sp|Q10057|PDI1_SCHPO	257	0.000126401
fissionyeast_NGP_DIA_2.mzML	2371.33	2273.39	97.9416	YQQSGLPLGIIFYJSTESR	YQQSGLPLGIIFYJSTESR	(N(N(H(H(H(H)))(H(H)(H(H)(H))))))	H(9)N(2)	14	3	1346.58	8508220	1.21359e+07	sp|Q10057|PDI1_SCHPO	257	0.000126401
fissionyeast_NGP_DIA_3.mzML	2366.39	2273.33	93.0599	YQQSGLPLGIIFYJSTESR	YQQSGLPLGIIFYJSTESR	(N(N(H(H(H(H)))(H(H)(H(H)(H))))))	H(9)N(2)	14	3	1346.58	8431240	1.16201e+07	sp|Q10057|PDI1_SCHPO	257	0.000126401
fissionyeast_NGP_DIA_4.mzML	2346.5	2244.98	101.517	YQQSGLPLGIIFYJSTESR	YQQSGLPLGIIFYJSTESR	(N(N(H(H(H(H)))(H(H)(H(H)(H))))))	H(9)N(2)	14	3	1346.58	9519340	1.09961e+07	sp|Q10057|PDI1_SCHPO	257	0.000126401
fissionyeast_NGP_DIA_1.mzML	2927.76	2873.41	54.349	YQQSGLPLGIIFYJSTESRDELYDVFQPLAK	YQQSGLPLGIIFYJSTESRDELYDVFQPLAK	(N(N(H(H(H(H)))(H(H(H(H)))))))	H(8)N(2)	14	4	1324.35	6549980	6.64026e+06	sp|Q10057|PDI1_SCHPO	257	3.3101e-05
fissionyeast_NGP_DIA_2.mzML	2957.02	2868.07	88.9511	YQQSGLPLGIIFYJSTESRDELYDVFQPLAK	YQQSGLPLGIIFYJSTESRDELYDVFQPLAK	(N(N(H(H(H(H)))(H(H(H(H)))))))	H(8)N(2)	14	4	1324.35	9798920	1.43755e+07	sp|Q10057|PDI1_SCHPO	257	3.3101e-05
fissionyeast_NGP_DIA_3.mzML	2942.5	2870.3	72.2018	YQQSGLPLGIIFYJSTESRDELYDVFQPLAK	YQQSGLPLGIIFYJSTESRDELYDVFQPLAK	(N(N(H(H(H(H)))(H(H(H(H)))))))	H(8)N(2)	14	4	1324.35	8063940	7.7279e+06	sp|Q10057|PDI1_SCHPO	257	3.3101e-05
fissionyeast_NGP_DIA_4.mzML	2919.47	2834.96	84.5083	YQQSGLPLGIIFYJSTESRDELYDVFQPLAK	YQQSGLPLGIIFYJSTESRDELYDVFQPLAK	(N(N(H(H(H(H)))(H(H(H(H)))))))	H(8)N(2)	14	4	1324.35	8532600	5.62366e+06	sp|Q10057|PDI1_SCHPO	257	3.3101e-05
fissionyeast_NGP_DIA_1.mzML	2338.05	2382.54	-44.4904	YQYJETAGEGVTAYVIDTGINIEHQDFQGR	YQYJETAGEGVTAYVIDTGINIEHQDFQGR	(N(N(H(H(H(H(H(H(H))))))(H(H(H(H(H(H)))))))))	H(13)N(2)	4	4	1476.11	1548080	5.43679e+06	sp|Q9UTS0|PSP3_SCHPO	192	2.09135e-05
fissionyeast_NGP_DIA_2.mzML	2361.91	2410.47	-48.5578	YQYJETAGEGVTAYVIDTGINIEHQDFQGR	YQYJETAGEGVTAYVIDTGINIEHQDFQGR	(N(N(H(H(H(H(H(H(H))))))(H(H(H(H(H(H)))))))))	H(13)N(2)	4	4	1476.11	1576630	5.84759e+06	sp|Q9UTS0|PSP3_SCHPO	192	2.09135e-05
fissionyeast_NGP_DIA_3.mzML	2352.87	2405.73	-52.8622	YQYJETAGEGVTAYVIDTGINIEHQDFQGR	YQYJETAGEGVTAYVIDTGINIEHQDFQGR	(N(N(H(H(H(H(H(H(H))))))(H(H(H(H(H(H)))))))))	H(13)N(2)	4	4	1476.11	1334760	7.04737e+06	sp|Q9UTS0|PSP3_SCHPO	192	2.09135e-05
fissionyeast_NGP_DIA_4.mzML	2339.35	2389.5	-50.1458	YQYJETAGEGVTAYVIDTGINIEHQDFQGR	YQYJETAGEGVTAYVIDTGINIEHQDFQGR	(N(N(H(H(H(H(H(H(H))))))(H(H(H(H(H(H)))))))))	H(13)N(2)	4	4	1476.11	1389560	4.90497e+06	sp|Q9UTS0|PSP3_SCHPO	192	2.09135e-05
fissionyeast_NGP_DIA_1.mzML	2096.69	2163.87	-67.1767	YVYDSSAGDJITAYVVDTGVSIHHVEFEGR	YVYDSSAGDJITAYVVDTGVSIHHVEFEGR	(N(N(H(H(H(H))(H(H)))(H(H(H))(H(H))))))	H(11)N(2)	10	4	1373.08	1242300	6.97113e+06	sp|P40903|ISP6_SCHPO	214	0.00170837
fissionyeast_NGP_DIA_2.mzML	2122.54	2195.91	-73.3662	YVYDSSAGDJITAYVVDTGVSIHHVEFEGR	YVYDSSAGDJITAYVVDTGVSIHHVEFEGR	(N(N(H(H(H(H))(H(H)))(H(H(H))(H(H))))))	H(11)N(2)	10	4	1373.08	1042290	5.75663e+06	sp|P40903|ISP6_SCHPO	214	0.00170837
fissionyeast_NGP_DIA_3.mzML	2130.49	2198.42	-67.931	YVYDSSAGDJITAYVVDTGVSIHHVEFEGR	YVYDSSAGDJITAYVVDTGVSIHHVEFEGR	(N(N(H(H(H(H))(H(H)))(H(H(H))(H(H))))))	H(11)N(2)	10	4	1373.08	1215470	6.47191e+06	sp|P40903|ISP6_SCHPO	214	0.00170837
fissionyeast_NGP_DIA_4.mzML	2095.33	2164.12	-68.7903	YVYDSSAGDJITAYVVDTGVSIHHVEFEGR	YVYDSSAGDJITAYVVDTGVSIHHVEFEGR	(N(N(H(H(H(H))(H(H)))(H(H(H))(H(H))))))	H(11)N(2)	10	4	1373.08	855102	4.54407e+06	sp|P40903|ISP6_SCHPO	214	0.00170837
fissionyeast_NGP_DIA_1.mzML	2092.18	2175.7	-83.5157	YVYDSSAGDJITAYVVDTGVSIHHVEFEGR	YVYDSSAGDJITAYVVDTGVSIHHVEFEGR	(N(N(H(H(H(H(H(H)))))(H(H(H))(H(H(H)))))))	H(12)N(2)	10	4	1413.59	2202360	1.32249e+07	sp|P40903|ISP6_SCHPO	214	4.90516e-05
fissionyeast_NGP_DIA_2.mzML	2118.87	2202.61	-83.7375	YVYDSSAGDJITAYVVDTGVSIHHVEFEGR	YVYDSSAGDJITAYVVDTGVSIHHVEFEGR	(N(N(H(H(H(H(H(H)))))(H(H(H))(H(H(H)))))))	H(12)N(2)	10	4	1413.59	2107250	1.3458e+07	sp|P40903|ISP6_SCHPO	214	4.90516e-05
fissionyeast_NGP_DIA_3.mzML	2128	2205.51	-77.5067	YVYDSSAGDJITAYVVDTGVSIHHVEFEGR	YVYDSSAGDJITAYVVDTGVSIHHVEFEGR	(N(N(H(H(H(H(H(H)))))(H(H(H))(H(H(H)))))))	H(12)N(2)	10	4	1413.59	1834960	1.21972e+07	sp|P40903|ISP6_SCHPO	214	4.90516e-05
fissionyeast_NGP_DIA_4.mzML	2090.32	2170.13	-79.8122	YVYDSSAGDJITAYVVDTGVSIHHVEFEGR	YVYDSSAGDJITAYVVDTGVSIHHVEFEGR	(N(N(H(H(H(H(H(H)))))(H(H(H))(H(H(H)))))))	H(12)N(2)	10	4	1413.59	1523020	8.93975e+06	sp|P40903|ISP6_SCHPO	214	4.90516e-05
fissionyeast_NGP_DIA_1.mzML	2087.3	2171.13	-83.8278	YVYDSSAGDJITAYVVDTGVSIHHVEFEGR	YVYDSSAGDJITAYVVDTGVSIHHVEFEGR	(N(N(H(H(H(H))(H(H)))(H(H(H(H(H(H(H))))))))))	H(13)N(2)	10	4	1454.1	10543200	6.97805e+07	sp|P40903|ISP6_SCHPO	214	0.00100673
fissionyeast_NGP_DIA_2.mzML	2116.25	2198.52	-82.2725	YVYDSSAGDJITAYVVDTGVSIHHVEFEGR	YVYDSSAGDJITAYVVDTGVSIHHVEFEGR	(N(N(H(H(H(H))(H(H)))(H(H(H(H(H(H(H))))))))))	H(13)N(2)	10	4	1454.1	8209880	7.1046e+07	sp|P40903|ISP6_SCHPO	214	0.00100673
fissionyeast_NGP_DIA_3.mzML	2125.64	2201.56	-75.9245	YVYDSSAGDJITAYVVDTGVSIHHVEFEGR	YVYDSSAGDJITAYVVDTGVSIHHVEFEGR	(N(N(H(H(H(H))(H(H)))(H(H(H(H(H(H(H))))))))))	H(13)N(2)	10	4	1454.1	7474460	6.47082e+07	sp|P40903|ISP6_SCHPO	214	0.00100673
fissionyeast_NGP_DIA_4.mzML	2087.35	2165.87	-78.5219	YVYDSSAGDJITAYVVDTGVSIHHVEFEGR	YVYDSSAGDJITAYVVDTGVSIHHVEFEGR	(N(N(H(H(H(H))(H(H)))(H(H(H(H(H(H(H))))))))))	H(13)N(2)	10	4	1454.1	6144440	48331844	sp|P40903|ISP6_SCHPO	214	0.00100673
fissionyeast_NGP_DIA_1.mzML	2078.76	2166.21	-87.4488	YVYDSSAGDJITAYVVDTGVSIHHVEFEGR	YVYDSSAGDJITAYVVDTGVSIHHVEFEGR	(N(N(H(H(H(H(H(H(H))))))(H(H(H(H(H(H(H))))))))))	H(14)N(2)	10	4	1494.61	4921780	1.01564e+07	sp|P40903|ISP6_SCHPO	214	6.56855e-05
fissionyeast_NGP_DIA_2.mzML	2110.23	2194.32	-84.0924	YVYDSSAGDJITAYVVDTGVSIHHVEFEGR	YVYDSSAGDJITAYVVDTGVSIHHVEFEGR	(N(N(H(H(H(H(H(H(H))))))(H(H(H(H(H(H(H))))))))))	H(14)N(2)	10	4	1494.61	4238340	1.19446e+07	sp|P40903|ISP6_SCHPO	214	6.56855e-05
fissionyeast_NGP_DIA_3.mzML	2119.67	2197.48	-77.8148	YVYDSSAGDJITAYVVDTGVSIHHVEFEGR	YVYDSSAGDJITAYVVDTGVSIHHVEFEGR	(N(N(H(H(H(H(H(H(H))))))(H(H(H(H(H(H(H))))))))))	H(14)N(2)	10	4	1494.61	4142000	1.54669e+07	sp|P40903|ISP6_SCHPO	214	6.56855e-05
fissionyeast_NGP_DIA_4.mzML	2082.12	2161.54	-79.4162	YVYDSSAGDJITAYVVDTGVSIHHVEFEGR	YVYDSSAGDJITAYVVDTGVSIHHVEFEGR	(N(N(H(H(H(H(H(H(H))))))(H(H(H(H(H(H(H))))))))))	H(14)N(2)	10	4	1494.61	3199480	1.56429e+07	sp|P40903|ISP6_SCHPO	214	6.56855e-05
fissionyeast_NGP_DIA_4.mzML	2077.63	2158.95	-81.3203	YVYDSSAGDJITAYVVDTGVSIHHVEFEGR	YVYDSSAGDJITAYVVDTGVSIHHVEFEGR	(N(N(H(H(H(H)))(H(H)(H)(H)))))	H(8)N(2)	10	4	1251.54	412170	119397	sp|P40903|ISP6_SCHPO	214	0.00354784

## Sheet: Precursors
FullPeptideName	GlycanComposition	Charge	Sequence	ProteinName	ProteinGlycoSite	fissionyeast_NGP_DIA_1.mzML	fissionyeast_NGP_DIA_2.mzML	fissionyeast_NGP_DIA_3.mzML	fissionyeast_NGP_DIA_4.mzML
AAJDSFLWGPYRPNLYVGIR	H(8)N(2)	3	AAJDSFLWGPYRPNLYVGIR	sp|O14255|GCS1_SCHPO	39	1.65423e+06	1.46296e+06	1.32639e+06	977477
AAJDSFLWGPYRPNLYVGIRPK	H(7)N(2)	4	AAJDSFLWGPYRPNLYVGIRPK	sp|O14255|GCS1_SCHPO	39	363461	484866		414224
AAJDSFLWGPYRPNLYVGIRPK	H(8)N(2)	3	AAJDSFLWGPYRPNLYVGIRPK	sp|O14255|GCS1_SCHPO	39	652371	758569	832678
AAJDSFLWGPYRPNLYVGIRPK	H(8)N(2)	4	AAJDSFLWGPYRPNLYVGIRPK	sp|O14255|GCS1_SCHPO	39	4.23947e+06	6.01197e+06	4.73345e+06	6.10037e+06
AGHSHTYELAPASPJTSISWIQSYSPR	H(13)N(2)	4	AGHSHTYELAPASPJTSISWIQSYSPR	sp|P87167|BUT2_SCHPO	364	2.90475e+06	3.05907e+06	2.88282e+06	3.48584e+06
AGHSHTYELAPASPJTSISWIQSYSPR	H(14)N(2)	4	AGHSHTYELAPASPJTSISWIQSYSPR	sp|P87167|BUT2_SCHPO	364	7.81902e+06	7.77286e+06	7.26778e+06	1.00338e+07
AGHSHTYELAPASPJTSISWIQSYSPR	H(15)N(2)	4	AGHSHTYELAPASPJTSISWIQSYSPR	sp|P87167|BUT2_SCHPO	364	1.11709e+07	1.1658e+07	9.51532e+06	1.3454e+07
AGHSHTYELAPASPJTSISWIQSYSPR	H(16)N(2)	4	AGHSHTYELAPASPJTSISWIQSYSPR	sp|P87167|BUT2_SCHPO	364	1.03196e+07	1.18703e+07	9.22236e+06	1.11186e+07
AGHSHTYELAPASPJTSISWIQSYSPR	H(17)N(2)	4	AGHSHTYELAPASPJTSISWIQSYSPR	sp|P87167|BUT2_SCHPO	364	4.56869e+06	5.8665e+06	4.51329e+06	5.05916e+06
AJLTFSEINSIILFGGASR	H(9)N(2)	3	AJLTFSEINSIILFGGASR	sp|Q10061|LHS1_SCHPO	359	1.20277e+06	1.1833e+06	1.33382e+06	1.286e+06
AJMTRLIQEK	H(8)N(2)	2	AJMTRLIQEK	sp|Q10309|YD56_SCHPO	752	915355	986669	838397	962213
ALGHFYGJVSVIHFDSHLDTWNPK	H(13)N(2)	4	ALGHFYGJVSVIHFDSHLDTWNPK	sp|O42887|SPEB2_SCHPO	222	267658	167289	179785	151176
ALGHFYGJVSVIHFDSHLDTWNPK	H(16)N(2)	5	ALGHFYGJVSVIHFDSHLDTWNPK	sp|O42887|SPEB2_SCHPO	222	140315
ANAGFJISLSDYWGR	H(10)N(2)	3	ANAGFJISLSDYWGR	sp|P78854|PLB1_SCHPO	220	3.10859e+06	2.84228e+06	2.48704e+06	2.74772e+06
ANAGFJISLSDYWGR	H(11)N(2)	3	ANAGFJISLSDYWGR	sp|P78854|PLB1_SCHPO	220	2.61933e+06	1.80453e+06	2.6789e+06	2.18624e+06
ANAGFJISLSDYWGR	H(12)N(2)	3	ANAGFJISLSDYWGR	sp|P78854|PLB1_SCHPO	220	1.34221e+07	1.47327e+07	1.32507e+07	1.61953e+07
ANAGFJISLSDYWGR	H(13)N(2)	3	ANAGFJISLSDYWGR	sp|P78854|PLB1_SCHPO	220	1.10103e+07	1.0138e+07	9.31316e+06	1.14819e+07
ANAGFJISLSDYWGR	H(14)N(2)	3	ANAGFJISLSDYWGR	sp|P78854|PLB1_SCHPO	220	5.40032e+06	5.55402e+06	4.72478e+06	5.36658e+06
ANAGFJISLSDYWGR	H(15)N(2)	3	ANAGFJISLSDYWGR	sp|P78854|PLB1_SCHPO	220	287315			244867
ANAGFJISLSDYWGR	H(17)N(2)	3	ANAGFJISLSDYWGR	sp|P78854|PLB1_SCHPO	220	98862.7	160788	151116	145709
ANAGFJISLSDYWGR	H(8)N(2)	3	ANAGFJISLSDYWGR	sp|P78854|PLB1_SCHPO	220	698713	553621	534579	497842
ANAGFJISLSDYWGR	H(9)N(2)	3	ANAGFJISLSDYWGR	sp|P78854|PLB1_SCHPO	220	4.33193e+06	4.2238e+06	3.8958e+06	3.26922e+06
AVLJQTSLC[160]ENPPADVR	H(9)N(2)	3	AVLJQTSLCENPPADVR	sp|O13663|GPI13_SCHPO	54	1.56289e+06	1.37113e+06	1.56585e+06	1.22309e+06
AWYIHGC[160]YJGSATSYPTVDLSPAQR	H(10)N(2)	3	AWYIHGCYJGSATSYPTVDLSPAQR	sp|Q9USK8|AGS1_SCHPO	532	392429	521380	524101	487209
DAJNTQFQFTSR	H(10)N(2)	3	DAJNTQFQFTSR	sp|Q9C0Y4|AGLU_SCHPO	116	732824	691807	684888	772136
DAJNTQFQFTSR	H(14)N(2)	3	DAJNTQFQFTSR	sp|Q9C0Y4|AGLU_SCHPO	116	268181		244080	206317
DAJNTQFQFTSR	H(15)N(2)	3	DAJNTQFQFTSR	sp|Q9C0Y4|AGLU_SCHPO	116	445407	261606	325544	288055
DAJNTQFQFTSR	H(16)N(2)	3	DAJNTQFQFTSR	sp|Q9C0Y4|AGLU_SCHPO	116	250385	150630
DAJNTQFQFTSR	H(17)N(2)	3	DAJNTQFQFTSR	sp|Q9C0Y4|AGLU_SCHPO	116	1.32177e+06	1.18358e+06	963870	1.16541e+06
DAJNTQFQFTSR	H(18)N(2)	3	DAJNTQFQFTSR	sp|Q9C0Y4|AGLU_SCHPO	116	1.15588e+06	1.04871e+06	819906	1.15071e+06
DAJNTQFQFTSR	H(7)N(2)	3	DAJNTQFQFTSR	sp|Q9C0Y4|AGLU_SCHPO	116	268213	243961	194919	193011
DAJNTQFQFTSR	H(8)N(2)	2	DAJNTQFQFTSR	sp|Q9C0Y4|AGLU_SCHPO	116	696560	761824	755330	720723
DAJNTQFQFTSR	H(8)N(2)	3	DAJNTQFQFTSR	sp|Q9C0Y4|AGLU_SCHPO	116	1.03839e+06	867102	442025	793508
DAJNTQFQFTSR	H(9)N(2)	2	DAJNTQFQFTSR	sp|Q9C0Y4|AGLU_SCHPO	116	1.6852e+06	1.54457e+06	1.5449e+06	1488220
DAJNTQFQFTSR	H(9)N(2)	3	DAJNTQFQFTSR	sp|Q9C0Y4|AGLU_SCHPO	116	1.04016e+07	1.02281e+07	9.09825e+06	1.00838e+07
DJTTGSHFMHAGLSPEWAYR	H(8)N(2)	4	DJTTGSHFMHAGLSPEWAYR	sp|O74480|YQJ7_SCHPO	191	333055	296227		253437
DJTTGSHFMHAGLSPEWAYR	H(9)N(2)	3	DJTTGSHFMHAGLSPEWAYR	sp|O74480|YQJ7_SCHPO	191	627864	703172	472390	636063
DJTTGSHFMHAGLSPEWAYR	H(9)N(2)	4	DJTTGSHFMHAGLSPEWAYR	sp|O74480|YQJ7_SCHPO	191	420074	526932	314647	393763
DTLSYFJISNLEPSER	H(14)N(2)	3	DTLSYFJISNLEPSER	sp|O60160|OMH1_SCHPO	52	989919	736299	761626	783125
DTPPLVIYLPNVPYNYFTJISTDR	H(9)N(2)	4	DTPPLVIYLPNVPYNYFTJISTDR	sp|P78854|PLB1_SCHPO	523		2.99156e+06	2.45891e+06	3.08406e+06
DVYYTDEVGJITTSHM[147]R	H(10)N(2)	3	DVYYTDEVGJITTSHMR	sp|Q10176|OST1_SCHPO	290	508058	449475	544555	545480
DVYYTDEVGJITTSHM[147]R	H(9)N(2)	3	DVYYTDEVGJITTSHMR	sp|Q10176|OST1_SCHPO	290	1.31267e+06	1.32903e+06	1.2053e+06	1.34701e+06
DVYYTDEVGJITTSHMR	H(10)N(2)	3	DVYYTDEVGJITTSHMR	sp|Q10176|OST1_SCHPO	290	2.02438e+06	3.45015e+06	2.96005e+06	3.06931e+06
DVYYTDEVGJITTSHMR	H(8)N(2)	3	DVYYTDEVGJITTSHMR	sp|Q10176|OST1_SCHPO	290	399867	358621	301191	453162
DVYYTDEVGJITTSHMR	H(9)N(2)	3	DVYYTDEVGJITTSHMR	sp|Q10176|OST1_SCHPO	290	3.78025e+06	4.46311e+06	3.95329e+06	4.13105e+06
EGFQILLJR	H(10)N(2)	2	EGFQILLJR	sp|O60109|PPB_SCHPO	241	1.36575e+06	1.36268e+06	915119	1.51037e+06
EGLINJGTSIHAGLR	H(11)N(2)	3	EGLINJGTSIHAGLR	sp|O42887|SPEB2_SCHPO	269	350647	346351	240278	235122
EGLINJGTSIHAGLR	H(12)N(2)	3	EGLINJGTSIHAGLR	sp|O42887|SPEB2_SCHPO	269	342604	330697	250680	328275
EGLINJGTSIHAGLR	H(13)N(2)	3	EGLINJGTSIHAGLR	sp|O42887|SPEB2_SCHPO	269	3.40144e+06	3.08647e+06	2.76216e+06	3.46848e+06
EGLINJGTSIHAGLR	H(14)N(2)	3	EGLINJGTSIHAGLR	sp|O42887|SPEB2_SCHPO	269	797349	875756	848878	939796
EGLINJGTSIHAGLR	H(15)N(2)	3	EGLINJGTSIHAGLR	sp|O42887|SPEB2_SCHPO	269	191179	185567	174664	200040
EGLINJGTSIHAGLR	H(16)N(2)	3	EGLINJGTSIHAGLR	sp|O42887|SPEB2_SCHPO	269	623643	652857	510518	595599
EGLINJGTSIHAGLR	H(8)N(2)	3	EGLINJGTSIHAGLR	sp|O42887|SPEB2_SCHPO	269	332492	348225	273372	411038
EIAPGJVSK	H(13)N(2)	3	EIAPGJVSK	sp|O14194|GGT2_SCHPO	153	1.55931e+06	1.64931e+06	545345	1.60295e+06
ETJNSDAGYTEPYR	H(8)N(2)	3	ETJNSDAGYTEPYR	sp|Q9US55|GLU2A_SCHPO	262	4.20053e+06	3.95515e+06	5.11851e+06	3.92453e+06
ETJNSDAGYTEPYR	H(9)N(2)	3	ETJNSDAGYTEPYR	sp|Q9US55|GLU2A_SCHPO	262	1.91543e+06	1.93551e+06	2.21048e+06	1.77992e+06
FEJETFIAK	H(8)N(2)	2	FEJETFIAK	sp|Q9P7D0|YOFJ_SCHPO	287	1.8278e+06	1.60532e+06	1.58032e+06	1.70547e+06
FFKJDTQFYIK	H(16)N(2)	3	FFKJDTQFYIK	sp|Q9USU5|GAS2_SCHPO	34	809098	737339	738374	694975
FISDHLFEEEC[160]GSJVTYLK	H(9)N(2)	3	FISDHLFEEECGSJVTYLK	sp|O13875|YE1A_SCHPO	221	1.60585e+06	1.19309e+06	1.38182e+06	1.69465e+06
FJC[160]TTR	H(12)N(2)	3	FJCTTR	sp|P87167|BUT2_SCHPO	333	9.15615e+06	8.29648e+06	7.71554e+06	8.33327e+06
FJLTDLEC[160]SR	H(9)N(2)	2	FJLTDLECSR	sp|P0CU13|YI46_SCHPO/sp|Q9P7U4|YI75_SCHPO/sp|P0CU12|YHEF_SCHPO	20/21/20	542263	654546	657688	915564
FJLTDLEC[160]SR	H(9)N(2)	3	FJLTDLECSR	sp|P0CU13|YI46_SCHPO/sp|Q9P7U4|YI75_SCHPO/sp|P0CU12|YHEF_SCHPO	20/21/20	1.30933e+06	1.61746e+06	1.64971e+06	1.7719e+06
FJVSASIK	H(8)N(2)	2	FJVSASIK	sp|Q9USV0|HRD3_SCHPO	48	3.21149e+06	2.53049e+06	2.60028e+06	3.42521e+06
FJVSASIK	H(9)N(2)	2	FJVSASIK	sp|Q9USV0|HRD3_SCHPO	48	988474	861376	563951	1.07362e+06
FLTHLNNEVLHDJYTR	H(11)N(2)	4	FLTHLNNEVLHDJYTR	sp|O59747|PDF1_SCHPO	223		377997
FLTHLNNEVLHDJYTR	H(12)N(2)	3	FLTHLNNEVLHDJYTR	sp|O59747|PDF1_SCHPO	223	359663	433729	437225	451357
FLTHLNNEVLHDJYTR	H(12)N(2)	4	FLTHLNNEVLHDJYTR	sp|O59747|PDF1_SCHPO	223	269395		151450	238282
FLTHLNNEVLHDJYTR	H(13)N(2)	3	FLTHLNNEVLHDJYTR	sp|O59747|PDF1_SCHPO	223	497153	515382	560265	495130
FLTHLNNEVLHDJYTR	H(13)N(2)	4	FLTHLNNEVLHDJYTR	sp|O59747|PDF1_SCHPO	223	522821	437536	309109	565351
FNPAJTSITNYEIK	H(9)N(2)	3	FNPAJTSITNYEIK	sp|O94680|PDAT_SCHPO	560	1.0148e+06	992597	1.07913e+06	1.07862e+06
FVLFSQESPFLJWTSHHLQR	H(9)N(2)	4	FVLFSQESPFLJWTSHHLQR	sp|Q9Y7P1|ERO12_SCHPO	546	509919	555825	681194	518139
GFPLNAJASLIR	H(9)N(2)	2	GFPLNAJASLIR	sp|Q10449|MU157_SCHPO	282	524583	488328	480072	327754
GLAQLSEEEAC[160]EVALJVTK	H(8)N(2)	3	GLAQLSEEEACEVALJVTK	sp|O74480|YQJ7_SCHPO	263	2.68412e+06	2.81024e+06	2.57839e+06	2.56021e+06
GLAQLSEEEAC[160]EVALJVTK	H(9)N(2)	3	GLAQLSEEEACEVALJVTK	sp|O74480|YQJ7_SCHPO	263	2.4592e+06	2.22911e+06	1.83389e+06	2.18437e+06
GVLQATJMTYGK	H(8)N(2)	2	GVLQATJMTYGK	sp|O59866|OSTB_SCHPO	275	543995	432932	657585	550700
HATSJGTVETLNTK	H(8)N(2)	3	HATSJGTVETLNTK	sp|O13898|PMT1_SCHPO	443	1.345e+07	1.4994e+07	1.16463e+07	1.24173e+07
HATSJGTVETLNTK	H(9)N(2)	3	HATSJGTVETLNTK	sp|O13898|PMT1_SCHPO	443	1.34144e+07	1.46075e+07	1.26705e+07	1.2027e+07
HEYFC[160]VYPJASLIK	H(8)N(2)	3	HEYFCVYPJASLIK	sp|Q9UTC8|OS9_SCHPO	97	4.36147e+06	3.42686e+06	3.47772e+06	3.71255e+06
HPJGTAHSLNFR	H(10)N(2)	3	HPJGTAHSLNFR	sp|Q9US04|GGT1_SCHPO	156	342547	345143
HPJGTAHSLNFR	H(8)N(2)	3	HPJGTAHSLNFR	sp|Q9US04|GGT1_SCHPO	156	999435	986754	936763	937329
HPJGTAHSLNFR	H(8)N(2)	4	HPJGTAHSLNFR	sp|Q9US04|GGT1_SCHPO	156		222878	127134	113241
HPJGTAHSLNFR	H(9)N(2)	3	HPJGTAHSLNFR	sp|Q9US04|GGT1_SCHPO	156	1.44237e+06	1.42819e+06	1.08824e+06	1.32924e+06
HPJGTAHSLNFR	H(9)N(2)	4	HPJGTAHSLNFR	sp|Q9US04|GGT1_SCHPO	156	433689	692188	483835	481038
HPNJGTSFFSNSLNR	H(10)N(2)	3	HPNJGTSFFSNSLNR	sp|O13704|YEU5_SCHPO	227	774645	622425	602243	688395
HPNJGTSFFSNSLNR	H(9)N(2)	3	HPNJGTSFFSNSLNR	sp|O13704|YEU5_SCHPO	227	1.2285e+06	1.11387e+06	961250	1.02451e+06
HPSFPLSNNGELIGEFTLSJITDVEK	H(10)N(2)	3	HPSFPLSNNGELIGEFTLSJITDVEK	sp|Q10061|LHS1_SCHPO	488	860555		674822	586999
HSYNPJGTIPEC[160]PSR	H(10)N(2)	3	HSYNPJGTIPECPSR	sp|Q9USU5|GAS2_SCHPO	344	426216	398896	490296	416278
HSYNPJGTIPEC[160]PSR	H(13)N(2)	3	HSYNPJGTIPECPSR	sp|Q9USU5|GAS2_SCHPO	344	480092	601479	497850	535011
HSYNPJGTIPEC[160]PSR	H(14)N(2)	3	HSYNPJGTIPECPSR	sp|Q9USU5|GAS2_SCHPO	344	1.2023e+06	1.15197e+06	1.21705e+06	1.36111e+06
HSYNPJGTIPEC[160]PSR	H(15)N(2)	3	HSYNPJGTIPECPSR	sp|Q9USU5|GAS2_SCHPO	344	4.13617e+06	3.94547e+06	4.16159e+06	4.23178e+06
HSYNPJGTIPEC[160]PSR	H(17)N(2)	3	HSYNPJGTIPECPSR	sp|Q9USU5|GAS2_SCHPO	344	5.7194e+06	6.80799e+06	5.70906e+06	5.89088e+06
HSYNPJGTIPEC[160]PSR	H(17)N(2)	4	HSYNPJGTIPECPSR	sp|Q9USU5|GAS2_SCHPO	344	515306	613173	683720	556929
HSYNPJGTIPEC[160]PSR	H(9)N(2)	3	HSYNPJGTIPECPSR	sp|Q9USU5|GAS2_SCHPO	344	1.18064e+06	1.24636e+06	1.17534e+06	1.20262e+06
HYWJLTSNIYR	H(13)N(2)	3	HYWJLTSNIYR	sp|O13968|YE48_SCHPO	541	1.03722e+07	1.0268e+07	1.03131e+07	1.13904e+07
HYWJLTSNIYR	H(14)N(2)	3	HYWJLTSNIYR	sp|O13968|YE48_SCHPO	541	3.77811e+06	3.38155e+06	2.69528e+06	3.73667e+06
HYWJLTSNIYR	H(15)N(2)	3	HYWJLTSNIYR	sp|O13968|YE48_SCHPO	541	832877		633477	709819
IIDWGHSGEIGNLLLSEYJVTYK	H(8)N(2)	3	IIDWGHSGEIGNLLLSEYJVTYK	sp|O74480|YQJ7_SCHPO	185	4.19469e+06	4.0131e+06	4.42198e+06	3.93076e+06
IITYNAJK	H(9)N(2)	2	IITYNAJK	sp|O13857|PLB2_SCHPO	483	1.06155e+06	1.26769e+06	1.28928e+06	1.33263e+06
IIYNHJSSISDIR	H(14)N(2)	3	IIYNHJSSISDIR	sp|Q9P778|DPP5_SCHPO	126	847166	738402	850620	871208
IIYNHJSSISDIR	H(15)N(2)	3	IIYNHJSSISDIR	sp|Q9P778|DPP5_SCHPO	126	1.0694e+06	869602	981313	964149
IIYNHJSSISDIR	H(16)N(2)	3	IIYNHJSSISDIR	sp|Q9P778|DPP5_SCHPO	126	1.09148e+06	1.05509e+06	919072	1.06737e+06
IJHTTIER	H(15)N(2)	3	IJHTTIER	sp|Q9UT11|YLW3_SCHPO	46	135939	119526	200245	89276.8
IJHTTIER	H(7)N(2)	2	IJHTTIER	sp|Q9UT11|YLW3_SCHPO	46	959038	1.07541e+06	1.489e+06	911504
IJHTTIER	H(7)N(2)	3	IJHTTIER	sp|Q9UT11|YLW3_SCHPO	46	1.47885e+06	1.78355e+06	920325	1.58095e+06
IJHTTIER	H(8)N(2)	2	IJHTTIER	sp|Q9UT11|YLW3_SCHPO	46	695803	1.10855e+06	1.26013e+06	957710
IJHTTIER	H(8)N(2)	3	IJHTTIER	sp|Q9UT11|YLW3_SCHPO	46	3.06045e+06	3.67224e+06	2.07574e+06	2.41363e+06
INPNNVIHJSSR	H(7)N(2)	3	INPNNVIHJSSR	sp|O94385|PO152_SCHPO	143	1.11432e+06	1.12393e+06	1.16765e+06	925212
INPNNVIHJSSR	H(8)N(2)	3	INPNNVIHJSSR	sp|O94385|PO152_SCHPO	143	3.26977e+06	2.86951e+06	2.56117e+06	3.98307e+06
IPLJDTVDVTTLPSIK	H(7)N(2)	3	IPLJDTVDVTTLPSIK	sp|O94702|ERMP1_SCHPO	682	2.87284e+06	2.79735e+06	2.9618e+06	3.10934e+06
IPLJDTVDVTTLPSIK	H(8)N(2)	3	IPLJDTVDVTTLPSIK	sp|O94702|ERMP1_SCHPO	682	2.22034e+06	2.37142e+06	3.12262e+06	2.05209e+06
IPLJDTVDVTTLPSIK	H(9)N(2)	3	IPLJDTVDVTTLPSIK	sp|O94702|ERMP1_SCHPO	682	6.32069e+06	7.49359e+06	8.2189e+06	6.61668e+06
ISQJDTDSIVEAVYR	H(10)N(2)	3	ISQJDTDSIVEAVYR	sp|O74480|YQJ7_SCHPO	315	370771	322725	308102	325936
ISQJDTDSIVEAVYR	H(7)N(2)	3	ISQJDTDSIVEAVYR	sp|O74480|YQJ7_SCHPO	315		573877	467766	512671
ISQJDTDSIVEAVYR	H(8)N(2)	3	ISQJDTDSIVEAVYR	sp|O74480|YQJ7_SCHPO	315	6.77186e+06	5.73059e+06	6.43237e+06	6.77099e+06
ISQJDTDSIVEAVYR	H(9)N(2)	3	ISQJDTDSIVEAVYR	sp|O74480|YQJ7_SCHPO	315	4.13493e+06	3.66164e+06	3.82692e+06	3.89331e+06
ITLVDJNTWJNTHIATVGK	H(10)N(2)	3	ITLVDJNTWJNTHIATVGK	sp|O94335|STT3_SCHPO	573	4.00509e+06	3.82866e+06	3.54455e+06	3.96991e+06
ITLVDJNTWJNTHIATVGK	H(8)N(2)	3	ITLVDJNTWJNTHIATVGK	sp|O94335|STT3_SCHPO	569	1.77005e+06	2.18456e+06	2.02739e+06	2.31792e+06
ITLVDJNTWJNTHIATVGK	H(9)N(2)	3	ITLVDJNTWJNTHIATVGK	sp|O94335|STT3_SCHPO	573	8.22732e+06	8.75713e+06	7.99219e+06	8.84962e+06
ITLVDJNTWJNTHIATVGK	H(9)N(2)	4	ITLVDJNTWJNTHIATVGK	sp|O94335|STT3_SCHPO	573			261303
JATDAAHAVWR	H(9)N(2)	3	JATDAAHAVWR	sp|O60172|PPA3_SCHPO	221	297735		267196	233251
JATYTLHWTVSPK	H(7)N(2)	3	JATYTLHWTVSPK	sp|Q10259|SPC3_SCHPO	148		791884		752456
JATYTLHWTVSPK	H(8)N(2)	3	JATYTLHWTVSPK	sp|Q10259|SPC3_SCHPO	148	2.64814e+06	2.90165e+06	2.17744e+06	2.75503e+06
JATYTLHWTVSPK	H(9)N(2)	3	JATYTLHWTVSPK	sp|Q10259|SPC3_SCHPO	148	2.2736e+06	2.54856e+06	1.93519e+06	2.33251e+06
JDTQFYIK	H(16)N(2)	3	JDTQFYIK	sp|Q9USU5|GAS2_SCHPO	34	1.04844e+07	1.16112e+07	1.11846e+07	1.14351e+07
JDTQFYIK	H(17)N(2)	3	JDTQFYIK	sp|Q9USU5|GAS2_SCHPO	34	5.6437e+06	6.38939e+06	5.94616e+06	6.71189e+06
JDTQFYIK	H(9)N(2)	2	JDTQFYIK	sp|Q9USU5|GAS2_SCHPO	34	435364	474678	392745	611922
JGTM[147]C[160]DITK	H(8)N(2)	2	JGTMCDITK	sp|Q9UTC8|OS9_SCHPO	204				97943.2
JITALSASEIWSDTDGVDAGR	H(13)N(2)	3	JITALSASEIWSDTDGVDAGR	sp|P32834|SXA1_SCHPO	106	3.06054e+06	3.17654e+06	2.93608e+06	3.27545e+06
JITSDSSFTFC[160]PTDKDVDWR	H(8)N(2)	3	JITSDSSFTFCPTDKDVDWR	sp|O74401|ERO11_SCHPO	286	1.49277e+06	1.51681e+06	1.56482e+06	1.70812e+06
JITSDSSFTFC[160]PTDKDVDWR	H(9)N(2)	3	JITSDSSFTFCPTDKDVDWR	sp|O74401|ERO11_SCHPO	286	1.07813e+06	1.07836e+06	1.01501e+06	1.05264e+06
JITVPIGASHDDLIVLAR	H(10)N(2)	3	JITVPIGASHDDLIVLAR	sp|O94559|LES1_SCHPO	199				481065
JITVPIGASHDDLIVLAR	H(7)N(2)	3	JITVPIGASHDDLIVLAR	sp|O94559|LES1_SCHPO	199	1.0769e+07	8.98838e+06	8.22373e+06	1.32875e+07
JITVPIGASHDDLIVLAR	H(7)N(2)	4	JITVPIGASHDDLIVLAR	sp|O94559|LES1_SCHPO	199	1.01084e+06	856798		1.37334e+06
JITVPIGASHDDLIVLAR	H(8)N(2)	3	JITVPIGASHDDLIVLAR	sp|O94559|LES1_SCHPO	199	1.15537e+07	1.26123e+07	9.9108e+06	1.07694e+07
JITVPIGASHDDLIVLAR	H(9)N(2)	3	JITVPIGASHDDLIVLAR	sp|O94559|LES1_SCHPO	199	1.16753e+07	1.04727e+07	1.0029e+07	9.44029e+06
JITVPIGASHDDLIVLAR	H(9)N(2)	4	JITVPIGASHDDLIVLAR	sp|O94559|LES1_SCHPO	199	928108	753452	675301	850872
JLSADIPAK	H(10)N(2)	2	JLSADIPAK	sp|P87167|BUT2_SCHPO	215	2.96384e+06	3.26727e+06	2.82137e+06	2.89503e+06
JLSADIPAK	H(10)N(2)	3	JLSADIPAK	sp|P87167|BUT2_SCHPO	215	221632	297408	269320	162588
JLSADIPAK	H(11)N(2)	3	JLSADIPAK	sp|P87167|BUT2_SCHPO	215	4.68158e+06	4.97912e+06	4.82785e+06	4.66265e+06
JLSADIPAK	H(12)N(2)	2	JLSADIPAK	sp|P87167|BUT2_SCHPO	215	4.94027e+06	5.08134e+06	4.25332e+06	5.97894e+06
JLSADIPAK	H(12)N(2)	3	JLSADIPAK	sp|P87167|BUT2_SCHPO	215	3.81944e+06	4.83618e+06	5.79848e+06	4.11813e+06
JLSADIPAK	H(13)N(2)	3	JLSADIPAK	sp|P87167|BUT2_SCHPO	215	2.77098e+07	3.00392e+07	2.98027e+07	3.01463e+07
JLSADIPAK	H(14)N(2)	3	JLSADIPAK	sp|P87167|BUT2_SCHPO	215	4.21861e+07	4.31907e+07	4.21106e+07	4.13447e+07
JLSADIPAK	H(15)N(2)	3	JLSADIPAK	sp|P87167|BUT2_SCHPO	215	4.11059e+07	4.21853e+07	4.11867e+07	4.33501e+07
JLSADIPAK	H(16)N(2)	3	JLSADIPAK	sp|P87167|BUT2_SCHPO	215	9.93193e+06	9.70301e+06	1.24655e+07	9.42059e+06
JLSADIPAK	H(17)N(2)	3	JLSADIPAK	sp|P87167|BUT2_SCHPO	215	1.87935e+07	1.88335e+07	1.71179e+07	1.79896e+07
JLSADIPAK	H(18)N(2)	3	JLSADIPAK	sp|P87167|BUT2_SCHPO	215	7.18924e+06	7.12993e+06	6.54953e+06	6.54682e+06
JLSADIPAK	H(7)N(2)	2	JLSADIPAK	sp|P87167|BUT2_SCHPO	215	1.74584e+06	1.83813e+06	1.87895e+06	1.88343e+06
JLSADIPAK	H(8)N(2)	2	JLSADIPAK	sp|P87167|BUT2_SCHPO	215	2.48815e+07	2.24548e+07	2.1657e+07	2.50908e+07
JLSADIPAK	H(9)N(2)	2	JLSADIPAK	sp|P87167|BUT2_SCHPO	215	1.39774e+06	1.37696e+06	1.16465e+06	1.18879e+06
JLTFAR	H(11)N(2)	2	JLTFAR	sp|O60123|KEX1_SCHPO	416	4.36363e+06	4.84466e+06	4.28481e+06	4.58342e+06
JLTFAR	H(13)N(2)	2	JLTFAR	sp|O60123|KEX1_SCHPO	416	2.26132e+06	2.28957e+06	1.6621e+06	2.11738e+06
JLTFAR	H(13)N(2)	3	JLTFAR	sp|O60123|KEX1_SCHPO	416	2.67794e+06	3.17141e+06	2.53442e+06	2.72493e+06
JNTIDSLSIAK	H(9)N(2)	2	JNTIDSLSIAK	sp|O94472|PBN1_SCHPO	36	458718	542527	637636	574986
JNTIDSLSIAK	H(9)N(2)	3	JNTIDSLSIAK	sp|O94472|PBN1_SCHPO	36	1.52287e+06	1.67778e+06	1.44889e+06	1.53683e+06
JSSGC[160]WAPK	H(8)N(2)	2	JSSGCWAPK	sp|O13663|GPI13_SCHPO	71	293599	372480	351603	320470
JTSYPIK	H(10)N(2)	2	JTSYPIK	sp|O94694|YG1A_SCHPO	119	1.05268e+06	1.0178e+06	1.03499e+06	1.14129e+06
JTSYPIK	H(8)N(2)	2	JTSYPIK	sp|O94694|YG1A_SCHPO	119	6.36291e+06	7.04519e+06	6.28448e+06	8.78802e+06
JTSYPIK	H(9)N(2)	2	JTSYPIK	sp|O94694|YG1A_SCHPO	119	7.25775e+06	8.30186e+06	7.04698e+06	9.64047e+06
JTTAGJHTVTR	H(9)N(2)	3	JTTAGJHTVTR	sp|P78854|PLB1_SCHPO	494	765747	901697	808387	457795
JVSGAFNVNNM[147]IR	H(13)N(2)	3	JVSGAFNVNNMIR	sp|O13960|ECM33_SCHPO	92	1.482e+07	1.1484e+07	1.28701e+07	428067
JVSGAFNVNNM[147]IR	H(14)N(2)	3	JVSGAFNVNNMIR	sp|O13960|ECM33_SCHPO	92	4.09287e+06	3.29663e+06	3.70932e+06	3.09311e+06
JVSGAFNVNNMIR	H(11)N(2)	3	JVSGAFNVNNMIR	sp|O13960|ECM33_SCHPO	92	3.08885e+06	2.54961e+06	2.3058e+06	2.95013e+06
JVSGAFNVNNMIR	H(12)N(2)	3	JVSGAFNVNNMIR	sp|O13960|ECM33_SCHPO	92	506093	287702	299467	308100
JVSGAFNVNNMIR	H(13)N(2)	3	JVSGAFNVNNMIR	sp|O13960|ECM33_SCHPO	92	3.60527e+07	2.93743e+07	2.42695e+07	2.85111e+07
JVSGAFNVNNMIR	H(14)N(2)	3	JVSGAFNVNNMIR	sp|O13960|ECM33_SCHPO	92	7.93535e+06	1.03505e+07	8.15247e+06	8.07671e+06
JVSGAFNVNNMIR	H(15)N(2)	3	JVSGAFNVNNMIR	sp|O13960|ECM33_SCHPO	92	1.13384e+06	1.69966e+06	1.54006e+06	1.51281e+06
JVSGAFNVNNMIR	H(16)N(2)	3	JVSGAFNVNNMIR	sp|O13960|ECM33_SCHPO	92	190981	177142	206755	277584
JVSGAFNVNNMIR	H(18)N(2)	3	JVSGAFNVNNMIR	sp|O13960|ECM33_SCHPO	92	1.40804e+06	872602	866334	1.1179e+06
JVSKEPPSVIR	H(9)N(2)	3	JVSKEPPSVIR	sp|Q9P7D0|YOFJ_SCHPO	133	717779	762748	708715	842088
JVTDDDFK	H(8)N(2)	2	JVTDDDFK	sp|O94680|PDAT_SCHPO	438	1.08632e+06	1.0218e+06	1.59913e+06	1.41028e+06
JVTIPTNGIPQR	H(8)N(2)	3	JVTIPTNGIPQR	sp|Q9C0Y4|AGLU_SCHPO	37	597056	479507	569759	578515
JVTIPTNGIPQR	H(9)N(2)	3	JVTIPTNGIPQR	sp|Q9C0Y4|AGLU_SCHPO	37	5.895e+06	4.69276e+06	5.40664e+06	4.72133e+06
JVTNPDFDRK	H(13)N(2)	3	JVTNPDFDRK	sp|O60172|PPA3_SCHPO	324	242812			155926
JVTNPDFDRK	H(9)N(2)	3	JVTNPDFDRK	sp|O60172|PPA3_SCHPO	324	419012		343497	368813
JYSEDASTSLHGQTAGR	H(11)N(2)	3	JYSEDASTSLHGQTAGR	sp|Q9USK8|AGS1_SCHPO	785	455353	634062	531435	679703
JYSEDASTSLHGQTAGR	H(12)N(2)	3	JYSEDASTSLHGQTAGR	sp|Q9USK8|AGS1_SCHPO	785	987555	1.14325e+06	996602	1.20267e+06
JYSEDASTSLHGQTAGR	H(13)N(2)	3	JYSEDASTSLHGQTAGR	sp|Q9USK8|AGS1_SCHPO	785	1.18035e+06	1.28685e+06	1.21217e+06	1.27084e+06
JYSEDASTSLHGQTAGR	H(14)N(2)	3	JYSEDASTSLHGQTAGR	sp|Q9USK8|AGS1_SCHPO	785	870238	990930	993051	686976
JYSEDASTSLHGQTAGR	H(15)N(2)	3	JYSEDASTSLHGQTAGR	sp|Q9USK8|AGS1_SCHPO	785	687780	694601	802737	838896
JYSEDASTSLHGQTAGR	H(16)N(2)	3	JYSEDASTSLHGQTAGR	sp|Q9USK8|AGS1_SCHPO	785	328699	284951	223686	275372
JYSEDASTSLHGQTAGR	H(8)N(2)	3	JYSEDASTSLHGQTAGR	sp|Q9USK8|AGS1_SCHPO	785		203364	230402	341635
JYSEDASTSLHGQTAGR	H(9)N(2)	3	JYSEDASTSLHGQTAGR	sp|Q9USK8|AGS1_SCHPO	785	318260		262233	323516
JYSHGLAWTEK	H(8)N(2)	3	JYSHGLAWTEK	sp|O94680|PDAT_SCHPO	451	489014		367658	447206
JYSHGLAWTEK	H(9)N(2)	3	JYSHGLAWTEK	sp|O94680|PDAT_SCHPO	451	1.74592e+06	2.05976e+06	1.84382e+06	1.99342e+06
JYTVSDVLFR	H(9)N(2)	2	JYTVSDVLFR	sp|O13875|YE1A_SCHPO	300	567507	595207	579966	571778
JYTVSDVLFR	H(9)N(2)	3	JYTVSDVLFR	sp|O13875|YE1A_SCHPO	300	884912	853716	779477	806953
KAJLTFSEINSIILFGGASR	H(10)N(2)	3	KAJLTFSEINSIILFGGASR	sp|Q10061|LHS1_SCHPO	359	319349	143278	318229	303276
KAJLTFSEINSIILFGGASR	H(8)N(2)	3	KAJLTFSEINSIILFGGASR	sp|Q10061|LHS1_SCHPO	359	489230	640642	494786	583813
KAJLTFSEINSIILFGGASR	H(9)N(2)	3	KAJLTFSEINSIILFGGASR	sp|Q10061|LHS1_SCHPO	359	745711	938596	940696	948409
KGVLQATJM[147]TYGK	H(8)N(2)	3	KGVLQATJMTYGK	sp|O59866|OSTB_SCHPO	275	2.20721e+06	2.04008e+06	1.80552e+06	2.17952e+06
KGVLQATJMTYGK	H(8)N(2)	3	KGVLQATJMTYGK	sp|O59866|OSTB_SCHPO	275	9.43394e+06	9.89949e+06	9.10434e+06	8.59558e+06
KLGNQYYJDTQWLK	H(10)N(2)	3	KLGNQYYJDTQWLK	sp|Q10061|LHS1_SCHPO	733	339297	377169		383980
KLGNQYYJDTQWLK	H(9)N(2)	3	KLGNQYYJDTQWLK	sp|Q10061|LHS1_SCHPO	733	1.07521e+06	1.21297e+06	968964	1.28164e+06
KLVDATQGGPJITFSSIR	H(12)N(2)	3	KLVDATQGGPJITFSSIR	sp|O13857|PLB2_SCHPO	266	601951	635178	568717	484756
KLVDATQGGPJITFSSIR	H(13)N(2)	3	KLVDATQGGPJITFSSIR	sp|O13857|PLB2_SCHPO	266	1488220	1.84854e+06	1.75387e+06	1.6107e+06
KLVDATQGGPJITFSSIR	H(14)N(2)	3	KLVDATQGGPJITFSSIR	sp|O13857|PLB2_SCHPO	266	1.30999e+06	1.42233e+06	1.40733e+06	1.27245e+06
KLVDATQGGPJITFSSIR	H(15)N(2)	3	KLVDATQGGPJITFSSIR	sp|O13857|PLB2_SCHPO	266	1.92632e+06	2.00809e+06	1.79624e+06	2.0472e+06
KLVDATQGGPJITFSSIR	H(16)N(2)	3	KLVDATQGGPJITFSSIR	sp|O13857|PLB2_SCHPO	266	1.50554e+06	1.56436e+06	1.56799e+06	1.73027e+06
KLVDATQGGPJITFSSIR	H(9)N(2)	3	KLVDATQGGPJITFSSIR	sp|O13857|PLB2_SCHPO	266	526456	524401		485955
KNPVNFDSVFJQSR	H(7)N(2)	3	KNPVNFDSVFJQSR	sp|Q8WZK2|MCD4_SCHPO	134	1.4848e+06	1.36975e+06	1.28424e+06	1.26422e+06
KNPVNFDSVFJQSR	H(8)N(2)	3	KNPVNFDSVFJQSR	sp|Q8WZK2|MCD4_SCHPO	134		821727	786835	865927
KNPVNFDSVFJQSR	H(9)N(2)	3	KNPVNFDSVFJQSR	sp|Q8WZK2|MCD4_SCHPO	134	1.47052e+06	1.46789e+06	1.30687e+06	1.6693e+06
KQWASISPJITYK	H(15)N(2)	3	KQWASISPJITYK	sp|Q9USU5|GAS2_SCHPO	334	483314	568085	577425	586248
KQWASISPJITYK	H(16)N(2)	3	KQWASISPJITYK	sp|Q9USU5|GAS2_SCHPO	334	2.20852e+06	2.23381e+06	2.21724e+06	2.256e+06
LDDJNTFQLNPGR	H(16)N(2)	3	LDDJNTFQLNPGR	sp|O60123|KEX1_SCHPO	104	1.24367e+06	892293	590189	1.43014e+06
LDDSFLDEGFILJK	H(4)N(2)	3	LDDSFLDEGFILJK	sp|Q10147|TCPB_SCHPO	217	581943	688792	833964	653059
LFPHGIYNFJFSAPNK	H(12)N(2)	3	LFPHGIYNFJFSAPNK	sp|P87167|BUT2_SCHPO	236	3.48548e+06	3.09845e+06	2.9908e+06	3.50986e+06
LFPHGIYNFJFSAPNK	H(13)N(2)	3	LFPHGIYNFJFSAPNK	sp|P87167|BUT2_SCHPO	236	2.28257e+06	2.02151e+06	2.01054e+06	2.16899e+06
LFPHGIYNFJFSAPNK	H(14)N(2)	3	LFPHGIYNFJFSAPNK	sp|P87167|BUT2_SCHPO	236	6.61799e+06	5.85321e+06	5.61988e+06	6.71662e+06
LFPHGIYNFJFSAPNK	H(14)N(2)	4	LFPHGIYNFJFSAPNK	sp|P87167|BUT2_SCHPO	236	718323	681078		672457
LFPHGIYNFJFSAPNK	H(15)N(2)	3	LFPHGIYNFJFSAPNK	sp|P87167|BUT2_SCHPO	236	1.48877e+06	1.20462e+06	1.27763e+06	1.34868e+06
LFPHGIYNFJFSAPNK	H(16)N(2)	3	LFPHGIYNFJFSAPNK	sp|P87167|BUT2_SCHPO	236	454906	419078	470183	436899
LFPHGIYNFJFSAPNK	H(7)N(2)	3	LFPHGIYNFJFSAPNK	sp|P87167|BUT2_SCHPO	236	887412	742555		692755
LFPHGIYNFJFSAPNKR	H(11)N(2)	3	LFPHGIYNFJFSAPNKR	sp|P87167|BUT2_SCHPO	236	205319	164501	277813	291425
LFPHGIYNFJFSAPNKR	H(12)N(2)	3	LFPHGIYNFJFSAPNKR	sp|P87167|BUT2_SCHPO	236	2.58769e+06	4.05862e+06	2.58289e+06	3.23592e+06
LFPHGIYNFJFSAPNKR	H(12)N(2)	4	LFPHGIYNFJFSAPNKR	sp|P87167|BUT2_SCHPO	236	5.2537e+06	5.7929e+06	5.10209e+06	4.38918e+06
LFPHGIYNFJFSAPNKR	H(13)N(2)	3	LFPHGIYNFJFSAPNKR	sp|P87167|BUT2_SCHPO	236	1.63007e+06	1.86412e+06	1.34982e+06	1.69567e+06
LFPHGIYNFJFSAPNKR	H(13)N(2)	4	LFPHGIYNFJFSAPNKR	sp|P87167|BUT2_SCHPO	236	3.03099e+06	2.78611e+06	2.55115e+06	2.34607e+06
LFPHGIYNFJFSAPNKR	H(14)N(2)	3	LFPHGIYNFJFSAPNKR	sp|P87167|BUT2_SCHPO	236	4.54827e+06	4.89007e+06	2.95616e+06	4.59471e+06
LFPHGIYNFJFSAPNKR	H(14)N(2)	4	LFPHGIYNFJFSAPNKR	sp|P87167|BUT2_SCHPO	236	8.80284e+06	1.00641e+07	9.63073e+06	1.08957e+07
LFPHGIYNFJFSAPNKR	H(15)N(2)	3	LFPHGIYNFJFSAPNKR	sp|P87167|BUT2_SCHPO	236	1.14608e+06	1.04532e+06	723124	1.058e+06
LFPHGIYNFJFSAPNKR	H(15)N(2)	4	LFPHGIYNFJFSAPNKR	sp|P87167|BUT2_SCHPO	236	1.47915e+06	1.57301e+06	1.66775e+06	1.7244e+06
LFPHGIYNFJFSAPNKR	H(16)N(2)	4	LFPHGIYNFJFSAPNKR	sp|P87167|BUT2_SCHPO	236	898775	816910	1.10759e+06	993733
LFPHGIYNFJFSAPNKR	H(7)N(2)	3	LFPHGIYNFJFSAPNKR	sp|P87167|BUT2_SCHPO	236	4.91348e+06	5.5261e+06	5.54259e+06	5.38039e+06
LFPHGIYNFJFSAPNKR	H(8)N(2)	3	LFPHGIYNFJFSAPNKR	sp|P87167|BUT2_SCHPO	236	696234	609719	791161	741145
LFPHGIYNFJFSAPNKR	H(8)N(2)	4	LFPHGIYNFJFSAPNKR	sp|P87167|BUT2_SCHPO	236	216132	155804	201190	168478
LFTIAEJDTAJFTPLTFTTYLK	H(10)N(2)	3	LFTIAEJDTAJFTPLTFTTYLK	sp|P0CU13|YI46_SCHPO/sp|Q9P7U4|YI75_SCHPO/sp|P0CU12|YHEF_SCHPO	88/89/88	4.91883e+06	4.9203e+06	4.73706e+06	5.48396e+06
LFTIAEJDTAJFTPLTFTTYLK	H(11)N(2)	3	LFTIAEJDTAJFTPLTFTTYLK	sp|P0CU13|YI46_SCHPO/sp|Q9P7U4|YI75_SCHPO/sp|P0CU12|YHEF_SCHPO	88/89/88	1.1094e+06	855512	972392	1.37836e+06
LFTIAEJDTAJFTPLTFTTYLK	H(12)N(2)	3	LFTIAEJDTAJFTPLTFTTYLK	sp|P0CU13|YI46_SCHPO/sp|Q9P7U4|YI75_SCHPO/sp|P0CU12|YHEF_SCHPO	88/89/88	152435	247628	205416
LFTIAEJDTAJFTPLTFTTYLK	H(8)N(2)	3	LFTIAEJDTAJFTPLTFTTYLK	sp|P0CU13|YI46_SCHPO/sp|Q9P7U4|YI75_SCHPO/sp|P0CU12|YHEF_SCHPO	88/89/88	2.05279e+07	1.74013e+07	1.40821e+07	1.70456e+07
LFTIAEJDTAJFTPLTFTTYLK	H(9)N(2)	3	LFTIAEJDTAJFTPLTFTTYLK	sp|P0CU13|YI46_SCHPO/sp|Q9P7U4|YI75_SCHPO/sp|P0CU12|YHEF_SCHPO	88/89/88	7.08622e+07	6.57709e+07	6.22004e+07	7.69848e+07
LFTIAEJDTAJFTPLTFTTYLK	H(9)N(2)	4	LFTIAEJDTAJFTPLTFTTYLK	sp|P0CU13|YI46_SCHPO/sp|Q9P7U4|YI75_SCHPO/sp|P0CU12|YHEF_SCHPO	88/89/88	3.29445e+06	3.90743e+06	3.42122e+06	3.92614e+06
LGJETFLPK	H(10)N(2)	2	LGJETFLPK	sp|P36581|CALX_SCHPO	418	2.54421e+06	2.64357e+06	2.81288e+06	2.51545e+06
LGJETFLPK	H(10)N(2)	3	LGJETFLPK	sp|P36581|CALX_SCHPO	418	1.013e+06	1.10895e+06	1.03603e+06	955901
LGJETFLPK	H(13)N(2)	3	LGJETFLPK	sp|P36581|CALX_SCHPO	418		353248	260793
LGJETFLPK	H(14)N(2)	3	LGJETFLPK	sp|P36581|CALX_SCHPO	418	447985	501703	402495	418239
LGJETFLPK	H(15)N(2)	3	LGJETFLPK	sp|P36581|CALX_SCHPO	418		215658		251484
LGJETFLPK	H(16)N(2)	3	LGJETFLPK	sp|P36581|CALX_SCHPO	418		582349	477826	788382
LGJETFLPK	H(17)N(2)	3	LGJETFLPK	sp|P36581|CALX_SCHPO	418	4.63679e+06	4.79907e+06	3.45316e+06	4.0224e+06
LGJETFLPK	H(18)N(2)	3	LGJETFLPK	sp|P36581|CALX_SCHPO	418	3.10953e+07	3.13307e+07	3.23375e+07	3.12125e+07
LGJETFLPK	H(7)N(2)	2	LGJETFLPK	sp|P36581|CALX_SCHPO	418	371764	587586	573029	826140
LGJETFLPK	H(8)N(2)	2	LGJETFLPK	sp|P36581|CALX_SCHPO	418	3.08244e+07	3.23734e+07	3.02019e+07	3.29702e+07
LGJETFLPK	H(8)N(2)	3	LGJETFLPK	sp|P36581|CALX_SCHPO	418	8.15055e+06	7.5969e+06	4.42278e+06	5.95079e+06
LGJETFLPK	H(9)N(2)	2	LGJETFLPK	sp|P36581|CALX_SCHPO	418	4.29053e+07	4.32944e+07	4.469e+07	4.55556e+07
LGJETFLPK	H(9)N(2)	3	LGJETFLPK	sp|P36581|CALX_SCHPO	418	2.15558e+07	2.46439e+07	1.87343e+07	2.19411e+07
LGNJLTR	H(10)N(2)	2	LGNJLTR	sp|Q9URX4|YFZB_SCHPO/sp|Q9C0Y4|AGLU_SCHPO	225/209	2.71688e+06	2.71649e+06	2.87168e+06	2.64791e+06
LGNJLTR	H(12)N(2)	3	LGNJLTR	sp|Q9URX4|YFZB_SCHPO/sp|Q9C0Y4|AGLU_SCHPO	225/209	385020	546986	280457	357652
LGNJLTR	H(16)N(2)	3	LGNJLTR	sp|Q9URX4|YFZB_SCHPO/sp|Q9C0Y4|AGLU_SCHPO	225/209	9.56165e+06	1.03225e+07	7.021e+06	1.04814e+07
LGNJLTR	H(8)N(2)	2	LGNJLTR	sp|Q9URX4|YFZB_SCHPO/sp|Q9C0Y4|AGLU_SCHPO	225/209		9.55977e+06	6.49871e+06
LGNJLTR	H(9)N(2)	2	LGNJLTR	sp|Q9URX4|YFZB_SCHPO/sp|Q9C0Y4|AGLU_SCHPO	225/209	2.84784e+07	2.76677e+07	2.75641e+07	3.37176e+07
LGNJLTR	H(9)N(2)	3	LGNJLTR	sp|Q9URX4|YFZB_SCHPO/sp|Q9C0Y4|AGLU_SCHPO	225/209	3.05383e+06	2.67318e+06	1.89585e+06	2.39826e+06
LGNQYYJDTQWLK	H(10)N(2)	3	LGNQYYJDTQWLK	sp|Q10061|LHS1_SCHPO	733	1.19672e+06	1.18487e+06	1.17355e+06	1.23656e+06
LGNQYYJDTQWLK	H(9)N(2)	3	LGNQYYJDTQWLK	sp|Q10061|LHS1_SCHPO	733	2.06205e+06	2.3306e+06	2.46718e+06	2.55919e+06
LGVGJATFETDDFSK	H(8)N(2)	3	LGVGJATFETDDFSK	sp|Q09140|UGGG_SCHPO	880	2.92199e+06	1.90273e+06	1.49379e+06	1.99988e+06
LGVGJATFETDDFSK	H(9)N(2)	3	LGVGJATFETDDFSK	sp|Q09140|UGGG_SCHPO	880	1.45655e+06	1.30825e+06	1.28381e+06	1.42609e+06
LISSJK	H(8)N(2)	2	LISSJK	sp|O94694|YG1A_SCHPO	54	1.11108e+06	934928	986153	1.1367e+06
LISSJK	H(9)N(2)	2	LISSJK	sp|O94694|YG1A_SCHPO	54		2.65834e+06	2.79237e+06	4.80608e+06
LJASNGDVIWR	H(8)N(2)	2	LJASNGDVIWR	sp|O13981|EMC1_SCHPO	66		165776	152213	97020
LJASNGDVIWR	H(9)N(2)	2	LJASNGDVIWR	sp|O13981|EMC1_SCHPO	66	850854	887111	733196	995155
LJASNGDVIWR	H(9)N(2)	3	LJASNGDVIWR	sp|O13981|EMC1_SCHPO	66	1.65562e+06		1.03444e+06	1.84764e+06
LJDTYTEVAEVM[147]KDDFVFAASDDKELAK	H(10)N(2)	4	LJDTYTEVAEVMKDDFVFAASDDKELAK	sp|Q10057|PDI1_SCHPO	161	810263	785128	637797	776089
LJDTYTEVAEVM[147]KDDFVFAASDDKELAK	H(8)N(2)	4	LJDTYTEVAEVMKDDFVFAASDDKELAK	sp|Q10057|PDI1_SCHPO	161	516331	570162	662299	693532
LJDTYTEVAEVM[147]KDDFVFAASDDKELAK	H(9)N(2)	4	LJDTYTEVAEVMKDDFVFAASDDKELAK	sp|Q10057|PDI1_SCHPO	161	763521	908675	838225	809746
LJDTYTEVAEVMK	H(9)N(2)	3	LJDTYTEVAEVMK	sp|Q10057|PDI1_SCHPO	161	1.97201e+06	1.46764e+06	1.67279e+06	1.67251e+06
LJDTYTEVAEVMKDDFVFAASDDKELAK	H(10)N(2)	4	LJDTYTEVAEVMKDDFVFAASDDKELAK	sp|Q10057|PDI1_SCHPO	161	4.19442e+06	3.56363e+06	2.32214e+06	4.73922e+06
LJDTYTEVAEVMKDDFVFAASDDKELAK	H(8)N(2)	4	LJDTYTEVAEVMKDDFVFAASDDKELAK	sp|Q10057|PDI1_SCHPO	161	6.47446e+06	6.27978e+06	6.36053e+06	6.03237e+06
LJDTYTEVAEVMKDDFVFAASDDKELAK	H(9)N(2)	4	LJDTYTEVAEVMKDDFVFAASDDKELAK	sp|Q10057|PDI1_SCHPO	161	6.49949e+06	7.02043e+06	6.39653e+06	7.06879e+06
LJTSEELPFTKK	H(5)N(2)	2	LJTSEELPFTKK	sp|Q10435|YDE1_SCHPO	42	1.3766e+06	1.74925e+06	1.09231e+06	841354
LJTSEELPFTKK	H(6)N(2)	3	LJTSEELPFTKK	sp|Q10435|YDE1_SCHPO	42	3.19377e+06	3.57218e+06	2.95533e+06	3.1859e+06
LLJISLEHLPGQTDIFR	H(12)N(2)	3	LLJISLEHLPGQTDIFR	sp|O14124|DPEH1_SCHPO	84	855228	1.22947e+06	1.21344e+06	1.64021e+06
LLJISLEHLPGQTDIFR	H(13)N(2)	3	LLJISLEHLPGQTDIFR	sp|O14124|DPEH1_SCHPO	84	1.87212e+06	2.1937e+06	2.54879e+06	3.26786e+06
LLJISLEHLPGQTDIFR	H(14)N(2)	3	LLJISLEHLPGQTDIFR	sp|O14124|DPEH1_SCHPO	84	1.15752e+06	1.58794e+06	1.41729e+06	2.51224e+06
LLJISLEHLPGQTDIFR	H(15)N(2)	3	LLJISLEHLPGQTDIFR	sp|O14124|DPEH1_SCHPO	84	873028	826562	745088	789285
LLJISLEHLPGQTDIFR	H(8)N(2)	3	LLJISLEHLPGQTDIFR	sp|O14124|DPEH1_SCHPO	84	270069	101351	167462
LLJISLEHLPGQTDIFR	H(9)N(2)	3	LLJISLEHLPGQTDIFR	sp|O14124|DPEH1_SCHPO	84		51442.7	86692.6	79119.9
LSJVTTATFDGISNVFIGNLK	H(10)N(2)	3	LSJVTTATFDGISNVFIGNLK	sp|O13960|ECM33_SCHPO	203	166254	231512	199369	183808
LSJVTTATFDGISNVFIGNLK	H(11)N(2)	3	LSJVTTATFDGISNVFIGNLK	sp|O13960|ECM33_SCHPO	203	3.61912e+06	3.52771e+06	4.38959e+06	3.5328e+06
LSJVTTATFDGISNVFIGNLK	H(12)N(2)	3	LSJVTTATFDGISNVFIGNLK	sp|O13960|ECM33_SCHPO	203	4.25685e+06	4.82687e+06	4.37935e+06	3.40894e+06
LSJVTTATFDGISNVFIGNLK	H(13)N(2)	3	LSJVTTATFDGISNVFIGNLK	sp|O13960|ECM33_SCHPO	203	1.46823e+07	1.48095e+06
LSJVTTATFDGISNVFIGNLK	H(13)N(2)	4	LSJVTTATFDGISNVFIGNLK	sp|O13960|ECM33_SCHPO	203	1.05041e+07	8.60478e+06	6.46494e+06	9.44012e+06
LSJVTTATFDGISNVFIGNLK	H(14)N(2)	3	LSJVTTATFDGISNVFIGNLK	sp|O13960|ECM33_SCHPO	203	1.02305e+07	1.56364e+07	1.38966e+07	1.23948e+07
LSJVTTATFDGISNVFIGNLK	H(14)N(2)	4	LSJVTTATFDGISNVFIGNLK	sp|O13960|ECM33_SCHPO	203	3.55754e+06	4.25246e+06	2.72095e+06	4.06053e+06
LSJVTTATFDGISNVFIGNLK	H(8)N(2)	3	LSJVTTATFDGISNVFIGNLK	sp|O13960|ECM33_SCHPO	203	81302.2	118774
LSJVTTATFDGISNVFIGNLK	H(9)N(2)	3	LSJVTTATFDGISNVFIGNLK	sp|O13960|ECM33_SCHPO	203	140525			133245
LVDATQGGPJITFSSIR	H(11)N(2)	3	LVDATQGGPJITFSSIR	sp|O13857|PLB2_SCHPO	266	491960	435166	359546	403448
LVDATQGGPJITFSSIR	H(12)N(2)	3	LVDATQGGPJITFSSIR	sp|O13857|PLB2_SCHPO	266	1.07143e+06	1.05006e+06	1.03432e+06	1.07758e+06
LVDATQGGPJITFSSIR	H(13)N(2)	3	LVDATQGGPJITFSSIR	sp|O13857|PLB2_SCHPO	266	623607	663544	548561	569829
LVDATQGGPJITFSSIR	H(14)N(2)	3	LVDATQGGPJITFSSIR	sp|O13857|PLB2_SCHPO	266	1.79166e+06	1.50759e+06	1.67487e+06	1.67915e+06
LVDATQGGPJITFSSIR	H(15)N(2)	3	LVDATQGGPJITFSSIR	sp|O13857|PLB2_SCHPO	266	2.90873e+06	3.02483e+06	2.83401e+06	2.96347e+06
LVDATQGGPJITFSSIR	H(16)N(2)	3	LVDATQGGPJITFSSIR	sp|O13857|PLB2_SCHPO	266	2.95127e+06	3.21583e+06	2.49791e+06	2.90038e+06
LYESEJQTHLITK	H(18)N(2)	3	LYESEJQTHLITK	sp|O74323|SEC11_SCHPO	114	143276	65959.1	102084
LYESEJQTHLITK	H(8)N(2)	3	LYESEJQTHLITK	sp|O74323|SEC11_SCHPO	114	7.86639e+06	8.57325e+06	7.83471e+06	7.92734e+06
LYESEJQTHLITK	H(9)N(2)	3	LYESEJQTHLITK	sp|O74323|SEC11_SCHPO	114	4.63461e+06	4.85225e+06	4.47979e+06	4.46129e+06
MEJITSNEVSLHIASADSAPGFDK	H(8)N(2)	3	MEJITSNEVSLHIASADSAPGFDK	sp|O94702|ERMP1_SCHPO	617	522430	632602	590165	582132
MEJITSNEVSLHIASADSAPGFDK	H(9)N(2)	3	MEJITSNEVSLHIASADSAPGFDK	sp|O94702|ERMP1_SCHPO	617	1.40658e+06	1.27162e+06	1.10746e+06	1.10477e+06
n[43]M[147]EMJQTETLIPAAR	H(9)N(2)	3	MEMJQTETLIPAAR	sp|O13820|ERG5_SCHPO	4	1.32506e+06	892265	715184	2.53945e+06
n[43]MEMJQTETLIPAAR	H(8)N(2)	3	MEMJQTETLIPAAR	sp|O13820|ERG5_SCHPO	4	2.18087e+06	2.64345e+06	2.59852e+06	2.90423e+06
n[43]MEMJQTETLIPAAR	H(9)N(2)	3	MEMJQTETLIPAAR	sp|O13820|ERG5_SCHPO	4	1.20256e+07	1.15293e+07	9.60308e+06	1.31672e+07
n[43]MJTTSEVIVGTGFQAIR	H(8)N(2)	3	MJTTSEVIVGTGFQAIR	sp|Q9UUH4|MSMO_SCHPO	2	1.58095e+06	1.46171e+06	1.00973e+06	1.75077e+06
NFJDSSTK	H(14)N(2)	3	NFJDSSTK	sp|P78854|PLB1_SCHPO	348		1.15006e+07
NJESYPIGFTYK	H(10)N(2)	3	NJESYPIGFTYK	sp|Q10061|LHS1_SCHPO	555	4.62583e+06	6.17472e+06	3.97176e+06	4.39918e+06
NJESYPIGFTYK	H(11)N(2)	3	NJESYPIGFTYK	sp|Q10061|LHS1_SCHPO	555	3.27953e+06	4.81955e+06	3.8543e+06	3.79517e+06
NJESYPIGFTYK	H(8)N(2)	2	NJESYPIGFTYK	sp|Q10061|LHS1_SCHPO	555	292707	372427	273770	385984
NJESYPIGFTYK	H(9)N(2)	3	NJESYPIGFTYK	sp|Q10061|LHS1_SCHPO	555	2.73581e+06	3.38312e+06	2.38019e+06	2.82213e+06
NJISLSK	H(11)N(2)	2	NJISLSK	sp|O14194|GGT2_SCHPO	396	964332	838994	972352	1.15438e+06
NJISLSK	H(13)N(2)	2	NJISLSK	sp|O14194|GGT2_SCHPO	396	659137	639643	711940	677777
NMVJTTR	H(7)N(2)	2	NMVJTTR	sp|Q9HGN7|SEC63_SCHPO	135	1.18337e+06	1.26688e+06	2.14764e+06	912733
NYGHDEYSLPWJLTEIK	H(7)N(2)	3	NYGHDEYSLPWJLTEIK	sp|Q8WZK2|MCD4_SCHPO	315	963222	936063	791005	840568
NYGHDEYSLPWJLTEIK	H(8)N(2)	3	NYGHDEYSLPWJLTEIK	sp|Q8WZK2|MCD4_SCHPO	315	1.64601e+06	1.94747e+06	1.5439e+06	1.82024e+06
NYGHDEYSLPWJLTEIK	H(9)N(2)	3	NYGHDEYSLPWJLTEIK	sp|Q8WZK2|MCD4_SCHPO	315	531567	633002	471731	754498
QFJTSLENFK	H(7)N(2)	2	QFJTSLENFK	sp|Q10061|LHS1_SCHPO	678	520999	560791	479455	506870
QFJTSLENFK	H(8)N(2)	2	QFJTSLENFK	sp|Q10061|LHS1_SCHPO	678	2.8756e+06	2.84988e+06	2.88479e+06	3.02111e+06
QFJTSLENFK	H(8)N(2)	3	QFJTSLENFK	sp|Q10061|LHS1_SCHPO	678	3.21916e+06	2.48677e+06	2.4422e+06	3.29894e+06
QFJTSLENFK	H(9)N(2)	2	QFJTSLENFK	sp|Q10061|LHS1_SCHPO	678	1.15634e+06	1.27307e+06	1488220	1.49909e+06
QFJTSLENFK	H(9)N(2)	3	QFJTSLENFK	sp|Q10061|LHS1_SCHPO	678	3.20737e+06	2.44532e+06	2.60118e+06	2.813e+06
QFVQYGJLTGLDMAVVK	H(9)N(2)	3	QFVQYGJLTGLDMAVVK	sp|O94702|ERMP1_SCHPO	291	4.88e+06	4.82249e+06	4.97466e+06	4.67711e+06
QJSTTEPSYDLQELR	H(8)N(2)	3	QJSTTEPSYDLQELR	sp|Q9UTC8|OS9_SCHPO	104	1.60918e+06	1.57386e+06	1.50607e+06	1.38457e+06
QJSTTEPSYDLQELR	H(9)N(2)	3	QJSTTEPSYDLQELR	sp|Q9UTC8|OS9_SCHPO	104	165787
QSIALYAJDTK	H(7)N(2)	2	QSIALYAJDTK	sp|P87113|ERG2_SCHPO	50	2.82641e+06	2.72385e+06	2.48823e+06	2.89317e+06
QSIALYAJDTK	H(8)N(2)	2	QSIALYAJDTK	sp|P87113|ERG2_SCHPO	50	7.51163e+06	7.54337e+06	6.72767e+06	9.7594e+06
[truncated: 145 more rows]

## Sheet: Site-Glycans
ProteinName	ProteinGlycoSite	GlycanComposition	fissionyeast_NGP_DIA_1.mzML	fissionyeast_NGP_DIA_2.mzML	fissionyeast_NGP_DIA_3.mzML	fissionyeast_NGP_DIA_4.mzML
[truncated: 389 more rows]

[truncated: 1 more sheets: Glycosites]
