# Supplementary material for: GproDIA enables data-independent acquisition glycoproteomics with comprehensive statistical control
Source: Nat Commun. 2021 Oct 18;12:6073. doi: 10.1038/s41467-021-26246-3 (PMC8523693; doi:10.1038/s41467-021-26246-3)
Supplement: Supplementary file 21 — Supplementary Data 19 [file 41467_2021_26246_MOESM21_ESM.xlsx]

## Sheet: BothEntrapment
Run	RT	AssayRT	DeltaRT	Sequence	FullPeptideName	GlycanStruct	GlycanComposition	GlycanSite	Charge	PrecursorMZ	Intensity	PrecursorIntensity	GlycoformQValue	PeakGroupQValue	ProteinName	ProteinGlycoSite	Entrapment
fissionyeast_NGP_DIA_1.mzML	2173.96	2168.1	5.86234	AAJDSFLWGPYRPNLYVGIR	AAJDSFLWGPYRPNLYVGIR	(N(N(H(H(H(H)))(H(H)(H)(H)))))	H(8)N(2)	3	3	1337.93	1728090	7.13809e+06	3.73028e-05	6.2125e-06	sp|O14255|GCS1_SCHPO	39	FALSE
fissionyeast_NGP_DIA_2.mzML	2208.07	2195.9	12.1734	AAJDSFLWGPYRPNLYVGIR	AAJDSFLWGPYRPNLYVGIR	(N(N(H(H(H(H)))(H(H)(H)(H)))))	H(8)N(2)	3	3	1337.93	1471310	7.01314e+06	2.69892e-05	0.00105262	sp|O14255|GCS1_SCHPO	39	FALSE
fissionyeast_NGP_DIA_3.mzML	2210.23	2199.02	11.2111	AAJDSFLWGPYRPNLYVGIR	AAJDSFLWGPYRPNLYVGIR	(N(N(H(H(H(H)))(H(H)(H)(H)))))	H(8)N(2)	3	3	1337.93	1359420	6.82671e+06	4.4753e-05	0.00089552	sp|O14255|GCS1_SCHPO	39	FALSE
fissionyeast_NGP_DIA_4.mzML	2178.88	2163.16	15.7241	AAJDSFLWGPYRPNLYVGIR	AAJDSFLWGPYRPNLYVGIR	(N(N(H(H(H(H)))(H(H)(H)(H)))))	H(8)N(2)	3	3	1337.93	903914	3.47166e+06	4.90537e-05	0.000153482	sp|O14255|GCS1_SCHPO	39	FALSE
fissionyeast_NGP_DIA_1.mzML	1906.25	1958.23	-51.9773	AAJDSFLWGPYRPNLYVGIRPK	AAJDSFLWGPYRPNLYVGIRPK	(N(N(H(H(H(H)))(H(H)(H)(H)))))	H(8)N(2)	3	4	1059.98	4428760	2.63539e+07	0.000346147	2.33038e-07	sp|O14255|GCS1_SCHPO	39	FALSE
fissionyeast_NGP_DIA_2.mzML	1912.67	1974.46	-61.7853	AAJDSFLWGPYRPNLYVGIRPK	AAJDSFLWGPYRPNLYVGIRPK	(N(N(H(H(H(H)))(H(H)(H)(H)))))	H(8)N(2)	3	4	1059.98	6046270	2.56807e+07	0.000344711	1.69576e-05	sp|O14255|GCS1_SCHPO	39	FALSE
fissionyeast_NGP_DIA_3.mzML	1924.94	1984.65	-59.7112	AAJDSFLWGPYRPNLYVGIRPK	AAJDSFLWGPYRPNLYVGIRPK	(N(N(H(H(H(H)))(H(H)(H)(H)))))	H(8)N(2)	3	4	1059.98	4851320	1.9781e+07	0.000347583	3.37601e-06	sp|O14255|GCS1_SCHPO	39	FALSE
fissionyeast_NGP_DIA_4.mzML	1896.76	1953.39	-56.6259	AAJDSFLWGPYRPNLYVGIRPK	AAJDSFLWGPYRPNLYVGIRPK	(N(N(H(H(H(H)))(H(H)(H)(H)))))	H(8)N(2)	3	4	1059.98	5641270	2.12699e+07	0.000622698	3.68323e-05	sp|O14255|GCS1_SCHPO	39	FALSE
fissionyeast_NGP_DIA_2.mzML	1912.54	1972.63	-60.0871	AAJDSFLWGPYRPNLYVGIRPK	AAJDSFLWGPYRPNLYVGIRPK	(N(N(H(H(H(H)))(H(H)(H)(H)))))	H(8)N(2)	3	3	1412.98	762896	6.97303e+06	0.00130713	0.00813596	sp|O14255|GCS1_SCHPO	39	FALSE
fissionyeast_NGP_DIA_3.mzML	1923.83	1982.86	-59.0266	AAJDSFLWGPYRPNLYVGIRPK	AAJDSFLWGPYRPNLYVGIRPK	(N(N(H(H(H(H)))(H(H)(H)(H)))))	H(8)N(2)	3	3	1412.98	853414	7.97744e+06	8.39086e-07	0.000452023	sp|O14255|GCS1_SCHPO	39	FALSE
fissionyeast_NGP_DIA_3.mzML	1707.04	1819.4	-112.359	AGHSHTYELAPASPJTSISWIQSYSPR	AGHSHTYELAPASPJTSISWIQSYSPR	(N(N(H(H(H(H(H))))(H(H(H(H(H(H(H(H)))))))))))	H(13)N(2)	15	4	1368.32	2954610	1.00787e+07	0.00319217	5.96074e-05	sp|P87167|BUT2_SCHPO	364	FALSE
fissionyeast_NGP_DIA_1.mzML	1694.27	1801.89	-107.618	AGHSHTYELAPASPJTSISWIQSYSPR	AGHSHTYELAPASPJTSISWIQSYSPR	(N(N(H(H(H(H(H(H)))))(H(H)(H(H(H(H(H(H))))))))))	H(14)N(2)	15	4	1408.84	8168140	3.32624e+07	0.00142206	1.89089e-05	sp|P87167|BUT2_SCHPO	364	FALSE
fissionyeast_NGP_DIA_2.mzML	1708.5	1820.04	-111.542	AGHSHTYELAPASPJTSISWIQSYSPR	AGHSHTYELAPASPJTSISWIQSYSPR	(N(N(H(H(H(H(H(H)))))(H(H)(H(H(H(H(H(H))))))))))	H(14)N(2)	15	4	1408.84	7817200	2.85207e+07	0.00151022	2.38819e-05	sp|P87167|BUT2_SCHPO	364	FALSE
fissionyeast_NGP_DIA_3.mzML	1704.98	1814.43	-109.446	AGHSHTYELAPASPJTSISWIQSYSPR	AGHSHTYELAPASPJTSISWIQSYSPR	(N(N(H(H(H(H(H(H)))))(H(H)(H(H(H(H(H(H))))))))))	H(14)N(2)	15	4	1408.84	7448760	2.67286e+07	0.00190736	3.99649e-05	sp|P87167|BUT2_SCHPO	364	FALSE
fissionyeast_NGP_DIA_4.mzML	1679.63	1758.9	-79.2746	AGHSHTYELAPASPJTSISWIQSYSPR	AGHSHTYELAPASPJTSISWIQSYSPR	(N(N(H(H(H(H(H(H)))))(H(H)(H(H(H(H(H(H))))))))))	H(14)N(2)	15	4	1408.84	9278680	2.69764e+07	0.00892551	9.59548e-05	sp|P87167|BUT2_SCHPO	364	FALSE
fissionyeast_NGP_DIA_1.mzML	1690.96	1800.29	-109.332	AGHSHTYELAPASPJTSISWIQSYSPR	AGHSHTYELAPASPJTSISWIQSYSPR	(N(N(H(H(H(H(H(H(H))))))(H(H(H(H(H(H(H(H)))))))))))	H(15)N(2)	15	4	1449.35	11669700	4.96122e+07	1.31833e-05	1.71694e-05	sp|P87167|BUT2_SCHPO	364	FALSE
fissionyeast_NGP_DIA_2.mzML	1704.02	1818.74	-114.716	AGHSHTYELAPASPJTSISWIQSYSPR	AGHSHTYELAPASPJTSISWIQSYSPR	(N(N(H(H(H(H(H(H(H))))))(H(H(H(H(H(H(H(H)))))))))))	H(15)N(2)	15	4	1449.35	11724500	4.555e+07	0.000332056	0.000136078	sp|P87167|BUT2_SCHPO	364	FALSE
fissionyeast_NGP_DIA_3.mzML	1701.54	1812.82	-111.275	AGHSHTYELAPASPJTSISWIQSYSPR	AGHSHTYELAPASPJTSISWIQSYSPR	(N(N(H(H(H(H(H(H(H))))))(H(H(H(H(H(H(H(H)))))))))))	H(15)N(2)	15	4	1449.35	9752270	3.60179e+07	3.43169e-06	4.53292e-06	sp|P87167|BUT2_SCHPO	364	FALSE
fissionyeast_NGP_DIA_4.mzML	1674.59	1756.97	-82.3794	AGHSHTYELAPASPJTSISWIQSYSPR	AGHSHTYELAPASPJTSISWIQSYSPR	(N(N(H(H(H(H(H(H(H))))))(H(H(H(H(H(H(H(H)))))))))))	H(15)N(2)	15	4	1449.35	12441500	4.01135e+07	0.000429121	0.000268717	sp|P87167|BUT2_SCHPO	364	FALSE
fissionyeast_NGP_DIA_1.mzML	1686.34	1791.98	-105.641	AGHSHTYELAPASPJTSISWIQSYSPR	AGHSHTYELAPASPJTSISWIQSYSPR	(N(N(H(H(H(H(H(H(H(H)))))))(H(H(H(H(H(H(H(H)))))))))))	H(16)N(2)	15	4	1489.86	10780400	4.2731e+07	0.00099417	0.000118727	sp|P87167|BUT2_SCHPO	364	FALSE
fissionyeast_NGP_DIA_2.mzML	1699.16	1811.8	-112.639	AGHSHTYELAPASPJTSISWIQSYSPR	AGHSHTYELAPASPJTSISWIQSYSPR	(N(N(H(H(H(H(H(H(H(H)))))))(H(H(H(H(H(H(H(H)))))))))))	H(16)N(2)	15	4	1489.86	11938000	4.96406e+07	1.42069e-05	0.000184733	sp|P87167|BUT2_SCHPO	364	FALSE
fissionyeast_NGP_DIA_3.mzML	1698.37	1804.41	-106.037	AGHSHTYELAPASPJTSISWIQSYSPR	AGHSHTYELAPASPJTSISWIQSYSPR	(N(N(H(H(H(H(H(H(H(H)))))))(H(H(H(H(H(H(H(H)))))))))))	H(16)N(2)	15	4	1489.86	9452020	38867107	0.000233703	8.11864e-05	sp|P87167|BUT2_SCHPO	364	FALSE
fissionyeast_NGP_DIA_4.mzML	1669.46	1747.22	-77.7603	AGHSHTYELAPASPJTSISWIQSYSPR	AGHSHTYELAPASPJTSISWIQSYSPR	(N(N(H(H(H(H(H(H(H(H)))))))(H(H(H(H(H(H(H(H)))))))))))	H(16)N(2)	15	4	1489.86	10281800	4.38668e+07	6.25634e-05	0.000162935	sp|P87167|BUT2_SCHPO	364	FALSE
fissionyeast_NGP_DIA_1.mzML	1683	1783.37	-100.374	AGHSHTYELAPASPJTSISWIQSYSPR	AGHSHTYELAPASPJTSISWIQSYSPR	(N(N(H(H(H(H(H(H(H(H)))))))(H(H(H(H(H(H(H(H(H))))))))))))	H(17)N(2)	15	4	1530.38	4772690	1.4258e+07	0.000625327	3.94655e-05	sp|P87167|BUT2_SCHPO	364	FALSE
fissionyeast_NGP_DIA_3.mzML	1694.49	1795.73	-101.242	AGHSHTYELAPASPJTSISWIQSYSPR	AGHSHTYELAPASPJTSISWIQSYSPR	(N(N(H(H(H(H(H(H(H(H)))))))(H(H(H(H(H(H(H(H(H))))))))))))	H(17)N(2)	15	4	1530.38	4625680	1.69225e+07	2.06895e-05	1.48758e-05	sp|P87167|BUT2_SCHPO	364	FALSE
fissionyeast_NGP_DIA_4.mzML	1664.78	1737.77	-72.9948	AGHSHTYELAPASPJTSISWIQSYSPR	AGHSHTYELAPASPJTSISWIQSYSPR	(N(N(H(H(H(H(H(H(H(H)))))))(H(H(H(H(H(H(H(H(H))))))))))))	H(17)N(2)	15	4	1530.38	4678420	1.73389e+07	0.00561785	7.97242e-05	sp|P87167|BUT2_SCHPO	364	FALSE
fissionyeast_NGP_DIA_4.mzML	2687.22	2659.37	27.85	AJLTFSEINSIILFGGASR	AJLTFSEINSIILFGGASR	(N(N(H(H(H(H(H))))(H(H(H(H)))))))	H(9)N(2)	2	3	1292.24	1189220	740184	0.00157116	7.76462e-07	sp|Q10061|LHS1_SCHPO	359	FALSE
fissionyeast_NGP_DIA_1.mzML	1077	1108.25	-31.25	AJMTRLIQEK	AJMTRLIQEK	(N(N(H(H(H(H)))(H(H)(H)(H)))))	H(8)N(2)	2	2	1453.63	956226	4.27674e+06	1.7984e-06	0.000111838	sp|Q10309|YD56_SCHPO	752	FALSE
fissionyeast_NGP_DIA_2.mzML	1092.26	1124.63	-32.3697	AJMTRLIQEK	AJMTRLIQEK	(N(N(H(H(H(H)))(H(H)(H)(H)))))	H(8)N(2)	2	2	1453.63	992298	3.84127e+06	1.76171e-06	0.000173175	sp|Q10309|YD56_SCHPO	752	FALSE
fissionyeast_NGP_DIA_3.mzML	1097.62	1127.12	-29.4972	AJMTRLIQEK	AJMTRLIQEK	(N(N(H(H(H(H)))(H(H)(H)(H)))))	H(8)N(2)	2	2	1453.63	859275	3.788e+06	1.61406e-06	0.000256093	sp|Q10309|YD56_SCHPO	752	FALSE
fissionyeast_NGP_DIA_4.mzML	1079.1	1112.47	-33.3671	AJMTRLIQEK	AJMTRLIQEK	(N(N(H(H(H(H)))(H(H)(H)(H)))))	H(8)N(2)	2	2	1453.63	889799	3.7098e+06	1.3686e-05	2.33349e-05	sp|Q10309|YD56_SCHPO	752	FALSE
fissionyeast_NGP_DIA_1.mzML	2184.1	2079.5	104.602	ANAGFJISLSDYWGR	ANAGFJISLSDYWGR	(N(N(H(H(H(H)))(H(H)(H)(H)))))	H(8)N(2)	6	3	1125.13	729911	706268	0.00390953	2.13782e-05	sp|P78854|PLB1_SCHPO	220	FALSE
fissionyeast_NGP_DIA_1.mzML	2176.24	2088.37	87.8742	ANAGFJISLSDYWGR	ANAGFJISLSDYWGR	(N(N(H(H)(H(H)(H(H(H(H(H)))))))))	H(9)N(2)	6	3	1179.15	4525350	3.65897e+06	0.000158239	5.51941e-06	sp|P78854|PLB1_SCHPO	220	FALSE
fissionyeast_NGP_DIA_2.mzML	2204.7	2107.02	97.68	ANAGFJISLSDYWGR	ANAGFJISLSDYWGR	(N(N(H(H)(H(H)(H(H(H(H(H)))))))))	H(9)N(2)	6	3	1179.15	4247900	3.60718e+06	0.000163858	1.9854e-06	sp|P78854|PLB1_SCHPO	220	FALSE
fissionyeast_NGP_DIA_3.mzML	2208.5	2112.27	96.2287	ANAGFJISLSDYWGR	ANAGFJISLSDYWGR	(N(N(H(H)(H(H)(H(H(H(H(H)))))))))	H(9)N(2)	6	3	1179.15	3992810	4.45102e+06	0.000159367	1.20551e-05	sp|P78854|PLB1_SCHPO	220	FALSE
fissionyeast_NGP_DIA_4.mzML	2178.52	2075.98	102.539	ANAGFJISLSDYWGR	ANAGFJISLSDYWGR	(N(N(H(H)(H(H)(H(H(H(H(H)))))))))	H(9)N(2)	6	3	1179.15	3023190	2.56355e+06	0.000774629	4.45566e-06	sp|P78854|PLB1_SCHPO	220	FALSE
fissionyeast_NGP_DIA_1.mzML	2165.53	2074.03	91.5004	ANAGFJISLSDYWGR	ANAGFJISLSDYWGR	(N(N(H(H(H(H(H))))(H(H(H(H(H))))))))	H(10)N(2)	6	3	1233.17	3247390	3.29915e+06	0.00135818	2.24053e-05	sp|P78854|PLB1_SCHPO	220	FALSE
fissionyeast_NGP_DIA_2.mzML	2193.59	2092.68	100.913	ANAGFJISLSDYWGR	ANAGFJISLSDYWGR	(N(N(H(H(H(H(H))))(H(H(H(H(H))))))))	H(10)N(2)	6	3	1233.17	2858490	3.3881e+06	0.00018699	3.77668e-06	sp|P78854|PLB1_SCHPO	220	FALSE
fissionyeast_NGP_DIA_3.mzML	2197.25	2097.43	99.8241	ANAGFJISLSDYWGR	ANAGFJISLSDYWGR	(N(N(H(H(H(H(H))))(H(H(H(H(H))))))))	H(10)N(2)	6	3	1233.17	2548970	3.98057e+06	0.00014571	5.14187e-06	sp|P78854|PLB1_SCHPO	220	FALSE
fissionyeast_NGP_DIA_4.mzML	2163.32	2064.16	99.164	ANAGFJISLSDYWGR	ANAGFJISLSDYWGR	(N(N(H(H(H(H(H))))(H(H(H(H(H))))))))	H(10)N(2)	6	3	1233.17	2540930	2.46249e+06	0.00256139	3.46133e-05	sp|P78854|PLB1_SCHPO	220	FALSE
fissionyeast_NGP_DIA_1.mzML	2156.91	2067.79	89.1192	ANAGFJISLSDYWGR	ANAGFJISLSDYWGR	(N(N(H(H(H(H(H))))(H(H)(H(H(H(H))))))))	H(11)N(2)	6	3	1287.18	2736290	1.16602e+07	1.2213e-07	6.18489e-07	sp|P78854|PLB1_SCHPO	220	FALSE
fissionyeast_NGP_DIA_2.mzML	2184.64	2086.52	98.1188	ANAGFJISLSDYWGR	ANAGFJISLSDYWGR	(N(N(H(H(H(H(H))))(H(H)(H(H(H(H))))))))	H(11)N(2)	6	3	1287.18	1814820	1.17097e+07	0.00424964	1.79169e-05	sp|P78854|PLB1_SCHPO	220	FALSE
fissionyeast_NGP_DIA_3.mzML	2188.86	2091.06	97.7988	ANAGFJISLSDYWGR	ANAGFJISLSDYWGR	(N(N(H(H(H(H(H))))(H(H)(H(H(H(H))))))))	H(11)N(2)	6	3	1287.18	2745610	1.26264e+07	6.4273e-05	4.18002e-06	sp|P78854|PLB1_SCHPO	220	FALSE
fissionyeast_NGP_DIA_4.mzML	2150.7	2059.15	91.5499	ANAGFJISLSDYWGR	ANAGFJISLSDYWGR	(N(N(H(H(H(H(H))))(H(H)(H(H(H(H))))))))	H(11)N(2)	6	3	1287.18	2021710	1.03675e+07	0.0006799	2.48882e-05	sp|P78854|PLB1_SCHPO	220	FALSE
fissionyeast_NGP_DIA_1.mzML	2148.78	2060.64	88.1448	ANAGFJISLSDYWGR	ANAGFJISLSDYWGR	(N(N(H(H(H(H(H))))(H(H(H(H)))(H(H(H)))))))	H(12)N(2)	6	3	1341.2	14021400	1.204e+07	8.61779e-11	1.91348e-05	sp|P78854|PLB1_SCHPO	220	FALSE
fissionyeast_NGP_DIA_2.mzML	2175.31	2079.51	95.8035	ANAGFJISLSDYWGR	ANAGFJISLSDYWGR	(N(N(H(H(H(H(H))))(H(H(H(H)))(H(H(H)))))))	H(12)N(2)	6	3	1341.2	14816700	1.44692e+07	2.29131e-10	1.32188e-05	sp|P78854|PLB1_SCHPO	220	FALSE
fissionyeast_NGP_DIA_3.mzML	2179.73	2083.82	95.9123	ANAGFJISLSDYWGR	ANAGFJISLSDYWGR	(N(N(H(H(H(H(H))))(H(H(H(H)))(H(H(H)))))))	H(12)N(2)	6	3	1341.2	13580700	1.70588e+07	2.54966e-13	3.23741e-05	sp|P78854|PLB1_SCHPO	220	FALSE
fissionyeast_NGP_DIA_4.mzML	2140.74	2053.44	87.2956	ANAGFJISLSDYWGR	ANAGFJISLSDYWGR	(N(N(H(H(H(H(H))))(H(H(H(H)))(H(H(H)))))))	H(12)N(2)	6	3	1341.2	14976500	1.31076e+07	7.75731e-10	0.000127435	sp|P78854|PLB1_SCHPO	220	FALSE
fissionyeast_NGP_DIA_1.mzML	2139.23	2064.74	74.4889	ANAGFJISLSDYWGR	ANAGFJISLSDYWGR	(N(N(H(H(H(H(H(H)))))(H(H)(H(H(H(H(H)))))))))	H(13)N(2)	6	3	1395.22	11501900	1.02427e+07	8.1067e-09	0.000250137	sp|P78854|PLB1_SCHPO	220	FALSE
fissionyeast_NGP_DIA_2.mzML	2167.28	2083.52	83.7559	ANAGFJISLSDYWGR	ANAGFJISLSDYWGR	(N(N(H(H(H(H(H(H)))))(H(H)(H(H(H(H(H)))))))))	H(13)N(2)	6	3	1395.22	10195800	1.03349e+07	4.64602e-09	0.000129554	sp|P78854|PLB1_SCHPO	220	FALSE
fissionyeast_NGP_DIA_3.mzML	2172.14	2087.97	84.169	ANAGFJISLSDYWGR	ANAGFJISLSDYWGR	(N(N(H(H(H(H(H(H)))))(H(H)(H(H(H(H(H)))))))))	H(13)N(2)	6	3	1395.22	9545080	1.22383e+07	6.63109e-09	0.000475068	sp|P78854|PLB1_SCHPO	220	FALSE
fissionyeast_NGP_DIA_4.mzML	2132.88	2056.72	76.1601	ANAGFJISLSDYWGR	ANAGFJISLSDYWGR	(N(N(H(H(H(H(H(H)))))(H(H)(H(H(H(H(H)))))))))	H(13)N(2)	6	3	1395.22	10617800	9.09397e+06	2.58407e-09	0.000294809	sp|P78854|PLB1_SCHPO	220	FALSE
fissionyeast_NGP_DIA_1.mzML	2131.29	2056.77	74.516	ANAGFJISLSDYWGR	ANAGFJISLSDYWGR	(N(N(H(H(H(H(H(H(H))))))(H(H(H(H(H(H(H))))))))))	H(14)N(2)	6	3	1449.24	5641450	5.66159e+06	6.52332e-10	1.95847e-06	sp|P78854|PLB1_SCHPO	220	FALSE
fissionyeast_NGP_DIA_2.mzML	2156.68	2075.75	80.932	ANAGFJISLSDYWGR	ANAGFJISLSDYWGR	(N(N(H(H(H(H(H(H(H))))))(H(H(H(H(H(H(H))))))))))	H(14)N(2)	6	3	1449.24	5585700	4.34994e+06	3.23829e-05	3.73865e-06	sp|P78854|PLB1_SCHPO	220	FALSE
fissionyeast_NGP_DIA_3.mzML	2163.17	2079.95	83.2182	ANAGFJISLSDYWGR	ANAGFJISLSDYWGR	(N(N(H(H(H(H(H(H(H))))))(H(H(H(H(H(H(H))))))))))	H(14)N(2)	6	3	1449.24	4842440	6.72822e+06	6.16192e-08	1.90574e-06	sp|P78854|PLB1_SCHPO	220	FALSE
fissionyeast_NGP_DIA_4.mzML	2126.65	2050.39	76.2597	ANAGFJISLSDYWGR	ANAGFJISLSDYWGR	(N(N(H(H(H(H(H(H(H))))))(H(H(H(H(H(H(H))))))))))	H(14)N(2)	6	3	1449.24	4962700	3.16334e+06	1.26573e-08	1.83516e-05	sp|P78854|PLB1_SCHPO	220	FALSE
fissionyeast_NGP_DIA_1.mzML	1403.96	1341.22	62.7362	AVLJQTSLCENPPADVR	AVLJQTSLC[160]ENPPADVR	(N(N(H(H(H(H)))(H(H(H(H(H))))))))	H(9)N(2)	4	3	1250.19	1632670	1.90153e+06	0.000732727	5.33337e-07	sp|O13663|GPI13_SCHPO	54	FALSE
fissionyeast_NGP_DIA_2.mzML	1404.35	1329.3	75.0502	AVLJQTSLCENPPADVR	AVLJQTSLC[160]ENPPADVR	(N(N(H(H(H(H)))(H(H(H(H(H))))))))	H(9)N(2)	4	3	1250.19	1378950	1.67189e+06	0.000753071	2.72786e-07	sp|O13663|GPI13_SCHPO	54	FALSE
fissionyeast_NGP_DIA_3.mzML	1419.46	1378.53	40.9253	AVLJQTSLCENPPADVR	AVLJQTSLC[160]ENPPADVR	(N(N(H(H(H(H)))(H(H(H(H(H))))))))	H(9)N(2)	4	3	1250.19	1604840	1.58923e+06	0.000529259	1.12872e-05	sp|O13663|GPI13_SCHPO	54	FALSE
fissionyeast_NGP_DIA_4.mzML	1401.04	1361.81	39.2297	AVLJQTSLCENPPADVR	AVLJQTSLC[160]ENPPADVR	(N(N(H(H(H(H)))(H(H(H(H(H))))))))	H(9)N(2)	4	3	1250.19	1131040	2.00453e+06	0.000504667	1.28549e-06	sp|O13663|GPI13_SCHPO	54	FALSE
fissionyeast_NGP_DIA_1.mzML	1251.31	1241.88	9.43419	DAJNTQFQFTSR	DAJNTQFQFTSR	(N(N(H(H(H(H)))(H(H)(H)(H)))))	H(8)N(2)	3	3	1044.42	1084750	4.26526e+06	0.000879073	0.000293015	sp|Q9C0Y4|AGLU_SCHPO	116	FALSE
fissionyeast_NGP_DIA_2.mzML	1260.73	1249.97	10.7579	DAJNTQFQFTSR	DAJNTQFQFTSR	(N(N(H(H(H(H)))(H(H)(H)(H)))))	H(8)N(2)	3	3	1044.42	872049	4.96014e+06	0.000373808	9.63938e-07	sp|Q9C0Y4|AGLU_SCHPO	116	FALSE
fissionyeast_NGP_DIA_4.mzML	1251.18	1242.23	8.95389	DAJNTQFQFTSR	DAJNTQFQFTSR	(N(N(H(H(H(H)))(H(H)(H)(H)))))	H(8)N(2)	3	3	1044.42	733790	3.51124e+06	0.000901597	4.84431e-06	sp|Q9C0Y4|AGLU_SCHPO	116	FALSE
fissionyeast_NGP_DIA_1.mzML	1250.06	1241.1	8.96172	DAJNTQFQFTSR	DAJNTQFQFTSR	(N(N(H(H(H(H)))(H(H)(H)(H)))))	H(8)N(2)	3	2	1566.12	727662	3.42434e+06	2.30444e-06	2.01261e-06	sp|Q9C0Y4|AGLU_SCHPO	116	FALSE
fissionyeast_NGP_DIA_2.mzML	1259.67	1248.99	10.6764	DAJNTQFQFTSR	DAJNTQFQFTSR	(N(N(H(H(H(H)))(H(H)(H)(H)))))	H(8)N(2)	3	2	1566.12	766170	3.88072e+06	1.79404e-05	3.87419e-07	sp|Q9C0Y4|AGLU_SCHPO	116	FALSE
fissionyeast_NGP_DIA_3.mzML	1260.45	1249.96	10.4894	DAJNTQFQFTSR	DAJNTQFQFTSR	(N(N(H(H(H(H)))(H(H)(H)(H)))))	H(8)N(2)	3	2	1566.12	774139	4.53093e+06	2.90378e-06	1.87965e-05	sp|Q9C0Y4|AGLU_SCHPO	116	FALSE
fissionyeast_NGP_DIA_4.mzML	1250.9	1241.29	9.61426	DAJNTQFQFTSR	DAJNTQFQFTSR	(N(N(H(H(H(H)))(H(H)(H)(H)))))	H(8)N(2)	3	2	1566.12	666483	3.96e+06	3.86929e-06	1.1436e-06	sp|Q9C0Y4|AGLU_SCHPO	116	FALSE
fissionyeast_NGP_DIA_1.mzML	1244.79	1238.19	6.59981	DAJNTQFQFTSR	DAJNTQFQFTSR	(N(N(H(H(H)(H(H)))(H(H)(H(H))))))	H(9)N(2)	3	3	1098.43	10866000	3.29441e+07	0.000252577	2.95458e-05	sp|Q9C0Y4|AGLU_SCHPO	116	FALSE
fissionyeast_NGP_DIA_2.mzML	1254.34	1245.3	9.04474	DAJNTQFQFTSR	DAJNTQFQFTSR	(N(N(H(H(H)(H(H)))(H(H)(H(H))))))	H(9)N(2)	3	3	1098.43	10286400	3.16307e+07	0.00126038	7.87637e-05	sp|Q9C0Y4|AGLU_SCHPO	116	FALSE
fissionyeast_NGP_DIA_3.mzML	1255.38	1246.17	9.20668	DAJNTQFQFTSR	DAJNTQFQFTSR	(N(N(H(H(H)(H(H)))(H(H)(H(H))))))	H(9)N(2)	3	3	1098.43	9324820	2.16196e+07	0.000261991	7.64354e-05	sp|Q9C0Y4|AGLU_SCHPO	116	FALSE
fissionyeast_NGP_DIA_4.mzML	1245.57	1237.77	7.79974	DAJNTQFQFTSR	DAJNTQFQFTSR	(N(N(H(H(H)(H(H)))(H(H)(H(H))))))	H(9)N(2)	3	3	1098.43	9324960	2.70695e+07	0.000263031	1.64371e-05	sp|Q9C0Y4|AGLU_SCHPO	116	FALSE
fissionyeast_NGP_DIA_1.mzML	1235.29	1233.25	2.04492	DAJNTQFQFTSR	DAJNTQFQFTSR	(N(N(H(H(H(H(H))))(H(H(H(H(H))))))))	H(10)N(2)	3	3	1152.45	765545	3.14454e+06	0.000545056	1.97007e-05	sp|Q9C0Y4|AGLU_SCHPO	116	FALSE
fissionyeast_NGP_DIA_2.mzML	1245.44	1238.93	6.5135	DAJNTQFQFTSR	DAJNTQFQFTSR	(N(N(H(H(H(H(H))))(H(H(H(H(H))))))))	H(10)N(2)	3	3	1152.45	695754	3.00147e+06	0.000443817	2.37431e-05	sp|Q9C0Y4|AGLU_SCHPO	116	FALSE
fissionyeast_NGP_DIA_3.mzML	1245.81	1239.62	6.18962	DAJNTQFQFTSR	DAJNTQFQFTSR	(N(N(H(H(H(H(H))))(H(H(H(H(H))))))))	H(10)N(2)	3	3	1152.45	701943	1.86243e+06	0.000449359	8.30279e-06	sp|Q9C0Y4|AGLU_SCHPO	116	FALSE
fissionyeast_NGP_DIA_4.mzML	1235.79	1231.77	4.0244	DAJNTQFQFTSR	DAJNTQFQFTSR	(N(N(H(H(H(H(H))))(H(H(H(H(H))))))))	H(10)N(2)	3	3	1152.45	714027	2.86099e+06	0.000592652	2.57994e-05	sp|Q9C0Y4|AGLU_SCHPO	116	FALSE
fissionyeast_NGP_DIA_2.mzML	1200.12	1232.57	-32.4528	DAJNTQFQFTSR	DAJNTQFQFTSR	(N(N(H(H(H(H(H(H(H))))))(H(H(H(H(H(H(H(H)))))))))))	H(15)N(2)	3	3	1422.54	263098	696330	0.00552815	0.000374725	sp|Q9C0Y4|AGLU_SCHPO	116	FALSE
fissionyeast_NGP_DIA_2.mzML	1261.41	1232.51	28.901	DAJNTQFQFTSR	DAJNTQFQFTSR	(N(N(H(H(H(H(H(H(H(H)))))))(H(H(H))(H(H(H(H(H)))))))))	H(16)N(2)	3	3	1476.56	151489	37679	0.0025023	0.00376113	sp|Q9C0Y4|AGLU_SCHPO	116	FALSE
fissionyeast_NGP_DIA_1.mzML	1245.26	1227.7	17.5588	DAJNTQFQFTSR	DAJNTQFQFTSR	(N(N(H(H(H(H(H(H(H(H)))))))(H(H(H(H)))(H(H(H(H(H)))))))))	H(17)N(2)	3	3	1530.57	1380790	17351.8	4.54032e-11	1.07919e-06	sp|Q9C0Y4|AGLU_SCHPO	116	FALSE
fissionyeast_NGP_DIA_2.mzML	1254.42	1232.46	21.9562	DAJNTQFQFTSR	DAJNTQFQFTSR	(N(N(H(H(H(H(H(H(H(H)))))))(H(H(H(H)))(H(H(H(H(H)))))))))	H(17)N(2)	3	3	1530.57	1190330	2062.73	8.80351e-09	1.42444e-05	sp|Q9C0Y4|AGLU_SCHPO	116	FALSE
fissionyeast_NGP_DIA_3.mzML	1255.47	1232.92	22.5513	DAJNTQFQFTSR	DAJNTQFQFTSR	(N(N(H(H(H(H(H(H(H(H)))))))(H(H(H(H)))(H(H(H(H(H)))))))))	H(17)N(2)	3	3	1530.57	1040080	39853.1	1.58491e-09	9.90113e-07	sp|Q9C0Y4|AGLU_SCHPO	116	FALSE
fissionyeast_NGP_DIA_1.mzML	1159.77	1227.67	-67.9023	DAJNTQFQFTSR	DAJNTQFQFTSR	(N(N(H(H(H(H(H(H(H(H(H))))))))(H(H(H(H(H))))(H(H(H(H))))))))	H(18)N(2)	3	3	1584.59	1207490	1.57133e+06	1.03798e-05	0.000158145	sp|Q9C0Y4|AGLU_SCHPO	116	FALSE
fissionyeast_NGP_DIA_3.mzML	1174.84	1232.89	-58.0455	DAJNTQFQFTSR	DAJNTQFQFTSR	(N(N(H(H(H(H(H(H(H(H(H))))))))(H(H(H(H(H))))(H(H(H(H))))))))	H(18)N(2)	3	3	1584.59	840324	975189	0.000447514	1.35514e-05	sp|Q9C0Y4|AGLU_SCHPO	116	FALSE
fissionyeast_NGP_DIA_4.mzML	1162.47	1225.46	-62.9931	DAJNTQFQFTSR	DAJNTQFQFTSR	(N(N(H(H(H(H(H(H(H(H(H))))))))(H(H(H(H(H))))(H(H(H(H))))))))	H(18)N(2)	3	3	1584.59	1064110	1.24672e+06	0.00328893	1.61307e-05	sp|Q9C0Y4|AGLU_SCHPO	116	FALSE
fissionyeast_NGP_DIA_1.mzML	1244.54	1201.97	42.5689	DAJNTQFQFTSR	DAJNTQFQFTSR	(N(N(H(H(H)(H))(H(H)(H(H(H)))))))	H(9)N(2)	3	2	1647.15	1760450	1.27482e+07	7.17732e-06	1.22452e-06	sp|Q9C0Y4|AGLU_SCHPO	116	FALSE
fissionyeast_NGP_DIA_2.mzML	1253.9	1208.62	45.2822	DAJNTQFQFTSR	DAJNTQFQFTSR	(N(N(H(H(H)(H))(H(H)(H(H(H)))))))	H(9)N(2)	3	2	1647.15	1553380	1.284e+07	1.49314e-05	5.5397e-07	sp|Q9C0Y4|AGLU_SCHPO	116	FALSE
fissionyeast_NGP_DIA_3.mzML	1254.77	1208.1	46.6722	DAJNTQFQFTSR	DAJNTQFQFTSR	(N(N(H(H(H)(H))(H(H)(H(H(H)))))))	H(9)N(2)	3	2	1647.15	1583370	1.46742e+07	1.65755e-05	3.36994e-07	sp|Q9C0Y4|AGLU_SCHPO	116	FALSE
fissionyeast_NGP_DIA_4.mzML	1245.7	1200.54	45.1591	DAJNTQFQFTSR	DAJNTQFQFTSR	(N(N(H(H(H)(H))(H(H)(H(H(H)))))))	H(9)N(2)	3	2	1647.15	1376220	1.22093e+07	1.47486e-05	2.29121e-07	sp|Q9C0Y4|AGLU_SCHPO	116	FALSE
fissionyeast_NGP_DIA_2.mzML	1462.37	1548.84	-86.4654	DJTTGSHFMHAGLSPEWAYR	DJTTGSHFMHAGLSPEWAYR	(N(N(H(H(H))(H(H(H(H(H(H)))))))))	H(9)N(2)	2	4	1036.17	529938	1.96189e+06	0.000883472	1.05222e-05	sp|O74480|YQJ7_SCHPO	191	FALSE
fissionyeast_NGP_DIA_4.mzML	1459.48	1525.43	-65.954	DJTTGSHFMHAGLSPEWAYR	DJTTGSHFMHAGLSPEWAYR	(N(N(H(H(H))(H(H(H(H(H(H)))))))))	H(9)N(2)	2	4	1036.17	364129	1.56213e+06	0.0019313	8.72704e-05	sp|O74480|YQJ7_SCHPO	191	FALSE
fissionyeast_NGP_DIA_1.mzML	1453.69	1502.72	-49.0343	DJTTGSHFMHAGLSPEWAYR	DJTTGSHFMHAGLSPEWAYR	(N(N(H(H(H(H(H))))(H(H(H(H)))))))	H(9)N(2)	2	3	1381.22	655899	4.57041e+06	1.0505e-05	3.27198e-06	sp|O74480|YQJ7_SCHPO	191	FALSE
fissionyeast_NGP_DIA_2.mzML	1462.29	1540.75	-78.4593	DJTTGSHFMHAGLSPEWAYR	DJTTGSHFMHAGLSPEWAYR	(N(N(H(H(H(H(H))))(H(H(H(H)))))))	H(9)N(2)	2	3	1381.22	707183	6.26034e+06	0.00134957	0.00221506	sp|O74480|YQJ7_SCHPO	191	FALSE
fissionyeast_NGP_DIA_3.mzML	1485.41	1548.85	-63.4355	DJTTGSHFMHAGLSPEWAYR	DJTTGSHFMHAGLSPEWAYR	(N(N(H(H(H(H(H))))(H(H(H(H)))))))	H(9)N(2)	2	3	1381.22	484154	4.01905e+06	1.55191e-05	9.52253e-06	sp|O74480|YQJ7_SCHPO	191	FALSE
fissionyeast_NGP_DIA_4.mzML	1459.68	1519.6	-59.9205	DJTTGSHFMHAGLSPEWAYR	DJTTGSHFMHAGLSPEWAYR	(N(N(H(H(H(H(H))))(H(H(H(H)))))))	H(9)N(2)	2	3	1381.22	588194	4.94398e+06	0.000934738	7.01056e-05	sp|O74480|YQJ7_SCHPO	191	FALSE
fissionyeast_NGP_DIA_2.mzML	3223.62	3373.98	-150.358	DTPPLVIYLPNVPYNYFTJISTDR	DTPPLVIYLPNVPYNYFTJISTDR	(N(N(H(H(H(H)))(H(H(H(H(H))))))))	H(9)N(2)	19	4	1170.02	3008630	5.75612e+06	0.00200702	4.17828e-05	sp|P78854|PLB1_SCHPO	523	FALSE
fissionyeast_NGP_DIA_3.mzML	3218.92	3263.78	-44.8629	DTPPLVIYLPNVPYNYFTJISTDR	DTPPLVIYLPNVPYNYFTJISTDR	(N(N(H(H(H(H)))(H(H(H(H(H))))))))	H(9)N(2)	19	4	1170.02	2520140	1.70272e+06	0.002088	3.15533e-06	sp|P78854|PLB1_SCHPO	523	FALSE
fissionyeast_NGP_DIA_4.mzML	3213.98	3313.94	-99.9574	DTPPLVIYLPNVPYNYFTJISTDR	DTPPLVIYLPNVPYNYFTJISTDR	(N(N(H(H(H(H)))(H(H(H(H(H))))))))	H(9)N(2)	19	4	1170.02	2851960	1.86673e+06	0.00202029	3.4472e-06	sp|P78854|PLB1_SCHPO	523	FALSE
fissionyeast_NGP_DIA_1.mzML	1509.56	1534.95	-25.3858	DVYYTDEVGJITTSHMR	DVYYTDEVGJITTSHMR	(N(N(H(H(H(H)))(H(H(H(H)))))))	H(8)N(2)	10	3	1235.17	417721	3.75978e+06	0.0012309	5.03119e-06	sp|Q10176|OST1_SCHPO	290	FALSE
fissionyeast_NGP_DIA_2.mzML	1549.75	1584.19	-34.4354	DVYYTDEVGJITTSHMR	DVYYTDEVGJITTSHMR	(N(N(H(H(H(H)))(H(H(H(H)))))))	H(8)N(2)	10	3	1235.17	360667	3.65892e+06	0.000317123	3.68324e-06	sp|Q10176|OST1_SCHPO	290	FALSE
fissionyeast_NGP_DIA_3.mzML	1555.51	1584.88	-29.3679	DVYYTDEVGJITTSHMR	DVYYTDEVGJITTSHMR	(N(N(H(H(H(H)))(H(H(H(H)))))))	H(8)N(2)	10	3	1235.17	308691	3.43263e+06	0.000535124	0.000282356	sp|Q10176|OST1_SCHPO	290	FALSE
fissionyeast_NGP_DIA_4.mzML	1526.39	1558.11	-31.7177	DVYYTDEVGJITTSHMR	DVYYTDEVGJITTSHMR	(N(N(H(H(H(H)))(H(H(H(H)))))))	H(8)N(2)	10	3	1235.17	419058	3.54047e+06	0.000301677	3.61475e-07	sp|Q10176|OST1_SCHPO	290	FALSE
fissionyeast_NGP_DIA_1.mzML	1506.73	1553.94	-47.2058	DVYYTDEVGJITTSHMR	DVYYTDEVGJITTSHMR	(N(N(H(H(H)(H))(H(H)(H(H(H)))))))	H(9)N(2)	10	3	1289.19	3949040	2.52332e+07	0.00016832	4.08288e-07	sp|Q10176|OST1_SCHPO	290	FALSE
fissionyeast_NGP_DIA_2.mzML	1545.09	1602.14	-57.053	DVYYTDEVGJITTSHMR	DVYYTDEVGJITTSHMR	(N(N(H(H(H)(H))(H(H)(H(H(H)))))))	H(9)N(2)	10	3	1289.19	4488570	2.79385e+07	0.00017496	1.27048e-06	sp|Q10176|OST1_SCHPO	290	FALSE
fissionyeast_NGP_DIA_3.mzML	1551.9	1603.75	-51.8484	DVYYTDEVGJITTSHMR	DVYYTDEVGJITTSHMR	(N(N(H(H(H)(H))(H(H)(H(H(H)))))))	H(9)N(2)	10	3	1289.19	4051740	2.46648e+07	0.000166093	1.44207e-06	sp|Q10176|OST1_SCHPO	290	FALSE
fissionyeast_NGP_DIA_4.mzML	1522.23	1577.21	-54.9774	DVYYTDEVGJITTSHMR	DVYYTDEVGJITTSHMR	(N(N(H(H(H)(H))(H(H)(H(H(H)))))))	H(9)N(2)	10	3	1289.19	3820160	2.42758e+07	0.000167208	3.30598e-06	sp|Q10176|OST1_SCHPO	290	FALSE
fissionyeast_NGP_DIA_1.mzML	1503.18	1528.41	-25.2327	DVYYTDEVGJITTSHMR	DVYYTDEVGJITTSHMR	(N(N(H(H(H(H(H))))(H(H)(H(H(H)))))))	H(10)N(2)	10	3	1343.2	2114770	1.30991e+07	0.00041445	7.49452e-07	sp|Q10176|OST1_SCHPO	290	FALSE
fissionyeast_NGP_DIA_2.mzML	1538.7	1577.22	-38.5247	DVYYTDEVGJITTSHMR	DVYYTDEVGJITTSHMR	(N(N(H(H(H(H(H))))(H(H)(H(H(H)))))))	H(10)N(2)	10	3	1343.2	3469830	1.62981e+07	0.000418132	6.81745e-07	sp|Q10176|OST1_SCHPO	290	FALSE
fissionyeast_NGP_DIA_3.mzML	1546.61	1577.79	-31.1774	DVYYTDEVGJITTSHMR	DVYYTDEVGJITTSHMR	(N(N(H(H(H(H(H))))(H(H)(H(H(H)))))))	H(10)N(2)	10	3	1343.2	3033760	1.36492e+07	0.000514005	5.17546e-07	sp|Q10176|OST1_SCHPO	290	FALSE
fissionyeast_NGP_DIA_4.mzML	1517.97	1550.82	-32.8489	DVYYTDEVGJITTSHMR	DVYYTDEVGJITTSHMR	(N(N(H(H(H(H(H))))(H(H)(H(H(H)))))))	H(10)N(2)	10	3	1343.2	2838320	1.28702e+07	0.000397758	4.71131e-07	sp|Q10176|OST1_SCHPO	290	FALSE
fissionyeast_NGP_DIA_1.mzML	1367.66	1274.62	93.0357	DVYYTDEVGJITTSHMR	DVYYTDEVGJITTSHM[147]R	(N(N(H(H(H)(H))(H(H)(H(H(H)))))))	H(9)N(2)	10	3	1294.52	1371280	5.62362e+06	0.000408909	2.49767e-07	sp|Q10176|OST1_SCHPO	290	FALSE
fissionyeast_NGP_DIA_2.mzML	1369.08	1243.45	125.625	DVYYTDEVGJITTSHMR	DVYYTDEVGJITTSHM[147]R	(N(N(H(H(H)(H))(H(H)(H(H(H)))))))	H(9)N(2)	10	3	1294.52	1336610	5.81512e+06	0.000421804	1.57616e-06	sp|Q10176|OST1_SCHPO	290	FALSE
fissionyeast_NGP_DIA_3.mzML	1377.81	1236.41	141.403	DVYYTDEVGJITTSHMR	DVYYTDEVGJITTSHM[147]R	(N(N(H(H(H)(H))(H(H)(H(H(H)))))))	H(9)N(2)	10	3	1294.52	1235310	5.56066e+06	0.000410758	4.81505e-07	sp|Q10176|OST1_SCHPO	290	FALSE
fissionyeast_NGP_DIA_4.mzML	1368.51	1227.25	141.256	DVYYTDEVGJITTSHMR	DVYYTDEVGJITTSHM[147]R	(N(N(H(H(H)(H))(H(H)(H(H(H)))))))	H(9)N(2)	10	3	1294.52	1245640	5.79565e+06	0.000471401	2.40019e-07	sp|Q10176|OST1_SCHPO	290	FALSE
fissionyeast_NGP_DIA_3.mzML	1374.28	1255.07	119.209	DVYYTDEVGJITTSHMR	DVYYTDEVGJITTSHM[147]R	(N(N(H(H(H(H)))(H(H)(H(H(H(H))))))))	H(10)N(2)	10	3	1348.53	558116	2.69597e+06	0.00270264	3.59261e-05	sp|Q10176|OST1_SCHPO	290	FALSE
fissionyeast_NGP_DIA_4.mzML	1363.85	1245.44	118.406	DVYYTDEVGJITTSHMR	DVYYTDEVGJITTSHM[147]R	(N(N(H(H(H(H)))(H(H)(H(H(H(H))))))))	H(10)N(2)	10	3	1348.53	504428	2.55788e+06	0.00428426	6.79014e-05	sp|Q10176|OST1_SCHPO	290	FALSE
fissionyeast_NGP_DIA_4.mzML	1675.44	1557.46	117.984	EGFQILLJR	EGFQILLJR	(N(N(H(H(H(H)))(H(H)(H(H)(H(H)))))))	H(10)N(2)	8	2	1558.65	1396700	4.94106e+06	1.15576e-10	0.00342499	sp|O60109|PPB_SCHPO	241	FALSE
fissionyeast_NGP_DIA_1.mzML	1165.96	1250.84	-84.8772	EGLINJGTSIHAGLR	EGLINJGTSIHAGLR	(N(N(H(H(H(H)))(H(H)(H)(H)))))	H(8)N(2)	6	3	1085.47	347338	1.6057e+06	0.00351656	0.00155132	sp|O42887|SPEB2_SCHPO	269	FALSE
fissionyeast_NGP_DIA_2.mzML	1181.23	1259.78	-78.5461	EGLINJGTSIHAGLR	EGLINJGTSIHAGLR	(N(N(H(H(H(H)))(H(H)(H)(H)))))	H(8)N(2)	6	3	1085.47	350212	1.62766e+06	0.000486092	0.000728166	sp|O42887|SPEB2_SCHPO	269	FALSE
fissionyeast_NGP_DIA_3.mzML	1179.19	1261.87	-82.6759	EGLINJGTSIHAGLR	EGLINJGTSIHAGLR	(N(N(H(H(H(H)))(H(H)(H)(H)))))	H(8)N(2)	6	3	1085.47	280180	1.12067e+06	0.000238938	0.000190895	sp|O42887|SPEB2_SCHPO	269	FALSE
fissionyeast_NGP_DIA_4.mzML	1169.42	1256.09	-86.6655	EGLINJGTSIHAGLR	EGLINJGTSIHAGLR	(N(N(H(H(H(H)))(H(H)(H)(H)))))	H(8)N(2)	6	3	1085.47	380104	1.38976e+06	0.000258862	2.4399e-06	sp|O42887|SPEB2_SCHPO	269	FALSE
fissionyeast_NGP_DIA_1.mzML	1147.88	1208.33	-60.4524	EGLINJGTSIHAGLR	EGLINJGTSIHAGLR	(N(N(H(H(H(H(H))))(H(H(H))(H(H(H)))))))	H(11)N(2)	6	3	1247.53	366304	2.42625e+06	1.13517e-06	1.09602e-05	sp|O42887|SPEB2_SCHPO	269	FALSE
fissionyeast_NGP_DIA_2.mzML	1162.67	1214.07	-51.3966	EGLINJGTSIHAGLR	EGLINJGTSIHAGLR	(N(N(H(H(H(H(H))))(H(H(H))(H(H(H)))))))	H(11)N(2)	6	3	1247.53	348327	1.74944e+06	2.28168e-07	1.20883e-06	sp|O42887|SPEB2_SCHPO	269	FALSE
fissionyeast_NGP_DIA_3.mzML	1160.31	1213.79	-53.4834	EGLINJGTSIHAGLR	EGLINJGTSIHAGLR	(N(N(H(H(H(H(H))))(H(H(H))(H(H(H)))))))	H(11)N(2)	6	3	1247.53	246261	2.13013e+06	5.62452e-08	2.39526e-06	sp|O42887|SPEB2_SCHPO	269	FALSE
fissionyeast_NGP_DIA_1.mzML	1141.84	1205.38	-63.5397	EGLINJGTSIHAGLR	EGLINJGTSIHAGLR	(N(N(H(H(H(H(H(H)))))(H(H(H))(H(H(H)))))))	H(12)N(2)	6	3	1301.55	357902	2.24151e+06	1.1628e-06	6.61499e-05	sp|O42887|SPEB2_SCHPO	269	FALSE
fissionyeast_NGP_DIA_2.mzML	1156.73	1211.52	-54.7897	EGLINJGTSIHAGLR	EGLINJGTSIHAGLR	(N(N(H(H(H(H(H(H)))))(H(H(H))(H(H(H)))))))	H(12)N(2)	6	3	1301.55	332584	1.71643e+06	0.00331341	0.000372446	sp|O42887|SPEB2_SCHPO	269	FALSE
fissionyeast_NGP_DIA_3.mzML	1156.39	1211.12	-54.7333	EGLINJGTSIHAGLR	EGLINJGTSIHAGLR	(N(N(H(H(H(H(H(H)))))(H(H(H))(H(H(H)))))))	H(12)N(2)	6	3	1301.55	256922	1.56223e+06	0.000674106	2.20158e-05	sp|O42887|SPEB2_SCHPO	269	FALSE
fissionyeast_NGP_DIA_4.mzML	1143.87	1203.67	-59.801	EGLINJGTSIHAGLR	EGLINJGTSIHAGLR	(N(N(H(H(H(H(H(H)))))(H(H(H))(H(H(H)))))))	H(12)N(2)	6	3	1301.55	303570	1.74527e+06	1.80242e-08	3.51891e-06	sp|O42887|SPEB2_SCHPO	269	FALSE
fissionyeast_NGP_DIA_1.mzML	1138.05	1207.31	-69.2594	EGLINJGTSIHAGLR	EGLINJGTSIHAGLR	(N(N(H(H(H(H(H))))(H(H(H(H(H(H(H(H)))))))))))	H(13)N(2)	6	3	1355.56	3553320	1.87425e+07	0	3.3231e-06	sp|O42887|SPEB2_SCHPO	269	FALSE
fissionyeast_NGP_DIA_2.mzML	1152.71	1213.17	-60.4648	EGLINJGTSIHAGLR	EGLINJGTSIHAGLR	(N(N(H(H(H(H(H))))(H(H(H(H(H(H(H(H)))))))))))	H(13)N(2)	6	3	1355.56	3104080	1.58849e+07	5.28885e-14	1.02989e-06	sp|O42887|SPEB2_SCHPO	269	FALSE
fissionyeast_NGP_DIA_3.mzML	1152.35	1212.86	-60.509	EGLINJGTSIHAGLR	EGLINJGTSIHAGLR	(N(N(H(H(H(H(H))))(H(H(H(H(H(H(H(H)))))))))))	H(13)N(2)	6	3	1355.56	2830940	1.5756e+07	1.06038e-12	5.28214e-06	sp|O42887|SPEB2_SCHPO	269	FALSE
fissionyeast_NGP_DIA_4.mzML	1139.32	1205.46	-66.1419	EGLINJGTSIHAGLR	EGLINJGTSIHAGLR	(N(N(H(H(H(H(H))))(H(H(H(H(H(H(H(H)))))))))))	H(13)N(2)	6	3	1355.56	3207450	1.66824e+07	9.16646e-17	6.23414e-07	sp|O42887|SPEB2_SCHPO	269	FALSE
fissionyeast_NGP_DIA_1.mzML	1131.63	1240.35	-108.721	EGLINJGTSIHAGLR	EGLINJGTSIHAGLR	(N(N(H(H(H(H(H))))(H(H(H))(H(H(H(H(H(H))))))))))	H(14)N(2)	6	3	1409.58	832951	4.12812e+06	1.88518e-14	0.000161948	sp|O42887|SPEB2_SCHPO	269	FALSE
fissionyeast_NGP_DIA_2.mzML	1145.93	1248.06	-102.13	EGLINJGTSIHAGLR	EGLINJGTSIHAGLR	(N(N(H(H(H(H(H))))(H(H(H))(H(H(H(H(H(H))))))))))	H(14)N(2)	6	3	1409.58	880752	4.06135e+06	1.48521e-07	6.86641e-07	sp|O42887|SPEB2_SCHPO	269	FALSE
fissionyeast_NGP_DIA_3.mzML	1145.82	1249.01	-103.188	EGLINJGTSIHAGLR	EGLINJGTSIHAGLR	(N(N(H(H(H(H(H))))(H(H(H))(H(H(H(H(H(H))))))))))	H(14)N(2)	6	3	1409.58	870017	3.78755e+06	1.00973e-11	5.48969e-06	sp|O42887|SPEB2_SCHPO	269	FALSE
fissionyeast_NGP_DIA_4.mzML	1132.47	1240.4	-107.929	EGLINJGTSIHAGLR	EGLINJGTSIHAGLR	(N(N(H(H(H(H(H))))(H(H(H))(H(H(H(H(H(H))))))))))	H(14)N(2)	6	3	1409.58	869069	3.7173e+06	5.80142e-08	1.37542e-06	sp|O42887|SPEB2_SCHPO	269	FALSE
fissionyeast_NGP_DIA_1.mzML	1128.21	1236.49	-108.281	EGLINJGTSIHAGLR	EGLINJGTSIHAGLR	(N(N(H(H(H(H(H(H(H))))))(H(H(H))(H(H(H(H(H)))))))))	H(15)N(2)	6	3	1463.6	199715	1.90177e+06	0.00481355	0.000229909	sp|O42887|SPEB2_SCHPO	269	FALSE
fissionyeast_NGP_DIA_1.mzML	1124.61	1234.55	-109.937	EGLINJGTSIHAGLR	EGLINJGTSIHAGLR	(N(N(H(H(H)(H(H(H(H)))))(H(H(H(H(H(H(H(H(H))))))))))))	H(16)N(2)	6	3	1517.62	651489	5.03324e+06	8.2881e-06	7.12055e-06	sp|O42887|SPEB2_SCHPO	269	FALSE
fissionyeast_NGP_DIA_2.mzML	1138.35	1240.58	-102.23	EGLINJGTSIHAGLR	EGLINJGTSIHAGLR	(N(N(H(H(H)(H(H(H(H)))))(H(H(H(H(H(H(H(H(H))))))))))))	H(16)N(2)	6	3	1517.62	656581	4.065e+06	2.65701e-08	0.00110721	sp|O42887|SPEB2_SCHPO	269	FALSE
fissionyeast_NGP_DIA_3.mzML	1137.87	1241.33	-103.457	EGLINJGTSIHAGLR	EGLINJGTSIHAGLR	(N(N(H(H(H)(H(H(H(H)))))(H(H(H(H(H(H(H(H(H))))))))))))	H(16)N(2)	6	3	1517.62	523231	4.66048e+06	0.000671257	0.00151795	sp|O42887|SPEB2_SCHPO	269	FALSE
fissionyeast_NGP_DIA_4.mzML	1125.14	1233.32	-108.184	EGLINJGTSIHAGLR	EGLINJGTSIHAGLR	(N(N(H(H(H)(H(H(H(H)))))(H(H(H(H(H(H(H(H(H))))))))))))	H(16)N(2)	6	3	1517.62	550776	3.77328e+06	0.001101	2.48415e-06	sp|O42887|SPEB2_SCHPO	269	FALSE
fissionyeast_NGP_DIA_1.mzML	685.894	661.587	24.3068	EIAPGJVSK	EIAPGJVSK	(N(N(H(H(H(H(H(H)))))(H(H)(H(H(H(H(H)))))))))	H(13)N(2)	6	3	1143.12	1628930	2.24146e+06	2.75922e-08	0.0046632	sp|O14194|GGT2_SCHPO	153	FALSE
fissionyeast_NGP_DIA_2.mzML	691.206	736.347	-45.1415	EIAPGJVSK	EIAPGJVSK	(N(N(H(H(H(H(H(H)))))(H(H)(H(H(H(H(H)))))))))	H(13)N(2)	6	3	1143.12	1658720	2.5139e+06	6.4281e-09	0.000224355	sp|O14194|GGT2_SCHPO	153	FALSE
fissionyeast_NGP_DIA_3.mzML	689.532	675.332	14.1996	EIAPGJVSK	EIAPGJVSK	(N(N(H(H(H(H(H(H)))))(H(H)(H(H(H(H(H)))))))))	H(13)N(2)	6	3	1143.12	558925	1.41938e+06	0.000362631	0.00112383	sp|O14194|GGT2_SCHPO	153	FALSE
fissionyeast_NGP_DIA_4.mzML	685.799	727.795	-41.996	EIAPGJVSK	EIAPGJVSK	(N(N(H(H(H(H(H(H)))))(H(H)(H(H(H(H(H)))))))))	H(13)N(2)	6	3	1143.12	1482320	2.32257e+06	7.45591e-09	0.00986103	sp|O14194|GGT2_SCHPO	153	FALSE
fissionyeast_NGP_DIA_1.mzML	880.951	914.388	-33.437	ETJNSDAGYTEPYR	ETJNSDAGYTEPYR	(N(N(H(H(H(H)))(H(H(H))))))	H(7)N(2)	3	3	1053.08	591955	581005	0.000487939	3.6284e-06	sp|Q9US55|GLU2A_SCHPO	262	FALSE
fissionyeast_NGP_DIA_2.mzML	883.709	919.197	-35.488	ETJNSDAGYTEPYR	ETJNSDAGYTEPYR	(N(N(H(H(H(H)))(H(H(H))))))	H(7)N(2)	3	3	1053.08	602465	639827	0.000519661	0.00549941	sp|Q9US55|GLU2A_SCHPO	262	FALSE
fissionyeast_NGP_DIA_3.mzML	904.708	969.528	-64.8202	ETJNSDAGYTEPYR	ETJNSDAGYTEPYR	(N(N(H(H(H(H)))(H(H(H))))))	H(7)N(2)	3	3	1053.08	555283	792872	0.000493474	0.00892533	sp|Q9US55|GLU2A_SCHPO	262	FALSE
fissionyeast_NGP_DIA_4.mzML	881.549	909.154	-27.6054	ETJNSDAGYTEPYR	ETJNSDAGYTEPYR	(N(N(H(H(H(H)))(H(H(H))))))	H(7)N(2)	3	3	1053.08	515036	512911	0.000585604	0.000138304	sp|Q9US55|GLU2A_SCHPO	262	FALSE
fissionyeast_NGP_DIA_1.mzML	870.5	911.02	-40.5196	ETJNSDAGYTEPYR	ETJNSDAGYTEPYR	(N(N(H(H(H(H)))(H(H(H(H)))))))	H(8)N(2)	3	3	1107.09	4388090	4.28795e+06	0.000221158	4.91692e-07	sp|Q9US55|GLU2A_SCHPO	262	FALSE
fissionyeast_NGP_DIA_2.mzML	872.897	899.856	-26.9592	ETJNSDAGYTEPYR	ETJNSDAGYTEPYR	(N(N(H(H(H(H)))(H(H(H(H)))))))	H(8)N(2)	3	3	1107.09	3977710	3.63865e+06	0.000227432	4.79205e-06	sp|Q9US55|GLU2A_SCHPO	262	FALSE
fissionyeast_NGP_DIA_3.mzML	890.613	957.676	-67.0634	ETJNSDAGYTEPYR	ETJNSDAGYTEPYR	(N(N(H(H(H(H)))(H(H(H(H)))))))	H(8)N(2)	3	3	1107.09	5245970	5.52389e+06	0.0032404	1.85731e-05	sp|Q9US55|GLU2A_SCHPO	262	FALSE
fissionyeast_NGP_DIA_4.mzML	871.264	893.344	-22.0802	ETJNSDAGYTEPYR	ETJNSDAGYTEPYR	(N(N(H(H(H(H)))(H(H(H(H)))))))	H(8)N(2)	3	3	1107.09	3629180	4.35631e+06	0.000234748	1.79491e-06	sp|Q9US55|GLU2A_SCHPO	262	FALSE
fissionyeast_NGP_DIA_1.mzML	864.497	906.193	-41.6961	ETJNSDAGYTEPYR	ETJNSDAGYTEPYR	(N(N(H(H(H(H)))(H(H(H(H(H))))))))	H(9)N(2)	3	3	1161.11	2000960	1.37116e+06	0.00199372	8.28581e-07	sp|Q9US55|GLU2A_SCHPO	262	FALSE
fissionyeast_NGP_DIA_3.mzML	882.255	947.35	-65.0946	ETJNSDAGYTEPYR	ETJNSDAGYTEPYR	(N(N(H(H(H(H)))(H(H(H(H(H))))))))	H(9)N(2)	3	3	1161.11	2265530	1.92418e+06	0.00260115	2.26526e-06	sp|Q9US55|GLU2A_SCHPO	262	FALSE
fissionyeast_NGP_DIA_4.mzML	866.717	886.228	-19.5106	ETJNSDAGYTEPYR	ETJNSDAGYTEPYR	(N(N(H(H(H(H)))(H(H(H(H(H))))))))	H(9)N(2)	3	3	1161.11	1645970	1.29527e+06	0.000294623	6.7207e-07	sp|Q9US55|GLU2A_SCHPO	262	FALSE
fissionyeast_NGP_DIA_1.mzML	1119.89	1175.76	-55.8684	FEJETFIAK	FEJETFIAK	(N(N(H(H(H(H)))(H(H)(H)(H)))))	H(8)N(2)	3	2	1401.07	1909410	4.90119e+06	4.02028e-06	0.000634904	sp|Q9P7D0|YOFJ_SCHPO	287	FALSE
fissionyeast_NGP_DIA_2.mzML	1134.53	1192.96	-58.4315	FEJETFIAK	FEJETFIAK	(N(N(H(H(H(H)))(H(H)(H)(H)))))	H(8)N(2)	3	2	1401.07	1614480	4.91978e+06	2.05291e-06	2.74942e-06	sp|Q9P7D0|YOFJ_SCHPO	287	FALSE
fissionyeast_NGP_DIA_3.mzML	1135.04	1188.28	-53.239	FEJETFIAK	FEJETFIAK	(N(N(H(H(H(H)))(H(H)(H)(H)))))	H(8)N(2)	3	2	1401.07	1619670	5.2385e+06	2.0168e-06	6.39231e-06	sp|Q9P7D0|YOFJ_SCHPO	287	FALSE
fissionyeast_NGP_DIA_4.mzML	1119.91	1180.23	-60.3195	FEJETFIAK	FEJETFIAK	(N(N(H(H(H(H)))(H(H)(H)(H)))))	H(8)N(2)	3	2	1401.07	1577120	4.26015e+06	0.000193476	6.87896e-06	sp|Q9P7D0|YOFJ_SCHPO	287	FALSE
fissionyeast_NGP_DIA_1.mzML	1240.97	1265.28	-24.306	FFKJDTQFYIK	FFKJDTQFYIK	(N(N(H(H(H(H(H(H(H(H)))))))(H(H(H))(H(H(H(H(H)))))))))	H(16)N(2)	4	3	1483.92	845225	7.58592e+06	7.03912e-05	0.00518755	sp|Q9USU5|GAS2_SCHPO	34	FALSE
fissionyeast_NGP_DIA_3.mzML	1249.43	1274.98	-25.5529	FFKJDTQFYIK	FFKJDTQFYIK	(N(N(H(H(H(H(H(H(H(H)))))))(H(H(H))(H(H(H(H(H)))))))))	H(16)N(2)	4	3	1483.92	756761	7.20762e+06	2.55652e-05	5.33342e-05	sp|Q9USU5|GAS2_SCHPO	34	FALSE
fissionyeast_NGP_DIA_4.mzML	1239.86	1258.71	-18.8486	FFKJDTQFYIK	FFKJDTQFYIK	(N(N(H(H(H(H(H(H(H(H)))))))(H(H(H))(H(H(H(H(H)))))))))	H(16)N(2)	4	3	1483.92	642673	6.40307e+06	9.78428e-06	0.000265496	sp|Q9USU5|GAS2_SCHPO	34	FALSE
fissionyeast_NGP_DIA_1.mzML	1822.55	1863.57	-41.0204	FISDHLFEEECGSJVTYLK	FISDHLFEEEC[160]GSJVTYLK	(N(N(H(H(H))(H(H)(H(H(H(H))))))))	H(9)N(2)	14	3	1384.9	1677550	5.58317e+06	0.00136681	1.64487e-06	sp|O13875|YE1A_SCHPO	221	FALSE
fissionyeast_NGP_DIA_1.mzML	458.417	419.371	39.0458	FJCTTR	FJC[160]TTR	(N(N(H(H(H(H(H))))(H(H(H(H)))(H(H(H)))))))	H(12)N(2)	2	3	1050.39	9564980	4.26212e+06	1.6232e-11	0.00922271	sp|P87167|BUT2_SCHPO	333	FALSE
fissionyeast_NGP_DIA_4.mzML	449.039	396.195	52.8439	FJCTTR	FJC[160]TTR	(N(N(H(H(H(H(H))))(H(H(H(H)))(H(H(H)))))))	H(12)N(2)	2	3	1050.39	7706130	2.93418e+06	2.04681e-10	0.00615251	sp|P87167|BUT2_SCHPO	333	FALSE
fissionyeast_NGP_DIA_2.mzML	482.538	411.87	70.668	FJCTTR	FJC[160]TTR	(N(N(H(H(H(H(H(H)))))(H(H(H))(H(H(H(H(H)))))))))	H(14)N(2)	2	3	1158.42	1183990	2.20916e+06	0.00305065	0.00476148	sp|P87167|BUT2_SCHPO	333	FALSE
fissionyeast_NGP_DIA_1.mzML	1697.46	1569.93	127.532	FJLTDLECSR	FJLTDLEC[160]SR	(N(N(H(H(H(H(H))))(H(H(H(H)))))))	H(9)N(2)	2	3	1040.41	1367790	1.69627e+06	0.00575438	0.00493229	sp|P0CU13|YI46_SCHPO/sp|Q9P7U4|YI75_SCHPO/sp|P0CU12|YHEF_SCHPO	20/21/20	FALSE
fissionyeast_NGP_DIA_3.mzML	1717.64	1617.44	100.195	FJLTDLECSR	FJLTDLEC[160]SR	(N(N(H(H(H(H(H))))(H(H(H(H)))))))	H(9)N(2)	2	3	1040.41	1690790	2.17665e+06	0.000361077	0.00157405	sp|P0CU13|YI46_SCHPO/sp|Q9P7U4|YI75_SCHPO/sp|P0CU12|YHEF_SCHPO	20/21/20	FALSE
fissionyeast_NGP_DIA_4.mzML	1691.05	1590.84	100.214	FJLTDLECSR	FJLTDLEC[160]SR	(N(N(H(H(H(H(H))))(H(H(H(H)))))))	H(9)N(2)	2	3	1040.41	1638550	1.82753e+06	0.00446331	0.00169065	sp|P0CU13|YI46_SCHPO/sp|Q9P7U4|YI75_SCHPO/sp|P0CU12|YHEF_SCHPO	20/21/20	FALSE
fissionyeast_NGP_DIA_1.mzML	1697.34	1560.11	137.235	FJLTDLECSR	FJLTDLEC[160]SR	(N(N(H(H(H(H(H))))(H(H(H(H)))))))	H(9)N(2)	2	2	1560.11	566475	3.9181e+06	1.91392e-05	8.41803e-05	sp|P0CU13|YI46_SCHPO/sp|Q9P7U4|YI75_SCHPO/sp|P0CU12|YHEF_SCHPO	20/21/20	FALSE
fissionyeast_NGP_DIA_2.mzML	1714.97	1607.35	107.625	FJLTDLECSR	FJLTDLEC[160]SR	(N(N(H(H(H(H(H))))(H(H(H(H)))))))	H(9)N(2)	2	2	1560.11	658280	4.17211e+06	2.55698e-06	2.50372e-05	sp|P0CU13|YI46_SCHPO/sp|Q9P7U4|YI75_SCHPO/sp|P0CU12|YHEF_SCHPO	20/21/20	FALSE
fissionyeast_NGP_DIA_3.mzML	1717.23	1609.3	107.933	FJLTDLECSR	FJLTDLEC[160]SR	(N(N(H(H(H(H(H))))(H(H(H(H)))))))	H(9)N(2)	2	2	1560.11	674066	4.1549e+06	0.000207376	0.000877935	sp|P0CU13|YI46_SCHPO/sp|Q9P7U4|YI75_SCHPO/sp|P0CU12|YHEF_SCHPO	20/21/20	FALSE
fissionyeast_NGP_DIA_1.mzML	1099.96	1155.81	-55.8522	FJVSASIK	FJVSASIK	(N(N(H(H(H(H)))(H(H)(H)(H)))))	H(8)N(2)	2	2	1284.54	3354880	7.46601e+06	6.92561e-06	1.43353e-06	sp|Q9USV0|HRD3_SCHPO	48	FALSE
fissionyeast_NGP_DIA_2.mzML	1114.38	1172.22	-57.84	FJVSASIK	FJVSASIK	(N(N(H(H(H(H)))(H(H)(H)(H)))))	H(8)N(2)	2	2	1284.54	2544930	5.00563e+06	0.00064119	1.36356e-05	sp|Q9USV0|HRD3_SCHPO	48	FALSE
fissionyeast_NGP_DIA_3.mzML	1117.49	1170.04	-52.5482	FJVSASIK	FJVSASIK	(N(N(H(H(H(H)))(H(H)(H)(H)))))	H(8)N(2)	2	2	1284.54	2665030	6.16391e+06	1.72476e-05	1.12948e-06	sp|Q9USV0|HRD3_SCHPO	48	FALSE
fissionyeast_NGP_DIA_4.mzML	1100.74	1160	-59.2606	FJVSASIK	FJVSASIK	(N(N(H(H(H(H)))(H(H)(H)(H)))))	H(8)N(2)	2	2	1284.54	3167440	7.32543e+06	1.51169e-05	3.81567e-06	sp|Q9USV0|HRD3_SCHPO	48	FALSE
fissionyeast_NGP_DIA_1.mzML	1094.76	1144.56	-49.7967	FJVSASIK	FJVSASIK	(N(N(H(H(H)(H))(H(H(H(H(H))))))))	H(9)N(2)	2	2	1365.56	1032610	2.70466e+06	1.94939e-09	8.59813e-06	sp|Q9USV0|HRD3_SCHPO	48	FALSE
fissionyeast_NGP_DIA_2.mzML	1108.97	1160.92	-51.9458	FJVSASIK	FJVSASIK	(N(N(H(H(H)(H))(H(H(H(H(H))))))))	H(9)N(2)	2	2	1365.56	866290	2.41924e+06	1.08862e-07	0.000630763	sp|Q9USV0|HRD3_SCHPO	48	FALSE
fissionyeast_NGP_DIA_3.mzML	1112.53	1159.9	-47.3748	FJVSASIK	FJVSASIK	(N(N(H(H(H)(H))(H(H(H(H(H))))))))	H(9)N(2)	2	2	1365.56	577995	1.77908e+06	6.03759e-09	3.42944e-06	sp|Q9USV0|HRD3_SCHPO	48	FALSE
fissionyeast_NGP_DIA_4.mzML	1095.63	1148.79	-53.1637	FJVSASIK	FJVSASIK	(N(N(H(H(H)(H))(H(H(H(H(H))))))))	H(9)N(2)	2	2	1365.56	992822	2.40592e+06	2.78625e-06	1.86848e-05	sp|Q9USV0|HRD3_SCHPO	48	FALSE
fissionyeast_NGP_DIA_2.mzML	1239.79	1246.2	-6.41058	FLTHLNNEVLHDJYTR	FLTHLNNEVLHDJYTR	(N(N(H(H(H(H(H))))(H(H(H(H(H(H)))))))))	H(11)N(2)	13	4	1044.44	380153	2.05636e+06	0.000300471	0.000970149	sp|O59747|PDF1_SCHPO	223	FALSE
fissionyeast_NGP_DIA_4.mzML	1231.01	1282.29	-51.2761	FLTHLNNEVLHDJYTR	FLTHLNNEVLHDJYTR	(N(N(H(H(H(H(H(H)))))(H(H(H(H(H(H)))))))))	H(12)N(2)	13	4	1084.95	220349	1.90456e+06	2.56089e-07	0.00079919	sp|O59747|PDF1_SCHPO	223	FALSE
fissionyeast_NGP_DIA_2.mzML	1234.89	1323.59	-88.6984	FLTHLNNEVLHDJYTR	FLTHLNNEVLHDJYTR	(N(N(H(H(H(H(H))))(H(H(H(H(H(H(H(H)))))))))))	H(13)N(2)	13	4	1125.46	440032	3.14625e+06	3.476e-05	0.00792416	sp|O59747|PDF1_SCHPO	223	FALSE
fissionyeast_NGP_DIA_3.mzML	1234.43	1323.3	-88.8702	FLTHLNNEVLHDJYTR	FLTHLNNEVLHDJYTR	(N(N(H(H(H(H(H))))(H(H(H(H(H(H(H(H)))))))))))	H(13)N(2)	13	4	1125.46	316806	3.01673e+06	0.00642679	0.00254419	sp|O59747|PDF1_SCHPO	223	FALSE
fissionyeast_NGP_DIA_4.mzML	1224.77	1280.02	-55.2475	FLTHLNNEVLHDJYTR	FLTHLNNEVLHDJYTR	(N(N(H(H(H(H(H))))(H(H(H(H(H(H(H(H)))))))))))	H(13)N(2)	13	4	1125.46	522804	2.80704e+06	5.51673e-05	0.00233214	sp|O59747|PDF1_SCHPO	223	FALSE
fissionyeast_NGP_DIA_1.mzML	1228.19	1228.19	0	FLTHLNNEVLHDJYTR	FLTHLNNEVLHDJYTR	(N(N(H(H(H(H(H))))(H(H(H(H(H(H(H(H)))))))))))	H(13)N(2)	13	3	1500.28	519351	6.3878e+06	2.39098e-05	0.000872098	sp|O59747|PDF1_SCHPO	223	FALSE
fissionyeast_NGP_DIA_3.mzML	1233.47	1233.47	0	FLTHLNNEVLHDJYTR	FLTHLNNEVLHDJYTR	(N(N(H(H(H(H(H))))(H(H(H(H(H(H(H(H)))))))))))	H(13)N(2)	13	3	1500.28	574217	5.33826e+06	1.65163e-07	2.22735e-05	sp|O59747|PDF1_SCHPO	223	FALSE
fissionyeast_NGP_DIA_4.mzML	1225.05	1226.03	-0.97744	FLTHLNNEVLHDJYTR	FLTHLNNEVLHDJYTR	(N(N(H(H(H(H(H))))(H(H(H(H(H(H(H(H)))))))))))	H(13)N(2)	13	3	1500.28	457868	4.6351e+06	0.00139341	0.00578256	sp|O59747|PDF1_SCHPO	223	FALSE
fissionyeast_NGP_DIA_1.mzML	1231.8	1229.99	1.80591	FLTHLNNEVLHDJYTR	FLTHLNNEVLHDJYTR	(N(N(H(H(H))(H(H(H(H(H))))(H(H(H(H))))))))	H(12)N(2)	13	3	1446.27	375722	4.2818e+06	3.91958e-06	0.00046059	sp|O59747|PDF1_SCHPO	223	FALSE
fissionyeast_NGP_DIA_1.mzML	1544.8	1531.95	12.8487	FNPAJTSITNYEIK	FNPAJTSITNYEIK	(N(N(H(H(H)(H))(H(H(H(H(H))))))))	H(9)N(2)	5	3	1159.48	1060110	2261147	0.00252191	0.00038621	sp|O94680|PDAT_SCHPO	560	FALSE
fissionyeast_NGP_DIA_2.mzML	1580.09	1581.05	-0.95992	FNPAJTSITNYEIK	FNPAJTSITNYEIK	(N(N(H(H(H)(H))(H(H(H(H(H))))))))	H(9)N(2)	5	3	1159.48	998260	1.94634e+06	0.000183728	6.91612e-07	sp|O94680|PDAT_SCHPO	560	FALSE
fissionyeast_NGP_DIA_3.mzML	1580.95	1581.66	-0.712496	FNPAJTSITNYEIK	FNPAJTSITNYEIK	(N(N(H(H(H)(H))(H(H(H(H(H))))))))	H(9)N(2)	5	3	1159.48	1106000	2.35298e+06	0.000190238	1.35875e-06	sp|O94680|PDAT_SCHPO	560	FALSE
fissionyeast_NGP_DIA_4.mzML	1556.48	1554.81	1.6656	FNPAJTSITNYEIK	FNPAJTSITNYEIK	(N(N(H(H(H)(H))(H(H(H(H(H))))))))	H(9)N(2)	5	3	1159.48	997443	2.29142e+06	0.000181546	1.22802e-05	sp|O94680|PDAT_SCHPO	560	FALSE
fissionyeast_NGP_DIA_2.mzML	2121.15	2174.1	-52.9544	FVLFSQESPFLJWTSHHLQR	FVLFSQESPFLJWTSHHLQR	(N(N(H(H(H(H)))(H(H(H(H(H))))))))	H(9)N(2)	12	4	1085.23	558996	3.30432e+06	0.000497205	1.74898e-05	sp|Q9Y7P1|ERO12_SCHPO	546	FALSE
fissionyeast_NGP_DIA_3.mzML	2128.52	2178.62	-50.1048	FVLFSQESPFLJWTSHHLQR	FVLFSQESPFLJWTSHHLQR	(N(N(H(H(H(H)))(H(H(H(H(H))))))))	H(9)N(2)	12	4	1085.23	698157	4.8841e+06	0.00570853	9.18269e-06	sp|Q9Y7P1|ERO12_SCHPO	546	FALSE
fissionyeast_NGP_DIA_1.mzML	1709.93	1646.94	62.9948	GFPLNAJASLIR	GFPLNAJASLIR	(N(N(H(H(H(H(H))))(H(H(H(H)))))))	H(9)N(2)	7	2	1569.18	548006	3.35571e+06	1.9806e-06	0.000377002	sp|Q10449|MU157_SCHPO	282	FALSE
fissionyeast_NGP_DIA_1.mzML	2004.66	2021.07	-16.4146	GLAQLSEEEACEVALJVTK	GLAQLSEEEAC[160]EVALJVTK	(N(N(H(H(H(H)))(H(H)(H(H))))))	H(8)N(2)	16	3	1255.21	2803970	4.19171e+06	0.00046039	0.000277139	sp|O74480|YQJ7_SCHPO	263	FALSE
fissionyeast_NGP_DIA_2.mzML	2022.77	2040.85	-18.0842	GLAQLSEEEACEVALJVTK	GLAQLSEEEAC[160]EVALJVTK	(N(N(H(H(H(H)))(H(H)(H(H))))))	H(8)N(2)	16	3	1255.21	2826270	3.34327e+06	0.000462221	0.000101731	sp|O74480|YQJ7_SCHPO	263	FALSE
fissionyeast_NGP_DIA_3.mzML	2028.16	2044.9	-16.7386	GLAQLSEEEACEVALJVTK	GLAQLSEEEAC[160]EVALJVTK	(N(N(H(H(H(H)))(H(H)(H(H))))))	H(8)N(2)	16	3	1255.21	2642600	3.86082e+06	0.000456722	0.000159095	sp|O74480|YQJ7_SCHPO	263	FALSE
fissionyeast_NGP_DIA_4.mzML	2003.16	2020.91	-17.7521	GLAQLSEEEACEVALJVTK	GLAQLSEEEAC[160]EVALJVTK	(N(N(H(H(H(H)))(H(H)(H(H))))))	H(8)N(2)	16	3	1255.21	2367530	3.26282e+06	0.00128308	0.000247187	sp|O74480|YQJ7_SCHPO	263	FALSE
fissionyeast_NGP_DIA_1.mzML	1989.82	1987.23	2.59331	GLAQLSEEEACEVALJVTK	GLAQLSEEEAC[160]EVALJVTK	(N(N(H(H(H)(H))(H(H)(H(H(H)))))))	H(9)N(2)	16	3	1309.22	2569010	1.14501e+07	0.000531206	6.96599e-05	sp|O74480|YQJ7_SCHPO	263	FALSE
fissionyeast_NGP_DIA_2.mzML	2008.76	2005.91	2.84576	GLAQLSEEEACEVALJVTK	GLAQLSEEEAC[160]EVALJVTK	(N(N(H(H(H)(H))(H(H)(H(H(H)))))))	H(9)N(2)	16	3	1309.22	2241830	8.81683e+06	0.001299	4.34221e-05	sp|O74480|YQJ7_SCHPO	263	FALSE
fissionyeast_NGP_DIA_3.mzML	2015.89	2012.86	3.03421	GLAQLSEEEACEVALJVTK	GLAQLSEEEAC[160]EVALJVTK	(N(N(H(H(H)(H))(H(H)(H(H(H)))))))	H(9)N(2)	16	3	1309.22	1879560	1.02234e+07	0.0014124	9.75495e-06	sp|O74480|YQJ7_SCHPO	263	FALSE
fissionyeast_NGP_DIA_4.mzML	1990.36	1986.62	3.73889	GLAQLSEEEACEVALJVTK	GLAQLSEEEAC[160]EVALJVTK	(N(N(H(H(H)(H))(H(H)(H(H(H)))))))	H(9)N(2)	16	3	1309.22	2019980	1.08804e+07	0.000309263	2.8704e-06	sp|O74480|YQJ7_SCHPO	263	FALSE
fissionyeast_NGP_DIA_1.mzML	1198.96	1196.11	2.84736	GVLQATJMTYGK	GVLQATJMTYGK	(N(N(H(H(H(H)))(H(H(H(H)))))))	H(8)N(2)	7	2	1493.12	568285	5.622e+06	2.19689e-06	9.12693e-06	sp|O59866|OSTB_SCHPO	275	FALSE
fissionyeast_NGP_DIA_2.mzML	1212.6	1203.78	8.82202	GVLQATJMTYGK	GVLQATJMTYGK	(N(N(H(H(H(H)))(H(H(H(H)))))))	H(8)N(2)	7	2	1493.12	435402	5.21877e+06	2.26865e-06	1.46026e-05	sp|O59866|OSTB_SCHPO	275	FALSE
fissionyeast_NGP_DIA_3.mzML	1209.76	1203.01	6.75086	GVLQATJMTYGK	GVLQATJMTYGK	(N(N(H(H(H(H)))(H(H(H(H)))))))	H(8)N(2)	7	2	1493.12	673960	5.90382e+06	0.000685758	2.79454e-05	sp|O59866|OSTB_SCHPO	275	FALSE
fissionyeast_NGP_DIA_4.mzML	1200.14	1195.24	4.896	GVLQATJMTYGK	GVLQATJMTYGK	(N(N(H(H(H(H)))(H(H(H(H)))))))	H(8)N(2)	7	2	1493.12	509256	4.77911e+06	2.34017e-06	3.04685e-05	sp|O59866|OSTB_SCHPO	275	FALSE
fissionyeast_NGP_DIA_1.mzML	550.531	539.051	11.4798	HATSJGTVETLNTK	HATSJGTVETLNTK	(N(N(H(H(H(H)))(H(H)(H)(H)))))	H(8)N(2)	5	3	1059.11	14050500	2.94791e+07	0.000131777	1.5301e-06	sp|O13898|PMT1_SCHPO	443	FALSE
fissionyeast_NGP_DIA_2.mzML	562.845	543.891	18.9541	HATSJGTVETLNTK	HATSJGTVETLNTK	(N(N(H(H(H(H)))(H(H)(H)(H)))))	H(8)N(2)	5	3	1059.11	15079500	2.8897e+07	0.000218	1.24768e-06	sp|O13898|PMT1_SCHPO	443	FALSE
fissionyeast_NGP_DIA_3.mzML	565.123	582.516	-17.3932	HATSJGTVETLNTK	HATSJGTVETLNTK	(N(N(H(H(H(H)))(H(H)(H)(H)))))	H(8)N(2)	5	3	1059.11	11936300	2.38827e+07	0.000216946	4.22377e-07	sp|O13898|PMT1_SCHPO	443	FALSE
fissionyeast_NGP_DIA_4.mzML	543.23	564.579	-21.3493	HATSJGTVETLNTK	HATSJGTVETLNTK	(N(N(H(H(H(H)))(H(H)(H)(H)))))	H(8)N(2)	5	3	1059.11	11482800	2.12145e+07	0.000129427	3.28947e-07	sp|O13898|PMT1_SCHPO	443	FALSE
fissionyeast_NGP_DIA_1.mzML	548.092	536.44	11.6523	HATSJGTVETLNTK	HATSJGTVETLNTK	(N(N(H(H(H)(H))(H(H(H))(H(H))))))	H(9)N(2)	5	3	1113.13	14013400	3.49742e+07	0.000104265	2.49877e-06	sp|O13898|PMT1_SCHPO	443	FALSE
fissionyeast_NGP_DIA_2.mzML	560.001	540.391	19.6095	HATSJGTVETLNTK	HATSJGTVETLNTK	(N(N(H(H(H)(H))(H(H(H))(H(H))))))	H(9)N(2)	5	3	1113.13	14690800	3.36086e+07	0.000287739	8.74945e-06	sp|O13898|PMT1_SCHPO	443	FALSE
fissionyeast_NGP_DIA_3.mzML	562.673	581.557	-18.8836	HATSJGTVETLNTK	HATSJGTVETLNTK	(N(N(H(H(H)(H))(H(H(H))(H(H))))))	H(9)N(2)	5	3	1113.13	12986000	2.86047e+07	0.000100594	1.6151e-06	sp|O13898|PMT1_SCHPO	443	FALSE
fissionyeast_NGP_DIA_4.mzML	541.446	563.724	-22.2778	HATSJGTVETLNTK	HATSJGTVETLNTK	(N(N(H(H(H)(H))(H(H(H))(H(H))))))	H(9)N(2)	5	3	1113.13	11121900	2.50731e+07	0.000107916	6.47627e-07	sp|O13898|PMT1_SCHPO	443	FALSE
fissionyeast_NGP_DIA_1.mzML	1643.46	1675.25	-31.7876	HEYFCVYPJASLIK	HEYFC[160]VYPJASLIK	(N(N(H(H(H(H)))(H(H)(H)(H)))))	H(8)N(2)	9	3	1148.48	4556210	2.01475e+07	4.54658e-05	0.000311547	sp|Q9UTC8|OS9_SCHPO	97	FALSE
fissionyeast_NGP_DIA_2.mzML	1664.46	1699.32	-34.8638	HEYFCVYPJASLIK	HEYFC[160]VYPJASLIK	(N(N(H(H(H(H)))(H(H)(H)(H)))))	H(8)N(2)	9	3	1148.48	3446410	1.52546e+07	8.60383e-05	6.64944e-06	sp|Q9UTC8|OS9_SCHPO	97	FALSE
fissionyeast_NGP_DIA_3.mzML	1670.5	1690.42	-19.9233	HEYFCVYPJASLIK	HEYFC[160]VYPJASLIK	(N(N(H(H(H(H)))(H(H)(H)(H)))))	H(8)N(2)	9	3	1148.48	3564320	1.63765e+07	6.08679e-05	2.29338e-05	sp|Q9UTC8|OS9_SCHPO	97	FALSE
fissionyeast_NGP_DIA_4.mzML	1641.43	1686.75	-45.3247	HEYFCVYPJASLIK	HEYFC[160]VYPJASLIK	(N(N(H(H(H(H)))(H(H)(H)(H)))))	H(8)N(2)	9	3	1148.48	3433150	1.34686e+07	0.000580984	1.05835e-05	sp|Q9UTC8|OS9_SCHPO	97	FALSE
fissionyeast_NGP_DIA_1.mzML	578.441	566.766	11.6749	HPJGTAHSLNFR	HPJGTAHSLNFR	(N(N(H(H(H)(H(H)))(H(H)(H(H))))))	H(9)N(2)	3	4	804.582	453054	498129	0.00857488	0.00482859	sp|Q9US04|GGT1_SCHPO	156	FALSE
fissionyeast_NGP_DIA_2.mzML	587.721	577.979	9.74202	HPJGTAHSLNFR	HPJGTAHSLNFR	(N(N(H(H(H)(H(H)))(H(H)(H(H))))))	H(9)N(2)	3	4	804.582	696137	524630	0.000719436	9.40669e-06	sp|Q9US04|GGT1_SCHPO	156	FALSE
fissionyeast_NGP_DIA_3.mzML	588.9	580.665	8.23495	HPJGTAHSLNFR	HPJGTAHSLNFR	(N(N(H(H(H)(H(H)))(H(H)(H(H))))))	H(9)N(2)	3	4	804.582	495884	409172	0.00206067	5.47442e-05	sp|Q9US04|GGT1_SCHPO	156	FALSE
fissionyeast_NGP_DIA_4.mzML	572.647	563.098	9.54942	HPJGTAHSLNFR	HPJGTAHSLNFR	(N(N(H(H(H)(H(H)))(H(H)(H(H))))))	H(9)N(2)	3	4	804.582	444836	423464	0.000726069	0.000131714	sp|Q9US04|GGT1_SCHPO	156	FALSE
fissionyeast_NGP_DIA_1.mzML	582.255	564.996	17.2585	HPJGTAHSLNFR	HPJGTAHSLNFR	(N(N(H(H(H(H)))(H(H)(H)(H)))))	H(8)N(2)	3	3	1018.42	1044060	1.95734e+06	1.83501e-06	0.000154398	sp|Q9US04|GGT1_SCHPO	156	FALSE
fissionyeast_NGP_DIA_2.mzML	590.787	576.316	14.4713	HPJGTAHSLNFR	HPJGTAHSLNFR	(N(N(H(H(H(H)))(H(H)(H)(H)))))	H(8)N(2)	3	3	1018.42	992383	1.82523e+06	1.3349e-05	1.5034e-06	sp|Q9US04|GGT1_SCHPO	156	FALSE
fissionyeast_NGP_DIA_3.mzML	591.461	581.114	10.3466	HPJGTAHSLNFR	HPJGTAHSLNFR	(N(N(H(H(H(H)))(H(H)(H)(H)))))	H(8)N(2)	3	3	1018.42	960091	1.64849e+06	8.38531e-06	6.13552e-07	sp|Q9US04|GGT1_SCHPO	156	FALSE
fissionyeast_NGP_DIA_4.mzML	577.04	563.667	13.3732	HPJGTAHSLNFR	HPJGTAHSLNFR	(N(N(H(H(H(H)))(H(H)(H)(H)))))	H(8)N(2)	3	3	1018.42	866788	1.55411e+06	3.06631e-06	0.000343853	sp|Q9US04|GGT1_SCHPO	156	FALSE
fissionyeast_NGP_DIA_1.mzML	578.799	564.961	13.8383	HPJGTAHSLNFR	HPJGTAHSLNFR	(N(N(H(H(H(H)))(H(H(H(H(H))))))))	H(9)N(2)	3	3	1072.44	1506770	4.43948e+06	4.77897e-08	2.3655e-06	sp|Q9US04|GGT1_SCHPO	156	FALSE
fissionyeast_NGP_DIA_2.mzML	588.167	576.282	11.8855	HPJGTAHSLNFR	HPJGTAHSLNFR	(N(N(H(H(H(H)))(H(H(H(H(H))))))))	H(9)N(2)	3	3	1072.44	1436340	4.58992e+06	3.59584e-08	1.97208e-07	sp|Q9US04|GGT1_SCHPO	156	FALSE
fissionyeast_NGP_DIA_3.mzML	589.361	581.123	8.23752	HPJGTAHSLNFR	HPJGTAHSLNFR	(N(N(H(H(H(H)))(H(H(H(H(H))))))))	H(9)N(2)	3	3	1072.44	1115340	4.2248e+06	2.97024e-08	1.80733e-07	sp|Q9US04|GGT1_SCHPO	156	FALSE
fissionyeast_NGP_DIA_4.mzML	572.077	563.678	8.39921	HPJGTAHSLNFR	HPJGTAHSLNFR	(N(N(H(H(H(H)))(H(H(H(H(H))))))))	H(9)N(2)	3	3	1072.44	1229200	4.08467e+06	2.16093e-06	1.06444e-06	sp|Q9US04|GGT1_SCHPO	156	FALSE
fissionyeast_NGP_DIA_2.mzML	586.054	576.25	9.80387	HPJGTAHSLNFR	HPJGTAHSLNFR	(N(N(H(H(H(H(H))))(H(H(H))(H(H))))))	H(10)N(2)	3	3	1126.46	347112	1.40911e+06	0.00439084	0.000837749	sp|Q9US04|GGT1_SCHPO	156	FALSE
fissionyeast_NGP_DIA_1.mzML	1059.36	1173.72	-114.358	HPNJGTSFFSNSLNR	HPNJGTSFFSNSLNR	(N(N(H(H(H(H)))(H(H(H(H(H))))))))	H(9)N(2)	4	3	1186.15	1283350	4.26158e+06	0.000350535	0.00086627	sp|O13704|YEU5_SCHPO	227	FALSE
fissionyeast_NGP_DIA_2.mzML	1076.62	1191.18	-114.564	HPNJGTSFFSNSLNR	HPNJGTSFFSNSLNR	(N(N(H(H(H(H)))(H(H(H(H(H))))))))	H(9)N(2)	4	3	1186.15	1120220	2.96194e+06	0.00137558	0.00530289	sp|O13704|YEU5_SCHPO	227	FALSE
fissionyeast_NGP_DIA_3.mzML	1082.05	1186.57	-104.518	HPNJGTSFFSNSLNR	HPNJGTSFFSNSLNR	(N(N(H(H(H(H)))(H(H(H(H(H))))))))	H(9)N(2)	4	3	1186.15	985187	3.13914e+06	0.000296937	0.000523137	sp|O13704|YEU5_SCHPO	227	FALSE
fissionyeast_NGP_DIA_4.mzML	1062.77	1178.35	-115.583	HPNJGTSFFSNSLNR	HPNJGTSFFSNSLNR	(N(N(H(H(H(H)))(H(H(H(H(H))))))))	H(9)N(2)	4	3	1186.15	947412	3.02881e+06	0.000243141	0.000123314	sp|O13704|YEU5_SCHPO	227	FALSE
fissionyeast_NGP_DIA_1.mzML	1052.99	1168.77	-115.78	HPNJGTSFFSNSLNR	HPNJGTSFFSNSLNR	(N(N(H(H(H))(H(H(H(H(H(H(H))))))))))	H(10)N(2)	4	3	1240.17	809233	2.735e+06	0.000808238	8.9378e-05	sp|O13704|YEU5_SCHPO	227	FALSE
fissionyeast_NGP_DIA_2.mzML	1069.74	1185.36	-115.615	HPNJGTSFFSNSLNR	HPNJGTSFFSNSLNR	(N(N(H(H(H))(H(H(H(H(H(H(H))))))))))	H(10)N(2)	4	3	1240.17	625976	2.1487e+06	0.000191318	9.4832e-05	sp|O13704|YEU5_SCHPO	227	FALSE
fissionyeast_NGP_DIA_3.mzML	1074.95	1181.74	-106.788	HPNJGTSFFSNSLNR	HPNJGTSFFSNSLNR	(N(N(H(H(H))(H(H(H(H(H(H(H))))))))))	H(10)N(2)	4	3	1240.17	617240	2.42898e+06	0.00473402	0.00797627	sp|O13704|YEU5_SCHPO	227	FALSE
fissionyeast_NGP_DIA_4.mzML	1055.6	1172.95	-117.355	HPNJGTSFFSNSLNR	HPNJGTSFFSNSLNR	(N(N(H(H(H))(H(H(H(H(H(H(H))))))))))	H(10)N(2)	4	3	1240.17	636588	2.06615e+06	0.00268209	0.00713717	sp|O13704|YEU5_SCHPO	227	FALSE
fissionyeast_NGP_DIA_1.mzML	872.483	994.709	-122.226	HSYNPJGTIPECPSR	HSYNPJGTIPEC[160]PSR	(N(N(H(H(H(H)))(H(H)(H(H)(H))))))	H(9)N(2)	6	3	1198.48	1233360	3.47008e+06	0.000767359	6.46531e-06	sp|Q9USU5|GAS2_SCHPO	344	FALSE
fissionyeast_NGP_DIA_2.mzML	876.993	998.978	-121.985	HSYNPJGTIPECPSR	HSYNPJGTIPEC[160]PSR	(N(N(H(H(H(H)))(H(H)(H(H)(H))))))	H(9)N(2)	6	3	1198.48	1253470	3.67309e+06	0.000434603	2.22269e-06	sp|Q9USU5|GAS2_SCHPO	344	FALSE
fissionyeast_NGP_DIA_3.mzML	899.761	1001.01	-101.251	HSYNPJGTIPECPSR	HSYNPJGTIPEC[160]PSR	(N(N(H(H(H(H)))(H(H)(H(H)(H))))))	H(9)N(2)	6	3	1198.48	1204610	3.59547e+06	0.00272321	4.04176e-06	sp|Q9USU5|GAS2_SCHPO	344	FALSE
fissionyeast_NGP_DIA_4.mzML	874.288	981.458	-107.17	HSYNPJGTIPECPSR	HSYNPJGTIPEC[160]PSR	(N(N(H(H(H(H)))(H(H)(H(H)(H))))))	H(9)N(2)	6	3	1198.48	1112110	3.30613e+06	0.000423636	6.28265e-07	sp|Q9USU5|GAS2_SCHPO	344	FALSE
fissionyeast_NGP_DIA_3.mzML	855.282	971.416	-116.134	HSYNPJGTIPECPSR	HSYNPJGTIPEC[160]PSR	(N(N(H(H(H)(H(H(H(H(H))))))(H(H(H(H(H(H(H(H(H))))))))))))	H(17)N(2)	6	4	1223.22	700746	651294	0.000804322	3.1715e-06	sp|Q9USU5|GAS2_SCHPO	344	FALSE
fissionyeast_NGP_DIA_2.mzML	870.374	1007.7	-137.328	HSYNPJGTIPECPSR	HSYNPJGTIPEC[160]PSR	(N(N(H(H(H))(H(H(H))(H(H(H(H))))))))	H(10)N(2)	6	3	1252.49	401172	1.4925e+06	0.00300537	0.000221584	sp|Q9USU5|GAS2_SCHPO	344	FALSE
fissionyeast_NGP_DIA_3.mzML	891.544	1005.53	-113.984	HSYNPJGTIPECPSR	HSYNPJGTIPEC[160]PSR	(N(N(H(H(H))(H(H(H))(H(H(H(H))))))))	H(10)N(2)	6	3	1252.49	502505	1.74369e+06	0.00179363	3.526e-05	sp|Q9USU5|GAS2_SCHPO	344	FALSE
fissionyeast_NGP_DIA_1.mzML	851.586	919.162	-67.5759	HSYNPJGTIPECPSR	HSYNPJGTIPEC[160]PSR	(N(N(H(H(H(H(H(H(H))))))(H(H(H(H)))(H(H(H)))))))	H(14)N(2)	6	3	1468.57	1255980	4171798	0.000383602	2.99428e-06	sp|Q9USU5|GAS2_SCHPO	344	FALSE
fissionyeast_NGP_DIA_2.mzML	855.665	967.726	-112.061	HSYNPJGTIPECPSR	HSYNPJGTIPEC[160]PSR	(N(N(H(H(H(H(H(H(H))))))(H(H(H(H)))(H(H(H)))))))	H(14)N(2)	6	3	1468.57	1158540	4.05408e+06	0.00230944	2.85523e-06	sp|Q9USU5|GAS2_SCHPO	344	FALSE
fissionyeast_NGP_DIA_3.mzML	867.714	971.575	-103.861	HSYNPJGTIPECPSR	HSYNPJGTIPEC[160]PSR	(N(N(H(H(H(H(H(H(H))))))(H(H(H(H)))(H(H(H)))))))	H(14)N(2)	6	3	1468.57	1247360	3.9198e+06	0.00106018	1.38057e-05	sp|Q9USU5|GAS2_SCHPO	344	FALSE
fissionyeast_NGP_DIA_4.mzML	854.807	949.465	-94.6578	HSYNPJGTIPECPSR	HSYNPJGTIPEC[160]PSR	(N(N(H(H(H(H(H(H(H))))))(H(H(H(H)))(H(H(H)))))))	H(14)N(2)	6	3	1468.57	1258680	3.7921e+06	5.50784e-07	4.65815e-07	sp|Q9USU5|GAS2_SCHPO	344	FALSE
fissionyeast_NGP_DIA_1.mzML	849.252	959.439	-110.187	HSYNPJGTIPECPSR	HSYNPJGTIPEC[160]PSR	(N(N(H(H(H(H(H(H(H))))))(H(H(H(H(H(H(H(H)))))))))))	H(15)N(2)	6	3	1522.58	4320850	1.49397e+07	2.66885e-14	1.25532e-06	sp|Q9USU5|GAS2_SCHPO	344	FALSE
fissionyeast_NGP_DIA_2.mzML	851.435	980.563	-129.128	HSYNPJGTIPECPSR	HSYNPJGTIPEC[160]PSR	(N(N(H(H(H(H(H(H(H))))))(H(H(H(H(H(H(H(H)))))))))))	H(15)N(2)	6	3	1522.58	3967980	1.40738e+07	5.50144e-13	1.24336e-05	sp|Q9USU5|GAS2_SCHPO	344	FALSE
fissionyeast_NGP_DIA_3.mzML	863.673	986.548	-122.875	HSYNPJGTIPECPSR	HSYNPJGTIPEC[160]PSR	(N(N(H(H(H(H(H(H(H))))))(H(H(H(H(H(H(H(H)))))))))))	H(15)N(2)	6	3	1522.58	4265220	1.55238e+07	1.32985e-12	1.12238e-06	sp|Q9USU5|GAS2_SCHPO	344	FALSE
fissionyeast_NGP_DIA_4.mzML	851.666	962.743	-111.077	HSYNPJGTIPECPSR	HSYNPJGTIPEC[160]PSR	(N(N(H(H(H(H(H(H(H))))))(H(H(H(H(H(H(H(H)))))))))))	H(15)N(2)	6	3	1522.58	3913310	1.38457e+07	9.089e-11	1.33349e-06	sp|Q9USU5|GAS2_SCHPO	344	FALSE
fissionyeast_NGP_DIA_1.mzML	840.31	929.547	-89.2367	HSYNPJGTIPECPSR	HSYNPJGTIPEC[160]PSR	(N(N(H(H(H(H(H(H(H(H)))))))(H(H(H(H)))(H(H(H(H(H)))))))))	H(17)N(2)	6	3	1630.62	5974780	1.98337e+07	9.57844e-14	3.82471e-05	sp|Q9USU5|GAS2_SCHPO	344	FALSE
fissionyeast_NGP_DIA_2.mzML	842.309	972.707	-130.398	HSYNPJGTIPECPSR	HSYNPJGTIPEC[160]PSR	(N(N(H(H(H(H(H(H(H(H)))))))(H(H(H(H)))(H(H(H(H(H)))))))))	H(17)N(2)	6	3	1630.62	6846830	2.0131e+07	2.79993e-15	1.28201e-05	sp|Q9USU5|GAS2_SCHPO	344	FALSE
fissionyeast_NGP_DIA_3.mzML	854.385	975.237	-120.852	HSYNPJGTIPECPSR	HSYNPJGTIPEC[160]PSR	(N(N(H(H(H(H(H(H(H(H)))))))(H(H(H(H)))(H(H(H(H(H)))))))))	H(17)N(2)	6	3	1630.62	5851230	1.84782e+07	1.06789e-14	3.87604e-06	sp|Q9USU5|GAS2_SCHPO	344	FALSE
fissionyeast_NGP_DIA_4.mzML	843.248	954.277	-111.029	HSYNPJGTIPECPSR	HSYNPJGTIPEC[160]PSR	(N(N(H(H(H(H(H(H(H(H)))))))(H(H(H(H)))(H(H(H(H(H)))))))))	H(17)N(2)	6	3	1630.62	5447550	1.70561e+07	1.46318e-15	6.37981e-07	sp|Q9USU5|GAS2_SCHPO	344	FALSE
fissionyeast_NGP_DIA_1.mzML	1359.49	1357.63	1.85529	HYWJLTSNIYR	HYWJLTSNIYR	(N(N(H(H(H(H(H))))(H(H(H(H)))(H(H(H)))))))	H(12)N(2)	4	3	1273.18	1209240	3.7113e+06	1.00453e-10	0.00231514	sp|O13968|YE48_SCHPO	541	FALSE
fissionyeast_NGP_DIA_2.mzML	1362.04	1362.23	-0.18899	HYWJLTSNIYR	HYWJLTSNIYR	(N(N(H(H(H(H(H))))(H(H(H(H)))(H(H(H)))))))	H(12)N(2)	4	3	1273.18	1046170	3.76603e+06	1.0799e-06	0.0021986	sp|O13968|YE48_SCHPO	541	FALSE
fissionyeast_NGP_DIA_3.mzML	1371.29	1372.75	-1.46328	HYWJLTSNIYR	HYWJLTSNIYR	(N(N(H(H(H(H(H))))(H(H(H(H)))(H(H(H)))))))	H(12)N(2)	4	3	1273.18	1054500	3.24623e+06	4.8539e-06	0.00766868	sp|O13968|YE48_SCHPO	541	FALSE
fissionyeast_NGP_DIA_1.mzML	1356.35	1360.89	-4.54343	HYWJLTSNIYR	HYWJLTSNIYR	(N(N(H(H(H(H(H(H)))))(H(H(H(H(H(H(H))))))))))	H(13)N(2)	4	3	1327.19	10835300	2.96004e+07	7.7419e-11	0.00108306	sp|O13968|YE48_SCHPO	541	FALSE
fissionyeast_NGP_DIA_2.mzML	1359.02	1363.74	-4.72424	HYWJLTSNIYR	HYWJLTSNIYR	(N(N(H(H(H(H(H(H)))))(H(H(H(H(H(H(H))))))))))	H(13)N(2)	4	3	1327.19	10326600	2.84095e+07	4.30073e-11	0.000490483	sp|O13968|YE48_SCHPO	541	FALSE
fissionyeast_NGP_DIA_3.mzML	1369.17	1373.33	-4.1637	HYWJLTSNIYR	HYWJLTSNIYR	(N(N(H(H(H(H(H(H)))))(H(H(H(H(H(H(H))))))))))	H(13)N(2)	4	3	1327.19	10569900	2.70735e+07	4.96417e-09	0.000618544	sp|O13968|YE48_SCHPO	541	FALSE
fissionyeast_NGP_DIA_4.mzML	1355.99	1361.54	-5.54781	HYWJLTSNIYR	HYWJLTSNIYR	(N(N(H(H(H(H(H(H)))))(H(H(H(H(H(H(H))))))))))	H(13)N(2)	4	3	1327.19	10533200	2.69051e+07	2.41511e-09	0.000606654	sp|O13968|YE48_SCHPO	541	FALSE
fissionyeast_NGP_DIA_1.mzML	1348.72	1359.83	-11.1117	HYWJLTSNIYR	HYWJLTSNIYR	(N(N(H(H(H(H(H(H(H))))))(H(H(H(H)))(H(H(H)))))))	H(14)N(2)	4	3	1381.21	3946800	1.67189e+07	1.19354e-08	0.00582315	sp|O13968|YE48_SCHPO	541	FALSE
fissionyeast_NGP_DIA_2.mzML	1351.9	1364.03	-12.132	HYWJLTSNIYR	HYWJLTSNIYR	(N(N(H(H(H(H(H(H(H))))))(H(H(H(H)))(H(H(H)))))))	H(14)N(2)	4	3	1381.21	3400840	1.37435e+07	1.85373e-10	0.000270347	sp|O13968|YE48_SCHPO	541	FALSE
fissionyeast_NGP_DIA_3.mzML	1362.48	1374.48	-11.998	HYWJLTSNIYR	HYWJLTSNIYR	(N(N(H(H(H(H(H(H(H))))))(H(H(H(H)))(H(H(H)))))))	H(14)N(2)	4	3	1381.21	2762400	1.26218e+07	3.46103e-10	0.00140406	sp|O13968|YE48_SCHPO	541	FALSE
fissionyeast_NGP_DIA_4.mzML	1348.44	1362.7	-14.2601	HYWJLTSNIYR	HYWJLTSNIYR	(N(N(H(H(H(H(H(H(H))))))(H(H(H(H)))(H(H(H)))))))	H(14)N(2)	4	3	1381.21	3455460	1.38453e+07	1.5811e-08	0.00355093	sp|O13968|YE48_SCHPO	541	FALSE
fissionyeast_NGP_DIA_1.mzML	1340.61	1342.23	-1.61662	HYWJLTSNIYR	HYWJLTSNIYR	(N(N(H(H(H)(H(H(H(H(H))))))(H(H(H(H(H(H(H))))))))))	H(15)N(2)	4	3	1435.22	870066	4.85055e+06	0.00220279	0.00102411	sp|O13968|YE48_SCHPO	541	FALSE
fissionyeast_NGP_DIA_1.mzML	2477.23	2524.2	-46.9732	IIDWGHSGEIGNLLLSEYJVTYK	IIDWGHSGEIGNLLLSEYJVTYK	(N(N(H(H(H(H)))(H(H(H(H)))))))	H(8)N(2)	19	3	1441.98	4381990	2.35042e+07	0.000352018	5.22543e-06	sp|O74480|YQJ7_SCHPO	185	FALSE
fissionyeast_NGP_DIA_2.mzML	2492.26	2566.4	-74.1409	IIDWGHSGEIGNLLLSEYJVTYK	IIDWGHSGEIGNLLLSEYJVTYK	(N(N(H(H(H(H)))(H(H(H(H)))))))	H(8)N(2)	19	3	1441.98	4035990	2.63959e+07	0.000620076	9.42692e-05	sp|O74480|YQJ7_SCHPO	185	FALSE
fissionyeast_NGP_DIA_3.mzML	2491.62	2562.96	-71.3416	IIDWGHSGEIGNLLLSEYJVTYK	IIDWGHSGEIGNLLLSEYJVTYK	(N(N(H(H(H(H)))(H(H(H(H)))))))	H(8)N(2)	19	3	1441.98	4532100	2.66201e+07	0.000359542	1.8313e-06	sp|O74480|YQJ7_SCHPO	185	FALSE
fissionyeast_NGP_DIA_4.mzML	2475.21	2547.87	-72.6617	IIDWGHSGEIGNLLLSEYJVTYK	IIDWGHSGEIGNLLLSEYJVTYK	(N(N(H(H(H(H)))(H(H(H(H)))))))	H(8)N(2)	19	3	1441.98	3634940	2.36965e+07	0.000388667	1.19398e-06	sp|O74480|YQJ7_SCHPO	185	FALSE
fissionyeast_NGP_DIA_1.mzML	742.049	663.801	78.2483	IITYNAJK	IITYNAJK	(N(N(H(H(H(H)))(H(H)(H(H)(H))))))	H(9)N(2)	7	2	1401.08	1108950	3.32424e+06	2.41141e-06	0.00727881	sp|O13857|PLB2_SCHPO	483	FALSE
fissionyeast_NGP_DIA_2.mzML	741.47	738.685	2.78546	IITYNAJK	IITYNAJK	(N(N(H(H(H(H)))(H(H)(H(H)(H))))))	H(9)N(2)	7	2	1401.08	1274920	3.82774e+06	2.23277e-06	0.000296623	sp|O13857|PLB2_SCHPO	483	FALSE
fissionyeast_NGP_DIA_3.mzML	742.569	677.975	64.5943	IITYNAJK	IITYNAJK	(N(N(H(H(H(H)))(H(H)(H(H)(H))))))	H(9)N(2)	7	2	1401.08	1321390	4.08838e+06	2.37583e-06	0.0013462	sp|O13857|PLB2_SCHPO	483	FALSE
fissionyeast_NGP_DIA_4.mzML	736.116	730.468	5.64757	IITYNAJK	IITYNAJK	(N(N(H(H(H(H)))(H(H)(H(H)(H))))))	H(9)N(2)	7	2	1401.08	1232340	3.51658e+06	4.9162e-06	0.00028766	sp|O13857|PLB2_SCHPO	483	FALSE
fissionyeast_NGP_DIA_3.mzML	961.543	1049.78	-88.2401	IIYNHJSSISDIR	IIYNHJSSISDIR	(N(N(H(H(H(H(H(H)))))(H(H(H(H)))(H(H(H(H))))))))	H(14)N(2)	6	3	1402.9	871802	3.07333e+06	6.08074e-06	0.0025079	sp|Q9P778|DPP5_SCHPO	126	FALSE
fissionyeast_NGP_DIA_4.mzML	933.549	1025.1	-91.5464	IIYNHJSSISDIR	IIYNHJSSISDIR	(N(N(H(H(H(H(H(H)))))(H(H(H(H)))(H(H(H(H))))))))	H(14)N(2)	6	3	1402.9	805643	2.87457e+06	0.000249429	0.00545949	sp|Q9P778|DPP5_SCHPO	126	FALSE
fissionyeast_NGP_DIA_1.mzML	941.058	1028.94	-87.8854	IIYNHJSSISDIR	IIYNHJSSISDIR	(N(N(H(H(H(H(H(H(H))))))(H(H(H(H(H(H(H(H)))))))))))	H(15)N(2)	6	3	1456.92	1117150	4.77121e+06	2.45427e-08	3.00926e-05	sp|Q9P778|DPP5_SCHPO	126	FALSE
fissionyeast_NGP_DIA_2.mzML	953.319	1043.07	-89.7535	IIYNHJSSISDIR	IIYNHJSSISDIR	(N(N(H(H(H(H(H(H(H))))))(H(H(H(H(H(H(H(H)))))))))))	H(15)N(2)	6	3	1456.92	874563	4.11158e+06	1.582e-10	0.000938002	sp|Q9P778|DPP5_SCHPO	126	FALSE
fissionyeast_NGP_DIA_3.mzML	958.466	1047.41	-88.9411	IIYNHJSSISDIR	IIYNHJSSISDIR	(N(N(H(H(H(H(H(H(H))))))(H(H(H(H(H(H(H(H)))))))))))	H(15)N(2)	6	3	1456.92	1005750	3.55605e+06	2.01493e-08	0.000432865	sp|Q9P778|DPP5_SCHPO	126	FALSE
fissionyeast_NGP_DIA_4.mzML	931.192	1024.85	-93.6542	IIYNHJSSISDIR	IIYNHJSSISDIR	(N(N(H(H(H(H(H(H(H))))))(H(H(H(H(H(H(H(H)))))))))))	H(15)N(2)	6	3	1456.92	891589	3.33672e+06	3.33633e-08	0.0036277	sp|Q9P778|DPP5_SCHPO	126	FALSE
fissionyeast_NGP_DIA_1.mzML	937.433	1030.74	-93.3036	IIYNHJSSISDIR	IIYNHJSSISDIR	(N(N(H(H(H(H(H))))(H(H(H(H(H))))(H(H(H(H(H(H))))))))))	H(16)N(2)	6	3	1510.94	1140220	4.32565e+06	1.45574e-11	3.97793e-06	sp|Q9P778|DPP5_SCHPO	126	FALSE
fissionyeast_NGP_DIA_2.mzML	949.272	1044.63	-95.3541	IIYNHJSSISDIR	IIYNHJSSISDIR	(N(N(H(H(H(H(H))))(H(H(H(H(H))))(H(H(H(H(H(H))))))))))	H(16)N(2)	6	3	1510.94	1061110	3.73983e+06	1.12518e-09	6.35971e-05	sp|Q9P778|DPP5_SCHPO	126	FALSE
fissionyeast_NGP_DIA_3.mzML	955.391	1028.48	-73.0919	IIYNHJSSISDIR	IIYNHJSSISDIR	(N(N(H(H(H(H(H))))(H(H(H(H(H))))(H(H(H(H(H(H))))))))))	H(16)N(2)	6	3	1510.94	941959	3.26702e+06	1.3347e-06	0.000245716	sp|Q9P778|DPP5_SCHPO	126	FALSE
fissionyeast_NGP_DIA_4.mzML	927.94	1026.86	-98.9163	IIYNHJSSISDIR	IIYNHJSSISDIR	(N(N(H(H(H(H(H))))(H(H(H(H(H))))(H(H(H(H(H(H))))))))))	H(16)N(2)	6	3	1510.94	987041	3.23684e+06	1.94895e-10	0.000259185	sp|Q9P778|DPP5_SCHPO	126	FALSE
fissionyeast_NGP_DIA_1.mzML	532.291	451.815	80.4755	IJHTTIER	IJHTTIER	(N(N(H(H(H))(H(H(H(H)))))))	H(7)N(2)	2	3	842.024	1544880	1.53966e+06	0.000364205	0.000298463	sp|Q9UT11|YLW3_SCHPO	46	FALSE
fissionyeast_NGP_DIA_2.mzML	533.931	450.81	83.1209	IJHTTIER	IJHTTIER	(N(N(H(H(H))(H(H(H(H)))))))	H(7)N(2)	2	3	842.024	1793720	2.31513e+06	0.000365777	2.69232e-05	sp|Q9UT11|YLW3_SCHPO	46	FALSE
fissionyeast_NGP_DIA_4.mzML	533.055	440.409	92.6458	IJHTTIER	IJHTTIER	(N(N(H(H(H))(H(H(H(H)))))))	H(7)N(2)	2	3	842.024	1461970	1.84751e+06	0.000367358	1.94742e-05	sp|Q9UT11|YLW3_SCHPO	46	FALSE
fissionyeast_NGP_DIA_1.mzML	533.726	431.358	102.368	IJHTTIER	IJHTTIER	(N(N(H(H(H))(H(H(H(H)))))))	H(7)N(2)	2	2	1262.53	1001860	2.16048e+06	1.26934e-05	5.06877e-05	sp|Q9UT11|YLW3_SCHPO	46	FALSE
fissionyeast_NGP_DIA_2.mzML	535.069	431.01	104.059	IJHTTIER	IJHTTIER	(N(N(H(H(H))(H(H(H(H)))))))	H(7)N(2)	2	2	1262.53	1081540	2.75972e+06	1.16052e-05	1.07184e-06	sp|Q9UT11|YLW3_SCHPO	46	FALSE
fissionyeast_NGP_DIA_3.mzML	534.365	394.503	139.862	IJHTTIER	IJHTTIER	(N(N(H(H(H))(H(H(H(H)))))))	H(7)N(2)	2	2	1262.53	1526080	2.0272e+06	6.7658e-06	2.20528e-07	sp|Q9UT11|YLW3_SCHPO	46	FALSE
fissionyeast_NGP_DIA_4.mzML	532.089	411.472	120.617	IJHTTIER	IJHTTIER	(N(N(H(H(H))(H(H(H(H)))))))	H(7)N(2)	2	2	1262.53	842906	1.66164e+06	2.03761e-05	0.000174245	sp|Q9UT11|YLW3_SCHPO	46	FALSE
fissionyeast_NGP_DIA_1.mzML	531.542	451.224	80.3178	IJHTTIER	IJHTTIER	(N(N(H(H(H(H)))(H(H)(H)(H)))))	H(8)N(2)	2	3	896.042	3197100	4.08073e+06	0.000194552	2.40211e-05	sp|Q9UT11|YLW3_SCHPO	46	FALSE
fissionyeast_NGP_DIA_2.mzML	531.267	450.243	81.0243	IJHTTIER	IJHTTIER	(N(N(H(H(H(H)))(H(H)(H)(H)))))	H(8)N(2)	2	3	896.042	3693190	6.46011e+06	0.000197773	0.00114915	sp|Q9UT11|YLW3_SCHPO	46	FALSE
fissionyeast_NGP_DIA_3.mzML	532.272	425.324	106.948	IJHTTIER	IJHTTIER	(N(N(H(H(H(H)))(H(H)(H)(H)))))	H(8)N(2)	2	3	896.042	2127430	4.13731e+06	0.000500935	0.00511294	sp|Q9UT11|YLW3_SCHPO	46	FALSE
fissionyeast_NGP_DIA_4.mzML	531.487	439.506	91.9806	IJHTTIER	IJHTTIER	(N(N(H(H(H(H)))(H(H)(H)(H)))))	H(8)N(2)	2	3	896.042	2231990	3.52303e+06	0.000313177	0.00146483	sp|Q9UT11|YLW3_SCHPO	46	FALSE
fissionyeast_NGP_DIA_1.mzML	520.933	424.045	96.8884	IJHTTIER	IJHTTIER	(N(N(H(H(H)(H))(H(H)(H(H(H)))))))	H(9)N(2)	2	3	950.059	1641780	2.04473e+06	0.00717048	0.00496748	sp|Q9UT11|YLW3_SCHPO	46	FALSE
fissionyeast_NGP_DIA_1.mzML	533.135	433.944	99.1912	IJHTTIER	IJHTTIER	(N(N(H(H(H(H(H(H(H))))))(H(H(H(H(H(H(H(H)))))))))))	H(15)N(2)	2	3	1274.16	142009	55767	2.9583e-05	0.00368003	sp|Q9UT11|YLW3_SCHPO	46	FALSE
fissionyeast_NGP_DIA_3.mzML	534.432	398.16	136.272	IJHTTIER	IJHTTIER	(N(N(H(H(H(H(H(H(H))))))(H(H(H(H(H(H(H(H)))))))))))	H(15)N(2)	2	3	1274.16	205232	116897	5.11101e-06	0.000493633	sp|Q9UT11|YLW3_SCHPO	46	FALSE
fissionyeast_NGP_DIA_3.mzML	532.949	388.601	144.348	IJHTTIER	IJHTTIER	(N(N(H(H)(H(H(H(H(H(H)))))))))	H(8)N(2)	2	2	1343.56	1291510	2.98756e+06	6.97153e-08	0.00747168	sp|Q9UT11|YLW3_SCHPO	46	FALSE
fissionyeast_NGP_DIA_4.mzML	530.852	405.861	124.991	IJHTTIER	IJHTTIER	(N(N(H(H)(H(H(H(H(H(H)))))))))	H(8)N(2)	2	2	1343.56	885635	2.27883e+06	3.72604e-08	0.000752467	sp|Q9UT11|YLW3_SCHPO	46	FALSE
fissionyeast_NGP_DIA_2.mzML	741.66	756.216	-14.5559	INPNNVIHJSSR	INPNNVIHJSSR	(N(N(H(H(H(H)))(H(H)(H)(H)))))	H(8)N(2)	9	3	1023.1	2885880	6.61118e+06	1.87153e-06	0.00020382	sp|O94385|PO152_SCHPO	143	FALSE
fissionyeast_NGP_DIA_3.mzML	745.086	750.462	-5.37573	INPNNVIHJSSR	INPNNVIHJSSR	(N(N(H(H(H(H)))(H(H)(H)(H)))))	H(8)N(2)	9	3	1023.1	2624950	7.25752e+06	0.00489406	0.00628016	sp|O94385|PO152_SCHPO	143	FALSE
fissionyeast_NGP_DIA_4.mzML	736.837	747.833	-10.9963	INPNNVIHJSSR	INPNNVIHJSSR	(N(N(H(H(H(H)))(H(H)(H)(H)))))	H(8)N(2)	9	3	1023.1	3683310	6.54554e+06	0.000484243	4.28698e-05	sp|O94385|PO152_SCHPO	143	FALSE
fissionyeast_NGP_DIA_4.mzML	730.676	747.524	-16.8483	INPNNVIHJSSR	INPNNVIHJSSR	(N(N(H(H(H(H)))(H(H(H(H(H))))))))	H(9)N(2)	9	3	1077.12	1589480	6.63162e+06	1.11691e-05	0.00667707	sp|O94385|PO152_SCHPO	143	FALSE
fissionyeast_NGP_DIA_3.mzML	2128.87	2085.7	43.1708	IPLJDTVDVTTLPSIK	IPLJDTVDVTTLPSIK	(N(N(H(H(H))(H(H(H(H)))))))	H(7)N(2)	4	3	1089.5	3035560	3.24477e+06	0.000567755	5.64203e-06	sp|O94702|ERMP1_SCHPO	682	FALSE
fissionyeast_NGP_DIA_1.mzML	2085.42	2065.89	19.5329	IPLJDTVDVTTLPSIK	IPLJDTVDVTTLPSIK	(N(N(H(H(H(H)))(H(H)(H)(H)))))	H(8)N(2)	4	3	1143.52	2319480	1.46602e+07	0.000135286	1.59556e-06	sp|O94702|ERMP1_SCHPO	682	FALSE
fissionyeast_NGP_DIA_2.mzML	2109.25	2084.66	24.5915	IPLJDTVDVTTLPSIK	IPLJDTVDVTTLPSIK	(N(N(H(H(H(H)))(H(H)(H)(H)))))	H(8)N(2)	4	3	1143.52	2384950	1.40808e+07	0.00653278	6.35612e-06	sp|O94702|ERMP1_SCHPO	682	FALSE
fissionyeast_NGP_DIA_3.mzML	2117.53	2089.13	28.399	IPLJDTVDVTTLPSIK	IPLJDTVDVTTLPSIK	(N(N(H(H(H(H)))(H(H)(H)(H)))))	H(8)N(2)	4	3	1143.52	3200380	1.6853e+07	0.000293469	8.89155e-07	sp|O94702|ERMP1_SCHPO	682	FALSE
fissionyeast_NGP_DIA_4.mzML	2087.86	2057.63	30.2287	IPLJDTVDVTTLPSIK	IPLJDTVDVTTLPSIK	(N(N(H(H(H(H)))(H(H)(H)(H)))))	H(8)N(2)	4	3	1143.52	1897650	1.10516e+07	0.00081622	1.02801e-05	sp|O94702|ERMP1_SCHPO	682	FALSE
fissionyeast_NGP_DIA_1.mzML	2077.45	2059.46	17.9949	IPLJDTVDVTTLPSIK	IPLJDTVDVTTLPSIK	(N(N(H(H(H(H)))(H(H)(H(H)(H))))))	H(9)N(2)	4	3	1197.54	6602910	5.28309e+06	0.00046405	2.04001e-06	sp|O94702|ERMP1_SCHPO	682	FALSE
fissionyeast_NGP_DIA_2.mzML	2100.13	2078.36	21.7716	IPLJDTVDVTTLPSIK	IPLJDTVDVTTLPSIK	(N(N(H(H(H(H)))(H(H)(H(H)(H))))))	H(9)N(2)	4	3	1197.54	7536340	6.43013e+06	0.000412605	2.12321e-06	sp|O94702|ERMP1_SCHPO	682	FALSE
fissionyeast_NGP_DIA_3.mzML	2107.81	2082.64	25.1718	IPLJDTVDVTTLPSIK	IPLJDTVDVTTLPSIK	(N(N(H(H(H(H)))(H(H)(H(H)(H))))))	H(9)N(2)	4	3	1197.54	8423570	6.2248e+06	0.000407056	1.02319e-06	sp|O94702|ERMP1_SCHPO	682	FALSE
fissionyeast_NGP_DIA_4.mzML	2078.93	2052.51	26.4245	IPLJDTVDVTTLPSIK	IPLJDTVDVTTLPSIK	(N(N(H(H(H(H)))(H(H)(H(H)(H))))))	H(9)N(2)	4	3	1197.54	6118720	4.51459e+06	0.000480567	6.33125e-07	sp|O94702|ERMP1_SCHPO	682	FALSE
fissionyeast_NGP_DIA_1.mzML	1736.67	1720.15	16.5189	ISQJDTDSIVEAVYR	ISQJDTDSIVEAVYR	(N(N(H(H(H(H)))(H(H)(H)(H)))))	H(8)N(2)	4	3	1138.14	7074230	1.03874e+07	8.72077e-05	8.22472e-07	sp|O74480|YQJ7_SCHPO	315	FALSE
fissionyeast_NGP_DIA_2.mzML	1757.89	1736.11	21.7754	ISQJDTDSIVEAVYR	ISQJDTDSIVEAVYR	(N(N(H(H(H(H)))(H(H)(H)(H)))))	H(8)N(2)	4	3	1138.14	5763280	1.02588e+07	8.49013e-05	5.74144e-07	sp|O74480|YQJ7_SCHPO	315	FALSE
fissionyeast_NGP_DIA_3.mzML	1751.04	1732.51	18.5327	ISQJDTDSIVEAVYR	ISQJDTDSIVEAVYR	(N(N(H(H(H(H)))(H(H)(H)(H)))))	H(8)N(2)	4	3	1138.14	6592550	1.02985e+07	0.00336252	8.10327e-07	sp|O74480|YQJ7_SCHPO	315	FALSE
fissionyeast_NGP_DIA_4.mzML	1731.49	1702.45	29.0389	ISQJDTDSIVEAVYR	ISQJDTDSIVEAVYR	(N(N(H(H(H(H)))(H(H)(H)(H)))))	H(8)N(2)	4	3	1138.14	6261420	8.84857e+06	0.000269318	7.06562e-07	sp|O74480|YQJ7_SCHPO	315	FALSE
fissionyeast_NGP_DIA_1.mzML	1731.36	1705.08	26.2755	ISQJDTDSIVEAVYR	ISQJDTDSIVEAVYR	(N(N(H(H(H)(H))(H(H(H(H(H))))))))	H(9)N(2)	4	3	1192.16	4319560	6.55251e+06	0.000169431	3.70379e-07	sp|O74480|YQJ7_SCHPO	315	FALSE
fissionyeast_NGP_DIA_2.mzML	1752.08	1720.36	31.7221	ISQJDTDSIVEAVYR	ISQJDTDSIVEAVYR	(N(N(H(H(H)(H))(H(H(H(H(H))))))))	H(9)N(2)	4	3	1192.16	3682530	6.12985e+06	0.000270378	5.46007e-06	sp|O74480|YQJ7_SCHPO	315	FALSE
fissionyeast_NGP_DIA_3.mzML	1746.54	1718.04	28.5003	ISQJDTDSIVEAVYR	ISQJDTDSIVEAVYR	(N(N(H(H(H)(H))(H(H(H(H(H))))))))	H(9)N(2)	4	3	1192.16	3922220	6.10811e+06	0.000386961	7.29497e-06	sp|O74480|YQJ7_SCHPO	315	FALSE
fissionyeast_NGP_DIA_4.mzML	1725.72	1700.91	24.811	ISQJDTDSIVEAVYR	ISQJDTDSIVEAVYR	(N(N(H(H(H)(H))(H(H(H(H(H))))))))	H(9)N(2)	4	3	1192.16	3600310	5.11431e+06	0.000242091	1.46785e-06	sp|O74480|YQJ7_SCHPO	315	FALSE
fissionyeast_NGP_DIA_1.mzML	1725.66	1730.7	-5.04446	ISQJDTDSIVEAVYR	ISQJDTDSIVEAVYR	(N(N(H(H(H(H(H))))(H(H)(H(H(H)))))))	H(10)N(2)	4	3	1246.18	387326	522991	0.000836533	6.03536e-07	sp|O74480|YQJ7_SCHPO	315	FALSE
fissionyeast_NGP_DIA_1.mzML	1548.68	1641.17	-92.4907	ITLVDJNTWJNTHIATVGK	ITLVDJNTWJNTHIATVGK	(N(N(H(H(H(H)))(H(H)(H)(H)))))	H(8)N(2)	6	3	1271.9	1849080	1.63923e+07	0.000341866	2.61974e-07	sp|O94335|STT3_SCHPO	569	FALSE
fissionyeast_NGP_DIA_2.mzML	1584.22	1652.5	-68.276	ITLVDJNTWJNTHIATVGK	ITLVDJNTWJNTHIATVGK	(N(N(H(H(H(H)))(H(H)(H)(H)))))	H(8)N(2)	6	3	1271.9	2197020	1.93893e+07	1.4029e-05	2.54074e-07	sp|O94335|STT3_SCHPO	569	FALSE
fissionyeast_NGP_DIA_3.mzML	1582.62	1658.71	-76.0866	ITLVDJNTWJNTHIATVGK	ITLVDJNTWJNTHIATVGK	(N(N(H(H(H(H)))(H(H)(H)(H)))))	H(8)N(2)	6	3	1271.9	2077880	1.73619e+07	0.00026615	5.79041e-07	sp|O94335|STT3_SCHPO	569	FALSE
fissionyeast_NGP_DIA_4.mzML	1559.38	1627.74	-68.3641	ITLVDJNTWJNTHIATVGK	ITLVDJNTWJNTHIATVGK	(N(N(H(H(H(H)))(H(H)(H)(H)))))	H(8)N(2)	6	3	1271.9	2143480	1.76333e+07	0.00024104	5.437e-07	sp|O94335|STT3_SCHPO	569	FALSE
fissionyeast_NGP_DIA_1.mzML	1544.71	1643.89	-99.1776	ITLVDJNTWJNTHIATVGK	ITLVDJNTWJNTHIATVGK	(N(N(H(H(H(H(H))))(H(H(H(H)))))))	H(9)N(2)	10	3	1325.91	8594680	5.43653e+07	9.93659e-05	3.10655e-06	sp|O94335|STT3_SCHPO	573	FALSE
fissionyeast_NGP_DIA_2.mzML	1580.03	1656.59	-76.5643	ITLVDJNTWJNTHIATVGK	ITLVDJNTWJNTHIATVGK	(N(N(H(H(H(H(H))))(H(H(H(H)))))))	H(9)N(2)	10	3	1325.91	8807090	5.65933e+07	2.5198e-06	3.41202e-07	sp|O94335|STT3_SCHPO	573	FALSE
fissionyeast_NGP_DIA_3.mzML	1579.51	1660.07	-80.5617	ITLVDJNTWJNTHIATVGK	ITLVDJNTWJNTHIATVGK	(N(N(H(H(H(H(H))))(H(H(H(H)))))))	H(9)N(2)	10	3	1325.91	8191210	5.03974e+07	1.97584e-05	1.05727e-06	sp|O94335|STT3_SCHPO	573	FALSE
fissionyeast_NGP_DIA_4.mzML	1554.77	1632.43	-77.6562	ITLVDJNTWJNTHIATVGK	ITLVDJNTWJNTHIATVGK	(N(N(H(H(H(H(H))))(H(H(H(H)))))))	H(9)N(2)	10	3	1325.91	8183620	5.33304e+07	0.000306704	9.01429e-07	sp|O94335|STT3_SCHPO	573	FALSE
fissionyeast_NGP_DIA_1.mzML	1539	1631.88	-92.876	ITLVDJNTWJNTHIATVGK	ITLVDJNTWJNTHIATVGK	(N(N(H(H(H(H)))(H(H(H))(H(H(H)))))))	H(10)N(2)	10	3	1379.93	4183920	2.2989e+07	1.00172e-05	4.36423e-07	sp|O94335|STT3_SCHPO	573	FALSE
fissionyeast_NGP_DIA_2.mzML	1576.29	1646.54	-70.2456	ITLVDJNTWJNTHIATVGK	ITLVDJNTWJNTHIATVGK	(N(N(H(H(H(H)))(H(H(H))(H(H(H)))))))	H(10)N(2)	10	3	1379.93	3850500	2.39362e+07	1.53972e-06	2.99847e-07	sp|O94335|STT3_SCHPO	573	FALSE
fissionyeast_NGP_DIA_3.mzML	1575.84	1653.77	-77.9332	ITLVDJNTWJNTHIATVGK	ITLVDJNTWJNTHIATVGK	(N(N(H(H(H(H)))(H(H(H))(H(H(H)))))))	H(10)N(2)	10	3	1379.93	3632820	2.24921e+07	9.4432e-05	1.4252e-06	sp|O94335|STT3_SCHPO	573	FALSE
fissionyeast_NGP_DIA_4.mzML	1550.01	1621.62	-71.6149	ITLVDJNTWJNTHIATVGK	ITLVDJNTWJNTHIATVGK	(N(N(H(H(H(H)))(H(H(H))(H(H(H)))))))	H(10)N(2)	10	3	1379.93	3671140	2.09783e+07	0.000688714	7.44129e-07	sp|O94335|STT3_SCHPO	573	FALSE
fissionyeast_NGP_DIA_1.mzML	876.058	911.482	-35.4244	JATDAAHAVWR	JATDAAHAVWR	(N(N(H(H(H)(H))(H(H(H))(H(H))))))	H(9)N(2)	1	3	1026.08	311029	1.81564e+06	0.000377035	8.57175e-05	sp|O60172|PPA3_SCHPO	221	FALSE
fissionyeast_NGP_DIA_4.mzML	1289.99	1274.8	15.1908	JATYTLHWTVSPK	JATYTLHWTVSPK	(N(N(H(H(H))(H(H(H(H)))))))	H(7)N(2)	1	3	1020.1	695828	1.79469e+06	0.00687289	0.00101029	sp|Q10259|SPC3_SCHPO	148	FALSE
fissionyeast_NGP_DIA_1.mzML	1282.03	1305.86	-23.8335	JATYTLHWTVSPK	JATYTLHWTVSPK	(N(N(H(H(H(H)))(H(H)(H)(H)))))	H(8)N(2)	1	3	1074.12	2766380	1.04512e+07	4.97886e-05	3.03431e-07	sp|Q10259|SPC3_SCHPO	148	FALSE
fissionyeast_NGP_DIA_2.mzML	1291.53	1315.79	-24.2598	JATYTLHWTVSPK	JATYTLHWTVSPK	(N(N(H(H(H(H)))(H(H)(H)(H)))))	H(8)N(2)	1	3	1074.12	2918200	1.01304e+07	1.19054e-06	1.40033e-06	sp|Q10259|SPC3_SCHPO	148	FALSE
fissionyeast_NGP_DIA_3.mzML	1290.31	1314.01	-23.6969	JATYTLHWTVSPK	JATYTLHWTVSPK	(N(N(H(H(H(H)))(H(H)(H)(H)))))	H(8)N(2)	1	3	1074.12	2231660	8.78393e+06	3.06688e-05	9.46418e-06	sp|Q10259|SPC3_SCHPO	148	FALSE
fissionyeast_NGP_DIA_4.mzML	1281.58	1268.19	13.3935	JATYTLHWTVSPK	JATYTLHWTVSPK	(N(N(H(H(H(H)))(H(H)(H)(H)))))	H(8)N(2)	1	3	1074.12	2547690	8.96761e+06	1.27636e-06	4.37815e-06	sp|Q10259|SPC3_SCHPO	148	FALSE
fissionyeast_NGP_DIA_1.mzML	1274.41	1313.55	-39.1449	JATYTLHWTVSPK	JATYTLHWTVSPK	(N(N(H(H(H(H)))(H(H)(H(H)(H))))))	H(9)N(2)	1	3	1128.14	2375120	1.02512e+07	0.000657312	3.28878e-06	sp|Q10259|SPC3_SCHPO	148	FALSE
fissionyeast_NGP_DIA_2.mzML	1282.42	1322.54	-40.1167	JATYTLHWTVSPK	JATYTLHWTVSPK	(N(N(H(H(H(H)))(H(H)(H(H)(H))))))	H(9)N(2)	1	3	1128.14	2563100	1.10898e+07	0.000465889	4.87881e-05	sp|Q10259|SPC3_SCHPO	148	FALSE
fissionyeast_NGP_DIA_3.mzML	1282.69	1321.97	-39.2779	JATYTLHWTVSPK	JATYTLHWTVSPK	(N(N(H(H(H(H)))(H(H)(H(H)(H))))))	H(9)N(2)	1	3	1128.14	1983380	8.37004e+06	0.000614859	9.13751e-07	sp|Q10259|SPC3_SCHPO	148	FALSE
fissionyeast_NGP_DIA_4.mzML	1273.63	1277.93	-4.29635	JATYTLHWTVSPK	JATYTLHWTVSPK	(N(N(H(H(H(H)))(H(H)(H(H)(H))))))	H(9)N(2)	1	3	1128.14	2156970	9.56615e+06	0.000861808	3.57372e-06	sp|Q10259|SPC3_SCHPO	148	FALSE
fissionyeast_NGP_DIA_1.mzML	991.898	918.527	73.3711	JDTQFYIK	JDTQFYIK	(N(N(H(H(H(H(H(H(H))))))(H(H(H(H(H))))(H(H(H(H))))))))	H(16)N(2)	1	3	1343.18	10952500	1.24996e+07	3.25665e-18	0.00256261	sp|Q9USU5|GAS2_SCHPO	34	FALSE
fissionyeast_NGP_DIA_2.mzML	1002.5	967.289	35.2113	JDTQFYIK	JDTQFYIK	(N(N(H(H(H(H(H(H(H))))))(H(H(H(H(H))))(H(H(H(H))))))))	H(16)N(2)	1	3	1343.18	11677400	1.29788e+07	1.06581e-15	0.0029951	sp|Q9USU5|GAS2_SCHPO	34	FALSE
fissionyeast_NGP_DIA_3.mzML	1009.43	971.367	38.0629	JDTQFYIK	JDTQFYIK	(N(N(H(H(H(H(H(H(H))))))(H(H(H(H(H))))(H(H(H(H))))))))	H(16)N(2)	1	3	1343.18	11463100	1.70548e+07	1.30074e-15	0.000509635	sp|Q9USU5|GAS2_SCHPO	34	FALSE
fissionyeast_NGP_DIA_4.mzML	986.08	949.061	37.0186	JDTQFYIK	JDTQFYIK	(N(N(H(H(H(H(H(H(H))))))(H(H(H(H(H))))(H(H(H(H))))))))	H(16)N(2)	1	3	1343.18	10574500	6.78153e+06	7.43619e-08	0.000472139	sp|Q9USU5|GAS2_SCHPO	34	FALSE
fissionyeast_NGP_DIA_1.mzML	983.977	995.948	-11.9714	JDTQFYIK	JDTQFYIK	(N(N(H(H(H(H(H(H(H(H)))))))(H(H(H(H)))(H(H(H(H(H)))))))))	H(17)N(2)	1	3	1397.19	5895690	4.62881e+06	1.62779e-15	1.25102e-05	sp|Q9USU5|GAS2_SCHPO	34	FALSE
fissionyeast_NGP_DIA_2.mzML	994.222	1000.17	-5.94885	JDTQFYIK	JDTQFYIK	(N(N(H(H(H(H(H(H(H(H)))))))(H(H(H(H)))(H(H(H(H(H)))))))))	H(17)N(2)	1	3	1397.19	6425840	4.4845e+06	8.6448e-15	0.000114302	sp|Q9USU5|GAS2_SCHPO	34	FALSE
fissionyeast_NGP_DIA_3.mzML	1001.53	1001.64	-0.111671	JDTQFYIK	JDTQFYIK	(N(N(H(H(H(H(H(H(H(H)))))))(H(H(H(H)))(H(H(H(H(H)))))))))	H(17)N(2)	1	3	1397.19	6094230	5.19321e+06	7.13988e-16	0.00027204	sp|Q9USU5|GAS2_SCHPO	34	FALSE
fissionyeast_NGP_DIA_4.mzML	977.549	982.655	-5.10631	JDTQFYIK	JDTQFYIK	(N(N(H(H(H(H(H(H(H(H)))))))(H(H(H(H)))(H(H(H(H(H)))))))))	H(17)N(2)	1	3	1397.19	6206770	3.37904e+06	2.93477e-13	7.50676e-05	sp|Q9USU5|GAS2_SCHPO	34	FALSE
fissionyeast_NGP_DIA_1.mzML	1039.94	1016.1	23.8355	JDTQFYIK	JDTQFYIK	(N(N(H(H(H(H(H))))(H(H(H(H)))))))	H(9)N(2)	1	2	1447.07	454803	2.15863e+06	0.000123519	3.75325e-05	sp|Q9USU5|GAS2_SCHPO	34	FALSE
fissionyeast_NGP_DIA_4.mzML	1037.89	1005.89	31.9991	JDTQFYIK	JDTQFYIK	(N(N(H(H(H(H(H))))(H(H(H(H)))))))	H(9)N(2)	1	2	1447.07	565870	2.01906e+06	0.000139939	4.25958e-05	sp|Q9USU5|GAS2_SCHPO	34	FALSE
fissionyeast_NGP_DIA_2.mzML	2128.58	2080.92	47.6604	JITALSASEIWSDTDGVDAGR	JITALSASEIWSDTDGVDAGR	(N(N(H(H(H(H(H(H(H))))))(H(H(H(H(H(H)))))))))	H(13)N(2)	1	3	1564.3	3194660	1.51847e+06	0.00465587	2.06431e-05	sp|P32834|SXA1_SCHPO	106	FALSE
fissionyeast_NGP_DIA_1.mzML	1795.55	1837.86	-42.3129	JITSDSSFTFCPTDKDVDWR	JITSDSSFTFC[160]PTDKDVDWR	(N(N(H(H(H(H)))(H(H)(H(H))))))	H(8)N(2)	1	3	1365.22	1559420	7.36514e+06	0.000781956	5.43891e-05	sp|O74401|ERO11_SCHPO	286	FALSE
fissionyeast_NGP_DIA_2.mzML	1816.73	1848.72	-31.9884	JITSDSSFTFCPTDKDVDWR	JITSDSSFTFC[160]PTDKDVDWR	(N(N(H(H(H(H)))(H(H)(H(H))))))	H(8)N(2)	1	3	1365.22	1525460	6.16125e+06	0.000651884	2.08873e-05	sp|O74401|ERO11_SCHPO	286	FALSE
fissionyeast_NGP_DIA_3.mzML	1806.17	1851.2	-45.0325	JITSDSSFTFCPTDKDVDWR	JITSDSSFTFC[160]PTDKDVDWR	(N(N(H(H(H(H)))(H(H)(H(H))))))	H(8)N(2)	1	3	1365.22	1603790	5.23402e+06	0.00632331	5.54658e-05	sp|O74401|ERO11_SCHPO	286	FALSE
fissionyeast_NGP_DIA_4.mzML	1793.66	1806.57	-12.9093	JITSDSSFTFCPTDKDVDWR	JITSDSSFTFC[160]PTDKDVDWR	(N(N(H(H(H(H)))(H(H)(H(H))))))	H(8)N(2)	1	3	1365.22	1579570	5.54431e+06	0.00376516	6.80176e-06	sp|O74401|ERO11_SCHPO	286	FALSE
fissionyeast_NGP_DIA_1.mzML	1790.66	1836.3	-45.6381	JITSDSSFTFCPTDKDVDWR	JITSDSSFTFC[160]PTDKDVDWR	(N(N(H(H(H(H)))(H(H(H(H(H))))))))	H(9)N(2)	1	3	1419.24	1126270	5.2273e+06	0.00102083	8.46922e-05	sp|O74401|ERO11_SCHPO	286	FALSE
fissionyeast_NGP_DIA_2.mzML	1812.56	1847.47	-34.9138	JITSDSSFTFCPTDKDVDWR	JITSDSSFTFC[160]PTDKDVDWR	(N(N(H(H(H(H)))(H(H(H(H(H))))))))	H(9)N(2)	1	3	1419.24	1084510	4.74528e+06	0.000760154	2.15032e-05	sp|O74401|ERO11_SCHPO	286	FALSE
fissionyeast_NGP_DIA_3.mzML	1802.49	1849.59	-47.1008	JITSDSSFTFCPTDKDVDWR	JITSDSSFTFC[160]PTDKDVDWR	(N(N(H(H(H(H)))(H(H(H(H(H))))))))	H(9)N(2)	1	3	1419.24	1040290	3.95221e+06	0.0017605	4.4299e-06	sp|O74401|ERO11_SCHPO	286	FALSE
fissionyeast_NGP_DIA_4.mzML	1787.72	1804.39	-16.6651	JITSDSSFTFCPTDKDVDWR	JITSDSSFTFC[160]PTDKDVDWR	(N(N(H(H(H(H)))(H(H(H(H(H))))))))	H(9)N(2)	1	3	1419.24	973425	4.02866e+06	0.000892428	0.000156243	sp|O74401|ERO11_SCHPO	286	FALSE
fissionyeast_NGP_DIA_2.mzML	1982.15	1990.56	-8.41363	JITVPIGASHDDLIVLAR	JITVPIGASHDDLIVLAR	(N(N(H(H(H(H(H))))(H(H(H(H)))))))	H(9)N(2)	1	4	942.929	757750	373569	0.0019686	2.16573e-06	sp|O94559|LES1_SCHPO	199	FALSE
fissionyeast_NGP_DIA_3.mzML	1991.71	1999.62	-7.91293	JITVPIGASHDDLIVLAR	JITVPIGASHDDLIVLAR	(N(N(H(H(H(H(H))))(H(H(H(H)))))))	H(9)N(2)	1	4	942.929	692118	531064	0.00522353	0.000103476	sp|O94559|LES1_SCHPO	199	FALSE
fissionyeast_NGP_DIA_4.mzML	1961.23	1970.2	-8.96975	JITVPIGASHDDLIVLAR	JITVPIGASHDDLIVLAR	(N(N(H(H(H(H(H))))(H(H(H(H)))))))	H(9)N(2)	1	4	942.929	786837	473969	0.00195609	7.01589e-07	sp|O94559|LES1_SCHPO	199	FALSE
fissionyeast_NGP_DIA_1.mzML	1978.98	1986.59	-7.61263	JITVPIGASHDDLIVLAR	JITVPIGASHDDLIVLAR	(N(N(H(H(H))(H(H(H(H)))))))	H(7)N(2)	1	3	1148.87	11249800	7.05477e+07	0.000325207	2.2085e-06	sp|O94559|LES1_SCHPO	199	FALSE
fissionyeast_NGP_DIA_2.mzML	1996.63	2005.23	-8.59546	JITVPIGASHDDLIVLAR	JITVPIGASHDDLIVLAR	(N(N(H(H(H))(H(H(H(H)))))))	H(7)N(2)	1	3	1148.87	9039660	5.15521e+07	0.000323839	6.57556e-06	sp|O94559|LES1_SCHPO	199	FALSE
fissionyeast_NGP_DIA_3.mzML	2006.74	2012.27	-5.52658	JITVPIGASHDDLIVLAR	JITVPIGASHDDLIVLAR	(N(N(H(H(H))(H(H(H(H)))))))	H(7)N(2)	1	3	1148.87	8428520	4.19177e+07	0.000329302	5.93815e-06	sp|O94559|LES1_SCHPO	199	FALSE
fissionyeast_NGP_DIA_4.mzML	1977.46	1985.88	-8.42219	JITVPIGASHDDLIVLAR	JITVPIGASHDDLIVLAR	(N(N(H(H(H))(H(H(H(H)))))))	H(7)N(2)	1	3	1148.87	12287500	5.87621e+07	0.000385282	1.81896e-06	sp|O94559|LES1_SCHPO	199	FALSE
fissionyeast_NGP_DIA_1.mzML	1969.9	1974.89	-4.98996	JITVPIGASHDDLIVLAR	JITVPIGASHDDLIVLAR	(N(N(H(H(H(H)))(H(H(H(H)))))))	H(8)N(2)	1	3	1202.89	12069600	4.82648e+07	0.000214831	1.26293e-06	sp|O94559|LES1_SCHPO	199	FALSE
fissionyeast_NGP_DIA_2.mzML	1987.21	1992.61	-5.40061	JITVPIGASHDDLIVLAR	JITVPIGASHDDLIVLAR	(N(N(H(H(H(H)))(H(H(H(H)))))))	H(8)N(2)	1	3	1202.89	12684300	3.90049e+07	0.000215889	9.51193e-07	sp|O94559|LES1_SCHPO	199	FALSE
fissionyeast_NGP_DIA_3.mzML	1996.69	2001.39	-4.69591	JITVPIGASHDDLIVLAR	JITVPIGASHDDLIVLAR	(N(N(H(H(H(H)))(H(H(H(H)))))))	H(8)N(2)	1	3	1202.89	10157600	4.94031e+07	0.000380282	4.08544e-06	sp|O94559|LES1_SCHPO	199	FALSE
fissionyeast_NGP_DIA_4.mzML	1966.77	1972.38	-5.61432	JITVPIGASHDDLIVLAR	JITVPIGASHDDLIVLAR	(N(N(H(H(H(H)))(H(H(H(H)))))))	H(8)N(2)	1	3	1202.89	9958880	4.8684e+07	0.000220107	7.71049e-07	sp|O94559|LES1_SCHPO	199	FALSE
fissionyeast_NGP_DIA_1.mzML	1965.24	1973.74	-8.49715	JITVPIGASHDDLIVLAR	JITVPIGASHDDLIVLAR	(N(N(H(H(H)(H))(H(H)(H(H(H)))))))	H(9)N(2)	1	3	1256.9	12196600	4.20775e+07	9.56688e-05	9.8349e-07	sp|O94559|LES1_SCHPO	199	FALSE
fissionyeast_NGP_DIA_2.mzML	1982.45	1991.36	-8.90549	JITVPIGASHDDLIVLAR	JITVPIGASHDDLIVLAR	(N(N(H(H(H)(H))(H(H)(H(H(H)))))))	H(9)N(2)	1	3	1256.9	10532400	4.12351e+07	1.28557e-05	1.10102e-06	sp|O94559|LES1_SCHPO	199	FALSE
fissionyeast_NGP_DIA_3.mzML	1991.18	2000.31	-9.12888	JITVPIGASHDDLIVLAR	JITVPIGASHDDLIVLAR	(N(N(H(H(H)(H))(H(H)(H(H(H)))))))	H(9)N(2)	1	3	1256.9	10278700	3.73371e+07	0.000333445	2.33621e-06	sp|O94559|LES1_SCHPO	199	FALSE
fissionyeast_NGP_DIA_4.mzML	1962.58	1971.04	-8.45857	JITVPIGASHDDLIVLAR	JITVPIGASHDDLIVLAR	(N(N(H(H(H)(H))(H(H)(H(H(H)))))))	H(9)N(2)	1	3	1256.9	8729840	4.20108e+07	7.52888e-06	1.16491e-06	sp|O94559|LES1_SCHPO	199	FALSE
fissionyeast_NGP_DIA_1.mzML	987.541	1018.64	-31.0945	JLSADIPAK	JLSADIPAK	(N(N(H(H(H(H(H))))(H(H(H(H(H))))))))	H(10)N(2)	1	3	985.738	231528	522470	0.00298284	6.11739e-05	sp|P87167|BUT2_SCHPO	215	FALSE
fissionyeast_NGP_DIA_2.mzML	1000.42	1026.79	-26.3675	JLSADIPAK	JLSADIPAK	(N(N(H(H(H(H(H))))(H(H(H(H(H))))))))	H(10)N(2)	1	3	985.738	299105	507166	0.000547058	4.66015e-05	sp|P87167|BUT2_SCHPO	215	FALSE
fissionyeast_NGP_DIA_4.mzML	982.847	1009.27	-26.4199	JLSADIPAK	JLSADIPAK	(N(N(H(H(H(H(H))))(H(H(H(H(H))))))))	H(10)N(2)	1	3	985.738	150352	289364	0.00539425	0.000996764	sp|P87167|BUT2_SCHPO	215	FALSE
fissionyeast_NGP_DIA_1.mzML	980.969	1012.17	-31.1976	JLSADIPAK	JLSADIPAK	(N(N(H(H(H(H(H))))(H(H(H))(H(H(H)))))))	H(11)N(2)	1	3	1039.76	4890620	3.02699e+06	1.50241e-06	1.84622e-05	sp|P87167|BUT2_SCHPO	215	FALSE
fissionyeast_NGP_DIA_2.mzML	992.099	1018.35	-26.246	JLSADIPAK	JLSADIPAK	(N(N(H(H(H(H(H))))(H(H(H))(H(H(H)))))))	H(11)N(2)	1	3	1039.76	5007520	3.13582e+06	7.6765e-08	3.97137e-05	sp|P87167|BUT2_SCHPO	215	FALSE
fissionyeast_NGP_DIA_3.mzML	999.128	1011	-11.8765	JLSADIPAK	JLSADIPAK	(N(N(H(H(H(H(H))))(H(H(H))(H(H(H)))))))	H(11)N(2)	1	3	1039.76	4948070	3.39672e+06	2.04513e-07	5.23183e-05	sp|P87167|BUT2_SCHPO	215	FALSE
fissionyeast_NGP_DIA_4.mzML	974.342	1000.85	-26.5093	JLSADIPAK	JLSADIPAK	(N(N(H(H(H(H(H))))(H(H(H))(H(H(H)))))))	H(11)N(2)	1	3	1039.76	4311750	2.25369e+06	4.04007e-10	4.12484e-05	sp|P87167|BUT2_SCHPO	215	FALSE
fissionyeast_NGP_DIA_1.mzML	975.033	941.427	33.6057	JLSADIPAK	JLSADIPAK	(N(N(H(H(H(H(H))))(H(H(H(H)))(H(H(H)))))))	H(12)N(2)	1	3	1093.77	3989980	1.51053e+07	1.00228e-07	0.000254583	sp|P87167|BUT2_SCHPO	215	FALSE
fissionyeast_NGP_DIA_2.mzML	985.521	976.256	9.26466	JLSADIPAK	JLSADIPAK	(N(N(H(H(H(H(H))))(H(H(H(H)))(H(H(H)))))))	H(12)N(2)	1	3	1093.77	4863770	1.58315e+07	9.74938e-08	6.27714e-05	sp|P87167|BUT2_SCHPO	215	FALSE
fissionyeast_NGP_DIA_3.mzML	992.842	979.687	13.1555	JLSADIPAK	JLSADIPAK	(N(N(H(H(H(H(H))))(H(H(H(H)))(H(H(H)))))))	H(12)N(2)	1	3	1093.77	5942870	1.85013e+07	5.04153e-11	3.12298e-05	sp|P87167|BUT2_SCHPO	215	FALSE
fissionyeast_NGP_DIA_4.mzML	968.041	957.999	10.0423	JLSADIPAK	JLSADIPAK	(N(N(H(H(H(H(H))))(H(H(H(H)))(H(H(H)))))))	H(12)N(2)	1	3	1093.77	3808210	1.16038e+07	5.45264e-08	1.21284e-05	sp|P87167|BUT2_SCHPO	215	FALSE
fissionyeast_NGP_DIA_1.mzML	974.658	987.026	-12.3681	JLSADIPAK	JLSADIPAK	(N(N(H(H(H(H(H))))(H(H(H(H)))(H(H(H)))))))	H(12)N(2)	1	2	1640.16	5160860	1.50831e+07	6.43815e-17	6.28434e-06	sp|P87167|BUT2_SCHPO	215	FALSE
fissionyeast_NGP_DIA_2.mzML	984.953	992.315	-7.36188	JLSADIPAK	JLSADIPAK	(N(N(H(H(H(H(H))))(H(H(H(H)))(H(H(H)))))))	H(12)N(2)	1	2	1640.16	5110330	1.35303e+07	2.95764e-12	8.52051e-05	sp|P87167|BUT2_SCHPO	215	FALSE
fissionyeast_NGP_DIA_3.mzML	992.233	997.337	-5.10403	JLSADIPAK	JLSADIPAK	(N(N(H(H(H(H(H))))(H(H(H(H)))(H(H(H)))))))	H(12)N(2)	1	2	1640.16	4359240	1.21183e+07	3.16837e-15	7.78219e-05	sp|P87167|BUT2_SCHPO	215	FALSE
fissionyeast_NGP_DIA_4.mzML	967.364	974.769	-7.40504	JLSADIPAK	JLSADIPAK	(N(N(H(H(H(H(H))))(H(H(H(H)))(H(H(H)))))))	H(12)N(2)	1	2	1640.16	5528980	1.39917e+07	7.51626e-14	0.00024132	sp|P87167|BUT2_SCHPO	215	FALSE
fissionyeast_NGP_DIA_1.mzML	970.025	999.607	-29.5821	JLSADIPAK	JLSADIPAK	(N(N(H(H(H(H(H))))(H(H(H(H(H(H(H(H)))))))))))	H(13)N(2)	1	3	1147.79	28947100	3.52922e+07	3.18041e-16	0.00534189	sp|P87167|BUT2_SCHPO	215	FALSE
fissionyeast_NGP_DIA_2.mzML	980.571	1003.87	-23.2997	JLSADIPAK	JLSADIPAK	(N(N(H(H(H(H(H))))(H(H(H(H(H(H(H(H)))))))))))	H(13)N(2)	1	3	1147.79	30210600	3.76148e+07	7.08642e-12	0.000672925	sp|P87167|BUT2_SCHPO	215	FALSE
fissionyeast_NGP_DIA_3.mzML	987.314	1003.56	-16.2494	JLSADIPAK	JLSADIPAK	(N(N(H(H(H(H(H))))(H(H(H(H(H(H(H(H)))))))))))	H(13)N(2)	1	3	1147.79	30544900	4.73279e+07	2.13353e-16	0.000341707	sp|P87167|BUT2_SCHPO	215	FALSE
fissionyeast_NGP_DIA_4.mzML	962.353	986.365	-24.0121	JLSADIPAK	JLSADIPAK	(N(N(H(H(H(H(H))))(H(H(H(H(H(H(H(H)))))))))))	H(13)N(2)	1	3	1147.79	27877600	2.94283e+07	5.69858e-12	0.00202275	sp|P87167|BUT2_SCHPO	215	FALSE
fissionyeast_NGP_DIA_1.mzML	964.552	924.112	40.4396	JLSADIPAK	JLSADIPAK	(N(N(H(H(H(H(H(H)))))(H(H(H))(H(H(H(H(H)))))))))	H(14)N(2)	1	3	1201.81	44069700	4.27085e+07	8.78805e-18	0.00125379	sp|P87167|BUT2_SCHPO	215	FALSE
fissionyeast_NGP_DIA_2.mzML	974.47	970.481	3.98885	JLSADIPAK	JLSADIPAK	(N(N(H(H(H(H(H(H)))))(H(H(H))(H(H(H(H(H)))))))))	H(14)N(2)	1	3	1201.81	43437100	4.17962e+07	4.08374e-16	0.000487344	sp|P87167|BUT2_SCHPO	215	FALSE
fissionyeast_NGP_DIA_3.mzML	981.419	973.274	8.14486	JLSADIPAK	JLSADIPAK	(N(N(H(H(H(H(H(H)))))(H(H(H))(H(H(H(H(H)))))))))	H(14)N(2)	1	3	1201.81	43159200	6.08395e+07	1.08751e-16	0.00210121	sp|P87167|BUT2_SCHPO	215	FALSE
fissionyeast_NGP_DIA_4.mzML	956.523	952.074	4.44904	JLSADIPAK	JLSADIPAK	(N(N(H(H(H(H(H(H)))))(H(H(H))(H(H(H(H(H)))))))))	H(14)N(2)	1	3	1201.81	38233200	3.32018e+07	1.72698e-14	0.000944225	sp|P87167|BUT2_SCHPO	215	FALSE
fissionyeast_NGP_DIA_1.mzML	965.53	1015.5	-49.9723	JLSADIPAK	JLSADIPAK	(N(N(H(H(H))(H(H(H(H)))))))	H(7)N(2)	1	2	1235.02	1823790	147926	3.86166e-05	0.000327003	sp|P87167|BUT2_SCHPO	215	FALSE
fissionyeast_NGP_DIA_2.mzML	975.067	1022.61	-47.5477	JLSADIPAK	JLSADIPAK	(N(N(H(H(H))(H(H(H(H)))))))	H(7)N(2)	1	2	1235.02	1848620	107651	6.34177e-05	0.000244249	sp|P87167|BUT2_SCHPO	215	FALSE
fissionyeast_NGP_DIA_3.mzML	982.34	1013.27	-30.9313	JLSADIPAK	JLSADIPAK	(N(N(H(H(H))(H(H(H(H)))))))	H(7)N(2)	1	2	1235.02	1925740	122841	0.00194357	6.07811e-05	sp|P87167|BUT2_SCHPO	215	FALSE
fissionyeast_NGP_DIA_4.mzML	956.967	1005.11	-48.1451	JLSADIPAK	JLSADIPAK	(N(N(H(H(H))(H(H(H(H)))))))	H(7)N(2)	1	2	1235.02	1741690	28063.7	4.0711e-06	5.99982e-05	sp|P87167|BUT2_SCHPO	215	FALSE
fissionyeast_NGP_DIA_1.mzML	958.909	918.469	40.4403	JLSADIPAK	JLSADIPAK	(N(N(H(H(H(H(H(H(H))))))(H(H(H(H(H(H(H(H)))))))))))	H(15)N(2)	1	3	1255.83	42941300	3.42045e+07	2.46394e-17	0.000639062	sp|P87167|BUT2_SCHPO	215	FALSE
fissionyeast_NGP_DIA_2.mzML	969.263	967.247	2.0158	JLSADIPAK	JLSADIPAK	(N(N(H(H(H(H(H(H(H))))))(H(H(H(H(H(H(H(H)))))))))))	H(15)N(2)	1	3	1255.83	42426000	3.66191e+07	6.36802e-16	0.000503096	sp|P87167|BUT2_SCHPO	215	FALSE
fissionyeast_NGP_DIA_3.mzML	975.908	971.349	4.55915	JLSADIPAK	JLSADIPAK	(N(N(H(H(H(H(H(H(H))))))(H(H(H(H(H(H(H(H)))))))))))	H(15)N(2)	1	3	1255.83	42212300	4.94668e+07	0	0.000496779	sp|P87167|BUT2_SCHPO	215	FALSE
fissionyeast_NGP_DIA_4.mzML	950.689	949.022	1.6667	JLSADIPAK	JLSADIPAK	(N(N(H(H(H(H(H(H(H))))))(H(H(H(H(H(H(H(H)))))))))))	H(15)N(2)	1	3	1255.83	40087700	3.23011e+07	1.57306e-14	0.0013747	sp|P87167|BUT2_SCHPO	215	FALSE
fissionyeast_NGP_DIA_1.mzML	953.176	911.315	41.8613	JLSADIPAK	JLSADIPAK	(N(N(H(H(H(H(H(H(H(H)))))))(H(H(H))(H(H(H(H(H)))))))))	H(16)N(2)	1	3	1309.84	10375400	3.01368e+07	1.88912e-17	0.000285884	sp|P87167|BUT2_SCHPO	215	FALSE
fissionyeast_NGP_DIA_2.mzML	963.306	957.461	5.84454	JLSADIPAK	JLSADIPAK	(N(N(H(H(H(H(H(H(H(H)))))))(H(H(H))(H(H(H(H(H)))))))))	H(16)N(2)	1	3	1309.84	9758360	3.3258e+07	1.18121e-14	0.000668536	sp|P87167|BUT2_SCHPO	215	FALSE
fissionyeast_NGP_DIA_3.mzML	970.093	969.582	0.510589	JLSADIPAK	JLSADIPAK	(N(N(H(H(H(H(H(H(H(H)))))))(H(H(H))(H(H(H(H(H)))))))))	H(16)N(2)	1	3	1309.84	12775900	3.65276e+07	0	0.000329075	sp|P87167|BUT2_SCHPO	215	FALSE
fissionyeast_NGP_DIA_4.mzML	945.493	940.444	5.04902	JLSADIPAK	JLSADIPAK	(N(N(H(H(H(H(H(H(H(H)))))))(H(H(H))(H(H(H(H(H)))))))))	H(16)N(2)	1	3	1309.84	8711620	2.74942e+07	3.56104e-16	0.00120939	sp|P87167|BUT2_SCHPO	215	FALSE
fissionyeast_NGP_DIA_2.mzML	962.805	1023.32	-60.5192	JLSADIPAK	JLSADIPAK	(N(N(H(H(H(H)))(H(H(H(H)))))))	H(8)N(2)	1	2	1316.05	22582900	55374.6	5.56139e-11	0.000469231	sp|P87167|BUT2_SCHPO	215	FALSE
fissionyeast_NGP_DIA_3.mzML	969.782	1013.65	-43.8722	JLSADIPAK	JLSADIPAK	(N(N(H(H(H(H)))(H(H(H(H)))))))	H(8)N(2)	1	2	1316.05	22196300	40330.5	2.75543e-09	0.000713787	sp|P87167|BUT2_SCHPO	215	FALSE
fissionyeast_NGP_DIA_4.mzML	944.957	1005.82	-60.863	JLSADIPAK	JLSADIPAK	(N(N(H(H(H(H)))(H(H(H(H)))))))	H(8)N(2)	1	2	1316.05	23202500	22208.7	3.05203e-09	0.00141395	sp|P87167|BUT2_SCHPO	215	FALSE
fissionyeast_NGP_DIA_1.mzML	944.895	910.39	34.5053	JLSADIPAK	JLSADIPAK	(N(N(H(H(H(H(H(H(H(H)))))))(H(H(H(H)))(H(H(H(H(H)))))))))	H(17)N(2)	1	3	1363.86	19632600	1.21131e+07	4.71426e-15	0.000446438	sp|P87167|BUT2_SCHPO	215	FALSE
fissionyeast_NGP_DIA_2.mzML	954.478	949.006	5.47215	JLSADIPAK	JLSADIPAK	(N(N(H(H(H(H(H(H(H(H)))))))(H(H(H(H)))(H(H(H(H(H)))))))))	H(17)N(2)	1	3	1363.86	18940900	1.14529e+07	0	0.000821011	sp|P87167|BUT2_SCHPO	215	FALSE
fissionyeast_NGP_DIA_3.mzML	962.378	969.985	-7.6073	JLSADIPAK	JLSADIPAK	(N(N(H(H(H(H(H(H(H(H)))))))(H(H(H(H)))(H(H(H(H(H)))))))))	H(17)N(2)	1	3	1363.86	17544200	1.36684e+07	0	0.000709093	sp|P87167|BUT2_SCHPO	215	FALSE
fissionyeast_NGP_DIA_4.mzML	937.796	933.388	4.40754	JLSADIPAK	JLSADIPAK	(N(N(H(H(H(H(H(H(H(H)))))))(H(H(H(H)))(H(H(H(H(H)))))))))	H(17)N(2)	1	3	1363.86	16635700	9.85022e+06	0	0.000664232	sp|P87167|BUT2_SCHPO	215	FALSE
fissionyeast_NGP_DIA_1.mzML	953.06	1017.06	-64.0018	JLSADIPAK	JLSADIPAK	(N(N(H(H(H(H(H))))(H(H(H(H)))))))	H(9)N(2)	1	2	1397.08	1460150	157103	0.00535142	0.00330371	sp|P87167|BUT2_SCHPO	215	FALSE
fissionyeast_NGP_DIA_2.mzML	962.126	1024.67	-62.5435	JLSADIPAK	JLSADIPAK	(N(N(H(H(H(H(H))))(H(H(H(H)))))))	H(9)N(2)	1	2	1397.08	1384820	78409.1	0.00647972	0.00191829	sp|P87167|BUT2_SCHPO	215	FALSE
fissionyeast_NGP_DIA_3.mzML	968.717	1014.39	-45.6718	JLSADIPAK	JLSADIPAK	(N(N(H(H(H(H(H))))(H(H(H(H)))))))	H(9)N(2)	1	2	1397.08	1193650	202696	0.00367968	0.00107519	sp|P87167|BUT2_SCHPO	215	FALSE
fissionyeast_NGP_DIA_1.mzML	936.58	916.345	20.2349	JLSADIPAK	JLSADIPAK	(N(N(H(H(H(H(H(H(H(H(H))))))))(H(H(H(H(H))))(H(H(H(H))))))))	H(18)N(2)	1	3	1417.88	7510240	4.64455e+06	3.25665e-18	0.0036536	sp|P87167|BUT2_SCHPO	215	FALSE
fissionyeast_NGP_DIA_2.mzML	945.558	965.547	-19.9893	JLSADIPAK	JLSADIPAK	(N(N(H(H(H(H(H(H(H(H(H))))))))(H(H(H(H(H))))(H(H(H(H))))))))	H(18)N(2)	1	3	1417.88	7170600	3.6062e+06	3.25665e-18	0.000543642	sp|P87167|BUT2_SCHPO	215	FALSE
fissionyeast_NGP_DIA_3.mzML	955.643	970.684	-15.0408	JLSADIPAK	JLSADIPAK	(N(N(H(H(H(H(H(H(H(H(H))))))))(H(H(H(H(H))))(H(H(H(H))))))))	H(18)N(2)	1	3	1417.88	6712630	4.48646e+06	0	0.00154018	sp|P87167|BUT2_SCHPO	215	FALSE
fissionyeast_NGP_DIA_4.mzML	931.321	947.473	-16.1525	JLSADIPAK	JLSADIPAK	(N(N(H(H(H(H(H(H(H(H(H))))))))(H(H(H(H(H))))(H(H(H(H))))))))	H(18)N(2)	1	3	1417.88	6054120	2.99192e+06	1.63716e-16	0.000172104	sp|P87167|BUT2_SCHPO	215	FALSE
fissionyeast_NGP_DIA_1.mzML	930.218	1028.23	-98.01	JLSADIPAK	JLSADIPAK	(N(N(H(H(H))(H(H(H))(H(H(H(H))))))))	H(10)N(2)	1	2	1478.1	3096180	33026.9	2.70886e-06	9.53938e-05	sp|P87167|BUT2_SCHPO	215	FALSE
fissionyeast_NGP_DIA_4.mzML	926.211	1022.95	-96.7397	JLSADIPAK	JLSADIPAK	(N(N(H(H(H))(H(H(H))(H(H(H(H))))))))	H(10)N(2)	1	2	1478.1	2677160	1694.24	2.44711e-06	7.28021e-05	sp|P87167|BUT2_SCHPO	215	FALSE
fissionyeast_NGP_DIA_1.mzML	846.919	846.919	0	JLTFAR	JLTFAR	(N(N(H(H(H(H(H))))(H(H(H(H(H(H(H(H)))))))))))	H(13)N(2)	1	3	1078.75	2797510	1.43623e+06	3.48294e-09	0.000815518	sp|O60123|KEX1_SCHPO	416	FALSE
fissionyeast_NGP_DIA_2.mzML	845.932	845.87	0.0620325	JLTFAR	JLTFAR	(N(N(H(H(H(H(H))))(H(H(H(H(H(H(H(H)))))))))))	H(13)N(2)	1	3	1078.75	3189500	1.52239e+06	9.57344e-09	0.000400444	sp|O60123|KEX1_SCHPO	416	FALSE
fissionyeast_NGP_DIA_3.mzML	856.556	856.52	0.0355644	JLTFAR	JLTFAR	(N(N(H(H(H(H(H))))(H(H(H(H(H(H(H(H)))))))))))	H(13)N(2)	1	3	1078.75	2597530	1.59009e+06	8.17032e-12	0.00184802	sp|O60123|KEX1_SCHPO	416	FALSE
fissionyeast_NGP_DIA_1.mzML	846.769	741.757	105.012	JLTFAR	JLTFAR	(N(N(H(H(H(H(H))))(H(H(H(H(H(H(H(H)))))))))))	H(13)N(2)	1	2	1617.63	2362290	6.16009e+06	1.39871e-17	1.67479e-05	sp|O60123|KEX1_SCHPO	416	FALSE
fissionyeast_NGP_DIA_2.mzML	846.04	741.495	104.545	JLTFAR	JLTFAR	(N(N(H(H(H(H(H))))(H(H(H(H(H(H(H(H)))))))))))	H(13)N(2)	1	2	1617.63	2302630	6.32456e+06	1.1945e-13	0.000262322	sp|O60123|KEX1_SCHPO	416	FALSE
fissionyeast_NGP_DIA_3.mzML	855.931	744.244	111.687	JLTFAR	JLTFAR	(N(N(H(H(H(H(H))))(H(H(H(H(H(H(H(H)))))))))))	H(13)N(2)	1	2	1617.63	1703490	4.96684e+06	2.74058e-13	0.00104539	sp|O60123|KEX1_SCHPO	416	FALSE
fissionyeast_NGP_DIA_4.mzML	848.098	734.725	113.373	JLTFAR	JLTFAR	(N(N(H(H(H(H(H))))(H(H(H(H(H(H(H(H)))))))))))	H(13)N(2)	1	2	1617.63	1958030	5.48648e+06	4.13381e-18	0.00205375	sp|O60123|KEX1_SCHPO	416	FALSE
fissionyeast_NGP_DIA_1.mzML	857.563	733.384	124.179	JLTFAR	JLTFAR	(N(N(H(H(H(H(H))))(H(H)(H(H(H(H))))))))	H(11)N(2)	1	2	1455.57	4558470	8.79402e+06	1.59292e-07	1.44229e-05	sp|O60123|KEX1_SCHPO	416	FALSE
fissionyeast_NGP_DIA_2.mzML	857.509	727.474	130.035	JLTFAR	JLTFAR	(N(N(H(H(H(H(H))))(H(H)(H(H(H(H))))))))	H(11)N(2)	1	2	1455.57	4872300	9.74888e+06	1.33356e-07	3.95757e-06	sp|O60123|KEX1_SCHPO	416	FALSE
fissionyeast_NGP_DIA_3.mzML	867.239	729.949	137.29	JLTFAR	JLTFAR	(N(N(H(H(H(H(H))))(H(H)(H(H(H(H))))))))	H(11)N(2)	1	2	1455.57	4391510	8.31384e+06	6.83506e-09	0.000171043	sp|O60123|KEX1_SCHPO	416	FALSE
fissionyeast_NGP_DIA_4.mzML	857.974	721.877	136.097	JLTFAR	JLTFAR	(N(N(H(H(H(H(H))))(H(H)(H(H(H(H))))))))	H(11)N(2)	1	2	1455.57	4238480	9.10394e+06	7.88804e-09	1.17669e-05	sp|O60123|KEX1_SCHPO	416	FALSE
fissionyeast_NGP_DIA_1.mzML	1238.44	1244.27	-5.83331	JNTIDSLSIAK	JNTIDSLSIAK	(N(N(H(H(H)(H(H)))(H(H)(H(H))))))	H(9)N(2)	1	3	1014.09	1590870	1.80856e+06	0.00146102	2.88269e-05	sp|O94472|PBN1_SCHPO	36	FALSE
fissionyeast_NGP_DIA_2.mzML	1246.94	1252.88	-5.94281	JNTIDSLSIAK	JNTIDSLSIAK	(N(N(H(H(H)(H(H)))(H(H)(H(H))))))	H(9)N(2)	1	3	1014.09	1687350	1.27356e+06	0.000244191	4.25355e-06	sp|O94472|PBN1_SCHPO	36	FALSE
fissionyeast_NGP_DIA_3.mzML	1247.6	1253.98	-6.38309	JNTIDSLSIAK	JNTIDSLSIAK	(N(N(H(H(H)(H(H)))(H(H)(H(H))))))	H(9)N(2)	1	3	1014.09	1484970	590994	0.000742781	1.01034e-05	sp|O94472|PBN1_SCHPO	36	FALSE
fissionyeast_NGP_DIA_4.mzML	1238.27	1245	-6.73261	JNTIDSLSIAK	JNTIDSLSIAK	(N(N(H(H(H)(H(H)))(H(H)(H(H))))))	H(9)N(2)	1	3	1014.09	1421170	1.24917e+06	0.000264072	0.000346007	sp|O94472|PBN1_SCHPO	36	FALSE
fissionyeast_NGP_DIA_2.mzML	1247.17	1253.45	-6.27771	JNTIDSLSIAK	JNTIDSLSIAK	(N(N(H(H(H)(H(H)))(H(H(H(H)))))))	H(9)N(2)	1	2	1520.64	545622	4.0725e+06	0.00138438	0.0026368	sp|O94472|PBN1_SCHPO	36	FALSE
fissionyeast_NGP_DIA_3.mzML	1247.76	1254.58	-6.81574	JNTIDSLSIAK	JNTIDSLSIAK	(N(N(H(H(H)(H(H)))(H(H(H(H)))))))	H(9)N(2)	1	2	1520.64	653515	4.59734e+06	0.000660037	0.00121816	sp|O94472|PBN1_SCHPO	36	FALSE
fissionyeast_NGP_DIA_4.mzML	1238.44	1245.56	-7.11561	JNTIDSLSIAK	JNTIDSLSIAK	(N(N(H(H(H)(H(H)))(H(H(H(H)))))))	H(9)N(2)	1	2	1520.64	531714	3.0683e+06	0.00258124	0.00196191	sp|O94472|PBN1_SCHPO	36	FALSE
fissionyeast_NGP_DIA_2.mzML	608.823	622.382	-13.5593	JSSGCWAPK	JSSGC[160]WAPK	(N(N(H(H(H(H)))(H(H(H(H)))))))	H(8)N(2)	1	2	1355.02	374605	672032	0.00171654	0.00409655	sp|O13663|GPI13_SCHPO	71	FALSE
fissionyeast_NGP_DIA_1.mzML	629.244	557.561	71.6833	JTSYPIK	JTSYPIK	(N(N(H(H(H(H)))(H(H)(H)(H)))))	H(8)N(2)	1	2	1263.01	6647020	1.55111e+07	1.68806e-06	5.05873e-06	sp|O94694|YG1A_SCHPO	119	FALSE
fissionyeast_NGP_DIA_2.mzML	624.598	568.089	56.5085	JTSYPIK	JTSYPIK	(N(N(H(H(H(H)))(H(H)(H)(H)))))	H(8)N(2)	1	2	1263.01	7085380	1.73362e+07	1.57694e-06	3.22148e-06	sp|O94694|YG1A_SCHPO	119	FALSE
fissionyeast_NGP_DIA_3.mzML	623.296	582.828	40.468	JTSYPIK	JTSYPIK	(N(N(H(H(H(H)))(H(H)(H)(H)))))	H(8)N(2)	1	2	1263.01	6440980	1.76853e+07	0.000105484	2.52821e-06	sp|O94694|YG1A_SCHPO	119	FALSE
fissionyeast_NGP_DIA_4.mzML	626.508	565.395	61.1131	JTSYPIK	JTSYPIK	(N(N(H(H(H(H)))(H(H)(H)(H)))))	H(8)N(2)	1	2	1263.01	8126650	1.57035e+07	0.000192397	6.17745e-06	sp|O94694|YG1A_SCHPO	119	FALSE
fissionyeast_NGP_DIA_1.mzML	625.43	558.971	66.459	JTSYPIK	JTSYPIK	(N(N(H(H(H(H)))(H(H)(H(H)(H))))))	H(9)N(2)	1	2	1344.04	7581810	1.99913e+07	1.6511e-06	3.80069e-05	sp|O94694|YG1A_SCHPO	119	FALSE
fissionyeast_NGP_DIA_2.mzML	621.072	569.766	51.3055	JTSYPIK	JTSYPIK	(N(N(H(H(H(H)))(H(H)(H(H)(H))))))	H(9)N(2)	1	2	1344.04	8349220	1.88904e+07	3.24354e-06	9.76685e-05	sp|O94694|YG1A_SCHPO	119	FALSE
fissionyeast_NGP_DIA_3.mzML	620.557	582.545	38.0115	JTSYPIK	JTSYPIK	(N(N(H(H(H(H)))(H(H)(H(H)(H))))))	H(9)N(2)	1	2	1344.04	7222470	1.97424e+07	5.17788e-06	4.51099e-05	sp|O94694|YG1A_SCHPO	119	FALSE
fissionyeast_NGP_DIA_4.mzML	622.793	565.149	57.6441	JTSYPIK	JTSYPIK	(N(N(H(H(H(H)))(H(H)(H(H)(H))))))	H(9)N(2)	1	2	1344.04	8914950	1.85868e+07	0.000154845	5.4037e-05	sp|O94694|YG1A_SCHPO	119	FALSE
fissionyeast_NGP_DIA_1.mzML	620.149	554.141	66.0075	JTSYPIK	JTSYPIK	(N(N(H(H(H(H)))(H(H)(H(H)(H(H)))))))	H(10)N(2)	1	2	1425.07	1099680	1.78289e+06	0.00922307	0.00863828	sp|O94694|YG1A_SCHPO	119	FALSE
fissionyeast_NGP_DIA_3.mzML	617.201	583.39	33.8113	JTSYPIK	JTSYPIK	(N(N(H(H(H(H)))(H(H)(H(H)(H(H)))))))	H(10)N(2)	1	2	1425.07	1060760	2.07226e+06	0.000763739	0.000810022	sp|O94694|YG1A_SCHPO	119	FALSE
fissionyeast_NGP_DIA_4.mzML	617.179	565.827	51.3517	JTSYPIK	JTSYPIK	(N(N(H(H(H(H)))(H(H)(H(H)(H(H)))))))	H(10)N(2)	1	2	1425.07	1055400	1.73646e+06	0.00287137	0.00176615	sp|O94694|YG1A_SCHPO	119	FALSE
fissionyeast_NGP_DIA_1.mzML	288.347	374.238	-85.8909	JTTAGJHTVTR	JTTAGJHTVTR	(N(N(H(H(H)(H(H)))(H(H(H(H)))))))	H(9)N(2)	1	3	1012.74	799938	3.06725e+06	0.000746207	1.38915e-05	sp|P78854|PLB1_SCHPO	494	FALSE
fissionyeast_NGP_DIA_2.mzML	287.066	374.438	-87.3722	JTTAGJHTVTR	JTTAGJHTVTR	(N(N(H(H(H)(H(H)))(H(H(H(H)))))))	H(9)N(2)	1	3	1012.74	906841	2.95856e+06	0.000749637	0.000883778	sp|P78854|PLB1_SCHPO	494	FALSE
fissionyeast_NGP_DIA_3.mzML	284.468	330.64	-46.1718	JTTAGJHTVTR	JTTAGJHTVTR	(N(N(H(H(H)(H(H)))(H(H(H(H)))))))	H(9)N(2)	1	3	1012.74	828518	2.00667e+06	0.000253628	0.000747598	sp|P78854|PLB1_SCHPO	494	FALSE
fissionyeast_NGP_DIA_4.mzML	274.119	345.688	-71.5686	JTTAGJHTVTR	JTTAGJHTVTR	(N(N(H(H(H)(H(H)))(H(H(H(H)))))))	H(9)N(2)	1	3	1012.74	423342	1.98454e+06	0.00163308	0.000139817	sp|P78854|PLB1_SCHPO	494	FALSE
fissionyeast_NGP_DIA_1.mzML	1533.93	1490.46	43.4681	JVSGAFNVNNMIR	JVSGAFNVNNMIR	(N(N(H(H(H(H(H))))(H(H)(H(H(H(H))))))))	H(11)N(2)	1	3	1208.82	3226770	1.93306e+06	7.35049e-06	3.20489e-06	sp|O13960|ECM33_SCHPO	92	FALSE
fissionyeast_NGP_DIA_2.mzML	1566.91	1524.26	42.649	JVSGAFNVNNMIR	JVSGAFNVNNMIR	(N(N(H(H(H(H(H))))(H(H)(H(H(H(H))))))))	H(11)N(2)	1	3	1208.82	2564150	1.70845e+06	1.2061e-05	9.26015e-07	sp|O13960|ECM33_SCHPO	92	FALSE
fissionyeast_NGP_DIA_3.mzML	1571.14	1536.51	34.6252	JVSGAFNVNNMIR	JVSGAFNVNNMIR	(N(N(H(H(H(H(H))))(H(H)(H(H(H(H))))))))	H(11)N(2)	1	3	1208.82	2363220	3.02488e+06	0.000280005	6.08565e-07	sp|O13960|ECM33_SCHPO	92	FALSE
fissionyeast_NGP_DIA_4.mzML	1545.17	1507.89	37.2766	JVSGAFNVNNMIR	JVSGAFNVNNMIR	(N(N(H(H(H(H(H))))(H(H)(H(H(H(H))))))))	H(11)N(2)	1	3	1208.82	2728110	1.29374e+06	8.48425e-06	2.64384e-05	sp|O13960|ECM33_SCHPO	92	FALSE
fissionyeast_NGP_DIA_1.mzML	1525.8	1459.43	66.3707	JVSGAFNVNNMIR	JVSGAFNVNNMIR	(N(N(H(H(H(H(H(H)))))(H(H(H))(H(H(H)))))))	H(12)N(2)	1	3	1262.84	528690	2.8709e+06	0.00051213	2.41018e-06	sp|O13960|ECM33_SCHPO	92	FALSE
fissionyeast_NGP_DIA_3.mzML	1564.87	1505.13	59.7398	JVSGAFNVNNMIR	JVSGAFNVNNMIR	(N(N(H(H(H(H(H(H)))))(H(H(H))(H(H(H)))))))	H(12)N(2)	1	3	1262.84	306924	2.32458e+06	0.00188414	0.000925701	sp|O13960|ECM33_SCHPO	92	FALSE
fissionyeast_NGP_DIA_4.mzML	1539.08	1478.68	60.3962	JVSGAFNVNNMIR	JVSGAFNVNNMIR	(N(N(H(H(H(H(H(H)))))(H(H(H))(H(H(H)))))))	H(12)N(2)	1	3	1262.84	284913	2.311e+06	0.0011256	0.00223168	sp|O13960|ECM33_SCHPO	92	FALSE
fissionyeast_NGP_DIA_1.mzML	1521.28	1506.77	14.5112	JVSGAFNVNNMIR	JVSGAFNVNNMIR	(N(N(H(H(H(H(H))))(H(H(H(H(H(H(H(H)))))))))))	H(13)N(2)	1	3	1316.86	37662500	4.304e+07	1.66809e-10	9.07133e-06	sp|O13960|ECM33_SCHPO	92	FALSE
fissionyeast_NGP_DIA_2.mzML	1552.88	1546.36	6.51763	JVSGAFNVNNMIR	JVSGAFNVNNMIR	(N(N(H(H(H(H(H))))(H(H(H(H(H(H(H(H)))))))))))	H(13)N(2)	1	3	1316.86	29541900	3.67965e+07	4.21971e-09	7.60617e-06	sp|O13960|ECM33_SCHPO	92	FALSE
fissionyeast_NGP_DIA_3.mzML	1559.69	1552.98	6.71378	JVSGAFNVNNMIR	JVSGAFNVNNMIR	(N(N(H(H(H(H(H))))(H(H(H(H(H(H(H(H)))))))))))	H(13)N(2)	1	3	1316.86	24873900	4.84757e+07	3.37076e-09	7.56119e-06	sp|O13960|ECM33_SCHPO	92	FALSE
fissionyeast_NGP_DIA_4.mzML	1533.4	1523.63	9.77354	JVSGAFNVNNMIR	JVSGAFNVNNMIR	(N(N(H(H(H(H(H))))(H(H(H(H(H(H(H(H)))))))))))	H(13)N(2)	1	3	1316.86	26365400	3.1606e+07	2.22395e-11	2.43024e-05	sp|O13960|ECM33_SCHPO	92	FALSE
fissionyeast_NGP_DIA_1.mzML	1513.43	1419.74	93.6877	JVSGAFNVNNMIR	JVSGAFNVNNMIR	(N(N(H(H(H(H(H))))(H(H(H))(H(H(H(H(H(H))))))))))	H(14)N(2)	1	3	1370.88	8289670	1.38909e+07	1.51721e-13	2.94672e-06	sp|O13960|ECM33_SCHPO	92	FALSE
fissionyeast_NGP_DIA_2.mzML	1541.95	1431.41	110.537	JVSGAFNVNNMIR	JVSGAFNVNNMIR	(N(N(H(H(H(H(H))))(H(H(H))(H(H(H(H(H(H))))))))))	H(14)N(2)	1	3	1370.88	10409500	1.43303e+07	1.87888e-11	9.82495e-05	sp|O13960|ECM33_SCHPO	92	FALSE
fissionyeast_NGP_DIA_3.mzML	1550.11	1464.15	85.9554	JVSGAFNVNNMIR	JVSGAFNVNNMIR	(N(N(H(H(H(H(H))))(H(H(H))(H(H(H(H(H(H))))))))))	H(14)N(2)	1	3	1370.88	8355480	1.68013e+07	1.92372e-13	4.87035e-06	sp|O13960|ECM33_SCHPO	92	FALSE
fissionyeast_NGP_DIA_4.mzML	1524.52	1440.84	83.678	JVSGAFNVNNMIR	JVSGAFNVNNMIR	(N(N(H(H(H(H(H))))(H(H(H))(H(H(H(H(H(H))))))))))	H(14)N(2)	1	3	1370.88	7468880	1.05295e+07	1.12789e-08	1.5931e-05	sp|O13960|ECM33_SCHPO	92	FALSE
fissionyeast_NGP_DIA_1.mzML	1509.88	1478	31.8836	JVSGAFNVNNMIR	JVSGAFNVNNMIR	(N(N(H(H(H(H(H(H(H))))))(H(H(H(H(H(H(H(H)))))))))))	H(15)N(2)	1	3	1424.89	1184470	2.02612e+06	3.76841e-06	7.59795e-05	sp|O13960|ECM33_SCHPO	92	FALSE
fissionyeast_NGP_DIA_2.mzML	1533.27	1507.72	25.5502	JVSGAFNVNNMIR	JVSGAFNVNNMIR	(N(N(H(H(H(H(H(H(H))))))(H(H(H(H(H(H(H(H)))))))))))	H(15)N(2)	1	3	1424.89	1709360	1.60438e+06	3.64068e-10	0.000300305	sp|O13960|ECM33_SCHPO	92	FALSE
fissionyeast_NGP_DIA_3.mzML	1542.6	1523.95	18.6529	JVSGAFNVNNMIR	JVSGAFNVNNMIR	(N(N(H(H(H(H(H(H(H))))))(H(H(H(H(H(H(H(H)))))))))))	H(15)N(2)	1	3	1424.89	1578410	2.06473e+06	2.67061e-11	2.46945e-06	sp|O13960|ECM33_SCHPO	92	FALSE
fissionyeast_NGP_DIA_4.mzML	1519.43	1496.15	23.2776	JVSGAFNVNNMIR	JVSGAFNVNNMIR	(N(N(H(H(H(H(H(H(H))))))(H(H(H(H(H(H(H(H)))))))))))	H(15)N(2)	1	3	1424.89	1398960	2.05893e+06	8.66176e-10	1.17204e-06	sp|O13960|ECM33_SCHPO	92	FALSE
fissionyeast_NGP_DIA_1.mzML	1520.52	1483.93	36.5904	JVSGAFNVNNMIR	JVSGAFNVNNMIR	(N(N(H(H(H(H(H(H(H(H(H))))))))(H(H(H(H(H))))(H(H(H(H))))))))	H(18)N(2)	1	3	1586.95	1470910	37289	2.37104e-11	4.12839e-07	sp|O13960|ECM33_SCHPO	92	FALSE
fissionyeast_NGP_DIA_2.mzML	1551.77	1515.57	36.1966	JVSGAFNVNNMIR	JVSGAFNVNNMIR	(N(N(H(H(H(H(H(H(H(H(H))))))))(H(H(H(H(H))))(H(H(H(H))))))))	H(18)N(2)	1	3	1586.95	877580	35142.2	1.76059e-10	3.99574e-07	sp|O13960|ECM33_SCHPO	92	FALSE
fissionyeast_NGP_DIA_1.mzML	1203.36	1241.73	-38.3748	JVSGAFNVNNMIR	JVSGAFNVNNM[147]IR	(N(N(H(H(H(H(H(H)))))(H(H)(H(H(H(H(H)))))))))	H(13)N(2)	1	3	1322.19	15481700	1.90078e+07	4.67575e-06	1.5633e-05	sp|O13960|ECM33_SCHPO	92	FALSE
fissionyeast_NGP_DIA_2.mzML	1215.7	1249.8	-34.1004	JVSGAFNVNNMIR	JVSGAFNVNNM[147]IR	(N(N(H(H(H(H(H(H)))))(H(H)(H(H(H(H(H)))))))))	H(13)N(2)	1	3	1322.19	11549500	1.60476e+07	1.06892e-09	2.47402e-05	sp|O13960|ECM33_SCHPO	92	FALSE
fissionyeast_NGP_DIA_3.mzML	1212.8	1250.79	-37.9897	JVSGAFNVNNMIR	JVSGAFNVNNM[147]IR	(N(N(H(H(H(H(H(H)))))(H(H)(H(H(H(H(H)))))))))	H(13)N(2)	1	3	1322.19	13190600	1.24589e+07	7.18993e-07	5.16544e-05	sp|O13960|ECM33_SCHPO	92	FALSE
fissionyeast_NGP_DIA_1.mzML	1193.74	1240.35	-46.6132	JVSGAFNVNNMIR	JVSGAFNVNNM[147]IR	(N(N(H(H(H(H(H))))(H(H(H(H)))(H(H(H(H(H)))))))))	H(14)N(2)	1	3	1376.21	4275620	4.53696e+06	3.52672e-06	0.000234124	sp|O13960|ECM33_SCHPO	92	FALSE
fissionyeast_NGP_DIA_2.mzML	1208.85	1248.05	-39.2	JVSGAFNVNNMIR	JVSGAFNVNNM[147]IR	(N(N(H(H(H(H(H))))(H(H(H(H)))(H(H(H(H(H)))))))))	H(14)N(2)	1	3	1376.21	3315440	4.14171e+06	3.66555e-05	4.07245e-05	sp|O13960|ECM33_SCHPO	92	FALSE
fissionyeast_NGP_DIA_3.mzML	1205.06	1249	-43.9352	JVSGAFNVNNMIR	JVSGAFNVNNM[147]IR	(N(N(H(H(H(H(H))))(H(H(H(H)))(H(H(H(H(H)))))))))	H(14)N(2)	1	3	1376.21	3801690	2.56351e+06	2.46892e-05	1.53906e-06	sp|O13960|ECM33_SCHPO	92	FALSE
fissionyeast_NGP_DIA_4.mzML	1197.53	1240.39	-42.8637	JVSGAFNVNNMIR	JVSGAFNVNNM[147]IR	(N(N(H(H(H(H(H))))(H(H(H(H)))(H(H(H(H(H)))))))))	H(14)N(2)	1	3	1376.21	2860330	3.71069e+06	0.000832413	2.91865e-05	sp|O13960|ECM33_SCHPO	92	FALSE
fissionyeast_NGP_DIA_2.mzML	754.791	749.19	5.6014	JVSKEPPSVIR	JVSKEPPSVIR	(N(N(H(H(H)(H(H)))(H(H)(H(H))))))	H(9)N(2)	1	3	1030.78	767099	1.69122e+06	0.000430945	2.90069e-05	sp|Q9P7D0|YOFJ_SCHPO	133	FALSE
fissionyeast_NGP_DIA_3.mzML	755.528	749.95	5.57809	JVSKEPPSVIR	JVSKEPPSVIR	(N(N(H(H(H)(H(H)))(H(H)(H(H))))))	H(9)N(2)	1	3	1030.78	726364	2.12328e+06	0.000561409	0.000176531	sp|Q9P7D0|YOFJ_SCHPO	133	FALSE
fissionyeast_NGP_DIA_1.mzML	774.782	739.091	35.6911	JVTDDDFK	JVTDDDFK	(N(N(H(H(H(H)))(H(H(H(H)))))))	H(8)N(2)	1	2	1328.51	1134820	4.31768e+06	3.47897e-06	8.40689e-07	sp|O94680|PDAT_SCHPO	438	FALSE
fissionyeast_NGP_DIA_2.mzML	776.27	756.941	19.3288	JVTDDDFK	JVTDDDFK	(N(N(H(H(H(H)))(H(H(H(H)))))))	H(8)N(2)	1	2	1328.51	1027630	4.25504e+06	0.000124705	2.68983e-06	sp|O94680|PDAT_SCHPO	438	FALSE
fissionyeast_NGP_DIA_3.mzML	778.739	750.129	28.61	JVTDDDFK	JVTDDDFK	(N(N(H(H(H(H)))(H(H(H(H)))))))	H(8)N(2)	1	2	1328.51	1638950	5.02629e+06	1.88951e-05	5.67408e-06	sp|O94680|PDAT_SCHPO	438	FALSE
fissionyeast_NGP_DIA_4.mzML	772.578	748.568	24.0095	JVTDDDFK	JVTDDDFK	(N(N(H(H(H(H)))(H(H(H(H)))))))	H(8)N(2)	1	2	1328.51	1304150	4.70419e+06	9.5541e-06	1.0162e-05	sp|O94680|PDAT_SCHPO	438	FALSE
fissionyeast_NGP_DIA_1.mzML	1322.9	1316.74	6.15739	JVTIPTNGIPQR	JVTIPTNGIPQR	(N(N(H(H(H(H)))(H(H(H(H)))))))	H(8)N(2)	1	3	1004.77	623715	780495	0.000521563	0.00424777	sp|Q9C0Y4|AGLU_SCHPO	37	FALSE
fissionyeast_NGP_DIA_3.mzML	1333.77	1325.41	8.36073	JVTIPTNGIPQR	JVTIPTNGIPQR	(N(N(H(H(H(H)))(H(H(H(H)))))))	H(8)N(2)	1	3	1004.77	583947	501771	0.000390371	0.00846883	sp|Q9C0Y4|AGLU_SCHPO	37	FALSE
fissionyeast_NGP_DIA_4.mzML	1322.73	1283.55	39.1767	JVTIPTNGIPQR	JVTIPTNGIPQR	(N(N(H(H(H(H)))(H(H(H(H)))))))	H(8)N(2)	1	3	1004.77	534977	478914	0.000515885	0.000849004	sp|Q9C0Y4|AGLU_SCHPO	37	FALSE
fissionyeast_NGP_DIA_1.mzML	1318.28	1313.75	4.52983	JVTIPTNGIPQR	JVTIPTNGIPQR	(N(N(H(H(H)(H(H)))(H(H)(H(H))))))	H(9)N(2)	1	3	1058.79	6158220	6.34662e+06	0.000257816	1.63483e-06	sp|Q9C0Y4|AGLU_SCHPO	37	FALSE
fissionyeast_NGP_DIA_2.mzML	1327.1	1322.7	4.39532	JVTIPTNGIPQR	JVTIPTNGIPQR	(N(N(H(H(H)(H(H)))(H(H)(H(H))))))	H(9)N(2)	1	3	1058.79	4719530	5.38949e+06	0.000517764	8.46841e-07	sp|Q9C0Y4|AGLU_SCHPO	37	FALSE
fissionyeast_NGP_DIA_3.mzML	1326.78	1322.17	4.60925	JVTIPTNGIPQR	JVTIPTNGIPQR	(N(N(H(H(H)(H(H)))(H(H)(H(H))))))	H(9)N(2)	1	3	1058.79	5541280	3.33763e+06	0.000254677	8.34644e-07	sp|Q9C0Y4|AGLU_SCHPO	37	FALSE
fissionyeast_NGP_DIA_4.mzML	1319.12	1278.25	40.8744	JVTIPTNGIPQR	JVTIPTNGIPQR	(N(N(H(H(H)(H(H)))(H(H)(H(H))))))	H(9)N(2)	1	3	1058.79	4366010	4.2928e+06	0.000132949	4.17514e-07	sp|Q9C0Y4|AGLU_SCHPO	37	FALSE
fissionyeast_NGP_DIA_1.mzML	674.567	653.193	21.374	JVTNPDFDRK	JVTNPDFDRK	(N(N(H(H(H(H)))(H(H(H(H(H))))))))	H(9)N(2)	1	3	1024.08	437721	993721	0.00278636	0.00479451	sp|O60172|PPA3_SCHPO	324	FALSE
fissionyeast_NGP_DIA_3.mzML	684.979	665.04	19.9392	JVTNPDFDRK	JVTNPDFDRK	(N(N(H(H(H(H)))(H(H(H(H(H))))))))	H(9)N(2)	1	3	1024.08	352051	1.24837e+06	0.0002672	0.00109099	sp|O60172|PPA3_SCHPO	324	FALSE
fissionyeast_NGP_DIA_4.mzML	674.701	716.147	-41.4457	JVTNPDFDRK	JVTNPDFDRK	(N(N(H(H(H(H)))(H(H(H(H(H))))))))	H(9)N(2)	1	3	1024.08	341057	878573	0.00153031	0.00316734	sp|O60172|PPA3_SCHPO	324	FALSE
fissionyeast_NGP_DIA_3.mzML	761.497	840.397	-78.8996	JYSEDASTSLHGQTAGR	JYSEDASTSLHGQTAGR	(N(N(H(H(H(H)))(H(H(H(H)))))))	H(8)N(2)	1	3	1166.13	236140	870519	0.0049343	0.00190402	sp|Q9USK8|AGS1_SCHPO	785	FALSE
fissionyeast_NGP_DIA_4.mzML	755.661	832.263	-76.6017	JYSEDASTSLHGQTAGR	JYSEDASTSLHGQTAGR	(N(N(H(H(H(H)))(H(H(H(H)))))))	H(8)N(2)	1	3	1166.13	315924	837143	0.00497456	0.00285019	sp|Q9USK8|AGS1_SCHPO	785	FALSE
fissionyeast_NGP_DIA_1.mzML	747.439	826.109	-78.6699	JYSEDASTSLHGQTAGR	JYSEDASTSLHGQTAGR	(N(N(H(H(H(H(H))))(H(H(H(H(H(H)))))))))	H(11)N(2)	1	3	1328.19	475685	2.372e+06	0.00150019	2.36627e-07	sp|Q9USK8|AGS1_SCHPO	785	FALSE
fissionyeast_NGP_DIA_3.mzML	752.335	837.426	-85.0907	JYSEDASTSLHGQTAGR	JYSEDASTSLHGQTAGR	(N(N(H(H(H(H(H))))(H(H(H(H(H(H)))))))))	H(11)N(2)	1	3	1328.19	544669	2.30525e+06	0.0011726	2.0934e-07	sp|Q9USK8|AGS1_SCHPO	785	FALSE
fissionyeast_NGP_DIA_1.mzML	745.221	822.051	-76.8304	JYSEDASTSLHGQTAGR	JYSEDASTSLHGQTAGR	(N(N(H(H(H(H(H(H)))))(H(H(H))(H(H(H)))))))	H(12)N(2)	1	3	1382.21	1031650	4.34629e+06	2.6033e-05	8.04372e-07	sp|Q9USK8|AGS1_SCHPO	785	FALSE
fissionyeast_NGP_DIA_2.mzML	748.677	819.209	-70.5322	JYSEDASTSLHGQTAGR	JYSEDASTSLHGQTAGR	(N(N(H(H(H(H(H(H)))))(H(H(H))(H(H(H)))))))	H(12)N(2)	1	3	1382.21	1149770	3.90214e+06	1.36519e-06	1.1082e-06	sp|Q9USK8|AGS1_SCHPO	785	FALSE
fissionyeast_NGP_DIA_3.mzML	750.028	833.157	-83.1288	JYSEDASTSLHGQTAGR	JYSEDASTSLHGQTAGR	(N(N(H(H(H(H(H(H)))))(H(H(H))(H(H(H)))))))	H(12)N(2)	1	3	1382.21	1021420	4.02451e+06	0.000844813	3.1391e-06	sp|Q9USK8|AGS1_SCHPO	785	FALSE
fissionyeast_NGP_DIA_4.mzML	741.252	824.97	-83.718	JYSEDASTSLHGQTAGR	JYSEDASTSLHGQTAGR	(N(N(H(H(H(H(H(H)))))(H(H(H))(H(H(H)))))))	H(12)N(2)	1	3	1382.21	1112160	3.38639e+06	7.03876e-09	7.3874e-07	sp|Q9USK8|AGS1_SCHPO	785	FALSE
fissionyeast_NGP_DIA_1.mzML	742.938	815.014	-72.0762	JYSEDASTSLHGQTAGR	JYSEDASTSLHGQTAGR	(N(N(H(H(H(H(H))))(H(H(H(H(H(H(H(H)))))))))))	H(13)N(2)	1	3	1436.22	1233050	4.85139e+06	5.13118e-09	1.94514e-06	sp|Q9USK8|AGS1_SCHPO	785	FALSE
fissionyeast_NGP_DIA_2.mzML	744.888	812.203	-67.3146	JYSEDASTSLHGQTAGR	JYSEDASTSLHGQTAGR	(N(N(H(H(H(H(H))))(H(H(H(H(H(H(H(H)))))))))))	H(13)N(2)	1	3	1436.22	1294190	5.28385e+06	3.5979e-09	1.05044e-06	sp|Q9USK8|AGS1_SCHPO	785	FALSE
fissionyeast_NGP_DIA_3.mzML	747.171	825.591	-78.4202	JYSEDASTSLHGQTAGR	JYSEDASTSLHGQTAGR	(N(N(H(H(H(H(H))))(H(H(H(H(H(H(H(H)))))))))))	H(13)N(2)	1	3	1436.22	1242360	5.111e+06	5.47494e-10	6.67191e-07	sp|Q9USK8|AGS1_SCHPO	785	FALSE
fissionyeast_NGP_DIA_1.mzML	740.032	810.422	-70.3904	JYSEDASTSLHGQTAGR	JYSEDASTSLHGQTAGR	(N(N(H(H(H(H(H(H)))))(H(H(H))(H(H(H(H(H)))))))))	H(14)N(2)	1	3	1490.24	909095	4.48264e+06	0.00186092	7.60143e-07	sp|Q9USK8|AGS1_SCHPO	785	FALSE
fissionyeast_NGP_DIA_2.mzML	740.957	807.659	-66.7025	JYSEDASTSLHGQTAGR	JYSEDASTSLHGQTAGR	(N(N(H(H(H(H(H(H)))))(H(H(H))(H(H(H(H(H)))))))))	H(14)N(2)	1	3	1490.24	996583	4.96889e+06	1.70201e-05	2.90083e-06	sp|Q9USK8|AGS1_SCHPO	785	FALSE
fissionyeast_NGP_DIA_3.mzML	744.256	820.584	-76.3281	JYSEDASTSLHGQTAGR	JYSEDASTSLHGQTAGR	(N(N(H(H(H(H(H(H)))))(H(H(H))(H(H(H(H(H)))))))))	H(14)N(2)	1	3	1490.24	1017780	4.76679e+06	5.05296e-05	2.58704e-06	sp|Q9USK8|AGS1_SCHPO	785	FALSE
fissionyeast_NGP_DIA_4.mzML	732.758	812.283	-79.5248	JYSEDASTSLHGQTAGR	JYSEDASTSLHGQTAGR	(N(N(H(H(H(H(H(H)))))(H(H(H))(H(H(H(H(H)))))))))	H(14)N(2)	1	3	1490.24	635276	4.48078e+06	0.00174942	1.17937e-06	sp|Q9USK8|AGS1_SCHPO	785	FALSE
fissionyeast_NGP_DIA_1.mzML	737.474	810.329	-72.855	JYSEDASTSLHGQTAGR	JYSEDASTSLHGQTAGR	(N(N(H(H(H(H(H(H)))))(H(H(H(H(H(H(H(H(H))))))))))))	H(15)N(2)	1	3	1544.26	718490	3.12222e+06	0.00705082	1.33833e-05	sp|Q9USK8|AGS1_SCHPO	785	FALSE
fissionyeast_NGP_DIA_3.mzML	740.805	820.481	-79.6765	JYSEDASTSLHGQTAGR	JYSEDASTSLHGQTAGR	(N(N(H(H(H(H(H(H)))))(H(H(H(H(H(H(H(H(H))))))))))))	H(15)N(2)	1	3	1544.26	822727	3.35235e+06	8.09418e-06	1.74952e-06	sp|Q9USK8|AGS1_SCHPO	785	FALSE
fissionyeast_NGP_DIA_3.mzML	907.887	900.723	7.16424	JYSHGLAWTEK	JYSHGLAWTEK	(N(N(H(H(H(H)))(H(H)(H)(H)))))	H(8)N(2)	1	3	1003.41	376814	1.19893e+06	0.00316831	0.00776952	sp|O94680|PDAT_SCHPO	451	FALSE
fissionyeast_NGP_DIA_4.mzML	887.469	866.874	20.5949	JYSHGLAWTEK	JYSHGLAWTEK	(N(N(H(H(H(H)))(H(H)(H)(H)))))	H(8)N(2)	1	3	1003.41	413550	1.1284e+06	0.00239311	0.00787204	sp|O94680|PDAT_SCHPO	451	FALSE
fissionyeast_NGP_DIA_1.mzML	882.495	883.997	-1.5023	JYSHGLAWTEK	JYSHGLAWTEK	(N(N(H(H(H)(H(H)))(H(H)(H(H))))))	H(9)N(2)	1	3	1057.42	1823880	4.8476e+06	0.000874712	1.20119e-06	sp|O94680|PDAT_SCHPO	451	FALSE
fissionyeast_NGP_DIA_2.mzML	884.527	871.16	13.3665	JYSHGLAWTEK	JYSHGLAWTEK	(N(N(H(H(H)(H(H)))(H(H)(H(H))))))	H(9)N(2)	1	3	1057.42	2071510	4.86561e+06	0.000467726	2.6165e-06	sp|O94680|PDAT_SCHPO	451	FALSE
fissionyeast_NGP_DIA_3.mzML	901.604	908.053	-6.44854	JYSHGLAWTEK	JYSHGLAWTEK	(N(N(H(H(H)(H(H)))(H(H)(H(H))))))	H(9)N(2)	1	3	1057.42	1889740	4.491e+06	0.00078933	7.4267e-06	sp|O94680|PDAT_SCHPO	451	FALSE
fissionyeast_NGP_DIA_4.mzML	881.466	869.374	12.0918	JYSHGLAWTEK	JYSHGLAWTEK	(N(N(H(H(H)(H(H)))(H(H)(H(H))))))	H(9)N(2)	1	3	1057.42	1843400	4.00422e+06	0.00026095	2.65672e-07	sp|O94680|PDAT_SCHPO	451	FALSE
fissionyeast_NGP_DIA_1.mzML	1727.82	1644.13	83.6939	JYTVSDVLFR	JYTVSDVLFR	(N(N(H(H(H(H(H))))(H(H(H(H)))))))	H(9)N(2)	1	3	1026.76	924424	757521	0.0083716	0.000143822	sp|O13875|YE1A_SCHPO	300	FALSE
fissionyeast_NGP_DIA_2.mzML	1746.56	1658.07	88.4911	JYTVSDVLFR	JYTVSDVLFR	(N(N(H(H(H(H(H))))(H(H(H(H)))))))	H(9)N(2)	1	3	1026.76	858586	521667	0.00167445	0.000348167	sp|O13875|YE1A_SCHPO	300	FALSE
fissionyeast_NGP_DIA_2.mzML	1745.75	1656.68	89.0728	JYTVSDVLFR	JYTVSDVLFR	(N(N(H(H(H)(H(H)))(H(H(H(H)))))))	H(9)N(2)	1	2	1539.63	598603	5.17931e+06	0.00234183	0.000622567	sp|O13875|YE1A_SCHPO	300	FALSE
fissionyeast_NGP_DIA_1.mzML	2252.19	2174.02	78.1721	KAJLTFSEINSIILFGGASR	KAJLTFSEINSIILFGGASR	(N(N(H(H(H(H)))(H(H)(H(H))))))	H(8)N(2)	3	3	1280.92	511074	2.30649e+06	0.00664394	2.26683e-05	sp|Q10061|LHS1_SCHPO	359	FALSE
fissionyeast_NGP_DIA_2.mzML	2275.5	2201.09	74.4062	KAJLTFSEINSIILFGGASR	KAJLTFSEINSIILFGGASR	(N(N(H(H(H(H)))(H(H)(H(H))))))	H(8)N(2)	3	3	1280.92	644297	2.2511e+06	0.000682819	2.16256e-07	sp|Q10061|LHS1_SCHPO	359	FALSE
fissionyeast_NGP_DIA_4.mzML	2248.33	2168.55	79.7767	KAJLTFSEINSIILFGGASR	KAJLTFSEINSIILFGGASR	(N(N(H(H(H(H)))(H(H)(H(H))))))	H(8)N(2)	3	3	1280.92	539877	1.67905e+06	0.00105453	2.92348e-07	sp|Q10061|LHS1_SCHPO	359	FALSE
fissionyeast_NGP_DIA_2.mzML	2268.46	2197.9	70.5632	KAJLTFSEINSIILFGGASR	KAJLTFSEINSIILFGGASR	(N(N(H(H(H)(H))(H(H)(H(H(H)))))))	H(9)N(2)	3	3	1334.94	943951	3.26339e+06	0.00359743	1.1506e-06	sp|Q10061|LHS1_SCHPO	359	FALSE
fissionyeast_NGP_DIA_3.mzML	2266.35	2200.95	65.3959	KAJLTFSEINSIILFGGASR	KAJLTFSEINSIILFGGASR	(N(N(H(H(H)(H))(H(H)(H(H(H)))))))	H(9)N(2)	3	3	1334.94	964121	3.28331e+06	0.00120155	2.43034e-07	sp|Q10061|LHS1_SCHPO	359	FALSE
fissionyeast_NGP_DIA_1.mzML	2228.46	2211.38	17.0752	KAJLTFSEINSIILFGGASR	KAJLTFSEINSIILFGGASR	(N(N(H(H(H(H(H))))(H(H(H(H(H))))))))	H(10)N(2)	3	3	1388.96	333608	1.37609e+06	0.00180465	6.50187e-06	sp|Q10061|LHS1_SCHPO	359	FALSE
fissionyeast_NGP_DIA_2.mzML	2256.66	2236.46	20.2008	KAJLTFSEINSIILFGGASR	KAJLTFSEINSIILFGGASR	(N(N(H(H(H(H(H))))(H(H(H(H(H))))))))	H(10)N(2)	3	3	1388.96	144095	1.29173e+06	0.00302787	7.82888e-05	sp|Q10061|LHS1_SCHPO	359	FALSE
fissionyeast_NGP_DIA_3.mzML	2256.68	2237.97	18.7115	KAJLTFSEINSIILFGGASR	KAJLTFSEINSIILFGGASR	(N(N(H(H(H(H(H))))(H(H(H(H(H))))))))	H(10)N(2)	3	3	1388.96	326154	1.37136e+06	0.00177156	2.16305e-05	sp|Q10061|LHS1_SCHPO	359	FALSE
fissionyeast_NGP_DIA_1.mzML	914.3	911.234	3.06618	KGVLQATJMTYGK	KGVLQATJMTYGK	(N(N(H(H(H(H)))(H(H(H(H)))))))	H(8)N(2)	8	3	1038.45	9855170	2.59808e+07	0.000130603	8.02082e-05	sp|O59866|OSTB_SCHPO	275	FALSE
fissionyeast_NGP_DIA_2.mzML	921.351	940.436	-19.0846	KGVLQATJMTYGK	KGVLQATJMTYGK	(N(N(H(H(H(H)))(H(H(H(H)))))))	H(8)N(2)	8	3	1038.45	9955960	2.18495e+07	0.000150293	0.000356882	sp|O59866|OSTB_SCHPO	275	FALSE
fissionyeast_NGP_DIA_3.mzML	934.296	970.692	-36.3957	KGVLQATJMTYGK	KGVLQATJMTYGK	(N(N(H(H(H(H)))(H(H(H(H)))))))	H(8)N(2)	8	3	1038.45	9331060	2.37745e+07	0.000141097	6.48476e-05	sp|O59866|OSTB_SCHPO	275	FALSE
fissionyeast_NGP_DIA_4.mzML	911.048	926.369	-15.3214	KGVLQATJMTYGK	KGVLQATJMTYGK	(N(N(H(H(H(H)))(H(H(H(H)))))))	H(8)N(2)	8	3	1038.45	7948700	1.87926e+07	0.000222207	4.10796e-06	sp|O59866|OSTB_SCHPO	275	FALSE
fissionyeast_NGP_DIA_1.mzML	739.516	735.776	3.73987	KGVLQATJMTYGK	KGVLQATJM[147]TYGK	(N(N(H(H(H(H)))(H(H)(H)(H)))))	H(8)N(2)	8	3	1043.78	2305760	6.07014e+06	0.000236839	0.000145498	sp|O59866|OSTB_SCHPO	275	FALSE
fissionyeast_NGP_DIA_2.mzML	735.703	759.279	-23.5756	KGVLQATJMTYGK	KGVLQATJM[147]TYGK	(N(N(H(H(H(H)))(H(H)(H)(H)))))	H(8)N(2)	8	3	1043.78	2051720	5.36105e+06	0.000315803	1.27412e-05	sp|O59866|OSTB_SCHPO	275	FALSE
fissionyeast_NGP_DIA_3.mzML	739.175	748.255	-9.0803	KGVLQATJMTYGK	KGVLQATJM[147]TYGK	(N(N(H(H(H(H)))(H(H)(H)(H)))))	H(8)N(2)	8	3	1043.78	1850480	5.05277e+06	0.000209514	0.00213324	sp|O59866|OSTB_SCHPO	275	FALSE
fissionyeast_NGP_DIA_4.mzML	730.545	751.026	-20.4806	KGVLQATJMTYGK	KGVLQATJM[147]TYGK	(N(N(H(H(H(H)))(H(H)(H)(H)))))	H(8)N(2)	8	3	1043.78	2015490	5.29369e+06	0.000314489	0.000135343	sp|O59866|OSTB_SCHPO	275	FALSE
fissionyeast_NGP_DIA_3.mzML	1303.04	1333.51	-30.4735	KLGNQYYJDTQWLK	KLGNQYYJDTQWLK	(N(N(H(H)(H(H)(H(H(H(H(H)))))))))	H(9)N(2)	8	3	1212.51	993093	4.73674e+06	0.00276527	0.000192148	sp|Q10061|LHS1_SCHPO	733	FALSE
fissionyeast_NGP_DIA_4.mzML	1296.55	1299.46	-2.91417	KLGNQYYJDTQWLK	KLGNQYYJDTQWLK	(N(N(H(H)(H(H)(H(H(H(H(H)))))))))	H(9)N(2)	8	3	1212.51	1185190	4.258e+06	0.00224747	0.00162015	sp|Q10061|LHS1_SCHPO	733	FALSE
fissionyeast_NGP_DIA_2.mzML	1300.42	1326.98	-26.5592	KLGNQYYJDTQWLK	KLGNQYYJDTQWLK	(N(N(H(H(H(H(H))))(H(H(H(H(H))))))))	H(10)N(2)	8	3	1266.53	379321	2.54526e+06	0.00120884	2.32008e-05	sp|Q10061|LHS1_SCHPO	733	FALSE
fissionyeast_NGP_DIA_4.mzML	1290.57	1288.02	2.55256	KLGNQYYJDTQWLK	KLGNQYYJDTQWLK	(N(N(H(H(H(H(H))))(H(H(H(H(H))))))))	H(10)N(2)	8	3	1266.53	355083	2.4788e+06	0.00548352	0.00186195	sp|Q10061|LHS1_SCHPO	733	FALSE
fissionyeast_NGP_DIA_1.mzML	1508.32	1580.68	-72.3599	KLVDATQGGPJITFSSIR	KLVDATQGGPJITFSSIR	(N(N(H(H(H)(H))(H(H(H(H(H))))))))	H(9)N(2)	11	3	1256.89	549963	1.91073e+06	0.000247336	1.11531e-06	sp|O13857|PLB2_SCHPO	266	FALSE
fissionyeast_NGP_DIA_4.mzML	1523.49	1598.59	-75.1046	KLVDATQGGPJITFSSIR	KLVDATQGGPJITFSSIR	(N(N(H(H(H)(H))(H(H(H(H(H))))))))	H(9)N(2)	11	3	1256.89	449383	1.75182e+06	0.000339051	0.000137556	sp|O13857|PLB2_SCHPO	266	FALSE
fissionyeast_NGP_DIA_1.mzML	1496.02	1531.94	-35.9209	KLVDATQGGPJITFSSIR	KLVDATQGGPJITFSSIR	(N(N(H(H(H(H(H))))(H(H(H(H)))(H(H(H)))))))	H(12)N(2)	11	3	1418.95	628829	1.75323e+06	4.60388e-07	3.50411e-05	sp|O13857|PLB2_SCHPO	266	FALSE
fissionyeast_NGP_DIA_2.mzML	1523.92	1581.04	-57.122	KLVDATQGGPJITFSSIR	KLVDATQGGPJITFSSIR	(N(N(H(H(H(H(H))))(H(H(H(H)))(H(H(H)))))))	H(12)N(2)	11	3	1418.95	638802	1.88446e+06	1.77067e-05	2.45467e-06	sp|O13857|PLB2_SCHPO	266	FALSE
fissionyeast_NGP_DIA_3.mzML	1533.66	1581.66	-47.9952	KLVDATQGGPJITFSSIR	KLVDATQGGPJITFSSIR	(N(N(H(H(H(H(H))))(H(H(H(H)))(H(H(H)))))))	H(12)N(2)	11	3	1418.95	582879	1.97938e+06	0.00723034	1.92481e-05	sp|O13857|PLB2_SCHPO	266	FALSE
fissionyeast_NGP_DIA_4.mzML	1507.16	1554.81	-47.6451	KLVDATQGGPJITFSSIR	KLVDATQGGPJITFSSIR	(N(N(H(H(H(H(H))))(H(H(H(H)))(H(H(H)))))))	H(12)N(2)	11	3	1418.95	448274	1.84862e+06	0.00878218	0.000602747	sp|O13857|PLB2_SCHPO	266	FALSE
fissionyeast_NGP_DIA_1.mzML	1491.62	1548.46	-56.8433	KLVDATQGGPJITFSSIR	KLVDATQGGPJITFSSIR	(N(N(H(H(H(H(H))))(H(H(H(H(H(H(H(H)))))))))))	H(13)N(2)	11	3	1472.96	1554670	6.23032e+06	5.8448e-09	2.73457e-06	sp|O13857|PLB2_SCHPO	266	FALSE
fissionyeast_NGP_DIA_2.mzML	1517.94	1597.28	-79.344	KLVDATQGGPJITFSSIR	KLVDATQGGPJITFSSIR	(N(N(H(H(H(H(H))))(H(H(H(H(H(H(H(H)))))))))))	H(13)N(2)	11	3	1472.96	1859090	6.64441e+06	3.82504e-10	2.15157e-06	sp|O13857|PLB2_SCHPO	266	FALSE
fissionyeast_NGP_DIA_3.mzML	1526.9	1598.59	-71.692	KLVDATQGGPJITFSSIR	KLVDATQGGPJITFSSIR	(N(N(H(H(H(H(H))))(H(H(H(H(H(H(H(H)))))))))))	H(13)N(2)	11	3	1472.96	1797550	5.95085e+06	1.43261e-07	1.23999e-06	sp|O13857|PLB2_SCHPO	266	FALSE
fissionyeast_NGP_DIA_4.mzML	1501.52	1572.03	-70.51	KLVDATQGGPJITFSSIR	KLVDATQGGPJITFSSIR	(N(N(H(H(H(H(H))))(H(H(H(H(H(H(H(H)))))))))))	H(13)N(2)	11	3	1472.96	1489480	5.02111e+06	7.8056e-06	1.99314e-05	sp|O13857|PLB2_SCHPO	266	FALSE
fissionyeast_NGP_DIA_1.mzML	1488.49	1515.68	-27.1896	KLVDATQGGPJITFSSIR	KLVDATQGGPJITFSSIR	(N(N(H(H(H(H(H(H(H))))))(H(H(H(H)))(H(H(H)))))))	H(14)N(2)	11	3	1526.98	1368480	5.3159e+06	5.65873e-09	1.01645e-06	sp|O13857|PLB2_SCHPO	266	FALSE
fissionyeast_NGP_DIA_2.mzML	1512.4	1561.59	-49.1854	KLVDATQGGPJITFSSIR	KLVDATQGGPJITFSSIR	(N(N(H(H(H(H(H(H(H))))))(H(H(H(H)))(H(H(H)))))))	H(14)N(2)	11	3	1526.98	1430440	5.75298e+06	0.000563525	6.76938e-07	sp|O13857|PLB2_SCHPO	266	FALSE
fissionyeast_NGP_DIA_3.mzML	1521.46	1563.22	-41.756	KLVDATQGGPJITFSSIR	KLVDATQGGPJITFSSIR	(N(N(H(H(H(H(H(H(H))))))(H(H(H(H)))(H(H(H)))))))	H(14)N(2)	11	3	1526.98	1442380	5.15117e+06	1.81767e-05	3.41159e-06	sp|O13857|PLB2_SCHPO	266	FALSE
fissionyeast_NGP_DIA_4.mzML	1496.4	1535.44	-39.0393	KLVDATQGGPJITFSSIR	KLVDATQGGPJITFSSIR	(N(N(H(H(H(H(H(H(H))))))(H(H(H(H)))(H(H(H)))))))	H(14)N(2)	11	3	1526.98	1176690	4.5367e+06	4.94245e-08	2.8836e-07	sp|O13857|PLB2_SCHPO	266	FALSE
fissionyeast_NGP_DIA_1.mzML	1484.92	1515.39	-30.4666	KLVDATQGGPJITFSSIR	KLVDATQGGPJITFSSIR	(N(N(H(H(H(H))(H(H)))(H(H(H(H(H(H(H(H(H))))))))))))	H(15)N(2)	11	3	1581	2012330	5.93822e+06	5.68852e-16	1.86815e-06	sp|O13857|PLB2_SCHPO	266	FALSE
fissionyeast_NGP_DIA_2.mzML	1507.49	1561.16	-53.6665	KLVDATQGGPJITFSSIR	KLVDATQGGPJITFSSIR	(N(N(H(H(H(H))(H(H)))(H(H(H(H(H(H(H(H(H))))))))))))	H(15)N(2)	11	3	1581	2019550	8.1556e+06	8.1944e-14	1.7835e-06	sp|O13857|PLB2_SCHPO	266	FALSE
fissionyeast_NGP_DIA_3.mzML	1516.42	1562.88	-46.4564	KLVDATQGGPJITFSSIR	KLVDATQGGPJITFSSIR	(N(N(H(H(H(H))(H(H)))(H(H(H(H(H(H(H(H(H))))))))))))	H(15)N(2)	11	3	1581	1840970	7.37797e+06	1.11255e-13	2.09513e-06	sp|O13857|PLB2_SCHPO	266	FALSE
fissionyeast_NGP_DIA_4.mzML	1492.08	1535.06	-42.9848	KLVDATQGGPJITFSSIR	KLVDATQGGPJITFSSIR	(N(N(H(H(H(H))(H(H)))(H(H(H(H(H(H(H(H(H))))))))))))	H(15)N(2)	11	3	1581	1893130	6.36222e+06	1.40293e-13	1.60529e-06	sp|O13857|PLB2_SCHPO	266	FALSE
fissionyeast_NGP_DIA_1.mzML	1480.73	1528.45	-47.7241	KLVDATQGGPJITFSSIR	KLVDATQGGPJITFSSIR	(N(N(H(H(H(H(H(H(H))))))(H(H(H(H(H(H(H(H(H))))))))))))	H(16)N(2)	11	3	1635.02	1572760	5111612	2.51878e-11	7.16374e-06	sp|O13857|PLB2_SCHPO	266	FALSE
fissionyeast_NGP_DIA_2.mzML	1501.12	1577.26	-76.1418	KLVDATQGGPJITFSSIR	KLVDATQGGPJITFSSIR	(N(N(H(H(H(H(H(H(H))))))(H(H(H(H(H(H(H(H(H))))))))))))	H(16)N(2)	11	3	1635.02	1573280	5.83548e+06	4.61786e-06	4.45459e-05	sp|O13857|PLB2_SCHPO	266	FALSE
fissionyeast_NGP_DIA_3.mzML	1510.67	1577.83	-67.1642	KLVDATQGGPJITFSSIR	KLVDATQGGPJITFSSIR	(N(N(H(H(H(H(H(H(H))))))(H(H(H(H(H(H(H(H(H))))))))))))	H(16)N(2)	11	3	1635.02	1607040	6.0318e+06	3.30956e-07	2.63118e-06	sp|O13857|PLB2_SCHPO	266	FALSE
fissionyeast_NGP_DIA_4.mzML	1487.25	1550.87	-63.6166	KLVDATQGGPJITFSSIR	KLVDATQGGPJITFSSIR	(N(N(H(H(H(H(H(H(H))))))(H(H(H(H(H(H(H(H(H))))))))))))	H(16)N(2)	11	3	1635.02	1600050	5.73037e+06	1.09682e-08	2.27944e-06	sp|O13857|PLB2_SCHPO	266	FALSE
fissionyeast_NGP_DIA_1.mzML	1360.76	1360.94	-0.176398	KNPVNFDSVFJQSR	KNPVNFDSVFJQSR	(N(N(H(H(H))(H(H(H(H)))))))	H(7)N(2)	11	3	1064.79	1551100	4.20288e+06	0.000527324	9.0163e-06	sp|Q8WZK2|MCD4_SCHPO	134	FALSE
fissionyeast_NGP_DIA_2.mzML	1363.8	1363.9	-0.099382	KNPVNFDSVFJQSR	KNPVNFDSVFJQSR	(N(N(H(H(H))(H(H(H(H)))))))	H(7)N(2)	11	3	1064.79	1377560	3.82803e+06	0.000553096	0.000205159	sp|Q8WZK2|MCD4_SCHPO	134	FALSE
fissionyeast_NGP_DIA_3.mzML	1373.42	1373.57	-0.149974	KNPVNFDSVFJQSR	KNPVNFDSVFJQSR	(N(N(H(H(H))(H(H(H(H)))))))	H(7)N(2)	11	3	1064.79	1316220	3.34181e+06	0.000432774	0.000587431	sp|Q8WZK2|MCD4_SCHPO	134	FALSE
fissionyeast_NGP_DIA_4.mzML	1361.62	1361.77	-0.150655	KNPVNFDSVFJQSR	KNPVNFDSVFJQSR	(N(N(H(H(H))(H(H(H(H)))))))	H(7)N(2)	11	3	1064.79	1169080	3.0934e+06	0.00024524	0.00163171	sp|Q8WZK2|MCD4_SCHPO	134	FALSE
fissionyeast_NGP_DIA_4.mzML	1354.13	1360.49	-6.36476	KNPVNFDSVFJQSR	KNPVNFDSVFJQSR	(N(N(H(H(H(H)))(H(H)(H)(H)))))	H(8)N(2)	11	3	1118.81	800759	2.98508e+06	0.000275692	8.64762e-06	sp|Q8WZK2|MCD4_SCHPO	134	FALSE
fissionyeast_NGP_DIA_1.mzML	1349.2	1344.71	4.48575	KNPVNFDSVFJQSR	KNPVNFDSVFJQSR	(N(N(H(H(H(H)))(H(H)(H(H)(H))))))	H(9)N(2)	11	3	1172.83	1536180	7.22134e+06	0.00017716	0.00340015	sp|Q8WZK2|MCD4_SCHPO	134	FALSE
fissionyeast_NGP_DIA_2.mzML	1352.91	1338.95	13.9565	KNPVNFDSVFJQSR	KNPVNFDSVFJQSR	(N(N(H(H(H(H)))(H(H)(H(H)(H))))))	H(9)N(2)	11	3	1172.83	1476260	6.91547e+06	0.000284368	0.000335323	sp|Q8WZK2|MCD4_SCHPO	134	FALSE
fissionyeast_NGP_DIA_3.mzML	1363.64	1342.04	21.6028	KNPVNFDSVFJQSR	KNPVNFDSVFJQSR	(N(N(H(H(H(H)))(H(H)(H(H)(H))))))	H(9)N(2)	11	3	1172.83	1339410	5.92501e+06	9.07654e-05	0.00045487	sp|Q8WZK2|MCD4_SCHPO	134	FALSE
fissionyeast_NGP_DIA_4.mzML	1349.08	1330.66	18.424	KNPVNFDSVFJQSR	KNPVNFDSVFJQSR	(N(N(H(H(H(H)))(H(H)(H(H)(H))))))	H(9)N(2)	11	3	1172.83	1543670	6.43898e+06	0.000231608	0.00553932	sp|Q8WZK2|MCD4_SCHPO	134	FALSE
fissionyeast_NGP_DIA_1.mzML	1235.14	1305.04	-69.9028	KQWASISPJITYK	KQWASISPJITYK	(N(N(H(H(H(H(H(H(H))))))(H(H(H(H(H(H(H(H)))))))))))	H(15)N(2)	9	3	1458.26	504894	2.91986e+06	1.23762e-05	1.73881e-06	sp|Q9USU5|GAS2_SCHPO	334	FALSE
fissionyeast_NGP_DIA_2.mzML	1241.27	1315.03	-73.7615	KQWASISPJITYK	KQWASISPJITYK	(N(N(H(H(H(H(H(H(H))))))(H(H(H(H(H(H(H(H)))))))))))	H(15)N(2)	9	3	1458.26	571326	2.35312e+06	4.39316e-06	0.000152576	sp|Q9USU5|GAS2_SCHPO	334	FALSE
fissionyeast_NGP_DIA_3.mzML	1242.24	1313.18	-70.9406	KQWASISPJITYK	KQWASISPJITYK	(N(N(H(H(H(H(H(H(H))))))(H(H(H(H(H(H(H(H)))))))))))	H(15)N(2)	9	3	1458.26	591804	2.4677e+06	5.47965e-09	0.000110612	sp|Q9USU5|GAS2_SCHPO	334	FALSE
fissionyeast_NGP_DIA_4.mzML	1234.19	1267.41	-33.2218	KQWASISPJITYK	KQWASISPJITYK	(N(N(H(H(H(H(H(H(H))))))(H(H(H(H(H(H(H(H)))))))))))	H(15)N(2)	9	3	1458.26	542128	2.22615e+06	9.31931e-05	0.00127197	sp|Q9USU5|GAS2_SCHPO	334	FALSE
fissionyeast_NGP_DIA_1.mzML	1231.24	1265.24	-33.9976	KQWASISPJITYK	KQWASISPJITYK	(N(N(H(H(H(H(H(H(H(H)))))))(H(H(H(H)))(H(H(H(H))))))))	H(16)N(2)	9	3	1512.28	2307130	1.24524e+07	2.46934e-16	1.77038e-05	sp|Q9USU5|GAS2_SCHPO	334	FALSE
fissionyeast_NGP_DIA_2.mzML	1236.78	1275	-38.2233	KQWASISPJITYK	KQWASISPJITYK	(N(N(H(H(H(H(H(H(H(H)))))))(H(H(H(H)))(H(H(H(H))))))))	H(16)N(2)	9	3	1512.28	2246550	9.23554e+06	6.43056e-11	9.69701e-06	sp|Q9USU5|GAS2_SCHPO	334	FALSE
fissionyeast_NGP_DIA_3.mzML	1238.16	1274.94	-36.7758	KQWASISPJITYK	KQWASISPJITYK	(N(N(H(H(H(H(H(H(H(H)))))))(H(H(H(H)))(H(H(H(H))))))))	H(16)N(2)	9	3	1512.28	2272450	9.78316e+06	2.51952e-15	9.98707e-06	sp|Q9USU5|GAS2_SCHPO	334	FALSE
fissionyeast_NGP_DIA_4.mzML	1229.59	1258.72	-29.1267	KQWASISPJITYK	KQWASISPJITYK	(N(N(H(H(H(H(H(H(H(H)))))))(H(H(H(H)))(H(H(H(H))))))))	H(16)N(2)	9	3	1512.28	2086220	9.18085e+06	5.14961e-15	0.000260753	sp|Q9USU5|GAS2_SCHPO	334	FALSE
fissionyeast_NGP_DIA_1.mzML	1326.99	1318.79	8.19977	LDDJNTFQLNPGR	LDDJNTFQLNPGR	(N(N(H(H(H(H(H(H)))))(H(H(H(H)))(H(H(H(H(H(H))))))))))	H(16)N(2)	4	3	1501.58	1299200	3.76756e+06	4.46506e-08	0.000206498	sp|O60123|KEX1_SCHPO	104	FALSE
fissionyeast_NGP_DIA_2.mzML	1334.66	1326.85	7.81071	LDDJNTFQLNPGR	LDDJNTFQLNPGR	(N(N(H(H(H(H(H(H)))))(H(H(H(H)))(H(H(H(H(H(H))))))))))	H(16)N(2)	4	3	1501.58	897383	3.86926e+06	3.56672e-07	0.000113686	sp|O60123|KEX1_SCHPO	104	FALSE
fissionyeast_NGP_DIA_4.mzML	1326.83	1287.67	39.1563	LDDJNTFQLNPGR	LDDJNTFQLNPGR	(N(N(H(H(H(H(H(H)))))(H(H(H(H)))(H(H(H(H(H(H))))))))))	H(16)N(2)	4	3	1501.58	1322510	1.83351e+06	4.80404e-09	1.72757e-05	sp|O60123|KEX1_SCHPO	104	FALSE
fissionyeast_NGP_DIA_1.mzML	864.61	1012.98	-148.373	LDDSFLDEGFILJK	LDDSFLDEGFILJK	(N(N(H(H)(H(H)))))	H(4)N(2)	13	3	894.067	607927	2.24252e+06	0.000213771	0.00183415	sp|Q10147|TCPB_SCHPO	217	FALSE
fissionyeast_NGP_DIA_2.mzML	868.873	1019.37	-150.501	LDDSFLDEGFILJK	LDDSFLDEGFILJK	(N(N(H(H)(H(H)))))	H(4)N(2)	13	3	894.067	692721	2.41693e+06	0.000210581	7.46149e-05	sp|Q10147|TCPB_SCHPO	217	FALSE
fissionyeast_NGP_DIA_3.mzML	890.473	1011.54	-121.072	LDDSFLDEGFILJK	LDDSFLDEGFILJK	(N(N(H(H)(H(H)))))	H(4)N(2)	13	3	894.067	854732	2.93395e+06	0.000212709	0.0040673	sp|Q10147|TCPB_SCHPO	217	FALSE
fissionyeast_NGP_DIA_4.mzML	867.518	1001.88	-134.36	LDDSFLDEGFILJK	LDDSFLDEGFILJK	(N(N(H(H)(H(H)))))	H(4)N(2)	13	3	894.067	603911	2.27895e+06	0.000211646	0.00148578	sp|Q10147|TCPB_SCHPO	217	FALSE
fissionyeast_NGP_DIA_2.mzML	1812.65	1843.21	-30.5627	LFPHGIYNFJFSAPNK	LFPHGIYNFJFSAPNK	(N(N(H(H(H(H(H(H(H))))))(H(H(H(H(H(H(H))))))))))	H(14)N(2)	10	4	1135.96	684963	1.25786e+06	0.000896999	1.5341e-05	sp|P87167|BUT2_SCHPO	236	FALSE
fissionyeast_NGP_DIA_4.mzML	1788.07	1796.89	-8.81713	LFPHGIYNFJFSAPNK	LFPHGIYNFJFSAPNK	(N(N(H(H(H(H(H(H(H))))))(H(H(H(H(H(H(H))))))))))	H(14)N(2)	10	4	1135.96	621849	1.08611e+06	0.00753759	2.0048e-05	sp|P87167|BUT2_SCHPO	236	FALSE
fissionyeast_NGP_DIA_1.mzML	1790.38	1837.28	-46.9039	LFPHGIYNFJFSAPNK	LFPHGIYNFJFSAPNK	(N(N(H(H(H))(H(H(H(H)))))))	H(7)N(2)	10	3	1136.16	927036	37313.2	0.00362449	5.6917e-07	sp|P87167|BUT2_SCHPO	236	FALSE
fissionyeast_NGP_DIA_2.mzML	1812.05	1848.25	-36.2035	LFPHGIYNFJFSAPNK	LFPHGIYNFJFSAPNK	(N(N(H(H(H))(H(H(H(H)))))))	H(7)N(2)	10	3	1136.16	746791	25548.6	0.000716123	7.18975e-05	sp|P87167|BUT2_SCHPO	236	FALSE
fissionyeast_NGP_DIA_4.mzML	1788.07	1805.76	-17.6899	LFPHGIYNFJFSAPNK	LFPHGIYNFJFSAPNK	(N(N(H(H(H))(H(H(H(H)))))))	H(7)N(2)	10	3	1136.16	640620	25299	0.000729391	5.08626e-06	sp|P87167|BUT2_SCHPO	236	FALSE
fissionyeast_NGP_DIA_1.mzML	1804.07	1840.39	-36.3243	LFPHGIYNFJFSAPNK	LFPHGIYNFJFSAPNK	(N(N(H(H(H(H(H))))(H(H(H(H)))(H(H(H)))))))	H(12)N(2)	10	3	1406.25	3641110	2.10635e+07	1.29622e-13	9.44812e-07	sp|P87167|BUT2_SCHPO	236	FALSE
fissionyeast_NGP_DIA_2.mzML	1824.19	1850.73	-26.5354	LFPHGIYNFJFSAPNK	LFPHGIYNFJFSAPNK	(N(N(H(H(H(H(H))))(H(H(H(H)))(H(H(H)))))))	H(12)N(2)	10	3	1406.25	3116130	1.69892e+07	4.27237e-12	2.8248e-06	sp|P87167|BUT2_SCHPO	236	FALSE
fissionyeast_NGP_DIA_3.mzML	1814.55	1853.81	-39.262	LFPHGIYNFJFSAPNK	LFPHGIYNFJFSAPNK	(N(N(H(H(H(H(H))))(H(H(H(H)))(H(H(H)))))))	H(12)N(2)	10	3	1406.25	3065280	1.73206e+07	1.8197e-15	4.76369e-07	sp|P87167|BUT2_SCHPO	236	FALSE
fissionyeast_NGP_DIA_4.mzML	1801.37	1810.12	-8.75041	LFPHGIYNFJFSAPNK	LFPHGIYNFJFSAPNK	(N(N(H(H(H(H(H))))(H(H(H(H)))(H(H(H)))))))	H(12)N(2)	10	3	1406.25	3245720	1.09332e+07	4.92976e-12	3.70165e-06	sp|P87167|BUT2_SCHPO	236	FALSE
fissionyeast_NGP_DIA_1.mzML	1797.85	1836.25	-38.398	LFPHGIYNFJFSAPNK	LFPHGIYNFJFSAPNK	(N(N(H(H(H(H(H))))(H(H(H(H(H(H(H(H)))))))))))	H(13)N(2)	10	3	1460.27	2384490	1.65964e+07	1.18259e-09	8.52915e-07	sp|P87167|BUT2_SCHPO	236	FALSE
fissionyeast_NGP_DIA_2.mzML	1819.13	1847.44	-28.3129	LFPHGIYNFJFSAPNK	LFPHGIYNFJFSAPNK	(N(N(H(H(H(H(H))))(H(H(H(H(H(H(H(H)))))))))))	H(13)N(2)	10	3	1460.27	2033040	1.41536e+07	1.18502e-07	9.09741e-05	sp|P87167|BUT2_SCHPO	236	FALSE
fissionyeast_NGP_DIA_3.mzML	1809.23	1849.53	-40.3015	LFPHGIYNFJFSAPNK	LFPHGIYNFJFSAPNK	(N(N(H(H(H(H(H))))(H(H(H(H(H(H(H(H)))))))))))	H(13)N(2)	10	3	1460.27	2060610	1.22363e+07	2.09248e-11	3.34042e-06	sp|P87167|BUT2_SCHPO	236	FALSE
fissionyeast_NGP_DIA_4.mzML	1795.41	1804.31	-8.90313	LFPHGIYNFJFSAPNK	LFPHGIYNFJFSAPNK	(N(N(H(H(H(H(H))))(H(H(H(H(H(H(H(H)))))))))))	H(13)N(2)	10	3	1460.27	2005760	8591370	5.04546e-06	2.45919e-05	sp|P87167|BUT2_SCHPO	236	FALSE
fissionyeast_NGP_DIA_1.mzML	1790.69	1834.19	-43.498	LFPHGIYNFJFSAPNK	LFPHGIYNFJFSAPNK	(N(N(H(H(H(H(H(H)))))(H(H(H(H)))(H(H(H(H))))))))	H(14)N(2)	10	3	1514.28	6913490	4.4698e+07	6.37579e-14	0.000207846	sp|P87167|BUT2_SCHPO	236	FALSE
fissionyeast_NGP_DIA_2.mzML	1813.05	1845.81	-32.7608	LFPHGIYNFJFSAPNK	LFPHGIYNFJFSAPNK	(N(N(H(H(H(H(H(H)))))(H(H(H(H)))(H(H(H(H))))))))	H(14)N(2)	10	3	1514.28	5886600	4.08658e+07	4.18912e-13	4.37012e-05	sp|P87167|BUT2_SCHPO	236	FALSE
fissionyeast_NGP_DIA_3.mzML	1803.36	1847.41	-44.0498	LFPHGIYNFJFSAPNK	LFPHGIYNFJFSAPNK	(N(N(H(H(H(H(H(H)))))(H(H(H(H)))(H(H(H(H))))))))	H(14)N(2)	10	3	1514.28	5759830	3.33783e+07	2.53894e-12	3.25666e-05	sp|P87167|BUT2_SCHPO	236	FALSE
fissionyeast_NGP_DIA_4.mzML	1788.02	1801.44	-13.4238	LFPHGIYNFJFSAPNK	LFPHGIYNFJFSAPNK	(N(N(H(H(H(H(H(H)))))(H(H(H(H)))(H(H(H(H))))))))	H(14)N(2)	10	3	1514.28	6211140	3.27338e+07	1.05493e-10	4.62961e-05	sp|P87167|BUT2_SCHPO	236	FALSE
fissionyeast_NGP_DIA_1.mzML	1785.81	1828.67	-42.8562	LFPHGIYNFJFSAPNK	LFPHGIYNFJFSAPNK	(N(N(H(H(H(H(H(H(H(H)))))))(H(H(H(H(H(H(H))))))))))	H(15)N(2)	10	3	1568.3	1555240	8.08897e+06	3.95218e-09	8.15902e-06	sp|P87167|BUT2_SCHPO	236	FALSE
fissionyeast_NGP_DIA_2.mzML	1807.42	1841.44	-34.0227	LFPHGIYNFJFSAPNK	LFPHGIYNFJFSAPNK	(N(N(H(H(H(H(H(H(H(H)))))))(H(H(H(H(H(H(H))))))))))	H(15)N(2)	10	3	1568.3	1211490	7.30611e+06	1.87618e-09	3.276e-05	sp|P87167|BUT2_SCHPO	236	FALSE
fissionyeast_NGP_DIA_3.mzML	1798.58	1841.73	-43.1461	LFPHGIYNFJFSAPNK	LFPHGIYNFJFSAPNK	(N(N(H(H(H(H(H(H(H(H)))))))(H(H(H(H(H(H(H))))))))))	H(15)N(2)	10	3	1568.3	1309450	6.3753e+06	3.0855e-08	0.000105222	sp|P87167|BUT2_SCHPO	236	FALSE
fissionyeast_NGP_DIA_4.mzML	1783.53	1793.81	-10.278	LFPHGIYNFJFSAPNK	LFPHGIYNFJFSAPNK	(N(N(H(H(H(H(H(H(H(H)))))))(H(H(H(H(H(H(H))))))))))	H(15)N(2)	10	3	1568.3	1247180	7.00767e+06	2.65008e-05	1.68522e-05	sp|P87167|BUT2_SCHPO	236	FALSE
fissionyeast_NGP_DIA_1.mzML	1516.58	1636.6	-120.016	LFPHGIYNFJFSAPNKR	LFPHGIYNFJFSAPNKR	(N(N(H(H(H(H(H))))(H(H(H(H)))(H(H(H)))))))	H(12)N(2)	10	4	1093.96	5488280	3.3466e+07	6.73643e-11	1.23569e-05	sp|P87167|BUT2_SCHPO	236	FALSE
fissionyeast_NGP_DIA_2.mzML	1563.35	1649.13	-85.7777	LFPHGIYNFJFSAPNKR	LFPHGIYNFJFSAPNKR	(N(N(H(H(H(H(H))))(H(H(H(H)))(H(H(H)))))))	H(12)N(2)	10	4	1093.96	5825950	3.54433e+07	5.32128e-07	8.90767e-06	sp|P87167|BUT2_SCHPO	236	FALSE
fissionyeast_NGP_DIA_3.mzML	1564.58	1656.3	-91.719	LFPHGIYNFJFSAPNKR	LFPHGIYNFJFSAPNKR	(N(N(H(H(H(H(H))))(H(H(H(H)))(H(H(H)))))))	H(12)N(2)	10	4	1093.96	5229140	3.62561e+07	5.14339e-16	9.38376e-07	sp|P87167|BUT2_SCHPO	236	FALSE
fissionyeast_NGP_DIA_4.mzML	1536.67	1624.21	-87.5359	LFPHGIYNFJFSAPNKR	LFPHGIYNFJFSAPNKR	(N(N(H(H(H(H(H))))(H(H(H(H)))(H(H(H)))))))	H(12)N(2)	10	4	1093.96	4058860	2.6389e+07	3.31344e-14	1.97173e-06	sp|P87167|BUT2_SCHPO	236	FALSE
fissionyeast_NGP_DIA_1.mzML	1516.78	1608.53	-91.7532	LFPHGIYNFJFSAPNKR	LFPHGIYNFJFSAPNKR	(N(N(H(H(H(H(H))))(H(H(H(H)))(H(H(H)))))))	H(12)N(2)	10	3	1458.28	2703230	4.24909e+07	2.54437e-10	1.00977e-06	sp|P87167|BUT2_SCHPO	236	FALSE
fissionyeast_NGP_DIA_2.mzML	1563.69	1636.61	-72.9247	LFPHGIYNFJFSAPNKR	LFPHGIYNFJFSAPNKR	(N(N(H(H(H(H(H))))(H(H(H(H)))(H(H(H)))))))	H(12)N(2)	10	3	1458.28	4081770	4.67178e+07	4.49026e-13	1.10252e-05	sp|P87167|BUT2_SCHPO	236	FALSE
fissionyeast_NGP_DIA_3.mzML	1564.31	1641.24	-76.935	LFPHGIYNFJFSAPNKR	LFPHGIYNFJFSAPNKR	(N(N(H(H(H(H(H))))(H(H(H(H)))(H(H(H)))))))	H(12)N(2)	10	3	1458.28	2647210	2.93533e+07	5.59516e-15	9.96661e-07	sp|P87167|BUT2_SCHPO	236	FALSE
fissionyeast_NGP_DIA_4.mzML	1535.9	1612.45	-76.5549	LFPHGIYNFJFSAPNKR	LFPHGIYNFJFSAPNKR	(N(N(H(H(H(H(H))))(H(H(H(H)))(H(H(H)))))))	H(12)N(2)	10	3	1458.28	2992390	3.53621e+07	1.37462e-10	2.72542e-05	sp|P87167|BUT2_SCHPO	236	FALSE
fissionyeast_NGP_DIA_1.mzML	1513.15	1604.83	-91.6802	LFPHGIYNFJFSAPNKR	LFPHGIYNFJFSAPNKR	(N(N(H(H(H(H(H))))(H(H(H(H(H(H(H(H)))))))))))	H(13)N(2)	10	4	1134.48	3166330	2.46966e+07	4.33832e-06	4.13186e-06	sp|P87167|BUT2_SCHPO	236	FALSE
fissionyeast_NGP_DIA_2.mzML	1559.07	1635.09	-76.0246	LFPHGIYNFJFSAPNKR	LFPHGIYNFJFSAPNKR	(N(N(H(H(H(H(H))))(H(H(H(H(H(H(H(H)))))))))))	H(13)N(2)	10	4	1134.48	2802000	2.50209e+07	1.53024e-08	0.000214667	sp|P87167|BUT2_SCHPO	236	FALSE
fissionyeast_NGP_DIA_3.mzML	1561.79	1639.26	-77.4732	LFPHGIYNFJFSAPNKR	LFPHGIYNFJFSAPNKR	(N(N(H(H(H(H(H))))(H(H(H(H(H(H(H(H)))))))))))	H(13)N(2)	10	4	1134.48	2614680	2.43412e+07	9.97488e-07	4.94954e-06	sp|P87167|BUT2_SCHPO	236	FALSE
fissionyeast_NGP_DIA_4.mzML	1531.88	1611.06	-79.1787	LFPHGIYNFJFSAPNKR	LFPHGIYNFJFSAPNKR	(N(N(H(H(H(H(H))))(H(H(H(H(H(H(H(H)))))))))))	H(13)N(2)	10	4	1134.48	2169510	1.96611e+07	1.71115e-07	0.00216578	sp|P87167|BUT2_SCHPO	236	FALSE
fissionyeast_NGP_DIA_1.mzML	1509.55	1599.56	-90.0088	LFPHGIYNFJFSAPNKR	LFPHGIYNFJFSAPNKR	(N(N(H(H(H(H(H(H)))))(H(H(H))(H(H(H(H(H)))))))))	H(14)N(2)	10	4	1174.99	9195890	72788805	4.28834e-10	1.43336e-05	sp|P87167|BUT2_SCHPO	236	FALSE
fissionyeast_NGP_DIA_2.mzML	1554.7	1632.81	-78.1131	LFPHGIYNFJFSAPNKR	LFPHGIYNFJFSAPNKR	(N(N(H(H(H(H(H(H)))))(H(H(H))(H(H(H(H(H)))))))))	H(14)N(2)	10	4	1174.99	10121500	7.17206e+07	2.35661e-08	0.000302174	sp|P87167|BUT2_SCHPO	236	FALSE
fissionyeast_NGP_DIA_3.mzML	1558.3	1636.44	-78.1421	LFPHGIYNFJFSAPNKR	LFPHGIYNFJFSAPNKR	(N(N(H(H(H(H(H(H)))))(H(H(H))(H(H(H(H(H)))))))))	H(14)N(2)	10	4	1174.99	9870560	7.31803e+07	2.16765e-10	2.18007e-06	sp|P87167|BUT2_SCHPO	236	FALSE
fissionyeast_NGP_DIA_4.mzML	1527.19	1608.95	-81.7589	LFPHGIYNFJFSAPNKR	LFPHGIYNFJFSAPNKR	(N(N(H(H(H(H(H(H)))))(H(H(H))(H(H(H(H(H)))))))))	H(14)N(2)	10	4	1174.99	10075700	6.5187e+07	2.82669e-11	2.7425e-05	sp|P87167|BUT2_SCHPO	236	FALSE
fissionyeast_NGP_DIA_1.mzML	1509.45	1574.19	-64.7394	LFPHGIYNFJFSAPNKR	LFPHGIYNFJFSAPNKR	(N(N(H(H(H(H(H(H)))))(H(H(H))(H(H(H(H(H)))))))))	H(14)N(2)	10	3	1566.32	4751350	7.62918e+07	3.61416e-11	1.09377e-06	sp|P87167|BUT2_SCHPO	236	FALSE
fissionyeast_NGP_DIA_2.mzML	1555.12	1618.05	-62.9309	LFPHGIYNFJFSAPNKR	LFPHGIYNFJFSAPNKR	(N(N(H(H(H(H(H(H)))))(H(H(H))(H(H(H(H(H)))))))))	H(14)N(2)	10	3	1566.32	4917970	7.59113e+07	1.63574e-05	2.0284e-05	sp|P87167|BUT2_SCHPO	236	FALSE
fissionyeast_NGP_DIA_3.mzML	1558.39	1620.72	-62.3265	LFPHGIYNFJFSAPNKR	LFPHGIYNFJFSAPNKR	(N(N(H(H(H(H(H(H)))))(H(H(H))(H(H(H(H(H)))))))))	H(14)N(2)	10	3	1566.32	3029770	4.84416e+07	6.68749e-06	0.000557761	sp|P87167|BUT2_SCHPO	236	FALSE
fissionyeast_NGP_DIA_4.mzML	1527.82	1594.06	-66.2387	LFPHGIYNFJFSAPNKR	LFPHGIYNFJFSAPNKR	(N(N(H(H(H(H(H(H)))))(H(H(H))(H(H(H(H(H)))))))))	H(14)N(2)	10	3	1566.32	4248920	6.95062e+07	1.83829e-12	1.00449e-05	sp|P87167|BUT2_SCHPO	236	FALSE
fissionyeast_NGP_DIA_1.mzML	1507.61	1574.14	-66.5316	LFPHGIYNFJFSAPNKR	LFPHGIYNFJFSAPNKR	(N(N(H(H(H(H(H(H(H))))))(H(H(H(H(H(H(H(H)))))))))))	H(15)N(2)	10	4	1215.5	1545200	1.33264e+07	2.02355e-09	2.84005e-06	sp|P87167|BUT2_SCHPO	236	FALSE
fissionyeast_NGP_DIA_2.mzML	1550.23	1618.01	-67.7792	LFPHGIYNFJFSAPNKR	LFPHGIYNFJFSAPNKR	(N(N(H(H(H(H(H(H(H))))))(H(H(H(H(H(H(H(H)))))))))))	H(15)N(2)	10	4	1215.5	1581980	1.53103e+07	2.75538e-07	0.000104638	sp|P87167|BUT2_SCHPO	236	FALSE
fissionyeast_NGP_DIA_3.mzML	1555.17	1620.68	-65.5059	LFPHGIYNFJFSAPNKR	LFPHGIYNFJFSAPNKR	(N(N(H(H(H(H(H(H(H))))))(H(H(H(H(H(H(H(H)))))))))))	H(15)N(2)	10	4	1215.5	1709280	1.59492e+07	1.11893e-07	7.74132e-06	sp|P87167|BUT2_SCHPO	236	FALSE
fissionyeast_NGP_DIA_4.mzML	1523.99	1594.03	-70.0363	LFPHGIYNFJFSAPNKR	LFPHGIYNFJFSAPNKR	(N(N(H(H(H(H(H(H(H))))))(H(H(H(H(H(H(H(H)))))))))))	H(15)N(2)	10	4	1215.5	1594630	1.35231e+07	1.37426e-11	1.08967e-05	sp|P87167|BUT2_SCHPO	236	FALSE
fissionyeast_NGP_DIA_1.mzML	1507.39	1580.15	-72.7555	LFPHGIYNFJFSAPNKR	LFPHGIYNFJFSAPNKR	(N(N(H(H(H(H(H(H(H))))))(H(H(H(H(H(H(H(H)))))))))))	H(15)N(2)	10	3	1620.33	1197250	13035666	1.25348e-05	1.36712e-06	sp|P87167|BUT2_SCHPO	236	FALSE
fissionyeast_NGP_DIA_3.mzML	1555.31	1624.99	-69.6835	LFPHGIYNFJFSAPNKR	LFPHGIYNFJFSAPNKR	(N(N(H(H(H(H(H(H(H))))))(H(H(H(H(H(H(H(H)))))))))))	H(15)N(2)	10	3	1620.33	741131	8.62644e+06	0.000739401	3.41894e-05	sp|P87167|BUT2_SCHPO	236	FALSE
fissionyeast_NGP_DIA_4.mzML	1524.49	1598.24	-73.7519	LFPHGIYNFJFSAPNKR	LFPHGIYNFJFSAPNKR	(N(N(H(H(H(H(H(H(H))))))(H(H(H(H(H(H(H(H)))))))))))	H(15)N(2)	10	3	1620.33	978374	1.17537e+07	0.00830461	3.66035e-05	sp|P87167|BUT2_SCHPO	236	FALSE
fissionyeast_NGP_DIA_1.mzML	1506.08	1595.36	-89.2806	LFPHGIYNFJFSAPNKR	LFPHGIYNFJFSAPNKR	(N(N(H(H(H(H(H(H)))))(H(H(H(H(H))))(H(H(H(H(H)))))))))	H(16)N(2)	10	4	1256.02	938906	5.86402e+06	3.07627e-07	1.41555e-05	sp|P87167|BUT2_SCHPO	236	FALSE
fissionyeast_NGP_DIA_2.mzML	1548.76	1630.83	-82.072	LFPHGIYNFJFSAPNKR	LFPHGIYNFJFSAPNKR	(N(N(H(H(H(H(H(H)))))(H(H(H(H(H))))(H(H(H(H(H)))))))))	H(16)N(2)	10	4	1256.02	821570	6.33483e+06	8.26696e-05	4.94158e-05	sp|P87167|BUT2_SCHPO	236	FALSE
fissionyeast_NGP_DIA_3.mzML	1554.32	1634.22	-79.8953	LFPHGIYNFJFSAPNKR	LFPHGIYNFJFSAPNKR	(N(N(H(H(H(H(H(H)))))(H(H(H(H(H))))(H(H(H(H(H)))))))))	H(16)N(2)	10	4	1256.02	1135170	6.98716e+06	1.30552e-06	5.92169e-05	sp|P87167|BUT2_SCHPO	236	FALSE
fissionyeast_NGP_DIA_4.mzML	1522.22	1607.06	-84.8408	LFPHGIYNFJFSAPNKR	LFPHGIYNFJFSAPNKR	(N(N(H(H(H(H(H(H)))))(H(H(H(H(H))))(H(H(H(H(H)))))))))	H(16)N(2)	10	4	1256.02	918947	5.81982e+06	1.15916e-08	9.07579e-07	sp|P87167|BUT2_SCHPO	236	FALSE
fissionyeast_NGP_DIA_2.mzML	1547.66	1643.82	-96.1644	LFPHGIYNFJFSAPNKR	LFPHGIYNFJFSAPNKR	(N(N(H(H(H(H)))(H(H)(H)(H)))))	H(8)N(2)	10	3	1242.21	613197	49485.4	0.00221758	0.000289435	sp|P87167|BUT2_SCHPO	236	FALSE
fissionyeast_NGP_DIA_3.mzML	1564.53	1651.05	-86.5195	LFPHGIYNFJFSAPNKR	LFPHGIYNFJFSAPNKR	(N(N(H(H(H(H(H))))(H(H)(H(H(H(H))))))))	H(11)N(2)	10	3	1404.26	284731	1.9087e+06	8.13511e-07	0.00045772	sp|P87167|BUT2_SCHPO	236	FALSE
fissionyeast_NGP_DIA_1.mzML	1512.71	1607.19	-94.4836	LFPHGIYNFJFSAPNKR	LFPHGIYNFJFSAPNKR	(N(N(H(H(H(H(H(H)))))(H(H(H(H)))(H(H(H)))))))	H(13)N(2)	10	3	1512.3	1702850	3.01835e+07	9.88899e-13	8.64867e-07	sp|P87167|BUT2_SCHPO	236	FALSE
fissionyeast_NGP_DIA_2.mzML	1560.1	1636.07	-75.9688	LFPHGIYNFJFSAPNKR	LFPHGIYNFJFSAPNKR	(N(N(H(H(H(H(H(H)))))(H(H(H(H)))(H(H(H)))))))	H(13)N(2)	10	3	1512.3	1874750	2.93308e+07	2.55569e-08	4.50725e-06	sp|P87167|BUT2_SCHPO	236	FALSE
fissionyeast_NGP_DIA_3.mzML	1562.02	1640.53	-78.5073	LFPHGIYNFJFSAPNKR	LFPHGIYNFJFSAPNKR	(N(N(H(H(H(H(H(H)))))(H(H(H(H)))(H(H(H)))))))	H(13)N(2)	10	3	1512.3	1383430	1.71077e+07	1.31477e-10	1.14865e-05	sp|P87167|BUT2_SCHPO	236	FALSE
fissionyeast_NGP_DIA_4.mzML	1531.84	1611.95	-80.1097	LFPHGIYNFJFSAPNKR	LFPHGIYNFJFSAPNKR	(N(N(H(H(H(H(H(H)))))(H(H(H(H)))(H(H(H)))))))	H(13)N(2)	10	3	1512.3	1568060	2.34735e+07	5.51683e-06	5.83869e-07	sp|P87167|BUT2_SCHPO	236	FALSE
fissionyeast_NGP_DIA_4.mzML	2895.08	2894.77	0.309597	LFTIAEJDTAJFTPLTFTTYLK	LFTIAEJDTAJFTPLTFTTYLK	(N(N(H(H(H(H(H))))(H(H(H(H)))))))	H(9)N(2)	7	4	1097.24	3630670	3.51963e+06	0.00198109	1.49449e-06	sp|P0CU13|YI46_SCHPO/sp|Q9P7U4|YI75_SCHPO/sp|P0CU12|YHEF_SCHPO	88/89/88	FALSE
fissionyeast_NGP_DIA_1.mzML	2899.76	2870.22	29.5372	LFTIAEJDTAJFTPLTFTTYLK	LFTIAEJDTAJFTPLTFTTYLK	(N(N(H(H(H(H(H))))(H(H(H(H)))))))	H(9)N(2)	7	3	1462.65	74026200	1.06446e+08	0.00735271	0.000126738	sp|P0CU13|YI46_SCHPO/sp|Q9P7U4|YI75_SCHPO/sp|P0CU12|YHEF_SCHPO	88/89/88	FALSE
fissionyeast_NGP_DIA_2.mzML	2931.31	2863.77	67.5431	LFTIAEJDTAJFTPLTFTTYLK	LFTIAEJDTAJFTPLTFTTYLK	(N(N(H(H(H(H(H))))(H(H(H(H)))))))	H(9)N(2)	7	3	1462.65	66146100	1.22041e+08	0.0052658	0.000291218	sp|P0CU13|YI46_SCHPO/sp|Q9P7U4|YI75_SCHPO/sp|P0CU12|YHEF_SCHPO	88/89/88	FALSE
fissionyeast_NGP_DIA_3.mzML	2923.26	2866.53	56.7305	LFTIAEJDTAJFTPLTFTTYLK	LFTIAEJDTAJFTPLTFTTYLK	(N(N(H(H(H(H(H))))(H(H(H(H)))))))	H(9)N(2)	7	3	1462.65	63749300	1.09656e+08	0.0012456	4.02168e-05	sp|P0CU13|YI46_SCHPO/sp|Q9P7U4|YI75_SCHPO/sp|P0CU12|YHEF_SCHPO	88/89/88	FALSE
fissionyeast_NGP_DIA_4.mzML	2896.66	2830.86	65.8027	LFTIAEJDTAJFTPLTFTTYLK	LFTIAEJDTAJFTPLTFTTYLK	(N(N(H(H(H(H(H))))(H(H(H(H)))))))	H(9)N(2)	7	3	1462.65	71191100	1.13193e+08	0.00223239	5.51031e-05	sp|P0CU13|YI46_SCHPO/sp|Q9P7U4|YI75_SCHPO/sp|P0CU12|YHEF_SCHPO	88/89/88	FALSE
fissionyeast_NGP_DIA_1.mzML	2907.64	2725.37	182.266	LFTIAEJDTAJFTPLTFTTYLK	LFTIAEJDTAJFTPLTFTTYLK	(N(N(H(H(H(H)))(H(H)(H)(H)))))	H(8)N(2)	7	3	1408.63	21444500	2.94694e+07	0.000840654	1.75969e-05	sp|P0CU13|YI46_SCHPO/sp|Q9P7U4|YI75_SCHPO/sp|P0CU12|YHEF_SCHPO	88/89/88	FALSE
fissionyeast_NGP_DIA_2.mzML	2938.3	2743.94	194.358	LFTIAEJDTAJFTPLTFTTYLK	LFTIAEJDTAJFTPLTFTTYLK	(N(N(H(H(H(H)))(H(H)(H)(H)))))	H(8)N(2)	7	3	1408.63	17500600	3.24501e+07	0.00115869	3.4829e-06	sp|P0CU13|YI46_SCHPO/sp|Q9P7U4|YI75_SCHPO/sp|P0CU12|YHEF_SCHPO	88/89/88	FALSE
fissionyeast_NGP_DIA_3.mzML	2929.69	2751.07	178.616	LFTIAEJDTAJFTPLTFTTYLK	LFTIAEJDTAJFTPLTFTTYLK	(N(N(H(H(H(H)))(H(H)(H)(H)))))	H(8)N(2)	7	3	1408.63	14432800	2.80157e+07	0.0010153	3.12286e-06	sp|P0CU13|YI46_SCHPO/sp|Q9P7U4|YI75_SCHPO/sp|P0CU12|YHEF_SCHPO	88/89/88	FALSE
fissionyeast_NGP_DIA_4.mzML	2904.89	2716.19	188.702	LFTIAEJDTAJFTPLTFTTYLK	LFTIAEJDTAJFTPLTFTTYLK	(N(N(H(H(H(H)))(H(H)(H)(H)))))	H(8)N(2)	7	3	1408.63	15762800	2.62778e+07	0.00132396	6.14234e-06	sp|P0CU13|YI46_SCHPO/sp|Q9P7U4|YI75_SCHPO/sp|P0CU12|YHEF_SCHPO	88/89/88	FALSE
fissionyeast_NGP_DIA_2.mzML	2920.44	2862.61	57.8326	LFTIAEJDTAJFTPLTFTTYLK	LFTIAEJDTAJFTPLTFTTYLK	(N(N(H(H(H))(H(H(H(H)))(H(H(H)))))))	H(10)N(2)	7	3	1516.66	4948370	6.08164e+06	0.00161232	4.76622e-06	sp|P0CU13|YI46_SCHPO/sp|Q9P7U4|YI75_SCHPO/sp|P0CU12|YHEF_SCHPO	88/89/88	FALSE
fissionyeast_NGP_DIA_3.mzML	2913.71	2865.49	48.215	LFTIAEJDTAJFTPLTFTTYLK	LFTIAEJDTAJFTPLTFTTYLK	(N(N(H(H(H))(H(H(H(H)))(H(H(H)))))))	H(10)N(2)	7	3	1516.66	4855020	4.11415e+06	0.00108318	8.06397e-06	sp|P0CU13|YI46_SCHPO/sp|Q9P7U4|YI75_SCHPO/sp|P0CU12|YHEF_SCHPO	88/89/88	FALSE
fissionyeast_NGP_DIA_4.mzML	2883.59	2829.74	53.85	LFTIAEJDTAJFTPLTFTTYLK	LFTIAEJDTAJFTPLTFTTYLK	(N(N(H(H(H))(H(H(H(H)))(H(H(H)))))))	H(10)N(2)	7	3	1516.66	5071250	3.1502e+06	0.000824271	5.19736e-06	sp|P0CU13|YI46_SCHPO/sp|Q9P7U4|YI75_SCHPO/sp|P0CU12|YHEF_SCHPO	88/89/88	FALSE
fissionyeast_NGP_DIA_1.mzML	1253.68	1240.15	13.5297	LGJETFLPK	LGJETFLPK	(N(N(H(H(H(H)))(H(H(H(H)))))))	H(8)N(2)	3	3	907.718	8514480	2.20377e+07	0.000319792	0.000540182	sp|P36581|CALX_SCHPO	418	FALSE
fissionyeast_NGP_DIA_2.mzML	1262.43	1247.79	14.6384	LGJETFLPK	LGJETFLPK	(N(N(H(H(H(H)))(H(H(H(H)))))))	H(8)N(2)	3	3	907.718	7640240	1.46415e+07	0.000451203	4.3144e-05	sp|P36581|CALX_SCHPO	418	FALSE
fissionyeast_NGP_DIA_3.mzML	1263.62	1248.74	14.8798	LGJETFLPK	LGJETFLPK	(N(N(H(H(H(H)))(H(H(H(H)))))))	H(8)N(2)	3	3	907.718	4532920	6.30014e+06	0.000539076	0.000126042	sp|P36581|CALX_SCHPO	418	FALSE
fissionyeast_NGP_DIA_4.mzML	1253.93	1240.14	13.7868	LGJETFLPK	LGJETFLPK	(N(N(H(H(H(H)))(H(H(H(H)))))))	H(8)N(2)	3	3	907.718	5502950	9.09857e+06	0.000541065	0.000115535	sp|P36581|CALX_SCHPO	418	FALSE
fissionyeast_NGP_DIA_1.mzML	1253.77	1240.1	13.6691	LGJETFLPK	LGJETFLPK	(N(N(H(H(H(H)))(H(H(H(H)))))))	H(8)N(2)	3	2	1361.07	32200700	1.39268e+08	1.63367e-08	0.000826546	sp|P36581|CALX_SCHPO	418	FALSE
fissionyeast_NGP_DIA_2.mzML	1262.9	1247.74	15.1587	LGJETFLPK	LGJETFLPK	(N(N(H(H(H(H)))(H(H(H(H)))))))	H(8)N(2)	3	2	1361.07	32558100	1.62292e+08	8.41059e-08	0.00347494	sp|P36581|CALX_SCHPO	418	FALSE
fissionyeast_NGP_DIA_3.mzML	1263.54	1248.68	14.858	LGJETFLPK	LGJETFLPK	(N(N(H(H(H(H)))(H(H(H(H)))))))	H(8)N(2)	3	2	1361.07	30954000	1.53148e+08	6.53941e-08	0.0048629	sp|P36581|CALX_SCHPO	418	FALSE
fissionyeast_NGP_DIA_4.mzML	1254.31	1240.1	14.213	LGJETFLPK	LGJETFLPK	(N(N(H(H(H(H)))(H(H(H(H)))))))	H(8)N(2)	3	2	1361.07	30488900	1.45216e+08	7.199e-08	0.00557958	sp|P36581|CALX_SCHPO	418	FALSE
fissionyeast_NGP_DIA_1.mzML	1247.43	1238.72	8.70511	LGJETFLPK	LGJETFLPK	(N(N(H(H(H(H)))(H(H)(H(H)(H))))))	H(9)N(2)	3	3	961.736	22518300	3.53864e+07	0.000337643	0.0014753	sp|P36581|CALX_SCHPO	418	FALSE
fissionyeast_NGP_DIA_2.mzML	1255.98	1245.99	9.99481	LGJETFLPK	LGJETFLPK	(N(N(H(H(H(H)))(H(H)(H(H)(H))))))	H(9)N(2)	3	3	961.736	24784500	33444812	0.000378649	0.00904247	sp|P36581|CALX_SCHPO	418	FALSE
fissionyeast_NGP_DIA_3.mzML	1256.55	1246.88	9.67009	LGJETFLPK	LGJETFLPK	(N(N(H(H(H(H)))(H(H)(H(H)(H))))))	H(9)N(2)	3	3	961.736	19200800	1.57675e+07	0.000343272	0.00160857	sp|P36581|CALX_SCHPO	418	FALSE
fissionyeast_NGP_DIA_2.mzML	1247.76	1257.48	-9.71824	LGJETFLPK	LGJETFLPK	(N(N(H(H(H(H(H))))(H(H(H(H(H))))))))	H(10)N(2)	3	3	1015.75	1115280	1.48192e+06	0.00103201	0.00158553	sp|P36581|CALX_SCHPO	418	FALSE
fissionyeast_NGP_DIA_4.mzML	1239.53	1249.14	-9.60915	LGJETFLPK	LGJETFLPK	(N(N(H(H(H(H(H))))(H(H(H(H(H))))))))	H(10)N(2)	3	3	1015.75	883962	1.1799e+06	0.00365167	0.00959735	sp|P36581|CALX_SCHPO	418	FALSE
fissionyeast_NGP_DIA_1.mzML	1243.75	1235.14	8.61241	LGJETFLPK	LGJETFLPK	(N(N(H(H(H(H(H(H)))))(H(H(H))(H(H(H(H(H)))))))))	H(14)N(2)	3	3	1231.82	467988	32958.1	0.00115184	0.00350017	sp|P36581|CALX_SCHPO	418	FALSE
fissionyeast_NGP_DIA_2.mzML	1252.68	1241.33	11.3462	LGJETFLPK	LGJETFLPK	(N(N(H(H(H(H(H(H)))))(H(H(H))(H(H(H(H(H)))))))))	H(14)N(2)	3	3	1231.82	504565	33610.3	0.00501481	8.62289e-05	sp|P36581|CALX_SCHPO	418	FALSE
fissionyeast_NGP_DIA_2.mzML	1276.39	1241.43	34.9606	LGJETFLPK	LGJETFLPK	(N(N(H(H(H(H(H(H(H))))))(H(H(H(H(H(H(H(H)))))))))))	H(15)N(2)	3	3	1285.84	216888	34116.6	0.00121617	0.000704446	sp|P36581|CALX_SCHPO	418	FALSE
fissionyeast_NGP_DIA_3.mzML	1270.76	1242.2	28.5584	LGJETFLPK	LGJETFLPK	(N(N(H(H(H(H(H(H(H))))))(H(H(H(H(H(H(H(H)))))))))))	H(15)N(2)	3	3	1285.84	203103	16223.7	0.00612643	0.00387027	sp|P36581|CALX_SCHPO	418	FALSE
fissionyeast_NGP_DIA_4.mzML	1268.14	1234.13	34.0125	LGJETFLPK	LGJETFLPK	(N(N(H(H(H(H(H(H(H))))))(H(H(H(H(H(H(H(H)))))))))))	H(15)N(2)	3	3	1285.84	232558	5232.79	0.000305425	0.000365692	sp|P36581|CALX_SCHPO	418	FALSE
fissionyeast_NGP_DIA_2.mzML	1266.07	1259.53	6.54457	LGJETFLPK	LGJETFLPK	(N(N(H(H(H))(H(H(H(H)))))))	H(7)N(2)	3	2	1280.05	590938	2.29327e+06	0.0043196	0.000659979	sp|P36581|CALX_SCHPO	418	FALSE
fissionyeast_NGP_DIA_3.mzML	1267.87	1261.44	6.43421	LGJETFLPK	LGJETFLPK	(N(N(H(H(H))(H(H(H(H)))))))	H(7)N(2)	3	2	1280.05	587299	1.94811e+06	0.00241061	5.34108e-06	sp|P36581|CALX_SCHPO	418	FALSE
fissionyeast_NGP_DIA_4.mzML	1251.71	1234.2	17.5121	LGJETFLPK	LGJETFLPK	(N(N(H(H(H(H(H(H(H(H)))))))(H(H(H))(H(H(H(H(H)))))))))	H(16)N(2)	3	3	1339.86	729050	48403	0.000372193	0.000128138	sp|P36581|CALX_SCHPO	418	FALSE
fissionyeast_NGP_DIA_1.mzML	1251.03	1235.31	15.7218	LGJETFLPK	LGJETFLPK	(N(N(H(H(H(H(H(H(H(H)))))))(H(H(H(H)))(H(H(H(H(H)))))))))	H(17)N(2)	3	3	1393.88	4843830	277043	7.06256e-11	0.000120021	sp|P36581|CALX_SCHPO	418	FALSE
fissionyeast_NGP_DIA_2.mzML	1260.02	1241.56	18.4633	LGJETFLPK	LGJETFLPK	(N(N(H(H(H(H(H(H(H(H)))))))(H(H(H(H)))(H(H(H(H(H)))))))))	H(17)N(2)	3	3	1393.88	4826450	105266	5.30051e-11	0.000561341	sp|P36581|CALX_SCHPO	418	FALSE
fissionyeast_NGP_DIA_3.mzML	1260.83	1242.33	18.4958	LGJETFLPK	LGJETFLPK	(N(N(H(H(H(H(H(H(H(H)))))))(H(H(H(H)))(H(H(H(H(H)))))))))	H(17)N(2)	3	3	1393.88	3539150	77830.1	2.25094e-09	0.000333241	sp|P36581|CALX_SCHPO	418	FALSE
fissionyeast_NGP_DIA_4.mzML	1251.86	1234.25	17.6109	LGJETFLPK	LGJETFLPK	(N(N(H(H(H(H(H(H(H(H)))))))(H(H(H(H)))(H(H(H(H(H)))))))))	H(17)N(2)	3	3	1393.88	3719680	266316	5.83363e-11	0.000236972	sp|P36581|CALX_SCHPO	418	FALSE
fissionyeast_NGP_DIA_1.mzML	1247.36	1235.34	12.0175	LGJETFLPK	LGJETFLPK	(N(N(H(H(H(H(H(H(H(H(H))))))))(H(H(H(H(H))))(H(H(H(H))))))))	H(18)N(2)	3	3	1447.89	32483700	32467.8	0.000118756	0.00095706	sp|P36581|CALX_SCHPO	418	FALSE
fissionyeast_NGP_DIA_2.mzML	1256.21	1241.59	14.6161	LGJETFLPK	LGJETFLPK	(N(N(H(H(H(H(H(H(H(H(H))))))))(H(H(H(H(H))))(H(H(H(H))))))))	H(18)N(2)	3	3	1447.89	31509400	20231.7	0.000109129	0.00164331	sp|P36581|CALX_SCHPO	418	FALSE
fissionyeast_NGP_DIA_1.mzML	1247.36	1241.72	5.63616	LGJETFLPK	LGJETFLPK	(N(N(H(H(H)(H))(H(H)(H(H(H)))))))	H(9)N(2)	3	2	1442.1	44821000	2.63812e+08	2.63186e-06	0.00149632	sp|P36581|CALX_SCHPO	418	FALSE
fissionyeast_NGP_DIA_2.mzML	1256.21	1249.77	6.43569	LGJETFLPK	LGJETFLPK	(N(N(H(H(H)(H))(H(H)(H(H(H)))))))	H(9)N(2)	3	2	1442.1	43541400	2.4442e+08	2.86361e-06	0.0063231	sp|P36581|CALX_SCHPO	418	FALSE
fissionyeast_NGP_DIA_3.mzML	1256.88	1250.76	6.11805	LGJETFLPK	LGJETFLPK	(N(N(H(H(H)(H))(H(H)(H(H(H)))))))	H(9)N(2)	3	2	1442.1	45802900	2.5443e+08	3.10842e-06	0.00165491	sp|P36581|CALX_SCHPO	418	FALSE
fissionyeast_NGP_DIA_4.mzML	1247.65	1242.03	5.61594	LGJETFLPK	LGJETFLPK	(N(N(H(H(H)(H))(H(H)(H(H(H)))))))	H(9)N(2)	3	2	1442.1	42127200	2.11537e+08	2.944e-06	0.00841283	sp|P36581|CALX_SCHPO	418	FALSE
fissionyeast_NGP_DIA_2.mzML	1253.15	1214.03	39.1159	LGJETFLPK	LGJETFLPK	(N(N(H(H(H(H(H))))(H(H(H))(H(H))))))	H(10)N(2)	3	2	1523.13	2658650	4.20252e+06	0.00415165	0.00234917	sp|P36581|CALX_SCHPO	418	FALSE
fissionyeast_NGP_DIA_3.mzML	1253.01	1213.77	39.2417	LGJETFLPK	LGJETFLPK	(N(N(H(H(H(H(H))))(H(H(H))(H(H))))))	H(10)N(2)	3	2	1523.13	2882930	4.25122e+06	0.00393907	0.00287064	sp|P36581|CALX_SCHPO	418	FALSE
fissionyeast_NGP_DIA_4.mzML	1243.64	1206.39	37.2523	LGJETFLPK	LGJETFLPK	(N(N(H(H(H(H(H))))(H(H(H))(H(H))))))	H(10)N(2)	3	2	1523.13	2326140	3.59038e+06	0.000668412	0.00344989	sp|P36581|CALX_SCHPO	418	FALSE
fissionyeast_NGP_DIA_1.mzML	596.855	557.593	39.2615	LGNJLTR	LGNJLTR	(N(N(H(H(H(H)))(H(H)(H(H)(H))))))	H(9)N(2)	4	3	884.698	3190190	1.40232e+06	0.000161616	0.00916218	sp|Q9URX4|YFZB_SCHPO/sp|Q9C0Y4|AGLU_SCHPO	225/209	FALSE
fissionyeast_NGP_DIA_2.mzML	599.374	568.13	31.244	LGNJLTR	LGNJLTR	(N(N(H(H(H(H)))(H(H)(H(H)(H))))))	H(9)N(2)	4	3	884.698	2688430	1.36949e+06	0.000160492	0.000367904	sp|Q9URX4|YFZB_SCHPO/sp|Q9C0Y4|AGLU_SCHPO	225/209	FALSE
fissionyeast_NGP_DIA_3.mzML	601.133	582.822	18.311	LGNJLTR	LGNJLTR	(N(N(H(H(H(H)))(H(H)(H(H)(H))))))	H(9)N(2)	4	3	884.698	1943060	526573	5.35535e-05	0.000216047	sp|Q9URX4|YFZB_SCHPO/sp|Q9C0Y4|AGLU_SCHPO	225/209	FALSE
fissionyeast_NGP_DIA_4.mzML	594.818	565.389	29.429	LGNJLTR	LGNJLTR	(N(N(H(H(H(H)))(H(H)(H(H)(H))))))	H(9)N(2)	4	3	884.698	2217770	1.01366e+06	0.000162738	0.00211716	sp|Q9URX4|YFZB_SCHPO/sp|Q9C0Y4|AGLU_SCHPO	225/209	FALSE
fissionyeast_NGP_DIA_2.mzML	587.506	585.496	2.01045	LGNJLTR	LGNJLTR	(N(N(H(H(H(H(H))))(H(H(H(H)))(H(H(H)))))))	H(12)N(2)	4	3	1046.75	550106	1.1707e+06	7.66978e-09	0.00335084	sp|Q9URX4|YFZB_SCHPO/sp|Q9C0Y4|AGLU_SCHPO	225/209	FALSE
fissionyeast_NGP_DIA_3.mzML	589.458	579.087	10.3711	LGNJLTR	LGNJLTR	(N(N(H(H(H(H(H))))(H(H(H(H)))(H(H(H)))))))	H(12)N(2)	4	3	1046.75	287441	997858	1.24765e-06	0.000407627	sp|Q9URX4|YFZB_SCHPO/sp|Q9C0Y4|AGLU_SCHPO	225/209	FALSE
fissionyeast_NGP_DIA_2.mzML	584.876	583.888	0.98766	LGNJLTR	LGNJLTR	(N(N(H(H(H(H(H))))(H(H(H(H(H(H(H(H)))))))))))	H(13)N(2)	4	3	1100.77	6634710	6.35184e+06	2.07316e-14	0.00645374	sp|Q9URX4|YFZB_SCHPO/sp|Q9C0Y4|AGLU_SCHPO	225/209	FALSE
fissionyeast_NGP_DIA_1.mzML	572.65	573.277	-0.627191	LGNJLTR	LGNJLTR	(N(N(H(H(H(H(H(H)))))(H(H(H))(H(H(H(H(H)))))))))	H(14)N(2)	4	3	1154.79	19446200	1.27062e+07	2.45698e-14	0.00301601	sp|Q9URX4|YFZB_SCHPO/sp|Q9C0Y4|AGLU_SCHPO	225/209	FALSE
fissionyeast_NGP_DIA_2.mzML	582.408	582.727	-0.318735	LGNJLTR	LGNJLTR	(N(N(H(H(H(H(H(H)))))(H(H(H))(H(H(H(H(H)))))))))	H(14)N(2)	4	3	1154.79	16294500	1.55498e+07	2.41629e-10	0.00718404	sp|Q9URX4|YFZB_SCHPO/sp|Q9C0Y4|AGLU_SCHPO	225/209	FALSE
fissionyeast_NGP_DIA_1.mzML	562.778	561.637	1.14116	LGNJLTR	LGNJLTR	(N(N(H(H(H(H(H(H(H(H)))))))(H(H(H))(H(H(H(H(H)))))))))	H(16)N(2)	4	3	1262.82	9988580	1.43801e+07	8.87068e-14	0.00238374	sp|Q9URX4|YFZB_SCHPO/sp|Q9C0Y4|AGLU_SCHPO	225/209	FALSE
fissionyeast_NGP_DIA_2.mzML	574.649	572.805	1.8439	LGNJLTR	LGNJLTR	(N(N(H(H(H(H(H(H(H(H)))))))(H(H(H))(H(H(H(H(H)))))))))	H(16)N(2)	4	3	1262.82	10381400	1.57392e+07	9.20741e-13	0.000832145	sp|Q9URX4|YFZB_SCHPO/sp|Q9C0Y4|AGLU_SCHPO	225/209	FALSE
fissionyeast_NGP_DIA_3.mzML	576.144	581.947	-5.80277	LGNJLTR	LGNJLTR	(N(N(H(H(H(H(H(H(H(H)))))))(H(H(H))(H(H(H(H(H)))))))))	H(16)N(2)	4	3	1262.82	7195840	1.09491e+07	1.78442e-13	0.00236628	sp|Q9URX4|YFZB_SCHPO/sp|Q9C0Y4|AGLU_SCHPO	225/209	FALSE
fissionyeast_NGP_DIA_4.mzML	556.958	564.58	-7.62175	LGNJLTR	LGNJLTR	(N(N(H(H(H(H(H(H(H(H)))))))(H(H(H))(H(H(H(H(H)))))))))	H(16)N(2)	4	3	1262.82	9692600	1.42786e+07	4.29234e-15	0.00188991	sp|Q9URX4|YFZB_SCHPO/sp|Q9C0Y4|AGLU_SCHPO	225/209	FALSE
fissionyeast_NGP_DIA_1.mzML	600.777	554.767	46.0102	LGNJLTR	LGNJLTR	(N(N(H(H(H(H)))(H(H)(H(H))))))	H(8)N(2)	4	2	1245.52	2710280	6.28281e+06	6.00826e-06	0.00143403	sp|Q9URX4|YFZB_SCHPO/sp|Q9C0Y4|AGLU_SCHPO	225/209	FALSE
fissionyeast_NGP_DIA_2.mzML	603.331	564.655	38.6763	LGNJLTR	LGNJLTR	(N(N(H(H(H(H)))(H(H)(H(H))))))	H(8)N(2)	4	2	1245.52	2804670	6.64278e+06	9.10547e-06	0.00412642	sp|Q9URX4|YFZB_SCHPO/sp|Q9C0Y4|AGLU_SCHPO	225/209	FALSE
fissionyeast_NGP_DIA_3.mzML	604.523	583.302	21.2215	LGNJLTR	LGNJLTR	(N(N(H(H(H(H)))(H(H)(H(H))))))	H(8)N(2)	4	2	1245.52	2829910	6.49013e+06	2.125e-06	0.00280999	sp|Q9URX4|YFZB_SCHPO/sp|Q9C0Y4|AGLU_SCHPO	225/209	FALSE
fissionyeast_NGP_DIA_4.mzML	599.181	565.765	33.4158	LGNJLTR	LGNJLTR	(N(N(H(H(H(H)))(H(H)(H(H))))))	H(8)N(2)	4	2	1245.52	2421340	5.50025e+06	4.44883e-06	0.00144423	sp|Q9URX4|YFZB_SCHPO/sp|Q9C0Y4|AGLU_SCHPO	225/209	FALSE
fissionyeast_NGP_DIA_1.mzML	557.802	562.488	-4.68604	LGNJLTR	LGNJLTR	(N(N(H(H(H(H(H(H(H(H)))))))(H(H(H(H)))(H(H(H(H(H)))))))))	H(17)N(2)	4	3	1316.84	4865830	1.72144e+06	8.80688e-12	0.0037339	sp|Q9URX4|YFZB_SCHPO/sp|Q9C0Y4|AGLU_SCHPO	225/209	FALSE
fissionyeast_NGP_DIA_2.mzML	570.102	573.731	-3.62949	LGNJLTR	LGNJLTR	(N(N(H(H(H(H(H(H(H(H)))))))(H(H(H(H)))(H(H(H(H(H)))))))))	H(17)N(2)	4	3	1316.84	4684600	2.05024e+06	3.17629e-12	0.0061105	sp|Q9URX4|YFZB_SCHPO/sp|Q9C0Y4|AGLU_SCHPO	225/209	FALSE
fissionyeast_NGP_DIA_3.mzML	571.67	581.742	-10.0718	LGNJLTR	LGNJLTR	(N(N(H(H(H(H(H(H(H(H)))))))(H(H(H(H)))(H(H(H(H(H)))))))))	H(17)N(2)	4	3	1316.84	4090890	1.423e+06	3.96078e-12	0.00910224	sp|Q9URX4|YFZB_SCHPO/sp|Q9C0Y4|AGLU_SCHPO	225/209	FALSE
fissionyeast_NGP_DIA_1.mzML	596.691	557.206	39.4848	LGNJLTR	LGNJLTR	(N(N(H(H(H)(H))(H(H(H))(H(H))))))	H(9)N(2)	4	2	1326.54	29750000	9.35281e+07	4.7932e-06	0.00273225	sp|Q9URX4|YFZB_SCHPO/sp|Q9C0Y4|AGLU_SCHPO	225/209	FALSE
fissionyeast_NGP_DIA_2.mzML	599.801	567.662	32.1393	LGNJLTR	LGNJLTR	(N(N(H(H(H)(H))(H(H(H))(H(H))))))	H(9)N(2)	4	2	1326.54	27825500	9.93294e+07	3.9698e-06	0.000686305	sp|Q9URX4|YFZB_SCHPO/sp|Q9C0Y4|AGLU_SCHPO	225/209	FALSE
fissionyeast_NGP_DIA_3.mzML	601.59	582.895	18.6952	LGNJLTR	LGNJLTR	(N(N(H(H(H)(H))(H(H(H))(H(H))))))	H(9)N(2)	4	2	1326.54	28250500	1.0535e+08	5.65627e-06	0.00078862	sp|Q9URX4|YFZB_SCHPO/sp|Q9C0Y4|AGLU_SCHPO	225/209	FALSE
fissionyeast_NGP_DIA_4.mzML	595.11	565.45	29.66	LGNJLTR	LGNJLTR	(N(N(H(H(H)(H))(H(H(H))(H(H))))))	H(9)N(2)	4	2	1326.54	31180100	9.16432e+07	6.30291e-06	0.00109893	sp|Q9URX4|YFZB_SCHPO/sp|Q9C0Y4|AGLU_SCHPO	225/209	FALSE
fissionyeast_NGP_DIA_4.mzML	594.731	564.264	30.4672	LGNJLTR	LGNJLTR	(N(N(H(H(H(H(H(H(H(H(H))))))))(H(H(H(H(H))))(H(H(H(H))))))))	H(18)N(2)	4	3	1370.86	567465	18686	4.16686e-08	0.00245434	sp|Q9URX4|YFZB_SCHPO/sp|Q9C0Y4|AGLU_SCHPO	225/209	FALSE
fissionyeast_NGP_DIA_3.mzML	597.846	580.844	17.0016	LGNJLTR	LGNJLTR	(N(N(H(H(H(H(H))))(H(H(H(H(H))))))))	H(10)N(2)	4	2	1407.57	2943190	2.88958e+06	0.00114505	0.00709052	sp|Q9URX4|YFZB_SCHPO/sp|Q9C0Y4|AGLU_SCHPO	225/209	FALSE
fissionyeast_NGP_DIA_1.mzML	1556.02	1523.79	32.2309	LGNQYYJDTQWLK	LGNQYYJDTQWLK	(N(N(H(H(H)(H(H)))(H(H(H(H)))))))	H(9)N(2)	7	3	1169.81	2154120	2.76114e+06	0.000370579	2.34704e-05	sp|Q10061|LHS1_SCHPO	733	FALSE
fissionyeast_NGP_DIA_2.mzML	1589.08	1571.97	17.1099	LGNQYYJDTQWLK	LGNQYYJDTQWLK	(N(N(H(H(H)(H(H)))(H(H(H(H)))))))	H(9)N(2)	7	3	1169.81	2343900	3.43129e+06	0.000182638	6.00581e-06	sp|Q10061|LHS1_SCHPO	733	FALSE
fissionyeast_NGP_DIA_3.mzML	1589.47	1572.59	16.8756	LGNQYYJDTQWLK	LGNQYYJDTQWLK	(N(N(H(H(H)(H(H)))(H(H(H(H)))))))	H(9)N(2)	7	3	1169.81	2528620	4.52597e+06	0.000176061	1.08651e-06	sp|Q10061|LHS1_SCHPO	733	FALSE
fissionyeast_NGP_DIA_4.mzML	1568.68	1545.43	23.2483	LGNQYYJDTQWLK	LGNQYYJDTQWLK	(N(N(H(H(H)(H(H)))(H(H(H(H)))))))	H(9)N(2)	7	3	1169.81	2366590	2.64107e+06	7.52294e-05	1.04003e-05	sp|Q10061|LHS1_SCHPO	733	FALSE
fissionyeast_NGP_DIA_1.mzML	1548.76	1528.26	20.4997	LGNQYYJDTQWLK	LGNQYYJDTQWLK	(N(N(H(H(H(H)))(H(H)(H(H)(H(H)))))))	H(10)N(2)	7	3	1223.83	1250150	1.51217e+06	0.000395891	7.2781e-07	sp|Q10061|LHS1_SCHPO	733	FALSE
fissionyeast_NGP_DIA_2.mzML	1583.14	1577.05	6.08733	LGNQYYJDTQWLK	LGNQYYJDTQWLK	(N(N(H(H(H(H)))(H(H)(H(H)(H(H)))))))	H(10)N(2)	7	3	1223.83	1191630	1.82487e+06	0.000419969	1.4086e-06	sp|Q10061|LHS1_SCHPO	733	FALSE
fissionyeast_NGP_DIA_3.mzML	1582.76	1577.61	5.14673	LGNQYYJDTQWLK	LGNQYYJDTQWLK	(N(N(H(H(H(H)))(H(H)(H(H)(H(H)))))))	H(10)N(2)	7	3	1223.83	1202770	1.90248e+06	0.000617461	1.0032e-06	sp|Q10061|LHS1_SCHPO	733	FALSE
fissionyeast_NGP_DIA_4.mzML	1560.72	1550.64	10.0763	LGNQYYJDTQWLK	LGNQYYJDTQWLK	(N(N(H(H(H(H)))(H(H)(H(H)(H(H)))))))	H(10)N(2)	7	3	1223.83	1143500	1.72718e+06	0.000441965	2.54905e-05	sp|Q10061|LHS1_SCHPO	733	FALSE
fissionyeast_NGP_DIA_1.mzML	1643.41	1643.9	-0.485953	LGVGJATFETDDFSK	LGVGJATFETDDFSK	(N(N(H(H(H(H)))(H(H)(H)(H)))))	H(8)N(2)	5	3	1101.78	3052460	4.95003e+06	0.000321139	7.78654e-06	sp|Q09140|UGGG_SCHPO	880	FALSE
fissionyeast_NGP_DIA_2.mzML	1664.95	1656.62	8.32527	LGVGJATFETDDFSK	LGVGJATFETDDFSK	(N(N(H(H(H(H)))(H(H)(H)(H)))))	H(8)N(2)	5	3	1101.78	1913580	4.42223e+06	0.000358016	5.01811e-07	sp|Q09140|UGGG_SCHPO	880	FALSE
fissionyeast_NGP_DIA_3.mzML	1671.07	1660.07	10.9953	LGVGJATFETDDFSK	LGVGJATFETDDFSK	(N(N(H(H(H(H)))(H(H)(H)(H)))))	H(8)N(2)	5	3	1101.78	1530990	4.87618e+06	0.0003535	7.25125e-06	sp|Q09140|UGGG_SCHPO	880	FALSE
fissionyeast_NGP_DIA_4.mzML	1642.61	1632.46	10.1498	LGVGJATFETDDFSK	LGVGJATFETDDFSK	(N(N(H(H(H(H)))(H(H)(H)(H)))))	H(8)N(2)	5	3	1101.78	1849370	3.12412e+06	0.000354981	4.60703e-07	sp|Q09140|UGGG_SCHPO	880	FALSE
fissionyeast_NGP_DIA_1.mzML	1629.65	1633.58	-3.93147	LGVGJATFETDDFSK	LGVGJATFETDDFSK	(N(N(H(H)(H(H)(H(H(H(H(H)))))))))	H(9)N(2)	5	3	1155.8	1521590	3.32532e+06	0.000574249	3.53722e-06	sp|Q09140|UGGG_SCHPO	880	FALSE
fissionyeast_NGP_DIA_2.mzML	1655.37	1647.42	7.95189	LGVGJATFETDDFSK	LGVGJATFETDDFSK	(N(N(H(H)(H(H)(H(H(H(H(H)))))))))	H(9)N(2)	5	3	1155.8	1315710	4.44625e+06	0.000282175	2.8855e-06	sp|Q09140|UGGG_SCHPO	880	FALSE
fissionyeast_NGP_DIA_3.mzML	1659.78	1654.68	5.09575	LGVGJATFETDDFSK	LGVGJATFETDDFSK	(N(N(H(H)(H(H)(H(H(H(H(H)))))))))	H(9)N(2)	5	3	1155.8	1315780	3.97816e+06	0.0010264	8.95229e-07	sp|Q09140|UGGG_SCHPO	880	FALSE
fissionyeast_NGP_DIA_4.mzML	1631.4	1622.49	8.90761	LGVGJATFETDDFSK	LGVGJATFETDDFSK	(N(N(H(H)(H(H)(H(H(H(H(H)))))))))	H(9)N(2)	5	3	1155.8	1318770	3.86126e+06	0.000298104	7.83162e-06	sp|Q09140|UGGG_SCHPO	880	FALSE
fissionyeast_NGP_DIA_1.mzML	340.292	330.895	9.39702	LISSJK	LISSJK	(N(N(H(H(H))(H(H)(H)(H(H))))))	H(8)N(2)	5	2	1182.49	1160690	2.16178e+06	1.72493e-06	2.67611e-05	sp|O94694|YG1A_SCHPO	54	FALSE
fissionyeast_NGP_DIA_2.mzML	337.48	330.77	6.70956	LISSJK	LISSJK	(N(N(H(H(H))(H(H)(H)(H(H))))))	H(8)N(2)	5	2	1182.49	940262	3.47381e+06	3.33708e-06	0.00830069	sp|O94694|YG1A_SCHPO	54	FALSE
fissionyeast_NGP_DIA_3.mzML	336.428	295.953	40.4747	LISSJK	LISSJK	(N(N(H(H(H))(H(H)(H)(H(H))))))	H(8)N(2)	5	2	1182.49	1010710	2.61713e+06	3.01196e-05	0.000273735	sp|O94694|YG1A_SCHPO	54	FALSE
fissionyeast_NGP_DIA_4.mzML	337.43	304.031	33.3993	LISSJK	LISSJK	(N(N(H(H(H))(H(H)(H)(H(H))))))	H(8)N(2)	5	2	1182.49	1051150	2.43108e+06	2.8249e-06	0.00835677	sp|O94694|YG1A_SCHPO	54	FALSE
fissionyeast_NGP_DIA_2.mzML	337.507	391.698	-54.1907	LISSJK	LISSJK	(N(N(H(H(H)(H))(H(H(H))(H(H))))))	H(9)N(2)	5	2	1263.52	2673510	1.36986e+07	9.21658e-06	0.000568616	sp|O94694|YG1A_SCHPO	54	FALSE
fissionyeast_NGP_DIA_3.mzML	337.333	347.24	-9.90695	LISSJK	LISSJK	(N(N(H(H(H)(H))(H(H(H))(H(H))))))	H(9)N(2)	5	2	1263.52	2861910	1.0822e+07	5.86606e-06	0.000188414	sp|O94694|YG1A_SCHPO	54	FALSE
fissionyeast_NGP_DIA_4.mzML	338.024	363.961	-25.9367	LISSJK	LISSJK	(N(N(H(H(H)(H))(H(H(H))(H(H))))))	H(9)N(2)	5	2	1263.52	4444390	9.36344e+06	5.93702e-06	8.99083e-05	sp|O94694|YG1A_SCHPO	54	FALSE
fissionyeast_NGP_DIA_1.mzML	1347.39	1300.28	47.1123	LJASNGDVIWR	LJASNGDVIWR	(N(N(H(H)(H(H(H))(H(H(H(H))))))))	H(9)N(2)	2	3	1037.1	1729540	1.68891e+06	0.000278924	3.57369e-07	sp|O13981|EMC1_SCHPO	66	FALSE
fissionyeast_NGP_DIA_3.mzML	1361.42	1308.42	52.996	LJASNGDVIWR	LJASNGDVIWR	(N(N(H(H)(H(H(H))(H(H(H(H))))))))	H(9)N(2)	2	3	1037.1	1060200	1.14339e+06	0.000543053	0.0003191	sp|O13981|EMC1_SCHPO	66	FALSE
fissionyeast_NGP_DIA_4.mzML	1347.81	1263.75	84.0563	LJASNGDVIWR	LJASNGDVIWR	(N(N(H(H)(H(H(H))(H(H(H(H))))))))	H(9)N(2)	2	3	1037.1	1708590	1.35997e+06	0.000151434	4.78462e-05	sp|O13981|EMC1_SCHPO	66	FALSE
fissionyeast_NGP_DIA_1.mzML	1347.98	1300.17	47.8057	LJASNGDVIWR	LJASNGDVIWR	(N(N(H(H(H(H)))(H(H)(H(H)(H))))))	H(9)N(2)	2	2	1555.14	888845	5.3182e+06	5.28047e-08	5.38522e-07	sp|O13981|EMC1_SCHPO	66	FALSE
fissionyeast_NGP_DIA_2.mzML	1353.36	1310.48	42.8763	LJASNGDVIWR	LJASNGDVIWR	(N(N(H(H(H(H)))(H(H)(H(H)(H))))))	H(9)N(2)	2	2	1555.14	892172	4.12313e+06	3.87169e-08	2.58034e-07	sp|O13981|EMC1_SCHPO	66	FALSE
fissionyeast_NGP_DIA_3.mzML	1361.88	1308.33	53.5528	LJASNGDVIWR	LJASNGDVIWR	(N(N(H(H(H(H)))(H(H)(H(H)(H))))))	H(9)N(2)	2	2	1555.14	751454	5.1806e+06	0.00262107	5.29917e-05	sp|O13981|EMC1_SCHPO	66	FALSE
fissionyeast_NGP_DIA_4.mzML	1347.67	1263.69	83.9754	LJASNGDVIWR	LJASNGDVIWR	(N(N(H(H(H(H)))(H(H)(H(H)(H))))))	H(9)N(2)	2	2	1555.14	920262	4.30554e+06	2.86435e-08	3.77678e-05	sp|O13981|EMC1_SCHPO	66	FALSE
fissionyeast_NGP_DIA_1.mzML	1600.47	1599.14	1.32692	LJDTYTEVAEVMK	LJDTYTEVAEVMK	(N(N(H(H(H)(H(H)))(H(H)(H(H))))))	H(9)N(2)	2	3	1126.46	2060060	2.17058e+06	0.000473236	0.00033743	sp|Q10057|PDI1_SCHPO	161	FALSE
fissionyeast_NGP_DIA_2.mzML	1635.85	1632.62	3.22768	LJDTYTEVAEVMK	LJDTYTEVAEVMK	(N(N(H(H(H)(H(H)))(H(H)(H(H))))))	H(9)N(2)	2	3	1126.46	1476010	1.84584e+06	0.00119426	1.07698e-05	sp|Q10057|PDI1_SCHPO	161	FALSE
fissionyeast_NGP_DIA_4.mzML	1611.3	1608.76	2.53712	LJDTYTEVAEVMK	LJDTYTEVAEVMK	(N(N(H(H(H)(H(H)))(H(H)(H(H))))))	H(9)N(2)	2	3	1126.46	1546640	1.67506e+06	0.000478734	3.21823e-05	sp|Q10057|PDI1_SCHPO	161	FALSE
fissionyeast_NGP_DIA_1.mzML	2381.84	2545.5	-163.662	LJDTYTEVAEVMKDDFVFAASDDKELAK	LJDTYTEVAEVMKDDFVFAASDDKELAK	(N(N(H(H(H(H)))(H(H)(H)(H)))))	H(8)N(2)	2	4	1217.53	6763550	3.54861e+07	0.000949238	3.02613e-06	sp|Q10057|PDI1_SCHPO	161	FALSE
fissionyeast_NGP_DIA_2.mzML	2401.4	2589.71	-188.307	LJDTYTEVAEVMKDDFVFAASDDKELAK	LJDTYTEVAEVMKDDFVFAASDDKELAK	(N(N(H(H(H(H)))(H(H)(H)(H)))))	H(8)N(2)	2	4	1217.53	6315600	36834962	0.000999326	1.30877e-06	sp|Q10057|PDI1_SCHPO	161	FALSE
fissionyeast_NGP_DIA_3.mzML	2393.54	2587.42	-193.88	LJDTYTEVAEVMKDDFVFAASDDKELAK	LJDTYTEVAEVMKDDFVFAASDDKELAK	(N(N(H(H(H(H)))(H(H)(H)(H)))))	H(8)N(2)	2	4	1217.53	6518920	3.79892e+07	0.000959022	1.55719e-06	sp|Q10057|PDI1_SCHPO	161	FALSE
fissionyeast_NGP_DIA_1.mzML	2374.53	2435.12	-60.5861	LJDTYTEVAEVMKDDFVFAASDDKELAK	LJDTYTEVAEVMKDDFVFAASDDKELAK	(N(N(H(H(H(H(H))))(H(H(H(H)))))))	H(9)N(2)	2	4	1258.04	6789700	5.82639e+07	0.00159167	2.29354e-06	sp|Q10057|PDI1_SCHPO	161	FALSE
fissionyeast_NGP_DIA_2.mzML	2394.55	2467.22	-72.6676	LJDTYTEVAEVMKDDFVFAASDDKELAK	LJDTYTEVAEVMKDDFVFAASDDKELAK	(N(N(H(H(H(H(H))))(H(H(H(H)))))))	H(9)N(2)	2	4	1258.04	7060480	5.325e+07	0.000849059	1.32996e-05	sp|Q10057|PDI1_SCHPO	161	FALSE
fissionyeast_NGP_DIA_3.mzML	2387.79	2461.81	-74.0225	LJDTYTEVAEVMKDDFVFAASDDKELAK	LJDTYTEVAEVMKDDFVFAASDDKELAK	(N(N(H(H(H(H(H))))(H(H(H(H)))))))	H(9)N(2)	2	4	1258.04	6555820	5.57798e+07	0.00100977	8.83055e-07	sp|Q10057|PDI1_SCHPO	161	FALSE
fissionyeast_NGP_DIA_4.mzML	2377.94	2448.21	-70.272	LJDTYTEVAEVMKDDFVFAASDDKELAK	LJDTYTEVAEVMKDDFVFAASDDKELAK	(N(N(H(H(H(H(H))))(H(H(H(H)))))))	H(9)N(2)	2	4	1258.04	6536810	4.52061e+07	0.000665618	4.06347e-06	sp|Q10057|PDI1_SCHPO	161	FALSE
fissionyeast_NGP_DIA_1.mzML	2371.95	2526.98	-155.033	LJDTYTEVAEVMKDDFVFAASDDKELAK	LJDTYTEVAEVMKDDFVFAASDDKELAK	(N(N(H(H)(H(H)(H(H(H(H(H(H))))))))))	H(10)N(2)	2	4	1298.55	4381700	4.21067e+07	0.00126788	1.38374e-06	sp|Q10057|PDI1_SCHPO	161	FALSE
fissionyeast_NGP_DIA_2.mzML	2393.74	2569.48	-175.737	LJDTYTEVAEVMKDDFVFAASDDKELAK	LJDTYTEVAEVMKDDFVFAASDDKELAK	(N(N(H(H)(H(H)(H(H(H(H(H(H))))))))))	H(10)N(2)	2	4	1298.55	3583960	3.52055e+07	0.00457794	8.58931e-07	sp|Q10057|PDI1_SCHPO	161	FALSE
fissionyeast_NGP_DIA_3.mzML	2383.23	2566.17	-182.937	LJDTYTEVAEVMKDDFVFAASDDKELAK	LJDTYTEVAEVMKDDFVFAASDDKELAK	(N(N(H(H)(H(H)(H(H(H(H(H(H))))))))))	H(10)N(2)	2	4	1298.55	2379970	3.76941e+07	0.000910897	3.91663e-06	sp|Q10057|PDI1_SCHPO	161	FALSE
fissionyeast_NGP_DIA_4.mzML	2374.3	2550.88	-176.577	LJDTYTEVAEVMKDDFVFAASDDKELAK	LJDTYTEVAEVMKDDFVFAASDDKELAK	(N(N(H(H)(H(H)(H(H(H(H(H(H))))))))))	H(10)N(2)	2	4	1298.55	4382560	4.05856e+07	0.000925171	7.98529e-07	sp|Q10057|PDI1_SCHPO	161	FALSE
fissionyeast_NGP_DIA_2.mzML	1934.31	2005.59	-71.2811	LJDTYTEVAEVMKDDFVFAASDDKELAK	LJDTYTEVAEVM[147]KDDFVFAASDDKELAK	(N(N(H(H(H(H)))(H(H)(H(H))))))	H(8)N(2)	2	4	1221.53	573415	4.62881e+06	0.00164344	9.15116e-05	sp|Q10057|PDI1_SCHPO	161	FALSE
fissionyeast_NGP_DIA_4.mzML	1914.2	1986.28	-72.0757	LJDTYTEVAEVMKDDFVFAASDDKELAK	LJDTYTEVAEVM[147]KDDFVFAASDDKELAK	(N(N(H(H(H(H)))(H(H)(H(H))))))	H(8)N(2)	2	4	1221.53	641338	3.96554e+06	0.00166412	0.000742736	sp|Q10057|PDI1_SCHPO	161	FALSE
fissionyeast_NGP_DIA_1.mzML	1916.5	1991.74	-75.2391	LJDTYTEVAEVMKDDFVFAASDDKELAK	LJDTYTEVAEVM[147]KDDFVFAASDDKELAK	(N(N(H(H(H(H)))(H(H(H(H(H))))))))	H(9)N(2)	2	4	1262.04	797613	6.14745e+06	0.0016227	6.76306e-06	sp|Q10057|PDI1_SCHPO	161	FALSE
fissionyeast_NGP_DIA_3.mzML	1936	2017.06	-81.0641	LJDTYTEVAEVMKDDFVFAASDDKELAK	LJDTYTEVAEVM[147]KDDFVFAASDDKELAK	(N(N(H(H(H(H)))(H(H(H(H(H))))))))	H(9)N(2)	2	4	1262.04	859099	6.47991e+06	0.00165379	0.000166919	sp|Q10057|PDI1_SCHPO	161	FALSE
fissionyeast_NGP_DIA_4.mzML	1908.7	1991.82	-83.1211	LJDTYTEVAEVMKDDFVFAASDDKELAK	LJDTYTEVAEVM[147]KDDFVFAASDDKELAK	(N(N(H(H(H(H)))(H(H(H(H(H))))))))	H(9)N(2)	2	4	1262.04	748806	5.45598e+06	0.00282851	0.00106005	sp|Q10057|PDI1_SCHPO	161	FALSE
fissionyeast_NGP_DIA_1.mzML	802.278	910.722	-108.444	LJTSEELPFTKK	LJTSEELPFTKK	(N(N(H(H(H))(H(H(H))))))	H(6)N(2)	2	3	929.077	3336370	1.28215e+07	4.26412e-05	0.00443589	sp|Q10435|YDE1_SCHPO	42	FALSE
fissionyeast_NGP_DIA_2.mzML	796.275	899.171	-102.896	LJTSEELPFTKK	LJTSEELPFTKK	(N(N(H(H(H))(H(H(H))))))	H(6)N(2)	2	3	929.077	3592560	1.41114e+07	3.99385e-05	0.00252579	sp|Q10435|YDE1_SCHPO	42	FALSE
fissionyeast_NGP_DIA_1.mzML	816.946	913.312	-96.3663	LJTSEELPFTKK	LJTSEELPFTKK	(N(N(H(H(H))(H(H)))))	H(5)N(2)	2	2	1312.09	1438070	1.33676e+07	8.91323e-07	0.000976731	sp|Q10435|YDE1_SCHPO	42	FALSE
fissionyeast_NGP_DIA_2.mzML	810.442	928.541	-118.099	LJTSEELPFTKK	LJTSEELPFTKK	(N(N(H(H(H))(H(H)))))	H(5)N(2)	2	2	1312.09	1759230	1.48746e+07	1.21909e-06	0.00265578	sp|Q10435|YDE1_SCHPO	42	FALSE
fissionyeast_NGP_DIA_3.mzML	834.327	970.955	-136.628	LJTSEELPFTKK	LJTSEELPFTKK	(N(N(H(H(H))(H(H)))))	H(5)N(2)	2	2	1312.09	1119510	1.03645e+07	9.44259e-07	0.00378834	sp|Q10435|YDE1_SCHPO	42	FALSE
fissionyeast_NGP_DIA_4.mzML	823.315	916.723	-93.4084	LJTSEELPFTKK	LJTSEELPFTKK	(N(N(H(H(H))(H(H)))))	H(5)N(2)	2	2	1312.09	778036	7.73906e+06	9.17824e-07	0.00229824	sp|Q10435|YDE1_SCHPO	42	FALSE
fissionyeast_NGP_DIA_1.mzML	2159.39	2163.98	-4.59053	LLJISLEHLPGQTDIFR	LLJISLEHLPGQTDIFR	(N(N(H(H(H(H(H))))(H(H(H(H)))(H(H(H)))))))	H(12)N(2)	3	3	1439.63	893414	4.3337e+06	0.00658734	3.84879e-05	sp|O14124|DPEH1_SCHPO	84	FALSE
fissionyeast_NGP_DIA_2.mzML	2190.67	2196.04	-5.36705	LLJISLEHLPGQTDIFR	LLJISLEHLPGQTDIFR	(N(N(H(H(H(H(H))))(H(H(H(H)))(H(H(H)))))))	H(12)N(2)	3	3	1439.63	1236480	4.74204e+06	1.48026e-08	3.17658e-07	sp|O14124|DPEH1_SCHPO	84	FALSE
fissionyeast_NGP_DIA_3.mzML	2194.41	2198.55	-4.13924	LLJISLEHLPGQTDIFR	LLJISLEHLPGQTDIFR	(N(N(H(H(H(H(H))))(H(H(H(H)))(H(H(H)))))))	H(12)N(2)	3	3	1439.63	1243660	6.29627e+06	1.03041e-07	3.35823e-06	sp|O14124|DPEH1_SCHPO	84	FALSE
fissionyeast_NGP_DIA_4.mzML	2156.4	2164.27	-7.87334	LLJISLEHLPGQTDIFR	LLJISLEHLPGQTDIFR	(N(N(H(H(H(H(H))))(H(H(H(H)))(H(H(H)))))))	H(12)N(2)	3	3	1439.63	1516770	4.16781e+06	0.0081068	3.99899e-06	sp|O14124|DPEH1_SCHPO	84	FALSE
fissionyeast_NGP_DIA_1.mzML	2154.54	2161.34	-6.79668	LLJISLEHLPGQTDIFR	LLJISLEHLPGQTDIFR	(N(N(H(H(H(H(H))))(H(H(H(H(H(H(H(H)))))))))))	H(13)N(2)	3	3	1493.65	1955710	9.00203e+06	3.46572e-08	4.66249e-06	sp|O14124|DPEH1_SCHPO	84	FALSE
fissionyeast_NGP_DIA_2.mzML	2183.7	2190.92	-7.22483	LLJISLEHLPGQTDIFR	LLJISLEHLPGQTDIFR	(N(N(H(H(H(H(H))))(H(H(H(H(H(H(H(H)))))))))))	H(13)N(2)	3	3	1493.65	2206210	1.12972e+07	3.02505e-06	3.79608e-06	sp|O14124|DPEH1_SCHPO	84	FALSE
fissionyeast_NGP_DIA_3.mzML	2188.03	2194.06	-6.02589	LLJISLEHLPGQTDIFR	LLJISLEHLPGQTDIFR	(N(N(H(H(H(H(H))))(H(H(H(H(H(H(H(H)))))))))))	H(13)N(2)	3	3	1493.65	2612260	1.41903e+07	1.79312e-11	5.70603e-06	sp|O14124|DPEH1_SCHPO	84	FALSE
fissionyeast_NGP_DIA_4.mzML	2146.62	2158.23	-11.6142	LLJISLEHLPGQTDIFR	LLJISLEHLPGQTDIFR	(N(N(H(H(H(H(H))))(H(H(H(H(H(H(H(H)))))))))))	H(13)N(2)	3	3	1493.65	3021930	1.01164e+07	2.46449e-07	0.000440989	sp|O14124|DPEH1_SCHPO	84	FALSE
fissionyeast_NGP_DIA_2.mzML	2175.57	2191.59	-16.023	LLJISLEHLPGQTDIFR	LLJISLEHLPGQTDIFR	(N(N(H(H(H(H(H(H)))))(H(H(H))(H(H(H(H(H)))))))))	H(14)N(2)	3	3	1547.67	1597000	8.87535e+06	8.15998e-08	5.00459e-05	sp|O14124|DPEH1_SCHPO	84	FALSE
fissionyeast_NGP_DIA_3.mzML	2179.6	2194.77	-15.1688	LLJISLEHLPGQTDIFR	LLJISLEHLPGQTDIFR	(N(N(H(H(H(H(H(H)))))(H(H(H))(H(H(H(H(H)))))))))	H(14)N(2)	3	3	1547.67	1452580	7.23067e+06	5.13733e-07	1.54795e-06	sp|O14124|DPEH1_SCHPO	84	FALSE
fissionyeast_NGP_DIA_4.mzML	2136.89	2158.81	-21.9236	LLJISLEHLPGQTDIFR	LLJISLEHLPGQTDIFR	(N(N(H(H(H(H(H(H)))))(H(H(H))(H(H(H(H(H)))))))))	H(14)N(2)	3	3	1547.67	2323170	5.49898e+06	2.13295e-05	6.91764e-06	sp|O14124|DPEH1_SCHPO	84	FALSE
fissionyeast_NGP_DIA_1.mzML	2135.31	2160.98	-25.6674	LLJISLEHLPGQTDIFR	LLJISLEHLPGQTDIFR	(N(N(H(H(H(H(H(H(H))))))(H(H(H(H(H(H(H(H)))))))))))	H(15)N(2)	3	3	1601.68	912009	3.97675e+06	0.000697602	7.10005e-05	sp|O14124|DPEH1_SCHPO	84	FALSE
fissionyeast_NGP_DIA_2.mzML	2167	2191.45	-24.4491	LLJISLEHLPGQTDIFR	LLJISLEHLPGQTDIFR	(N(N(H(H(H(H(H(H(H))))))(H(H(H(H(H(H(H(H)))))))))))	H(15)N(2)	3	3	1601.68	831277	2.13712e+06	1.4386e-05	0.00119198	sp|O14124|DPEH1_SCHPO	84	FALSE
fissionyeast_NGP_DIA_4.mzML	2128.62	2158.99	-30.3715	LLJISLEHLPGQTDIFR	LLJISLEHLPGQTDIFR	(N(N(H(H(H(H(H(H(H))))))(H(H(H(H(H(H(H(H)))))))))))	H(15)N(2)	3	3	1601.68	729885	5.09309e+06	0.00984045	0.000257615	sp|O14124|DPEH1_SCHPO	84	FALSE
fissionyeast_NGP_DIA_1.mzML	2534.76	2651.75	-116.992	LSJVTTATFDGISNVFIGNLK	LSJVTTATFDGISNVFIGNLK	(N(N(H(H(H))(H(H(H(H(H(H(H(H)))))))))))	H(11)N(2)	3	3	1467.31	3780720	5.87831e+06	0.000654592	3.19911e-05	sp|O13960|ECM33_SCHPO	203	FALSE
fissionyeast_NGP_DIA_2.mzML	2553.55	2689.8	-136.251	LSJVTTATFDGISNVFIGNLK	LSJVTTATFDGISNVFIGNLK	(N(N(H(H(H))(H(H(H(H(H(H(H(H)))))))))))	H(11)N(2)	3	3	1467.31	3547830	5.53242e+06	0.00968285	2.62788e-05	sp|O13960|ECM33_SCHPO	203	FALSE
fissionyeast_NGP_DIA_3.mzML	2552.09	2694.23	-142.138	LSJVTTATFDGISNVFIGNLK	LSJVTTATFDGISNVFIGNLK	(N(N(H(H(H))(H(H(H(H(H(H(H(H)))))))))))	H(11)N(2)	3	3	1467.31	4498900	5.18224e+06	0.0034904	6.31815e-05	sp|O13960|ECM33_SCHPO	203	FALSE
fissionyeast_NGP_DIA_4.mzML	2531.7	2665.17	-133.472	LSJVTTATFDGISNVFIGNLK	LSJVTTATFDGISNVFIGNLK	(N(N(H(H(H))(H(H(H(H(H(H(H(H)))))))))))	H(11)N(2)	3	3	1467.31	3266930	5.40683e+06	7.71296e-06	1.50605e-05	sp|O13960|ECM33_SCHPO	203	FALSE
fissionyeast_NGP_DIA_1.mzML	2526.19	2601.9	-75.7091	LSJVTTATFDGISNVFIGNLK	LSJVTTATFDGISNVFIGNLK	(N(N(H(H(H(H(H))))(H(H(H(H(H(H(H))))))))))	H(12)N(2)	3	3	1521.33	4446920	1.08761e+07	0.000853301	1.22039e-05	sp|O13960|ECM33_SCHPO	203	FALSE
fissionyeast_NGP_DIA_2.mzML	2542.58	2646.74	-104.164	LSJVTTATFDGISNVFIGNLK	LSJVTTATFDGISNVFIGNLK	(N(N(H(H(H(H(H))))(H(H(H(H(H(H(H))))))))))	H(12)N(2)	3	3	1521.33	4854410	1.01815e+07	2.42963e-05	2.05231e-05	sp|O13960|ECM33_SCHPO	203	FALSE
fissionyeast_NGP_DIA_3.mzML	2542.03	2648.19	-106.158	LSJVTTATFDGISNVFIGNLK	LSJVTTATFDGISNVFIGNLK	(N(N(H(H(H(H(H))))(H(H(H(H(H(H(H))))))))))	H(12)N(2)	3	3	1521.33	4488410	8.99689e+06	0.00670077	7.92393e-06	sp|O13960|ECM33_SCHPO	203	FALSE
fissionyeast_NGP_DIA_4.mzML	2523.41	2624.85	-101.444	LSJVTTATFDGISNVFIGNLK	LSJVTTATFDGISNVFIGNLK	(N(N(H(H(H(H(H))))(H(H(H(H(H(H(H))))))))))	H(12)N(2)	3	3	1521.33	3152390	7.93954e+06	6.53626e-07	5.73859e-06	sp|O13960|ECM33_SCHPO	203	FALSE
fissionyeast_NGP_DIA_1.mzML	2518.55	2619.32	-100.774	LSJVTTATFDGISNVFIGNLK	LSJVTTATFDGISNVFIGNLK	(N(N(H(H(H(H(H(H)))))(H(H)(H(H(H(H(H)))))))))	H(13)N(2)	3	3	1575.34	15337900	1.08978e+08	1.46597e-06	4.30278e-06	sp|O13960|ECM33_SCHPO	203	FALSE
fissionyeast_NGP_DIA_3.mzML	2534.45	2665.13	-130.685	LSJVTTATFDGISNVFIGNLK	LSJVTTATFDGISNVFIGNLK	(N(N(H(H(H(H(H(H)))))(H(H)(H(H(H(H(H)))))))))	H(13)N(2)	3	3	1575.34	12750300	1.15864e+08	5.27801e-05	1.99902e-06	sp|O13960|ECM33_SCHPO	203	FALSE
fissionyeast_NGP_DIA_4.mzML	2515.42	2639.69	-124.271	LSJVTTATFDGISNVFIGNLK	LSJVTTATFDGISNVFIGNLK	(N(N(H(H(H(H(H(H)))))(H(H)(H(H(H(H(H)))))))))	H(13)N(2)	3	3	1575.34	12425400	9.01308e+07	1.05224e-06	6.84042e-06	sp|O13960|ECM33_SCHPO	203	FALSE
fissionyeast_NGP_DIA_1.mzML	2509.94	2608.58	-98.6431	LSJVTTATFDGISNVFIGNLK	LSJVTTATFDGISNVFIGNLK	(N(N(H(H(H(H(H))))(H(H(H))(H(H(H(H(H(H))))))))))	H(14)N(2)	3	3	1629.36	10687300	2.4641e+07	0.000597412	9.29492e-06	sp|O13960|ECM33_SCHPO	203	FALSE
fissionyeast_NGP_DIA_2.mzML	2524.37	2652.91	-128.542	LSJVTTATFDGISNVFIGNLK	LSJVTTATFDGISNVFIGNLK	(N(N(H(H(H(H(H))))(H(H(H))(H(H(H(H(H(H))))))))))	H(14)N(2)	3	3	1629.36	15725600	3.6982e+07	0.00116553	4.15566e-06	sp|O13960|ECM33_SCHPO	203	FALSE
fissionyeast_NGP_DIA_3.mzML	2526.24	2654.8	-128.562	LSJVTTATFDGISNVFIGNLK	LSJVTTATFDGISNVFIGNLK	(N(N(H(H(H(H(H))))(H(H(H))(H(H(H(H(H(H))))))))))	H(14)N(2)	3	3	1629.36	14242700	3.13556e+07	2.10084e-05	1.65506e-06	sp|O13960|ECM33_SCHPO	203	FALSE
fissionyeast_NGP_DIA_4.mzML	2506.75	2630.65	-123.902	LSJVTTATFDGISNVFIGNLK	LSJVTTATFDGISNVFIGNLK	(N(N(H(H(H(H(H))))(H(H(H))(H(H(H(H(H(H))))))))))	H(14)N(2)	3	3	1629.36	11462000	3.40113e+07	1.14558e-05	1.72815e-06	sp|O13960|ECM33_SCHPO	203	FALSE
fissionyeast_NGP_DIA_1.mzML	1745.11	1747.61	-2.50492	LVDATQGGPJITFSSIR	LVDATQGGPJITFSSIR	(N(N(H(H(H(H(H))))(H(H(H))(H(H(H(H))))))))	H(12)N(2)	10	3	1376.25	1119270	725439	4.19531e-05	6.96541e-07	sp|O13857|PLB2_SCHPO	266	FALSE
fissionyeast_NGP_DIA_2.mzML	1766.76	1769.76	-3.00014	LVDATQGGPJITFSSIR	LVDATQGGPJITFSSIR	(N(N(H(H(H(H(H))))(H(H(H))(H(H(H(H))))))))	H(12)N(2)	10	3	1376.25	1056050	1.06802e+06	0.000700576	2.10097e-05	sp|O13857|PLB2_SCHPO	266	FALSE
fissionyeast_NGP_DIA_3.mzML	1758.88	1759.88	-1.00251	LVDATQGGPJITFSSIR	LVDATQGGPJITFSSIR	(N(N(H(H(H(H(H))))(H(H(H))(H(H(H(H))))))))	H(12)N(2)	10	3	1376.25	1060080	884378	0.000203114	3.8963e-06	sp|O13857|PLB2_SCHPO	266	FALSE
fissionyeast_NGP_DIA_4.mzML	1741.93	1708.39	33.5429	LVDATQGGPJITFSSIR	LVDATQGGPJITFSSIR	(N(N(H(H(H(H(H))))(H(H(H))(H(H(H(H))))))))	H(12)N(2)	10	3	1376.25	996483	661616	7.62522e-05	3.6601e-07	sp|O13857|PLB2_SCHPO	266	FALSE
fissionyeast_NGP_DIA_2.mzML	1760.19	1757.86	2.33121	LVDATQGGPJITFSSIR	LVDATQGGPJITFSSIR	(N(N(H(H(H(H(H))))(H(H)(H(H(H))(H(H(H))))))))	H(13)N(2)	10	3	1430.26	667329	2.92358e+06	0.00952829	1.4856e-06	sp|O13857|PLB2_SCHPO	266	FALSE
fissionyeast_NGP_DIA_3.mzML	1751.67	1749.44	2.23121	LVDATQGGPJITFSSIR	LVDATQGGPJITFSSIR	(N(N(H(H(H(H(H))))(H(H)(H(H(H))(H(H(H))))))))	H(13)N(2)	10	3	1430.26	562221	2.62403e+06	0.00850695	1.69652e-06	sp|O13857|PLB2_SCHPO	266	FALSE
fissionyeast_NGP_DIA_4.mzML	1734.47	1703.95	30.5247	LVDATQGGPJITFSSIR	LVDATQGGPJITFSSIR	(N(N(H(H(H(H(H))))(H(H)(H(H(H))(H(H(H))))))))	H(13)N(2)	10	3	1430.26	526945	1.78367e+06	0.00215915	4.40404e-06	sp|O13857|PLB2_SCHPO	266	FALSE
fissionyeast_NGP_DIA_1.mzML	1732.66	1748.72	-16.0571	LVDATQGGPJITFSSIR	LVDATQGGPJITFSSIR	(N(N(H(H(H(H(H(H(H))))))(H(H(H))(H(H(H(H))))))))	H(14)N(2)	10	3	1484.28	1871660	3.73964e+06	2.905e-05	1.51226e-06	sp|O13857|PLB2_SCHPO	266	FALSE
fissionyeast_NGP_DIA_2.mzML	1754.39	1770.95	-16.5626	LVDATQGGPJITFSSIR	LVDATQGGPJITFSSIR	(N(N(H(H(H(H(H(H(H))))))(H(H(H))(H(H(H(H))))))))	H(14)N(2)	10	3	1484.28	1516190	2.81868e+06	0.000978875	4.75327e-05	sp|O13857|PLB2_SCHPO	266	FALSE
fissionyeast_NGP_DIA_3.mzML	1746.69	1760.99	-14.2976	LVDATQGGPJITFSSIR	LVDATQGGPJITFSSIR	(N(N(H(H(H(H(H(H(H))))))(H(H(H))(H(H(H(H))))))))	H(14)N(2)	10	3	1484.28	1716580	2.98726e+06	8.83845e-05	5.48787e-07	sp|O13857|PLB2_SCHPO	266	FALSE
fissionyeast_NGP_DIA_4.mzML	1728.04	1708.99	19.0546	LVDATQGGPJITFSSIR	LVDATQGGPJITFSSIR	(N(N(H(H(H(H(H(H(H))))))(H(H(H))(H(H(H(H))))))))	H(14)N(2)	10	3	1484.28	1552780	2.77927e+06	4.22981e-06	7.93044e-07	sp|O13857|PLB2_SCHPO	266	FALSE
fissionyeast_NGP_DIA_1.mzML	1728.01	1729.29	-1.27777	LVDATQGGPJITFSSIR	LVDATQGGPJITFSSIR	(N(N(H(H(H(H(H(H(H))))))(H(H)(H(H(H(H(H(H))))))))))	H(15)N(2)	10	3	1538.3	3038610	5.56684e+06	1.34802e-08	1.31677e-06	sp|O13857|PLB2_SCHPO	266	FALSE
fissionyeast_NGP_DIA_2.mzML	1747.76	1748.13	-0.373667	LVDATQGGPJITFSSIR	LVDATQGGPJITFSSIR	(N(N(H(H(H(H(H(H(H))))))(H(H)(H(H(H(H(H(H))))))))))	H(15)N(2)	10	3	1538.3	3042090	4.18932e+06	6.23064e-09	5.65641e-05	sp|O13857|PLB2_SCHPO	266	FALSE
fissionyeast_NGP_DIA_3.mzML	1741.76	1741.59	0.170561	LVDATQGGPJITFSSIR	LVDATQGGPJITFSSIR	(N(N(H(H(H(H(H(H(H))))))(H(H)(H(H(H(H(H(H))))))))))	H(15)N(2)	10	3	1538.3	2904580	4.79161e+06	1.97209e-07	7.20756e-06	sp|O13857|PLB2_SCHPO	266	FALSE
fissionyeast_NGP_DIA_4.mzML	1722.09	1702.34	19.7468	LVDATQGGPJITFSSIR	LVDATQGGPJITFSSIR	(N(N(H(H(H(H(H(H(H))))))(H(H)(H(H(H(H(H(H))))))))))	H(15)N(2)	10	3	1538.3	2740450	3.63481e+06	6.74551e-08	0.000412485	sp|O13857|PLB2_SCHPO	266	FALSE
fissionyeast_NGP_DIA_1.mzML	1721.99	1737.26	-15.2744	LVDATQGGPJITFSSIR	LVDATQGGPJITFSSIR	(N(N(H(H(H(H(H(H(H(H)))))))(H(H(H))(H(H(H(H(H)))))))))	H(16)N(2)	10	3	1592.32	3083050	4.89266e+06	9.05726e-09	0.00123576	sp|O13857|PLB2_SCHPO	266	FALSE
fissionyeast_NGP_DIA_2.mzML	1739.63	1757.99	-18.3643	LVDATQGGPJITFSSIR	LVDATQGGPJITFSSIR	(N(N(H(H(H(H(H(H(H(H)))))))(H(H(H))(H(H(H(H(H)))))))))	H(16)N(2)	10	3	1592.32	3234180	4.68457e+06	7.918e-08	0.00318943	sp|O13857|PLB2_SCHPO	266	FALSE
fissionyeast_NGP_DIA_3.mzML	1735.35	1749.55	-14.1993	LVDATQGGPJITFSSIR	LVDATQGGPJITFSSIR	(N(N(H(H(H(H(H(H(H(H)))))))(H(H(H))(H(H(H(H(H)))))))))	H(16)N(2)	10	3	1592.32	2560110	4.89754e+06	1.15067e-07	0.00357647	sp|O13857|PLB2_SCHPO	266	FALSE
fissionyeast_NGP_DIA_4.mzML	1714.46	1703.98	10.4774	LVDATQGGPJITFSSIR	LVDATQGGPJITFSSIR	(N(N(H(H(H(H(H(H(H(H)))))))(H(H(H))(H(H(H(H(H)))))))))	H(16)N(2)	10	3	1592.32	2682100	3.92529e+06	9.70769e-07	0.00446803	sp|O13857|PLB2_SCHPO	266	FALSE
fissionyeast_NGP_DIA_1.mzML	915.428	1015.5	-100.07	LYESEJQTHLITK	LYESEJQTHLITK	(N(N(H(H(H(H)))(H(H)(H)(H)))))	H(8)N(2)	6	3	1093.47	8217630	3.54653e+07	0.000968862	5.31139e-06	sp|O74323|SEC11_SCHPO	114	FALSE
fissionyeast_NGP_DIA_2.mzML	924.647	1022.61	-97.9626	LYESEJQTHLITK	LYESEJQTHLITK	(N(N(H(H(H(H)))(H(H)(H)(H)))))	H(8)N(2)	6	3	1093.47	8622160	3.40452e+07	0.000662824	5.5803e-06	sp|O74323|SEC11_SCHPO	114	FALSE
fissionyeast_NGP_DIA_3.mzML	937.868	1013.27	-75.4009	LYESEJQTHLITK	LYESEJQTHLITK	(N(N(H(H(H(H)))(H(H)(H)(H)))))	H(8)N(2)	6	3	1093.47	8029810	3.09884e+07	0.000113959	1.9022e-05	sp|O74323|SEC11_SCHPO	114	FALSE
fissionyeast_NGP_DIA_4.mzML	913.133	1005.11	-91.9748	LYESEJQTHLITK	LYESEJQTHLITK	(N(N(H(H(H(H)))(H(H)(H)(H)))))	H(8)N(2)	6	3	1093.47	7330750	2.75458e+07	0.000290023	1.40664e-05	sp|O74323|SEC11_SCHPO	114	FALSE
fissionyeast_NGP_DIA_1.mzML	910.572	1011.55	-100.977	LYESEJQTHLITK	LYESEJQTHLITK	(N(N(H(H(H(H)))(H(H(H(H(H))))))))	H(9)N(2)	6	3	1147.48	4841550	2.72698e+07	2.08899e-06	1.62497e-06	sp|O74323|SEC11_SCHPO	114	FALSE
fissionyeast_NGP_DIA_2.mzML	918.858	1017.57	-98.7167	LYESEJQTHLITK	LYESEJQTHLITK	(N(N(H(H(H(H)))(H(H(H(H(H))))))))	H(9)N(2)	6	3	1147.48	4879930	2.6086e+07	0.000185904	1.32498e-06	sp|O74323|SEC11_SCHPO	114	FALSE
fissionyeast_NGP_DIA_3.mzML	932.885	1010.6	-77.7169	LYESEJQTHLITK	LYESEJQTHLITK	(N(N(H(H(H(H)))(H(H(H(H(H))))))))	H(9)N(2)	6	3	1147.48	4591350	2.71551e+07	2.59446e-06	5.22643e-07	sp|O74323|SEC11_SCHPO	114	FALSE
fissionyeast_NGP_DIA_4.mzML	908.41	1000.08	-91.6712	LYESEJQTHLITK	LYESEJQTHLITK	(N(N(H(H(H(H)))(H(H(H(H(H))))))))	H(9)N(2)	6	3	1147.48	4125540	2.24755e+07	0.000148006	6.5245e-07	sp|O74323|SEC11_SCHPO	114	FALSE
fissionyeast_NGP_DIA_1.mzML	1730.07	1733.82	-3.74748	MEJITSNEVSLHIASADSAPGFDK	MEJITSNEVSLHIASADSAPGFDK	(N(N(H(H(H(H)))(H(H)(H)(H)))))	H(8)N(2)	3	3	1412.6	545757	3.70072e+06	7.13367e-05	4.27144e-07	sp|O94702|ERMP1_SCHPO	617	FALSE
fissionyeast_NGP_DIA_2.mzML	1752.76	1753.83	-1.06825	MEJITSNEVSLHIASADSAPGFDK	MEJITSNEVSLHIASADSAPGFDK	(N(N(H(H(H(H)))(H(H)(H)(H)))))	H(8)N(2)	3	3	1412.6	636211	3.32967e+06	1.94491e-05	1.77021e-07	sp|O94702|ERMP1_SCHPO	617	FALSE
fissionyeast_NGP_DIA_3.mzML	1741.09	1746.11	-5.02496	MEJITSNEVSLHIASADSAPGFDK	MEJITSNEVSLHIASADSAPGFDK	(N(N(H(H(H(H)))(H(H)(H)(H)))))	H(8)N(2)	3	3	1412.6	604861	2.99258e+06	1.22184e-05	2.9314e-06	sp|O94702|ERMP1_SCHPO	617	FALSE
fissionyeast_NGP_DIA_4.mzML	1726.46	1703.07	23.3899	MEJITSNEVSLHIASADSAPGFDK	MEJITSNEVSLHIASADSAPGFDK	(N(N(H(H(H(H)))(H(H)(H)(H)))))	H(8)N(2)	3	3	1412.6	538322	2.95101e+06	0.00170589	3.09036e-06	sp|O94702|ERMP1_SCHPO	617	FALSE
fissionyeast_NGP_DIA_1.mzML	1727.3	1805.59	-78.2877	MEJITSNEVSLHIASADSAPGFDK	MEJITSNEVSLHIASADSAPGFDK	(N(N(H(H(H(H(H))))(H(H(H(H)))))))	H(9)N(2)	3	3	1466.61	1469380	9.8446e+06	6.17113e-05	2.06745e-06	sp|O94702|ERMP1_SCHPO	617	FALSE
fissionyeast_NGP_DIA_2.mzML	1750.48	1823.06	-72.5791	MEJITSNEVSLHIASADSAPGFDK	MEJITSNEVSLHIASADSAPGFDK	(N(N(H(H(H(H(H))))(H(H(H(H)))))))	H(9)N(2)	3	3	1466.61	1278870	7.90457e+06	0.000184817	4.35293e-06	sp|O94702|ERMP1_SCHPO	617	FALSE
fissionyeast_NGP_DIA_3.mzML	1740.11	1818.18	-78.0748	MEJITSNEVSLHIASADSAPGFDK	MEJITSNEVSLHIASADSAPGFDK	(N(N(H(H(H(H(H))))(H(H(H(H)))))))	H(9)N(2)	3	3	1466.61	1135040	8.15242e+06	0.000887869	1.77211e-06	sp|O94702|ERMP1_SCHPO	617	FALSE
fissionyeast_NGP_DIA_4.mzML	1723.57	1763.46	-39.8924	MEJITSNEVSLHIASADSAPGFDK	MEJITSNEVSLHIASADSAPGFDK	(N(N(H(H(H(H(H))))(H(H(H(H)))))))	H(9)N(2)	3	3	1466.61	1021630	6.93231e+06	0.00029578	5.80404e-06	sp|O94702|ERMP1_SCHPO	617	FALSE
fissionyeast_NGP_DIA_1.mzML	2280.67	2234.9	45.7659	MEMJQTETLIPAAR	n[43]MEMJQTETLIPAAR	(N(N(H(H(H)(H(H)))(H(H(H(H)))))))	H(9)N(2)	4	3	1171.15	12562600	5.03076e+06	0.00156093	8.35141e-06	sp|O13820|ERG5_SCHPO	4	FALSE
fissionyeast_NGP_DIA_2.mzML	2305.2	2259.53	45.6684	MEMJQTETLIPAAR	n[43]MEMJQTETLIPAAR	(N(N(H(H(H)(H(H)))(H(H(H(H)))))))	H(9)N(2)	4	3	1171.15	11595100	3.90886e+06	0.00131554	1.034e-05	sp|O13820|ERG5_SCHPO	4	FALSE
fissionyeast_NGP_DIA_3.mzML	2305.71	2260.06	45.6465	MEMJQTETLIPAAR	n[43]MEMJQTETLIPAAR	(N(N(H(H(H)(H(H)))(H(H(H(H)))))))	H(9)N(2)	4	3	1171.15	9842220	3.93587e+06	0.00217366	1.5534e-05	sp|O13820|ERG5_SCHPO	4	FALSE
fissionyeast_NGP_DIA_4.mzML	2278.45	2230.3	48.1503	MEMJQTETLIPAAR	n[43]MEMJQTETLIPAAR	(N(N(H(H(H)(H(H)))(H(H(H(H)))))))	H(9)N(2)	4	3	1171.15	12176300	4.00655e+06	0.00172729	2.84714e-05	sp|O13820|ERG5_SCHPO	4	FALSE
fissionyeast_NGP_DIA_2.mzML	1960.18	1957.82	2.36388	MEMJQTETLIPAAR	n[43]M[147]EMJQTETLIPAAR	(N(N(H(H(H(H(H))))(H(H(H(H)))))))	H(9)N(2)	4	3	1176.48	897355	495962	0.004184	0.0088676	sp|O13820|ERG5_SCHPO	4	FALSE
fissionyeast_NGP_DIA_4.mzML	2552.69	2587.39	-34.7023	MJTTSEVIVGTGFQAIR	n[43]MJTTSEVIVGTGFQAIR	(N(N(H(H(H(H)))(H(H(H(H)))))))	H(8)N(2)	2	3	1190.18	1619010	4.05881e+06	0.00107741	2.30778e-06	sp|Q9UUH4|MSMO_SCHPO	2	FALSE
fissionyeast_NGP_DIA_2.mzML	339.865	392.135	-52.2696	NFJDSSTK	NFJDSSTK	(N(N(H(H(H(H(H(H)))))(H(H(H))(H(H(H(H(H)))))))))	H(14)N(2)	3	3	1196.44	11566200	1.39074e+07	2.04537e-15	0.000307791	sp|P78854|PLB1_SCHPO	348	FALSE
fissionyeast_NGP_DIA_1.mzML	1453.18	1246.57	206.606	NJESYPIGFTYK	NJESYPIGFTYK	(N(N(H(H(H(H(H))))(H(H(H(H)))))))	H(9)N(2)	2	3	1099.78	2857970	2.93131e+06	0.00885317	0.000263906	sp|Q10061|LHS1_SCHPO	555	FALSE
fissionyeast_NGP_DIA_2.mzML	1457.93	1206.19	251.742	NJESYPIGFTYK	NJESYPIGFTYK	(N(N(H(H(H(H(H))))(H(H(H(H)))))))	H(9)N(2)	2	3	1099.78	3402420	2.39266e+06	0.00026511	9.58087e-06	sp|Q10061|LHS1_SCHPO	555	FALSE
fissionyeast_NGP_DIA_3.mzML	1478.87	1207.3	271.566	NJESYPIGFTYK	NJESYPIGFTYK	(N(N(H(H(H(H(H))))(H(H(H(H)))))))	H(9)N(2)	2	3	1099.78	2439460	3.20555e+06	0.000173858	8.20674e-06	sp|Q10061|LHS1_SCHPO	555	FALSE
fissionyeast_NGP_DIA_4.mzML	1455.35	1199.19	256.162	NJESYPIGFTYK	NJESYPIGFTYK	(N(N(H(H(H(H(H))))(H(H(H(H)))))))	H(9)N(2)	2	3	1099.78	2609740	1.99286e+06	0.000302915	2.01649e-05	sp|Q10061|LHS1_SCHPO	555	FALSE
fissionyeast_NGP_DIA_1.mzML	1444.35	1239.48	204.867	NJESYPIGFTYK	NJESYPIGFTYK	(N(N(H(H(H(H(H))))(H(H)(H(H(H)))))))	H(10)N(2)	2	3	1153.79	4832380	3902928	0.00043643	1.12214e-05	sp|Q10061|LHS1_SCHPO	555	FALSE
fissionyeast_NGP_DIA_2.mzML	1446.73	1196.85	249.885	NJESYPIGFTYK	NJESYPIGFTYK	(N(N(H(H(H(H(H))))(H(H)(H(H(H)))))))	H(10)N(2)	2	3	1153.79	6209950	3.37501e+06	0.000401484	7.55238e-05	sp|Q10061|LHS1_SCHPO	555	FALSE
fissionyeast_NGP_DIA_3.mzML	1468.95	1205.24	263.71	NJESYPIGFTYK	NJESYPIGFTYK	(N(N(H(H(H(H(H))))(H(H)(H(H(H)))))))	H(10)N(2)	2	3	1153.79	4070670	3.91073e+06	0.00338717	3.31542e-05	sp|Q10061|LHS1_SCHPO	555	FALSE
fissionyeast_NGP_DIA_4.mzML	1446.4	1197.42	248.976	NJESYPIGFTYK	NJESYPIGFTYK	(N(N(H(H(H(H(H))))(H(H)(H(H(H)))))))	H(10)N(2)	2	3	1153.79	4068110	2.70828e+06	0.000416292	4.74031e-06	sp|Q10061|LHS1_SCHPO	555	FALSE
fissionyeast_NGP_DIA_1.mzML	1437.87	1250.2	187.671	NJESYPIGFTYK	NJESYPIGFTYK	(N(N(H(H(H(H(H))))(H(H(H))(H(H(H)))))))	H(11)N(2)	2	3	1207.81	3425960	164544	9.84745e-09	3.50071e-06	sp|Q10061|LHS1_SCHPO	555	FALSE
fissionyeast_NGP_DIA_2.mzML	1437.02	1210.98	226.041	NJESYPIGFTYK	NJESYPIGFTYK	(N(N(H(H(H(H(H))))(H(H(H))(H(H(H)))))))	H(11)N(2)	2	3	1207.81	4847040	1.00771e+06	4.73417e-06	6.19685e-05	sp|Q10061|LHS1_SCHPO	555	FALSE
fissionyeast_NGP_DIA_3.mzML	1459.73	1209.8	249.931	NJESYPIGFTYK	NJESYPIGFTYK	(N(N(H(H(H(H(H))))(H(H(H))(H(H(H)))))))	H(11)N(2)	2	3	1207.81	3950280	2.488e+06	4.17621e-06	0.000122652	sp|Q10061|LHS1_SCHPO	555	FALSE
fissionyeast_NGP_DIA_4.mzML	1437.87	1201.53	236.337	NJESYPIGFTYK	NJESYPIGFTYK	(N(N(H(H(H(H(H))))(H(H(H))(H(H(H)))))))	H(11)N(2)	2	3	1207.81	3509550	881558	8.64757e-07	1.35038e-06	sp|Q10061|LHS1_SCHPO	555	FALSE
fissionyeast_NGP_DIA_1.mzML	1459.24	1235.43	223.811	NJESYPIGFTYK	NJESYPIGFTYK	(N(N(H(H(H(H)))(H(H)(H(H))))))	H(8)N(2)	2	2	1568.13	305777	2.14343e+06	0.000812214	4.20454e-06	sp|Q10061|LHS1_SCHPO	555	FALSE
fissionyeast_NGP_DIA_3.mzML	1485.97	1218.36	267.609	NJESYPIGFTYK	NJESYPIGFTYK	(N(N(H(H(H(H)))(H(H)(H(H))))))	H(8)N(2)	2	2	1568.13	280587	1.72062e+06	0.000138778	7.23491e-05	sp|Q10061|LHS1_SCHPO	555	FALSE
fissionyeast_NGP_DIA_4.mzML	1461.59	1210.65	250.938	NJESYPIGFTYK	NJESYPIGFTYK	(N(N(H(H(H(H)))(H(H)(H(H))))))	H(8)N(2)	2	2	1568.13	356936	2.42712e+06	0.00914814	0.00275151	sp|Q10061|LHS1_SCHPO	555	FALSE
fissionyeast_NGP_DIA_1.mzML	594.447	544.745	49.7023	NJISLSK	NJISLSK	(N(N(H(H(H(H(H))))(H(H(H))(H(H(H)))))))	H(11)N(2)	2	2	1482.59	1007390	2.08078e+06	0.00379378	0.000417403	sp|O14194|GGT2_SCHPO	396	FALSE
fissionyeast_NGP_DIA_3.mzML	600.04	583.649	16.3907	NJISLSK	NJISLSK	(N(N(H(H(H(H(H))))(H(H(H))(H(H(H)))))))	H(11)N(2)	2	2	1482.59	996566	2.54296e+06	1.38554e-05	0.00180639	sp|O14194|GGT2_SCHPO	396	FALSE
fissionyeast_NGP_DIA_4.mzML	592.795	565.723	27.0722	NJISLSK	NJISLSK	(N(N(H(H(H(H(H))))(H(H(H))(H(H(H)))))))	H(11)N(2)	2	2	1482.59	1067500	1.95289e+06	2.23994e-05	0.000183515	sp|O14194|GGT2_SCHPO	396	FALSE
fissionyeast_NGP_DIA_1.mzML	589.473	584.164	5.30949	NJISLSK	NJISLSK	(N(N(H(H(H(H(H))))(H(H(H(H(H(H(H(H)))))))))))	H(13)N(2)	2	2	1644.64	688568	1.48403e+06	1.70784e-12	0.00389779	sp|O14194|GGT2_SCHPO	396	FALSE
fissionyeast_NGP_DIA_2.mzML	594.358	592.025	2.33327	NJISLSK	NJISLSK	(N(N(H(H(H(H(H))))(H(H(H(H(H(H(H(H)))))))))))	H(13)N(2)	2	2	1644.64	643292	1.48586e+06	5.85514e-13	0.00106761	sp|O14194|GGT2_SCHPO	396	FALSE
fissionyeast_NGP_DIA_4.mzML	587.937	564.09	23.847	NJISLSK	NJISLSK	(N(N(H(H(H(H(H))))(H(H(H(H(H(H(H(H)))))))))))	H(13)N(2)	2	2	1644.64	626769	1.37989e+06	2.83385e-10	0.00171496	sp|O14194|GGT2_SCHPO	396	FALSE
fissionyeast_NGP_DIA_1.mzML	534.109	455.563	78.5458	NMVJTTR	NMVJTTR	(N(N(H(H(H))(H(H(H(H)))))))	H(7)N(2)	4	2	1188.47	1236210	3.39077e+06	5.24487e-06	0.000681831	sp|Q9HGN7|SEC63_SCHPO	135	FALSE
fissionyeast_NGP_DIA_2.mzML	537.117	454.393	82.7243	NMVJTTR	NMVJTTR	(N(N(H(H(H))(H(H(H(H)))))))	H(7)N(2)	4	2	1188.47	1274110	5.24048e+06	5.44723e-06	0.00136512	sp|Q9HGN7|SEC63_SCHPO	135	FALSE
fissionyeast_NGP_DIA_3.mzML	538.004	433.057	104.947	NMVJTTR	NMVJTTR	(N(N(H(H(H))(H(H(H(H)))))))	H(7)N(2)	4	2	1188.47	2201120	5.26333e+06	7.90141e-06	0.00293257	sp|Q9HGN7|SEC63_SCHPO	135	FALSE
fissionyeast_NGP_DIA_1.mzML	1991.46	1976.36	15.105	NYGHDEYSLPWJLTEIK	NYGHDEYSLPWJLTEIK	(N(N(H(H(H))(H(H(H(H)))))))	H(7)N(2)	12	3	1207.18	1006230	4.01751e+06	0.000939529	3.21117e-07	sp|Q8WZK2|MCD4_SCHPO	315	FALSE
fissionyeast_NGP_DIA_2.mzML	2011.14	1994.19	16.9519	NYGHDEYSLPWJLTEIK	NYGHDEYSLPWJLTEIK	(N(N(H(H(H))(H(H(H(H)))))))	H(7)N(2)	12	3	1207.18	941403	3.77985e+06	0.00107166	9.70898e-05	sp|Q8WZK2|MCD4_SCHPO	315	FALSE
fissionyeast_NGP_DIA_3.mzML	2017.73	2002.73	15.0035	NYGHDEYSLPWJLTEIK	NYGHDEYSLPWJLTEIK	(N(N(H(H(H))(H(H(H(H)))))))	H(7)N(2)	12	3	1207.18	810703	3.85046e+06	0.000572075	1.88047e-06	sp|Q8WZK2|MCD4_SCHPO	315	FALSE
fissionyeast_NGP_DIA_1.mzML	1982.18	1981.52	0.657207	NYGHDEYSLPWJLTEIK	NYGHDEYSLPWJLTEIK	(N(N(H(H(H(H)))(H(H)(H)(H)))))	H(8)N(2)	12	3	1261.19	1719510	1.12207e+07	0.000202047	3.66495e-06	sp|Q8WZK2|MCD4_SCHPO	315	FALSE
fissionyeast_NGP_DIA_2.mzML	2000.33	1999.75	0.578513	NYGHDEYSLPWJLTEIK	NYGHDEYSLPWJLTEIK	(N(N(H(H(H(H)))(H(H)(H)(H)))))	H(8)N(2)	12	3	1261.19	1958580	8.67272e+06	0.000134118	1.04611e-05	sp|Q8WZK2|MCD4_SCHPO	315	FALSE
fissionyeast_NGP_DIA_3.mzML	2009.04	2007.52	1.51975	NYGHDEYSLPWJLTEIK	NYGHDEYSLPWJLTEIK	(N(N(H(H(H(H)))(H(H)(H)(H)))))	H(8)N(2)	12	3	1261.19	1582350	8.22718e+06	0.000189156	5.54987e-06	sp|Q8WZK2|MCD4_SCHPO	315	FALSE
fissionyeast_NGP_DIA_4.mzML	1979.56	1980.03	-0.465425	NYGHDEYSLPWJLTEIK	NYGHDEYSLPWJLTEIK	(N(N(H(H(H(H)))(H(H)(H)(H)))))	H(8)N(2)	12	3	1261.19	1683250	1.08285e+07	0.000136452	1.91878e-06	sp|Q8WZK2|MCD4_SCHPO	315	FALSE
fissionyeast_NGP_DIA_2.mzML	1991.09	1975.56	15.5269	NYGHDEYSLPWJLTEIK	NYGHDEYSLPWJLTEIK	(N(N(H(H(H)(H))(H(H(H))(H(H))))))	H(9)N(2)	12	3	1315.21	636613	4.22803e+06	0.00237585	2.07652e-05	sp|Q8WZK2|MCD4_SCHPO	315	FALSE
fissionyeast_NGP_DIA_1.mzML	1335.75	1295.73	40.0237	QFJTSLENFK	QFJTSLENFK	(N(N(H(H(H(H)))(H(H)(H(H))))))	H(8)N(2)	3	3	977.4	3362900	4.06232e+06	6.45389e-06	0.000178835	sp|Q10061|LHS1_SCHPO	678	FALSE
fissionyeast_NGP_DIA_2.mzML	1343.23	1306.21	37.0207	QFJTSLENFK	QFJTSLENFK	(N(N(H(H(H(H)))(H(H)(H(H))))))	H(8)N(2)	3	3	977.4	2500960	3.38473e+06	4.69003e-05	3.0849e-05	sp|Q10061|LHS1_SCHPO	678	FALSE
fissionyeast_NGP_DIA_3.mzML	1350.75	1303.98	46.7716	QFJTSLENFK	QFJTSLENFK	(N(N(H(H(H(H)))(H(H)(H(H))))))	H(8)N(2)	3	3	977.4	2503020	2.49001e+06	0.000508398	0.000304043	sp|Q10061|LHS1_SCHPO	678	FALSE
fissionyeast_NGP_DIA_4.mzML	1335.41	1261.35	74.0572	QFJTSLENFK	QFJTSLENFK	(N(N(H(H(H(H)))(H(H)(H(H))))))	H(8)N(2)	3	3	977.4	3050670	3.60383e+06	4.83339e-05	5.73159e-05	sp|Q10061|LHS1_SCHPO	678	FALSE
fissionyeast_NGP_DIA_1.mzML	1325.82	1277	48.8181	QFJTSLENFK	QFJTSLENFK	(N(N(H(H)(H(H(H(H(H(H(H))))))))))	H(9)N(2)	3	3	1031.42	3350580	4.35256e+06	0.000476904	9.35085e-06	sp|Q10061|LHS1_SCHPO	678	FALSE
fissionyeast_NGP_DIA_2.mzML	1335.09	1287.27	47.8221	QFJTSLENFK	QFJTSLENFK	(N(N(H(H)(H(H(H(H(H(H(H))))))))))	H(9)N(2)	3	3	1031.42	2459270	3.2995e+06	0.000469563	1.63337e-05	sp|Q10061|LHS1_SCHPO	678	FALSE
fissionyeast_NGP_DIA_3.mzML	1338.78	1286.03	52.754	QFJTSLENFK	QFJTSLENFK	(N(N(H(H)(H(H(H(H(H(H(H))))))))))	H(9)N(2)	3	3	1031.42	2665960	1.87686e+06	0.000405201	0.000242782	sp|Q10061|LHS1_SCHPO	678	FALSE
fissionyeast_NGP_DIA_4.mzML	1326.37	1258.19	68.1762	QFJTSLENFK	QFJTSLENFK	(N(N(H(H)(H(H(H(H(H(H(H))))))))))	H(9)N(2)	3	3	1031.42	2601300	2.98281e+06	0.000499068	9.2389e-06	sp|Q10061|LHS1_SCHPO	678	FALSE
fissionyeast_NGP_DIA_1.mzML	1343.42	1331.03	12.3909	QFJTSLENFK	QFJTSLENFK	(N(N(H(H(H))(H(H(H(H)))))))	H(7)N(2)	3	2	1384.57	544262	5.29876e+06	0.00248277	0.00782077	sp|Q10061|LHS1_SCHPO	678	FALSE
fissionyeast_NGP_DIA_2.mzML	1348.74	1336.77	11.9679	QFJTSLENFK	QFJTSLENFK	(N(N(H(H(H))(H(H(H(H)))))))	H(7)N(2)	3	2	1384.57	563990	4.22153e+06	6.68509e-05	6.99708e-06	sp|Q10061|LHS1_SCHPO	678	FALSE
fissionyeast_NGP_DIA_3.mzML	1357.87	1342.01	15.8551	QFJTSLENFK	QFJTSLENFK	(N(N(H(H(H))(H(H(H(H)))))))	H(7)N(2)	3	2	1384.57	491395	4.38775e+06	6.77167e-05	7.22246e-07	sp|Q10061|LHS1_SCHPO	678	FALSE
fissionyeast_NGP_DIA_4.mzML	1342.93	1317.09	25.8354	QFJTSLENFK	QFJTSLENFK	(N(N(H(H(H))(H(H(H(H)))))))	H(7)N(2)	3	2	1384.57	468724	4.41874e+06	2.74754e-06	0.00214938	sp|Q10061|LHS1_SCHPO	678	FALSE
fissionyeast_NGP_DIA_1.mzML	1335.99	1326.87	9.12035	QFJTSLENFK	QFJTSLENFK	(N(N(H(H(H(H)))(H(H)(H)(H)))))	H(8)N(2)	3	2	1465.6	3004000	1.9602e+07	7.26345e-06	6.68695e-06	sp|Q10061|LHS1_SCHPO	678	FALSE
fissionyeast_NGP_DIA_2.mzML	1342.95	1333.31	9.64256	QFJTSLENFK	QFJTSLENFK	(N(N(H(H(H(H)))(H(H)(H)(H)))))	H(8)N(2)	3	2	1465.6	2866140	1.97325e+07	2.67026e-06	1.45125e-05	sp|Q10061|LHS1_SCHPO	678	FALSE
fissionyeast_NGP_DIA_3.mzML	1349.92	1337.02	12.9009	QFJTSLENFK	QFJTSLENFK	(N(N(H(H(H(H)))(H(H)(H)(H)))))	H(8)N(2)	3	2	1465.6	2956630	1.69532e+07	1.90797e-06	3.16103e-05	sp|Q10061|LHS1_SCHPO	678	FALSE
fissionyeast_NGP_DIA_4.mzML	1335.52	1306.85	28.6716	QFJTSLENFK	QFJTSLENFK	(N(N(H(H(H(H)))(H(H)(H)(H)))))	H(8)N(2)	3	2	1465.6	2793750	1.8081e+07	1.94433e-06	9.92901e-06	sp|Q10061|LHS1_SCHPO	678	FALSE
fissionyeast_NGP_DIA_1.mzML	1326.17	1279.67	46.4993	QFJTSLENFK	QFJTSLENFK	(N(N(H(H(H(H(H))))(H(H(H(H)))))))	H(9)N(2)	3	2	1546.62	1207970	9.50709e+06	1.43033e-06	0.000275434	sp|Q10061|LHS1_SCHPO	678	FALSE
fissionyeast_NGP_DIA_2.mzML	1334.62	1290.02	44.596	QFJTSLENFK	QFJTSLENFK	(N(N(H(H(H(H(H))))(H(H(H(H)))))))	H(9)N(2)	3	2	1546.62	1280330	1.1105e+07	8.58511e-06	1.14195e-05	sp|Q10061|LHS1_SCHPO	678	FALSE
fissionyeast_NGP_DIA_3.mzML	1338.74	1288.57	50.1734	QFJTSLENFK	QFJTSLENFK	(N(N(H(H(H(H(H))))(H(H(H(H)))))))	H(9)N(2)	3	2	1546.62	1525280	1.19052e+07	5.67831e-05	0.00120062	sp|Q10061|LHS1_SCHPO	678	FALSE
fissionyeast_NGP_DIA_4.mzML	1326.96	1258.24	68.7193	QFJTSLENFK	QFJTSLENFK	(N(N(H(H(H(H(H))))(H(H(H(H)))))))	H(9)N(2)	3	2	1546.62	1386270	9.31406e+06	6.15318e-06	4.56972e-05	sp|Q10061|LHS1_SCHPO	678	FALSE
fissionyeast_NGP_DIA_1.mzML	2168.62	2163.68	4.93884	QFVQYGJLTGLDMAVVK	QFVQYGJLTGLDMAVVK	(N(N(H(H(H(H(H))))(H(H(H(H)))))))	H(9)N(2)	7	3	1249.88	5097900	5.64213e+06	0.000559291	4.50652e-07	sp|O94702|ERMP1_SCHPO	291	FALSE
fissionyeast_NGP_DIA_2.mzML	2198.89	2195.65	3.24055	QFVQYGJLTGLDMAVVK	QFVQYGJLTGLDMAVVK	(N(N(H(H(H(H(H))))(H(H(H(H)))))))	H(9)N(2)	7	3	1249.88	4850000	5.63827e+06	0.000506533	2.9784e-06	sp|O94702|ERMP1_SCHPO	291	FALSE
fissionyeast_NGP_DIA_3.mzML	2202.48	2198.19	4.29048	QFVQYGJLTGLDMAVVK	QFVQYGJLTGLDMAVVK	(N(N(H(H(H(H(H))))(H(H(H(H)))))))	H(9)N(2)	7	3	1249.88	5098540	7.50789e+06	0.00049163	1.03675e-06	sp|O94702|ERMP1_SCHPO	291	FALSE
fissionyeast_NGP_DIA_4.mzML	2170.9	2163.84	7.0644	QFVQYGJLTGLDMAVVK	QFVQYGJLTGLDMAVVK	(N(N(H(H(H(H(H))))(H(H(H(H)))))))	H(9)N(2)	7	3	1249.88	4325120	5.7325e+06	0.000525395	1.278e-06	sp|O94702|ERMP1_SCHPO	291	FALSE
fissionyeast_NGP_DIA_1.mzML	1393.4	1336.46	56.943	QJSTTEPSYDLQELR	QJSTTEPSYDLQELR	(N(N(H(H(H(H)))(H(H(H(H)))))))	H(8)N(2)	2	3	1161.81	1681030	4.24991e+06	0.000205243	1.15779e-06	sp|Q9UTC8|OS9_SCHPO	104	FALSE
fissionyeast_NGP_DIA_2.mzML	1397.03	1327.36	69.6708	QJSTTEPSYDLQELR	QJSTTEPSYDLQELR	(N(N(H(H(H(H)))(H(H(H(H)))))))	H(8)N(2)	2	3	1161.81	1582840	2.95604e+06	0.000200981	4.41089e-07	sp|Q9UTC8|OS9_SCHPO	104	FALSE
fissionyeast_NGP_DIA_3.mzML	1407.77	1328.14	79.6343	QJSTTEPSYDLQELR	QJSTTEPSYDLQELR	(N(N(H(H(H(H)))(H(H(H(H)))))))	H(8)N(2)	2	3	1161.81	1543570	2.95224e+06	0.00140276	8.16394e-07	sp|Q9UTC8|OS9_SCHPO	104	FALSE
fissionyeast_NGP_DIA_4.mzML	1393.89	1316.99	76.9019	QJSTTEPSYDLQELR	QJSTTEPSYDLQELR	(N(N(H(H(H(H)))(H(H(H(H)))))))	H(8)N(2)	2	3	1161.81	1280370	2.86241e+06	0.000285482	3.53409e-07	sp|Q9UTC8|OS9_SCHPO	104	FALSE
fissionyeast_NGP_DIA_1.mzML	1040.94	1050.65	-9.70648	QSIALYAJDTK	QSIALYAJDTK	(N(N(H(H(H(H)))(H(H)(H(H))))))	H(8)N(2)	8	3	976.075	3999530	3.96331e+06	4.61832e-05	0.0031236	sp|P87113|ERG2_SCHPO	50	FALSE
fissionyeast_NGP_DIA_2.mzML	1055.59	1066.39	-10.8024	QSIALYAJDTK	QSIALYAJDTK	(N(N(H(H(H(H)))(H(H)(H(H))))))	H(8)N(2)	8	3	976.075	4326000	5.88795e+06	3.4162e-05	0.00124473	sp|P87113|ERG2_SCHPO	50	FALSE
fissionyeast_NGP_DIA_3.mzML	1063.64	1073.3	-9.65624	QSIALYAJDTK	QSIALYAJDTK	(N(N(H(H(H(H)))(H(H)(H(H))))))	H(8)N(2)	8	3	976.075	3758870	6.43303e+06	0.0002866	0.000598878	sp|P87113|ERG2_SCHPO	50	FALSE
fissionyeast_NGP_DIA_1.mzML	1040.66	1035.93	4.72856	QSIALYAJDTK	QSIALYAJDTK	(N(N(H(H(H(H)))(H(H)(H(H))))))	H(8)N(2)	8	2	1463.61	7847030	4.30871e+07	2.33254e-09	0.000121993	sp|P87113|ERG2_SCHPO	50	FALSE
fissionyeast_NGP_DIA_2.mzML	1054.87	1050.19	4.68006	QSIALYAJDTK	QSIALYAJDTK	(N(N(H(H(H(H)))(H(H)(H(H))))))	H(8)N(2)	8	2	1463.61	7586400	3.68308e+07	1.24519e-09	0.000147216	sp|P87113|ERG2_SCHPO	50	FALSE
fissionyeast_NGP_DIA_3.mzML	1063.02	1058.44	4.57944	QSIALYAJDTK	QSIALYAJDTK	(N(N(H(H(H(H)))(H(H)(H(H))))))	H(8)N(2)	8	2	1463.61	6895200	3.2162e+07	7.31579e-10	0.000198544	sp|P87113|ERG2_SCHPO	50	FALSE
fissionyeast_NGP_DIA_4.mzML	1039.17	1033.36	5.81238	QSIALYAJDTK	QSIALYAJDTK	(N(N(H(H(H(H)))(H(H)(H(H))))))	H(8)N(2)	8	2	1463.61	9024930	4.04763e+07	8.33668e-09	0.000405224	sp|P87113|ERG2_SCHPO	50	FALSE
fissionyeast_NGP_DIA_1.mzML	1030.35	1029	1.35196	QSIALYAJDTK	QSIALYAJDTK	(N(N(H(H(H)(H))(H(H(H(H(H))))))))	H(9)N(2)	8	3	1030.09	6102040	4.19343e+06	0.000425467	0.000533322	sp|P87113|ERG2_SCHPO	50	FALSE
fissionyeast_NGP_DIA_2.mzML	1044.79	1043.02	1.76693	QSIALYAJDTK	QSIALYAJDTK	(N(N(H(H(H)(H))(H(H(H(H(H))))))))	H(9)N(2)	8	3	1030.09	7459570	4.89076e+06	0.000307984	0.000381592	sp|P87113|ERG2_SCHPO	50	FALSE
fissionyeast_NGP_DIA_3.mzML	1052.41	1048.4	4.01455	QSIALYAJDTK	QSIALYAJDTK	(N(N(H(H(H)(H))(H(H(H(H(H))))))))	H(9)N(2)	8	3	1030.09	6202600	4.69522e+06	0.000427295	0.000547111	sp|P87113|ERG2_SCHPO	50	FALSE
fissionyeast_NGP_DIA_4.mzML	1026.44	1024.85	1.58636	QSIALYAJDTK	QSIALYAJDTK	(N(N(H(H(H)(H))(H(H(H(H(H))))))))	H(9)N(2)	8	3	1030.09	7255980	3.2022e+06	0.000489786	0.0028913	sp|P87113|ERG2_SCHPO	50	FALSE
fissionyeast_NGP_DIA_1.mzML	1052.1	1092.64	-40.5439	QSIALYAJDTK	QSIALYAJDTK	(N(N(H(H(H))(H(H(H(H)))))))	H(7)N(2)	8	2	1382.58	2952610	1.1607e+07	9.3278e-06	0.000102894	sp|P87113|ERG2_SCHPO	50	FALSE
fissionyeast_NGP_DIA_2.mzML	1068	1109.01	-41.0087	QSIALYAJDTK	QSIALYAJDTK	(N(N(H(H(H))(H(H(H(H)))))))	H(7)N(2)	8	2	1382.58	2739390	8.48905e+06	4.56119e-06	2.36059e-05	sp|P87113|ERG2_SCHPO	50	FALSE
fissionyeast_NGP_DIA_3.mzML	1074.48	1112.9	-38.4229	QSIALYAJDTK	QSIALYAJDTK	(N(N(H(H(H))(H(H(H(H)))))))	H(7)N(2)	8	2	1382.58	2550190	8.92781e+06	8.19094e-06	7.1449e-05	sp|P87113|ERG2_SCHPO	50	FALSE
fissionyeast_NGP_DIA_4.mzML	1053.63	1096.67	-43.0355	QSIALYAJDTK	QSIALYAJDTK	(N(N(H(H(H))(H(H(H(H)))))))	H(7)N(2)	8	2	1382.58	2675440	9.29699e+06	6.22777e-06	0.000211928	sp|P87113|ERG2_SCHPO	50	FALSE
fissionyeast_NGP_DIA_1.mzML	1030.66	1042.74	-12.0845	QSIALYAJDTK	QSIALYAJDTK	(N(N(H(H(H))(H(H)(H(H(H(H))))))))	H(9)N(2)	8	2	1544.64	3556740	1.72131e+07	1.08896e-05	6.70255e-05	sp|P87113|ERG2_SCHPO	50	FALSE
fissionyeast_NGP_DIA_2.mzML	1044.3	1057.83	-13.5304	QSIALYAJDTK	QSIALYAJDTK	(N(N(H(H(H))(H(H)(H(H(H(H))))))))	H(9)N(2)	8	2	1544.64	3381840	1.47938e+07	3.8189e-06	0.000151669	sp|P87113|ERG2_SCHPO	50	FALSE
fissionyeast_NGP_DIA_3.mzML	1052.75	1065	-12.2497	QSIALYAJDTK	QSIALYAJDTK	(N(N(H(H(H))(H(H)(H(H(H(H))))))))	H(9)N(2)	8	2	1544.64	2988770	1.19764e+07	1.19058e-05	0.000102312	sp|P87113|ERG2_SCHPO	50	FALSE
fissionyeast_NGP_DIA_4.mzML	1026.68	1042.35	-15.6652	QSIALYAJDTK	QSIALYAJDTK	(N(N(H(H(H))(H(H)(H(H(H(H))))))))	H(9)N(2)	8	2	1544.64	3998590	1.51935e+07	1.02583e-05	3.63768e-05	sp|P87113|ERG2_SCHPO	50	FALSE
fissionyeast_NGP_DIA_1.mzML	1518.57	1514.97	3.59775	QWASISPJITYK	QWASISPJITYK	(N(N(H(H(H(H(H(H(H(H)))))))(H(H(H))(H(H(H(H(H)))))))))	H(16)N(2)	8	3	1469.58	4600190	7.04843e+06	5.31327e-12	0.000195947	sp|Q9USU5|GAS2_SCHPO	334	FALSE
fissionyeast_NGP_DIA_2.mzML	1554.25	1560.53	-6.27934	QWASISPJITYK	QWASISPJITYK	(N(N(H(H(H(H(H(H(H(H)))))))(H(H(H))(H(H(H(H(H)))))))))	H(16)N(2)	8	3	1469.58	4656970	5.35931e+06	9.64122e-10	3.89711e-05	sp|Q9USU5|GAS2_SCHPO	334	FALSE
fissionyeast_NGP_DIA_3.mzML	1560.77	1562.39	-1.61904	QWASISPJITYK	QWASISPJITYK	(N(N(H(H(H(H(H(H(H(H)))))))(H(H(H))(H(H(H(H(H)))))))))	H(16)N(2)	8	3	1469.58	3234420	9.09176e+06	3.20961e-08	0.00352544	sp|Q9USU5|GAS2_SCHPO	334	FALSE
fissionyeast_NGP_DIA_4.mzML	1532.71	1534.53	-1.82115	QWASISPJITYK	QWASISPJITYK	(N(N(H(H(H(H(H(H(H(H)))))))(H(H(H))(H(H(H(H(H)))))))))	H(16)N(2)	8	3	1469.58	3655180	4.11817e+06	5.15933e-10	0.00261825	sp|Q9USU5|GAS2_SCHPO	334	FALSE
fissionyeast_NGP_DIA_1.mzML	2037.12	2085.5	-48.3773	QYNEJVTLYAPLEHINVAIR	QYNEJVTLYAPLEHINVAIR	(N(N(H(H(H(H)))(H(H(H(H)))))))	H(8)N(2)	5	3	1353.94	674951	4.18675e+06	3.18085e-05	1.19091e-05	sp|Q9C0Y4|AGLU_SCHPO	821	FALSE
fissionyeast_NGP_DIA_2.mzML	2059.62	2104.11	-44.4915	QYNEJVTLYAPLEHINVAIR	QYNEJVTLYAPLEHINVAIR	(N(N(H(H(H(H)))(H(H(H(H)))))))	H(8)N(2)	5	3	1353.94	670983	4.53111e+06	8.95709e-05	3.95616e-07	sp|Q9C0Y4|AGLU_SCHPO	821	FALSE
fissionyeast_NGP_DIA_3.mzML	2063.83	2109.28	-45.4451	QYNEJVTLYAPLEHINVAIR	QYNEJVTLYAPLEHINVAIR	(N(N(H(H(H(H)))(H(H(H(H)))))))	H(8)N(2)	5	3	1353.94	586636	4.89128e+06	0.00113201	1.62318e-05	sp|Q9C0Y4|AGLU_SCHPO	821	FALSE
fissionyeast_NGP_DIA_4.mzML	2038.62	2073.56	-34.942	QYNEJVTLYAPLEHINVAIR	QYNEJVTLYAPLEHINVAIR	(N(N(H(H(H(H)))(H(H(H(H)))))))	H(8)N(2)	5	3	1353.94	393658	2.0586e+06	0.000870356	1.8069e-06	sp|Q9C0Y4|AGLU_SCHPO	821	FALSE
fissionyeast_NGP_DIA_1.mzML	2033.77	2081.82	-48.0515	QYNEJVTLYAPLEHINVAIR	QYNEJVTLYAPLEHINVAIR	(N(N(H(H(H(H)))(H(H(H(H(H))))))))	H(9)N(2)	5	3	1407.96	9200660	1.23675e+08	6.85854e-05	0.000163922	sp|Q9C0Y4|AGLU_SCHPO	821	FALSE
fissionyeast_NGP_DIA_2.mzML	2056.3	2100.42	-44.1197	QYNEJVTLYAPLEHINVAIR	QYNEJVTLYAPLEHINVAIR	(N(N(H(H(H(H)))(H(H(H(H(H))))))))	H(9)N(2)	5	3	1407.96	8681860	1.10945e+08	6.00479e-05	0.000128842	sp|Q9C0Y4|AGLU_SCHPO	821	FALSE
fissionyeast_NGP_DIA_3.mzML	2059.58	2105.45	-45.869	QYNEJVTLYAPLEHINVAIR	QYNEJVTLYAPLEHINVAIR	(N(N(H(H(H(H)))(H(H(H(H(H))))))))	H(9)N(2)	5	3	1407.96	9513810	104187845	5.92307e-05	9.3155e-05	sp|Q9C0Y4|AGLU_SCHPO	821	FALSE
fissionyeast_NGP_DIA_4.mzML	2036.43	2070.51	-34.0833	QYNEJVTLYAPLEHINVAIR	QYNEJVTLYAPLEHINVAIR	(N(N(H(H(H(H)))(H(H(H(H(H))))))))	H(9)N(2)	5	3	1407.96	5380120	5.02935e+07	5.84131e-05	1.66547e-06	sp|Q9C0Y4|AGLU_SCHPO	821	FALSE
fissionyeast_NGP_DIA_1.mzML	2027.52	2074.74	-47.2217	QYNEJVTLYAPLEHINVAIR	QYNEJVTLYAPLEHINVAIR	(N(N(H(H(H(H)))(H(H)(H(H)(H(H)))))))	H(10)N(2)	5	3	1461.98	1794260	1.02819e+07	0.000399623	5.28039e-07	sp|Q9C0Y4|AGLU_SCHPO	821	FALSE
fissionyeast_NGP_DIA_2.mzML	2052.96	2093.38	-40.416	QYNEJVTLYAPLEHINVAIR	QYNEJVTLYAPLEHINVAIR	(N(N(H(H(H(H)))(H(H)(H(H)(H(H)))))))	H(10)N(2)	5	3	1461.98	1496710	1.42686e+07	7.42228e-05	3.10621e-07	sp|Q9C0Y4|AGLU_SCHPO	821	FALSE
fissionyeast_NGP_DIA_3.mzML	2051.47	2098.16	-46.6856	QYNEJVTLYAPLEHINVAIR	QYNEJVTLYAPLEHINVAIR	(N(N(H(H(H(H)))(H(H)(H(H)(H(H)))))))	H(10)N(2)	5	3	1461.98	1934990	1.00618e+07	0.000394022	3.14069e-07	sp|Q9C0Y4|AGLU_SCHPO	821	FALSE
fissionyeast_NGP_DIA_4.mzML	2031.99	2064.74	-32.7459	QYNEJVTLYAPLEHINVAIR	QYNEJVTLYAPLEHINVAIR	(N(N(H(H(H(H)))(H(H)(H(H)(H(H)))))))	H(10)N(2)	5	3	1461.98	600650	6.57014e+06	0.000475071	3.49415e-07	sp|Q9C0Y4|AGLU_SCHPO	821	FALSE
fissionyeast_NGP_DIA_3.mzML	2056.16	2102.81	-46.6471	QYNEJVTLYAPLEHINVAIR	QYNEJVTLYAPLEHINVAIR	(N(N(H(H(H(H(H))))(H(H)(H(H(H(H))))))))	H(11)N(2)	5	3	1515.99	269190	90707.3	0.00530859	0.00756969	sp|Q9C0Y4|AGLU_SCHPO	821	FALSE
fissionyeast_NGP_DIA_2.mzML	2193.16	2191.01	2.15456	QYRDDLJLSYVFGCIPK	QYRDDLJLSYVFGC[160]IPK	(N(N(H(H(H(H(H))))(H(H(H(H(H(H(H(H)))))))))))	H(13)N(2)	7	3	1534.3	595352	3.20321e+06	1.35172e-05	4.69066e-05	sp|Q9US39|YFZ2_SCHPO	379	FALSE
fissionyeast_NGP_DIA_2.mzML	1311.2	1361.03	-49.8316	RFNPAJTSITNYEIK	RFNPAJTSITNYEIK	(N(N(H(H(H(H)))(H(H)(H(H)(H))))))	H(9)N(2)	6	3	1211.52	461634	2.80385e+06	0.0059847	0.00503889	sp|O94680|PDAT_SCHPO	560	FALSE
fissionyeast_NGP_DIA_1.mzML	766.218	849.683	-83.4655	RSEVTPJTSLAQCPK	RSEVTPJTSLAQC[160]PK	(N(N(H(H)(H(H(H))(H(H(H(H(H)))))))))	H(10)N(2)	7	3	1238.85	303623	2.14863e+06	0.00354331	0.00103822	sp|Q9C0Y2|YKL1_SCHPO	44	FALSE
fissionyeast_NGP_DIA_2.mzML	768.769	848.568	-79.7989	RSEVTPJTSLAQCPK	RSEVTPJTSLAQC[160]PK	(N(N(H(H)(H(H(H))(H(H(H(H(H)))))))))	H(10)N(2)	7	3	1238.85	261484	1.95171e+06	0.00154043	1.109e-05	sp|Q9C0Y2|YKL1_SCHPO	44	FALSE
fissionyeast_NGP_DIA_3.mzML	769.427	859.294	-89.8674	RSEVTPJTSLAQCPK	RSEVTPJTSLAQC[160]PK	(N(N(H(H)(H(H(H))(H(H(H(H(H)))))))))	H(10)N(2)	7	3	1238.85	392473	2.43625e+06	0.000116362	3.4827e-05	sp|Q9C0Y2|YKL1_SCHPO	44	FALSE
fissionyeast_NGP_DIA_4.mzML	764.836	850.481	-85.6446	RSEVTPJTSLAQCPK	RSEVTPJTSLAQC[160]PK	(N(N(H(H)(H(H(H))(H(H(H(H(H)))))))))	H(10)N(2)	7	3	1238.85	248384	1.88997e+06	0.00218817	0.000651572	sp|Q9C0Y2|YKL1_SCHPO	44	FALSE
fissionyeast_NGP_DIA_1.mzML	764.025	843.959	-79.9345	RSEVTPJTSLAQCPK	RSEVTPJTSLAQC[160]PK	(N(N(H(H(H(H(H))))(H(H)(H(H(H(H))))))))	H(11)N(2)	7	3	1292.87	393726	3.9254e+06	8.04836e-05	0.00194708	sp|Q9C0Y2|YKL1_SCHPO	44	FALSE
fissionyeast_NGP_DIA_2.mzML	766.283	842.618	-76.3348	RSEVTPJTSLAQCPK	RSEVTPJTSLAQC[160]PK	(N(N(H(H(H(H(H))))(H(H)(H(H(H(H))))))))	H(11)N(2)	7	3	1292.87	347986	3.53868e+06	0.00244612	0.00507587	sp|Q9C0Y2|YKL1_SCHPO	44	FALSE
fissionyeast_NGP_DIA_3.mzML	766.605	853.864	-87.2592	RSEVTPJTSLAQCPK	RSEVTPJTSLAQC[160]PK	(N(N(H(H(H(H(H))))(H(H)(H(H(H(H))))))))	H(11)N(2)	7	3	1292.87	471525	4176052	1.37212e-09	8.67443e-05	sp|Q9C0Y2|YKL1_SCHPO	44	FALSE
fissionyeast_NGP_DIA_4.mzML	761.804	845.627	-83.8229	RSEVTPJTSLAQCPK	RSEVTPJTSLAQC[160]PK	(N(N(H(H(H(H(H))))(H(H)(H(H(H(H))))))))	H(11)N(2)	7	3	1292.87	356549	3.68509e+06	4.84443e-10	0.000579822	sp|Q9C0Y2|YKL1_SCHPO	44	FALSE
fissionyeast_NGP_DIA_1.mzML	758.139	839.697	-81.558	RSEVTPJTSLAQCPK	RSEVTPJTSLAQC[160]PK	(N(N(H(H)(H(H(H(H(H))))(H(H(H(H(H)))))))))	H(12)N(2)	7	3	1346.89	950465	6.18467e+06	9.66084e-16	2.82192e-07	sp|Q9C0Y2|YKL1_SCHPO	44	FALSE
fissionyeast_NGP_DIA_2.mzML	761.212	837.948	-76.7365	RSEVTPJTSLAQCPK	RSEVTPJTSLAQC[160]PK	(N(N(H(H)(H(H(H(H(H))))(H(H(H(H(H)))))))))	H(12)N(2)	7	3	1346.89	839808	5.71808e+06	1.64622e-13	2.55762e-06	sp|Q9C0Y2|YKL1_SCHPO	44	FALSE
fissionyeast_NGP_DIA_3.mzML	761.071	850.039	-88.9678	RSEVTPJTSLAQCPK	RSEVTPJTSLAQC[160]PK	(N(N(H(H)(H(H(H(H(H))))(H(H(H(H(H)))))))))	H(12)N(2)	7	3	1346.89	1073740	6.37034e+06	3.61677e-14	4.81824e-06	sp|Q9C0Y2|YKL1_SCHPO	44	FALSE
fissionyeast_NGP_DIA_4.mzML	756.29	841.845	-85.555	RSEVTPJTSLAQCPK	RSEVTPJTSLAQC[160]PK	(N(N(H(H)(H(H(H(H(H))))(H(H(H(H(H)))))))))	H(12)N(2)	7	3	1346.89	866773	5.67005e+06	2.80624e-16	2.35052e-06	sp|Q9C0Y2|YKL1_SCHPO	44	FALSE
fissionyeast_NGP_DIA_1.mzML	756.477	841.396	-84.9186	RSEVTPJTSLAQCPK	RSEVTPJTSLAQC[160]PK	(N(N(H(H(H(H(H(H)))))(H(H)(H(H(H(H(H)))))))))	H(13)N(2)	7	3	1400.9	561048	3.98109e+06	3.92823e-14	2.46561e-07	sp|Q9C0Y2|YKL1_SCHPO	44	FALSE
fissionyeast_NGP_DIA_2.mzML	759.099	839.817	-80.7184	RSEVTPJTSLAQCPK	RSEVTPJTSLAQC[160]PK	(N(N(H(H(H(H(H(H)))))(H(H)(H(H(H(H(H)))))))))	H(13)N(2)	7	3	1400.9	416061	3.29456e+06	1.93813e-08	0.000733022	sp|Q9C0Y2|YKL1_SCHPO	44	FALSE
fissionyeast_NGP_DIA_3.mzML	758.326	851.546	-93.2204	RSEVTPJTSLAQCPK	RSEVTPJTSLAQC[160]PK	(N(N(H(H(H(H(H(H)))))(H(H)(H(H(H(H(H)))))))))	H(13)N(2)	7	3	1400.9	495339	3.97178e+06	2.88193e-14	2.6605e-06	sp|Q9C0Y2|YKL1_SCHPO	44	FALSE
fissionyeast_NGP_DIA_1.mzML	1702.01	1810.4	-108.387	SDPASLVGNJITIYHPPPHGYLSYK	SDPASLVGNJITIYHPPPHGYLSYK	(N(N(H(H(H(H(H))))(H(H)(H(H(H)))))))	H(10)N(2)	10	4	1192.52	1887110	1.23353e+07	0.000112755	6.62257e-07	sp|Q9USK8|AGS1_SCHPO	1032	FALSE
fissionyeast_NGP_DIA_2.mzML	1714.19	1826.94	-112.755	SDPASLVGNJITIYHPPPHGYLSYK	SDPASLVGNJITIYHPPPHGYLSYK	(N(N(H(H(H(H(H))))(H(H)(H(H(H)))))))	H(10)N(2)	10	4	1192.52	2155020	1.40151e+07	0.000259907	4.45843e-07	sp|Q9USK8|AGS1_SCHPO	1032	FALSE
fissionyeast_NGP_DIA_3.mzML	1710.08	1823.07	-112.993	SDPASLVGNJITIYHPPPHGYLSYK	SDPASLVGNJITIYHPPPHGYLSYK	(N(N(H(H(H(H(H))))(H(H)(H(H(H)))))))	H(10)N(2)	10	4	1192.52	1867170	1.24172e+07	0.000152573	2.05367e-06	sp|Q9USK8|AGS1_SCHPO	1032	FALSE
fissionyeast_NGP_DIA_4.mzML	1692.28	1769.54	-77.2643	SDPASLVGNJITIYHPPPHGYLSYK	SDPASLVGNJITIYHPPPHGYLSYK	(N(N(H(H(H(H(H))))(H(H)(H(H(H)))))))	H(10)N(2)	10	4	1192.52	1921630	1.09643e+07	0.000171648	2.44439e-05	sp|Q9USK8|AGS1_SCHPO	1032	FALSE
fissionyeast_NGP_DIA_1.mzML	2716.48	2839.27	-122.794	SEFDGILPGEFVESJSTWWNR	SEFDGILPGEFVESJSTWWNR	(N(N(H(H(H(H)))(H(H)(H(H))))))	H(8)N(2)	15	3	1391.58	2091600	3.34076e+06	0.00103762	0.000157194	sp|Q9P7Q9|ALG9_SCHPO	462	FALSE
fissionyeast_NGP_DIA_2.mzML	2738.27	2830.04	-91.7671	SEFDGILPGEFVESJSTWWNR	SEFDGILPGEFVESJSTWWNR	(N(N(H(H(H(H)))(H(H)(H(H))))))	H(8)N(2)	15	3	1391.58	2091950	2.53277e+06	0.0078502	0.000167947	sp|Q9P7Q9|ALG9_SCHPO	462	FALSE
fissionyeast_NGP_DIA_3.mzML	2744.18	2835.96	-91.7783	SEFDGILPGEFVESJSTWWNR	SEFDGILPGEFVESJSTWWNR	(N(N(H(H(H(H)))(H(H)(H(H))))))	H(8)N(2)	15	3	1391.58	1643990	2.98887e+06	0.00155068	7.38286e-06	sp|Q9P7Q9|ALG9_SCHPO	462	FALSE
fissionyeast_NGP_DIA_4.mzML	2711.98	2798.56	-86.5815	SEFDGILPGEFVESJSTWWNR	SEFDGILPGEFVESJSTWWNR	(N(N(H(H(H(H)))(H(H)(H(H))))))	H(8)N(2)	15	3	1391.58	1859440	2.92212e+06	0.000866082	7.97052e-06	sp|Q9P7Q9|ALG9_SCHPO	462	FALSE
fissionyeast_NGP_DIA_2.mzML	2731.84	2829.25	-97.4097	SEFDGILPGEFVESJSTWWNR	SEFDGILPGEFVESJSTWWNR	(N(N(H(H)(H(H)(H(H(H(H(H)))))))))	H(9)N(2)	15	3	1445.6	892213	1.79603e+06	0.00442697	3.72001e-06	sp|Q9P7Q9|ALG9_SCHPO	462	FALSE
fissionyeast_NGP_DIA_3.mzML	2737.4	2835.24	-97.8399	SEFDGILPGEFVESJSTWWNR	SEFDGILPGEFVESJSTWWNR	(N(N(H(H)(H(H)(H(H(H(H(H)))))))))	H(9)N(2)	15	3	1445.6	905076	2151988	0.00280745	1.45927e-06	sp|Q9P7Q9|ALG9_SCHPO	462	FALSE
fissionyeast_NGP_DIA_1.mzML	911.833	914.241	-2.40828	SEVTPJTSLAQCPK	SEVTPJTSLAQC[160]PK	(N(N(H(H(H)(H(H(H))))(H(H)(H(H(H)))))))	H(11)N(2)	6	3	1240.83	460205	499225	3.12343e-05	5.8863e-07	sp|Q9C0Y2|YKL1_SCHPO	44	FALSE
fissionyeast_NGP_DIA_2.mzML	924.461	912.823	11.6382	SEVTPJTSLAQCPK	SEVTPJTSLAQC[160]PK	(N(N(H(H(H)(H(H(H))))(H(H)(H(H(H)))))))	H(11)N(2)	6	3	1240.83	453107	519888	0.00766163	7.47084e-06	sp|Q9C0Y2|YKL1_SCHPO	44	FALSE
fissionyeast_NGP_DIA_3.mzML	937.086	967.119	-30.0331	SEVTPJTSLAQCPK	SEVTPJTSLAQC[160]PK	(N(N(H(H(H)(H(H(H))))(H(H)(H(H(H)))))))	H(11)N(2)	6	3	1240.83	367778	650253	1.02453e-06	8.11142e-06	sp|Q9C0Y2|YKL1_SCHPO	44	FALSE
fissionyeast_NGP_DIA_4.mzML	911.101	903.969	7.13169	SEVTPJTSLAQCPK	SEVTPJTSLAQC[160]PK	(N(N(H(H(H)(H(H(H))))(H(H)(H(H(H)))))))	H(11)N(2)	6	3	1240.83	316360	546550	0.000599811	7.33299e-07	sp|Q9C0Y2|YKL1_SCHPO	44	FALSE
fissionyeast_NGP_DIA_2.mzML	2310.91	2206.85	104.064	SIDCQWMDSVALJLSR	SIDC[160]QWMDSVALJLSR	(N(N(H(H(H(H(H))))(H(H(H(H(H))))))))	H(10)N(2)	13	3	1307.86	782588	5.75176e+06	0.00104888	2.97259e-05	sp|P87167|BUT2_SCHPO	196	FALSE
fissionyeast_NGP_DIA_3.mzML	2307.4	2209.59	97.8062	SIDCQWMDSVALJLSR	SIDC[160]QWMDSVALJLSR	(N(N(H(H(H(H(H))))(H(H(H(H(H))))))))	H(10)N(2)	13	3	1307.86	819137	6.40038e+06	0.000706563	1.18376e-05	sp|P87167|BUT2_SCHPO	196	FALSE
fissionyeast_NGP_DIA_1.mzML	2273.16	2186.5	86.661	SIDCQWMDSVALJLSR	SIDC[160]QWMDSVALJLSR	(N(N(H(H(H(H(H))))(H(H)(H(H(H(H))))))))	H(11)N(2)	13	3	1361.88	2587580	2.74775e+06	5.37978e-06	0.000361265	sp|P87167|BUT2_SCHPO	196	FALSE
fissionyeast_NGP_DIA_2.mzML	2299.67	2212.61	87.0643	SIDCQWMDSVALJLSR	SIDC[160]QWMDSVALJLSR	(N(N(H(H(H(H(H))))(H(H)(H(H(H(H))))))))	H(11)N(2)	13	3	1361.88	2628490	2.95443e+06	0.000310554	2.99086e-05	sp|P87167|BUT2_SCHPO	196	FALSE
fissionyeast_NGP_DIA_3.mzML	2298.6	2215.12	83.4791	SIDCQWMDSVALJLSR	SIDC[160]QWMDSVALJLSR	(N(N(H(H(H(H(H))))(H(H)(H(H(H(H))))))))	H(11)N(2)	13	3	1361.88	2020360	3.14682e+06	7.09238e-06	0.000130274	sp|P87167|BUT2_SCHPO	196	FALSE
fissionyeast_NGP_DIA_4.mzML	2272.42	2180.64	91.7776	SIDCQWMDSVALJLSR	SIDC[160]QWMDSVALJLSR	(N(N(H(H(H(H(H))))(H(H)(H(H(H(H))))))))	H(11)N(2)	13	3	1361.88	2241830	2.72549e+06	7.43838e-06	2.59595e-05	sp|P87167|BUT2_SCHPO	196	FALSE
fissionyeast_NGP_DIA_1.mzML	2263.41	2187.34	76.0694	SIDCQWMDSVALJLSR	SIDC[160]QWMDSVALJLSR	(N(N(H(H(H(H(H))))(H(H(H(H)))(H(H(H)))))))	H(12)N(2)	13	3	1415.9	8682310	1.13133e+07	2.49969e-09	0.000313422	sp|P87167|BUT2_SCHPO	196	FALSE
fissionyeast_NGP_DIA_2.mzML	2287.78	2213.4	74.3822	SIDCQWMDSVALJLSR	SIDC[160]QWMDSVALJLSR	(N(N(H(H(H(H(H))))(H(H(H(H)))(H(H(H)))))))	H(12)N(2)	13	3	1415.9	9137840	1.43921e+07	9.47521e-08	0.000481107	sp|P87167|BUT2_SCHPO	196	FALSE
fissionyeast_NGP_DIA_3.mzML	2288.14	2215.89	72.2511	SIDCQWMDSVALJLSR	SIDC[160]QWMDSVALJLSR	(N(N(H(H(H(H(H))))(H(H(H(H)))(H(H(H)))))))	H(12)N(2)	13	3	1415.9	7308390	1.41556e+07	4.28343e-06	0.00699783	sp|P87167|BUT2_SCHPO	196	FALSE
fissionyeast_NGP_DIA_4.mzML	2261.12	2181.48	79.6438	SIDCQWMDSVALJLSR	SIDC[160]QWMDSVALJLSR	(N(N(H(H(H(H(H))))(H(H(H(H)))(H(H(H)))))))	H(12)N(2)	13	3	1415.9	7301190	1.16694e+07	1.25796e-07	0.000410036	sp|P87167|BUT2_SCHPO	196	FALSE
fissionyeast_NGP_DIA_1.mzML	2255.72	2199.66	56.0584	SIDCQWMDSVALJLSR	SIDC[160]QWMDSVALJLSR	(N(N(H(H(H)(H))(H(H(H(H(H(H(H(H(H))))))))))))	H(13)N(2)	13	3	1469.91	3515170	3.34125e+06	2.65731e-07	4.48279e-05	sp|P87167|BUT2_SCHPO	196	FALSE
fissionyeast_NGP_DIA_2.mzML	2278.33	2225.13	53.1951	SIDCQWMDSVALJLSR	SIDC[160]QWMDSVALJLSR	(N(N(H(H(H)(H))(H(H(H(H(H(H(H(H(H))))))))))))	H(13)N(2)	13	3	1469.91	3608490	4.21666e+06	2.98424e-06	0.000106996	sp|P87167|BUT2_SCHPO	196	FALSE
fissionyeast_NGP_DIA_3.mzML	2278.47	2227.13	51.3369	SIDCQWMDSVALJLSR	SIDC[160]QWMDSVALJLSR	(N(N(H(H(H)(H))(H(H(H(H(H(H(H(H(H))))))))))))	H(13)N(2)	13	3	1469.91	3395660	4.92375e+06	2.27643e-05	0.000148979	sp|P87167|BUT2_SCHPO	196	FALSE
fissionyeast_NGP_DIA_4.mzML	2250.99	2193.86	57.1283	SIDCQWMDSVALJLSR	SIDC[160]QWMDSVALJLSR	(N(N(H(H(H)(H))(H(H(H(H(H(H(H(H(H))))))))))))	H(13)N(2)	13	3	1469.91	3901270	3.3803e+06	6.84449e-06	0.00011307	sp|P87167|BUT2_SCHPO	196	FALSE
fissionyeast_NGP_DIA_1.mzML	1932.09	1930.94	1.14583	SIDCQWMDSVALJLSR	SIDC[160]QWM[147]DSVALJLSR	(N(N(H(H(H(H(H(H)))))(H(H(H))(H(H(H)))))))	H(12)N(2)	13	3	1421.23	1440710	1.62705e+06	2.3526e-05	5.58289e-05	sp|P87167|BUT2_SCHPO	196	FALSE
fissionyeast_NGP_DIA_3.mzML	1952.7	1953.45	-0.75464	SIDCQWMDSVALJLSR	SIDC[160]QWM[147]DSVALJLSR	(N(N(H(H(H(H(H(H)))))(H(H(H))(H(H(H)))))))	H(12)N(2)	13	3	1421.23	1265830	1.0861e+06	0.00382241	0.000217431	sp|P87167|BUT2_SCHPO	196	FALSE
fissionyeast_NGP_DIA_2.mzML	1733.01	1748.53	-15.5201	SIDVGJHTLVIVDGIR	SIDVGJHTLVIVDGIR	(N(N(H(H(H(H(H(H)))))(H(H(H(H(H(H(H(H)))))))))))	H(14)N(2)	6	3	1461.62	343326	2.53096e+06	0.00699105	0.000140585	sp|Q9UUH0|YKIC_SCHPO	171	FALSE
fissionyeast_NGP_DIA_1.mzML	1711.82	1729.04	-17.2234	SIDVGJHTLVIVDGIR	SIDVGJHTLVIVDGIR	(N(N(H(H(H(H(H(H(H))))))(H(H(H(H(H(H(H(H)))))))))))	H(15)N(2)	6	3	1515.64	341328	1.81743e+06	0.00509737	7.54781e-07	sp|Q9UUH0|YKIC_SCHPO	171	FALSE
fissionyeast_NGP_DIA_1.mzML	1653.12	1729.02	-75.8971	SIIHDTLJSSYSDIENLNSR	SIIHDTLJSSYSDIENLNSR	(N(N(H(H(H(H)))(H(H(H(H)))))))	H(8)N(2)	8	3	1327.57	2103510	6.54329e+06	0.000627966	3.83568e-06	sp|Q9Y7P1|ERO12_SCHPO	49	FALSE
fissionyeast_NGP_DIA_2.mzML	1660.3	1747.79	-87.4877	SIIHDTLJSSYSDIENLNSR	SIIHDTLJSSYSDIENLNSR	(N(N(H(H(H(H)))(H(H(H(H)))))))	H(8)N(2)	8	3	1327.57	1534330	4.62347e+06	0.00123826	3.44009e-05	sp|Q9Y7P1|ERO12_SCHPO	49	FALSE
fissionyeast_NGP_DIA_3.mzML	1674.24	1741.33	-67.0853	SIIHDTLJSSYSDIENLNSR	SIIHDTLJSSYSDIENLNSR	(N(N(H(H(H(H)))(H(H(H(H)))))))	H(8)N(2)	8	3	1327.57	2194220	4.07672e+06	0.000569913	2.76429e-06	sp|Q9Y7P1|ERO12_SCHPO	49	FALSE
fissionyeast_NGP_DIA_4.mzML	1648.13	1702.32	-54.1945	SIIHDTLJSSYSDIENLNSR	SIIHDTLJSSYSDIENLNSR	(N(N(H(H(H(H)))(H(H(H(H)))))))	H(8)N(2)	8	3	1327.57	1371940	4.63253e+06	0.000576432	1.71743e-06	sp|Q9Y7P1|ERO12_SCHPO	49	FALSE
fissionyeast_NGP_DIA_2.mzML	1661.01	1734.36	-73.346	SIIHDTLJSSYSDIENLNSR	SIIHDTLJSSYSDIENLNSR	(N(N(H(H(H))(H(H(H(H(H(H)))))))))	H(9)N(2)	8	3	1381.58	426770	2255813	0.0020472	0.000107593	sp|Q9Y7P1|ERO12_SCHPO	49	FALSE
fissionyeast_NGP_DIA_4.mzML	1637.46	1702.51	-65.053	SIIHDTLJSSYSDIENLNSR	SIIHDTLJSSYSDIENLNSR	(N(N(H(H(H))(H(H(H(H(H(H)))))))))	H(9)N(2)	8	3	1381.58	269230	1.6708e+06	0.00127539	0.00695167	sp|Q9Y7P1|ERO12_SCHPO	49	FALSE
fissionyeast_NGP_DIA_1.mzML	1014.26	1146.94	-132.676	SIIQNJGTFGVSHTR	SIIQNJGTFGVSHTR	(N(N(H(H(H))(H(H(H(H)))))))	H(7)N(2)	6	3	1057.79	675433	3.27768e+06	0.00056564	7.82016e-07	sp|Q8WZK2|MCD4_SCHPO	86	FALSE
fissionyeast_NGP_DIA_2.mzML	1028.33	1163.31	-134.976	SIIQNJGTFGVSHTR	SIIQNJGTFGVSHTR	(N(N(H(H(H))(H(H(H(H)))))))	H(7)N(2)	6	3	1057.79	698760	2.99264e+06	0.00063061	2.12498e-07	sp|Q8WZK2|MCD4_SCHPO	86	FALSE
fissionyeast_NGP_DIA_3.mzML	1034.19	1162.05	-127.861	SIIQNJGTFGVSHTR	SIIQNJGTFGVSHTR	(N(N(H(H(H))(H(H(H(H)))))))	H(7)N(2)	6	3	1057.79	785083	3.28097e+06	0.000533157	4.86611e-07	sp|Q8WZK2|MCD4_SCHPO	86	FALSE
fissionyeast_NGP_DIA_4.mzML	1006.9	1151.17	-144.266	SIIQNJGTFGVSHTR	SIIQNJGTFGVSHTR	(N(N(H(H(H))(H(H(H(H)))))))	H(7)N(2)	6	3	1057.79	630794	2.66793e+06	0.000549067	1.91285e-07	sp|Q8WZK2|MCD4_SCHPO	86	FALSE
fissionyeast_NGP_DIA_1.mzML	1007.83	1116.83	-108.998	SIIQNJGTFGVSHTR	SIIQNJGTFGVSHTR	(N(N(H(H(H(H)))(H(H)(H)(H)))))	H(8)N(2)	6	3	1111.81	2680720	1.14183e+07	0.000929943	2.96204e-07	sp|Q8WZK2|MCD4_SCHPO	86	FALSE
fissionyeast_NGP_DIA_2.mzML	1022.13	1133.2	-111.07	SIIQNJGTFGVSHTR	SIIQNJGTFGVSHTR	(N(N(H(H(H(H)))(H(H)(H)(H)))))	H(8)N(2)	6	3	1111.81	2544400	1.06473e+07	0.00014915	4.03985e-07	sp|Q8WZK2|MCD4_SCHPO	86	FALSE
fissionyeast_NGP_DIA_3.mzML	1028.37	1134.89	-106.522	SIIQNJGTFGVSHTR	SIIQNJGTFGVSHTR	(N(N(H(H(H(H)))(H(H)(H)(H)))))	H(8)N(2)	6	3	1111.81	2678190	1.08829e+07	0.000199912	1.93189e-06	sp|Q8WZK2|MCD4_SCHPO	86	FALSE
fissionyeast_NGP_DIA_4.mzML	1001.15	1121.09	-119.939	SIIQNJGTFGVSHTR	SIIQNJGTFGVSHTR	(N(N(H(H(H(H)))(H(H)(H)(H)))))	H(8)N(2)	6	3	1111.81	2264970	8.64937e+06	0.000206309	7.8754e-07	sp|Q8WZK2|MCD4_SCHPO	86	FALSE
fissionyeast_NGP_DIA_1.mzML	1001.98	1103.9	-101.921	SIIQNJGTFGVSHTR	SIIQNJGTFGVSHTR	(N(N(H(H(H)(H))(H(H)(H(H(H)))))))	H(9)N(2)	6	3	1165.83	2915700	1.45583e+07	9.69034e-05	2.10907e-06	sp|Q8WZK2|MCD4_SCHPO	86	FALSE
fissionyeast_NGP_DIA_2.mzML	1015.51	1120.27	-104.763	SIIQNJGTFGVSHTR	SIIQNJGTFGVSHTR	(N(N(H(H(H)(H))(H(H)(H(H(H)))))))	H(9)N(2)	6	3	1165.83	2986460	1.45951e+07	0.00010182	6.42833e-07	sp|Q8WZK2|MCD4_SCHPO	86	FALSE
fissionyeast_NGP_DIA_3.mzML	1020.32	1123.16	-102.841	SIIQNJGTFGVSHTR	SIIQNJGTFGVSHTR	(N(N(H(H(H)(H))(H(H)(H(H(H)))))))	H(9)N(2)	6	3	1165.83	3142500	1.38829e+07	0.000103043	3.45249e-07	sp|Q8WZK2|MCD4_SCHPO	86	FALSE
fissionyeast_NGP_DIA_4.mzML	994.685	1108.07	-113.388	SIIQNJGTFGVSHTR	SIIQNJGTFGVSHTR	(N(N(H(H(H)(H))(H(H)(H(H(H)))))))	H(9)N(2)	6	3	1165.83	2593310	1.16628e+07	9.81357e-05	4.31853e-07	sp|Q8WZK2|MCD4_SCHPO	86	FALSE
fissionyeast_NGP_DIA_1.mzML	997.744	1078.43	-80.6822	SIIQNJGTFGVSHTR	SIIQNJGTFGVSHTR	(N(N(H(H(H(H(H))))(H(H(H))(H(H))))))	H(10)N(2)	6	3	1219.85	807602	4.05285e+06	0.00011034	1.67026e-07	sp|Q8WZK2|MCD4_SCHPO	86	FALSE
fissionyeast_NGP_DIA_2.mzML	1010.61	1094.73	-84.1202	SIIQNJGTFGVSHTR	SIIQNJGTFGVSHTR	(N(N(H(H(H(H(H))))(H(H(H))(H(H))))))	H(10)N(2)	6	3	1219.85	765376	3.98477e+06	0.000251525	9.32101e-07	sp|Q8WZK2|MCD4_SCHPO	86	FALSE
fissionyeast_NGP_DIA_3.mzML	1015.78	1099.81	-84.0286	SIIQNJGTFGVSHTR	SIIQNJGTFGVSHTR	(N(N(H(H(H(H(H))))(H(H(H))(H(H))))))	H(10)N(2)	6	3	1219.85	793340	3.949e+06	0.000111548	3.83207e-07	sp|Q8WZK2|MCD4_SCHPO	86	FALSE
fissionyeast_NGP_DIA_4.mzML	990.15	1082.09	-91.9359	SIIQNJGTFGVSHTR	SIIQNJGTFGVSHTR	(N(N(H(H(H(H(H))))(H(H(H))(H(H))))))	H(10)N(2)	6	3	1219.85	629860	3.84792e+06	0.000106701	1.8437e-07	sp|Q8WZK2|MCD4_SCHPO	86	FALSE
fissionyeast_NGP_DIA_1.mzML	305.822	386.705	-80.8831	SJATKPQCPK	SJATKPQC[160]PK	(N(N(H(H(H)(H(H)))(H(H)(H(H))))))	H(9)N(2)	2	3	999.071	2587170	3.75241e+06	0.00011995	1.29776e-05	sp|O14103|ROT1_SCHPO	83	FALSE
fissionyeast_NGP_DIA_2.mzML	302.572	386.899	-84.3272	SJATKPQCPK	SJATKPQC[160]PK	(N(N(H(H(H)(H(H)))(H(H)(H(H))))))	H(9)N(2)	2	3	999.071	2528070	3.81198e+06	0.000121141	2.60175e-06	sp|O14103|ROT1_SCHPO	83	FALSE
fissionyeast_NGP_DIA_3.mzML	299.976	342.422	-42.4464	SJATKPQCPK	SJATKPQC[160]PK	(N(N(H(H(H)(H(H)))(H(H)(H(H))))))	H(9)N(2)	2	3	999.071	2270620	3.37231e+06	0.000122331	8.83205e-05	sp|O14103|ROT1_SCHPO	83	FALSE
fissionyeast_NGP_DIA_4.mzML	295.085	358.755	-63.6695	SJATKPQCPK	SJATKPQC[160]PK	(N(N(H(H(H)(H(H)))(H(H)(H(H))))))	H(9)N(2)	2	3	999.071	2440230	3.48321e+06	0.000125888	4.04692e-05	sp|O14103|ROT1_SCHPO	83	FALSE
fissionyeast_NGP_DIA_1.mzML	306.092	378.451	-72.3589	SJATKPQCPK	SJATKPQC[160]PK	(N(N(H(H(H(H(H))))(H(H(H(H(H(H)))))))))	H(11)N(2)	2	3	1107.11	1042830	2.10024e+06	1.74438e-08	0.000118085	sp|O14103|ROT1_SCHPO	83	FALSE
fissionyeast_NGP_DIA_2.mzML	304.574	387.057	-82.4829	SJATKPQCPK	SJATKPQC[160]PK	(N(N(H(H(H(H(H))))(H(H(H(H)))(H(H(H)))))))	H(12)N(2)	2	3	1161.12	727347	1.89564e+06	0.000322485	0.000913501	sp|O14103|ROT1_SCHPO	83	FALSE
fissionyeast_NGP_DIA_4.mzML	298.652	358.925	-60.2727	SJATKPQCPK	SJATKPQC[160]PK	(N(N(H(H(H(H(H))))(H(H(H(H)))(H(H(H)))))))	H(12)N(2)	2	3	1161.12	681896	1.72752e+06	0.00289326	0.00226492	sp|O14103|ROT1_SCHPO	83	FALSE
fissionyeast_NGP_DIA_1.mzML	307.196	384.661	-77.4654	SJATKPQCPK	SJATKPQC[160]PK	(N(N(H(H(H(H(H))))(H(H(H(H(H(H(H(H)))))))))))	H(13)N(2)	2	3	1215.14	1131690	2.39786e+06	2.09297e-08	0.000583626	sp|O14103|ROT1_SCHPO	83	FALSE
fissionyeast_NGP_DIA_2.mzML	302.587	384.86	-82.2727	SJATKPQCPK	SJATKPQC[160]PK	(N(N(H(H(H(H(H))))(H(H(H(H(H(H(H(H)))))))))))	H(13)N(2)	2	3	1215.14	1051400	2.56659e+06	9.14968e-10	0.000116804	sp|O14103|ROT1_SCHPO	83	FALSE
fissionyeast_NGP_DIA_4.mzML	297.101	356.573	-59.4724	SJATKPQCPK	SJATKPQC[160]PK	(N(N(H(H(H(H(H))))(H(H(H(H(H(H(H(H)))))))))))	H(13)N(2)	2	3	1215.14	843527	2.13871e+06	1.83577e-07	0.00472876	sp|O14103|ROT1_SCHPO	83	FALSE
fissionyeast_NGP_DIA_4.mzML	1560.27	1554.58	5.69478	SLVVSLDSAVJR	SLVVSLDSAVJR	(N(N(H(H(H)(H(H)))(H(H)(H(H))))))	H(9)N(2)	11	3	1042.12	515093	430338	0.0032646	0.00401042	sp|Q9Y7S5|YQO6_SCHPO	158	FALSE
fissionyeast_NGP_DIA_3.mzML	1668.34	1623.09	45.2547	SPEFFJDSLVR	SPEFFJDSLVR	(N(N(H(H(H(H(H))))(H(H(H(H)))))))	H(9)N(2)	6	3	1059.1	371474	1.09328e+06	0.000273563	0.000111225	sp|O13968|YE48_SCHPO	118	FALSE
fissionyeast_NGP_DIA_1.mzML	1601.02	1517.14	83.8758	SPEFFJDSLVR	SPEFFJDSLVR	(N(N(H(H(H(H(H))))(H(H(H(H)))(H(H(H)))))))	H(12)N(2)	6	3	1221.15	594268	658432	1.13111e-05	0.00247219	sp|O13968|YE48_SCHPO	118	FALSE
fissionyeast_NGP_DIA_2.mzML	1635.08	1563.65	71.4251	SPEFFJDSLVR	SPEFFJDSLVR	(N(N(H(H(H(H(H))))(H(H(H(H)))(H(H(H)))))))	H(12)N(2)	6	3	1221.15	320502	644383	9.31555e-09	1.39777e-05	sp|O13968|YE48_SCHPO	118	FALSE
fissionyeast_NGP_DIA_3.mzML	1637.52	1564.93	72.5921	SPEFFJDSLVR	SPEFFJDSLVR	(N(N(H(H(H(H(H))))(H(H(H(H)))(H(H(H)))))))	H(12)N(2)	6	3	1221.15	302114	797154	0.000676988	0.000572329	sp|O13968|YE48_SCHPO	118	FALSE
fissionyeast_NGP_DIA_1.mzML	1593.47	1516.98	76.4921	SPEFFJDSLVR	SPEFFJDSLVR	(N(N(H(H(H(H(H))))(H(H(H(H(H(H(H(H)))))))))))	H(13)N(2)	6	3	1275.17	12306000	8.34598e+06	1.23695e-12	6.74632e-05	sp|O13968|YE48_SCHPO	118	FALSE
fissionyeast_NGP_DIA_2.mzML	1629.85	1563.43	66.4204	SPEFFJDSLVR	SPEFFJDSLVR	(N(N(H(H(H(H(H))))(H(H(H(H(H(H(H(H)))))))))))	H(13)N(2)	6	3	1275.17	6824890	6.18552e+06	1.50443e-10	7.05533e-05	sp|O13968|YE48_SCHPO	118	FALSE
fissionyeast_NGP_DIA_3.mzML	1633.02	1564.73	68.286	SPEFFJDSLVR	SPEFFJDSLVR	(N(N(H(H(H(H(H))))(H(H(H(H(H(H(H(H)))))))))))	H(13)N(2)	6	3	1275.17	7562430	8.52591e+06	2.14472e-12	4.09819e-05	sp|O13968|YE48_SCHPO	118	FALSE
fissionyeast_NGP_DIA_4.mzML	1606.1	1537.1	68.9962	SPEFFJDSLVR	SPEFFJDSLVR	(N(N(H(H(H(H(H))))(H(H(H(H(H(H(H(H)))))))))))	H(13)N(2)	6	3	1275.17	7194260	5.55993e+06	4.53991e-10	0.000199856	sp|O13968|YE48_SCHPO	118	FALSE
fissionyeast_NGP_DIA_1.mzML	1581.47	1524.51	56.9563	SPEFFJDSLVR	SPEFFJDSLVR	(N(N(H(H(H(H(H(H(H))))))(H(H(H(H)))(H(H(H)))))))	H(14)N(2)	6	3	1329.19	6550620	3.60061e+06	7.59422e-13	0.000238418	sp|O13968|YE48_SCHPO	118	FALSE
fissionyeast_NGP_DIA_2.mzML	1616.25	1572.81	43.4355	SPEFFJDSLVR	SPEFFJDSLVR	(N(N(H(H(H(H(H(H(H))))))(H(H(H(H)))(H(H(H)))))))	H(14)N(2)	6	3	1329.19	4441890	3.82237e+06	9.5654e-11	0.000100572	sp|O13968|YE48_SCHPO	118	FALSE
fissionyeast_NGP_DIA_3.mzML	1619	1573.42	45.5781	SPEFFJDSLVR	SPEFFJDSLVR	(N(N(H(H(H(H(H(H(H))))))(H(H(H(H)))(H(H(H)))))))	H(14)N(2)	6	3	1329.19	4584840	4.19199e+06	1.38211e-07	0.00332689	sp|O13968|YE48_SCHPO	118	FALSE
fissionyeast_NGP_DIA_4.mzML	1596.47	1546.29	50.1797	SPEFFJDSLVR	SPEFFJDSLVR	(N(N(H(H(H(H(H(H(H))))))(H(H(H(H)))(H(H(H)))))))	H(14)N(2)	6	3	1329.19	3773470	2.70935e+06	2.68743e-10	0.00323472	sp|O13968|YE48_SCHPO	118	FALSE
fissionyeast_NGP_DIA_2.mzML	1602.18	1554.54	47.6436	SPEFFJDSLVR	SPEFFJDSLVR	(N(N(H(H(H(H(H))))(H(H(H(H(H))))(H(H(H(H(H)))))))))	H(15)N(2)	6	3	1383.2	1093190	4.15019e+06	6.32692e-07	0.00103106	sp|O13968|YE48_SCHPO	118	FALSE
fissionyeast_NGP_DIA_3.mzML	1603.23	1558.46	44.7669	SPEFFJDSLVR	SPEFFJDSLVR	(N(N(H(H(H(H(H))))(H(H(H(H(H))))(H(H(H(H(H)))))))))	H(15)N(2)	6	3	1383.2	1681350	5.3229e+06	1.21489e-11	0.000331157	sp|O13968|YE48_SCHPO	118	FALSE
fissionyeast_NGP_DIA_4.mzML	1582.21	1529.86	52.3533	SPEFFJDSLVR	SPEFFJDSLVR	(N(N(H(H(H(H(H))))(H(H(H(H(H))))(H(H(H(H(H)))))))))	H(15)N(2)	6	3	1383.2	801223	1.9629e+06	1.10754e-06	0.000737878	sp|O13968|YE48_SCHPO	118	FALSE
fissionyeast_NGP_DIA_1.mzML	1553.62	1511.65	41.9698	SPEFFJDSLVR	SPEFFJDSLVR	(N(N(H(H(H(H(H(H(H(H)))))))(H(H(H(H)))(H(H(H(H(H)))))))))	H(17)N(2)	6	3	1491.24	2775790	1.4753e+06	8.17029e-11	0.000315305	sp|O13968|YE48_SCHPO	118	FALSE
fissionyeast_NGP_DIA_2.mzML	1584.8	1554.58	30.2226	SPEFFJDSLVR	SPEFFJDSLVR	(N(N(H(H(H(H(H(H(H(H)))))))(H(H(H(H)))(H(H(H(H(H)))))))))	H(17)N(2)	6	3	1491.24	2862220	2.0266e+06	3.68587e-12	0.000125352	sp|O13968|YE48_SCHPO	118	FALSE
fissionyeast_NGP_DIA_3.mzML	1587.02	1558.49	28.5302	SPEFFJDSLVR	SPEFFJDSLVR	(N(N(H(H(H(H(H(H(H(H)))))))(H(H(H(H)))(H(H(H(H(H)))))))))	H(17)N(2)	6	3	1491.24	2796740	2.88965e+06	1.4357e-08	0.003102	sp|O13968|YE48_SCHPO	118	FALSE
fissionyeast_NGP_DIA_4.mzML	1563.23	1529.89	33.3443	SPEFFJDSLVR	SPEFFJDSLVR	(N(N(H(H(H(H(H(H(H(H)))))))(H(H(H(H)))(H(H(H(H(H)))))))))	H(17)N(2)	6	3	1491.24	2656590	1.45767e+06	1.80334e-09	0.00115769	sp|O13968|YE48_SCHPO	118	FALSE
fissionyeast_NGP_DIA_1.mzML	1546.61	1512.44	34.1719	SPEFFJDSLVR	SPEFFJDSLVR	(N(N(H(H(H(H(H(H(H(H(H))))))))(H(H(H(H(H))))(H(H(H(H))))))))	H(18)N(2)	6	3	1545.25	1522320	406224	6.58125e-12	4.92281e-06	sp|O13968|YE48_SCHPO	118	FALSE
fissionyeast_NGP_DIA_2.mzML	1576.83	1556.18	20.6506	SPEFFJDSLVR	SPEFFJDSLVR	(N(N(H(H(H(H(H(H(H(H(H))))))))(H(H(H(H(H))))(H(H(H(H))))))))	H(18)N(2)	6	3	1545.25	1448100	994331	1.29577e-07	3.8557e-06	sp|O13968|YE48_SCHPO	118	FALSE
fissionyeast_NGP_DIA_3.mzML	1580.25	1559.43	20.8238	SPEFFJDSLVR	SPEFFJDSLVR	(N(N(H(H(H(H(H(H(H(H(H))))))))(H(H(H(H(H))))(H(H(H(H))))))))	H(18)N(2)	6	3	1545.25	1261310	766860	9.66084e-16	6.61227e-06	sp|O13968|YE48_SCHPO	118	FALSE
fissionyeast_NGP_DIA_4.mzML	1556.03	1531.06	24.9658	SPEFFJDSLVR	SPEFFJDSLVR	(N(N(H(H(H(H(H(H(H(H(H))))))))(H(H(H(H(H))))(H(H(H(H))))))))	H(18)N(2)	6	3	1545.25	1366930	858819	1.42906e-14	1.82418e-05	sp|O13968|YE48_SCHPO	118	FALSE
fissionyeast_NGP_DIA_1.mzML	1520.55	1515.39	5.15668	SSSSLITDSAAGATAFSCAJK	SSSSLITDSAAGATAFSC[160]AJK	(N(N(H(H(H(H)))(H(H)(H(H))))))	H(8)N(2)	20	3	1250.18	1002530	1.2421e+06	0.00098395	0.000114919	sp|O60109|PPB_SCHPO	126	FALSE
fissionyeast_NGP_DIA_2.mzML	1557.85	1561.17	-3.32299	SSSSLITDSAAGATAFSCAJK	SSSSLITDSAAGATAFSC[160]AJK	(N(N(H(H(H(H)))(H(H)(H(H))))))	H(8)N(2)	20	3	1250.18	964280	1.52056e+06	0.000583283	7.73586e-05	sp|O60109|PPB_SCHPO	126	FALSE
fissionyeast_NGP_DIA_3.mzML	1563.28	1562.88	0.397142	SSSSLITDSAAGATAFSCAJK	SSSSLITDSAAGATAFSC[160]AJK	(N(N(H(H(H(H)))(H(H)(H(H))))))	H(8)N(2)	20	3	1250.18	804043	1.58709e+06	0.000944377	0.000931813	sp|O60109|PPB_SCHPO	126	FALSE
fissionyeast_NGP_DIA_4.mzML	1535.67	1535.08	0.587059	SSSSLITDSAAGATAFSCAJK	SSSSLITDSAAGATAFSC[160]AJK	(N(N(H(H(H(H)))(H(H)(H(H))))))	H(8)N(2)	20	3	1250.18	828728	1.13218e+06	0.000649195	9.87081e-06	sp|O60109|PPB_SCHPO	126	FALSE
fissionyeast_NGP_DIA_1.mzML	1513.77	1514.76	-0.986827	SSSSLITDSAAGATAFSCAJK	SSSSLITDSAAGATAFSC[160]AJK	(N(N(H(H(H(H(H))))(H(H(H(H)))))))	H(9)N(2)	20	3	1304.2	1585480	2.6246e+06	0.00023999	6.40127e-05	sp|O60109|PPB_SCHPO	126	FALSE
fissionyeast_NGP_DIA_2.mzML	1549.95	1560.2	-10.2491	SSSSLITDSAAGATAFSCAJK	SSSSLITDSAAGATAFSC[160]AJK	(N(N(H(H(H(H(H))))(H(H(H(H)))))))	H(9)N(2)	20	3	1304.2	1327470	1.72555e+06	0.000318444	0.000235539	sp|O60109|PPB_SCHPO	126	FALSE
fissionyeast_NGP_DIA_3.mzML	1556.52	1562.15	-5.62756	SSSSLITDSAAGATAFSCAJK	SSSSLITDSAAGATAFSC[160]AJK	(N(N(H(H(H(H(H))))(H(H(H(H)))))))	H(9)N(2)	20	3	1304.2	1044620	2.48309e+06	0.000694629	0.000112454	sp|O60109|PPB_SCHPO	126	FALSE
fissionyeast_NGP_DIA_4.mzML	1528.88	1534.26	-5.37966	SSSSLITDSAAGATAFSCAJK	SSSSLITDSAAGATAFSC[160]AJK	(N(N(H(H(H(H(H))))(H(H(H(H)))))))	H(9)N(2)	20	3	1304.2	1229440	1.60245e+06	0.000349052	0.000232716	sp|O60109|PPB_SCHPO	126	FALSE
fissionyeast_NGP_DIA_4.mzML	2406.14	2398.64	7.50233	SVAILDGVGVJNTFGVISYR	SVAILDGVGVJNTFGVISYR	(N(N(H(H(H(H(H(H)))))(H(H(H(H(H(H(H))))))))))	H(13)N(2)	11	3	1531.99	1211000	1.90933e+06	0.00992	2.19433e-06	sp|P87167|BUT2_SCHPO	51	FALSE
fissionyeast_NGP_DIA_1.mzML	2395.42	2377.86	17.5557	SVAILDGVGVJNTFGVISYR	SVAILDGVGVJNTFGVISYR	(N(N(H(H(H(H(H(H(H))))))(H(H(H(H)))(H(H(H)))))))	H(14)N(2)	11	3	1586.01	6070430	6.31927e+06	0.000356499	3.46508e-06	sp|P87167|BUT2_SCHPO	51	FALSE
fissionyeast_NGP_DIA_2.mzML	2417.12	2405.51	11.6115	SVAILDGVGVJNTFGVISYR	SVAILDGVGVJNTFGVISYR	(N(N(H(H(H(H(H(H(H))))))(H(H(H(H)))(H(H(H)))))))	H(14)N(2)	11	3	1586.01	6356740	6.93533e+06	0.000756587	1.5211e-06	sp|P87167|BUT2_SCHPO	51	FALSE
fissionyeast_NGP_DIA_3.mzML	2410.87	2400.87	9.99847	SVAILDGVGVJNTFGVISYR	SVAILDGVGVJNTFGVISYR	(N(N(H(H(H(H(H(H(H))))))(H(H(H(H)))(H(H(H)))))))	H(14)N(2)	11	3	1586.01	6628710	4.7385e+06	2.16803e-05	2.6458e-06	sp|P87167|BUT2_SCHPO	51	FALSE
fissionyeast_NGP_DIA_4.mzML	2398.78	2384.32	14.463	SVAILDGVGVJNTFGVISYR	SVAILDGVGVJNTFGVISYR	(N(N(H(H(H(H(H(H(H))))))(H(H(H(H)))(H(H(H)))))))	H(14)N(2)	11	3	1586.01	4708890	6.16382e+06	0.00187253	3.61013e-06	sp|P87167|BUT2_SCHPO	51	FALSE
fissionyeast_NGP_DIA_1.mzML	2386.66	2461.65	-74.988	SVAILDGVGVJNTFGVISYR	SVAILDGVGVJNTFGVISYR	(N(N(H(H(H(H(H(H(H))))))(H(H(H(H(H(H(H(H)))))))))))	H(15)N(2)	11	3	1640.03	5911140	5.98939e+06	3.1976e-06	3.23837e-06	sp|P87167|BUT2_SCHPO	51	FALSE
fissionyeast_NGP_DIA_2.mzML	2408.34	2496.53	-88.1947	SVAILDGVGVJNTFGVISYR	SVAILDGVGVJNTFGVISYR	(N(N(H(H(H(H(H(H(H))))))(H(H(H(H(H(H(H(H)))))))))))	H(15)N(2)	11	3	1640.03	5759610	5.34031e+06	4.12271e-06	2.77915e-06	sp|P87167|BUT2_SCHPO	51	FALSE
fissionyeast_NGP_DIA_3.mzML	2401.99	2491.24	-89.2486	SVAILDGVGVJNTFGVISYR	SVAILDGVGVJNTFGVISYR	(N(N(H(H(H(H(H(H(H))))))(H(H(H(H(H(H(H(H)))))))))))	H(15)N(2)	11	3	1640.03	6240790	3.90186e+06	3.67035e-06	1.392e-06	sp|P87167|BUT2_SCHPO	51	FALSE
fissionyeast_NGP_DIA_4.mzML	2389.25	2478.12	-88.8705	SVAILDGVGVJNTFGVISYR	SVAILDGVGVJNTFGVISYR	(N(N(H(H(H(H(H(H(H))))))(H(H(H(H(H(H(H(H)))))))))))	H(15)N(2)	11	3	1640.03	5389350	2.86762e+06	4.50456e-06	5.00375e-06	sp|P87167|BUT2_SCHPO	51	FALSE
fissionyeast_NGP_DIA_3.mzML	1589.49	1636.08	-46.5919	SWNAILHCSJJSSDLLER	SWNAILHC[160]SJJSSDLLER	(N(N(H(H(H(H)))(H(H)(H(H))))))	H(8)N(2)	10	3	1273.53	627647	2.98847e+06	0.000712876	2.51872e-05	sp|Q10109|LEM2_SCHPO	439	FALSE
fissionyeast_NGP_DIA_4.mzML	1560.57	1617.35	-56.7845	SWNAILHCSJJSSDLLER	SWNAILHC[160]SJJSSDLLER	(N(N(H(H(H(H)))(H(H(H(H(H))))))))	H(9)N(2)	10	3	1327.54	597634	1.79341e+06	0.00284955	0.000647374	sp|Q10109|LEM2_SCHPO	439	FALSE
fissionyeast_NGP_DIA_1.mzML	1356.05	1326.04	30.0126	TELAAYLSCJATK	TELAAYLSC[160]JATK	(N(N(H(H(H(H(H(H)))))(H(H(H))(H(H(H(H(H)))))))))	H(14)N(2)	10	3	1372.87	1428180	1.94738e+06	0.0010659	0.000123991	sp|Q9USU5|GAS2_SCHPO	212	FALSE
fissionyeast_NGP_DIA_2.mzML	1360.59	1332.63	27.9623	TELAAYLSCJATK	TELAAYLSC[160]JATK	(N(N(H(H(H(H(H(H)))))(H(H(H))(H(H(H(H(H)))))))))	H(14)N(2)	10	3	1372.87	1399220	1.95091e+06	7.99726e-06	0.00030967	sp|Q9USU5|GAS2_SCHPO	212	FALSE
fissionyeast_NGP_DIA_3.mzML	1369.66	1336.03	33.6349	TELAAYLSCJATK	TELAAYLSC[160]JATK	(N(N(H(H(H(H(H(H)))))(H(H(H))(H(H(H(H(H)))))))))	H(14)N(2)	10	3	1372.87	1386610	717925	0.000609719	2.71966e-06	sp|Q9USU5|GAS2_SCHPO	212	FALSE
fissionyeast_NGP_DIA_4.mzML	1356.91	1304.77	52.144	TELAAYLSCJATK	TELAAYLSC[160]JATK	(N(N(H(H(H(H(H(H)))))(H(H(H))(H(H(H(H(H)))))))))	H(14)N(2)	10	3	1372.87	1248020	1.73538e+06	0.00513923	4.48148e-06	sp|Q9USU5|GAS2_SCHPO	212	FALSE
fissionyeast_NGP_DIA_1.mzML	1352.43	1321.56	30.8703	TELAAYLSCJATK	TELAAYLSC[160]JATK	(N(N(H(H(H(H(H)))(H(H(H))))(H(H(H(H(H(H(H))))))))))	H(15)N(2)	10	3	1426.89	1658300	6.48964e+06	4.01933e-08	5.03663e-05	sp|Q9USU5|GAS2_SCHPO	212	FALSE
fissionyeast_NGP_DIA_2.mzML	1356.93	1329.07	27.8638	TELAAYLSCJATK	TELAAYLSC[160]JATK	(N(N(H(H(H(H(H)))(H(H(H))))(H(H(H(H(H(H(H))))))))))	H(15)N(2)	10	3	1426.89	1351480	5.65282e+06	7.6203e-06	1.19818e-05	sp|Q9USU5|GAS2_SCHPO	212	FALSE
fissionyeast_NGP_DIA_3.mzML	1366.44	1330.8	35.6399	TELAAYLSCJATK	TELAAYLSC[160]JATK	(N(N(H(H(H(H(H)))(H(H(H))))(H(H(H(H(H(H(H))))))))))	H(15)N(2)	10	3	1426.89	1256500	4.16385e+06	1.39567e-06	1.73825e-05	sp|Q9USU5|GAS2_SCHPO	212	FALSE
fissionyeast_NGP_DIA_4.mzML	1352.63	1293.84	58.7882	TELAAYLSCJATK	TELAAYLSC[160]JATK	(N(N(H(H(H(H(H)))(H(H(H))))(H(H(H(H(H(H(H))))))))))	H(15)N(2)	10	3	1426.89	1681970	5.82015e+06	1.01374e-05	0.000146354	sp|Q9USU5|GAS2_SCHPO	212	FALSE
fissionyeast_NGP_DIA_1.mzML	1346.93	1342.62	4.30635	TELAAYLSCJATK	TELAAYLSC[160]JATK	(N(N(H(H(H(H(H))))(H(H(H(H(H))))(H(H(H(H(H(H))))))))))	H(16)N(2)	10	3	1480.91	9946800	25635713	2.3778e-13	0.00118335	sp|Q9USU5|GAS2_SCHPO	212	FALSE
fissionyeast_NGP_DIA_2.mzML	1352.08	1347.44	4.63733	TELAAYLSCJATK	TELAAYLSC[160]JATK	(N(N(H(H(H(H(H))))(H(H(H(H(H))))(H(H(H(H(H(H))))))))))	H(16)N(2)	10	3	1480.91	8652680	1.54102e+07	3.83293e-09	0.000383892	sp|Q9USU5|GAS2_SCHPO	212	FALSE
fissionyeast_NGP_DIA_3.mzML	1361.28	1355.95	5.32515	TELAAYLSCJATK	TELAAYLSC[160]JATK	(N(N(H(H(H(H(H))))(H(H(H(H(H))))(H(H(H(H(H(H))))))))))	H(16)N(2)	10	3	1480.91	8399370	1.21941e+07	9.44134e-12	0.0030804	sp|Q9USU5|GAS2_SCHPO	212	FALSE
fissionyeast_NGP_DIA_4.mzML	1346.79	1340.71	6.07762	TELAAYLSCJATK	TELAAYLSC[160]JATK	(N(N(H(H(H(H(H))))(H(H(H(H(H))))(H(H(H(H(H(H))))))))))	H(16)N(2)	10	3	1480.91	8212690	2.10682e+07	1.20696e-10	0.00574194	sp|Q9USU5|GAS2_SCHPO	212	FALSE
fissionyeast_NGP_DIA_1.mzML	1338.35	1312.06	26.2904	TELAAYLSCJATK	TELAAYLSC[160]JATK	(N(N(H(H(H(H(H(H(H))))))(H(H(H(H)))(H(H(H(H(H(H))))))))))	H(17)N(2)	10	3	1534.92	2945640	5.75375e+06	1.01312e-09	0.000438271	sp|Q9USU5|GAS2_SCHPO	212	FALSE
fissionyeast_NGP_DIA_2.mzML	1345.31	1321.27	24.0418	TELAAYLSCJATK	TELAAYLSC[160]JATK	(N(N(H(H(H(H(H(H(H))))))(H(H(H(H)))(H(H(H(H(H(H))))))))))	H(17)N(2)	10	3	1534.92	2792420	3.52248e+06	1.65734e-09	0.00071853	sp|Q9USU5|GAS2_SCHPO	212	FALSE
fissionyeast_NGP_DIA_3.mzML	1353.08	1320.39	32.6929	TELAAYLSCJATK	TELAAYLSC[160]JATK	(N(N(H(H(H(H(H(H(H))))))(H(H(H(H)))(H(H(H(H(H(H))))))))))	H(17)N(2)	10	3	1534.92	2655790	2609232	2.26496e-14	0.00403884	sp|Q9USU5|GAS2_SCHPO	212	FALSE
fissionyeast_NGP_DIA_4.mzML	1338.65	1275.64	63.0092	TELAAYLSCJATK	TELAAYLSC[160]JATK	(N(N(H(H(H(H(H(H(H))))))(H(H(H(H)))(H(H(H(H(H(H))))))))))	H(17)N(2)	10	3	1534.92	2908890	5.36625e+06	3.39731e-11	0.000699897	sp|Q9USU5|GAS2_SCHPO	212	FALSE
fissionyeast_NGP_DIA_1.mzML	538.008	463.047	74.9611	TIQJISK	TIQJISK	(N(N(H(H(H(H(H(H(H(H)))))))(H(H(H))(H(H(H(H(H)))))))))	H(16)N(2)	4	3	1268.16	1949140	907372	6.1189e-12	1.81322e-05	sp|Q9UTH5|PLB6_SCHPO	178	FALSE
fissionyeast_NGP_DIA_2.mzML	543.53	461.498	82.0317	TIQJISK	TIQJISK	(N(N(H(H(H(H(H(H(H(H)))))))(H(H(H))(H(H(H(H(H)))))))))	H(16)N(2)	4	3	1268.16	2267820	1.45099e+06	8.06256e-13	0.000963578	sp|Q9UTH5|PLB6_SCHPO	178	FALSE
fissionyeast_NGP_DIA_3.mzML	546.891	447.492	99.3993	TIQJISK	TIQJISK	(N(N(H(H(H(H(H(H(H(H)))))))(H(H(H))(H(H(H(H(H)))))))))	H(16)N(2)	4	3	1268.16	2590430	1.25228e+06	1.29287e-11	0.000576048	sp|Q9UTH5|PLB6_SCHPO	178	FALSE
fissionyeast_NGP_DIA_4.mzML	535.884	458.477	77.4074	TIQJISK	TIQJISK	(N(N(H(H(H(H(H(H(H(H)))))))(H(H(H))(H(H(H(H(H)))))))))	H(16)N(2)	4	3	1268.16	1229650	679627	1.97466e-11	6.5712e-05	sp|Q9UTH5|PLB6_SCHPO	178	FALSE
fissionyeast_NGP_DIA_1.mzML	1287.09	1345.4	-58.3134	TJACTJYTCFDYSSTTAR	TJAC[160]TJYTC[160]FDYSSTTAR	(N(N(H(H(H(H(H(H(H))))))(H(H(H(H(H(H(H))))))))))	H(14)N(2)	2	3	1603.26	4636140	1.04139e+07	0.00189575	1.68619e-06	sp|P32834|SXA1_SCHPO	134	FALSE
fissionyeast_NGP_DIA_2.mzML	1297.5	1350.2	-52.7028	TJACTJYTCFDYSSTTAR	TJAC[160]TJYTC[160]FDYSSTTAR	(N(N(H(H(H(H(H(H(H))))))(H(H(H(H(H(H(H))))))))))	H(14)N(2)	2	3	1603.26	4692030	1.17174e+07	0.00370795	5.7713e-06	sp|P32834|SXA1_SCHPO	134	FALSE
fissionyeast_NGP_DIA_3.mzML	1295.68	1359.24	-63.565	TJACTJYTCFDYSSTTAR	TJAC[160]TJYTC[160]FDYSSTTAR	(N(N(H(H(H(H(H(H(H))))))(H(H(H(H(H(H(H))))))))))	H(14)N(2)	2	3	1603.26	3462940	7.08315e+06	0.00152024	6.42865e-06	sp|P32834|SXA1_SCHPO	134	FALSE
fissionyeast_NGP_DIA_2.mzML	931.526	940.23	-8.70359	TJDTLDAIK	TJDTLDAIK	(N(N(H(H(H(H)))(H(H)(H(H(H)))))))	H(9)N(2)	2	2	1428.08	523848	1.24614e+06	0.000115161	8.36689e-05	sp|O74401|ERO11_SCHPO	421	FALSE
fissionyeast_NGP_DIA_3.mzML	943.349	970.706	-27.3574	TJDTLDAIK	TJDTLDAIK	(N(N(H(H(H(H)))(H(H)(H(H(H)))))))	H(9)N(2)	2	2	1428.08	471369	1.39637e+06	0.000510263	0.000148094	sp|O74401|ERO11_SCHPO	421	FALSE
fissionyeast_NGP_DIA_4.mzML	921.817	926.202	-4.38468	TJDTLDAIK	TJDTLDAIK	(N(N(H(H(H(H)))(H(H)(H(H(H)))))))	H(9)N(2)	2	2	1428.08	444461	1.33498e+06	0.000857556	0.00966265	sp|O74401|ERO11_SCHPO	421	FALSE
fissionyeast_NGP_DIA_2.mzML	1122.06	1192.21	-70.1487	TJGTLYGLSDSR	TJGTLYGLSDSR	(N(N(H(H(H(H)))(H(H)(H)(H)))))	H(8)N(2)	2	2	1493.61	279682	3.38764e+06	0.000595022	0.00325764	sp|Q9US04|GGT1_SCHPO	612	FALSE
fissionyeast_NGP_DIA_3.mzML	1124.81	1187.71	-62.8974	TJGTLYGLSDSR	TJGTLYGLSDSR	(N(N(H(H(H(H)))(H(H)(H)(H)))))	H(8)N(2)	2	2	1493.61	451289	4.20134e+06	2.48344e-06	8.76893e-07	sp|Q9US04|GGT1_SCHPO	612	FALSE
fissionyeast_NGP_DIA_4.mzML	1096.91	1138.85	-41.9408	TJGTLYGLSDSR	TJGTLYGLSDSR	(N(N(H(H(H(H(H))))(H(H(H(H)))))))	H(9)N(2)	2	2	1574.63	317761	1.4333e+06	0.00296029	0.000516365	sp|Q9US04|GGT1_SCHPO	612	FALSE
fissionyeast_NGP_DIA_1.mzML	2710.1	2710.09	0.00726291	TLGDTTYGFPJVSLSSITSQEWYR	TLGDTTYGFPJVSLSSITSQEWYR	(N(N(H(H(H(H(H))))(H(H(H(H)))))))	H(9)N(2)	11	4	1147.49	2563670	2.61988e+06	0.00543886	2.61192e-05	sp|P78854|PLB1_SCHPO	244	FALSE
fissionyeast_NGP_DIA_2.mzML	2723.56	2722.08	1.47871	TLGDTTYGFPJVSLSSITSQEWYR	TLGDTTYGFPJVSLSSITSQEWYR	(N(N(H(H(H(H(H))))(H(H(H))(H(H))))))	H(10)N(2)	11	4	1188	1664580	4.10766e+06	0.0017826	0.000519748	sp|P78854|PLB1_SCHPO	244	FALSE
fissionyeast_NGP_DIA_3.mzML	2729.35	2728.33	1.02155	TLGDTTYGFPJVSLSSITSQEWYR	TLGDTTYGFPJVSLSSITSQEWYR	(N(N(H(H(H(H(H))))(H(H(H))(H(H))))))	H(10)N(2)	11	4	1188	2425810	6.48759e+06	0.00181566	0.000220194	sp|P78854|PLB1_SCHPO	244	FALSE
fissionyeast_NGP_DIA_1.mzML	2791.11	2696.25	94.8633	TLGDTTYGFPJVSLSSITSQEWYR	TLGDTTYGFPJVSLSSITSQEWYR	(N(N(H(H(H(H(H))))(H(H(H))(H(H))))))	H(10)N(2)	11	3	1583.67	1161750	1.88298e+06	0.00637455	0.000201168	sp|P78854|PLB1_SCHPO	244	FALSE
fissionyeast_NGP_DIA_3.mzML	2239.54	2313.66	-74.1209	VDVAQLVEPYRJDCIFHDASGACHFFFK	VDVAQLVEPYRJDC[160]IFHDASGAC[160]HFFFK	(N(N(H(H(H(H)))(H(H)(H)(H)))))	H(8)N(2)	12	5	1009.83	937800	3.01983e+06	0.00191909	3.25521e-06	sp|Q10283|HMDH_SCHPO	117	FALSE
fissionyeast_NGP_DIA_1.mzML	2208.94	2290.6	-81.6644	VDVAQLVEPYRJDCIFHDASGACHFFFK	VDVAQLVEPYRJDC[160]IFHDASGAC[160]HFFFK	(N(N(H(H(H(H)))(H(H)(H)(H)))))	H(8)N(2)	12	4	1262.04	599673	3.8299e+06	0.00122354	1.1867e-06	sp|Q10283|HMDH_SCHPO	117	FALSE
fissionyeast_NGP_DIA_1.mzML	770.975	743.288	27.6871	VHLECFGSSSSNJK	VHLEC[160]FGSSSSNJK	(N(N(H(H(H(H(H))))(H(H(H(H(H(H(H(H)))))))))))	H(13)N(2)	13	3	1360.19	730950	2.44246e+06	5.91006e-07	0.00685947	sp|O13912|YDW6_SCHPO	256	FALSE
fissionyeast_NGP_DIA_2.mzML	773.299	746.879	26.4197	VHLECFGSSSSNJK	VHLEC[160]FGSSSSNJK	(N(N(H(H(H(H(H))))(H(H(H(H(H(H(H(H)))))))))))	H(13)N(2)	13	3	1360.19	604913	2.7008e+06	3.60093e-05	0.00243665	sp|O13912|YDW6_SCHPO	256	FALSE
fissionyeast_NGP_DIA_3.mzML	774.107	748.69	25.4167	VHLECFGSSSSNJK	VHLEC[160]FGSSSSNJK	(N(N(H(H(H(H(H))))(H(H(H(H(H(H(H(H)))))))))))	H(13)N(2)	13	3	1360.19	992737	2.9258e+06	0.000178258	0.00649788	sp|O13912|YDW6_SCHPO	256	FALSE
fissionyeast_NGP_DIA_4.mzML	768.79	739.17	29.6204	VHLECFGSSSSNJK	VHLEC[160]FGSSSSNJK	(N(N(H(H(H(H(H))))(H(H(H(H(H(H(H(H)))))))))))	H(13)N(2)	13	3	1360.19	717061	2.44261e+06	7.00822e-06	2.53383e-05	sp|O13912|YDW6_SCHPO	256	FALSE
fissionyeast_NGP_DIA_1.mzML	838.968	867.83	-28.8621	VLNSDYSFJHTK	VLNSDYSFJHTK	(N(N(H(H(H(H(H(H(H))))))(H(H(H(H(H))))(H(H(H(H))))))))	H(16)N(2)	9	3	1475.23	1005520	8.413e+06	3.9157e-13	0.000117443	sp|O14031|PGT1_SCHPO	464	FALSE
fissionyeast_NGP_DIA_2.mzML	838.462	861.129	-22.6671	VLNSDYSFJHTK	VLNSDYSFJHTK	(N(N(H(H(H(H(H(H(H))))))(H(H(H(H(H))))(H(H(H(H))))))))	H(16)N(2)	9	3	1475.23	964091	8.21808e+06	1.7081e-11	0.00415637	sp|O14031|PGT1_SCHPO	464	FALSE
fissionyeast_NGP_DIA_3.mzML	852.116	883.079	-30.9632	VLNSDYSFJHTK	VLNSDYSFJHTK	(N(N(H(H(H(H(H(H(H))))))(H(H(H(H(H))))(H(H(H(H))))))))	H(16)N(2)	9	3	1475.23	950286	7.56309e+06	6.58378e-15	0.000550654	sp|O14031|PGT1_SCHPO	464	FALSE
fissionyeast_NGP_DIA_4.mzML	841.312	860.904	-19.5925	VLNSDYSFJHTK	VLNSDYSFJHTK	(N(N(H(H(H(H(H(H(H))))))(H(H(H(H(H))))(H(H(H(H))))))))	H(16)N(2)	9	3	1475.23	927807	6.85711e+06	4.3149e-08	0.00203825	sp|O14031|PGT1_SCHPO	464	FALSE
fissionyeast_NGP_DIA_1.mzML	777.667	736.134	41.5332	VQASJWTGTR	VQASJWTGTR	(N(N(H(H(H))(H(H(H(H)))(H(H(H)))))))	H(10)N(2)	5	3	1049.42	3230380	3.03591e+06	0.000643854	8.80184e-06	sp|Q9USK8|AGS1_SCHPO	907	FALSE
fissionyeast_NGP_DIA_2.mzML	778.728	730.263	48.4648	VQASJWTGTR	VQASJWTGTR	(N(N(H(H(H))(H(H(H(H)))(H(H(H)))))))	H(10)N(2)	5	3	1049.42	2825960	2.60747e+06	0.000137616	5.19849e-05	sp|Q9USK8|AGS1_SCHPO	907	FALSE
fissionyeast_NGP_DIA_3.mzML	780.424	733.176	47.2479	VQASJWTGTR	VQASJWTGTR	(N(N(H(H(H))(H(H(H(H)))(H(H(H)))))))	H(10)N(2)	5	3	1049.42	4803410	2.58687e+06	0.00293775	3.14196e-05	sp|Q9USK8|AGS1_SCHPO	907	FALSE
fissionyeast_NGP_DIA_4.mzML	774.518	725.109	49.4095	VQASJWTGTR	VQASJWTGTR	(N(N(H(H(H))(H(H(H(H)))(H(H(H)))))))	H(10)N(2)	5	3	1049.42	3765190	3.6596e+06	0.00011756	1.46929e-05	sp|Q9USK8|AGS1_SCHPO	907	FALSE
fissionyeast_NGP_DIA_1.mzML	778.571	742.807	35.7641	VQASJWTGTR	VQASJWTGTR	(N(N(H(H(H)(H))(H(H)(H(H(H)))))))	H(9)N(2)	5	2	1492.6	680568	3.69922e+06	1.17551e-05	0.00179287	sp|Q9USK8|AGS1_SCHPO	907	FALSE
fissionyeast_NGP_DIA_2.mzML	779.194	744.403	34.7909	VQASJWTGTR	VQASJWTGTR	(N(N(H(H(H)(H))(H(H)(H(H(H)))))))	H(9)N(2)	5	2	1492.6	692112	2.68751e+06	9.66855e-06	8.85485e-06	sp|Q9USK8|AGS1_SCHPO	907	FALSE
fissionyeast_NGP_DIA_3.mzML	781.161	746.868	34.2933	VQASJWTGTR	VQASJWTGTR	(N(N(H(H(H)(H))(H(H)(H(H(H)))))))	H(9)N(2)	5	2	1492.6	895622	3.23979e+06	1.45665e-05	0.000104057	sp|Q9USK8|AGS1_SCHPO	907	FALSE
fissionyeast_NGP_DIA_4.mzML	774.937	737.085	37.8521	VQASJWTGTR	VQASJWTGTR	(N(N(H(H(H)(H))(H(H)(H(H(H)))))))	H(9)N(2)	5	2	1492.6	811187	2.61087e+06	6.37803e-06	4.63662e-06	sp|Q9USK8|AGS1_SCHPO	907	FALSE
fissionyeast_NGP_DIA_1.mzML	777.643	740.3	37.3433	VQASJWTGTR	VQASJWTGTR	(N(N(H(H(H)(H))(H(H(H(H(H(H)))))))))	H(10)N(2)	5	2	1573.63	1663760	7.91582e+06	3.57442e-06	2.65995e-05	sp|Q9USK8|AGS1_SCHPO	907	FALSE
fissionyeast_NGP_DIA_2.mzML	778.64	738.153	40.4867	VQASJWTGTR	VQASJWTGTR	(N(N(H(H(H)(H))(H(H(H(H(H(H)))))))))	H(10)N(2)	5	2	1573.63	1426940	6.00248e+06	6.60967e-06	1.57322e-05	sp|Q9USK8|AGS1_SCHPO	907	FALSE
fissionyeast_NGP_DIA_3.mzML	780.1	740.979	39.1215	VQASJWTGTR	VQASJWTGTR	(N(N(H(H(H)(H))(H(H(H(H(H(H)))))))))	H(10)N(2)	5	2	1573.63	1928540	6.89699e+06	5.31238e-06	3.39794e-05	sp|Q9USK8|AGS1_SCHPO	907	FALSE
fissionyeast_NGP_DIA_4.mzML	774.343	732.058	42.2851	VQASJWTGTR	VQASJWTGTR	(N(N(H(H(H)(H))(H(H(H(H(H(H)))))))))	H(10)N(2)	5	2	1573.63	1533470	5.55636e+06	1.10292e-05	4.97301e-05	sp|Q9USK8|AGS1_SCHPO	907	FALSE
fissionyeast_NGP_DIA_1.mzML	1334.65	1335.11	-0.45772	VQCADFFACGJSSVR	VQC[160]ADFFAC[160]GJSSVR	(N(N(H(H(H(H(H(H(H))))))(H(H(H(H)))(H(H(H(H))))))))	H(15)N(2)	11	3	1518.9	837711	874710	0.000557187	0.000854651	sp|O13692|GAS5_SCHPO	216	FALSE
fissionyeast_NGP_DIA_3.mzML	1349.43	1346.94	2.49193	VQCADFFACGJSSVR	VQC[160]ADFFAC[160]GJSSVR	(N(N(H(H(H(H(H(H(H))))))(H(H(H(H)))(H(H(H(H))))))))	H(15)N(2)	11	3	1518.9	648820	334801	0.00469491	0.000248663	sp|O13692|GAS5_SCHPO	216	FALSE
fissionyeast_NGP_DIA_1.mzML	1238.74	1241.91	-3.16642	VTJITDSQPAPYMK	VTJITDSQPAPYMK	(N(N(H(H(H)(H))(H(H(H))))))	H(7)N(2)	3	3	1035.77	825133	1.23813e+06	0.00064652	3.74629e-07	sp|O94559|LES1_SCHPO	232	FALSE
fissionyeast_NGP_DIA_2.mzML	1246.18	1250.01	-3.83168	VTJITDSQPAPYMK	VTJITDSQPAPYMK	(N(N(H(H(H)(H))(H(H(H))))))	H(7)N(2)	3	3	1035.77	1104130	1018785	0.000906237	1.21668e-06	sp|O94559|LES1_SCHPO	232	FALSE
fissionyeast_NGP_DIA_3.mzML	1248.15	1251	-2.85034	VTJITDSQPAPYMK	VTJITDSQPAPYMK	(N(N(H(H(H)(H))(H(H(H))))))	H(7)N(2)	3	3	1035.77	974314	885652	0.000800524	5.98467e-07	sp|O94559|LES1_SCHPO	232	FALSE
fissionyeast_NGP_DIA_4.mzML	1239.19	1242.26	-3.06557	VTJITDSQPAPYMK	VTJITDSQPAPYMK	(N(N(H(H(H)(H))(H(H(H))))))	H(7)N(2)	3	3	1035.77	840463	905436	0.000638547	7.51604e-06	sp|O94559|LES1_SCHPO	232	FALSE
fissionyeast_NGP_DIA_1.mzML	1227.21	1230.5	-3.28977	VTJITDSQPAPYMK	VTJITDSQPAPYMK	(N(N(H(H(H(H)))(H(H)(H)(H)))))	H(8)N(2)	3	3	1089.79	3680640	5.30191e+06	0.000250477	5.59051e-07	sp|O94559|LES1_SCHPO	232	FALSE
fissionyeast_NGP_DIA_2.mzML	1233.67	1235.61	-1.94142	VTJITDSQPAPYMK	VTJITDSQPAPYMK	(N(N(H(H(H(H)))(H(H)(H)(H)))))	H(8)N(2)	3	3	1089.79	3596600	4.27884e+06	0.000195627	5.12344e-07	sp|O94559|LES1_SCHPO	232	FALSE
fissionyeast_NGP_DIA_3.mzML	1234.34	1236.19	-1.84574	VTJITDSQPAPYMK	VTJITDSQPAPYMK	(N(N(H(H(H(H)))(H(H)(H)(H)))))	H(8)N(2)	3	3	1089.79	2916560	2.60968e+06	0.000196701	3.7887e-07	sp|O94559|LES1_SCHPO	232	FALSE
fissionyeast_NGP_DIA_4.mzML	1225.71	1228.58	-2.86755	VTJITDSQPAPYMK	VTJITDSQPAPYMK	(N(N(H(H(H(H)))(H(H)(H)(H)))))	H(8)N(2)	3	3	1089.79	3576500	3.7513e+06	0.000204178	3.91547e-07	sp|O94559|LES1_SCHPO	232	FALSE
fissionyeast_NGP_DIA_1.mzML	862.683	871.09	-8.40681	VVGTJATYVGEK	VVGTJATYVGEK	(N(N(H(H(H(H)))(H(H)(H)(H)))))	H(8)N(2)	5	3	980.747	463436	325711	6.94578e-05	0.000395681	sp|P0CU13|YI46_SCHPO/sp|Q9P7U4|YI75_SCHPO/sp|P0CU12|YHEF_SCHPO	45/46/45	FALSE
fissionyeast_NGP_DIA_2.mzML	864.363	863.097	1.26607	VVGTJATYVGEK	VVGTJATYVGEK	(N(N(H(H(H(H)))(H(H)(H)(H)))))	H(8)N(2)	5	3	980.747	494131	360853	4.76174e-05	4.23226e-05	sp|P0CU13|YI46_SCHPO/sp|Q9P7U4|YI75_SCHPO/sp|P0CU12|YHEF_SCHPO	45/46/45	FALSE
fissionyeast_NGP_DIA_3.mzML	877.964	887.897	-9.93268	VVGTJATYVGEK	VVGTJATYVGEK	(N(N(H(H(H(H)))(H(H)(H)(H)))))	H(8)N(2)	5	3	980.747	549100	544107	0.00069167	1.70699e-06	sp|P0CU13|YI46_SCHPO/sp|Q9P7U4|YI75_SCHPO/sp|P0CU12|YHEF_SCHPO	45/46/45	FALSE
fissionyeast_NGP_DIA_4.mzML	866.476	862.562	3.91387	VVGTJATYVGEK	VVGTJATYVGEK	(N(N(H(H(H(H)))(H(H)(H)(H)))))	H(8)N(2)	5	3	980.747	417271	364036	0.000920403	2.21446e-05	sp|P0CU13|YI46_SCHPO/sp|Q9P7U4|YI75_SCHPO/sp|P0CU12|YHEF_SCHPO	45/46/45	FALSE
fissionyeast_NGP_DIA_1.mzML	859.766	872.754	-12.9883	VVGTJATYVGEK	VVGTJATYVGEK	(N(N(H(H(H(H(H))))(H(H(H(H)))))))	H(9)N(2)	5	3	1034.76	1399260	1.23688e+06	0.00025677	4.39815e-05	sp|P0CU13|YI46_SCHPO/sp|Q9P7U4|YI75_SCHPO/sp|P0CU12|YHEF_SCHPO	45/46/45	FALSE
fissionyeast_NGP_DIA_2.mzML	860.354	864.102	-3.74778	VVGTJATYVGEK	VVGTJATYVGEK	(N(N(H(H(H(H(H))))(H(H(H(H)))))))	H(9)N(2)	5	3	1034.76	1513590	1.57392e+06	0.000277844	2.13738e-06	sp|P0CU13|YI46_SCHPO/sp|Q9P7U4|YI75_SCHPO/sp|P0CU12|YHEF_SCHPO	45/46/45	FALSE
fissionyeast_NGP_DIA_3.mzML	873.295	890.401	-17.1064	VVGTJATYVGEK	VVGTJATYVGEK	(N(N(H(H(H(H(H))))(H(H(H(H)))))))	H(9)N(2)	5	3	1034.76	1390730	1.28173e+06	0.00015711	3.29545e-05	sp|P0CU13|YI46_SCHPO/sp|Q9P7U4|YI75_SCHPO/sp|P0CU12|YHEF_SCHPO	45/46/45	FALSE
fissionyeast_NGP_DIA_4.mzML	861.425	863.409	-1.98411	VVGTJATYVGEK	VVGTJATYVGEK	(N(N(H(H(H(H(H))))(H(H(H(H)))))))	H(9)N(2)	5	3	1034.76	1193270	1.67047e+06	0.000232656	8.0172e-06	sp|P0CU13|YI46_SCHPO/sp|Q9P7U4|YI75_SCHPO/sp|P0CU12|YHEF_SCHPO	45/46/45	FALSE
fissionyeast_NGP_DIA_1.mzML	859.839	882.423	-22.5843	VVGTJATYVGEK	VVGTJATYVGEK	(N(N(H(H(H(H(H))))(H(H(H(H)))))))	H(9)N(2)	5	2	1551.64	631964	2.12695e+06	2.85221e-05	5.61934e-05	sp|P0CU13|YI46_SCHPO/sp|Q9P7U4|YI75_SCHPO/sp|P0CU12|YHEF_SCHPO	45/46/45	FALSE
fissionyeast_NGP_DIA_2.mzML	809.718	870.124	-60.4057	VVGTJATYVGEK	VVGTJATYVGEK	(N(N(H(H(H(H(H))))(H(H(H(H)))))))	H(9)N(2)	5	2	1551.64	796812	28425.8	0.000438258	0.000101152	sp|P0CU13|YI46_SCHPO/sp|Q9P7U4|YI75_SCHPO/sp|P0CU12|YHEF_SCHPO	45/46/45	FALSE
fissionyeast_NGP_DIA_3.mzML	873.593	905.507	-31.9138	VVGTJATYVGEK	VVGTJATYVGEK	(N(N(H(H(H(H(H))))(H(H(H(H)))))))	H(9)N(2)	5	2	1551.64	370144	1.9081e+06	0.00049534	2.91615e-06	sp|P0CU13|YI46_SCHPO/sp|Q9P7U4|YI75_SCHPO/sp|P0CU12|YHEF_SCHPO	45/46/45	FALSE
fissionyeast_NGP_DIA_4.mzML	862.523	868.499	-5.97559	VVGTJATYVGEK	VVGTJATYVGEK	(N(N(H(H(H(H(H))))(H(H(H(H)))))))	H(9)N(2)	5	2	1551.64	453584	2.44767e+06	1.84127e-05	0.000160996	sp|P0CU13|YI46_SCHPO/sp|Q9P7U4|YI75_SCHPO/sp|P0CU12|YHEF_SCHPO	45/46/45	FALSE
fissionyeast_NGP_DIA_1.mzML	854.472	859.294	-4.82209	VVGTJATYVGEK	VVGTJATYVGEK	(N(N(H(H(H))(H(H(H(H(H(H(H))))))))))	H(10)N(2)	5	3	1088.78	1288560	733051	0.000198843	8.96129e-06	sp|P0CU13|YI46_SCHPO/sp|Q9P7U4|YI75_SCHPO/sp|P0CU12|YHEF_SCHPO	45/46/45	FALSE
fissionyeast_NGP_DIA_2.mzML	854.67	855.783	-1.11327	VVGTJATYVGEK	VVGTJATYVGEK	(N(N(H(H(H))(H(H(H(H(H(H(H))))))))))	H(10)N(2)	5	3	1088.78	1094610	822883	0.000180452	6.53878e-06	sp|P0CU13|YI46_SCHPO/sp|Q9P7U4|YI75_SCHPO/sp|P0CU12|YHEF_SCHPO	45/46/45	FALSE
fissionyeast_NGP_DIA_3.mzML	867.552	871.101	-3.54924	VVGTJATYVGEK	VVGTJATYVGEK	(N(N(H(H(H))(H(H(H(H(H(H(H))))))))))	H(10)N(2)	5	3	1088.78	1375160	1.12002e+06	0.000274628	2.23685e-06	sp|P0CU13|YI46_SCHPO/sp|Q9P7U4|YI75_SCHPO/sp|P0CU12|YHEF_SCHPO	45/46/45	FALSE
fissionyeast_NGP_DIA_4.mzML	857.02	856.429	0.590791	VVGTJATYVGEK	VVGTJATYVGEK	(N(N(H(H(H))(H(H(H(H(H(H(H))))))))))	H(10)N(2)	5	3	1088.78	1202900	863217	0.000188074	7.41621e-05	sp|P0CU13|YI46_SCHPO/sp|Q9P7U4|YI75_SCHPO/sp|P0CU12|YHEF_SCHPO	45/46/45	FALSE
fissionyeast_NGP_DIA_2.mzML	845.524	853.647	-8.12324	VVGTJATYVGEK	VVGTJATYVGEK	(N(N(H(H(H(H(H))))(H(H)(H(H(H(H))))))))	H(11)N(2)	5	3	1142.8	351267	1.93496e+06	0.00864364	0.00742289	sp|P0CU13|YI46_SCHPO/sp|Q9P7U4|YI75_SCHPO/sp|P0CU12|YHEF_SCHPO	45/46/45	FALSE
fissionyeast_NGP_DIA_3.mzML	860.349	866.992	-6.64325	VVGTJATYVGEK	VVGTJATYVGEK	(N(N(H(H(H(H(H))))(H(H)(H(H(H(H))))))))	H(11)N(2)	5	3	1142.8	626815	2.45825e+06	0.00823858	0.00590433	sp|P0CU13|YI46_SCHPO/sp|Q9P7U4|YI75_SCHPO/sp|P0CU12|YHEF_SCHPO	45/46/45	FALSE
fissionyeast_NGP_DIA_1.mzML	842.947	863.495	-20.5478	VVGTJATYVGEK	VVGTJATYVGEK	(N(N(H(H(H(H(H))))(H(H(H(H)))(H(H(H)))))))	H(12)N(2)	5	3	1196.82	3339720	5.27138e+06	2.85258e-09	0.00128109	sp|P0CU13|YI46_SCHPO/sp|Q9P7U4|YI75_SCHPO/sp|P0CU12|YHEF_SCHPO	45/46/45	FALSE
fissionyeast_NGP_DIA_2.mzML	841.902	858.471	-16.5685	VVGTJATYVGEK	VVGTJATYVGEK	(N(N(H(H(H(H(H))))(H(H(H(H)))(H(H(H)))))))	H(12)N(2)	5	3	1196.82	3172810	5.09206e+06	1.39144e-08	0.000783336	sp|P0CU13|YI46_SCHPO/sp|Q9P7U4|YI75_SCHPO/sp|P0CU12|YHEF_SCHPO	45/46/45	FALSE
fissionyeast_NGP_DIA_3.mzML	855.509	876.869	-21.3603	VVGTJATYVGEK	VVGTJATYVGEK	(N(N(H(H(H(H(H))))(H(H(H(H)))(H(H(H)))))))	H(12)N(2)	5	3	1196.82	2916370	5.80876e+06	4.06564e-11	1.16257e-05	sp|P0CU13|YI46_SCHPO/sp|Q9P7U4|YI75_SCHPO/sp|P0CU12|YHEF_SCHPO	45/46/45	FALSE
fissionyeast_NGP_DIA_4.mzML	845.944	858.673	-12.7285	VVGTJATYVGEK	VVGTJATYVGEK	(N(N(H(H(H(H(H))))(H(H(H(H)))(H(H(H)))))))	H(12)N(2)	5	3	1196.82	2575310	5.49313e+06	1.86468e-08	0.000209206	sp|P0CU13|YI46_SCHPO/sp|Q9P7U4|YI75_SCHPO/sp|P0CU12|YHEF_SCHPO	45/46/45	FALSE
fissionyeast_NGP_DIA_1.mzML	839.431	855.246	-15.8148	VVGTJATYVGEK	VVGTJATYVGEK	(N(N(H(H(H(H(H))))(H(H(H(H(H(H(H(H)))))))))))	H(13)N(2)	5	3	1250.84	28876900	4.47754e+07	6.2619e-13	6.4429e-05	sp|P0CU13|YI46_SCHPO/sp|Q9P7U4|YI75_SCHPO/sp|P0CU12|YHEF_SCHPO	45/46/45	FALSE
fissionyeast_NGP_DIA_2.mzML	837.619	852.999	-15.3797	VVGTJATYVGEK	VVGTJATYVGEK	(N(N(H(H(H(H(H))))(H(H(H(H(H(H(H(H)))))))))))	H(13)N(2)	5	3	1250.84	31192600	4.66275e+07	3.42701e-12	0.000350335	sp|P0CU13|YI46_SCHPO/sp|Q9P7U4|YI75_SCHPO/sp|P0CU12|YHEF_SCHPO	45/46/45	FALSE
fissionyeast_NGP_DIA_3.mzML	852.177	865.839	-13.6619	VVGTJATYVGEK	VVGTJATYVGEK	(N(N(H(H(H(H(H))))(H(H(H(H(H(H(H(H)))))))))))	H(13)N(2)	5	3	1250.84	26717600	5.44885e+07	9.65329e-15	0.000228522	sp|P0CU13|YI46_SCHPO/sp|Q9P7U4|YI75_SCHPO/sp|P0CU12|YHEF_SCHPO	45/46/45	FALSE
fissionyeast_NGP_DIA_4.mzML	842.449	854.119	-11.67	VVGTJATYVGEK	VVGTJATYVGEK	(N(N(H(H(H(H(H))))(H(H(H(H(H(H(H(H)))))))))))	H(13)N(2)	5	3	1250.84	25724200	5.18465e+07	5.42202e-17	0.000213294	sp|P0CU13|YI46_SCHPO/sp|Q9P7U4|YI75_SCHPO/sp|P0CU12|YHEF_SCHPO	45/46/45	FALSE
fissionyeast_NGP_DIA_1.mzML	833.835	836.367	-2.53184	VVGTJATYVGEK	VVGTJATYVGEK	(N(N(H(H(H(H(H(H)))))(H(H(H(H)))(H(H(H(H))))))))	H(14)N(2)	5	3	1304.85	16663300	2.50649e+07	5.3008e-18	5.133e-05	sp|P0CU13|YI46_SCHPO/sp|Q9P7U4|YI75_SCHPO/sp|P0CU12|YHEF_SCHPO	45/46/45	FALSE
fissionyeast_NGP_DIA_2.mzML	831.12	834.184	-3.06414	VVGTJATYVGEK	VVGTJATYVGEK	(N(N(H(H(H(H(H(H)))))(H(H(H(H)))(H(H(H(H))))))))	H(14)N(2)	5	3	1304.85	19139500	2.59003e+07	4.45815e-17	0.000142997	sp|P0CU13|YI46_SCHPO/sp|Q9P7U4|YI75_SCHPO/sp|P0CU12|YHEF_SCHPO	45/46/45	FALSE
fissionyeast_NGP_DIA_3.mzML	846.439	847.246	-0.807488	VVGTJATYVGEK	VVGTJATYVGEK	(N(N(H(H(H(H(H(H)))))(H(H(H(H)))(H(H(H(H))))))))	H(14)N(2)	5	3	1304.85	14783300	3.11423e+07	9.66084e-16	4.20502e-05	sp|P0CU13|YI46_SCHPO/sp|Q9P7U4|YI75_SCHPO/sp|P0CU12|YHEF_SCHPO	45/46/45	FALSE
fissionyeast_NGP_DIA_4.mzML	837.075	839.104	-2.02882	VVGTJATYVGEK	VVGTJATYVGEK	(N(N(H(H(H(H(H(H)))))(H(H(H(H)))(H(H(H(H))))))))	H(14)N(2)	5	3	1304.85	13109700	3.10819e+07	2.28248e-15	4.72198e-05	sp|P0CU13|YI46_SCHPO/sp|Q9P7U4|YI75_SCHPO/sp|P0CU12|YHEF_SCHPO	45/46/45	FALSE
fissionyeast_NGP_DIA_1.mzML	830.006	848.687	-18.6805	VVGTJATYVGEK	VVGTJATYVGEK	(N(N(H(H(H(H(H))))(H(H(H(H)))(H(H(H(H(H(H))))))))))	H(15)N(2)	5	3	1358.87	10540100	5.05997e+07	6.75533e-18	5.10084e-05	sp|P0CU13|YI46_SCHPO/sp|Q9P7U4|YI75_SCHPO/sp|P0CU12|YHEF_SCHPO	45/46/45	FALSE
fissionyeast_NGP_DIA_2.mzML	827.043	847.649	-20.6055	VVGTJATYVGEK	VVGTJATYVGEK	(N(N(H(H(H(H(H))))(H(H(H(H)))(H(H(H(H(H(H))))))))))	H(15)N(2)	5	3	1358.87	12814100	4.93405e+07	3.77764e-17	0.000390929	sp|P0CU13|YI46_SCHPO/sp|Q9P7U4|YI75_SCHPO/sp|P0CU12|YHEF_SCHPO	45/46/45	FALSE
fissionyeast_NGP_DIA_3.mzML	842.964	858.244	-15.2801	VVGTJATYVGEK	VVGTJATYVGEK	(N(N(H(H(H(H(H))))(H(H(H(H)))(H(H(H(H(H(H))))))))))	H(15)N(2)	5	3	1358.87	13700000	6.12775e+07	1.83538e-16	0.000179991	sp|P0CU13|YI46_SCHPO/sp|Q9P7U4|YI75_SCHPO/sp|P0CU12|YHEF_SCHPO	45/46/45	FALSE
fissionyeast_NGP_DIA_4.mzML	833.896	849.732	-15.836	VVGTJATYVGEK	VVGTJATYVGEK	(N(N(H(H(H(H(H))))(H(H(H(H)))(H(H(H(H(H(H))))))))))	H(15)N(2)	5	3	1358.87	15111300	5.73907e+07	0	5.36856e-05	sp|P0CU13|YI46_SCHPO/sp|Q9P7U4|YI75_SCHPO/sp|P0CU12|YHEF_SCHPO	45/46/45	FALSE
fissionyeast_NGP_DIA_1.mzML	829.021	870.302	-41.2808	VVGTJATYVGEK	VVGTJATYVGEK	(N(N(H(H(H))(H(H(H(H)))))))	H(7)N(2)	5	2	1389.59	866273	61022.2	3.4368e-07	0.00303726	sp|P0CU13|YI46_SCHPO/sp|Q9P7U4|YI75_SCHPO/sp|P0CU12|YHEF_SCHPO	45/46/45	FALSE
fissionyeast_NGP_DIA_3.mzML	844.714	886.722	-42.0081	VVGTJATYVGEK	VVGTJATYVGEK	(N(N(H(H(H))(H(H(H(H)))))))	H(7)N(2)	5	2	1389.59	714263	67095.2	1.06319e-05	0.00602733	sp|P0CU13|YI46_SCHPO/sp|Q9P7U4|YI75_SCHPO/sp|P0CU12|YHEF_SCHPO	45/46/45	FALSE
fissionyeast_NGP_DIA_4.mzML	833.968	862.162	-28.1939	VVGTJATYVGEK	VVGTJATYVGEK	(N(N(H(H(H))(H(H(H(H)))))))	H(7)N(2)	5	2	1389.59	656392	73090.2	1.68621e-08	8.77956e-05	sp|P0CU13|YI46_SCHPO/sp|Q9P7U4|YI75_SCHPO/sp|P0CU12|YHEF_SCHPO	45/46/45	FALSE
fissionyeast_NGP_DIA_1.mzML	825.388	842.749	-17.3614	VVGTJATYVGEK	VVGTJATYVGEK	(N(N(H(H(H(H(H(H(H(H)))))))(H(H(H))(H(H(H(H(H)))))))))	H(16)N(2)	5	3	1412.89	37470300	6.99732e+07	1.17586e-15	0.000253099	sp|P0CU13|YI46_SCHPO/sp|Q9P7U4|YI75_SCHPO/sp|P0CU12|YHEF_SCHPO	45/46/45	FALSE
fissionyeast_NGP_DIA_2.mzML	821.322	841.297	-19.9753	VVGTJATYVGEK	VVGTJATYVGEK	(N(N(H(H(H(H(H(H(H(H)))))))(H(H(H))(H(H(H(H(H)))))))))	H(16)N(2)	5	3	1412.89	40904500	6.45653e+07	6.07139e-15	0.00156261	sp|P0CU13|YI46_SCHPO/sp|Q9P7U4|YI75_SCHPO/sp|P0CU12|YHEF_SCHPO	45/46/45	FALSE
fissionyeast_NGP_DIA_3.mzML	838.831	852.769	-13.9377	VVGTJATYVGEK	VVGTJATYVGEK	(N(N(H(H(H(H(H(H(H(H)))))))(H(H(H))(H(H(H(H(H)))))))))	H(16)N(2)	5	3	1412.89	32193100	7.23743e+07	2.22472e-13	0.000757459	sp|P0CU13|YI46_SCHPO/sp|Q9P7U4|YI75_SCHPO/sp|P0CU12|YHEF_SCHPO	45/46/45	FALSE
fissionyeast_NGP_DIA_4.mzML	830.052	844.537	-14.4854	VVGTJATYVGEK	VVGTJATYVGEK	(N(N(H(H(H(H(H(H(H(H)))))))(H(H(H))(H(H(H(H(H)))))))))	H(16)N(2)	5	3	1412.89	30260900	7.49375e+07	3.0006e-19	0.000189648	sp|P0CU13|YI46_SCHPO/sp|Q9P7U4|YI75_SCHPO/sp|P0CU12|YHEF_SCHPO	45/46/45	FALSE
fissionyeast_NGP_DIA_1.mzML	818.152	842.052	-23.9004	VVGTJATYVGEK	VVGTJATYVGEK	(N(N(H(H(H(H(H(H(H))))))(H(H(H(H(H))))(H(H(H(H(H)))))))))	H(17)N(2)	5	3	1466.91	9570040	1.42891e+07	3.91656e-15	0.000339558	sp|P0CU13|YI46_SCHPO/sp|Q9P7U4|YI75_SCHPO/sp|P0CU12|YHEF_SCHPO	45/46/45	FALSE
fissionyeast_NGP_DIA_2.mzML	812.74	840.535	-27.7954	VVGTJATYVGEK	VVGTJATYVGEK	(N(N(H(H(H(H(H(H(H))))))(H(H(H(H(H))))(H(H(H(H(H)))))))))	H(17)N(2)	5	3	1466.91	10061300	1.33672e+07	7.50614e-17	3.18008e-05	sp|P0CU13|YI46_SCHPO/sp|Q9P7U4|YI75_SCHPO/sp|P0CU12|YHEF_SCHPO	45/46/45	FALSE
fissionyeast_NGP_DIA_3.mzML	831.679	852.138	-20.4593	VVGTJATYVGEK	VVGTJATYVGEK	(N(N(H(H(H(H(H(H(H))))))(H(H(H(H(H))))(H(H(H(H(H)))))))))	H(17)N(2)	5	3	1466.91	8447260	1.32876e+07	3.13786e-13	8.26621e-05	sp|P0CU13|YI46_SCHPO/sp|Q9P7U4|YI75_SCHPO/sp|P0CU12|YHEF_SCHPO	45/46/45	FALSE
fissionyeast_NGP_DIA_4.mzML	823.028	843.912	-20.8841	VVGTJATYVGEK	VVGTJATYVGEK	(N(N(H(H(H(H(H(H(H))))))(H(H(H(H(H))))(H(H(H(H(H)))))))))	H(17)N(2)	5	3	1466.91	8094990	1.7598e+07	3.38771e-13	1.25866e-05	sp|P0CU13|YI46_SCHPO/sp|Q9P7U4|YI75_SCHPO/sp|P0CU12|YHEF_SCHPO	45/46/45	FALSE
fissionyeast_NGP_DIA_1.mzML	864.56	866.544	-1.98422	VVGTJATYVGEK	VVGTJATYVGEK	(N(N(H(H(H(H)))(H(H(H(H)))))))	H(8)N(2)	5	2	1470.62	500244	1.45244e+06	6.51286e-05	2.12543e-05	sp|P0CU13|YI46_SCHPO/sp|Q9P7U4|YI75_SCHPO/sp|P0CU12|YHEF_SCHPO	45/46/45	FALSE
fissionyeast_NGP_DIA_4.mzML	866.151	860.247	5.90379	VVGTJATYVGEK	VVGTJATYVGEK	(N(N(H(H(H(H)))(H(H(H(H)))))))	H(8)N(2)	5	2	1470.62	469783	1.34701e+06	0.000381929	0.00059124	sp|P0CU13|YI46_SCHPO/sp|Q9P7U4|YI75_SCHPO/sp|P0CU12|YHEF_SCHPO	45/46/45	FALSE
fissionyeast_NGP_DIA_1.mzML	812.963	844.07	-31.1067	VVGTJATYVGEK	VVGTJATYVGEK	(N(N(H(H(H(H(H(H(H(H(H))))))))(H(H(H(H(H))))(H(H(H(H))))))))	H(18)N(2)	5	3	1520.92	2706510	2.82152e+06	7.12616e-13	4.89633e-06	sp|P0CU13|YI46_SCHPO/sp|Q9P7U4|YI75_SCHPO/sp|P0CU12|YHEF_SCHPO	45/46/45	FALSE
fissionyeast_NGP_DIA_2.mzML	807.272	842.738	-35.4663	VVGTJATYVGEK	VVGTJATYVGEK	(N(N(H(H(H(H(H(H(H(H(H))))))))(H(H(H(H(H))))(H(H(H(H))))))))	H(18)N(2)	5	3	1520.92	2628170	2.52542e+06	5.16354e-13	2.81194e-05	sp|P0CU13|YI46_SCHPO/sp|Q9P7U4|YI75_SCHPO/sp|P0CU12|YHEF_SCHPO	45/46/45	FALSE
fissionyeast_NGP_DIA_3.mzML	827.592	853.964	-26.3725	VVGTJATYVGEK	VVGTJATYVGEK	(N(N(H(H(H(H(H(H(H(H(H))))))))(H(H(H(H(H))))(H(H(H(H))))))))	H(18)N(2)	5	3	1520.92	2130480	2.58803e+06	2.17386e-09	2.42504e-06	sp|P0CU13|YI46_SCHPO/sp|Q9P7U4|YI75_SCHPO/sp|P0CU12|YHEF_SCHPO	45/46/45	FALSE
fissionyeast_NGP_DIA_4.mzML	818.018	845.728	-27.7096	VVGTJATYVGEK	VVGTJATYVGEK	(N(N(H(H(H(H(H(H(H(H(H))))))))(H(H(H(H(H))))(H(H(H(H))))))))	H(18)N(2)	5	3	1520.92	1931230	3.50907e+06	1.0767e-11	4.32762e-06	sp|P0CU13|YI46_SCHPO/sp|Q9P7U4|YI75_SCHPO/sp|P0CU12|YHEF_SCHPO	45/46/45	FALSE
fissionyeast_NGP_DIA_1.mzML	816.672	836.821	-20.1487	VYAVJASLNHDK	VYAVJASLNHDK	(N(N(H(H(H)(H(H)))(H(H)(H(H))))))	H(9)N(2)	5	3	1065.78	908193	3.58574e+06	0.000146859	3.54812e-05	sp|Q9USU5|GAS2_SCHPO	90	FALSE
fissionyeast_NGP_DIA_2.mzML	809.57	834.701	-25.1306	VYAVJASLNHDK	VYAVJASLNHDK	(N(N(H(H(H)(H(H)))(H(H)(H(H))))))	H(9)N(2)	5	3	1065.78	1036610	3.75608e+06	0.000172754	2.56429e-05	sp|Q9USU5|GAS2_SCHPO	90	FALSE
fissionyeast_NGP_DIA_3.mzML	829.408	847.622	-18.2144	VYAVJASLNHDK	VYAVJASLNHDK	(N(N(H(H(H)(H(H)))(H(H)(H(H))))))	H(9)N(2)	5	3	1065.78	830382	3.52223e+06	0.000248383	1.85591e-06	sp|Q9USU5|GAS2_SCHPO	90	FALSE
fissionyeast_NGP_DIA_4.mzML	819.363	839.475	-20.1116	VYAVJASLNHDK	VYAVJASLNHDK	(N(N(H(H(H)(H(H)))(H(H)(H(H))))))	H(9)N(2)	5	3	1065.78	732055	3.16213e+06	0.000246288	0.000317199	sp|Q9USU5|GAS2_SCHPO	90	FALSE
fissionyeast_NGP_DIA_1.mzML	810.846	833.975	-23.1286	VYAVJASLNHDK	VYAVJASLNHDK	(N(N(H(H(H(H(H))))(H(H)(H(H(H)))))))	H(10)N(2)	5	3	1119.79	170361	1.39793e+06	0.00603153	0.00279039	sp|Q9USU5|GAS2_SCHPO	90	FALSE
fissionyeast_NGP_DIA_4.mzML	812.481	837.059	-24.5782	VYAVJASLNHDK	VYAVJASLNHDK	(N(N(H(H(H(H(H))))(H(H)(H(H(H)))))))	H(10)N(2)	5	3	1119.79	162662	1.07055e+06	0.00675777	0.00541989	sp|Q9USU5|GAS2_SCHPO	90	FALSE
fissionyeast_NGP_DIA_1.mzML	800.325	813.123	-12.7984	VYAVJASLNHDK	VYAVJASLNHDK	(N(N(H(H(H(H(H))))(H(H(H(H(H(H(H(H)))))))))))	H(13)N(2)	5	3	1281.85	3138840	1.28595e+07	4.61212e-16	1.04354e-06	sp|Q9USU5|GAS2_SCHPO	90	FALSE
fissionyeast_NGP_DIA_2.mzML	796.26	810.33	-14.0702	VYAVJASLNHDK	VYAVJASLNHDK	(N(N(H(H(H(H(H))))(H(H(H(H(H(H(H(H)))))))))))	H(13)N(2)	5	3	1281.85	3066820	1.34133e+07	3.09652e-14	7.11607e-07	sp|Q9USU5|GAS2_SCHPO	90	FALSE
fissionyeast_NGP_DIA_3.mzML	813.085	823.534	-10.4494	VYAVJASLNHDK	VYAVJASLNHDK	(N(N(H(H(H(H(H))))(H(H(H(H(H(H(H(H)))))))))))	H(13)N(2)	5	3	1281.85	3325010	1.16951e+07	2.071e-13	1.30092e-06	sp|Q9USU5|GAS2_SCHPO	90	FALSE
fissionyeast_NGP_DIA_4.mzML	802.527	815.261	-12.7336	VYAVJASLNHDK	VYAVJASLNHDK	(N(N(H(H(H(H(H))))(H(H(H(H(H(H(H(H)))))))))))	H(13)N(2)	5	3	1281.85	3495260	1.23536e+07	1.97222e-12	6.07354e-06	sp|Q9USU5|GAS2_SCHPO	90	FALSE
fissionyeast_NGP_DIA_1.mzML	796.667	808.187	-11.5204	VYAVJASLNHDK	VYAVJASLNHDK	(N(N(H(H(H(H(H(H)))))(H(H(H))(H(H(H(H(H)))))))))	H(14)N(2)	5	3	1335.86	759328	6.01841e+06	7.93971e-05	2.30665e-05	sp|Q9USU5|GAS2_SCHPO	90	FALSE
fissionyeast_NGP_DIA_2.mzML	793.722	805.453	-11.7313	VYAVJASLNHDK	VYAVJASLNHDK	(N(N(H(H(H(H(H(H)))))(H(H(H))(H(H(H(H(H)))))))))	H(14)N(2)	5	3	1335.86	782613	6.6569e+06	1.74771e-05	8.54869e-06	sp|Q9USU5|GAS2_SCHPO	90	FALSE
fissionyeast_NGP_DIA_3.mzML	807.734	818.132	-10.3982	VYAVJASLNHDK	VYAVJASLNHDK	(N(N(H(H(H(H(H(H)))))(H(H(H))(H(H(H(H(H)))))))))	H(14)N(2)	5	3	1335.86	825958	6.07366e+06	3.53631e-05	8.0697e-05	sp|Q9USU5|GAS2_SCHPO	90	FALSE
fissionyeast_NGP_DIA_4.mzML	797.848	809.808	-11.9597	VYAVJASLNHDK	VYAVJASLNHDK	(N(N(H(H(H(H(H(H)))))(H(H(H))(H(H(H(H(H)))))))))	H(14)N(2)	5	3	1335.86	817691	6.33638e+06	0.00843907	0.000379293	sp|Q9USU5|GAS2_SCHPO	90	FALSE
fissionyeast_NGP_DIA_1.mzML	793.848	797.852	-4.00413	VYAVJASLNHDK	VYAVJASLNHDK	(N(N(H(H(H(H)))(H(H(H(H(H(H)))))(H(H(H(H(H)))))))))	H(15)N(2)	5	3	1389.88	1914250	8.9578e+06	0	9.70493e-07	sp|Q9USU5|GAS2_SCHPO	90	FALSE
fissionyeast_NGP_DIA_2.mzML	791.869	795.265	-3.39562	VYAVJASLNHDK	VYAVJASLNHDK	(N(N(H(H(H(H)))(H(H(H(H(H(H)))))(H(H(H(H(H)))))))))	H(15)N(2)	5	3	1389.88	1685770	8.64702e+06	0	5.97202e-06	sp|Q9USU5|GAS2_SCHPO	90	FALSE
fissionyeast_NGP_DIA_3.mzML	804.116	806.689	-2.57292	VYAVJASLNHDK	VYAVJASLNHDK	(N(N(H(H(H(H)))(H(H(H(H(H(H)))))(H(H(H(H(H)))))))))	H(15)N(2)	5	3	1389.88	2065290	8.9078e+06	1.4464e-16	2.8648e-05	sp|Q9USU5|GAS2_SCHPO	90	FALSE
fissionyeast_NGP_DIA_4.mzML	793.958	798.259	-4.30123	VYAVJASLNHDK	VYAVJASLNHDK	(N(N(H(H(H(H)))(H(H(H(H(H(H)))))(H(H(H(H(H)))))))))	H(15)N(2)	5	3	1389.88	1823150	8.79511e+06	7.85831e-15	7.07862e-06	sp|Q9USU5|GAS2_SCHPO	90	FALSE
fissionyeast_NGP_DIA_1.mzML	791.545	791.91	-0.364853	VYAVJASLNHDK	VYAVJASLNHDK	(N(N(H(H(H(H(H(H(H(H)))))))(H(H(H))(H(H(H(H(H)))))))))	H(16)N(2)	5	3	1443.9	13991300	8.1211e+07	3.25665e-18	7.37084e-05	sp|Q9USU5|GAS2_SCHPO	90	FALSE
fissionyeast_NGP_DIA_2.mzML	790.353	789.41	0.9431	VYAVJASLNHDK	VYAVJASLNHDK	(N(N(H(H(H(H(H(H(H(H)))))))(H(H(H))(H(H(H(H(H)))))))))	H(16)N(2)	5	3	1443.9	13357700	6.84118e+07	3.25665e-18	5.8706e-06	sp|Q9USU5|GAS2_SCHPO	90	FALSE
fissionyeast_NGP_DIA_3.mzML	799.884	800.045	-0.160971	VYAVJASLNHDK	VYAVJASLNHDK	(N(N(H(H(H(H(H(H(H(H)))))))(H(H(H))(H(H(H(H(H)))))))))	H(16)N(2)	5	3	1443.9	18691600	8.35276e+07	0	4.816e-05	sp|Q9USU5|GAS2_SCHPO	90	FALSE
fissionyeast_NGP_DIA_4.mzML	790.086	791.557	-1.47097	VYAVJASLNHDK	VYAVJASLNHDK	(N(N(H(H(H(H(H(H(H(H)))))))(H(H(H))(H(H(H(H(H)))))))))	H(16)N(2)	5	3	1443.9	17304400	7.54727e+07	0	0.000120678	sp|Q9USU5|GAS2_SCHPO	90	FALSE
fissionyeast_NGP_DIA_1.mzML	787.54	745.143	42.3968	VYAVJASLNHDK	VYAVJASLNHDK	(N(N(H(H(H(H))(H(H(H(H)))))(H(H(H(H(H(H(H(H(H))))))))))))	H(17)N(2)	5	3	1497.92	4793540	2.82398e+07	0	5.11404e-06	sp|Q9USU5|GAS2_SCHPO	90	FALSE
fissionyeast_NGP_DIA_2.mzML	786.881	742.391	44.4901	VYAVJASLNHDK	VYAVJASLNHDK	(N(N(H(H(H(H))(H(H(H(H)))))(H(H(H(H(H(H(H(H(H))))))))))))	H(17)N(2)	5	3	1497.92	4710090	2.52394e+07	0	2.67515e-06	sp|Q9USU5|GAS2_SCHPO	90	FALSE
fissionyeast_NGP_DIA_3.mzML	793.451	746.102	47.349	VYAVJASLNHDK	VYAVJASLNHDK	(N(N(H(H(H(H))(H(H(H(H)))))(H(H(H(H(H(H(H(H(H))))))))))))	H(17)N(2)	5	3	1497.92	6056120	3.03463e+07	1.26316e-16	1.93612e-05	sp|Q9USU5|GAS2_SCHPO	90	FALSE
fissionyeast_NGP_DIA_4.mzML	785.55	737.396	48.1538	VYAVJASLNHDK	VYAVJASLNHDK	(N(N(H(H(H(H))(H(H(H(H)))))(H(H(H(H(H(H(H(H(H))))))))))))	H(17)N(2)	5	3	1497.92	5665640	2.81847e+07	1.11022e-17	8.44975e-06	sp|Q9USU5|GAS2_SCHPO	90	FALSE
fissionyeast_NGP_DIA_1.mzML	875.462	914.083	-38.6209	VYGSQGJSTVLSR	VYGSQGJSTVLSR	(N(N(H(H(H)(H(H)))(H(H(H(H(H))))))))	H(10)N(2)	7	3	1132.13	7784460	9.2654e+06	0.000142253	1.16961e-05	sp|Q9USK8|AGS1_SCHPO	1016	FALSE
fissionyeast_NGP_DIA_2.mzML	877.451	911.34	-33.8893	VYGSQGJSTVLSR	VYGSQGJSTVLSR	(N(N(H(H(H)(H(H)))(H(H(H(H(H))))))))	H(10)N(2)	7	3	1132.13	7561090	8.03555e+06	0.00014456	1.9816e-05	sp|Q9USK8|AGS1_SCHPO	1016	FALSE
fissionyeast_NGP_DIA_3.mzML	895.154	966.364	-71.2101	VYGSQGJSTVLSR	VYGSQGJSTVLSR	(N(N(H(H(H)(H(H)))(H(H(H(H(H))))))))	H(10)N(2)	7	3	1132.13	8202840	9.95547e+06	0.00015371	0.000165901	sp|Q9USK8|AGS1_SCHPO	1016	FALSE
fissionyeast_NGP_DIA_4.mzML	876.368	902.76	-26.3916	VYGSQGJSTVLSR	VYGSQGJSTVLSR	(N(N(H(H(H)(H(H)))(H(H(H(H(H))))))))	H(10)N(2)	7	3	1132.13	7000370	8.41571e+06	0.000143408	3.18821e-06	sp|Q9USK8|AGS1_SCHPO	1016	FALSE
fissionyeast_NGP_DIA_1.mzML	867.341	876.46	-9.11855	WGAIEJGTAR	WGAIEJGTAR	(N(N(H(H(H(H(H))))(H(H(H(H)))(H(H(H(H(H(H))))))))))	H(15)N(2)	6	3	1304.5	2555270	1.64763e+06	6.68514e-13	0.00640991	sp|Q9USK8|AGS1_SCHPO	472	FALSE
fissionyeast_NGP_DIA_2.mzML	868.312	866.359	1.95294	WGAIEJGTAR	WGAIEJGTAR	(N(N(H(H(H(H(H))))(H(H(H(H)))(H(H(H(H(H(H))))))))))	H(15)N(2)	6	3	1304.5	2618580	1.7456e+06	1.30766e-09	0.00187592	sp|Q9USK8|AGS1_SCHPO	472	FALSE
fissionyeast_NGP_DIA_3.mzML	881.547	896.081	-14.5341	WGAIEJGTAR	WGAIEJGTAR	(N(N(H(H(H(H(H))))(H(H(H(H)))(H(H(H(H(H(H))))))))))	H(15)N(2)	6	3	1304.5	2911330	2.40255e+06	1.14507e-11	0.0003547	sp|Q9USK8|AGS1_SCHPO	472	FALSE
fissionyeast_NGP_DIA_4.mzML	868.696	865.316	3.38001	WGAIEJGTAR	WGAIEJGTAR	(N(N(H(H(H(H(H))))(H(H(H(H)))(H(H(H(H(H(H))))))))))	H(15)N(2)	6	3	1304.5	2164400	1.90514e+06	4.78232e-11	1.80244e-05	sp|Q9USK8|AGS1_SCHPO	472	FALSE
fissionyeast_NGP_DIA_1.mzML	2256.31	2161.25	95.0623	WGYTJITEIMDVR	WGYTJITEIMDVR	(N(N(H(H(H(H)))(H(H)(H)(H)))))	H(8)N(2)	5	3	1100.79	4211020	2.0151e+06	4.40457e-05	7.33892e-06	sp|Q9C0Y4|AGLU_SCHPO	331	FALSE
fissionyeast_NGP_DIA_2.mzML	2279.25	2190.9	88.3514	WGYTJITEIMDVR	WGYTJITEIMDVR	(N(N(H(H(H(H)))(H(H)(H)(H)))))	H(8)N(2)	5	3	1100.79	4349010	2.76274e+06	5.75987e-05	0.000772874	sp|Q9C0Y4|AGLU_SCHPO	331	FALSE
fissionyeast_NGP_DIA_3.mzML	2279.11	2194.02	85.0857	WGYTJITEIMDVR	WGYTJITEIMDVR	(N(N(H(H(H(H)))(H(H)(H)(H)))))	H(8)N(2)	5	3	1100.79	4193870	2.96424e+06	8.37673e-05	0.000132438	sp|Q9C0Y4|AGLU_SCHPO	331	FALSE
fissionyeast_NGP_DIA_4.mzML	2251.5	2158.23	93.2717	WGYTJITEIMDVR	WGYTJITEIMDVR	(N(N(H(H(H(H)))(H(H)(H)(H)))))	H(8)N(2)	5	3	1100.79	4125310	2.63412e+06	0.000785644	3.61495e-05	sp|Q9C0Y4|AGLU_SCHPO	331	FALSE
fissionyeast_NGP_DIA_1.mzML	2250.22	2161.16	89.0608	WGYTJITEIMDVR	WGYTJITEIMDVR	(N(N(H(H(H)(H(H)))(H(H)(H(H))))))	H(9)N(2)	5	3	1154.81	9541410	4.47935e+06	0.000155979	3.37696e-05	sp|Q9C0Y4|AGLU_SCHPO	331	FALSE
fissionyeast_NGP_DIA_2.mzML	2273.66	2191.87	81.7881	WGYTJITEIMDVR	WGYTJITEIMDVR	(N(N(H(H(H)(H(H)))(H(H)(H(H))))))	H(9)N(2)	5	3	1154.81	11136600	7.19488e+06	0.000291165	1.66438e-05	sp|Q9C0Y4|AGLU_SCHPO	331	FALSE
fissionyeast_NGP_DIA_3.mzML	2272.52	2194.79	77.7316	WGYTJITEIMDVR	WGYTJITEIMDVR	(N(N(H(H(H)(H(H)))(H(H)(H(H))))))	H(9)N(2)	5	3	1154.81	11480400	8.62055e+06	0.00017054	0.000210564	sp|Q9C0Y4|AGLU_SCHPO	331	FALSE
fissionyeast_NGP_DIA_4.mzML	2245.14	2159.5	85.642	WGYTJITEIMDVR	WGYTJITEIMDVR	(N(N(H(H(H)(H(H)))(H(H)(H(H))))))	H(9)N(2)	5	3	1154.81	10900700	5.24376e+06	0.000164976	0.000443714	sp|Q9C0Y4|AGLU_SCHPO	331	FALSE
fissionyeast_NGP_DIA_1.mzML	2237.09	2182.71	54.3821	WGYTJITEIMDVR	WGYTJITEIMDVR	(N(N(H(H)(H(H)(H(H(H(H(H(H))))))))))	H(10)N(2)	5	3	1208.82	2718080	891057	0.000326573	0.000860464	sp|Q9C0Y4|AGLU_SCHPO	331	FALSE
fissionyeast_NGP_DIA_2.mzML	2264.74	2209.06	55.6793	WGYTJITEIMDVR	WGYTJITEIMDVR	(N(N(H(H)(H(H)(H(H(H(H(H(H))))))))))	H(10)N(2)	5	3	1208.82	2985000	1.14156e+06	0.000327938	0.000321016	sp|Q9C0Y4|AGLU_SCHPO	331	FALSE
fissionyeast_NGP_DIA_3.mzML	2262.52	2211.73	50.7921	WGYTJITEIMDVR	WGYTJITEIMDVR	(N(N(H(H)(H(H)(H(H(H(H(H(H))))))))))	H(10)N(2)	5	3	1208.82	2707210	908565	0.000208446	6.03891e-05	sp|Q9C0Y4|AGLU_SCHPO	331	FALSE
fissionyeast_NGP_DIA_4.mzML	2237.31	2176.91	60.4	WGYTJITEIMDVR	WGYTJITEIMDVR	(N(N(H(H)(H(H)(H(H(H(H(H(H))))))))))	H(10)N(2)	5	3	1208.82	2715000	995569	0.000179356	0.000225744	sp|Q9C0Y4|AGLU_SCHPO	331	FALSE
fissionyeast_NGP_DIA_1.mzML	2214.19	2161.05	53.1408	WGYTJITEIMDVR	WGYTJITEIMDVR	(N(N(H(H(H)(H))(H(H(H(H)))(H(H)(H(H)))))))	H(12)N(2)	5	3	1316.86	5990550	2.40412e+06	2.80068e-05	6.65876e-05	sp|Q9C0Y4|AGLU_SCHPO	331	FALSE
fissionyeast_NGP_DIA_2.mzML	2240.83	2191.63	49.2024	WGYTJITEIMDVR	WGYTJITEIMDVR	(N(N(H(H(H)(H))(H(H(H(H)))(H(H)(H(H)))))))	H(12)N(2)	5	3	1316.86	5573460	2.59119e+06	4.43842e-07	0.00421726	sp|Q9C0Y4|AGLU_SCHPO	331	FALSE
fissionyeast_NGP_DIA_3.mzML	2251.66	2194.58	57.081	WGYTJITEIMDVR	WGYTJITEIMDVR	(N(N(H(H(H)(H))(H(H(H(H)))(H(H)(H(H)))))))	H(12)N(2)	5	3	1316.86	4585550	2.3363e+06	5.72614e-06	9.37117e-05	sp|Q9C0Y4|AGLU_SCHPO	331	FALSE
fissionyeast_NGP_DIA_4.mzML	2214.59	2159.21	55.3815	WGYTJITEIMDVR	WGYTJITEIMDVR	(N(N(H(H(H)(H))(H(H(H(H)))(H(H)(H(H)))))))	H(12)N(2)	5	3	1316.86	5019220	1.89185e+06	7.65432e-07	0.00159704	sp|Q9C0Y4|AGLU_SCHPO	331	FALSE
fissionyeast_NGP_DIA_1.mzML	2208.64	2148.21	60.4313	WGYTJITEIMDVR	WGYTJITEIMDVR	(N(N(H(H(H(H(H(H)))))(H(H)(H(H(H(H(H)))))))))	H(13)N(2)	5	3	1370.88	9516600	3.87578e+06	5.80227e-10	0.0017795	sp|Q9C0Y4|AGLU_SCHPO	331	FALSE
fissionyeast_NGP_DIA_2.mzML	2232.58	2174.57	58.0145	WGYTJITEIMDVR	WGYTJITEIMDVR	(N(N(H(H(H(H(H(H)))))(H(H)(H(H(H(H(H)))))))))	H(13)N(2)	5	3	1370.88	9330180	4.06121e+06	5.30533e-09	9.99913e-05	sp|Q9C0Y4|AGLU_SCHPO	331	FALSE
fissionyeast_NGP_DIA_3.mzML	2239.76	2179.04	60.7179	WGYTJITEIMDVR	WGYTJITEIMDVR	(N(N(H(H(H(H(H(H)))))(H(H)(H(H(H(H(H)))))))))	H(13)N(2)	5	3	1370.88	8817810	4.7621e+06	6.34922e-08	7.6896e-05	sp|Q9C0Y4|AGLU_SCHPO	331	FALSE
fissionyeast_NGP_DIA_4.mzML	2207.12	2139.93	67.1898	WGYTJITEIMDVR	WGYTJITEIMDVR	(N(N(H(H(H(H(H(H)))))(H(H)(H(H(H(H(H)))))))))	H(13)N(2)	5	3	1370.88	10130600	3.80003e+06	1.30592e-08	0.000889621	sp|Q9C0Y4|AGLU_SCHPO	331	FALSE
fissionyeast_NGP_DIA_1.mzML	2206.1	2164.04	42.0619	WGYTJITEIMDVR	WGYTJITEIMDVR	(N(N(H(H(H(H(H(H)))))(H(H(H))(H(H(H(H(H)))))))))	H(14)N(2)	5	3	1424.89	3101780	1.4327e+06	4.61561e-08	0.000424999	sp|Q9C0Y4|AGLU_SCHPO	331	FALSE
fissionyeast_NGP_DIA_2.mzML	2229.91	2196.1	33.808	WGYTJITEIMDVR	WGYTJITEIMDVR	(N(N(H(H(H(H(H(H)))))(H(H(H))(H(H(H(H(H)))))))))	H(14)N(2)	5	3	1424.89	4439990	1.63081e+06	0.000375421	1.51529e-05	sp|Q9C0Y4|AGLU_SCHPO	331	FALSE
fissionyeast_NGP_DIA_3.mzML	2229.72	2198.61	31.1119	WGYTJITEIMDVR	WGYTJITEIMDVR	(N(N(H(H(H(H(H(H)))))(H(H(H))(H(H(H(H(H)))))))))	H(14)N(2)	5	3	1424.89	4674550	1.68438e+06	0.000276765	0.000108793	sp|Q9C0Y4|AGLU_SCHPO	331	FALSE
fissionyeast_NGP_DIA_4.mzML	2190.85	2164.34	26.5074	WGYTJITEIMDVR	WGYTJITEIMDVR	(N(N(H(H(H(H(H(H)))))(H(H(H))(H(H(H(H(H)))))))))	H(14)N(2)	5	3	1424.89	5231570	1.39839e+06	0.000271439	0.000526529	sp|Q9C0Y4|AGLU_SCHPO	331	FALSE
fissionyeast_NGP_DIA_1.mzML	838.992	827.533	11.4592	WTPVSTJSTSK	WTPVSTJSTSK	(N(N(H(H(H(H(H))))(H(H)(H(H(H(H))))))))	H(11)N(2)	7	3	1132.78	4605320	4.56003e+06	2.74667e-12	0.000414941	sp|O13968|YE48_SCHPO	555	FALSE
fissionyeast_NGP_DIA_2.mzML	836.834	824.742	12.0921	WTPVSTJSTSK	WTPVSTJSTSK	(N(N(H(H(H(H(H))))(H(H)(H(H(H(H))))))))	H(11)N(2)	7	3	1132.78	4622890	4.97068e+06	2.94994e-09	0.000564925	sp|O13968|YE48_SCHPO	555	FALSE
fissionyeast_NGP_DIA_3.mzML	850.172	838.898	11.2741	WTPVSTJSTSK	WTPVSTJSTSK	(N(N(H(H(H(H(H))))(H(H)(H(H(H(H))))))))	H(11)N(2)	7	3	1132.78	3533060	5.18193e+06	1.44088e-09	0.00277082	sp|O13968|YE48_SCHPO	555	FALSE
fissionyeast_NGP_DIA_1.mzML	834.047	827.845	6.20241	WTPVSTJSTSK	WTPVSTJSTSK	(N(N(H(H(H(H(H))))(H(H(H(H)))(H(H(H)))))))	H(12)N(2)	7	3	1186.8	692939	2.84922e+06	2.11833e-07	0.00384289	sp|O13968|YE48_SCHPO	555	FALSE
fissionyeast_NGP_DIA_2.mzML	831.927	825.059	6.86824	WTPVSTJSTSK	WTPVSTJSTSK	(N(N(H(H(H(H(H))))(H(H(H(H)))(H(H(H)))))))	H(12)N(2)	7	3	1186.8	624741	2.80098e+06	4.49874e-09	0.000168974	sp|O13968|YE48_SCHPO	555	FALSE
fissionyeast_NGP_DIA_3.mzML	845.507	839.218	6.28906	WTPVSTJSTSK	WTPVSTJSTSK	(N(N(H(H(H(H(H))))(H(H(H(H)))(H(H(H)))))))	H(12)N(2)	7	3	1186.8	843858	3.30381e+06	8.93057e-08	0.00259971	sp|O13968|YE48_SCHPO	555	FALSE
fissionyeast_NGP_DIA_1.mzML	829.794	822.532	7.26159	WTPVSTJSTSK	WTPVSTJSTSK	(N(N(H(H(H(H(H))))(H(H(H(H(H(H(H(H)))))))))))	H(13)N(2)	7	3	1240.82	8537970	1.09979e+07	3.54058e-15	0.000643217	sp|O13968|YE48_SCHPO	555	FALSE
fissionyeast_NGP_DIA_2.mzML	827.11	819.691	7.41944	WTPVSTJSTSK	WTPVSTJSTSK	(N(N(H(H(H(H(H))))(H(H(H(H(H(H(H(H)))))))))))	H(13)N(2)	7	3	1240.82	9879220	1.13324e+07	3.77764e-17	0.00676762	sp|O13968|YE48_SCHPO	555	FALSE
fissionyeast_NGP_DIA_3.mzML	841.133	833.667	7.46569	WTPVSTJSTSK	WTPVSTJSTSK	(N(N(H(H(H(H(H))))(H(H(H(H(H(H(H(H)))))))))))	H(13)N(2)	7	3	1240.82	7921050	1.37993e+07	1.2996e-14	0.000398062	sp|O13968|YE48_SCHPO	555	FALSE
fissionyeast_NGP_DIA_4.mzML	832.633	825.484	7.1487	WTPVSTJSTSK	WTPVSTJSTSK	(N(N(H(H(H(H(H))))(H(H(H(H(H(H(H(H)))))))))))	H(13)N(2)	7	3	1240.82	7074960	11863202	5.82771e-14	0.000419925	sp|O13968|YE48_SCHPO	555	FALSE
fissionyeast_NGP_DIA_1.mzML	821.861	775.331	46.5296	WTPVSTJSTSK	WTPVSTJSTSK	(N(N(H(H(H(H(H(H)))))(H(H(H(H)))(H(H(H(H))))))))	H(14)N(2)	7	3	1294.84	2822680	3.64222e+06	6.12875e-11	0.000136812	sp|O13968|YE48_SCHPO	555	FALSE
fissionyeast_NGP_DIA_2.mzML	817.506	773.022	44.4844	WTPVSTJSTSK	WTPVSTJSTSK	(N(N(H(H(H(H(H(H)))))(H(H(H(H)))(H(H(H(H))))))))	H(14)N(2)	7	3	1294.84	2670840	3.46775e+06	3.18289e-11	0.000536728	sp|O13968|YE48_SCHPO	555	FALSE
fissionyeast_NGP_DIA_3.mzML	834.279	781.297	52.9823	WTPVSTJSTSK	WTPVSTJSTSK	(N(N(H(H(H(H(H(H)))))(H(H(H(H)))(H(H(H(H))))))))	H(14)N(2)	7	3	1294.84	3088100	3.67337e+06	9.20263e-08	0.000177683	sp|O13968|YE48_SCHPO	555	FALSE
fissionyeast_NGP_DIA_4.mzML	825.45	772.663	52.787	WTPVSTJSTSK	WTPVSTJSTSK	(N(N(H(H(H(H(H(H)))))(H(H(H(H)))(H(H(H(H))))))))	H(14)N(2)	7	3	1294.84	2482170	4.49251e+06	6.15673e-10	0.000194668	sp|O13968|YE48_SCHPO	555	FALSE
fissionyeast_NGP_DIA_1.mzML	815.201	792.401	22.8003	WTPVSTJSTSK	WTPVSTJSTSK	(N(N(H(H(H(H(H(H(H))))))(H(H(H(H(H(H(H(H)))))))))))	H(15)N(2)	7	3	1348.85	667390	833727	6.96643e-07	0.000402823	sp|O13968|YE48_SCHPO	555	FALSE
fissionyeast_NGP_DIA_2.mzML	810.189	789.893	20.2962	WTPVSTJSTSK	WTPVSTJSTSK	(N(N(H(H(H(H(H(H(H))))))(H(H(H(H(H(H(H(H)))))))))))	H(15)N(2)	7	3	1348.85	680985	932225	8.57008e-09	0.00500317	sp|O13968|YE48_SCHPO	555	FALSE
fissionyeast_NGP_DIA_3.mzML	827.828	800.596	27.232	WTPVSTJSTSK	WTPVSTJSTSK	(N(N(H(H(H(H(H(H(H))))))(H(H(H(H(H(H(H(H)))))))))))	H(15)N(2)	7	3	1348.85	714917	1.01081e+06	3.15555e-09	0.00297419	sp|O13968|YE48_SCHPO	555	FALSE
fissionyeast_NGP_DIA_4.mzML	818.817	792.112	26.7049	WTPVSTJSTSK	WTPVSTJSTSK	(N(N(H(H(H(H(H(H(H))))))(H(H(H(H(H(H(H(H)))))))))))	H(15)N(2)	7	3	1348.85	520077	1.12916e+06	3.83062e-11	0.000723303	sp|O13968|YE48_SCHPO	555	FALSE
fissionyeast_NGP_DIA_1.mzML	858.731	842.416	16.3146	WTPVSTJSTSK	WTPVSTJSTSK	(N(N(H(H(H(H)))(H(H)(H(H))))))	H(8)N(2)	7	2	1455.59	643318	20796.1	3.79602e-05	0.00526393	sp|O13968|YE48_SCHPO	555	FALSE
fissionyeast_NGP_DIA_2.mzML	858.798	840.933	17.8648	WTPVSTJSTSK	WTPVSTJSTSK	(N(N(H(H(H(H)))(H(H)(H(H))))))	H(8)N(2)	7	2	1455.59	875115	2760.48	2.74925e-05	0.000907491	sp|O13968|YE48_SCHPO	555	FALSE
fissionyeast_NGP_DIA_3.mzML	870.307	852.466	17.8406	WTPVSTJSTSK	WTPVSTJSTSK	(N(N(H(H(H(H)))(H(H)(H(H))))))	H(8)N(2)	7	2	1455.59	706920	792179	0.000228474	0.00681348	sp|O13968|YE48_SCHPO	555	FALSE
fissionyeast_NGP_DIA_4.mzML	860.184	844.238	15.9459	WTPVSTJSTSK	WTPVSTJSTSK	(N(N(H(H(H(H)))(H(H)(H(H))))))	H(8)N(2)	7	2	1455.59	670648	11528	3.2973e-05	0.000554206	sp|O13968|YE48_SCHPO	555	FALSE
fissionyeast_NGP_DIA_1.mzML	1987.42	2002.14	-14.7163	YELGLDPQJITVPPLSHK	YELGLDPQJITVPPLSHK	(N(N(H(H(H(H)))(H(H)(H)(H)))))	H(8)N(2)	9	3	1241.89	1584040	6.52284e+06	7.42222e-07	1.45068e-06	sp|O94385|PO152_SCHPO	479	FALSE
fissionyeast_NGP_DIA_2.mzML	2004.99	2021.71	-16.7197	YELGLDPQJITVPPLSHK	YELGLDPQJITVPPLSHK	(N(N(H(H(H(H)))(H(H)(H)(H)))))	H(8)N(2)	9	3	1241.89	1693830	6.62301e+06	1.59324e-05	2.25109e-06	sp|O94385|PO152_SCHPO	479	FALSE
fissionyeast_NGP_DIA_3.mzML	2013.76	2026.83	-13.0654	YELGLDPQJITVPPLSHK	YELGLDPQJITVPPLSHK	(N(N(H(H(H(H)))(H(H)(H)(H)))))	H(8)N(2)	9	3	1241.89	1398510	6.29563e+06	0.000229517	2.6937e-07	sp|O94385|PO152_SCHPO	479	FALSE
fissionyeast_NGP_DIA_4.mzML	1987.28	2002.99	-15.7058	YELGLDPQJITVPPLSHK	YELGLDPQJITVPPLSHK	(N(N(H(H(H(H)))(H(H)(H)(H)))))	H(8)N(2)	9	3	1241.89	1215720	7.24102e+06	4.06018e-05	2.7601e-07	sp|O94385|PO152_SCHPO	479	FALSE
fissionyeast_NGP_DIA_1.mzML	1979.67	1988.39	-8.71832	YELGLDPQJITVPPLSHK	YELGLDPQJITVPPLSHK	(N(N(H(H(H))(H(H)(H(H(H(H))))))))	H(9)N(2)	9	3	1295.91	1526250	8.82449e+06	0.000235793	4.02022e-06	sp|O94385|PO152_SCHPO	479	FALSE
fissionyeast_NGP_DIA_2.mzML	1997.8	2007.17	-9.36773	YELGLDPQJITVPPLSHK	YELGLDPQJITVPPLSHK	(N(N(H(H(H))(H(H)(H(H(H(H))))))))	H(9)N(2)	9	3	1295.91	1368000	6.67985e+06	0.000403343	3.75726e-06	sp|O94385|PO152_SCHPO	479	FALSE
fissionyeast_NGP_DIA_3.mzML	2007.45	2013.94	-6.49004	YELGLDPQJITVPPLSHK	YELGLDPQJITVPPLSHK	(N(N(H(H(H))(H(H)(H(H(H(H))))))))	H(9)N(2)	9	3	1295.91	1358680	6.64436e+06	0.00028327	3.05812e-06	sp|O94385|PO152_SCHPO	479	FALSE
fissionyeast_NGP_DIA_4.mzML	1978.38	1987.97	-9.58534	YELGLDPQJITVPPLSHK	YELGLDPQJITVPPLSHK	(N(N(H(H(H))(H(H)(H(H(H(H))))))))	H(9)N(2)	9	3	1295.91	1557290	8.57765e+06	0.000635903	1.78105e-05	sp|O94385|PO152_SCHPO	479	FALSE
fissionyeast_NGP_DIA_1.mzML	919.036	1013.94	-94.9075	YFJYTQSEQEAAHDK	YFJYTQSEQEAAHDK	(N(N(H(H(H(H)))(H(H)(H(H))))))	H(8)N(2)	3	3	1178.46	1291590	7.03209e+06	0.000219055	3.2499e-07	sp|O13875|YE1A_SCHPO	537	FALSE
fissionyeast_NGP_DIA_2.mzML	929.305	1020.6	-91.2932	YFJYTQSEQEAAHDK	YFJYTQSEQEAAHDK	(N(N(H(H(H(H)))(H(H)(H(H))))))	H(8)N(2)	3	3	1178.46	1327840	6.61081e+06	0.000237886	2.2492e-07	sp|O13875|YE1A_SCHPO	537	FALSE
fissionyeast_NGP_DIA_3.mzML	940.547	1012.19	-71.6455	YFJYTQSEQEAAHDK	YFJYTQSEQEAAHDK	(N(N(H(H(H(H)))(H(H)(H(H))))))	H(8)N(2)	3	3	1178.46	982498	5.84555e+06	0.00029927	2.01641e-07	sp|O13875|YE1A_SCHPO	537	FALSE
fissionyeast_NGP_DIA_4.mzML	915	1003.1	-88.1001	YFJYTQSEQEAAHDK	YFJYTQSEQEAAHDK	(N(N(H(H(H(H)))(H(H)(H(H))))))	H(8)N(2)	3	3	1178.46	1004260	5.29349e+06	0.000225345	2.85298e-07	sp|O13875|YE1A_SCHPO	537	FALSE
fissionyeast_NGP_DIA_1.mzML	1640.92	1716.98	-76.0649	YHELFJASTYNIYTAAQQR	YHELFJASTYNIYTAAQQR	(N(N(H(H(H(H(H(H)))))(H(H)(H(H(H(H(H)))))))))	H(13)N(2)	6	4	1201.49	2993490	7.7253e+06	0.00960558	5.37082e-06	sp|P08091|PPA1_SCHPO	151	FALSE
fissionyeast_NGP_DIA_2.mzML	1658.78	1732.2	-73.4161	YHELFJASTYNIYTAAQQR	YHELFJASTYNIYTAAQQR	(N(N(H(H(H(H(H(H)))))(H(H)(H(H(H(H(H)))))))))	H(13)N(2)	6	4	1201.49	2263950	7.30581e+06	0.00817265	2.7941e-06	sp|P08091|PPA1_SCHPO	151	FALSE
fissionyeast_NGP_DIA_3.mzML	1665.16	1729.4	-64.2444	YHELFJASTYNIYTAAQQR	YHELFJASTYNIYTAAQQR	(N(N(H(H(H(H(H(H)))))(H(H)(H(H(H(H(H)))))))))	H(13)N(2)	6	4	1201.49	2690740	1.10117e+07	0.000796777	2.80946e-06	sp|P08091|PPA1_SCHPO	151	FALSE
fissionyeast_NGP_DIA_1.mzML	1634.24	1698.46	-64.217	YHELFJASTYNIYTAAQQR	YHELFJASTYNIYTAAQQR	(N(N(H(H(H(H(H(H)))))(H(H(H))(H(H(H(H(H)))))))))	H(14)N(2)	6	4	1242	3912490	7.20742e+06	4.97977e-06	6.83412e-05	sp|P08091|PPA1_SCHPO	151	FALSE
fissionyeast_NGP_DIA_2.mzML	1655.85	1715.15	-59.2998	YHELFJASTYNIYTAAQQR	YHELFJASTYNIYTAAQQR	(N(N(H(H(H(H(H(H)))))(H(H(H))(H(H(H(H(H)))))))))	H(14)N(2)	6	4	1242	3186890	7.65375e+06	3.62217e-06	2.08117e-06	sp|P08091|PPA1_SCHPO	151	FALSE
fissionyeast_NGP_DIA_3.mzML	1660.09	1711.85	-51.7608	YHELFJASTYNIYTAAQQR	YHELFJASTYNIYTAAQQR	(N(N(H(H(H(H(H(H)))))(H(H(H))(H(H(H(H(H)))))))))	H(14)N(2)	6	4	1242	4072190	1.12703e+07	8.99544e-06	1.58585e-06	sp|P08091|PPA1_SCHPO	151	FALSE
fissionyeast_NGP_DIA_4.mzML	1631.09	1698.75	-67.6604	YHELFJASTYNIYTAAQQR	YHELFJASTYNIYTAAQQR	(N(N(H(H(H(H(H(H)))))(H(H(H))(H(H(H(H(H)))))))))	H(14)N(2)	6	4	1242	3054870	6.433e+06	2.51033e-05	3.39382e-06	sp|P08091|PPA1_SCHPO	151	FALSE
fissionyeast_NGP_DIA_1.mzML	1627.29	1694.71	-67.4242	YHELFJASTYNIYTAAQQR	YHELFJASTYNIYTAAQQR	(N(N(H(H(H(H))(H(H)))(H(H(H(H(H(H(H(H(H))))))))))))	H(15)N(2)	6	4	1282.52	3664570	6.60836e+06	5.79595e-06	0.00133685	sp|P08091|PPA1_SCHPO	151	FALSE
fissionyeast_NGP_DIA_2.mzML	1651.29	1712.42	-61.1296	YHELFJASTYNIYTAAQQR	YHELFJASTYNIYTAAQQR	(N(N(H(H(H(H))(H(H)))(H(H(H(H(H(H(H(H(H))))))))))))	H(15)N(2)	6	4	1282.52	3215860	6.7058e+06	3.13566e-10	5.88353e-05	sp|P08091|PPA1_SCHPO	151	FALSE
fissionyeast_NGP_DIA_3.mzML	1655.34	1708.38	-53.0377	YHELFJASTYNIYTAAQQR	YHELFJASTYNIYTAAQQR	(N(N(H(H(H(H))(H(H)))(H(H(H(H(H(H(H(H(H))))))))))))	H(15)N(2)	6	4	1282.52	3858390	8.5776e+06	7.88899e-07	0.0001064	sp|P08091|PPA1_SCHPO	151	FALSE
fissionyeast_NGP_DIA_4.mzML	1624.45	1697.26	-72.8125	YHELFJASTYNIYTAAQQR	YHELFJASTYNIYTAAQQR	(N(N(H(H(H(H))(H(H)))(H(H(H(H(H(H(H(H(H))))))))))))	H(15)N(2)	6	4	1282.52	3155850	6.43488e+06	0.000392149	4.54014e-05	sp|P08091|PPA1_SCHPO	151	FALSE
fissionyeast_NGP_DIA_1.mzML	1628.23	1717.84	-89.6094	YHELFJASTYNIYTAAQQR	YHELFJASTYNIYTAAQQR	(N(N(H(H(H))(H(H(H(H)))))))	H(7)N(2)	6	3	1277.54	4619270	78567.2	0.000587935	0.00114065	sp|P08091|PPA1_SCHPO	151	FALSE
fissionyeast_NGP_DIA_3.mzML	1656.18	1730.24	-74.0624	YHELFJASTYNIYTAAQQR	YHELFJASTYNIYTAAQQR	(N(N(H(H(H))(H(H(H(H)))))))	H(7)N(2)	6	3	1277.54	4915150	399731	0.00211591	0.000133885	sp|P08091|PPA1_SCHPO	151	FALSE
fissionyeast_NGP_DIA_1.mzML	1614.09	1689.62	-75.529	YHELFJASTYNIYTAAQQR	YHELFJASTYNIYTAAQQR	(N(N(H(H(H(H(H(H(H(H)))))))(H(H(H(H(H(H(H(H)))))))))))	H(16)N(2)	6	4	1323.03	2687440	3.3073e+06	0.00341266	2.11321e-05	sp|P08091|PPA1_SCHPO	151	FALSE
fissionyeast_NGP_DIA_2.mzML	1646.13	1708.88	-62.7484	YHELFJASTYNIYTAAQQR	YHELFJASTYNIYTAAQQR	(N(N(H(H(H(H(H(H(H(H)))))))(H(H(H(H(H(H(H(H)))))))))))	H(16)N(2)	6	4	1323.03	2231470	3.80899e+06	0.000828306	4.96815e-07	sp|P08091|PPA1_SCHPO	151	FALSE
fissionyeast_NGP_DIA_3.mzML	1649.34	1703.67	-54.3343	YHELFJASTYNIYTAAQQR	YHELFJASTYNIYTAAQQR	(N(N(H(H(H(H(H(H(H(H)))))))(H(H(H(H(H(H(H(H)))))))))))	H(16)N(2)	6	4	1323.03	2665880	3.97077e+06	2.85983e-07	1.41692e-06	sp|P08091|PPA1_SCHPO	151	FALSE
fissionyeast_NGP_DIA_4.mzML	1618.2	1694.96	-76.756	YHELFJASTYNIYTAAQQR	YHELFJASTYNIYTAAQQR	(N(N(H(H(H(H(H(H(H(H)))))))(H(H(H(H(H(H(H(H)))))))))))	H(16)N(2)	6	4	1323.03	2420690	2.77249e+06	3.69952e-07	9.19904e-07	sp|P08091|PPA1_SCHPO	151	FALSE
fissionyeast_NGP_DIA_1.mzML	1614.09	1718.02	-103.935	YHELFJASTYNIYTAAQQR	YHELFJASTYNIYTAAQQR	(N(N(H(H(H(H)))(H(H)(H)(H)))))	H(8)N(2)	6	3	1331.56	2802700	263712	0.00125299	4.91014e-05	sp|P08091|PPA1_SCHPO	151	FALSE
fissionyeast_NGP_DIA_2.mzML	1646.13	1733.46	-87.3309	YHELFJASTYNIYTAAQQR	YHELFJASTYNIYTAAQQR	(N(N(H(H(H(H)))(H(H)(H)(H)))))	H(8)N(2)	6	3	1331.56	2453810	191203	0.00117975	2.18872e-05	sp|P08091|PPA1_SCHPO	151	FALSE
fissionyeast_NGP_DIA_4.mzML	1618.2	1702.54	-84.3422	YHELFJASTYNIYTAAQQR	YHELFJASTYNIYTAAQQR	(N(N(H(H(H(H)))(H(H)(H)(H)))))	H(8)N(2)	6	3	1331.56	2610140	284445	0.00929859	1.65404e-05	sp|P08091|PPA1_SCHPO	151	FALSE
fissionyeast_NGP_DIA_3.mzML	1643.1	1634.29	8.80766	YHELFJASTYNIYTAAQQR	YHELFJASTYNIYTAAQQR	(N(N(H(H(H(H(H(H(H(H)))))))(H(H(H(H(H(H(H(H(H))))))))))))	H(17)N(2)	6	4	1363.55	1020870	1.89793e+06	0.0023588	5.90438e-06	sp|P08091|PPA1_SCHPO	151	FALSE
fissionyeast_NGP_DIA_4.mzML	1611.53	1607.13	4.40286	YHELFJASTYNIYTAAQQR	YHELFJASTYNIYTAAQQR	(N(N(H(H(H(H(H(H(H(H)))))))(H(H(H(H(H(H(H(H(H))))))))))))	H(17)N(2)	6	4	1363.55	961359	1.41489e+06	0.00109503	5.61097e-06	sp|P08091|PPA1_SCHPO	151	FALSE
fissionyeast_NGP_DIA_1.mzML	1658.38	1716.55	-58.1684	YHELFJASTYNIYTAAQQR	YHELFJASTYNIYTAAQQR	(N(N(H(H(H(H(H))))(H(H)(H(H(H(H))))))))	H(11)N(2)	6	3	1493.62	1931890	8.39436e+06	1.53155e-05	1.2931e-06	sp|P08091|PPA1_SCHPO	151	FALSE
fissionyeast_NGP_DIA_2.mzML	1670.11	1731.68	-61.5731	YHELFJASTYNIYTAAQQR	YHELFJASTYNIYTAAQQR	(N(N(H(H(H(H(H))))(H(H)(H(H(H(H))))))))	H(11)N(2)	6	3	1493.62	1659620	7.41084e+06	1.53842e-07	1.23229e-06	sp|P08091|PPA1_SCHPO	151	FALSE
fissionyeast_NGP_DIA_3.mzML	1676.42	1728.98	-52.5556	YHELFJASTYNIYTAAQQR	YHELFJASTYNIYTAAQQR	(N(N(H(H(H(H(H))))(H(H)(H(H(H(H))))))))	H(11)N(2)	6	3	1493.62	1307310	6.69054e+06	7.32518e-05	5.07044e-07	sp|P08091|PPA1_SCHPO	151	FALSE
fissionyeast_NGP_DIA_4.mzML	1649.06	1702.56	-53.5021	YHELFJASTYNIYTAAQQR	YHELFJASTYNIYTAAQQR	(N(N(H(H(H(H(H))))(H(H)(H(H(H(H))))))))	H(11)N(2)	6	3	1493.62	1342470	6.55915e+06	4.78048e-07	9.77022e-07	sp|P08091|PPA1_SCHPO	151	FALSE
fissionyeast_NGP_DIA_1.mzML	1649.71	1712.83	-63.1231	YHELFJASTYNIYTAAQQR	YHELFJASTYNIYTAAQQR	(N(N(H(H(H(H(H(H)))))(H(H(H))(H(H(H)))))))	H(12)N(2)	6	3	1547.63	5570310	2.88596e+07	8.67017e-08	2.7047e-06	sp|P08091|PPA1_SCHPO	151	FALSE
fissionyeast_NGP_DIA_2.mzML	1662.91	1727.56	-64.6524	YHELFJASTYNIYTAAQQR	YHELFJASTYNIYTAAQQR	(N(N(H(H(H(H(H(H)))))(H(H(H))(H(H(H)))))))	H(12)N(2)	6	3	1547.63	4125100	2.18727e+07	3.83836e-07	3.0708e-07	sp|P08091|PPA1_SCHPO	151	FALSE
fissionyeast_NGP_DIA_3.mzML	1670.56	1725.39	-54.8315	YHELFJASTYNIYTAAQQR	YHELFJASTYNIYTAAQQR	(N(N(H(H(H(H(H(H)))))(H(H(H))(H(H(H)))))))	H(12)N(2)	6	3	1547.63	3854710	1.99358e+07	3.38434e-06	7.16745e-07	sp|P08091|PPA1_SCHPO	151	FALSE
fissionyeast_NGP_DIA_4.mzML	1643.73	1702.38	-58.6548	YHELFJASTYNIYTAAQQR	YHELFJASTYNIYTAAQQR	(N(N(H(H(H(H(H(H)))))(H(H(H))(H(H(H)))))))	H(12)N(2)	6	3	1547.63	3314860	1.94536e+07	2.00675e-05	1.34195e-06	sp|P08091|PPA1_SCHPO	151	FALSE
fissionyeast_NGP_DIA_1.mzML	1640.46	1709.84	-69.3803	YHELFJASTYNIYTAAQQR	YHELFJASTYNIYTAAQQR	(N(N(H(H(H(H(H))))(H(H(H(H(H(H(H(H)))))))))))	H(13)N(2)	6	3	1601.65	12626700	6.92108e+07	3.29537e-10	1.02205e-05	sp|P08091|PPA1_SCHPO	151	FALSE
fissionyeast_NGP_DIA_2.mzML	1658.83	1724.58	-65.7543	YHELFJASTYNIYTAAQQR	YHELFJASTYNIYTAAQQR	(N(N(H(H(H(H(H))))(H(H(H(H(H(H(H(H)))))))))))	H(13)N(2)	6	3	1601.65	9330680	4.86664e+07	4.82503e-13	2.57228e-06	sp|P08091|PPA1_SCHPO	151	FALSE
fissionyeast_NGP_DIA_3.mzML	1664.07	1722.53	-58.4588	YHELFJASTYNIYTAAQQR	YHELFJASTYNIYTAAQQR	(N(N(H(H(H(H(H))))(H(H(H(H(H(H(H(H)))))))))))	H(13)N(2)	6	3	1601.65	9131110	5.10203e+07	1.45214e-12	4.58472e-06	sp|P08091|PPA1_SCHPO	151	FALSE
fissionyeast_NGP_DIA_4.mzML	1638.05	1701.98	-63.9282	YHELFJASTYNIYTAAQQR	YHELFJASTYNIYTAAQQR	(N(N(H(H(H(H(H))))(H(H(H(H(H(H(H(H)))))))))))	H(13)N(2)	6	3	1601.65	9480460	4.91572e+07	8.20647e-10	9.81276e-06	sp|P08091|PPA1_SCHPO	151	FALSE
fissionyeast_NGP_DIA_1.mzML	2014.54	1990.13	24.4139	YNTDPVCAFDJSTVVELSDK	YNTDPVC[160]AFDJSTVVELSDK	(N(N(H(H(H(H)))(H(H(H(H)))))))	H(8)N(2)	11	3	1326.21	7725460	12281874	0.000223255	3.7065e-05	sp|O74551|YCVC_SCHPO	53	FALSE
fissionyeast_NGP_DIA_2.mzML	2032.17	2009.04	23.1276	YNTDPVCAFDJSTVVELSDK	YNTDPVC[160]AFDJSTVVELSDK	(N(N(H(H(H(H)))(H(H(H(H)))))))	H(8)N(2)	11	3	1326.21	8105380	1.1552e+07	0.0002243	3.87297e-05	sp|O74551|YCVC_SCHPO	53	FALSE
fissionyeast_NGP_DIA_3.mzML	2036.18	2015.57	20.6145	YNTDPVCAFDJSTVVELSDK	YNTDPVC[160]AFDJSTVVELSDK	(N(N(H(H(H(H)))(H(H(H(H)))))))	H(8)N(2)	11	3	1326.21	7500340	1.04257e+07	0.000226389	7.87779e-06	sp|O74551|YCVC_SCHPO	53	FALSE
fissionyeast_NGP_DIA_4.mzML	2012.58	1989.98	22.6009	YNTDPVCAFDJSTVVELSDK	YNTDPVC[160]AFDJSTVVELSDK	(N(N(H(H(H(H)))(H(H(H(H)))))))	H(8)N(2)	11	3	1326.21	6838250	1.08978e+07	0.000458557	2.17582e-05	sp|O74551|YCVC_SCHPO	53	FALSE
fissionyeast_NGP_DIA_1.mzML	2358.2	2297.28	60.917	YQQSGLPLGIIFYJSTESR	YQQSGLPLGIIFYJSTESR	(N(N(H(H(H(H)))(H(H)(H)(H)))))	H(8)N(2)	14	3	1292.56	6593850	9.69981e+06	0.000482401	1.58317e-05	sp|Q10057|PDI1_SCHPO	257	FALSE
fissionyeast_NGP_DIA_2.mzML	2384.8	2322.09	62.707	YQQSGLPLGIIFYJSTESR	YQQSGLPLGIIFYJSTESR	(N(N(H(H(H(H)))(H(H)(H)(H)))))	H(8)N(2)	14	3	1292.56	4734320	7.80989e+06	0.000453045	3.72981e-05	sp|Q10057|PDI1_SCHPO	257	FALSE
fissionyeast_NGP_DIA_3.mzML	2380.68	2320.08	60.6014	YQQSGLPLGIIFYJSTESR	YQQSGLPLGIIFYJSTESR	(N(N(H(H(H(H)))(H(H)(H)(H)))))	H(8)N(2)	14	3	1292.56	4855290	5.96762e+06	0.000793028	0.000677352	sp|Q10057|PDI1_SCHPO	257	FALSE
fissionyeast_NGP_DIA_4.mzML	2362.54	2296.57	65.9745	YQQSGLPLGIIFYJSTESR	YQQSGLPLGIIFYJSTESR	(N(N(H(H(H(H)))(H(H)(H)(H)))))	H(8)N(2)	14	3	1292.56	5418190	7.71836e+06	0.000454884	3.33545e-05	sp|Q10057|PDI1_SCHPO	257	FALSE
fissionyeast_NGP_DIA_1.mzML	2344.51	2248.87	95.6394	YQQSGLPLGIIFYJSTESR	YQQSGLPLGIIFYJSTESR	(N(N(H(H(H(H)))(H(H)(H(H)(H))))))	H(9)N(2)	14	3	1346.58	8691150	1.05836e+07	0.00025677	5.76927e-05	sp|Q10057|PDI1_SCHPO	257	FALSE
fissionyeast_NGP_DIA_2.mzML	2371.33	2273.39	97.9416	YQQSGLPLGIIFYJSTESR	YQQSGLPLGIIFYJSTESR	(N(N(H(H(H(H)))(H(H)(H(H)(H))))))	H(9)N(2)	14	3	1346.58	8508220	1.21359e+07	0.000292316	0.000142192	sp|Q10057|PDI1_SCHPO	257	FALSE
fissionyeast_NGP_DIA_3.mzML	2366.39	2273.33	93.0599	YQQSGLPLGIIFYJSTESR	YQQSGLPLGIIFYJSTESR	(N(N(H(H(H(H)))(H(H)(H(H)(H))))))	H(9)N(2)	14	3	1346.58	8431240	1.16201e+07	0.000268259	0.00016491	sp|Q10057|PDI1_SCHPO	257	FALSE
fissionyeast_NGP_DIA_4.mzML	2346.5	2244.98	101.517	YQQSGLPLGIIFYJSTESR	YQQSGLPLGIIFYJSTESR	(N(N(H(H(H(H)))(H(H)(H(H)(H))))))	H(9)N(2)	14	3	1346.58	9519340	1.09961e+07	0.0002725	0.000181145	sp|Q10057|PDI1_SCHPO	257	FALSE
fissionyeast_NGP_DIA_1.mzML	2927.76	2873.41	54.349	YQQSGLPLGIIFYJSTESRDELYDVFQPLAK	YQQSGLPLGIIFYJSTESRDELYDVFQPLAK	(N(N(H(H(H(H)))(H(H(H(H)))))))	H(8)N(2)	14	4	1324.35	6549980	6.64026e+06	0.00145128	1.49681e-05	sp|Q10057|PDI1_SCHPO	257	FALSE
fissionyeast_NGP_DIA_2.mzML	2957.02	2868.07	88.9511	YQQSGLPLGIIFYJSTESRDELYDVFQPLAK	YQQSGLPLGIIFYJSTESRDELYDVFQPLAK	(N(N(H(H(H(H)))(H(H(H(H)))))))	H(8)N(2)	14	4	1324.35	9798920	1.43755e+07	0.00143181	9.04374e-05	sp|Q10057|PDI1_SCHPO	257	FALSE
fissionyeast_NGP_DIA_3.mzML	2942.5	2870.3	72.2018	YQQSGLPLGIIFYJSTESRDELYDVFQPLAK	YQQSGLPLGIIFYJSTESRDELYDVFQPLAK	(N(N(H(H(H(H)))(H(H(H(H)))))))	H(8)N(2)	14	4	1324.35	8063940	7.7279e+06	0.00144155	8.40026e-06	sp|Q10057|PDI1_SCHPO	257	FALSE
fissionyeast_NGP_DIA_4.mzML	2919.47	2834.96	84.5083	YQQSGLPLGIIFYJSTESRDELYDVFQPLAK	YQQSGLPLGIIFYJSTESRDELYDVFQPLAK	(N(N(H(H(H(H)))(H(H(H(H)))))))	H(8)N(2)	14	4	1324.35	8532600	5.62366e+06	0.00129095	8.69843e-06	sp|Q10057|PDI1_SCHPO	257	FALSE

## Sheet: PeptideEntrapment
Run	RT	AssayRT	DeltaRT	Sequence	FullPeptideName	GlycanStruct	GlycanComposition	GlycanSite	Charge	PrecursorMZ	Intensity	PrecursorIntensity	GlycoformQValue	PeakGroupQValue	ProteinName	ProteinGlycoSite	Entrapment
fissionyeast_NGP_DIA_1.mzML	2173.96	2168.1	5.86234	AAJDSFLWGPYRPNLYVGIR	AAJDSFLWGPYRPNLYVGIR	(N(N(H(H(H(H)))(H(H)(H)(H)))))	H(8)N(2)	3	3	1337.93	1728090	7.13809e+06	5.65566e-05	7.62344e-06	sp|O14255|GCS1_SCHPO	39	FALSE
fissionyeast_NGP_DIA_2.mzML	2208.07	2195.9	12.1734	AAJDSFLWGPYRPNLYVGIR	AAJDSFLWGPYRPNLYVGIR	(N(N(H(H(H(H)))(H(H)(H)(H)))))	H(8)N(2)	3	3	1337.93	1471310	7.01314e+06	0.000525008	0.000838822	sp|O14255|GCS1_SCHPO	39	FALSE
fissionyeast_NGP_DIA_3.mzML	2210.23	2199.02	11.2111	AAJDSFLWGPYRPNLYVGIR	AAJDSFLWGPYRPNLYVGIR	(N(N(H(H(H(H)))(H(H)(H)(H)))))	H(8)N(2)	3	3	1337.93	1359420	6.82671e+06	7.61864e-05	0.000581106	sp|O14255|GCS1_SCHPO	39	FALSE
fissionyeast_NGP_DIA_4.mzML	2178.88	2163.16	15.7241	AAJDSFLWGPYRPNLYVGIR	AAJDSFLWGPYRPNLYVGIR	(N(N(H(H(H(H)))(H(H)(H)(H)))))	H(8)N(2)	3	3	1337.93	903914	3.47166e+06	9.32691e-05	8.00037e-05	sp|O14255|GCS1_SCHPO	39	FALSE
fissionyeast_NGP_DIA_1.mzML	1906.25	1958.23	-51.9773	AAJDSFLWGPYRPNLYVGIRPK	AAJDSFLWGPYRPNLYVGIRPK	(N(N(H(H(H(H)))(H(H)(H)(H)))))	H(8)N(2)	3	4	1059.98	4428760	2.63539e+07	0.000501515	1.02782e-06	sp|O14255|GCS1_SCHPO	39	FALSE
fissionyeast_NGP_DIA_2.mzML	1912.67	1974.46	-61.7853	AAJDSFLWGPYRPNLYVGIRPK	AAJDSFLWGPYRPNLYVGIRPK	(N(N(H(H(H(H)))(H(H)(H)(H)))))	H(8)N(2)	3	4	1059.98	6046270	2.56807e+07	0.000503766	8.7246e-06	sp|O14255|GCS1_SCHPO	39	FALSE
fissionyeast_NGP_DIA_3.mzML	1924.94	1984.65	-59.7112	AAJDSFLWGPYRPNLYVGIRPK	AAJDSFLWGPYRPNLYVGIRPK	(N(N(H(H(H(H)))(H(H)(H)(H)))))	H(8)N(2)	3	4	1059.98	4851320	1.9781e+07	0.000497018	3.00532e-06	sp|O14255|GCS1_SCHPO	39	FALSE
fissionyeast_NGP_DIA_4.mzML	1896.76	1953.39	-56.6259	AAJDSFLWGPYRPNLYVGIRPK	AAJDSFLWGPYRPNLYVGIRPK	(N(N(H(H(H(H)))(H(H)(H)(H)))))	H(8)N(2)	3	4	1059.98	5641270	2.12699e+07	0.000856203	2.48424e-05	sp|O14255|GCS1_SCHPO	39	FALSE
fissionyeast_NGP_DIA_2.mzML	1912.54	1972.63	-60.0871	AAJDSFLWGPYRPNLYVGIRPK	AAJDSFLWGPYRPNLYVGIRPK	(N(N(H(H(H(H)))(H(H)(H)(H)))))	H(8)N(2)	3	3	1412.98	762896	6.97303e+06	0.00171839	0.00442992	sp|O14255|GCS1_SCHPO	39	FALSE
fissionyeast_NGP_DIA_3.mzML	1923.83	1982.86	-59.0266	AAJDSFLWGPYRPNLYVGIRPK	AAJDSFLWGPYRPNLYVGIRPK	(N(N(H(H(H(H)))(H(H)(H)(H)))))	H(8)N(2)	3	3	1412.98	853414	7.97744e+06	8.36733e-06	0.000254528	sp|O14255|GCS1_SCHPO	39	FALSE
fissionyeast_NGP_DIA_3.mzML	1707.04	1819.4	-112.359	AGHSHTYELAPASPJTSISWIQSYSPR	AGHSHTYELAPASPJTSISWIQSYSPR	(N(N(H(H(H(H(H))))(H(H(H(H(H(H(H(H)))))))))))	H(13)N(2)	15	4	1368.32	2954610	1.00787e+07	0.00114718	0.000134987	sp|P87167|BUT2_SCHPO	364	FALSE
fissionyeast_NGP_DIA_1.mzML	1694.27	1801.89	-107.618	AGHSHTYELAPASPJTSISWIQSYSPR	AGHSHTYELAPASPJTSISWIQSYSPR	(N(N(H(H(H(H(H(H)))))(H(H)(H(H(H(H(H(H))))))))))	H(14)N(2)	15	4	1408.84	8168140	3.32624e+07	0.00379106	9.2559e-05	sp|P87167|BUT2_SCHPO	364	FALSE
fissionyeast_NGP_DIA_2.mzML	1708.5	1820.04	-111.542	AGHSHTYELAPASPJTSISWIQSYSPR	AGHSHTYELAPASPJTSISWIQSYSPR	(N(N(H(H(H(H(H(H)))))(H(H)(H(H(H(H(H(H))))))))))	H(14)N(2)	15	4	1408.84	7817200	2.85207e+07	0.00387497	0.000112765	sp|P87167|BUT2_SCHPO	364	FALSE
fissionyeast_NGP_DIA_3.mzML	1704.98	1814.43	-109.446	AGHSHTYELAPASPJTSISWIQSYSPR	AGHSHTYELAPASPJTSISWIQSYSPR	(N(N(H(H(H(H(H(H)))))(H(H)(H(H(H(H(H(H))))))))))	H(14)N(2)	15	4	1408.84	7448760	2.67286e+07	0.00305447	6.81548e-05	sp|P87167|BUT2_SCHPO	364	FALSE
fissionyeast_NGP_DIA_4.mzML	1679.63	1758.9	-79.2746	AGHSHTYELAPASPJTSISWIQSYSPR	AGHSHTYELAPASPJTSISWIQSYSPR	(N(N(H(H(H(H(H(H)))))(H(H)(H(H(H(H(H(H))))))))))	H(14)N(2)	15	4	1408.84	9278680	2.69764e+07	0.00886711	0.000939605	sp|P87167|BUT2_SCHPO	364	FALSE
fissionyeast_NGP_DIA_1.mzML	1690.96	1800.29	-109.332	AGHSHTYELAPASPJTSISWIQSYSPR	AGHSHTYELAPASPJTSISWIQSYSPR	(N(N(H(H(H(H(H(H(H))))))(H(H(H(H(H(H(H(H)))))))))))	H(15)N(2)	15	4	1449.35	11669700	4.96122e+07	4.2884e-05	9.42147e-05	sp|P87167|BUT2_SCHPO	364	FALSE
fissionyeast_NGP_DIA_2.mzML	1704.02	1818.74	-114.716	AGHSHTYELAPASPJTSISWIQSYSPR	AGHSHTYELAPASPJTSISWIQSYSPR	(N(N(H(H(H(H(H(H(H))))))(H(H(H(H(H(H(H(H)))))))))))	H(15)N(2)	15	4	1449.35	11724500	4.555e+07	0.00112369	0.000144114	sp|P87167|BUT2_SCHPO	364	FALSE
fissionyeast_NGP_DIA_3.mzML	1701.54	1812.82	-111.275	AGHSHTYELAPASPJTSISWIQSYSPR	AGHSHTYELAPASPJTSISWIQSYSPR	(N(N(H(H(H(H(H(H(H))))))(H(H(H(H(H(H(H(H)))))))))))	H(15)N(2)	15	4	1449.35	9752270	3.60179e+07	2.78065e-05	8.1542e-06	sp|P87167|BUT2_SCHPO	364	FALSE
fissionyeast_NGP_DIA_4.mzML	1674.59	1756.97	-82.3794	AGHSHTYELAPASPJTSISWIQSYSPR	AGHSHTYELAPASPJTSISWIQSYSPR	(N(N(H(H(H(H(H(H(H))))))(H(H(H(H(H(H(H(H)))))))))))	H(15)N(2)	15	4	1449.35	12441500	4.01135e+07	0.00166916	0.00175938	sp|P87167|BUT2_SCHPO	364	FALSE
fissionyeast_NGP_DIA_1.mzML	1686.34	1791.98	-105.641	AGHSHTYELAPASPJTSISWIQSYSPR	AGHSHTYELAPASPJTSISWIQSYSPR	(N(N(H(H(H(H(H(H(H(H)))))))(H(H(H(H(H(H(H(H)))))))))))	H(16)N(2)	15	4	1489.86	10780400	4.2731e+07	0.00226642	4.37319e-05	sp|P87167|BUT2_SCHPO	364	FALSE
fissionyeast_NGP_DIA_2.mzML	1699.16	1811.8	-112.639	AGHSHTYELAPASPJTSISWIQSYSPR	AGHSHTYELAPASPJTSISWIQSYSPR	(N(N(H(H(H(H(H(H(H(H)))))))(H(H(H(H(H(H(H(H)))))))))))	H(16)N(2)	15	4	1489.86	11938000	4.96406e+07	0.000109415	0.000216186	sp|P87167|BUT2_SCHPO	364	FALSE
fissionyeast_NGP_DIA_3.mzML	1698.37	1804.41	-106.037	AGHSHTYELAPASPJTSISWIQSYSPR	AGHSHTYELAPASPJTSISWIQSYSPR	(N(N(H(H(H(H(H(H(H(H)))))))(H(H(H(H(H(H(H(H)))))))))))	H(16)N(2)	15	4	1489.86	9452020	38867107	0.000138433	9.36624e-05	sp|P87167|BUT2_SCHPO	364	FALSE
fissionyeast_NGP_DIA_4.mzML	1669.46	1747.22	-77.7603	AGHSHTYELAPASPJTSISWIQSYSPR	AGHSHTYELAPASPJTSISWIQSYSPR	(N(N(H(H(H(H(H(H(H(H)))))))(H(H(H(H(H(H(H(H)))))))))))	H(16)N(2)	15	4	1489.86	10281800	4.38668e+07	9.6125e-05	0.000371235	sp|P87167|BUT2_SCHPO	364	FALSE
fissionyeast_NGP_DIA_1.mzML	1683	1783.37	-100.374	AGHSHTYELAPASPJTSISWIQSYSPR	AGHSHTYELAPASPJTSISWIQSYSPR	(N(N(H(H(H(H(H(H(H(H)))))))(H(H(H(H(H(H(H(H(H))))))))))))	H(17)N(2)	15	4	1530.38	4772690	1.4258e+07	0.00076925	8.72839e-05	sp|P87167|BUT2_SCHPO	364	FALSE
fissionyeast_NGP_DIA_3.mzML	1694.49	1795.73	-101.242	AGHSHTYELAPASPJTSISWIQSYSPR	AGHSHTYELAPASPJTSISWIQSYSPR	(N(N(H(H(H(H(H(H(H(H)))))))(H(H(H(H(H(H(H(H(H))))))))))))	H(17)N(2)	15	4	1530.38	4625680	1.69225e+07	0.000411607	1.89703e-05	sp|P87167|BUT2_SCHPO	364	FALSE
fissionyeast_NGP_DIA_4.mzML	1664.78	1737.77	-72.9948	AGHSHTYELAPASPJTSISWIQSYSPR	AGHSHTYELAPASPJTSISWIQSYSPR	(N(N(H(H(H(H(H(H(H(H)))))))(H(H(H(H(H(H(H(H(H))))))))))))	H(17)N(2)	15	4	1530.38	4678420	1.73389e+07	0.00661973	4.98118e-05	sp|P87167|BUT2_SCHPO	364	FALSE
fissionyeast_NGP_DIA_4.mzML	2687.22	2659.37	27.85	AJLTFSEINSIILFGGASR	AJLTFSEINSIILFGGASR	(N(N(H(H(H(H(H))))(H(H(H(H)))))))	H(9)N(2)	2	3	1292.24	1189220	740184	0.0069632	1.67067e-06	sp|Q10061|LHS1_SCHPO	359	FALSE
fissionyeast_NGP_DIA_1.mzML	1077	1108.25	-31.25	AJMTRLIQEK	AJMTRLIQEK	(N(N(H(H(H(H)))(H(H)(H)(H)))))	H(8)N(2)	2	2	1453.63	956226	4.27674e+06	4.33383e-06	5.33351e-05	sp|Q10309|YD56_SCHPO	752	FALSE
fissionyeast_NGP_DIA_2.mzML	1092.26	1124.63	-32.3697	AJMTRLIQEK	AJMTRLIQEK	(N(N(H(H(H(H)))(H(H)(H)(H)))))	H(8)N(2)	2	2	1453.63	992298	3.84127e+06	4.68047e-06	0.000104358	sp|Q10309|YD56_SCHPO	752	FALSE
fissionyeast_NGP_DIA_3.mzML	1097.62	1127.12	-29.4972	AJMTRLIQEK	AJMTRLIQEK	(N(N(H(H(H(H)))(H(H)(H)(H)))))	H(8)N(2)	2	2	1453.63	859275	3.788e+06	4.07023e-06	0.000131857	sp|Q10309|YD56_SCHPO	752	FALSE
fissionyeast_NGP_DIA_4.mzML	1079.1	1112.47	-33.3671	AJMTRLIQEK	AJMTRLIQEK	(N(N(H(H(H(H)))(H(H)(H)(H)))))	H(8)N(2)	2	2	1453.63	889799	3.7098e+06	2.20032e-05	2.34988e-05	sp|Q10309|YD56_SCHPO	752	FALSE
fissionyeast_NGP_DIA_1.mzML	2184.1	2079.5	104.602	ANAGFJISLSDYWGR	ANAGFJISLSDYWGR	(N(N(H(H(H(H)))(H(H)(H)(H)))))	H(8)N(2)	6	3	1125.13	729911	706268	0.00480784	2.01444e-05	sp|P78854|PLB1_SCHPO	220	FALSE
fissionyeast_NGP_DIA_1.mzML	2176.24	2088.37	87.8742	ANAGFJISLSDYWGR	ANAGFJISLSDYWGR	(N(N(H(H)(H(H)(H(H(H(H(H)))))))))	H(9)N(2)	6	3	1179.15	4525350	3.65897e+06	0.000248476	1.08175e-05	sp|P78854|PLB1_SCHPO	220	FALSE
fissionyeast_NGP_DIA_2.mzML	2204.7	2107.02	97.68	ANAGFJISLSDYWGR	ANAGFJISLSDYWGR	(N(N(H(H)(H(H)(H(H(H(H(H)))))))))	H(9)N(2)	6	3	1179.15	4247900	3.60718e+06	0.000252074	6.09638e-06	sp|P78854|PLB1_SCHPO	220	FALSE
fissionyeast_NGP_DIA_3.mzML	2208.5	2112.27	96.2287	ANAGFJISLSDYWGR	ANAGFJISLSDYWGR	(N(N(H(H)(H(H)(H(H(H(H(H)))))))))	H(9)N(2)	6	3	1179.15	3992810	4.45102e+06	0.000250277	1.60398e-05	sp|P78854|PLB1_SCHPO	220	FALSE
fissionyeast_NGP_DIA_4.mzML	2178.52	2075.98	102.539	ANAGFJISLSDYWGR	ANAGFJISLSDYWGR	(N(N(H(H)(H(H)(H(H(H(H(H)))))))))	H(9)N(2)	6	3	1179.15	3023190	2.56355e+06	0.0024821	1.6639e-05	sp|P78854|PLB1_SCHPO	220	FALSE
fissionyeast_NGP_DIA_1.mzML	2165.53	2074.03	91.5004	ANAGFJISLSDYWGR	ANAGFJISLSDYWGR	(N(N(H(H(H(H(H))))(H(H(H(H(H))))))))	H(10)N(2)	6	3	1233.17	3247390	3.29915e+06	0.00189371	1.42975e-05	sp|P78854|PLB1_SCHPO	220	FALSE
fissionyeast_NGP_DIA_2.mzML	2193.59	2092.68	100.913	ANAGFJISLSDYWGR	ANAGFJISLSDYWGR	(N(N(H(H(H(H(H))))(H(H(H(H(H))))))))	H(10)N(2)	6	3	1233.17	2858490	3.3881e+06	0.000567936	6.58887e-06	sp|P78854|PLB1_SCHPO	220	FALSE
fissionyeast_NGP_DIA_3.mzML	2197.25	2097.43	99.8241	ANAGFJISLSDYWGR	ANAGFJISLSDYWGR	(N(N(H(H(H(H(H))))(H(H(H(H(H))))))))	H(10)N(2)	6	3	1233.17	2548970	3.98057e+06	0.000888876	7.2664e-06	sp|P78854|PLB1_SCHPO	220	FALSE
fissionyeast_NGP_DIA_4.mzML	2163.32	2064.16	99.164	ANAGFJISLSDYWGR	ANAGFJISLSDYWGR	(N(N(H(H(H(H(H))))(H(H(H(H(H))))))))	H(10)N(2)	6	3	1233.17	2540930	2.46249e+06	0.00368217	3.36633e-05	sp|P78854|PLB1_SCHPO	220	FALSE
fissionyeast_NGP_DIA_1.mzML	2156.91	2067.79	89.1192	ANAGFJISLSDYWGR	ANAGFJISLSDYWGR	(N(N(H(H(H(H(H))))(H(H)(H(H(H(H))))))))	H(11)N(2)	6	3	1287.18	2736290	1.16602e+07	3.04153e-07	2.2154e-06	sp|P78854|PLB1_SCHPO	220	FALSE
fissionyeast_NGP_DIA_2.mzML	2184.64	2086.52	98.1188	ANAGFJISLSDYWGR	ANAGFJISLSDYWGR	(N(N(H(H(H(H(H))))(H(H)(H(H(H(H))))))))	H(11)N(2)	6	3	1287.18	1814820	1.17097e+07	0.00332945	1.12296e-05	sp|P78854|PLB1_SCHPO	220	FALSE
fissionyeast_NGP_DIA_3.mzML	2188.86	2091.06	97.7988	ANAGFJISLSDYWGR	ANAGFJISLSDYWGR	(N(N(H(H(H(H(H))))(H(H)(H(H(H(H))))))))	H(11)N(2)	6	3	1287.18	2745610	1.26264e+07	0.000506071	3.6284e-06	sp|P78854|PLB1_SCHPO	220	FALSE
fissionyeast_NGP_DIA_4.mzML	2150.7	2059.15	91.5499	ANAGFJISLSDYWGR	ANAGFJISLSDYWGR	(N(N(H(H(H(H(H))))(H(H)(H(H(H(H))))))))	H(11)N(2)	6	3	1287.18	2021710	1.03675e+07	0.0011063	1.17131e-05	sp|P78854|PLB1_SCHPO	220	FALSE
fissionyeast_NGP_DIA_1.mzML	2148.78	2060.64	88.1448	ANAGFJISLSDYWGR	ANAGFJISLSDYWGR	(N(N(H(H(H(H(H))))(H(H(H(H)))(H(H(H)))))))	H(12)N(2)	6	3	1341.2	14021400	1.204e+07	7.0076e-10	9.03259e-06	sp|P78854|PLB1_SCHPO	220	FALSE
fissionyeast_NGP_DIA_2.mzML	2175.31	2079.51	95.8035	ANAGFJISLSDYWGR	ANAGFJISLSDYWGR	(N(N(H(H(H(H(H))))(H(H(H(H)))(H(H(H)))))))	H(12)N(2)	6	3	1341.2	14816700	1.44692e+07	5.35354e-09	6.72622e-06	sp|P78854|PLB1_SCHPO	220	FALSE
fissionyeast_NGP_DIA_3.mzML	2179.73	2083.82	95.9123	ANAGFJISLSDYWGR	ANAGFJISLSDYWGR	(N(N(H(H(H(H(H))))(H(H(H(H)))(H(H(H)))))))	H(12)N(2)	6	3	1341.2	13580700	1.70588e+07	9.24779e-12	1.29573e-05	sp|P78854|PLB1_SCHPO	220	FALSE
fissionyeast_NGP_DIA_4.mzML	2140.74	2053.44	87.2956	ANAGFJISLSDYWGR	ANAGFJISLSDYWGR	(N(N(H(H(H(H(H))))(H(H(H(H)))(H(H(H)))))))	H(12)N(2)	6	3	1341.2	14976500	1.31076e+07	5.13151e-09	2.96606e-05	sp|P78854|PLB1_SCHPO	220	FALSE
fissionyeast_NGP_DIA_1.mzML	2139.23	2064.74	74.4889	ANAGFJISLSDYWGR	ANAGFJISLSDYWGR	(N(N(H(H(H(H(H(H)))))(H(H)(H(H(H(H(H)))))))))	H(13)N(2)	6	3	1395.22	11501900	1.02427e+07	3.01492e-08	4.41922e-05	sp|P78854|PLB1_SCHPO	220	FALSE
fissionyeast_NGP_DIA_2.mzML	2167.28	2083.52	83.7559	ANAGFJISLSDYWGR	ANAGFJISLSDYWGR	(N(N(H(H(H(H(H(H)))))(H(H)(H(H(H(H(H)))))))))	H(13)N(2)	6	3	1395.22	10195800	1.03349e+07	2.93486e-08	2.62471e-05	sp|P78854|PLB1_SCHPO	220	FALSE
fissionyeast_NGP_DIA_3.mzML	2172.14	2087.97	84.169	ANAGFJISLSDYWGR	ANAGFJISLSDYWGR	(N(N(H(H(H(H(H(H)))))(H(H)(H(H(H(H(H)))))))))	H(13)N(2)	6	3	1395.22	9545080	1.22383e+07	3.3953e-08	7.48116e-05	sp|P78854|PLB1_SCHPO	220	FALSE
fissionyeast_NGP_DIA_4.mzML	2132.88	2056.72	76.1601	ANAGFJISLSDYWGR	ANAGFJISLSDYWGR	(N(N(H(H(H(H(H(H)))))(H(H)(H(H(H(H(H)))))))))	H(13)N(2)	6	3	1395.22	10617800	9.09397e+06	1.75024e-08	6.35274e-05	sp|P78854|PLB1_SCHPO	220	FALSE
fissionyeast_NGP_DIA_1.mzML	2131.29	2056.77	74.516	ANAGFJISLSDYWGR	ANAGFJISLSDYWGR	(N(N(H(H(H(H(H(H(H))))))(H(H(H(H(H(H(H))))))))))	H(14)N(2)	6	3	1449.24	5641450	5.66159e+06	1.44261e-09	5.31368e-06	sp|P78854|PLB1_SCHPO	220	FALSE
fissionyeast_NGP_DIA_2.mzML	2156.68	2075.75	80.932	ANAGFJISLSDYWGR	ANAGFJISLSDYWGR	(N(N(H(H(H(H(H(H(H))))))(H(H(H(H(H(H(H))))))))))	H(14)N(2)	6	3	1449.24	5585700	4.34994e+06	0.000115842	1.42333e-05	sp|P78854|PLB1_SCHPO	220	FALSE
fissionyeast_NGP_DIA_3.mzML	2163.17	2079.95	83.2182	ANAGFJISLSDYWGR	ANAGFJISLSDYWGR	(N(N(H(H(H(H(H(H(H))))))(H(H(H(H(H(H(H))))))))))	H(14)N(2)	6	3	1449.24	4842440	6.72822e+06	2.62575e-07	8.99768e-06	sp|P78854|PLB1_SCHPO	220	FALSE
fissionyeast_NGP_DIA_4.mzML	2126.65	2050.39	76.2597	ANAGFJISLSDYWGR	ANAGFJISLSDYWGR	(N(N(H(H(H(H(H(H(H))))))(H(H(H(H(H(H(H))))))))))	H(14)N(2)	6	3	1449.24	4962700	3.16334e+06	8.09825e-08	1.20603e-05	sp|P78854|PLB1_SCHPO	220	FALSE
fissionyeast_NGP_DIA_1.mzML	1403.96	1341.22	62.7362	AVLJQTSLCENPPADVR	AVLJQTSLC[160]ENPPADVR	(N(N(H(H(H(H)))(H(H(H(H(H))))))))	H(9)N(2)	4	3	1250.19	1632670	1.90153e+06	0.00108338	2.17805e-06	sp|O13663|GPI13_SCHPO	54	FALSE
fissionyeast_NGP_DIA_2.mzML	1404.35	1329.3	75.0502	AVLJQTSLCENPPADVR	AVLJQTSLC[160]ENPPADVR	(N(N(H(H(H(H)))(H(H(H(H(H))))))))	H(9)N(2)	4	3	1250.19	1378950	1.67189e+06	0.00124539	1.10382e-06	sp|O13663|GPI13_SCHPO	54	FALSE
fissionyeast_NGP_DIA_3.mzML	1419.46	1378.53	40.9253	AVLJQTSLCENPPADVR	AVLJQTSLC[160]ENPPADVR	(N(N(H(H(H(H)))(H(H(H(H(H))))))))	H(9)N(2)	4	3	1250.19	1604840	1.58923e+06	0.0019884	8.69037e-06	sp|O13663|GPI13_SCHPO	54	FALSE
fissionyeast_NGP_DIA_4.mzML	1401.04	1361.81	39.2297	AVLJQTSLCENPPADVR	AVLJQTSLC[160]ENPPADVR	(N(N(H(H(H(H)))(H(H(H(H(H))))))))	H(9)N(2)	4	3	1250.19	1131040	2.00453e+06	0.00188215	2.7806e-06	sp|O13663|GPI13_SCHPO	54	FALSE
fissionyeast_NGP_DIA_1.mzML	1251.31	1241.88	9.43419	DAJNTQFQFTSR	DAJNTQFQFTSR	(N(N(H(H(H(H)))(H(H)(H)(H)))))	H(8)N(2)	3	3	1044.42	1084750	4.26526e+06	0.00245023	0.000133407	sp|Q9C0Y4|AGLU_SCHPO	116	FALSE
fissionyeast_NGP_DIA_2.mzML	1260.73	1249.97	10.7579	DAJNTQFQFTSR	DAJNTQFQFTSR	(N(N(H(H(H(H)))(H(H)(H)(H)))))	H(8)N(2)	3	3	1044.42	872049	4.96014e+06	0.000510742	2.11093e-06	sp|Q9C0Y4|AGLU_SCHPO	116	FALSE
fissionyeast_NGP_DIA_4.mzML	1251.18	1242.23	8.95389	DAJNTQFQFTSR	DAJNTQFQFTSR	(N(N(H(H(H(H)))(H(H)(H)(H)))))	H(8)N(2)	3	3	1044.42	733790	3.51124e+06	0.00168818	5.60322e-06	sp|Q9C0Y4|AGLU_SCHPO	116	FALSE
fissionyeast_NGP_DIA_1.mzML	1250.06	1241.1	8.96172	DAJNTQFQFTSR	DAJNTQFQFTSR	(N(N(H(H(H(H)))(H(H)(H)(H)))))	H(8)N(2)	3	2	1566.12	727662	3.42434e+06	6.10125e-06	1.84153e-06	sp|Q9C0Y4|AGLU_SCHPO	116	FALSE
fissionyeast_NGP_DIA_2.mzML	1259.67	1248.99	10.6764	DAJNTQFQFTSR	DAJNTQFQFTSR	(N(N(H(H(H(H)))(H(H)(H)(H)))))	H(8)N(2)	3	2	1566.12	766170	3.88072e+06	2.84209e-05	9.20421e-07	sp|Q9C0Y4|AGLU_SCHPO	116	FALSE
fissionyeast_NGP_DIA_3.mzML	1260.45	1249.96	10.4894	DAJNTQFQFTSR	DAJNTQFQFTSR	(N(N(H(H(H(H)))(H(H)(H)(H)))))	H(8)N(2)	3	2	1566.12	774139	4.53093e+06	6.97353e-06	8.9631e-06	sp|Q9C0Y4|AGLU_SCHPO	116	FALSE
fissionyeast_NGP_DIA_4.mzML	1250.9	1241.29	9.61426	DAJNTQFQFTSR	DAJNTQFQFTSR	(N(N(H(H(H(H)))(H(H)(H)(H)))))	H(8)N(2)	3	2	1566.12	666483	3.96e+06	8.7291e-06	1.38491e-06	sp|Q9C0Y4|AGLU_SCHPO	116	FALSE
fissionyeast_NGP_DIA_1.mzML	1244.79	1238.19	6.59981	DAJNTQFQFTSR	DAJNTQFQFTSR	(N(N(H(H(H)(H(H)))(H(H)(H(H))))))	H(9)N(2)	3	3	1098.43	10866000	3.29441e+07	0.000388383	9.32207e-06	sp|Q9C0Y4|AGLU_SCHPO	116	FALSE
fissionyeast_NGP_DIA_2.mzML	1254.34	1245.3	9.04474	DAJNTQFQFTSR	DAJNTQFQFTSR	(N(N(H(H(H)(H(H)))(H(H)(H(H))))))	H(9)N(2)	3	3	1098.43	10286400	3.16307e+07	0.00210573	2.07398e-05	sp|Q9C0Y4|AGLU_SCHPO	116	FALSE
fissionyeast_NGP_DIA_3.mzML	1255.38	1246.17	9.20668	DAJNTQFQFTSR	DAJNTQFQFTSR	(N(N(H(H(H)(H(H)))(H(H)(H(H))))))	H(9)N(2)	3	3	1098.43	9324820	2.16196e+07	0.000386735	1.96849e-05	sp|Q9C0Y4|AGLU_SCHPO	116	FALSE
fissionyeast_NGP_DIA_4.mzML	1245.57	1237.77	7.79974	DAJNTQFQFTSR	DAJNTQFQFTSR	(N(N(H(H(H)(H(H)))(H(H)(H(H))))))	H(9)N(2)	3	3	1098.43	9324960	2.70695e+07	0.000390028	6.19802e-06	sp|Q9C0Y4|AGLU_SCHPO	116	FALSE
fissionyeast_NGP_DIA_1.mzML	1235.29	1233.25	2.04492	DAJNTQFQFTSR	DAJNTQFQFTSR	(N(N(H(H(H(H(H))))(H(H(H(H(H))))))))	H(10)N(2)	3	3	1152.45	765545	3.14454e+06	0.000749555	1.06017e-05	sp|Q9C0Y4|AGLU_SCHPO	116	FALSE
fissionyeast_NGP_DIA_2.mzML	1245.44	1238.93	6.5135	DAJNTQFQFTSR	DAJNTQFQFTSR	(N(N(H(H(H(H(H))))(H(H(H(H(H))))))))	H(10)N(2)	3	3	1152.45	695754	3.00147e+06	0.000655159	1.11825e-05	sp|Q9C0Y4|AGLU_SCHPO	116	FALSE
fissionyeast_NGP_DIA_3.mzML	1245.81	1239.62	6.18962	DAJNTQFQFTSR	DAJNTQFQFTSR	(N(N(H(H(H(H(H))))(H(H(H(H(H))))))))	H(10)N(2)	3	3	1152.45	701943	1.86243e+06	0.000660803	8.31801e-06	sp|Q9C0Y4|AGLU_SCHPO	116	FALSE
fissionyeast_NGP_DIA_4.mzML	1235.79	1231.77	4.0244	DAJNTQFQFTSR	DAJNTQFQFTSR	(N(N(H(H(H(H(H))))(H(H(H(H(H))))))))	H(10)N(2)	3	3	1152.45	714027	2.86099e+06	0.00169795	1.5621e-05	sp|Q9C0Y4|AGLU_SCHPO	116	FALSE
fissionyeast_NGP_DIA_2.mzML	1200.12	1232.57	-32.4528	DAJNTQFQFTSR	DAJNTQFQFTSR	(N(N(H(H(H(H(H(H(H))))))(H(H(H(H(H(H(H(H)))))))))))	H(15)N(2)	3	3	1422.54	263098	696330	0.00600019	0.000464783	sp|Q9C0Y4|AGLU_SCHPO	116	FALSE
fissionyeast_NGP_DIA_1.mzML	1245.26	1227.7	17.5588	DAJNTQFQFTSR	DAJNTQFQFTSR	(N(N(H(H(H(H(H(H(H(H)))))))(H(H(H(H)))(H(H(H(H(H)))))))))	H(17)N(2)	3	3	1530.57	1380790	17351.8	2.88755e-10	2.97839e-06	sp|Q9C0Y4|AGLU_SCHPO	116	FALSE
fissionyeast_NGP_DIA_2.mzML	1254.42	1232.46	21.9562	DAJNTQFQFTSR	DAJNTQFQFTSR	(N(N(H(H(H(H(H(H(H(H)))))))(H(H(H(H)))(H(H(H(H(H)))))))))	H(17)N(2)	3	3	1530.57	1190330	2062.73	3.17994e-08	2.06383e-05	sp|Q9C0Y4|AGLU_SCHPO	116	FALSE
fissionyeast_NGP_DIA_3.mzML	1255.47	1232.92	22.5513	DAJNTQFQFTSR	DAJNTQFQFTSR	(N(N(H(H(H(H(H(H(H(H)))))))(H(H(H(H)))(H(H(H(H(H)))))))))	H(17)N(2)	3	3	1530.57	1040080	39853.1	8.6333e-09	3.18766e-06	sp|Q9C0Y4|AGLU_SCHPO	116	FALSE
fissionyeast_NGP_DIA_1.mzML	1159.77	1227.67	-67.9023	DAJNTQFQFTSR	DAJNTQFQFTSR	(N(N(H(H(H(H(H(H(H(H(H))))))))(H(H(H(H(H))))(H(H(H(H))))))))	H(18)N(2)	3	3	1584.59	1207490	1.57133e+06	2.39625e-06	0.000209753	sp|Q9C0Y4|AGLU_SCHPO	116	FALSE
fissionyeast_NGP_DIA_3.mzML	1174.84	1232.89	-58.0455	DAJNTQFQFTSR	DAJNTQFQFTSR	(N(N(H(H(H(H(H(H(H(H(H))))))))(H(H(H(H(H))))(H(H(H(H))))))))	H(18)N(2)	3	3	1584.59	840324	975189	6.54058e-05	3.45149e-05	sp|Q9C0Y4|AGLU_SCHPO	116	FALSE
fissionyeast_NGP_DIA_4.mzML	1162.47	1225.46	-62.9931	DAJNTQFQFTSR	DAJNTQFQFTSR	(N(N(H(H(H(H(H(H(H(H(H))))))))(H(H(H(H(H))))(H(H(H(H))))))))	H(18)N(2)	3	3	1584.59	1064110	1.24672e+06	0.00350084	2.2804e-05	sp|Q9C0Y4|AGLU_SCHPO	116	FALSE
fissionyeast_NGP_DIA_1.mzML	1244.54	1201.97	42.5689	DAJNTQFQFTSR	DAJNTQFQFTSR	(N(N(H(H(H)(H))(H(H)(H(H(H)))))))	H(9)N(2)	3	2	1647.15	1760450	1.27482e+07	1.95256e-05	2.45933e-05	sp|Q9C0Y4|AGLU_SCHPO	116	FALSE
fissionyeast_NGP_DIA_2.mzML	1253.9	1208.62	45.2822	DAJNTQFQFTSR	DAJNTQFQFTSR	(N(N(H(H(H)(H))(H(H)(H(H(H)))))))	H(9)N(2)	3	2	1647.15	1553380	1.284e+07	2.37037e-05	2.95144e-06	sp|Q9C0Y4|AGLU_SCHPO	116	FALSE
fissionyeast_NGP_DIA_3.mzML	1254.77	1208.1	46.6722	DAJNTQFQFTSR	DAJNTQFQFTSR	(N(N(H(H(H)(H))(H(H)(H(H(H)))))))	H(9)N(2)	3	2	1647.15	1583370	1.46742e+07	2.66161e-05	1.70832e-06	sp|Q9C0Y4|AGLU_SCHPO	116	FALSE
fissionyeast_NGP_DIA_4.mzML	1245.7	1200.54	45.1591	DAJNTQFQFTSR	DAJNTQFQFTSR	(N(N(H(H(H)(H))(H(H)(H(H(H)))))))	H(9)N(2)	3	2	1647.15	1376220	1.22093e+07	2.42019e-05	1.46294e-06	sp|Q9C0Y4|AGLU_SCHPO	116	FALSE
fissionyeast_NGP_DIA_2.mzML	1462.37	1548.84	-86.4654	DJTTGSHFMHAGLSPEWAYR	DJTTGSHFMHAGLSPEWAYR	(N(N(H(H(H))(H(H(H(H(H(H)))))))))	H(9)N(2)	2	4	1036.17	529938	1.96189e+06	0.00127822	8.75879e-06	sp|O74480|YQJ7_SCHPO	191	FALSE
fissionyeast_NGP_DIA_4.mzML	1459.48	1525.43	-65.954	DJTTGSHFMHAGLSPEWAYR	DJTTGSHFMHAGLSPEWAYR	(N(N(H(H(H))(H(H(H(H(H(H)))))))))	H(9)N(2)	2	4	1036.17	364129	1.56213e+06	0.00286523	9.88131e-05	sp|O74480|YQJ7_SCHPO	191	FALSE
fissionyeast_NGP_DIA_1.mzML	1453.69	1502.72	-49.0343	DJTTGSHFMHAGLSPEWAYR	DJTTGSHFMHAGLSPEWAYR	(N(N(H(H(H(H(H))))(H(H(H(H)))))))	H(9)N(2)	2	3	1381.22	655899	4.57041e+06	1.4399e-05	6.43079e-06	sp|O74480|YQJ7_SCHPO	191	FALSE
fissionyeast_NGP_DIA_2.mzML	1462.29	1540.75	-78.4593	DJTTGSHFMHAGLSPEWAYR	DJTTGSHFMHAGLSPEWAYR	(N(N(H(H(H(H(H))))(H(H(H(H)))))))	H(9)N(2)	2	3	1381.22	707183	6.26034e+06	0.00165994	0.00122693	sp|O74480|YQJ7_SCHPO	191	FALSE
fissionyeast_NGP_DIA_3.mzML	1485.41	1548.85	-63.4355	DJTTGSHFMHAGLSPEWAYR	DJTTGSHFMHAGLSPEWAYR	(N(N(H(H(H(H(H))))(H(H(H(H)))))))	H(9)N(2)	2	3	1381.22	484154	4.01905e+06	4.49323e-05	2.04385e-05	sp|O74480|YQJ7_SCHPO	191	FALSE
fissionyeast_NGP_DIA_4.mzML	1459.68	1519.6	-59.9205	DJTTGSHFMHAGLSPEWAYR	DJTTGSHFMHAGLSPEWAYR	(N(N(H(H(H(H(H))))(H(H(H(H)))))))	H(9)N(2)	2	3	1381.22	588194	4.94398e+06	0.000984345	4.80392e-05	sp|O74480|YQJ7_SCHPO	191	FALSE
fissionyeast_NGP_DIA_2.mzML	3223.62	3373.98	-150.358	DTPPLVIYLPNVPYNYFTJISTDR	DTPPLVIYLPNVPYNYFTJISTDR	(N(N(H(H(H(H)))(H(H(H(H(H))))))))	H(9)N(2)	19	4	1170.02	3008630	5.75612e+06	0.00303503	7.64704e-05	sp|P78854|PLB1_SCHPO	523	FALSE
fissionyeast_NGP_DIA_3.mzML	3218.92	3263.78	-44.8629	DTPPLVIYLPNVPYNYFTJISTDR	DTPPLVIYLPNVPYNYFTJISTDR	(N(N(H(H(H(H)))(H(H(H(H(H))))))))	H(9)N(2)	19	4	1170.02	2520140	1.70272e+06	0.00301562	7.93292e-06	sp|P78854|PLB1_SCHPO	523	FALSE
fissionyeast_NGP_DIA_4.mzML	3213.98	3313.94	-99.9574	DTPPLVIYLPNVPYNYFTJISTDR	DTPPLVIYLPNVPYNYFTJISTDR	(N(N(H(H(H(H)))(H(H(H(H(H))))))))	H(9)N(2)	19	4	1170.02	2851960	1.86673e+06	0.00944762	1.03103e-05	sp|P78854|PLB1_SCHPO	523	FALSE
fissionyeast_NGP_DIA_1.mzML	1509.56	1534.95	-25.3858	DVYYTDEVGJITTSHMR	DVYYTDEVGJITTSHMR	(N(N(H(H(H(H)))(H(H(H(H)))))))	H(8)N(2)	10	3	1235.17	417721	3.75978e+06	0.00180339	5.45753e-06	sp|Q10176|OST1_SCHPO	290	FALSE
fissionyeast_NGP_DIA_2.mzML	1549.75	1584.19	-34.4354	DVYYTDEVGJITTSHMR	DVYYTDEVGJITTSHMR	(N(N(H(H(H(H)))(H(H(H(H)))))))	H(8)N(2)	10	3	1235.17	360667	3.65892e+06	0.000460401	4.32789e-06	sp|Q10176|OST1_SCHPO	290	FALSE
fissionyeast_NGP_DIA_3.mzML	1555.51	1584.88	-29.3679	DVYYTDEVGJITTSHMR	DVYYTDEVGJITTSHMR	(N(N(H(H(H(H)))(H(H(H(H)))))))	H(8)N(2)	10	3	1235.17	308691	3.43263e+06	0.00144784	0.000294767	sp|Q10176|OST1_SCHPO	290	FALSE
fissionyeast_NGP_DIA_4.mzML	1526.39	1558.11	-31.7177	DVYYTDEVGJITTSHMR	DVYYTDEVGJITTSHMR	(N(N(H(H(H(H)))(H(H(H(H)))))))	H(8)N(2)	10	3	1235.17	419058	3.54047e+06	0.000442346	9.40968e-07	sp|Q10176|OST1_SCHPO	290	FALSE
fissionyeast_NGP_DIA_1.mzML	1506.73	1553.94	-47.2058	DVYYTDEVGJITTSHMR	DVYYTDEVGJITTSHMR	(N(N(H(H(H)(H))(H(H)(H(H(H)))))))	H(9)N(2)	10	3	1289.19	3949040	2.52332e+07	0.000266296	1.21751e-06	sp|Q10176|OST1_SCHPO	290	FALSE
fissionyeast_NGP_DIA_2.mzML	1545.09	1602.14	-57.053	DVYYTDEVGJITTSHMR	DVYYTDEVGJITTSHMR	(N(N(H(H(H)(H))(H(H)(H(H(H)))))))	H(9)N(2)	10	3	1289.19	4488570	2.79385e+07	0.000222795	2.03478e-06	sp|Q10176|OST1_SCHPO	290	FALSE
fissionyeast_NGP_DIA_3.mzML	1551.9	1603.75	-51.8484	DVYYTDEVGJITTSHMR	DVYYTDEVGJITTSHMR	(N(N(H(H(H)(H))(H(H)(H(H(H)))))))	H(9)N(2)	10	3	1289.19	4051740	2.46648e+07	0.000211522	2.25526e-06	sp|Q10176|OST1_SCHPO	290	FALSE
fissionyeast_NGP_DIA_4.mzML	1522.23	1577.21	-54.9774	DVYYTDEVGJITTSHMR	DVYYTDEVGJITTSHMR	(N(N(H(H(H)(H))(H(H)(H(H(H)))))))	H(9)N(2)	10	3	1289.19	3820160	2.42758e+07	0.000264533	4.25404e-06	sp|Q10176|OST1_SCHPO	290	FALSE
fissionyeast_NGP_DIA_1.mzML	1503.18	1528.41	-25.2327	DVYYTDEVGJITTSHMR	DVYYTDEVGJITTSHMR	(N(N(H(H(H(H(H))))(H(H)(H(H(H)))))))	H(10)N(2)	10	3	1343.2	2114770	1.30991e+07	0.000613276	1.57542e-06	sp|Q10176|OST1_SCHPO	290	FALSE
fissionyeast_NGP_DIA_2.mzML	1538.7	1577.22	-38.5247	DVYYTDEVGJITTSHMR	DVYYTDEVGJITTSHMR	(N(N(H(H(H(H(H))))(H(H)(H(H(H)))))))	H(10)N(2)	10	3	1343.2	3469830	1.62981e+07	0.000632809	1.47999e-06	sp|Q10176|OST1_SCHPO	290	FALSE
fissionyeast_NGP_DIA_3.mzML	1546.61	1577.79	-31.1774	DVYYTDEVGJITTSHMR	DVYYTDEVGJITTSHMR	(N(N(H(H(H(H(H))))(H(H)(H(H(H)))))))	H(10)N(2)	10	3	1343.2	3033760	1.36492e+07	0.000573526	1.05269e-06	sp|Q10176|OST1_SCHPO	290	FALSE
fissionyeast_NGP_DIA_4.mzML	1517.97	1550.82	-32.8489	DVYYTDEVGJITTSHMR	DVYYTDEVGJITTSHMR	(N(N(H(H(H(H(H))))(H(H)(H(H(H)))))))	H(10)N(2)	10	3	1343.2	2838320	1.28702e+07	0.000587809	1.22526e-06	sp|Q10176|OST1_SCHPO	290	FALSE
fissionyeast_NGP_DIA_1.mzML	1367.66	1274.62	93.0357	DVYYTDEVGJITTSHMR	DVYYTDEVGJITTSHM[147]R	(N(N(H(H(H)(H))(H(H)(H(H(H)))))))	H(9)N(2)	10	3	1294.52	1371280	5.62362e+06	0.000607654	9.0732e-07	sp|Q10176|OST1_SCHPO	290	FALSE
fissionyeast_NGP_DIA_2.mzML	1369.08	1243.45	125.625	DVYYTDEVGJITTSHMR	DVYYTDEVGJITTSHM[147]R	(N(N(H(H(H)(H))(H(H)(H(H(H)))))))	H(9)N(2)	10	3	1294.52	1336610	5.81512e+06	0.000624461	3.14515e-06	sp|Q10176|OST1_SCHPO	290	FALSE
fissionyeast_NGP_DIA_3.mzML	1377.81	1236.41	141.403	DVYYTDEVGJITTSHMR	DVYYTDEVGJITTSHM[147]R	(N(N(H(H(H)(H))(H(H)(H(H(H)))))))	H(9)N(2)	10	3	1294.52	1235310	5.56066e+06	0.000610468	1.13103e-06	sp|Q10176|OST1_SCHPO	290	FALSE
fissionyeast_NGP_DIA_4.mzML	1368.51	1227.25	141.256	DVYYTDEVGJITTSHMR	DVYYTDEVGJITTSHM[147]R	(N(N(H(H(H)(H))(H(H)(H(H(H)))))))	H(9)N(2)	10	3	1294.52	1245640	5.79565e+06	0.000646707	9.56767e-07	sp|Q10176|OST1_SCHPO	290	FALSE
fissionyeast_NGP_DIA_3.mzML	1374.28	1255.07	119.209	DVYYTDEVGJITTSHMR	DVYYTDEVGJITTSHM[147]R	(N(N(H(H(H(H)))(H(H)(H(H(H(H))))))))	H(10)N(2)	10	3	1348.53	558116	2.69597e+06	0.00410703	2.05379e-05	sp|Q10176|OST1_SCHPO	290	FALSE
fissionyeast_NGP_DIA_4.mzML	1363.85	1245.44	118.406	DVYYTDEVGJITTSHMR	DVYYTDEVGJITTSHM[147]R	(N(N(H(H(H(H)))(H(H)(H(H(H(H))))))))	H(10)N(2)	10	3	1348.53	504428	2.55788e+06	0.00749988	3.5033e-05	sp|Q10176|OST1_SCHPO	290	FALSE
fissionyeast_NGP_DIA_1.mzML	1680.26	1534.35	145.91	EGFQILLJR	EGFQILLJR	(N(N(H(H(H(H)))(H(H)(H(H)(H(H)))))))	H(10)N(2)	8	2	1558.65	1426730	6.00276e+06	2.43353e-11	0.0034467	sp|O60109|PPB_SCHPO	241	FALSE
fissionyeast_NGP_DIA_4.mzML	1675.44	1557.46	117.984	EGFQILLJR	EGFQILLJR	(N(N(H(H(H(H)))(H(H)(H(H)(H(H)))))))	H(10)N(2)	8	2	1558.65	1396700	4.94106e+06	5.45631e-11	0.00108221	sp|O60109|PPB_SCHPO	241	FALSE
fissionyeast_NGP_DIA_1.mzML	1165.96	1250.84	-84.8772	EGLINJGTSIHAGLR	EGLINJGTSIHAGLR	(N(N(H(H(H(H)))(H(H)(H)(H)))))	H(8)N(2)	6	3	1085.47	347338	1.6057e+06	0.00604932	0.0033892	sp|O42887|SPEB2_SCHPO	269	FALSE
fissionyeast_NGP_DIA_2.mzML	1181.23	1259.78	-78.5461	EGLINJGTSIHAGLR	EGLINJGTSIHAGLR	(N(N(H(H(H(H)))(H(H)(H)(H)))))	H(8)N(2)	6	3	1085.47	350212	1.62766e+06	0.00153704	0.00103234	sp|O42887|SPEB2_SCHPO	269	FALSE
fissionyeast_NGP_DIA_3.mzML	1179.19	1261.87	-82.6759	EGLINJGTSIHAGLR	EGLINJGTSIHAGLR	(N(N(H(H(H(H)))(H(H)(H)(H)))))	H(8)N(2)	6	3	1085.47	280180	1.12067e+06	0.00091756	0.000252879	sp|O42887|SPEB2_SCHPO	269	FALSE
fissionyeast_NGP_DIA_4.mzML	1169.42	1256.09	-86.6655	EGLINJGTSIHAGLR	EGLINJGTSIHAGLR	(N(N(H(H(H(H)))(H(H)(H)(H)))))	H(8)N(2)	6	3	1085.47	380104	1.38976e+06	0.000368519	6.12163e-06	sp|O42887|SPEB2_SCHPO	269	FALSE
fissionyeast_NGP_DIA_1.mzML	1147.88	1208.33	-60.4524	EGLINJGTSIHAGLR	EGLINJGTSIHAGLR	(N(N(H(H(H(H(H))))(H(H(H))(H(H(H)))))))	H(11)N(2)	6	3	1247.53	366304	2.42625e+06	2.27858e-06	1.30136e-05	sp|O42887|SPEB2_SCHPO	269	FALSE
fissionyeast_NGP_DIA_2.mzML	1162.67	1214.07	-51.3966	EGLINJGTSIHAGLR	EGLINJGTSIHAGLR	(N(N(H(H(H(H(H))))(H(H(H))(H(H(H)))))))	H(11)N(2)	6	3	1247.53	348327	1.74944e+06	8.22334e-07	2.2247e-06	sp|O42887|SPEB2_SCHPO	269	FALSE
fissionyeast_NGP_DIA_3.mzML	1160.31	1213.79	-53.4834	EGLINJGTSIHAGLR	EGLINJGTSIHAGLR	(N(N(H(H(H(H(H))))(H(H(H))(H(H(H)))))))	H(11)N(2)	6	3	1247.53	246261	2.13013e+06	1.83167e-07	6.92052e-06	sp|O42887|SPEB2_SCHPO	269	FALSE
fissionyeast_NGP_DIA_1.mzML	1141.84	1205.38	-63.5397	EGLINJGTSIHAGLR	EGLINJGTSIHAGLR	(N(N(H(H(H(H(H(H)))))(H(H(H))(H(H(H)))))))	H(12)N(2)	6	3	1301.55	357902	2.24151e+06	1.06132e-06	7.27764e-05	sp|O42887|SPEB2_SCHPO	269	FALSE
fissionyeast_NGP_DIA_2.mzML	1156.73	1211.52	-54.7897	EGLINJGTSIHAGLR	EGLINJGTSIHAGLR	(N(N(H(H(H(H(H(H)))))(H(H(H))(H(H(H)))))))	H(12)N(2)	6	3	1301.55	332584	1.71643e+06	0.00281214	0.000309904	sp|O42887|SPEB2_SCHPO	269	FALSE
fissionyeast_NGP_DIA_3.mzML	1156.39	1211.12	-54.7333	EGLINJGTSIHAGLR	EGLINJGTSIHAGLR	(N(N(H(H(H(H(H(H)))))(H(H(H))(H(H(H)))))))	H(12)N(2)	6	3	1301.55	256922	1.56223e+06	0.000782898	3.07091e-05	sp|O42887|SPEB2_SCHPO	269	FALSE
fissionyeast_NGP_DIA_4.mzML	1143.87	1203.67	-59.801	EGLINJGTSIHAGLR	EGLINJGTSIHAGLR	(N(N(H(H(H(H(H(H)))))(H(H(H))(H(H(H)))))))	H(12)N(2)	6	3	1301.55	303570	1.74527e+06	5.1591e-08	8.05898e-06	sp|O42887|SPEB2_SCHPO	269	FALSE
fissionyeast_NGP_DIA_1.mzML	1138.05	1207.31	-69.2594	EGLINJGTSIHAGLR	EGLINJGTSIHAGLR	(N(N(H(H(H(H(H))))(H(H(H(H(H(H(H(H)))))))))))	H(13)N(2)	6	3	1355.56	3553320	1.87425e+07	1.58603e-17	5.43356e-06	sp|O42887|SPEB2_SCHPO	269	FALSE
fissionyeast_NGP_DIA_2.mzML	1152.71	1213.17	-60.4648	EGLINJGTSIHAGLR	EGLINJGTSIHAGLR	(N(N(H(H(H(H(H))))(H(H(H(H(H(H(H(H)))))))))))	H(13)N(2)	6	3	1355.56	3104080	1.58849e+07	1.61918e-13	2.26555e-06	sp|O42887|SPEB2_SCHPO	269	FALSE
fissionyeast_NGP_DIA_3.mzML	1152.35	1212.86	-60.509	EGLINJGTSIHAGLR	EGLINJGTSIHAGLR	(N(N(H(H(H(H(H))))(H(H(H(H(H(H(H(H)))))))))))	H(13)N(2)	6	3	1355.56	2830940	1.5756e+07	3.61117e-12	7.90168e-06	sp|O42887|SPEB2_SCHPO	269	FALSE
fissionyeast_NGP_DIA_4.mzML	1139.32	1205.46	-66.1419	EGLINJGTSIHAGLR	EGLINJGTSIHAGLR	(N(N(H(H(H(H(H))))(H(H(H(H(H(H(H(H)))))))))))	H(13)N(2)	6	3	1355.56	3207450	1.66824e+07	3.19142e-15	1.75521e-06	sp|O42887|SPEB2_SCHPO	269	FALSE
fissionyeast_NGP_DIA_1.mzML	1131.63	1240.35	-108.721	EGLINJGTSIHAGLR	EGLINJGTSIHAGLR	(N(N(H(H(H(H(H))))(H(H(H))(H(H(H(H(H(H))))))))))	H(14)N(2)	6	3	1409.58	832951	4.12812e+06	4.96679e-17	0.000101241	sp|O42887|SPEB2_SCHPO	269	FALSE
fissionyeast_NGP_DIA_2.mzML	1145.93	1248.06	-102.13	EGLINJGTSIHAGLR	EGLINJGTSIHAGLR	(N(N(H(H(H(H(H))))(H(H(H))(H(H(H(H(H(H))))))))))	H(14)N(2)	6	3	1409.58	880752	4.06135e+06	2.72507e-07	1.36678e-06	sp|O42887|SPEB2_SCHPO	269	FALSE
fissionyeast_NGP_DIA_3.mzML	1145.82	1249.01	-103.188	EGLINJGTSIHAGLR	EGLINJGTSIHAGLR	(N(N(H(H(H(H(H))))(H(H(H))(H(H(H(H(H(H))))))))))	H(14)N(2)	6	3	1409.58	870017	3.78755e+06	6.5987e-11	4.01106e-06	sp|O42887|SPEB2_SCHPO	269	FALSE
fissionyeast_NGP_DIA_4.mzML	1132.47	1240.4	-107.929	EGLINJGTSIHAGLR	EGLINJGTSIHAGLR	(N(N(H(H(H(H(H))))(H(H(H))(H(H(H(H(H(H))))))))))	H(14)N(2)	6	3	1409.58	869069	3.7173e+06	2.05326e-06	3.68914e-06	sp|O42887|SPEB2_SCHPO	269	FALSE
fissionyeast_NGP_DIA_1.mzML	1128.21	1236.49	-108.281	EGLINJGTSIHAGLR	EGLINJGTSIHAGLR	(N(N(H(H(H(H(H(H(H))))))(H(H(H))(H(H(H(H(H)))))))))	H(15)N(2)	6	3	1463.6	199715	1.90177e+06	0.00413771	0.000205935	sp|O42887|SPEB2_SCHPO	269	FALSE
fissionyeast_NGP_DIA_1.mzML	1124.61	1234.55	-109.937	EGLINJGTSIHAGLR	EGLINJGTSIHAGLR	(N(N(H(H(H)(H(H(H(H)))))(H(H(H(H(H(H(H(H(H))))))))))))	H(16)N(2)	6	3	1517.62	651489	5.03324e+06	6.87888e-06	8.52007e-06	sp|O42887|SPEB2_SCHPO	269	FALSE
fissionyeast_NGP_DIA_2.mzML	1138.35	1240.58	-102.23	EGLINJGTSIHAGLR	EGLINJGTSIHAGLR	(N(N(H(H(H)(H(H(H(H)))))(H(H(H(H(H(H(H(H(H))))))))))))	H(16)N(2)	6	3	1517.62	656581	4.065e+06	1.96779e-08	0.000736806	sp|O42887|SPEB2_SCHPO	269	FALSE
fissionyeast_NGP_DIA_3.mzML	1137.87	1241.33	-103.457	EGLINJGTSIHAGLR	EGLINJGTSIHAGLR	(N(N(H(H(H)(H(H(H(H)))))(H(H(H(H(H(H(H(H(H))))))))))))	H(16)N(2)	6	3	1517.62	523231	4.66048e+06	0.000718246	0.00107377	sp|O42887|SPEB2_SCHPO	269	FALSE
fissionyeast_NGP_DIA_4.mzML	1125.14	1233.32	-108.184	EGLINJGTSIHAGLR	EGLINJGTSIHAGLR	(N(N(H(H(H)(H(H(H(H)))))(H(H(H(H(H(H(H(H(H))))))))))))	H(16)N(2)	6	3	1517.62	550776	3.77328e+06	0.00267664	4.84682e-06	sp|O42887|SPEB2_SCHPO	269	FALSE
fissionyeast_NGP_DIA_1.mzML	685.894	661.587	24.3068	EIAPGJVSK	EIAPGJVSK	(N(N(H(H(H(H(H(H)))))(H(H)(H(H(H(H(H)))))))))	H(13)N(2)	6	3	1143.12	1628930	2.24146e+06	1.62435e-07	0.00148009	sp|O14194|GGT2_SCHPO	153	FALSE
fissionyeast_NGP_DIA_2.mzML	691.206	736.347	-45.1415	EIAPGJVSK	EIAPGJVSK	(N(N(H(H(H(H(H(H)))))(H(H)(H(H(H(H(H)))))))))	H(13)N(2)	6	3	1143.12	1658720	2.5139e+06	1.85736e-08	0.00013419	sp|O14194|GGT2_SCHPO	153	FALSE
fissionyeast_NGP_DIA_3.mzML	689.532	675.332	14.1996	EIAPGJVSK	EIAPGJVSK	(N(N(H(H(H(H(H(H)))))(H(H)(H(H(H(H(H)))))))))	H(13)N(2)	6	3	1143.12	558925	1.41938e+06	2.60494e-05	0.00100791	sp|O14194|GGT2_SCHPO	153	FALSE
fissionyeast_NGP_DIA_4.mzML	685.799	727.795	-41.996	EIAPGJVSK	EIAPGJVSK	(N(N(H(H(H(H(H(H)))))(H(H)(H(H(H(H(H)))))))))	H(13)N(2)	6	3	1143.12	1482320	2.32257e+06	6.88161e-08	0.00311422	sp|O14194|GGT2_SCHPO	153	FALSE
fissionyeast_NGP_DIA_2.mzML	701.168	718.994	-17.826	EIAPGJVSK	EIAPGJVSK	(N(N(H(H(H(H(H(H)))))(H(H(H(H(H))))))))	H(11)N(2)	6	2	1552.12	412445	1.51648e+06	1.31641e-06	0.00649796	sp|O14194|GGT2_SCHPO	153	FALSE
fissionyeast_NGP_DIA_1.mzML	870.5	911.02	-40.5196	ETJNSDAGYTEPYR	ETJNSDAGYTEPYR	(N(N(H(H(H(H)))(H(H(H(H)))))))	H(8)N(2)	3	3	1107.09	4388090	4.28795e+06	0.000342307	1.16146e-06	sp|Q9US55|GLU2A_SCHPO	262	FALSE
fissionyeast_NGP_DIA_2.mzML	872.897	899.856	-26.9592	ETJNSDAGYTEPYR	ETJNSDAGYTEPYR	(N(N(H(H(H(H)))(H(H(H(H)))))))	H(8)N(2)	3	3	1107.09	3977710	3.63865e+06	0.000576355	4.27233e-06	sp|Q9US55|GLU2A_SCHPO	262	FALSE
fissionyeast_NGP_DIA_3.mzML	890.613	957.676	-67.0634	ETJNSDAGYTEPYR	ETJNSDAGYTEPYR	(N(N(H(H(H(H)))(H(H(H(H)))))))	H(8)N(2)	3	3	1107.09	5245970	5.52389e+06	0.00393142	7.0059e-06	sp|Q9US55|GLU2A_SCHPO	262	FALSE
fissionyeast_NGP_DIA_4.mzML	871.264	893.344	-22.0802	ETJNSDAGYTEPYR	ETJNSDAGYTEPYR	(N(N(H(H(H(H)))(H(H(H(H)))))))	H(8)N(2)	3	3	1107.09	3629180	4.35631e+06	0.000579224	2.68501e-06	sp|Q9US55|GLU2A_SCHPO	262	FALSE
fissionyeast_NGP_DIA_1.mzML	864.497	906.193	-41.6961	ETJNSDAGYTEPYR	ETJNSDAGYTEPYR	(N(N(H(H(H(H)))(H(H(H(H(H))))))))	H(9)N(2)	3	3	1161.11	2000960	1.37116e+06	0.00307446	1.82177e-06	sp|Q9US55|GLU2A_SCHPO	262	FALSE
fissionyeast_NGP_DIA_3.mzML	882.255	947.35	-65.0946	ETJNSDAGYTEPYR	ETJNSDAGYTEPYR	(N(N(H(H(H(H)))(H(H(H(H(H))))))))	H(9)N(2)	3	3	1161.11	2265530	1.92418e+06	0.00390317	4.16434e-06	sp|Q9US55|GLU2A_SCHPO	262	FALSE
fissionyeast_NGP_DIA_4.mzML	866.717	886.228	-19.5106	ETJNSDAGYTEPYR	ETJNSDAGYTEPYR	(N(N(H(H(H(H)))(H(H(H(H(H))))))))	H(9)N(2)	3	3	1161.11	1645970	1.29527e+06	0.000820103	1.13839e-06	sp|Q9US55|GLU2A_SCHPO	262	FALSE
fissionyeast_NGP_DIA_1.mzML	1119.89	1175.76	-55.8684	FEJETFIAK	FEJETFIAK	(N(N(H(H(H(H)))(H(H)(H)(H)))))	H(8)N(2)	3	2	1401.07	1909410	4.90119e+06	3.14028e-05	0.000217497	sp|Q9P7D0|YOFJ_SCHPO	287	FALSE
fissionyeast_NGP_DIA_2.mzML	1134.53	1192.96	-58.4315	FEJETFIAK	FEJETFIAK	(N(N(H(H(H(H)))(H(H)(H)(H)))))	H(8)N(2)	3	2	1401.07	1614480	4.91978e+06	5.10635e-06	2.485e-06	sp|Q9P7D0|YOFJ_SCHPO	287	FALSE
fissionyeast_NGP_DIA_3.mzML	1135.04	1188.28	-53.239	FEJETFIAK	FEJETFIAK	(N(N(H(H(H(H)))(H(H)(H)(H)))))	H(8)N(2)	3	2	1401.07	1619670	5.2385e+06	4.42099e-06	6.02112e-06	sp|Q9P7D0|YOFJ_SCHPO	287	FALSE
fissionyeast_NGP_DIA_4.mzML	1119.91	1180.23	-60.3195	FEJETFIAK	FEJETFIAK	(N(N(H(H(H(H)))(H(H)(H)(H)))))	H(8)N(2)	3	2	1401.07	1577120	4.26015e+06	0.000309185	5.38545e-06	sp|Q9P7D0|YOFJ_SCHPO	287	FALSE
fissionyeast_NGP_DIA_1.mzML	1240.97	1265.28	-24.306	FFKJDTQFYIK	FFKJDTQFYIK	(N(N(H(H(H(H(H(H(H(H)))))))(H(H(H))(H(H(H(H(H)))))))))	H(16)N(2)	4	3	1483.92	845225	7.58592e+06	2.03924e-05	0.0021441	sp|Q9USU5|GAS2_SCHPO	34	FALSE
fissionyeast_NGP_DIA_3.mzML	1249.43	1274.98	-25.5529	FFKJDTQFYIK	FFKJDTQFYIK	(N(N(H(H(H(H(H(H(H(H)))))))(H(H(H))(H(H(H(H(H)))))))))	H(16)N(2)	4	3	1483.92	756761	7.20762e+06	5.45537e-05	2.92316e-05	sp|Q9USU5|GAS2_SCHPO	34	FALSE
fissionyeast_NGP_DIA_4.mzML	1239.86	1258.71	-18.8486	FFKJDTQFYIK	FFKJDTQFYIK	(N(N(H(H(H(H(H(H(H(H)))))))(H(H(H))(H(H(H(H(H)))))))))	H(16)N(2)	4	3	1483.92	642673	6.40307e+06	1.28022e-06	0.00019848	sp|Q9USU5|GAS2_SCHPO	34	FALSE
fissionyeast_NGP_DIA_1.mzML	1822.55	1863.57	-41.0204	FISDHLFEEECGSJVTYLK	FISDHLFEEEC[160]GSJVTYLK	(N(N(H(H(H))(H(H)(H(H(H(H))))))))	H(9)N(2)	14	3	1384.9	1677550	5.58317e+06	0.00223659	3.15938e-06	sp|O13875|YE1A_SCHPO	221	FALSE
fissionyeast_NGP_DIA_1.mzML	458.417	419.371	39.0458	FJCTTR	FJC[160]TTR	(N(N(H(H(H(H(H))))(H(H(H(H)))(H(H(H)))))))	H(12)N(2)	2	3	1050.39	9564980	4.26212e+06	9.76386e-10	0.0073941	sp|P87167|BUT2_SCHPO	333	FALSE
fissionyeast_NGP_DIA_4.mzML	449.039	396.195	52.8439	FJCTTR	FJC[160]TTR	(N(N(H(H(H(H(H))))(H(H(H(H)))(H(H(H)))))))	H(12)N(2)	2	3	1050.39	7706130	2.93418e+06	3.37908e-09	0.00533166	sp|P87167|BUT2_SCHPO	333	FALSE
fissionyeast_NGP_DIA_2.mzML	457.477	414.802	42.6752	FJCTTR	FJC[160]TTR	(N(N(H(H(H))(H(H(H(H)))(H(H(H(H(H)))))))))	H(12)N(2)	2	2	1575.08	2575260	4.00794e+06	1.02565e-09	0.00945763	sp|P87167|BUT2_SCHPO	333	FALSE
fissionyeast_NGP_DIA_1.mzML	1697.46	1569.93	127.532	FJLTDLECSR	FJLTDLEC[160]SR	(N(N(H(H(H(H(H))))(H(H(H(H)))))))	H(9)N(2)	2	3	1040.41	1367790	1.69627e+06	0.00787955	0.00132728	sp|P0CU13|YI46_SCHPO/sp|Q9P7U4|YI75_SCHPO/sp|P0CU12|YHEF_SCHPO	20/21/20	FALSE
fissionyeast_NGP_DIA_2.mzML	1715.87	1614.98	100.887	FJLTDLECSR	FJLTDLEC[160]SR	(N(N(H(H(H(H(H))))(H(H(H(H)))))))	H(9)N(2)	2	3	1040.41	1626690	1.65978e+06	0.00651125	0.00322288	sp|P0CU13|YI46_SCHPO/sp|Q9P7U4|YI75_SCHPO/sp|P0CU12|YHEF_SCHPO	20/21/20	FALSE
fissionyeast_NGP_DIA_3.mzML	1717.64	1617.44	100.195	FJLTDLECSR	FJLTDLEC[160]SR	(N(N(H(H(H(H(H))))(H(H(H(H)))))))	H(9)N(2)	2	3	1040.41	1690790	2.17665e+06	0.00107774	0.000357063	sp|P0CU13|YI46_SCHPO/sp|Q9P7U4|YI75_SCHPO/sp|P0CU12|YHEF_SCHPO	20/21/20	FALSE
fissionyeast_NGP_DIA_4.mzML	1691.05	1590.84	100.214	FJLTDLECSR	FJLTDLEC[160]SR	(N(N(H(H(H(H(H))))(H(H(H(H)))))))	H(9)N(2)	2	3	1040.41	1638550	1.82753e+06	0.00484862	0.000433694	sp|P0CU13|YI46_SCHPO/sp|Q9P7U4|YI75_SCHPO/sp|P0CU12|YHEF_SCHPO	20/21/20	FALSE
fissionyeast_NGP_DIA_1.mzML	1697.34	1560.11	137.235	FJLTDLECSR	FJLTDLEC[160]SR	(N(N(H(H(H(H(H))))(H(H(H(H)))))))	H(9)N(2)	2	2	1560.11	566475	3.9181e+06	2.81133e-05	3.23128e-05	sp|P0CU13|YI46_SCHPO/sp|Q9P7U4|YI75_SCHPO/sp|P0CU12|YHEF_SCHPO	20/21/20	FALSE
fissionyeast_NGP_DIA_2.mzML	1714.97	1607.35	107.625	FJLTDLECSR	FJLTDLEC[160]SR	(N(N(H(H(H(H(H))))(H(H(H(H)))))))	H(9)N(2)	2	2	1560.11	658280	4.17211e+06	7.06807e-06	6.69831e-06	sp|P0CU13|YI46_SCHPO/sp|Q9P7U4|YI75_SCHPO/sp|P0CU12|YHEF_SCHPO	20/21/20	FALSE
fissionyeast_NGP_DIA_3.mzML	1717.23	1609.3	107.933	FJLTDLECSR	FJLTDLEC[160]SR	(N(N(H(H(H(H(H))))(H(H(H(H)))))))	H(9)N(2)	2	2	1560.11	674066	4.1549e+06	0.000260994	0.000227038	sp|P0CU13|YI46_SCHPO/sp|Q9P7U4|YI75_SCHPO/sp|P0CU12|YHEF_SCHPO	20/21/20	FALSE
fissionyeast_NGP_DIA_4.mzML	1691.05	1582.76	108.29	FJLTDLECSR	FJLTDLEC[160]SR	(N(N(H(H(H(H(H))))(H(H(H(H)))))))	H(9)N(2)	2	2	1560.11	846661	3.4018e+06	4.56251e-05	0.0067132	sp|P0CU13|YI46_SCHPO/sp|Q9P7U4|YI75_SCHPO/sp|P0CU12|YHEF_SCHPO	20/21/20	FALSE
fissionyeast_NGP_DIA_1.mzML	1099.96	1155.81	-55.8522	FJVSASIK	FJVSASIK	(N(N(H(H(H(H)))(H(H)(H)(H)))))	H(8)N(2)	2	2	1284.54	3354880	7.46601e+06	1.55659e-05	1.48872e-06	sp|Q9USV0|HRD3_SCHPO	48	FALSE
fissionyeast_NGP_DIA_2.mzML	1114.38	1172.22	-57.84	FJVSASIK	FJVSASIK	(N(N(H(H(H(H)))(H(H)(H)(H)))))	H(8)N(2)	2	2	1284.54	2544930	5.00563e+06	0.000544509	7.68393e-06	sp|Q9USV0|HRD3_SCHPO	48	FALSE
fissionyeast_NGP_DIA_3.mzML	1117.49	1170.04	-52.5482	FJVSASIK	FJVSASIK	(N(N(H(H(H(H)))(H(H)(H)(H)))))	H(8)N(2)	2	2	1284.54	2665030	6.16391e+06	2.72048e-05	1.29465e-06	sp|Q9USV0|HRD3_SCHPO	48	FALSE
fissionyeast_NGP_DIA_4.mzML	1100.74	1160	-59.2606	FJVSASIK	FJVSASIK	(N(N(H(H(H(H)))(H(H)(H)(H)))))	H(8)N(2)	2	2	1284.54	3167440	7.32543e+06	2.52279e-05	2.75599e-06	sp|Q9USV0|HRD3_SCHPO	48	FALSE
fissionyeast_NGP_DIA_1.mzML	1094.76	1144.56	-49.7967	FJVSASIK	FJVSASIK	(N(N(H(H(H)(H))(H(H(H(H(H))))))))	H(9)N(2)	2	2	1365.56	1032610	2.70466e+06	2.14918e-10	5.65183e-06	sp|Q9USV0|HRD3_SCHPO	48	FALSE
fissionyeast_NGP_DIA_2.mzML	1108.97	1160.92	-51.9458	FJVSASIK	FJVSASIK	(N(N(H(H(H)(H))(H(H(H(H(H))))))))	H(9)N(2)	2	2	1365.56	866290	2.41924e+06	1.39298e-06	0.000244819	sp|Q9USV0|HRD3_SCHPO	48	FALSE
fissionyeast_NGP_DIA_3.mzML	1112.53	1159.9	-47.3748	FJVSASIK	FJVSASIK	(N(N(H(H(H)(H))(H(H(H(H(H))))))))	H(9)N(2)	2	2	1365.56	577995	1.77908e+06	2.41346e-09	2.69669e-06	sp|Q9USV0|HRD3_SCHPO	48	FALSE
fissionyeast_NGP_DIA_4.mzML	1095.63	1148.79	-53.1637	FJVSASIK	FJVSASIK	(N(N(H(H(H)(H))(H(H(H(H(H))))))))	H(9)N(2)	2	2	1365.56	992822	2.40592e+06	3.54343e-06	1.02287e-05	sp|Q9USV0|HRD3_SCHPO	48	FALSE
fissionyeast_NGP_DIA_2.mzML	1239.79	1246.2	-6.41058	FLTHLNNEVLHDJYTR	FLTHLNNEVLHDJYTR	(N(N(H(H(H(H(H))))(H(H(H(H(H(H)))))))))	H(11)N(2)	13	4	1044.44	380153	2.05636e+06	0.000464578	0.00111641	sp|O59747|PDF1_SCHPO	223	FALSE
fissionyeast_NGP_DIA_4.mzML	1231.01	1282.29	-51.2761	FLTHLNNEVLHDJYTR	FLTHLNNEVLHDJYTR	(N(N(H(H(H(H(H(H)))))(H(H(H(H(H(H)))))))))	H(12)N(2)	13	4	1084.95	220349	1.90456e+06	4.00792e-07	0.00450803	sp|O59747|PDF1_SCHPO	223	FALSE
fissionyeast_NGP_DIA_2.mzML	1234.89	1323.59	-88.6984	FLTHLNNEVLHDJYTR	FLTHLNNEVLHDJYTR	(N(N(H(H(H(H(H))))(H(H(H(H(H(H(H(H)))))))))))	H(13)N(2)	13	4	1125.46	440032	3.14625e+06	0.000104834	0.00541935	sp|O59747|PDF1_SCHPO	223	FALSE
fissionyeast_NGP_DIA_3.mzML	1234.43	1323.3	-88.8702	FLTHLNNEVLHDJYTR	FLTHLNNEVLHDJYTR	(N(N(H(H(H(H(H))))(H(H(H(H(H(H(H(H)))))))))))	H(13)N(2)	13	4	1125.46	316806	3.01673e+06	0.00571193	0.00253671	sp|O59747|PDF1_SCHPO	223	FALSE
fissionyeast_NGP_DIA_4.mzML	1224.77	1280.02	-55.2475	FLTHLNNEVLHDJYTR	FLTHLNNEVLHDJYTR	(N(N(H(H(H(H(H))))(H(H(H(H(H(H(H(H)))))))))))	H(13)N(2)	13	4	1125.46	522804	2.80704e+06	9.89846e-05	0.00173183	sp|O59747|PDF1_SCHPO	223	FALSE
fissionyeast_NGP_DIA_1.mzML	1228.19	1228.19	0	FLTHLNNEVLHDJYTR	FLTHLNNEVLHDJYTR	(N(N(H(H(H(H(H))))(H(H(H(H(H(H(H(H)))))))))))	H(13)N(2)	13	3	1500.28	519351	6.3878e+06	1.30893e-05	0.00072562	sp|O59747|PDF1_SCHPO	223	FALSE
fissionyeast_NGP_DIA_3.mzML	1233.47	1233.47	0	FLTHLNNEVLHDJYTR	FLTHLNNEVLHDJYTR	(N(N(H(H(H(H(H))))(H(H(H(H(H(H(H(H)))))))))))	H(13)N(2)	13	3	1500.28	574217	5.33826e+06	4.54443e-07	1.98676e-05	sp|O59747|PDF1_SCHPO	223	FALSE
fissionyeast_NGP_DIA_4.mzML	1225.05	1226.03	-0.97744	FLTHLNNEVLHDJYTR	FLTHLNNEVLHDJYTR	(N(N(H(H(H(H(H))))(H(H(H(H(H(H(H(H)))))))))))	H(13)N(2)	13	3	1500.28	457868	4.6351e+06	0.00209156	0.0052881	sp|O59747|PDF1_SCHPO	223	FALSE
fissionyeast_NGP_DIA_1.mzML	1231.8	1229.99	1.80591	FLTHLNNEVLHDJYTR	FLTHLNNEVLHDJYTR	(N(N(H(H(H))(H(H(H(H(H))))(H(H(H(H))))))))	H(12)N(2)	13	3	1446.27	375722	4.2818e+06	4.46789e-08	0.000383868	sp|O59747|PDF1_SCHPO	223	FALSE
fissionyeast_NGP_DIA_1.mzML	1544.8	1531.95	12.8487	FNPAJTSITNYEIK	FNPAJTSITNYEIK	(N(N(H(H(H)(H))(H(H(H(H(H))))))))	H(9)N(2)	5	3	1159.48	1060110	2261147	0.00253013	0.000386433	sp|O94680|PDAT_SCHPO	560	FALSE
fissionyeast_NGP_DIA_2.mzML	1580.09	1581.05	-0.95992	FNPAJTSITNYEIK	FNPAJTSITNYEIK	(N(N(H(H(H)(H))(H(H(H(H(H))))))))	H(9)N(2)	5	3	1159.48	998260	1.94634e+06	0.000217179	3.89396e-06	sp|O94680|PDAT_SCHPO	560	FALSE
fissionyeast_NGP_DIA_3.mzML	1580.95	1581.66	-0.712496	FNPAJTSITNYEIK	FNPAJTSITNYEIK	(N(N(H(H(H)(H))(H(H(H(H(H))))))))	H(9)N(2)	5	3	1159.48	1106000	2.35298e+06	0.000304154	3.8779e-06	sp|O94680|PDAT_SCHPO	560	FALSE
fissionyeast_NGP_DIA_4.mzML	1556.48	1554.81	1.6656	FNPAJTSITNYEIK	FNPAJTSITNYEIK	(N(N(H(H(H)(H))(H(H(H(H(H))))))))	H(9)N(2)	5	3	1159.48	997443	2.29142e+06	0.000287157	2.86707e-05	sp|O94680|PDAT_SCHPO	560	FALSE
fissionyeast_NGP_DIA_2.mzML	2121.15	2174.1	-52.9544	FVLFSQESPFLJWTSHHLQR	FVLFSQESPFLJWTSHHLQR	(N(N(H(H(H(H)))(H(H(H(H(H))))))))	H(9)N(2)	12	4	1085.23	558996	3.30432e+06	0.0014321	2.38589e-05	sp|Q9Y7P1|ERO12_SCHPO	546	FALSE
fissionyeast_NGP_DIA_3.mzML	2128.52	2178.62	-50.1048	FVLFSQESPFLJWTSHHLQR	FVLFSQESPFLJWTSHHLQR	(N(N(H(H(H(H)))(H(H(H(H(H))))))))	H(9)N(2)	12	4	1085.23	698157	4.8841e+06	0.00937405	1.76415e-05	sp|Q9Y7P1|ERO12_SCHPO	546	FALSE
fissionyeast_NGP_DIA_1.mzML	1709.93	1646.94	62.9948	GFPLNAJASLIR	GFPLNAJASLIR	(N(N(H(H(H(H(H))))(H(H(H(H)))))))	H(9)N(2)	7	2	1569.18	548006	3.35571e+06	5.17187e-07	0.000184215	sp|Q10449|MU157_SCHPO	282	FALSE
fissionyeast_NGP_DIA_3.mzML	1726.13	1663.92	62.2052	GFPLNAJASLIR	GFPLNAJASLIR	(N(N(H(H(H(H(H))))(H(H(H(H)))))))	H(9)N(2)	7	2	1569.18	492027	3.06668e+06	0.000808664	0.00929508	sp|Q10449|MU157_SCHPO	282	FALSE
fissionyeast_NGP_DIA_1.mzML	2004.66	2021.07	-16.4146	GLAQLSEEEACEVALJVTK	GLAQLSEEEAC[160]EVALJVTK	(N(N(H(H(H(H)))(H(H)(H(H))))))	H(8)N(2)	16	3	1255.21	2803970	4.19171e+06	0.00182537	0.000108815	sp|O74480|YQJ7_SCHPO	263	FALSE
fissionyeast_NGP_DIA_2.mzML	2022.77	2040.85	-18.0842	GLAQLSEEEACEVALJVTK	GLAQLSEEEAC[160]EVALJVTK	(N(N(H(H(H(H)))(H(H)(H(H))))))	H(8)N(2)	16	3	1255.21	2826270	3.34327e+06	0.00100371	5.50955e-05	sp|O74480|YQJ7_SCHPO	263	FALSE
fissionyeast_NGP_DIA_3.mzML	2028.16	2044.9	-16.7386	GLAQLSEEEACEVALJVTK	GLAQLSEEEAC[160]EVALJVTK	(N(N(H(H(H(H)))(H(H)(H(H))))))	H(8)N(2)	16	3	1255.21	2642600	3.86082e+06	0.00185932	8.52576e-05	sp|O74480|YQJ7_SCHPO	263	FALSE
fissionyeast_NGP_DIA_4.mzML	2003.16	2020.91	-17.7521	GLAQLSEEEACEVALJVTK	GLAQLSEEEAC[160]EVALJVTK	(N(N(H(H(H(H)))(H(H)(H(H))))))	H(8)N(2)	16	3	1255.21	2367530	3.26282e+06	0.00330577	9.70515e-05	sp|O74480|YQJ7_SCHPO	263	FALSE
fissionyeast_NGP_DIA_1.mzML	1989.82	1987.23	2.59331	GLAQLSEEEACEVALJVTK	GLAQLSEEEAC[160]EVALJVTK	(N(N(H(H(H)(H))(H(H)(H(H(H)))))))	H(9)N(2)	16	3	1309.22	2569010	1.14501e+07	0.00202502	3.41734e-05	sp|O74480|YQJ7_SCHPO	263	FALSE
fissionyeast_NGP_DIA_2.mzML	2008.76	2005.91	2.84576	GLAQLSEEEACEVALJVTK	GLAQLSEEEAC[160]EVALJVTK	(N(N(H(H(H)(H))(H(H)(H(H(H)))))))	H(9)N(2)	16	3	1309.22	2241830	8.81683e+06	0.00196431	2.65043e-05	sp|O74480|YQJ7_SCHPO	263	FALSE
fissionyeast_NGP_DIA_3.mzML	2015.89	2012.86	3.03421	GLAQLSEEEACEVALJVTK	GLAQLSEEEAC[160]EVALJVTK	(N(N(H(H(H)(H))(H(H)(H(H(H)))))))	H(9)N(2)	16	3	1309.22	1879560	1.02234e+07	0.00194061	1.01468e-05	sp|O74480|YQJ7_SCHPO	263	FALSE
fissionyeast_NGP_DIA_4.mzML	1990.36	1986.62	3.73889	GLAQLSEEEACEVALJVTK	GLAQLSEEEAC[160]EVALJVTK	(N(N(H(H(H)(H))(H(H)(H(H(H)))))))	H(9)N(2)	16	3	1309.22	2019980	1.08804e+07	0.00043473	4.40443e-06	sp|O74480|YQJ7_SCHPO	263	FALSE
fissionyeast_NGP_DIA_1.mzML	1198.96	1196.11	2.84736	GVLQATJMTYGK	GVLQATJMTYGK	(N(N(H(H(H(H)))(H(H(H(H)))))))	H(8)N(2)	7	2	1493.12	568285	5.622e+06	5.44165e-06	1.36003e-05	sp|O59866|OSTB_SCHPO	275	FALSE
fissionyeast_NGP_DIA_2.mzML	1212.6	1203.78	8.82202	GVLQATJMTYGK	GVLQATJMTYGK	(N(N(H(H(H(H)))(H(H(H(H)))))))	H(8)N(2)	7	2	1493.12	435402	5.21877e+06	5.93778e-06	3.31555e-05	sp|O59866|OSTB_SCHPO	275	FALSE
fissionyeast_NGP_DIA_3.mzML	1209.76	1203.01	6.75086	GVLQATJMTYGK	GVLQATJMTYGK	(N(N(H(H(H(H)))(H(H(H(H)))))))	H(8)N(2)	7	2	1493.12	673960	5.90382e+06	0.00237328	3.0556e-05	sp|O59866|OSTB_SCHPO	275	FALSE
fissionyeast_NGP_DIA_4.mzML	1200.14	1195.24	4.896	GVLQATJMTYGK	GVLQATJMTYGK	(N(N(H(H(H(H)))(H(H(H(H)))))))	H(8)N(2)	7	2	1493.12	509256	4.77911e+06	6.18252e-06	5.19371e-05	sp|O59866|OSTB_SCHPO	275	FALSE
fissionyeast_NGP_DIA_1.mzML	550.531	539.051	11.4798	HATSJGTVETLNTK	HATSJGTVETLNTK	(N(N(H(H(H(H)))(H(H)(H)(H)))))	H(8)N(2)	5	3	1059.11	14050500	2.94791e+07	0.000224658	1.60056e-06	sp|O13898|PMT1_SCHPO	443	FALSE
fissionyeast_NGP_DIA_2.mzML	562.845	543.891	18.9541	HATSJGTVETLNTK	HATSJGTVETLNTK	(N(N(H(H(H(H)))(H(H)(H)(H)))))	H(8)N(2)	5	3	1059.11	15079500	2.8897e+07	0.000339033	1.34861e-06	sp|O13898|PMT1_SCHPO	443	FALSE
fissionyeast_NGP_DIA_3.mzML	565.123	582.516	-17.3932	HATSJGTVETLNTK	HATSJGTVETLNTK	(N(N(H(H(H(H)))(H(H)(H)(H)))))	H(8)N(2)	5	3	1059.11	11936300	2.38827e+07	0.000337393	9.3415e-07	sp|O13898|PMT1_SCHPO	443	FALSE
fissionyeast_NGP_DIA_4.mzML	543.23	564.579	-21.3493	HATSJGTVETLNTK	HATSJGTVETLNTK	(N(N(H(H(H(H)))(H(H)(H)(H)))))	H(8)N(2)	5	3	1059.11	11482800	2.12145e+07	0.000192356	8.75469e-07	sp|O13898|PMT1_SCHPO	443	FALSE
fissionyeast_NGP_DIA_1.mzML	548.092	536.44	11.6523	HATSJGTVETLNTK	HATSJGTVETLNTK	(N(N(H(H(H)(H))(H(H(H))(H(H))))))	H(9)N(2)	5	3	1113.13	14013400	3.49742e+07	0.000180619	1.80279e-06	sp|O13898|PMT1_SCHPO	443	FALSE
fissionyeast_NGP_DIA_2.mzML	560.001	540.391	19.6095	HATSJGTVETLNTK	HATSJGTVETLNTK	(N(N(H(H(H)(H))(H(H(H))(H(H))))))	H(9)N(2)	5	3	1113.13	14690800	3.36086e+07	0.000220927	4.07898e-06	sp|O13898|PMT1_SCHPO	443	FALSE
fissionyeast_NGP_DIA_3.mzML	562.673	581.557	-18.8836	HATSJGTVETLNTK	HATSJGTVETLNTK	(N(N(H(H(H)(H))(H(H(H))(H(H))))))	H(9)N(2)	5	3	1113.13	12986000	2.86047e+07	0.000174682	1.42868e-06	sp|O13898|PMT1_SCHPO	443	FALSE
fissionyeast_NGP_DIA_4.mzML	541.446	563.724	-22.2778	HATSJGTVETLNTK	HATSJGTVETLNTK	(N(N(H(H(H)(H))(H(H(H))(H(H))))))	H(9)N(2)	5	3	1113.13	11121900	2.50731e+07	0.00018651	1.0112e-06	sp|O13898|PMT1_SCHPO	443	FALSE
fissionyeast_NGP_DIA_1.mzML	1643.46	1675.25	-31.7876	HEYFCVYPJASLIK	HEYFC[160]VYPJASLIK	(N(N(H(H(H(H)))(H(H)(H)(H)))))	H(8)N(2)	9	3	1148.48	4556210	2.01475e+07	0.000537148	6.74219e-05	sp|Q9UTC8|OS9_SCHPO	97	FALSE
fissionyeast_NGP_DIA_2.mzML	1664.46	1699.32	-34.8638	HEYFCVYPJASLIK	HEYFC[160]VYPJASLIK	(N(N(H(H(H(H)))(H(H)(H)(H)))))	H(8)N(2)	9	3	1148.48	3446410	1.52546e+07	0.000432867	5.40954e-06	sp|Q9UTC8|OS9_SCHPO	97	FALSE
fissionyeast_NGP_DIA_3.mzML	1670.5	1690.42	-19.9233	HEYFCVYPJASLIK	HEYFC[160]VYPJASLIK	(N(N(H(H(H(H)))(H(H)(H)(H)))))	H(8)N(2)	9	3	1148.48	3564320	1.63765e+07	0.00010041	1.27344e-05	sp|Q9UTC8|OS9_SCHPO	97	FALSE
fissionyeast_NGP_DIA_4.mzML	1641.43	1686.75	-45.3247	HEYFCVYPJASLIK	HEYFC[160]VYPJASLIK	(N(N(H(H(H(H)))(H(H)(H)(H)))))	H(8)N(2)	9	3	1148.48	3433150	1.34686e+07	0.00101378	7.29586e-06	sp|Q9UTC8|OS9_SCHPO	97	FALSE
fissionyeast_NGP_DIA_2.mzML	587.721	577.979	9.74202	HPJGTAHSLNFR	HPJGTAHSLNFR	(N(N(H(H(H)(H(H)))(H(H)(H(H))))))	H(9)N(2)	3	4	804.582	696137	524630	0.00101891	2.3617e-05	sp|Q9US04|GGT1_SCHPO	156	FALSE
fissionyeast_NGP_DIA_3.mzML	588.9	580.665	8.23495	HPJGTAHSLNFR	HPJGTAHSLNFR	(N(N(H(H(H)(H(H)))(H(H)(H(H))))))	H(9)N(2)	3	4	804.582	495884	409172	0.00352603	0.000125158	sp|Q9US04|GGT1_SCHPO	156	FALSE
fissionyeast_NGP_DIA_4.mzML	572.647	563.098	9.54942	HPJGTAHSLNFR	HPJGTAHSLNFR	(N(N(H(H(H)(H(H)))(H(H)(H(H))))))	H(9)N(2)	3	4	804.582	444836	423464	0.00102404	0.000341627	sp|Q9US04|GGT1_SCHPO	156	FALSE
fissionyeast_NGP_DIA_1.mzML	582.255	564.996	17.2585	HPJGTAHSLNFR	HPJGTAHSLNFR	(N(N(H(H(H(H)))(H(H)(H)(H)))))	H(8)N(2)	3	3	1018.42	1044060	1.95734e+06	4.76629e-06	0.000199718	sp|Q9US04|GGT1_SCHPO	156	FALSE
fissionyeast_NGP_DIA_2.mzML	590.787	576.316	14.4713	HPJGTAHSLNFR	HPJGTAHSLNFR	(N(N(H(H(H(H)))(H(H)(H)(H)))))	H(8)N(2)	3	3	1018.42	992383	1.82523e+06	2.12977e-05	3.4628e-06	sp|Q9US04|GGT1_SCHPO	156	FALSE
fissionyeast_NGP_DIA_3.mzML	591.461	581.114	10.3466	HPJGTAHSLNFR	HPJGTAHSLNFR	(N(N(H(H(H(H)))(H(H)(H)(H)))))	H(8)N(2)	3	3	1018.42	960091	1.64849e+06	1.42097e-05	1.63487e-06	sp|Q9US04|GGT1_SCHPO	156	FALSE
fissionyeast_NGP_DIA_4.mzML	577.04	563.667	13.3732	HPJGTAHSLNFR	HPJGTAHSLNFR	(N(N(H(H(H(H)))(H(H)(H)(H)))))	H(8)N(2)	3	3	1018.42	866788	1.55411e+06	4.50782e-06	0.000281867	sp|Q9US04|GGT1_SCHPO	156	FALSE
fissionyeast_NGP_DIA_1.mzML	578.799	564.961	13.8383	HPJGTAHSLNFR	HPJGTAHSLNFR	(N(N(H(H(H(H)))(H(H(H(H(H))))))))	H(9)N(2)	3	3	1072.44	1506770	4.43948e+06	1.49143e-07	2.79321e-06	sp|Q9US04|GGT1_SCHPO	156	FALSE
fissionyeast_NGP_DIA_2.mzML	588.167	576.282	11.8855	HPJGTAHSLNFR	HPJGTAHSLNFR	(N(N(H(H(H(H)))(H(H(H(H(H))))))))	H(9)N(2)	3	3	1072.44	1436340	4.58992e+06	1.07356e-07	8.0613e-07	sp|Q9US04|GGT1_SCHPO	156	FALSE
fissionyeast_NGP_DIA_3.mzML	589.361	581.123	8.23752	HPJGTAHSLNFR	HPJGTAHSLNFR	(N(N(H(H(H(H)))(H(H(H(H(H))))))))	H(9)N(2)	3	3	1072.44	1115340	4.2248e+06	1.03995e-07	8.41156e-07	sp|Q9US04|GGT1_SCHPO	156	FALSE
fissionyeast_NGP_DIA_4.mzML	572.077	563.678	8.39921	HPJGTAHSLNFR	HPJGTAHSLNFR	(N(N(H(H(H(H)))(H(H(H(H(H))))))))	H(9)N(2)	3	3	1072.44	1229200	4.08467e+06	5.19059e-06	2.00602e-06	sp|Q9US04|GGT1_SCHPO	156	FALSE
fissionyeast_NGP_DIA_2.mzML	586.054	576.25	9.80387	HPJGTAHSLNFR	HPJGTAHSLNFR	(N(N(H(H(H(H(H))))(H(H(H))(H(H))))))	H(10)N(2)	3	3	1126.46	347112	1.40911e+06	0.0045036	0.00104881	sp|Q9US04|GGT1_SCHPO	156	FALSE
fissionyeast_NGP_DIA_1.mzML	1059.36	1173.72	-114.358	HPNJGTSFFSNSLNR	HPNJGTSFFSNSLNR	(N(N(H(H(H(H)))(H(H(H(H(H))))))))	H(9)N(2)	4	3	1186.15	1283350	4.26158e+06	0.00140103	0.00037627	sp|O13704|YEU5_SCHPO	227	FALSE
fissionyeast_NGP_DIA_2.mzML	1076.62	1191.18	-114.564	HPNJGTSFFSNSLNR	HPNJGTSFFSNSLNR	(N(N(H(H(H(H)))(H(H(H(H(H))))))))	H(9)N(2)	4	3	1186.15	1120220	2.96194e+06	0.00191712	0.00195286	sp|O13704|YEU5_SCHPO	227	FALSE
fissionyeast_NGP_DIA_3.mzML	1082.05	1186.57	-104.518	HPNJGTSFFSNSLNR	HPNJGTSFFSNSLNR	(N(N(H(H(H(H)))(H(H(H(H(H))))))))	H(9)N(2)	4	3	1186.15	985187	3.13914e+06	0.000144355	0.000321486	sp|O13704|YEU5_SCHPO	227	FALSE
fissionyeast_NGP_DIA_4.mzML	1062.77	1178.35	-115.583	HPNJGTSFFSNSLNR	HPNJGTSFFSNSLNR	(N(N(H(H(H(H)))(H(H(H(H(H))))))))	H(9)N(2)	4	3	1186.15	947412	3.02881e+06	0.000324153	7.56394e-05	sp|O13704|YEU5_SCHPO	227	FALSE
fissionyeast_NGP_DIA_1.mzML	1052.99	1168.77	-115.78	HPNJGTSFFSNSLNR	HPNJGTSFFSNSLNR	(N(N(H(H(H))(H(H(H(H(H(H(H))))))))))	H(10)N(2)	4	3	1240.17	809233	2.735e+06	0.00373631	4.5592e-05	sp|O13704|YEU5_SCHPO	227	FALSE
fissionyeast_NGP_DIA_2.mzML	1069.74	1185.36	-115.615	HPNJGTSFFSNSLNR	HPNJGTSFFSNSLNR	(N(N(H(H(H))(H(H(H(H(H(H(H))))))))))	H(10)N(2)	4	3	1240.17	625976	2.1487e+06	0.000299091	4.44231e-05	sp|O13704|YEU5_SCHPO	227	FALSE
fissionyeast_NGP_DIA_3.mzML	1074.95	1181.74	-106.788	HPNJGTSFFSNSLNR	HPNJGTSFFSNSLNR	(N(N(H(H(H))(H(H(H(H(H(H(H))))))))))	H(10)N(2)	4	3	1240.17	617240	2.42898e+06	0.00915347	0.00751457	sp|O13704|YEU5_SCHPO	227	FALSE
fissionyeast_NGP_DIA_4.mzML	1055.6	1172.95	-117.355	HPNJGTSFFSNSLNR	HPNJGTSFFSNSLNR	(N(N(H(H(H))(H(H(H(H(H(H(H))))))))))	H(10)N(2)	4	3	1240.17	636588	2.06615e+06	0.00362878	0.00316829	sp|O13704|YEU5_SCHPO	227	FALSE
fissionyeast_NGP_DIA_1.mzML	872.483	994.709	-122.226	HSYNPJGTIPECPSR	HSYNPJGTIPEC[160]PSR	(N(N(H(H(H(H)))(H(H)(H(H)(H))))))	H(9)N(2)	6	3	1198.48	1233360	3.47008e+06	0.00328315	6.61616e-06	sp|Q9USU5|GAS2_SCHPO	344	FALSE
fissionyeast_NGP_DIA_2.mzML	876.993	998.978	-121.985	HSYNPJGTIPECPSR	HSYNPJGTIPEC[160]PSR	(N(N(H(H(H(H)))(H(H)(H(H)(H))))))	H(9)N(2)	6	3	1198.48	1253470	3.67309e+06	0.000627248	3.10293e-06	sp|Q9USU5|GAS2_SCHPO	344	FALSE
fissionyeast_NGP_DIA_4.mzML	874.288	981.458	-107.17	HSYNPJGTIPECPSR	HSYNPJGTIPEC[160]PSR	(N(N(H(H(H(H)))(H(H)(H(H)(H))))))	H(9)N(2)	6	3	1198.48	1112110	3.30613e+06	0.000618877	1.44599e-06	sp|Q9USU5|GAS2_SCHPO	344	FALSE
fissionyeast_NGP_DIA_3.mzML	855.282	971.416	-116.134	HSYNPJGTIPECPSR	HSYNPJGTIPEC[160]PSR	(N(N(H(H(H)(H(H(H(H(H))))))(H(H(H(H(H(H(H(H(H))))))))))))	H(17)N(2)	6	4	1223.22	700746	651294	0.00249803	3.97727e-06	sp|Q9USU5|GAS2_SCHPO	344	FALSE
fissionyeast_NGP_DIA_3.mzML	891.544	1005.53	-113.984	HSYNPJGTIPECPSR	HSYNPJGTIPEC[160]PSR	(N(N(H(H(H))(H(H(H))(H(H(H(H))))))))	H(10)N(2)	6	3	1252.49	502505	1.74369e+06	0.00261148	2.61188e-05	sp|Q9USU5|GAS2_SCHPO	344	FALSE
fissionyeast_NGP_DIA_1.mzML	851.586	919.162	-67.5759	HSYNPJGTIPECPSR	HSYNPJGTIPEC[160]PSR	(N(N(H(H(H(H(H(H(H))))))(H(H(H(H)))(H(H(H)))))))	H(14)N(2)	6	3	1468.57	1255980	4171798	0.000112606	2.36873e-06	sp|Q9USU5|GAS2_SCHPO	344	FALSE
fissionyeast_NGP_DIA_2.mzML	855.665	967.726	-112.061	HSYNPJGTIPECPSR	HSYNPJGTIPEC[160]PSR	(N(N(H(H(H(H(H(H(H))))))(H(H(H(H)))(H(H(H)))))))	H(14)N(2)	6	3	1468.57	1158540	4.05408e+06	0.0020127	2.44208e-06	sp|Q9USU5|GAS2_SCHPO	344	FALSE
fissionyeast_NGP_DIA_3.mzML	867.714	971.575	-103.861	HSYNPJGTIPECPSR	HSYNPJGTIPEC[160]PSR	(N(N(H(H(H(H(H(H(H))))))(H(H(H(H)))(H(H(H)))))))	H(14)N(2)	6	3	1468.57	1247360	3.9198e+06	0.00128501	5.82229e-06	sp|Q9USU5|GAS2_SCHPO	344	FALSE
fissionyeast_NGP_DIA_4.mzML	854.807	949.465	-94.6578	HSYNPJGTIPECPSR	HSYNPJGTIPEC[160]PSR	(N(N(H(H(H(H(H(H(H))))))(H(H(H(H)))(H(H(H)))))))	H(14)N(2)	6	3	1468.57	1258680	3.7921e+06	1.08972e-06	9.94183e-07	sp|Q9USU5|GAS2_SCHPO	344	FALSE
fissionyeast_NGP_DIA_1.mzML	849.252	959.439	-110.187	HSYNPJGTIPECPSR	HSYNPJGTIPEC[160]PSR	(N(N(H(H(H(H(H(H(H))))))(H(H(H(H(H(H(H(H)))))))))))	H(15)N(2)	6	3	1522.58	4320850	1.49397e+07	1.50062e-13	2.55148e-06	sp|Q9USU5|GAS2_SCHPO	344	FALSE
fissionyeast_NGP_DIA_2.mzML	851.435	980.563	-129.128	HSYNPJGTIPECPSR	HSYNPJGTIPEC[160]PSR	(N(N(H(H(H(H(H(H(H))))))(H(H(H(H(H(H(H(H)))))))))))	H(15)N(2)	6	3	1522.58	3967980	1.40738e+07	2.77655e-12	5.50567e-06	sp|Q9USU5|GAS2_SCHPO	344	FALSE
fissionyeast_NGP_DIA_3.mzML	863.673	986.548	-122.875	HSYNPJGTIPECPSR	HSYNPJGTIPEC[160]PSR	(N(N(H(H(H(H(H(H(H))))))(H(H(H(H(H(H(H(H)))))))))))	H(15)N(2)	6	3	1522.58	4265220	1.55238e+07	2.93613e-11	1.99667e-06	sp|Q9USU5|GAS2_SCHPO	344	FALSE
fissionyeast_NGP_DIA_4.mzML	851.666	962.743	-111.077	HSYNPJGTIPECPSR	HSYNPJGTIPEC[160]PSR	(N(N(H(H(H(H(H(H(H))))))(H(H(H(H(H(H(H(H)))))))))))	H(15)N(2)	6	3	1522.58	3913310	1.38457e+07	1.76783e-10	2.27578e-06	sp|Q9USU5|GAS2_SCHPO	344	FALSE
fissionyeast_NGP_DIA_1.mzML	840.31	929.547	-89.2367	HSYNPJGTIPECPSR	HSYNPJGTIPEC[160]PSR	(N(N(H(H(H(H(H(H(H(H)))))))(H(H(H(H)))(H(H(H(H(H)))))))))	H(17)N(2)	6	3	1630.62	5974780	1.98337e+07	1.35857e-12	1.24147e-05	sp|Q9USU5|GAS2_SCHPO	344	FALSE
fissionyeast_NGP_DIA_2.mzML	842.309	972.707	-130.398	HSYNPJGTIPECPSR	HSYNPJGTIPEC[160]PSR	(N(N(H(H(H(H(H(H(H(H)))))))(H(H(H(H)))(H(H(H(H(H)))))))))	H(17)N(2)	6	3	1630.62	6846830	2.0131e+07	7.28101e-14	8.82683e-06	sp|Q9USU5|GAS2_SCHPO	344	FALSE
fissionyeast_NGP_DIA_3.mzML	854.385	975.237	-120.852	HSYNPJGTIPECPSR	HSYNPJGTIPEC[160]PSR	(N(N(H(H(H(H(H(H(H(H)))))))(H(H(H(H)))(H(H(H(H(H)))))))))	H(17)N(2)	6	3	1630.62	5851230	1.84782e+07	5.38191e-13	2.66155e-06	sp|Q9USU5|GAS2_SCHPO	344	FALSE
fissionyeast_NGP_DIA_4.mzML	843.248	954.277	-111.029	HSYNPJGTIPECPSR	HSYNPJGTIPEC[160]PSR	(N(N(H(H(H(H(H(H(H(H)))))))(H(H(H(H)))(H(H(H(H(H)))))))))	H(17)N(2)	6	3	1630.62	5447550	1.70561e+07	7.22298e-15	2.71999e-06	sp|Q9USU5|GAS2_SCHPO	344	FALSE
fissionyeast_NGP_DIA_1.mzML	1359.49	1357.63	1.85529	HYWJLTSNIYR	HYWJLTSNIYR	(N(N(H(H(H(H(H))))(H(H(H(H)))(H(H(H)))))))	H(12)N(2)	4	3	1273.18	1209240	3.7113e+06	7.7101e-10	0.000984621	sp|O13968|YE48_SCHPO	541	FALSE
fissionyeast_NGP_DIA_2.mzML	1362.04	1362.23	-0.18899	HYWJLTSNIYR	HYWJLTSNIYR	(N(N(H(H(H(H(H))))(H(H(H(H)))(H(H(H)))))))	H(12)N(2)	4	3	1273.18	1046170	3.76603e+06	3.21335e-06	0.00170493	sp|O13968|YE48_SCHPO	541	FALSE
fissionyeast_NGP_DIA_3.mzML	1371.29	1372.75	-1.46328	HYWJLTSNIYR	HYWJLTSNIYR	(N(N(H(H(H(H(H))))(H(H(H(H)))(H(H(H)))))))	H(12)N(2)	4	3	1273.18	1054500	3.24623e+06	2.16289e-06	0.00402	sp|O13968|YE48_SCHPO	541	FALSE
fissionyeast_NGP_DIA_1.mzML	1356.35	1360.89	-4.54343	HYWJLTSNIYR	HYWJLTSNIYR	(N(N(H(H(H(H(H(H)))))(H(H(H(H(H(H(H))))))))))	H(13)N(2)	4	3	1327.19	10835300	2.96004e+07	6.05535e-10	0.000183099	sp|O13968|YE48_SCHPO	541	FALSE
fissionyeast_NGP_DIA_2.mzML	1359.02	1363.74	-4.72424	HYWJLTSNIYR	HYWJLTSNIYR	(N(N(H(H(H(H(H(H)))))(H(H(H(H(H(H(H))))))))))	H(13)N(2)	4	3	1327.19	10326600	2.84095e+07	5.51253e-10	8.1847e-05	sp|O13968|YE48_SCHPO	541	FALSE
fissionyeast_NGP_DIA_3.mzML	1369.17	1373.33	-4.1637	HYWJLTSNIYR	HYWJLTSNIYR	(N(N(H(H(H(H(H(H)))))(H(H(H(H(H(H(H))))))))))	H(13)N(2)	4	3	1327.19	10569900	2.70735e+07	1.36676e-07	9.82228e-05	sp|O13968|YE48_SCHPO	541	FALSE
fissionyeast_NGP_DIA_4.mzML	1355.99	1361.54	-5.54781	HYWJLTSNIYR	HYWJLTSNIYR	(N(N(H(H(H(H(H(H)))))(H(H(H(H(H(H(H))))))))))	H(13)N(2)	4	3	1327.19	10533200	2.69051e+07	2.14269e-08	0.000119537	sp|O13968|YE48_SCHPO	541	FALSE
fissionyeast_NGP_DIA_1.mzML	1348.72	1359.83	-11.1117	HYWJLTSNIYR	HYWJLTSNIYR	(N(N(H(H(H(H(H(H(H))))))(H(H(H(H)))(H(H(H)))))))	H(14)N(2)	4	3	1381.21	3946800	1.67189e+07	7.78473e-08	0.00133783	sp|O13968|YE48_SCHPO	541	FALSE
fissionyeast_NGP_DIA_2.mzML	1351.9	1364.03	-12.132	HYWJLTSNIYR	HYWJLTSNIYR	(N(N(H(H(H(H(H(H(H))))))(H(H(H(H)))(H(H(H)))))))	H(14)N(2)	4	3	1381.21	3400840	1.37435e+07	1.7573e-09	9.53394e-05	sp|O13968|YE48_SCHPO	541	FALSE
fissionyeast_NGP_DIA_3.mzML	1362.48	1374.48	-11.998	HYWJLTSNIYR	HYWJLTSNIYR	(N(N(H(H(H(H(H(H(H))))))(H(H(H(H)))(H(H(H)))))))	H(14)N(2)	4	3	1381.21	2762400	1.26218e+07	3.91363e-09	0.000403059	sp|O13968|YE48_SCHPO	541	FALSE
fissionyeast_NGP_DIA_4.mzML	1348.44	1362.7	-14.2601	HYWJLTSNIYR	HYWJLTSNIYR	(N(N(H(H(H(H(H(H(H))))))(H(H(H(H)))(H(H(H)))))))	H(14)N(2)	4	3	1381.21	3455460	1.38453e+07	2.45223e-07	0.00085795	sp|O13968|YE48_SCHPO	541	FALSE
fissionyeast_NGP_DIA_1.mzML	1340.61	1342.23	-1.61662	HYWJLTSNIYR	HYWJLTSNIYR	(N(N(H(H(H)(H(H(H(H(H))))))(H(H(H(H(H(H(H))))))))))	H(15)N(2)	4	3	1435.22	870066	4.85055e+06	0.00195242	0.000479653	sp|O13968|YE48_SCHPO	541	FALSE
fissionyeast_NGP_DIA_1.mzML	2477.23	2524.2	-46.9732	IIDWGHSGEIGNLLLSEYJVTYK	IIDWGHSGEIGNLLLSEYJVTYK	(N(N(H(H(H(H)))(H(H(H(H)))))))	H(8)N(2)	19	3	1441.98	4381990	2.35042e+07	0.00052021	3.99419e-06	sp|O74480|YQJ7_SCHPO	185	FALSE
fissionyeast_NGP_DIA_2.mzML	2492.26	2566.4	-74.1409	IIDWGHSGEIGNLLLSEYJVTYK	IIDWGHSGEIGNLLLSEYJVTYK	(N(N(H(H(H(H)))(H(H(H(H)))))))	H(8)N(2)	19	3	1441.98	4035990	2.63959e+07	0.000843977	2.43465e-05	sp|O74480|YQJ7_SCHPO	185	FALSE
fissionyeast_NGP_DIA_3.mzML	2491.62	2562.96	-71.3416	IIDWGHSGEIGNLLLSEYJVTYK	IIDWGHSGEIGNLLLSEYJVTYK	(N(N(H(H(H(H)))(H(H(H(H)))))))	H(8)N(2)	19	3	1441.98	4532100	2.66201e+07	0.000554523	2.20614e-06	sp|O74480|YQJ7_SCHPO	185	FALSE
fissionyeast_NGP_DIA_4.mzML	2475.21	2547.87	-72.6617	IIDWGHSGEIGNLLLSEYJVTYK	IIDWGHSGEIGNLLLSEYJVTYK	(N(N(H(H(H(H)))(H(H(H(H)))))))	H(8)N(2)	19	3	1441.98	3634940	2.36965e+07	0.000562392	2.4525e-06	sp|O74480|YQJ7_SCHPO	185	FALSE
fissionyeast_NGP_DIA_1.mzML	742.049	663.801	78.2483	IITYNAJK	IITYNAJK	(N(N(H(H(H(H)))(H(H)(H(H)(H))))))	H(9)N(2)	7	2	1401.08	1108950	3.32424e+06	1.931e-05	0.00381601	sp|O13857|PLB2_SCHPO	483	FALSE
fissionyeast_NGP_DIA_2.mzML	741.47	738.685	2.78546	IITYNAJK	IITYNAJK	(N(N(H(H(H(H)))(H(H)(H(H)(H))))))	H(9)N(2)	7	2	1401.08	1274920	3.82774e+06	5.60786e-06	0.000114768	sp|O13857|PLB2_SCHPO	483	FALSE
fissionyeast_NGP_DIA_3.mzML	742.569	677.975	64.5943	IITYNAJK	IITYNAJK	(N(N(H(H(H(H)))(H(H)(H(H)(H))))))	H(9)N(2)	7	2	1401.08	1321390	4.08838e+06	5.69066e-06	0.000572448	sp|O13857|PLB2_SCHPO	483	FALSE
fissionyeast_NGP_DIA_4.mzML	736.116	730.468	5.64757	IITYNAJK	IITYNAJK	(N(N(H(H(H(H)))(H(H)(H(H)(H))))))	H(9)N(2)	7	2	1401.08	1232340	3.51658e+06	9.97553e-06	0.000144984	sp|O13857|PLB2_SCHPO	483	FALSE
fissionyeast_NGP_DIA_1.mzML	945.154	1029.26	-84.1081	IIYNHJSSISDIR	IIYNHJSSISDIR	(N(N(H(H(H(H(H(H)))))(H(H(H(H)))(H(H(H(H))))))))	H(14)N(2)	6	3	1402.9	884992	3.73245e+06	1.64115e-06	0.00996634	sp|Q9P778|DPP5_SCHPO	126	FALSE
fissionyeast_NGP_DIA_3.mzML	961.543	1049.78	-88.2401	IIYNHJSSISDIR	IIYNHJSSISDIR	(N(N(H(H(H(H(H(H)))))(H(H(H(H)))(H(H(H(H))))))))	H(14)N(2)	6	3	1402.9	871802	3.07333e+06	3.45911e-06	0.00145696	sp|Q9P778|DPP5_SCHPO	126	FALSE
fissionyeast_NGP_DIA_4.mzML	933.549	1025.1	-91.5464	IIYNHJSSISDIR	IIYNHJSSISDIR	(N(N(H(H(H(H(H(H)))))(H(H(H(H)))(H(H(H(H))))))))	H(14)N(2)	6	3	1402.9	805643	2.87457e+06	0.00014233	0.00375193	sp|Q9P778|DPP5_SCHPO	126	FALSE
fissionyeast_NGP_DIA_1.mzML	941.058	1028.94	-87.8854	IIYNHJSSISDIR	IIYNHJSSISDIR	(N(N(H(H(H(H(H(H(H))))))(H(H(H(H(H(H(H(H)))))))))))	H(15)N(2)	6	3	1456.92	1117150	4.77121e+06	1.5342e-07	2.98044e-05	sp|Q9P778|DPP5_SCHPO	126	FALSE
fissionyeast_NGP_DIA_2.mzML	953.319	1043.07	-89.7535	IIYNHJSSISDIR	IIYNHJSSISDIR	(N(N(H(H(H(H(H(H(H))))))(H(H(H(H(H(H(H(H)))))))))))	H(15)N(2)	6	3	1456.92	874563	4.11158e+06	9.80903e-11	0.000589931	sp|Q9P778|DPP5_SCHPO	126	FALSE
fissionyeast_NGP_DIA_3.mzML	958.466	1047.41	-88.9411	IIYNHJSSISDIR	IIYNHJSSISDIR	(N(N(H(H(H(H(H(H(H))))))(H(H(H(H(H(H(H(H)))))))))))	H(15)N(2)	6	3	1456.92	1005750	3.55605e+06	1.50719e-08	0.000243239	sp|Q9P778|DPP5_SCHPO	126	FALSE
fissionyeast_NGP_DIA_4.mzML	931.192	1024.85	-93.6542	IIYNHJSSISDIR	IIYNHJSSISDIR	(N(N(H(H(H(H(H(H(H))))))(H(H(H(H(H(H(H(H)))))))))))	H(15)N(2)	6	3	1456.92	891589	3.33672e+06	5.79677e-09	0.00203656	sp|Q9P778|DPP5_SCHPO	126	FALSE
fissionyeast_NGP_DIA_1.mzML	937.433	1030.74	-93.3036	IIYNHJSSISDIR	IIYNHJSSISDIR	(N(N(H(H(H(H(H))))(H(H(H(H(H))))(H(H(H(H(H(H))))))))))	H(16)N(2)	6	3	1510.94	1140220	4.32565e+06	4.92251e-12	3.79733e-06	sp|Q9P778|DPP5_SCHPO	126	FALSE
fissionyeast_NGP_DIA_2.mzML	949.272	1044.63	-95.3541	IIYNHJSSISDIR	IIYNHJSSISDIR	(N(N(H(H(H(H(H))))(H(H(H(H(H))))(H(H(H(H(H(H))))))))))	H(16)N(2)	6	3	1510.94	1061110	3.73983e+06	1.07911e-08	3.24813e-05	sp|Q9P778|DPP5_SCHPO	126	FALSE
fissionyeast_NGP_DIA_3.mzML	955.391	1028.48	-73.0919	IIYNHJSSISDIR	IIYNHJSSISDIR	(N(N(H(H(H(H(H))))(H(H(H(H(H))))(H(H(H(H(H(H))))))))))	H(16)N(2)	6	3	1510.94	941959	3.26702e+06	6.46072e-07	0.000153881	sp|Q9P778|DPP5_SCHPO	126	FALSE
fissionyeast_NGP_DIA_4.mzML	927.94	1026.86	-98.9163	IIYNHJSSISDIR	IIYNHJSSISDIR	(N(N(H(H(H(H(H))))(H(H(H(H(H))))(H(H(H(H(H(H))))))))))	H(16)N(2)	6	3	1510.94	987041	3.23684e+06	1.34789e-10	0.000202197	sp|Q9P778|DPP5_SCHPO	126	FALSE
fissionyeast_NGP_DIA_1.mzML	532.291	451.815	80.4755	IJHTTIER	IJHTTIER	(N(N(H(H(H))(H(H(H(H)))))))	H(7)N(2)	2	3	842.024	1544880	1.53966e+06	0.000529851	0.000171314	sp|Q9UT11|YLW3_SCHPO	46	FALSE
fissionyeast_NGP_DIA_2.mzML	533.931	450.81	83.1209	IJHTTIER	IJHTTIER	(N(N(H(H(H))(H(H(H(H)))))))	H(7)N(2)	2	3	842.024	1793720	2.31513e+06	0.000532278	3.10166e-05	sp|Q9UT11|YLW3_SCHPO	46	FALSE
fissionyeast_NGP_DIA_4.mzML	533.055	440.409	92.6458	IJHTTIER	IJHTTIER	(N(N(H(H(H))(H(H(H(H)))))))	H(7)N(2)	2	3	842.024	1461970	1.84751e+06	0.000534712	2.2578e-05	sp|Q9UT11|YLW3_SCHPO	46	FALSE
fissionyeast_NGP_DIA_1.mzML	533.726	431.358	102.368	IJHTTIER	IJHTTIER	(N(N(H(H(H))(H(H(H(H)))))))	H(7)N(2)	2	2	1262.53	1001860	2.16048e+06	1.77983e-05	8.37825e-05	sp|Q9UT11|YLW3_SCHPO	46	FALSE
fissionyeast_NGP_DIA_2.mzML	535.069	431.01	104.059	IJHTTIER	IJHTTIER	(N(N(H(H(H))(H(H(H(H)))))))	H(7)N(2)	2	2	1262.53	1081540	2.75972e+06	1.07798e-05	2.19686e-06	sp|Q9UT11|YLW3_SCHPO	46	FALSE
fissionyeast_NGP_DIA_3.mzML	534.365	394.503	139.862	IJHTTIER	IJHTTIER	(N(N(H(H(H))(H(H(H(H)))))))	H(7)N(2)	2	2	1262.53	1526080	2.0272e+06	1.45926e-05	8.30283e-07	sp|Q9UT11|YLW3_SCHPO	46	FALSE
fissionyeast_NGP_DIA_4.mzML	532.089	411.472	120.617	IJHTTIER	IJHTTIER	(N(N(H(H(H))(H(H(H(H)))))))	H(7)N(2)	2	2	1262.53	842906	1.66164e+06	7.37562e-05	0.000139872	sp|Q9UT11|YLW3_SCHPO	46	FALSE
fissionyeast_NGP_DIA_1.mzML	531.542	451.224	80.3178	IJHTTIER	IJHTTIER	(N(N(H(H(H(H)))(H(H)(H)(H)))))	H(8)N(2)	2	3	896.042	3197100	4.08073e+06	0.000233906	1.33569e-05	sp|Q9UT11|YLW3_SCHPO	46	FALSE
fissionyeast_NGP_DIA_2.mzML	531.267	450.243	81.0243	IJHTTIER	IJHTTIER	(N(N(H(H(H(H)))(H(H)(H)(H)))))	H(8)N(2)	2	3	896.042	3693190	6.46011e+06	0.000884815	0.000559722	sp|Q9UT11|YLW3_SCHPO	46	FALSE
fissionyeast_NGP_DIA_3.mzML	532.272	425.324	106.948	IJHTTIER	IJHTTIER	(N(N(H(H(H(H)))(H(H)(H)(H)))))	H(8)N(2)	2	3	896.042	2127430	4.13731e+06	0.00111209	0.00264752	sp|Q9UT11|YLW3_SCHPO	46	FALSE
fissionyeast_NGP_DIA_4.mzML	531.487	439.506	91.9806	IJHTTIER	IJHTTIER	(N(N(H(H(H(H)))(H(H)(H)(H)))))	H(8)N(2)	2	3	896.042	2231990	3.52303e+06	0.000454213	0.000918224	sp|Q9UT11|YLW3_SCHPO	46	FALSE
fissionyeast_NGP_DIA_1.mzML	520.933	424.045	96.8884	IJHTTIER	IJHTTIER	(N(N(H(H(H)(H))(H(H)(H(H(H)))))))	H(9)N(2)	2	3	950.059	1641780	2.04473e+06	0.00807208	0.00280959	sp|Q9UT11|YLW3_SCHPO	46	FALSE
fissionyeast_NGP_DIA_3.mzML	532.949	388.601	144.348	IJHTTIER	IJHTTIER	(N(N(H(H)(H(H(H(H(H(H)))))))))	H(8)N(2)	2	2	1343.56	1291510	2.98756e+06	1.72182e-07	0.00446871	sp|Q9UT11|YLW3_SCHPO	46	FALSE
fissionyeast_NGP_DIA_4.mzML	530.852	405.861	124.991	IJHTTIER	IJHTTIER	(N(N(H(H)(H(H(H(H(H(H)))))))))	H(8)N(2)	2	2	1343.56	885635	2.27883e+06	2.52558e-09	0.000819896	sp|Q9UT11|YLW3_SCHPO	46	FALSE
fissionyeast_NGP_DIA_1.mzML	743.4	739.853	3.54721	INPNNVIHJSSR	INPNNVIHJSSR	(N(N(H(H(H(H)))(H(H)(H)(H)))))	H(8)N(2)	9	3	1023.1	3415770	7.79966e+06	0.00365538	0.00962238	sp|O94385|PO152_SCHPO	143	FALSE
fissionyeast_NGP_DIA_2.mzML	741.66	756.216	-14.5559	INPNNVIHJSSR	INPNNVIHJSSR	(N(N(H(H(H(H)))(H(H)(H)(H)))))	H(8)N(2)	9	3	1023.1	2885880	6.61118e+06	1.88786e-05	0.000152981	sp|O94385|PO152_SCHPO	143	FALSE
fissionyeast_NGP_DIA_3.mzML	745.086	750.462	-5.37573	INPNNVIHJSSR	INPNNVIHJSSR	(N(N(H(H(H(H)))(H(H)(H)(H)))))	H(8)N(2)	9	3	1023.1	2624950	7.25752e+06	0.00826811	0.00365698	sp|O94385|PO152_SCHPO	143	FALSE
fissionyeast_NGP_DIA_4.mzML	736.837	747.833	-10.9963	INPNNVIHJSSR	INPNNVIHJSSR	(N(N(H(H(H(H)))(H(H)(H)(H)))))	H(8)N(2)	9	3	1023.1	3683310	6.54554e+06	0.00072742	4.19294e-05	sp|O94385|PO152_SCHPO	143	FALSE
fissionyeast_NGP_DIA_2.mzML	736.248	755.909	-19.6606	INPNNVIHJSSR	INPNNVIHJSSR	(N(N(H(H(H(H)))(H(H(H(H(H))))))))	H(9)N(2)	9	3	1077.12	1534350	7.2236e+06	0.000559743	0.00795415	sp|O94385|PO152_SCHPO	143	FALSE
fissionyeast_NGP_DIA_3.mzML	738.553	750.574	-12.0211	INPNNVIHJSSR	INPNNVIHJSSR	(N(N(H(H(H(H)))(H(H(H(H(H))))))))	H(9)N(2)	9	3	1077.12	1260760	5.9445e+06	0.000970532	0.00682192	sp|O94385|PO152_SCHPO	143	FALSE
fissionyeast_NGP_DIA_4.mzML	730.676	747.524	-16.8483	INPNNVIHJSSR	INPNNVIHJSSR	(N(N(H(H(H(H)))(H(H(H(H(H))))))))	H(9)N(2)	9	3	1077.12	1589480	6.63162e+06	5.08877e-05	0.00439171	sp|O94385|PO152_SCHPO	143	FALSE
fissionyeast_NGP_DIA_3.mzML	2128.87	2085.7	43.1708	IPLJDTVDVTTLPSIK	IPLJDTVDVTTLPSIK	(N(N(H(H(H))(H(H(H(H)))))))	H(7)N(2)	4	3	1089.5	3035560	3.24477e+06	0.000756063	1.53484e-05	sp|O94702|ERMP1_SCHPO	682	FALSE
fissionyeast_NGP_DIA_1.mzML	2085.42	2065.89	19.5329	IPLJDTVDVTTLPSIK	IPLJDTVDVTTLPSIK	(N(N(H(H(H(H)))(H(H)(H)(H)))))	H(8)N(2)	4	3	1143.52	2319480	1.46602e+07	0.000232066	2.34786e-06	sp|O94702|ERMP1_SCHPO	682	FALSE
fissionyeast_NGP_DIA_3.mzML	2117.53	2089.13	28.399	IPLJDTVDVTTLPSIK	IPLJDTVDVTTLPSIK	(N(N(H(H(H(H)))(H(H)(H)(H)))))	H(8)N(2)	4	3	1143.52	3200380	1.6853e+07	0.000905117	2.01563e-06	sp|O94702|ERMP1_SCHPO	682	FALSE
fissionyeast_NGP_DIA_4.mzML	2087.86	2057.63	30.2287	IPLJDTVDVTTLPSIK	IPLJDTVDVTTLPSIK	(N(N(H(H(H(H)))(H(H)(H)(H)))))	H(8)N(2)	4	3	1143.52	1897650	1.10516e+07	0.0034758	7.59337e-06	sp|O94702|ERMP1_SCHPO	682	FALSE
fissionyeast_NGP_DIA_1.mzML	2077.45	2059.46	17.9949	IPLJDTVDVTTLPSIK	IPLJDTVDVTTLPSIK	(N(N(H(H(H(H)))(H(H)(H(H)(H))))))	H(9)N(2)	4	3	1197.54	6602910	5.28309e+06	0.000649504	2.67333e-06	sp|O94702|ERMP1_SCHPO	682	FALSE
fissionyeast_NGP_DIA_2.mzML	2100.13	2078.36	21.7716	IPLJDTVDVTTLPSIK	IPLJDTVDVTTLPSIK	(N(N(H(H(H(H)))(H(H)(H(H)(H))))))	H(9)N(2)	4	3	1197.54	7536340	6.43013e+06	0.000616079	2.51843e-06	sp|O94702|ERMP1_SCHPO	682	FALSE
fissionyeast_NGP_DIA_3.mzML	2107.81	2082.64	25.1718	IPLJDTVDVTTLPSIK	IPLJDTVDVTTLPSIK	(N(N(H(H(H(H)))(H(H)(H(H)(H))))))	H(9)N(2)	4	3	1197.54	8423570	6.2248e+06	0.000604834	3.21574e-06	sp|O94702|ERMP1_SCHPO	682	FALSE
fissionyeast_NGP_DIA_4.mzML	2078.93	2052.51	26.4245	IPLJDTVDVTTLPSIK	IPLJDTVDVTTLPSIK	(N(N(H(H(H(H)))(H(H)(H(H)(H))))))	H(9)N(2)	4	3	1197.54	6118720	4.51459e+06	0.000688928	2.38981e-06	sp|O94702|ERMP1_SCHPO	682	FALSE
fissionyeast_NGP_DIA_1.mzML	1736.67	1720.15	16.5189	ISQJDTDSIVEAVYR	ISQJDTDSIVEAVYR	(N(N(H(H(H(H)))(H(H)(H)(H)))))	H(8)N(2)	4	3	1138.14	7074230	1.03874e+07	0.000408227	1.81217e-06	sp|O74480|YQJ7_SCHPO	315	FALSE
fissionyeast_NGP_DIA_2.mzML	1757.89	1736.11	21.7754	ISQJDTDSIVEAVYR	ISQJDTDSIVEAVYR	(N(N(H(H(H(H)))(H(H)(H)(H)))))	H(8)N(2)	4	3	1138.14	5763280	1.02588e+07	0.000401582	1.24985e-06	sp|O74480|YQJ7_SCHPO	315	FALSE
fissionyeast_NGP_DIA_3.mzML	1751.04	1732.51	18.5327	ISQJDTDSIVEAVYR	ISQJDTDSIVEAVYR	(N(N(H(H(H(H)))(H(H)(H)(H)))))	H(8)N(2)	4	3	1138.14	6592550	1.02985e+07	0.00465048	2.08231e-06	sp|O74480|YQJ7_SCHPO	315	FALSE
fissionyeast_NGP_DIA_4.mzML	1731.49	1702.45	29.0389	ISQJDTDSIVEAVYR	ISQJDTDSIVEAVYR	(N(N(H(H(H(H)))(H(H)(H)(H)))))	H(8)N(2)	4	3	1138.14	6261420	8.84857e+06	0.000371824	1.5326e-06	sp|O74480|YQJ7_SCHPO	315	FALSE
fissionyeast_NGP_DIA_1.mzML	1731.36	1705.08	26.2755	ISQJDTDSIVEAVYR	ISQJDTDSIVEAVYR	(N(N(H(H(H)(H))(H(H(H(H(H))))))))	H(9)N(2)	4	3	1192.16	4319560	6.55251e+06	0.000268055	1.04471e-06	sp|O74480|YQJ7_SCHPO	315	FALSE
fissionyeast_NGP_DIA_2.mzML	1752.08	1720.36	31.7221	ISQJDTDSIVEAVYR	ISQJDTDSIVEAVYR	(N(N(H(H(H)(H))(H(H(H(H(H))))))))	H(9)N(2)	4	3	1192.16	3682530	6.12985e+06	0.000948201	3.94331e-06	sp|O74480|YQJ7_SCHPO	315	FALSE
fissionyeast_NGP_DIA_3.mzML	1746.54	1718.04	28.5003	ISQJDTDSIVEAVYR	ISQJDTDSIVEAVYR	(N(N(H(H(H)(H))(H(H(H(H(H))))))))	H(9)N(2)	4	3	1192.16	3922220	6.10811e+06	0.000492551	6.37885e-06	sp|O74480|YQJ7_SCHPO	315	FALSE
fissionyeast_NGP_DIA_4.mzML	1725.72	1700.91	24.811	ISQJDTDSIVEAVYR	ISQJDTDSIVEAVYR	(N(N(H(H(H)(H))(H(H(H(H(H))))))))	H(9)N(2)	4	3	1192.16	3600310	5.11431e+06	0.00118277	2.52955e-06	sp|O74480|YQJ7_SCHPO	315	FALSE
fissionyeast_NGP_DIA_1.mzML	1725.66	1730.7	-5.04446	ISQJDTDSIVEAVYR	ISQJDTDSIVEAVYR	(N(N(H(H(H(H(H))))(H(H)(H(H(H)))))))	H(10)N(2)	4	3	1246.18	387326	522991	0.00269315	1.62613e-06	sp|O74480|YQJ7_SCHPO	315	FALSE
fissionyeast_NGP_DIA_1.mzML	1548.68	1641.17	-92.4907	ITLVDJNTWJNTHIATVGK	ITLVDJNTWJNTHIATVGK	(N(N(H(H(H(H)))(H(H)(H)(H)))))	H(8)N(2)	6	3	1271.9	1849080	1.63923e+07	0.000488142	8.56141e-07	sp|O94335|STT3_SCHPO	569	FALSE
fissionyeast_NGP_DIA_2.mzML	1584.22	1652.5	-68.276	ITLVDJNTWJNTHIATVGK	ITLVDJNTWJNTHIATVGK	(N(N(H(H(H(H)))(H(H)(H)(H)))))	H(8)N(2)	6	3	1271.9	2197020	1.93893e+07	2.3214e-05	8.70102e-07	sp|O94335|STT3_SCHPO	569	FALSE
fissionyeast_NGP_DIA_3.mzML	1582.62	1658.71	-76.0866	ITLVDJNTWJNTHIATVGK	ITLVDJNTWJNTHIATVGK	(N(N(H(H(H(H)))(H(H)(H)(H)))))	H(8)N(2)	6	3	1271.9	2077880	1.73619e+07	0.000517819	1.09667e-06	sp|O94335|STT3_SCHPO	569	FALSE
fissionyeast_NGP_DIA_4.mzML	1559.38	1627.74	-68.3641	ITLVDJNTWJNTHIATVGK	ITLVDJNTWJNTHIATVGK	(N(N(H(H(H(H)))(H(H)(H)(H)))))	H(8)N(2)	6	3	1271.9	2143480	1.76333e+07	0.000355315	1.03637e-06	sp|O94335|STT3_SCHPO	569	FALSE
fissionyeast_NGP_DIA_1.mzML	1544.71	1643.89	-99.1776	ITLVDJNTWJNTHIATVGK	ITLVDJNTWJNTHIATVGK	(N(N(H(H(H(H(H))))(H(H(H(H)))))))	H(9)N(2)	10	3	1325.91	8594680	5.43653e+07	0.000164683	3.24391e-06	sp|O94335|STT3_SCHPO	573	FALSE
fissionyeast_NGP_DIA_2.mzML	1580.03	1656.59	-76.5643	ITLVDJNTWJNTHIATVGK	ITLVDJNTWJNTHIATVGK	(N(N(H(H(H(H(H))))(H(H(H(H)))))))	H(9)N(2)	10	3	1325.91	8807090	5.65933e+07	3.89274e-06	9.0118e-07	sp|O94335|STT3_SCHPO	573	FALSE
fissionyeast_NGP_DIA_3.mzML	1579.51	1660.07	-80.5617	ITLVDJNTWJNTHIATVGK	ITLVDJNTWJNTHIATVGK	(N(N(H(H(H(H(H))))(H(H(H(H)))))))	H(9)N(2)	10	3	1325.91	8191210	5.03974e+07	3.35295e-05	1.65288e-06	sp|O94335|STT3_SCHPO	573	FALSE
fissionyeast_NGP_DIA_4.mzML	1554.77	1632.43	-77.6562	ITLVDJNTWJNTHIATVGK	ITLVDJNTWJNTHIATVGK	(N(N(H(H(H(H(H))))(H(H(H(H)))))))	H(9)N(2)	10	3	1325.91	8183620	5.33304e+07	0.000479437	1.49747e-06	sp|O94335|STT3_SCHPO	573	FALSE
fissionyeast_NGP_DIA_1.mzML	1539	1631.88	-92.876	ITLVDJNTWJNTHIATVGK	ITLVDJNTWJNTHIATVGK	(N(N(H(H(H(H)))(H(H(H))(H(H(H)))))))	H(10)N(2)	10	3	1379.93	4183920	2.2989e+07	2.0844e-05	1.16942e-06	sp|O94335|STT3_SCHPO	573	FALSE
fissionyeast_NGP_DIA_2.mzML	1576.29	1646.54	-70.2456	ITLVDJNTWJNTHIATVGK	ITLVDJNTWJNTHIATVGK	(N(N(H(H(H(H)))(H(H(H))(H(H(H)))))))	H(10)N(2)	10	3	1379.93	3850500	2.39362e+07	6.69564e-06	9.13275e-07	sp|O94335|STT3_SCHPO	573	FALSE
fissionyeast_NGP_DIA_3.mzML	1575.84	1653.77	-77.9332	ITLVDJNTWJNTHIATVGK	ITLVDJNTWJNTHIATVGK	(N(N(H(H(H(H)))(H(H(H))(H(H(H)))))))	H(10)N(2)	10	3	1379.93	3632820	2.24921e+07	0.000150461	2.04437e-06	sp|O94335|STT3_SCHPO	573	FALSE
fissionyeast_NGP_DIA_4.mzML	1550.01	1621.62	-71.6149	ITLVDJNTWJNTHIATVGK	ITLVDJNTWJNTHIATVGK	(N(N(H(H(H(H)))(H(H(H))(H(H(H)))))))	H(10)N(2)	10	3	1379.93	3671140	2.09783e+07	0.00246615	1.47146e-06	sp|O94335|STT3_SCHPO	573	FALSE
fissionyeast_NGP_DIA_1.mzML	876.058	911.482	-35.4244	JATDAAHAVWR	JATDAAHAVWR	(N(N(H(H(H)(H))(H(H(H))(H(H))))))	H(9)N(2)	1	3	1026.08	311029	1.81564e+06	0.0004773	7.90975e-05	sp|O60172|PPA3_SCHPO	221	FALSE
fissionyeast_NGP_DIA_1.mzML	976.309	1146.92	-170.613	JATEQVEVVK	JATEQVEVVK	(N(N(H(H(H))(H(H(H(H)))))))	H(7)N(2)	1	2	1329.07	2674420	1.51938e+07	0.00117676	0.00550934	sp|A9ZLL8|LSD90_SCHPO	376	FALSE
fissionyeast_NGP_DIA_4.mzML	1289.99	1274.8	15.1908	JATYTLHWTVSPK	JATYTLHWTVSPK	(N(N(H(H(H))(H(H(H(H)))))))	H(7)N(2)	1	3	1020.1	695828	1.79469e+06	0.00879739	0.000599115	sp|Q10259|SPC3_SCHPO	148	FALSE
fissionyeast_NGP_DIA_1.mzML	1282.03	1305.86	-23.8335	JATYTLHWTVSPK	JATYTLHWTVSPK	(N(N(H(H(H(H)))(H(H)(H)(H)))))	H(8)N(2)	1	3	1074.12	2766380	1.04512e+07	8.37192e-05	1.39373e-06	sp|Q10259|SPC3_SCHPO	148	FALSE
fissionyeast_NGP_DIA_2.mzML	1291.53	1315.79	-24.2598	JATYTLHWTVSPK	JATYTLHWTVSPK	(N(N(H(H(H(H)))(H(H)(H)(H)))))	H(8)N(2)	1	3	1074.12	2918200	1.01304e+07	3.05609e-06	1.83162e-06	sp|Q10259|SPC3_SCHPO	148	FALSE
fissionyeast_NGP_DIA_3.mzML	1290.31	1314.01	-23.6969	JATYTLHWTVSPK	JATYTLHWTVSPK	(N(N(H(H(H(H)))(H(H)(H)(H)))))	H(8)N(2)	1	3	1074.12	2231660	8.78393e+06	5.35761e-05	6.07118e-06	sp|Q10259|SPC3_SCHPO	148	FALSE
fissionyeast_NGP_DIA_4.mzML	1281.58	1268.19	13.3935	JATYTLHWTVSPK	JATYTLHWTVSPK	(N(N(H(H(H(H)))(H(H)(H)(H)))))	H(8)N(2)	1	3	1074.12	2547690	8.96761e+06	2.98363e-06	4.14706e-06	sp|Q10259|SPC3_SCHPO	148	FALSE
fissionyeast_NGP_DIA_1.mzML	1274.41	1313.55	-39.1449	JATYTLHWTVSPK	JATYTLHWTVSPK	(N(N(H(H(H(H)))(H(H)(H(H)(H))))))	H(9)N(2)	1	3	1128.14	2375120	1.02512e+07	0.00105562	1.06444e-05	sp|Q10259|SPC3_SCHPO	148	FALSE
fissionyeast_NGP_DIA_2.mzML	1282.42	1322.54	-40.1167	JATYTLHWTVSPK	JATYTLHWTVSPK	(N(N(H(H(H(H)))(H(H)(H(H)(H))))))	H(9)N(2)	1	3	1128.14	2563100	1.10898e+07	0.000677661	3.04035e-05	sp|Q10259|SPC3_SCHPO	148	FALSE
fissionyeast_NGP_DIA_3.mzML	1282.69	1321.97	-39.2779	JATYTLHWTVSPK	JATYTLHWTVSPK	(N(N(H(H(H(H)))(H(H)(H(H)(H))))))	H(9)N(2)	1	3	1128.14	1983380	8.37004e+06	0.00106661	2.43168e-06	sp|Q10259|SPC3_SCHPO	148	FALSE
fissionyeast_NGP_DIA_4.mzML	1273.63	1277.93	-4.29635	JATYTLHWTVSPK	JATYTLHWTVSPK	(N(N(H(H(H(H)))(H(H)(H(H)(H))))))	H(9)N(2)	1	3	1128.14	2156970	9.56615e+06	0.0012584	5.10595e-06	sp|Q10259|SPC3_SCHPO	148	FALSE
fissionyeast_NGP_DIA_1.mzML	991.898	918.527	73.3711	JDTQFYIK	JDTQFYIK	(N(N(H(H(H(H(H(H(H))))))(H(H(H(H(H))))(H(H(H(H))))))))	H(16)N(2)	1	3	1343.18	10952500	1.24996e+07	1.24562e-16	0.000877391	sp|Q9USU5|GAS2_SCHPO	34	FALSE
fissionyeast_NGP_DIA_2.mzML	1002.5	967.289	35.2113	JDTQFYIK	JDTQFYIK	(N(N(H(H(H(H(H(H(H))))))(H(H(H(H(H))))(H(H(H(H))))))))	H(16)N(2)	1	3	1343.18	11677400	1.29788e+07	1.90466e-14	0.000925321	sp|Q9USU5|GAS2_SCHPO	34	FALSE
fissionyeast_NGP_DIA_3.mzML	1009.43	971.367	38.0629	JDTQFYIK	JDTQFYIK	(N(N(H(H(H(H(H(H(H))))))(H(H(H(H(H))))(H(H(H(H))))))))	H(16)N(2)	1	3	1343.18	11463100	1.70548e+07	3.94142e-14	0.000185342	sp|Q9USU5|GAS2_SCHPO	34	FALSE
fissionyeast_NGP_DIA_4.mzML	986.08	949.061	37.0186	JDTQFYIK	JDTQFYIK	(N(N(H(H(H(H(H(H(H))))))(H(H(H(H(H))))(H(H(H(H))))))))	H(16)N(2)	1	3	1343.18	10574500	6.78153e+06	5.33495e-07	0.000172372	sp|Q9USU5|GAS2_SCHPO	34	FALSE
fissionyeast_NGP_DIA_1.mzML	983.977	995.948	-11.9714	JDTQFYIK	JDTQFYIK	(N(N(H(H(H(H(H(H(H(H)))))))(H(H(H(H)))(H(H(H(H(H)))))))))	H(17)N(2)	1	3	1397.19	5895690	4.62881e+06	4.31264e-14	4.68096e-06	sp|Q9USU5|GAS2_SCHPO	34	FALSE
fissionyeast_NGP_DIA_2.mzML	994.222	1000.17	-5.94885	JDTQFYIK	JDTQFYIK	(N(N(H(H(H(H(H(H(H(H)))))))(H(H(H(H)))(H(H(H(H(H)))))))))	H(17)N(2)	1	3	1397.19	6425840	4.4845e+06	3.81055e-13	2.41024e-05	sp|Q9USU5|GAS2_SCHPO	34	FALSE
fissionyeast_NGP_DIA_3.mzML	1001.53	1001.64	-0.111671	JDTQFYIK	JDTQFYIK	(N(N(H(H(H(H(H(H(H(H)))))))(H(H(H(H)))(H(H(H(H(H)))))))))	H(17)N(2)	1	3	1397.19	6094230	5.19321e+06	2.61782e-14	6.08929e-05	sp|Q9USU5|GAS2_SCHPO	34	FALSE
fissionyeast_NGP_DIA_4.mzML	977.549	982.655	-5.10631	JDTQFYIK	JDTQFYIK	(N(N(H(H(H(H(H(H(H(H)))))))(H(H(H(H)))(H(H(H(H(H)))))))))	H(17)N(2)	1	3	1397.19	6206770	3.37904e+06	2.52389e-12	1.67902e-05	sp|Q9USU5|GAS2_SCHPO	34	FALSE
fissionyeast_NGP_DIA_1.mzML	1039.94	1016.1	23.8355	JDTQFYIK	JDTQFYIK	(N(N(H(H(H(H(H))))(H(H(H(H)))))))	H(9)N(2)	1	2	1447.07	454803	2.15863e+06	0.000160647	1.63383e-05	sp|Q9USU5|GAS2_SCHPO	34	FALSE
fissionyeast_NGP_DIA_4.mzML	1037.89	1005.89	31.9991	JDTQFYIK	JDTQFYIK	(N(N(H(H(H(H(H))))(H(H(H(H)))))))	H(9)N(2)	1	2	1447.07	565870	2.01906e+06	0.000203913	9.21092e-06	sp|Q9USU5|GAS2_SCHPO	34	FALSE
fissionyeast_NGP_DIA_2.mzML	2128.58	2080.92	47.6604	JITALSASEIWSDTDGVDAGR	JITALSASEIWSDTDGVDAGR	(N(N(H(H(H(H(H(H(H))))))(H(H(H(H(H(H)))))))))	H(13)N(2)	1	3	1564.3	3194660	1.51847e+06	0.00505683	3.8187e-05	sp|P32834|SXA1_SCHPO	106	FALSE
fissionyeast_NGP_DIA_1.mzML	1795.55	1837.86	-42.3129	JITSDSSFTFCPTDKDVDWR	JITSDSSFTFC[160]PTDKDVDWR	(N(N(H(H(H(H)))(H(H)(H(H))))))	H(8)N(2)	1	3	1365.22	1559420	7.36514e+06	0.00107211	6.70561e-05	sp|O74401|ERO11_SCHPO	286	FALSE
fissionyeast_NGP_DIA_2.mzML	1816.73	1848.72	-31.9884	JITSDSSFTFCPTDKDVDWR	JITSDSSFTFC[160]PTDKDVDWR	(N(N(H(H(H(H)))(H(H)(H(H))))))	H(8)N(2)	1	3	1365.22	1525460	6.16125e+06	0.000816281	1.21602e-05	sp|O74401|ERO11_SCHPO	286	FALSE
fissionyeast_NGP_DIA_3.mzML	1806.17	1851.2	-45.0325	JITSDSSFTFCPTDKDVDWR	JITSDSSFTFC[160]PTDKDVDWR	(N(N(H(H(H(H)))(H(H)(H(H))))))	H(8)N(2)	1	3	1365.22	1603790	5.23402e+06	0.00908085	3.72237e-05	sp|O74401|ERO11_SCHPO	286	FALSE
fissionyeast_NGP_DIA_4.mzML	1793.66	1806.57	-12.9093	JITSDSSFTFCPTDKDVDWR	JITSDSSFTFC[160]PTDKDVDWR	(N(N(H(H(H(H)))(H(H)(H(H))))))	H(8)N(2)	1	3	1365.22	1579570	5.54431e+06	0.00775289	5.15128e-06	sp|O74401|ERO11_SCHPO	286	FALSE
fissionyeast_NGP_DIA_1.mzML	1790.66	1836.3	-45.6381	JITSDSSFTFCPTDKDVDWR	JITSDSSFTFC[160]PTDKDVDWR	(N(N(H(H(H(H)))(H(H(H(H(H))))))))	H(9)N(2)	1	3	1419.24	1126270	5.2273e+06	0.00423318	7.23769e-05	sp|O74401|ERO11_SCHPO	286	FALSE
fissionyeast_NGP_DIA_2.mzML	1812.56	1847.47	-34.9138	JITSDSSFTFCPTDKDVDWR	JITSDSSFTFC[160]PTDKDVDWR	(N(N(H(H(H(H)))(H(H(H(H(H))))))))	H(9)N(2)	1	3	1419.24	1084510	4.74528e+06	0.00105034	1.39775e-05	sp|O74401|ERO11_SCHPO	286	FALSE
fissionyeast_NGP_DIA_3.mzML	1802.49	1849.59	-47.1008	JITSDSSFTFCPTDKDVDWR	JITSDSSFTFC[160]PTDKDVDWR	(N(N(H(H(H(H)))(H(H(H(H(H))))))))	H(9)N(2)	1	3	1419.24	1040290	3.95221e+06	0.00257888	3.27232e-06	sp|O74401|ERO11_SCHPO	286	FALSE
fissionyeast_NGP_DIA_4.mzML	1787.72	1804.39	-16.6651	JITSDSSFTFCPTDKDVDWR	JITSDSSFTFC[160]PTDKDVDWR	(N(N(H(H(H(H)))(H(H(H(H(H))))))))	H(9)N(2)	1	3	1419.24	973425	4.02866e+06	0.00126492	7.1977e-05	sp|O74401|ERO11_SCHPO	286	FALSE
fissionyeast_NGP_DIA_2.mzML	1982.15	1990.56	-8.41363	JITVPIGASHDDLIVLAR	JITVPIGASHDDLIVLAR	(N(N(H(H(H(H(H))))(H(H(H(H)))))))	H(9)N(2)	1	4	942.929	757750	373569	0.00292002	2.59902e-05	sp|O94559|LES1_SCHPO	199	FALSE
fissionyeast_NGP_DIA_4.mzML	1961.23	1970.2	-8.96975	JITVPIGASHDDLIVLAR	JITVPIGASHDDLIVLAR	(N(N(H(H(H(H(H))))(H(H(H(H)))))))	H(9)N(2)	1	4	942.929	786837	473969	0.00290169	3.33012e-06	sp|O94559|LES1_SCHPO	199	FALSE
fissionyeast_NGP_DIA_1.mzML	1978.98	1986.59	-7.61263	JITVPIGASHDDLIVLAR	JITVPIGASHDDLIVLAR	(N(N(H(H(H))(H(H(H(H)))))))	H(7)N(2)	1	3	1148.87	11249800	7.05477e+07	0.000470911	4.99561e-06	sp|O94559|LES1_SCHPO	199	FALSE
fissionyeast_NGP_DIA_2.mzML	1996.63	2005.23	-8.59546	JITVPIGASHDDLIVLAR	JITVPIGASHDDLIVLAR	(N(N(H(H(H))(H(H(H(H)))))))	H(7)N(2)	1	3	1148.87	9039660	5.15521e+07	0.00046668	1.50149e-05	sp|O94559|LES1_SCHPO	199	FALSE
fissionyeast_NGP_DIA_3.mzML	2006.74	2012.27	-5.52658	JITVPIGASHDDLIVLAR	JITVPIGASHDDLIVLAR	(N(N(H(H(H))(H(H(H(H)))))))	H(7)N(2)	1	3	1148.87	8428520	4.19177e+07	0.00047304	9.86451e-06	sp|O94559|LES1_SCHPO	199	FALSE
fissionyeast_NGP_DIA_4.mzML	1977.46	1985.88	-8.42219	JITVPIGASHDDLIVLAR	JITVPIGASHDDLIVLAR	(N(N(H(H(H))(H(H(H(H)))))))	H(7)N(2)	1	3	1148.87	12287500	5.87621e+07	0.000468783	5.21994e-06	sp|O94559|LES1_SCHPO	199	FALSE
fissionyeast_NGP_DIA_1.mzML	1969.9	1974.89	-4.98996	JITVPIGASHDDLIVLAR	JITVPIGASHDDLIVLAR	(N(N(H(H(H(H)))(H(H(H(H)))))))	H(8)N(2)	1	3	1202.89	12069600	4.82648e+07	0.000335749	2.40027e-06	sp|O94559|LES1_SCHPO	199	FALSE
fissionyeast_NGP_DIA_2.mzML	1987.21	1992.61	-5.40061	JITVPIGASHDDLIVLAR	JITVPIGASHDDLIVLAR	(N(N(H(H(H(H)))(H(H(H(H)))))))	H(8)N(2)	1	3	1202.89	12684300	3.90049e+07	0.000334102	2.61668e-06	sp|O94559|LES1_SCHPO	199	FALSE
fissionyeast_NGP_DIA_3.mzML	1996.69	2001.39	-4.69591	JITVPIGASHDDLIVLAR	JITVPIGASHDDLIVLAR	(N(N(H(H(H(H)))(H(H(H(H)))))))	H(8)N(2)	1	3	1202.89	10157600	4.94031e+07	0.000494768	5.36144e-06	sp|O94559|LES1_SCHPO	199	FALSE
fissionyeast_NGP_DIA_4.mzML	1966.77	1972.38	-5.61432	JITVPIGASHDDLIVLAR	JITVPIGASHDDLIVLAR	(N(N(H(H(H(H)))(H(H(H(H)))))))	H(8)N(2)	1	3	1202.89	9958880	4.8684e+07	0.000343938	2.57337e-06	sp|O94559|LES1_SCHPO	199	FALSE
fissionyeast_NGP_DIA_1.mzML	1965.24	1973.74	-8.49715	JITVPIGASHDDLIVLAR	JITVPIGASHDDLIVLAR	(N(N(H(H(H)(H))(H(H)(H(H(H)))))))	H(9)N(2)	1	3	1256.9	12196600	4.20775e+07	0.000152509	2.70839e-06	sp|O94559|LES1_SCHPO	199	FALSE
fissionyeast_NGP_DIA_2.mzML	1982.45	1991.36	-8.90549	JITVPIGASHDDLIVLAR	JITVPIGASHDDLIVLAR	(N(N(H(H(H)(H))(H(H)(H(H(H)))))))	H(9)N(2)	1	3	1256.9	10532400	4.12351e+07	2.47039e-05	2.09179e-06	sp|O94559|LES1_SCHPO	199	FALSE
fissionyeast_NGP_DIA_3.mzML	1991.18	2000.31	-9.12888	JITVPIGASHDDLIVLAR	JITVPIGASHDDLIVLAR	(N(N(H(H(H)(H))(H(H)(H(H(H)))))))	H(9)N(2)	1	3	1256.9	10278700	3.73371e+07	0.000148408	4.64034e-06	sp|O94559|LES1_SCHPO	199	FALSE
fissionyeast_NGP_DIA_4.mzML	1962.58	1971.04	-8.45857	JITVPIGASHDDLIVLAR	JITVPIGASHDDLIVLAR	(N(N(H(H(H)(H))(H(H)(H(H(H)))))))	H(9)N(2)	1	3	1256.9	8729840	4.20108e+07	1.82303e-05	4.46217e-06	sp|O94559|LES1_SCHPO	199	FALSE
fissionyeast_NGP_DIA_2.mzML	1000.42	1026.79	-26.3675	JLSADIPAK	JLSADIPAK	(N(N(H(H(H(H(H))))(H(H(H(H(H))))))))	H(10)N(2)	1	3	985.738	299105	507166	0.00251408	0.00127582	sp|P87167|BUT2_SCHPO	215	FALSE
fissionyeast_NGP_DIA_1.mzML	980.969	1012.17	-31.1976	JLSADIPAK	JLSADIPAK	(N(N(H(H(H(H(H))))(H(H(H))(H(H(H)))))))	H(11)N(2)	1	3	1039.76	4890620	3.02699e+06	7.16475e-06	8.38507e-06	sp|P87167|BUT2_SCHPO	215	FALSE
fissionyeast_NGP_DIA_2.mzML	992.099	1018.35	-26.246	JLSADIPAK	JLSADIPAK	(N(N(H(H(H(H(H))))(H(H(H))(H(H(H)))))))	H(11)N(2)	1	3	1039.76	5007520	3.13582e+06	3.39337e-07	1.18611e-05	sp|P87167|BUT2_SCHPO	215	FALSE
fissionyeast_NGP_DIA_3.mzML	999.128	1011	-11.8765	JLSADIPAK	JLSADIPAK	(N(N(H(H(H(H(H))))(H(H(H))(H(H(H)))))))	H(11)N(2)	1	3	1039.76	4948070	3.39672e+06	1.20918e-06	1.75634e-05	sp|P87167|BUT2_SCHPO	215	FALSE
fissionyeast_NGP_DIA_4.mzML	974.342	1000.85	-26.5093	JLSADIPAK	JLSADIPAK	(N(N(H(H(H(H(H))))(H(H(H))(H(H(H)))))))	H(11)N(2)	1	3	1039.76	4311750	2.25369e+06	4.1076e-10	1.37249e-05	sp|P87167|BUT2_SCHPO	215	FALSE
fissionyeast_NGP_DIA_1.mzML	975.033	941.427	33.6057	JLSADIPAK	JLSADIPAK	(N(N(H(H(H(H(H))))(H(H(H(H)))(H(H(H)))))))	H(12)N(2)	1	3	1093.77	3989980	1.51053e+07	4.70393e-09	5.7476e-05	sp|P87167|BUT2_SCHPO	215	FALSE
fissionyeast_NGP_DIA_2.mzML	985.521	976.256	9.26466	JLSADIPAK	JLSADIPAK	(N(N(H(H(H(H(H))))(H(H(H(H)))(H(H(H)))))))	H(12)N(2)	1	3	1093.77	4863770	1.58315e+07	9.05426e-08	1.70203e-05	sp|P87167|BUT2_SCHPO	215	FALSE
fissionyeast_NGP_DIA_3.mzML	992.842	979.687	13.1555	JLSADIPAK	JLSADIPAK	(N(N(H(H(H(H(H))))(H(H(H(H)))(H(H(H)))))))	H(12)N(2)	1	3	1093.77	5942870	1.85013e+07	1.73597e-11	1.07302e-05	sp|P87167|BUT2_SCHPO	215	FALSE
fissionyeast_NGP_DIA_4.mzML	968.041	957.999	10.0423	JLSADIPAK	JLSADIPAK	(N(N(H(H(H(H(H))))(H(H(H(H)))(H(H(H)))))))	H(12)N(2)	1	3	1093.77	3808210	1.16038e+07	1.97481e-07	4.57981e-06	sp|P87167|BUT2_SCHPO	215	FALSE
fissionyeast_NGP_DIA_1.mzML	974.658	987.026	-12.3681	JLSADIPAK	JLSADIPAK	(N(N(H(H(H(H(H))))(H(H(H(H)))(H(H(H)))))))	H(12)N(2)	1	2	1640.16	5160860	1.50831e+07	5.51695e-15	2.59519e-06	sp|P87167|BUT2_SCHPO	215	FALSE
fissionyeast_NGP_DIA_2.mzML	984.953	992.315	-7.36188	JLSADIPAK	JLSADIPAK	(N(N(H(H(H(H(H))))(H(H(H(H)))(H(H(H)))))))	H(12)N(2)	1	2	1640.16	5110330	1.35303e+07	5.00551e-11	1.4883e-05	sp|P87167|BUT2_SCHPO	215	FALSE
fissionyeast_NGP_DIA_3.mzML	992.233	997.337	-5.10403	JLSADIPAK	JLSADIPAK	(N(N(H(H(H(H(H))))(H(H(H(H)))(H(H(H)))))))	H(12)N(2)	1	2	1640.16	4359240	1.21183e+07	2.88464e-13	1.55524e-05	sp|P87167|BUT2_SCHPO	215	FALSE
fissionyeast_NGP_DIA_4.mzML	967.364	974.769	-7.40504	JLSADIPAK	JLSADIPAK	(N(N(H(H(H(H(H))))(H(H(H(H)))(H(H(H)))))))	H(12)N(2)	1	2	1640.16	5528980	1.39917e+07	1.81235e-12	3.48587e-05	sp|P87167|BUT2_SCHPO	215	FALSE
fissionyeast_NGP_DIA_1.mzML	970.025	999.607	-29.5821	JLSADIPAK	JLSADIPAK	(N(N(H(H(H(H(H))))(H(H(H(H(H(H(H(H)))))))))))	H(13)N(2)	1	3	1147.79	28947100	3.52922e+07	9.85048e-14	0.00109923	sp|P87167|BUT2_SCHPO	215	FALSE
fissionyeast_NGP_DIA_2.mzML	980.571	1003.87	-23.2997	JLSADIPAK	JLSADIPAK	(N(N(H(H(H(H(H))))(H(H(H(H(H(H(H(H)))))))))))	H(13)N(2)	1	3	1147.79	30210600	3.76148e+07	1.40649e-10	0.000104989	sp|P87167|BUT2_SCHPO	215	FALSE
fissionyeast_NGP_DIA_3.mzML	987.314	1003.56	-16.2494	JLSADIPAK	JLSADIPAK	(N(N(H(H(H(H(H))))(H(H(H(H(H(H(H(H)))))))))))	H(13)N(2)	1	3	1147.79	30544900	4.73279e+07	1.13933e-14	6.88937e-05	sp|P87167|BUT2_SCHPO	215	FALSE
fissionyeast_NGP_DIA_4.mzML	962.353	986.365	-24.0121	JLSADIPAK	JLSADIPAK	(N(N(H(H(H(H(H))))(H(H(H(H(H(H(H(H)))))))))))	H(13)N(2)	1	3	1147.79	27877600	2.94283e+07	8.88096e-11	0.000414794	sp|P87167|BUT2_SCHPO	215	FALSE
fissionyeast_NGP_DIA_1.mzML	964.552	924.112	40.4396	JLSADIPAK	JLSADIPAK	(N(N(H(H(H(H(H(H)))))(H(H(H))(H(H(H(H(H)))))))))	H(14)N(2)	1	3	1201.81	44069700	4.27085e+07	1.1613e-13	0.000180893	sp|P87167|BUT2_SCHPO	215	FALSE
fissionyeast_NGP_DIA_2.mzML	974.47	970.481	3.98885	JLSADIPAK	JLSADIPAK	(N(N(H(H(H(H(H(H)))))(H(H(H))(H(H(H(H(H)))))))))	H(14)N(2)	1	3	1201.81	43437100	4.17962e+07	1.38323e-13	0.000101859	sp|P87167|BUT2_SCHPO	215	FALSE
fissionyeast_NGP_DIA_3.mzML	981.419	973.274	8.14486	JLSADIPAK	JLSADIPAK	(N(N(H(H(H(H(H(H)))))(H(H(H))(H(H(H(H(H)))))))))	H(14)N(2)	1	3	1201.81	43159200	6.08395e+07	2.02638e-13	0.000420963	sp|P87167|BUT2_SCHPO	215	FALSE
fissionyeast_NGP_DIA_4.mzML	956.523	952.074	4.44904	JLSADIPAK	JLSADIPAK	(N(N(H(H(H(H(H(H)))))(H(H(H))(H(H(H(H(H)))))))))	H(14)N(2)	1	3	1201.81	38233200	3.32018e+07	1.02178e-11	0.000190013	sp|P87167|BUT2_SCHPO	215	FALSE
fissionyeast_NGP_DIA_1.mzML	965.53	1015.5	-49.9723	JLSADIPAK	JLSADIPAK	(N(N(H(H(H))(H(H(H(H)))))))	H(7)N(2)	1	2	1235.02	1823790	147926	8.9126e-05	0.000169262	sp|P87167|BUT2_SCHPO	215	FALSE
fissionyeast_NGP_DIA_2.mzML	975.067	1022.61	-47.5477	JLSADIPAK	JLSADIPAK	(N(N(H(H(H))(H(H(H(H)))))))	H(7)N(2)	1	2	1235.02	1848620	107651	0.000140359	0.000159415	sp|P87167|BUT2_SCHPO	215	FALSE
fissionyeast_NGP_DIA_3.mzML	982.34	1013.27	-30.9313	JLSADIPAK	JLSADIPAK	(N(N(H(H(H))(H(H(H(H)))))))	H(7)N(2)	1	2	1235.02	1925740	122841	0.00206415	5.22111e-05	sp|P87167|BUT2_SCHPO	215	FALSE
fissionyeast_NGP_DIA_4.mzML	956.967	1005.11	-48.1451	JLSADIPAK	JLSADIPAK	(N(N(H(H(H))(H(H(H(H)))))))	H(7)N(2)	1	2	1235.02	1741690	28063.7	2.69092e-05	6.12167e-05	sp|P87167|BUT2_SCHPO	215	FALSE
fissionyeast_NGP_DIA_1.mzML	958.909	918.469	40.4403	JLSADIPAK	JLSADIPAK	(N(N(H(H(H(H(H(H(H))))))(H(H(H(H(H(H(H(H)))))))))))	H(15)N(2)	1	3	1255.83	42941300	3.42045e+07	6.60082e-14	0.000135784	sp|P87167|BUT2_SCHPO	215	FALSE
fissionyeast_NGP_DIA_2.mzML	969.263	967.247	2.0158	JLSADIPAK	JLSADIPAK	(N(N(H(H(H(H(H(H(H))))))(H(H(H(H(H(H(H(H)))))))))))	H(15)N(2)	1	3	1255.83	42426000	3.66191e+07	2.32739e-13	0.000106886	sp|P87167|BUT2_SCHPO	215	FALSE
fissionyeast_NGP_DIA_3.mzML	975.908	971.349	4.55915	JLSADIPAK	JLSADIPAK	(N(N(H(H(H(H(H(H(H))))))(H(H(H(H(H(H(H(H)))))))))))	H(15)N(2)	1	3	1255.83	42212300	4.94668e+07	0	0.000100015	sp|P87167|BUT2_SCHPO	215	FALSE
fissionyeast_NGP_DIA_4.mzML	950.689	949.022	1.6667	JLSADIPAK	JLSADIPAK	(N(N(H(H(H(H(H(H(H))))))(H(H(H(H(H(H(H(H)))))))))))	H(15)N(2)	1	3	1255.83	40087700	3.23011e+07	1.11797e-11	0.000246407	sp|P87167|BUT2_SCHPO	215	FALSE
fissionyeast_NGP_DIA_1.mzML	953.176	911.315	41.8613	JLSADIPAK	JLSADIPAK	(N(N(H(H(H(H(H(H(H(H)))))))(H(H(H))(H(H(H(H(H)))))))))	H(16)N(2)	1	3	1309.84	10375400	3.01368e+07	1.78458e-15	5.42084e-05	sp|P87167|BUT2_SCHPO	215	FALSE
fissionyeast_NGP_DIA_2.mzML	963.306	957.461	5.84454	JLSADIPAK	JLSADIPAK	(N(N(H(H(H(H(H(H(H(H)))))))(H(H(H))(H(H(H(H(H)))))))))	H(16)N(2)	1	3	1309.84	9758360	3.3258e+07	7.81755e-13	9.59069e-05	sp|P87167|BUT2_SCHPO	215	FALSE
fissionyeast_NGP_DIA_3.mzML	970.093	969.582	0.510589	JLSADIPAK	JLSADIPAK	(N(N(H(H(H(H(H(H(H(H)))))))(H(H(H))(H(H(H(H(H)))))))))	H(16)N(2)	1	3	1309.84	12775900	3.65276e+07	0	6.25183e-05	sp|P87167|BUT2_SCHPO	215	FALSE
fissionyeast_NGP_DIA_4.mzML	945.493	940.444	5.04902	JLSADIPAK	JLSADIPAK	(N(N(H(H(H(H(H(H(H(H)))))))(H(H(H))(H(H(H(H(H)))))))))	H(16)N(2)	1	3	1309.84	8711620	2.74942e+07	3.56969e-14	0.000222898	sp|P87167|BUT2_SCHPO	215	FALSE
fissionyeast_NGP_DIA_2.mzML	962.805	1023.32	-60.5192	JLSADIPAK	JLSADIPAK	(N(N(H(H(H(H)))(H(H(H(H)))))))	H(8)N(2)	1	2	1316.05	22582900	55374.6	5.00774e-10	0.000187663	sp|P87167|BUT2_SCHPO	215	FALSE
fissionyeast_NGP_DIA_3.mzML	969.782	1013.65	-43.8722	JLSADIPAK	JLSADIPAK	(N(N(H(H(H(H)))(H(H(H(H)))))))	H(8)N(2)	1	2	1316.05	22196300	40330.5	1.28395e-08	0.000283666	sp|P87167|BUT2_SCHPO	215	FALSE
fissionyeast_NGP_DIA_4.mzML	944.957	1005.82	-60.863	JLSADIPAK	JLSADIPAK	(N(N(H(H(H(H)))(H(H(H(H)))))))	H(8)N(2)	1	2	1316.05	23202500	22208.7	1.16012e-08	0.000475917	sp|P87167|BUT2_SCHPO	215	FALSE
fissionyeast_NGP_DIA_1.mzML	944.895	910.39	34.5053	JLSADIPAK	JLSADIPAK	(N(N(H(H(H(H(H(H(H(H)))))))(H(H(H(H)))(H(H(H(H(H)))))))))	H(17)N(2)	1	3	1363.86	19632600	1.21131e+07	1.47746e-12	8.04628e-05	sp|P87167|BUT2_SCHPO	215	FALSE
fissionyeast_NGP_DIA_2.mzML	954.478	949.006	5.47215	JLSADIPAK	JLSADIPAK	(N(N(H(H(H(H(H(H(H(H)))))))(H(H(H(H)))(H(H(H(H(H)))))))))	H(17)N(2)	1	3	1363.86	18940900	1.14529e+07	6.96202e-16	0.00015847	sp|P87167|BUT2_SCHPO	215	FALSE
fissionyeast_NGP_DIA_3.mzML	962.378	969.985	-7.6073	JLSADIPAK	JLSADIPAK	(N(N(H(H(H(H(H(H(H(H)))))))(H(H(H(H)))(H(H(H(H(H)))))))))	H(17)N(2)	1	3	1363.86	17544200	1.36684e+07	0	0.00014851	sp|P87167|BUT2_SCHPO	215	FALSE
fissionyeast_NGP_DIA_4.mzML	937.796	933.388	4.40754	JLSADIPAK	JLSADIPAK	(N(N(H(H(H(H(H(H(H(H)))))))(H(H(H(H)))(H(H(H(H(H)))))))))	H(17)N(2)	1	3	1363.86	16635700	9.85022e+06	4.96679e-17	0.000143258	sp|P87167|BUT2_SCHPO	215	FALSE
fissionyeast_NGP_DIA_1.mzML	953.06	1017.06	-64.0018	JLSADIPAK	JLSADIPAK	(N(N(H(H(H(H(H))))(H(H(H(H)))))))	H(9)N(2)	1	2	1397.08	1460150	157103	0.00781618	0.000411828	sp|P87167|BUT2_SCHPO	215	FALSE
fissionyeast_NGP_DIA_2.mzML	962.126	1024.67	-62.5435	JLSADIPAK	JLSADIPAK	(N(N(H(H(H(H(H))))(H(H(H(H)))))))	H(9)N(2)	1	2	1397.08	1384820	78409.1	0.00866312	0.00031952	sp|P87167|BUT2_SCHPO	215	FALSE
fissionyeast_NGP_DIA_3.mzML	968.717	1014.39	-45.6718	JLSADIPAK	JLSADIPAK	(N(N(H(H(H(H(H))))(H(H(H(H)))))))	H(9)N(2)	1	2	1397.08	1193650	202696	0.00800765	0.000287344	sp|P87167|BUT2_SCHPO	215	FALSE
fissionyeast_NGP_DIA_1.mzML	936.58	916.345	20.2349	JLSADIPAK	JLSADIPAK	(N(N(H(H(H(H(H(H(H(H(H))))))))(H(H(H(H(H))))(H(H(H(H))))))))	H(18)N(2)	1	3	1417.88	7510240	4.64455e+06	1.35575e-15	0.000637248	sp|P87167|BUT2_SCHPO	215	FALSE
fissionyeast_NGP_DIA_2.mzML	945.558	965.547	-19.9893	JLSADIPAK	JLSADIPAK	(N(N(H(H(H(H(H(H(H(H(H))))))))(H(H(H(H(H))))(H(H(H(H))))))))	H(18)N(2)	1	3	1417.88	7170600	3.6062e+06	7.84558e-15	0.000128837	sp|P87167|BUT2_SCHPO	215	FALSE
fissionyeast_NGP_DIA_3.mzML	955.643	970.684	-15.0408	JLSADIPAK	JLSADIPAK	(N(N(H(H(H(H(H(H(H(H(H))))))))(H(H(H(H(H))))(H(H(H(H))))))))	H(18)N(2)	1	3	1417.88	6712630	4.48646e+06	8.27003e-16	0.000285502	sp|P87167|BUT2_SCHPO	215	FALSE
fissionyeast_NGP_DIA_4.mzML	931.321	947.473	-16.1525	JLSADIPAK	JLSADIPAK	(N(N(H(H(H(H(H(H(H(H(H))))))))(H(H(H(H(H))))(H(H(H(H))))))))	H(18)N(2)	1	3	1417.88	6054120	2.99192e+06	2.30966e-15	4.215e-05	sp|P87167|BUT2_SCHPO	215	FALSE
fissionyeast_NGP_DIA_1.mzML	930.218	1028.23	-98.01	JLSADIPAK	JLSADIPAK	(N(N(H(H(H))(H(H(H))(H(H(H(H))))))))	H(10)N(2)	1	2	1478.1	3096180	33026.9	8.85275e-06	4.08494e-05	sp|P87167|BUT2_SCHPO	215	FALSE
fissionyeast_NGP_DIA_4.mzML	926.211	1022.95	-96.7397	JLSADIPAK	JLSADIPAK	(N(N(H(H(H))(H(H(H))(H(H(H(H))))))))	H(10)N(2)	1	2	1478.1	2677160	1694.24	7.26279e-06	3.85804e-05	sp|P87167|BUT2_SCHPO	215	FALSE
fissionyeast_NGP_DIA_1.mzML	846.919	846.919	0	JLTFAR	JLTFAR	(N(N(H(H(H(H(H))))(H(H(H(H(H(H(H(H)))))))))))	H(13)N(2)	1	3	1078.75	2797510	1.43623e+06	8.90253e-10	0.000337496	sp|O60123|KEX1_SCHPO	416	FALSE
fissionyeast_NGP_DIA_2.mzML	845.932	845.87	0.0620325	JLTFAR	JLTFAR	(N(N(H(H(H(H(H))))(H(H(H(H(H(H(H(H)))))))))))	H(13)N(2)	1	3	1078.75	3189500	1.52239e+06	4.30356e-08	0.000121614	sp|O60123|KEX1_SCHPO	416	FALSE
fissionyeast_NGP_DIA_3.mzML	856.556	856.52	0.0355644	JLTFAR	JLTFAR	(N(N(H(H(H(H(H))))(H(H(H(H(H(H(H(H)))))))))))	H(13)N(2)	1	3	1078.75	2597530	1.59009e+06	8.28688e-12	0.0007424	sp|O60123|KEX1_SCHPO	416	FALSE
fissionyeast_NGP_DIA_4.mzML	848.216	848.289	-0.0733271	JLTFAR	JLTFAR	(N(N(H(H(H(H(H))))(H(H(H(H(H(H(H(H)))))))))))	H(13)N(2)	1	3	1078.75	2519860	1.64819e+06	8.9946e-07	0.00660484	sp|O60123|KEX1_SCHPO	416	FALSE
fissionyeast_NGP_DIA_1.mzML	846.769	741.757	105.012	JLTFAR	JLTFAR	(N(N(H(H(H(H(H))))(H(H(H(H(H(H(H(H)))))))))))	H(13)N(2)	1	2	1617.63	2362290	6.16009e+06	0	6.30133e-06	sp|O60123|KEX1_SCHPO	416	FALSE
fissionyeast_NGP_DIA_2.mzML	846.04	741.495	104.545	JLTFAR	JLTFAR	(N(N(H(H(H(H(H))))(H(H(H(H(H(H(H(H)))))))))))	H(13)N(2)	1	2	1617.63	2302630	6.32456e+06	2.49197e-13	5.47988e-05	sp|O60123|KEX1_SCHPO	416	FALSE
fissionyeast_NGP_DIA_3.mzML	855.931	744.244	111.687	JLTFAR	JLTFAR	(N(N(H(H(H(H(H))))(H(H(H(H(H(H(H(H)))))))))))	H(13)N(2)	1	2	1617.63	1703490	4.96684e+06	5.7763e-13	0.000311812	sp|O60123|KEX1_SCHPO	416	FALSE
fissionyeast_NGP_DIA_4.mzML	848.098	734.725	113.373	JLTFAR	JLTFAR	(N(N(H(H(H(H(H))))(H(H(H(H(H(H(H(H)))))))))))	H(13)N(2)	1	2	1617.63	1958030	5.48648e+06	0	0.0006471	sp|O60123|KEX1_SCHPO	416	FALSE
fissionyeast_NGP_DIA_1.mzML	857.563	733.384	124.179	JLTFAR	JLTFAR	(N(N(H(H(H(H(H))))(H(H)(H(H(H(H))))))))	H(11)N(2)	1	2	1455.57	4558470	8.79402e+06	1.14154e-07	7.56354e-06	sp|O60123|KEX1_SCHPO	416	FALSE
fissionyeast_NGP_DIA_2.mzML	857.509	727.474	130.035	JLTFAR	JLTFAR	(N(N(H(H(H(H(H))))(H(H)(H(H(H(H))))))))	H(11)N(2)	1	2	1455.57	4872300	9.74888e+06	8.41277e-08	3.86176e-06	sp|O60123|KEX1_SCHPO	416	FALSE
fissionyeast_NGP_DIA_3.mzML	867.239	729.949	137.29	JLTFAR	JLTFAR	(N(N(H(H(H(H(H))))(H(H)(H(H(H(H))))))))	H(11)N(2)	1	2	1455.57	4391510	8.31384e+06	4.98349e-08	4.23702e-05	sp|O60123|KEX1_SCHPO	416	FALSE
fissionyeast_NGP_DIA_4.mzML	857.974	721.877	136.097	JLTFAR	JLTFAR	(N(N(H(H(H(H(H))))(H(H)(H(H(H(H))))))))	H(11)N(2)	1	2	1455.57	4238480	9.10394e+06	9.68612e-09	5.08354e-06	sp|O60123|KEX1_SCHPO	416	FALSE
fissionyeast_NGP_DIA_1.mzML	1238.44	1244.27	-5.83331	JNTIDSLSIAK	JNTIDSLSIAK	(N(N(H(H(H)(H(H)))(H(H)(H(H))))))	H(9)N(2)	1	3	1014.09	1590870	1.80856e+06	0.00216351	1.74853e-05	sp|O94472|PBN1_SCHPO	36	FALSE
fissionyeast_NGP_DIA_2.mzML	1246.94	1252.88	-5.94281	JNTIDSLSIAK	JNTIDSLSIAK	(N(N(H(H(H)(H(H)))(H(H)(H(H))))))	H(9)N(2)	1	3	1014.09	1687350	1.27356e+06	0.000358604	4.09613e-06	sp|O94472|PBN1_SCHPO	36	FALSE
fissionyeast_NGP_DIA_3.mzML	1247.6	1253.98	-6.38309	JNTIDSLSIAK	JNTIDSLSIAK	(N(N(H(H(H)(H(H)))(H(H)(H(H))))))	H(9)N(2)	1	3	1014.09	1484970	590994	0.000839896	7.32572e-06	sp|O94472|PBN1_SCHPO	36	FALSE
fissionyeast_NGP_DIA_4.mzML	1238.27	1245	-6.73261	JNTIDSLSIAK	JNTIDSLSIAK	(N(N(H(H(H)(H(H)))(H(H)(H(H))))))	H(9)N(2)	1	3	1014.09	1421170	1.24917e+06	0.000943752	0.000141559	sp|O94472|PBN1_SCHPO	36	FALSE
fissionyeast_NGP_DIA_2.mzML	1247.17	1253.45	-6.27771	JNTIDSLSIAK	JNTIDSLSIAK	(N(N(H(H(H)(H(H)))(H(H(H(H)))))))	H(9)N(2)	1	2	1520.64	545622	4.0725e+06	0.00165071	0.00205371	sp|O94472|PBN1_SCHPO	36	FALSE
fissionyeast_NGP_DIA_3.mzML	1247.76	1254.58	-6.81574	JNTIDSLSIAK	JNTIDSLSIAK	(N(N(H(H(H)(H(H)))(H(H(H(H)))))))	H(9)N(2)	1	2	1520.64	653515	4.59734e+06	0.000724352	0.000576766	sp|O94472|PBN1_SCHPO	36	FALSE
fissionyeast_NGP_DIA_4.mzML	1238.44	1245.56	-7.11561	JNTIDSLSIAK	JNTIDSLSIAK	(N(N(H(H(H)(H(H)))(H(H(H(H)))))))	H(9)N(2)	1	2	1520.64	531714	3.0683e+06	0.00501434	0.0012366	sp|O94472|PBN1_SCHPO	36	FALSE
fissionyeast_NGP_DIA_2.mzML	608.823	622.382	-13.5593	JSSGCWAPK	JSSGC[160]WAPK	(N(N(H(H(H(H)))(H(H(H(H)))))))	H(8)N(2)	1	2	1355.02	374605	672032	0.0013055	0.00242778	sp|O13663|GPI13_SCHPO	71	FALSE
fissionyeast_NGP_DIA_1.mzML	629.244	557.561	71.6833	JTSYPIK	JTSYPIK	(N(N(H(H(H(H)))(H(H)(H)(H)))))	H(8)N(2)	1	2	1263.01	6647020	1.55111e+07	4.59431e-06	3.06075e-06	sp|O94694|YG1A_SCHPO	119	FALSE
fissionyeast_NGP_DIA_2.mzML	624.598	568.089	56.5085	JTSYPIK	JTSYPIK	(N(N(H(H(H(H)))(H(H)(H)(H)))))	H(8)N(2)	1	2	1263.01	7085380	1.73362e+07	3.98166e-06	2.29606e-06	sp|O94694|YG1A_SCHPO	119	FALSE
fissionyeast_NGP_DIA_3.mzML	623.296	582.828	40.468	JTSYPIK	JTSYPIK	(N(N(H(H(H(H)))(H(H)(H)(H)))))	H(8)N(2)	1	2	1263.01	6440980	1.76853e+07	0.000166693	2.12055e-06	sp|O94694|YG1A_SCHPO	119	FALSE
fissionyeast_NGP_DIA_4.mzML	626.508	565.395	61.1131	JTSYPIK	JTSYPIK	(N(N(H(H(H(H)))(H(H)(H)(H)))))	H(8)N(2)	1	2	1263.01	8126650	1.57035e+07	0.000305834	2.9919e-06	sp|O94694|YG1A_SCHPO	119	FALSE
fissionyeast_NGP_DIA_1.mzML	625.43	558.971	66.459	JTSYPIK	JTSYPIK	(N(N(H(H(H(H)))(H(H)(H(H)(H))))))	H(9)N(2)	1	2	1344.04	7581810	1.99913e+07	4.15845e-06	1.45573e-05	sp|O94694|YG1A_SCHPO	119	FALSE
fissionyeast_NGP_DIA_2.mzML	621.072	569.766	51.3055	JTSYPIK	JTSYPIK	(N(N(H(H(H(H)))(H(H)(H(H)(H))))))	H(9)N(2)	1	2	1344.04	8349220	1.88904e+07	9.38447e-06	2.90894e-05	sp|O94694|YG1A_SCHPO	119	FALSE
[truncated: 868 more rows]

## Sheet: GlycanEntrapment
Run	RT	AssayRT	DeltaRT	Sequence	FullPeptideName	GlycanStruct	GlycanComposition	GlycanSite	Charge	PrecursorMZ	Intensity	PrecursorIntensity	GlycoformQValue	PeakGroupQValue	ProteinName	ProteinGlycoSite	Entrapment
[truncated: 1,089 more rows]
