# Supplementary material for: GproDIA enables data-independent acquisition glycoproteomics with comprehensive statistical control
Source: Nat Commun. 2021 Oct 18;12:6073. doi: 10.1038/s41467-021-26246-3 (PMC8523693; doi:10.1038/s41467-021-26246-3)
Supplement: Supplementary file 22 — Supplementary Data 20 [file 41467_2021_26246_MOESM22_ESM.xlsx]

## Sheet: PeakGroups
Run	RT	AssayRT	DeltaRT	Sequence	FullPeptideName	GlycanStruct	GlycanComposition	GlycanSite	Charge	PrecursorMZ	Intensity	PrecursorIntensity	ProteinName	ProteinGlycoSite	GlycoformQValue	GlobalGlycopeptideQValue
20200615_serum_NGlycP_1hDIA_rep1.mzML	3274.57	3224.72	49.8459	AALAAFNAQNJGSNFQLEEISR	AALAAFNAQNJGSNFQLEEISR	(N(N(H(H(N(H(A))))(H(N(H(A)))))))	A(2)H(5)N(4)	11	3	1523.98	1053650	1.96124e+07	sp|P02765|FETUA_HUMAN	176	0.0205781	0.00164397
20200615_serum_NGlycP_1hDIA_rep2.mzML	3274.24	3225.32	48.9184	AALAAFNAQNJGSNFQLEEISR	AALAAFNAQNJGSNFQLEEISR	(N(N(H(H(N(H(A))))(H(N(H(A)))))))	A(2)H(5)N(4)	11	3	1523.98	925167	4.7847e+07	sp|P02765|FETUA_HUMAN	176	0.00172525	0.00164397
20200615_serum_NGlycP_1hDIA_rep3.mzML	3272.9	3218.14	54.7601	AALAAFNAQNJGSNFQLEEISR	AALAAFNAQNJGSNFQLEEISR	(N(N(H(H(N(H(A))))(H(N(H(A)))))))	A(2)H(5)N(4)	11	3	1523.98	969887	2.38001e+07	sp|P02765|FETUA_HUMAN	176	0.00184379	0.00164397
20200615_serum_NGlycP_1hDIA_rep2.mzML	3276.48	3234.57	41.9077	AALAAFNAQNJGSNFQLEEISR	AALAAFNAQNJGSNFQLEEISR	(N(N(H(H(N(H(H))))(H(N(F)(H(A)))))))	A(1)F(1)H(6)N(4)	11	3	1529.66	1865870	2.71632e+07	sp|P02765|FETUA_HUMAN	176	0.00103542	0.000276175
20200615_serum_NGlycP_1hDIA_rep3.mzML	3273.39	3228.37	45.0204	AALAAFNAQNJGSNFQLEEISR	AALAAFNAQNJGSNFQLEEISR	(N(N(H(H(N(H(H))))(H(N(F)(H(A)))))))	A(1)F(1)H(6)N(4)	11	3	1529.66	1426480	1.13539e+07	sp|P02765|FETUA_HUMAN	176	0.0010247	0.000276175
20200615_serum_NGlycP_1hDIA_rep1.mzML	3274.57	3105.58	168.986	AALAAFNAQNJGSNFQLEEISR	AALAAFNAQNJGSNFQLEEISR	(N(N(H(H(N(H)(F)))(H(N(F)(H(A)))))))	A(1)F(2)H(5)N(4)	11	3	1524.32	999300	1.6299e+07	sp|P02765|FETUA_HUMAN	176	0.00187824	0.00795842
20200615_serum_NGlycP_1hDIA_rep2.mzML	3275.18	3107.8	167.379	AALAAFNAQNJGSNFQLEEISR	AALAAFNAQNJGSNFQLEEISR	(N(N(H(H(N(H)(F)))(H(N(F)(H(A)))))))	A(1)F(2)H(5)N(4)	11	3	1524.32	908281	4.85996e+07	sp|P02765|FETUA_HUMAN	176	0.00172702	0.00795842
20200615_serum_NGlycP_1hDIA_rep3.mzML	3273.3	3100.05	173.249	AALAAFNAQNJGSNFQLEEISR	AALAAFNAQNJGSNFQLEEISR	(N(N(H(H(N(H)(F)))(H(N(F)(H(A)))))))	A(1)F(2)H(5)N(4)	11	3	1524.32	1075850	2.01792e+07	sp|P02765|FETUA_HUMAN	176	0.00496345	0.00795842
20200615_serum_NGlycP_1hDIA_rep2.mzML	3275.32	3067.84	207.479	AALAAFNAQNJGSNFQLEEISR	AALAAFNAQNJGSNFQLEEISR	(N(F)(N(H(H(N(H)))(H(N(H(N(H)(F))))))))	F(2)H(6)N(5)	11	3	1549	1967730	834554	sp|P02765|FETUA_HUMAN	176	0.00335792	0.00878914
20200615_serum_NGlycP_1hDIA_rep3.mzML	3272.23	3060.98	211.248	AALAAFNAQNJGSNFQLEEISR	AALAAFNAQNJGSNFQLEEISR	(N(F)(N(H(H(N(H)))(H(N(H(N(H)(F))))))))	F(2)H(6)N(5)	11	3	1549	1651450	569357	sp|P02765|FETUA_HUMAN	176	0.00102624	0.00878914
20200615_serum_NGlycP_1hDIA_rep1.mzML	2263.55	2258.27	5.28416	ADGTVNQIEGEATPVJLTEPAK	ADGTVNQIEGEATPVJLTEPAK	(N(F)(N(H(H)(H(N(H))(N(H))))))	F(1)H(5)N(4)	16	4	1006.44	533563	634743	sp|P05090|APOD_HUMAN	98	0.0389105	0.00117146
20200615_serum_NGlycP_1hDIA_rep3.mzML	2259.29	2260.05	-0.755855	ADGTVNQIEGEATPVJLTEPAK	ADGTVNQIEGEATPVJLTEPAK	(N(F)(N(H(H)(H(N(H))(N(H))))))	F(1)H(5)N(4)	16	4	1006.44	377221	478604	sp|P05090|APOD_HUMAN	98	0.0011365	0.00117146
20200615_serum_NGlycP_1hDIA_rep1.mzML	2577.7	2575.22	2.48397	ADGTVNQIEGEATPVJLTEPAK	ADGTVNQIEGEATPVJLTEPAK	(N(F)(N(H(H(N(H)))(H(N(H(H)(F)))))))	F(2)H(6)N(4)	16	4	1083.48	2915870	7.00979e+06	sp|P05090|APOD_HUMAN	98	0.00197823	0.000189724
20200615_serum_NGlycP_1hDIA_rep2.mzML	2581.98	2580.22	1.75749	ADGTVNQIEGEATPVJLTEPAK	ADGTVNQIEGEATPVJLTEPAK	(N(F)(N(H(H(N(H)))(H(N(H(H)(F)))))))	F(2)H(6)N(4)	16	4	1083.48	2965410	4.76248e+06	sp|P05090|APOD_HUMAN	98	0.00197633	0.000189724
20200615_serum_NGlycP_1hDIA_rep3.mzML	2577.19	2575.56	1.63068	ADGTVNQIEGEATPVJLTEPAK	ADGTVNQIEGEATPVJLTEPAK	(N(F)(N(H(H(N(H)))(H(N(H(H)(F)))))))	F(2)H(6)N(4)	16	4	1083.48	2967180	6.58161e+06	sp|P05090|APOD_HUMAN	98	0.00197443	0.000189724
20200615_serum_NGlycP_1hDIA_rep2.mzML	2581.82	2583.97	-2.14859	ADGTVNQIEGEATPVJLTEPAK	ADGTVNQIEGEATPVJLTEPAK	(N(F)(N(H(H(N(H)))(H(N(H(H)(F)))))))	F(2)H(6)N(4)	16	3	1444.3	4659790	49531126	sp|P05090|APOD_HUMAN	98	0.00138574	0.000189724
20200615_serum_NGlycP_1hDIA_rep3.mzML	2577.08	2579.3	-2.2201	ADGTVNQIEGEATPVJLTEPAK	ADGTVNQIEGEATPVJLTEPAK	(N(F)(N(H(H(N(H)))(H(N(H(H)(F)))))))	F(2)H(6)N(4)	16	3	1444.3	3760160	3.26934e+07	sp|P05090|APOD_HUMAN	98	0.00138414	0.000189724
20200615_serum_NGlycP_1hDIA_rep1.mzML	2307.29	2300.49	6.8005	ADGTVNQIEGEATPVJLTEPAK	ADGTVNQIEGEATPVJLTEPAK	(N(N(H(H)(H(N(H))))))	H(4)N(3)	16	3	1171.2	606284	1.43718e+06	sp|P05090|APOD_HUMAN	98	0.00191625	0.00133551
20200615_serum_NGlycP_1hDIA_rep2.mzML	2312.28	2302.6	9.67596	ADGTVNQIEGEATPVJLTEPAK	ADGTVNQIEGEATPVJLTEPAK	(N(N(H(H)(H(N(H))))))	H(4)N(3)	16	3	1171.2	523482	999985	sp|P05090|APOD_HUMAN	98	0.00393355	0.00133551
20200615_serum_NGlycP_1hDIA_rep3.mzML	2307.54	2301.12	6.41599	ADGTVNQIEGEATPVJLTEPAK	ADGTVNQIEGEATPVJLTEPAK	(N(N(H(H)(H(N(H))))))	H(4)N(3)	16	3	1171.2	561628	1.2815e+06	sp|P05090|APOD_HUMAN	98	0.00942839	0.00133551
20200615_serum_NGlycP_1hDIA_rep1.mzML	2293.43	2275.96	17.4672	ADGTVNQIEGEATPVJLTEPAK	ADGTVNQIEGEATPVJLTEPAK	(N(F)(N(H(H)(H(N(H))))))	F(1)H(4)N(3)	16	3	1219.88	554902	1.13332e+06	sp|P05090|APOD_HUMAN	98	0.0275778	0.00460639
20200615_serum_NGlycP_1hDIA_rep2.mzML	2293.22	2278.54	14.6774	ADGTVNQIEGEATPVJLTEPAK	ADGTVNQIEGEATPVJLTEPAK	(N(F)(N(H(H)(H(N(H))))))	F(1)H(4)N(3)	16	3	1219.88	733064	1.74167e+06	sp|P05090|APOD_HUMAN	98	0.00667301	0.00460639
20200615_serum_NGlycP_1hDIA_rep3.mzML	2288.81	2277.42	11.3853	ADGTVNQIEGEATPVJLTEPAK	ADGTVNQIEGEATPVJLTEPAK	(N(F)(N(H(H)(H(N(H))))))	F(1)H(4)N(3)	16	3	1219.88	693714	1.56486e+06	sp|P05090|APOD_HUMAN	98	0.0332081	0.00460639
20200615_serum_NGlycP_1hDIA_rep1.mzML	2279.3	2265.26	14.0391	ADGTVNQIEGEATPVJLTEPAK	ADGTVNQIEGEATPVJLTEPAK	(N(N(H(H(N(H)))(H(N(H))))))	H(5)N(4)	16	3	1292.91	1159330	5.25992e+06	sp|P05090|APOD_HUMAN	98	0.00781208	0.000219047
20200615_serum_NGlycP_1hDIA_rep2.mzML	2281.31	2268.03	13.2815	ADGTVNQIEGEATPVJLTEPAK	ADGTVNQIEGEATPVJLTEPAK	(N(N(H(H(N(H)))(H(N(H))))))	H(5)N(4)	16	3	1292.91	1159350	5.18546e+06	sp|P05090|APOD_HUMAN	98	9.94063e-05	0.000219047
20200615_serum_NGlycP_1hDIA_rep3.mzML	2273.97	2266.98	6.99169	ADGTVNQIEGEATPVJLTEPAK	ADGTVNQIEGEATPVJLTEPAK	(N(N(H(H(N(H)))(H(N(H))))))	H(5)N(4)	16	3	1292.91	1313190	5.36248e+06	sp|P05090|APOD_HUMAN	98	5.01258e-05	0.000219047
20200615_serum_NGlycP_1hDIA_rep1.mzML	2263.45	2260.75	2.69822	ADGTVNQIEGEATPVJLTEPAK	ADGTVNQIEGEATPVJLTEPAK	(N(F)(N(H(H)(H(N(H))(N(H))))))	F(1)H(5)N(4)	16	3	1341.59	1824280	1.07112e+07	sp|P05090|APOD_HUMAN	98	0.00436617	0.00053175
20200615_serum_NGlycP_1hDIA_rep2.mzML	2264.55	2263.6	0.953283	ADGTVNQIEGEATPVJLTEPAK	ADGTVNQIEGEATPVJLTEPAK	(N(F)(N(H(H)(H(N(H))(N(H))))))	F(1)H(5)N(4)	16	3	1341.59	1500580	8.75933e+06	sp|P05090|APOD_HUMAN	98	0.00748952	0.00053175
20200615_serum_NGlycP_1hDIA_rep3.mzML	2259.17	2262.51	-3.34343	ADGTVNQIEGEATPVJLTEPAK	ADGTVNQIEGEATPVJLTEPAK	(N(F)(N(H(H)(H(N(H))(N(H))))))	F(1)H(5)N(4)	16	3	1341.59	1499890	9.28935e+06	sp|P05090|APOD_HUMAN	98	0.00739883	0.00053175
20200615_serum_NGlycP_1hDIA_rep3.mzML	2577.08	2619.55	-42.4668	ADGTVNQIEGEATPVJLTEPAK	ADGTVNQIEGEATPVJLTEPAK	(N(F)(N(H(H(N(H)))(H(N(H(A)))))))	A(1)F(1)H(5)N(4)	16	3	1438.63	4131830	1.92954e+07	sp|P05090|APOD_HUMAN	98	0.00233662	0.000357164
20200615_serum_NGlycP_1hDIA_rep1.mzML	3468.69	3419.91	48.7759	ADTHDEILEGLNFJLTEIPEAQIHEGFQELLR	ADTHDEILEGLNFJLTEIPEAQIHEGFQELLR	(N(N(H(N)(H(H)(H))(H(N(H(A)))(N(F)(H(A)))))))	A(2)F(1)H(7)N(5)	14	5	1314.78	3530580	7.08978e+06	sp|P01009|A1AT_HUMAN	107	0.00219892	0.00555594
20200615_serum_NGlycP_1hDIA_rep2.mzML	3468.23	3421.31	46.9238	ADTHDEILEGLNFJLTEIPEAQIHEGFQELLR	ADTHDEILEGLNFJLTEIPEAQIHEGFQELLR	(N(N(H(N)(H(H)(H))(H(N(H(A)))(N(F)(H(A)))))))	A(2)F(1)H(7)N(5)	14	5	1314.78	3546530	6.48647e+06	sp|P01009|A1AT_HUMAN	107	0.00220119	0.00555594
20200615_serum_NGlycP_1hDIA_rep3.mzML	3467.89	3419.6	48.2944	ADTHDEILEGLNFJLTEIPEAQIHEGFQELLR	ADTHDEILEGLNFJLTEIPEAQIHEGFQELLR	(N(N(H(N)(H(H)(H))(H(N(H(A)))(N(F)(H(A)))))))	A(2)F(1)H(7)N(5)	14	5	1314.78	5098070	7.4933e+06	sp|P01009|A1AT_HUMAN	107	0.00219665	0.00555594
20200615_serum_NGlycP_1hDIA_rep1.mzML	3381.62	3312.25	69.3657	ADTHDEILEGLNFJLTEIPEAQIHEGFQELLR	ADTHDEILEGLNFJLTEIPEAQIHEGFQELLR	(N(N(H(H(N(H)))(H(N(H(A)))))))	A(1)H(5)N(4)	14	4	1402.13	1675680	1.26434e+07	sp|P01009|A1AT_HUMAN	107	0.00187644	0.00145526
20200615_serum_NGlycP_1hDIA_rep2.mzML	3386.27	3313.85	72.4214	ADTHDEILEGLNFJLTEIPEAQIHEGFQELLR	ADTHDEILEGLNFJLTEIPEAQIHEGFQELLR	(N(N(H(H(N(H)))(H(N(H(A)))))))	A(1)H(5)N(4)	14	4	1402.13	1620730	1.42825e+07	sp|P01009|A1AT_HUMAN	107	0.00187464	0.00145526
20200615_serum_NGlycP_1hDIA_rep3.mzML	3380.15	3310.12	70.0313	ADTHDEILEGLNFJLTEIPEAQIHEGFQELLR	ADTHDEILEGLNFJLTEIPEAQIHEGFQELLR	(N(N(H(H(N(H)))(H(N(H(A)))))))	A(1)H(5)N(4)	14	4	1402.13	1718370	14748159	sp|P01009|A1AT_HUMAN	107	0.00188183	0.00145526
20200615_serum_NGlycP_1hDIA_rep2.mzML	3385.89	3357.73	28.1624	ADTHDEILEGLNFJLTEIPEAQIHEGFQELLR	ADTHDEILEGLNFJLTEIPEAQIHEGFQELLR	(N(N(H(H(N(H(F))))(H(N(H(F)))))))	F(2)H(5)N(4)	14	4	1402.39	1499660	1.5359e+07	sp|P01009|A1AT_HUMAN	107	0.00502123	0.004577
20200615_serum_NGlycP_1hDIA_rep1.mzML	3427.99	3388.4	39.593	ADTHDEILEGLNFJLTEIPEAQIHEGFQELLR	ADTHDEILEGLNFJLTEIPEAQIHEGFQELLR	(N(F)(N(H(H(N(H(A))))(H(N(H(A)))))))	A(2)F(1)H(5)N(4)	14	4	1511.42	1921160	5.70851e+06	sp|P01009|A1AT_HUMAN	107	0.00201103	0.00394417
20200615_serum_NGlycP_1hDIA_rep2.mzML	3428.17	3389.73	38.4364	ADTHDEILEGLNFJLTEIPEAQIHEGFQELLR	ADTHDEILEGLNFJLTEIPEAQIHEGFQELLR	(N(F)(N(H(H(N(H(A))))(H(N(H(A)))))))	A(2)F(1)H(5)N(4)	14	4	1511.42	1413170	5.92765e+06	sp|P01009|A1AT_HUMAN	107	0.00200909	0.00394417
20200615_serum_NGlycP_1hDIA_rep3.mzML	3426.97	3387.06	39.9072	ADTHDEILEGLNFJLTEIPEAQIHEGFQELLR	ADTHDEILEGLNFJLTEIPEAQIHEGFQELLR	(N(F)(N(H(H(N(H(A))))(H(N(H(A)))))))	A(2)F(1)H(5)N(4)	14	4	1511.42	1567620	7.76477e+06	sp|P01009|A1AT_HUMAN	107	0.00200716	0.00394417
20200615_serum_NGlycP_1hDIA_rep1.mzML	1879.6	1921.93	-42.3327	AFGSNPJLTK	AFGSNPJLTK	(N(N(H(H(N(H(A))))(H(N(H(A)))))))	A(2)H(5)N(4)	7	3	1085.11	3596120	3.38644e+07	sp|P22792|CPN2_HUMAN	74	0.00109507	0.00322038
20200615_serum_NGlycP_1hDIA_rep2.mzML	1882.91	1928.78	-45.8701	AFGSNPJLTK	AFGSNPJLTK	(N(N(H(H(N(H(A))))(H(N(H(A)))))))	A(2)H(5)N(4)	7	3	1085.11	4346290	3.65777e+07	sp|P22792|CPN2_HUMAN	74	0.00021065	0.00322038
20200615_serum_NGlycP_1hDIA_rep3.mzML	1885.69	1930.77	-45.0841	AFGSNPJLTK	AFGSNPJLTK	(N(N(H(H(N(H(A))))(H(N(H(A)))))))	A(2)H(5)N(4)	7	3	1085.11	4758050	49208900	sp|P22792|CPN2_HUMAN	74	0.000609589	0.00322038
20200615_serum_NGlycP_1hDIA_rep1.mzML	2886.15	3011.79	-125.639	AGLQAFFQVQECJK	AGLQAFFQVQEC[160]JK	(N(N(H(H(N(H)))(H(N(H(A)))))))	A(1)H(5)N(4)	13	3	1185.16	540655	5.18979e+06	sp|P00450|CERU_HUMAN	358	0.0314171	0.000500753
20200615_serum_NGlycP_1hDIA_rep3.mzML	2883.02	3005.64	-122.618	AGLQAFFQVQECJK	AGLQAFFQVQEC[160]JK	(N(N(H(H(N(H)))(H(N(H(A)))))))	A(1)H(5)N(4)	13	3	1185.16	561775	4.29983e+06	sp|P00450|CERU_HUMAN	358	0.00138894	0.000500753
20200615_serum_NGlycP_1hDIA_rep2.mzML	3294.14	3227.42	66.7192	AGLQAFFQVQECJK	AGLQAFFQVQEC[160]JK	(N(N(H(H(N(H(H))))(H(N(F)(H(A)))))))	A(1)F(1)H(6)N(4)	13	3	1287.87	1435620	5.97974e+06	sp|P00450|CERU_HUMAN	358	0.00307814	0.00601418
20200615_serum_NGlycP_1hDIA_rep3.mzML	3290.44	3220.46	69.9787	AGLQAFFQVQECJK	AGLQAFFQVQEC[160]JK	(N(N(H(H(N(H(H))))(H(N(F)(H(A)))))))	A(1)F(1)H(6)N(4)	13	3	1287.87	904538	5.18087e+06	sp|P00450|CERU_HUMAN	358	0.00895837	0.00601418
20200615_serum_NGlycP_1hDIA_rep1.mzML	690.287	691.84	-1.55269	AJISHK	AJISHK	(N(N(H(H(N(H(A))))(H(N(H(A)))))))	A(2)H(5)N(4)	2	3	958.719	28390500	1.80039e+08	sp|P01031|CO5_HUMAN	741	0.00458056	0.00332162
20200615_serum_NGlycP_1hDIA_rep1.mzML	690.339	687.332	3.00721	AJISHK	AJISHK	(N(N(H(H(N(H(A))))(H(N(H(A)))))))	A(2)H(5)N(4)	2	2	1437.57	7300550	4.2469e+07	sp|P01031|CO5_HUMAN	741	0.000694071	0.00332162
20200615_serum_NGlycP_1hDIA_rep2.mzML	686.971	686.892	0.0790256	AJISHK	AJISHK	(N(N(H(H(N(H(A))))(H(N(H(A)))))))	A(2)H(5)N(4)	2	2	1437.57	8062240	3.34227e+07	sp|P01031|CO5_HUMAN	741	0.00873022	0.00332162
20200615_serum_NGlycP_1hDIA_rep3.mzML	684.647	684.403	0.24391	AJISHK	AJISHK	(N(N(H(H(N(H(A))))(H(N(H(A)))))))	A(2)H(5)N(4)	2	2	1437.57	7619410	2.80561e+07	sp|P01031|CO5_HUMAN	741	1.32462e-05	0.00332162
20200615_serum_NGlycP_1hDIA_rep1.mzML	690.372	646.924	43.4476	AJISHK	AJISHK	(N(N(H(H(N(H(A))))(H(N(H))(N(H))))))	A(1)H(6)N(5)	2	3	983.398	1194760	29929.1	sp|P01031|CO5_HUMAN	741	0.00995507	0.00859109
20200615_serum_NGlycP_1hDIA_rep2.mzML	686.574	646.847	39.7266	AJISHK	AJISHK	(N(N(H(H(N(H(A))))(H(N(H))(N(H))))))	A(1)H(6)N(5)	2	3	983.398	1107070	50807.6	sp|P01031|CO5_HUMAN	741	0.0193078	0.00859109
20200615_serum_NGlycP_1hDIA_rep1.mzML	694.893	707.765	-12.8717	AJISHK	AJISHK	(N(N(H(N)(H(H))(H(N(F)(H(A(A))))))))	A(2)F(1)H(5)N(4)	2	3	1007.4	3611340	1.59642e+07	sp|P01031|CO5_HUMAN	741	0.0262143	0.00103701
20200615_serum_NGlycP_1hDIA_rep2.mzML	695.311	708.155	-12.8438	AJISHK	AJISHK	(N(N(H(N)(H(H))(H(N(F)(H(A(A))))))))	A(2)F(1)H(5)N(4)	2	3	1007.4	844061	4.89685e+06	sp|P01031|CO5_HUMAN	741	0.00221038	0.00103701
20200615_serum_NGlycP_1hDIA_rep3.mzML	687.029	704.898	-17.8692	AJISHK	AJISHK	(N(N(H(H(N(H(A))))(H(N(F)(H(A)))))))	A(2)F(1)H(5)N(4)	2	3	1007.4	1876330	3.26989e+06	sp|P01031|CO5_HUMAN	741	0.00440876	0.00103701
20200615_serum_NGlycP_1hDIA_rep1.mzML	710.068	681.459	28.6088	AJISHK	AJISHK	(N(N(H(H(N(H(A))))(H(N(H(H)(A)))))))	A(2)H(6)N(4)	2	3	1012.74	1252520	142483	sp|P01031|CO5_HUMAN	741	0.0242089	0.00124447
20200615_serum_NGlycP_1hDIA_rep2.mzML	695.311	680.777	14.5344	AJISHK	AJISHK	(N(N(H(H(N(H(A))))(H(N(H(H)(A)))))))	A(2)H(6)N(4)	2	3	1012.74	1438310	216056	sp|P01031|CO5_HUMAN	741	0.00324893	0.00124447
20200615_serum_NGlycP_1hDIA_rep3.mzML	687.083	678.505	8.57773	AJISHK	AJISHK	(N(N(H(H(N(H(A))))(H(N(H(H)(A)))))))	A(2)H(6)N(4)	2	3	1012.74	1666270	141924	sp|P01031|CO5_HUMAN	741	0.0415125	0.00124447
20200615_serum_NGlycP_1hDIA_rep3.mzML	683.855	625.814	58.0407	AJISHK	AJISHK	(N(N(H(H(N(H)))(H(N(H))))))	H(5)N(4)	2	2	1146.48	292769	94548.4	sp|P01031|CO5_HUMAN	741	0.00791042	0.0056078
20200615_serum_NGlycP_1hDIA_rep1.mzML	3070.79	3156.64	-85.8506	ALPQPQJVTSLLGCTH	ALPQPQJVTSLLGC[160]TH	(N(N(H(H(N(H)))(H(N(H(A)))))))	A(1)H(5)N(4)	7	4	913.145	3403220	1.01803e+07	sp|P02790|HEMO_HUMAN	453	0.000783088	0.00160104
20200615_serum_NGlycP_1hDIA_rep2.mzML	3071.78	3160.22	-88.4399	ALPQPQJVTSLLGCTH	ALPQPQJVTSLLGC[160]TH	(N(N(H(H(N(H)))(H(N(H(A)))))))	A(1)H(5)N(4)	7	4	913.145	3258750	1.13181e+07	sp|P02790|HEMO_HUMAN	453	0.000784558	0.00160104
20200615_serum_NGlycP_1hDIA_rep3.mzML	3065.18	3150.13	-84.9476	ALPQPQJVTSLLGCTH	ALPQPQJVTSLLGC[160]TH	(N(N(H(H(N(H)))(H(N(H(A)))))))	A(1)H(5)N(4)	7	4	913.145	3298950	8.61544e+06	sp|P02790|HEMO_HUMAN	453	0.000786026	0.00160104
20200615_serum_NGlycP_1hDIA_rep1.mzML	3070.96	3146.53	-75.5692	ALPQPQJVTSLLGCTH	ALPQPQJVTSLLGC[160]TH	(N(N(H(H(N(H)))(H(N(H(A)))))))	A(1)H(5)N(4)	7	3	1217.19	42821900	303722609	sp|P02790|HEMO_HUMAN	453	0.000968848	0.00160104
20200615_serum_NGlycP_1hDIA_rep2.mzML	3071.18	3149.87	-78.6884	ALPQPQJVTSLLGCTH	ALPQPQJVTSLLGC[160]TH	(N(N(H(H(N(H)))(H(N(H(A)))))))	A(1)H(5)N(4)	7	3	1217.19	47645600	3.3143e+08	sp|P02790|HEMO_HUMAN	453	8.84909e-06	0.00160104
20200615_serum_NGlycP_1hDIA_rep3.mzML	3065.61	3140.29	-74.6842	ALPQPQJVTSLLGCTH	ALPQPQJVTSLLGC[160]TH	(N(N(H(H(N(H)))(H(N(H(A)))))))	A(1)H(5)N(4)	7	3	1217.19	40681300	2.41413e+08	sp|P02790|HEMO_HUMAN	453	2.2357e-06	0.00160104
20200615_serum_NGlycP_1hDIA_rep1.mzML	3073.28	3082.17	-8.89153	ALPQPQJVTSLLGCTH	ALPQPQJVTSLLGC[160]TH	(N(N(H(H(H))(H(N(H))(N(H)(F))))))	F(1)H(6)N(4)	7	4	917.401	3420570	2.44154e+06	sp|P02790|HEMO_HUMAN	453	0.0075552	0.00133165
20200615_serum_NGlycP_1hDIA_rep2.mzML	3076.55	3083.6	-7.05337	ALPQPQJVTSLLGCTH	ALPQPQJVTSLLGC[160]TH	(N(N(H(H(H))(H(N(H))(N(H)(F))))))	F(1)H(6)N(4)	7	4	917.401	3098520	2.83943e+06	sp|P02790|HEMO_HUMAN	453	0.0103409	0.00133165
20200615_serum_NGlycP_1hDIA_rep3.mzML	3061.05	3076.44	-15.394	ALPQPQJVTSLLGCTH	ALPQPQJVTSLLGC[160]TH	(N(N(H(H(H))(H(N(H))(N(H)(F))))))	F(1)H(6)N(4)	7	4	917.401	3379790	2.56448e+06	sp|P02790|HEMO_HUMAN	453	0.0030062	0.00133165
20200615_serum_NGlycP_1hDIA_rep1.mzML	3070.96	3149.59	-78.6306	ALPQPQJVTSLLGCTH	ALPQPQJVTSLLGC[160]TH	(N(N(H(H(H))(H(N(H))(N(H)(F))))))	F(1)H(6)N(4)	7	3	1222.87	44967900	9.07336e+07	sp|P02790|HEMO_HUMAN	453	0.00590666	0.00133165
20200615_serum_NGlycP_1hDIA_rep2.mzML	3071.18	3153.04	-81.8593	ALPQPQJVTSLLGCTH	ALPQPQJVTSLLGC[160]TH	(N(N(H(H(H))(H(N(H))(N(H)(F))))))	F(1)H(6)N(4)	7	3	1222.87	48348100	9.92532e+07	sp|P02790|HEMO_HUMAN	453	0.00270454	0.00133165
20200615_serum_NGlycP_1hDIA_rep3.mzML	3066.05	3143.27	-77.2238	ALPQPQJVTSLLGCTH	ALPQPQJVTSLLGC[160]TH	(N(N(H(H(H))(H(N(H))(N(H)(F))))))	F(1)H(6)N(4)	7	3	1222.87	41675900	65575478	sp|P02790|HEMO_HUMAN	453	0.0224794	0.00133165
20200615_serum_NGlycP_1hDIA_rep1.mzML	3320.82	3213.73	107.087	ALPQPQJVTSLLGCTH	ALPQPQJVTSLLGC[160]TH	(N(N(H(H(N(H(H))))(H(N(F)(H(A)))))))	A(1)F(1)H(6)N(4)	7	4	990.173	3718780	1.95954e+06	sp|P02790|HEMO_HUMAN	453	0.000721533	0.00106244
20200615_serum_NGlycP_1hDIA_rep2.mzML	3322.65	3214.76	107.888	ALPQPQJVTSLLGCTH	ALPQPQJVTSLLGC[160]TH	(N(N(H(H(N(H(H))))(H(N(F)(H(A)))))))	A(1)F(1)H(6)N(4)	7	4	990.173	3289180	2.48833e+06	sp|P02790|HEMO_HUMAN	453	0.00171816	0.00106244
20200615_serum_NGlycP_1hDIA_rep3.mzML	3321.13	3206.44	114.688	ALPQPQJVTSLLGCTH	ALPQPQJVTSLLGC[160]TH	(N(F)(N(H(H(H))(H(N(H))(N(H(A)))))))	A(1)F(1)H(6)N(4)	7	4	990.173	3627940	1.81493e+06	sp|P02790|HEMO_HUMAN	453	0.000286418	0.00106244
20200615_serum_NGlycP_1hDIA_rep1.mzML	3321.5	3280.85	40.6543	ALPQPQJVTSLLGCTH	ALPQPQJVTSLLGC[160]TH	(N(N(H(H(N(H(H))))(H(N(F)(H(A)))))))	A(1)F(1)H(6)N(4)	7	3	1319.9	11688800	2.65577e+07	sp|P02790|HEMO_HUMAN	453	0.000385095	0.00106244
20200615_serum_NGlycP_1hDIA_rep2.mzML	3324.11	3282.04	42.0684	ALPQPQJVTSLLGCTH	ALPQPQJVTSLLGC[160]TH	(N(N(H(H(N(H(H))))(H(N(F)(H(A)))))))	A(1)F(1)H(6)N(4)	7	3	1319.9	16772300	3.84203e+07	sp|P02790|HEMO_HUMAN	453	0.000625778	0.00106244
20200615_serum_NGlycP_1hDIA_rep3.mzML	3321.6	3278.65	42.9474	ALPQPQJVTSLLGCTH	ALPQPQJVTSLLGC[160]TH	(N(N(H(H(N(H(H))))(H(N(F)(H(A)))))))	A(1)F(1)H(6)N(4)	7	3	1319.9	13343300	21876520	sp|P02790|HEMO_HUMAN	453	0.000586442	0.00106244
20200615_serum_NGlycP_1hDIA_rep2.mzML	3320.53	3217.07	103.457	ALPQPQJVTSLLGCTH	ALPQPQJVTSLLGC[160]TH	(N(N(H(H(N(H)(F)))(H(N(F)(H(A)))))))	A(1)F(2)H(5)N(4)	7	4	986.174	3635620	475328	sp|P02790|HEMO_HUMAN	453	0.0017501	0.000772327
20200615_serum_NGlycP_1hDIA_rep3.mzML	3321.13	3209.01	112.118	ALPQPQJVTSLLGCTH	ALPQPQJVTSLLGC[160]TH	(N(N(H(H(N(H)(F)))(H(N(F)(H(A)))))))	A(1)F(2)H(5)N(4)	7	4	986.174	3855360	1.0276e+06	sp|P02790|HEMO_HUMAN	453	0.00029196	0.000772327
20200615_serum_NGlycP_1hDIA_rep1.mzML	3321.51	3216.14	105.372	ALPQPQJVTSLLGCTH	ALPQPQJVTSLLGC[160]TH	(N(N(H(H(N(H)(F)))(H(N(F)(H(A)))))))	A(1)F(2)H(5)N(4)	7	3	1314.56	10601600	7.72834e+07	sp|P02790|HEMO_HUMAN	453	0.00038384	0.000772327
20200615_serum_NGlycP_1hDIA_rep2.mzML	3323.98	3217.07	106.908	ALPQPQJVTSLLGCTH	ALPQPQJVTSLLGC[160]TH	(N(N(H(H(N(H)(F)))(H(N(F)(H(A)))))))	A(1)F(2)H(5)N(4)	7	3	1314.56	15580600	1.23731e+08	sp|P02790|HEMO_HUMAN	453	0.000623084	0.000772327
20200615_serum_NGlycP_1hDIA_rep3.mzML	3321.68	3209.01	112.667	ALPQPQJVTSLLGCTH	ALPQPQJVTSLLGC[160]TH	(N(N(H(H(N(H)(F)))(H(N(F)(H(A)))))))	A(1)F(2)H(5)N(4)	7	3	1314.56	12371800	7.31168e+07	sp|P02790|HEMO_HUMAN	453	0.000585082	0.000772327
20200615_serum_NGlycP_1hDIA_rep1.mzML	3320.82	3266.09	54.7334	ALPQPQJVTSLLGCTH	ALPQPQJVTSLLGC[160]TH	(N(N(H(H(N(H(A))))(H(N(H(A)))))))	A(2)H(5)N(4)	7	4	985.919	3342060	1.73719e+07	sp|P02790|HEMO_HUMAN	453	0.00072298	0.000504626
20200615_serum_NGlycP_1hDIA_rep2.mzML	3322.65	3266.83	55.8207	ALPQPQJVTSLLGCTH	ALPQPQJVTSLLGC[160]TH	(N(N(H(H(N(H(A))))(H(N(H(A)))))))	A(2)H(5)N(4)	7	4	985.919	3087980	26037526	sp|P02790|HEMO_HUMAN	453	0.00168615	0.000504626
20200615_serum_NGlycP_1hDIA_rep3.mzML	3321.74	3263.16	58.5754	ALPQPQJVTSLLGCTH	ALPQPQJVTSLLGC[160]TH	(N(N(H(H(N(H(A))))(H(N(H(A)))))))	A(2)H(5)N(4)	7	4	985.919	3329240	1.7737e+07	sp|P02790|HEMO_HUMAN	453	0.000287522	0.000504626
20200615_serum_NGlycP_1hDIA_rep1.mzML	3321.5	3297.42	24.0827	ALPQPQJVTSLLGCTH	ALPQPQJVTSLLGC[160]TH	(N(N(H(H(N(H(A))))(H(N(H(A)))))))	A(2)H(5)N(4)	7	3	1314.22	11625000	1.08116e+08	sp|P02790|HEMO_HUMAN	453	0.00238651	0.000504626
20200615_serum_NGlycP_1hDIA_rep2.mzML	3324.11	3298.97	25.1416	ALPQPQJVTSLLGCTH	ALPQPQJVTSLLGC[160]TH	(N(N(H(H(N(H(A))))(H(N(H(A)))))))	A(2)H(5)N(4)	7	3	1314.22	16764000	1.63789e+08	sp|P02790|HEMO_HUMAN	453	0.000624433	0.000504626
20200615_serum_NGlycP_1hDIA_rep3.mzML	3321.6	3295.41	26.1879	ALPQPQJVTSLLGCTH	ALPQPQJVTSLLGC[160]TH	(N(N(H(H(N(H(A))))(H(N(H(A)))))))	A(2)H(5)N(4)	7	3	1314.22	13118600	1.00568e+08	sp|P02790|HEMO_HUMAN	453	0.0005878	0.000504626
20200615_serum_NGlycP_1hDIA_rep1.mzML	2690.44	2704.65	-14.2059	ALPQPQJVTSLLGCTH	ALPQPQJVTSLLGC[160]TH	(N(N(H(H(N(H)))(H(N(H))))))	H(5)N(4)	7	3	1120.16	1006030	6.53943e+06	sp|P02790|HEMO_HUMAN	453	0.00274498	0.00182373
20200615_serum_NGlycP_1hDIA_rep2.mzML	2688.39	2705.04	-16.6496	ALPQPQJVTSLLGCTH	ALPQPQJVTSLLGC[160]TH	(N(N(H(H(N(H)))(H(N(H))))))	H(5)N(4)	7	3	1120.16	983784	5.79112e+06	sp|P02790|HEMO_HUMAN	453	0.000431716	0.00182373
20200615_serum_NGlycP_1hDIA_rep3.mzML	2685.47	2698.91	-13.441	ALPQPQJVTSLLGCTH	ALPQPQJVTSLLGC[160]TH	(N(N(H(H(N(H)))(H(N(H))))))	H(5)N(4)	7	3	1120.16	978423	5.88984e+06	sp|P02790|HEMO_HUMAN	453	6.06535e-05	0.00182373
20200615_serum_NGlycP_1hDIA_rep1.mzML	3055.39	3132.85	-77.4605	ALPQPQJVTSLLGCTH	ALPQPQJVTSLLGC[160]TH	(N(N(H(H(N(H(H))))(H(N(H(A)))))))	A(1)H(6)N(4)	7	3	1271.21	582632	1.475e+06	sp|P02790|HEMO_HUMAN	453	0.00679857	0.000729997
20200615_serum_NGlycP_1hDIA_rep3.mzML	3052.46	3127.01	-74.5533	ALPQPQJVTSLLGCTH	ALPQPQJVTSLLGC[160]TH	(N(N(H(H(N(H(H))))(H(N(H(A)))))))	A(1)H(6)N(4)	7	3	1271.21	813371	2.12504e+06	sp|P02790|HEMO_HUMAN	453	0.0421281	0.000729997
20200615_serum_NGlycP_1hDIA_rep2.mzML	3323.98	3195.79	128.194	ALPQPQJVTSLLGCTH	ALPQPQJVTSLLGC[160]TH	(N(F)(N(H(H(N(H(F))))(H(N(H(H)(F)))))))	F(3)H(6)N(4)	7	3	1320.23	15174700	39321523	sp|P02790|HEMO_HUMAN	453	0.00967153	0.00300948
20200615_serum_NGlycP_1hDIA_rep1.mzML	3320.38	3366.24	-45.8567	ALPQPQJVTSLLGCTH	ALPQPQJVTSLLGC[160]TH	(N(N(H(N)(H(H)(H))(H(N(F)(H(A)))(N(F)(H(A)))))))	A(2)F(2)H(7)N(5)	7	3	1587.32	1091470	210261	sp|P02790|HEMO_HUMAN	453	0.00152673	0.0024741
20200615_serum_NGlycP_1hDIA_rep2.mzML	3321.82	3367.91	-46.0884	ALPQPQJVTSLLGCTH	ALPQPQJVTSLLGC[160]TH	(N(N(H(N)(H(H)(H))(H(N(F)(H(A)))(N(F)(H(A)))))))	A(2)F(2)H(7)N(5)	7	3	1587.32	970111	114977	sp|P02790|HEMO_HUMAN	453	0.00151531	0.0024741
20200615_serum_NGlycP_1hDIA_rep3.mzML	3320.93	3364.62	-43.6913	ALPQPQJVTSLLGCTH	ALPQPQJVTSLLGC[160]TH	(N(N(H(N)(H(H)(H))(H(N(F)(H(A)))(N(F)(H(A)))))))	A(2)F(2)H(7)N(5)	7	3	1587.32	1133460	157485	sp|P02790|HEMO_HUMAN	453	0.00151208	0.0024741
20200615_serum_NGlycP_1hDIA_rep1.mzML	3514.13	3449.24	64.8913	AVJITSENLIDDVVSLIR	AVJITSENLIDDVVSLIR	(N(N(H(H(N(H(H))))(H(N(F)(H(A)))))))	A(1)F(1)H(6)N(4)	3	3	1398.3	1294540	9.63313e+06	sp|P02748|CO9_HUMAN	415	0.000975063	0.000388584
20200615_serum_NGlycP_1hDIA_rep2.mzML	3513.97	3450.02	63.9529	AVJITSENLIDDVVSLIR	AVJITSENLIDDVVSLIR	(N(N(H(H(N(H(H))))(H(N(F)(H(A)))))))	A(1)F(1)H(6)N(4)	3	3	1398.3	1678650	8.63455e+06	sp|P02748|CO9_HUMAN	415	0.00161083	0.000388584
20200615_serum_NGlycP_1hDIA_rep3.mzML	3513.51	3449.14	64.372	AVJITSENLIDDVVSLIR	AVJITSENLIDDVVSLIR	(N(N(H(H(N(H(H))))(H(N(F)(H(A)))))))	A(1)F(1)H(6)N(4)	3	3	1398.3	1887960	6.39585e+06	sp|P02748|CO9_HUMAN	415	0.00096265	0.000388584
20200615_serum_NGlycP_1hDIA_rep1.mzML	3514.13	3429.14	84.9857	AVJITSENLIDDVVSLIR	AVJITSENLIDDVVSLIR	(N(N(H(H(N(H(A))))(H(N(H(A)))))))	A(2)H(5)N(4)	3	3	1392.62	1287550	1.43657e+07	sp|P02748|CO9_HUMAN	415	0.00418135	0.000377009
20200615_serum_NGlycP_1hDIA_rep2.mzML	3513.97	3430.27	83.695	AVJITSENLIDDVVSLIR	AVJITSENLIDDVVSLIR	(N(N(H(H(N(H(A))))(H(N(H(A)))))))	A(2)H(5)N(4)	3	3	1392.62	1672650	2.06007e+07	sp|P02748|CO9_HUMAN	415	0.00160913	0.000377009
20200615_serum_NGlycP_1hDIA_rep3.mzML	3513.51	3428.98	84.5266	AVJITSENLIDDVVSLIR	AVJITSENLIDDVVSLIR	(N(N(H(H(N(H(A))))(H(N(H(A)))))))	A(2)H(5)N(4)	3	3	1392.62	1837210	1.1878e+07	sp|P02748|CO9_HUMAN	415	0.00412747	0.000377009
20200615_serum_NGlycP_1hDIA_rep2.mzML	974.646	1038.64	-63.9957	CEJLTTGK	C[160]EJLTTGK	(N(F)(N(H(H(H)(H))(H(N)(N(F))))))	F(2)H(5)N(4)	3	3	946.381	907162	2.76987e+07	sp|O75882|ATRN_HUMAN	1082	0.00112207	0.00425195
20200615_serum_NGlycP_1hDIA_rep3.mzML	973.896	1038.64	-64.7453	CEJLTTGK	C[160]EJLTTGK	(N(F)(N(H(N)(H(H)(H))(H(N(F))))))	F(2)H(5)N(4)	3	3	946.381	849964	2.27413e+07	sp|O75882|ATRN_HUMAN	1082	0.00142975	0.00425195
20200615_serum_NGlycP_1hDIA_rep1.mzML	2714.04	2747.51	-33.4743	CGLVPVLAENYJK	C[160]GLVPVLAENYJK	(N(N(H(H(N(H)))(H(N(H(A)))))))	A(1)H(5)N(4)	12	4	848.363	6087430	11906510	sp|P02787|TRFE_HUMAN	432	0.00176968	0.00983172
20200615_serum_NGlycP_1hDIA_rep2.mzML	2715.54	2748.23	-32.6854	CGLVPVLAENYJK	C[160]GLVPVLAENYJK	(N(N(H(H(H))(H(N)(N(H(A)))))))	A(1)H(5)N(4)	12	4	848.363	5987400	11655490	sp|P02787|TRFE_HUMAN	432	0.00190347	0.00983172
20200615_serum_NGlycP_1hDIA_rep3.mzML	2709.67	2743.12	-33.45	CGLVPVLAENYJK	C[160]GLVPVLAENYJK	(N(N(H(H(N(H)))(H(N(H(A)))))))	A(1)H(5)N(4)	12	4	848.363	5492960	1.17038e+07	sp|P02787|TRFE_HUMAN	432	0.00176255	0.00983172
20200615_serum_NGlycP_1hDIA_rep1.mzML	2714.22	2716.52	-2.30203	CGLVPVLAENYJK	C[160]GLVPVLAENYJK	(N(N(H(H(N(H)))(H(N(H(A)))))))	A(1)H(5)N(4)	12	3	1130.82	33601000	2.04706e+08	sp|P02787|TRFE_HUMAN	432	0.00241628	0.00983172
20200615_serum_NGlycP_1hDIA_rep2.mzML	2715.14	2716.9	-1.76133	CGLVPVLAENYJK	C[160]GLVPVLAENYJK	(N(N(H(H(N(H)))(H(N(H(A)))))))	A(1)H(5)N(4)	12	3	1130.82	38563700	2.05967e+08	sp|P02787|TRFE_HUMAN	432	0.00251273	0.00983172
20200615_serum_NGlycP_1hDIA_rep3.mzML	2709.42	2710.78	-1.35651	CGLVPVLAENYJK	C[160]GLVPVLAENYJK	(N(N(H(H(N(H)))(H(N(H(A)))))))	A(1)H(5)N(4)	12	3	1130.82	33412500	1.86297e+08	sp|P02787|TRFE_HUMAN	432	0.00342289	0.00983172
20200615_serum_NGlycP_1hDIA_rep1.mzML	3179.44	3160.24	19.1954	CGLVPVLAENYJK	C[160]GLVPVLAENYJK	(N(N(H(H(N(H(H))))(H(N(F)(H(A)))))))	A(1)F(1)H(6)N(4)	12	4	925.393	33804700	15999080	sp|P02787|TRFE_HUMAN	432	0.00194595	0.00969165
20200615_serum_NGlycP_1hDIA_rep2.mzML	3182.17	3163.76	18.4051	CGLVPVLAENYJK	C[160]GLVPVLAENYJK	(N(N(H(H(N(H(H))))(H(N(F)(H(A)))))))	A(1)F(1)H(6)N(4)	12	4	925.393	31554800	16615615	sp|P02787|TRFE_HUMAN	432	0.00299281	0.00969165
20200615_serum_NGlycP_1hDIA_rep3.mzML	3175.83	3153.61	22.2212	CGLVPVLAENYJK	C[160]GLVPVLAENYJK	(N(F)(N(H(N)(H(H)(H))(H(N(H(A)))))))	A(1)F(1)H(6)N(4)	12	4	925.393	28963900	1.14608e+07	sp|P02787|TRFE_HUMAN	432	0.00202462	0.00969165
20200615_serum_NGlycP_1hDIA_rep1.mzML	3179.71	3193.7	-13.9936	CGLVPVLAENYJK	C[160]GLVPVLAENYJK	(N(N(H(H(N(H(H))))(H(N(F)(H(A)))))))	A(1)F(1)H(6)N(4)	12	3	1233.52	68538600	5.84891e+07	sp|P02787|TRFE_HUMAN	432	0.0006474	0.00969165
20200615_serum_NGlycP_1hDIA_rep2.mzML	3183.49	3195.89	-12.3966	CGLVPVLAENYJK	C[160]GLVPVLAENYJK	(N(N(H(H(N(H(H))))(H(N(F)(H(A)))))))	A(1)F(1)H(6)N(4)	12	3	1233.52	69069400	6.46885e+07	sp|P02787|TRFE_HUMAN	432	0.000691201	0.00969165
20200615_serum_NGlycP_1hDIA_rep3.mzML	3176.34	3186.18	-9.83533	CGLVPVLAENYJK	C[160]GLVPVLAENYJK	(N(N(H(H(N(H(H))))(H(N(F)(H(A)))))))	A(1)F(1)H(6)N(4)	12	3	1233.52	53917300	3.80095e+07	sp|P02787|TRFE_HUMAN	432	0.000901572	0.00969165
20200615_serum_NGlycP_1hDIA_rep1.mzML	2693.39	2699.04	-5.64845	CGLVPVLAENYJK	C[160]GLVPVLAENYJK	(N(F)(N(H(N)(H(H))(H(N(H(A)))))))	A(1)F(1)H(5)N(4)	12	3	1179.5	1529890	5.31697e+06	sp|P02787|TRFE_HUMAN	432	0.00201297	0.00429273
20200615_serum_NGlycP_1hDIA_rep2.mzML	2694.63	2699.43	-4.80457	CGLVPVLAENYJK	C[160]GLVPVLAENYJK	(N(F)(N(H(H(N(H)))(H(N(H(A)))))))	A(1)F(1)H(5)N(4)	12	3	1179.5	1874710	5.70604e+06	sp|P02787|TRFE_HUMAN	432	0.00752889	0.00429273
20200615_serum_NGlycP_1hDIA_rep3.mzML	2690.08	2693.32	-3.24006	CGLVPVLAENYJK	C[160]GLVPVLAENYJK	(N(F)(N(H(N)(H(H))(H(N(H(A)))))))	A(1)F(1)H(5)N(4)	12	3	1179.5	1690530	4.45455e+06	sp|P02787|TRFE_HUMAN	432	0.000841291	0.00429273
20200615_serum_NGlycP_1hDIA_rep1.mzML	2666.38	2676.91	-10.5325	CGLVPVLAENYJK	C[160]GLVPVLAENYJK	(N(N(H(N)(H(N(H(H))))(H(N(F)(H(H)))))))	F(1)H(7)N(5)	12	3	1258.2	3158270	1.56548e+07	sp|P02787|TRFE_HUMAN	432	0.00310577	0.00252787
20200615_serum_NGlycP_1hDIA_rep3.mzML	2664.43	2671.68	-7.25199	CGLVPVLAENYJK	C[160]GLVPVLAENYJK	(N(N(H(N)(H(N(H(H))))(H(N(F)(H(H)))))))	F(1)H(7)N(5)	12	3	1258.2	2925710	8.8865e+06	sp|P02787|TRFE_HUMAN	432	0.00785402	0.00252787
20200615_serum_NGlycP_1hDIA_rep3.mzML	3176.44	3204.8	-28.3553	CGLVPVLAENYJK	C[160]GLVPVLAENYJK	(N(N(H(H(N(H(A))))(H(N(F)(H(A)))))))	A(2)F(1)H(5)N(4)	12	3	1276.53	382840	67711	sp|P02787|TRFE_HUMAN	432	0.00706199	0.00130089
20200615_serum_NGlycP_1hDIA_rep1.mzML	3179.36	3201.22	-21.8631	CGLVPVLAENYJK	C[160]GLVPVLAENYJK	(N(N(H(H(N(H))(N(H(A))))(H(N(H))(N(H(A)))))))	A(2)H(7)N(6)	12	3	1471.26	2904570	201626	sp|P02787|TRFE_HUMAN	432	0.0343095	0.00917436
20200615_serum_NGlycP_1hDIA_rep2.mzML	3183.32	3202.94	-19.6232	CGLVPVLAENYJK	C[160]GLVPVLAENYJK	(N(N(H(H(N(H))(N(H(A))))(H(N(H))(N(H(A)))))))	A(2)H(7)N(6)	12	3	1471.26	2794580	117342	sp|P02787|TRFE_HUMAN	432	0.0069648	0.00917436
20200615_serum_NGlycP_1hDIA_rep1.mzML	1501.38	1504.88	-3.49991	CJDTIPEDYETHQLR	C[160]JDTIPEDYETHQLR	(N(N(H(H(H(H)))(H(H)(H(H)(H))))))	H(9)N(2)	2	3	1252.49	1385460	5.69838e+06	sp|P49747|COMP_HUMAN	742	0.00168438	0.00078958
20200615_serum_NGlycP_1hDIA_rep2.mzML	1505.36	1511.83	-6.47107	CJDTIPEDYETHQLR	C[160]JDTIPEDYETHQLR	(N(N(H(H(H(H)))(H(H)(H(H)(H))))))	H(9)N(2)	2	3	1252.49	1253530	8.28635e+06	sp|P49747|COMP_HUMAN	742	0.0161955	0.00078958
20200615_serum_NGlycP_1hDIA_rep3.mzML	1506.73	1512.22	-5.49462	CJDTIPEDYETHQLR	C[160]JDTIPEDYETHQLR	(N(N(H(H(H(H)))(H(H)(H(H)(H))))))	H(9)N(2)	2	3	1252.49	1521400	5.94084e+06	sp|P49747|COMP_HUMAN	742	0.00566337	0.00078958
20200615_serum_NGlycP_1hDIA_rep1.mzML	1762.15	1823.49	-61.3366	DFVJASSK	DFVJASSK	(N(N(H(H(N(H(A))))(H(N(H(A)))))))	A(2)H(5)N(4)	4	3	1024.74	17656900	136588824	sp|P05546|HEP2_HUMAN	188	0.00568261	0.00132008
20200615_serum_NGlycP_1hDIA_rep2.mzML	1766.07	1825.93	-59.8558	DFVJASSK	DFVJASSK	(N(N(H(H(N(H(A))))(H(N(H(A)))))))	A(2)H(5)N(4)	4	3	1024.74	21491500	1.49787e+08	sp|P05546|HEP2_HUMAN	188	0.00265032	0.00132008
20200615_serum_NGlycP_1hDIA_rep3.mzML	1767.86	1826.39	-58.5347	DFVJASSK	DFVJASSK	(N(N(H(H(N(H(A))))(H(N(H(A)))))))	A(2)H(5)N(4)	4	3	1024.74	23276200	195947300	sp|P05546|HEP2_HUMAN	188	0.0026827	0.00132008
20200615_serum_NGlycP_1hDIA_rep1.mzML	1761.13	1818.84	-57.7106	DFVJASSK	DFVJASSK	(N(N(H(N)(H(H))(H(N(H(A(A))))))))	A(2)H(5)N(4)	4	2	1536.6	4517320	3.38543e+07	sp|P05546|HEP2_HUMAN	188	0.00168087	0.00132008
20200615_serum_NGlycP_1hDIA_rep2.mzML	1764.43	1821.08	-56.6543	DFVJASSK	DFVJASSK	(N(N(H(H(N(H(A))))(H(N(H(A)))))))	A(2)H(5)N(4)	4	2	1536.6	4879590	3.36759e+07	sp|P05546|HEP2_HUMAN	188	0.000347942	0.00132008
20200615_serum_NGlycP_1hDIA_rep3.mzML	1766.78	1821.71	-54.9287	DFVJASSK	DFVJASSK	(N(N(H(N)(H(H))(H(N(H(A(A))))))))	A(2)H(5)N(4)	4	2	1536.6	5936930	43630048	sp|P05546|HEP2_HUMAN	188	3.61383e-05	0.00132008
20200615_serum_NGlycP_1hDIA_rep1.mzML	1628.41	1630.45	-2.0402	DIENFJSTQK	DIENFJSTQK	(N(N(H(H(N(H)))(H(N(H(A)))))))	A(1)H(5)N(4)	6	3	1037.08	1284660	7.89471e+06	sp|P43652|AFAM_HUMAN	33	0.0419598	0.00367517
20200615_serum_NGlycP_1hDIA_rep2.mzML	1634.6	1636.23	-1.63475	DIENFJSTQK	DIENFJSTQK	(N(N(H(H(N(H)))(H(N(H(A)))))))	A(1)H(5)N(4)	6	3	1037.08	1510860	8.82516e+06	sp|P43652|AFAM_HUMAN	33	0.0041409	0.00367517
20200615_serum_NGlycP_1hDIA_rep3.mzML	1633.69	1635.1	-1.40974	DIENFJSTQK	DIENFJSTQK	(N(N(H(H(N(H)))(H(N(H(A)))))))	A(1)H(5)N(4)	6	3	1037.08	1741460	1.12668e+07	sp|P43652|AFAM_HUMAN	33	0.00421537	0.00367517
20200615_serum_NGlycP_1hDIA_rep1.mzML	1988.89	2082.29	-93.4032	DIENFJSTQK	DIENFJSTQK	(N(N(H(H(N(H(H))))(H(N(F)(H(A)))))))	A(1)F(1)H(6)N(4)	6	3	1139.79	14358400	29476628	sp|P43652|AFAM_HUMAN	33	0.00241082	0.00809222
20200615_serum_NGlycP_1hDIA_rep2.mzML	1996.9	2087.44	-90.5386	DIENFJSTQK	DIENFJSTQK	(N(F)(N(H(H(N(H(H))))(H(N(H(A)))))))	A(1)F(1)H(6)N(4)	6	3	1139.79	16046000	37013746	sp|P43652|AFAM_HUMAN	33	0.000922754	0.00809222
20200615_serum_NGlycP_1hDIA_rep3.mzML	1998.44	2083.87	-85.4316	DIENFJSTQK	DIENFJSTQK	(N(N(H(H(N(H(H))))(H(N(F)(H(A)))))))	A(1)F(1)H(6)N(4)	6	3	1139.79	18652800	39464512	sp|P43652|AFAM_HUMAN	33	0.000885085	0.00809222
20200615_serum_NGlycP_1hDIA_rep1.mzML	1988.89	2066.71	-77.8209	DIENFJSTQK	DIENFJSTQK	(N(N(H(H(N(H(A))))(H(N(H(A)))))))	A(2)H(5)N(4)	6	3	1134.12	15124000	1.07011e+08	sp|P43652|AFAM_HUMAN	33	0.0069042	0.00390754
20200615_serum_NGlycP_1hDIA_rep2.mzML	1996.9	2070.96	-74.0606	DIENFJSTQK	DIENFJSTQK	(N(N(H(H(N(H(A))))(H(N(H(A)))))))	A(2)H(5)N(4)	6	3	1134.12	16630200	133131860	sp|P43652|AFAM_HUMAN	33	0.00390885	0.00390754
20200615_serum_NGlycP_1hDIA_rep3.mzML	1998.44	2067.49	-69.0487	DIENFJSTQK	DIENFJSTQK	(N(N(H(H(N(H(A))))(H(N(H(A)))))))	A(2)H(5)N(4)	6	3	1134.12	19447400	1.47118e+08	sp|P43652|AFAM_HUMAN	33	0.00974207	0.00390754
20200615_serum_NGlycP_1hDIA_rep1.mzML	2488.05	2481.13	6.92127	DIVEYYJDSJGSHVLQGR	DIVEYYJDSJGSHVLQGR	(N(N(H(H(N(H(A))))(H(N(H(A)))))))	A(2)H(5)N(4)	7	3	1424.25	2991130	3.75998e+07	sp|P25311|ZA2G_HUMAN	109	0.000263648	0.000448604
20200615_serum_NGlycP_1hDIA_rep2.mzML	2494.05	2485.48	8.5742	DIVEYYJDSJGSHVLQGR	DIVEYYJDSJGSHVLQGR	(N(N(H(H(N(H(A))))(H(N(H(A)))))))	A(2)H(5)N(4)	7	3	1424.25	3015110	39495849	sp|P25311|ZA2G_HUMAN	109	0.00377514	0.000448604
20200615_serum_NGlycP_1hDIA_rep3.mzML	2489.66	2481.82	7.84055	DIVEYYJDSJGSHVLQGR	DIVEYYJDSJGSHVLQGR	(N(N(H(H(N(H(A))))(H(N(H(A)))))))	A(2)H(5)N(4)	7	3	1424.25	2923140	3.2171e+07	sp|P25311|ZA2G_HUMAN	109	0.00209046	0.000448604
20200615_serum_NGlycP_1hDIA_rep1.mzML	2871.71	3035.71	-164.001	DQCIVDDITYNVJDTFHK	DQC[160]IVDDITYNVJDTFHK	(N(N(H(H(N(H)))(H(N(H(A)))))))	A(1)H(5)N(4)	13	4	1028.42	2846710	1.46269e+07	sp|P02751|FINC_HUMAN	528	0.00194973	0.00242817
20200615_serum_NGlycP_1hDIA_rep2.mzML	2875.56	3036.73	-161.169	DQCIVDDITYNVJDTFHK	DQC[160]IVDDITYNVJDTFHK	(N(N(H(H(N(H)))(H(N(H(A)))))))	A(1)H(5)N(4)	13	4	1028.42	3391850	1.38538e+07	sp|P02751|FINC_HUMAN	528	0.00207825	0.00242817
20200615_serum_NGlycP_1hDIA_rep3.mzML	2868.17	3029.95	-161.779	DQCIVDDITYNVJDTFHK	DQC[160]IVDDITYNVJDTFHK	(N(N(H(H(N(H)))(H(N(H(A)))))))	A(1)H(5)N(4)	13	4	1028.42	2329160	8617362	sp|P02751|FINC_HUMAN	528	0.00208028	0.00242817
20200615_serum_NGlycP_1hDIA_rep1.mzML	2871.97	3030.89	-158.92	DQCIVDDITYNVJDTFHK	DQC[160]IVDDITYNVJDTFHK	(N(N(H(H(N(H)))(H(N(H(A)))))))	A(1)H(5)N(4)	13	3	1370.89	5645450	7.52757e+07	sp|P02751|FINC_HUMAN	528	0.00360316	0.00242817
20200615_serum_NGlycP_1hDIA_rep2.mzML	2875.9	3032.08	-156.176	DQCIVDDITYNVJDTFHK	DQC[160]IVDDITYNVJDTFHK	(N(N(H(H(N(H)))(H(N(H(A)))))))	A(1)H(5)N(4)	13	3	1370.89	5895410	8.15037e+07	sp|P02751|FINC_HUMAN	528	0.00854247	0.00242817
20200615_serum_NGlycP_1hDIA_rep3.mzML	2868.91	3025.04	-156.134	DQCIVDDITYNVJDTFHK	DQC[160]IVDDITYNVJDTFHK	(N(N(H(H(N(H)))(H(N(H(A)))))))	A(1)H(5)N(4)	13	3	1370.89	3958310	5.20683e+07	sp|P02751|FINC_HUMAN	528	0.000454504	0.00242817
20200615_serum_NGlycP_1hDIA_rep1.mzML	2871.97	2735.29	136.683	DQCIVDDITYNVJDTFHK	DQC[160]IVDDITYNVJDTFHK	(N(N(H(H(H))(H(N(H))(N(H)(F))))))	F(1)H(6)N(4)	13	3	1376.57	4744050	697667	sp|P02751|FINC_HUMAN	528	0.00113329	0.00459168
20200615_serum_NGlycP_1hDIA_rep2.mzML	2876.06	2735.94	140.118	DQCIVDDITYNVJDTFHK	DQC[160]IVDDITYNVJDTFHK	(N(N(H(H(H))(H(N(H))(N(H)(F))))))	F(1)H(6)N(4)	13	3	1376.57	4888720	493340	sp|P02751|FINC_HUMAN	528	0.0011461	0.00459168
20200615_serum_NGlycP_1hDIA_rep3.mzML	2868.91	2730.37	138.541	DQCIVDDITYNVJDTFHK	DQC[160]IVDDITYNVJDTFHK	(N(N(H(H(H))(H(N(H))(N(H)(F))))))	F(1)H(6)N(4)	13	3	1376.57	3920740	391427	sp|P02751|FINC_HUMAN	528	0.000455699	0.00459168
20200615_serum_NGlycP_1hDIA_rep3.mzML	3213.05	3023.4	189.648	DQCIVDDITYNVJDTFHK	DQC[160]IVDDITYNVJDTFHK	(N(N(H(H(N(H(H))))(H(N(F)(H(A)))))))	A(1)F(1)H(6)N(4)	13	3	1473.6	1115600	166558	sp|P02751|FINC_HUMAN	528	0.000944135	0.00151932
20200615_serum_NGlycP_1hDIA_rep1.mzML	1864.95	1924.57	-59.622	DTFVJASR	DTFVJASR	(N(N(H(H(N(H(A))))(H(N(H(A)))))))	A(2)H(5)N(4)	5	3	1038.74	53544800	2.6246e+08	sp|P05155|IC1_HUMAN	238	0.000942605	0.00958039
20200615_serum_NGlycP_1hDIA_rep2.mzML	1868.92	1931.54	-62.6233	DTFVJASR	DTFVJASR	(N(N(H(H(N(H(A))))(H(N(H(A)))))))	A(2)H(5)N(4)	5	3	1038.74	58919700	4.03585e+08	sp|P05155|IC1_HUMAN	238	0.000753484	0.00958039
20200615_serum_NGlycP_1hDIA_rep3.mzML	1872.24	1933.46	-61.2222	DTFVJASR	DTFVJASR	(N(N(H(H(N(H(A))))(H(N(H(A)))))))	A(2)H(5)N(4)	5	3	1038.74	69001900	4.08441e+08	sp|P05155|IC1_HUMAN	238	0.000228626	0.00958039
20200615_serum_NGlycP_1hDIA_rep1.mzML	1864.99	1930.4	-65.4109	DTFVJASR	DTFVJASR	(N(N(H(H(N(H(A))))(H(N(H(A)))))))	A(2)H(5)N(4)	5	2	1557.61	5216430	5.70493e+07	sp|P05155|IC1_HUMAN	238	4.47442e-05	0.00958039
20200615_serum_NGlycP_1hDIA_rep2.mzML	1868.53	1937.63	-69.1029	DTFVJASR	DTFVJASR	(N(N(H(H(N(H(A))))(H(N(H(A)))))))	A(2)H(5)N(4)	5	2	1557.61	6261370	9.42771e+07	sp|P05155|IC1_HUMAN	238	1.27337e-05	0.00958039
20200615_serum_NGlycP_1hDIA_rep3.mzML	1872	1939.36	-67.3561	DTFVJASR	DTFVJASR	(N(N(H(H(N(H(A))))(H(N(H(A)))))))	A(2)H(5)N(4)	5	2	1557.61	6210150	9.18265e+07	sp|P05155|IC1_HUMAN	238	1.62712e-05	0.00958039
20200615_serum_NGlycP_1hDIA_rep1.mzML	1397.53	1407.28	-9.74593	EEQFJSTFR	EEQFJSTFR	(N(N(H(H(H))(H(H(H))))))	H(6)N(2)	5	3	846.004	485056	392406	sp|P01859|IGHG2_HUMAN	176	0.00306006	0.00125549
20200615_serum_NGlycP_1hDIA_rep3.mzML	1402.88	1412.77	-9.89478	EEQFJSTFR	EEQFJSTFR	(N(N(H(H(H))(H(H(H))))))	H(6)N(2)	5	3	846.004	463745	499318	sp|P01859|IGHG2_HUMAN	176	0.0317022	0.00125549
20200615_serum_NGlycP_1hDIA_rep1.mzML	1444.81	1444.65	0.159016	EEQFJSTFR	EEQFJSTFR	(N(F)(N(H(H(N))(H(N)))))	F(1)H(3)N(4)	5	3	868.023	174663000	1044079679	sp|P01859|IGHG2_HUMAN	176	1.45231e-09	0.00466507
20200615_serum_NGlycP_1hDIA_rep2.mzML	1450.29	1451.79	-1.49716	EEQFJSTFR	EEQFJSTFR	(N(F)(N(H(H(N))(H(N)))))	F(1)H(3)N(4)	5	3	868.023	161373000	8.67148e+08	sp|P01859|IGHG2_HUMAN	176	6.22603e-06	0.00466507
20200615_serum_NGlycP_1hDIA_rep3.mzML	1451.44	1453.26	-1.8163	EEQFJSTFR	EEQFJSTFR	(N(F)(N(H(H(N))(H(N)))))	F(1)H(3)N(4)	5	3	868.023	184790000	1.06399e+09	sp|P01859|IGHG2_HUMAN	176	6.21216e-10	0.00466507
20200615_serum_NGlycP_1hDIA_rep1.mzML	1444.82	1452.36	-7.53784	EEQFJSTFR	EEQFJSTFR	(N(F)(N(H(H(N))(H(N)))))	F(1)H(3)N(4)	5	2	1301.53	271338000	3119273242	sp|P01859|IGHG2_HUMAN	176	3.49179e-12	0.00466507
20200615_serum_NGlycP_1hDIA_rep2.mzML	1450.27	1459.99	-9.71925	EEQFJSTFR	EEQFJSTFR	(N(F)(N(H(H(N))(H(N)))))	F(1)H(3)N(4)	5	2	1301.53	273636000	2986110816	sp|P01859|IGHG2_HUMAN	176	3.78899e-14	0.00466507
20200615_serum_NGlycP_1hDIA_rep3.mzML	1452.62	1461.28	-8.66449	EEQFJSTFR	EEQFJSTFR	(N(F)(N(H(H(N))(H(N)))))	F(1)H(3)N(4)	5	2	1301.53	329887000	3487465372	sp|P01859|IGHG2_HUMAN	176	5.17837e-11	0.00466507
20200615_serum_NGlycP_1hDIA_rep1.mzML	1427.37	1430.64	-3.2732	EEQFJSTFR	EEQFJSTFR	(N(F)(N(H(H(N))(H(N(H))))))	F(1)H(4)N(4)	5	3	922.042	293079000	2067010442	sp|P01859|IGHG2_HUMAN	176	0.000490402	0.00585192
20200615_serum_NGlycP_1hDIA_rep2.mzML	1429.38	1435.95	-6.56757	EEQFJSTFR	EEQFJSTFR	(N(F)(N(H(H(N))(H(N(H))))))	F(1)H(4)N(4)	5	3	922.042	331958000	2.20195e+09	sp|P01859|IGHG2_HUMAN	176	0.00201491	0.00585192
20200615_serum_NGlycP_1hDIA_rep3.mzML	1384.49	1438.12	-53.6331	EEQFJSTFR	EEQFJSTFR	(N(F)(N(H(H(N))(H(N(H))))))	F(1)H(4)N(4)	5	3	922.042	19618300	1.25685e+08	sp|P01859|IGHG2_HUMAN	176	0.00024983	0.00585192
20200615_serum_NGlycP_1hDIA_rep1.mzML	1426.85	1416.2	10.647	EEQFJSTFR	EEQFJSTFR	(N(F)(N(H(H(N))(H(N(H))))))	F(1)H(4)N(4)	5	2	1382.56	140987000	3397561548	sp|P01859|IGHG2_HUMAN	176	8.45186e-09	0.00585192
20200615_serum_NGlycP_1hDIA_rep3.mzML	1432.75	1422.45	10.2991	EEQFJSTFR	EEQFJSTFR	(N(F)(N(H(H(N))(H(N(H))))))	F(1)H(4)N(4)	5	2	1382.56	169684000	3840351508	sp|P01859|IGHG2_HUMAN	176	1.04703e-07	0.00585192
20200615_serum_NGlycP_1hDIA_rep1.mzML	1427.37	1423.81	3.5592	EEQFJSTFR	EEQFJSTFR	(N(F)(N(H(H(N))(H(H)(H)))))	F(1)H(5)N(3)	5	3	908.366	263759000	1.02428e+06	sp|P01859|IGHG2_HUMAN	176	0.00301514	0.00871436
20200615_serum_NGlycP_1hDIA_rep2.mzML	1429.38	1428.16	1.22041	EEQFJSTFR	EEQFJSTFR	(N(F)(N(H(H(N))(H(H)(H)))))	F(1)H(5)N(3)	5	3	908.366	292564000	1.45019e+06	sp|P01859|IGHG2_HUMAN	176	0.00468166	0.00871436
20200615_serum_NGlycP_1hDIA_rep3.mzML	1431.51	1430.71	0.800273	EEQFJSTFR	EEQFJSTFR	(N(F(H))(N(H(H)(H(N(H))))))	F(1)H(5)N(3)	5	3	908.366	277177000	1.51578e+06	sp|P01859|IGHG2_HUMAN	176	0.00292363	0.00871436
20200615_serum_NGlycP_1hDIA_rep1.mzML	1464.39	1460.6	3.79117	EEQFJSTFR	EEQFJSTFR	(N(F)(N(H(N)(H(N))(H(N)))))	F(1)H(3)N(5)	5	3	935.717	162193000	6.48675e+08	sp|P01859|IGHG2_HUMAN	176	4.57324e-11	0.00955282
20200615_serum_NGlycP_1hDIA_rep2.mzML	1474.18	1468.76	5.42498	EEQFJSTFR	EEQFJSTFR	(N(F)(N(H(N)(H(N))(H(N)))))	F(1)H(3)N(5)	5	3	935.717	153332000	7.43256e+08	sp|P01859|IGHG2_HUMAN	176	9.41163e-11	0.00955282
20200615_serum_NGlycP_1hDIA_rep3.mzML	1473.77	1469.85	3.92153	EEQFJSTFR	EEQFJSTFR	(N(F)(N(H(N)(H(N))(H(N)))))	F(1)H(3)N(5)	5	3	935.717	163792000	830390448	sp|P01859|IGHG2_HUMAN	176	1.84271e-09	0.00955282
20200615_serum_NGlycP_1hDIA_rep1.mzML	1462.21	1460.7	1.51389	EEQFJSTFR	EEQFJSTFR	(N(F)(N(H(N)(H(N))(H(N)))))	F(1)H(3)N(5)	5	2	1403.07	130508000	858835657	sp|P01859|IGHG2_HUMAN	176	5.13626e-17	0.00955282
20200615_serum_NGlycP_1hDIA_rep2.mzML	1472.75	1468.86	3.88711	EEQFJSTFR	EEQFJSTFR	(N(F)(N(H(N)(H(N))(H(N)))))	F(1)H(3)N(5)	5	2	1403.07	138110000	8.11475e+08	sp|P01859|IGHG2_HUMAN	176	2.02108e-16	0.00955282
20200615_serum_NGlycP_1hDIA_rep3.mzML	1471.19	1469.97	1.22299	EEQFJSTFR	EEQFJSTFR	(N(F)(N(H(N)(H(N))(H(N)))))	F(1)H(3)N(5)	5	2	1403.07	144168000	1054649512	sp|P01859|IGHG2_HUMAN	176	2.11467e-13	0.00955282
20200615_serum_NGlycP_1hDIA_rep1.mzML	1410.12	1421.27	-11.1453	EEQFJSTFR	EEQFJSTFR	(N(F)(N(H(H(H(H)))(H(N(H))))))	F(1)H(6)N(3)	5	3	962.384	50862400	678094	sp|P01859|IGHG2_HUMAN	176	0.000289736	0.00914791
20200615_serum_NGlycP_1hDIA_rep2.mzML	1410.1	1425.25	-15.1545	EEQFJSTFR	EEQFJSTFR	(N(F)(N(H(H(H(H)))(H(N(H))))))	F(1)H(6)N(3)	5	3	962.384	53719900	772924	sp|P01859|IGHG2_HUMAN	176	0.000434119	0.00914791
20200615_serum_NGlycP_1hDIA_rep3.mzML	1414.42	1427.94	-13.5236	EEQFJSTFR	EEQFJSTFR	(N(F)(N(H(H(H(H)))(H(N(H))))))	F(1)H(6)N(3)	5	3	962.384	61992000	733477	sp|P01859|IGHG2_HUMAN	176	0.000250892	0.00914791
20200615_serum_NGlycP_1hDIA_rep1.mzML	1410.12	1394.94	15.1809	EEQFJSTFR	EEQFJSTFR	(N(F)(N(H(H(N(H)))(H(N(F))))))	F(2)H(4)N(4)	5	3	970.728	57751100	6.62476e+06	sp|P01859|IGHG2_HUMAN	176	0.000365007	0.00496809
20200615_serum_NGlycP_1hDIA_rep2.mzML	1410.1	1395.98	14.1212	EEQFJSTFR	EEQFJSTFR	(N(F)(N(H(H(H))(H(N)(N(F))))))	F(2)H(4)N(4)	5	3	970.728	60149400	7.80646e+06	sp|P01859|IGHG2_HUMAN	176	0.00154495	0.00496809
20200615_serum_NGlycP_1hDIA_rep3.mzML	1414.42	1399.4	15.0174	EEQFJSTFR	EEQFJSTFR	(N(F)(N(H(H(H))(H(N)(N(F))))))	F(2)H(4)N(4)	5	3	970.728	69237900	7.59186e+06	sp|P01859|IGHG2_HUMAN	176	0.000579653	0.00496809
20200615_serum_NGlycP_1hDIA_rep1.mzML	1416.57	1391.76	24.8092	EEQFJSTFR	EEQFJSTFR	(N(F)(N(H(H(N(H)))(H(N(F))))))	F(2)H(4)N(4)	5	2	1455.59	5100970	5.13879e+06	sp|P01859|IGHG2_HUMAN	176	6.69327e-08	0.00496809
20200615_serum_NGlycP_1hDIA_rep2.mzML	1381.59	1392.46	-10.8689	EEQFJSTFR	EEQFJSTFR	(N(F)(N(H(H(N(H)))(H(N(F))))))	F(2)H(4)N(4)	5	2	1455.59	1224560	3.53742e+06	sp|P01859|IGHG2_HUMAN	176	0.00206214	0.00496809
20200615_serum_NGlycP_1hDIA_rep3.mzML	1421.39	1395.96	25.4285	EEQFJSTFR	EEQFJSTFR	(N(F)(N(H(H(N(H)))(H(N(F))))))	F(2)H(4)N(4)	5	2	1455.59	5358870	4.65115e+06	sp|P01859|IGHG2_HUMAN	176	2.26479e-08	0.00496809
20200615_serum_NGlycP_1hDIA_rep1.mzML	1453.31	1452.75	0.555689	EEQFJSTFR	EEQFJSTFR	(N(F)(N(H(N)(H(N))(H(N(H))))))	F(1)H(4)N(5)	5	3	989.735	59142300	483614381	sp|P01859|IGHG2_HUMAN	176	2.94551e-05	0.00289335
20200615_serum_NGlycP_1hDIA_rep2.mzML	1460.61	1460.4	0.206784	EEQFJSTFR	EEQFJSTFR	(N(F)(N(H(N)(H(N))(H(N(H))))))	F(1)H(4)N(5)	5	3	989.735	83649300	635950516	sp|P01859|IGHG2_HUMAN	176	0.000171022	0.00289335
20200615_serum_NGlycP_1hDIA_rep3.mzML	1461.92	1461.69	0.234985	EEQFJSTFR	EEQFJSTFR	(N(F)(N(H(N)(H(N))(H(N(H))))))	F(1)H(4)N(5)	5	3	989.735	79813300	7.10708e+08	sp|P01859|IGHG2_HUMAN	176	4.12296e-05	0.00289335
20200615_serum_NGlycP_1hDIA_rep1.mzML	1450.23	1445.8	4.43095	EEQFJSTFR	EEQFJSTFR	(N(F)(N(H(N)(H(N))(H(N(H))))))	F(1)H(4)N(5)	5	2	1484.1	22161600	1.98593e+08	sp|P01859|IGHG2_HUMAN	176	-2.22045e-16	0.00289335
20200615_serum_NGlycP_1hDIA_rep2.mzML	1458.26	1453.01	5.2507	EEQFJSTFR	EEQFJSTFR	(N(F)(N(H(N)(H(N))(H(N(H))))))	F(1)H(4)N(5)	5	2	1484.1	28395600	2.57991e+08	sp|P01859|IGHG2_HUMAN	176	-2.45806e-18	0.00289335
20200615_serum_NGlycP_1hDIA_rep3.mzML	1460.13	1454.44	5.68648	EEQFJSTFR	EEQFJSTFR	(N(F)(N(H(N)(H(N))(H(N(H))))))	F(1)H(4)N(5)	5	2	1484.1	30083300	2.9737e+08	sp|P01859|IGHG2_HUMAN	176	-1.6267e-18	0.00289335
20200615_serum_NGlycP_1hDIA_rep1.mzML	1409.08	1395.92	13.1566	EEQFJSTFR	EEQFJSTFR	(N(F)(N(H(N)(H(H))(H(N(H))))))	F(1)H(5)N(4)	5	3	976.059	157336000	9.77983e+08	sp|P01859|IGHG2_HUMAN	176	1.54218e-05	0.00741627
20200615_serum_NGlycP_1hDIA_rep2.mzML	1409.22	1397.07	12.1533	EEQFJSTFR	EEQFJSTFR	(N(F)(N(H(N)(H(H))(H(N(H))))))	F(1)H(5)N(4)	5	3	976.059	166461000	1.0094e+09	sp|P01859|IGHG2_HUMAN	176	1.40384e-05	0.00741627
20200615_serum_NGlycP_1hDIA_rep3.mzML	1413.61	1400.47	13.1436	EEQFJSTFR	EEQFJSTFR	(N(F)(N(H(N)(H(H))(H(N(H))))))	F(1)H(5)N(4)	5	3	976.059	170063000	1.10221e+09	sp|P01859|IGHG2_HUMAN	176	1.43079e-05	0.00741627
20200615_serum_NGlycP_1hDIA_rep1.mzML	1409.65	1412.62	-2.96809	EEQFJSTFR	EEQFJSTFR	(N(F)(N(H(H(N(H)))(H(N(H))))))	F(1)H(5)N(4)	5	2	1463.59	75646200	1138639809	sp|P01859|IGHG2_HUMAN	176	2.32207e-10	0.00741627
20200615_serum_NGlycP_1hDIA_rep2.mzML	1409.9	1415.56	-5.66487	EEQFJSTFR	EEQFJSTFR	(N(F)(N(H(H(N(H)))(H(N(H))))))	F(1)H(5)N(4)	5	2	1463.59	86580800	1355347582	sp|P01859|IGHG2_HUMAN	176	1.8255e-11	0.00741627
20200615_serum_NGlycP_1hDIA_rep3.mzML	1413.88	1418.57	-4.68621	EEQFJSTFR	EEQFJSTFR	(N(F)(N(H(H(N(H)))(H(N(H))))))	F(1)H(5)N(4)	5	2	1463.59	85787600	1474685654	sp|P01859|IGHG2_HUMAN	176	2.33739e-11	0.00741627
20200615_serum_NGlycP_1hDIA_rep1.mzML	1755.31	1774.33	-19.0227	EEQFJSTFR	EEQFJSTFR	(N(F)(N(H(H(N))(H(N(H(A)))))))	A(1)F(1)H(4)N(4)	5	3	1019.07	78927500	5.79697e+08	sp|P01859|IGHG2_HUMAN	176	0.000467888	0.00282489
20200615_serum_NGlycP_1hDIA_rep2.mzML	1757.74	1776.03	-18.2936	EEQFJSTFR	EEQFJSTFR	(N(F)(N(H(H(N))(H(N(H(A)))))))	A(1)F(1)H(4)N(4)	5	3	1019.07	71627400	5.32982e+08	sp|P01859|IGHG2_HUMAN	176	0.000574283	0.00282489
20200615_serum_NGlycP_1hDIA_rep3.mzML	1758.96	1777.74	-18.7809	EEQFJSTFR	EEQFJSTFR	(N(F)(N(H(H(N))(H(N(H(A)))))))	A(1)F(1)H(4)N(4)	5	3	1019.07	69571100	5.86221e+08	sp|P01859|IGHG2_HUMAN	176	0.00119458	0.00282489
20200615_serum_NGlycP_1hDIA_rep1.mzML	1755.97	1777.1	-21.1288	EEQFJSTFR	EEQFJSTFR	(N(F)(N(H(H(N))(H(N(H(A)))))))	A(1)F(1)H(4)N(4)	5	2	1528.11	28008400	3.257e+08	sp|P01859|IGHG2_HUMAN	176	5.90461e-11	0.00282489
20200615_serum_NGlycP_1hDIA_rep2.mzML	1758.44	1778.75	-20.3121	EEQFJSTFR	EEQFJSTFR	(N(F)(N(H(H(N))(H(N(H(A)))))))	A(1)F(1)H(4)N(4)	5	2	1528.11	26391200	3.01225e+08	sp|P01859|IGHG2_HUMAN	176	7.81701e-10	0.00282489
20200615_serum_NGlycP_1hDIA_rep3.mzML	1759.87	1780.43	-20.556	EEQFJSTFR	EEQFJSTFR	(N(F)(N(H(H(N))(H(N(H(A)))))))	A(1)F(1)H(4)N(4)	5	2	1528.11	27525700	3.76349e+08	sp|P01859|IGHG2_HUMAN	176	2.6588e-08	0.00282489
20200615_serum_NGlycP_1hDIA_rep1.mzML	1755.31	1736.33	18.9778	EEQFJSTFR	EEQFJSTFR	(N(F)(N(H(H(H))(H(N(H(A)))))))	A(1)F(1)H(5)N(3)	5	3	1005.4	70256500	1.30859e+07	sp|P01859|IGHG2_HUMAN	176	0.00359736	0.000903153
20200615_serum_NGlycP_1hDIA_rep2.mzML	1757.74	1738.69	19.0504	EEQFJSTFR	EEQFJSTFR	(N(F)(N(H(H(H))(H(N(H(A)))))))	A(1)F(1)H(5)N(3)	5	3	1005.4	64271900	8.97924e+06	sp|P01859|IGHG2_HUMAN	176	0.00488101	0.000903153
20200615_serum_NGlycP_1hDIA_rep3.mzML	1758.96	1740.68	18.2834	EEQFJSTFR	EEQFJSTFR	(N(F)(N(H(H(H))(H(N(H(A)))))))	A(1)F(1)H(5)N(3)	5	3	1005.4	63031700	1.08519e+07	sp|P01859|IGHG2_HUMAN	176	0.00225735	0.000903153
20200615_serum_NGlycP_1hDIA_rep1.mzML	1755.17	1739.63	15.5424	EEQFJSTFR	EEQFJSTFR	(N(F)(N(H(H(H))(H(N(H(A)))))))	A(1)F(1)H(5)N(3)	5	2	1507.59	8641130	9.82371e+06	sp|P01859|IGHG2_HUMAN	176	7.57876e-08	0.000903153
20200615_serum_NGlycP_1hDIA_rep2.mzML	1757.51	1741.88	15.6259	EEQFJSTFR	EEQFJSTFR	(N(F)(N(H(H(H))(H(N(H(A)))))))	A(1)F(1)H(5)N(3)	5	2	1507.59	8755540	7.47102e+06	sp|P01859|IGHG2_HUMAN	176	2.139e-07	0.000903153
20200615_serum_NGlycP_1hDIA_rep3.mzML	1758.74	1743.86	14.8829	EEQFJSTFR	EEQFJSTFR	(N(F)(N(H(H(H))(H(N(H(A)))))))	A(1)F(1)H(5)N(3)	5	2	1507.59	9130100	4.34756e+06	sp|P01859|IGHG2_HUMAN	176	9.1886e-07	0.000903153
20200615_serum_NGlycP_1hDIA_rep1.mzML	1443.17	1442.45	0.722881	EEQFJSTFR	EEQFJSTFR	(N(F)(N(H(N)(H(N(H)))(H(N(H))))))	F(1)H(5)N(5)	5	3	1043.75	8015230	9.60744e+07	sp|P01859|IGHG2_HUMAN	176	0.00026472	0.0093357
20200615_serum_NGlycP_1hDIA_rep2.mzML	1448.54	1449.42	-0.88171	EEQFJSTFR	EEQFJSTFR	(N(F)(N(H(N)(H(N(H)))(H(N(H))))))	F(1)H(5)N(5)	5	3	1043.75	8388620	8.35395e+07	sp|P01859|IGHG2_HUMAN	176	0.000266858	0.0093357
20200615_serum_NGlycP_1hDIA_rep1.mzML	1444.51	1436.29	8.21973	EEQFJSTFR	EEQFJSTFR	(N(F)(N(H(N)(H(H))(H(N)(N(H))))))	F(1)H(5)N(5)	5	2	1565.12	19166900	2.72531e+07	sp|P01859|IGHG2_HUMAN	176	0.001351	0.0093357
20200615_serum_NGlycP_1hDIA_rep2.mzML	1450.01	1442.37	7.63764	EEQFJSTFR	EEQFJSTFR	(N(F)(N(H(N)(H(N(H)))(H(N(H))))))	F(1)H(5)N(5)	5	2	1565.12	18549900	2.69002e+07	sp|P01859|IGHG2_HUMAN	176	0.000831184	0.0093357
20200615_serum_NGlycP_1hDIA_rep3.mzML	1452.27	1444.24	8.03394	EEQFJSTFR	EEQFJSTFR	(N(F)(N(H(N)(H(N(H)))(H(N(H))))))	F(1)H(5)N(5)	5	2	1565.12	23428300	2.66669e+07	sp|P01859|IGHG2_HUMAN	176	0.00320982	0.0093357
20200615_serum_NGlycP_1hDIA_rep1.mzML	1390.46	1390.44	0.015783	EEQFJSTFR	EEQFJSTFR	(N(F)(N(H(N)(H(H))(H(N(H)(F))))))	F(2)H(5)N(4)	5	3	1024.74	5589360	1.93204e+07	sp|P01859|IGHG2_HUMAN	176	4.47031e-06	0.00396885
20200615_serum_NGlycP_1hDIA_rep2.mzML	1390.83	1391.03	-0.19765	EEQFJSTFR	EEQFJSTFR	(N(F)(N(H(N)(H(H))(H(N(H)(F))))))	F(2)H(5)N(4)	5	3	1024.74	6042700	2.16832e+07	sp|P01859|IGHG2_HUMAN	176	2.30536e-05	0.00396885
20200615_serum_NGlycP_1hDIA_rep3.mzML	1394.09	1394.52	-0.434318	EEQFJSTFR	EEQFJSTFR	(N(F)(N(H(H(N(H)))(H(N(H(F)))))))	F(2)H(5)N(4)	5	3	1024.74	6495940	2.13751e+07	sp|P01859|IGHG2_HUMAN	176	3.56963e-05	0.00396885
20200615_serum_NGlycP_1hDIA_rep1.mzML	1418.55	1388.51	30.0422	EEQFJSTFR	EEQFJSTFR	(N(F)(N(H(H(N(H)))(H(N(H(F)))))))	F(2)H(5)N(4)	5	2	1536.61	5586440	9.72979e+06	sp|P01859|IGHG2_HUMAN	176	0.00737338	0.00396885
20200615_serum_NGlycP_1hDIA_rep2.mzML	1420.31	1388.95	31.3582	EEQFJSTFR	EEQFJSTFR	(N(F)(N(H(H(N(H)))(H(N(H(F)))))))	F(2)H(5)N(4)	5	2	1536.61	5744720	1.40414e+07	sp|P01859|IGHG2_HUMAN	176	0.00562564	0.00396885
20200615_serum_NGlycP_1hDIA_rep3.mzML	1437.04	1392.41	44.6301	EEQFJSTFR	EEQFJSTFR	(N(F)(N(H(H(N(H)))(H(N(H(F)))))))	F(2)H(5)N(4)	5	2	1536.61	6143490	5.86605e+06	sp|P01859|IGHG2_HUMAN	176	0.0126289	0.00396885
20200615_serum_NGlycP_1hDIA_rep1.mzML	1730.81	1727.46	3.35129	EEQFJSTFR	EEQFJSTFR	(N(F)(N(H(H(N(H)))(H(N(H(A)))))))	A(1)F(1)H(5)N(4)	5	3	1073.09	92260400	7.02313e+08	sp|P01859|IGHG2_HUMAN	176	0.000654363	0.00440418
20200615_serum_NGlycP_1hDIA_rep2.mzML	1732.81	1730.18	2.62919	EEQFJSTFR	EEQFJSTFR	(N(F)(N(H(H(N(H)))(H(N(H(A)))))))	A(1)F(1)H(5)N(4)	5	3	1073.09	90309600	8.06847e+08	sp|P01859|IGHG2_HUMAN	176	0.000650186	0.00440418
20200615_serum_NGlycP_1hDIA_rep3.mzML	1735.32	1732.14	3.18322	EEQFJSTFR	EEQFJSTFR	(N(F)(N(H(H(N(H)))(H(N(H(A)))))))	A(1)F(1)H(5)N(4)	5	3	1073.09	98775000	9.88622e+08	sp|P01859|IGHG2_HUMAN	176	0.000669822	0.00440418
20200615_serum_NGlycP_1hDIA_rep1.mzML	1730.98	1743.39	-12.4113	EEQFJSTFR	EEQFJSTFR	(N(F)(N(H(H(N(H)))(H(N(H(A)))))))	A(1)F(1)H(5)N(4)	5	2	1609.13	16614100	266724068	sp|P01859|IGHG2_HUMAN	176	6.84563e-10	0.00440418
20200615_serum_NGlycP_1hDIA_rep2.mzML	1733.46	1745.57	-12.1132	EEQFJSTFR	EEQFJSTFR	(N(F)(N(H(H(N(H)))(H(N(H(A)))))))	A(1)F(1)H(5)N(4)	5	2	1609.13	18454500	289780915	sp|P01859|IGHG2_HUMAN	176	1.15286e-07	0.00440418
20200615_serum_NGlycP_1hDIA_rep3.mzML	1698.54	1747.51	-48.968	EEQFJSTFR	EEQFJSTFR	(N(F)(N(H(H(N(H)))(H(N(H(A)))))))	A(1)F(1)H(5)N(4)	5	2	1609.13	21293000	366092611	sp|P01859|IGHG2_HUMAN	176	0.00366793	0.00440418
20200615_serum_NGlycP_1hDIA_rep3.mzML	1765.9	1770.34	-4.44475	EEQFJSTFR	EEQFJSTFR	(N(N(H(H(N))(H(N(H(A)))))))	A(1)H(4)N(4)	5	2	1455.08	984614	8.66688e+06	sp|P01859|IGHG2_HUMAN	176	0.00136507	0.00266975
20200615_serum_NGlycP_1hDIA_rep1.mzML	1141.78	1126.22	15.5638	EEQFJSTYR	EEQFJSTYR	(N(F)(N(H(H(N))(H(N)))))	F(1)H(3)N(4)	5	3	873.355	45040200	1.8899e+08	sp|P01861|IGHG4_HUMAN	177	0.000192882	0.00186695
20200615_serum_NGlycP_1hDIA_rep2.mzML	1147.87	1134.78	13.0866	EEQFJSTYR	EEQFJSTYR	(N(F)(N(H(H(N))(H(N)))))	F(1)H(3)N(4)	5	3	873.355	35727700	2.421e+08	sp|P01861|IGHG4_HUMAN	177	0.0001909	0.00186695
20200615_serum_NGlycP_1hDIA_rep3.mzML	1153.22	1134	19.2166	EEQFJSTYR	EEQFJSTYR	(N(F)(N(H(H(N))(H(N)))))	F(1)H(3)N(4)	5	3	873.355	39681400	2.4719e+08	sp|P01861|IGHG4_HUMAN	177	0.000193869	0.00186695
20200615_serum_NGlycP_1hDIA_rep1.mzML	1143.19	1110.72	32.4675	EEQFJSTYR	EEQFJSTYR	(N(F)(N(H(H(N))(H(N)))))	F(1)H(3)N(4)	5	2	1309.53	106405000	1284400292	sp|P01861|IGHG4_HUMAN	177	1.84121e-07	0.00186695
20200615_serum_NGlycP_1hDIA_rep2.mzML	1149.86	1121.92	27.9402	EEQFJSTYR	EEQFJSTYR	(N(F)(N(H(H(N))(H(N)))))	F(1)H(3)N(4)	5	2	1309.53	82163000	8.8694e+08	sp|P01861|IGHG4_HUMAN	177	6.85268e-07	0.00186695
20200615_serum_NGlycP_1hDIA_rep3.mzML	1151.54	1120.42	31.1183	EEQFJSTYR	EEQFJSTYR	(N(F)(N(H(H(N))(H(N)))))	F(1)H(3)N(4)	5	2	1309.53	103863000	1234983678	sp|P01861|IGHG4_HUMAN	177	9.48563e-06	0.00186695
20200615_serum_NGlycP_1hDIA_rep1.mzML	1141.99	1122.39	19.5973	EEQFJSTYR	EEQFJSTYR	(N(F)(N(H(H)(H(N(H))))))	F(1)H(4)N(3)	5	3	859.68	14426200	55719.3	sp|P01861|IGHG4_HUMAN	177	0.000356468	0.00674593
20200615_serum_NGlycP_1hDIA_rep2.mzML	1147.99	1131.6	16.386	EEQFJSTYR	EEQFJSTYR	(N(F)(N(H(H)(H(N(H))))))	F(1)H(4)N(3)	5	3	859.68	10835800	301261	sp|P01861|IGHG4_HUMAN	177	0.000357685	0.00674593
20200615_serum_NGlycP_1hDIA_rep3.mzML	1153.46	1130.64	22.819	EEQFJSTYR	EEQFJSTYR	(N(F)(N(H(H)(H(N(H))))))	F(1)H(4)N(3)	5	3	859.68	11496700	533785	sp|P01861|IGHG4_HUMAN	177	0.000355248	0.00674593
20200615_serum_NGlycP_1hDIA_rep1.mzML	1143.19	1122.39	20.8038	EEQFJSTYR	EEQFJSTYR	(N(F)(N(H(H)(H(N(H))))))	F(1)H(4)N(3)	5	2	1289.02	96295000	4.41751e+06	sp|P01861|IGHG4_HUMAN	177	0.00207623	0.00674593
20200615_serum_NGlycP_1hDIA_rep2.mzML	1149.86	1131.61	18.2515	EEQFJSTYR	EEQFJSTYR	(N(F)(N(H(H)(H(N(H))))))	F(1)H(4)N(3)	5	2	1289.02	77028700	4.26046e+06	sp|P01861|IGHG4_HUMAN	177	0.00736069	0.00674593
20200615_serum_NGlycP_1hDIA_rep3.mzML	1151.54	1130.65	20.8911	EEQFJSTYR	EEQFJSTYR	(N(F)(N(H(H)(H(N(H))))))	F(1)H(4)N(3)	5	2	1289.02	93873700	6.63208e+06	sp|P01861|IGHG4_HUMAN	177	3.65791e-05	0.00674593
20200615_serum_NGlycP_1hDIA_rep1.mzML	1130.88	1117.7	13.1797	EEQFJSTYR	EEQFJSTYR	(N(F)(N(H(H(N))(H(N(H))))))	F(1)H(4)N(4)	5	3	927.373	27811600	3.41606e+08	sp|P01861|IGHG4_HUMAN	177	0.00107181	0.00355352
20200615_serum_NGlycP_1hDIA_rep2.mzML	1141.89	1127.71	14.1834	EEQFJSTYR	EEQFJSTYR	(N(F)(N(H(H(N))(H(N(H))))))	F(1)H(4)N(4)	5	3	927.373	22029500	3.39972e+08	sp|P01861|IGHG4_HUMAN	177	0.000857174	0.00355352
20200615_serum_NGlycP_1hDIA_rep3.mzML	1140.9	1126.53	14.3702	EEQFJSTYR	EEQFJSTYR	(N(F)(N(H(N)(H(H))(H(N)))))	F(1)H(4)N(4)	5	3	927.373	22007800	3.6449e+08	sp|P01861|IGHG4_HUMAN	177	0.000221237	0.00355352
20200615_serum_NGlycP_1hDIA_rep1.mzML	1131.59	1103.21	28.376	EEQFJSTYR	EEQFJSTYR	(N(F)(N(H(H(N))(H(N(H))))))	F(1)H(4)N(4)	5	2	1390.56	61754000	8.74812e+08	sp|P01861|IGHG4_HUMAN	177	2.38758e-17	0.00355352
20200615_serum_NGlycP_1hDIA_rep2.mzML	1140.55	1115.75	24.8035	EEQFJSTYR	EEQFJSTYR	(N(F)(N(H(H(N))(H(N(H))))))	F(1)H(4)N(4)	5	2	1390.56	52786700	6.039e+08	sp|P01861|IGHG4_HUMAN	177	1.3613e-16	0.00355352
20200615_serum_NGlycP_1hDIA_rep3.mzML	1141.54	1113.88	27.6585	EEQFJSTYR	EEQFJSTYR	(N(F)(N(H(H(N))(H(N(H))))))	F(1)H(4)N(4)	5	2	1390.56	62246600	964076023	sp|P01861|IGHG4_HUMAN	177	2.41353e-18	0.00355352
20200615_serum_NGlycP_1hDIA_rep1.mzML	1172.85	1153.72	19.1349	EEQFJSTYR	EEQFJSTYR	(N(F)(N(H(N)(H(N))(H(N)))))	F(1)H(3)N(5)	5	3	941.049	37257200	2.39726e+08	sp|P01861|IGHG4_HUMAN	177	6.09373e-14	0.00198529
20200615_serum_NGlycP_1hDIA_rep2.mzML	1171.15	1156.79	14.3643	EEQFJSTYR	EEQFJSTYR	(N(F)(N(H(N)(H(N))(H(N)))))	F(1)H(3)N(5)	5	3	941.049	38205100	264727462	sp|P01861|IGHG4_HUMAN	177	1.26041e-11	0.00198529
20200615_serum_NGlycP_1hDIA_rep3.mzML	1177.8	1158.6	19.1956	EEQFJSTYR	EEQFJSTYR	(N(F)(N(H(N)(H(N))(H(N)))))	F(1)H(3)N(5)	5	3	941.049	29867200	2.15918e+08	sp|P01861|IGHG4_HUMAN	177	0.000598733	0.00198529
20200615_serum_NGlycP_1hDIA_rep1.mzML	1173.49	1166.48	7.01086	EEQFJSTYR	EEQFJSTYR	(N(F)(N(H(N)(H(N))(H(N)))))	F(1)H(3)N(5)	5	2	1411.07	26356900	2.542e+08	sp|P01861|IGHG4_HUMAN	177	8.01605e-18	0.00198529
20200615_serum_NGlycP_1hDIA_rep2.mzML	1171.54	1166.79	4.75193	EEQFJSTYR	EEQFJSTYR	(N(F)(N(H(N)(H(N))(H(N)))))	F(1)H(3)N(5)	5	2	1411.07	32317000	2.79626e+08	sp|P01861|IGHG4_HUMAN	177	2.80013e-13	0.00198529
20200615_serum_NGlycP_1hDIA_rep3.mzML	1177.8	1169.61	8.19442	EEQFJSTYR	EEQFJSTYR	(N(N(H(N)(H(N))(H(N(H))))))	H(4)N(5)	5	3	946.38	23952600	9017280	sp|P01861|IGHG4_HUMAN	177	0.000601454	0.00239117
20200615_serum_NGlycP_1hDIA_rep1.mzML	1130.88	1123.01	7.86655	EEQYJSTFR	EEQYJSTFR	(N(F)(N(H(H(N))(H(N(H))))))	F(1)H(4)N(4)	5	3	927.373	25990400	3.41606e+08	sp|P01860|IGHG3_HUMAN	227	0.00949714	0.000578922
20200615_serum_NGlycP_1hDIA_rep2.mzML	1141.89	1132.12	9.76658	EEQYJSTFR	EEQYJSTFR	(N(F)(N(H(H(N))(H(N(H))))))	F(1)H(4)N(4)	5	3	927.373	20274200	3.39972e+08	sp|P01860|IGHG3_HUMAN	227	0.00775687	0.000578922
20200615_serum_NGlycP_1hDIA_rep3.mzML	1140.9	1131.19	9.70935	EEQYJSTFR	EEQYJSTFR	(N(F)(N(H(N)(H(H))(H(N)))))	F(1)H(4)N(4)	5	3	927.373	20626400	3.6449e+08	sp|P01860|IGHG3_HUMAN	227	0.0038601	0.000578922
20200615_serum_NGlycP_1hDIA_rep1.mzML	1131.59	1116.1	15.4918	EEQYJSTFR	EEQYJSTFR	(N(F)(N(H(H(N))(H(N(H))))))	F(1)H(4)N(4)	5	2	1390.56	56875500	8.74812e+08	sp|P01860|IGHG3_HUMAN	227	4.21885e-16	0.000578922
20200615_serum_NGlycP_1hDIA_rep2.mzML	1140.55	1126.37	14.1823	EEQYJSTFR	EEQYJSTFR	(N(F)(N(H(H(N))(H(N(H))))))	F(1)H(4)N(4)	5	2	1390.56	45975900	600971810	sp|P01860|IGHG3_HUMAN	227	7.75992e-16	0.000578922
20200615_serum_NGlycP_1hDIA_rep3.mzML	1141.54	1125.12	16.4172	EEQYJSTFR	EEQYJSTFR	(N(F)(N(H(H(N))(H(N(H))))))	F(1)H(4)N(4)	5	2	1390.56	54948000	962438519	sp|P01860|IGHG3_HUMAN	227	2.41353e-18	0.000578922
20200615_serum_NGlycP_1hDIA_rep3.mzML	1177.8	1155.07	22.7334	EEQYJSTFR	EEQYJSTFR	(N(N(H(N)(H(N))(H(N(H))))))	H(4)N(5)	5	3	946.38	24206800	9112634	sp|P01860|IGHG3_HUMAN	227	0.000604167	0.00348919
20200615_serum_NGlycP_1hDIA_rep1.mzML	914.442	922.89	-8.44791	EEQYJSTYR	EEQYJSTYR	(N(N(H(H(N))(H(N)))))	H(3)N(4)	5	3	830.001	7014290	49222380	sp|P0DOX5|IGG1_HUMAN/sp|P01857|IGHG1_HUMAN	299/180	0.000322703	0.00122983
20200615_serum_NGlycP_1hDIA_rep2.mzML	910.22	921.754	-11.5336	EEQYJSTYR	EEQYJSTYR	(N(N(H(H(N))(H(N)))))	H(3)N(4)	5	3	830.001	7321950	6.11617e+07	sp|P0DOX5|IGG1_HUMAN/sp|P01857|IGHG1_HUMAN	299/180	0.000329881	0.00122983
20200615_serum_NGlycP_1hDIA_rep3.mzML	914.263	925.101	-10.8378	EEQYJSTYR	EEQYJSTYR	(N(N(H(H(N))(H(N)))))	H(3)N(4)	5	3	830.001	7993590	5.87747e+07	sp|P0DOX5|IGG1_HUMAN/sp|P01857|IGHG1_HUMAN	299/180	0.000328678	0.00122983
20200615_serum_NGlycP_1hDIA_rep1.mzML	914.191	911.56	2.63073	EEQYJSTYR	EEQYJSTYR	(N(N(H(H(N))(H(N)))))	H(3)N(4)	5	2	1244.5	25541100	1.97305e+08	sp|P0DOX5|IGG1_HUMAN/sp|P01857|IGHG1_HUMAN	299/180	-2.45806e-18	0.00122983
20200615_serum_NGlycP_1hDIA_rep2.mzML	909.999	910.232	-0.232914	EEQYJSTYR	EEQYJSTYR	(N(N(H(H(N))(H(N)))))	H(3)N(4)	5	2	1244.5	23853600	2.24909e+08	sp|P0DOX5|IGG1_HUMAN/sp|P01857|IGHG1_HUMAN	299/180	-2.22045e-16	0.00122983
20200615_serum_NGlycP_1hDIA_rep3.mzML	914.137	913.792	0.345348	EEQYJSTYR	EEQYJSTYR	(N(N(H(H(N))(H(N)))))	H(3)N(4)	5	2	1244.5	28476400	2.14602e+08	sp|P0DOX5|IGG1_HUMAN/sp|P01857|IGHG1_HUMAN	299/180	-2.22045e-16	0.00122983
20200615_serum_NGlycP_1hDIA_rep1.mzML	914.38	905.895	8.48511	EEQYJSTYR	EEQYJSTYR	(N(N(H(H)(H(N(H))))))	H(4)N(3)	5	3	816.326	6625790	43681.9	sp|P0DOX5|IGG1_HUMAN/sp|P01857|IGHG1_HUMAN	299/180	0.000112594	0.00388372
20200615_serum_NGlycP_1hDIA_rep1.mzML	938.156	935.221	2.93514	EEQYJSTYR	EEQYJSTYR	(N(F)(N(H(H(N))(H(N)))))	F(1)H(3)N(4)	5	3	878.687	47565400	3.72967e+08	sp|P0DOX5|IGG1_HUMAN/sp|P01857|IGHG1_HUMAN	299/180	0.000491653	0.00248174
20200615_serum_NGlycP_1hDIA_rep2.mzML	935.848	934.507	1.34072	EEQYJSTYR	EEQYJSTYR	(N(F)(N(H(H(N))(H(N)))))	F(1)H(3)N(4)	5	3	878.687	49493500	4.93569e+08	sp|P0DOX5|IGG1_HUMAN/sp|P01857|IGHG1_HUMAN	299/180	0.000545351	0.00248174
20200615_serum_NGlycP_1hDIA_rep3.mzML	937.281	937.523	-0.24199	EEQYJSTYR	EEQYJSTYR	(N(F)(N(H(H(N))(H(N)))))	F(1)H(3)N(4)	5	3	878.687	44353400	497213974	sp|P0DOX5|IGG1_HUMAN/sp|P01857|IGHG1_HUMAN	299/180	0.000541448	0.00248174
20200615_serum_NGlycP_1hDIA_rep1.mzML	938.592	953.422	-14.8302	EEQYJSTYR	EEQYJSTYR	(N(F)(N(H(H)(N)(H(N)))))	F(1)H(3)N(4)	5	2	1317.53	122145000	1110134440	sp|P0DOX5|IGG1_HUMAN/sp|P01857|IGHG1_HUMAN	299/180	-2.45806e-18	0.00248174
20200615_serum_NGlycP_1hDIA_rep2.mzML	936.432	953.575	-17.143	EEQYJSTYR	EEQYJSTYR	(N(F)(N(H(H(N))(H(N)))))	F(1)H(3)N(4)	5	2	1317.53	136224000	1329276421	sp|P0DOX5|IGG1_HUMAN/sp|P01857|IGHG1_HUMAN	299/180	-1.6267e-18	0.00248174
20200615_serum_NGlycP_1hDIA_rep3.mzML	937.564	956.061	-18.4967	EEQYJSTYR	EEQYJSTYR	(N(F)(N(H(H(N))(H(N)))))	F(1)H(3)N(4)	5	2	1317.53	122481000	1338833766	sp|P0DOX5|IGG1_HUMAN/sp|P01857|IGHG1_HUMAN	299/180	-8.10382e-19	0.00248174
20200615_serum_NGlycP_1hDIA_rep1.mzML	937.762	1023.16	-85.4007	EEQYJSTYR	EEQYJSTYR	(N(F)(N(H(H)(H(N(H))))))	F(1)H(4)N(3)	5	3	865.012	14426500	839525	sp|P0DOX5|IGG1_HUMAN/sp|P01857|IGHG1_HUMAN	299/180	0.00330975	0.00288462
20200615_serum_NGlycP_1hDIA_rep2.mzML	935.63	1030.35	-94.7207	EEQYJSTYR	EEQYJSTYR	(N(F)(N(H(H)(H(N(H))))))	F(1)H(4)N(3)	5	3	865.012	16701600	625452	sp|P0DOX5|IGG1_HUMAN/sp|P01857|IGHG1_HUMAN	299/180	0.00245589	0.00288462
20200615_serum_NGlycP_1hDIA_rep3.mzML	936.965	1030.61	-93.6494	EEQYJSTYR	EEQYJSTYR	(N(F)(N(H(H)(H(N(H))))))	F(1)H(4)N(3)	5	3	865.012	13471800	1.2808e+06	sp|P0DOX5|IGG1_HUMAN/sp|P01857|IGHG1_HUMAN	299/180	0.000146731	0.00288462
20200615_serum_NGlycP_1hDIA_rep1.mzML	913.339	915.339	-2.00045	EEQYJSTYR	EEQYJSTYR	(N(F)(N(H(H)(H(N(H))))))	F(1)H(4)N(3)	5	2	1297.01	2721840	1.00952e+07	sp|P0DOX5|IGG1_HUMAN/sp|P01857|IGHG1_HUMAN	299/180	6.46782e-05	0.00288462
20200615_serum_NGlycP_1hDIA_rep2.mzML	908.766	914.077	-5.31065	EEQYJSTYR	EEQYJSTYR	(N(F)(N(H(H)(H(N(H))))))	F(1)H(4)N(3)	5	2	1297.01	2870840	1.04873e+07	sp|P0DOX5|IGG1_HUMAN/sp|P01857|IGHG1_HUMAN	299/180	4.05434e-07	0.00288462
20200615_serum_NGlycP_1hDIA_rep3.mzML	914.282	917.565	-3.28305	EEQYJSTYR	EEQYJSTYR	(N(F)(N(H(H)(H(N(H))))))	F(1)H(4)N(3)	5	2	1297.01	2735850	1.07041e+07	sp|P0DOX5|IGG1_HUMAN/sp|P01857|IGHG1_HUMAN	299/180	4.21181e-06	0.00288462
20200615_serum_NGlycP_1hDIA_rep1.mzML	908.492	902.856	5.6361	EEQYJSTYR	EEQYJSTYR	(N(N(H(H(N))(H(N(H))))))	H(4)N(4)	5	3	884.019	32875900	1.75944e+08	sp|P0DOX5|IGG1_HUMAN/sp|P01857|IGHG1_HUMAN	299/180	0.000114925	0.00301858
20200615_serum_NGlycP_1hDIA_rep2.mzML	904.073	901.366	2.7065	EEQYJSTYR	EEQYJSTYR	(N(N(H(H(N))(H(N(H))))))	H(4)N(4)	5	3	884.019	36235200	1.86531e+08	sp|P0DOX5|IGG1_HUMAN/sp|P01857|IGHG1_HUMAN	299/180	1.66844e-06	0.00301858
20200615_serum_NGlycP_1hDIA_rep3.mzML	909.508	905.106	4.40239	EEQYJSTYR	EEQYJSTYR	(N(N(H(N)(H(H))(H(N)))))	H(4)N(4)	5	3	884.019	33076200	170765661	sp|P0DOX5|IGG1_HUMAN/sp|P01857|IGHG1_HUMAN	299/180	6.51304e-07	0.00301858
20200615_serum_NGlycP_1hDIA_rep2.mzML	905.244	898.401	6.84325	EEQYJSTYR	EEQYJSTYR	(N(N(H(H(N))(H(N(H))))))	H(4)N(4)	5	2	1325.52	40465500	3.99675e+08	sp|P0DOX5|IGG1_HUMAN/sp|P01857|IGHG1_HUMAN	299/180	0.000741817	0.00301858
20200615_serum_NGlycP_1hDIA_rep1.mzML	957.49	943.954	13.5361	EEQYJSTYR	EEQYJSTYR	(N(F)(N(H(N)(H(N))(H(N)))))	F(1)H(3)N(5)	5	3	946.38	26982600	150992319	sp|P0DOX5|IGG1_HUMAN/sp|P01857|IGHG1_HUMAN	299/180	4.37164e-05	0.00307457
20200615_serum_NGlycP_1hDIA_rep2.mzML	956.379	943.629	12.7505	EEQYJSTYR	EEQYJSTYR	(N(F)(N(H(N)(H(N))(H(N)))))	F(1)H(3)N(5)	5	3	946.38	31231300	1.8291e+08	sp|P0DOX5|IGG1_HUMAN/sp|P01857|IGHG1_HUMAN	299/180	4.42285e-05	0.00307457
20200615_serum_NGlycP_1hDIA_rep1.mzML	952.019	951.369	0.650415	EEQYJSTYR	EEQYJSTYR	(N(F)(N(H(N)(H(N))(H(N)))))	F(1)H(3)N(5)	5	2	1419.07	26163000	1.49712e+08	sp|P0DOX5|IGG1_HUMAN/sp|P01857|IGHG1_HUMAN	299/180	1.19461e-13	0.00307457
20200615_serum_NGlycP_1hDIA_rep2.mzML	950.515	951.392	-0.876551	EEQYJSTYR	EEQYJSTYR	(N(F)(N(H(N)(H(N))(H(N)))))	F(1)H(3)N(5)	5	2	1419.07	24537700	1.72003e+08	sp|P0DOX5|IGG1_HUMAN/sp|P01857|IGHG1_HUMAN	299/180	4.71653e-15	0.00307457
20200615_serum_NGlycP_1hDIA_rep3.mzML	950.844	953.909	-3.06472	EEQYJSTYR	EEQYJSTYR	(N(F)(N(H(N)(H(N))(H(N)))))	F(1)H(3)N(5)	5	2	1419.07	34267500	225123264	sp|P0DOX5|IGG1_HUMAN/sp|P01857|IGHG1_HUMAN	299/180	7.83455e-17	0.00307457
20200615_serum_NGlycP_1hDIA_rep1.mzML	957.49	917.22	40.2705	EEQYJSTYR	EEQYJSTYR	(N(F)(N(H(H)(N)(H(N(H))))))	F(1)H(4)N(4)	5	3	932.705	15048100	9.06833e+06	sp|P0DOX5|IGG1_HUMAN/sp|P01857|IGHG1_HUMAN	299/180	0.000145821	0.000735471
20200615_serum_NGlycP_1hDIA_rep2.mzML	956.379	915.987	40.3915	EEQYJSTYR	EEQYJSTYR	(N(F)(N(H(H)(N)(H(N(H))))))	F(1)H(4)N(4)	5	3	932.705	14935100	1.30605e+07	sp|P0DOX5|IGG1_HUMAN/sp|P01857|IGHG1_HUMAN	299/180	0.000137661	0.000735471
20200615_serum_NGlycP_1hDIA_rep3.mzML	915.656	919.441	-3.78494	EEQYJSTYR	EEQYJSTYR	(N(F)(N(H(H(N))(H(N(H))))))	F(1)H(4)N(4)	5	3	932.705	67003500	2.68946e+08	sp|P0DOX5|IGG1_HUMAN/sp|P01857|IGHG1_HUMAN	299/180	3.51049e-08	0.000735471
20200615_serum_NGlycP_1hDIA_rep1.mzML	894.136	922.683	-28.5468	EEQYJSTYR	EEQYJSTYR	(N(F)(N(H(H(N))(H(N(H))))))	F(1)H(4)N(4)	5	2	1398.55	1788410	2.34229e+07	sp|P0DOX5|IGG1_HUMAN/sp|P01857|IGHG1_HUMAN	299/180	2.72854e-09	0.000735471
20200615_serum_NGlycP_1hDIA_rep2.mzML	925.077	921.543	3.53354	EEQYJSTYR	EEQYJSTYR	(N(F)(N(H(H(N))(H(N(H))))))	F(1)H(4)N(4)	5	2	1398.55	107178000	1853897950	sp|P0DOX5|IGG1_HUMAN/sp|P01857|IGHG1_HUMAN	299/180	7.00795e-09	0.000735471
20200615_serum_NGlycP_1hDIA_rep3.mzML	952.489	924.894	27.5947	EEQYJSTYR	EEQYJSTYR	(N(F)(N(H(H(N))(H(N(H))))))	F(1)H(4)N(4)	5	2	1398.55	723325	7.30944e+06	sp|P0DOX5|IGG1_HUMAN/sp|P01857|IGHG1_HUMAN	299/180	7.83202e-06	0.000735471
20200615_serum_NGlycP_1hDIA_rep3.mzML	882.805	947.67	-64.8653	EEQYJSTYR	EEQYJSTYR	(N(N(H(N)(H(N))(H(N(H))))))	H(4)N(5)	5	3	951.712	2293860	203742	sp|P0DOX5|IGG1_HUMAN/sp|P01857|IGHG1_HUMAN	299/180	0.00410741	0.00125177
20200615_serum_NGlycP_1hDIA_rep1.mzML	924.658	911.06	13.5981	EEQYJSTYR	EEQYJSTYR	(N(F)(N(H(H(N(H)))(H(N(H))))))	F(1)H(5)N(4)	5	3	986.723	78726400	6.14644e+08	sp|P0DOX5|IGG1_HUMAN/sp|P01857|IGHG1_HUMAN	299/180	0.00104607	0.00652233
20200615_serum_NGlycP_1hDIA_rep2.mzML	922.994	909.724	13.2701	EEQYJSTYR	EEQYJSTYR	(N(F)(N(H(H(H))(H(N)(N(H))))))	F(1)H(5)N(4)	5	3	986.723	74956000	727928952	sp|P0DOX5|IGG1_HUMAN/sp|P01857|IGHG1_HUMAN	299/180	6.53657e-05	0.00652233
20200615_serum_NGlycP_1hDIA_rep3.mzML	924.7	913.292	11.4077	EEQYJSTYR	EEQYJSTYR	(N(F)(N(H(H(N(H)))(H(N(H))))))	F(1)H(5)N(4)	5	3	986.723	72469800	6.48508e+08	sp|P0DOX5|IGG1_HUMAN/sp|P01857|IGHG1_HUMAN	299/180	0.00510566	0.00652233
20200615_serum_NGlycP_1hDIA_rep1.mzML	924.795	933.227	-8.43217	EEQYJSTYR	EEQYJSTYR	(N(F)(N(H(H(N(H)))(H(N(H))))))	F(1)H(5)N(4)	5	2	1479.58	24394000	4.87166e+08	sp|P0DOX5|IGG1_HUMAN/sp|P01857|IGHG1_HUMAN	299/180	2.76851e-07	0.00652233
20200615_serum_NGlycP_1hDIA_rep2.mzML	922.821	932.424	-9.60345	EEQYJSTYR	EEQYJSTYR	(N(F)(N(H(H(N(H)))(H(N(H))))))	F(1)H(5)N(4)	5	2	1479.58	28130200	648754519	sp|P0DOX5|IGG1_HUMAN/sp|P01857|IGHG1_HUMAN	299/180	4.2558e-07	0.00652233
20200615_serum_NGlycP_1hDIA_rep3.mzML	924.958	935.504	-10.5456	EEQYJSTYR	EEQYJSTYR	(N(F)(N(H(H(N(H)))(H(N(H))))))	F(1)H(5)N(4)	5	2	1479.58	25458400	587419462	sp|P0DOX5|IGG1_HUMAN/sp|P01857|IGHG1_HUMAN	299/180	2.66157e-07	0.00652233
20200615_serum_NGlycP_1hDIA_rep1.mzML	952.026	948.92	3.10632	EEQYJSTYR	EEQYJSTYR	(N(F)(N(H(N)(H(N))(H(N(H))))))	F(1)H(4)N(5)	5	3	1000.4	42130400	3.62248e+08	sp|P0DOX5|IGG1_HUMAN/sp|P01857|IGHG1_HUMAN	299/180	2.44957e-05	0.00581666
20200615_serum_NGlycP_1hDIA_rep2.mzML	951.581	948.816	2.76483	EEQYJSTYR	EEQYJSTYR	(N(F)(N(H(N)(H(N))(H(N(H))))))	F(1)H(4)N(5)	5	3	1000.4	38766900	3.93177e+08	sp|P0DOX5|IGG1_HUMAN/sp|P01857|IGHG1_HUMAN	299/180	7.40179e-11	0.00581666
20200615_serum_NGlycP_1hDIA_rep3.mzML	949.905	951.396	-1.49108	EEQYJSTYR	EEQYJSTYR	(N(F)(N(H(N)(H(N))(H(N(H))))))	F(1)H(4)N(5)	5	3	1000.4	44387500	4.55616e+08	sp|P0DOX5|IGG1_HUMAN/sp|P01857|IGHG1_HUMAN	299/180	5.58853e-07	0.00581666
20200615_serum_NGlycP_1hDIA_rep1.mzML	952.163	959.645	-7.48214	EEQYJSTYR	EEQYJSTYR	(N(F)(N(H(N)(H(N))(H(N(H))))))	F(1)H(4)N(5)	5	2	1500.09	20896900	1.75136e+08	sp|P0DOX5|IGG1_HUMAN/sp|P01857|IGHG1_HUMAN	299/180	1.79821e-12	0.00581666
20200615_serum_NGlycP_1hDIA_rep2.mzML	952.078	960.223	-8.14549	EEQYJSTYR	EEQYJSTYR	(N(F)(N(H(N)(H(N))(H(N(H))))))	F(1)H(4)N(5)	5	2	1500.09	20680600	1.80968e+08	sp|P0DOX5|IGG1_HUMAN/sp|P01857|IGHG1_HUMAN	299/180	1.49365e-10	0.00581666
20200615_serum_NGlycP_1hDIA_rep3.mzML	951.316	962.681	-11.3648	EEQYJSTYR	EEQYJSTYR	(N(F)(N(H(N)(H(N))(H(N(H))))))	F(1)H(4)N(5)	5	2	1500.09	21497600	2.2048e+08	sp|P0DOX5|IGG1_HUMAN/sp|P01857|IGHG1_HUMAN	299/180	2.09045e-10	0.00581666
20200615_serum_NGlycP_1hDIA_rep1.mzML	1112.25	1150.04	-37.7943	EEQYJSTYR	EEQYJSTYR	(N(F)(N(H(H(N))(H(N(H(A)))))))	A(1)F(1)H(4)N(4)	5	3	1029.74	3637780	86471.1	sp|P0DOX5|IGG1_HUMAN/sp|P01857|IGHG1_HUMAN	299/180	0.00254493	0.00184519
20200615_serum_NGlycP_1hDIA_rep2.mzML	1123.07	1153.91	-30.8421	EEQYJSTYR	EEQYJSTYR	(N(F)(N(H(H(N))(H(N(H(A)))))))	A(1)F(1)H(4)N(4)	5	3	1029.74	4312660	299289	sp|P0DOX5|IGG1_HUMAN/sp|P01857|IGHG1_HUMAN	299/180	0.00476046	0.00184519
20200615_serum_NGlycP_1hDIA_rep3.mzML	1131.3	1155.29	-23.9891	EEQYJSTYR	EEQYJSTYR	(N(F)(N(H(H(N))(H(N(H(A)))))))	A(1)F(1)H(4)N(4)	5	3	1029.74	8775720	7.35828e+07	sp|P0DOX5|IGG1_HUMAN/sp|P01857|IGHG1_HUMAN	299/180	0.00259818	0.00184519
20200615_serum_NGlycP_1hDIA_rep1.mzML	1128.65	1147.05	-18.3951	EEQYJSTYR	EEQYJSTYR	(N(F)(N(H(H(N))(H(N(H(A)))))))	A(1)F(1)H(4)N(4)	5	2	1544.1	4529670	7.01089e+07	sp|P0DOX5|IGG1_HUMAN/sp|P01857|IGHG1_HUMAN	299/180	0.00729734	0.00184519
20200615_serum_NGlycP_1hDIA_rep1.mzML	1112.26	1139.6	-27.343	EEQYJSTYR	EEQYJSTYR	(N(N(H(H(N(H)))(H(N(H(A)))))))	A(1)H(5)N(4)	5	3	1035.07	4113850	5.93448e+07	sp|P0DOX5|IGG1_HUMAN/sp|P01857|IGHG1_HUMAN	299/180	0.00165124	0.00278339
20200615_serum_NGlycP_1hDIA_rep3.mzML	1124.9	1145.83	-20.928	EEQYJSTYR	EEQYJSTYR	(N(N(H(H(N(H)))(H(N(H(A)))))))	A(1)H(5)N(4)	5	3	1035.07	4569030	5.37032e+07	sp|P0DOX5|IGG1_HUMAN/sp|P01857|IGHG1_HUMAN	299/180	0.0322808	0.00278339
20200615_serum_NGlycP_1hDIA_rep1.mzML	949.94	964.8	-14.8604	EEQYJSTYR	EEQYJSTYR	(N(F)(N(H(N)(H(N(H)))(H(N(H))))))	F(1)H(5)N(5)	5	3	1054.42	10453400	7.67495e+07	sp|P0DOX5|IGG1_HUMAN/sp|P01857|IGHG1_HUMAN	299/180	0.000438915	0.00352121
20200615_serum_NGlycP_1hDIA_rep2.mzML	949.587	965.678	-16.0913	EEQYJSTYR	EEQYJSTYR	(N(F)(N(H(N)(H(N(H)))(H(N(H))))))	F(1)H(5)N(5)	5	3	1054.42	9722710	7.29947e+07	sp|P0DOX5|IGG1_HUMAN/sp|P01857|IGHG1_HUMAN	299/180	0.000143105	0.00352121
20200615_serum_NGlycP_1hDIA_rep3.mzML	948.409	968.101	-19.6925	EEQYJSTYR	EEQYJSTYR	(N(F)(N(H(N)(H(N(H)))(H(N(H))))))	F(1)H(5)N(5)	5	3	1054.42	10193000	8.70708e+07	sp|P0DOX5|IGG1_HUMAN/sp|P01857|IGHG1_HUMAN	299/180	0.000981279	0.00352121
20200615_serum_NGlycP_1hDIA_rep1.mzML	959.147	946.375	12.7715	EEQYJSTYR	EEQYJSTYR	(N(F)(N(H(N)(H(N(H)))(H(N(H))))))	F(1)H(5)N(5)	5	2	1581.12	323888	1.88235e+06	sp|P0DOX5|IGG1_HUMAN/sp|P01857|IGHG1_HUMAN	299/180	0.0035858	0.00352121
20200615_serum_NGlycP_1hDIA_rep2.mzML	935.652	946.159	-10.5073	EEQYJSTYR	EEQYJSTYR	(N(F)(N(H(N)(H(N(H)))(H(N(H))))))	F(1)H(5)N(5)	5	2	1581.12	7868110	1.84299e+07	sp|P0DOX5|IGG1_HUMAN/sp|P01857|IGHG1_HUMAN	299/180	6.63697e-11	0.00352121
20200615_serum_NGlycP_1hDIA_rep3.mzML	959.46	948.821	10.6388	EEQYJSTYR	EEQYJSTYR	(N(F)(N(H(N)(H(N(H)))(H(N(H))))))	F(1)H(5)N(5)	5	2	1581.12	273836	422486	sp|P0DOX5|IGG1_HUMAN/sp|P01857|IGHG1_HUMAN	299/180	0.0246732	0.00352121
20200615_serum_NGlycP_1hDIA_rep1.mzML	1118.08	1134.95	-16.866	EEQYJSTYR	EEQYJSTYR	(N(F)(N(H(H(N(H)))(H(N(H(A)))))))	A(1)F(1)H(5)N(4)	5	3	1083.75	69850700	7.09789e+08	sp|P0DOX5|IGG1_HUMAN/sp|P01857|IGHG1_HUMAN	299/180	0.00224062	0.00150636
20200615_serum_NGlycP_1hDIA_rep2.mzML	1129.13	1142.05	-12.9181	EEQYJSTYR	EEQYJSTYR	(N(F)(N(H(H(H))(H(N)(N(H(A)))))))	A(1)F(1)H(5)N(4)	5	3	1083.75	68668100	6.31297e+08	sp|P0DOX5|IGG1_HUMAN/sp|P01857|IGHG1_HUMAN	299/180	0.000993657	0.00150636
20200615_serum_NGlycP_1hDIA_rep3.mzML	1127.74	1141.66	-13.916	EEQYJSTYR	EEQYJSTYR	(N(F)(N(H(H(N(H)))(H(N(H(A)))))))	A(1)F(1)H(5)N(4)	5	3	1083.75	62785500	7.12264e+08	sp|P0DOX5|IGG1_HUMAN/sp|P01857|IGHG1_HUMAN	299/180	1.86565e-05	0.00150636
20200615_serum_NGlycP_1hDIA_rep1.mzML	1118.02	1138.85	-20.8326	EEQYJSTYR	EEQYJSTYR	(N(F)(N(H(H(N(H)))(H(N(H(H)(F)))))))	F(2)H(6)N(4)	5	3	1089.43	63341300	1.55036e+08	sp|P0DOX5|IGG1_HUMAN/sp|P01857|IGHG1_HUMAN	299/180	0.000184917	0.0017918
20200615_serum_NGlycP_1hDIA_rep2.mzML	1129.13	1145.18	-16.0547	EEQYJSTYR	EEQYJSTYR	(N(F)(N(H(H(H))(H(N(H))(N(H)(F))))))	F(2)H(6)N(4)	5	3	1089.43	61071100	128487759	sp|P0DOX5|IGG1_HUMAN/sp|P01857|IGHG1_HUMAN	299/180	0.000315668	0.0017918
20200615_serum_NGlycP_1hDIA_rep3.mzML	1127.74	1145.14	-17.4035	EEQYJSTYR	EEQYJSTYR	(N(F)(N(H(H(N(H)))(H(N(H(H)(F)))))))	F(2)H(6)N(4)	5	3	1089.43	57265300	1.20483e+08	sp|P0DOX5|IGG1_HUMAN/sp|P01857|IGHG1_HUMAN	299/180	0.00212786	0.0017918
20200615_serum_NGlycP_1hDIA_rep1.mzML	1165.96	1140.78	25.1809	EEQYJSTYR	EEQYJSTYR	(N(F)(N(H(N)(H(N(H)))(H(N(H(A)))))))	A(1)F(1)H(5)N(5)	5	3	1151.45	950106	7.01033e+06	sp|P0DOX5|IGG1_HUMAN/sp|P01857|IGHG1_HUMAN	299/180	0.0405102	0.00173889
20200615_serum_NGlycP_1hDIA_rep2.mzML	1153.95	1146.66	7.28778	EEQYJSTYR	EEQYJSTYR	(N(F)(N(H(N)(H(N(H)))(H(N(H(A)))))))	A(1)F(1)H(5)N(5)	5	3	1151.45	2038350	1.22934e+07	sp|P0DOX5|IGG1_HUMAN/sp|P01857|IGHG1_HUMAN	299/180	0.00195351	0.00173889
20200615_serum_NGlycP_1hDIA_rep3.mzML	1158.48	1146.9	11.5812	EEQYJSTYR	EEQYJSTYR	(N(F)(N(H(N)(H(N(H)))(H(N(H(A)))))))	A(1)F(1)H(5)N(5)	5	3	1151.45	1822650	2.11219e+07	sp|P0DOX5|IGG1_HUMAN/sp|P01857|IGHG1_HUMAN	299/180	0.00573082	0.00173889
20200615_serum_NGlycP_1hDIA_rep1.mzML	931.322	920.436	10.8862	EEQYJSTYR	EEQYJSTYR	(N(F)(N(H(H)(H(N)))))	F(1)H(3)N(3)	5	2	1215.99	1563550	9.83195e+06	sp|P0DOX5|IGG1_HUMAN/sp|P01857|IGHG1_HUMAN	299/180	0.000103002	0.00778125
20200615_serum_NGlycP_1hDIA_rep2.mzML	929.259	919.259	9.99959	EEQYJSTYR	EEQYJSTYR	(N(F)(N(H(H)(H(N)))))	F(1)H(3)N(3)	5	2	1215.99	875006	7338896	sp|P0DOX5|IGG1_HUMAN/sp|P01857|IGHG1_HUMAN	299/180	3.75463e-08	0.00778125
20200615_serum_NGlycP_1hDIA_rep3.mzML	916.892	922.652	-5.76013	EEQYJSTYR	EEQYJSTYR	(N(F)(N(H(H)(H(N)))))	F(1)H(3)N(3)	5	2	1215.99	1361530	6.66931e+06	sp|P0DOX5|IGG1_HUMAN/sp|P01857|IGHG1_HUMAN	299/180	4.84752e-05	0.00778125
20200615_serum_NGlycP_1hDIA_rep1.mzML	880.537	891.877	-11.3398	EEQYJSTYR	EEQYJSTYR	(N(N(H(H(N(H)))(H(N(H))))))	H(5)N(4)	5	2	1406.55	880923	2.16704e+06	sp|P0DOX5|IGG1_HUMAN/sp|P01857|IGHG1_HUMAN	299/180	0.000332285	0.00270188
20200615_serum_NGlycP_1hDIA_rep1.mzML	1117.04	1114.57	2.46636	EEQYJSTYR	EEQYJSTYR	(N(F)(N(H(H(N(H)))(H(N(H(A)))))))	A(1)F(1)H(5)N(4)	5	2	1625.13	7174560	1.92422e+08	sp|P0DOX5|IGG1_HUMAN/sp|P01857|IGHG1_HUMAN	299/180	1.14149e-09	0.00707715
20200615_serum_NGlycP_1hDIA_rep2.mzML	1129.45	1125.09	4.36321	EEQYJSTYR	EEQYJSTYR	(N(F)(N(H(H(N(H)))(H(N(H(A)))))))	A(1)F(1)H(5)N(4)	5	2	1625.13	6134720	239932538	sp|P0DOX5|IGG1_HUMAN/sp|P01857|IGHG1_HUMAN	299/180	2.45901e-08	0.00707715
20200615_serum_NGlycP_1hDIA_rep3.mzML	1129.01	1123.78	5.23463	EEQYJSTYR	EEQYJSTYR	(N(F)(N(H(H(N(H)))(H(N(H(A)))))))	A(1)F(1)H(5)N(4)	5	2	1625.13	6832050	2.29972e+08	sp|P0DOX5|IGG1_HUMAN/sp|P01857|IGHG1_HUMAN	299/180	7.72932e-09	0.00707715
20200615_serum_NGlycP_1hDIA_rep3.mzML	3139.84	3130.53	9.31331	EGDHEFLEVPEAQEDVEATFPVHQPGJYSCSYR	EGDHEFLEVPEAQEDVEATFPVHQPGJYSC[160]SYR	(N(N(H(H(N(H(A))))(H(N(H(A)))))))	A(2)H(5)N(4)	27	5	1209.09	4626390	1.57004e+07	sp|P04217|A1BG_HUMAN	179	0.00473677	0.00632207
20200615_serum_NGlycP_1hDIA_rep3.mzML	3139.26	3136.19	3.06894	EGDHEFLEVPEAQEDVEATFPVHQPGJYSCSYR	EGDHEFLEVPEAQEDVEATFPVHQPGJYSC[160]SYR	(N(N(H(H(N(H(A))))(H(N(H(A)))))))	A(2)H(5)N(4)	27	4	1511.12	2933110	3.91104e+07	sp|P04217|A1BG_HUMAN	179	0.00724718	0.00632207
20200615_serum_NGlycP_1hDIA_rep1.mzML	2660.08	2692.78	-32.7029	EGYSJISYIVVNHQGISSR	EGYSJISYIVVNHQGISSR	(N(N(H(N)(H(H))(H(N(H(A(A))))))))	A(2)H(5)N(4)	5	4	1082.71	1191980	6.97013e+06	sp|P49908|SEPP1_HUMAN	83	0.00189985	0.000169933
20200615_serum_NGlycP_1hDIA_rep2.mzML	2662.24	2693.15	-30.9109	EGYSJISYIVVNHQGISSR	EGYSJISYIVVNHQGISSR	(N(N(H(H(N(H(A))))(H(N(H(A)))))))	A(2)H(5)N(4)	5	4	1082.71	869893	6.28389e+06	sp|P49908|SEPP1_HUMAN	83	0.00203437	0.000169933
20200615_serum_NGlycP_1hDIA_rep3.mzML	2657	2687.01	-30.0071	EGYSJISYIVVNHQGISSR	EGYSJISYIVVNHQGISSR	(N(N(H(N)(H(H))(H(N(H(A(A))))))))	A(2)H(5)N(4)	5	4	1082.71	879939	5.97116e+06	sp|P49908|SEPP1_HUMAN	83	0.00537844	0.000169933
20200615_serum_NGlycP_1hDIA_rep1.mzML	2661.33	2711.02	-49.6901	EGYSJISYIVVNHQGISSR	EGYSJISYIVVNHQGISSR	(N(N(H(N)(H(H))(H(N(H(A(A))))))))	A(2)H(5)N(4)	5	3	1443.28	825436	1.34993e+07	sp|P49908|SEPP1_HUMAN	83	0.000990554	0.000169933
20200615_serum_NGlycP_1hDIA_rep2.mzML	2662.82	2711.41	-48.5899	EGYSJISYIVVNHQGISSR	EGYSJISYIVVNHQGISSR	(N(N(H(H(N(H(A))))(H(N(H(A)))))))	A(2)H(5)N(4)	5	3	1443.28	876833	13546683	sp|P49908|SEPP1_HUMAN	83	0.00206415	0.000169933
20200615_serum_NGlycP_1hDIA_rep3.mzML	2657.12	2705.28	-48.1601	EGYSJISYIVVNHQGISSR	EGYSJISYIVVNHQGISSR	(N(N(H(H(N(H(A))))(H(N(H(A)))))))	A(2)H(5)N(4)	5	3	1443.28	848301	1.25266e+07	sp|P49908|SEPP1_HUMAN	83	0.00523626	0.000169933
20200615_serum_NGlycP_1hDIA_rep1.mzML	1774.17	1780.76	-6.58891	EHEGAIYPDJTTDFQR	EHEGAIYPDJTTDFQR	(N(N(H(H(N(H)))(H(N(H(A)))))))	A(1)H(5)N(4)	10	4	952.385	335480	7.50344e+06	sp|P00450|CERU_HUMAN	138	0.00999123	0.00316127
20200615_serum_NGlycP_1hDIA_rep1.mzML	1775.31	1765.29	10.0239	EHEGAIYPDJTTDFQR	EHEGAIYPDJTTDFQR	(N(N(H(H(N(H)))(H(N(H(A)))))))	A(1)H(5)N(4)	10	3	1269.51	5960130	5.15767e+07	sp|P00450|CERU_HUMAN	138	0.00180916	0.00316127
20200615_serum_NGlycP_1hDIA_rep2.mzML	1775.71	1767.2	8.50588	EHEGAIYPDJTTDFQR	EHEGAIYPDJTTDFQR	(N(N(H(H(N(H)))(H(N(H(A)))))))	A(1)H(5)N(4)	10	3	1269.51	6590700	5.3572e+07	sp|P00450|CERU_HUMAN	138	0.000440113	0.00316127
20200615_serum_NGlycP_1hDIA_rep3.mzML	1780.1	1768.94	11.1629	EHEGAIYPDJTTDFQR	EHEGAIYPDJTTDFQR	(N(N(H(H(N(H)))(H(N(H(A)))))))	A(1)H(5)N(4)	10	3	1269.51	7392710	6.42465e+07	sp|P00450|CERU_HUMAN	138	6.55816e-06	0.00316127
20200615_serum_NGlycP_1hDIA_rep1.mzML	2065.32	2093.16	-27.8445	EHEGAIYPDJTTDFQR	EHEGAIYPDJTTDFQR	(N(N(H(H(N(H(A))))(H(N(H(A)))))))	A(2)H(5)N(4)	10	4	1025.16	7194070	3.47961e+07	sp|P00450|CERU_HUMAN	138	0.00111251	0.00120832
20200615_serum_NGlycP_1hDIA_rep2.mzML	2068.18	2098.79	-30.6125	EHEGAIYPDJTTDFQR	EHEGAIYPDJTTDFQR	(N(N(H(H(N(H(A))))(H(N(H(A)))))))	A(2)H(5)N(4)	10	4	1025.16	9212300	2.1957e+07	sp|P00450|CERU_HUMAN	138	0.00189805	0.00120832
20200615_serum_NGlycP_1hDIA_rep3.mzML	2065.64	2095.21	-29.5657	EHEGAIYPDJTTDFQR	EHEGAIYPDJTTDFQR	(N(N(H(H(N(H(A))))(H(N(H(A)))))))	A(2)H(5)N(4)	10	4	1025.16	8892360	3.57876e+07	sp|P00450|CERU_HUMAN	138	0.00118813	0.00120832
20200615_serum_NGlycP_1hDIA_rep1.mzML	2064.89	2099.2	-34.3133	EHEGAIYPDJTTDFQR	EHEGAIYPDJTTDFQR	(N(N(H(H(N(H(A))))(H(N(H(A)))))))	A(2)H(5)N(4)	10	3	1366.54	25900200	2.71542e+08	sp|P00450|CERU_HUMAN	138	0.000936489	0.00120832
20200615_serum_NGlycP_1hDIA_rep2.mzML	2068.2	2104.99	-36.7865	EHEGAIYPDJTTDFQR	EHEGAIYPDJTTDFQR	(N(N(H(H(N(H(A))))(H(N(H(A)))))))	A(2)H(5)N(4)	10	3	1366.54	37497200	4.77231e+08	sp|P00450|CERU_HUMAN	138	0.000234969	0.00120832
20200615_serum_NGlycP_1hDIA_rep3.mzML	2065.7	2101.46	-35.7616	EHEGAIYPDJTTDFQR	EHEGAIYPDJTTDFQR	(N(N(H(H(N(H(A))))(H(N(H(A)))))))	A(2)H(5)N(4)	10	3	1366.54	31559200	379601769	sp|P00450|CERU_HUMAN	138	0.00022652	0.00120832
20200615_serum_NGlycP_1hDIA_rep1.mzML	2044.68	2080.41	-35.731	EHEGAIYPDJTTDFQR	EHEGAIYPDJTTDFQR	(N(F)(N(H(H(N(H(A))))(H(N(H(A)))))))	A(2)F(1)H(5)N(4)	10	4	1061.67	3482590	1.65861e+07	sp|P00450|CERU_HUMAN	138	0.00341741	0.00079249
20200615_serum_NGlycP_1hDIA_rep2.mzML	2049.86	2085.45	-35.5947	EHEGAIYPDJTTDFQR	EHEGAIYPDJTTDFQR	(N(F)(N(H(H(N(H(A))))(H(N(H(A)))))))	A(2)F(1)H(5)N(4)	10	4	1061.67	2869830	1.73033e+07	sp|P00450|CERU_HUMAN	138	0.0025352	0.00079249
20200615_serum_NGlycP_1hDIA_rep3.mzML	2046.9	2081.91	-35.0095	EHEGAIYPDJTTDFQR	EHEGAIYPDJTTDFQR	(N(F)(N(H(N)(H(H))(H(N(H(A(A))))))))	A(2)F(1)H(5)N(4)	10	4	1061.67	3193430	2.11058e+07	sp|P00450|CERU_HUMAN	138	0.0017804	0.00079249
20200615_serum_NGlycP_1hDIA_rep1.mzML	2044.6	2083.73	-39.1331	EHEGAIYPDJTTDFQR	EHEGAIYPDJTTDFQR	(N(F)(N(H(H(N(H(A))))(H(N(H(A)))))))	A(2)F(1)H(5)N(4)	10	3	1415.23	11788500	1.23484e+08	sp|P00450|CERU_HUMAN	138	0.00413418	0.00079249
20200615_serum_NGlycP_1hDIA_rep2.mzML	2049.73	2088.95	-39.2249	EHEGAIYPDJTTDFQR	EHEGAIYPDJTTDFQR	(N(F)(N(H(H(N(H(A))))(H(N(H(A)))))))	A(2)F(1)H(5)N(4)	10	3	1415.23	10407000	9.95301e+07	sp|P00450|CERU_HUMAN	138	0.00057162	0.00079249
20200615_serum_NGlycP_1hDIA_rep3.mzML	2047.92	2085.38	-37.4622	EHEGAIYPDJTTDFQR	EHEGAIYPDJTTDFQR	(N(F)(N(H(H(N(H(A))))(H(N(H(A)))))))	A(2)F(1)H(5)N(4)	10	3	1415.23	9722740	1.2562e+08	sp|P00450|CERU_HUMAN	138	0.000644661	0.00079249
20200615_serum_NGlycP_1hDIA_rep1.mzML	1775.31	1847.73	-72.422	EHEGAIYPDJTTDFQR	EHEGAIYPDJTTDFQR	(N(F)(N(H(H(N(H)))(H(N(H(F)))))))	F(2)H(5)N(4)	10	3	1269.85	4777150	5.57618e+07	sp|P00450|CERU_HUMAN	138	0.0101929	0.0026537
20200615_serum_NGlycP_1hDIA_rep2.mzML	1775.71	1851.2	-75.4897	EHEGAIYPDJTTDFQR	EHEGAIYPDJTTDFQR	(N(N(H(H(N(H(F))))(H(N(H(F)))))))	F(2)H(5)N(4)	10	3	1269.85	5385340	5.55135e+07	sp|P00450|CERU_HUMAN	138	0.00576955	0.0026537
20200615_serum_NGlycP_1hDIA_rep3.mzML	1780.1	1851.82	-71.7201	EHEGAIYPDJTTDFQR	EHEGAIYPDJTTDFQR	(N(N(H(H(N(H(F))))(H(N(H(F)))))))	F(2)H(5)N(4)	10	3	1269.85	5758680	6.8262e+07	sp|P00450|CERU_HUMAN	138	0.0129038	0.0026537
20200615_serum_NGlycP_1hDIA_rep1.mzML	1768.75	1753.04	15.7061	EHEGAIYPDJTTDFQR	EHEGAIYPDJTTDFQR	(N(F)(N(H(H(N(H)))(H(N(H(A)))))))	A(1)F(1)H(5)N(4)	10	3	1318.2	1545710	1.76594e+07	sp|P00450|CERU_HUMAN	138	0.00907422	0.00281649
20200615_serum_NGlycP_1hDIA_rep2.mzML	1763.45	1755.11	8.34442	EHEGAIYPDJTTDFQR	EHEGAIYPDJTTDFQR	(N(F)(N(H(H(N(H)))(H(N(H(A)))))))	A(1)F(1)H(5)N(4)	10	3	1318.2	1037140	1.24802e+07	sp|P00450|CERU_HUMAN	138	0.00877828	0.00281649
20200615_serum_NGlycP_1hDIA_rep3.mzML	1769.6	1756.95	12.6451	EHEGAIYPDJTTDFQR	EHEGAIYPDJTTDFQR	(N(F)(N(H(H(N(H)))(H(N(H(A)))))))	A(1)F(1)H(5)N(4)	10	3	1318.2	1576740	1.76702e+07	sp|P00450|CERU_HUMAN	138	0.0331591	0.00281649
20200615_serum_NGlycP_1hDIA_rep1.mzML	2064.06	2071.85	-7.78752	EHEGAIYPDJTTDFQR	EHEGAIYPDJTTDFQR	(N(N(H(H(N(H(A))))(H(N(H))(N(H(A)))))))	A(2)H(6)N(5)	10	3	1488.25	1298590	2.44226e+06	sp|P00450|CERU_HUMAN	138	0.000763867	0.00188889
20200615_serum_NGlycP_1hDIA_rep2.mzML	2067.43	2076.41	-8.9837	EHEGAIYPDJTTDFQR	EHEGAIYPDJTTDFQR	(N(N(H(H(N(H(A))))(H(N(H))(N(H(A)))))))	A(2)H(6)N(5)	10	3	1488.25	1559880	4.10745e+06	sp|P00450|CERU_HUMAN	138	0.000130438	0.00188889
20200615_serum_NGlycP_1hDIA_rep3.mzML	2064.27	2072.93	-8.66425	EHEGAIYPDJTTDFQR	EHEGAIYPDJTTDFQR	(N(N(H(H(N(H(A))))(H(N(H))(N(H(A)))))))	A(2)H(6)N(5)	10	3	1488.25	1540510	2.52247e+06	sp|P00450|CERU_HUMAN	138	0.000771274	0.00188889
20200615_serum_NGlycP_1hDIA_rep2.mzML	2067.33	2071.2	-3.87428	EHEGAIYPDJTTDFQR	EHEGAIYPDJTTDFQR	(N(N(H(H(N(F)(H(A))))(H(N(H)(F))(N(H(A)))))))	A(2)F(2)H(6)N(5)	10	3	1585.62	834021	655415	sp|P00450|CERU_HUMAN	138	0.00147794	0.00421154
20200615_serum_NGlycP_1hDIA_rep1.mzML	2384.86	2462.29	-77.4323	EHEGAIYPDJTTDFQR	EHEGAIYPDJTTDFQR	(N(N(H(H(N(H(A))))(H(N(H(A)))(N(H(A)))))))	A(3)H(6)N(5)	10	3	1585.29	1416920	2.1477e+07	sp|P00450|CERU_HUMAN	138	0.00420854	0.000638553
20200615_serum_NGlycP_1hDIA_rep2.mzML	2359.17	2466.92	-107.752	EHEGAIYPDJTTDFQR	EHEGAIYPDJTTDFQR	(N(N(H(H(N(H(A))))(H(N(H(A)))(N(H(A)))))))	A(3)H(6)N(5)	10	3	1585.29	446728	7.30339e+06	sp|P00450|CERU_HUMAN	138	0.0136681	0.000638553
20200615_serum_NGlycP_1hDIA_rep3.mzML	2389.06	2464.06	-75.0015	EHEGAIYPDJTTDFQR	EHEGAIYPDJTTDFQR	(N(N(H(H(N(H(A))))(H(N(H(A)))(N(H(A)))))))	A(3)H(6)N(5)	10	3	1585.29	1665510	2.34228e+07	sp|P00450|CERU_HUMAN	138	0.00146969	0.000638553
20200615_serum_NGlycP_1hDIA_rep1.mzML	1034.22	1031.95	2.27372	EJGTISR	EJGTISR	(N(N(H(H(N(H(A))))(H(N(H(A)))))))	A(2)H(5)N(4)	2	3	994.393	4158650	6.73501e+07	sp|P02763|A1AG1_HUMAN	103	0.00682181	0.00110523
20200615_serum_NGlycP_1hDIA_rep2.mzML	1044.62	1040.08	4.54333	EJGTISR	EJGTISR	(N(N(H(H(N(H(A))))(H(N(H(A)))))))	A(2)H(5)N(4)	2	3	994.393	5401360	9.02492e+07	sp|P02763|A1AG1_HUMAN	103	0.000938017	0.00110523
20200615_serum_NGlycP_1hDIA_rep3.mzML	1044.68	1040.03	4.65294	EJGTISR	EJGTISR	(N(N(H(N)(H(H))(H(N(H(A(A))))))))	A(2)H(5)N(4)	2	3	994.393	4879190	8.49639e+07	sp|P02763|A1AG1_HUMAN	103	0.0237882	0.00110523
20200615_serum_NGlycP_1hDIA_rep1.mzML	1376.63	1375.01	1.62045	EJGTISR	EJGTISR	(N(N(H(N)(H(H)(H))(H(N(F)(H(A)))(N(F)(H(A)))))))	A(2)F(2)H(7)N(5)	2	3	1267.5	8396740	2.20167e+07	sp|P02763|A1AG1_HUMAN	103	0.00445257	0.00413241
20200615_serum_NGlycP_1hDIA_rep2.mzML	1380.21	1374.47	5.73659	EJGTISR	EJGTISR	(N(F)(N(H(N)(H(H)(H))(H(N(H(A)))(N(F)(H(A)))))))	A(2)F(2)H(7)N(5)	2	3	1267.5	9506200	3.43863e+07	sp|P02763|A1AG1_HUMAN	103	0.0045729	0.00413241
20200615_serum_NGlycP_1hDIA_rep3.mzML	1385.29	1377.67	7.62396	EJGTISR	EJGTISR	(N(F)(N(H(N)(H(H)(H))(H(N(H(A)))(N(F)(H(A)))))))	A(2)F(2)H(7)N(5)	2	3	1267.5	10502300	3.00234e+07	sp|P02763|A1AG1_HUMAN	103	0.00237849	0.00413241
20200615_serum_NGlycP_1hDIA_rep1.mzML	2001.31	2047.01	-45.7032	EJISDPTSPLR	EJISDPTSPLR	(N(F)(N(H(H)(H(N(H(A)))))))	A(1)F(1)H(4)N(3)	2	3	975.078	773809	7.64487e+06	sp|P01591|IGJ_HUMAN	71	0.000756447	0.000300738
20200615_serum_NGlycP_1hDIA_rep3.mzML	2006.54	2048.98	-42.441	EJISDPTSPLR	EJISDPTSPLR	(N(F)(N(H(H)(H(N(H(A)))))))	A(1)F(1)H(4)N(3)	2	3	975.078	932905	9.8004e+06	sp|P01591|IGJ_HUMAN	71	0.0266997	0.000300738
20200615_serum_NGlycP_1hDIA_rep1.mzML	1969.53	2007.02	-37.4884	EJISDPTSPLR	EJISDPTSPLR	(N(N(H(H(H))(H(N(H(A)))))))	A(1)H(5)N(3)	2	3	980.41	1812460	9.24423e+06	sp|P01591|IGJ_HUMAN	71	0.00743743	0.00306502
20200615_serum_NGlycP_1hDIA_rep1.mzML	1977.8	2016.95	-39.1519	EJISDPTSPLR	EJISDPTSPLR	(N(F)(N(H(H(H))(H(N(H(A)))))))	A(1)F(1)H(5)N(3)	2	3	1029.1	11848900	5.3726e+07	sp|P01591|IGJ_HUMAN	71	0.00354577	0.00131244
20200615_serum_NGlycP_1hDIA_rep2.mzML	1986.54	2022.74	-36.1968	EJISDPTSPLR	EJISDPTSPLR	(N(F)(N(H(H(H))(H(N(H(A)))))))	A(1)F(1)H(5)N(3)	2	3	1029.1	9314840	4.29606e+07	sp|P01591|IGJ_HUMAN	71	0.0011141	0.00131244
20200615_serum_NGlycP_1hDIA_rep3.mzML	1985.47	2021.96	-36.4871	EJISDPTSPLR	EJISDPTSPLR	(N(F)(N(H(H(H))(H(N(H(A)))))))	A(1)F(1)H(5)N(3)	2	3	1029.1	12769500	5.96616e+07	sp|P01591|IGJ_HUMAN	71	0.00107028	0.00131244
20200615_serum_NGlycP_1hDIA_rep1.mzML	1976.87	2022.02	-45.1474	EJISDPTSPLR	EJISDPTSPLR	(N(F)(N(H(H(H))(H(N(H(A)))))))	A(1)F(1)H(5)N(3)	2	2	1543.14	1610940	1.57973e+07	sp|P01591|IGJ_HUMAN	71	5.54252e-08	0.00131244
20200615_serum_NGlycP_1hDIA_rep3.mzML	1984.93	2026.39	-41.4643	EJISDPTSPLR	EJISDPTSPLR	(N(F)(N(H(H(H))(H(N(H(A)))))))	A(1)F(1)H(5)N(3)	2	2	1543.14	1505770	2.04103e+07	sp|P01591|IGJ_HUMAN	71	2.85803e-08	0.00131244
20200615_serum_NGlycP_1hDIA_rep2.mzML	1958.64	1993.13	-34.4919	EJISDPTSPLR	EJISDPTSPLR	(N(N(H(H(H(H)))(H(N(H(A)))))))	A(1)H(6)N(3)	2	3	1034.43	8123430	1.35688e+06	sp|P01591|IGJ_HUMAN	71	0.00620911	0.000634184
20200615_serum_NGlycP_1hDIA_rep1.mzML	1977.77	1978.43	-0.663307	EJISDPTSPLR	EJISDPTSPLR	(N(F)(N(H(H(H)(H))(H(N(H)(F))))))	F(2)H(6)N(3)	2	3	1034.77	12077600	2.21107e+06	sp|P01591|IGJ_HUMAN	71	0.000334699	0.00246644
20200615_serum_NGlycP_1hDIA_rep2.mzML	1986.62	1986.17	0.447764	EJISDPTSPLR	EJISDPTSPLR	(N(F)(N(H(H(H)(H))(H(N(H)(F))))))	F(2)H(6)N(3)	2	3	1034.77	9118900	1.14821e+06	sp|P01591|IGJ_HUMAN	71	0.000341909	0.00246644
20200615_serum_NGlycP_1hDIA_rep3.mzML	1985.45	1986.16	-0.714905	EJISDPTSPLR	EJISDPTSPLR	(N(F)(N(H(H(H)(H))(H(N(H)(F))))))	F(2)H(6)N(3)	2	3	1034.77	12425300	1.67912e+06	sp|P01591|IGJ_HUMAN	71	0.000314502	0.00246644
20200615_serum_NGlycP_1hDIA_rep1.mzML	1951.32	2034.06	-82.7427	EJISDPTSPLR	EJISDPTSPLR	(N(N(H(N)(H(N))(H(N(H(A)))))))	A(1)H(4)N(5)	2	3	1061.78	16719700	144368	sp|P01591|IGJ_HUMAN	71	0.00266098	0.00634188
20200615_serum_NGlycP_1hDIA_rep2.mzML	1958.99	2038.9	-79.9108	EJISDPTSPLR	EJISDPTSPLR	(N(N(H(N)(H(N))(H(N(H(A)))))))	A(1)H(4)N(5)	2	3	1061.78	16721800	91790.2	sp|P01591|IGJ_HUMAN	71	0.00194783	0.00634188
20200615_serum_NGlycP_1hDIA_rep1.mzML	1951.32	1994.91	-43.591	EJISDPTSPLR	EJISDPTSPLR	(N(N(H(H(N(H)))(H(N(H(A)))))))	A(1)H(5)N(4)	2	3	1048.1	20988000	1.47253e+08	sp|P01591|IGJ_HUMAN	71	0.00058916	0.00101536
20200615_serum_NGlycP_1hDIA_rep2.mzML	1958.99	2001.86	-42.8691	EJISDPTSPLR	EJISDPTSPLR	(N(N(H(H(N(H)))(H(N(H(A)))))))	A(1)H(5)N(4)	2	3	1048.1	20074900	1.52288e+08	sp|P01591|IGJ_HUMAN	71	0.00195919	0.00101536
20200615_serum_NGlycP_1hDIA_rep3.mzML	1959.46	2001.58	-42.1191	EJISDPTSPLR	EJISDPTSPLR	(N(N(H(H(N(H)))(H(N(H(A)))))))	A(1)H(5)N(4)	2	3	1048.1	20506000	1.62129e+08	sp|P01591|IGJ_HUMAN	71	0.000928847	0.00101536
20200615_serum_NGlycP_1hDIA_rep1.mzML	1950.48	1994.09	-43.6085	EJISDPTSPLR	EJISDPTSPLR	(N(N(H(H(N(H)))(H(N(H(A)))))))	A(1)H(5)N(4)	2	2	1571.65	2383030	28929895	sp|P01591|IGJ_HUMAN	71	0.00032034	0.00101536
20200615_serum_NGlycP_1hDIA_rep2.mzML	1958.19	2001.08	-42.8918	EJISDPTSPLR	EJISDPTSPLR	(N(N(H(H(N(H)))(H(N(H(A)))))))	A(1)H(5)N(4)	2	2	1571.65	2468350	3.37545e+07	sp|P01591|IGJ_HUMAN	71	0.000126818	0.00101536
20200615_serum_NGlycP_1hDIA_rep3.mzML	1959.18	2000.81	-41.6339	EJISDPTSPLR	EJISDPTSPLR	(N(N(H(H(N(H)))(H(N(H(A)))))))	A(1)H(5)N(4)	2	2	1571.65	2394030	3.40703e+07	sp|P01591|IGJ_HUMAN	71	0.00116543	0.00101536
20200615_serum_NGlycP_1hDIA_rep1.mzML	1951.32	1961.31	-9.98503	EJISDPTSPLR	EJISDPTSPLR	(N(N(H(H(H))(H(N(H))(N(H)(F))))))	F(1)H(6)N(4)	2	3	1053.78	20340600	5.48739e+06	sp|P01591|IGJ_HUMAN	71	0.000933429	0.0022034
20200615_serum_NGlycP_1hDIA_rep2.mzML	1959	1969.03	-10.034	EJISDPTSPLR	EJISDPTSPLR	(N(F)(N(H(H(H))(H(N(H))(N(H))))))	F(1)H(6)N(4)	2	3	1053.78	19775400	6.30913e+06	sp|P01591|IGJ_HUMAN	71	0.00282923	0.0022034
20200615_serum_NGlycP_1hDIA_rep3.mzML	1959.46	1969.64	-10.1758	EJISDPTSPLR	EJISDPTSPLR	(N(F)(N(H(H(H))(H(N(H))(N(H))))))	F(1)H(6)N(4)	2	3	1053.78	19614200	5231802	sp|P01591|IGJ_HUMAN	71	0.00518356	0.0022034
20200615_serum_NGlycP_1hDIA_rep1.mzML	1952.61	2012.99	-60.3752	EJISDPTSPLR	EJISDPTSPLR	(N(F)(N(H(H(H(H)))(H(N(H(A)))))))	A(1)F(1)H(6)N(3)	2	3	1083.11	1136700	1.83796e+06	sp|P01591|IGJ_HUMAN	71	0.0295747	0.000212188
20200615_serum_NGlycP_1hDIA_rep2.mzML	1960.23	2018.98	-58.7488	EJISDPTSPLR	EJISDPTSPLR	(N(F)(N(H(H(H(H)))(H(N(H(A)))))))	A(1)F(1)H(6)N(3)	2	3	1083.11	1227250	1.68251e+06	sp|P01591|IGJ_HUMAN	71	0.000918194	0.000212188
20200615_serum_NGlycP_1hDIA_rep2.mzML	1657.86	1628.12	29.741	EJISDPTSPLR	EJISDPTSPLR	(N(N(H(H(N(H)))(H(N(H(N(H))))))))	H(6)N(5)	2	3	1072.78	1034340	5.73173e+06	sp|P01591|IGJ_HUMAN	71	0.0043732	0.00168794
20200615_serum_NGlycP_1hDIA_rep3.mzML	1653.54	1626.87	26.6688	EJISDPTSPLR	EJISDPTSPLR	(N(N(H(H(N(H)))(H(N(H(N(H))))))))	H(6)N(5)	2	3	1072.78	1020370	6.52504e+06	sp|P01591|IGJ_HUMAN	71	0.0128113	0.00168794
20200615_serum_NGlycP_1hDIA_rep2.mzML	1960.87	2016.26	-55.39	EJISDPTSPLR	EJISDPTSPLR	(N(F)(N(H(N)(H(N))(H(N(H(A)))))))	A(1)F(1)H(4)N(5)	2	3	1110.46	7505720	3.7312e+06	sp|P01591|IGJ_HUMAN	71	0.00845005	0.0023268
20200615_serum_NGlycP_1hDIA_rep3.mzML	1961.92	2015.75	-53.829	EJISDPTSPLR	EJISDPTSPLR	(N(F)(N(H(N)(H(N))(H(N(H(A)))))))	A(1)F(1)H(4)N(5)	2	3	1110.46	6507830	4.04198e+06	sp|P01591|IGJ_HUMAN	71	0.0249866	0.0023268
20200615_serum_NGlycP_1hDIA_rep1.mzML	1953.22	1989.79	-36.5708	EJISDPTSPLR	EJISDPTSPLR	(N(F)(N(H(N)(H(H))(H(N(H(A)))))))	A(1)F(1)H(5)N(4)	2	3	1096.79	7566240	3.8224e+07	sp|P01591|IGJ_HUMAN	71	0.00189444	0.00108193
20200615_serum_NGlycP_1hDIA_rep2.mzML	1960.87	1997.02	-36.1478	EJISDPTSPLR	EJISDPTSPLR	(N(F)(N(H(N)(H(H))(H(N(H(A)))))))	A(1)F(1)H(5)N(4)	2	3	1096.79	8117300	4.07397e+07	sp|P01591|IGJ_HUMAN	71	0.00250343	0.00108193
20200615_serum_NGlycP_1hDIA_rep3.mzML	1961.83	1996.81	-34.9776	EJISDPTSPLR	EJISDPTSPLR	(N(F)(N(H(H(N(H)))(H(N(H(A)))))))	A(1)F(1)H(5)N(4)	2	3	1096.79	6812800	4.57364e+07	sp|P01591|IGJ_HUMAN	71	0.00557899	0.00108193
20200615_serum_NGlycP_1hDIA_rep1.mzML	1951.76	2004.41	-52.6479	EJISDPTSPLR	EJISDPTSPLR	(N(F)(N(H(H(N(H)))(H(N(H(A)))))))	A(1)F(1)H(5)N(4)	2	2	1644.68	606636	7.3734e+06	sp|P01591|IGJ_HUMAN	71	0.00206013	0.00108193
20200615_serum_NGlycP_1hDIA_rep1.mzML	2334.24	2408.2	-73.9574	EJISDPTSPLR	EJISDPTSPLR	(N(N(H(H(N(H(A))))(H(N(H(A)))))))	A(2)H(5)N(4)	2	3	1145.14	14487900	1.22674e+08	sp|P01591|IGJ_HUMAN	71	0.00238918	0.00223715
20200615_serum_NGlycP_1hDIA_rep2.mzML	2339.19	2411.01	-71.8177	EJISDPTSPLR	EJISDPTSPLR	(N(N(H(H(N(H(A))))(H(N(H(A)))))))	A(2)H(5)N(4)	2	3	1145.14	16172500	1.25618e+08	sp|P01591|IGJ_HUMAN	71	0.00614752	0.00223715
20200615_serum_NGlycP_1hDIA_rep3.mzML	2338.15	2410.96	-72.8134	EJISDPTSPLR	EJISDPTSPLR	(N(N(H(H(N(H(A))))(H(N(H(A)))))))	A(2)H(5)N(4)	2	3	1145.14	17227400	1.37704e+08	sp|P01591|IGJ_HUMAN	71	0.0115349	0.00223715
20200615_serum_NGlycP_1hDIA_rep1.mzML	2319.95	2426.16	-106.215	EJISDPTSPLR	EJISDPTSPLR	(N(F)(N(H(H(N(H(A))))(H(N(H(A)))))))	A(2)F(1)H(5)N(4)	2	3	1193.82	5403850	50901829	sp|P01591|IGJ_HUMAN	71	0.00174832	0.00189443
20200615_serum_NGlycP_1hDIA_rep3.mzML	2324.27	2428.84	-104.568	EJISDPTSPLR	EJISDPTSPLR	(N(F)(N(H(H(N(H(A))))(H(N(H(A)))))))	A(2)F(1)H(5)N(4)	2	3	1193.82	5479570	4.82289e+07	sp|P01591|IGJ_HUMAN	71	0.016742	0.00189443
20200615_serum_NGlycP_1hDIA_rep3.mzML	1642.67	1614.44	28.2305	EJISDPTSPLR	EJISDPTSPLR	(N(N(H(H(N))(H(N(H(H)))))))	H(5)N(4)	2	2	1426.1	420284	5.06035e+06	sp|P01591|IGJ_HUMAN	71	0.00514022	0.00952551
20200615_serum_NGlycP_1hDIA_rep1.mzML	2827.27	2922.11	-94.8366	EJLTAPGSDSAVFFEQGTTR	EJLTAPGSDSAVFFEQGTTR	(N(N(H(H(N(H)))(H(N(H(A)))))))	A(1)H(5)N(4)	2	4	1010.92	1141330	2.15859e+06	sp|P00450|CERU_HUMAN	397	0.00291943	0.00117476
20200615_serum_NGlycP_1hDIA_rep2.mzML	2830.13	2928.53	-98.3973	EJLTAPGSDSAVFFEQGTTR	EJLTAPGSDSAVFFEQGTTR	(N(N(H(H(N(H)))(H(N(H(A)))))))	A(1)H(5)N(4)	2	4	1010.92	1208600	2.00589e+06	sp|P00450|CERU_HUMAN	397	0.00116705	0.00117476
20200615_serum_NGlycP_1hDIA_rep3.mzML	2825.13	2916.21	-91.076	EJLTAPGSDSAVFFEQGTTR	EJLTAPGSDSAVFFEQGTTR	(N(N(H(H(N(H)))(H(N(H(A)))))))	A(1)H(5)N(4)	2	4	1010.92	1296080	2.62946e+06	sp|P00450|CERU_HUMAN	397	0.00116382	0.00117476
20200615_serum_NGlycP_1hDIA_rep1.mzML	2827.51	2949.71	-122.203	EJLTAPGSDSAVFFEQGTTR	EJLTAPGSDSAVFFEQGTTR	(N(N(H(H(N(H)))(H(N(H(A)))))))	A(1)H(5)N(4)	2	3	1347.56	2544910	2.10465e+07	sp|P00450|CERU_HUMAN	397	0.0166548	0.00117476
20200615_serum_NGlycP_1hDIA_rep2.mzML	2831.14	2956.29	-125.148	EJLTAPGSDSAVFFEQGTTR	EJLTAPGSDSAVFFEQGTTR	(N(N(H(H(N(H)))(H(N(H(A)))))))	A(1)H(5)N(4)	2	3	1347.56	2042240	2.27668e+07	sp|P00450|CERU_HUMAN	397	6.19737e-05	0.00117476
20200615_serum_NGlycP_1hDIA_rep3.mzML	2824.63	2942.58	-117.946	EJLTAPGSDSAVFFEQGTTR	EJLTAPGSDSAVFFEQGTTR	(N(N(H(H(N(H)))(H(N(H(A)))))))	A(1)H(5)N(4)	2	3	1347.56	2530960	2.0914e+07	sp|P00450|CERU_HUMAN	397	0.000921236	0.00117476
20200615_serum_NGlycP_1hDIA_rep1.mzML	2827.27	2930.74	-103.473	EJLTAPGSDSAVFFEQGTTR	EJLTAPGSDSAVFFEQGTTR	(N(N(H(H(H))(H(N(H))(N(H)(F))))))	F(1)H(6)N(4)	2	4	1015.18	1346200	3121689	sp|P00450|CERU_HUMAN	397	0.00120428	0.00148915
20200615_serum_NGlycP_1hDIA_rep2.mzML	2830.13	2937.28	-107.147	EJLTAPGSDSAVFFEQGTTR	EJLTAPGSDSAVFFEQGTTR	(N(N(H(H(H))(H(N(H))(N(H)(F))))))	F(1)H(6)N(4)	2	4	1015.18	1432880	3.39065e+06	sp|P00450|CERU_HUMAN	397	0.00367387	0.00148915
20200615_serum_NGlycP_1hDIA_rep3.mzML	2825.13	2924.46	-99.3329	EJLTAPGSDSAVFFEQGTTR	EJLTAPGSDSAVFFEQGTTR	(N(N(H(H(H))(H(N(H))(N(H)(F))))))	F(1)H(6)N(4)	2	4	1015.18	1703850	2.60926e+06	sp|P00450|CERU_HUMAN	397	0.0011622	0.00148915
20200615_serum_NGlycP_1hDIA_rep1.mzML	2828.03	2953.19	-125.158	EJLTAPGSDSAVFFEQGTTR	EJLTAPGSDSAVFFEQGTTR	(N(N(H(H(H))(H(N(H))(N(H)(F))))))	F(1)H(6)N(4)	2	3	1353.24	2475690	9.32577e+06	sp|P00450|CERU_HUMAN	397	0.00852699	0.00148915
20200615_serum_NGlycP_1hDIA_rep2.mzML	2831.14	2959.74	-128.602	EJLTAPGSDSAVFFEQGTTR	EJLTAPGSDSAVFFEQGTTR	(N(N(H(H(H))(H(N(H))(N(H)(F))))))	F(1)H(6)N(4)	2	3	1353.24	2037350	9.70179e+06	sp|P00450|CERU_HUMAN	397	0.00490554	0.00148915
20200615_serum_NGlycP_1hDIA_rep3.mzML	2824.63	2945.91	-121.285	EJLTAPGSDSAVFFEQGTTR	EJLTAPGSDSAVFFEQGTTR	(N(N(H(H(H))(H(N(H))(N(H)(F))))))	F(1)H(6)N(4)	2	3	1353.24	2511980	7.42598e+06	sp|P00450|CERU_HUMAN	397	0.000919716	0.00148915
20200615_serum_NGlycP_1hDIA_rep1.mzML	3238.63	3239.34	-0.711091	EJLTAPGSDSAVFFEQGTTR	EJLTAPGSDSAVFFEQGTTR	(N(N(H(H(N(H(H))))(H(N(F)(H(A)))))))	A(1)F(1)H(6)N(4)	2	4	1087.95	4402200	3452391	sp|P00450|CERU_HUMAN	397	0.00173944	0.00089074
20200615_serum_NGlycP_1hDIA_rep2.mzML	3241.64	3239.63	2.01086	EJLTAPGSDSAVFFEQGTTR	EJLTAPGSDSAVFFEQGTTR	(N(N(H(H(N(H(H))))(H(N(F)(H(A)))))))	A(1)F(1)H(6)N(4)	2	4	1087.95	3447970	5.21127e+06	sp|P00450|CERU_HUMAN	397	0.00472099	0.00089074
20200615_serum_NGlycP_1hDIA_rep3.mzML	3236.34	3233.96	2.38037	EJLTAPGSDSAVFFEQGTTR	EJLTAPGSDSAVFFEQGTTR	(N(N(H(H(N(H(H))))(H(N(F)(H(A)))))))	A(1)F(1)H(6)N(4)	2	4	1087.95	3064280	3.37641e+06	sp|P00450|CERU_HUMAN	397	0.00174121	0.00089074
20200615_serum_NGlycP_1hDIA_rep1.mzML	3238.2	3235.48	2.72209	EJLTAPGSDSAVFFEQGTTR	EJLTAPGSDSAVFFEQGTTR	(N(N(H(H(N(H(H))))(H(N(F)(H(A)))))))	A(1)F(1)H(6)N(4)	2	3	1450.27	1384620	4.47469e+06	sp|P00450|CERU_HUMAN	397	0.00178221	0.00089074
20200615_serum_NGlycP_1hDIA_rep2.mzML	3241.46	3235.7	5.76073	EJLTAPGSDSAVFFEQGTTR	EJLTAPGSDSAVFFEQGTTR	(N(N(H(H(N(H(H))))(H(N(F)(H(A)))))))	A(1)F(1)H(6)N(4)	2	3	1450.27	1579510	5.48048e+06	sp|P00450|CERU_HUMAN	397	0.00482444	0.00089074
20200615_serum_NGlycP_1hDIA_rep1.mzML	3238.63	3232.27	6.3609	EJLTAPGSDSAVFFEQGTTR	EJLTAPGSDSAVFFEQGTTR	(N(N(H(H(N(H(A))))(H(N(H(A)))))))	A(2)H(5)N(4)	2	4	1083.7	4299060	1.00712e+07	sp|P00450|CERU_HUMAN	397	0.00173766	0.00122616
20200615_serum_NGlycP_1hDIA_rep3.mzML	3236.34	3226.17	10.168	EJLTAPGSDSAVFFEQGTTR	EJLTAPGSDSAVFFEQGTTR	(N(N(H(H(N(H(A))))(H(N(H(A)))))))	A(2)H(5)N(4)	2	4	1083.7	3119720	8.5525e+06	sp|P00450|CERU_HUMAN	397	0.0157477	0.00122616
20200615_serum_NGlycP_1hDIA_rep1.mzML	3238.53	3234.66	3.8714	EJLTAPGSDSAVFFEQGTTR	EJLTAPGSDSAVFFEQGTTR	(N(N(H(H(N(H(A))))(H(N(H(A)))))))	A(2)H(5)N(4)	2	3	1444.6	1328600	2.09637e+07	sp|P00450|CERU_HUMAN	397	0.00178401	0.00122616
20200615_serum_NGlycP_1hDIA_rep2.mzML	3241.46	3234.89	6.57108	EJLTAPGSDSAVFFEQGTTR	EJLTAPGSDSAVFFEQGTTR	(N(N(H(H(N(H(A))))(H(N(H(A)))))))	A(2)H(5)N(4)	2	3	1444.6	1651730	3.08497e+07	sp|P00450|CERU_HUMAN	397	0.022406	0.00122616
20200615_serum_NGlycP_1hDIA_rep1.mzML	1816.64	1816.51	0.128515	ELHHLQEQJVSNAFLDK	ELHHLQEQJVSNAFLDK	(N(N(H(H(N(H)))(H(N(H(A)))))))	A(1)H(5)N(4)	9	4	984.676	724276	3.81524e+06	sp|P00450|CERU_HUMAN	762	0.00360898	0.00146351
20200615_serum_NGlycP_1hDIA_rep2.mzML	1826.35	1818.65	7.69823	ELHHLQEQJVSNAFLDK	ELHHLQEQJVSNAFLDK	(N(N(H(H(N(H)))(H(N(H(A)))))))	A(1)H(5)N(4)	9	4	984.676	2746320	1.3105e+07	sp|P00450|CERU_HUMAN	762	0.0011397	0.00146351
20200615_serum_NGlycP_1hDIA_rep3.mzML	1830.32	1819.36	10.9602	ELHHLQEQJVSNAFLDK	ELHHLQEQJVSNAFLDK	(N(N(H(H(N(H)))(H(N(H(A)))))))	A(1)H(5)N(4)	9	4	984.676	3459770	1.62369e+07	sp|P00450|CERU_HUMAN	762	0.000362555	0.00146351
20200615_serum_NGlycP_1hDIA_rep1.mzML	1823.45	1824.53	-1.08484	ELHHLQEQJVSNAFLDK	ELHHLQEQJVSNAFLDK	(N(N(H(H(N(H)))(H(N(H(A)))))))	A(1)H(5)N(4)	9	3	1312.57	3540370	3.63406e+07	sp|P00450|CERU_HUMAN	762	0.00289847	0.00146351
20200615_serum_NGlycP_1hDIA_rep2.mzML	1826.78	1827.01	-0.228861	ELHHLQEQJVSNAFLDK	ELHHLQEQJVSNAFLDK	(N(N(H(H(N(H)))(H(N(H(A)))))))	A(1)H(5)N(4)	9	3	1312.57	4225380	4.10073e+07	sp|P00450|CERU_HUMAN	762	0.00112047	0.00146351
20200615_serum_NGlycP_1hDIA_rep3.mzML	1826.64	1827.45	-0.81381	ELHHLQEQJVSNAFLDK	ELHHLQEQJVSNAFLDK	(N(N(H(N)(H(H))(H(N(H(A)))))))	A(1)H(5)N(4)	9	3	1312.57	3522440	3.90624e+07	sp|P00450|CERU_HUMAN	762	0.000125913	0.00146351
20200615_serum_NGlycP_1hDIA_rep1.mzML	2313.74	2404.74	-91.0037	ELHHLQEQJVSNAFLDK	ELHHLQEQJVSNAFLDK	(N(N(H(H(N(H(A))))(H(N(H(A)))(N(H(A)))))))	A(3)H(6)N(5)	9	4	1221.51	2302220	2.13437e+07	sp|P00450|CERU_HUMAN	762	0.00401563	0.000256786
20200615_serum_NGlycP_1hDIA_rep2.mzML	2330.76	2407.37	-76.6094	ELHHLQEQJVSNAFLDK	ELHHLQEQJVSNAFLDK	(N(N(H(H(N(H(A))))(H(N(H(A)))(N(H(A)))))))	A(3)H(6)N(5)	9	4	1221.51	14360400	1.27841e+08	sp|P00450|CERU_HUMAN	762	0.00169147	0.000256786
20200615_serum_NGlycP_1hDIA_rep1.mzML	2327	2372.47	-45.4714	ELHHLQEQJVSNAFLDK	ELHHLQEQJVSNAFLDK	(N(N(H(H(N(H(A))))(H(N(H(A)))(N(H(A)))))))	A(3)H(6)N(5)	9	3	1628.34	2367280	4.46104e+07	sp|P00450|CERU_HUMAN	762	0.0238263	0.000256786
20200615_serum_NGlycP_1hDIA_rep2.mzML	2329.87	2373.39	-43.5218	ELHHLQEQJVSNAFLDK	ELHHLQEQJVSNAFLDK	(N(N(H(H(N(H(A))))(H(N(H(A)))(N(H(A)))))))	A(3)H(6)N(5)	9	3	1628.34	2890170	4.46095e+07	sp|P00450|CERU_HUMAN	762	0.0106999	0.000256786
20200615_serum_NGlycP_1hDIA_rep3.mzML	2330.85	2374.68	-43.8277	ELHHLQEQJVSNAFLDK	ELHHLQEQJVSNAFLDK	(N(N(H(H(N(H(A))))(H(N(H(A)))(N(H(A)))))))	A(3)H(6)N(5)	9	3	1628.34	2598060	4.40478e+07	sp|P00450|CERU_HUMAN	762	0.00600612	0.000256786
20200615_serum_NGlycP_1hDIA_rep1.mzML	1822.12	1809.69	12.4325	ELHHLQEQJVSNAFLDK	ELHHLQEQJVSNAFLDK	(N(N(H(H(N(H(F))))(H(N(H(F)))))))	F(2)H(5)N(4)	9	4	984.931	2361780	6.41086e+06	sp|P00450|CERU_HUMAN	762	0.0293971	0.000859552
20200615_serum_NGlycP_1hDIA_rep2.mzML	1829.7	1811.56	18.1448	ELHHLQEQJVSNAFLDK	ELHHLQEQJVSNAFLDK	(N(N(H(H(N(H(F))))(H(N(H(F)))))))	F(2)H(5)N(4)	9	4	984.931	2278450	5.56816e+06	sp|P00450|CERU_HUMAN	762	0.0011381	0.000859552
20200615_serum_NGlycP_1hDIA_rep3.mzML	1827.71	1812.48	15.2339	ELHHLQEQJVSNAFLDK	ELHHLQEQJVSNAFLDK	(N(N(H(H(N(H(F))))(H(N(H(F)))))))	F(2)H(5)N(4)	9	4	984.931	2689770	1.24641e+07	sp|P00450|CERU_HUMAN	762	0.00581822	0.000859552
20200615_serum_NGlycP_1hDIA_rep1.mzML	1822	1809.69	12.3101	ELHHLQEQJVSNAFLDK	ELHHLQEQJVSNAFLDK	(N(N(H(H(N(H(F))))(H(N(H(F)))))))	F(2)H(5)N(4)	9	3	1312.91	2126900	3.546e+07	sp|P00450|CERU_HUMAN	762	0.000965746	0.000859552
20200615_serum_NGlycP_1hDIA_rep2.mzML	1825.11	1811.56	13.5469	ELHHLQEQJVSNAFLDK	ELHHLQEQJVSNAFLDK	(N(F)(N(H(H(N(H)))(H(N(H(F)))))))	F(2)H(5)N(4)	9	3	1312.91	2330880	3.55347e+07	sp|P00450|CERU_HUMAN	762	5.29854e-05	0.000859552
20200615_serum_NGlycP_1hDIA_rep3.mzML	1825.37	1812.48	12.8924	ELHHLQEQJVSNAFLDK	ELHHLQEQJVSNAFLDK	(N(F)(N(H(H(N(H)))(H(N(H(F)))))))	F(2)H(5)N(4)	9	3	1312.91	2941960	3.97772e+07	sp|P00450|CERU_HUMAN	762	0.00180556	0.000859552
20200615_serum_NGlycP_1hDIA_rep1.mzML	1811.52	1803.7	7.81699	ELHHLQEQJVSNAFLDK	ELHHLQEQJVSNAFLDK	(N(F)(N(H(H(N(H)))(H(N(H(A)))))))	A(1)F(1)H(5)N(4)	9	4	1021.19	813375	5.42322e+06	sp|P00450|CERU_HUMAN	762	0.00252874	0.000801152
20200615_serum_NGlycP_1hDIA_rep3.mzML	1817.5	1806.43	11.0719	ELHHLQEQJVSNAFLDK	ELHHLQEQJVSNAFLDK	(N(F)(N(H(H(N(H)))(H(N(H(A)))))))	A(1)F(1)H(5)N(4)	9	4	1021.19	1006290	4.85279e+06	sp|P00450|CERU_HUMAN	762	0.00707423	0.000801152
20200615_serum_NGlycP_1hDIA_rep2.mzML	1813.24	1808.37	4.8666	ELHHLQEQJVSNAFLDK	ELHHLQEQJVSNAFLDK	(N(F)(N(H(H(N(H)))(H(N(H(A)))))))	A(1)F(1)H(5)N(4)	9	3	1361.25	858002	1.20344e+07	sp|P00450|CERU_HUMAN	762	0.00203632	0.000801152
20200615_serum_NGlycP_1hDIA_rep3.mzML	1815.32	1809.39	5.92704	ELHHLQEQJVSNAFLDK	ELHHLQEQJVSNAFLDK	(N(F)(N(H(H)(H(N(H))(N(H(A)))))))	A(1)F(1)H(5)N(4)	9	3	1361.25	902580	1.06602e+07	sp|P00450|CERU_HUMAN	762	0.0145139	0.000801152
20200615_serum_NGlycP_1hDIA_rep1.mzML	2070.36	2093.87	-23.5144	ELHHLQEQJVSNAFLDK	ELHHLQEQJVSNAFLDK	(N(N(H(H(N(H(A))))(H(N(H(A)))))))	A(2)H(5)N(4)	9	4	1057.45	30389200	1.47683e+08	sp|P00450|CERU_HUMAN	762	0.000450913	0.00156847
20200615_serum_NGlycP_1hDIA_rep2.mzML	2074.1	2099.52	-25.4243	ELHHLQEQJVSNAFLDK	ELHHLQEQJVSNAFLDK	(N(N(H(H(N(H(A))))(H(N(H(A)))))))	A(2)H(5)N(4)	9	4	1057.45	36704400	1.65619e+08	sp|P00450|CERU_HUMAN	762	0.000834076	0.00156847
20200615_serum_NGlycP_1hDIA_rep3.mzML	2071.46	2095.94	-24.4844	ELHHLQEQJVSNAFLDK	ELHHLQEQJVSNAFLDK	(N(N(H(H(N(H(A))))(H(N(H(A)))))))	A(2)H(5)N(4)	9	4	1057.45	28886900	1.74875e+08	sp|P00450|CERU_HUMAN	762	0.00451975	0.00156847
20200615_serum_NGlycP_1hDIA_rep1.mzML	2070.84	2094.06	-23.2227	ELHHLQEQJVSNAFLDK	ELHHLQEQJVSNAFLDK	(N(N(H(H(N(H(A))))(H(N(H(A)))))))	A(2)H(5)N(4)	9	3	1409.6	16997700	1.96834e+08	sp|P00450|CERU_HUMAN	762	0.000179923	0.00156847
20200615_serum_NGlycP_1hDIA_rep2.mzML	2074.5	2099.71	-25.2143	ELHHLQEQJVSNAFLDK	ELHHLQEQJVSNAFLDK	(N(N(H(H(N(H(A))))(H(N(H(A)))))))	A(2)H(5)N(4)	9	3	1409.6	22404100	3.09451e+08	sp|P00450|CERU_HUMAN	762	0.000794813	0.00156847
20200615_serum_NGlycP_1hDIA_rep3.mzML	2071.77	2096.14	-24.3674	ELHHLQEQJVSNAFLDK	ELHHLQEQJVSNAFLDK	(N(N(H(H(N(H(A))))(H(N(H(A)))))))	A(2)H(5)N(4)	9	3	1409.6	17420300	209267615	sp|P00450|CERU_HUMAN	762	0.00288605	0.00156847
20200615_serum_NGlycP_1hDIA_rep1.mzML	2076.27	2079.76	-3.49463	ELHHLQEQJVSNAFLDK	ELHHLQEQJVSNAFLDK	(N(N(H(H(N(H(A))))(H(N(F)(H(A)))))))	A(2)F(1)H(5)N(4)	9	4	1093.96	1269240	9.45538e+06	sp|P00450|CERU_HUMAN	762	0.00110457	0.000487583
20200615_serum_NGlycP_1hDIA_rep2.mzML	2056.56	2084.77	-28.2096	ELHHLQEQJVSNAFLDK	ELHHLQEQJVSNAFLDK	(N(F)(N(H(H(N(H(A))))(H(N(H(A)))))))	A(2)F(1)H(5)N(4)	9	4	1093.96	5858760	5.42206e+07	sp|P00450|CERU_HUMAN	762	0.00137139	0.000487583
20200615_serum_NGlycP_1hDIA_rep3.mzML	2050.69	2081.22	-30.5348	ELHHLQEQJVSNAFLDK	ELHHLQEQJVSNAFLDK	(N(F)(N(H(H(N(H(A))))(H(N(H(A)))))))	A(2)F(1)H(5)N(4)	9	4	1093.96	6126750	61874688	sp|P00450|CERU_HUMAN	762	0.00071575	0.000487583
20200615_serum_NGlycP_1hDIA_rep1.mzML	2052.65	2074.78	-22.1303	ELHHLQEQJVSNAFLDK	ELHHLQEQJVSNAFLDK	(N(F)(N(H(H(N(H(A))))(H(N(H(A)))))))	A(2)F(1)H(5)N(4)	9	3	1458.28	4699200	5.31555e+07	sp|P00450|CERU_HUMAN	762	0.0025781	0.000487583
20200615_serum_NGlycP_1hDIA_rep2.mzML	2055.6	2079.51	-23.9072	ELHHLQEQJVSNAFLDK	ELHHLQEQJVSNAFLDK	(N(F)(N(H(H(N(H(A))))(H(N(H(A)))))))	A(2)F(1)H(5)N(4)	9	3	1458.28	4486380	6.73423e+07	sp|P00450|CERU_HUMAN	762	0.000578308	0.000487583
20200615_serum_NGlycP_1hDIA_rep3.mzML	2050.73	2076.01	-25.2765	ELHHLQEQJVSNAFLDK	ELHHLQEQJVSNAFLDK	(N(N(H(H(N(H(A))))(H(N(F)(H(A)))))))	A(2)F(1)H(5)N(4)	9	3	1458.28	3335420	6.17128e+07	sp|P00450|CERU_HUMAN	762	0.00158707	0.000487583
20200615_serum_NGlycP_1hDIA_rep3.mzML	2042.44	2089.06	-46.6244	ELHHLQEQJVSNAFLDK	ELHHLQEQJVSNAFLDK	(N(N(H(H(N(H)(F)))(H(N(H(A)))(N(H(A)))))))	A(2)F(1)H(6)N(5)	9	4	1185.25	1461530	1.83075e+07	sp|P00450|CERU_HUMAN	762	0.00247926	0.00218312
20200615_serum_NGlycP_1hDIA_rep1.mzML	2313.77	2331.32	-17.5487	ELHHLQEQJVSNAFLDK	ELHHLQEQJVSNAFLDK	(N(N(H(N)(H(H)(H))(H(N(H(A)))(N(F)(H(A)))))))	A(2)F(1)H(7)N(5)	9	4	1225.76	2170430	1.31008e+06	sp|P00450|CERU_HUMAN	762	0.00157695	0.00245108
20200615_serum_NGlycP_1hDIA_rep2.mzML	2330.71	2332.55	-1.83528	ELHHLQEQJVSNAFLDK	ELHHLQEQJVSNAFLDK	(N(N(H(N)(H(H)(H))(H(N(H(A)))(N(F)(H(A)))))))	A(2)F(1)H(7)N(5)	9	4	1225.76	13064400	8.90072e+06	sp|P00450|CERU_HUMAN	762	0.00258144	0.00245108
20200615_serum_NGlycP_1hDIA_rep3.mzML	2331.03	2332.8	-1.76548	ELHHLQEQJVSNAFLDK	ELHHLQEQJVSNAFLDK	(N(N(H(N)(H(H)(H))(H(N(H(A)))(N(F)(H(A)))))))	A(2)F(1)H(7)N(5)	9	4	1225.76	12736100	8.47363e+06	sp|P00450|CERU_HUMAN	762	0.0016704	0.00245108
20200615_serum_NGlycP_1hDIA_rep1.mzML	2313.74	2282.66	31.0761	ELHHLQEQJVSNAFLDK	ELHHLQEQJVSNAFLDK	(N(N(H(H(N(F)(H(A))))(H(N(H)(F))(N(H(A)))))))	A(2)F(2)H(6)N(5)	9	4	1221.76	1906060	2.28228e+07	sp|P00450|CERU_HUMAN	762	0.00157359	0.00167799
20200615_serum_NGlycP_1hDIA_rep2.mzML	2330.76	2285.11	45.645	ELHHLQEQJVSNAFLDK	ELHHLQEQJVSNAFLDK	(N(N(H(H(N(F)(H(A))))(H(N(H)(F))(N(H(A)))))))	A(2)F(2)H(6)N(5)	9	4	1221.76	11180500	1.335e+08	sp|P00450|CERU_HUMAN	762	0.0281359	0.00167799
20200615_serum_NGlycP_1hDIA_rep3.mzML	2330.9	2283.87	47.0256	ELHHLQEQJVSNAFLDK	ELHHLQEQJVSNAFLDK	(N(N(H(H(N(F)(H(A))))(H(N(H)(F))(N(H(A)))))))	A(2)F(2)H(6)N(5)	9	4	1221.76	11170300	1.36953e+08	sp|P00450|CERU_HUMAN	762	0.0109556	0.00167799
20200615_serum_NGlycP_1hDIA_rep1.mzML	2327	2282.66	44.3403	ELHHLQEQJVSNAFLDK	ELHHLQEQJVSNAFLDK	(N(N(H(H(N(F)(H(A))))(H(N(H)(F))(N(H(A)))))))	A(2)F(2)H(6)N(5)	9	3	1628.68	2673960	4.85443e+07	sp|P00450|CERU_HUMAN	762	0.00431765	0.00167799
20200615_serum_NGlycP_1hDIA_rep2.mzML	2329.87	2285.11	44.7625	ELHHLQEQJVSNAFLDK	ELHHLQEQJVSNAFLDK	(N(N(H(H(N(F)(H(A))))(H(N(H)(F))(N(H(A)))))))	A(2)F(2)H(6)N(5)	9	3	1628.68	3235980	4.77322e+07	sp|P00450|CERU_HUMAN	762	0.00272656	0.00167799
20200615_serum_NGlycP_1hDIA_rep3.mzML	2330.85	2283.87	46.9757	ELHHLQEQJVSNAFLDK	ELHHLQEQJVSNAFLDK	(N(N(H(H(N(F)(H(A))))(H(N(H)(F))(N(H(A)))))))	A(2)F(2)H(6)N(5)	9	3	1628.68	3134160	5.44708e+07	sp|P00450|CERU_HUMAN	762	0.00275244	0.00167799
20200615_serum_NGlycP_1hDIA_rep1.mzML	2321.34	2378.69	-57.3524	ELHHLQEQJVSNAFLDK	ELHHLQEQJVSNAFLDK	(N(N(H(N)(H(H)(H))(H(N(F)(H(A)))(N(F)(H(A)))))))	A(2)F(2)H(7)N(5)	9	4	1262.28	9750510	9.79787e+06	sp|P00450|CERU_HUMAN	762	0.00018791	0.00204596
20200615_serum_NGlycP_1hDIA_rep2.mzML	2324.13	2379.88	-55.7506	ELHHLQEQJVSNAFLDK	ELHHLQEQJVSNAFLDK	(N(N(H(N)(H(H)(H))(H(N(F)(H(A)))(N(F)(H(A)))))))	A(2)F(2)H(7)N(5)	9	4	1262.28	8811240	7.96135e+06	sp|P00450|CERU_HUMAN	762	0.000209591	0.00204596
20200615_serum_NGlycP_1hDIA_rep3.mzML	2323.48	2381.02	-57.5437	ELHHLQEQJVSNAFLDK	ELHHLQEQJVSNAFLDK	(N(N(H(N)(H(H)(H))(H(N(F)(H(A)))(N(F)(H(A)))))))	A(2)F(2)H(7)N(5)	9	4	1262.28	9510320	9.45264e+06	sp|P00450|CERU_HUMAN	762	0.000743268	0.00204596
20200615_serum_NGlycP_1hDIA_rep1.mzML	2321.48	2356.85	-35.3701	ELHHLQEQJVSNAFLDK	ELHHLQEQJVSNAFLDK	(N(F)(N(H(H(N(F)(H(A))))(H(N(H)(F))(N(H(A)))))))	A(2)F(3)H(6)N(5)	9	4	1258.27	5817040	9.40076e+07	sp|P00450|CERU_HUMAN	762	0.0107779	0.00528878
20200615_serum_NGlycP_1hDIA_rep2.mzML	2324.46	2357.55	-33.0865	ELHHLQEQJVSNAFLDK	ELHHLQEQJVSNAFLDK	(N(F)(N(H(H(N(F)(H(A))))(H(N(H)(F))(N(H(A)))))))	A(2)F(3)H(6)N(5)	9	4	1258.27	5471720	8.52078e+07	sp|P00450|CERU_HUMAN	762	0.0206485	0.00528878
20200615_serum_NGlycP_1hDIA_rep3.mzML	2323.39	2358.78	-35.3878	ELHHLQEQJVSNAFLDK	ELHHLQEQJVSNAFLDK	(N(F)(N(H(H(N(F)(H(A))))(H(N(H)(F))(N(H(A)))))))	A(2)F(3)H(6)N(5)	9	4	1258.27	5968940	8.84844e+07	sp|P00450|CERU_HUMAN	762	0.00463478	0.00528878
20200615_serum_NGlycP_1hDIA_rep1.mzML	2321.05	2377.79	-56.7364	ELHHLQEQJVSNAFLDK	ELHHLQEQJVSNAFLDK	(N(N(H(H(N(F)(H(A))))(H(N(H(A)))(N(H(A)))))))	A(3)F(1)H(6)N(5)	9	4	1258.02	9672010	8.4856e+07	sp|P00450|CERU_HUMAN	762	0.000211707	0.00200284
20200615_serum_NGlycP_1hDIA_rep2.mzML	2324.13	2378.92	-54.7921	ELHHLQEQJVSNAFLDK	ELHHLQEQJVSNAFLDK	(N(N(H(H(N(F)(H(A))))(H(N(H(A)))(N(H(A)))))))	A(3)F(1)H(6)N(5)	9	4	1258.02	7928140	7.34239e+07	sp|P00450|CERU_HUMAN	762	0.00628183	0.00200284
20200615_serum_NGlycP_1hDIA_rep3.mzML	2323.48	2380.1	-56.619	ELHHLQEQJVSNAFLDK	ELHHLQEQJVSNAFLDK	(N(N(H(H(N(F)(H(A))))(H(N(H(A)))(N(H(A)))))))	A(3)F(1)H(6)N(5)	9	4	1258.02	9403300	74308108	sp|P00450|CERU_HUMAN	762	0.000492904	0.00200284
20200615_serum_NGlycP_1hDIA_rep2.mzML	2074.5	1812.02	262.48	ELHHLQEQJVSNAFLDK	ELHHLQEQJVSNAFLDK	(N(N(H(H(N(H(H))))(H(N(F)(H(A)))))))	A(1)F(1)H(6)N(4)	9	3	1415.27	22563000	1.41686e+06	sp|P00450|CERU_HUMAN	762	0.00080509	0.00383649
20200615_serum_NGlycP_1hDIA_rep1.mzML	2070.84	1873.62	197.218	ELHHLQEQJVSNAFLDK	ELHHLQEQJVSNAFLDK	(N(F)(N(H(H)(H(N(H)(F))(N(H(A)))))))	A(1)F(2)H(5)N(4)	9	3	1409.94	17193100	2.06467e+08	sp|P00450|CERU_HUMAN	762	4.32168e-05	0.00160573
20200615_serum_NGlycP_1hDIA_rep2.mzML	2074.5	1878.18	196.319	ELHHLQEQJVSNAFLDK	ELHHLQEQJVSNAFLDK	(N(F)(N(H(H)(H(N(H)(F))(N(H(A)))))))	A(1)F(2)H(5)N(4)	9	3	1409.94	22381900	3.34858e+08	sp|P00450|CERU_HUMAN	762	6.95444e-05	0.00160573
20200615_serum_NGlycP_1hDIA_rep3.mzML	2071.77	1879.84	191.932	ELHHLQEQJVSNAFLDK	ELHHLQEQJVSNAFLDK	(N(F)(N(H(H)(H(N(H)(F))(N(H(A)))))))	A(1)F(2)H(5)N(4)	9	3	1409.94	18388600	2.22603e+08	sp|P00450|CERU_HUMAN	762	0.000113367	0.00160573
20200615_serum_NGlycP_1hDIA_rep1.mzML	1771.5	1791.81	-20.3148	EVFVHPJYSK	EVFVHPJYSK	(N(N(H(H(N(H(A))))(H(N(H(A)))))))	A(2)H(5)N(4)	7	3	1142.13	3798990	2.84907e+07	sp|P04070|PROC_HUMAN	290	0.000215942	0.00697313
20200615_serum_NGlycP_1hDIA_rep2.mzML	1770.87	1793.42	-22.5495	EVFVHPJYSK	EVFVHPJYSK	(N(N(H(H(N(H(A))))(H(N(H(A)))))))	A(2)H(5)N(4)	7	3	1142.13	3059180	2.51958e+07	sp|P04070|PROC_HUMAN	290	0.000172967	0.00697313
20200615_serum_NGlycP_1hDIA_rep3.mzML	1774.05	1794.8	-20.7455	EVFVHPJYSK	EVFVHPJYSK	(N(N(H(H(N(H(A))))(H(N(H(A)))))))	A(2)H(5)N(4)	7	3	1142.13	3253670	3.14026e+07	sp|P04070|PROC_HUMAN	290	0.00374533	0.00697313
20200615_serum_NGlycP_1hDIA_rep1.mzML	1308.86	1326.67	-17.8058	EWDJTTTECR	EWDJTTTEC[160]R	(N(N(H(H(N(H)))(H(N(H(A)))))))	A(1)H(5)N(4)	4	3	1075.74	925174	1.09929e+07	sp|P20851|C4BPB_HUMAN	71	0.0417359	0.00210954
20200615_serum_NGlycP_1hDIA_rep2.mzML	1305.51	1324.44	-18.9329	EWDJTTTECR	EWDJTTTEC[160]R	(N(N(H(H(N(H)))(H(N(H(A)))))))	A(1)H(5)N(4)	4	3	1075.74	1050680	1.02366e+07	sp|P20851|C4BPB_HUMAN	71	0.00666176	0.00210954
20200615_serum_NGlycP_1hDIA_rep3.mzML	1312.82	1328.59	-15.7676	EWDJTTTECR	EWDJTTTEC[160]R	(N(N(H(H(N(H)))(H(N(H(A)))))))	A(1)H(5)N(4)	4	3	1075.74	1123570	4.8713e+06	sp|P20851|C4BPB_HUMAN	71	0.000641938	0.00210954
20200615_serum_NGlycP_1hDIA_rep2.mzML	3167.58	3203.11	-35.5282	FEVDSPVYJATWSASLK	FEVDSPVYJATWSASLK	(N(N(H(H(N(H)))(H(N(H(A)))))))	A(1)H(5)N(4)	9	3	1276.54	2928990	3.91489e+07	sp|P04114|APOB_HUMAN	3895	0.0131622	0.00151495
20200615_serum_NGlycP_1hDIA_rep3.mzML	3156.97	3193.89	-36.9181	FEVDSPVYJATWSASLK	FEVDSPVYJATWSASLK	(N(N(H(H(H))(H(N)(N(H(A)))))))	A(1)H(5)N(4)	9	3	1276.54	2653860	2.33549e+07	sp|P04114|APOB_HUMAN	3895	0.00138095	0.00151495
20200615_serum_NGlycP_1hDIA_rep1.mzML	3165.15	3081.94	83.2109	FEVDSPVYJATWSASLK	FEVDSPVYJATWSASLK	(N(N(H(H(H))(H(N(H))(N(H)(F))))))	F(1)H(6)N(4)	9	3	1282.21	2661410	4.00242e+06	sp|P04114|APOB_HUMAN	3895	0.0101375	0.00214261
20200615_serum_NGlycP_1hDIA_rep2.mzML	3167.58	3083.36	84.2209	FEVDSPVYJATWSASLK	FEVDSPVYJATWSASLK	(N(N(H(H(H))(H(N(H))(N(H)(F))))))	F(1)H(6)N(4)	9	3	1282.21	2729580	5.30824e+06	sp|P04114|APOB_HUMAN	3895	0.00266457	0.00214261
20200615_serum_NGlycP_1hDIA_rep3.mzML	3156.97	3076.21	80.7609	FEVDSPVYJATWSASLK	FEVDSPVYJATWSASLK	(N(N(H(H(H))(H(N(H))(N(H)(F))))))	F(1)H(6)N(4)	9	3	1282.21	2371240	4.87803e+06	sp|P04114|APOB_HUMAN	3895	0.000934959	0.00214261
20200615_serum_NGlycP_1hDIA_rep1.mzML	2298.22	2339.43	-41.2093	FJDTEVLQR	FJDTEVLQR	(N(N(H(H(N(H(A))))(H(N(H(A)))))))	A(2)H(5)N(4)	2	3	1109.45	1845640	1.54779e+07	sp|P43251|BTD_HUMAN	150	0.0380379	0.00359718
20200615_serum_NGlycP_1hDIA_rep2.mzML	2303.06	2340.26	-37.1975	FJDTEVLQR	FJDTEVLQR	(N(N(H(H(N(H(A))))(H(N(H(A)))))))	A(2)H(5)N(4)	2	3	1109.45	1952580	1.59103e+07	sp|P43251|BTD_HUMAN	150	0.0066172	0.00359718
20200615_serum_NGlycP_1hDIA_rep3.mzML	2300.42	2341.05	-40.6313	FJDTEVLQR	FJDTEVLQR	(N(N(H(H(N(H(A))))(H(N(H(A)))))))	A(2)H(5)N(4)	2	3	1109.45	2089530	1.66616e+07	sp|P43251|BTD_HUMAN	150	0.022553	0.00359718
20200615_serum_NGlycP_1hDIA_rep1.mzML	1191.58	1202.45	-10.8713	FJETTEK	FJETTEK	(N(N(H(H(N(H(A))))(H(N(H(A)))))))	A(2)H(5)N(4)	2	3	1025.06	5333320	5.76733e+07	sp|P43652|AFAM_HUMAN	402	0.000636522	0.00157311
20200615_serum_NGlycP_1hDIA_rep2.mzML	1194.05	1201.43	-7.38413	FJETTEK	FJETTEK	(N(N(H(H(N(H(A))))(H(N(H(A)))))))	A(2)H(5)N(4)	2	3	1025.06	5973670	46058461	sp|P43652|AFAM_HUMAN	402	0.000956461	0.00157311
20200615_serum_NGlycP_1hDIA_rep3.mzML	1197.88	1206.37	-8.49065	FJETTEK	FJETTEK	(N(N(H(H(N(H(A))))(H(N(H(A)))))))	A(2)H(5)N(4)	2	3	1025.06	6469580	3.44999e+07	sp|P43652|AFAM_HUMAN	402	0.000643297	0.00157311
20200615_serum_NGlycP_1hDIA_rep2.mzML	1194.1	1190.73	3.3717	FJETTEK	FJETTEK	(N(N(H(H(N(H(A))))(H(N(H(A)))))))	A(2)H(5)N(4)	2	2	1537.09	956276	7.51796e+06	sp|P43652|AFAM_HUMAN	402	0.0206837	0.00157311
20200615_serum_NGlycP_1hDIA_rep3.mzML	1197.31	1195.41	1.90493	FJETTEK	FJETTEK	(N(N(H(H(N(H(A))))(H(N(H(A)))))))	A(2)H(5)N(4)	2	2	1537.09	1021560	5.24679e+06	sp|P43652|AFAM_HUMAN	402	0.00596618	0.00157311
20200615_serum_NGlycP_1hDIA_rep1.mzML	3228.22	3183.88	44.3391	FJLTETSEAEIHQSFQHLLR	FJLTETSEAEIHQSFQHLLR	(N(N(H(H(N(H(A))))(H(N(H(A)))))))	A(2)H(5)N(4)	2	4	1152	1071690	1.87306e+07	sp|P01011|AACT_HUMAN	106	0.0373377	0.000156537
20200615_serum_NGlycP_1hDIA_rep2.mzML	3227.53	3186.58	40.9546	FJLTETSEAEIHQSFQHLLR	FJLTETSEAEIHQSFQHLLR	(N(N(H(H(N(H(A))))(H(N(H(A)))))))	A(2)H(5)N(4)	2	4	1152	1939410	3.0459e+07	sp|P01011|AACT_HUMAN	106	0.000806556	0.000156537
20200615_serum_NGlycP_1hDIA_rep3.mzML	3224.49	3176.41	48.0807	FJLTETSEAEIHQSFQHLLR	FJLTETSEAEIHQSFQHLLR	(N(N(H(H(N(H(A))))(H(N(H(A)))))))	A(2)H(5)N(4)	2	4	1152	1422080	1.81489e+07	sp|P01011|AACT_HUMAN	106	0.0145914	0.000156537
20200615_serum_NGlycP_1hDIA_rep1.mzML	3288.48	3240.22	48.255	FJLTETSEAEIHQSFQHLLR	FJLTETSEAEIHQSFQHLLR	(N(N(H(H(N(H(A))))(H(N(H(A)))(N(H(A)))))))	A(3)H(6)N(5)	2	5	1053.05	1104700	7.00165e+06	sp|P01011|AACT_HUMAN	106	0.0019994	0.00035375
20200615_serum_NGlycP_1hDIA_rep2.mzML	3287.5	3240.52	46.9773	FJLTETSEAEIHQSFQHLLR	FJLTETSEAEIHQSFQHLLR	(N(N(H(H(N(H(A))))(H(N(H(A)))(N(H(A)))))))	A(3)H(6)N(5)	2	5	1053.05	2193770	1.10348e+07	sp|P01011|AACT_HUMAN	106	0.00200134	0.00035375
20200615_serum_NGlycP_1hDIA_rep3.mzML	3286.43	3234.93	51.4951	FJLTETSEAEIHQSFQHLLR	FJLTETSEAEIHQSFQHLLR	(N(N(H(H(N(H(A))))(H(N(H(A)))(N(H(A)))))))	A(3)H(6)N(5)	2	5	1053.05	1927860	8.79302e+06	sp|P01011|AACT_HUMAN	106	0.00200328	0.00035375
20200615_serum_NGlycP_1hDIA_rep3.mzML	3286.23	3218.54	67.6879	FJLTETSEAEIHQSFQHLLR	FJLTETSEAEIHQSFQHLLR	(N(N(H(H(N(F)(H(A))))(H(N(H(A)))(N(H(A)))))))	A(3)F(1)H(6)N(5)	2	5	1082.26	538396	1.36681e+06	sp|P01011|AACT_HUMAN	106	0.0011962	0.0025589
20200615_serum_NGlycP_1hDIA_rep3.mzML	3285.81	3124.75	161.064	FJLTETSEAEIHQSFQHLLR	FJLTETSEAEIHQSFQHLLR	(N(N(H(H)(H(N(H)(F))(N(H)(F))))))	F(2)H(5)N(4)	2	4	1079.48	593404	63976.7	sp|P01011|AACT_HUMAN	106	0.00232151	0.00319068
20200615_serum_NGlycP_1hDIA_rep1.mzML	3227.15	3099.22	127.926	FJLTETSEAEIHQSFQHLLR	FJLTETSEAEIHQSFQHLLR	(N(N(H(H(N(H)(F)))(H(N(F)(H(A)))))))	A(1)F(2)H(5)N(4)	2	4	1152.25	1488410	2.60665e+06	sp|P01011|AACT_HUMAN	106	0.00190528	0.00110854
20200615_serum_NGlycP_1hDIA_rep2.mzML	3228.72	3101.27	127.454	FJLTETSEAEIHQSFQHLLR	FJLTETSEAEIHQSFQHLLR	(N(N(H(H(N(H)(F)))(H(N(F)(H(A)))))))	A(1)F(2)H(5)N(4)	2	4	1152.25	2421120	1.7909e+07	sp|P01011|AACT_HUMAN	106	0.00080948	0.00110854
20200615_serum_NGlycP_1hDIA_rep3.mzML	3224.49	3093.75	130.744	FJLTETSEAEIHQSFQHLLR	FJLTETSEAEIHQSFQHLLR	(N(N(H(H(N(H)(F)))(H(N(F)(H(A)))))))	A(1)F(2)H(5)N(4)	2	4	1152.25	1876740	2.06227e+07	sp|P01011|AACT_HUMAN	106	0.00305106	0.00110854
20200615_serum_NGlycP_1hDIA_rep2.mzML	3228.72	3214.91	13.809	FJLTETSEAEIHQSFQHLLR	FJLTETSEAEIHQSFQHLLR	(N(N(H(H(N(H)(F))(N(H(A))))(H(N(H(A)))(N(H(A)))))))	A(3)F(1)H(7)N(6)	2	5	1155.28	1538750	255927	sp|P01011|AACT_HUMAN	106	0.00818193	0.00087513
20200615_serum_NGlycP_1hDIA_rep1.mzML	3350.32	3332.85	17.4711	FJLTETSEAEIHQSFQHLLR	FJLTETSEAEIHQSFQHLLR	(N(N(H(H(N(H(H)))(N(H(A))))(H(N(H(A)))(N(F)(H(A)))))))	A(3)F(1)H(8)N(6)	2	5	1187.69	791418	625022	sp|P01011|AACT_HUMAN	106	0.00484053	0.000285324
20200615_serum_NGlycP_1hDIA_rep2.mzML	3348.66	3334.66	13.999	FJLTETSEAEIHQSFQHLLR	FJLTETSEAEIHQSFQHLLR	(N(N(H(H(N(H(H)))(N(H(A))))(H(N(H(A)))(N(F)(H(A)))))))	A(3)F(1)H(8)N(6)	2	5	1187.69	732708	1.65747e+06	sp|P01011|AACT_HUMAN	106	0.0426916	0.000285324
20200615_serum_NGlycP_1hDIA_rep3.mzML	3286.9	3165.51	121.386	FJLTETSEAEIHQSFQHLLR	FJLTETSEAEIHQSFQHLLR	(N(N(H(H(N(H))(N(H(A))))(H(N(H))(N(H(A)))))))	A(2)H(7)N(6)	2	4	1334.56	1422020	134926	sp|P01011|AACT_HUMAN	106	0.00127304	0.000255202
20200615_serum_NGlycP_1hDIA_rep1.mzML	1349.96	1354.56	-4.60276	FLNJGTCTAEGK	FLNJGTC[160]TAEGK	(N(N(H(H(N(H)))(H(N(H(A)))))))	A(1)H(5)N(4)	4	3	1075.76	2753660	3.49566e+07	sp|P05156|CFAI_HUMAN	103	0.000631143	0.00065616
20200615_serum_NGlycP_1hDIA_rep2.mzML	1346.7	1352.89	-6.18646	FLNJGTCTAEGK	FLNJGTC[160]TAEGK	(N(N(H(H(N(H)))(H(N(H(A)))))))	A(1)H(5)N(4)	4	3	1075.76	4674190	4.19609e+07	sp|P05156|CFAI_HUMAN	103	0.000628466	0.00065616
20200615_serum_NGlycP_1hDIA_rep3.mzML	1350.03	1356.07	-6.0364	FLNJGTCTAEGK	FLNJGTC[160]TAEGK	(N(N(H(H(N(H)))(H(N(H(A)))))))	A(1)H(5)N(4)	4	3	1075.76	5575190	54394806	sp|P05156|CFAI_HUMAN	103	0.000637877	0.00065616
20200615_serum_NGlycP_1hDIA_rep1.mzML	1349.11	1358.38	-9.27398	FLNJGTCTAEGK	FLNJGTC[160]TAEGK	(N(N(H(H(N(H)))(H(N(H(A)))))))	A(1)H(5)N(4)	4	2	1613.14	235731	2.85957e+06	sp|P05156|CFAI_HUMAN	103	0.00662827	0.00065616
20200615_serum_NGlycP_1hDIA_rep3.mzML	1350.03	1359.82	-9.79235	FLNJGTCTAEGK	FLNJGTC[160]TAEGK	(N(N(H(H(N(H)))(H(N(H(A)))))))	A(1)H(5)N(4)	4	2	1613.14	306481	3.60382e+06	sp|P05156|CFAI_HUMAN	103	0.0399016	0.00065616
20200615_serum_NGlycP_1hDIA_rep1.mzML	1349.96	1347.22	2.7386	FLNJGTCTAEGK	FLNJGTC[160]TAEGK	(N(N(H(H(H))(H(N(H))(N(H)(F))))))	F(1)H(6)N(4)	4	3	1081.43	3044900	4.41577e+06	sp|P05156|CFAI_HUMAN	103	0.000629806	0.000918585
20200615_serum_NGlycP_1hDIA_rep2.mzML	1346.89	1345.42	1.47376	FLNJGTCTAEGK	FLNJGTC[160]TAEGK	(N(N(H(H(H))(H(N(H))(N(H)(F))))))	F(1)H(6)N(4)	4	3	1081.43	4799540	4.16902e+06	sp|P05156|CFAI_HUMAN	103	0.000627123	0.000918585
20200615_serum_NGlycP_1hDIA_rep3.mzML	1349.43	1348.92	0.509693	FLNJGTCTAEGK	FLNJGTC[160]TAEGK	(N(N(H(H(H))(H(N(H))(N(H)(F))))))	F(1)H(6)N(4)	4	3	1081.43	5759420	6.26368e+06	sp|P05156|CFAI_HUMAN	103	0.000640582	0.000918585
20200615_serum_NGlycP_1hDIA_rep1.mzML	1665.02	1700.39	-35.3707	FLNJGTCTAEGK	FLNJGTC[160]TAEGK	(N(F)(N(H(H(N(H(H))))(H(N(H(A)))))))	A(1)F(1)H(6)N(4)	4	3	1178.47	10487600	7.50912e+06	sp|P05156|CFAI_HUMAN	103	0.00029419	0.00139018
20200615_serum_NGlycP_1hDIA_rep2.mzML	1671.3	1705	-33.7014	FLNJGTCTAEGK	FLNJGTC[160]TAEGK	(N(N(H(H(N(H(H))))(H(N(F)(H(A)))))))	A(1)F(1)H(6)N(4)	4	3	1178.47	11301100	8.3832e+06	sp|P05156|CFAI_HUMAN	103	0.000465421	0.00139018
20200615_serum_NGlycP_1hDIA_rep3.mzML	1671.48	1706.04	-34.5563	FLNJGTCTAEGK	FLNJGTC[160]TAEGK	(N(N(H(H(N(H(H))))(H(N(F)(H(A)))))))	A(1)F(1)H(6)N(4)	4	3	1178.47	11870900	8727173	sp|P05156|CFAI_HUMAN	103	0.000390119	0.00139018
20200615_serum_NGlycP_1hDIA_rep1.mzML	1665.02	1691.72	-26.7049	FLNJGTCTAEGK	FLNJGTC[160]TAEGK	(N(N(H(H(N(H(A))))(H(N(H(A)))))))	A(2)H(5)N(4)	4	3	1172.8	11058900	1.00228e+08	sp|P05156|CFAI_HUMAN	103	0.0010627	0.000543209
20200615_serum_NGlycP_1hDIA_rep2.mzML	1671.04	1696.64	-25.5983	FLNJGTCTAEGK	FLNJGTC[160]TAEGK	(N(N(H(H(N(H(A))))(H(N(H(A)))))))	A(2)H(5)N(4)	4	3	1172.8	11371400	1.06624e+08	sp|P05156|CFAI_HUMAN	103	0.000466653	0.000543209
20200615_serum_NGlycP_1hDIA_rep3.mzML	1671.48	1697.27	-25.7851	FLNJGTCTAEGK	FLNJGTC[160]TAEGK	(N(N(H(H(N(H(A))))(H(N(H(A)))))))	A(2)H(5)N(4)	4	3	1172.8	12054400	1.34547e+08	sp|P05156|CFAI_HUMAN	103	0.000391372	0.000543209
20200615_serum_NGlycP_1hDIA_rep2.mzML	1671.3	1708.41	-37.1071	FLNJGTCTAEGK	FLNJGTC[160]TAEGK	(N(F)(N(H(H(N(H(F))))(H(N(H(H)(F)))))))	F(3)H(6)N(4)	4	3	1178.8	11817500	9.01332e+06	sp|P05156|CFAI_HUMAN	103	0.00806681	0.0012408
20200615_serum_NGlycP_1hDIA_rep1.mzML	1978.74	1965.01	13.7306	FSDGLESJSSTQFEVK	FSDGLESJSSTQFEVK	(N(N(H(H(H))(H(H(H(H)))))))	H(7)N(2)	8	3	1105.79	2983170	5.3222e+06	sp|P0C0L4|CO4A_HUMAN/sp|P0C0L5|CO4B_HUMAN	226/226	0.0297091	0.00197365
20200615_serum_NGlycP_1hDIA_rep2.mzML	1987.76	1972.74	15.0169	FSDGLESJSSTQFEVK	FSDGLESJSSTQFEVK	(N(N(H(H(H))(H(H(H(H)))))))	H(7)N(2)	8	3	1105.79	2692480	4.5378e+06	sp|P0C0L4|CO4A_HUMAN/sp|P0C0L5|CO4B_HUMAN	226/226	0.00618851	0.00197365
20200615_serum_NGlycP_1hDIA_rep3.mzML	1982.51	1973.22	9.29491	FSDGLESJSSTQFEVK	FSDGLESJSSTQFEVK	(N(N(H(H(H))(H(H(H(H)))))))	H(7)N(2)	8	3	1105.79	3240960	7633398	sp|P0C0L4|CO4A_HUMAN/sp|P0C0L5|CO4B_HUMAN	226/226	0.000305379	0.00197365
20200615_serum_NGlycP_1hDIA_rep1.mzML	1964.68	1956.57	8.10814	FSDGLESJSSTQFEVK	FSDGLESJSSTQFEVK	(N(N(H(H(H))(H(H)(H)(H(H))))))	H(8)N(2)	8	3	1159.8	13108100	3.08166e+07	sp|P0C0L4|CO4A_HUMAN/sp|P0C0L5|CO4B_HUMAN	226/226	0.00120267	0.000778058
20200615_serum_NGlycP_1hDIA_rep2.mzML	1974.49	1964.29	10.2012	FSDGLESJSSTQFEVK	FSDGLESJSSTQFEVK	(N(N(H(H(H))(H(H)(H)(H(H))))))	H(8)N(2)	8	3	1159.8	12031200	2.98973e+07	sp|P0C0L4|CO4A_HUMAN/sp|P0C0L5|CO4B_HUMAN	226/226	0.000576967	0.000778058
20200615_serum_NGlycP_1hDIA_rep3.mzML	1971.16	1965.07	6.09432	FSDGLESJSSTQFEVK	FSDGLESJSSTQFEVK	(N(N(H(H(H))(H(H)(H)(H(H))))))	H(8)N(2)	8	3	1159.8	12042400	3.66859e+07	sp|P0C0L4|CO4A_HUMAN/sp|P0C0L5|CO4B_HUMAN	226/226	0.00725965	0.000778058
20200615_serum_NGlycP_1hDIA_rep1.mzML	1956.87	1950.21	6.65826	FSDGLESJSSTQFEVK	FSDGLESJSSTQFEVK	(N(N(H(H(H(H)))(H(H)(H(H(H)))))))	H(9)N(2)	8	3	1213.82	9880710	1.04751e+08	sp|P0C0L4|CO4A_HUMAN/sp|P0C0L5|CO4B_HUMAN	226/226	5.61105e-05	0.000881383
20200615_serum_NGlycP_1hDIA_rep2.mzML	1964.86	1957.93	6.92861	FSDGLESJSSTQFEVK	FSDGLESJSSTQFEVK	(N(N(H(H(H(H)))(H(H)(H(H(H)))))))	H(9)N(2)	8	3	1213.82	9881290	104608375	sp|P0C0L4|CO4A_HUMAN/sp|P0C0L5|CO4B_HUMAN	226/226	7.23889e-05	0.000881383
20200615_serum_NGlycP_1hDIA_rep3.mzML	1964.63	1958.93	5.70298	FSDGLESJSSTQFEVK	FSDGLESJSSTQFEVK	(N(N(H(H(H(H)))(H(H)(H(H(H)))))))	H(9)N(2)	8	3	1213.82	11510100	119796730	sp|P0C0L4|CO4A_HUMAN/sp|P0C0L5|CO4B_HUMAN	226/226	7.16805e-05	0.000881383
20200615_serum_NGlycP_1hDIA_rep1.mzML	1949.82	1946.57	3.25267	FSDGLESJSSTQFEVK	FSDGLESJSSTQFEVK	(N(N(H(H(H(H(H))))(H(H)(H(H(H)))))))	H(10)N(2)	8	3	1267.84	4529270	1.13751e+07	sp|P0C0L4|CO4A_HUMAN/sp|P0C0L5|CO4B_HUMAN	226/226	0.00900798	0.0020774
20200615_serum_NGlycP_1hDIA_rep2.mzML	1956.49	1954.25	2.24263	FSDGLESJSSTQFEVK	FSDGLESJSSTQFEVK	(N(N(H(H(H(H(H))))(H(H)(H(H(H)))))))	H(10)N(2)	8	3	1267.84	4943720	13051817	sp|P0C0L4|CO4A_HUMAN/sp|P0C0L5|CO4B_HUMAN	226/226	0.000118976	0.0020774
20200615_serum_NGlycP_1hDIA_rep3.mzML	1956.68	1955.39	1.28727	FSDGLESJSSTQFEVK	FSDGLESJSSTQFEVK	(N(N(H(H(H(H(H))))(H(H)(H(H(H)))))))	H(10)N(2)	8	3	1267.84	5175440	1.35144e+07	sp|P0C0L4|CO4A_HUMAN/sp|P0C0L5|CO4B_HUMAN	226/226	0.000513048	0.0020774
20200615_serum_NGlycP_1hDIA_rep1.mzML	3411.04	3342.75	68.2945	GFGVAIVGJYTAALPTEAALR	GFGVAIVGJYTAALPTEAALR	(N(N(H(H(N(H(A))))(H(N(H(A)))))))	A(2)H(5)N(4)	9	4	1074.73	576462	5127180	sp|Q96PD5|PGRP2_HUMAN	485	0.00206816	0.000262702
20200615_serum_NGlycP_1hDIA_rep2.mzML	3411.32	3344.6	66.719	GFGVAIVGJYTAALPTEAALR	GFGVAIVGJYTAALPTEAALR	(N(N(H(H(N(H(A))))(H(N(H(A)))))))	A(2)H(5)N(4)	9	4	1074.73	1115270	4.05861e+06	sp|Q96PD5|PGRP2_HUMAN	485	0.00206616	0.000262702
20200615_serum_NGlycP_1hDIA_rep1.mzML	818.326	803.069	15.2572	GHVJITR	GHVJITR	(N(N(H(H(N(H)))(H(N(H(A)))))))	A(1)H(5)N(4)	4	3	904.045	5024730	3.04066e+07	sp|P00734|THRB_HUMAN	121	0.000217001	0.000406513
20200615_serum_NGlycP_1hDIA_rep2.mzML	830.689	803.63	27.0595	GHVJITR	GHVJITR	(N(N(H(H(N(H)))(H(N(H(A)))))))	A(1)H(5)N(4)	4	3	904.045	4408470	2.65754e+07	sp|P00734|THRB_HUMAN	121	1.40024e-06	0.000406513
20200615_serum_NGlycP_1hDIA_rep3.mzML	831.488	803.888	27.6005	GHVJITR	GHVJITR	(N(N(H(H(N(H)))(H(N(H(A)))))))	A(1)H(5)N(4)	4	3	904.045	4573080	2.65621e+07	sp|P00734|THRB_HUMAN	121	9.59084e-07	0.000406513
20200615_serum_NGlycP_1hDIA_rep1.mzML	831.596	789.906	41.69	GHVJITR	GHVJITR	(N(N(H(H(N(H)))(H(N(H(A)))))))	A(1)H(5)N(4)	4	2	1355.56	687948	9.63033e+06	sp|P00734|THRB_HUMAN	121	0.0100457	0.000406513
20200615_serum_NGlycP_1hDIA_rep2.mzML	806.192	790.856	15.3365	GHVJITR	GHVJITR	(N(N(H(H(N(H)))(H(N(H(A)))))))	A(1)H(5)N(4)	4	2	1355.56	857606	9.59906e+06	sp|P00734|THRB_HUMAN	121	0.00198204	0.000406513
20200615_serum_NGlycP_1hDIA_rep3.mzML	833.266	790.404	42.8623	GHVJITR	GHVJITR	(N(N(H(H(N(H)))(H(N(H(A)))))))	A(1)H(5)N(4)	4	2	1355.56	842036	9.15266e+06	sp|P00734|THRB_HUMAN	121	0.000358899	0.000406513
20200615_serum_NGlycP_1hDIA_rep1.mzML	2419.7	2448.51	-28.8127	GLJVTLSSTGR	GLJVTLSSTGR	(N(N(H(H(N(H(A))))(H(N(H(A)))))))	A(2)H(5)N(4)	3	3	1103.8	57667300	346591388	sp|P0C0L4|CO4A_HUMAN/sp|P0C0L5|CO4B_HUMAN	1328/1328	0.00056765	0.000512391
20200615_serum_NGlycP_1hDIA_rep2.mzML	2424.73	2452.89	-28.1575	GLJVTLSSTGR	GLJVTLSSTGR	(N(N(H(H(N(H(A))))(H(N(H(A)))))))	A(2)H(5)N(4)	3	3	1103.8	65343300	4.8617e+08	sp|P0C0L4|CO4A_HUMAN/sp|P0C0L5|CO4B_HUMAN	1328/1328	0.0035231	0.000512391
20200615_serum_NGlycP_1hDIA_rep3.mzML	2424.94	2450.68	-25.738	GLJVTLSSTGR	GLJVTLSSTGR	(N(N(H(H(N(H(A))))(H(N(H(A)))))))	A(2)H(5)N(4)	3	3	1103.8	45675300	340857399	sp|P0C0L4|CO4A_HUMAN/sp|P0C0L5|CO4B_HUMAN	1328/1328	0.000429306	0.000512391
20200615_serum_NGlycP_1hDIA_rep1.mzML	1995.71	1987.51	8.20105	GLJVTLSSTGR	GLJVTLSSTGR	(N(N(H(H(N(H)))(H(N(H(A)))))))	A(1)H(5)N(4)	3	3	1006.77	8278580	5.29336e+07	sp|P0C0L4|CO4A_HUMAN/sp|P0C0L5|CO4B_HUMAN	1328/1328	4.6003e-06	0.00250476
20200615_serum_NGlycP_1hDIA_rep2.mzML	2002.64	1994.85	7.79114	GLJVTLSSTGR	GLJVTLSSTGR	(N(N(H(H(N(H)))(H(N(H(A)))))))	A(1)H(5)N(4)	3	3	1006.77	9347440	53670878	sp|P0C0L4|CO4A_HUMAN/sp|P0C0L5|CO4B_HUMAN	1328/1328	4.73285e-06	0.00250476
20200615_serum_NGlycP_1hDIA_rep3.mzML	2000.81	1994.68	6.12847	GLJVTLSSTGR	GLJVTLSSTGR	(N(N(H(H(N(H)))(H(N(H(A)))))))	A(1)H(5)N(4)	3	3	1006.77	10479600	69572212	sp|P0C0L4|CO4A_HUMAN/sp|P0C0L5|CO4B_HUMAN	1328/1328	6.399e-05	0.00250476
20200615_serum_NGlycP_1hDIA_rep1.mzML	1995.71	1998.32	-2.60595	GLJVTLSSTGR	GLJVTLSSTGR	(N(N(H(H(H))(H(N(H))(N(H)(F))))))	F(1)H(6)N(4)	3	3	1012.44	7224390	11304419	sp|P0C0L4|CO4A_HUMAN/sp|P0C0L5|CO4B_HUMAN	1328/1328	0.00621943	0.00248938
20200615_serum_NGlycP_1hDIA_rep2.mzML	2002.64	2005.08	-2.43845	GLJVTLSSTGR	GLJVTLSSTGR	(N(F)(N(H(H(N(H)))(H(H(N(H)))))))	F(1)H(6)N(4)	3	3	1012.44	8545010	1.28873e+07	sp|P0C0L4|CO4A_HUMAN/sp|P0C0L5|CO4B_HUMAN	1328/1328	0.0189092	0.00248938
20200615_serum_NGlycP_1hDIA_rep1.mzML	1652.33	1609.91	42.4219	GLJVTLSSTGR	GLJVTLSSTGR	(N(F)(N(H(N)(H(N(H)))(H(N(H))))))	F(1)H(5)N(5)	3	3	1026.11	777206	1.77702e+07	sp|P0C0L4|CO4A_HUMAN/sp|P0C0L5|CO4B_HUMAN	1328/1328	0.00318559	0.00743766
20200615_serum_NGlycP_1hDIA_rep2.mzML	1658.05	1616.15	41.8996	GLJVTLSSTGR	GLJVTLSSTGR	(N(F)(N(H(N)(H(N(H)))(H(N(H))))))	F(1)H(5)N(5)	3	3	1026.11	784239	2.02502e+07	sp|P0C0L4|CO4A_HUMAN/sp|P0C0L5|CO4B_HUMAN	1328/1328	0.00362066	0.00743766
20200615_serum_NGlycP_1hDIA_rep3.mzML	1655.34	1614.78	40.5636	GLJVTLSSTGR	GLJVTLSSTGR	(N(F)(N(H(N)(H(N(H)))(H(N(H))))))	F(1)H(5)N(5)	3	3	1026.11	929720	1.07457e+07	sp|P0C0L4|CO4A_HUMAN/sp|P0C0L5|CO4B_HUMAN	1328/1328	2.16417e-05	0.00743766
20200615_serum_NGlycP_1hDIA_rep1.mzML	2419.69	2453.77	-34.0758	GLJVTLSSTGR	GLJVTLSSTGR	(N(N(H(H(N(H(H))))(H(N(F)(H(A)))))))	A(1)F(1)H(6)N(4)	3	3	1109.47	51789100	2.1486e+07	sp|P0C0L4|CO4A_HUMAN/sp|P0C0L5|CO4B_HUMAN	1328/1328	0.000563671	0.000647202
20200615_serum_NGlycP_1hDIA_rep2.mzML	2424.73	2458.27	-33.5405	GLJVTLSSTGR	GLJVTLSSTGR	(N(N(H(H(H))(H(N(H))(N(F)(H(A)))))))	A(1)F(1)H(6)N(4)	3	3	1109.47	56549000	2.40945e+07	sp|P0C0L4|CO4A_HUMAN/sp|P0C0L5|CO4B_HUMAN	1328/1328	0.000195886	0.000647202
20200615_serum_NGlycP_1hDIA_rep3.mzML	2424.87	2455.81	-30.944	GLJVTLSSTGR	GLJVTLSSTGR	(N(N(H(H(N(H(H))))(H(N(F)(H(A)))))))	A(1)F(1)H(6)N(4)	3	3	1109.47	41859000	2.0312e+07	sp|P0C0L4|CO4A_HUMAN/sp|P0C0L5|CO4B_HUMAN	1328/1328	0.0004281	0.000647202
20200615_serum_NGlycP_1hDIA_rep1.mzML	2663.62	2667.89	-4.26803	GLTFQQJASSMCVPDQDTAIR	GLTFQQJASSMC[160]VPDQDTAIR	(N(N(H(H(N(H)))(H(N(H(A)))))))	A(1)H(5)N(4)	7	4	1063.94	905588	2.31927e+06	sp|P01871|IGHM_HUMAN/sp|P0DOX6|IGM_HUMAN	209/332	0.00476841	0.00476877
20200615_serum_NGlycP_1hDIA_rep2.mzML	2665.45	2668.86	-3.40897	GLTFQQJASSMCVPDQDTAIR	GLTFQQJASSMC[160]VPDQDTAIR	(N(N(H(H(N(H)))(H(N(H(A)))))))	A(1)H(5)N(4)	7	4	1063.94	785261	2.25578e+06	sp|P01871|IGHM_HUMAN/sp|P0DOX6|IGM_HUMAN	209/332	0.00176434	0.00476877
20200615_serum_NGlycP_1hDIA_rep3.mzML	2661.15	2663	-1.84875	GLTFQQJASSMCVPDQDTAIR	GLTFQQJASSMC[160]VPDQDTAIR	(N(N(H(H(N(H)))(H(N(H(A)))))))	A(1)H(5)N(4)	7	4	1063.94	852621	1802915	sp|P01871|IGHM_HUMAN/sp|P0DOX6|IGM_HUMAN	209/332	0.00177682	0.00476877
20200615_serum_NGlycP_1hDIA_rep2.mzML	2369.76	2433.7	-63.9371	GLTFQQJASSMCVPDQDTAIR	GLTFQQJASSMC[160]VPDQDTAIR	(N(N(H(H(N(H)))(H(N(H(N(H))))))))	H(6)N(5)	7	4	1082.45	1208410	46580.6	sp|P01871|IGHM_HUMAN/sp|P0DOX6|IGM_HUMAN	209/332	0.0091748	0.0058873
20200615_serum_NGlycP_1hDIA_rep3.mzML	2366.99	2432.41	-65.4167	GLTFQQJASSMCVPDQDTAIR	GLTFQQJASSMC[160]VPDQDTAIR	(N(N(H(H(N(H)))(H(N(H(N(H))))))))	H(6)N(5)	7	4	1082.45	1227610	1.7259e+06	sp|P01871|IGHM_HUMAN/sp|P0DOX6|IGM_HUMAN	209/332	0.0376589	0.0058873
20200615_serum_NGlycP_1hDIA_rep1.mzML	2640.99	2642.88	-1.88751	GLTFQQJASSMCVPDQDTAIR	GLTFQQJASSMC[160]VPDQDTAIR	(N(F)(N(H(N)(H(N(H(H))))(H(N(F)(H(H)))))))	F(2)H(7)N(5)	7	4	1196	5180370	5.4743e+06	sp|P01871|IGHM_HUMAN/sp|P0DOX6|IGM_HUMAN	209/332	0.0267823	0.00949815
20200615_serum_NGlycP_1hDIA_rep2.mzML	2644.2	2645.41	-1.21041	GLTFQQJASSMCVPDQDTAIR	GLTFQQJASSMC[160]VPDQDTAIR	(N(F)(N(H(N)(H(N(H(H))))(H(N(F)(H(H)))))))	F(2)H(7)N(5)	7	4	1196	4445340	3.78263e+06	sp|P01871|IGHM_HUMAN/sp|P0DOX6|IGM_HUMAN	209/332	0.0169754	0.00949815
20200615_serum_NGlycP_1hDIA_rep3.mzML	2638.51	2639.69	-1.18419	GLTFQQJASSMCVPDQDTAIR	GLTFQQJASSMC[160]VPDQDTAIR	(N(F)(N(H(N)(H(N(H(H))))(H(N(F)(H(H)))))))	F(2)H(7)N(5)	7	4	1196	3682110	5.44629e+06	sp|P01871|IGHM_HUMAN/sp|P0DOX6|IGM_HUMAN	209/332	0.00302856	0.00949815
20200615_serum_NGlycP_1hDIA_rep2.mzML	2331	2329.14	1.85998	GLTFQQJASSMCVPDQDTAIR	GLTFQQJASSM[147]C[160]VPDQDTAIR	(N(F)(N(H(N)(H(N(H)))(H(N(H(A)))))))	A(1)F(1)H(5)N(5)	7	4	1155.23	4226520	5.90935e+06	sp|P01871|IGHM_HUMAN/sp|P0DOX6|IGM_HUMAN	209/332	0.00733534	0.00605188
20200615_serum_NGlycP_1hDIA_rep3.mzML	2333.33	2329.17	4.16005	GLTFQQJASSMCVPDQDTAIR	GLTFQQJASSM[147]C[160]VPDQDTAIR	(N(F)(N(H(N)(H(N(H)))(H(N(H(A)))))))	A(1)F(1)H(5)N(5)	7	4	1155.23	3292340	6.35105e+06	sp|P01871|IGHM_HUMAN/sp|P0DOX6|IGM_HUMAN	209/332	0.00150885	0.00605188
20200615_serum_NGlycP_1hDIA_rep2.mzML	2330.93	2335.2	-4.27426	GLTFQQJASSMCVPDQDTAIR	GLTFQQJASSM[147]C[160]VPDQDTAIR	(N(F)(N(H(H(H))(H(N(H))(N(H(A)))))))	A(1)F(1)H(6)N(4)	7	4	1144.97	4212100	255037	sp|P01871|IGHM_HUMAN/sp|P0DOX6|IGM_HUMAN	209/332	0.00237581	0.00711903
20200615_serum_NGlycP_1hDIA_rep1.mzML	2332.03	2330.58	1.44761	GLTFQQJASSMCVPDQDTAIR	GLTFQQJASSM[147]C[160]VPDQDTAIR	(N(F)(N(H(N)(H(N(H)))(H(N(H(A)))))))	A(1)F(1)H(5)N(5)	7	3	1539.97	1368450	4.37421e+06	sp|P01871|IGHM_HUMAN/sp|P0DOX6|IGM_HUMAN	209/332	0.00582795	0.00881422
20200615_serum_NGlycP_1hDIA_rep1.mzML	1285.3	1278.51	6.78553	GNVAVTVSGHTCQHWSAQTPHTHJR	GNVAVTVSGHTC[160]QHWSAQTPHTHJR	(N(N(H(H(N(H(A))))(H(N(H(A)))))))	A(2)H(5)N(4)	24	5	998.22	1445480	9.32952e+06	sp|P00747|PLMN_HUMAN	308	0.00201685	0.000456367
20200615_serum_NGlycP_1hDIA_rep2.mzML	1277.65	1277.11	0.541964	GNVAVTVSGHTCQHWSAQTPHTHJR	GNVAVTVSGHTC[160]QHWSAQTPHTHJR	(N(N(H(H(N(H(A))))(H(N(H(A)))))))	A(2)H(5)N(4)	24	5	998.22	1103510	5882008	sp|P00747|PLMN_HUMAN	308	0.00617826	0.000456367
20200615_serum_NGlycP_1hDIA_rep1.mzML	1285.45	1292.81	-7.36147	GNVAVTVSGHTCQHWSAQTPHTHJR	GNVAVTVSGHTC[160]QHWSAQTPHTHJR	(N(N(H(H(N(H(A))))(H(N(H(A)))))))	A(2)H(5)N(4)	24	4	1247.52	1342770	1.34355e+07	sp|P00747|PLMN_HUMAN	308	0.00137456	0.000456367
20200615_serum_NGlycP_1hDIA_rep1.mzML	1496.09	1524.08	-27.987	GTAJTTTAGVPCQR	GTAJTTTAGVPC[160]QR	(N(N(H(H(N(H(A))))(H(N(H(A)))))))	A(2)H(5)N(4)	4	3	1213.49	1664430	1.98991e+07	sp|P26927|HGFL_HUMAN	296	0.0473828	0.00219665
20200615_serum_NGlycP_1hDIA_rep2.mzML	1501.77	1530.33	-28.5647	GTAJTTTAGVPCQR	GTAJTTTAGVPC[160]QR	(N(N(H(H(N(H(A))))(H(N(H(A)))))))	A(2)H(5)N(4)	4	3	1213.49	1111790	2.45259e+07	sp|P26927|HGFL_HUMAN	296	0.000247713	0.00219665
20200615_serum_NGlycP_1hDIA_rep3.mzML	1502.48	1530.09	-27.6066	GTAJTTTAGVPCQR	GTAJTTTAGVPC[160]QR	(N(N(H(H(N(H(A))))(H(N(H(A)))))))	A(2)H(5)N(4)	4	3	1213.49	1232670	2.04361e+07	sp|P26927|HGFL_HUMAN	296	0.00199746	0.00219665
20200615_serum_NGlycP_1hDIA_rep1.mzML	1655.49	1646.34	9.15083	GVNFJVSK	GVNFJVSK	(N(N(H(H(N(H)))(H(N(H(A)))))))	A(1)H(5)N(4)	5	3	926.716	1811010	2.67751e+07	sp|P03952|KLKB1_HUMAN	127	0.00197062	0.00287596
20200615_serum_NGlycP_1hDIA_rep2.mzML	1662.16	1651.64	10.5194	GVNFJVSK	GVNFJVSK	(N(N(H(H(N(H)))(H(N(H(A)))))))	A(1)H(5)N(4)	5	3	926.716	2315450	2.15949e+07	sp|P03952|KLKB1_HUMAN	127	0.000109549	0.00287596
20200615_serum_NGlycP_1hDIA_rep3.mzML	1659.41	1650.72	8.69103	GVNFJVSK	GVNFJVSK	(N(N(H(H(N(H)))(H(N(H(A)))))))	A(1)H(5)N(4)	5	3	926.716	2357570	39700605	sp|P03952|KLKB1_HUMAN	127	0.00158032	0.00287596
20200615_serum_NGlycP_1hDIA_rep1.mzML	1656.14	1649.91	6.23253	GVNFJVSK	GVNFJVSK	(N(N(H(H(N(H)))(H(N(H(A)))))))	A(1)H(5)N(4)	5	2	1389.57	2082980	2.69048e+07	sp|P03952|KLKB1_HUMAN	127	0.000537526	0.00287596
20200615_serum_NGlycP_1hDIA_rep2.mzML	1661.81	1655.18	6.63068	GVNFJVSK	GVNFJVSK	(N(N(H(H(N(H)))(H(N(H(A)))))))	A(1)H(5)N(4)	5	2	1389.57	2068900	2.94586e+07	sp|P03952|KLKB1_HUMAN	127	0.0151764	0.00287596
20200615_serum_NGlycP_1hDIA_rep3.mzML	1659.92	1654.33	5.5866	GVNFJVSK	GVNFJVSK	(N(N(H(H(N(H)))(H(N(H(A)))))))	A(1)H(5)N(4)	5	2	1389.57	2608040	4.05719e+07	sp|P03952|KLKB1_HUMAN	127	2.09367e-05	0.00287596
20200615_serum_NGlycP_1hDIA_rep1.mzML	2069.67	2112.49	-42.8247	GVNFJVSK	GVNFJVSK	(N(N(H(H(N(H(A))))(H(N(H(A)))))))	A(2)H(5)N(4)	5	3	1023.75	3418480	4.7083e+07	sp|P03952|KLKB1_HUMAN	127	0.000632483	0.00187785
20200615_serum_NGlycP_1hDIA_rep2.mzML	2075.2	2118.6	-43.3951	GVNFJVSK	GVNFJVSK	(N(N(H(H(N(H(A))))(H(N(H(A)))))))	A(2)H(5)N(4)	5	3	1023.75	3641210	6.39851e+07	sp|P03952|KLKB1_HUMAN	127	0.000731665	0.00187785
20200615_serum_NGlycP_1hDIA_rep3.mzML	2074.85	2115.19	-40.3432	GVNFJVSK	GVNFJVSK	(N(N(H(H(N(H(A))))(H(N(H(A)))))))	A(2)H(5)N(4)	5	3	1023.75	3005870	5.43124e+07	sp|P03952|KLKB1_HUMAN	127	0.000803624	0.00187785
20200615_serum_NGlycP_1hDIA_rep1.mzML	2069.98	2112.02	-42.0421	GVNFJVSK	GVNFJVSK	(N(N(H(H(N(H(A))))(H(N(H(A)))))))	A(2)H(5)N(4)	5	2	1535.12	840263	8.87517e+06	sp|P03952|KLKB1_HUMAN	127	1.48598e-05	0.00187785
20200615_serum_NGlycP_1hDIA_rep2.mzML	2075.34	2118.1	-42.763	GVNFJVSK	GVNFJVSK	(N(N(H(H(N(H(A))))(H(N(H(A)))))))	A(2)H(5)N(4)	5	2	1535.12	1126090	2.04422e+07	sp|P03952|KLKB1_HUMAN	127	0.0134499	0.00187785
20200615_serum_NGlycP_1hDIA_rep3.mzML	2075.32	2114.7	-39.3804	GVNFJVSK	GVNFJVSK	(N(N(H(H(N(H(A))))(H(N(H(A)))))))	A(2)H(5)N(4)	5	2	1535.12	1085080	1.40997e+07	sp|P03952|KLKB1_HUMAN	127	0.0016301	0.00187785
20200615_serum_NGlycP_1hDIA_rep1.mzML	2408.11	2407.69	0.424883	HAJWTLTPLK	HAJWTLTPLK	(N(N(H(N)(H(H))(H(N(H(A(A))))))))	A(2)H(5)N(4)	3	4	847.11	3201520	1.01592e+07	sp|P27169|PON1_HUMAN	253	0.000198968	0.00170307
20200615_serum_NGlycP_1hDIA_rep2.mzML	2410.38	2410.46	-0.077706	HAJWTLTPLK	HAJWTLTPLK	(N(N(H(H(N(H(A))))(H(N(H(A)))))))	A(2)H(5)N(4)	3	4	847.11	3519730	8378294	sp|P27169|PON1_HUMAN	253	0.000366251	0.00170307
20200615_serum_NGlycP_1hDIA_rep3.mzML	2410.78	2410.45	0.334891	HAJWTLTPLK	HAJWTLTPLK	(N(N(H(H(N(H(A))))(H(N(H(A)))))))	A(2)H(5)N(4)	3	4	847.11	2772640	9157775	sp|P27169|PON1_HUMAN	253	0.000704189	0.00170307
20200615_serum_NGlycP_1hDIA_rep1.mzML	2407.49	2409.98	-2.48793	HAJWTLTPLK	HAJWTLTPLK	(N(N(H(N)(H(H))(H(N(H(A(A))))))))	A(2)H(5)N(4)	3	3	1129.15	44029300	3.3821e+08	sp|P27169|PON1_HUMAN	253	0.000554451	0.00170307
20200615_serum_NGlycP_1hDIA_rep2.mzML	2409.96	2412.87	-2.912	HAJWTLTPLK	HAJWTLTPLK	(N(N(H(H(N(H(A))))(H(N(H(A)))))))	A(2)H(5)N(4)	3	3	1129.15	53752400	3.78681e+08	sp|P27169|PON1_HUMAN	253	0.000401313	0.00170307
20200615_serum_NGlycP_1hDIA_rep3.mzML	2411.03	2412.73	-1.6972	HAJWTLTPLK	HAJWTLTPLK	(N(N(H(H(N(H(A))))(H(N(H(A)))))))	A(2)H(5)N(4)	3	3	1129.15	43378300	3.32406e+08	sp|P27169|PON1_HUMAN	253	0.000398842	0.00170307
20200615_serum_NGlycP_1hDIA_rep1.mzML	2052.38	2054.76	-2.37509	HAJWTLTPLK	HAJWTLTPLK	(N(N(H(H)(H(N(H(A)))))))	A(1)H(4)N(3)	3	3	910.402	9710890	4.39738e+07	sp|P27169|PON1_HUMAN	253	0.000570297	0.00109188
20200615_serum_NGlycP_1hDIA_rep2.mzML	2056.6	2059.07	-2.47212	HAJWTLTPLK	HAJWTLTPLK	(N(N(H(H)(H(N(H(A)))))))	A(1)H(4)N(3)	3	3	910.402	9286290	4.31027e+07	sp|P27169|PON1_HUMAN	253	0.000344319	0.00109188
20200615_serum_NGlycP_1hDIA_rep3.mzML	2053.32	2056.15	-2.83213	HAJWTLTPLK	HAJWTLTPLK	(N(N(H(H)(H(N(H(A)))))))	A(1)H(4)N(3)	3	3	910.402	9937460	4.78807e+07	sp|P27169|PON1_HUMAN	253	0.000456905	0.00109188
20200615_serum_NGlycP_1hDIA_rep1.mzML	2045.97	2045.29	0.6793	HAJWTLTPLK	HAJWTLTPLK	(N(N(H(H)(H(N(H(A)))))))	A(1)H(4)N(3)	3	2	1365.1	534383	1.28895e+07	sp|P27169|PON1_HUMAN	253	5.24033e-05	0.00109188
20200615_serum_NGlycP_1hDIA_rep2.mzML	2057.12	2049.78	7.34153	HAJWTLTPLK	HAJWTLTPLK	(N(N(H(H)(H(N(H(A)))))))	A(1)H(4)N(3)	3	2	1365.1	667910	1.5516e+07	sp|P27169|PON1_HUMAN	253	3.26598e-07	0.00109188
20200615_serum_NGlycP_1hDIA_rep3.mzML	2052.72	2047.37	5.34702	HAJWTLTPLK	HAJWTLTPLK	(N(N(H(H)(H(N(H(A)))))))	A(1)H(4)N(3)	3	2	1365.1	1333710	1.57644e+07	sp|P27169|PON1_HUMAN	253	6.13076e-05	0.00109188
20200615_serum_NGlycP_1hDIA_rep1.mzML	2031.79	2011.5	20.2922	HAJWTLTPLK	HAJWTLTPLK	(N(N(H(H(H))(H(N(H(A)))))))	A(1)H(5)N(3)	3	3	964.421	9984230	5.77046e+07	sp|P27169|PON1_HUMAN	253	0.000396362	0.00684899
20200615_serum_NGlycP_1hDIA_rep2.mzML	2036.52	2017.57	18.9452	HAJWTLTPLK	HAJWTLTPLK	(N(N(H(H(H))(H(N(H(A)))))))	A(1)H(5)N(3)	3	3	964.421	12290000	6.35505e+07	sp|P27169|PON1_HUMAN	253	0.000395118	0.00684899
20200615_serum_NGlycP_1hDIA_rep3.mzML	2037.3	2017.05	20.2547	HAJWTLTPLK	HAJWTLTPLK	(N(N(H(H(H))(H(N(H(A)))))))	A(1)H(5)N(3)	3	3	964.421	12079700	6.93592e+07	sp|P27169|PON1_HUMAN	253	0.00169503	0.00684899
20200615_serum_NGlycP_1hDIA_rep1.mzML	2032.55	2025.3	7.25253	HAJWTLTPLK	HAJWTLTPLK	(N(N(H(H(H))(H(N(H(A)))))))	A(1)H(5)N(3)	3	2	1446.13	1377150	1.41765e+07	sp|P27169|PON1_HUMAN	253	9.92199e-06	0.00684899
20200615_serum_NGlycP_1hDIA_rep2.mzML	2036.78	2030.62	6.16084	HAJWTLTPLK	HAJWTLTPLK	(N(N(H(H(H))(H(N(H(A)))))))	A(1)H(5)N(3)	3	2	1446.13	1705120	1.80714e+07	sp|P27169|PON1_HUMAN	253	0.000105171	0.00684899
20200615_serum_NGlycP_1hDIA_rep3.mzML	2036.35	2029.31	7.03572	HAJWTLTPLK	HAJWTLTPLK	(N(N(H(H(H))(H(N(H(A)))))))	A(1)H(5)N(3)	3	2	1446.13	1876880	2.00604e+07	sp|P27169|PON1_HUMAN	253	1.51399e-05	0.00684899
20200615_serum_NGlycP_1hDIA_rep1.mzML	2037.67	2032.26	5.41247	HAJWTLTPLK	HAJWTLTPLK	(N(N(H(H(N))(H(N(H(A)))))))	A(1)H(4)N(4)	3	3	978.096	3196130	1.47443e+07	sp|P27169|PON1_HUMAN	253	0.0292645	0.0034154
20200615_serum_NGlycP_1hDIA_rep2.mzML	2042.72	2037.19	5.5304	HAJWTLTPLK	HAJWTLTPLK	(N(N(H(H(N))(H(N(H(A)))))))	A(1)H(4)N(4)	3	3	978.096	3463990	1.37262e+07	sp|P27169|PON1_HUMAN	253	0.00074617	0.0034154
20200615_serum_NGlycP_1hDIA_rep3.mzML	2041.25	2035.51	5.7432	HAJWTLTPLK	HAJWTLTPLK	(N(N(H(H(N))(H(N(H(A)))))))	A(1)H(4)N(4)	3	3	978.096	3498700	1.55897e+07	sp|P27169|PON1_HUMAN	253	0.0176912	0.0034154
20200615_serum_NGlycP_1hDIA_rep1.mzML	2011.95	1999.53	12.4155	HAJWTLTPLK	HAJWTLTPLK	(N(N(H(H(H(H)))(H(N(H(A)))))))	A(1)H(6)N(3)	3	3	1018.44	3761440	2.07899e+07	sp|P27169|PON1_HUMAN	253	0.000201071	0.000253548
20200615_serum_NGlycP_1hDIA_rep2.mzML	2016.31	2006.24	10.0653	HAJWTLTPLK	HAJWTLTPLK	(N(N(H(H)(H(H)(H(N(H(A))))))))	A(1)H(6)N(3)	3	3	1018.44	3694300	2.39191e+07	sp|P27169|PON1_HUMAN	253	8.21547e-05	0.000253548
20200615_serum_NGlycP_1hDIA_rep3.mzML	2017.48	2005.89	11.5855	HAJWTLTPLK	HAJWTLTPLK	(N(N(H(H)(H(H)(H(N(H(A))))))))	A(1)H(6)N(3)	3	3	1018.44	3941860	2.30864e+07	sp|P27169|PON1_HUMAN	253	0.00113169	0.000253548
20200615_serum_NGlycP_1hDIA_rep2.mzML	2041.43	2011.83	29.6027	HAJWTLTPLK	HAJWTLTPLK	(N(N(H(N)(H(H))(H(N(H(A)))))))	A(1)H(5)N(4)	3	3	1032.11	1875670	1.53794e+07	sp|P27169|PON1_HUMAN	253	0.000533606	0.00290216
20200615_serum_NGlycP_1hDIA_rep3.mzML	2019.48	2011.38	8.09897	HAJWTLTPLK	HAJWTLTPLK	(N(N(H(N)(H(H))(H(N(H(A)))))))	A(1)H(5)N(4)	3	3	1032.11	17029300	115792093	sp|P27169|PON1_HUMAN	253	0.000521982	0.00290216
20200615_serum_NGlycP_1hDIA_rep1.mzML	2013.7	2011.06	2.64012	HAJWTLTPLK	HAJWTLTPLK	(N(N(H(H(N(H)))(H(N(H(A)))))))	A(1)H(5)N(4)	3	2	1547.67	1043520	2.09601e+07	sp|P27169|PON1_HUMAN	253	0.0030827	0.00290216
20200615_serum_NGlycP_1hDIA_rep2.mzML	2017.95	2017.16	0.790901	HAJWTLTPLK	HAJWTLTPLK	(N(N(H(H(N(H)))(H(N(H(A)))))))	A(1)H(5)N(4)	3	2	1547.67	948670	2.99784e+07	sp|P27169|PON1_HUMAN	253	1.74375e-05	0.00290216
20200615_serum_NGlycP_1hDIA_rep3.mzML	2017.48	2016.63	0.847557	HAJWTLTPLK	HAJWTLTPLK	(N(N(H(H(N(H)))(H(N(H(A)))))))	A(1)H(5)N(4)	3	2	1547.67	624591	2.67735e+07	sp|P27169|PON1_HUMAN	253	0.0139603	0.00290216
20200615_serum_NGlycP_1hDIA_rep1.mzML	2407.85	2409.31	-1.46012	HAJWTLTPLK	HAJWTLTPLK	(N(F)(N(H(H(H))(H(N(H))(N(H(A)))))))	A(1)F(1)H(6)N(4)	3	3	1134.82	45649800	5.08208e+06	sp|P27169|PON1_HUMAN	253	0.000327473	0.00165847
20200615_serum_NGlycP_1hDIA_rep2.mzML	2410.21	2412.17	-1.95952	HAJWTLTPLK	HAJWTLTPLK	(N(N(H(H(N(H(H))))(H(N(F)(H(A)))))))	A(1)F(1)H(6)N(4)	3	3	1134.82	55551300	5.89614e+06	sp|P27169|PON1_HUMAN	253	0.000400079	0.00165847
20200615_serum_NGlycP_1hDIA_rep3.mzML	2410.88	2412.06	-1.17798	HAJWTLTPLK	HAJWTLTPLK	(N(N(H(H(N(H(H))))(H(N(F)(H(A)))))))	A(1)F(1)H(6)N(4)	3	3	1134.82	44136300	3.47203e+06	sp|P27169|PON1_HUMAN	253	0.000397603	0.00165847
20200615_serum_NGlycP_1hDIA_rep1.mzML	1404.87	1416.29	-11.4183	HEEGHMLJCTCFGQGR	HEEGHMLJC[160]TC[160]FGQGR	(N(N(H(H(N(H)))(H(N(H(A)))))))	A(1)H(5)N(4)	8	4	962.373	3288380	3.32997e+07	sp|P02751|FINC_HUMAN	542	0.00202268	0.000837625
20200615_serum_NGlycP_1hDIA_rep2.mzML	1410.97	1419.64	-8.66802	HEEGHMLJCTCFGQGR	HEEGHMLJC[160]TC[160]FGQGR	(N(N(H(H(N(H)))(H(N(H(A)))))))	A(1)H(5)N(4)	8	4	962.373	2697870	2.72208e+07	sp|P02751|FINC_HUMAN	542	0.0384735	0.000837625
20200615_serum_NGlycP_1hDIA_rep3.mzML	1412.03	1422.55	-10.5156	HEEGHMLJCTCFGQGR	HEEGHMLJC[160]TC[160]FGQGR	(N(N(H(H(N(H)))(H(N(H(A)))))))	A(1)H(5)N(4)	8	4	962.373	4068010	3.63909e+07	sp|P02751|FINC_HUMAN	542	0.014059	0.000837625
20200615_serum_NGlycP_1hDIA_rep1.mzML	1406.3	1414.5	-8.20348	HEEGHMLJCTCFGQGR	HEEGHMLJC[160]TC[160]FGQGR	(N(N(H(H(N(H)))(H(N(H(A)))))))	A(1)H(5)N(4)	8	3	1282.83	4319760	4.77164e+07	sp|P02751|FINC_HUMAN	542	0.00153495	0.000837625
20200615_serum_NGlycP_1hDIA_rep2.mzML	1411.07	1417.65	-6.58453	HEEGHMLJCTCFGQGR	HEEGHMLJC[160]TC[160]FGQGR	(N(N(H(H(N(H)))(H(N(H(A)))))))	A(1)H(5)N(4)	8	3	1282.83	3858010	4.01488e+07	sp|P02751|FINC_HUMAN	542	1.21154e-07	0.000837625
20200615_serum_NGlycP_1hDIA_rep3.mzML	1413.56	1420.61	-7.04866	HEEGHMLJCTCFGQGR	HEEGHMLJC[160]TC[160]FGQGR	(N(N(H(H(N(H)))(H(N(H(A)))))))	A(1)H(5)N(4)	8	3	1282.83	3651220	4.85751e+07	sp|P02751|FINC_HUMAN	542	7.72971e-05	0.000837625
20200615_serum_NGlycP_1hDIA_rep1.mzML	1405.6	1264.61	140.987	HEEGHMLJCTCFGQGR	HEEGHMLJC[160]TC[160]FGQGR	(N(N(H(H(N(H(F))))(H(N(H(F)))))))	F(2)H(5)N(4)	8	4	962.628	3026400	27664912	sp|P02751|FINC_HUMAN	542	0.00134638	0.000527908
20200615_serum_NGlycP_1hDIA_rep2.mzML	1410.97	1263.38	147.593	HEEGHMLJCTCFGQGR	HEEGHMLJC[160]TC[160]FGQGR	(N(N(H(H(N(H(F))))(H(N(H(F)))))))	F(2)H(5)N(4)	8	4	962.628	2326410	1.99469e+07	sp|P02751|FINC_HUMAN	542	0.00325387	0.000527908
20200615_serum_NGlycP_1hDIA_rep3.mzML	1412.03	1269.44	142.59	HEEGHMLJCTCFGQGR	HEEGHMLJC[160]TC[160]FGQGR	(N(N(H(H(N(H(F))))(H(N(H(F)))))))	F(2)H(5)N(4)	8	4	962.628	3397330	3.21797e+07	sp|P02751|FINC_HUMAN	542	0.00327399	0.000527908
20200615_serum_NGlycP_1hDIA_rep1.mzML	1406.3	1264.61	141.687	HEEGHMLJCTCFGQGR	HEEGHMLJC[160]TC[160]FGQGR	(N(F)(N(H(N)(H(H)(H))(H(N(F))))))	F(2)H(5)N(4)	8	3	1283.17	3471730	4.2178e+07	sp|P02751|FINC_HUMAN	542	2.75195e-05	0.000527908
20200615_serum_NGlycP_1hDIA_rep2.mzML	1411.07	1263.38	147.695	HEEGHMLJCTCFGQGR	HEEGHMLJC[160]TC[160]FGQGR	(N(F)(N(H(N)(H(H)(H))(H(N(F))))))	F(2)H(5)N(4)	8	3	1283.17	3049220	3.5717e+07	sp|P02751|FINC_HUMAN	542	0.00295348	0.000527908
20200615_serum_NGlycP_1hDIA_rep3.mzML	1413.56	1269.44	144.119	HEEGHMLJCTCFGQGR	HEEGHMLJC[160]TC[160]FGQGR	(N(N(H(H(N(H(F))))(H(N(H(F)))))))	F(2)H(5)N(4)	8	3	1283.17	3011040	3.39136e+07	sp|P02751|FINC_HUMAN	542	7.66007e-05	0.000527908
20200615_serum_NGlycP_1hDIA_rep1.mzML	1626.38	1640.37	-13.9855	HEEGHMLJCTCFGQGR	HEEGHMLJC[160]TC[160]FGQGR	(N(N(H(H(N(H(A))))(H(N(H(A)))))))	A(2)H(5)N(4)	8	4	1035.15	5659940	3.77434e+07	sp|P02751|FINC_HUMAN	542	0.00344488	0.000568883
20200615_serum_NGlycP_1hDIA_rep2.mzML	1630.29	1645.85	-15.5574	HEEGHMLJCTCFGQGR	HEEGHMLJC[160]TC[160]FGQGR	(N(N(H(H(N(H(A))))(H(N(H(A)))))))	A(2)H(5)N(4)	8	4	1035.15	6707850	4.0471e+07	sp|P02751|FINC_HUMAN	542	0.00106724	0.000568883
20200615_serum_NGlycP_1hDIA_rep3.mzML	1629.17	1644.84	-15.6741	HEEGHMLJCTCFGQGR	HEEGHMLJC[160]TC[160]FGQGR	(N(N(H(H(N(H(A))))(H(N(H(A)))))))	A(2)H(5)N(4)	8	4	1035.15	7605880	4.93484e+07	sp|P02751|FINC_HUMAN	542	0.000460519	0.000568883
20200615_serum_NGlycP_1hDIA_rep1.mzML	1626.53	1637.57	-11.0391	HEEGHMLJCTCFGQGR	HEEGHMLJC[160]TC[160]FGQGR	(N(N(H(H)(H(N(H(A)))(N(H(A)))))))	A(2)H(5)N(4)	8	3	1379.86	11390600	1.34296e+08	sp|P02751|FINC_HUMAN	542	0.000854278	0.000568883
20200615_serum_NGlycP_1hDIA_rep2.mzML	1630.11	1643.14	-13.0266	HEEGHMLJCTCFGQGR	HEEGHMLJC[160]TC[160]FGQGR	(N(N(H(H(N(H(A))))(H(N(H(A)))))))	A(2)H(5)N(4)	8	3	1379.86	12302300	1.15933e+08	sp|P02751|FINC_HUMAN	542	5.67525e-05	0.000568883
20200615_serum_NGlycP_1hDIA_rep3.mzML	1629.65	1642.09	-12.4412	HEEGHMLJCTCFGQGR	HEEGHMLJC[160]TC[160]FGQGR	(N(N(H(H(N(H(A))))(H(N(H(A)))))))	A(2)H(5)N(4)	8	3	1379.86	14049700	1.50958e+08	sp|P02751|FINC_HUMAN	542	0.00116058	0.000568883
20200615_serum_NGlycP_1hDIA_rep3.mzML	1194.45	1211.5	-17.0528	HEEGHMLJCTCFGQGR	HEEGHMLJC[160]TC[160]FGQGR	(N(F)(N(H(H(N(H)))(H(N(H))))))	F(1)H(5)N(4)	8	3	1234.48	201522	1.66502e+06	sp|P02751|FINC_HUMAN	542	0.00824045	0.00901762
20200615_serum_NGlycP_1hDIA_rep1.mzML	1626.52	1357.18	269.338	HEEGHMLJCTCFGQGR	HEEGHMLJC[160]TC[160]FGQGR	(N(N(H(H(N(H)(F)))(H(N(F)(H(A)))))))	A(1)F(2)H(5)N(4)	8	3	1380.2	8975540	8.34942e+07	sp|P02751|FINC_HUMAN	542	9.0587e-06	0.00196208
20200615_serum_NGlycP_1hDIA_rep2.mzML	1630.13	1355.55	274.582	HEEGHMLJCTCFGQGR	HEEGHMLJC[160]TC[160]FGQGR	(N(N(H(H(N(H)(F)))(H(N(F)(H(A)))))))	A(1)F(2)H(5)N(4)	8	3	1380.2	10028100	1.19064e+08	sp|P02751|FINC_HUMAN	542	7.59023e-05	0.00196208
20200615_serum_NGlycP_1hDIA_rep3.mzML	1629.65	1358.63	271.022	HEEGHMLJCTCFGQGR	HEEGHMLJC[160]TC[160]FGQGR	(N(F)(N(H(H(H))(H(N(F))(N(H(A)))))))	A(1)F(2)H(5)N(4)	8	3	1380.2	12019600	1.44238e+08	sp|P02751|FINC_HUMAN	542	1.24762e-05	0.00196208
20200615_serum_NGlycP_1hDIA_rep1.mzML	2749	2778.02	-29.0151	HGIQYFNJNTQHSSLFMLNEVK	HGIQYFNJNTQHSSLFMLNEVK	(N(N(H(H(N(H(A))))(H(N(H(A)))))))	A(2)H(5)N(4)	8	4	1207.26	7513490	6.64606e+07	sp|P01042|KNG1_HUMAN	169	0.000958007	0.000433368
20200615_serum_NGlycP_1hDIA_rep2.mzML	2748.51	2778.62	-30.106	HGIQYFNJNTQHSSLFMLNEVK	HGIQYFNJNTQHSSLFMLNEVK	(N(N(H(H(N(H(A))))(H(N(H(A)))))))	A(2)H(5)N(4)	8	4	1207.26	5904440	7.35912e+07	sp|P01042|KNG1_HUMAN	169	0.000999852	0.000433368
20200615_serum_NGlycP_1hDIA_rep3.mzML	2741.51	2774.71	-33.2005	HGIQYFNJNTQHSSLFMLNEVK	HGIQYFNJNTQHSSLFMLNEVK	(N(N(H(H(N(H(A))))(H(N(H(A)))))))	A(2)H(5)N(4)	8	4	1207.26	6186740	5.86762e+07	sp|P01042|KNG1_HUMAN	169	0.0013373	0.000433368
20200615_serum_NGlycP_1hDIA_rep1.mzML	693.352	678.258	15.0942	HJFSHCCSK	HJFSHC[160]C[160]SK	(N(N(H(H(N(H(A))))(H(N(H(A)))))))	A(2)H(5)N(4)	2	4	846.066	3483580	13561276	sp|P43652|AFAM_HUMAN	109	0.00231649	0.00262974
20200615_serum_NGlycP_1hDIA_rep2.mzML	690.548	677.444	13.1044	HJFSHCCSK	HJFSHC[160]C[160]SK	(N(N(H(H(N(H(A))))(H(N(H(A)))))))	A(2)H(5)N(4)	2	4	846.066	2781880	1.19076e+07	sp|P43652|AFAM_HUMAN	109	0.00246457	0.00262974
20200615_serum_NGlycP_1hDIA_rep3.mzML	688.289	675.292	12.997	HJFSHCCSK	HJFSHC[160]C[160]SK	(N(N(H(H(N(H(A))))(H(N(H(A)))))))	A(2)H(5)N(4)	2	4	846.066	3562080	1.06743e+07	sp|P43652|AFAM_HUMAN	109	0.00244722	0.00262974
20200615_serum_NGlycP_1hDIA_rep1.mzML	693.292	677.869	15.4229	HJFSHCCSK	HJFSHC[160]C[160]SK	(N(N(H(H(N(H(A))))(H(N(H(A)))))))	A(2)H(5)N(4)	2	3	1127.75	33307000	2.66524e+08	sp|P43652|AFAM_HUMAN	109	0.0009611	0.00262974
20200615_serum_NGlycP_1hDIA_rep2.mzML	690.52	677.039	13.4811	HJFSHCCSK	HJFSHC[160]C[160]SK	(N(N(H(H(N(H(A))))(H(N(H(A)))))))	A(2)H(5)N(4)	2	3	1127.75	36673000	2.36327e+08	sp|P43652|AFAM_HUMAN	109	0.000144011	0.00262974
20200615_serum_NGlycP_1hDIA_rep3.mzML	687.979	674.901	13.0783	HJFSHCCSK	HJFSHC[160]C[160]SK	(N(N(H(H(N(H(A))))(H(N(H(A)))))))	A(2)H(5)N(4)	2	3	1127.75	28324800	235685198	sp|P43652|AFAM_HUMAN	109	0.00020853	0.00262974
20200615_serum_NGlycP_1hDIA_rep1.mzML	607.072	626.296	-19.2238	HJFSHCCSK	HJFSHC[160]C[160]SK	(N(N(H(H(N(H)))(H(N(H(A)))))))	A(1)H(5)N(4)	2	3	1030.72	2532840	1.57944e+07	sp|P43652|AFAM_HUMAN	109	0.00161605	0.000962167
20200615_serum_NGlycP_1hDIA_rep2.mzML	604.887	628.014	-23.1271	HJFSHCCSK	HJFSHC[160]C[160]SK	(N(N(H(H(N(H)))(H(N(H(A)))))))	A(1)H(5)N(4)	2	3	1030.72	2184290	1.25416e+07	sp|P43652|AFAM_HUMAN	109	2.59842e-05	0.000962167
20200615_serum_NGlycP_1hDIA_rep3.mzML	606.17	626.96	-20.7901	HJFSHCCSK	HJFSHC[160]C[160]SK	(N(N(H(H(N(H)))(H(N(H(A)))))))	A(1)H(5)N(4)	2	3	1030.72	1732540	6.2398e+06	sp|P43652|AFAM_HUMAN	109	0.000835521	0.000962167
20200615_serum_NGlycP_1hDIA_rep1.mzML	607.363	605.094	2.2693	HJFSHCCSK	HJFSHC[160]C[160]SK	(N(F)(N(H(H(N(H)))(H(N(H(H)))))))	F(1)H(6)N(4)	2	3	1036.39	2785480	3.04777e+06	sp|P43652|AFAM_HUMAN	109	0.00136664	0.00313219
20200615_serum_NGlycP_1hDIA_rep2.mzML	604.204	608.069	-3.86465	HJFSHCCSK	HJFSHC[160]C[160]SK	(N(N(H(H(H))(H(N(H))(N(H)(F))))))	F(1)H(6)N(4)	2	3	1036.39	2168690	2.16527e+06	sp|P43652|AFAM_HUMAN	109	0.00235995	0.00313219
20200615_serum_NGlycP_1hDIA_rep3.mzML	606.558	607.477	-0.919365	HJFSHCCSK	HJFSHC[160]C[160]SK	(N(N(H(H(H))(H(N(H))(N(H)(F))))))	F(1)H(6)N(4)	2	3	1036.39	1679520	54450.1	sp|P43652|AFAM_HUMAN	109	0.000842731	0.00313219
20200615_serum_NGlycP_1hDIA_rep1.mzML	693.602	672.717	20.8853	HJFSHCCSK	HJFSHC[160]C[160]SK	(N(N(H(H(N(H(A))))(H(N(F)(H(A)))))))	A(2)F(1)H(5)N(4)	2	3	1176.44	1521810	5.69345e+06	sp|P43652|AFAM_HUMAN	109	0.0046895	0.00312249
20200615_serum_NGlycP_1hDIA_rep2.mzML	692.486	671.695	20.7908	HJFSHCCSK	HJFSHC[160]C[160]SK	(N(N(H(H(N(H(A))))(H(N(F)(H(A)))))))	A(2)F(1)H(5)N(4)	2	3	1176.44	1252120	4.26804e+06	sp|P43652|AFAM_HUMAN	109	0.00655088	0.00312249
20200615_serum_NGlycP_1hDIA_rep3.mzML	687.795	669.745	18.0501	HJFSHCCSK	HJFSHC[160]C[160]SK	(N(N(H(H(N(H(A))))(H(N(F)(H(A)))))))	A(2)F(1)H(5)N(4)	2	3	1176.44	1349260	2.86649e+06	sp|P43652|AFAM_HUMAN	109	0.000666994	0.00312249
20200615_serum_NGlycP_1hDIA_rep1.mzML	822.745	817.312	5.43252	HJSTGCLR	HJSTGC[160]LR	(N(N(H(H(N(H(A))))(H(N(H(A)))))))	A(2)H(5)N(4)	2	4	788.058	2375030	2.55457e+06	sp|P10909|CLUS_HUMAN	291	0.00101076	0.00646192
20200615_serum_NGlycP_1hDIA_rep2.mzML	822.87	818.052	4.81761	HJSTGCLR	HJSTGC[160]LR	(N(N(H(H(N(H(A))))(H(N(H(A)))))))	A(2)H(5)N(4)	2	4	788.058	1955970	3.25327e+06	sp|P10909|CLUS_HUMAN	291	0.0127654	0.00646192
20200615_serum_NGlycP_1hDIA_rep3.mzML	825.403	818.765	6.63819	HJSTGCLR	HJSTGC[160]LR	(N(N(H(H(N(H(A))))(H(N(H(A)))))))	A(2)H(5)N(4)	2	4	788.058	2758390	2626974	sp|P10909|CLUS_HUMAN	291	0.000608235	0.00646192
20200615_serum_NGlycP_1hDIA_rep1.mzML	822.349	815.049	7.30049	HJSTGCLR	HJSTGC[160]LR	(N(N(H(H(N(H(A))))(H(N(H(A)))))))	A(2)H(5)N(4)	2	3	1050.41	106537000	4.67951e+08	sp|P10909|CLUS_HUMAN	291	0.000600094	0.00646192
20200615_serum_NGlycP_1hDIA_rep2.mzML	822.571	815.76	6.81101	HJSTGCLR	HJSTGC[160]LR	(N(N(H(H(N(H(A))))(H(N(H(A)))))))	A(2)H(5)N(4)	2	3	1050.41	108075000	404978743	sp|P10909|CLUS_HUMAN	291	0.00217402	0.00646192
20200615_serum_NGlycP_1hDIA_rep3.mzML	825.05	816.4	8.65047	HJSTGCLR	HJSTGC[160]LR	(N(N(H(H(N(H(A))))(H(N(H(A)))))))	A(2)H(5)N(4)	2	3	1050.41	103417000	3.9398e+08	sp|P10909|CLUS_HUMAN	291	0.00188542	0.00646192
20200615_serum_NGlycP_1hDIA_rep1.mzML	816.61	810.903	5.70686	HJSTGCLR	HJSTGC[160]LR	(N(N(H(H(N(H(A))))(H(N(H(A)))))))	A(2)H(5)N(4)	2	2	1575.11	12435000	8.19645e+07	sp|P10909|CLUS_HUMAN	291	3.52105e-06	0.00646192
20200615_serum_NGlycP_1hDIA_rep2.mzML	816.154	811.562	4.59221	HJSTGCLR	HJSTGC[160]LR	(N(N(H(H(N(H(A))))(H(N(H(A)))))))	A(2)H(5)N(4)	2	2	1575.11	10668300	5.86683e+07	sp|P10909|CLUS_HUMAN	291	7.08139e-06	0.00646192
20200615_serum_NGlycP_1hDIA_rep1.mzML	690.362	684.56	5.80247	HJSTGCLR	HJSTGC[160]LR	(N(N(H(H(N(H)))(H(N(H(A)))))))	A(1)H(5)N(4)	2	3	953.377	21832400	9.51454e+07	sp|P10909|CLUS_HUMAN	291	0.00013224	0.00668432
20200615_serum_NGlycP_1hDIA_rep2.mzML	708.542	684.004	24.5378	HJSTGCLR	HJSTGC[160]LR	(N(N(H(H(N(H)))(H(N(H(A)))))))	A(1)H(5)N(4)	2	3	953.377	4332950	1.55084e+07	sp|P10909|CLUS_HUMAN	291	9.10741e-05	0.00668432
20200615_serum_NGlycP_1hDIA_rep3.mzML	684.552	681.619	2.93308	HJSTGCLR	HJSTGC[160]LR	(N(N(H(H(N(H)))(H(N(H(A)))))))	A(1)H(5)N(4)	2	3	953.377	26271900	8.37414e+07	sp|P10909|CLUS_HUMAN	291	0.0008485	0.00668432
20200615_serum_NGlycP_1hDIA_rep1.mzML	692.116	661.542	30.5736	HJSTGCLR	HJSTGC[160]LR	(N(N(H(H(N(H)))(H(N(H(A)))))))	A(1)H(5)N(4)	2	2	1429.56	4323510	26513924	sp|P10909|CLUS_HUMAN	291	5.74152e-06	0.00668432
20200615_serum_NGlycP_1hDIA_rep2.mzML	686.63	660.586	26.0439	HJSTGCLR	HJSTGC[160]LR	(N(N(H(H(N(H)))(H(N(H(A)))))))	A(1)H(5)N(4)	2	2	1429.56	4436280	2.02044e+07	sp|P10909|CLUS_HUMAN	291	1.50446e-06	0.00668432
20200615_serum_NGlycP_1hDIA_rep3.mzML	686.123	658.953	27.1699	HJSTGCLR	HJSTGC[160]LR	(N(N(H(H(N(H)))(H(N(H(A)))))))	A(1)H(5)N(4)	2	2	1429.56	4329930	1.76471e+07	sp|P10909|CLUS_HUMAN	291	2.23948e-07	0.00668432
20200615_serum_NGlycP_1hDIA_rep2.mzML	822.571	645.402	177.169	HJSTGCLR	HJSTGC[160]LR	(N(F)(N(H(H(N(H(H))))(H(N(H(A)))))))	A(1)F(1)H(6)N(4)	2	3	1056.08	93164800	3.01479e+06	sp|P10909|CLUS_HUMAN	291	0.000402546	0.00358624
20200615_serum_NGlycP_1hDIA_rep1.mzML	665.633	666.748	-1.11547	HJSTGCLR	HJSTGC[160]LR	(N(N(H(H(N(H(A))))(H(N(H))(N(H))))))	A(1)H(6)N(5)	2	3	1075.09	14733000	8.76662e+07	sp|P10909|CLUS_HUMAN	291	1.08594e-06	0.00215603
20200615_serum_NGlycP_1hDIA_rep2.mzML	667.619	665.679	1.93969	HJSTGCLR	HJSTGC[160]LR	(N(N(H(H(N(H(A))))(H(N(H))(N(H))))))	A(1)H(6)N(5)	2	3	1075.09	13012800	8.48426e+07	sp|P10909|CLUS_HUMAN	291	7.61768e-07	0.00215603
20200615_serum_NGlycP_1hDIA_rep3.mzML	665.916	663.913	2.00275	HJSTGCLR	HJSTGC[160]LR	(N(N(H(H(N(H(A))))(H(N(H))(N(H))))))	A(1)H(6)N(5)	2	3	1075.09	13359200	8.70224e+07	sp|P10909|CLUS_HUMAN	291	8.00921e-07	0.00215603
20200615_serum_NGlycP_1hDIA_rep1.mzML	827.565	839.729	-12.1641	HJSTGCLR	HJSTGC[160]LR	(N(F)(N(H(H(N(H(A))))(H(N(H(A)))))))	A(2)F(1)H(5)N(4)	2	3	1099.09	5353280	5.95862e+06	sp|P10909|CLUS_HUMAN	291	0.00339565	0.00179715
20200615_serum_NGlycP_1hDIA_rep2.mzML	847.28	839.735	7.54452	HJSTGCLR	HJSTGC[160]LR	(N(F)(N(H(H(N(H(A))))(H(N(H(A)))))))	A(2)F(1)H(5)N(4)	2	3	1099.09	2387040	3.65156e+06	sp|P10909|CLUS_HUMAN	291	0.0128805	0.00179715
20200615_serum_NGlycP_1hDIA_rep3.mzML	825.513	840.808	-15.2953	HJSTGCLR	HJSTGC[160]LR	(N(F)(N(H(H(N(H(A))))(H(N(H(A)))))))	A(2)F(1)H(5)N(4)	2	3	1099.09	6101950	7.80729e+06	sp|P10909|CLUS_HUMAN	291	0.00323418	0.00179715
20200615_serum_NGlycP_1hDIA_rep1.mzML	830.502	759.637	70.8645	HJSTGCLR	HJSTGC[160]LR	(N(N(H(H(N(H(A))))(H(N(H))(N(H(A)))))))	A(2)H(6)N(5)	2	3	1172.12	10792000	2.06921e+07	sp|P10909|CLUS_HUMAN	291	0.00336329	0.0018078
20200615_serum_NGlycP_1hDIA_rep2.mzML	830.315	762.322	67.9934	HJSTGCLR	HJSTGC[160]LR	(N(N(H(H(N(H(A))))(H(N(H))(N(H(A)))))))	A(2)H(6)N(5)	2	3	1172.12	12999100	1.61972e+07	sp|P10909|CLUS_HUMAN	291	0.00102931	0.0018078
20200615_serum_NGlycP_1hDIA_rep3.mzML	798.473	759.766	38.7067	HJSTGCLR	HJSTGC[160]LR	(N(N(H(H(N(H(A))))(H(N(H))(N(H(A)))))))	A(2)H(6)N(5)	2	3	1172.12	11587200	4.32066e+07	sp|P10909|CLUS_HUMAN	291	0.00432452	0.0018078
20200615_serum_NGlycP_1hDIA_rep2.mzML	684.178	662.259	21.9186	HJSTGCLR	HJSTGC[160]LR	(N(N(H(H(N(H))(N(H)))(H(N(H))(N(H(A)))))))	A(1)H(7)N(6)	2	3	1196.8	2223820	6.94262e+06	sp|P10909|CLUS_HUMAN	291	0.00882699	0.00411934
20200615_serum_NGlycP_1hDIA_rep3.mzML	679.199	660.585	18.6141	HJSTGCLR	HJSTGC[160]LR	(N(N(H(H(N(H))(N(H)))(H(N(H))(N(H(A)))))))	A(1)H(7)N(6)	2	3	1196.8	2175500	8.95206e+06	sp|P10909|CLUS_HUMAN	291	0.00240809	0.00411934
20200615_serum_NGlycP_1hDIA_rep1.mzML	1018.2	1024.31	-6.1091	HJSTGCLR	HJSTGC[160]LR	(N(N(H(H(N(H(A))))(H(N(H(A)))(N(H(A)))))))	A(3)H(6)N(5)	2	3	1269.15	12761700	4.22352e+07	sp|P10909|CLUS_HUMAN	291	0.00016812	0.00346806
20200615_serum_NGlycP_1hDIA_rep2.mzML	989.069	1031.62	-42.553	HJSTGCLR	HJSTGC[160]LR	(N(N(H(H(N(H(A))))(H(N(H(A)))(N(H(A)))))))	A(3)H(6)N(5)	2	3	1269.15	1112590	2.65884e+06	sp|P10909|CLUS_HUMAN	291	0.0163664	0.00346806
20200615_serum_NGlycP_1hDIA_rep3.mzML	1022.07	1031.84	-9.77302	HJSTGCLR	HJSTGC[160]LR	(N(N(H(H(N(H(A))))(H(N(H(A)))(N(H(A)))))))	A(3)H(6)N(5)	2	3	1269.15	10908400	3.05867e+07	sp|P10909|CLUS_HUMAN	291	9.45321e-05	0.00346806
20200615_serum_NGlycP_1hDIA_rep1.mzML	775.558	768.255	7.30329	HJSTGCLR	HJSTGC[160]LR	(N(N(H(H(N(H))(N(H(A))))(H(N(H))(N(H(A)))))))	A(2)H(7)N(6)	2	3	1293.83	4554790	1.68348e+07	sp|P10909|CLUS_HUMAN	291	0.00304656	0.00974764
20200615_serum_NGlycP_1hDIA_rep2.mzML	786.302	770.766	15.536	HJSTGCLR	HJSTGC[160]LR	(N(N(H(H(N(H))(N(H(A))))(H(N(H))(N(H(A)))))))	A(2)H(7)N(6)	2	3	1293.83	4239650	1.6407e+07	sp|P10909|CLUS_HUMAN	291	0.00645243	0.00974764
20200615_serum_NGlycP_1hDIA_rep3.mzML	785.072	768.67	16.4018	HJSTGCLR	HJSTGC[160]LR	(N(N(H(H(N(H))(N(H(A))))(H(N(H))(N(H(A)))))))	A(2)H(7)N(6)	2	3	1293.83	4255440	1.70471e+07	sp|P10909|CLUS_HUMAN	291	0.000575626	0.00974764
20200615_serum_NGlycP_1hDIA_rep1.mzML	589.881	590.249	-0.368495	HSHNJJSSDLHPHK	HSHNJJSSDLHPHK	(N(N(H(H(N(H(A))))(H(N(H(A)))))))	A(2)H(5)N(4)	5	5	766.508	3537730	7.27012e+06	sp|P04196|HRG_HUMAN	344	0.002215	0.000749407
20200615_serum_NGlycP_1hDIA_rep2.mzML	601.285	594.006	7.27861	HSHNJJSSDLHPHK	HSHNJJSSDLHPHK	(N(N(H(H(N(H(A))))(H(N(H(A)))))))	A(2)H(5)N(4)	5	5	766.508	1861350	5.6448e+06	sp|P04196|HRG_HUMAN	344	0.00221731	0.000749407
20200615_serum_NGlycP_1hDIA_rep3.mzML	590.869	593.762	-2.8934	HSHNJJSSDLHPHK	HSHNJJSSDLHPHK	(N(N(H(H(N(H(A))))(H(N(H(A)))))))	A(2)H(5)N(4)	5	5	766.508	2545200	7.12595e+06	sp|P04196|HRG_HUMAN	344	0.00237314	0.000749407
20200615_serum_NGlycP_1hDIA_rep1.mzML	589.35	587.284	2.06578	HSHNJJSSDLHPHK	HSHNJJSSDLHPHK	(N(N(H(H(N(H(A))))(H(N(H(A)))))))	A(2)H(5)N(4)	5	4	957.883	8424450	5.16027e+07	sp|P04196|HRG_HUMAN	344	0.00351181	0.000749407
20200615_serum_NGlycP_1hDIA_rep2.mzML	593.701	591.211	2.48981	HSHNJJSSDLHPHK	HSHNJJSSDLHPHK	(N(N(H(H(N(H(A))))(H(N(H(A)))))))	A(2)H(5)N(4)	5	4	957.883	8969820	5.80134e+07	sp|P04196|HRG_HUMAN	344	0.0142593	0.000749407
20200615_serum_NGlycP_1hDIA_rep3.mzML	591.301	591.035	0.266076	HSHNJJSSDLHPHK	HSHNJJSSDLHPHK	(N(N(H(H(N(H(A))))(H(N(H(A)))))))	A(2)H(5)N(4)	5	4	957.883	8116870	5.8071e+07	sp|P04196|HRG_HUMAN	344	0.00460371	0.000749407
20200615_serum_NGlycP_1hDIA_rep1.mzML	589.672	611.071	-21.3989	HSHNJJSSDLHPHK	HSHNJJSSDLHPHK	(N(N(H(H(N(H(A))))(H(N(H(A)))))))	A(2)H(5)N(4)	5	3	1276.84	14424400	1.14508e+08	sp|P04196|HRG_HUMAN	344	0.0057501	0.000749407
20200615_serum_NGlycP_1hDIA_rep2.mzML	594.226	613.737	-19.5111	HSHNJJSSDLHPHK	HSHNJJSSDLHPHK	(N(N(H(H(N(H(A))))(H(N(H(A)))))))	A(2)H(5)N(4)	5	3	1276.84	14811600	1.36606e+08	sp|P04196|HRG_HUMAN	344	0.00135878	0.000749407
20200615_serum_NGlycP_1hDIA_rep3.mzML	590.681	613.004	-22.3233	HSHNJJSSDLHPHK	HSHNJJSSDLHPHK	(N(N(H(H(N(H(A))))(H(N(H(A)))))))	A(2)H(5)N(4)	5	3	1276.84	13584700	1.38923e+08	sp|P04196|HRG_HUMAN	344	1.37686e-05	0.000749407
20200615_serum_NGlycP_1hDIA_rep1.mzML	598.017	619.537	-21.5196	HSHNJJSSDLHPHK	HSHNJJSSDLHPHK	(N(F)(N(H(H(N(H(A))))(H(N(H(A)))))))	A(2)F(1)H(5)N(4)	5	3	1325.53	3353080	2.80862e+07	sp|P04196|HRG_HUMAN	344	0.00677544	0.000813024
20200615_serum_NGlycP_1hDIA_rep2.mzML	603.166	621.747	-18.5807	HSHNJJSSDLHPHK	HSHNJJSSDLHPHK	(N(F)(N(H(H(N(H(A))))(H(N(H(A)))))))	A(2)F(1)H(5)N(4)	5	3	1325.53	2680800	2.45002e+07	sp|P04196|HRG_HUMAN	344	0.0173609	0.000813024
20200615_serum_NGlycP_1hDIA_rep3.mzML	601.527	620.819	-19.2923	HSHNJJSSDLHPHK	HSHNJJSSDLHPHK	(N(F)(N(H(H(N(H(A))))(H(N(H(A)))))))	A(2)F(1)H(5)N(4)	5	3	1325.53	2715170	1.9926e+07	sp|P04196|HRG_HUMAN	344	0.0111798	0.000813024
20200615_serum_NGlycP_1hDIA_rep1.mzML	584.082	558.403	25.6791	HSHNJJSSDLHPHK	HSHNJJSSDLHPHK	(N(N(H(H(N(H)))(H(N(H(A)))))))	A(1)H(5)N(4)	5	3	1179.81	1292070	1.01995e+07	sp|P04196|HRG_HUMAN	344	0.00536053	0.000224688
20200615_serum_NGlycP_1hDIA_rep2.mzML	579.643	563.976	15.6673	HSHNJJSSDLHPHK	HSHNJJSSDLHPHK	(N(N(H(H(N(H)))(H(N(H(A)))))))	A(1)H(5)N(4)	5	3	1179.81	1370350	1.12194e+07	sp|P04196|HRG_HUMAN	344	3.52598e-05	0.000224688
20200615_serum_NGlycP_1hDIA_rep3.mzML	580.703	564.465	16.2376	HSHNJJSSDLHPHK	HSHNJJSSDLHPHK	(N(N(H(H(N(H)))(H(N(H(A)))))))	A(1)H(5)N(4)	5	3	1179.81	1061360	6.00412e+06	sp|P04196|HRG_HUMAN	344	2.16768e-06	0.000224688
20200615_serum_NGlycP_1hDIA_rep2.mzML	1088.24	1082.48	5.75684	HYTJSSQDVTVPCR	HYTJSSQDVTVPC[160]R	(N(F)(N(H(N)(H(N(H)))(H(N(H))))))	F(1)H(5)N(5)	4	4	909.622	861999	3.26001e+06	sp|P01877|IGHA2_HUMAN/sp|P0DOX2|IGA2_HUMAN	92/207	0.00751574	0.000283436
20200615_serum_NGlycP_1hDIA_rep3.mzML	1086.05	1081.5	4.54564	HYTJSSQDVTVPCR	HYTJSSQDVTVPC[160]R	(N(F)(N(H(N)(H(N(H)))(H(N(H))))))	F(1)H(5)N(5)	4	4	909.622	688680	3.30649e+06	sp|P01877|IGHA2_HUMAN/sp|P0DOX2|IGA2_HUMAN	92/207	0.000446119	0.000283436
20200615_serum_NGlycP_1hDIA_rep1.mzML	1066.67	1062.03	4.64402	HYTJSSQDVTVPCR	HYTJSSQDVTVPC[160]R	(N(F)(N(H(N)(H(N(H)))(H(N(H))))))	F(1)H(5)N(5)	4	3	1212.5	7059570	6.30954e+07	sp|P01877|IGHA2_HUMAN/sp|P0DOX2|IGA2_HUMAN	92/207	0.00189624	0.000283436
20200615_serum_NGlycP_1hDIA_rep2.mzML	1088.93	1072.01	16.9219	HYTJSSQDVTVPCR	HYTJSSQDVTVPC[160]R	(N(F)(N(H(N)(H(N(H)))(H(N(H))))))	F(1)H(5)N(5)	4	3	1212.5	6301000	7.27235e+07	sp|P01877|IGHA2_HUMAN/sp|P0DOX2|IGA2_HUMAN	92/207	0.000159613	0.000283436
20200615_serum_NGlycP_1hDIA_rep3.mzML	1085.84	1071.04	14.7996	HYTJSSQDVTVPCR	HYTJSSQDVTVPC[160]R	(N(F)(N(H(N)(H(N(H)))(H(N(H))))))	F(1)H(5)N(5)	4	3	1212.5	9129420	7.05216e+07	sp|P01877|IGHA2_HUMAN/sp|P0DOX2|IGA2_HUMAN	92/207	0.00348927	0.000283436
20200615_serum_NGlycP_1hDIA_rep1.mzML	1245.21	1278.67	-33.4647	HYTJSSQDVTVPCR	HYTJSSQDVTVPC[160]R	(N(F)(N(H(N)(H(N))(H(N(H(A)))))))	A(1)F(1)H(4)N(5)	4	4	941.884	987095	38883.2	sp|P01877|IGHA2_HUMAN/sp|P0DOX2|IGA2_HUMAN	92/207	0.00528042	0.000506595
20200615_serum_NGlycP_1hDIA_rep3.mzML	1252.04	1282.91	-30.8734	HYTJSSQDVTVPCR	HYTJSSQDVTVPC[160]R	(N(F)(N(H(N)(H(N))(H(N(H(A)))))))	A(1)F(1)H(4)N(5)	4	4	941.884	1119190	68549	sp|P01877|IGHA2_HUMAN/sp|P0DOX2|IGA2_HUMAN	92/207	0.00527159	0.000506595
20200615_serum_NGlycP_1hDIA_rep1.mzML	1245.21	1244.48	0.727638	HYTJSSQDVTVPCR	HYTJSSQDVTVPC[160]R	(N(F)(N(H(H(N(H)))(H(N(H(A)))))))	A(1)F(1)H(5)N(4)	4	4	931.627	2050860	3.12162e+06	sp|P01877|IGHA2_HUMAN/sp|P0DOX2|IGA2_HUMAN	92/207	0.00155167	0.0003118
20200615_serum_NGlycP_1hDIA_rep2.mzML	1244.33	1243.49	0.837124	HYTJSSQDVTVPCR	HYTJSSQDVTVPC[160]R	(N(F)(N(H(H(N(H)))(H(N(H(A)))))))	A(1)F(1)H(5)N(4)	4	4	931.627	2175380	8.88799e+06	sp|P01877|IGHA2_HUMAN/sp|P0DOX2|IGA2_HUMAN	92/207	0.0055053	0.0003118
20200615_serum_NGlycP_1hDIA_rep3.mzML	1252.04	1249.5	2.53742	HYTJSSQDVTVPCR	HYTJSSQDVTVPC[160]R	(N(F)(N(H(H(N(H)))(H(N(H(A)))))))	A(1)F(1)H(5)N(4)	4	4	931.627	2450590	1.48286e+07	sp|P01877|IGHA2_HUMAN/sp|P0DOX2|IGA2_HUMAN	92/207	0.00154999	0.0003118
20200615_serum_NGlycP_1hDIA_rep1.mzML	1245.25	1243.32	1.92696	HYTJSSQDVTVPCR	HYTJSSQDVTVPC[160]R	(N(F)(N(H(H(N(H)))(H(N(H(A)))))))	A(1)F(1)H(5)N(4)	4	3	1241.83	21306200	8.67931e+07	sp|P01877|IGHA2_HUMAN/sp|P0DOX2|IGA2_HUMAN	92/207	2.37804e-06	0.0003118
20200615_serum_NGlycP_1hDIA_rep2.mzML	1243.54	1242.36	1.18366	HYTJSSQDVTVPCR	HYTJSSQDVTVPC[160]R	(N(F)(N(H(H(N(H)))(H(N(H(A)))))))	A(1)F(1)H(5)N(4)	4	3	1241.83	23517200	1.58061e+08	sp|P01877|IGHA2_HUMAN/sp|P0DOX2|IGA2_HUMAN	92/207	4.27197e-05	0.0003118
20200615_serum_NGlycP_1hDIA_rep3.mzML	1251.55	1248.37	3.18132	HYTJSSQDVTVPCR	HYTJSSQDVTVPC[160]R	(N(F)(N(H(H(N(H)))(H(N(H(A)))))))	A(1)F(1)H(5)N(4)	4	3	1241.83	14913500	1.75701e+08	sp|P01877|IGHA2_HUMAN/sp|P0DOX2|IGA2_HUMAN	92/207	5.88699e-07	0.0003118
20200615_serum_NGlycP_1hDIA_rep1.mzML	1245.42	1337.15	-91.7291	HYTJSSQDVTVPCR	HYTJSSQDVTVPC[160]R	(N(F)(N(H(H(N(H)))(H(N(H(H)(F)))))))	F(2)H(6)N(4)	4	4	935.881	2180120	254134	sp|P01877|IGHA2_HUMAN/sp|P0DOX2|IGA2_HUMAN	92/207	0.00087475	0.000431526
20200615_serum_NGlycP_1hDIA_rep2.mzML	1244.33	1335.08	-90.7466	HYTJSSQDVTVPCR	HYTJSSQDVTVPC[160]R	(N(F)(N(H(H(N(H)))(H(N(H(H)(F)))))))	F(2)H(6)N(4)	4	4	935.881	2139470	925993	sp|P01877|IGHA2_HUMAN/sp|P0DOX2|IGA2_HUMAN	92/207	0.000873282	0.000431526
20200615_serum_NGlycP_1hDIA_rep3.mzML	1252.04	1338.92	-86.8777	HYTJSSQDVTVPCR	HYTJSSQDVTVPC[160]R	(N(F)(N(H(H(N(H)))(H(N(H(H)(F)))))))	F(2)H(6)N(4)	4	4	935.881	2466150	882345	sp|P01877|IGHA2_HUMAN/sp|P0DOX2|IGA2_HUMAN	92/207	0.000876216	0.000431526
20200615_serum_NGlycP_1hDIA_rep1.mzML	1245.25	1337.14	-91.8948	HYTJSSQDVTVPCR	HYTJSSQDVTVPC[160]R	(N(F)(N(H(H(N(H)))(H(N(H(H)(F)))))))	F(2)H(6)N(4)	4	3	1247.51	21128900	3.26259e+06	sp|P01877|IGHA2_HUMAN/sp|P0DOX2|IGA2_HUMAN	92/207	0.00649599	0.000431526
20200615_serum_NGlycP_1hDIA_rep2.mzML	1243.52	1335.08	-91.5558	HYTJSSQDVTVPCR	HYTJSSQDVTVPC[160]R	(N(F)(N(H(H(N(H)))(H(N(H(H)(F)))))))	F(2)H(6)N(4)	4	3	1247.51	22600200	5.72244e+06	sp|P01877|IGHA2_HUMAN/sp|P0DOX2|IGA2_HUMAN	92/207	0.000867406	0.000431526
20200615_serum_NGlycP_1hDIA_rep3.mzML	1251.52	1338.92	-87.3977	HYTJSSQDVTVPCR	HYTJSSQDVTVPC[160]R	(N(F)(N(H(H(N(H)))(H(N(H(H)(F)))))))	F(2)H(6)N(4)	4	3	1247.51	14781700	4.38308e+06	sp|P01877|IGHA2_HUMAN/sp|P0DOX2|IGA2_HUMAN	92/207	0.016771	0.000431526
20200615_serum_NGlycP_1hDIA_rep1.mzML	1258.23	1262.78	-4.55358	HYTJSSQDVTVPCR	HYTJSSQDVTVPC[160]R	(N(F)(N(H(N)(H(N(H)))(H(N(H(A)))))))	A(1)F(1)H(5)N(5)	4	4	982.397	3828280	1.32408e+07	sp|P01877|IGHA2_HUMAN/sp|P0DOX2|IGA2_HUMAN	92/207	0.00195162	0.00149345
20200615_serum_NGlycP_1hDIA_rep2.mzML	1260.1	1261.56	-1.46449	HYTJSSQDVTVPCR	HYTJSSQDVTVPC[160]R	(N(F)(N(H(N)(H(N(H)))(H(N(H(A)))))))	A(1)F(1)H(5)N(5)	4	4	982.397	3728490	1.1536e+07	sp|P01877|IGHA2_HUMAN/sp|P0DOX2|IGA2_HUMAN	92/207	0.00243581	0.00149345
20200615_serum_NGlycP_1hDIA_rep3.mzML	1266.5	1267.64	-1.14405	HYTJSSQDVTVPCR	HYTJSSQDVTVPC[160]R	(N(F)(N(H(N)(H(N(H)))(H(N(H(A)))))))	A(1)F(1)H(5)N(5)	4	4	982.397	4253670	1.40474e+07	sp|P01877|IGHA2_HUMAN/sp|P0DOX2|IGA2_HUMAN	92/207	0.002433	0.00149345
20200615_serum_NGlycP_1hDIA_rep1.mzML	1258.91	1262.43	-3.51509	HYTJSSQDVTVPCR	HYTJSSQDVTVPC[160]R	(N(F)(N(H(N)(H(N(H)))(H(N(H(A)))))))	A(1)F(1)H(5)N(5)	4	3	1309.53	8626530	74188524	sp|P01877|IGHA2_HUMAN/sp|P0DOX2|IGA2_HUMAN	92/207	2.98433e-05	0.00149345
20200615_serum_NGlycP_1hDIA_rep2.mzML	1260.75	1261.2	-0.454838	HYTJSSQDVTVPCR	HYTJSSQDVTVPC[160]R	(N(F)(N(H(N)(H(N(H)))(H(N(H(A)))))))	A(1)F(1)H(5)N(5)	4	3	1309.53	8440240	1.31336e+08	sp|P01877|IGHA2_HUMAN/sp|P0DOX2|IGA2_HUMAN	92/207	1.80439e-05	0.00149345
20200615_serum_NGlycP_1hDIA_rep3.mzML	1266.88	1267.28	-0.4027	HYTJSSQDVTVPCR	HYTJSSQDVTVPC[160]R	(N(F)(N(H(N)(H(N(H)))(H(N(H(A)))))))	A(1)F(1)H(5)N(5)	4	3	1309.53	6838490	1.43533e+08	sp|P01877|IGHA2_HUMAN/sp|P0DOX2|IGA2_HUMAN	92/207	0.0013298	0.00149345
20200615_serum_NGlycP_1hDIA_rep1.mzML	1258.23	1259.97	-1.74213	HYTJSSQDVTVPCR	HYTJSSQDVTVPC[160]R	(N(F)(N(H(N)(H(H))(H(N(H))(N(H)(F))))))	F(2)H(6)N(5)	4	4	986.653	4369690	1.00534e+06	sp|P01877|IGHA2_HUMAN/sp|P0DOX2|IGA2_HUMAN	92/207	0.000895575	0.000952738
20200615_serum_NGlycP_1hDIA_rep2.mzML	1260.1	1258.79	1.31153	HYTJSSQDVTVPCR	HYTJSSQDVTVPC[160]R	(N(F)(N(H(N)(H(H))(H(N(H))(N(H)(F))))))	F(2)H(6)N(5)	4	4	986.653	4133230	1.91623e+06	sp|P01877|IGHA2_HUMAN/sp|P0DOX2|IGA2_HUMAN	92/207	0.00155335	0.000952738
20200615_serum_NGlycP_1hDIA_rep3.mzML	1266.5	1264.85	1.64582	HYTJSSQDVTVPCR	HYTJSSQDVTVPC[160]R	(N(F)(N(H(N)(H(H))(H(N(H))(N(H)(F))))))	F(2)H(6)N(5)	4	4	986.653	4715800	2.34353e+06	sp|P01877|IGHA2_HUMAN/sp|P0DOX2|IGA2_HUMAN	92/207	0.00155503	0.000952738
20200615_serum_NGlycP_1hDIA_rep1.mzML	1259.01	1269.14	-10.1331	HYTJSSQDVTVPCR	HYTJSSQDVTVPC[160]R	(N(F)(N(H(N)(H(H))(H(N(H))(N(H)(F))))))	F(2)H(6)N(5)	4	3	1315.2	4785990	2.55443e+06	sp|P01877|IGHA2_HUMAN/sp|P0DOX2|IGA2_HUMAN	92/207	0.000927323	0.000952738
20200615_serum_NGlycP_1hDIA_rep2.mzML	1261.55	1267.85	-6.30083	HYTJSSQDVTVPCR	HYTJSSQDVTVPC[160]R	(N(F)(N(H(N)(H(H))(H(N(H))(N(H)(F))))))	F(2)H(6)N(5)	4	3	1315.2	5283760	8.44649e+06	sp|P01877|IGHA2_HUMAN/sp|P0DOX2|IGA2_HUMAN	92/207	0.00107794	0.000952738
20200615_serum_NGlycP_1hDIA_rep3.mzML	1266.38	1273.85	-7.47241	HYTJSSQDVTVPCR	HYTJSSQDVTVPC[160]R	(N(F)(N(H(N)(H(H))(H(N(H))(N(H)(F))))))	F(2)H(6)N(5)	4	3	1315.2	4640960	8.35853e+06	sp|P01877|IGHA2_HUMAN/sp|P0DOX2|IGA2_HUMAN	92/207	0.00218306	0.000952738
20200615_serum_NGlycP_1hDIA_rep1.mzML	1256.9	1261.18	-4.27545	HYTJSSQDVTVPCR	HYTJSSQDVTVPC[160]R	(N(F)(N(H(N)(H(H))(H(N(H))(N(H(A)))))))	A(1)F(1)H(6)N(5)	4	4	1022.91	484623	182639	sp|P01877|IGHA2_HUMAN/sp|P0DOX2|IGA2_HUMAN	92/207	0.00350617	0.000266431
20200615_serum_NGlycP_1hDIA_rep1.mzML	1464.54	1356.79	107.748	HYTJSSQDVTVPCR	HYTJSSQDVTVPC[160]R	(N(F)(N(H(H(N(H(H))))(H(N(F)(H(A)))))))	A(1)F(2)H(6)N(4)	4	4	1008.65	1802790	437675	sp|P01877|IGHA2_HUMAN/sp|P0DOX2|IGA2_HUMAN	92/207	0.0112005	0.000305394
20200615_serum_NGlycP_1hDIA_rep2.mzML	1477.27	1355.15	122.124	HYTJSSQDVTVPCR	HYTJSSQDVTVPC[160]R	(N(F)(N(H(H(N(H(H))))(H(N(F)(H(A)))))))	A(1)F(2)H(6)N(4)	4	4	1008.65	1917740	985381	sp|P01877|IGHA2_HUMAN/sp|P0DOX2|IGA2_HUMAN	92/207	0.00110933	0.000305394
20200615_serum_NGlycP_1hDIA_rep3.mzML	1477.07	1358.24	118.828	HYTJSSQDVTVPCR	HYTJSSQDVTVPC[160]R	(N(F)(N(H(H(N(H(H))))(H(N(F)(H(A)))))))	A(1)F(2)H(6)N(4)	4	4	1008.65	2603100	682254	sp|P01877|IGHA2_HUMAN/sp|P0DOX2|IGA2_HUMAN	92/207	0.00356854	0.000305394
20200615_serum_NGlycP_1hDIA_rep1.mzML	1465.59	1469.01	-3.42424	HYTJSSQDVTVPCR	HYTJSSQDVTVPC[160]R	(N(F)(N(H(H(N(H(H))))(H(N(F)(H(A)))))))	A(1)F(2)H(6)N(4)	4	3	1344.54	3671420	1.8578e+06	sp|P01877|IGHA2_HUMAN/sp|P0DOX2|IGA2_HUMAN	92/207	0.010064	0.000305394
20200615_serum_NGlycP_1hDIA_rep2.mzML	1477.69	1477.72	-0.0259906	HYTJSSQDVTVPCR	HYTJSSQDVTVPC[160]R	(N(F)(N(H(H(N(H(H))))(H(N(F)(H(A)))))))	A(1)F(2)H(6)N(4)	4	3	1344.54	3427100	2.29888e+06	sp|P01877|IGHA2_HUMAN/sp|P0DOX2|IGA2_HUMAN	92/207	0.00357429	0.000305394
20200615_serum_NGlycP_1hDIA_rep3.mzML	1477.75	1478.63	-0.880407	HYTJSSQDVTVPCR	HYTJSSQDVTVPC[160]R	(N(F)(N(H(H(N(H(H))))(H(N(F)(H(A)))))))	A(1)F(2)H(6)N(4)	4	3	1344.54	4151100	2.55655e+06	sp|P01877|IGHA2_HUMAN/sp|P0DOX2|IGA2_HUMAN	92/207	0.000759415	0.000305394
20200615_serum_NGlycP_1hDIA_rep1.mzML	1464.2	1488.54	-24.3378	HYTJSSQDVTVPCR	HYTJSSQDVTVPC[160]R	(N(F)(N(H(H(N(H(A))))(H(N(H(A)))))))	A(2)F(1)H(5)N(4)	4	4	1004.4	1807010	9.18767e+06	sp|P01877|IGHA2_HUMAN/sp|P0DOX2|IGA2_HUMAN	92/207	0.000707083	0.000320508
20200615_serum_NGlycP_1hDIA_rep2.mzML	1477.27	1496.24	-18.9679	HYTJSSQDVTVPCR	HYTJSSQDVTVPC[160]R	(N(F)(N(H(H(N(H(A))))(H(N(H(A)))))))	A(2)F(1)H(5)N(4)	4	4	1004.4	1965320	10035631	sp|P01877|IGHA2_HUMAN/sp|P0DOX2|IGA2_HUMAN	92/207	0.000705637	0.000320508
20200615_serum_NGlycP_1hDIA_rep3.mzML	1477.07	1497.01	-19.9367	HYTJSSQDVTVPCR	HYTJSSQDVTVPC[160]R	(N(F)(N(H(H(N(H(A))))(H(N(H(A)))))))	A(2)F(1)H(5)N(4)	4	4	1004.4	2520920	1.65354e+07	sp|P01877|IGHA2_HUMAN/sp|P0DOX2|IGA2_HUMAN	92/207	0.000708528	0.000320508
20200615_serum_NGlycP_1hDIA_rep1.mzML	1465.59	1488.03	-22.4368	HYTJSSQDVTVPCR	HYTJSSQDVTVPC[160]R	(N(F)(N(H(H(N(H(A))))(H(N(H(A)))))))	A(2)F(1)H(5)N(4)	4	3	1338.87	3898420	4.78191e+07	sp|P01877|IGHA2_HUMAN/sp|P0DOX2|IGA2_HUMAN	92/207	0.000534905	0.000320508
20200615_serum_NGlycP_1hDIA_rep2.mzML	1477.69	1495.76	-18.0717	HYTJSSQDVTVPCR	HYTJSSQDVTVPC[160]R	(N(F)(N(H(H(N(H(A))))(H(N(H(A)))))))	A(2)F(1)H(5)N(4)	4	3	1338.87	3810210	4.47164e+07	sp|P01877|IGHA2_HUMAN/sp|P0DOX2|IGA2_HUMAN	92/207	0.000487899	0.000320508
20200615_serum_NGlycP_1hDIA_rep3.mzML	1477.66	1496.53	-18.8672	HYTJSSQDVTVPCR	HYTJSSQDVTVPC[160]R	(N(F)(N(H(H(N(H(A))))(H(N(H(A)))))))	A(2)F(1)H(5)N(4)	4	3	1338.87	4390200	5.65173e+07	sp|P01877|IGHA2_HUMAN/sp|P0DOX2|IGA2_HUMAN	92/207	0.000499167	0.000320508
20200615_serum_NGlycP_1hDIA_rep1.mzML	1474.39	1320.57	153.818	HYTJSSQDVTVPCR	HYTJSSQDVTVPC[160]R	(N(F)(N(H(N)(H(N(H(H))))(H(N(F)(H(A)))))))	A(1)F(2)H(6)N(5)	4	4	1059.42	3842130	3.48712e+06	sp|P01877|IGHA2_HUMAN/sp|P0DOX2|IGA2_HUMAN	92/207	0.000514322	0.00135487
20200615_serum_NGlycP_1hDIA_rep2.mzML	1485.16	1318.36	166.796	HYTJSSQDVTVPCR	HYTJSSQDVTVPC[160]R	(N(F)(N(H(N)(H(N(H(H))))(H(N(F)(H(A)))))))	A(1)F(2)H(6)N(5)	4	4	1059.42	3832800	4.08913e+06	sp|P01877|IGHA2_HUMAN/sp|P0DOX2|IGA2_HUMAN	92/207	0.000372502	0.00135487
20200615_serum_NGlycP_1hDIA_rep3.mzML	1485.95	1322.65	163.296	HYTJSSQDVTVPCR	HYTJSSQDVTVPC[160]R	(N(F)(N(H(N)(H(N(H(H))))(H(N(F)(H(A)))))))	A(1)F(2)H(6)N(5)	4	4	1059.42	4527560	4.21579e+06	sp|P01877|IGHA2_HUMAN/sp|P0DOX2|IGA2_HUMAN	92/207	0.0021027	0.00135487
20200615_serum_NGlycP_1hDIA_rep1.mzML	1474.39	1491.37	-16.9775	HYTJSSQDVTVPCR	HYTJSSQDVTVPC[160]R	(N(F)(N(H(N)(H(N(H(A))))(H(N(H(A)))))))	A(2)F(1)H(5)N(5)	4	4	1055.17	4249690	1.94306e+07	sp|P01877|IGHA2_HUMAN/sp|P0DOX2|IGA2_HUMAN	92/207	0.000718641	0.00047979
20200615_serum_NGlycP_1hDIA_rep2.mzML	1484.7	1498.93	-14.2304	HYTJSSQDVTVPCR	HYTJSSQDVTVPC[160]R	(N(F)(N(H(N)(H(N(H(A))))(H(N(H(A)))))))	A(2)F(1)H(5)N(5)	4	4	1055.17	4558790	1.77501e+07	sp|P01877|IGHA2_HUMAN/sp|P0DOX2|IGA2_HUMAN	92/207	0.00241902	0.00047979
20200615_serum_NGlycP_1hDIA_rep3.mzML	1485.74	1499.67	-13.9282	HYTJSSQDVTVPCR	HYTJSSQDVTVPC[160]R	(N(F)(N(H(N)(H(N(H(A))))(H(N(H(A)))))))	A(2)F(1)H(5)N(5)	4	4	1055.17	4960990	1.75336e+07	sp|P01877|IGHA2_HUMAN/sp|P0DOX2|IGA2_HUMAN	92/207	0.000950267	0.00047979
20200615_serum_NGlycP_1hDIA_rep1.mzML	1474.8	1494.1	-19.3009	HYTJSSQDVTVPCR	HYTJSSQDVTVPC[160]R	(N(F)(N(H(N)(H(N(H(A))))(H(N(H(A)))))))	A(2)F(1)H(5)N(5)	4	3	1406.56	2459410	5.61038e+07	sp|P01877|IGHA2_HUMAN/sp|P0DOX2|IGA2_HUMAN	92/207	0.0156379	0.00047979
20200615_serum_NGlycP_1hDIA_rep3.mzML	1485.24	1502.25	-17.0076	HYTJSSQDVTVPCR	HYTJSSQDVTVPC[160]R	(N(F)(N(H(N)(H(N(H(A))))(H(N(H(A)))))))	A(2)F(1)H(5)N(5)	4	3	1406.56	3241710	5.08542e+07	sp|P01877|IGHA2_HUMAN/sp|P0DOX2|IGA2_HUMAN	92/207	0.00121882	0.00047979
20200615_serum_NGlycP_1hDIA_rep1.mzML	1070.42	1084.27	-13.8489	HYTJSSQDVTVPCR	HYTJSSQDVTVPC[160]R	(N(F)(N(H(N)(H(N))(H(N(H))))))	F(1)H(4)N(5)	4	3	1158.48	4874890	2.75787e+07	sp|P01877|IGHA2_HUMAN/sp|P0DOX2|IGA2_HUMAN	92/207	3.88323e-05	0.000580945
20200615_serum_NGlycP_1hDIA_rep2.mzML	1093.44	1095.12	-1.67542	HYTJSSQDVTVPCR	HYTJSSQDVTVPC[160]R	(N(F)(N(H(N)(H(N))(H(N(H))))))	F(1)H(4)N(5)	4	3	1158.48	4367030	2.55306e+07	sp|P01877|IGHA2_HUMAN/sp|P0DOX2|IGA2_HUMAN	92/207	0.000134046	0.000580945
20200615_serum_NGlycP_1hDIA_rep3.mzML	1092	1093.92	-1.9196	HYTJSSQDVTVPCR	HYTJSSQDVTVPC[160]R	(N(F)(N(H(N)(H(N))(H(N(H))))))	F(1)H(4)N(5)	4	3	1158.48	4211990	1.7636e+07	sp|P01877|IGHA2_HUMAN/sp|P0DOX2|IGA2_HUMAN	92/207	3.26706e-05	0.000580945
20200615_serum_NGlycP_1hDIA_rep1.mzML	1070.42	1059.81	10.6105	HYTJSSQDVTVPCR	HYTJSSQDVTVPC[160]R	(N(F)(N(H(N)(H(H))(H(N(H))))))	F(1)H(5)N(4)	4	3	1144.8	2960310	613588	sp|P01877|IGHA2_HUMAN/sp|P0DOX2|IGA2_HUMAN	92/207	0.000166183	0.00154138
20200615_serum_NGlycP_1hDIA_rep2.mzML	1058.61	1069.76	-11.1492	HYTJSSQDVTVPCR	HYTJSSQDVTVPC[160]R	(N(F)(N(H(H(N(H)))(H(N(H))))))	F(1)H(5)N(4)	4	3	1144.8	734695	5.08354e+06	sp|P01877|IGHA2_HUMAN/sp|P0DOX2|IGA2_HUMAN	92/207	0.00378723	0.00154138
20200615_serum_NGlycP_1hDIA_rep3.mzML	1092	1068.8	23.2028	HYTJSSQDVTVPCR	HYTJSSQDVTVPC[160]R	(N(F)(N(H(N)(H(H))(H(N(H))))))	F(1)H(5)N(4)	4	3	1144.8	2837750	782497	sp|P01877|IGHA2_HUMAN/sp|P0DOX2|IGA2_HUMAN	92/207	0.00026579	0.00154138
20200615_serum_NGlycP_1hDIA_rep1.mzML	1245.07	1268	-22.9344	HYTJSSQDVTVPCR	HYTJSSQDVTVPC[160]R	(N(F)(N(H(N)(H(N))(H(N(H(A)))))))	A(1)F(1)H(4)N(5)	4	3	1255.51	14606000	13495	sp|P01877|IGHA2_HUMAN/sp|P0DOX2|IGA2_HUMAN	92/207	0.00350052	0.000727248
20200615_serum_NGlycP_1hDIA_rep3.mzML	1252.11	1272.75	-20.639	HYTJSSQDVTVPCR	HYTJSSQDVTVPC[160]R	(N(F)(N(H(N)(H(N))(H(N(H(A)))))))	A(1)F(1)H(4)N(5)	4	3	1255.51	10641400	150111	sp|P01877|IGHA2_HUMAN/sp|P0DOX2|IGA2_HUMAN	92/207	0.0210364	0.000727248
20200615_serum_NGlycP_1hDIA_rep1.mzML	1246.17	1085.84	160.333	HYTJSSQDVTVPCR	HYTJSSQDVTVPC[160]R	(N(F)(N(H(N(H))(H(N(H)))(H(N(H))))))	F(1)H(6)N(5)	4	3	1266.51	265727	310645	sp|P01877|IGHA2_HUMAN/sp|P0DOX2|IGA2_HUMAN	92/207	0.00750263	0.000689734
20200615_serum_NGlycP_1hDIA_rep1.mzML	1258.91	1218.31	40.6019	HYTJSSQDVTVPCR	HYTJSSQDVTVPC[160]R	(N(F)(N(H(H(N(H(H))))(H(N(H(A)))))))	A(1)F(1)H(6)N(4)	4	3	1295.85	4814680	146522	sp|P01877|IGHA2_HUMAN/sp|P0DOX2|IGA2_HUMAN	92/207	0.00309653	0.00135876
20200615_serum_NGlycP_1hDIA_rep3.mzML	1266.87	1222.82	44.0485	HYTJSSQDVTVPCR	HYTJSSQDVTVPC[160]R	(N(F)(N(H(H(N(H(H))))(H(N(H(A)))))))	A(1)F(1)H(6)N(4)	4	3	1295.85	4504850	587580	sp|P01877|IGHA2_HUMAN/sp|P0DOX2|IGA2_HUMAN	92/207	0.0216794	0.00135876
20200615_serum_NGlycP_1hDIA_rep1.mzML	3260.62	3202.92	57.6959	ICDLLVANNHFAHFFAPQJLTNMNK	IC[160]DLLVANNHFAHFFAPQJLTNMNK	(N(N(H(H)(H(N(H)(F))(N(F)(H(A)))))))	A(1)F(2)H(5)N(4)	19	5	1027.85	2438720	1.10405e+07	sp|P19827|ITIH1_HUMAN	285	0.00104455	0.000692258
20200615_serum_NGlycP_1hDIA_rep2.mzML	3259.68	3204.54	55.1411	ICDLLVANNHFAHFFAPQJLTNMNK	IC[160]DLLVANNHFAHFFAPQJLTNMNK	(N(N(H(H)(H(N(H)(F))(N(F)(H(A)))))))	A(1)F(2)H(5)N(4)	19	5	1027.85	2261840	8.85844e+06	sp|P19827|ITIH1_HUMAN	285	0.00106573	0.000692258
20200615_serum_NGlycP_1hDIA_rep3.mzML	3257.66	3195.4	62.2582	ICDLLVANNHFAHFFAPQJLTNMNK	IC[160]DLLVANNHFAHFFAPQJLTNMNK	(N(N(H(H)(H(N(H)(F))(N(F)(H(A)))))))	A(1)F(2)H(5)N(4)	19	5	1027.85	2619000	1.18801e+07	sp|P19827|ITIH1_HUMAN	285	0.00103847	0.000692258
20200615_serum_NGlycP_1hDIA_rep1.mzML	3260.62	3223.83	36.788	ICDLLVANNHFAHFFAPQJLTNMNK	IC[160]DLLVANNHFAHFFAPQJLTNMNK	(N(N(H(H(N(H(A))))(H(N(H(A)))))))	A(2)H(5)N(4)	19	5	1027.65	2335120	1.07795e+07	sp|P19827|ITIH1_HUMAN	285	0.00104151	0.000416344
20200615_serum_NGlycP_1hDIA_rep2.mzML	3259.68	3224.47	35.2072	ICDLLVANNHFAHFFAPQJLTNMNK	IC[160]DLLVANNHFAHFFAPQJLTNMNK	(N(N(H(H(N(H(A))))(H(N(H(A)))))))	A(2)H(5)N(4)	19	5	1027.65	2319650	8.44794e+06	sp|P19827|ITIH1_HUMAN	285	0.00435218	0.000416344
20200615_serum_NGlycP_1hDIA_rep3.mzML	3257.66	3217.2	40.4646	ICDLLVANNHFAHFFAPQJLTNMNK	IC[160]DLLVANNHFAHFFAPQJLTNMNK	(N(N(H(H(N(H(A))))(H(N(H(A)))))))	A(2)H(5)N(4)	19	5	1027.65	2564160	1.09985e+07	sp|P19827|ITIH1_HUMAN	285	0.00865158	0.000416344
20200615_serum_NGlycP_1hDIA_rep1.mzML	3260.93	3206.81	54.121	ICDLLVANNHFAHFFAPQJLTNMNK	IC[160]DLLVANNHFAHFFAPQJLTNMNK	(N(N(H(H(N(H(A))))(H(N(H(A)))))))	A(2)H(5)N(4)	19	4	1284.3	4482610	5.18084e+07	sp|P19827|ITIH1_HUMAN	285	0.00208842	0.000416344
20200615_serum_NGlycP_1hDIA_rep2.mzML	3259.32	3208.18	51.1442	ICDLLVANNHFAHFFAPQJLTNMNK	IC[160]DLLVANNHFAHFFAPQJLTNMNK	(N(N(H(H(N(H(A))))(H(N(H(A)))))))	A(2)H(5)N(4)	19	4	1284.3	4802800	66824857	sp|P19827|ITIH1_HUMAN	285	0.00208639	0.000416344
20200615_serum_NGlycP_1hDIA_rep3.mzML	3257.45	3199.28	58.1711	ICDLLVANNHFAHFFAPQJLTNMNK	IC[160]DLLVANNHFAHFFAPQJLTNMNK	(N(N(H(H(N(H(A))))(H(N(H(A)))))))	A(2)H(5)N(4)	19	4	1284.3	5524980	5.79872e+07	sp|P19827|ITIH1_HUMAN	285	0.00211314	0.000416344
20200615_serum_NGlycP_1hDIA_rep1.mzML	1531.89	1519.85	12.0403	IDSTGJVTNELR	IDSTGJVTNELR	(N(N(H(H)(H(H(H))))))	H(5)N(2)	6	3	845.699	2929760	4.2784e+06	sp|O75882|ATRN_HUMAN	416	0.00134333	0.000427789
20200615_serum_NGlycP_1hDIA_rep2.mzML	1537.17	1526.21	10.9632	IDSTGJVTNELR	IDSTGJVTNELR	(N(N(H(H)(H(H(H))))))	H(5)N(2)	6	3	845.699	3524230	5.71765e+06	sp|O75882|ATRN_HUMAN	416	8.97025e-05	0.000427789
20200615_serum_NGlycP_1hDIA_rep3.mzML	1537.13	1526.1	11.0341	IDSTGJVTNELR	IDSTGJVTNELR	(N(N(H(H)(H(H(H))))))	H(5)N(2)	6	3	845.699	2978810	4582181	sp|O75882|ATRN_HUMAN	416	8.42282e-05	0.000427789
20200615_serum_NGlycP_1hDIA_rep1.mzML	1503.29	1586.28	-82.9881	IDSTGJVTNELR	IDSTGJVTNELR	(N(N(H(H(H)(H))(H(H(N))))))	H(6)N(3)	6	3	967.41	3651170	216055	sp|O75882|ATRN_HUMAN	416	0.0022289	0.00125921
20200615_serum_NGlycP_1hDIA_rep2.mzML	1510.75	1592.69	-81.9397	IDSTGJVTNELR	IDSTGJVTNELR	(N(N(H(H(H)(H))(H(H(N))))))	H(6)N(3)	6	3	967.41	4210280	461120	sp|O75882|ATRN_HUMAN	416	0.00139539	0.00125921
20200615_serum_NGlycP_1hDIA_rep3.mzML	1510.26	1591.28	-81.0166	IDSTGJVTNELR	IDSTGJVTNELR	(N(N(H(H(H)(H))(H(H(N))))))	H(6)N(3)	6	3	967.41	3215470	122807	sp|O75882|ATRN_HUMAN	416	0.00348366	0.00125921
20200615_serum_NGlycP_1hDIA_rep1.mzML	1503.26	1495.32	7.93778	IDSTGJVTNELR	IDSTGJVTNELR	(N(N(H(H(H)(H))(H(H)(H)))))	H(7)N(2)	6	3	953.734	3683330	3.23054e+06	sp|O75882|ATRN_HUMAN	416	0.0038844	0.000667705
20200615_serum_NGlycP_1hDIA_rep2.mzML	1509.23	1502.68	6.55234	IDSTGJVTNELR	IDSTGJVTNELR	(N(N(H(H(H)(H))(H(H)(H)))))	H(7)N(2)	6	3	953.734	4164240	3.73313e+06	sp|O75882|ATRN_HUMAN	416	0.00013134	0.000667705
20200615_serum_NGlycP_1hDIA_rep3.mzML	1510.04	1503.39	6.6477	IDSTGJVTNELR	IDSTGJVTNELR	(N(N(H(H(H)(H))(H(H)(H)))))	H(7)N(2)	6	3	953.734	3086390	3.48734e+06	sp|O75882|ATRN_HUMAN	416	0.00055969	0.000667705
20200615_serum_NGlycP_1hDIA_rep1.mzML	1488.75	1488.73	0.0224936	IDSTGJVTNELR	IDSTGJVTNELR	(N(N(H(H(H(H)))(H(H)(H)(H)))))	H(8)N(2)	6	3	1007.75	4097410	4.2464e+06	sp|O75882|ATRN_HUMAN	416	0.000133138	0.000460276
20200615_serum_NGlycP_1hDIA_rep2.mzML	1499.67	1496.43	3.23841	IDSTGJVTNELR	IDSTGJVTNELR	(N(N(H(H(H(H)))(H(H)(H)(H)))))	H(8)N(2)	6	3	1007.75	4804660	4.3383e+06	sp|O75882|ATRN_HUMAN	416	0.000436519	0.000460276
20200615_serum_NGlycP_1hDIA_rep3.mzML	1499.52	1497.19	2.32744	IDSTGJVTNELR	IDSTGJVTNELR	(N(N(H(H(H(H)))(H(H)(H)(H)))))	H(8)N(2)	6	3	1007.75	4429730	4.09302e+06	sp|O75882|ATRN_HUMAN	416	0.000437717	0.000460276
20200615_serum_NGlycP_1hDIA_rep1.mzML	1485.3	1483.66	1.64231	IDSTGJVTNELR	IDSTGJVTNELR	(N(N(H(H(H(H(H))))(H(H(H(H)))))))	H(9)N(2)	6	3	1061.77	2672390	2.57345e+06	sp|O75882|ATRN_HUMAN	416	0.00263269	0.00264572
20200615_serum_NGlycP_1hDIA_rep2.mzML	1494.09	1491.61	2.47784	IDSTGJVTNELR	IDSTGJVTNELR	(N(N(H(H(H(H(H))))(H(H(H(H)))))))	H(9)N(2)	6	3	1061.77	2531590	2.4261e+06	sp|O75882|ATRN_HUMAN	416	0.00252231	0.00264572
20200615_serum_NGlycP_1hDIA_rep3.mzML	1493.33	1492.41	0.917714	IDSTGJVTNELR	IDSTGJVTNELR	(N(N(H(H(H(H(H))))(H(H(H(H)))))))	H(9)N(2)	6	3	1061.77	3160740	2.42048e+06	sp|O75882|ATRN_HUMAN	416	0.0089254	0.00264572
20200615_serum_NGlycP_1hDIA_rep1.mzML	1488.37	1484.72	3.64599	IDSTGJVTNELR	IDSTGJVTNELR	(N(N(H(H(H(H(H))))(H(H(H(H)))))))	H(9)N(2)	6	2	1592.15	339698	1.5648e+06	sp|O75882|ATRN_HUMAN	416	0.00646329	0.00264572
20200615_serum_NGlycP_1hDIA_rep3.mzML	1496.65	1493.42	3.23037	IDSTGJVTNELR	IDSTGJVTNELR	(N(N(H(H(H(H(H))))(H(H(H(H)))))))	H(9)N(2)	6	2	1592.15	416075	1.73436e+06	sp|O75882|ATRN_HUMAN	416	0.0418478	0.00264572
20200615_serum_NGlycP_1hDIA_rep1.mzML	1531.98	1522.33	9.64749	IDSTGJVTNELR	IDSTGJVTNELR	(N(N(H(H)(H(H)(H)))))	H(5)N(2)	6	2	1268.05	3940810	2.58963e+07	sp|O75882|ATRN_HUMAN	416	2.66797e-06	0.000313608
20200615_serum_NGlycP_1hDIA_rep2.mzML	1537.25	1528.63	8.6246	IDSTGJVTNELR	IDSTGJVTNELR	(N(N(H(H)(H(H)(H)))))	H(5)N(2)	6	2	1268.05	4128340	3.05293e+07	sp|O75882|ATRN_HUMAN	416	8.054e-08	0.000313608
20200615_serum_NGlycP_1hDIA_rep3.mzML	1537.37	1528.44	8.93283	IDSTGJVTNELR	IDSTGJVTNELR	(N(N(H(H)(H(H)(H)))))	H(5)N(2)	6	2	1268.05	4467900	3.15538e+07	sp|O75882|ATRN_HUMAN	416	8.52683e-08	0.000313608
20200615_serum_NGlycP_1hDIA_rep1.mzML	1517.5	1512.33	5.16835	IDSTGJVTNELR	IDSTGJVTNELR	(N(N(H(H(H))(H(H)(H)))))	H(6)N(2)	6	2	1349.07	2973910	1.68219e+07	sp|O75882|ATRN_HUMAN	416	5.8044e-05	0.000539397
20200615_serum_NGlycP_1hDIA_rep2.mzML	1520.19	1518.97	1.22069	IDSTGJVTNELR	IDSTGJVTNELR	(N(N(H(H(H))(H(H)(H)))))	H(6)N(2)	6	2	1349.07	3195460	2.023e+07	sp|O75882|ATRN_HUMAN	416	0.000107339	0.000539397
20200615_serum_NGlycP_1hDIA_rep3.mzML	1522.87	1519.1	3.76698	IDSTGJVTNELR	IDSTGJVTNELR	(N(N(H(H(H))(H(H)(H)))))	H(6)N(2)	6	2	1349.07	2999670	1.95228e+07	sp|O75882|ATRN_HUMAN	416	8.79065e-07	0.000539397
20200615_serum_NGlycP_1hDIA_rep1.mzML	1499.64	1491.63	8.00601	IDSTGJVTNELR	IDSTGJVTNELR	(N(N(H(H(H))(H(H)(H)(H)))))	H(7)N(2)	6	2	1430.1	1487840	8.42077e+06	sp|O75882|ATRN_HUMAN	416	0.00467381	0.000893845
20200615_serum_NGlycP_1hDIA_rep2.mzML	1508.59	1499.19	9.40267	IDSTGJVTNELR	IDSTGJVTNELR	(N(N(H(H(H))(H(H)(H)(H)))))	H(7)N(2)	6	2	1430.1	1667010	9.66934e+06	sp|O75882|ATRN_HUMAN	416	1.45826e-05	0.000893845
20200615_serum_NGlycP_1hDIA_rep3.mzML	1506.29	1499.92	6.36714	IDSTGJVTNELR	IDSTGJVTNELR	(N(N(H(H(H))(H(H)(H)(H)))))	H(7)N(2)	6	2	1430.1	1413160	8.56694e+06	sp|O75882|ATRN_HUMAN	416	6.33128e-05	0.000893845
20200615_serum_NGlycP_1hDIA_rep1.mzML	1491.76	1499.88	-8.12017	IDSTGJVTNELR	IDSTGJVTNELR	(N(N(H(H(H(H)))(H(H)(H(H))))))	H(8)N(2)	6	2	1511.13	561310	6.71611e+06	sp|O75882|ATRN_HUMAN	416	2.74732e-06	0.000184931
20200615_serum_NGlycP_1hDIA_rep2.mzML	1500.24	1507.04	-6.80141	IDSTGJVTNELR	IDSTGJVTNELR	(N(N(H(H(H(H)))(H(H)(H(H))))))	H(8)N(2)	6	2	1511.13	626141	8.37106e+06	sp|O75882|ATRN_HUMAN	416	5.06899e-05	0.000184931
20200615_serum_NGlycP_1hDIA_rep3.mzML	1498.9	1507.61	-8.70684	IDSTGJVTNELR	IDSTGJVTNELR	(N(N(H(H(H(H)))(H(H)(H(H))))))	H(8)N(2)	6	2	1511.13	436826	7.05e+06	sp|O75882|ATRN_HUMAN	416	1.22213e-05	0.000184931
20200615_serum_NGlycP_1hDIA_rep2.mzML	2572.16	2572.63	-0.469165	IIVPLNNREJISDPTSPLR	IIVPLNNREJISDPTSPLR	(N(F)(N(H(H(H))(H(N(H(A)))))))	A(1)F(1)H(5)N(3)	10	4	1001.96	831795	3.03862e+06	sp|P01591|IGJ_HUMAN	71	0.00546872	0.000909351
20200615_serum_NGlycP_1hDIA_rep1.mzML	2832.37	2928.14	-95.7748	IIVPLNNREJISDPTSPLR	IIVPLNNREJISDPTSPLR	(N(F)(N(H(H(N(H(H))))(H(N(F)(H(A)))))))	A(1)F(2)H(6)N(4)	10	4	1129.76	1117700	449233	sp|P01591|IGJ_HUMAN	71	0.035284	0.00194496
20200615_serum_NGlycP_1hDIA_rep2.mzML	2833.9	2934.65	-100.751	IIVPLNNREJISDPTSPLR	IIVPLNNREJISDPTSPLR	(N(F)(N(H(H(N(H(H))))(H(N(F)(H(A)))))))	A(1)F(2)H(6)N(4)	10	4	1129.76	1453570	412228	sp|P01591|IGJ_HUMAN	71	0.00332034	0.00194496
20200615_serum_NGlycP_1hDIA_rep3.mzML	2830.12	2921.98	-91.8588	IIVPLNNREJISDPTSPLR	IIVPLNNREJISDPTSPLR	(N(F)(N(H(H(N(H(H))))(H(N(F)(H(A)))))))	A(1)F(2)H(6)N(4)	10	4	1129.76	1308280	643115	sp|P01591|IGJ_HUMAN	71	0.000992106	0.00194496
20200615_serum_NGlycP_1hDIA_rep2.mzML	2833.9	2906.19	-72.2937	IIVPLNNREJISDPTSPLR	IIVPLNNREJISDPTSPLR	(N(F)(N(H(H(N(H(A))))(H(N(H(A)))))))	A(2)F(1)H(5)N(4)	10	4	1125.51	1488910	5.7978e+06	sp|P01591|IGJ_HUMAN	71	0.00960154	0.00451893
20200615_serum_NGlycP_1hDIA_rep3.mzML	2828.48	2895.2	-66.72	IIVPLNNREJISDPTSPLR	IIVPLNNREJISDPTSPLR	(N(F)(N(H(H(N(H(A))))(H(N(H(A)))))))	A(2)F(1)H(5)N(4)	10	4	1125.51	1398440	4.55999e+06	sp|P01591|IGJ_HUMAN	71	0.00508855	0.00451893
20200615_serum_NGlycP_1hDIA_rep1.mzML	3023.15	3123.99	-100.845	INNDFNYEFYJSTWSYVK	INNDFNYEFYJSTWSYVK	(N(N(H(H(H))(H(H)))))	H(5)N(2)	11	3	1174.15	377334	1.36394e+06	sp|P10643|CO7_HUMAN	202	0.00226221	0.000408489
20200615_serum_NGlycP_1hDIA_rep1.mzML	1855.63	1857.64	-2.00989	IPCSQPPQIEHGTIJSSR	IPC[160]SQPPQIEHGTIJSSR	(N(N(H(H(N(H(A))))(H(N(H(A)))))))	A(2)H(5)N(4)	15	5	845.958	2335270	5.471e+06	sp|P08603|CFAH_HUMAN	882	0.00228184	0.000884509
20200615_serum_NGlycP_1hDIA_rep2.mzML	1858.23	1861.54	-3.30802	IPCSQPPQIEHGTIJSSR	IPC[160]SQPPQIEHGTIJSSR	(N(N(H(H(N(H(A))))(H(N(H(A)))))))	A(2)H(5)N(4)	15	5	845.958	2009370	4443276	sp|P08603|CFAH_HUMAN	882	0.00229416	0.000884509
20200615_serum_NGlycP_1hDIA_rep3.mzML	1858.61	1862.53	-3.92146	IPCSQPPQIEHGTIJSSR	IPC[160]SQPPQIEHGTIJSSR	(N(N(H(H(N(H(A))))(H(N(H(A)))))))	A(2)H(5)N(4)	15	5	845.958	2300710	8.14238e+06	sp|P08603|CFAH_HUMAN	882	0.0022843	0.000884509
20200615_serum_NGlycP_1hDIA_rep1.mzML	1856.66	1865.84	-9.1754	IPCSQPPQIEHGTIJSSR	IPC[160]SQPPQIEHGTIJSSR	(N(N(H(H(N(H(A))))(H(N(H(A)))))))	A(2)H(5)N(4)	15	4	1057.2	52518300	2.28128e+08	sp|P08603|CFAH_HUMAN	882	0.000555757	0.000884509
20200615_serum_NGlycP_1hDIA_rep2.mzML	1860.37	1870.08	-9.71128	IPCSQPPQIEHGTIJSSR	IPC[160]SQPPQIEHGTIJSSR	(N(N(H(H(N(H(A))))(H(N(H(A)))))))	A(2)H(5)N(4)	15	4	1057.2	41456300	2.09493e+08	sp|P08603|CFAH_HUMAN	882	0.00121075	0.000884509
20200615_serum_NGlycP_1hDIA_rep3.mzML	1860.44	1871.39	-10.9542	IPCSQPPQIEHGTIJSSR	IPC[160]SQPPQIEHGTIJSSR	(N(N(H(H(N(H(A))))(H(N(H(A)))))))	A(2)H(5)N(4)	15	4	1057.2	53371600	2.07453e+08	sp|P08603|CFAH_HUMAN	882	0.000736006	0.000884509
20200615_serum_NGlycP_1hDIA_rep1.mzML	1855.39	1855.97	-0.57518	IPCSQPPQIEHGTIJSSR	IPC[160]SQPPQIEHGTIJSSR	(N(N(H(H(N(H(A))))(H(N(H(A)))))))	A(2)H(5)N(4)	15	3	1409.26	41551700	517352434	sp|P08603|CFAH_HUMAN	882	0.00062039	0.000884509
20200615_serum_NGlycP_1hDIA_rep2.mzML	1857.81	1859.78	-1.97178	IPCSQPPQIEHGTIJSSR	IPC[160]SQPPQIEHGTIJSSR	(N(N(H(H(N(H(A))))(H(N(H(A)))))))	A(2)H(5)N(4)	15	3	1409.26	43568800	5.35417e+08	sp|P08603|CFAH_HUMAN	882	0.0222595	0.000884509
20200615_serum_NGlycP_1hDIA_rep3.mzML	1859.12	1860.72	-1.59753	IPCSQPPQIEHGTIJSSR	IPC[160]SQPPQIEHGTIJSSR	(N(N(H(H(N(H(A))))(H(N(H(A)))))))	A(2)H(5)N(4)	15	3	1409.26	45410700	4.52885e+08	sp|P08603|CFAH_HUMAN	882	0.0172118	0.000884509
20200615_serum_NGlycP_1hDIA_rep1.mzML	1629.47	1624.63	4.83894	IPCSQPPQIEHGTIJSSR	IPC[160]SQPPQIEHGTIJSSR	(N(N(H(H(N(H)))(H(N(H(A)))))))	A(1)H(5)N(4)	15	4	984.422	4400480	2.47681e+07	sp|P08603|CFAH_HUMAN	882	0.000939544	0.00118137
20200615_serum_NGlycP_1hDIA_rep2.mzML	1632.51	1630.59	1.91918	IPCSQPPQIEHGTIJSSR	IPC[160]SQPPQIEHGTIJSSR	(N(N(H(H(N(H)))(H(N(H(A)))))))	A(1)H(5)N(4)	15	4	984.422	4729570	3.0284e+07	sp|P08603|CFAH_HUMAN	882	0.000781616	0.00118137
20200615_serum_NGlycP_1hDIA_rep3.mzML	1631.64	1629.36	2.27646	IPCSQPPQIEHGTIJSSR	IPC[160]SQPPQIEHGTIJSSR	(N(N(H(H(N(H)))(H(N(H(A)))))))	A(1)H(5)N(4)	15	4	984.422	4649910	3.72276e+07	sp|P08603|CFAH_HUMAN	882	0.00362654	0.00118137
20200615_serum_NGlycP_1hDIA_rep1.mzML	1628.67	1629.04	-0.368694	IPCSQPPQIEHGTIJSSR	IPC[160]SQPPQIEHGTIJSSR	(N(N(H(H(N(H)))(H(N(H(A)))))))	A(1)H(5)N(4)	15	3	1312.23	10443900	1.15686e+08	sp|P08603|CFAH_HUMAN	882	0.000178923	0.00118137
20200615_serum_NGlycP_1hDIA_rep2.mzML	1632.82	1634.86	-2.04475	IPCSQPPQIEHGTIJSSR	IPC[160]SQPPQIEHGTIJSSR	(N(N(H(H(N(H)))(H(N(H(A)))))))	A(1)H(5)N(4)	15	3	1312.23	11884800	1.13875e+08	sp|P08603|CFAH_HUMAN	882	3.63312e-06	0.00118137
20200615_serum_NGlycP_1hDIA_rep3.mzML	1630.85	1633.7	-2.84992	IPCSQPPQIEHGTIJSSR	IPC[160]SQPPQIEHGTIJSSR	(N(N(H(H(N(H)))(H(N(H(A)))))))	A(1)H(5)N(4)	15	3	1312.23	13177700	1.42747e+08	sp|P08603|CFAH_HUMAN	882	2.0354e-06	0.00118137
20200615_serum_NGlycP_1hDIA_rep1.mzML	1629.07	1624.13	4.93985	IPCSQPPQIEHGTIJSSR	IPC[160]SQPPQIEHGTIJSSR	(N(N(H(H(H))(H(N(H))(N(H)(F))))))	F(1)H(6)N(4)	15	4	988.678	4394380	1.68265e+06	sp|P08603|CFAH_HUMAN	882	0.0116415	0.00274257
20200615_serum_NGlycP_1hDIA_rep2.mzML	1632.8	1630.1	2.70424	IPCSQPPQIEHGTIJSSR	IPC[160]SQPPQIEHGTIJSSR	(N(N(H(H(H))(H(N(H))(N(H)(F))))))	F(1)H(6)N(4)	15	4	988.678	4669520	2.29571e+06	sp|P08603|CFAH_HUMAN	882	0.000780141	0.00274257
20200615_serum_NGlycP_1hDIA_rep3.mzML	1631.64	1628.87	2.76918	IPCSQPPQIEHGTIJSSR	IPC[160]SQPPQIEHGTIJSSR	(N(N(H(H(H))(H(N(H))(N(H)(F))))))	F(1)H(6)N(4)	15	4	988.678	4674970	2837930	sp|P08603|CFAH_HUMAN	882	0.000787492	0.00274257
20200615_serum_NGlycP_1hDIA_rep1.mzML	1856.66	1849.89	6.76681	IPCSQPPQIEHGTIJSSR	IPC[160]SQPPQIEHGTIJSSR	(N(N(H(H(N(H(H))))(H(N(F)(H(A)))))))	A(1)F(1)H(6)N(4)	15	4	1061.45	38000400	3.83471e+06	sp|P08603|CFAH_HUMAN	882	0.00260496	0.00075796
20200615_serum_NGlycP_1hDIA_rep2.mzML	1860.37	1853.45	6.9171	IPCSQPPQIEHGTIJSSR	IPC[160]SQPPQIEHGTIJSSR	(N(N(H(H(N(H(H))))(H(N(F)(H(A)))))))	A(1)F(1)H(6)N(4)	15	4	1061.45	35409500	4.41139e+06	sp|P08603|CFAH_HUMAN	882	0.00367981	0.00075796
20200615_serum_NGlycP_1hDIA_rep3.mzML	1860.44	1854.16	6.2808	IPCSQPPQIEHGTIJSSR	IPC[160]SQPPQIEHGTIJSSR	(N(N(H(H(N(H(H))))(H(N(F)(H(A)))))))	A(1)F(1)H(6)N(4)	15	4	1061.45	47158900	5379757	sp|P08603|CFAH_HUMAN	882	0.000688332	0.00075796
20200615_serum_NGlycP_1hDIA_rep1.mzML	1855.39	1852.49	2.8995	IPCSQPPQIEHGTIJSSR	IPC[160]SQPPQIEHGTIJSSR	(N(N(H(H(N(H(H))))(H(N(F)(H(A)))))))	A(1)F(1)H(6)N(4)	15	3	1414.93	26509600	896804	sp|P08603|CFAH_HUMAN	882	0.00695268	0.00075796
20200615_serum_NGlycP_1hDIA_rep2.mzML	1857.79	1856.16	1.62714	IPCSQPPQIEHGTIJSSR	IPC[160]SQPPQIEHGTIJSSR	(N(N(H(H(N(H(H))))(H(N(F)(H(A)))))))	A(1)F(1)H(6)N(4)	15	3	1414.93	28393400	2.41472e+06	sp|P08603|CFAH_HUMAN	882	0.0060865	0.00075796
20200615_serum_NGlycP_1hDIA_rep3.mzML	1858.97	1856.96	2.01233	IPCSQPPQIEHGTIJSSR	IPC[160]SQPPQIEHGTIJSSR	(N(N(H(H(N(H(H))))(H(N(F)(H(A)))))))	A(1)F(1)H(6)N(4)	15	3	1414.93	36502900	1.24989e+06	sp|P08603|CFAH_HUMAN	882	0.000851384	0.00075796
20200615_serum_NGlycP_1hDIA_rep1.mzML	1856.66	1778.25	78.4137	IPCSQPPQIEHGTIJSSR	IPC[160]SQPPQIEHGTIJSSR	(N(F)(N(H(H)(H(N(H)(F))(N(H(A)))))))	A(1)F(2)H(5)N(4)	15	4	1057.45	40169500	3.54208e+06	sp|P08603|CFAH_HUMAN	882	0.000288624	0.000697317
20200615_serum_NGlycP_1hDIA_rep2.mzML	1860.37	1779.89	80.4836	IPCSQPPQIEHGTIJSSR	IPC[160]SQPPQIEHGTIJSSR	(N(F)(N(H(H)(H(N(H)(F))(N(H(A)))))))	A(1)F(2)H(5)N(4)	15	4	1057.45	31282400	9.72099e+07	sp|P08603|CFAH_HUMAN	882	0.00085283	0.000697317
20200615_serum_NGlycP_1hDIA_rep3.mzML	1860.44	1781.55	78.8875	IPCSQPPQIEHGTIJSSR	IPC[160]SQPPQIEHGTIJSSR	(N(F)(N(H(H)(H(N(H)(F))(N(H(A)))))))	A(1)F(2)H(5)N(4)	15	4	1057.45	40246100	2.13344e+08	sp|P08603|CFAH_HUMAN	882	0.000117334	0.000697317
20200615_serum_NGlycP_1hDIA_rep1.mzML	1855.4	1912.91	-57.5064	IPCSQPPQIEHGTIJSSR	IPC[160]SQPPQIEHGTIJSSR	(N(N(H(H(N(H)(F)))(H(N(F)(H(A)))))))	A(1)F(2)H(5)N(4)	15	3	1409.59	25624700	5.49372e+08	sp|P08603|CFAH_HUMAN	882	0.00697692	0.000697317
20200615_serum_NGlycP_1hDIA_rep2.mzML	1857.81	1919.27	-61.4622	IPCSQPPQIEHGTIJSSR	IPC[160]SQPPQIEHGTIJSSR	(N(N(H(H(N(H)(F)))(H(N(F)(H(A)))))))	A(1)F(2)H(5)N(4)	15	3	1409.59	27454800	5.82331e+08	sp|P08603|CFAH_HUMAN	882	0.000621735	0.000697317
20200615_serum_NGlycP_1hDIA_rep3.mzML	1859.12	1921.49	-62.37	IPCSQPPQIEHGTIJSSR	IPC[160]SQPPQIEHGTIJSSR	(N(N(H(H(N(H)(F)))(H(N(F)(H(A)))))))	A(1)F(2)H(5)N(4)	15	3	1409.59	33683500	4.86534e+08	sp|P08603|CFAH_HUMAN	882	0.00378117	0.000697317
20200615_serum_NGlycP_1hDIA_rep1.mzML	1887.64	1901.83	-14.1869	IPCSQPPQIEHGTIJSSR	IPC[160]SQPPQIEHGTIJSSR	(N(F)(N(H(H(N(H(A))))(H(N(H(A)))))))	A(2)F(1)H(5)N(4)	15	3	1457.94	823387	1.7261e+07	sp|P08603|CFAH_HUMAN	882	0.00261526	0.00321041
20200615_serum_NGlycP_1hDIA_rep2.mzML	1886.87	1907.62	-20.7458	IPCSQPPQIEHGTIJSSR	IPC[160]SQPPQIEHGTIJSSR	(N(F)(N(H(H(N(H(A))))(H(N(H(A)))))))	A(2)F(1)H(5)N(4)	15	3	1457.94	484141	7.52184e+06	sp|P08603|CFAH_HUMAN	882	0.0173311	0.00321041
20200615_serum_NGlycP_1hDIA_rep3.mzML	1897.77	1909.95	-12.1764	IPCSQPPQIEHGTIJSSR	IPC[160]SQPPQIEHGTIJSSR	(N(F)(N(H(H(N(H(A))))(H(N(H(A)))))))	A(2)F(1)H(5)N(4)	15	3	1457.94	961010	1.82122e+07	sp|P08603|CFAH_HUMAN	882	0.0320381	0.00321041
20200615_serum_NGlycP_1hDIA_rep1.mzML	1886.51	1900.93	-14.4229	IPCSQPPQIEHGTIJSSR	IPC[160]SQPPQIEHGTIJSSR	(N(F)(N(H(H(N(H(H))))(H(N(F)(H(A)))))))	A(1)F(2)H(6)N(4)	15	4	1097.97	597251	2341819	sp|P08603|CFAH_HUMAN	882	0.0012059	0.0022575
20200615_serum_NGlycP_1hDIA_rep2.mzML	1893.03	1906.68	-13.6527	IPCSQPPQIEHGTIJSSR	IPC[160]SQPPQIEHGTIJSSR	(N(F)(N(H(H(N(H(H))))(H(N(F)(H(A)))))))	A(1)F(2)H(6)N(4)	15	4	1097.97	619036	1.83555e+06	sp|P08603|CFAH_HUMAN	882	0.04168	0.0022575
20200615_serum_NGlycP_1hDIA_rep3.mzML	1897.93	1909.02	-11.0891	IPCSQPPQIEHGTIJSSR	IPC[160]SQPPQIEHGTIJSSR	(N(F)(N(H(H(N(H(H))))(H(N(F)(H(A)))))))	A(1)F(2)H(6)N(4)	15	4	1097.97	703548	3.24119e+06	sp|P08603|CFAH_HUMAN	882	0.0374445	0.0022575
20200615_serum_NGlycP_1hDIA_rep1.mzML	1636.29	1630.27	6.0216	IPCSQPPQIEHGTIJSSR	IPC[160]SQPPQIEHGTIJSSR	(N(F)(N(H(H(N(H)))(H(N(H(A)))))))	A(1)F(1)H(5)N(4)	15	3	1360.91	1714800	2.75955e+07	sp|P08603|CFAH_HUMAN	882	0.0278344	0.000615587
20200615_serum_NGlycP_1hDIA_rep2.mzML	1644.67	1636.05	8.61782	IPCSQPPQIEHGTIJSSR	IPC[160]SQPPQIEHGTIJSSR	(N(F)(N(H(H(N(H)))(H(N(H(A)))))))	A(1)F(1)H(5)N(4)	15	3	1360.91	1615310	2.15156e+07	sp|P08603|CFAH_HUMAN	882	0.00502953	0.000615587
20200615_serum_NGlycP_1hDIA_rep3.mzML	1634.24	1634.91	-0.673875	IPCSQPPQIEHGTIJSSR	IPC[160]SQPPQIEHGTIJSSR	(N(F)(N(H(H(N(H)))(H(N(H(A)))))))	A(1)F(1)H(5)N(4)	15	3	1360.91	1409900	1.8966e+07	sp|P08603|CFAH_HUMAN	882	0.0305772	0.000615587
20200615_serum_NGlycP_1hDIA_rep1.mzML	1585.58	1581.74	3.83658	ISEEJETTCYMGK	ISEEJETTC[160]YMGK	(N(N(H(H(N(H)))(H(N(H(A)))))))	A(1)H(5)N(4)	5	3	1159.11	3591800	32681794	sp|P08603|CFAH_HUMAN	911	0.00267907	0.00119132
20200615_serum_NGlycP_1hDIA_rep2.mzML	1594.37	1588.2	6.17102	ISEEJETTCYMGK	ISEEJETTC[160]YMGK	(N(N(H(H(N(H)))(H(N(H(A)))))))	A(1)H(5)N(4)	5	3	1159.11	3533390	3.52348e+07	sp|P08603|CFAH_HUMAN	911	0.00026258	0.00119132
20200615_serum_NGlycP_1hDIA_rep3.mzML	1592.05	1586.79	5.25535	ISEEJETTCYMGK	ISEEJETTC[160]YMGK	(N(N(H(H(N(H)))(H(N(H(A)))))))	A(1)H(5)N(4)	5	3	1159.11	3787450	3.63928e+07	sp|P08603|CFAH_HUMAN	911	0.000293075	0.00119132
20200615_serum_NGlycP_1hDIA_rep1.mzML	1585.58	1595.47	-9.88995	ISEEJETTCYMGK	ISEEJETTC[160]YMGK	(N(N(H(H(H))(H(N(H))(N(H)(F))))))	F(1)H(6)N(4)	5	3	1164.79	3661100	9.3441e+06	sp|P08603|CFAH_HUMAN	911	0.00282127	0.000518256
20200615_serum_NGlycP_1hDIA_rep2.mzML	1594.24	1601.8	-7.55652	ISEEJETTCYMGK	ISEEJETTC[160]YMGK	(N(N(H(H(H))(H(N(H))(N(H)(F))))))	F(1)H(6)N(4)	5	3	1164.79	3200510	1.16769e+07	sp|P08603|CFAH_HUMAN	911	0.00597616	0.000518256
20200615_serum_NGlycP_1hDIA_rep3.mzML	1592.05	1600.36	-8.31484	ISEEJETTCYMGK	ISEEJETTC[160]YMGK	(N(F)(N(H(H(N(H)))(H(N(H(H)))))))	F(1)H(6)N(4)	5	3	1164.79	3877400	1.08941e+07	sp|P08603|CFAH_HUMAN	911	0.00238383	0.000518256
20200615_serum_NGlycP_1hDIA_rep1.mzML	1892.5	1922.67	-30.1679	ISEEJETTCYMGK	ISEEJETTC[160]YMGK	(N(N(H(H(N(H(H))))(H(N(F)(H(A)))))))	A(1)F(1)H(6)N(4)	5	3	1261.82	10155100	23929706	sp|P08603|CFAH_HUMAN	911	0.00162481	0.00113172
20200615_serum_NGlycP_1hDIA_rep2.mzML	1897.37	1929.55	-32.1803	ISEEJETTCYMGK	ISEEJETTC[160]YMGK	(N(N(H(H(N(H(H))))(H(N(F)(H(A)))))))	A(1)F(1)H(6)N(4)	5	3	1261.82	11052000	30142624	sp|P08603|CFAH_HUMAN	911	0.000222293	0.00113172
20200615_serum_NGlycP_1hDIA_rep3.mzML	1902.69	1931.52	-28.8321	ISEEJETTCYMGK	ISEEJETTC[160]YMGK	(N(N(H(H(N(H(H))))(H(N(F)(H(A)))))))	A(1)F(1)H(6)N(4)	5	3	1261.82	14471600	3.3066e+07	sp|P08603|CFAH_HUMAN	911	0.000225464	0.00113172
20200615_serum_NGlycP_1hDIA_rep1.mzML	1892.53	1939.44	-46.9117	ISEEJETTCYMGK	ISEEJETTC[160]YMGK	(N(N(H(H(N(H(A))))(H(N(H(A)))))))	A(2)H(5)N(4)	5	3	1256.15	11059900	1.43099e+08	sp|P08603|CFAH_HUMAN	911	0.00143141	0.00709803
20200615_serum_NGlycP_1hDIA_rep2.mzML	1897.78	1946.99	-49.2124	ISEEJETTCYMGK	ISEEJETTC[160]YMGK	(N(N(H(H(N(H(A))))(H(N(H(A)))))))	A(2)H(5)N(4)	5	3	1256.15	12943700	1.59167e+08	sp|P08603|CFAH_HUMAN	911	0.000170056	0.00709803
20200615_serum_NGlycP_1hDIA_rep3.mzML	1902.69	1948.4	-45.7067	ISEEJETTCYMGK	ISEEJETTC[160]YMGK	(N(N(H(H(N(H(A))))(H(N(H(A)))))))	A(2)H(5)N(4)	5	3	1256.15	16476000	1.94016e+08	sp|P08603|CFAH_HUMAN	911	0.000173956	0.00709803
20200615_serum_NGlycP_1hDIA_rep1.mzML	1937.55	1927.82	9.72646	ITYSIVQTJCSK	ITYSIVQTJC[160]SK	(N(N(H(H(N(H)))(H(N(H(A)))))))	A(1)H(5)N(4)	9	3	1109.8	962275	6.95426e+06	sp|P01042|KNG1_HUMAN	205	0.00540533	0.00267777
20200615_serum_NGlycP_1hDIA_rep3.mzML	1943.87	1936.76	7.10781	ITYSIVQTJCSK	ITYSIVQTJC[160]SK	(N(N(H(H(N(H)))(H(N(H(A)))))))	A(1)H(5)N(4)	9	3	1109.8	1231500	8.59636e+06	sp|P01042|KNG1_HUMAN	205	0.00410078	0.00267777
20200615_serum_NGlycP_1hDIA_rep1.mzML	1937.55	1948.27	-10.7199	ITYSIVQTJCSK	ITYSIVQTJC[160]SK	(N(F)(N(H(H(H))(H(N(H))(N(H))))))	F(1)H(6)N(4)	9	3	1115.47	992198	5.25998e+06	sp|P01042|KNG1_HUMAN	205	0.0155832	0.00730954
20200615_serum_NGlycP_1hDIA_rep2.mzML	1943.45	1955.98	-12.5251	ITYSIVQTJCSK	ITYSIVQTJC[160]SK	(N(N(H(H(H))(H(N(H))(N(H)(F))))))	F(1)H(6)N(4)	9	3	1115.47	1081100	4.62227e+06	sp|P01042|KNG1_HUMAN	205	0.0413453	0.00730954
20200615_serum_NGlycP_1hDIA_rep3.mzML	1943.87	1957.05	-13.18	ITYSIVQTJCSK	ITYSIVQTJC[160]SK	(N(N(H(H(H))(H(N(H))(N(H)(F))))))	F(1)H(6)N(4)	9	3	1115.47	1283010	24383269	sp|P01042|KNG1_HUMAN	205	0.00141819	0.00730954
20200615_serum_NGlycP_1hDIA_rep1.mzML	2322.79	2367.67	-44.8781	ITYSIVQTJCSK	ITYSIVQTJC[160]SK	(N(N(H(H(N(H(H))))(H(N(F)(H(A)))))))	A(1)F(1)H(6)N(4)	9	3	1212.51	8107200	16201976	sp|P01042|KNG1_HUMAN	205	0.000497913	0.00449011
20200615_serum_NGlycP_1hDIA_rep3.mzML	2325.79	2369.79	-44.0046	ITYSIVQTJCSK	ITYSIVQTJC[160]SK	(N(N(H(H(N(H(H))))(H(N(F)(H(A)))))))	A(1)F(1)H(6)N(4)	9	3	1212.51	8056480	15797334	sp|P01042|KNG1_HUMAN	205	0.0003009	0.00449011
20200615_serum_NGlycP_1hDIA_rep1.mzML	2322.86	2358.8	-35.9443	ITYSIVQTJCSK	ITYSIVQTJC[160]SK	(N(N(H(H(N(H(A))))(H(N(H(A)))))))	A(2)H(5)N(4)	9	3	1206.83	7900080	8.36628e+07	sp|P01042|KNG1_HUMAN	205	0.000496662	0.00789172
20200615_serum_NGlycP_1hDIA_rep3.mzML	2325.79	2360.77	-34.9807	ITYSIVQTJCSK	ITYSIVQTJC[160]SK	(N(N(H(H(N(H(A))))(H(N(H(A)))))))	A(2)H(5)N(4)	9	3	1206.83	7726750	8.02335e+07	sp|P01042|KNG1_HUMAN	205	0.000302019	0.00789172
20200615_serum_NGlycP_1hDIA_rep3.mzML	2324.81	2381.22	-56.4095	ITYSIVQTJCSK	ITYSIVQTJC[160]SK	(N(F)(N(H(N)(H(H)(H))(H(N(H)(F))(N(H)(F))))))	F(3)H(7)N(5)	9	3	1334.55	224856	1.37565e+06	sp|P01042|KNG1_HUMAN	205	0.00498825	0.00701458
20200615_serum_NGlycP_1hDIA_rep1.mzML	2739.92	2946.38	-206.459	ITYSIVQTJCSK	ITYSIVQTJC[160]SK	(N(N(H(N)(H(H)(H))(H(N(F)(H(A)))(N(F)(H(A)))))))	A(2)F(2)H(7)N(5)	9	3	1479.94	1302940	2.32643e+07	sp|P01042|KNG1_HUMAN	205	0.00166345	0.00648204
20200615_serum_NGlycP_1hDIA_rep2.mzML	2745.89	2952.93	-207.041	ITYSIVQTJCSK	ITYSIVQTJC[160]SK	(N(F)(N(H(N)(H(H)(H))(H(N(H(A)))(N(F)(H(A)))))))	A(2)F(2)H(7)N(5)	9	3	1479.94	1210030	2.55259e+07	sp|P01042|KNG1_HUMAN	205	0.00124129	0.00648204
20200615_serum_NGlycP_1hDIA_rep1.mzML	2740.45	2946.35	-205.902	ITYSIVQTJCSK	ITYSIVQTJC[160]SK	(N(N(H(H(N(F)(H(A))))(H(N(H(A)))(N(H(A)))))))	A(3)F(1)H(6)N(5)	9	3	1474.26	1130500	1.65449e+07	sp|P01042|KNG1_HUMAN	205	0.00166172	0.00112509
20200615_serum_NGlycP_1hDIA_rep3.mzML	2742.53	2939.38	-196.853	ITYSIVQTJCSK	ITYSIVQTJC[160]SK	(N(N(H(H(N(F)(H(A))))(H(N(H(A)))(N(H(A)))))))	A(3)F(1)H(6)N(5)	9	3	1474.26	1182980	1.18067e+07	sp|P01042|KNG1_HUMAN	205	0.0148547	0.00112509
20200615_serum_NGlycP_1hDIA_rep1.mzML	1199.94	1200.17	-0.228805	JCCNTENPPGCYR	JC[160]C[160]NTENPPGC[160]YR	(N(N(H(H(N(H)))(H(N(H(A)))))))	A(1)H(5)N(4)	1	3	1185.77	821662	8.45295e+06	sp|P43652|AFAM_HUMAN	383	0.0030873	0.000593155
20200615_serum_NGlycP_1hDIA_rep2.mzML	1195.84	1199.13	-3.29137	JCCNTENPPGCYR	JC[160]C[160]NTENPPGC[160]YR	(N(N(H(H(N(H)))(H(N(H(A)))))))	A(1)H(5)N(4)	1	3	1185.77	890901	7650112	sp|P43652|AFAM_HUMAN	383	0.00519228	0.000593155
20200615_serum_NGlycP_1hDIA_rep3.mzML	1204.53	1204.01	0.518686	JCCNTENPPGCYR	JC[160]C[160]NTENPPGC[160]YR	(N(N(H(H(N(H)))(H(N(H(A)))))))	A(1)H(5)N(4)	1	3	1185.77	1126950	1.01612e+07	sp|P43652|AFAM_HUMAN	383	0.0021518	0.000593155
20200615_serum_NGlycP_1hDIA_rep1.mzML	1480.06	1505.46	-25.4028	JCCNTENPPGCYR	JC[160]C[160]NTENPPGC[160]YR	(N(N(H(H(N(H(A))))(H(N(H(A)))))))	A(2)H(5)N(4)	1	3	1282.8	4208070	8.38021e+07	sp|P43652|AFAM_HUMAN	383	0.035856	0.00100601
20200615_serum_NGlycP_1hDIA_rep2.mzML	1488.21	1512.39	-24.1806	JCCNTENPPGCYR	JC[160]C[160]NTENPPGC[160]YR	(N(N(H(H(N(H(A))))(H(N(H(A)))))))	A(2)H(5)N(4)	1	3	1282.8	4243230	6.30106e+07	sp|P43652|AFAM_HUMAN	383	0.0158863	0.00100601
20200615_serum_NGlycP_1hDIA_rep3.mzML	1489.78	1512.76	-22.9829	JCCNTENPPGCYR	JC[160]C[160]NTENPPGC[160]YR	(N(N(H(H(N(H(A))))(H(N(H(A)))))))	A(2)H(5)N(4)	1	3	1282.8	4915890	7.53447e+07	sp|P43652|AFAM_HUMAN	383	0.00874609	0.00100601
20200615_serum_NGlycP_1hDIA_rep1.mzML	1479.77	1477.8	1.97071	JCCNTENPPGCYR	JC[160]C[160]NTENPPGC[160]YR	(N(F)(N(H(H(H))(H(N(H))(N(H(A)))))))	A(1)F(1)H(6)N(4)	1	3	1288.48	3304160	8.85418e+06	sp|P43652|AFAM_HUMAN	383	0.00831466	0.00182906
20200615_serum_NGlycP_1hDIA_rep2.mzML	1488.24	1486.04	2.19636	JCCNTENPPGCYR	JC[160]C[160]NTENPPGC[160]YR	(N(N(H(H(N(H(H))))(H(N(F)(H(A)))))))	A(1)F(1)H(6)N(4)	1	3	1288.48	2930750	6559556	sp|P43652|AFAM_HUMAN	383	0.00778441	0.00182906
20200615_serum_NGlycP_1hDIA_rep3.mzML	1490.33	1486.9	3.43435	JCCNTENPPGCYR	JC[160]C[160]NTENPPGC[160]YR	(N(N(H(H(N(H(H))))(H(N(F)(H(A)))))))	A(1)F(1)H(6)N(4)	1	3	1288.48	3461960	8.25017e+06	sp|P43652|AFAM_HUMAN	383	0.00240266	0.00182906
20200615_serum_NGlycP_1hDIA_rep1.mzML	2523.26	2559.78	-36.5178	JGSLFAFR	JGSLFAFR	(N(N(H(H(H))(H(N(H(A)))))))	A(1)H(5)N(3)	1	3	874.695	4075470	1.56558e+07	sp|P04004|VTNC_HUMAN	169	0.00756835	0.00308412
20200615_serum_NGlycP_1hDIA_rep2.mzML	2526.82	2564.88	-38.0586	JGSLFAFR	JGSLFAFR	(N(N(H(H(H))(H(N(H(A)))))))	A(1)H(5)N(3)	1	3	874.695	4190300	1.7062e+07	sp|P04004|VTNC_HUMAN	169	0.000506724	0.00308412
20200615_serum_NGlycP_1hDIA_rep3.mzML	2523.25	2560.31	-37.0565	JGSLFAFR	JGSLFAFR	(N(N(H(H(H))(H(N(H(A)))))))	A(1)H(5)N(3)	1	3	874.695	3850450	2.01374e+07	sp|P04004|VTNC_HUMAN	169	0.000479121	0.00308412
20200615_serum_NGlycP_1hDIA_rep1.mzML	2522.6	2568.76	-46.1563	JGSLFAFR	JGSLFAFR	(N(N(H(H(H))(H(N(H(A)))))))	A(1)H(5)N(3)	1	2	1311.54	2318510	36150248	sp|P04004|VTNC_HUMAN	169	0.000549242	0.00308412
20200615_serum_NGlycP_1hDIA_rep1.mzML	3037.7	3096.22	-58.5219	JGSLFAFR	JGSLFAFR	(N(N(H(H(N(H(A))))(H(N(H(A)))))))	A(2)H(5)N(4)	1	3	1039.42	22883700	193341388	sp|P04004|VTNC_HUMAN	169	0.000757932	0.00311282
20200615_serum_NGlycP_1hDIA_rep2.mzML	3039.63	3098.16	-58.5282	JGSLFAFR	JGSLFAFR	(N(N(H(H(N(H(A))))(H(N(H(A)))))))	A(2)H(5)N(4)	1	3	1039.42	27833800	2.07256e+08	sp|P04004|VTNC_HUMAN	169	0.000730217	0.00311282
20200615_serum_NGlycP_1hDIA_rep3.mzML	3034.51	3090.71	-56.2024	JGSLFAFR	JGSLFAFR	(N(N(H(H(N(H(A))))(H(N(H(A)))))))	A(2)H(5)N(4)	1	3	1039.42	37676300	2.95036e+08	sp|P04004|VTNC_HUMAN	169	0.00244147	0.00311282
20200615_serum_NGlycP_1hDIA_rep1.mzML	876.576	877.986	-1.40965	JGTAVCATNR	JGTAVC[160]ATNR	(N(N(H(N)(H(H))(H(N(H(A)))))))	A(1)H(5)N(4)	1	3	993.062	11725700	9.27992e+07	sp|P05156|CFAI_HUMAN	70	0.000351587	0.000605463
20200615_serum_NGlycP_1hDIA_rep2.mzML	873.871	876.876	-3.00534	JGTAVCATNR	JGTAVC[160]ATNR	(N(N(H(H(N(H)))(H(N(H(A)))))))	A(1)H(5)N(4)	1	3	993.062	10454300	8.66834e+07	sp|P05156|CFAI_HUMAN	70	0.000105893	0.000605463
20200615_serum_NGlycP_1hDIA_rep3.mzML	877.566	880.192	-2.62562	JGTAVCATNR	JGTAVC[160]ATNR	(N(N(H(H(N(H)))(H(N(H(A)))))))	A(1)H(5)N(4)	1	3	993.062	11883700	1.01561e+08	sp|P05156|CFAI_HUMAN	70	6.39099e-06	0.000605463
20200615_serum_NGlycP_1hDIA_rep1.mzML	876.846	871.35	5.49604	JGTAVCATNR	JGTAVC[160]ATNR	(N(N(H(H(N(H)))(H(N(H(A)))))))	A(1)H(5)N(4)	1	2	1489.09	1010440	1.47621e+07	sp|P05156|CFAI_HUMAN	70	5.13765e-06	0.000605463
20200615_serum_NGlycP_1hDIA_rep2.mzML	873.721	870.396	3.32471	JGTAVCATNR	JGTAVC[160]ATNR	(N(N(H(H(N(H)))(H(N(H(A)))))))	A(1)H(5)N(4)	1	2	1489.09	1164510	1.48638e+07	sp|P05156|CFAI_HUMAN	70	2.41304e-05	0.000605463
20200615_serum_NGlycP_1hDIA_rep3.mzML	877.355	873.356	3.99909	JGTAVCATNR	JGTAVC[160]ATNR	(N(N(H(H(N(H)))(H(N(H(A)))))))	A(1)H(5)N(4)	1	2	1489.09	1369130	1.73988e+07	sp|P05156|CFAI_HUMAN	70	1.14932e-05	0.000605463
20200615_serum_NGlycP_1hDIA_rep1.mzML	1101.35	1124.04	-22.6909	JGTAVCATNR	JGTAVC[160]ATNR	(N(N(H(H(N(H(A))))(H(N(H(A)))))))	A(2)H(5)N(4)	1	3	1090.09	11339400	1.39168e+08	sp|P05156|CFAI_HUMAN	70	0.00142148	0.000477811
20200615_serum_NGlycP_1hDIA_rep2.mzML	1115.48	1132.98	-17.5042	JGTAVCATNR	JGTAVC[160]ATNR	(N(N(H(H(N(H(A))))(H(N(H(A)))))))	A(2)H(5)N(4)	1	3	1090.09	10903500	1.24919e+08	sp|P05156|CFAI_HUMAN	70	0.000904572	0.000477811
20200615_serum_NGlycP_1hDIA_rep3.mzML	1114.68	1132.1	-17.4178	JGTAVCATNR	JGTAVC[160]ATNR	(N(N(H(H(N(H(A))))(H(N(H(A)))))))	A(2)H(5)N(4)	1	3	1090.09	10346600	134207156	sp|P05156|CFAI_HUMAN	70	0.000253017	0.000477811
20200615_serum_NGlycP_1hDIA_rep1.mzML	1589.46	1554.9	34.5598	JGTLVAFR	JGTLVAFR	(N(N(H(H)(H(H(H))))))	H(5)N(2)	1	2	1047.46	7662590	1.85355e+07	sp|Q92954|PRG4_HUMAN	1159	1.45134e-06	0.00158701
20200615_serum_NGlycP_1hDIA_rep2.mzML	1596.85	1561.69	35.1593	JGTLVAFR	JGTLVAFR	(N(N(H(H)(H(H(H))))))	H(5)N(2)	1	2	1047.46	7007240	2.14542e+07	sp|Q92954|PRG4_HUMAN	1159	1.84429e-06	0.00158701
20200615_serum_NGlycP_1hDIA_rep3.mzML	1594.02	1560.56	33.458	JGTLVAFR	JGTLVAFR	(N(N(H(H)(H(H(H))))))	H(5)N(2)	1	2	1047.46	7361580	1.97248e+07	sp|Q92954|PRG4_HUMAN	1159	1.72582e-06	0.00158701
20200615_serum_NGlycP_1hDIA_rep1.mzML	1549.17	1549.62	-0.44712	JHSCEPCQTLAVR	JHSC[160]EPC[160]QTLAVR	(N(N(H(H(N(H(A))))(H(N(H(A)))))))	A(2)H(5)N(4)	1	4	944.875	2145500	1.34752e+07	sp|P00748|FA12_HUMAN	433	0.00115735	0.000340616
20200615_serum_NGlycP_1hDIA_rep2.mzML	1556.29	1556.16	0.133	JHSCEPCQTLAVR	JHSC[160]EPC[160]QTLAVR	(N(N(H(H(N(H(A))))(H(N(H(A)))))))	A(2)H(5)N(4)	1	4	944.875	2568340	1.29132e+07	sp|P00748|FA12_HUMAN	433	0.0013403	0.000340616
20200615_serum_NGlycP_1hDIA_rep3.mzML	1552.82	1555.16	-2.34196	JHSCEPCQTLAVR	JHSC[160]EPC[160]QTLAVR	(N(N(H(H(N(H(A))))(H(N(H(A)))))))	A(2)H(5)N(4)	1	4	944.875	2571810	1.44351e+07	sp|P00748|FA12_HUMAN	433	0.00109666	0.000340616
20200615_serum_NGlycP_1hDIA_rep1.mzML	1549.44	1557.64	-8.19712	JHSCEPCQTLAVR	JHSC[160]EPC[160]QTLAVR	(N(N(H(H(N(H(A))))(H(N(H(A)))))))	A(2)H(5)N(4)	1	3	1259.5	13582600	1.25924e+08	sp|P00748|FA12_HUMAN	433	0.000114143	0.000340616
20200615_serum_NGlycP_1hDIA_rep2.mzML	1555.91	1564.5	-8.58838	JHSCEPCQTLAVR	JHSC[160]EPC[160]QTLAVR	(N(N(H(H(N(H(A))))(H(N(H(A)))))))	A(2)H(5)N(4)	1	3	1259.5	13367800	1.19177e+08	sp|P00748|FA12_HUMAN	433	8.69733e-05	0.000340616
20200615_serum_NGlycP_1hDIA_rep3.mzML	1553.29	1563.33	-10.0371	JHSCEPCQTLAVR	JHSC[160]EPC[160]QTLAVR	(N(N(H(H(N(H(A))))(H(N(H(A)))))))	A(2)H(5)N(4)	1	3	1259.5	14335100	151364177	sp|P00748|FA12_HUMAN	433	0.000501683	0.000340616
20200615_serum_NGlycP_1hDIA_rep1.mzML	2127.78	2151.56	-23.7807	JHSCSEGQISIFR	JHSC[160]SEGQISIFR	(N(N(H(N)(H(H))(H(N(H(A(A))))))))	A(2)H(5)N(4)	1	4	935.625	972460	4.46502e+06	sp|O75882|ATRN_HUMAN	731	0.0130209	0.000335601
20200615_serum_NGlycP_1hDIA_rep3.mzML	2131.8	2154.25	-22.4539	JHSCSEGQISIFR	JHSC[160]SEGQISIFR	(N(N(H(H(N(H(A))))(H(N(H(A)))))))	A(2)H(5)N(4)	1	4	935.625	1025120	6.28235e+06	sp|O75882|ATRN_HUMAN	731	0.00511429	0.000335601
20200615_serum_NGlycP_1hDIA_rep1.mzML	2127.42	2144.27	-16.8494	JHSCSEGQISIFR	JHSC[160]SEGQISIFR	(N(N(H(H(N(H(A))))(H(N(H(A)))))))	A(2)H(5)N(4)	1	3	1247.17	4155390	4.40567e+07	sp|O75882|ATRN_HUMAN	731	0.000382583	0.000335601
20200615_serum_NGlycP_1hDIA_rep2.mzML	2133.98	2150.28	-16.2958	JHSCSEGQISIFR	JHSC[160]SEGQISIFR	(N(N(H(H(N(H(A))))(H(N(H(A)))))))	A(2)H(5)N(4)	1	3	1247.17	4643490	5.43741e+07	sp|O75882|ATRN_HUMAN	731	0.000449713	0.000335601
20200615_serum_NGlycP_1hDIA_rep3.mzML	2131.52	2146.93	-15.4085	JHSCSEGQISIFR	JHSC[160]SEGQISIFR	(N(N(H(H(N(H(A))))(H(N(H(A)))))))	A(2)H(5)N(4)	1	3	1247.17	4667340	4.65204e+07	sp|O75882|ATRN_HUMAN	731	0.00483249	0.000335601
20200615_serum_NGlycP_1hDIA_rep1.mzML	3328.51	3281.03	47.4798	JISDGFDGIPDNVDAALALPAHSYSGR	JISDGFDGIPDNVDAALALPAHSYSGR	(N(N(H(H(N(H)(F)))(H(N(F)(H(A)))))))	A(1)F(2)H(5)N(4)	1	5	996.429	1223300	2.82515e+06	sp|P04004|VTNC_HUMAN	242	0.0140342	0.00326996
20200615_serum_NGlycP_1hDIA_rep2.mzML	3330.39	3282.24	48.1531	JISDGFDGIPDNVDAALALPAHSYSGR	JISDGFDGIPDNVDAALALPAHSYSGR	(N(F)(N(H(H(N(H)(F)))(H(N(H(A)))))))	A(1)F(2)H(5)N(4)	1	5	996.429	1931650	8.77438e+06	sp|P04004|VTNC_HUMAN	242	0.00141654	0.00326996
20200615_serum_NGlycP_1hDIA_rep3.mzML	3326.83	3278.84	47.9873	JISDGFDGIPDNVDAALALPAHSYSGR	JISDGFDGIPDNVDAALALPAHSYSGR	(N(N(H(H(N(H)(F)))(H(N(F)(H(A)))))))	A(1)F(2)H(5)N(4)	1	5	996.429	1808000	4.49045e+06	sp|P04004|VTNC_HUMAN	242	0.00179837	0.00326996
20200615_serum_NGlycP_1hDIA_rep1.mzML	3328.44	3281.03	47.4109	JISDGFDGIPDNVDAALALPAHSYSGR	JISDGFDGIPDNVDAALALPAHSYSGR	(N(N(H(H(N(H)(F)))(H(N(F)(H(A)))))))	A(1)F(2)H(5)N(4)	1	4	1245.28	1791330	1.33456e+07	sp|P04004|VTNC_HUMAN	242	0.00126517	0.00326996
20200615_serum_NGlycP_1hDIA_rep2.mzML	3330.45	3282.23	48.2185	JISDGFDGIPDNVDAALALPAHSYSGR	JISDGFDGIPDNVDAALALPAHSYSGR	(N(N(H(H(N(H)(F)))(H(N(F)(H(A)))))))	A(1)F(2)H(5)N(4)	1	4	1245.28	2567840	2.28649e+07	sp|P04004|VTNC_HUMAN	242	0.00126359	0.00326996
20200615_serum_NGlycP_1hDIA_rep3.mzML	3327.33	3278.84	48.4898	JISDGFDGIPDNVDAALALPAHSYSGR	JISDGFDGIPDNVDAALALPAHSYSGR	(N(N(H(H(N(H)(F)))(H(N(F)(H(A)))))))	A(1)F(2)H(5)N(4)	1	4	1245.28	2016750	1.18831e+07	sp|P04004|VTNC_HUMAN	242	0.00131926	0.00326996
20200615_serum_NGlycP_1hDIA_rep1.mzML	3328.51	3275.2	53.3062	JISDGFDGIPDNVDAALALPAHSYSGR	JISDGFDGIPDNVDAALALPAHSYSGR	(N(N(H(H(N(H(A))))(H(N(H(A)))))))	A(2)H(5)N(4)	1	5	996.225	1316700	3.40843e+06	sp|P04004|VTNC_HUMAN	242	0.00179479	0.00292867
20200615_serum_NGlycP_1hDIA_rep2.mzML	3330.39	3276.25	54.1421	JISDGFDGIPDNVDAALALPAHSYSGR	JISDGFDGIPDNVDAALALPAHSYSGR	(N(N(H(H(N(H(A))))(H(N(H(A)))))))	A(2)H(5)N(4)	1	5	996.225	2010600	6.47336e+06	sp|P04004|VTNC_HUMAN	242	0.00313354	0.00292867
20200615_serum_NGlycP_1hDIA_rep3.mzML	3326.83	3272.86	53.9714	JISDGFDGIPDNVDAALALPAHSYSGR	JISDGFDGIPDNVDAALALPAHSYSGR	(N(N(H(H(N(H(A))))(H(N(H(A)))))))	A(2)H(5)N(4)	1	5	996.225	1850900	4.03807e+06	sp|P04004|VTNC_HUMAN	242	0.00179658	0.00292867
20200615_serum_NGlycP_1hDIA_rep1.mzML	3328.65	3240	88.6531	JISDGFDGIPDNVDAALALPAHSYSGR	JISDGFDGIPDNVDAALALPAHSYSGR	(N(N(H(H(N(H(A))))(H(N(H(A)))))))	A(2)H(5)N(4)	1	4	1245.03	1846360	1.17891e+07	sp|P04004|VTNC_HUMAN	242	0.00127147	0.00292867
20200615_serum_NGlycP_1hDIA_rep2.mzML	3330.45	3240.29	90.1618	JISDGFDGIPDNVDAALALPAHSYSGR	JISDGFDGIPDNVDAALALPAHSYSGR	(N(N(H(H(N(H(A))))(H(N(H(A)))))))	A(2)H(5)N(4)	1	4	1245.03	2606750	1.80122e+07	sp|P04004|VTNC_HUMAN	242	0.00382977	0.00292867
20200615_serum_NGlycP_1hDIA_rep3.mzML	3327.33	3234.69	92.6449	JISDGFDGIPDNVDAALALPAHSYSGR	JISDGFDGIPDNVDAALALPAHSYSGR	(N(N(H(H(N(H(A))))(H(N(H(A)))))))	A(2)H(5)N(4)	1	4	1245.03	1940620	1.02618e+07	sp|P04004|VTNC_HUMAN	242	0.0361711	0.00292867
20200615_serum_NGlycP_1hDIA_rep1.mzML	3394.88	3342.31	52.5664	JISDGFDGIPDNVDAALALPAHSYSGR	JISDGFDGIPDNVDAALALPAHSYSGR	(N(N(H(H(N(F)(H(A))))(H(N(H(A)))(N(H(A)))))))	A(3)F(1)H(6)N(5)	1	5	1156.68	996506	1.05758e+06	sp|P04004|VTNC_HUMAN	242	0.0320865	0.00036226
20200615_serum_NGlycP_1hDIA_rep3.mzML	3393.64	3340.43	53.2145	JISDGFDGIPDNVDAALALPAHSYSGR	JISDGFDGIPDNVDAALALPAHSYSGR	(N(N(H(H(N(F)(H(A))))(H(N(H(A)))(N(H(A)))))))	A(3)F(1)H(6)N(5)	1	5	1156.68	1162170	587061	sp|P04004|VTNC_HUMAN	242	0.00536948	0.00036226
20200615_serum_NGlycP_1hDIA_rep3.mzML	3393.25	3273.13	120.123	JISDGFDGIPDNVDAALALPAHSYSGR	JISDGFDGIPDNVDAALALPAHSYSGR	(N(N(H(H(N(H(H)))(N(H(H))))(H(N(H(H)))(N(H(H)))))))	H(11)N(6)	1	5	1155.48	949433	681613	sp|P04004|VTNC_HUMAN	242	0.00535157	0.00225072
20200615_serum_NGlycP_1hDIA_rep1.mzML	3328.44	3268.72	59.717	JISDGFDGIPDNVDAALALPAHSYSGR	JISDGFDGIPDNVDAALALPAHSYSGR	(N(N(H(H(N(H(H))))(H(N(F)(H(A)))))))	A(1)F(1)H(6)N(4)	1	4	1249.28	1823990	1.66936e+06	sp|P04004|VTNC_HUMAN	242	0.00126832	0.00298225
20200615_serum_NGlycP_1hDIA_rep2.mzML	3330.45	3269.55	60.904	JISDGFDGIPDNVDAALALPAHSYSGR	JISDGFDGIPDNVDAALALPAHSYSGR	(N(N(H(H(N(H(H))))(H(N(F)(H(A)))))))	A(1)F(1)H(6)N(4)	1	4	1249.28	2613350	2.01501e+06	sp|P04004|VTNC_HUMAN	242	0.00126201	0.00298225
20200615_serum_NGlycP_1hDIA_rep3.mzML	3327.33	3265.96	61.3654	JISDGFDGIPDNVDAALALPAHSYSGR	JISDGFDGIPDNVDAALALPAHSYSGR	(N(N(H(H(N(H(H))))(H(N(F)(H(A)))))))	A(1)F(1)H(6)N(4)	1	4	1249.28	2048410	848050	sp|P04004|VTNC_HUMAN	242	0.00294062	0.00298225
20200615_serum_NGlycP_1hDIA_rep1.mzML	3328.44	3229.6	98.836	JISDGFDGIPDNVDAALALPAHSYSGR	JISDGFDGIPDNVDAALALPAHSYSGR	(N(N(H(H(N(H(A))))(H(N(H))(N(H))))))	A(1)H(6)N(5)	1	4	1263.54	1630910	65051.7	sp|P04004|VTNC_HUMAN	242	0.0012699	0.0055217
20200615_serum_NGlycP_1hDIA_rep3.mzML	3327.33	3223.33	103.998	JISDGFDGIPDNVDAALALPAHSYSGR	JISDGFDGIPDNVDAALALPAHSYSGR	(N(N(H(H(N(H(A))))(H(N(H))(N(H))))))	A(1)H(6)N(5)	1	4	1263.54	1844030	228902	sp|P04004|VTNC_HUMAN	242	0.0098128	0.0055217
20200615_serum_NGlycP_1hDIA_rep1.mzML	2866.22	2930.96	-64.7425	JLSMPLLPADFHK	JLSMPLLPADFHK	(N(N(H(H(N(H)))(H(N(H(A)))))))	A(1)H(5)N(4)	1	4	849.869	683405	1.54812e+06	sp|P05546|HEP2_HUMAN	49	0.00165649	0.00523968
20200615_serum_NGlycP_1hDIA_rep1.mzML	2865.06	2902.44	-37.3787	JLSMPLLPADFHK	JLSMPLLPADFHK	(N(N(H(H(N(H)))(H(N(H(A)))))))	A(1)H(5)N(4)	1	3	1132.82	2789840	2.19117e+07	sp|P05546|HEP2_HUMAN	49	8.83375e-05	0.00523968
20200615_serum_NGlycP_1hDIA_rep2.mzML	2864.73	2908.56	-43.8313	JLSMPLLPADFHK	JLSMPLLPADFHK	(N(N(H(H(N(H)))(H(N(H(A)))))))	A(1)H(5)N(4)	1	3	1132.82	3109430	2.48592e+07	sp|P05546|HEP2_HUMAN	49	0.00271553	0.00523968
20200615_serum_NGlycP_1hDIA_rep3.mzML	2861.42	2897.43	-36.0147	JLSMPLLPADFHK	JLSMPLLPADFHK	(N(N(H(H(N(H)))(H(N(H(A)))))))	A(1)H(5)N(4)	1	3	1132.82	1985130	1.71837e+07	sp|P05546|HEP2_HUMAN	49	9.03881e-05	0.00523968
20200615_serum_NGlycP_1hDIA_rep1.mzML	3252.96	3222.26	30.697	JLSMPLLPADFHK	JLSMPLLPADFHK	(N(N(H(H(N(H(A))))(H(N(H(A)))))))	A(2)H(5)N(4)	1	4	922.643	6895380	2.12991e+07	sp|P05546|HEP2_HUMAN	49	0.0024973	0.000516309
20200615_serum_NGlycP_1hDIA_rep2.mzML	3255.95	3222.96	32.9928	JLSMPLLPADFHK	JLSMPLLPADFHK	(N(N(H(H(N(H(A))))(H(N(H(A)))))))	A(2)H(5)N(4)	1	4	922.643	6061630	1.5734e+07	sp|P05546|HEP2_HUMAN	49	0.00208435	0.000516309
20200615_serum_NGlycP_1hDIA_rep3.mzML	3250.66	3215.52	35.1412	JLSMPLLPADFHK	JLSMPLLPADFHK	(N(N(H(H(N(H(A))))(H(N(H(A)))))))	A(2)H(5)N(4)	1	4	922.643	7841320	3.63943e+07	sp|P05546|HEP2_HUMAN	49	0.00208232	0.000516309
20200615_serum_NGlycP_1hDIA_rep1.mzML	3253.01	3235.16	17.8493	JLSMPLLPADFHK	JLSMPLLPADFHK	(N(N(H(H(N(H(A))))(H(N(H(A)))))))	A(2)H(5)N(4)	1	3	1229.86	11712100	9.28086e+07	sp|P05546|HEP2_HUMAN	49	0.00464256	0.000516309
20200615_serum_NGlycP_1hDIA_rep2.mzML	3256.31	3235.38	20.9323	JLSMPLLPADFHK	JLSMPLLPADFHK	(N(N(H(H(N(H(A))))(H(N(H(A)))))))	A(2)H(5)N(4)	1	3	1229.86	10303000	9.72465e+07	sp|P05546|HEP2_HUMAN	49	0.00439442	0.000516309
20200615_serum_NGlycP_1hDIA_rep3.mzML	3251.03	3229.26	21.7723	JLSMPLLPADFHK	JLSMPLLPADFHK	(N(N(H(H(N(H(A))))(H(N(H(A)))))))	A(2)H(5)N(4)	1	3	1229.86	12472700	1.02083e+08	sp|P05546|HEP2_HUMAN	49	0.00124607	0.000516309
20200615_serum_NGlycP_1hDIA_rep1.mzML	819.652	827.095	-7.44329	JNSDISSTR	JNSDISSTR	(N(N(H(H)(H(N(H(A)))))))	A(1)H(4)N(3)	1	3	848.006	901868	2.65759e+06	sp|P01871|IGHM_HUMAN	46	0.0443458	0.00236957
20200615_serum_NGlycP_1hDIA_rep2.mzML	819.964	827.641	-7.67668	JNSDISSTR	JNSDISSTR	(N(N(H(H)(H(N(H(A)))))))	A(1)H(4)N(3)	1	3	848.006	814306	2.73118e+06	sp|P01871|IGHM_HUMAN	46	0.0434867	0.00236957
20200615_serum_NGlycP_1hDIA_rep3.mzML	820.951	828.55	-7.59875	JNSDISSTR	JNSDISSTR	(N(N(H(H)(H(N(H(A)))))))	A(1)H(4)N(3)	1	3	848.006	998878	2.93195e+06	sp|P01871|IGHM_HUMAN	46	0.00140676	0.00236957
20200615_serum_NGlycP_1hDIA_rep1.mzML	819.571	827.308	-7.73743	JNSDISSTR	JNSDISSTR	(N(N(H(H)(H(N(H(A)))))))	A(1)H(4)N(3)	1	2	1271.51	852421	5.66704e+06	sp|P01871|IGHM_HUMAN	46	4.1726e-05	0.00236957
20200615_serum_NGlycP_1hDIA_rep2.mzML	819.568	827.844	-8.27626	JNSDISSTR	JNSDISSTR	(N(N(H(H)(H(N(H(A)))))))	A(1)H(4)N(3)	1	2	1271.51	889348	4.72885e+06	sp|P01871|IGHM_HUMAN	46	0.00549614	0.00236957
20200615_serum_NGlycP_1hDIA_rep3.mzML	822.037	828.756	-6.71868	JNSDISSTR	JNSDISSTR	(N(N(H(H)(H(N(H(A)))))))	A(1)H(4)N(3)	1	2	1271.51	880136	6.05247e+06	sp|P01871|IGHM_HUMAN	46	0.0159141	0.00236957
20200615_serum_NGlycP_1hDIA_rep1.mzML	842.211	843.374	-1.16346	JNSDISSTR	JNSDISSTR	(N(F)(N(H(H)(H(N(H(A)))))))	A(1)F(1)H(4)N(3)	1	3	896.693	4980130	1.75956e+07	sp|P01871|IGHM_HUMAN	46	0.00606632	0.00107866
20200615_serum_NGlycP_1hDIA_rep2.mzML	843.424	843.22	0.204301	JNSDISSTR	JNSDISSTR	(N(F)(N(H(H)(H(N(H(A)))))))	A(1)F(1)H(4)N(3)	1	3	896.693	3890020	1.51096e+07	sp|P01871|IGHM_HUMAN	46	0.00114131	0.00107866
20200615_serum_NGlycP_1hDIA_rep3.mzML	842.113	844.32	-2.20675	JNSDISSTR	JNSDISSTR	(N(F)(N(H(H)(H(N(H(A)))))))	A(1)F(1)H(4)N(3)	1	3	896.693	4792190	1.54435e+07	sp|P01871|IGHM_HUMAN	46	0.000617694	0.00107866
20200615_serum_NGlycP_1hDIA_rep1.mzML	810.625	804.085	6.54035	JNSDISSTR	JNSDISSTR	(N(N(H(H(H))(H(N(H(A)))))))	A(1)H(5)N(3)	1	3	902.024	1018450	6.11718e+06	sp|P01871|IGHM_HUMAN	46	0.027156	0.00532193
20200615_serum_NGlycP_1hDIA_rep3.mzML	810.457	804.95	5.50749	JNSDISSTR	JNSDISSTR	(N(N(H(H(H))(H(N(H(A)))))))	A(1)H(5)N(3)	1	3	902.024	1275320	3.54297e+06	sp|P01871|IGHM_HUMAN	46	0.0028493	0.00532193
20200615_serum_NGlycP_1hDIA_rep1.mzML	722.966	746.826	-23.8595	JNSDISSTR	JNSDISSTR	(N(N(H(N)(H(N(H)))(H(N(H))))))	H(5)N(5)	1	3	940.379	1363390	4.87811e+06	sp|P01871|IGHM_HUMAN	46	0.00397097	0.00108524
20200615_serum_NGlycP_1hDIA_rep2.mzML	724.779	749.579	-24.8004	JNSDISSTR	JNSDISSTR	(N(N(H(N)(H(N(H)))(H(N(H))))))	H(5)N(5)	1	3	940.379	1281850	6.80307e+06	sp|P01871|IGHM_HUMAN	46	0.0296643	0.00108524
20200615_serum_NGlycP_1hDIA_rep3.mzML	718.294	746.362	-28.0682	JNSDISSTR	JNSDISSTR	(N(N(H(N)(H(N(H)))(H(N(H))))))	H(5)N(5)	1	3	940.379	1525190	8.67722e+06	sp|P01871|IGHM_HUMAN	46	0.00927543	0.00108524
20200615_serum_NGlycP_1hDIA_rep1.mzML	827.244	829.341	-2.09698	JNSDISSTR	JNSDISSTR	(N(N(H(H(N(H)))(H(N(H(A)))))))	A(1)H(5)N(4)	1	3	969.717	5562830	3.81248e+07	sp|P01871|IGHM_HUMAN	46	0.00224537	0.00369769
20200615_serum_NGlycP_1hDIA_rep2.mzML	828.082	829.79	-1.7078	JNSDISSTR	JNSDISSTR	(N(N(H(H(N(H)))(H(N(H(A)))))))	A(1)H(5)N(4)	1	3	969.717	6282390	3.22153e+07	sp|P01871|IGHM_HUMAN	46	0.00297077	0.00369769
20200615_serum_NGlycP_1hDIA_rep3.mzML	830.463	830.726	-0.26268	JNSDISSTR	JNSDISSTR	(N(N(H(N)(H(H))(H(N(H(A)))))))	A(1)H(5)N(4)	1	3	969.717	5299290	2.65487e+07	sp|P01871|IGHM_HUMAN	46	0.00686842	0.00369769
20200615_serum_NGlycP_1hDIA_rep1.mzML	796.828	792.063	4.76539	JNSDISSTR	JNSDISSTR	(N(N(H(H)(H(H)(H(N(H(A))))))))	A(1)H(6)N(3)	1	3	956.042	4364470	2.05181e+07	sp|P01871|IGHM_HUMAN	46	0.00262221	0.000547039
20200615_serum_NGlycP_1hDIA_rep2.mzML	797.318	792.872	4.4458	JNSDISSTR	JNSDISSTR	(N(N(H(H)(H(H)(H(N(H(A))))))))	A(1)H(6)N(3)	1	3	956.042	4295690	1.7628e+07	sp|P01871|IGHM_HUMAN	46	0.000531011	0.000547039
20200615_serum_NGlycP_1hDIA_rep3.mzML	794.662	792.577	2.08546	JNSDISSTR	JNSDISSTR	(N(N(H(H)(H(H)(H(N(H(A))))))))	A(1)H(6)N(3)	1	3	956.042	5618230	2.51506e+07	sp|P01871|IGHM_HUMAN	46	0.000527132	0.000547039
20200615_serum_NGlycP_1hDIA_rep1.mzML	827.182	807.765	19.4172	JNSDISSTR	JNSDISSTR	(N(N(H(H(H))(H(N(H))(N(H)(F))))))	F(1)H(6)N(4)	1	3	975.389	4476500	400312	sp|P01871|IGHM_HUMAN	46	0.00223591	0.000497015
20200615_serum_NGlycP_1hDIA_rep2.mzML	828.082	808.385	19.6968	JNSDISSTR	JNSDISSTR	(N(F)(N(H(N)(H(H)(H))(H(N(H))))))	F(1)H(6)N(4)	1	3	975.389	5007820	242544	sp|P01871|IGHM_HUMAN	46	0.00142313	0.000497015
20200615_serum_NGlycP_1hDIA_rep3.mzML	794.641	808.793	-14.1521	JNSDISSTR	JNSDISSTR	(N(N(H(N)(H(H)(H))(H(N(H)(F))))))	F(1)H(6)N(4)	1	3	975.389	5138450	119937	sp|P01871|IGHM_HUMAN	46	0.00135254	0.000497015
20200615_serum_NGlycP_1hDIA_rep2.mzML	830.157	848.874	-18.7167	JNSDISSTR	JNSDISSTR	(N(N(H(N)(H(N))(H(N(H(A)))))))	A(1)H(4)N(5)	1	3	983.393	1570350	196391	sp|P01871|IGHM_HUMAN	46	0.000100837	0.00545484
20200615_serum_NGlycP_1hDIA_rep3.mzML	832.54	850.244	-17.7036	JNSDISSTR	JNSDISSTR	(N(N(H(H)(N)(H(N)(N(H(A)))))))	A(1)H(4)N(5)	1	3	983.393	1239340	444600	sp|P01871|IGHM_HUMAN	46	5.89988e-06	0.00545484
20200615_serum_NGlycP_1hDIA_rep1.mzML	844.84	831.97	12.8704	JNSDISSTR	JNSDISSTR	(N(F)(N(H(H(H))(H(N)(N(H(A)))))))	A(1)F(1)H(5)N(4)	1	3	1018.4	17765700	1.74505e+08	sp|P01871|IGHM_HUMAN	46	0.000103722	0.00119802
20200615_serum_NGlycP_1hDIA_rep2.mzML	845.602	832.306	13.2961	JNSDISSTR	JNSDISSTR	(N(F)(N(H(H(H))(H(N)(N(H(A)))))))	A(1)F(1)H(5)N(4)	1	3	1018.4	19137700	172761741	sp|P01871|IGHM_HUMAN	46	0.000230733	0.00119802
20200615_serum_NGlycP_1hDIA_rep3.mzML	844.681	833.272	11.4089	JNSDISSTR	JNSDISSTR	(N(F)(N(H(H(H))(H(N)(N(H(A)))))))	A(1)F(1)H(5)N(4)	1	3	1018.4	16948200	162489820	sp|P01871|IGHM_HUMAN	46	0.000155872	0.00119802
20200615_serum_NGlycP_1hDIA_rep1.mzML	844.245	848.038	-3.79319	JNSDISSTR	JNSDISSTR	(N(F)(N(H(H(N(H)))(H(N(H(A)))))))	A(1)F(1)H(5)N(4)	1	2	1527.1	1798550	2.69416e+07	sp|P01871|IGHM_HUMAN	46	1.33591e-08	0.00119802
20200615_serum_NGlycP_1hDIA_rep2.mzML	844.513	847.716	-3.20287	JNSDISSTR	JNSDISSTR	(N(F)(N(H(H(N(H)))(H(N(H(A)))))))	A(1)F(1)H(5)N(4)	1	2	1527.1	2023700	3.57867e+07	sp|P01871|IGHM_HUMAN	46	0.00153165	0.00119802
20200615_serum_NGlycP_1hDIA_rep3.mzML	843.807	848.991	-5.18382	JNSDISSTR	JNSDISSTR	(N(F)(N(H(H(N(H)))(H(N(H(A)))))))	A(1)F(1)H(5)N(4)	1	2	1527.1	1822060	2.75686e+07	sp|P01871|IGHM_HUMAN	46	3.30904e-05	0.00119802
20200615_serum_NGlycP_1hDIA_rep1.mzML	846.484	855.082	-8.59779	JNSDISSTR	JNSDISSTR	(N(F)(N(H(N)(H(N))(H(N(H(A)))))))	A(1)F(1)H(4)N(5)	1	3	1032.08	11380300	349900	sp|P01871|IGHM_HUMAN	46	8.03285e-06	0.000649437
20200615_serum_NGlycP_1hDIA_rep2.mzML	847.204	854.578	-7.3741	JNSDISSTR	JNSDISSTR	(N(F)(N(H(N)(H(N))(H(N(H(A)))))))	A(1)F(1)H(4)N(5)	1	3	1032.08	11308500	39121.4	sp|P01871|IGHM_HUMAN	46	0.00171461	0.000649437
20200615_serum_NGlycP_1hDIA_rep3.mzML	845.658	856.384	-10.7258	JNSDISSTR	JNSDISSTR	(N(F)(N(H(N)(H(N))(H(N(H(A)))))))	A(1)F(1)H(4)N(5)	1	3	1032.08	10739700	286606	sp|P01871|IGHM_HUMAN	46	0.00136192	0.000649437
20200615_serum_NGlycP_1hDIA_rep1.mzML	846.484	848.068	-1.58438	JNSDISSTR	JNSDISSTR	(N(F)(N(H(N)(H(H)(H))(H(N)(N(H))))))	F(1)H(6)N(5)	1	3	1043.09	10543400	4.6931e+06	sp|P01871|IGHM_HUMAN	46	0.017182	0.000724499
20200615_serum_NGlycP_1hDIA_rep2.mzML	847.204	847.746	-0.541702	JNSDISSTR	JNSDISSTR	(N(F)(N(H(N)(H(N(H)))(H(N(H(H)))))))	F(1)H(6)N(5)	1	3	1043.09	10286200	4.54601e+06	sp|P01871|IGHM_HUMAN	46	0.000318002	0.000724499
20200615_serum_NGlycP_1hDIA_rep3.mzML	845.658	849.023	-3.36541	JNSDISSTR	JNSDISSTR	(N(F)(N(H(N)(H(N(H)))(H(N(H(H)))))))	F(1)H(6)N(5)	1	3	1043.09	9815720	4.31454e+06	sp|P01871|IGHM_HUMAN	46	0.000134952	0.000724499
20200615_serum_NGlycP_1hDIA_rep1.mzML	867.915	812.837	55.0775	JNSDISSTR	JNSDISSTR	(N(F)(N(H(N)(H(N(H)))(H(N(H(F)))))))	F(2)H(5)N(5)	1	3	1037.75	1378870	1.09953e+06	sp|P01871|IGHM_HUMAN	46	0.000138565	0.00083127
20200615_serum_NGlycP_1hDIA_rep2.mzML	847.204	813.521	33.6826	JNSDISSTR	JNSDISSTR	(N(F)(N(H(N)(H(N(H)))(H(N(H(F)))))))	F(2)H(5)N(5)	1	3	1037.75	11312100	79005.3	sp|P01871|IGHM_HUMAN	46	0.000518141	0.00083127
20200615_serum_NGlycP_1hDIA_rep3.mzML	845.658	814.091	31.5672	JNSDISSTR	JNSDISSTR	(N(F)(N(H(N)(H(N(H)))(H(N(H(F)))))))	F(2)H(5)N(5)	1	3	1037.75	10679000	4.07526e+06	sp|P01871|IGHM_HUMAN	46	0.000239234	0.00083127
20200615_serum_NGlycP_1hDIA_rep1.mzML	846.484	843.823	2.66088	JNSDISSTR	JNSDISSTR	(N(F)(N(H(N)(H(H)(H))(H(N(H)(F))))))	F(2)H(6)N(4)	1	3	1024.08	10788000	6.82433e+06	sp|P01871|IGHM_HUMAN	46	0.0105275	0.000713478
20200615_serum_NGlycP_1hDIA_rep2.mzML	847.204	843.648	3.55597	JNSDISSTR	JNSDISSTR	(N(F)(N(H(N)(H(H)(H))(H(N(H)(F))))))	F(2)H(6)N(4)	1	3	1024.08	10783100	6.44605e+06	sp|P01871|IGHM_HUMAN	46	0.00162834	0.000713478
20200615_serum_NGlycP_1hDIA_rep3.mzML	845.658	844.744	0.91377	JNSDISSTR	JNSDISSTR	(N(F)(N(H(N)(H(H)(H))(H(N(H)(F))))))	F(2)H(6)N(4)	1	3	1024.08	10119700	5.69243e+06	sp|P01871|IGHM_HUMAN	46	0.00288192	0.000713478
20200615_serum_NGlycP_1hDIA_rep2.mzML	864.631	858.61	6.02108	JNSDISSTR	JNSDISSTR	(N(F)(N(H(N)(H(N(H)))(H(N(H(A)))))))	A(1)F(1)H(5)N(5)	1	3	1086.1	12833000	8.18633e+07	sp|P01871|IGHM_HUMAN	46	0.00170215	0.00058702
20200615_serum_NGlycP_1hDIA_rep3.mzML	868.153	860.705	7.44783	JNSDISSTR	JNSDISSTR	(N(F)(N(H(N)(H(N(H)))(H(N(H(A)))))))	A(1)F(1)H(5)N(5)	1	3	1086.1	15879700	6.64891e+07	sp|P01871|IGHM_HUMAN	46	0.00159384	0.00058702
20200615_serum_NGlycP_1hDIA_rep1.mzML	867.699	868.832	-1.13283	JNSDISSTR	JNSDISSTR	(N(F)(N(H(N)(H(N(H)))(H(N(H(A)))))))	A(1)F(1)H(5)N(5)	1	2	1628.64	888069	6.18033e+06	sp|P01871|IGHM_HUMAN	46	0.00869866	0.00058702
20200615_serum_NGlycP_1hDIA_rep2.mzML	864.01	867.948	-3.9379	JNSDISSTR	JNSDISSTR	(N(F)(N(H(N)(H(N(H)))(H(N(H(A)))))))	A(1)F(1)H(5)N(5)	1	2	1628.64	919149	5.09547e+06	sp|P01871|IGHM_HUMAN	46	0.00579877	0.00058702
20200615_serum_NGlycP_1hDIA_rep3.mzML	867.601	870.721	-3.12041	JNSDISSTR	JNSDISSTR	(N(F)(N(H(N)(H(N(H)))(H(N(H(A)))))))	A(1)F(1)H(5)N(5)	1	2	1628.64	1023140	5.21411e+06	sp|P01871|IGHM_HUMAN	46	0.0485722	0.00058702
20200615_serum_NGlycP_1hDIA_rep1.mzML	868.376	868.268	0.107922	JNSDISSTR	JNSDISSTR	(N(F)(N(H(N)(H(N(H(H))))(H(N(H(H)))))))	F(1)H(7)N(5)	1	3	1097.1	4122700	892355	sp|P01871|IGHM_HUMAN	46	0.0114504	0.00375498
20200615_serum_NGlycP_1hDIA_rep2.mzML	864.881	867.4	-2.51898	JNSDISSTR	JNSDISSTR	(N(F)(N(H(N)(H(H)(H))(H(N(H))(N(H))))))	F(1)H(7)N(5)	1	3	1097.1	4035800	519646	sp|P01871|IGHM_HUMAN	46	0.0336042	0.00375498
20200615_serum_NGlycP_1hDIA_rep3.mzML	868.299	870.132	-1.83265	JNSDISSTR	JNSDISSTR	(N(F)(N(H(N)(H(N(H(H))))(H(N(H(H)))))))	F(1)H(7)N(5)	1	3	1097.1	4270500	412128	sp|P01871|IGHM_HUMAN	46	0.00795296	0.00375498
20200615_serum_NGlycP_1hDIA_rep1.mzML	672.27	668.106	4.16385	JNSDISSTR	JNSDISSTR	(N(N(H(H(H))(H(H)))))	H(5)N(2)	1	2	1105.45	5014380	2.14489e+07	sp|P01871|IGHM_HUMAN	46	1.17296e-06	0.00210311
20200615_serum_NGlycP_1hDIA_rep2.mzML	671.614	667.031	4.58277	JNSDISSTR	JNSDISSTR	(N(N(H(H(H))(H(H)))))	H(5)N(2)	1	2	1105.45	4583940	1.8047e+07	sp|P01871|IGHM_HUMAN	46	1.97009e-06	0.00210311
20200615_serum_NGlycP_1hDIA_rep3.mzML	668.645	665.227	3.41833	JNSDISSTR	JNSDISSTR	(N(N(H(H(H))(H(H)))))	H(5)N(2)	1	2	1105.45	3851760	7.95375e+06	sp|P01871|IGHM_HUMAN	46	2.30643e-06	0.00210311
20200615_serum_NGlycP_1hDIA_rep1.mzML	675.058	669.018	6.03978	JNSDISSTR	JNSDISSTR	(N(N(H(H(H))(H(H)(H)))))	H(6)N(2)	1	2	1186.47	3181380	8.63007e+06	sp|P01871|IGHM_HUMAN	46	8.40081e-07	0.00279162
20200615_serum_NGlycP_1hDIA_rep2.mzML	673.157	667.944	5.21323	JNSDISSTR	JNSDISSTR	(N(N(H(H(H))(H(H)(H)))))	H(6)N(2)	1	2	1186.47	2891770	1.28185e+07	sp|P01871|IGHM_HUMAN	46	0.000646024	0.00279162
20200615_serum_NGlycP_1hDIA_rep3.mzML	670.284	666.111	4.17257	JNSDISSTR	JNSDISSTR	(N(N(H(H(H))(H(H)(H)))))	H(6)N(2)	1	2	1186.47	1490880	5.00387e+06	sp|P01871|IGHM_HUMAN	46	0.000100122	0.00279162
20200615_serum_NGlycP_1hDIA_rep2.mzML	2766.91	2843.62	-76.714	JTTCQDLQIEVTVK	JTTC[160]QDLQIEVTVK	(N(F)(N(H(H(H)(H))(H(N)(N(H(A)))))))	A(1)F(1)H(6)N(4)	1	3	1290.88	246607	1.31102e+06	sp|P0C0L4|CO4A_HUMAN/sp|P0C0L5|CO4B_HUMAN	1391/1391	0.00930925	0.000996579
20200615_serum_NGlycP_1hDIA_rep1.mzML	1050.46	1067.63	-17.1667	JVTAEQAR	JVTAEQAR	(N(N(H(H)(H(N(H(A)))(N(H(A)))))))	A(2)H(5)N(4)	1	3	1031.75	13015300	1.79121e+08	sp|P00748|FA12_HUMAN	249	0.00152345	0.000868877
20200615_serum_NGlycP_1hDIA_rep2.mzML	1059.78	1077.7	-17.9243	JVTAEQAR	JVTAEQAR	(N(N(H(H)(H(N(H(A)))(N(H(A)))))))	A(2)H(5)N(4)	1	3	1031.75	14054300	1.49578e+08	sp|P00748|FA12_HUMAN	249	0.000447318	0.000868877
20200615_serum_NGlycP_1hDIA_rep3.mzML	1059.73	1076.74	-17.0058	JVTAEQAR	JVTAEQAR	(N(N(H(H)(H(N(H(A)))(N(H(A)))))))	A(2)H(5)N(4)	1	3	1031.75	12856700	9.41966e+07	sp|P00748|FA12_HUMAN	249	0.000448516	0.000868877
20200615_serum_NGlycP_1hDIA_rep1.mzML	1050.01	1068.18	-18.1744	JVTAEQAR	JVTAEQAR	(N(N(H(H(N(H(A))))(H(N(H(A)))))))	A(2)H(5)N(4)	1	2	1547.12	1971580	2.05843e+07	sp|P00748|FA12_HUMAN	249	0.0026362	0.000868877
20200615_serum_NGlycP_1hDIA_rep2.mzML	1058.43	1078.27	-19.8366	JVTAEQAR	JVTAEQAR	(N(N(H(H(N(H(A))))(H(N(H(A)))))))	A(2)H(5)N(4)	1	2	1547.12	1380840	1.65534e+07	sp|P00748|FA12_HUMAN	249	0.000591894	0.000868877
20200615_serum_NGlycP_1hDIA_rep3.mzML	1059.74	1077.3	-17.5564	JVTAEQAR	JVTAEQAR	(N(N(H(H)(H(N(H(A)))(N(H(A)))))))	A(2)H(5)N(4)	1	2	1547.12	1041260	8.40202e+06	sp|P00748|FA12_HUMAN	249	0.0265365	0.000868877
20200615_serum_NGlycP_1hDIA_rep1.mzML	2165.93	2173.38	-7.44871	JVTFWGR	JVTFWGR	(N(F)(N(H(H(N(H)))(H(N(H(A)))))))	A(1)F(1)H(5)N(4)	1	3	980.4	1594720	1.53204e+07	sp|P27918|PROP_HUMAN	428	0.019953	0.00520717
20200615_serum_NGlycP_1hDIA_rep2.mzML	2170.53	2178.5	-7.97141	JVTFWGR	JVTFWGR	(N(F)(N(H(H(N(H)))(H(N(H(A)))))))	A(1)F(1)H(5)N(4)	1	3	980.4	1932770	2.01736e+07	sp|P27918|PROP_HUMAN	428	0.00640922	0.00520717
20200615_serum_NGlycP_1hDIA_rep3.mzML	2170.02	2175.96	-5.94203	JVTFWGR	JVTFWGR	(N(F)(N(H(H(N(H)))(H(N(H(A)))))))	A(1)F(1)H(5)N(4)	1	3	980.4	1944420	2.03111e+07	sp|P27918|PROP_HUMAN	428	0.00639852	0.00520717
20200615_serum_NGlycP_1hDIA_rep1.mzML	818.376	805.851	12.5251	KKEDALJETR	KKEDALJETR	(N(N(H(H(N(H(A))))(H(N(H(A)))))))	A(2)H(5)N(4)	7	4	852.857	1694360	4.86826e+06	sp|P10909|CLUS_HUMAN	86	0.000108063	0.00118466
20200615_serum_NGlycP_1hDIA_rep2.mzML	818.591	806.448	12.1434	KKEDALJETR	KKEDALJETR	(N(N(H(H(N(H(A))))(H(N(H(A)))))))	A(2)H(5)N(4)	7	4	852.857	1586770	4.40371e+06	sp|P10909|CLUS_HUMAN	86	0.00514886	0.00118466
20200615_serum_NGlycP_1hDIA_rep3.mzML	821.67	806.794	14.8758	KKEDALJETR	KKEDALJETR	(N(N(H(H(N(H(A))))(H(N(H(A)))))))	A(2)H(5)N(4)	7	4	852.857	1634990	6.00294e+06	sp|P10909|CLUS_HUMAN	86	0.00043532	0.00118466
20200615_serum_NGlycP_1hDIA_rep1.mzML	818.246	821.521	-3.27549	KKEDALJETR	KKEDALJETR	(N(N(H(H(N(H(A))))(H(N(H(A)))))))	A(2)H(5)N(4)	7	3	1136.81	9077360	7.24563e+07	sp|P10909|CLUS_HUMAN	86	8.23433e-06	0.00118466
20200615_serum_NGlycP_1hDIA_rep2.mzML	818.821	822.308	-3.4866	KKEDALJETR	KKEDALJETR	(N(N(H(H(N(H(A))))(H(N(H(A)))))))	A(2)H(5)N(4)	7	3	1136.81	9281960	55800638	sp|P10909|CLUS_HUMAN	86	0.000129534	0.00118466
20200615_serum_NGlycP_1hDIA_rep3.mzML	823.952	823.151	0.800503	KKEDALJETR	KKEDALJETR	(N(N(H(H(N(H(A))))(H(N(H(A)))))))	A(2)H(5)N(4)	7	3	1136.81	10256200	6.25875e+07	sp|P10909|CLUS_HUMAN	86	0.00284122	0.00118466
20200615_serum_NGlycP_1hDIA_rep2.mzML	1003.88	953.823	50.0571	KKEDALJETR	KKEDALJETR	(N(N(H(N)(H(H)(H))(H(N(H(A)))(N(F)(H(A)))))))	A(2)F(1)H(7)N(5)	7	4	1021.17	2645040	326014	sp|P10909|CLUS_HUMAN	86	0.00227199	0.000423991
20200615_serum_NGlycP_1hDIA_rep3.mzML	1000.4	956.304	44.0958	KKEDALJETR	KKEDALJETR	(N(N(H(N)(H(H)(H))(H(N(H(A)))(N(F)(H(A)))))))	A(2)F(1)H(7)N(5)	7	4	1021.17	2409570	126531	sp|P10909|CLUS_HUMAN	86	0.00771597	0.000423991
20200615_serum_NGlycP_1hDIA_rep1.mzML	992.565	953.652	38.913	KKEDALJETR	KKEDALJETR	(N(N(H(N)(H(H)(H))(H(N(H(A)))(N(F)(H(A)))))))	A(2)F(1)H(7)N(5)	7	3	1361.22	4121430	4.06319e+06	sp|P10909|CLUS_HUMAN	86	0.000261516	0.000423991
20200615_serum_NGlycP_1hDIA_rep2.mzML	995.168	953.821	41.3473	KKEDALJETR	KKEDALJETR	(N(F)(N(H(H(N(H(A))))(H(N(H(H)))(N(H(A)))))))	A(2)F(1)H(7)N(5)	7	3	1361.22	4408910	3.82875e+06	sp|P10909|CLUS_HUMAN	86	0.000259385	0.000423991
20200615_serum_NGlycP_1hDIA_rep3.mzML	999.625	956.303	43.3216	KKEDALJETR	KKEDALJETR	(N(N(H(N)(H(H)(H))(H(N(H(A)))(N(F)(H(A)))))))	A(2)F(1)H(7)N(5)	7	3	1361.22	4108120	2.49185e+06	sp|P10909|CLUS_HUMAN	86	0.000297536	0.000423991
20200615_serum_NGlycP_1hDIA_rep2.mzML	1003.88	1034.46	-30.5815	KKEDALJETR	KKEDALJETR	(N(N(H(H(N(H(A))))(H(N(H(A)))(N(H(A)))))))	A(3)H(6)N(5)	7	4	1016.91	3358800	2.44313e+07	sp|P10909|CLUS_HUMAN	86	0.00226955	0.000828206
20200615_serum_NGlycP_1hDIA_rep3.mzML	1000.65	1034.59	-33.9395	KKEDALJETR	KKEDALJETR	(N(N(H(H(N(H(A))))(H(N(H(A)))(N(H(A)))))))	A(3)H(6)N(5)	7	4	1016.91	2985510	2.50519e+07	sp|P10909|CLUS_HUMAN	86	0.001963	0.000828206
20200615_serum_NGlycP_1hDIA_rep1.mzML	992.329	1024.3	-31.9712	KKEDALJETR	KKEDALJETR	(N(N(H(N(H(A)))(H(N(H(A))))(H(N(H(A)))))))	A(3)H(6)N(5)	7	3	1355.55	21300800	1.64529e+08	sp|P10909|CLUS_HUMAN	86	0.000227574	0.000828206
20200615_serum_NGlycP_1hDIA_rep2.mzML	994.289	1031.61	-37.3172	KKEDALJETR	KKEDALJETR	(N(N(H(H(N(H(A))))(H(N(H(A)))(N(H(A)))))))	A(3)H(6)N(5)	7	3	1355.55	22963100	1.57122e+08	sp|P10909|CLUS_HUMAN	86	5.86932e-05	0.000828206
20200615_serum_NGlycP_1hDIA_rep3.mzML	999.513	1031.83	-32.3175	KKEDALJETR	KKEDALJETR	(N(N(H(H(N(H(A))))(H(N(H(A)))(N(H(A)))))))	A(3)H(6)N(5)	7	3	1355.55	21085000	156234984	sp|P10909|CLUS_HUMAN	86	5.73982e-05	0.000828206
20200615_serum_NGlycP_1hDIA_rep2.mzML	985.343	898.807	86.5361	KKEDALJETR	KKEDALJETR	(N(N(H(N)(H(H)(H))(H(N(F)(H(A)))(N(F)(H(A)))))))	A(2)F(2)H(7)N(5)	7	4	1057.68	1384230	398559	sp|P10909|CLUS_HUMAN	86	0.0402335	0.000617608
20200615_serum_NGlycP_1hDIA_rep3.mzML	989.903	902.538	87.3652	KKEDALJETR	KKEDALJETR	(N(N(H(N)(H(H)(H))(H(N(F)(H(A)))(N(F)(H(A)))))))	A(2)F(2)H(7)N(5)	7	4	1057.68	1504860	214941	sp|P10909|CLUS_HUMAN	86	0.000476607	0.000617608
20200615_serum_NGlycP_1hDIA_rep1.mzML	985.675	900.295	85.3804	KKEDALJETR	KKEDALJETR	(N(N(H(N)(H(H)(H))(H(N(F)(H(A)))(N(F)(H(A)))))))	A(2)F(2)H(7)N(5)	7	3	1409.91	1893600	3.04413e+06	sp|P10909|CLUS_HUMAN	86	0.00312426	0.000617608
20200615_serum_NGlycP_1hDIA_rep2.mzML	987.467	898.807	88.6601	KKEDALJETR	KKEDALJETR	(N(N(H(N)(H(H)(H))(H(N(F)(H(A)))(N(F)(H(A)))))))	A(2)F(2)H(7)N(5)	7	3	1409.91	2093300	2.77574e+06	sp|P10909|CLUS_HUMAN	86	0.000169088	0.000617608
20200615_serum_NGlycP_1hDIA_rep3.mzML	993.355	902.539	90.8163	KKEDALJETR	KKEDALJETR	(N(N(H(N)(H(H)(H))(H(N(F)(H(A)))(N(F)(H(A)))))))	A(2)F(2)H(7)N(5)	7	3	1409.91	2469960	3.85445e+06	sp|P10909|CLUS_HUMAN	86	0.000614991	0.000617608
20200615_serum_NGlycP_1hDIA_rep2.mzML	985.343	1025.12	-39.7773	KKEDALJETR	KKEDALJETR	(N(N(H(H(N(H(A))))(H(N(H(A)))(N(F)(H(A)))))))	A(3)F(1)H(6)N(5)	7	4	1053.43	1186390	1.21744e+07	sp|P10909|CLUS_HUMAN	86	0.0300713	0.00141043
20200615_serum_NGlycP_1hDIA_rep3.mzML	989.903	1025.55	-35.6433	KKEDALJETR	KKEDALJETR	(N(N(H(H(N(F)(H(A))))(H(N(H(A)))(N(H(A)))))))	A(3)F(1)H(6)N(5)	7	4	1053.43	1115650	1.17925e+07	sp|P10909|CLUS_HUMAN	86	0.00505474	0.00141043
20200615_serum_NGlycP_1hDIA_rep2.mzML	986.2	1017.67	-31.4671	KKEDALJETR	KKEDALJETR	(N(N(H(H(N(F)(H(A))))(H(N(H(A)))(N(H(A)))))))	A(3)F(1)H(6)N(5)	7	3	1404.24	5415470	6.53768e+07	sp|P10909|CLUS_HUMAN	86	0.0214275	0.00141043
20200615_serum_NGlycP_1hDIA_rep3.mzML	991.14	1018.32	-27.1803	KKEDALJETR	KKEDALJETR	(N(N(H(H(N(F)(H(A))))(H(N(H(A)))(N(H(A)))))))	A(3)F(1)H(6)N(5)	7	3	1404.24	4537610	7.71419e+07	sp|P10909|CLUS_HUMAN	86	0.00255481	0.00141043
20200615_serum_NGlycP_1hDIA_rep1.mzML	825.511	829.095	-3.58449	KKEDALJETR	KKEDALJETR	(N(N(H(H(N(H(A))))(H(N(H))(N(H(A)))))))	A(2)H(6)N(5)	7	3	1258.52	1509650	11451985	sp|P10909|CLUS_HUMAN	86	0.00745037	0.00165363
20200615_serum_NGlycP_1hDIA_rep2.mzML	847.016	829.555	17.4613	KKEDALJETR	KKEDALJETR	(N(N(H(H(N(H(A))))(H(N(H))(N(H(A)))))))	A(2)H(6)N(5)	7	3	1258.52	891035	8.31387e+06	sp|P10909|CLUS_HUMAN	86	0.000915159	0.00165363
20200615_serum_NGlycP_1hDIA_rep3.mzML	827.097	830.488	-3.39071	KKEDALJETR	KKEDALJETR	(N(N(H(H(N(H(A))))(H(N(H))(N(H(A)))))))	A(2)H(6)N(5)	7	3	1258.52	1645710	1.08012e+07	sp|P10909|CLUS_HUMAN	86	8.64405e-06	0.00165363
20200615_serum_NGlycP_1hDIA_rep1.mzML	1617.92	1558.32	59.6007	KLHINHNJLTESVGPLPK	KLHINHNJLTESVGPLPK	(N(F)(N(H(H(N(H)))(H(N(H(A)))))))	A(1)F(1)H(5)N(4)	8	4	1018.47	1151260	7.65004e+06	sp|P51884|LUM_HUMAN	127	0.0245563	0.00023397
20200615_serum_NGlycP_1hDIA_rep2.mzML	1620.99	1565.19	55.7975	KLHINHNJLTESVGPLPK	KLHINHNJLTESVGPLPK	(N(F)(N(H(H(N(H)))(H(N(H(A)))))))	A(1)F(1)H(5)N(4)	8	4	1018.47	1081350	6.86204e+06	sp|P51884|LUM_HUMAN	127	0.0280497	0.00023397
20200615_serum_NGlycP_1hDIA_rep3.mzML	1617.88	1564	53.8794	KLHINHNJLTESVGPLPK	KLHINHNJLTESVGPLPK	(N(F)(N(H(H(N(H)))(H(N(H(A)))))))	A(1)F(1)H(5)N(4)	8	4	1018.47	1056050	7934720	sp|P51884|LUM_HUMAN	127	0.00259145	0.00023397
20200615_serum_NGlycP_1hDIA_rep1.mzML	3340.6	3259.23	81.369	KLPPGLLAJFTLLR	KLPPGLLAJFTLLR	(N(N(H(H(N(H(A))))(H(N(H(A)))))))	A(2)H(5)N(4)	9	3	1253.25	1474830	1.69e+07	sp|P02750|A2GL_HUMAN	186	0.00939418	0.00303684
20200615_serum_NGlycP_1hDIA_rep2.mzML	3340.73	3259.74	80.9906	KLPPGLLAJFTLLR	KLPPGLLAJFTLLR	(N(N(H(H(N(H(A))))(H(N(H(A)))))))	A(2)H(5)N(4)	9	3	1253.25	1661420	1.90904e+07	sp|P02750|A2GL_HUMAN	186	0.0275353	0.00303684
20200615_serum_NGlycP_1hDIA_rep3.mzML	3338.19	3255.88	82.3082	KLPPGLLAJFTLLR	KLPPGLLAJFTLLR	(N(N(H(H(N(H(A))))(H(N(H(A)))))))	A(2)H(5)N(4)	9	3	1253.25	1426570	1.44511e+07	sp|P02750|A2GL_HUMAN	186	0.00207421	0.00303684
20200615_serum_NGlycP_1hDIA_rep2.mzML	2675.72	2719.69	-43.9675	KVCQDCPLLAPLJDTR	KVC[160]QDC[160]PLLAPLJDTR	(N(F)(N(H(H(H))(H(N(H))(N(H(A)))))))	A(1)F(1)H(6)N(4)	13	4	1031.19	5989500	1.56257e+06	sp|P02765|FETUA_HUMAN	156	0.00209454	0.00835032
20200615_serum_NGlycP_1hDIA_rep3.mzML	2670.79	2713.64	-42.8452	KVCQDCPLLAPLJDTR	KVC[160]QDC[160]PLLAPLJDTR	(N(N(H(H(N(H(H))))(H(N(F)(H(A)))))))	A(1)F(1)H(6)N(4)	13	4	1031.19	5003420	852058	sp|P02765|FETUA_HUMAN	156	0.00280164	0.00835032
20200615_serum_NGlycP_1hDIA_rep1.mzML	2672.46	2726.03	-53.5675	KVCQDCPLLAPLJDTR	KVC[160]QDC[160]PLLAPLJDTR	(N(N(H(H(N(H(H))))(H(N(F)(H(A)))))))	A(1)F(1)H(6)N(4)	13	3	1374.58	6816160	1.90904e+06	sp|P02765|FETUA_HUMAN	156	0.00754205	0.00835032
20200615_serum_NGlycP_1hDIA_rep2.mzML	2675.71	2726.56	-50.8484	KVCQDCPLLAPLJDTR	KVC[160]QDC[160]PLLAPLJDTR	(N(N(H(H(N(H(H))))(H(N(F)(H(A)))))))	A(1)F(1)H(6)N(4)	13	3	1374.58	7213430	2.6581e+06	sp|P02765|FETUA_HUMAN	156	0.00700117	0.00835032
20200615_serum_NGlycP_1hDIA_rep3.mzML	2670.64	2720.71	-50.0715	KVCQDCPLLAPLJDTR	KVC[160]QDC[160]PLLAPLJDTR	(N(N(H(H(N(H(H))))(H(N(F)(H(A)))))))	A(1)F(1)H(6)N(4)	13	3	1374.58	6048810	761567	sp|P02765|FETUA_HUMAN	156	0.00283722	0.00835032
20200615_serum_NGlycP_1hDIA_rep1.mzML	2673.15	2564.94	108.206	KVCQDCPLLAPLJDTR	KVC[160]QDC[160]PLLAPLJDTR	(N(F)(N(H(H(N(H(F))))(H(N(H(H)(F)))))))	F(3)H(6)N(4)	13	4	1031.44	5078250	3.04565e+06	sp|P02765|FETUA_HUMAN	156	0.00164949	0.00498362
20200615_serum_NGlycP_1hDIA_rep2.mzML	2675.72	2570.02	105.703	KVCQDCPLLAPLJDTR	KVC[160]QDC[160]PLLAPLJDTR	(N(F)(N(H(H(H))(H(N(H))(N(F)(H(F)))))))	F(3)H(6)N(4)	13	4	1031.44	5582530	2.70303e+06	sp|P02765|FETUA_HUMAN	156	0.0318455	0.00498362
20200615_serum_NGlycP_1hDIA_rep3.mzML	2670.77	2565.41	105.359	KVCQDCPLLAPLJDTR	KVC[160]QDC[160]PLLAPLJDTR	(N(F)(N(H(H(N(H(F))))(H(N(H(H)(F)))))))	F(3)H(6)N(4)	13	4	1031.44	4852990	2.30352e+06	sp|P02765|FETUA_HUMAN	156	0.0319417	0.00498362
20200615_serum_NGlycP_1hDIA_rep1.mzML	2292.91	2289.41	3.49926	KVCQDCPLLAPLJDTR	KVC[160]QDC[160]PLLAPLJDTR	(N(N(H(H(N(H)))(H(N(H(A)))))))	A(1)H(5)N(4)	13	3	1271.88	1808030	1.1129e+07	sp|P02765|FETUA_HUMAN	156	0.0276631	0.00333203
20200615_serum_NGlycP_1hDIA_rep2.mzML	2294.27	2291.74	2.53313	KVCQDCPLLAPLJDTR	KVC[160]QDC[160]PLLAPLJDTR	(N(N(H(H(N(H)))(H(N(H(A)))))))	A(1)H(5)N(4)	13	3	1271.88	2156760	1.35523e+07	sp|P02765|FETUA_HUMAN	156	0.000971948	0.00333203
20200615_serum_NGlycP_1hDIA_rep3.mzML	2290.1	2290.38	-0.279299	KVCQDCPLLAPLJDTR	KVC[160]QDC[160]PLLAPLJDTR	(N(N(H(H(N(H)))(H(N(H(A)))))))	A(1)H(5)N(4)	13	3	1271.88	1923190	1.32769e+07	sp|P02765|FETUA_HUMAN	156	0.0106034	0.00333203
20200615_serum_NGlycP_1hDIA_rep1.mzML	2292.91	2282.54	10.3722	KVCQDCPLLAPLJDTR	KVC[160]QDC[160]PLLAPLJDTR	(N(F)(N(H(H(N(H)))(H(N(H(H)))))))	F(1)H(6)N(4)	13	3	1277.55	1846600	3.13053e+06	sp|P02765|FETUA_HUMAN	156	0.00343937	0.00896605
20200615_serum_NGlycP_1hDIA_rep2.mzML	2294.27	2284.99	9.27789	KVCQDCPLLAPLJDTR	KVC[160]QDC[160]PLLAPLJDTR	(N(N(H(H(H))(H(N(H))(N(H)(F))))))	F(1)H(6)N(4)	13	3	1277.55	2081830	3.90093e+06	sp|P02765|FETUA_HUMAN	156	0.0311826	0.00896605
20200615_serum_NGlycP_1hDIA_rep1.mzML	2527.2	2513.58	13.6241	LAGKPTHVJVSVVMAEVDGTCY	LAGKPTHVJVSVVMAEVDGTC[160]Y	(N(N(H(H(H))(H(H)))))	H(5)N(2)	9	4	891.647	1946640	5.39867e+06	sp|P01876|IGHA1_HUMAN	340	0.0120294	0.00022716
20200615_serum_NGlycP_1hDIA_rep2.mzML	2536.57	2518.24	18.3259	LAGKPTHVJVSVVMAEVDGTCY	LAGKPTHVJVSVVMAEVDGTC[160]Y	(N(N(H(H(H))(H(H)))))	H(5)N(2)	9	4	891.647	1653910	2.76924e+06	sp|P01876|IGHA1_HUMAN	340	0.00165474	0.00022716
20200615_serum_NGlycP_1hDIA_rep3.mzML	2529.86	2513.53	16.3272	LAGKPTHVJVSVVMAEVDGTCY	LAGKPTHVJVSVVMAEVDGTC[160]Y	(N(N(H(H(H))(H(H)))))	H(5)N(2)	9	4	891.647	1748990	3.94956e+06	sp|P01876|IGHA1_HUMAN	340	0.0120078	0.00022716
20200615_serum_NGlycP_1hDIA_rep1.mzML	2520.23	2506.09	14.1402	LAGKPTHVJVSVVMAEVDGTCY	LAGKPTHVJVSVVMAEVDGTC[160]Y	(N(F)(N(H(N)(H(N))(H(N(H))))))	F(1)H(4)N(5)	9	4	1039.96	2673900	1.30944e+07	sp|P01876|IGHA1_HUMAN	340	0.00588687	0.00119463
20200615_serum_NGlycP_1hDIA_rep2.mzML	2528.46	2510.56	17.9014	LAGKPTHVJVSVVMAEVDGTCY	LAGKPTHVJVSVVMAEVDGTC[160]Y	(N(F)(N(H(N)(H(N))(H(N(H))))))	F(1)H(4)N(5)	9	4	1039.96	2636440	1.45458e+07	sp|P01876|IGHA1_HUMAN	340	0.000380065	0.00119463
20200615_serum_NGlycP_1hDIA_rep3.mzML	2521.17	2505.91	15.2589	LAGKPTHVJVSVVMAEVDGTCY	LAGKPTHVJVSVVMAEVDGTC[160]Y	(N(F)(N(H(N)(H(N))(H(N(H))))))	F(1)H(4)N(5)	9	4	1039.96	2649600	17042998	sp|P01876|IGHA1_HUMAN	340	0.00456525	0.00119463
20200615_serum_NGlycP_1hDIA_rep1.mzML	2519.65	2506.38	13.2671	LAGKPTHVJVSVVMAEVDGTCY	LAGKPTHVJVSVVMAEVDGTC[160]Y	(N(F)(N(H(N)(H(N))(H(N(H))))))	F(1)H(4)N(5)	9	3	1386.28	1598710	3.8438e+07	sp|P01876|IGHA1_HUMAN	340	0.00493031	0.00119463
20200615_serum_NGlycP_1hDIA_rep2.mzML	2527.95	2510.84	17.1064	LAGKPTHVJVSVVMAEVDGTCY	LAGKPTHVJVSVVMAEVDGTC[160]Y	(N(F)(N(H(N)(H(N))(H(N(H))))))	F(1)H(4)N(5)	9	3	1386.28	2001200	5.0121e+07	sp|P01876|IGHA1_HUMAN	340	0.0150148	0.00119463
20200615_serum_NGlycP_1hDIA_rep3.mzML	2520.29	2506.19	14.0994	LAGKPTHVJVSVVMAEVDGTCY	LAGKPTHVJVSVVMAEVDGTC[160]Y	(N(F)(N(H(N)(H(N))(H(N(H))))))	F(1)H(4)N(5)	9	3	1386.28	1644580	4.39502e+07	sp|P01876|IGHA1_HUMAN	340	0.020333	0.00119463
20200615_serum_NGlycP_1hDIA_rep1.mzML	2520.23	2484.1	36.1254	LAGKPTHVJVSVVMAEVDGTCY	LAGKPTHVJVSVVMAEVDGTC[160]Y	(N(F)(N(H(N)(H(H))(H(N(H))))))	F(1)H(5)N(4)	9	4	1029.7	2154910	1.6418e+06	sp|P01876|IGHA1_HUMAN	340	0.00530696	0.00271815
20200615_serum_NGlycP_1hDIA_rep2.mzML	2528.46	2488.46	40.0036	LAGKPTHVJVSVVMAEVDGTCY	LAGKPTHVJVSVVMAEVDGTC[160]Y	(N(F)(N(H(N)(H(H))(H(N(H))))))	F(1)H(5)N(4)	9	4	1029.7	2018380	1.52807e+06	sp|P01876|IGHA1_HUMAN	340	0.00107487	0.00271815
20200615_serum_NGlycP_1hDIA_rep3.mzML	2521.17	2484.67	36.4974	LAGKPTHVJVSVVMAEVDGTCY	LAGKPTHVJVSVVMAEVDGTC[160]Y	(N(F)(N(H(H(N(H)))(H(N(H))))))	F(1)H(5)N(4)	9	4	1029.7	1960420	1.53209e+06	sp|P01876|IGHA1_HUMAN	340	0.0392396	0.00271815
20200615_serum_NGlycP_1hDIA_rep1.mzML	2780	2789.88	-9.87756	LAGKPTHVJVSVVMAEVDGTCY	LAGKPTHVJVSVVMAEVDGTC[160]Y	(N(N(H(H(N(H)))(H(N(H(A)))))))	A(1)H(5)N(4)	9	3	1420.95	1948040	3.26242e+07	sp|P01876|IGHA1_HUMAN	340	0.00361482	0.00106891
20200615_serum_NGlycP_1hDIA_rep2.mzML	2780.38	2791.12	-10.7422	LAGKPTHVJVSVVMAEVDGTCY	LAGKPTHVJVSVVMAEVDGTC[160]Y	(N(N(H(H(H))(H(N)(N(H(A)))))))	A(1)H(5)N(4)	9	3	1420.95	2083080	4.20568e+07	sp|P01876|IGHA1_HUMAN	340	0.0038905	0.00106891
20200615_serum_NGlycP_1hDIA_rep3.mzML	2778.37	2786.83	-8.45987	LAGKPTHVJVSVVMAEVDGTCY	LAGKPTHVJVSVVMAEVDGTC[160]Y	(N(N(H(H(N(H)))(H(N(H(A)))))))	A(1)H(5)N(4)	9	3	1420.95	1688130	3.19233e+07	sp|P01876|IGHA1_HUMAN	340	0.0445187	0.00106891
20200615_serum_NGlycP_1hDIA_rep1.mzML	2781.85	2812.59	-30.7373	LAGKPTHVJVSVVMAEVDGTCY	LAGKPTHVJVSVVMAEVDGTC[160]Y	(N(N(H(H(H(H)))(H(N(H(A)))))))	A(1)H(6)N(3)	9	4	1055.7	1967570	1.44114e+06	sp|P01876|IGHA1_HUMAN	340	0.00671828	0.00586959
20200615_serum_NGlycP_1hDIA_rep2.mzML	2780.16	2814.88	-34.7204	LAGKPTHVJVSVVMAEVDGTCY	LAGKPTHVJVSVVMAEVDGTC[160]Y	(N(N(H(H(H(H)))(H(N(H(A)))))))	A(1)H(6)N(3)	9	4	1055.7	1816600	1.56666e+06	sp|P01876|IGHA1_HUMAN	340	0.0250651	0.00586959
20200615_serum_NGlycP_1hDIA_rep3.mzML	2778.42	2582.84	195.584	LAGKPTHVJVSVVMAEVDGTCY	LAGKPTHVJVSVVMAEVDGTC[160]Y	(N(N(H(H(H))(H(N(H))(N(H)(F))))))	F(1)H(6)N(4)	9	4	1070.21	2058140	2.08287e+06	sp|P01876|IGHA1_HUMAN	340	0.00158876	0.00572911
20200615_serum_NGlycP_1hDIA_rep1.mzML	2516.2	2490.44	25.7605	LAGKPTHVJVSVVMAEVDGTCY	LAGKPTHVJVSVVMAEVDGTC[160]Y	(N(F)(N(H(N)(H(N(H)))(H(N(H))))))	F(1)H(5)N(5)	9	4	1080.47	1979790	1.73804e+07	sp|P01876|IGHA1_HUMAN	340	0.00624011	0.000221966
20200615_serum_NGlycP_1hDIA_rep3.mzML	2514.8	2490.8	23.9987	LAGKPTHVJVSVVMAEVDGTCY	LAGKPTHVJVSVVMAEVDGTC[160]Y	(N(F)(N(H(N)(H(N(H)))(H(N(H))))))	F(1)H(5)N(5)	9	4	1080.47	2680550	1.68762e+07	sp|P01876|IGHA1_HUMAN	340	0.00174299	0.000221966
20200615_serum_NGlycP_1hDIA_rep1.mzML	2519.31	2490.36	28.9541	LAGKPTHVJVSVVMAEVDGTCY	LAGKPTHVJVSVVMAEVDGTC[160]Y	(N(F)(N(H(N)(H(N(H)))(H(N(H))))))	F(1)H(5)N(5)	9	3	1440.29	1007720	3.14656e+07	sp|P01876|IGHA1_HUMAN	340	0.00545961	0.000221966
20200615_serum_NGlycP_1hDIA_rep2.mzML	2523.45	2494.74	28.7126	LAGKPTHVJVSVVMAEVDGTCY	LAGKPTHVJVSVVMAEVDGTC[160]Y	(N(F)(N(H(N)(H(N(H)))(H(N(H))))))	F(1)H(5)N(5)	9	3	1440.29	1015390	3.56231e+07	sp|P01876|IGHA1_HUMAN	340	0.0498968	0.000221966
20200615_serum_NGlycP_1hDIA_rep3.mzML	2515.72	2490.71	25.0056	LAGKPTHVJVSVVMAEVDGTCY	LAGKPTHVJVSVVMAEVDGTC[160]Y	(N(F)(N(H(N)(H(N(H)))(H(N(H))))))	F(1)H(5)N(5)	9	3	1440.29	1051010	3.1814e+07	sp|P01876|IGHA1_HUMAN	340	0.0135467	0.000221966
20200615_serum_NGlycP_1hDIA_rep1.mzML	2781.49	2817.39	-35.9	LAGKPTHVJVSVVMAEVDGTCY	LAGKPTHVJVSVVMAEVDGTC[160]Y	(N(F)(N(H(N)(H(N))(H(N(H(A)))))))	A(1)F(1)H(4)N(5)	9	4	1112.73	4064010	6.70787e+06	sp|P01876|IGHA1_HUMAN	340	0.00109349	0.00221014
20200615_serum_NGlycP_1hDIA_rep2.mzML	2779.58	2820.1	-40.5206	LAGKPTHVJVSVVMAEVDGTCY	LAGKPTHVJVSVVMAEVDGTC[160]Y	(N(F)(N(H(N)(H(N))(H(N(H(A)))))))	A(1)F(1)H(4)N(5)	9	4	1112.73	4155230	6.27476e+06	sp|P01876|IGHA1_HUMAN	340	0.00451223	0.00221014
20200615_serum_NGlycP_1hDIA_rep3.mzML	2777.37	2815.42	-38.0533	LAGKPTHVJVSVVMAEVDGTCY	LAGKPTHVJVSVVMAEVDGTC[160]Y	(N(F)(N(H(N)(H(N))(H(N(H(A)))))))	A(1)F(1)H(4)N(5)	9	4	1112.73	3903570	7.60464e+06	sp|P01876|IGHA1_HUMAN	340	0.0407879	0.00221014
20200615_serum_NGlycP_1hDIA_rep1.mzML	2781.49	2798.92	-17.4308	LAGKPTHVJVSVVMAEVDGTCY	LAGKPTHVJVSVVMAEVDGTC[160]Y	(N(F)(N(H(N)(H(H))(H(N(H(A)))))))	A(1)F(1)H(5)N(4)	9	4	1102.48	4836470	3.13704e+07	sp|P01876|IGHA1_HUMAN	340	0.00202656	0.00137036
20200615_serum_NGlycP_1hDIA_rep2.mzML	2779.58	2800.6	-21.0222	LAGKPTHVJVSVVMAEVDGTCY	LAGKPTHVJVSVVMAEVDGTC[160]Y	(N(F)(N(H(H(N(H)))(H(N(H(A)))))))	A(1)F(1)H(5)N(4)	9	4	1102.48	4888340	2.63631e+07	sp|P01876|IGHA1_HUMAN	340	0.00190166	0.00137036
20200615_serum_NGlycP_1hDIA_rep3.mzML	2777.37	2796.18	-18.8133	LAGKPTHVJVSVVMAEVDGTCY	LAGKPTHVJVSVVMAEVDGTC[160]Y	(N(F)(N(H(H(N(H)))(H(N(H(A)))))))	A(1)F(1)H(5)N(4)	9	4	1102.48	4810410	3.21293e+07	sp|P01876|IGHA1_HUMAN	340	0.00192913	0.00137036
20200615_serum_NGlycP_1hDIA_rep1.mzML	2779.59	2801.16	-21.574	LAGKPTHVJVSVVMAEVDGTCY	LAGKPTHVJVSVVMAEVDGTC[160]Y	(N(F)(N(H(H(N(H)))(H(N(H(A)))))))	A(1)F(1)H(5)N(4)	9	3	1469.63	2085140	4.97152e+07	sp|P01876|IGHA1_HUMAN	340	0.00204026	0.00137036
20200615_serum_NGlycP_1hDIA_rep2.mzML	2779.71	2802.96	-23.2468	LAGKPTHVJVSVVMAEVDGTCY	LAGKPTHVJVSVVMAEVDGTC[160]Y	(N(F)(N(H(H(N(H)))(H(N(H(A)))))))	A(1)F(1)H(5)N(4)	9	3	1469.63	2412940	6.37174e+07	sp|P01876|IGHA1_HUMAN	340	0.00210687	0.00137036
20200615_serum_NGlycP_1hDIA_rep3.mzML	2776.87	2798.56	-21.69	LAGKPTHVJVSVVMAEVDGTCY	LAGKPTHVJVSVVMAEVDGTC[160]Y	(N(F)(N(H(H(N(H)))(H(N(H(A)))))))	A(1)F(1)H(5)N(4)	9	3	1469.63	2122460	4.58074e+07	sp|P01876|IGHA1_HUMAN	340	0.00267181	0.00137036
20200615_serum_NGlycP_1hDIA_rep1.mzML	2781.49	2821.71	-40.2182	LAGKPTHVJVSVVMAEVDGTCY	LAGKPTHVJVSVVMAEVDGTC[160]Y	(N(F)(N(H(N)(H(H)(H))(H(N(H)(F))))))	F(2)H(6)N(4)	9	4	1106.73	4467130	3.78267e+06	sp|P01876|IGHA1_HUMAN	340	0.00159046	0.00151065
20200615_serum_NGlycP_1hDIA_rep2.mzML	2779.58	2824.88	-45.2993	LAGKPTHVJVSVVMAEVDGTCY	LAGKPTHVJVSVVMAEVDGTC[160]Y	(N(F)(N(H(H(N(H)))(H(N(H(H)(F)))))))	F(2)H(6)N(4)	9	4	1106.73	4256460	2.2815e+06	sp|P01876|IGHA1_HUMAN	340	0.000909088	0.00151065
20200615_serum_NGlycP_1hDIA_rep3.mzML	2777.37	2819.71	-42.344	LAGKPTHVJVSVVMAEVDGTCY	LAGKPTHVJVSVVMAEVDGTC[160]Y	(N(F)(N(H(H(N(H)))(H(N(H(H)(F)))))))	F(2)H(6)N(4)	9	4	1106.73	3776740	4.18213e+06	sp|P01876|IGHA1_HUMAN	340	0.000931899	0.00151065
20200615_serum_NGlycP_1hDIA_rep2.mzML	2777.46	2796.89	-19.4298	LAGKPTHVJVSVVMAEVDGTCY	LAGKPTHVJVSVVMAEVDGTC[160]Y	(N(F)(N(H(N)(H(H))(H(N(F)(H(A)))))))	A(1)F(2)H(5)N(4)	9	4	1138.99	615279	2.85388e+06	sp|P01876|IGHA1_HUMAN	340	0.0026118	0.000493264
20200615_serum_NGlycP_1hDIA_rep1.mzML	2776.85	2769.32	7.53386	LAGKPTHVJVSVVMAEVDGTCY	LAGKPTHVJVSVVMAEVDGTC[160]Y	(N(F)(N(H(N)(H(N(H)))(H(N(H(A)))))))	A(1)F(1)H(5)N(5)	9	4	1153.25	5256600	4.67297e+07	sp|P01876|IGHA1_HUMAN	340	0.00279012	0.000804039
20200615_serum_NGlycP_1hDIA_rep2.mzML	2777.14	2769.53	7.6067	LAGKPTHVJVSVVMAEVDGTCY	LAGKPTHVJVSVVMAEVDGTC[160]Y	(N(F)(N(H(N)(H(N(H)))(H(N(H(A)))))))	A(1)F(1)H(5)N(5)	9	4	1153.25	5862500	41896592	sp|P01876|IGHA1_HUMAN	340	0.00255149	0.000804039
20200615_serum_NGlycP_1hDIA_rep3.mzML	2773.54	2765.81	7.73155	LAGKPTHVJVSVVMAEVDGTCY	LAGKPTHVJVSVVMAEVDGTC[160]Y	(N(F)(N(H(N)(H(N(H)))(H(N(H(A)))))))	A(1)F(1)H(5)N(5)	9	4	1153.25	6209250	4.15049e+07	sp|P01876|IGHA1_HUMAN	340	0.00281731	0.000804039
20200615_serum_NGlycP_1hDIA_rep1.mzML	2777.27	2788.98	-11.7086	LAGKPTHVJVSVVMAEVDGTCY	LAGKPTHVJVSVVMAEVDGTC[160]Y	(N(F)(N(H(N)(H(N(H)))(H(N(H(A)))))))	A(1)F(1)H(5)N(5)	9	3	1537.32	1218540	3.85984e+07	sp|P01876|IGHA1_HUMAN	340	0.00563503	0.000804039
20200615_serum_NGlycP_1hDIA_rep2.mzML	2777.56	2790.18	-12.6177	LAGKPTHVJVSVVMAEVDGTCY	LAGKPTHVJVSVVMAEVDGTC[160]Y	(N(F)(N(H(N)(H(N(H)))(H(N(H(A)))))))	A(1)F(1)H(5)N(5)	9	3	1537.32	1522350	5.05748e+07	sp|P01876|IGHA1_HUMAN	340	0.0462606	0.000804039
20200615_serum_NGlycP_1hDIA_rep1.mzML	2776.85	2794.36	-17.5051	LAGKPTHVJVSVVMAEVDGTCY	LAGKPTHVJVSVVMAEVDGTC[160]Y	(N(F)(N(H(N)(H(H))(H(N(H))(N(H)(F))))))	F(2)H(6)N(5)	9	4	1157.5	4480950	9.08857e+06	sp|P01876|IGHA1_HUMAN	340	0.00543236	0.000810028
20200615_serum_NGlycP_1hDIA_rep2.mzML	2777.14	2795.84	-18.6959	LAGKPTHVJVSVVMAEVDGTCY	LAGKPTHVJVSVVMAEVDGTC[160]Y	(N(F)(N(H(N)(H(H))(H(N(H))(N(H)(F))))))	F(2)H(6)N(5)	9	4	1157.5	5456090	1.01522e+07	sp|P01876|IGHA1_HUMAN	340	0.00171639	0.000810028
20200615_serum_NGlycP_1hDIA_rep3.mzML	2773.54	2791.4	-17.865	LAGKPTHVJVSVVMAEVDGTCY	LAGKPTHVJVSVVMAEVDGTC[160]Y	(N(F)(N(H(N)(H(H))(H(N(H))(N(H)(F))))))	F(2)H(6)N(5)	9	4	1157.5	5879300	7.48607e+06	sp|P01876|IGHA1_HUMAN	340	0.00205812	0.000810028
20200615_serum_NGlycP_1hDIA_rep1.mzML	3102.64	3126.3	-23.6638	LAGKPTHVJVSVVMAEVDGTCY	LAGKPTHVJVSVVMAEVDGTC[160]Y	(N(F)(N(H(H(N(H(H))))(H(N(F)(H(A)))))))	A(1)F(2)H(6)N(4)	9	4	1179.5	11970600	1.53579e+07	sp|P01876|IGHA1_HUMAN	340	0.00170928	0.000400571
20200615_serum_NGlycP_1hDIA_rep2.mzML	3101.99	3129.1	-27.1143	LAGKPTHVJVSVVMAEVDGTCY	LAGKPTHVJVSVVMAEVDGTC[160]Y	(N(F)(N(H(H(N(H(H))))(H(N(F)(H(A)))))))	A(1)F(2)H(6)N(4)	9	4	1179.5	14423200	1.61626e+07	sp|P01876|IGHA1_HUMAN	340	0.00171284	0.000400571
20200615_serum_NGlycP_1hDIA_rep3.mzML	3094.25	3120.59	-26.3398	LAGKPTHVJVSVVMAEVDGTCY	LAGKPTHVJVSVVMAEVDGTC[160]Y	(N(F)(N(H(H(N(H(H))))(H(N(F)(H(A)))))))	A(1)F(2)H(6)N(4)	9	4	1179.5	12958800	1.34199e+07	sp|P01876|IGHA1_HUMAN	340	0.0017075	0.000400571
20200615_serum_NGlycP_1hDIA_rep1.mzML	3102.33	3100.16	2.16828	LAGKPTHVJVSVVMAEVDGTCY	LAGKPTHVJVSVVMAEVDGTC[160]Y	(N(F)(N(H(H(N(H(H))))(H(N(F)(H(A)))))))	A(1)F(2)H(6)N(4)	9	3	1572.34	2368080	3.04378e+06	sp|P01876|IGHA1_HUMAN	340	0.0011703	0.000400571
20200615_serum_NGlycP_1hDIA_rep2.mzML	3102.77	3102.23	0.539489	LAGKPTHVJVSVVMAEVDGTCY	LAGKPTHVJVSVVMAEVDGTC[160]Y	(N(F)(N(H(H(N(H(H))))(H(N(F)(H(A)))))))	A(1)F(2)H(6)N(4)	9	3	1572.34	2652970	3.82032e+06	sp|P01876|IGHA1_HUMAN	340	0.0124482	0.000400571
20200615_serum_NGlycP_1hDIA_rep3.mzML	3094.19	3094.68	-0.493596	LAGKPTHVJVSVVMAEVDGTCY	LAGKPTHVJVSVVMAEVDGTC[160]Y	(N(F)(N(H(H(N(H(H))))(H(N(F)(H(A)))))))	A(1)F(2)H(6)N(4)	9	3	1572.34	2222860	3.60217e+06	sp|P01876|IGHA1_HUMAN	340	0.00226464	0.000400571
20200615_serum_NGlycP_1hDIA_rep1.mzML	3102.64	3159	-56.356	LAGKPTHVJVSVVMAEVDGTCY	LAGKPTHVJVSVVMAEVDGTC[160]Y	(N(F)(N(H(H(N(H(A))))(H(N(H(A)))))))	A(2)F(1)H(5)N(4)	9	4	1175.25	12046200	1.4201e+08	sp|P01876|IGHA1_HUMAN	340	0.00232905	0.000390567
20200615_serum_NGlycP_1hDIA_rep2.mzML	3101.99	3162.55	-60.5571	LAGKPTHVJVSVVMAEVDGTCY	LAGKPTHVJVSVVMAEVDGTC[160]Y	(N(F)(N(H(H(N(H(A))))(H(N(H(A)))))))	A(2)F(1)H(5)N(4)	9	4	1175.25	13856200	1.56351e+08	sp|P01876|IGHA1_HUMAN	340	0.00233156	0.000390567
20200615_serum_NGlycP_1hDIA_rep3.mzML	3094.25	3152.4	-58.1499	LAGKPTHVJVSVVMAEVDGTCY	LAGKPTHVJVSVVMAEVDGTC[160]Y	(N(F)(N(H(H(N(H(A))))(H(N(H(A)))))))	A(2)F(1)H(5)N(4)	9	4	1175.25	12282900	1.38534e+08	sp|P01876|IGHA1_HUMAN	340	0.00232654	0.000390567
20200615_serum_NGlycP_1hDIA_rep1.mzML	3102.25	3156.41	-54.1559	LAGKPTHVJVSVVMAEVDGTCY	LAGKPTHVJVSVVMAEVDGTC[160]Y	(N(F)(N(H(H(N(H(A))))(H(N(H(A)))))))	A(2)F(1)H(5)N(4)	9	3	1566.66	2092050	77425379	sp|P01876|IGHA1_HUMAN	340	0.00195729	0.000390567
20200615_serum_NGlycP_1hDIA_rep1.mzML	2527.13	2503.35	23.7774	LAGKPTHVJVSVVMAEVDGTCY	LAGKPTHVJVSVVMAEVDGTC[160]Y	(N(N(H(H)(H(H)(H)))))	H(5)N(2)	9	3	1188.53	22914500	1.65339e+08	sp|P01876|IGHA1_HUMAN	340	0.00180016	0.00189996
20200615_serum_NGlycP_1hDIA_rep2.mzML	2535.64	2507.78	27.8572	LAGKPTHVJVSVVMAEVDGTCY	LAGKPTHVJVSVVMAEVDGTC[160]Y	(N(N(H(H)(H(H)(H)))))	H(5)N(2)	9	3	1188.53	23062500	1.6079e+08	sp|P01876|IGHA1_HUMAN	340	0.000544052	0.00189996
20200615_serum_NGlycP_1hDIA_rep3.mzML	2529.61	2503.23	26.3788	LAGKPTHVJVSVVMAEVDGTCY	LAGKPTHVJVSVVMAEVDGTC[160]Y	(N(N(H(H)(H(H)(H)))))	H(5)N(2)	9	3	1188.53	22585500	1.59453e+08	sp|P01876|IGHA1_HUMAN	340	0.00075201	0.00189996
20200615_serum_NGlycP_1hDIA_rep1.mzML	3105.67	3137.75	-32.0816	LAGKPTHVJVSVVMAEVDGTCY	LAGKPTHVJVSVVMAEVDGTC[160]Y	(N(F)(N(H(N)(H(N(H(H))))(H(N(F)(H(A)))))))	A(1)F(2)H(6)N(5)	9	4	1230.27	8298660	3.01371e+07	sp|P01876|IGHA1_HUMAN	340	0.0101745	0.00155038
20200615_serum_NGlycP_1hDIA_rep2.mzML	3105.26	3140.81	-35.5481	LAGKPTHVJVSVVMAEVDGTCY	LAGKPTHVJVSVVMAEVDGTC[160]Y	(N(F)(N(H(N)(H(N(H(H))))(H(N(F)(H(A)))))))	A(1)F(2)H(6)N(5)	9	4	1230.27	8906520	3.16531e+07	sp|P01876|IGHA1_HUMAN	340	0.00153329	0.00155038
20200615_serum_NGlycP_1hDIA_rep3.mzML	3098.45	3131.77	-33.3159	LAGKPTHVJVSVVMAEVDGTCY	LAGKPTHVJVSVVMAEVDGTC[160]Y	(N(F)(N(H(N)(H(N(H(H))))(H(N(F)(H(A)))))))	A(1)F(2)H(6)N(5)	9	4	1230.27	7550530	2.30022e+07	sp|P01876|IGHA1_HUMAN	340	0.0135951	0.00155038
20200615_serum_NGlycP_1hDIA_rep1.mzML	3105.67	3161.93	-56.265	LAGKPTHVJVSVVMAEVDGTCY	LAGKPTHVJVSVVMAEVDGTC[160]Y	(N(F)(N(H(N)(H(N(H(A))))(H(N(H(A)))))))	A(2)F(1)H(5)N(5)	9	4	1226.02	8619110	9.77027e+07	sp|P01876|IGHA1_HUMAN	340	0.00843492	0.000550919
20200615_serum_NGlycP_1hDIA_rep2.mzML	3105.26	3165.39	-60.1302	LAGKPTHVJVSVVMAEVDGTCY	LAGKPTHVJVSVVMAEVDGTC[160]Y	(N(F)(N(H(N)(H(N(H(A))))(H(N(H(A)))))))	A(2)F(1)H(5)N(5)	9	4	1226.02	8669670	1.05012e+08	sp|P01876|IGHA1_HUMAN	340	0.00552368	0.000550919
20200615_serum_NGlycP_1hDIA_rep3.mzML	3098.45	3155.23	-56.7835	LAGKPTHVJVSVVMAEVDGTCY	LAGKPTHVJVSVVMAEVDGTC[160]Y	(N(F)(N(H(N)(H(N(H(A))))(H(N(H(A)))))))	A(2)F(1)H(5)N(5)	9	4	1226.02	8290400	8.79031e+07	sp|P01876|IGHA1_HUMAN	340	0.00669558	0.000550919
20200615_serum_NGlycP_1hDIA_rep1.mzML	2521.34	2511.01	10.3298	LAGKPTHVJVSVVMAEVDGTCY	LAGKPTHVJVSVVMAEVDGTC[160]Y	(N(N(H(H(N))(H(H)(H)))))	H(5)N(3)	9	3	1256.22	4317110	1.12407e+06	sp|P01876|IGHA1_HUMAN	340	0.0105654	0.00285876
20200615_serum_NGlycP_1hDIA_rep2.mzML	2528.3	2515.6	12.7037	LAGKPTHVJVSVVMAEVDGTCY	LAGKPTHVJVSVVMAEVDGTC[160]Y	(N(N(H(H(N))(H(H)(H)))))	H(5)N(3)	9	3	1256.22	4809390	2.05152e+06	sp|P01876|IGHA1_HUMAN	340	0.00203241	0.00285876
20200615_serum_NGlycP_1hDIA_rep3.mzML	2521.44	2510.89	10.5452	LAGKPTHVJVSVVMAEVDGTCY	LAGKPTHVJVSVVMAEVDGTC[160]Y	(N(N(H(H(N))(H(H)(H)))))	H(5)N(3)	9	3	1256.22	4101230	1.66685e+06	sp|P01876|IGHA1_HUMAN	340	0.00802412	0.00285876
20200615_serum_NGlycP_1hDIA_rep1.mzML	2521.34	2502.67	18.6721	LAGKPTHVJVSVVMAEVDGTCY	LAGKPTHVJVSVVMAEVDGTC[160]Y	(N(N(H(H(H))(H(H)(H)))))	H(6)N(2)	9	3	1242.54	4784870	3.81492e+07	sp|P01876|IGHA1_HUMAN	340	0.000692636	0.00275888
20200615_serum_NGlycP_1hDIA_rep2.mzML	2528.31	2507.1	21.2083	LAGKPTHVJVSVVMAEVDGTCY	LAGKPTHVJVSVVMAEVDGTC[160]Y	(N(N(H(H(H))(H(H)(H)))))	H(6)N(2)	9	3	1242.54	5462930	4.80336e+07	sp|P01876|IGHA1_HUMAN	340	0.00243863	0.00275888
20200615_serum_NGlycP_1hDIA_rep3.mzML	2520.75	2502.57	18.1753	LAGKPTHVJVSVVMAEVDGTCY	LAGKPTHVJVSVVMAEVDGTC[160]Y	(N(N(H(H(H))(H(H)(H)))))	H(6)N(2)	9	3	1242.54	4556170	4.79528e+07	sp|P01876|IGHA1_HUMAN	340	0.000110299	0.00275888
20200615_serum_NGlycP_1hDIA_rep1.mzML	2516.81	2516.57	0.235749	LAGKPTHVJVSVVMAEVDGTCY	LAGKPTHVJVSVVMAEVDGTC[160]Y	(N(F)(N(H(H)(H(H)(H(H))))))	F(1)H(6)N(2)	9	3	1291.23	1252810	292788	sp|P01876|IGHA1_HUMAN	340	0.00162657	0.000174883
20200615_serum_NGlycP_1hDIA_rep2.mzML	2518.69	2521.33	-2.63548	LAGKPTHVJVSVVMAEVDGTCY	LAGKPTHVJVSVVMAEVDGTC[160]Y	(N(F)(N(H(H)(H(H)(H(H))))))	F(1)H(6)N(2)	9	3	1291.23	1464930	86864.4	sp|P01876|IGHA1_HUMAN	340	0.0199873	0.000174883
20200615_serum_NGlycP_1hDIA_rep1.mzML	2511.78	2499.74	12.0398	LAGKPTHVJVSVVMAEVDGTCY	LAGKPTHVJVSVVMAEVDGTC[160]Y	(N(N(H(H(H)(N))(H(N)(N)))))	H(4)N(5)	9	3	1337.59	2031140	1.80866e+07	sp|P01876|IGHA1_HUMAN	340	0.00247039	0.000763723
20200615_serum_NGlycP_1hDIA_rep2.mzML	2516.07	2504.17	11.8973	LAGKPTHVJVSVVMAEVDGTCY	LAGKPTHVJVSVVMAEVDGTC[160]Y	(N(N(H(N)(H(N))(H(N(H))))))	H(4)N(5)	9	3	1337.59	1761540	2.09655e+07	sp|P01876|IGHA1_HUMAN	340	0.0164527	0.000763723
20200615_serum_NGlycP_1hDIA_rep3.mzML	2506.25	2499.78	6.47428	LAGKPTHVJVSVVMAEVDGTCY	LAGKPTHVJVSVVMAEVDGTC[160]Y	(N(N(H(H(H)(N))(H(N)(N)))))	H(4)N(5)	9	3	1337.59	1613590	1.93825e+07	sp|P01876|IGHA1_HUMAN	340	0.0475608	0.000763723
20200615_serum_NGlycP_1hDIA_rep1.mzML	2511.78	2487.55	24.2254	LAGKPTHVJVSVVMAEVDGTCY	LAGKPTHVJVSVVMAEVDGTC[160]Y	(N(N(H(H(H(H)))(H(H(H(H)))))))	H(8)N(2)	9	3	1350.58	2040700	1.37686e+07	sp|P01876|IGHA1_HUMAN	340	0.00403513	0.000268306
20200615_serum_NGlycP_1hDIA_rep2.mzML	2515.81	2491.93	23.8841	LAGKPTHVJVSVVMAEVDGTCY	LAGKPTHVJVSVVMAEVDGTC[160]Y	(N(N(H(H(H(H)))(H(H(H(H)))))))	H(8)N(2)	9	3	1350.58	1662230	1.72027e+07	sp|P01876|IGHA1_HUMAN	340	0.0366468	0.000268306
20200615_serum_NGlycP_1hDIA_rep3.mzML	2506.25	2488.01	18.2449	LAGKPTHVJVSVVMAEVDGTCY	LAGKPTHVJVSVVMAEVDGTC[160]Y	(N(N(H(H(H(H)))(H(H(H(H)))))))	H(8)N(2)	9	3	1350.58	1598930	1.10315e+07	sp|P01876|IGHA1_HUMAN	340	0.0244013	0.000268306
20200615_serum_NGlycP_1hDIA_rep1.mzML	2832.55	3002.79	-170.241	LAJLTQGEDQYYLR	LAJLTQGEDQYYLR	(N(N(H(H(N(H(A))))(H(N(H(A)))))))	A(2)H(5)N(4)	3	4	972.907	1235120	1.58368e+07	sp|P10909|CLUS_HUMAN	374	0.00866724	0.000632059
20200615_serum_NGlycP_1hDIA_rep1.mzML	2832.98	2981.81	-148.832	LAJLTQGEDQYYLR	LAJLTQGEDQYYLR	(N(N(H(H(N(H(A))))(H(N(H(A)))))))	A(2)H(5)N(4)	3	3	1296.87	14386100	1.46692e+08	sp|P10909|CLUS_HUMAN	374	0.000276551	0.000632059
20200615_serum_NGlycP_1hDIA_rep2.mzML	2835.28	2986.39	-151.111	LAJLTQGEDQYYLR	LAJLTQGEDQYYLR	(N(N(H(H(N(H(A))))(H(N(H(A)))))))	A(2)H(5)N(4)	3	3	1296.87	13708300	1.29985e+08	sp|P10909|CLUS_HUMAN	374	0.000267926	0.000632059
20200615_serum_NGlycP_1hDIA_rep3.mzML	2830.98	2975.04	-144.062	LAJLTQGEDQYYLR	LAJLTQGEDQYYLR	(N(N(H(H(N(H(A))))(H(N(H(A)))))))	A(2)H(5)N(4)	3	3	1296.87	12862300	1.27359e+08	sp|P10909|CLUS_HUMAN	374	0.000711417	0.000632059
20200615_serum_NGlycP_1hDIA_rep1.mzML	2832.95	2864.18	-31.2302	LAJLTQGEDQYYLR	LAJLTQGEDQYYLR	(N(N(H(H(N(H(H))))(H(N(F)(H(A)))))))	A(1)F(1)H(6)N(4)	3	4	977.161	1252360	529879	sp|P10909|CLUS_HUMAN	374	0.00163717	0.00105921
20200615_serum_NGlycP_1hDIA_rep2.mzML	2835.1	2869.65	-34.5494	LAJLTQGEDQYYLR	LAJLTQGEDQYYLR	(N(N(H(H(N(H(H))))(H(N(F)(H(A)))))))	A(1)F(1)H(6)N(4)	3	4	977.161	899970	700412	sp|P10909|CLUS_HUMAN	374	0.00165299	0.00105921
20200615_serum_NGlycP_1hDIA_rep3.mzML	2830.81	2860.79	-29.9836	LAJLTQGEDQYYLR	LAJLTQGEDQYYLR	(N(F)(N(H(H(H))(H(N(H))(N(H(A)))))))	A(1)F(1)H(6)N(4)	3	4	977.161	1121180	130225	sp|P10909|CLUS_HUMAN	374	0.00192362	0.00105921
20200615_serum_NGlycP_1hDIA_rep1.mzML	2832.94	3000.82	-167.883	LAJLTQGEDQYYLR	LAJLTQGEDQYYLR	(N(N(H(H(N(H(H))))(H(N(F)(H(A)))))))	A(1)F(1)H(6)N(4)	3	3	1302.55	14956000	4.38975e+07	sp|P10909|CLUS_HUMAN	374	0.00027763	0.00105921
20200615_serum_NGlycP_1hDIA_rep2.mzML	2835.67	3003.59	-167.922	LAJLTQGEDQYYLR	LAJLTQGEDQYYLR	(N(N(H(H(N(H(H))))(H(N(F)(H(A)))))))	A(1)F(1)H(6)N(4)	3	3	1302.55	13765500	4.46504e+07	sp|P10909|CLUS_HUMAN	374	0.000268995	0.00105921
20200615_serum_NGlycP_1hDIA_rep3.mzML	2831.5	2994.45	-162.95	LAJLTQGEDQYYLR	LAJLTQGEDQYYLR	(N(N(H(H(N(H(H))))(H(N(F)(H(A)))))))	A(1)F(1)H(6)N(4)	3	3	1302.55	12595800	3.75151e+07	sp|P10909|CLUS_HUMAN	374	0.00345591	0.00105921
20200615_serum_NGlycP_1hDIA_rep1.mzML	2832.95	2772.46	60.4888	LAJLTQGEDQYYLR	LAJLTQGEDQYYLR	(N(N(H(H(N(H(A))))(H(N(H))(N(H))))))	A(1)H(6)N(5)	3	4	991.417	1165700	41571.2	sp|P10909|CLUS_HUMAN	374	0.00454244	0.00141451
20200615_serum_NGlycP_1hDIA_rep2.mzML	2835.1	2772.76	62.3389	LAJLTQGEDQYYLR	LAJLTQGEDQYYLR	(N(N(H(H(N(H(A))))(H(N(H))(N(H))))))	A(1)H(6)N(5)	3	4	991.417	852761	137200	sp|P10909|CLUS_HUMAN	374	0.0439438	0.00141451
20200615_serum_NGlycP_1hDIA_rep1.mzML	2832.95	2769.17	63.7781	LAJLTQGEDQYYLR	LAJLTQGEDQYYLR	(N(F)(N(H(H(N(H(F))))(H(N(H(H)(F)))))))	F(3)H(6)N(4)	3	4	977.416	1176230	798244	sp|P10909|CLUS_HUMAN	374	0.00163541	0.000660668
20200615_serum_NGlycP_1hDIA_rep2.mzML	2835.1	2769.39	65.7081	LAJLTQGEDQYYLR	LAJLTQGEDQYYLR	(N(F)(N(H(H(N(H(F))))(H(N(H(H)(F)))))))	F(3)H(6)N(4)	3	4	977.416	829525	555841	sp|P10909|CLUS_HUMAN	374	0.0335047	0.000660668
20200615_serum_NGlycP_1hDIA_rep3.mzML	2830.81	2765.66	65.1506	LAJLTQGEDQYYLR	LAJLTQGEDQYYLR	(N(F)(N(H(H(N(H(F))))(H(N(H(H)(F)))))))	F(3)H(6)N(4)	3	4	977.416	1028750	807929	sp|P10909|CLUS_HUMAN	374	0.0104339	0.000660668
20200615_serum_NGlycP_1hDIA_rep1.mzML	2832.67	2769.17	63.4995	LAJLTQGEDQYYLR	LAJLTQGEDQYYLR	(N(F)(N(H(H(N(H(F))))(H(N(H(H)(F)))))))	F(3)H(6)N(4)	3	3	1302.89	12776300	49418406	sp|P10909|CLUS_HUMAN	374	0.00812419	0.000660668
20200615_serum_NGlycP_1hDIA_rep2.mzML	2835.51	2769.4	66.114	LAJLTQGEDQYYLR	LAJLTQGEDQYYLR	(N(F)(N(H(H(N(H(F))))(H(N(H(H)(F)))))))	F(3)H(6)N(4)	3	3	1302.89	11837200	4.66459e+07	sp|P10909|CLUS_HUMAN	374	0.00637719	0.000660668
20200615_serum_NGlycP_1hDIA_rep3.mzML	2831.36	2765.66	65.7034	LAJLTQGEDQYYLR	LAJLTQGEDQYYLR	(N(F)(N(H(H(N(H(F))))(H(N(H(H)(F)))))))	F(3)H(6)N(4)	3	3	1302.89	12068700	4.10061e+07	sp|P10909|CLUS_HUMAN	374	0.0124258	0.000660668
20200615_serum_NGlycP_1hDIA_rep1.mzML	2876.44	3027.48	-151.04	LAJLTQGEDQYYLR	LAJLTQGEDQYYLR	(N(F)(N(H(H(N(H(H))))(H(N(F)(H(A)))))))	A(1)F(2)H(6)N(4)	3	3	1351.24	415720	1.46755e+06	sp|P10909|CLUS_HUMAN	374	0.00575981	0.000850223
20200615_serum_NGlycP_1hDIA_rep3.mzML	2854.02	3021.59	-167.571	LAJLTQGEDQYYLR	LAJLTQGEDQYYLR	(N(F)(N(H(H(N(H(H))))(H(N(F)(H(A)))))))	A(1)F(2)H(6)N(4)	3	3	1351.24	501400	3.32352e+06	sp|P10909|CLUS_HUMAN	374	0.0422404	0.000850223
20200615_serum_NGlycP_1hDIA_rep1.mzML	3336.41	3233.94	102.467	LDAPTNLQFVJETDSTVLVR	LDAPTNLQFVJETDSTVLVR	(N(N(H(H(N(H(A))))(H(N(H(A)))))))	A(2)H(5)N(4)	11	4	1109.98	966076	3.72924e+06	sp|P02751|FINC_HUMAN	1007	0.00443061	0.000786701
20200615_serum_NGlycP_1hDIA_rep2.mzML	3338.56	3234.18	104.377	LDAPTNLQFVJETDSTVLVR	LDAPTNLQFVJETDSTVLVR	(N(N(H(H(N(H(A))))(H(N(H(A)))))))	A(2)H(5)N(4)	11	4	1109.98	1028190	3.73632e+06	sp|P02751|FINC_HUMAN	1007	0.0160823	0.000786701
20200615_serum_NGlycP_1hDIA_rep3.mzML	3334.01	3227.94	106.069	LDAPTNLQFVJETDSTVLVR	LDAPTNLQFVJETDSTVLVR	(N(N(H(H(N(H(A))))(H(N(H(A)))))))	A(2)H(5)N(4)	11	4	1109.98	866953	3.06556e+06	sp|P02751|FINC_HUMAN	1007	0.0200217	0.000786701
20200615_serum_NGlycP_1hDIA_rep3.mzML	3473.43	3392.68	80.7482	LGACJDTLQQLMEVFK	LGAC[160]JDTLQQLMEVFK	(N(N(H(H(N(H(H))))(H(N(F)(H(A)))))))	A(1)F(1)H(6)N(4)	5	3	1363.57	974986	3.9297e+06	sp|P01008|ANT3_HUMAN	128	0.000494154	0.00053367
20200615_serum_NGlycP_1hDIA_rep1.mzML	1743.47	1711.96	31.5097	LGJWSAMPSCK	LGJWSAMPSC[160]K	(N(N(H(H(N(H)))(H(N(H))))))	H(5)N(4)	3	3	958.388	401202	2.02436e+06	sp|P02749|APOH_HUMAN	253	0.00838965	0.000508544
20200615_serum_NGlycP_1hDIA_rep3.mzML	1747.43	1717.28	30.147	LGJWSAMPSCK	LGJWSAMPSC[160]K	(N(N(H(H(N(H)))(H(N(H))))))	H(5)N(4)	3	3	958.388	525684	3.07771e+06	sp|P02749|APOH_HUMAN	253	0.00683342	0.000508544
20200615_serum_NGlycP_1hDIA_rep2.mzML	2095.23	2092.93	2.29854	LGJWSAMPSCK	LGJWSAMPSC[160]K	(N(F)(N(H(H(N))(H(N(H(A)))))))	A(1)F(1)H(4)N(4)	3	3	1050.09	11936000	1.24688e+06	sp|P02749|APOH_HUMAN	253	0.00657298	0.00299126
20200615_serum_NGlycP_1hDIA_rep1.mzML	2090.49	2111.19	-20.6953	LGJWSAMPSCK	LGJWSAMPSC[160]K	(N(N(H(N)(H(N))(H(N(H(A)))))))	A(1)H(4)N(5)	3	3	1069.1	7918400	734302	sp|P02749|APOH_HUMAN	253	0.0117916	0.00134322
20200615_serum_NGlycP_1hDIA_rep2.mzML	2095.23	2117.25	-22.0163	LGJWSAMPSCK	LGJWSAMPSC[160]K	(N(N(H(N)(H(N))(H(N(H(A)))))))	A(1)H(4)N(5)	3	3	1069.1	11502000	528814	sp|P02749|APOH_HUMAN	253	0.00117517	0.00134322
20200615_serum_NGlycP_1hDIA_rep3.mzML	2093.17	2113.83	-20.6599	LGJWSAMPSCK	LGJWSAMPSC[160]K	(N(N(H(N)(H(N))(H(N(H(A)))))))	A(1)H(4)N(5)	3	3	1069.1	13217000	116481	sp|P02749|APOH_HUMAN	253	0.009654	0.00134322
20200615_serum_NGlycP_1hDIA_rep1.mzML	2090.39	2083.59	6.79678	LGJWSAMPSCK	LGJWSAMPSC[160]K	(N(N(H(H(N(H)))(H(N(H(A)))))))	A(1)H(5)N(4)	3	3	1055.42	9787130	6.91622e+07	sp|P02749|APOH_HUMAN	253	0.000480376	0.000375086
20200615_serum_NGlycP_1hDIA_rep2.mzML	2094.82	2088.8	6.0159	LGJWSAMPSCK	LGJWSAMPSC[160]K	(N(N(H(H(N(H)))(H(N(H(A)))))))	A(1)H(5)N(4)	3	3	1055.42	13062100	8.21583e+07	sp|P02749|APOH_HUMAN	253	0.00117842	0.000375086
20200615_serum_NGlycP_1hDIA_rep3.mzML	2093.17	2085.23	7.93753	LGJWSAMPSCK	LGJWSAMPSC[160]K	(N(N(H(H(N(H)))(H(N(H(A)))))))	A(1)H(5)N(4)	3	3	1055.42	15210200	8.99285e+07	sp|P02749|APOH_HUMAN	253	0.000453307	0.000375086
20200615_serum_NGlycP_1hDIA_rep2.mzML	2094.25	2094.19	0.0574926	LGJWSAMPSCK	LGJWSAMPSC[160]K	(N(N(H(H(N(H)))(H(N(H(A)))))))	A(1)H(5)N(4)	3	2	1582.63	1415340	1.9186e+07	sp|P02749|APOH_HUMAN	253	0.00342837	0.000375086
20200615_serum_NGlycP_1hDIA_rep3.mzML	2092.58	2090.57	2.00972	LGJWSAMPSCK	LGJWSAMPSC[160]K	(N(N(H(H(N(H)))(H(N(H(A)))))))	A(1)H(5)N(4)	3	2	1582.63	1512770	1.68887e+07	sp|P02749|APOH_HUMAN	253	5.58422e-06	0.000375086
20200615_serum_NGlycP_1hDIA_rep1.mzML	2090.49	2095.46	-4.97416	LGJWSAMPSCK	LGJWSAMPSC[160]K	(N(N(H(H(H))(H(N(H))(N(H)(F))))))	F(1)H(6)N(4)	3	3	1061.09	9143460	6.42659e+06	sp|P02749|APOH_HUMAN	253	0.000484137	0.000572904
20200615_serum_NGlycP_1hDIA_rep2.mzML	2095.23	2101.15	-5.9186	LGJWSAMPSCK	LGJWSAMPSC[160]K	(N(N(H(H(H))(H(N(H))(N(H)(F))))))	F(1)H(6)N(4)	3	3	1061.09	12567500	8.46238e+06	sp|P02749|APOH_HUMAN	253	0.0011768	0.000572904
20200615_serum_NGlycP_1hDIA_rep3.mzML	2093.17	2097.58	-4.41471	LGJWSAMPSCK	LGJWSAMPSC[160]K	(N(N(H(H(H))(H(N(H))(N(H)(F))))))	F(1)H(6)N(4)	3	3	1061.09	14823400	8.33381e+06	sp|P02749|APOH_HUMAN	253	0.000452111	0.000572904
20200615_serum_NGlycP_1hDIA_rep1.mzML	2498.78	2546.38	-47.5966	LGJWSAMPSCK	LGJWSAMPSC[160]K	(N(N(H(H(N(H(H))))(H(N(F)(H(A)))))))	A(1)F(1)H(6)N(4)	3	3	1158.13	39269000	34432177	sp|P02749|APOH_HUMAN	253	0.000405004	0.0014186
20200615_serum_NGlycP_1hDIA_rep2.mzML	2503.77	2551.52	-47.7547	LGJWSAMPSCK	LGJWSAMPSC[160]K	(N(N(H(H(N(H(H))))(H(N(F)(H(A)))))))	A(1)F(1)H(6)N(4)	3	3	1158.13	44690400	3.67216e+07	sp|P02749|APOH_HUMAN	253	0.000413557	0.0014186
20200615_serum_NGlycP_1hDIA_rep3.mzML	2501.8	2546.91	-45.1058	LGJWSAMPSCK	LGJWSAMPSC[160]K	(N(N(H(H(N(H(H))))(H(N(F)(H(A)))))))	A(1)F(1)H(6)N(4)	3	3	1158.13	36274100	2.96877e+07	sp|P02749|APOH_HUMAN	253	0.000415996	0.0014186
20200615_serum_NGlycP_1hDIA_rep1.mzML	2498.54	2544.1	-45.5573	LGJWSAMPSCK	LGJWSAMPSC[160]K	(N(N(H(H(N(H(A))))(H(N(H(A)))))))	A(2)H(5)N(4)	3	3	1152.45	40648900	3.26096e+08	sp|P02749|APOH_HUMAN	253	0.000405004	0.00128932
20200615_serum_NGlycP_1hDIA_rep2.mzML	2503.77	2549.25	-45.477	LGJWSAMPSCK	LGJWSAMPSC[160]K	(N(N(H(H(N(H(A))))(H(N(H(A)))))))	A(2)H(5)N(4)	3	3	1152.45	46417500	3.56288e+08	sp|P02749|APOH_HUMAN	253	0.000414777	0.00128932
20200615_serum_NGlycP_1hDIA_rep3.mzML	2501.8	2544.59	-42.7921	LGJWSAMPSCK	LGJWSAMPSC[160]K	(N(N(H(H(N(H(A))))(H(N(H(A)))))))	A(2)H(5)N(4)	3	3	1152.45	36459600	2.85989e+08	sp|P02749|APOH_HUMAN	253	0.000417213	0.00128932
20200615_serum_NGlycP_1hDIA_rep1.mzML	1664.69	1641.81	22.8757	LGJWSAMPSCK	LGJWSAM[147]PSC[160]K	(N(N(H(H(H))(H(N(H))(N(H)(F))))))	F(1)H(6)N(4)	3	3	1066.43	744714	486093	sp|P02749|APOH_HUMAN	253	0.00910768	0.00463573
20200615_serum_NGlycP_1hDIA_rep1.mzML	2033.55	2080.34	-46.7884	LGJWSAMPSCK	LGJWSAM[147]PSC[160]K	(N(N(H(H(N(H(H))))(H(N(F)(H(A)))))))	A(1)F(1)H(6)N(4)	3	3	1163.46	2500300	1.34493e+06	sp|P02749|APOH_HUMAN	253	0.0019649	0.00823177
20200615_serum_NGlycP_1hDIA_rep3.mzML	2040.24	2081.83	-41.5875	LGJWSAMPSCK	LGJWSAM[147]PSC[160]K	(N(N(H(H(N(H(H))))(H(N(F)(H(A)))))))	A(1)F(1)H(6)N(4)	3	3	1163.46	2477480	1.81225e+06	sp|P02749|APOH_HUMAN	253	0.0249473	0.00823177
20200615_serum_NGlycP_1hDIA_rep1.mzML	2033.55	2085.32	-51.7678	LGJWSAMPSCK	LGJWSAM[147]PSC[160]K	(N(N(H(H(N(H(A))))(H(N(H(A)))))))	A(2)H(5)N(4)	3	3	1157.78	2643020	2.27411e+07	sp|P02749|APOH_HUMAN	253	0.00429026	0.00478399
20200615_serum_NGlycP_1hDIA_rep3.mzML	2040.24	2087.04	-46.7984	LGJWSAMPSCK	LGJWSAM[147]PSC[160]K	(N(N(H(H(N(H(A))))(H(N(H(A)))))))	A(2)H(5)N(4)	3	3	1157.78	2525810	2.16293e+07	sp|P02749|APOH_HUMAN	253	0.0450391	0.00478399
20200615_serum_NGlycP_1hDIA_rep2.mzML	2125.53	2103.89	21.6352	LGTSLSSGHVLMJGTLK	LGTSLSSGHVLMJGTLK	(N(N(H(H(N(H)))(H(N(H(A)))))))	A(1)H(5)N(4)	13	3	1210.2	1922480	1.94198e+07	sp|P80108|PHLD_HUMAN	659	0.00256147	0.00284178
20200615_serum_NGlycP_1hDIA_rep3.mzML	2122.91	2100.35	22.5609	LGTSLSSGHVLMJGTLK	LGTSLSSGHVLMJGTLK	(N(N(H(H(N(H)))(H(N(H(A)))))))	A(1)H(5)N(4)	13	3	1210.2	2350760	2.42485e+07	sp|P80108|PHLD_HUMAN	659	0.000270068	0.00284178
20200615_serum_NGlycP_1hDIA_rep1.mzML	1634.62	1596.01	38.6057	LHINHNJLTESVGPLPK	LHINHNJLTESVGPLPK	(N(F)(N(H(H(N(H)))(H(N(H))))))	F(1)H(5)N(4)	7	4	913.668	637951	2.75091e+06	sp|P51884|LUM_HUMAN	127	0.00412076	0.000371216
20200615_serum_NGlycP_1hDIA_rep2.mzML	1639.56	1602.34	37.2157	LHINHNJLTESVGPLPK	LHINHNJLTESVGPLPK	(N(F)(N(H(H(N(H)))(H(N(H))))))	F(1)H(5)N(4)	7	4	913.668	656042	2.50505e+06	sp|P51884|LUM_HUMAN	127	0.0138625	0.000371216
20200615_serum_NGlycP_1hDIA_rep2.mzML	1821.35	1799.84	21.5077	LHINHNJLTESVGPLPK	LHINHNJLTESVGPLPK	(N(N(H(H(N(H)(F)))(H(N(H(N(H(A)))))))))	A(1)F(1)H(6)N(5)	7	4	1077.73	855272	5.90408e+06	sp|P51884|LUM_HUMAN	127	0.00119135	0.000384688
20200615_serum_NGlycP_1hDIA_rep3.mzML	1823.6	1801.07	22.5312	LHINHNJLTESVGPLPK	LHINHNJLTESVGPLPK	(N(N(H(H(N(H)(F)))(H(N(H(N(H(A)))))))))	A(1)F(1)H(6)N(5)	7	4	1077.73	987469	7.89841e+06	sp|P51884|LUM_HUMAN	127	0.00946267	0.000384688
20200615_serum_NGlycP_1hDIA_rep3.mzML	1821.53	1802.33	19.2047	LHINHNJLTESVGPLPK	LHINHNJLTESVGPLPK	(N(F)(N(H(H(N(H(A))))(H(N(H))(N(H))))))	A(1)F(1)H(6)N(5)	7	3	1436.63	844292	1.05078e+07	sp|P51884|LUM_HUMAN	127	0.00109982	0.000384688
20200615_serum_NGlycP_1hDIA_rep1.mzML	1835.97	1793.93	42.0427	LHINHNJLTESVGPLPK	LHINHNJLTESVGPLPK	(N(F)(N(H(H(N(H)))(H(N(H(A)))))))	A(1)F(1)H(5)N(4)	7	3	1314.92	1146110	1.50024e+07	sp|P51884|LUM_HUMAN	127	0.00196109	0.000201964
20200615_serum_NGlycP_1hDIA_rep2.mzML	1839.18	1795.55	43.6341	LHINHNJLTESVGPLPK	LHINHNJLTESVGPLPK	(N(F)(N(H(H(N(H)))(H(N(H(A)))))))	A(1)F(1)H(5)N(4)	7	3	1314.92	1455690	1.33866e+07	sp|P51884|LUM_HUMAN	127	0.00203829	0.000201964
20200615_serum_NGlycP_1hDIA_rep3.mzML	1840.26	1796.86	43.3963	LHINHNJLTESVGPLPK	LHINHNJLTESVGPLPK	(N(F)(N(H(H(N(H)))(H(N(H(A)))))))	A(1)F(1)H(5)N(4)	7	3	1314.92	1347350	1.3477e+07	sp|P51884|LUM_HUMAN	127	0.000973505	0.000201964
20200615_serum_NGlycP_1hDIA_rep1.mzML	1150.29	1153.6	-3.31199	LISJCSK	LISJC[160]SK	(N(F)(N(H(H(H))(H(N(H))(N(H(A)))))))	A(1)F(1)H(6)N(4)	4	3	1015.08	12228600	2.64808e+06	sp|P05156|CFAI_HUMAN	494	0.000256199	0.00827922
20200615_serum_NGlycP_1hDIA_rep2.mzML	1158.12	1156.7	1.42064	LISJCSK	LISJC[160]SK	(N(N(H(H(N(H(H))))(H(N(F)(H(A)))))))	A(1)F(1)H(6)N(4)	4	3	1015.08	13468700	1.6749e+06	sp|P05156|CFAI_HUMAN	494	0.000407453	0.00827922
20200615_serum_NGlycP_1hDIA_rep3.mzML	1159.1	1158.5	0.595583	LISJCSK	LISJC[160]SK	(N(N(H(H(H))(H(N(H))(N(F)(H(A)))))))	A(1)F(1)H(6)N(4)	4	3	1015.08	8902640	3244182	sp|P05156|CFAI_HUMAN	494	0.000369994	0.00827922
20200615_serum_NGlycP_1hDIA_rep2.mzML	2781.75	2877.11	-95.3617	LNAENJATFYFK	LNAENJATFYFK	(N(N(H(H(N(H)(F)))(H(N(F)(H(A)))))))	A(1)F(2)H(5)N(4)	6	3	1213.17	3589640	6.72664e+07	sp|P01042|KNG1_HUMAN	294	0.0024218	0.00197946
20200615_serum_NGlycP_1hDIA_rep3.mzML	2777.46	2867.82	-90.3562	LNAENJATFYFK	LNAENJATFYFK	(N(N(H(H(N(H)(F)))(H(N(F)(H(A)))))))	A(1)F(2)H(5)N(4)	6	3	1213.17	3627510	5.53886e+07	sp|P01042|KNG1_HUMAN	294	0.000121495	0.00197946
20200615_serum_NGlycP_1hDIA_rep1.mzML	2779.53	2874.68	-95.1526	LNAENJATFYFK	LNAENJATFYFK	(N(N(H(H(N(H(H))))(H(N(F)(H(A)))))))	A(1)F(1)H(6)N(4)	6	3	1218.5	3106160	1.07081e+07	sp|P01042|KNG1_HUMAN	294	0.00271186	0.00334242
20200615_serum_NGlycP_1hDIA_rep2.mzML	2781.08	2880.29	-99.2141	LNAENJATFYFK	LNAENJATFYFK	(N(N(H(H(N(H(H))))(H(N(F)(H(A)))))))	A(1)F(1)H(6)N(4)	6	3	1218.5	3617930	14082219	sp|P01042|KNG1_HUMAN	294	0.00635591	0.00334242
20200615_serum_NGlycP_1hDIA_rep3.mzML	2776.98	2870.84	-93.8563	LNAENJATFYFK	LNAENJATFYFK	(N(N(H(H(N(H(H))))(H(N(F)(H(A)))))))	A(1)F(1)H(6)N(4)	6	3	1218.5	3292040	11097087	sp|P01042|KNG1_HUMAN	294	0.00239186	0.00334242
20200615_serum_NGlycP_1hDIA_rep1.mzML	1734.44	1739.32	-4.87921	LQNNENJISCVER	LQNNENJISC[160]VER	(N(N(H(H(N(H(A))))(H(N(H(A)))))))	A(2)H(5)N(4)	7	3	1265.51	2108130	1.7307e+07	sp|P36980|FHR2_HUMAN/sp|Q03591|FHR1_HUMAN	126/126	0.000633825	0.000716227
20200615_serum_NGlycP_1hDIA_rep2.mzML	1737.2	1741.58	-4.38246	LQNNENJISCVER	LQNNENJISC[160]VER	(N(N(H(H(N(H(A))))(H(N(H(A)))))))	A(2)H(5)N(4)	7	3	1265.51	2169740	1.77332e+07	sp|P36980|FHR2_HUMAN/sp|Q03591|FHR1_HUMAN	126/126	0.000606881	0.000716227
20200615_serum_NGlycP_1hDIA_rep3.mzML	1740.66	1743.56	-2.89617	LQNNENJISCVER	LQNNENJISC[160]VER	(N(N(H(H(N(H(A))))(H(N(H(A)))))))	A(2)H(5)N(4)	7	3	1265.51	2255810	2.23633e+07	sp|P36980|FHR2_HUMAN/sp|Q03591|FHR1_HUMAN	126/126	0.000583719	0.000716227
20200615_serum_NGlycP_1hDIA_rep3.mzML	2093.07	2115.19	-22.1218	LSDLSIJSTECLHVHCR	LSDLSIJSTEC[160]LHVHC[160]R	(N(N(H(H(N(H(A))))(H(N(H(A)))))))	A(2)H(5)N(4)	7	4	1062.19	11602100	5.44833e+07	sp|P05156|CFAI_HUMAN	177	0.00497999	0.000924742
20200615_serum_NGlycP_1hDIA_rep1.mzML	2101.61	2106.3	-4.68876	LSDLSIJSTECLHVHCR	LSDLSIJSTEC[160]LHVHC[160]R	(N(N(H(H(N(H(A))))(H(N(H(A)))))))	A(2)H(5)N(4)	7	3	1415.92	3498630	4.27586e+07	sp|P05156|CFAI_HUMAN	177	0.00225254	0.000924742
20200615_serum_NGlycP_1hDIA_rep2.mzML	2108.39	2112.25	-3.86347	LSDLSIJSTECLHVHCR	LSDLSIJSTEC[160]LHVHC[160]R	(N(N(H(H(N(H(A))))(H(N(H(A)))))))	A(2)H(5)N(4)	7	3	1415.92	3668780	4.72288e+07	sp|P05156|CFAI_HUMAN	177	0.0027863	0.000924742
20200615_serum_NGlycP_1hDIA_rep3.mzML	2102.67	2108.79	-6.11685	LSDLSIJSTECLHVHCR	LSDLSIJSTEC[160]LHVHC[160]R	(N(N(H(H(N(H(A))))(H(N(H(A)))))))	A(2)H(5)N(4)	7	3	1415.92	4223140	5.30532e+07	sp|P05156|CFAI_HUMAN	177	0.00963652	0.000924742
20200615_serum_NGlycP_1hDIA_rep3.mzML	2094.41	2107.81	-13.3985	LSDLSIJSTECLHVHCR	LSDLSIJSTEC[160]LHVHC[160]R	(N(F)(N(H(H(N(H(A))))(H(N(H(A)))))))	A(2)F(1)H(5)N(4)	7	4	1098.7	1359440	8.05239e+06	sp|P05156|CFAI_HUMAN	177	0.00275617	0.000299158
20200615_serum_NGlycP_1hDIA_rep1.mzML	2100.97	2266.94	-165.969	LSDLSIJSTECLHVHCR	LSDLSIJSTEC[160]LHVHC[160]R	(N(N(H(H(N(H)(F)))(H(N(F)(H(A)))))))	A(1)F(2)H(5)N(4)	7	3	1416.25	2230950	4.94175e+07	sp|P05156|CFAI_HUMAN	177	0.000326278	0.00111516
20200615_serum_NGlycP_1hDIA_rep2.mzML	2109.6	2269.67	-160.073	LSDLSIJSTECLHVHCR	LSDLSIJSTEC[160]LHVHC[160]R	(N(N(H(H(N(H)(F)))(H(N(F)(H(A)))))))	A(1)F(2)H(5)N(4)	7	3	1416.25	2233570	5.26215e+07	sp|P05156|CFAI_HUMAN	177	0.0125835	0.00111516
20200615_serum_NGlycP_1hDIA_rep3.mzML	2101.51	2268.63	-167.117	LSDLSIJSTECLHVHCR	LSDLSIJSTEC[160]LHVHC[160]R	(N(N(H(H(N(H)(F)))(H(N(F)(H(A)))))))	A(1)F(2)H(5)N(4)	7	3	1416.25	2404700	5.46457e+07	sp|P05156|CFAI_HUMAN	177	0.00196871	0.00111516
20200615_serum_NGlycP_1hDIA_rep3.mzML	3318.07	3294.81	23.2638	LSLHRPALEDLLLGSEAJLTCTLTGLR	LSLHRPALEDLLLGSEAJLTC[160]TLTGLR	(N(N(H(H(N(H)))(H(N(H(A)))))))	A(1)H(5)N(4)	18	6	813.718	685303	424286	sp|P01877|IGHA2_HUMAN/sp|P0DOX2|IGA2_HUMAN/sp|P01876|IGHA1_HUMAN	131/246/144	0.00424262	0.000548969
20200615_serum_NGlycP_1hDIA_rep1.mzML	3321.09	3291.27	29.8242	LSLHRPALEDLLLGSEAJLTCTLTGLR	LSLHRPALEDLLLGSEAJLTC[160]TLTGLR	(N(N(H(H(N(H)))(H(N(H(A)))))))	A(1)H(5)N(4)	18	5	976.261	2153240	5.89818e+06	sp|P01877|IGHA2_HUMAN/sp|P0DOX2|IGA2_HUMAN/sp|P01876|IGHA1_HUMAN	131/246/144	0.00125725	0.000548969
20200615_serum_NGlycP_1hDIA_rep2.mzML	3322.57	3292.74	29.8279	LSLHRPALEDLLLGSEAJLTCTLTGLR	LSLHRPALEDLLLGSEAJLTC[160]TLTGLR	(N(N(H(H(N(H)))(H(N(H(A)))))))	A(1)H(5)N(4)	18	5	976.261	2653620	8.2178e+06	sp|P01877|IGHA2_HUMAN/sp|P0DOX2|IGA2_HUMAN/sp|P01876|IGHA1_HUMAN	131/246/144	0.00127774	0.000548969
20200615_serum_NGlycP_1hDIA_rep3.mzML	3318.07	3289.25	28.8182	LSLHRPALEDLLLGSEAJLTCTLTGLR	LSLHRPALEDLLLGSEAJLTC[160]TLTGLR	(N(N(H(H(N(H)))(H(N(H(A)))))))	A(1)H(5)N(4)	18	5	976.261	2155240	5.84994e+06	sp|P01877|IGHA2_HUMAN/sp|P0DOX2|IGA2_HUMAN/sp|P01876|IGHA1_HUMAN	131/246/144	0.00129328	0.000548969
20200615_serum_NGlycP_1hDIA_rep1.mzML	3320.79	3254.81	65.9817	LSLHRPALEDLLLGSEAJLTCTLTGLR	LSLHRPALEDLLLGSEAJLTC[160]TLTGLR	(N(N(H(H(N(H)))(H(N(H(A)))))))	A(1)H(5)N(4)	18	4	1220.08	6371220	4.80514e+07	sp|P01877|IGHA2_HUMAN/sp|P0DOX2|IGA2_HUMAN/sp|P01876|IGHA1_HUMAN	131/246/144	0.0014397	0.000548969
20200615_serum_NGlycP_1hDIA_rep2.mzML	3323.41	3255.18	68.2283	LSLHRPALEDLLLGSEAJLTCTLTGLR	LSLHRPALEDLLLGSEAJLTC[160]TLTGLR	(N(N(H(H(N(H)))(H(N(H(A)))))))	A(1)H(5)N(4)	18	4	1220.08	9055190	6.87754e+07	sp|P01877|IGHA2_HUMAN/sp|P0DOX2|IGA2_HUMAN/sp|P01876|IGHA1_HUMAN	131/246/144	0.0012381	0.000548969
20200615_serum_NGlycP_1hDIA_rep3.mzML	3318.49	3251.17	67.3208	LSLHRPALEDLLLGSEAJLTCTLTGLR	LSLHRPALEDLLLGSEAJLTC[160]TLTGLR	(N(N(H(H(N(H)))(H(N(H(A)))))))	A(1)H(5)N(4)	18	4	1220.08	8891760	4.31724e+07	sp|P01877|IGHA2_HUMAN/sp|P0DOX2|IGA2_HUMAN/sp|P01876|IGHA1_HUMAN	131/246/144	0.00122528	0.000548969
20200615_serum_NGlycP_1hDIA_rep1.mzML	3319.71	3296.86	22.8478	LSLHRPALEDLLLGSEAJLTCTLTGLR	LSLHRPALEDLLLGSEAJLTC[160]TLTGLR	(N(N(H(H(N(H)))(H(N(H(A)))))))	A(1)H(5)N(4)	18	3	1626.43	423547	1.06052e+07	sp|P01877|IGHA2_HUMAN/sp|P0DOX2|IGA2_HUMAN/sp|P01876|IGHA1_HUMAN	131/246/144	0.0457364	0.000548969
20200615_serum_NGlycP_1hDIA_rep2.mzML	3321.95	3298.41	23.535	LSLHRPALEDLLLGSEAJLTCTLTGLR	LSLHRPALEDLLLGSEAJLTC[160]TLTGLR	(N(N(H(H(N(H)))(H(N(H(A)))))))	A(1)H(5)N(4)	18	3	1626.43	463155	15914451	sp|P01877|IGHA2_HUMAN/sp|P0DOX2|IGA2_HUMAN/sp|P01876|IGHA1_HUMAN	131/246/144	0.00507162	0.000548969
20200615_serum_NGlycP_1hDIA_rep3.mzML	3317.82	3294.86	22.9568	LSLHRPALEDLLLGSEAJLTCTLTGLR	LSLHRPALEDLLLGSEAJLTC[160]TLTGLR	(N(N(H(H(N(H)))(H(N(H(A)))))))	A(1)H(5)N(4)	18	3	1626.43	557810	7.51284e+06	sp|P01877|IGHA2_HUMAN/sp|P0DOX2|IGA2_HUMAN/sp|P01876|IGHA1_HUMAN	131/246/144	0.0095318	0.000548969
20200615_serum_NGlycP_1hDIA_rep1.mzML	3321.09	3221.75	99.3449	LSLHRPALEDLLLGSEAJLTCTLTGLR	LSLHRPALEDLLLGSEAJLTC[160]TLTGLR	(N(N(H(H(N(H(F))))(H(N(H(F)))))))	F(2)H(5)N(4)	18	5	976.465	1687780	4.28311e+06	sp|P01877|IGHA2_HUMAN/sp|P0DOX2|IGA2_HUMAN/sp|P01876|IGHA1_HUMAN	131/246/144	0.00124928	0.000609524
20200615_serum_NGlycP_1hDIA_rep2.mzML	3322.57	3222.47	100.105	LSLHRPALEDLLLGSEAJLTCTLTGLR	LSLHRPALEDLLLGSEAJLTC[160]TLTGLR	(N(N(H(H(N(H(F))))(H(N(H(F)))))))	F(2)H(5)N(4)	18	5	976.465	2141350	9.73257e+06	sp|P01877|IGHA2_HUMAN/sp|P0DOX2|IGA2_HUMAN/sp|P01876|IGHA1_HUMAN	131/246/144	0.00127461	0.000609524
20200615_serum_NGlycP_1hDIA_rep3.mzML	3318.07	3214.98	103.094	LSLHRPALEDLLLGSEAJLTCTLTGLR	LSLHRPALEDLLLGSEAJLTC[160]TLTGLR	(N(N(H(H(N(H(F))))(H(N(H(F)))))))	F(2)H(5)N(4)	18	5	976.465	1770060	3.42061e+06	sp|P01877|IGHA2_HUMAN/sp|P0DOX2|IGA2_HUMAN/sp|P01876|IGHA1_HUMAN	131/246/144	0.0012793	0.000609524
20200615_serum_NGlycP_1hDIA_rep1.mzML	3270.59	3204.3	66.2872	LSLHRPALEDLLLGSEAJLTCTLTGLR	LSLHRPALEDLLLGSEAJLTC[160]TLTGLR	(N(N(H(N)(H(N))(H(N(H))))))	H(4)N(5)	18	4	1157.56	5427610	3.83091e+07	sp|P01877|IGHA2_HUMAN/sp|P0DOX2|IGA2_HUMAN/sp|P01876|IGHA1_HUMAN	131/246/144	0.00103999	0.000194228
20200615_serum_NGlycP_1hDIA_rep2.mzML	3270.22	3205.83	64.3947	LSLHRPALEDLLLGSEAJLTCTLTGLR	LSLHRPALEDLLLGSEAJLTC[160]TLTGLR	(N(N(H(N)(H(N))(H(N(H))))))	H(4)N(5)	18	4	1157.56	6009180	4.38494e+07	sp|P01877|IGHA2_HUMAN/sp|P0DOX2|IGA2_HUMAN/sp|P01876|IGHA1_HUMAN	131/246/144	0.00155671	0.000194228
20200615_serum_NGlycP_1hDIA_rep3.mzML	3267.9	3196.78	71.1216	LSLHRPALEDLLLGSEAJLTCTLTGLR	LSLHRPALEDLLLGSEAJLTC[160]TLTGLR	(N(N(H(N)(H(N))(H(N(H))))))	H(4)N(5)	18	4	1157.56	7701450	5.64041e+07	sp|P01877|IGHA2_HUMAN/sp|P0DOX2|IGA2_HUMAN/sp|P01876|IGHA1_HUMAN	131/246/144	5.547e-05	0.000194228
20200615_serum_NGlycP_1hDIA_rep1.mzML	3270.59	3207.68	62.9063	LSLHRPALEDLLLGSEAJLTCTLTGLR	LSLHRPALEDLLLGSEAJLTC[160]TLTGLR	(N(N(H(H(N(H)))(H(N(H))))))	H(5)N(4)	18	4	1147.3	4857170	1.17144e+07	sp|P01877|IGHA2_HUMAN/sp|P0DOX2|IGA2_HUMAN/sp|P01876|IGHA1_HUMAN	131/246/144	0.00106421	0.000229466
20200615_serum_NGlycP_1hDIA_rep2.mzML	3271.43	3209.01	62.4232	LSLHRPALEDLLLGSEAJLTCTLTGLR	LSLHRPALEDLLLGSEAJLTC[160]TLTGLR	(N(N(H(N)(H(H))(H(N(H))))))	H(5)N(4)	18	4	1147.3	5259230	1.36111e+07	sp|P01877|IGHA2_HUMAN/sp|P0DOX2|IGA2_HUMAN/sp|P01876|IGHA1_HUMAN	131/246/144	0.00135721	0.000229466
20200615_serum_NGlycP_1hDIA_rep3.mzML	3267.55	3200.16	67.3852	LSLHRPALEDLLLGSEAJLTCTLTGLR	LSLHRPALEDLLLGSEAJLTC[160]TLTGLR	(N(N(H(N)(H(H))(H(N(H))))))	H(5)N(4)	18	4	1147.3	6917530	1.87217e+07	sp|P01877|IGHA2_HUMAN/sp|P0DOX2|IGA2_HUMAN/sp|P01876|IGHA1_HUMAN	131/246/144	0.000162421	0.000229466
20200615_serum_NGlycP_1hDIA_rep1.mzML	3320.9	3270.46	50.4436	LSLHRPALEDLLLGSEAJLTCTLTGLR	LSLHRPALEDLLLGSEAJLTC[160]TLTGLR	(N(N(H(H)(H(H)(H(N(H(A))))))))	A(1)H(6)N(3)	18	5	968.056	529406	59304.3	sp|P01877|IGHA2_HUMAN/sp|P0DOX2|IGA2_HUMAN/sp|P01876|IGHA1_HUMAN	131/246/144	0.0023443	0.00051434
20200615_serum_NGlycP_1hDIA_rep2.mzML	3323.66	3271.34	52.3217	LSLHRPALEDLLLGSEAJLTCTLTGLR	LSLHRPALEDLLLGSEAJLTC[160]TLTGLR	(N(N(H(H)(H(H)(H(N(H(A))))))))	A(1)H(6)N(3)	18	5	968.056	548383	73397.9	sp|P01877|IGHA2_HUMAN/sp|P0DOX2|IGA2_HUMAN/sp|P01876|IGHA1_HUMAN	131/246/144	0.00231148	0.00051434
20200615_serum_NGlycP_1hDIA_rep1.mzML	3320.42	3300.39	20.0346	LSLHRPALEDLLLGSEAJLTCTLTGLR	LSLHRPALEDLLLGSEAJLTC[160]TLTGLR	(N(F)(N(H(H(H)(H))(H(N(H)(F))))))	F(2)H(6)N(3)	18	5	968.259	694620	71689.4	sp|P01877|IGHA2_HUMAN/sp|P0DOX2|IGA2_HUMAN/sp|P01876|IGHA1_HUMAN	131/246/144	0.00674112	0.000330726
20200615_serum_NGlycP_1hDIA_rep3.mzML	3317.55	3298.36	19.1889	LSLHRPALEDLLLGSEAJLTCTLTGLR	LSLHRPALEDLLLGSEAJLTC[160]TLTGLR	(N(F)(N(H(H(H)(H))(H(N(H)(F))))))	F(2)H(6)N(3)	18	5	968.259	546800	123721	sp|P01877|IGHA2_HUMAN/sp|P0DOX2|IGA2_HUMAN/sp|P01876|IGHA1_HUMAN	131/246/144	0.00243019	0.000330726
20200615_serum_NGlycP_1hDIA_rep1.mzML	3268.75	3204.76	63.9933	LSLHRPALEDLLLGSEAJLTCTLTGLR	LSLHRPALEDLLLGSEAJLTC[160]TLTGLR	(N(N(H(N)(H(N(H)))(H(N(H))))))	H(5)N(5)	18	4	1198.07	1111470	1.03148e+07	sp|P01877|IGHA2_HUMAN/sp|P0DOX2|IGA2_HUMAN/sp|P01876|IGHA1_HUMAN	131/246/144	0.00970669	0.000607501
20200615_serum_NGlycP_1hDIA_rep1.mzML	3320.42	3191.89	128.526	LSLHRPALEDLLLGSEAJLTCTLTGLR	LSLHRPALEDLLLGSEAJLTC[160]TLTGLR	(N(N(H(H(H(H(H))))(H(H(H(H)))))))	H(9)N(2)	18	5	966.456	691974	164914	sp|P01877|IGHA2_HUMAN/sp|P0DOX2|IGA2_HUMAN/sp|P01876|IGHA1_HUMAN	131/246/144	0.00234174	0.000707979
20200615_serum_NGlycP_1hDIA_rep2.mzML	3322.72	3194.18	128.54	LSLHRPALEDLLLGSEAJLTCTLTGLR	LSLHRPALEDLLLGSEAJLTC[160]TLTGLR	(N(N(H(H(H(H(H))))(H(H(H(H)))))))	H(9)N(2)	18	5	966.456	495583	390428	sp|P01877|IGHA2_HUMAN/sp|P0DOX2|IGA2_HUMAN/sp|P01876|IGHA1_HUMAN	131/246/144	0.025537	0.000707979
20200615_serum_NGlycP_1hDIA_rep3.mzML	3316.71	3184.36	132.351	LSLHRPALEDLLLGSEAJLTCTLTGLR	LSLHRPALEDLLLGSEAJLTC[160]TLTGLR	(N(N(H(H(H(H(H))))(H(H(H(H)))))))	H(9)N(2)	18	5	966.456	523608	35461.2	sp|P01877|IGHA2_HUMAN/sp|P0DOX2|IGA2_HUMAN/sp|P01876|IGHA1_HUMAN	131/246/144	0.00713568	0.000707979
20200615_serum_NGlycP_1hDIA_rep1.mzML	3321.09	3323.44	-2.3549	LSLHRPALEDLLLGSEAJLTCTLTGLR	LSLHRPALEDLLLGSEAJLTC[160]TLTGLR	(N(N(H(N)(H(N))(H(N(H(A)))))))	A(1)H(4)N(5)	18	5	984.467	2002590	152034	sp|P01877|IGHA2_HUMAN/sp|P0DOX2|IGA2_HUMAN/sp|P01876|IGHA1_HUMAN	131/246/144	0.00381761	0.000552851
20200615_serum_NGlycP_1hDIA_rep2.mzML	3322.57	3325.15	-2.58365	LSLHRPALEDLLLGSEAJLTCTLTGLR	LSLHRPALEDLLLGSEAJLTC[160]TLTGLR	(N(N(H(N)(H(N))(H(N(H(A)))))))	A(1)H(4)N(5)	18	5	984.467	2451520	981294	sp|P01877|IGHA2_HUMAN/sp|P0DOX2|IGA2_HUMAN/sp|P01876|IGHA1_HUMAN	131/246/144	0.00128398	0.000552851
20200615_serum_NGlycP_1hDIA_rep3.mzML	3318.07	3321.37	-3.30165	LSLHRPALEDLLLGSEAJLTCTLTGLR	LSLHRPALEDLLLGSEAJLTC[160]TLTGLR	(N(N(H(N)(H(N))(H(N(H(A)))))))	A(1)H(4)N(5)	18	5	984.467	2059850	267129	sp|P01877|IGHA2_HUMAN/sp|P0DOX2|IGA2_HUMAN/sp|P01876|IGHA1_HUMAN	131/246/144	0.00128864	0.000552851
20200615_serum_NGlycP_1hDIA_rep1.mzML	3320.79	3266.36	54.4263	LSLHRPALEDLLLGSEAJLTCTLTGLR	LSLHRPALEDLLLGSEAJLTC[160]TLTGLR	(N(N(H(N)(H(N))(H(N(H(A)))))))	A(1)H(4)N(5)	18	4	1230.33	5790630	2.79768e+06	sp|P01877|IGHA2_HUMAN/sp|P0DOX2|IGA2_HUMAN/sp|P01876|IGHA1_HUMAN	131/246/144	0.0014281	0.000552851
20200615_serum_NGlycP_1hDIA_rep2.mzML	3323.41	3267.12	56.2922	LSLHRPALEDLLLGSEAJLTCTLTGLR	LSLHRPALEDLLLGSEAJLTC[160]TLTGLR	(N(N(H(N)(H(N))(H(N(H(A)))))))	A(1)H(4)N(5)	18	4	1230.33	8032850	4.93681e+06	sp|P01877|IGHA2_HUMAN/sp|P0DOX2|IGA2_HUMAN/sp|P01876|IGHA1_HUMAN	131/246/144	0.00123171	0.000552851
20200615_serum_NGlycP_1hDIA_rep3.mzML	3318.49	3263.46	55.0311	LSLHRPALEDLLLGSEAJLTCTLTGLR	LSLHRPALEDLLLGSEAJLTC[160]TLTGLR	(N(N(H(N)(H(N))(H(N(H(A)))))))	A(1)H(4)N(5)	18	4	1230.33	7545400	3.57854e+06	sp|P01877|IGHA2_HUMAN/sp|P0DOX2|IGA2_HUMAN/sp|P01876|IGHA1_HUMAN	131/246/144	0.00122367	0.000552851
20200615_serum_NGlycP_1hDIA_rep1.mzML	3321.09	3319.21	1.87634	LSLHRPALEDLLLGSEAJLTCTLTGLR	LSLHRPALEDLLLGSEAJLTC[160]TLTGLR	(N(N(H(N)(H(N(H)))(H(N(H)(F))))))	F(1)H(5)N(5)	18	5	987.867	1901500	3.60103e+06	sp|P01877|IGHA2_HUMAN/sp|P0DOX2|IGA2_HUMAN/sp|P01876|IGHA1_HUMAN	131/246/144	0.00381152	0.000694784
20200615_serum_NGlycP_1hDIA_rep3.mzML	3318.07	3317.11	0.961587	LSLHRPALEDLLLGSEAJLTCTLTGLR	LSLHRPALEDLLLGSEAJLTC[160]TLTGLR	(N(N(H(N)(H(N(H)))(H(N(H)(F))))))	F(1)H(5)N(5)	18	5	987.867	2050030	2.95049e+06	sp|P01877|IGHA2_HUMAN/sp|P0DOX2|IGA2_HUMAN/sp|P01876|IGHA1_HUMAN	131/246/144	0.00129482	0.000694784
20200615_serum_NGlycP_1hDIA_rep1.mzML	3321.09	3254.7	66.3858	LSLHRPALEDLLLGSEAJLTCTLTGLR	LSLHRPALEDLLLGSEAJLTC[160]TLTGLR	(N(N(H(H(H))(H(N(H))(N(H)(F))))))	F(1)H(6)N(4)	18	5	979.666	2158960	659743	sp|P01877|IGHA2_HUMAN/sp|P0DOX2|IGA2_HUMAN/sp|P01876|IGHA1_HUMAN	131/246/144	0.00125407	0.00195632
20200615_serum_NGlycP_1hDIA_rep2.mzML	3322.57	3255.07	67.4976	LSLHRPALEDLLLGSEAJLTCTLTGLR	LSLHRPALEDLLLGSEAJLTC[160]TLTGLR	(N(N(H(H(H))(H(N(H))(N(H)(F))))))	F(1)H(6)N(4)	18	5	979.666	2416420	1.24046e+06	sp|P01877|IGHA2_HUMAN/sp|P0DOX2|IGA2_HUMAN/sp|P01876|IGHA1_HUMAN	131/246/144	0.00128086	0.00195632
20200615_serum_NGlycP_1hDIA_rep3.mzML	3318.07	3251.06	67.0112	LSLHRPALEDLLLGSEAJLTCTLTGLR	LSLHRPALEDLLLGSEAJLTC[160]TLTGLR	(N(N(H(H(H))(H(N(H))(N(H)(F))))))	F(1)H(6)N(4)	18	5	979.666	2237690	576684	sp|P01877|IGHA2_HUMAN/sp|P0DOX2|IGA2_HUMAN/sp|P01876|IGHA1_HUMAN	131/246/144	0.00129636	0.00195632
20200615_serum_NGlycP_1hDIA_rep1.mzML	3320.79	3259.02	61.7727	LSLHRPALEDLLLGSEAJLTCTLTGLR	LSLHRPALEDLLLGSEAJLTC[160]TLTGLR	(N(N(H(H(H))(H(N(H))(N(H)(F))))))	F(1)H(6)N(4)	18	4	1224.33	6291390	1.29871e+06	sp|P01877|IGHA2_HUMAN/sp|P0DOX2|IGA2_HUMAN/sp|P01876|IGHA1_HUMAN	131/246/144	0.00143804	0.00195632
20200615_serum_NGlycP_1hDIA_rep2.mzML	3323.41	3259.53	63.8818	LSLHRPALEDLLLGSEAJLTCTLTGLR	LSLHRPALEDLLLGSEAJLTC[160]TLTGLR	(N(N(H(H(H))(H(N(H))(N(H)(F))))))	F(1)H(6)N(4)	18	4	1224.33	8890010	1.56073e+06	sp|P01877|IGHA2_HUMAN/sp|P0DOX2|IGA2_HUMAN/sp|P01876|IGHA1_HUMAN	131/246/144	0.00123491	0.00195632
20200615_serum_NGlycP_1hDIA_rep3.mzML	3318.49	3255.65	62.8356	LSLHRPALEDLLLGSEAJLTCTLTGLR	LSLHRPALEDLLLGSEAJLTC[160]TLTGLR	(N(N(H(H(H))(H(N(H))(N(H)(F))))))	F(1)H(6)N(4)	18	4	1224.33	8681780	1.43897e+06	sp|P01877|IGHA2_HUMAN/sp|P0DOX2|IGA2_HUMAN/sp|P01876|IGHA1_HUMAN	131/246/144	0.0012285	0.00195632
20200615_serum_NGlycP_1hDIA_rep1.mzML	3318.66	3270.74	47.9232	LSLHRPALEDLLLGSEAJLTCTLTGLR	LSLHRPALEDLLLGSEAJLTC[160]TLTGLR	(N(N(H(H(N(H)(F)))(H(N(H(A)))))))	A(1)F(1)H(5)N(4)	18	5	1005.47	2521140	203006	sp|P01877|IGHA2_HUMAN/sp|P0DOX2|IGA2_HUMAN/sp|P01876|IGHA1_HUMAN	131/246/144	0.000985924	0.000566875
20200615_serum_NGlycP_1hDIA_rep2.mzML	3321.52	3271.63	49.8879	LSLHRPALEDLLLGSEAJLTCTLTGLR	LSLHRPALEDLLLGSEAJLTC[160]TLTGLR	(N(N(H(N)(H(H))(H(N(F)(H(A)))))))	A(1)F(1)H(5)N(4)	18	5	1005.47	2645730	520665	sp|P01877|IGHA2_HUMAN/sp|P0DOX2|IGA2_HUMAN/sp|P01876|IGHA1_HUMAN	131/246/144	0.00217854	0.000566875
20200615_serum_NGlycP_1hDIA_rep3.mzML	3316.64	3268.11	48.5273	LSLHRPALEDLLLGSEAJLTCTLTGLR	LSLHRPALEDLLLGSEAJLTC[160]TLTGLR	(N(N(H(H(N(H)(F)))(H(N(H(A)))))))	A(1)F(1)H(5)N(4)	18	5	1005.47	1942270	332795	sp|P01877|IGHA2_HUMAN/sp|P0DOX2|IGA2_HUMAN/sp|P01876|IGHA1_HUMAN	131/246/144	0.00326893	0.000566875
20200615_serum_NGlycP_1hDIA_rep1.mzML	3319.32	3254.65	64.6679	LSLHRPALEDLLLGSEAJLTCTLTGLR	LSLHRPALEDLLLGSEAJLTC[160]TLTGLR	(N(N(H(H(N(H)(F)))(H(N(H(A)))))))	A(1)F(1)H(5)N(4)	18	4	1256.59	932528	2.00716e+06	sp|P01877|IGHA2_HUMAN/sp|P0DOX2|IGA2_HUMAN/sp|P01876|IGHA1_HUMAN	131/246/144	0.0116201	0.000566875
20200615_serum_NGlycP_1hDIA_rep3.mzML	3317.09	3251	66.0927	LSLHRPALEDLLLGSEAJLTCTLTGLR	LSLHRPALEDLLLGSEAJLTC[160]TLTGLR	(N(N(H(H(N(H)(F)))(H(N(H(A)))))))	A(1)F(1)H(5)N(4)	18	4	1256.59	829945	1.73417e+06	sp|P01877|IGHA2_HUMAN/sp|P0DOX2|IGA2_HUMAN/sp|P01876|IGHA1_HUMAN	131/246/144	0.00161256	0.000566875
20200615_serum_NGlycP_1hDIA_rep1.mzML	3318.66	3279.18	39.4774	LSLHRPALEDLLLGSEAJLTCTLTGLR	LSLHRPALEDLLLGSEAJLTC[160]TLTGLR	(N(N(H(H(N)(N(H)))(H(N(H(A)))))))	A(1)H(5)N(5)	18	5	1016.88	3093910	5.54665e+06	sp|P01877|IGHA2_HUMAN/sp|P0DOX2|IGA2_HUMAN/sp|P01876|IGHA1_HUMAN	131/246/144	0.00098283	0.000977777
20200615_serum_NGlycP_1hDIA_rep2.mzML	3321.52	3280.34	41.1759	LSLHRPALEDLLLGSEAJLTCTLTGLR	LSLHRPALEDLLLGSEAJLTC[160]TLTGLR	(N(N(H(N)(H(N(H)))(H(N(H(A)))))))	A(1)H(5)N(5)	18	5	1016.88	2926440	6.68528e+06	sp|P01877|IGHA2_HUMAN/sp|P0DOX2|IGA2_HUMAN/sp|P01876|IGHA1_HUMAN	131/246/144	0.007348	0.000977777
20200615_serum_NGlycP_1hDIA_rep3.mzML	3316.64	3276.99	39.6527	LSLHRPALEDLLLGSEAJLTCTLTGLR	LSLHRPALEDLLLGSEAJLTC[160]TLTGLR	(N(N(H(H(N)(N(H)))(H(N(H(A)))))))	A(1)H(5)N(5)	18	5	1016.88	2299850	3.58281e+06	sp|P01877|IGHA2_HUMAN/sp|P0DOX2|IGA2_HUMAN/sp|P01876|IGHA1_HUMAN	131/246/144	0.000998304	0.000977777
20200615_serum_NGlycP_1hDIA_rep1.mzML	3318.47	3251.67	66.7997	LSLHRPALEDLLLGSEAJLTCTLTGLR	LSLHRPALEDLLLGSEAJLTC[160]TLTGLR	(N(N(H(N)(H(N(H)))(H(N(H(A)))))))	A(1)H(5)N(5)	18	4	1270.85	4129640	4.47464e+07	sp|P01877|IGHA2_HUMAN/sp|P0DOX2|IGA2_HUMAN/sp|P01876|IGHA1_HUMAN	131/246/144	0.00055706	0.000977777
20200615_serum_NGlycP_1hDIA_rep2.mzML	3321.29	3251.99	69.302	LSLHRPALEDLLLGSEAJLTCTLTGLR	LSLHRPALEDLLLGSEAJLTC[160]TLTGLR	(N(N(H(N)(H(N(H)))(H(N(H(A)))))))	A(1)H(5)N(5)	18	4	1270.85	4819860	5.3537e+07	sp|P01877|IGHA2_HUMAN/sp|P0DOX2|IGA2_HUMAN/sp|P01876|IGHA1_HUMAN	131/246/144	0.00103237	0.000977777
20200615_serum_NGlycP_1hDIA_rep3.mzML	3316.4	3247.72	68.675	LSLHRPALEDLLLGSEAJLTCTLTGLR	LSLHRPALEDLLLGSEAJLTC[160]TLTGLR	(N(N(H(N)(H(N(H)))(H(N(H(A)))))))	A(1)H(5)N(5)	18	4	1270.85	3677450	3.39783e+07	sp|P01877|IGHA2_HUMAN/sp|P0DOX2|IGA2_HUMAN/sp|P01876|IGHA1_HUMAN	131/246/144	0.000568974	0.000977777
20200615_serum_NGlycP_1hDIA_rep1.mzML	3318.66	3252.72	65.9373	LSLHRPALEDLLLGSEAJLTCTLTGLR	LSLHRPALEDLLLGSEAJLTC[160]TLTGLR	(N(N(H(H(N(H(H))))(H(N(H(A)))))))	A(1)H(6)N(4)	18	5	1008.67	2674630	86041.3	sp|P01877|IGHA2_HUMAN/sp|P0DOX2|IGA2_HUMAN/sp|P01876|IGHA1_HUMAN	131/246/144	0.000987468	0.00417184
20200615_serum_NGlycP_1hDIA_rep2.mzML	3321.52	3253.05	68.469	LSLHRPALEDLLLGSEAJLTCTLTGLR	LSLHRPALEDLLLGSEAJLTC[160]TLTGLR	(N(N(H(H(N(H(H))))(H(N(H(A)))))))	A(1)H(6)N(4)	18	5	1008.67	2708660	96201.5	sp|P01877|IGHA2_HUMAN/sp|P0DOX2|IGA2_HUMAN/sp|P01876|IGHA1_HUMAN	131/246/144	0.00652885	0.00417184
20200615_serum_NGlycP_1hDIA_rep3.mzML	3316.64	3248.9	67.7391	LSLHRPALEDLLLGSEAJLTCTLTGLR	LSLHRPALEDLLLGSEAJLTC[160]TLTGLR	(N(N(H(H(N(H(H))))(H(N(H(A)))))))	A(1)H(6)N(4)	18	5	1008.67	1922400	164597	sp|P01877|IGHA2_HUMAN/sp|P0DOX2|IGA2_HUMAN/sp|P01876|IGHA1_HUMAN	131/246/144	0.000906073	0.00417184
20200615_serum_NGlycP_1hDIA_rep1.mzML	3318.66	3294.13	24.526	LSLHRPALEDLLLGSEAJLTCTLTGLR	LSLHRPALEDLLLGSEAJLTC[160]TLTGLR	(N(N(H(H(N(H)))(H(N(F)(H(N(H))))))))	F(1)H(6)N(5)	18	5	1020.28	2870620	738369	sp|P01877|IGHA2_HUMAN/sp|P0DOX2|IGA2_HUMAN/sp|P01876|IGHA1_HUMAN	131/246/144	0.000984378	0.00178644
20200615_serum_NGlycP_1hDIA_rep2.mzML	3321.52	3295.66	25.862	LSLHRPALEDLLLGSEAJLTCTLTGLR	LSLHRPALEDLLLGSEAJLTC[160]TLTGLR	(N(N(H(N)(H(H))(H(N(H))(N(H)(F))))))	F(1)H(6)N(5)	18	5	1020.28	2786140	1.13029e+06	sp|P01877|IGHA2_HUMAN/sp|P0DOX2|IGA2_HUMAN/sp|P01876|IGHA1_HUMAN	131/246/144	0.00087768	0.00178644
20200615_serum_NGlycP_1hDIA_rep3.mzML	3316.64	3292.15	24.4939	LSLHRPALEDLLLGSEAJLTCTLTGLR	LSLHRPALEDLLLGSEAJLTC[160]TLTGLR	(N(N(H(H(N(H)))(H(N(F)(H(N(H))))))))	F(1)H(6)N(5)	18	5	1020.28	2101510	330521	sp|P01877|IGHA2_HUMAN/sp|P0DOX2|IGA2_HUMAN/sp|P01876|IGHA1_HUMAN	131/246/144	0.000996756	0.00178644
20200615_serum_NGlycP_1hDIA_rep1.mzML	3318.52	3240.76	77.7627	LSLHRPALEDLLLGSEAJLTCTLTGLR	LSLHRPALEDLLLGSEAJLTC[160]TLTGLR	(N(N(H(N)(H(N(H)(F)))(H(N(H(A)))))))	A(1)F(1)H(5)N(5)	18	5	1046.09	490749	447083	sp|P01877|IGHA2_HUMAN/sp|P0DOX2|IGA2_HUMAN/sp|P01876|IGHA1_HUMAN	131/246/144	0.00083263	0.000308405
20200615_serum_NGlycP_1hDIA_rep1.mzML	3371.95	3287.3	84.6509	LSLHRPALEDLLLGSEAJLTCTLTGLR	LSLHRPALEDLLLGSEAJLTC[160]TLTGLR	(N(N(H(H(N(H(H))))(H(N(F)(H(A)))))))	A(1)F(1)H(6)N(4)	18	5	1037.88	1990970	675654	sp|P01877|IGHA2_HUMAN/sp|P0DOX2|IGA2_HUMAN/sp|P01876|IGHA1_HUMAN	131/246/144	0.000816752	0.000418258
20200615_serum_NGlycP_1hDIA_rep2.mzML	3374.54	3288.68	85.8631	LSLHRPALEDLLLGSEAJLTCTLTGLR	LSLHRPALEDLLLGSEAJLTC[160]TLTGLR	(N(N(H(H(N(H(H))))(H(N(F)(H(A)))))))	A(1)F(1)H(6)N(4)	18	5	1037.88	2701720	549272	sp|P01877|IGHA2_HUMAN/sp|P0DOX2|IGA2_HUMAN/sp|P01876|IGHA1_HUMAN	131/246/144	0.000821091	0.000418258
20200615_serum_NGlycP_1hDIA_rep3.mzML	3370.46	3285.22	85.2444	LSLHRPALEDLLLGSEAJLTCTLTGLR	LSLHRPALEDLLLGSEAJLTC[160]TLTGLR	(N(N(H(H(N(H(H))))(H(N(F)(H(A)))))))	A(1)F(1)H(6)N(4)	18	5	1037.88	2364900	606592	sp|P01877|IGHA2_HUMAN/sp|P0DOX2|IGA2_HUMAN/sp|P01876|IGHA1_HUMAN	131/246/144	0.000823974	0.000418258
20200615_serum_NGlycP_1hDIA_rep1.mzML	3372.98	3321.9	51.0843	LSLHRPALEDLLLGSEAJLTCTLTGLR	LSLHRPALEDLLLGSEAJLTC[160]TLTGLR	(N(N(H(H(N(H(H))))(H(N(F)(H(A)))))))	A(1)F(1)H(6)N(4)	18	4	1297.1	2766560	1.78556e+06	sp|P01877|IGHA2_HUMAN/sp|P0DOX2|IGA2_HUMAN/sp|P01876|IGHA1_HUMAN	131/246/144	0.0014845	0.000418258
20200615_serum_NGlycP_1hDIA_rep2.mzML	3374.36	3323.58	50.7842	LSLHRPALEDLLLGSEAJLTCTLTGLR	LSLHRPALEDLLLGSEAJLTC[160]TLTGLR	(N(N(H(H(N(H(H))))(H(N(F)(H(A)))))))	A(1)F(1)H(6)N(4)	18	4	1297.1	3281190	1.95005e+06	sp|P01877|IGHA2_HUMAN/sp|P0DOX2|IGA2_HUMAN/sp|P01876|IGHA1_HUMAN	131/246/144	0.00146804	0.000418258
20200615_serum_NGlycP_1hDIA_rep3.mzML	3370.28	3319.81	50.472	LSLHRPALEDLLLGSEAJLTCTLTGLR	LSLHRPALEDLLLGSEAJLTC[160]TLTGLR	(N(N(H(H(N(H(H))))(H(N(F)(H(A)))))))	A(1)F(1)H(6)N(4)	18	4	1297.1	3220630	1.58584e+06	sp|P01877|IGHA2_HUMAN/sp|P0DOX2|IGA2_HUMAN/sp|P01876|IGHA1_HUMAN	131/246/144	0.00146139	0.000418258
20200615_serum_NGlycP_1hDIA_rep1.mzML	3372.31	3260.73	111.577	LSLHRPALEDLLLGSEAJLTCTLTGLR	LSLHRPALEDLLLGSEAJLTC[160]TLTGLR	(N(N(H(H(N(H)(F)))(H(N(F)(H(A)))))))	A(1)F(2)H(5)N(4)	18	5	1034.68	1963810	1.64227e+06	sp|P01877|IGHA2_HUMAN/sp|P0DOX2|IGA2_HUMAN/sp|P01876|IGHA1_HUMAN	131/246/144	0.0092083	0.00302768
20200615_serum_NGlycP_1hDIA_rep2.mzML	3374.39	3261.29	113.098	LSLHRPALEDLLLGSEAJLTCTLTGLR	LSLHRPALEDLLLGSEAJLTC[160]TLTGLR	(N(N(H(H(N(H)(F)))(H(N(F)(H(A)))))))	A(1)F(2)H(5)N(4)	18	5	1034.68	2476500	5.60941e+06	sp|P01877|IGHA2_HUMAN/sp|P0DOX2|IGA2_HUMAN/sp|P01876|IGHA1_HUMAN	131/246/144	0.00924177	0.00302768
20200615_serum_NGlycP_1hDIA_rep1.mzML	3372.77	3260.73	112.041	LSLHRPALEDLLLGSEAJLTCTLTGLR	LSLHRPALEDLLLGSEAJLTC[160]TLTGLR	(N(N(H(H(N(H)(F)))(H(N(F)(H(A)))))))	A(1)F(2)H(5)N(4)	18	4	1293.1	2660070	2.38519e+07	sp|P01877|IGHA2_HUMAN/sp|P0DOX2|IGA2_HUMAN/sp|P01876|IGHA1_HUMAN	131/246/144	0.0240173	0.00302768
20200615_serum_NGlycP_1hDIA_rep2.mzML	3374.98	3261.29	113.687	LSLHRPALEDLLLGSEAJLTCTLTGLR	LSLHRPALEDLLLGSEAJLTC[160]TLTGLR	(N(N(H(H(N(H)(F)))(H(N(F)(H(A)))))))	A(1)F(2)H(5)N(4)	18	4	1293.1	3085400	31720263	sp|P01877|IGHA2_HUMAN/sp|P0DOX2|IGA2_HUMAN/sp|P01876|IGHA1_HUMAN	131/246/144	0.00145639	0.00302768
20200615_serum_NGlycP_1hDIA_rep3.mzML	3369.94	3257.47	112.465	LSLHRPALEDLLLGSEAJLTCTLTGLR	LSLHRPALEDLLLGSEAJLTC[160]TLTGLR	(N(N(H(H(N(H)(F)))(H(N(F)(H(A)))))))	A(1)F(2)H(5)N(4)	18	4	1293.1	3372630	3.04044e+07	sp|P01877|IGHA2_HUMAN/sp|P0DOX2|IGA2_HUMAN/sp|P01876|IGHA1_HUMAN	131/246/144	0.0171523	0.00302768
20200615_serum_NGlycP_1hDIA_rep1.mzML	3371.95	3345.09	26.8622	LSLHRPALEDLLLGSEAJLTCTLTGLR	LSLHRPALEDLLLGSEAJLTC[160]TLTGLR	(N(N(H(H(N(H(A))))(H(N(H(A)))))))	A(2)H(5)N(4)	18	5	1034.48	1955300	5728829	sp|P01877|IGHA2_HUMAN/sp|P0DOX2|IGA2_HUMAN/sp|P01876|IGHA1_HUMAN	131/246/144	0.0008182	0.000524032
20200615_serum_NGlycP_1hDIA_rep2.mzML	3374.54	3346.95	27.5912	LSLHRPALEDLLLGSEAJLTCTLTGLR	LSLHRPALEDLLLGSEAJLTC[160]TLTGLR	(N(N(H(H(N(H(A))))(H(N(H(A)))))))	A(2)H(5)N(4)	18	5	1034.48	2791690	5.5675e+06	sp|P01877|IGHA2_HUMAN/sp|P0DOX2|IGA2_HUMAN/sp|P01876|IGHA1_HUMAN	131/246/144	0.000819646	0.000524032
20200615_serum_NGlycP_1hDIA_rep3.mzML	3370.46	3343.24	27.2194	LSLHRPALEDLLLGSEAJLTCTLTGLR	LSLHRPALEDLLLGSEAJLTC[160]TLTGLR	(N(N(H(H(N(H(A))))(H(N(H(A)))))))	A(2)H(5)N(4)	18	5	1034.48	2441720	6.49017e+06	sp|P01877|IGHA2_HUMAN/sp|P0DOX2|IGA2_HUMAN/sp|P01876|IGHA1_HUMAN	131/246/144	0.000822533	0.000524032
20200615_serum_NGlycP_1hDIA_rep1.mzML	3372.98	3313.15	59.8324	LSLHRPALEDLLLGSEAJLTCTLTGLR	LSLHRPALEDLLLGSEAJLTC[160]TLTGLR	(N(N(H(H(N(H(A))))(H(N(H(A)))))))	A(2)H(5)N(4)	18	4	1292.85	2829700	3.22456e+07	sp|P01877|IGHA2_HUMAN/sp|P0DOX2|IGA2_HUMAN/sp|P01876|IGHA1_HUMAN	131/246/144	0.00319043	0.000524032
20200615_serum_NGlycP_1hDIA_rep2.mzML	3374.6	3314.75	59.8523	LSLHRPALEDLLLGSEAJLTCTLTGLR	LSLHRPALEDLLLGSEAJLTC[160]TLTGLR	(N(N(H(H(N(H(A))))(H(N(H(A)))))))	A(2)H(5)N(4)	18	4	1292.85	3285170	2.88732e+07	sp|P01877|IGHA2_HUMAN/sp|P0DOX2|IGA2_HUMAN/sp|P01876|IGHA1_HUMAN	131/246/144	0.00145305	0.000524032
20200615_serum_NGlycP_1hDIA_rep3.mzML	3370.28	3311.01	59.2662	LSLHRPALEDLLLGSEAJLTCTLTGLR	LSLHRPALEDLLLGSEAJLTC[160]TLTGLR	(N(N(H(H(N(H(A))))(H(N(H(A)))))))	A(2)H(5)N(4)	18	4	1292.85	3708990	3.10329e+07	sp|P01877|IGHA2_HUMAN/sp|P0DOX2|IGA2_HUMAN/sp|P01876|IGHA1_HUMAN	131/246/144	0.001473	0.000524032
20200615_serum_NGlycP_1hDIA_rep2.mzML	3270.27	3339.05	-68.7762	LSLHRPALEDLLLGSEAJLTCTLTGLR	LSLHRPALEDLLLGSEAJLTC[160]TLTGLR	(N(N(H(H(N(H(A))))(H(N)(N(H(A)))))))	A(2)H(5)N(5)	18	5	1075.1	1782720	281859	sp|P01877|IGHA2_HUMAN/sp|P0DOX2|IGA2_HUMAN/sp|P01876|IGHA1_HUMAN	131/246/144	0.00115897	0.0053884
20200615_serum_NGlycP_1hDIA_rep2.mzML	3270.27	3216.91	53.3584	LSLHRPALEDLLLGSEAJLTCTLTGLR	LSLHRPALEDLLLGSEAJLTC[160]TLTGLR	(N(N(H(H(H))(H(H(H))))))	H(6)N(2)	18	4	1086.27	2015050	5.01126e+06	sp|P01877|IGHA2_HUMAN/sp|P0DOX2|IGA2_HUMAN/sp|P01876|IGHA1_HUMAN	131/246/144	0.00152182	0.000662979
20200615_serum_NGlycP_1hDIA_rep1.mzML	3273.95	3220.08	53.8712	LSLHRPALEDLLLGSEAJLTCTLTGLR	LSLHRPALEDLLLGSEAJLTC[160]TLTGLR	(N(N(H(N)(H(N))(H(N)))))	H(3)N(5)	18	4	1117.04	2248130	1.45173e+07	sp|P01877|IGHA2_HUMAN/sp|P0DOX2|IGA2_HUMAN/sp|P01876|IGHA1_HUMAN	131/246/144	0.000504204	0.00037314
20200615_serum_NGlycP_1hDIA_rep2.mzML	3272.53	3220.87	51.6613	LSLHRPALEDLLLGSEAJLTCTLTGLR	LSLHRPALEDLLLGSEAJLTC[160]TLTGLR	(N(N(H(N)(H(N))(H(N)))))	H(3)N(5)	18	4	1117.04	3169910	1.42921e+07	sp|P01877|IGHA2_HUMAN/sp|P0DOX2|IGA2_HUMAN/sp|P01876|IGHA1_HUMAN	131/246/144	0.000257258	0.00037314
20200615_serum_NGlycP_1hDIA_rep3.mzML	3270.56	3213.2	57.3551	LSLHRPALEDLLLGSEAJLTCTLTGLR	LSLHRPALEDLLLGSEAJLTC[160]TLTGLR	(N(N(H(N)(H(N))(H(N)))))	H(3)N(5)	18	4	1117.04	3242900	1.91482e+07	sp|P01877|IGHA2_HUMAN/sp|P0DOX2|IGA2_HUMAN/sp|P01876|IGHA1_HUMAN	131/246/144	0.000815302	0.00037314
20200615_serum_NGlycP_1hDIA_rep1.mzML	3273.95	3197.23	76.7237	LSLHRPALEDLLLGSEAJLTCTLTGLR	LSLHRPALEDLLLGSEAJLTC[160]TLTGLR	(N(N(H(H)(N)(H(N(H))))))	H(4)N(4)	18	4	1106.79	1855190	1.48226e+06	sp|P01877|IGHA2_HUMAN/sp|P0DOX2|IGA2_HUMAN/sp|P01876|IGHA1_HUMAN	131/246/144	0.00139055	0.00251248
20200615_serum_NGlycP_1hDIA_rep2.mzML	3272.53	3199.21	73.3225	LSLHRPALEDLLLGSEAJLTCTLTGLR	LSLHRPALEDLLLGSEAJLTC[160]TLTGLR	(N(N(H(H)(N)(H(N(H))))))	H(4)N(4)	18	4	1106.79	2775430	1.07131e+06	sp|P01877|IGHA2_HUMAN/sp|P0DOX2|IGA2_HUMAN/sp|P01876|IGHA1_HUMAN	131/246/144	0.000350374	0.00251248
20200615_serum_NGlycP_1hDIA_rep3.mzML	3270.56	3189.73	80.8307	LSLHRPALEDLLLGSEAJLTCTLTGLR	LSLHRPALEDLLLGSEAJLTC[160]TLTGLR	(N(N(H(H)(N)(H(N(H))))))	H(4)N(4)	18	4	1106.79	2646350	1.89372e+06	sp|P01877|IGHA2_HUMAN/sp|P0DOX2|IGA2_HUMAN/sp|P01876|IGHA1_HUMAN	131/246/144	0.00762146	0.00251248
20200615_serum_NGlycP_1hDIA_rep1.mzML	3273.95	3209.51	64.4415	LSLHRPALEDLLLGSEAJLTCTLTGLR	LSLHRPALEDLLLGSEAJLTC[160]TLTGLR	(N(N(H(H)(N)(H(H)(H)))))	H(5)N(3)	18	4	1096.53	1826190	774318	sp|P01877|IGHA2_HUMAN/sp|P0DOX2|IGA2_HUMAN/sp|P01876|IGHA1_HUMAN	131/246/144	0.00176077	0.00381293
20200615_serum_NGlycP_1hDIA_rep2.mzML	3272.53	3210.73	61.7993	LSLHRPALEDLLLGSEAJLTCTLTGLR	LSLHRPALEDLLLGSEAJLTC[160]TLTGLR	(N(N(H(H(N))(H(H)(H)))))	H(5)N(3)	18	4	1096.53	2786700	894393	sp|P01877|IGHA2_HUMAN/sp|P0DOX2|IGA2_HUMAN/sp|P01876|IGHA1_HUMAN	131/246/144	0.0341061	0.00381293
20200615_serum_NGlycP_1hDIA_rep3.mzML	3270.56	3202.02	68.536	LSLHRPALEDLLLGSEAJLTCTLTGLR	LSLHRPALEDLLLGSEAJLTC[160]TLTGLR	(N(N(H(H)(N)(H(H)(H)))))	H(5)N(3)	18	4	1096.53	2645040	1.51273e+06	sp|P01877|IGHA2_HUMAN/sp|P0DOX2|IGA2_HUMAN/sp|P01876|IGHA1_HUMAN	131/246/144	0.0161672	0.00381293
20200615_serum_NGlycP_1hDIA_rep1.mzML	3271.52	3217.58	53.9425	LSLHRPALEDLLLGSEAJLTCTLTGLR	LSLHRPALEDLLLGSEAJLTC[160]TLTGLR	(N(F)(N(H(N)(H(N))(H(N)))))	F(1)H(3)N(5)	18	4	1153.56	6543490	384036	sp|P01877|IGHA2_HUMAN/sp|P0DOX2|IGA2_HUMAN/sp|P01876|IGHA1_HUMAN	131/246/144	0.00100297	0.000591103
20200615_serum_NGlycP_1hDIA_rep2.mzML	3270.22	3218.45	51.7663	LSLHRPALEDLLLGSEAJLTCTLTGLR	LSLHRPALEDLLLGSEAJLTC[160]TLTGLR	(N(F)(N(H(N)(H(N))(H(N)))))	F(1)H(3)N(5)	18	4	1153.56	6302520	792517	sp|P01877|IGHA2_HUMAN/sp|P0DOX2|IGA2_HUMAN/sp|P01876|IGHA1_HUMAN	131/246/144	0.00210478	0.000591103
20200615_serum_NGlycP_1hDIA_rep3.mzML	3267.9	3210.55	57.3544	LSLHRPALEDLLLGSEAJLTCTLTGLR	LSLHRPALEDLLLGSEAJLTC[160]TLTGLR	(N(F)(N(H(N)(H(N))(H(N)))))	F(1)H(3)N(5)	18	4	1153.56	7308560	615071	sp|P01877|IGHA2_HUMAN/sp|P0DOX2|IGA2_HUMAN/sp|P01876|IGHA1_HUMAN	131/246/144	0.00979511	0.000591103
20200615_serum_NGlycP_1hDIA_rep1.mzML	3323.73	3266.24	57.4934	LSLHRPALEDLLLGSEAJLTCTLTGLR	LSLHRPALEDLLLGSEAJLTC[160]TLTGLR	(N(N(H(H(N))(H(N(H(A)))))))	A(1)H(4)N(4)	18	4	1179.56	476940	1.04825e+06	sp|P01877|IGHA2_HUMAN/sp|P0DOX2|IGA2_HUMAN/sp|P01876|IGHA1_HUMAN	131/246/144	0.00120913	0.000287155
20200615_serum_NGlycP_1hDIA_rep1.mzML	3323.73	3292.7	31.0292	LSLHRPALEDLLLGSEAJLTCTLTGLR	LSLHRPALEDLLLGSEAJLTC[160]TLTGLR	(N(N(H(H(H))(H(N(H(A)))))))	A(1)H(5)N(3)	18	4	1169.3	471790	927804	sp|P01877|IGHA2_HUMAN/sp|P0DOX2|IGA2_HUMAN/sp|P01876|IGHA1_HUMAN	131/246/144	0.00120751	0.000702618
20200615_serum_NGlycP_1hDIA_rep2.mzML	3326	3294.2	31.7989	LSLHRPALEDLLLGSEAJLTCTLTGLR	LSLHRPALEDLLLGSEAJLTC[160]TLTGLR	(N(N(H(H(H))(H(N(H(A)))))))	A(1)H(5)N(3)	18	4	1169.3	500141	1.59033e+06	sp|P01877|IGHA2_HUMAN/sp|P0DOX2|IGA2_HUMAN/sp|P01876|IGHA1_HUMAN	131/246/144	0.00165998	0.000702618
20200615_serum_NGlycP_1hDIA_rep3.mzML	3321.51	3290.69	30.8169	LSLHRPALEDLLLGSEAJLTCTLTGLR	LSLHRPALEDLLLGSEAJLTC[160]TLTGLR	(N(N(H(H(H))(H(N(H(A)))))))	A(1)H(5)N(3)	18	4	1169.3	396843	780375	sp|P01877|IGHA2_HUMAN/sp|P0DOX2|IGA2_HUMAN/sp|P01876|IGHA1_HUMAN	131/246/144	0.00165823	0.000702618
20200615_serum_NGlycP_1hDIA_rep2.mzML	3326	3206.43	119.572	LSLHRPALEDLLLGSEAJLTCTLTGLR	LSLHRPALEDLLLGSEAJLTC[160]TLTGLR	(N(N(H(N)(H(H)(H))(H(N(H))))))	H(6)N(4)	18	4	1187.81	432059	109985	sp|P01877|IGHA2_HUMAN/sp|P0DOX2|IGA2_HUMAN/sp|P01876|IGHA1_HUMAN	131/246/144	0.0120511	0.00283328
20200615_serum_NGlycP_1hDIA_rep3.mzML	3322.57	3197.41	125.164	LSLHRPALEDLLLGSEAJLTCTLTGLR	LSLHRPALEDLLLGSEAJLTC[160]TLTGLR	(N(N(H(N)(H(H)(H))(H(N(H))))))	H(6)N(4)	18	4	1187.81	344119	150897	sp|P01877|IGHA2_HUMAN/sp|P0DOX2|IGA2_HUMAN/sp|P01876|IGHA1_HUMAN	131/246/144	0.00166519	0.00283328
20200615_serum_NGlycP_1hDIA_rep1.mzML	3268.75	3218.24	50.514	LSLHRPALEDLLLGSEAJLTCTLTGLR	LSLHRPALEDLLLGSEAJLTC[160]TLTGLR	(N(N(H(H(N(F)))(H(N)(N(H))))))	F(1)H(4)N(5)	18	4	1194.07	949822	912894	sp|P01877|IGHA2_HUMAN/sp|P0DOX2|IGA2_HUMAN/sp|P01876|IGHA1_HUMAN	131/246/144	0.00902451	0.000595224
20200615_serum_NGlycP_1hDIA_rep1.mzML	3322.26	3263.42	58.8435	LSLHRPALEDLLLGSEAJLTCTLTGLR	LSLHRPALEDLLLGSEAJLTC[160]TLTGLR	(N(N(H(H(N(F)))(H(N(H(A)))))))	A(1)F(1)H(4)N(4)	18	4	1216.07	3507240	478694	sp|P01877|IGHA2_HUMAN/sp|P0DOX2|IGA2_HUMAN/sp|P01876|IGHA1_HUMAN	131/246/144	0.0014035	0.00438993
20200615_serum_NGlycP_1hDIA_rep2.mzML	3322.1	3264.07	58.0337	LSLHRPALEDLLLGSEAJLTCTLTGLR	LSLHRPALEDLLLGSEAJLTC[160]TLTGLR	(N(N(H(H(N(F)))(H(N(H(A)))))))	A(1)F(1)H(4)N(4)	18	4	1216.07	6323690	598104	sp|P01877|IGHA2_HUMAN/sp|P0DOX2|IGA2_HUMAN/sp|P01876|IGHA1_HUMAN	131/246/144	0.00123651	0.00438993
20200615_serum_NGlycP_1hDIA_rep3.mzML	3317.42	3260.32	57.0956	LSLHRPALEDLLLGSEAJLTCTLTGLR	LSLHRPALEDLLLGSEAJLTC[160]TLTGLR	(N(N(H(H(N(F)))(H(N(H(A)))))))	A(1)F(1)H(4)N(4)	18	4	1216.07	4935470	361453	sp|P01877|IGHA2_HUMAN/sp|P0DOX2|IGA2_HUMAN/sp|P01876|IGHA1_HUMAN	131/246/144	0.0012301	0.00438993
20200615_serum_NGlycP_1hDIA_rep1.mzML	3322.06	3306.75	15.3122	LSLHRPALEDLLLGSEAJLTCTLTGLR	LSLHRPALEDLLLGSEAJLTC[160]TLTGLR	(N(N(H(N)(H(N(H)))(H(N(H)(F))))))	F(1)H(5)N(5)	18	4	1234.58	4321680	2570797	sp|P01877|IGHA2_HUMAN/sp|P0DOX2|IGA2_HUMAN/sp|P01876|IGHA1_HUMAN	131/246/144	0.00142644	0.00344691
20200615_serum_NGlycP_1hDIA_rep2.mzML	3323.41	3308.34	15.0707	LSLHRPALEDLLLGSEAJLTCTLTGLR	LSLHRPALEDLLLGSEAJLTC[160]TLTGLR	(N(N(H(N)(H(N(H)))(H(N(H)(F))))))	F(1)H(5)N(5)	18	4	1234.58	7184820	4.25076e+06	sp|P01877|IGHA2_HUMAN/sp|P0DOX2|IGA2_HUMAN/sp|P01876|IGHA1_HUMAN	131/246/144	0.00123331	0.00344691
20200615_serum_NGlycP_1hDIA_rep3.mzML	3318.49	3304.66	13.8323	LSLHRPALEDLLLGSEAJLTCTLTGLR	LSLHRPALEDLLLGSEAJLTC[160]TLTGLR	(N(N(H(N)(H(N(H)))(H(N(H)(F))))))	F(1)H(5)N(5)	18	4	1234.58	6358160	1.38377e+06	sp|P01877|IGHA2_HUMAN/sp|P0DOX2|IGA2_HUMAN/sp|P01876|IGHA1_HUMAN	131/246/144	0.00122205	0.00344691
20200615_serum_NGlycP_1hDIA_rep1.mzML	3322.06	3197.02	125.039	LSLHRPALEDLLLGSEAJLTCTLTGLR	LSLHRPALEDLLLGSEAJLTC[160]TLTGLR	(N(F)(N(H(N)(H(H))(H(N(H)(F))))))	F(2)H(5)N(4)	18	4	1220.33	5673960	5.76995e+07	sp|P01877|IGHA2_HUMAN/sp|P0DOX2|IGA2_HUMAN/sp|P01876|IGHA1_HUMAN	131/246/144	0.000725875	0.00818488
20200615_serum_NGlycP_1hDIA_rep2.mzML	3323.41	3199.01	124.401	LSLHRPALEDLLLGSEAJLTCTLTGLR	LSLHRPALEDLLLGSEAJLTC[160]TLTGLR	(N(N(H(H(H))(H(N(F))(N(H)(F))))))	F(2)H(5)N(4)	18	4	1220.33	7828120	8.23194e+07	sp|P01877|IGHA2_HUMAN/sp|P0DOX2|IGA2_HUMAN/sp|P01876|IGHA1_HUMAN	131/246/144	0.00229169	0.00818488
20200615_serum_NGlycP_1hDIA_rep3.mzML	3318.49	3189.52	128.973	LSLHRPALEDLLLGSEAJLTCTLTGLR	LSLHRPALEDLLLGSEAJLTC[160]TLTGLR	(N(N(H(H(H))(H(N(F))(N(H)(F))))))	F(2)H(5)N(4)	18	4	1220.33	8217840	5.18228e+07	sp|P01877|IGHA2_HUMAN/sp|P0DOX2|IGA2_HUMAN/sp|P01876|IGHA1_HUMAN	131/246/144	0.00122689	0.00818488
20200615_serum_NGlycP_1hDIA_rep1.mzML	3321.27	3204.07	117.202	LSLHRPALEDLLLGSEAJLTCTLTGLR	LSLHRPALEDLLLGSEAJLTC[160]TLTGLR	(N(N(H(H(N(H)))(H(N(H(N(H))))))))	H(6)N(5)	18	4	1238.58	3313530	67128	sp|P01877|IGHA2_HUMAN/sp|P0DOX2|IGA2_HUMAN/sp|P01876|IGHA1_HUMAN	131/246/144	0.00139377	0.00758766
20200615_serum_NGlycP_1hDIA_rep2.mzML	3322.95	3205.61	117.341	LSLHRPALEDLLLGSEAJLTCTLTGLR	LSLHRPALEDLLLGSEAJLTC[160]TLTGLR	(N(N(H(H(N(H)))(H(N(H(N(H))))))))	H(6)N(5)	18	4	1238.58	5939200	569628	sp|P01877|IGHA2_HUMAN/sp|P0DOX2|IGA2_HUMAN/sp|P01876|IGHA1_HUMAN	131/246/144	0.0012397	0.00758766
20200615_serum_NGlycP_1hDIA_rep1.mzML	3318.57	3249.87	68.7046	LSLHRPALEDLLLGSEAJLTCTLTGLR	LSLHRPALEDLLLGSEAJLTC[160]TLTGLR	(N(N(H(N)(H(H))(H(N(H))(N(H)(F))))))	F(1)H(6)N(5)	18	4	1275.1	3506060	905554	sp|P01877|IGHA2_HUMAN/sp|P0DOX2|IGA2_HUMAN/sp|P01876|IGHA1_HUMAN	131/246/144	0.00115574	0.000783804
20200615_serum_NGlycP_1hDIA_rep2.mzML	3322.35	3250.17	72.1848	LSLHRPALEDLLLGSEAJLTCTLTGLR	LSLHRPALEDLLLGSEAJLTC[160]TLTGLR	(N(N(H(N)(H(H))(H(N(H))(N(H)(F))))))	F(1)H(6)N(5)	18	4	1275.1	3442620	1.6302e+06	sp|P01877|IGHA2_HUMAN/sp|P0DOX2|IGA2_HUMAN/sp|P01876|IGHA1_HUMAN	131/246/144	0.00273023	0.000783804
20200615_serum_NGlycP_1hDIA_rep3.mzML	3316.4	3245.71	70.6899	LSLHRPALEDLLLGSEAJLTCTLTGLR	LSLHRPALEDLLLGSEAJLTC[160]TLTGLR	(N(N(H(N)(H(H))(H(N(H))(N(H)(F))))))	F(1)H(6)N(5)	18	4	1275.1	3174690	630200	sp|P01877|IGHA2_HUMAN/sp|P0DOX2|IGA2_HUMAN/sp|P01876|IGHA1_HUMAN	131/246/144	0.00124288	0.000783804
20200615_serum_NGlycP_1hDIA_rep1.mzML	3372.98	3234.48	138.499	LSLHRPALEDLLLGSEAJLTCTLTGLR	LSLHRPALEDLLLGSEAJLTC[160]TLTGLR	(N(N(H(N)(H(N(H)(F)))(H(N(H(A)))))))	A(1)F(1)H(5)N(5)	18	4	1307.36	2091910	103639	sp|P01877|IGHA2_HUMAN/sp|P0DOX2|IGA2_HUMAN/sp|P01876|IGHA1_HUMAN	131/246/144	0.00148941	0.00116149
20200615_serum_NGlycP_1hDIA_rep2.mzML	3374.68	3234.7	139.98	LSLHRPALEDLLLGSEAJLTCTLTGLR	LSLHRPALEDLLLGSEAJLTC[160]TLTGLR	(N(N(H(N)(H(N(H)(F)))(H(N(H(A)))))))	A(1)F(1)H(5)N(5)	18	4	1307.36	2466270	596063	sp|P01877|IGHA2_HUMAN/sp|P0DOX2|IGA2_HUMAN/sp|P01876|IGHA1_HUMAN	131/246/144	0.00146638	0.00116149
20200615_serum_NGlycP_1hDIA_rep3.mzML	3369.94	3228.52	141.421	LSLHRPALEDLLLGSEAJLTCTLTGLR	LSLHRPALEDLLLGSEAJLTC[160]TLTGLR	(N(N(H(N)(H(N(H)(F)))(H(N(H(A)))))))	A(1)F(1)H(5)N(5)	18	4	1307.36	2504420	145862	sp|P01877|IGHA2_HUMAN/sp|P0DOX2|IGA2_HUMAN/sp|P01876|IGHA1_HUMAN	131/246/144	0.00147629	0.00116149
20200615_serum_NGlycP_1hDIA_rep1.mzML	3372.98	3232.97	140.007	LSLHRPALEDLLLGSEAJLTCTLTGLR	LSLHRPALEDLLLGSEAJLTC[160]TLTGLR	(N(N(H(N)(H(N(H(H))))(H(N(H(A)))))))	A(1)H(6)N(5)	18	4	1311.36	2729130	42779.8	sp|P01877|IGHA2_HUMAN/sp|P0DOX2|IGA2_HUMAN/sp|P01876|IGHA1_HUMAN	131/246/144	0.00148777	0.000629983
20200615_serum_NGlycP_1hDIA_rep2.mzML	3374.6	3233.25	141.349	LSLHRPALEDLLLGSEAJLTCTLTGLR	LSLHRPALEDLLLGSEAJLTC[160]TLTGLR	(N(N(H(N)(H(N(H(H))))(H(N(H(A)))))))	A(1)H(6)N(5)	18	4	1311.36	3379590	231838	sp|P01877|IGHA2_HUMAN/sp|P0DOX2|IGA2_HUMAN/sp|P01876|IGHA1_HUMAN	131/246/144	0.0014497	0.000629983
20200615_serum_NGlycP_1hDIA_rep3.mzML	3370.28	3226.91	143.367	LSLHRPALEDLLLGSEAJLTCTLTGLR	LSLHRPALEDLLLGSEAJLTC[160]TLTGLR	(N(N(H(N)(H(N(H(H))))(H(N(H(A)))))))	A(1)H(6)N(5)	18	4	1311.36	3235930	161606	sp|P01877|IGHA2_HUMAN/sp|P0DOX2|IGA2_HUMAN/sp|P01876|IGHA1_HUMAN	131/246/144	0.00147465	0.000629983
20200615_serum_NGlycP_1hDIA_rep1.mzML	3321.86	3207.95	113.913	LSLHRPALEDLLLGSEAJLTCTLTGLR	LSLHRPALEDLLLGSEAJLTC[160]TLTGLR	(N(N(H(H(N))(H(H)(H)))))	H(5)N(3)	18	3	1461.71	458105	114692	sp|P01877|IGHA2_HUMAN/sp|P0DOX2|IGA2_HUMAN/sp|P01876|IGHA1_HUMAN	131/246/144	0.0351806	0.00138222
20200615_serum_NGlycP_1hDIA_rep2.mzML	3322.4	3209.25	113.154	LSLHRPALEDLLLGSEAJLTCTLTGLR	LSLHRPALEDLLLGSEAJLTC[160]TLTGLR	(N(N(H(H(N))(H(H)(H)))))	H(5)N(3)	18	3	1461.71	407322	255113	sp|P01877|IGHA2_HUMAN/sp|P0DOX2|IGA2_HUMAN/sp|P01876|IGHA1_HUMAN	131/246/144	0.00810979	0.00138222
20200615_serum_NGlycP_1hDIA_rep3.mzML	3317.82	3290.87	26.9468	LSLHRPALEDLLLGSEAJLTCTLTGLR	LSLHRPALEDLLLGSEAJLTC[160]TLTGLR	(N(N(H(N)(H(N(H))(N(H(A)))))))	A(1)H(4)N(5)	18	3	1640.11	568881	380388	sp|P01877|IGHA2_HUMAN/sp|P0DOX2|IGA2_HUMAN/sp|P01876|IGHA1_HUMAN	131/246/144	0.0010092	0.00108856
20200615_serum_NGlycP_1hDIA_rep1.mzML	807.262	813.016	-5.75417	LSSJSTK	LSSJSTK	(N(N(H(H(N(H(A))))(H(N(H(A)))))))	A(2)H(5)N(4)	4	2	1471.08	1365420	1.39427e+07	sp|P13671|CO6_HUMAN	855	0.00199358	0.00422496
20200615_serum_NGlycP_1hDIA_rep2.mzML	808.994	813.701	-4.70729	LSSJSTK	LSSJSTK	(N(N(H(H(N(H(A))))(H(N(H(A)))))))	A(2)H(5)N(4)	4	2	1471.08	2071120	1.50935e+07	sp|P13671|CO6_HUMAN	855	0.000118149	0.00422496
20200615_serum_NGlycP_1hDIA_rep1.mzML	2526.68	2505.66	21.0188	LVLSSEKTVLTPATNHMGJVTFTIPANR	LVLSSEKTVLTPATNHMGJVTFTIPANR	(N(H)(N(H(H)(H(N(H))))))	H(5)N(3)	19	4	1108.53	38955500	247291	sp|P01024|CO3_HUMAN	85	1.0362e-05	0.00266172
20200615_serum_NGlycP_1hDIA_rep2.mzML	2538.11	2510.12	27.9875	LVLSSEKTVLTPATNHMGJVTFTIPANR	LVLSSEKTVLTPATNHMGJVTFTIPANR	(N(H)(N(H(H)(H(N(H))))))	H(5)N(3)	19	4	1108.53	40848400	620799	sp|P01024|CO3_HUMAN	85	1.01413e-05	0.00266172
20200615_serum_NGlycP_1hDIA_rep3.mzML	2532.02	2505.49	26.535	LVLSSEKTVLTPATNHMGJVTFTIPANR	LVLSSEKTVLTPATNHMGJVTFTIPANR	(N(H)(N(H(H)(H(N(H))))))	H(5)N(3)	19	4	1108.53	42143400	2.83314e+06	sp|P01024|CO3_HUMAN	85	9.70369e-06	0.00266172
20200615_serum_NGlycP_1hDIA_rep1.mzML	2526.48	2501.32	25.1618	LVLSSEKTVLTPATNHMGJVTFTIPANR	LVLSSEKTVLTPATNHMGJVTFTIPANR	(N(N(H(H(H))(H(H)(H)))))	H(6)N(2)	19	4	1098.28	38699900	1.50413e+08	sp|P01024|CO3_HUMAN	85	0.00170571	0.00309363
20200615_serum_NGlycP_1hDIA_rep2.mzML	2538.1	2505.75	32.3453	LVLSSEKTVLTPATNHMGJVTFTIPANR	LVLSSEKTVLTPATNHMGJVTFTIPANR	(N(N(H(H(H))(H(H)(H)))))	H(6)N(2)	19	4	1098.28	39171300	1.26171e+08	sp|P01024|CO3_HUMAN	85	0.00170393	0.00309363
20200615_serum_NGlycP_1hDIA_rep3.mzML	2532	2501.28	30.7225	LVLSSEKTVLTPATNHMGJVTFTIPANR	LVLSSEKTVLTPATNHMGJVTFTIPANR	(N(N(H(H(H))(H(H)(H)))))	H(6)N(2)	19	4	1098.28	41601200	1.55097e+08	sp|P01024|CO3_HUMAN	85	0.00169681	0.00309363
20200615_serum_NGlycP_1hDIA_rep1.mzML	2527.6	2513.73	13.8654	LVLSSEKTVLTPATNHMGJVTFTIPANR	LVLSSEKTVLTPATNHMGJVTFTIPANR	(N(N(H(H(H))(H(H)(H)))))	H(6)N(2)	19	3	1464.03	1837540	2.2413e+07	sp|P01024|CO3_HUMAN	85	0.000813849	0.00309363
20200615_serum_NGlycP_1hDIA_rep2.mzML	2538.21	2518.41	19.8032	LVLSSEKTVLTPATNHMGJVTFTIPANR	LVLSSEKTVLTPATNHMGJVTFTIPANR	(N(N(H(H(H))(H(H)(H)))))	H(6)N(2)	19	3	1464.03	2033630	3.50321e+07	sp|P01024|CO3_HUMAN	85	0.00015037	0.00309363
20200615_serum_NGlycP_1hDIA_rep3.mzML	2531.71	2513.7	18.0072	LVLSSEKTVLTPATNHMGJVTFTIPANR	LVLSSEKTVLTPATNHMGJVTFTIPANR	(N(N(H(H(H))(H(H)(H)))))	H(6)N(2)	19	3	1464.03	1657880	2.29728e+07	sp|P01024|CO3_HUMAN	85	0.000148548	0.00309363
20200615_serum_NGlycP_1hDIA_rep1.mzML	2521.95	2495.89	26.0584	LVLSSEKTVLTPATNHMGJVTFTIPANR	LVLSSEKTVLTPATNHMGJVTFTIPANR	(N(N(H(H(H(H)))(H(H(H))))))	H(7)N(2)	19	4	1138.79	7539420	1.87985e+07	sp|P01024|CO3_HUMAN	85	0.00770237	0.00236237
20200615_serum_NGlycP_1hDIA_rep2.mzML	2531.64	2500.3	31.3355	LVLSSEKTVLTPATNHMGJVTFTIPANR	LVLSSEKTVLTPATNHMGJVTFTIPANR	(N(N(H(H(H(H)))(H(H(H))))))	H(7)N(2)	19	4	1138.79	8707740	2.74591e+07	sp|P01024|CO3_HUMAN	85	0.003915	0.00236237
20200615_serum_NGlycP_1hDIA_rep3.mzML	2525.95	2496.06	29.8919	LVLSSEKTVLTPATNHMGJVTFTIPANR	LVLSSEKTVLTPATNHMGJVTFTIPANR	(N(N(H(H(H(H)))(H(H(H))))))	H(7)N(2)	19	4	1138.79	8506760	2.6231e+07	sp|P01024|CO3_HUMAN	85	0.0127198	0.00236237
20200615_serum_NGlycP_1hDIA_rep1.mzML	2487.94	2471.18	16.7597	LVLSSEKTVLTPATNHMGJVTFTIPANREFK	LVLSSEKTVLTPATNHMGJVTFTIPANREFK	(N(N(H(H(H))(H(H(H))))))	H(6)N(2)	19	5	959.662	17884100	7.33575e+07	sp|P01024|CO3_HUMAN	85	0.00132529	0.00786954
20200615_serum_NGlycP_1hDIA_rep2.mzML	2491.53	2475.67	15.8649	LVLSSEKTVLTPATNHMGJVTFTIPANREFK	LVLSSEKTVLTPATNHMGJVTFTIPANREFK	(N(N(H(H(H))(H(H(H))))))	H(6)N(2)	19	5	959.662	15678400	7.57583e+07	sp|P01024|CO3_HUMAN	85	0.0013343	0.00786954
20200615_serum_NGlycP_1hDIA_rep3.mzML	2483.97	2472.42	11.5496	LVLSSEKTVLTPATNHMGJVTFTIPANREFK	LVLSSEKTVLTPATNHMGJVTFTIPANREFK	(N(N(H(H(H))(H(H(H))))))	H(6)N(2)	19	5	959.662	16860800	6.45819e+07	sp|P01024|CO3_HUMAN	85	0.0013328	0.00786954
20200615_serum_NGlycP_1hDIA_rep1.mzML	2482.06	2470.03	12.0251	LVLSSEKTVLTPATNHMGJVTFTIPANREFK	LVLSSEKTVLTPATNHMGJVTFTIPANREFK	(N(N(H(H(H(H)))(H(H(H))))))	H(7)N(2)	19	5	992.073	2673340	1.03111e+07	sp|P01024|CO3_HUMAN	85	0.00188363	0.00373195
20200615_serum_NGlycP_1hDIA_rep3.mzML	2480.62	2471.35	9.2746	LVLSSEKTVLTPATNHMGJVTFTIPANREFK	LVLSSEKTVLTPATNHMGJVTFTIPANREFK	(N(N(H(H(H(H)))(H(H(H))))))	H(7)N(2)	19	5	992.073	2274930	1.03885e+07	sp|P01024|CO3_HUMAN	85	0.00188004	0.00373195
20200615_serum_NGlycP_1hDIA_rep3.mzML	1903.12	1961.7	-58.5767	MDGASJVTCINSR	MDGASJVTC[160]INSR	(N(N(H(H(N(H(A))))(H(N(H(A)))))))	A(2)H(5)N(4)	6	4	908.105	497743	5.1426e+06	sp|P08603|CFAH_HUMAN	1029	0.00213216	0.000603412
20200615_serum_NGlycP_1hDIA_rep1.mzML	1895.25	1957.46	-62.2131	MDGASJVTCINSR	MDGASJVTC[160]INSR	(N(N(H(H(N(H(A))))(H(N(H(A)))))))	A(2)H(5)N(4)	6	3	1210.47	11309200	1.3569e+08	sp|P08603|CFAH_HUMAN	1029	8.00719e-05	0.000603412
20200615_serum_NGlycP_1hDIA_rep2.mzML	1901.04	1965.19	-64.1457	MDGASJVTCINSR	MDGASJVTC[160]INSR	(N(N(H(H(N(H(A))))(H(N(H(A)))))))	A(2)H(5)N(4)	6	3	1210.47	13817300	1.54306e+08	sp|P08603|CFAH_HUMAN	1029	0.000251953	0.000603412
20200615_serum_NGlycP_1hDIA_rep3.mzML	1905.26	1965.92	-60.6628	MDGASJVTCINSR	MDGASJVTC[160]INSR	(N(N(H(H(N(H(A))))(H(N(H(A)))))))	A(2)H(5)N(4)	6	3	1210.47	15377900	1.83862e+08	sp|P08603|CFAH_HUMAN	1029	0.00063923	0.000603412
20200615_serum_NGlycP_1hDIA_rep1.mzML	1586.44	1584.6	1.84218	MDGASJVTCINSR	MDGASJVTC[160]INSR	(N(N(H(H(N(H)))(H(N(H(A)))))))	A(1)H(5)N(4)	6	3	1113.44	4511090	2.87321e+07	sp|P08603|CFAH_HUMAN	1029	4.09184e-06	0.000369361
20200615_serum_NGlycP_1hDIA_rep2.mzML	1594.09	1591.03	3.05507	MDGASJVTCINSR	MDGASJVTC[160]INSR	(N(N(H(H(N(H)))(H(N(H(A)))))))	A(1)H(5)N(4)	6	3	1113.44	4576100	3.46447e+07	sp|P08603|CFAH_HUMAN	1029	3.20064e-06	0.000369361
20200615_serum_NGlycP_1hDIA_rep3.mzML	1592.27	1589.62	2.65358	MDGASJVTCINSR	MDGASJVTC[160]INSR	(N(N(H(H(N(H)))(H(N(H(A)))))))	A(1)H(5)N(4)	6	3	1113.44	4685630	2.95855e+07	sp|P08603|CFAH_HUMAN	1029	0.000233907	0.000369361
20200615_serum_NGlycP_1hDIA_rep1.mzML	1586.44	1587.09	-0.652589	MDGASJVTCINSR	MDGASJVTC[160]INSR	(N(N(H(H(H))(H(N(H))(N(H)(F))))))	F(1)H(6)N(4)	6	3	1119.11	4529410	7.74538e+06	sp|P08603|CFAH_HUMAN	1029	0.00352875	0.000402555
20200615_serum_NGlycP_1hDIA_rep2.mzML	1594.09	1593.5	0.585335	MDGASJVTCINSR	MDGASJVTC[160]INSR	(N(N(H(H(H))(H(N(H))(N(H)(F))))))	F(1)H(6)N(4)	6	3	1119.11	4549240	9.86915e+06	sp|P08603|CFAH_HUMAN	1029	0.00347254	0.000402555
20200615_serum_NGlycP_1hDIA_rep3.mzML	1592.27	1592.08	0.190787	MDGASJVTCINSR	MDGASJVTC[160]INSR	(N(N(H(H(H))(H(N(H))(N(H)(F))))))	F(1)H(6)N(4)	6	3	1119.11	4754960	7683140	sp|P08603|CFAH_HUMAN	1029	0.000232849	0.000402555
20200615_serum_NGlycP_1hDIA_rep1.mzML	1895.14	1957.98	-62.8373	MDGASJVTCINSR	MDGASJVTC[160]INSR	(N(N(H(H(N(H(H))))(H(N(F)(H(A)))))))	A(1)F(1)H(6)N(4)	6	3	1216.15	6462700	2.05453e+07	sp|P08603|CFAH_HUMAN	1029	0.000516869	0.00356444
20200615_serum_NGlycP_1hDIA_rep2.mzML	1900.59	1965.7	-65.1097	MDGASJVTCINSR	MDGASJVTC[160]INSR	(N(N(H(H(N(H(H))))(H(N(F)(H(A)))))))	A(1)F(1)H(6)N(4)	6	3	1216.15	7303910	23655727	sp|P08603|CFAH_HUMAN	1029	0.000376279	0.00356444
20200615_serum_NGlycP_1hDIA_rep3.mzML	1905.06	1966.42	-61.3619	MDGASJVTCINSR	MDGASJVTC[160]INSR	(N(N(H(H(N(H(H))))(H(N(F)(H(A)))))))	A(1)F(1)H(6)N(4)	6	3	1216.15	7634340	2.52611e+07	sp|P08603|CFAH_HUMAN	1029	0.000387605	0.00356444
20200615_serum_NGlycP_1hDIA_rep1.mzML	1534.39	1568.72	-34.3279	MFSQJDTR	MFSQJDTR	(N(N(H(H(N(H(A))))(H(N(H(A)))))))	A(2)H(5)N(4)	5	3	1068.41	2750800	3.22345e+07	sp|P02750|A2GL_HUMAN	325	0.00346144	0.00548833
20200615_serum_NGlycP_1hDIA_rep2.mzML	1539.92	1575.47	-35.5495	MFSQJDTR	MFSQJDTR	(N(N(H(H(N(H(A))))(H(N(H(A)))))))	A(2)H(5)N(4)	5	3	1068.41	3228810	3.75469e+07	sp|P02750|A2GL_HUMAN	325	0.00029978	0.00548833
20200615_serum_NGlycP_1hDIA_rep3.mzML	1543.14	1574.17	-31.0283	MFSQJDTR	MFSQJDTR	(N(N(H(H(N(H(A))))(H(N(H(A)))))))	A(2)H(5)N(4)	5	3	1068.41	2988300	3.65672e+07	sp|P02750|A2GL_HUMAN	325	0.00397724	0.00548833
20200615_serum_NGlycP_1hDIA_rep1.mzML	2734.6	2691.5	43.0963	MVSHHJLTTGATLINEQWLLTTAK	MVSHHJLTTGATLINEQWLLTTAK	(N(N(H(H(N(H)))(H(N(H(A)))))))	A(1)H(5)N(4)	6	5	919.42	5690930	2.50799e+07	sp|P00738|HPT_HUMAN/sp|P00739|HPTR_HUMAN	184/126	0.0019878	0.00145119
20200615_serum_NGlycP_1hDIA_rep2.mzML	2735.59	2691.87	43.7195	MVSHHJLTTGATLINEQWLLTTAK	MVSHHJLTTGATLINEQWLLTTAK	(N(N(H(H(N(H)))(H(N(H(A)))))))	A(1)H(5)N(4)	6	5	919.42	5621550	22952897	sp|P00738|HPT_HUMAN/sp|P00739|HPTR_HUMAN	184/126	0.00198396	0.00145119
20200615_serum_NGlycP_1hDIA_rep3.mzML	2731.87	2685.74	46.1322	MVSHHJLTTGATLINEQWLLTTAK	MVSHHJLTTGATLINEQWLLTTAK	(N(N(H(H(N(H)))(H(N(H(A)))))))	A(1)H(5)N(4)	6	5	919.42	4525990	2.69543e+07	sp|P00738|HPT_HUMAN/sp|P00739|HPTR_HUMAN	184/126	0.00209658	0.00145119
20200615_serum_NGlycP_1hDIA_rep1.mzML	2735.16	2708.46	26.6959	MVSHHJLTTGATLINEQWLLTTAK	MVSHHJLTTGATLINEQWLLTTAK	(N(N(H(H(N(H)))(H(N(H(A)))))))	A(1)H(5)N(4)	6	4	1149.02	107502000	1.11078e+09	sp|P00738|HPT_HUMAN/sp|P00739|HPTR_HUMAN	184/126	0.00416112	0.00145119
20200615_serum_NGlycP_1hDIA_rep2.mzML	2736.45	2708.86	27.5916	MVSHHJLTTGATLINEQWLLTTAK	MVSHHJLTTGATLINEQWLLTTAK	(N(N(H(H(N(H)))(H(N(H(A)))))))	A(1)H(5)N(4)	6	4	1149.02	109220000	9.10949e+08	sp|P00738|HPT_HUMAN/sp|P00739|HPTR_HUMAN	184/126	0.00143638	0.00145119
20200615_serum_NGlycP_1hDIA_rep3.mzML	2729.6	2702.73	26.8725	MVSHHJLTTGATLINEQWLLTTAK	MVSHHJLTTGATLINEQWLLTTAK	(N(N(H(H(N(H)))(H(N(H(A)))))))	A(1)H(5)N(4)	6	4	1149.02	105311000	9.71872e+08	sp|P00738|HPT_HUMAN/sp|P00739|HPTR_HUMAN	184/126	0.00144469	0.00145119
20200615_serum_NGlycP_1hDIA_rep1.mzML	2735.09	2703.07	32.0171	MVSHHJLTTGATLINEQWLLTTAK	MVSHHJLTTGATLINEQWLLTTAK	(N(N(H(H(N(H)))(H(N(H(A)))))))	A(1)H(5)N(4)	6	3	1531.7	27733600	5.91352e+08	sp|P00738|HPT_HUMAN/sp|P00739|HPTR_HUMAN	184/126	0.000420851	0.00145119
20200615_serum_NGlycP_1hDIA_rep2.mzML	2736.49	2703.47	33.0185	MVSHHJLTTGATLINEQWLLTTAK	MVSHHJLTTGATLINEQWLLTTAK	(N(N(H(H(N(H)))(H(N(H(A)))))))	A(1)H(5)N(4)	6	3	1531.7	26242000	5.79918e+08	sp|P00738|HPT_HUMAN/sp|P00739|HPTR_HUMAN	184/126	0.000418428	0.00145119
20200615_serum_NGlycP_1hDIA_rep3.mzML	2731.36	2697.34	34.0203	MVSHHJLTTGATLINEQWLLTTAK	MVSHHJLTTGATLINEQWLLTTAK	(N(N(H(H(N(H)))(H(N(H(A)))))))	A(1)H(5)N(4)	6	3	1531.7	25176900	5.19576e+08	sp|P00738|HPT_HUMAN/sp|P00739|HPTR_HUMAN	184/126	0.000423267	0.00145119
20200615_serum_NGlycP_1hDIA_rep1.mzML	2734.6	2743.8	-9.20265	MVSHHJLTTGATLINEQWLLTTAK	MVSHHJLTTGATLINEQWLLTTAK	(N(N(H(H(N(H(F))))(H(N(H(F)))))))	F(2)H(5)N(4)	6	5	919.621	5451010	3.32661e+07	sp|P00738|HPT_HUMAN/sp|P00739|HPTR_HUMAN	184/126	0.00198972	0.00590503
20200615_serum_NGlycP_1hDIA_rep2.mzML	2735.59	2744.59	-8.99566	MVSHHJLTTGATLINEQWLLTTAK	MVSHHJLTTGATLINEQWLLTTAK	(N(N(H(H(N(H(F))))(H(N(H(F)))))))	F(2)H(5)N(4)	6	5	919.621	5719420	2.81569e+07	sp|P00738|HPT_HUMAN/sp|P00739|HPTR_HUMAN	184/126	0.00198588	0.00590503
20200615_serum_NGlycP_1hDIA_rep3.mzML	2731.87	2739.27	-7.39788	MVSHHJLTTGATLINEQWLLTTAK	MVSHHJLTTGATLINEQWLLTTAK	(N(N(H(H(N(H(F))))(H(N(H(F)))))))	F(2)H(5)N(4)	6	5	919.621	4247490	3.0961e+07	sp|P00738|HPT_HUMAN/sp|P00739|HPTR_HUMAN	184/126	0.00209862	0.00590503
20200615_serum_NGlycP_1hDIA_rep1.mzML	3033.12	3046.47	-13.3545	MVSHHJLTTGATLINEQWLLTTAK	MVSHHJLTTGATLINEQWLLTTAK	(N(N(H(H(N(H(H))))(H(N(F)(H(A)))))))	A(1)F(1)H(6)N(4)	6	5	981.039	7036600	857973	sp|P00738|HPT_HUMAN/sp|P00739|HPTR_HUMAN	184/126	0.00130098	0.000795393
20200615_serum_NGlycP_1hDIA_rep2.mzML	3034.6	3047.46	-12.8556	MVSHHJLTTGATLINEQWLLTTAK	MVSHHJLTTGATLINEQWLLTTAK	(N(N(H(H(N(H(H))))(H(N(F)(H(A)))))))	A(1)F(1)H(6)N(4)	6	5	981.039	7242450	105527	sp|P00738|HPT_HUMAN/sp|P00739|HPTR_HUMAN	184/126	0.00105062	0.000795393
20200615_serum_NGlycP_1hDIA_rep3.mzML	3049.7	3040.65	9.04967	MVSHHJLTTGATLINEQWLLTTAK	MVSHHJLTTGATLINEQWLLTTAK	(N(N(H(H(N(H(H))))(H(N(F)(H(A)))))))	A(1)F(1)H(6)N(4)	6	5	981.039	1486020	217583	sp|P00738|HPT_HUMAN/sp|P00739|HPTR_HUMAN	184/126	0.00294489	0.000795393
20200615_serum_NGlycP_1hDIA_rep1.mzML	3056.99	3034.57	22.4227	MVSHHJLTTGATLINEQWLLTTAK	MVSHHJLTTGATLINEQWLLTTAK	(N(N(H(H(N(H(H))))(H(N(F)(H(A)))))))	A(1)F(1)H(6)N(4)	6	3	1634.4	2335320	2.14248e+06	sp|P00738|HPT_HUMAN/sp|P00739|HPTR_HUMAN	184/126	0.00339024	0.000795393
20200615_serum_NGlycP_1hDIA_rep2.mzML	3031.85	3035.61	-3.76352	MVSHHJLTTGATLINEQWLLTTAK	MVSHHJLTTGATLINEQWLLTTAK	(N(N(H(H(N(H(H))))(H(N(F)(H(A)))))))	A(1)F(1)H(6)N(4)	6	3	1634.4	13852100	4.66244e+06	sp|P00738|HPT_HUMAN/sp|P00739|HPTR_HUMAN	184/126	0.00434525	0.000795393
20200615_serum_NGlycP_1hDIA_rep3.mzML	3049.12	3028.79	20.3343	MVSHHJLTTGATLINEQWLLTTAK	MVSHHJLTTGATLINEQWLLTTAK	(N(N(H(H(N(H(H))))(H(N(F)(H(A)))))))	A(1)F(1)H(6)N(4)	6	3	1634.4	2678050	2.21938e+06	sp|P00738|HPT_HUMAN/sp|P00739|HPTR_HUMAN	184/126	0.00105516	0.000795393
20200615_serum_NGlycP_1hDIA_rep1.mzML	3032.74	2855.12	177.624	MVSHHJLTTGATLINEQWLLTTAK	MVSHHJLTTGATLINEQWLLTTAK	(N(N(H(H(N(H)(F)))(H(N(F)(H(A)))))))	A(1)F(2)H(5)N(4)	6	5	977.843	7159980	53662298	sp|P00738|HPT_HUMAN/sp|P00739|HPTR_HUMAN	184/126	0.00130251	0.00231278
20200615_serum_NGlycP_1hDIA_rep2.mzML	3034.62	2860.31	174.309	MVSHHJLTTGATLINEQWLLTTAK	MVSHHJLTTGATLINEQWLLTTAK	(N(N(H(H(N(H)(F)))(H(N(F)(H(A)))))))	A(1)F(2)H(5)N(4)	6	5	977.843	7427430	5.29069e+07	sp|P00738|HPT_HUMAN/sp|P00739|HPTR_HUMAN	184/126	0.00337944	0.00231278
20200615_serum_NGlycP_1hDIA_rep3.mzML	3024.29	2852.13	172.157	MVSHHJLTTGATLINEQWLLTTAK	MVSHHJLTTGATLINEQWLLTTAK	(N(N(H(H(N(H)(F)))(H(N(F)(H(A)))))))	A(1)F(2)H(5)N(4)	6	5	977.843	5207100	34027760	sp|P00738|HPT_HUMAN/sp|P00739|HPTR_HUMAN	184/126	0.00105214	0.00231278
20200615_serum_NGlycP_1hDIA_rep2.mzML	3031.99	2860.31	171.677	MVSHHJLTTGATLINEQWLLTTAK	MVSHHJLTTGATLINEQWLLTTAK	(N(N(H(H(N(H)(F)))(H(N(F)(H(A)))))))	A(1)F(2)H(5)N(4)	6	4	1222.05	65630200	8.38588e+08	sp|P00738|HPT_HUMAN/sp|P00739|HPTR_HUMAN	184/126	0.00799567	0.00231278
20200615_serum_NGlycP_1hDIA_rep3.mzML	3023.97	2852.14	171.829	MVSHHJLTTGATLINEQWLLTTAK	MVSHHJLTTGATLINEQWLLTTAK	(N(N(H(H(N(H)(F)))(H(N(F)(H(A)))))))	A(1)F(2)H(5)N(4)	6	4	1222.05	60142200	6.00451e+08	sp|P00738|HPT_HUMAN/sp|P00739|HPTR_HUMAN	184/126	0.00565391	0.00231278
20200615_serum_NGlycP_1hDIA_rep1.mzML	3057.98	3037.55	20.4321	MVSHHJLTTGATLINEQWLLTTAK	MVSHHJLTTGATLINEQWLLTTAK	(N(N(H(H(N(H)(F)))(H(N(F)(H(A)))))))	A(1)F(2)H(5)N(4)	6	3	1629.06	3080370	7.31982e+07	sp|P00738|HPT_HUMAN/sp|P00739|HPTR_HUMAN	184/126	0.00937713	0.00231278
20200615_serum_NGlycP_1hDIA_rep2.mzML	3032.41	3038.53	-6.11514	MVSHHJLTTGATLINEQWLLTTAK	MVSHHJLTTGATLINEQWLLTTAK	(N(N(H(H(N(H)(F)))(H(N(F)(H(A)))))))	A(1)F(2)H(5)N(4)	6	3	1629.06	20505700	4.72019e+08	sp|P00738|HPT_HUMAN/sp|P00739|HPTR_HUMAN	184/126	0.0107975	0.00231278
20200615_serum_NGlycP_1hDIA_rep3.mzML	3023.36	3031.79	-8.42999	MVSHHJLTTGATLINEQWLLTTAK	MVSHHJLTTGATLINEQWLLTTAK	(N(N(H(H(N(H)(F)))(H(N(F)(H(A)))))))	A(1)F(2)H(5)N(4)	6	3	1629.06	14663100	2.55914e+08	sp|P00738|HPT_HUMAN/sp|P00739|HPTR_HUMAN	184/126	0.00542334	0.00231278
20200615_serum_NGlycP_1hDIA_rep1.mzML	3033.12	3049.16	-16.0401	MVSHHJLTTGATLINEQWLLTTAK	MVSHHJLTTGATLINEQWLLTTAK	(N(N(H(H(N(H(A))))(H(N(H(A)))))))	A(2)H(5)N(4)	6	5	977.639	7592250	42873600	sp|P00738|HPT_HUMAN/sp|P00739|HPTR_HUMAN	184/126	0.00129173	0.00164881
20200615_serum_NGlycP_1hDIA_rep2.mzML	3034.6	3050.13	-15.5321	MVSHHJLTTGATLINEQWLLTTAK	MVSHHJLTTGATLINEQWLLTTAK	(N(N(H(H(N(H(A))))(H(N(H(A)))))))	A(2)H(5)N(4)	6	5	977.639	7811570	4.14408e+07	sp|P00738|HPT_HUMAN/sp|P00739|HPTR_HUMAN	184/126	0.0010491	0.00164881
20200615_serum_NGlycP_1hDIA_rep3.mzML	3049.7	3043.32	6.3801	MVSHHJLTTGATLINEQWLLTTAK	MVSHHJLTTGATLINEQWLLTTAK	(N(N(H(H(N(H(A))))(H(N(H(A)))))))	A(2)H(5)N(4)	6	5	977.639	1511660	5.63872e+06	sp|P00738|HPT_HUMAN/sp|P00739|HPTR_HUMAN	184/126	0.00132228	0.00164881
20200615_serum_NGlycP_1hDIA_rep1.mzML	3056.44	3058.13	-1.69271	MVSHHJLTTGATLINEQWLLTTAK	MVSHHJLTTGATLINEQWLLTTAK	(N(N(H(H(N(H(A))))(H(N(H(A)))))))	A(2)H(5)N(4)	6	4	1221.8	22393200	2.06615e+08	sp|P00738|HPT_HUMAN/sp|P00739|HPTR_HUMAN	184/126	0.000613641	0.00164881
20200615_serum_NGlycP_1hDIA_rep3.mzML	3048.1	3052.24	-4.1439	MVSHHJLTTGATLINEQWLLTTAK	MVSHHJLTTGATLINEQWLLTTAK	(N(N(H(H(N(H(A))))(H(N(H(A)))))))	A(2)H(5)N(4)	6	4	1221.8	23409300	1.73068e+08	sp|P00738|HPT_HUMAN/sp|P00739|HPTR_HUMAN	184/126	0.00430395	0.00164881
20200615_serum_NGlycP_1hDIA_rep1.mzML	3032.55	3056.7	-24.151	MVSHHJLTTGATLINEQWLLTTAK	MVSHHJLTTGATLINEQWLLTTAK	(N(N(H(H(N(H(A))))(H(N(H(A)))))))	A(2)H(5)N(4)	6	3	1628.73	21581400	381571903	sp|P00738|HPT_HUMAN/sp|P00739|HPTR_HUMAN	184/126	0.00106119	0.00164881
20200615_serum_NGlycP_1hDIA_rep2.mzML	3055.26	3057.64	-2.38069	MVSHHJLTTGATLINEQWLLTTAK	MVSHHJLTTGATLINEQWLLTTAK	(N(N(H(H(N(H(A))))(H(N(H(A)))))))	A(2)H(5)N(4)	6	3	1628.73	4009760	9.72267e+07	sp|P00738|HPT_HUMAN/sp|P00739|HPTR_HUMAN	184/126	0.00045811	0.00164881
20200615_serum_NGlycP_1hDIA_rep3.mzML	3049.12	3050.81	-1.69164	MVSHHJLTTGATLINEQWLLTTAK	MVSHHJLTTGATLINEQWLLTTAK	(N(N(H(H(N(H(A))))(H(N(H(A)))))))	A(2)H(5)N(4)	6	3	1628.73	3648180	6.35223e+07	sp|P00738|HPT_HUMAN/sp|P00739|HPTR_HUMAN	184/126	0.00105365	0.00164881
20200615_serum_NGlycP_1hDIA_rep1.mzML	2505.59	2464.99	40.595	MVSHHJLTTGATLINEQWLLTTAK	MVSHHJLTTGATLINEQWLLTTAK	(N(N(H(H(N(H)))(H(N(H))))))	H(5)N(4)	6	4	1076.25	6662690	4.72015e+07	sp|P00738|HPT_HUMAN/sp|P00739|HPTR_HUMAN	184/126	0.000675495	0.000444666
20200615_serum_NGlycP_1hDIA_rep2.mzML	2508.68	2469.59	39.0913	MVSHHJLTTGATLINEQWLLTTAK	MVSHHJLTTGATLINEQWLLTTAK	(N(N(H(H(N(H)))(H(N(H))))))	H(5)N(4)	6	4	1076.25	6498800	4.56009e+07	sp|P00738|HPT_HUMAN/sp|P00739|HPTR_HUMAN	184/126	0.00369172	0.000444666
20200615_serum_NGlycP_1hDIA_rep3.mzML	2500.54	2466.61	33.9306	MVSHHJLTTGATLINEQWLLTTAK	MVSHHJLTTGATLINEQWLLTTAK	(N(N(H(H(N(H)))(H(N(H))))))	H(5)N(4)	6	4	1076.25	6220160	44257403	sp|P00738|HPT_HUMAN/sp|P00739|HPTR_HUMAN	184/126	0.000561014	0.000444666
20200615_serum_NGlycP_1hDIA_rep1.mzML	2505.5	2450.95	54.5546	MVSHHJLTTGATLINEQWLLTTAK	MVSHHJLTTGATLINEQWLLTTAK	(N(N(H(H(N(H)))(H(N(H))))))	H(5)N(4)	6	3	1434.66	702705	1.80653e+07	sp|P00738|HPT_HUMAN/sp|P00739|HPTR_HUMAN	184/126	0.00714799	0.000444666
20200615_serum_NGlycP_1hDIA_rep2.mzML	2508.47	2455.37	53.0995	MVSHHJLTTGATLINEQWLLTTAK	MVSHHJLTTGATLINEQWLLTTAK	(N(N(H(H(N(H)))(H(N(H))))))	H(5)N(4)	6	3	1434.66	707265	2.07554e+07	sp|P00738|HPT_HUMAN/sp|P00739|HPTR_HUMAN	184/126	0.00758154	0.000444666
20200615_serum_NGlycP_1hDIA_rep3.mzML	2500.33	2453.05	47.282	MVSHHJLTTGATLINEQWLLTTAK	MVSHHJLTTGATLINEQWLLTTAK	(N(N(H(H(N))(H(N(H(H)))))))	H(5)N(4)	6	3	1434.66	523546	13814649	sp|P00738|HPT_HUMAN/sp|P00739|HPTR_HUMAN	184/126	8.62886e-05	0.000444666
20200615_serum_NGlycP_1hDIA_rep1.mzML	3256.46	3151.86	104.605	MVSHHJLTTGATLINEQWLLTTAK	MVSHHJLTTGATLINEQWLLTTAK	(N(N(H(H(N(F)(H(A))))(H(N(H)(F))(N(H(A)))))))	A(2)F(2)H(6)N(5)	6	4	1386.11	5007540	8.33291e+07	sp|P00738|HPT_HUMAN/sp|P00739|HPTR_HUMAN	184/126	0.00183461	0.000466146
20200615_serum_NGlycP_1hDIA_rep2.mzML	3257.43	3155.37	102.059	MVSHHJLTTGATLINEQWLLTTAK	MVSHHJLTTGATLINEQWLLTTAK	(N(N(H(H(N(F)(H(A))))(H(N(H)(F))(N(H(A)))))))	A(2)F(2)H(6)N(5)	6	4	1386.11	4852580	8.8656e+07	sp|P00738|HPT_HUMAN/sp|P00739|HPTR_HUMAN	184/126	0.0164815	0.000466146
20200615_serum_NGlycP_1hDIA_rep3.mzML	3254.89	3145.48	109.412	MVSHHJLTTGATLINEQWLLTTAK	MVSHHJLTTGATLINEQWLLTTAK	(N(N(H(H(N(F)(H(A))))(H(N(H)(F))(N(H(A)))))))	A(2)F(2)H(6)N(5)	6	4	1386.11	5777740	9.54856e+07	sp|P00738|HPT_HUMAN/sp|P00739|HPTR_HUMAN	184/126	0.00184012	0.000466146
20200615_serum_NGlycP_1hDIA_rep1.mzML	3256.46	3136.58	119.881	MVSHHJLTTGATLINEQWLLTTAK	MVSHHJLTTGATLINEQWLLTTAK	(N(N(H(H(N(H(A))))(H(N(H(A)))(N(H(A)))))))	A(3)H(6)N(5)	6	4	1385.85	5683350	7.99393e+07	sp|P00738|HPT_HUMAN/sp|P00739|HPTR_HUMAN	184/126	0.00183645	0.000345495
20200615_serum_NGlycP_1hDIA_rep2.mzML	3256.98	3139.61	117.373	MVSHHJLTTGATLINEQWLLTTAK	MVSHHJLTTGATLINEQWLLTTAK	(N(N(H(H(N(H(A))))(H(N(H(A)))(N(H(A)))))))	A(3)H(6)N(5)	6	4	1385.85	5509910	86713641	sp|P00738|HPT_HUMAN/sp|P00739|HPTR_HUMAN	184/126	0.00186381	0.000345495
20200615_serum_NGlycP_1hDIA_rep3.mzML	3255.22	3130.63	124.586	MVSHHJLTTGATLINEQWLLTTAK	MVSHHJLTTGATLINEQWLLTTAK	(N(N(H(H(N(H(A))))(H(N(H(A)))(N(H(A)))))))	A(3)H(6)N(5)	6	4	1385.85	6317370	8.9649e+07	sp|P00738|HPT_HUMAN/sp|P00739|HPTR_HUMAN	184/126	0.00184196	0.000345495
20200615_serum_NGlycP_1hDIA_rep1.mzML	2735.17	2742	-6.83095	MVSHHJLTTGATLINEQWLLTTAK	MVSHHJLTTGATLINEQWLLTTAK	(N(N(H(H(H))(H(N(H))(N(H)(F))))))	F(1)H(6)N(4)	6	4	1153.27	103129000	2.54021e+07	sp|P00738|HPT_HUMAN/sp|P00739|HPTR_HUMAN	184/126	0.00416786	0.00752339
20200615_serum_NGlycP_1hDIA_rep2.mzML	2736.45	2742.79	-6.34293	MVSHHJLTTGATLINEQWLLTTAK	MVSHHJLTTGATLINEQWLLTTAK	(N(N(H(H(H))(H(N(H))(N(H)(F))))))	F(1)H(6)N(4)	6	4	1153.27	106812000	1.98222e+07	sp|P00738|HPT_HUMAN/sp|P00739|HPTR_HUMAN	184/126	0.00417459	0.00752339
20200615_serum_NGlycP_1hDIA_rep3.mzML	2729.6	2737.4	-7.79534	MVSHHJLTTGATLINEQWLLTTAK	MVSHHJLTTGATLINEQWLLTTAK	(N(N(H(H(H))(H(N(H))(N(H)(F))))))	F(1)H(6)N(4)	6	4	1153.27	102028000	26887101	sp|P00738|HPT_HUMAN/sp|P00739|HPTR_HUMAN	184/126	0.00144635	0.00752339
20200615_serum_NGlycP_1hDIA_rep1.mzML	2735.09	2730.15	4.93787	MVSHHJLTTGATLINEQWLLTTAK	MVSHHJLTTGATLINEQWLLTTAK	(N(N(H(H(H))(H(N(H))(N(H)(F))))))	F(1)H(6)N(4)	6	3	1537.36	33359500	8.72331e+06	sp|P00738|HPT_HUMAN/sp|P00739|HPTR_HUMAN	184/126	0.000422059	0.00752339
20200615_serum_NGlycP_1hDIA_rep2.mzML	2736.47	2730.74	5.72885	MVSHHJLTTGATLINEQWLLTTAK	MVSHHJLTTGATLINEQWLLTTAK	(N(N(H(H(H))(H(N(H))(N(H)(F))))))	F(1)H(6)N(4)	6	3	1537.36	31511700	1.28474e+07	sp|P00738|HPT_HUMAN/sp|P00739|HPTR_HUMAN	184/126	0.000419641	0.00752339
20200615_serum_NGlycP_1hDIA_rep3.mzML	2730.17	2725.01	5.15972	MVSHHJLTTGATLINEQWLLTTAK	MVSHHJLTTGATLINEQWLLTTAK	(N(N(H(H(H))(H(N(H))(N(H)(F))))))	F(1)H(6)N(4)	6	3	1537.36	32046900	8.2045e+06	sp|P00738|HPT_HUMAN/sp|P00739|HPTR_HUMAN	184/126	0.000424473	0.00752339
20200615_serum_NGlycP_1hDIA_rep1.mzML	2723.35	2690.51	32.8441	MVSHHJLTTGATLINEQWLLTTAK	MVSHHJLTTGATLINEQWLLTTAK	(N(F)(N(H(H(N(H)))(H(N(H(A)))))))	A(1)F(1)H(5)N(4)	6	4	1185.54	3095010	1.21117e+07	sp|P00738|HPT_HUMAN/sp|P00739|HPTR_HUMAN	184/126	0.0485125	0.00161045
20200615_serum_NGlycP_1hDIA_rep2.mzML	2723.16	2690.89	32.2666	MVSHHJLTTGATLINEQWLLTTAK	MVSHHJLTTGATLINEQWLLTTAK	(N(F)(N(H(H(N(H)))(H(N(H(A)))))))	A(1)F(1)H(5)N(4)	6	4	1185.54	3246680	8.46977e+06	sp|P00738|HPT_HUMAN/sp|P00739|HPTR_HUMAN	184/126	0.00190893	0.00161045
20200615_serum_NGlycP_1hDIA_rep1.mzML	2724.3	2692.16	32.1369	MVSHHJLTTGATLINEQWLLTTAK	MVSHHJLTTGATLINEQWLLTTAK	(N(N(H(H(N(H(H))))(H(N(H(A)))))))	A(1)H(6)N(4)	6	4	1189.54	3948680	1.01712e+07	sp|P00738|HPT_HUMAN/sp|P00739|HPTR_HUMAN	184/126	0.00187104	0.000380844
20200615_serum_NGlycP_1hDIA_rep2.mzML	2724.51	2692.53	31.9785	MVSHHJLTTGATLINEQWLLTTAK	MVSHHJLTTGATLINEQWLLTTAK	(N(N(H(H(N(H(H))))(H(N(H(A)))))))	A(1)H(6)N(4)	6	4	1189.54	4642840	5661013	sp|P00738|HPT_HUMAN/sp|P00739|HPTR_HUMAN	184/126	0.00258809	0.000380844
20200615_serum_NGlycP_1hDIA_rep3.mzML	2713.68	2686.39	27.2918	MVSHHJLTTGATLINEQWLLTTAK	MVSHHJLTTGATLINEQWLLTTAK	(N(N(H(H(N(H(H))))(H(N(H(A)))))))	A(1)H(6)N(4)	6	4	1189.54	3727800	8.85994e+06	sp|P00738|HPT_HUMAN/sp|P00739|HPTR_HUMAN	184/126	0.0294412	0.000380844
20200615_serum_NGlycP_1hDIA_rep1.mzML	2728.87	2683.18	45.6907	MVSHHJLTTGATLINEQWLLTTAK	MVSHHJLTTGATLINEQWLLTTAK	(N(N(H(H(N(H(H))))(H(N(H(A)))))))	A(1)H(6)N(4)	6	3	1585.71	1928120	1.81054e+06	sp|P00738|HPT_HUMAN/sp|P00739|HPTR_HUMAN	184/126	0.00788213	0.000380844
20200615_serum_NGlycP_1hDIA_rep2.mzML	2732.09	2683.75	48.3353	MVSHHJLTTGATLINEQWLLTTAK	MVSHHJLTTGATLINEQWLLTTAK	(N(N(H(H(N(H(H))))(H(N(H(A)))))))	A(1)H(6)N(4)	6	3	1585.71	2046300	2.94729e+06	sp|P00738|HPT_HUMAN/sp|P00739|HPTR_HUMAN	184/126	0.048632	0.000380844
20200615_serum_NGlycP_1hDIA_rep3.mzML	2729.19	2677.71	51.4772	MVSHHJLTTGATLINEQWLLTTAK	MVSHHJLTTGATLINEQWLLTTAK	(N(N(H(H(N(H(H))))(H(N(H(A)))))))	A(1)H(6)N(4)	6	3	1585.71	1560620	124049	sp|P00738|HPT_HUMAN/sp|P00739|HPTR_HUMAN	184/126	0.00230155	0.000380844
20200615_serum_NGlycP_1hDIA_rep1.mzML	2719.47	2712.48	6.99073	MVSHHJLTTGATLINEQWLLTTAK	MVSHHJLTTGATLINEQWLLTTAK	(N(F)(N(H(H(H))(H(N(H))(N(H)(F))))))	F(2)H(6)N(4)	6	4	1189.79	2315190	9.15892e+06	sp|P00738|HPT_HUMAN/sp|P00739|HPTR_HUMAN	184/126	0.0358036	0.000670102
20200615_serum_NGlycP_1hDIA_rep2.mzML	2724.51	2712.87	11.6436	MVSHHJLTTGATLINEQWLLTTAK	MVSHHJLTTGATLINEQWLLTTAK	(N(F)(N(H(H(H))(H(N(H))(N(H)(F))))))	F(2)H(6)N(4)	6	4	1189.79	3673120	9.68725e+06	sp|P00738|HPT_HUMAN/sp|P00739|HPTR_HUMAN	184/126	0.00988355	0.000670102
20200615_serum_NGlycP_1hDIA_rep1.mzML	3056.44	3065.43	-8.98915	MVSHHJLTTGATLINEQWLLTTAK	MVSHHJLTTGATLINEQWLLTTAK	(N(N(H(H(H))(H(N(H)(F))(N(H(A)))))))	A(1)F(1)H(6)N(4)	6	4	1226.05	21646300	6504738	sp|P00738|HPT_HUMAN/sp|P00739|HPTR_HUMAN	184/126	0.000612292	0.00642168
20200615_serum_NGlycP_1hDIA_rep2.mzML	3031.98	3066.34	-34.3584	MVSHHJLTTGATLINEQWLLTTAK	MVSHHJLTTGATLINEQWLLTTAK	(N(N(H(H(H))(H(N(H)(F))(N(H(A)))))))	A(1)F(1)H(6)N(4)	6	4	1226.05	68997000	1.26992e+07	sp|P00738|HPT_HUMAN/sp|P00739|HPTR_HUMAN	184/126	0.0043108	0.00642168
20200615_serum_NGlycP_1hDIA_rep3.mzML	3048.1	3059.49	-11.3931	MVSHHJLTTGATLINEQWLLTTAK	MVSHHJLTTGATLINEQWLLTTAK	(N(N(H(H(H))(H(N(H)(F))(N(H(A)))))))	A(1)F(1)H(6)N(4)	6	4	1226.05	22760400	6.07602e+06	sp|P00738|HPT_HUMAN/sp|P00739|HPTR_HUMAN	184/126	0.00101387	0.00642168
20200615_serum_NGlycP_1hDIA_rep3.mzML	2707.52	2689.83	17.6929	MVSHHJLTTGATLINEQWLLTTAK	MVSHHJLTTGATLINEQWLLTTAK	(N(F)(N(H(H(N(H(F))))(H(N(H(H)(F)))))))	F(3)H(6)N(4)	6	4	1226.3	3048800	96744	sp|P00738|HPT_HUMAN/sp|P00739|HPTR_HUMAN	184/126	0.00863596	0.00104967
20200615_serum_NGlycP_1hDIA_rep1.mzML	2711.8	2676.85	34.9494	MVSHHJLTTGATLINEQWLLTTAK	MVSHHJLTTGATLINEQWLLTTAK	(N(N(H(H(N(H(A))))(H(N(H))(N(H))))))	A(1)H(6)N(5)	6	4	1240.31	5035060	5.52777e+07	sp|P00738|HPT_HUMAN/sp|P00739|HPTR_HUMAN	184/126	0.00455003	0.00127038
20200615_serum_NGlycP_1hDIA_rep2.mzML	2713.59	2677.58	36.0057	MVSHHJLTTGATLINEQWLLTTAK	MVSHHJLTTGATLINEQWLLTTAK	(N(N(H(H(N(H(A))))(H(N(H))(N(H))))))	A(1)H(6)N(5)	6	4	1240.31	4991440	53374628	sp|P00738|HPT_HUMAN/sp|P00739|HPTR_HUMAN	184/126	0.00134486	0.00127038
20200615_serum_NGlycP_1hDIA_rep3.mzML	2707.53	2671.62	35.9112	MVSHHJLTTGATLINEQWLLTTAK	MVSHHJLTTGATLINEQWLLTTAK	(N(N(H(H(N(H(A))))(H(N(H))(N(H))))))	A(1)H(6)N(5)	6	4	1240.31	4632860	4.87985e+07	sp|P00738|HPT_HUMAN/sp|P00739|HPTR_HUMAN	184/126	0.00164598	0.00127038
20200615_serum_NGlycP_1hDIA_rep1.mzML	3009.96	3041.59	-31.6261	MVSHHJLTTGATLINEQWLLTTAK	MVSHHJLTTGATLINEQWLLTTAK	(N(F)(N(H(H(N(H(A))))(H(N(H(A)))))))	A(2)F(1)H(5)N(4)	6	4	1258.31	952970	1.2202e+07	sp|P00738|HPT_HUMAN/sp|P00739|HPTR_HUMAN	184/126	0.00520106	0.00168294
20200615_serum_NGlycP_1hDIA_rep1.mzML	2732.98	2665.89	67.085	MVSHHJLTTGATLINEQWLLTTAK	MVSHHJLTTGATLINEQWLLTTAK	(N(N(H(H(N(H))(N(H)))(H(N(H))(N(H(A)))))))	A(1)H(7)N(6)	6	4	1331.59	3647530	1.90032e+06	sp|P00738|HPT_HUMAN/sp|P00739|HPTR_HUMAN	184/126	0.0070133	0.00100287
20200615_serum_NGlycP_1hDIA_rep2.mzML	2733.21	2666.92	66.2916	MVSHHJLTTGATLINEQWLLTTAK	MVSHHJLTTGATLINEQWLLTTAK	(N(N(H(H(N(H))(N(H)))(H(N(H))(N(H(A)))))))	A(1)H(7)N(6)	6	4	1331.59	3592530	1.36923e+06	sp|P00738|HPT_HUMAN/sp|P00739|HPTR_HUMAN	184/126	0.0365409	0.00100287
20200615_serum_NGlycP_1hDIA_rep3.mzML	2730.03	2661.08	68.9479	MVSHHJLTTGATLINEQWLLTTAK	MVSHHJLTTGATLINEQWLLTTAK	(N(N(H(H(N(H))(N(H)))(H(N(H))(N(H(A)))))))	A(1)H(7)N(6)	6	4	1331.59	3059810	1.23684e+06	sp|P00738|HPT_HUMAN/sp|P00739|HPTR_HUMAN	184/126	0.0079246	0.00100287
20200615_serum_NGlycP_1hDIA_rep1.mzML	2733.32	2619.17	114.154	MVSHHJLTTGATLINEQWLLTTAK	MVSHHJLTTGATLINEQWLLTTAK	(N(N(H(H)(H(N(H))))))	H(4)N(3)	6	3	1312.95	3440300	429788	sp|P00738|HPT_HUMAN/sp|P00739|HPTR_HUMAN	184/126	0.000525841	0.00206472
20200615_serum_NGlycP_1hDIA_rep3.mzML	2729.71	2617.63	112.08	MVSHHJLTTGATLINEQWLLTTAK	MVSHHJLTTGATLINEQWLLTTAK	(N(N(H(H)(H(N(H))))))	H(4)N(3)	6	3	1312.95	2908420	751982	sp|P00738|HPT_HUMAN/sp|P00739|HPTR_HUMAN	184/126	0.00188722	0.00206472
20200615_serum_NGlycP_1hDIA_rep1.mzML	3257.25	3185.19	72.0571	MVSHHJLTTGATLINEQWLLTTAK	MVSHHJLTTGATLINEQWLLTTAK	(N(N(H(N)(H(H)(H))(H(N(H(A)))(N(F)(H(A)))))))	A(2)F(1)H(7)N(5)	6	4	1390.11	4786470	5.13022e+06	sp|P00738|HPT_HUMAN/sp|P00739|HPTR_HUMAN	184/126	0.00183277	0.000468096
20200615_serum_NGlycP_1hDIA_rep2.mzML	3257.68	3187.85	69.833	MVSHHJLTTGATLINEQWLLTTAK	MVSHHJLTTGATLINEQWLLTTAK	(N(N(H(N)(H(H)(H))(H(N(H(A)))(N(F)(H(A)))))))	A(2)F(1)H(7)N(5)	6	4	1390.11	4915200	9.4267e+06	sp|P00738|HPT_HUMAN/sp|P00739|HPTR_HUMAN	184/126	0.00186743	0.000468096
20200615_serum_NGlycP_1hDIA_rep3.mzML	3255.19	3177.67	77.5184	MVSHHJLTTGATLINEQWLLTTAK	MVSHHJLTTGATLINEQWLLTTAK	(N(N(H(N)(H(H)(H))(H(N(H(A)))(N(F)(H(A)))))))	A(2)F(1)H(7)N(5)	6	4	1390.11	5624800	1.37965e+07	sp|P00738|HPT_HUMAN/sp|P00739|HPTR_HUMAN	184/126	0.0049469	0.000468096
20200615_serum_NGlycP_1hDIA_rep3.mzML	3024.19	3163.66	-139.469	MVSHHJLTTGATLINEQWLLTTAK	MVSHHJLTTGATLINEQWLLTTAK	(N(N(H(N)(H(H)(H))(H(N(F)(H(A)))(N(F)(H(A)))))))	A(2)F(2)H(7)N(5)	6	4	1426.62	1348310	1.37955e+06	sp|P00738|HPT_HUMAN/sp|P00739|HPTR_HUMAN	184/126	9.52283e-05	0.000819103
20200615_serum_NGlycP_1hDIA_rep2.mzML	3033.01	3187.93	-154.915	MVSHHJLTTGATLINEQWLLTTAK	MVSHHJLTTGATLINEQWLLTTAK	(N(N(H(H(N(F)(H(A))))(H(N(H(A)))(N(H(A)))))))	A(3)F(1)H(6)N(5)	6	4	1422.37	1480890	260589	sp|P00738|HPT_HUMAN/sp|P00739|HPTR_HUMAN	184/126	0.000108801	0.000955888
20200615_serum_NGlycP_1hDIA_rep3.mzML	3024.91	3177.75	-152.844	MVSHHJLTTGATLINEQWLLTTAK	MVSHHJLTTGATLINEQWLLTTAK	(N(N(H(H(N(F)(H(A))))(H(N(H(A)))(N(H(A)))))))	A(3)F(1)H(6)N(5)	6	4	1422.37	944947	125086	sp|P00738|HPT_HUMAN/sp|P00739|HPTR_HUMAN	184/126	9.59226e-05	0.000955888
20200615_serum_NGlycP_1hDIA_rep1.mzML	2739.57	2690.58	48.9865	MVSHHJLTTGATLINEQWLLTTAK	MVSHHJLTTGATLINEQWLLTTAK	(N(N(H(H(N(H)))(H(N(H(N(H))))))))	H(6)N(5)	6	3	1556.37	1346870	594452	sp|P00738|HPT_HUMAN/sp|P00739|HPTR_HUMAN	184/126	0.0243627	0.00495259
20200615_serum_NGlycP_1hDIA_rep2.mzML	2736.16	2690.97	45.1943	MVSHHJLTTGATLINEQWLLTTAK	MVSHHJLTTGATLINEQWLLTTAK	(N(N(H(H(N(H)))(H(N(H(N(H))))))))	H(6)N(5)	6	3	1556.37	1397300	188076	sp|P00738|HPT_HUMAN/sp|P00739|HPTR_HUMAN	184/126	0.000124123	0.00495259
20200615_serum_NGlycP_1hDIA_rep3.mzML	2734.31	2684.84	49.4692	MVSHHJLTTGATLINEQWLLTTAK	MVSHHJLTTGATLINEQWLLTTAK	(N(N(H(H(N(H)))(H(N(H(N(H))))))))	H(6)N(5)	6	3	1556.37	1396390	630503	sp|P00738|HPT_HUMAN/sp|P00739|HPTR_HUMAN	184/126	0.00274128	0.00495259
20200615_serum_NGlycP_1hDIA_rep1.mzML	2728.65	2689.57	39.0831	MVSHHJLTTGATLINEQWLLTTAK	MVSHHJLTTGATLINEQWLLTTAK	(N(F)(N(H(H(N(H)))(H(N(H(A)))))))	A(1)F(1)H(5)N(4)	6	3	1580.38	1906490	2.86652e+06	sp|P00738|HPT_HUMAN/sp|P00739|HPTR_HUMAN	184/126	0.0192409	0.00616605
20200615_serum_NGlycP_1hDIA_rep2.mzML	2732.09	2689.98	42.1112	MVSHHJLTTGATLINEQWLLTTAK	MVSHHJLTTGATLINEQWLLTTAK	(N(F)(N(H(H(N(H)))(H(N(H(A)))))))	A(1)F(1)H(5)N(4)	6	3	1580.38	1993100	2.05572e+06	sp|P00738|HPT_HUMAN/sp|P00739|HPTR_HUMAN	184/126	0.0242858	0.00616605
20200615_serum_NGlycP_1hDIA_rep3.mzML	2728.98	2683.86	45.1211	MVSHHJLTTGATLINEQWLLTTAK	MVSHHJLTTGATLINEQWLLTTAK	(N(F)(N(H(H(N(H)))(H(N(H(A)))))))	A(1)F(1)H(5)N(4)	6	3	1580.38	1963450	694681	sp|P00738|HPT_HUMAN/sp|P00739|HPTR_HUMAN	184/126	0.00324399	0.00616605
20200615_serum_NGlycP_1hDIA_rep1.mzML	2986.93	3006.55	-19.617	MVSHHJLTTGATLINEQWLLTTAK	M[147]VSHHJLTTGATLINEQWLLTTAK	(N(N(H(H(N(H(A))))(H(N(H(A)))))))	A(2)H(5)N(4)	6	5	980.839	1219260	6.99627e+06	sp|P00738|HPT_HUMAN/sp|P00739|HPTR_HUMAN	184/126	0.0301169	0.000677511
20200615_serum_NGlycP_1hDIA_rep2.mzML	2988.46	3008.78	-20.3238	MVSHHJLTTGATLINEQWLLTTAK	M[147]VSHHJLTTGATLINEQWLLTTAK	(N(N(H(H(N(H(A))))(H(N(H(A)))))))	A(2)H(5)N(4)	6	5	980.839	1690670	6.29007e+06	sp|P00738|HPT_HUMAN/sp|P00739|HPTR_HUMAN	184/126	0.00256479	0.000677511
20200615_serum_NGlycP_1hDIA_rep3.mzML	2969.17	3000.3	-31.1328	MVSHHJLTTGATLINEQWLLTTAK	M[147]VSHHJLTTGATLINEQWLLTTAK	(N(N(H(H(N(H(A))))(H(N(H(A)))))))	A(2)H(5)N(4)	6	5	980.839	1225000	5.42049e+06	sp|P00738|HPT_HUMAN/sp|P00739|HPTR_HUMAN	184/126	0.00228677	0.000677511
20200615_serum_NGlycP_1hDIA_rep1.mzML	2987.55	2984.77	2.7769	MVSHHJLTTGATLINEQWLLTTAK	M[147]VSHHJLTTGATLINEQWLLTTAK	(N(N(H(H(N(H(A))))(H(N(H(A)))))))	A(2)H(5)N(4)	6	4	1225.8	19618900	1.80467e+08	sp|P00738|HPT_HUMAN/sp|P00739|HPTR_HUMAN	184/126	0.0206133	0.000677511
20200615_serum_NGlycP_1hDIA_rep2.mzML	2987.28	2989.05	-1.77375	MVSHHJLTTGATLINEQWLLTTAK	M[147]VSHHJLTTGATLINEQWLLTTAK	(N(N(H(H(N(H(A))))(H(N(H(A)))))))	A(2)H(5)N(4)	6	4	1225.8	18592900	2.05015e+08	sp|P00738|HPT_HUMAN/sp|P00739|HPTR_HUMAN	184/126	0.0118131	0.000677511
20200615_serum_NGlycP_1hDIA_rep3.mzML	2974.36	2978.06	-3.70138	MVSHHJLTTGATLINEQWLLTTAK	M[147]VSHHJLTTGATLINEQWLLTTAK	(N(N(H(H(N(H(A))))(H(N(H(A)))))))	A(2)H(5)N(4)	6	4	1225.8	16767600	1.58729e+08	sp|P00738|HPT_HUMAN/sp|P00739|HPTR_HUMAN	184/126	0.0011445	0.000677511
20200615_serum_NGlycP_1hDIA_rep1.mzML	2986.55	3016.09	-29.5369	MVSHHJLTTGATLINEQWLLTTAK	M[147]VSHHJLTTGATLINEQWLLTTAK	(N(N(H(H(N(H(A))))(H(N(H(A)))))))	A(2)H(5)N(4)	6	3	1634.06	3038960	6.74125e+07	sp|P00738|HPT_HUMAN/sp|P00739|HPTR_HUMAN	184/126	0.00904105	0.000677511
20200615_serum_NGlycP_1hDIA_rep2.mzML	2986.64	3017.81	-31.1654	MVSHHJLTTGATLINEQWLLTTAK	M[147]VSHHJLTTGATLINEQWLLTTAK	(N(N(H(H(N(H(A))))(H(N(H(A)))))))	A(2)H(5)N(4)	6	3	1634.06	3262210	8.077e+07	sp|P00738|HPT_HUMAN/sp|P00739|HPTR_HUMAN	184/126	0.0114084	0.000677511
20200615_serum_NGlycP_1hDIA_rep3.mzML	2973.37	3010.01	-36.6356	MVSHHJLTTGATLINEQWLLTTAK	M[147]VSHHJLTTGATLINEQWLLTTAK	(N(N(H(H(N(H(A))))(H(N(H(A)))))))	A(2)H(5)N(4)	6	3	1634.06	2653880	5.27851e+07	sp|P00738|HPT_HUMAN/sp|P00739|HPTR_HUMAN	184/126	0.0396805	0.000677511
20200615_serum_NGlycP_1hDIA_rep1.mzML	2696.74	2660.52	36.2158	MVSHHJLTTGATLINEQWLLTTAK	M[147]VSHHJLTTGATLINEQWLLTTAK	(N(N(H(H(N(H)))(H(N(H(A)))))))	A(1)H(5)N(4)	6	4	1153.02	12105900	1.18005e+08	sp|P00738|HPT_HUMAN/sp|P00739|HPTR_HUMAN	184/126	0.0013358	0.00132778
20200615_serum_NGlycP_1hDIA_rep2.mzML	2692.1	2661.71	30.3886	MVSHHJLTTGATLINEQWLLTTAK	M[147]VSHHJLTTGATLINEQWLLTTAK	(N(N(H(H(N(H)))(H(N(H(A)))))))	A(1)H(5)N(4)	6	4	1153.02	15093200	1.24471e+08	sp|P00738|HPT_HUMAN/sp|P00739|HPTR_HUMAN	184/126	0.00118328	0.00132778
20200615_serum_NGlycP_1hDIA_rep3.mzML	2684.81	2655.93	28.8772	MVSHHJLTTGATLINEQWLLTTAK	M[147]VSHHJLTTGATLINEQWLLTTAK	(N(N(H(H(N(H)))(H(N(H(A)))))))	A(1)H(5)N(4)	6	4	1153.02	12601900	9.52247e+07	sp|P00738|HPT_HUMAN/sp|P00739|HPTR_HUMAN	184/126	0.00130404	0.00132778
20200615_serum_NGlycP_1hDIA_rep1.mzML	2696.32	2650.15	46.1698	MVSHHJLTTGATLINEQWLLTTAK	M[147]VSHHJLTTGATLINEQWLLTTAK	(N(N(H(H(N(H)))(H(N(H(A)))))))	A(1)H(5)N(4)	6	3	1537.03	2182020	5.29984e+07	sp|P00738|HPT_HUMAN/sp|P00739|HPTR_HUMAN	184/126	0.0020188	0.00132778
20200615_serum_NGlycP_1hDIA_rep2.mzML	2693.08	2652.13	40.95	MVSHHJLTTGATLINEQWLLTTAK	M[147]VSHHJLTTGATLINEQWLLTTAK	(N(N(H(H(N(H)))(H(N(H(A)))))))	A(1)H(5)N(4)	6	3	1537.03	2419760	4.66974e+07	sp|P00738|HPT_HUMAN/sp|P00739|HPTR_HUMAN	184/126	0.000847057	0.00132778
20200615_serum_NGlycP_1hDIA_rep3.mzML	2683.7	2646.38	37.3205	MVSHHJLTTGATLINEQWLLTTAK	M[147]VSHHJLTTGATLINEQWLLTTAK	(N(N(H(H(N(H)))(H(N(H(A)))))))	A(1)H(5)N(4)	6	3	1537.03	1607950	3.21516e+07	sp|P00738|HPT_HUMAN/sp|P00739|HPTR_HUMAN	184/126	0.000240296	0.00132778
20200615_serum_NGlycP_1hDIA_rep1.mzML	2696.68	2642.01	54.6699	MVSHHJLTTGATLINEQWLLTTAK	M[147]VSHHJLTTGATLINEQWLLTTAK	(N(N(H(H(H))(H(N(H))(N(H)(F))))))	F(1)H(6)N(4)	6	4	1157.28	10608600	3.96084e+06	sp|P00738|HPT_HUMAN/sp|P00739|HPTR_HUMAN	184/126	0.0134017	0.00354271
20200615_serum_NGlycP_1hDIA_rep2.mzML	2691.35	2644.62	46.7293	MVSHHJLTTGATLINEQWLLTTAK	M[147]VSHHJLTTGATLINEQWLLTTAK	(N(N(H(H(H))(H(N(H))(N(H)(F))))))	F(1)H(6)N(4)	6	4	1157.28	12042900	2.97792e+06	sp|P00738|HPT_HUMAN/sp|P00739|HPTR_HUMAN	184/126	0.0011849	0.00354271
20200615_serum_NGlycP_1hDIA_rep3.mzML	2683.59	2638.9	44.6913	MVSHHJLTTGATLINEQWLLTTAK	M[147]VSHHJLTTGATLINEQWLLTTAK	(N(N(H(H(H))(H(N(H))(N(H)(F))))))	F(1)H(6)N(4)	6	4	1157.28	9340540	2.6232e+06	sp|P00738|HPT_HUMAN/sp|P00739|HPTR_HUMAN	184/126	0.0265771	0.00354271
20200615_serum_NGlycP_1hDIA_rep1.mzML	2695.93	2642.01	53.9208	MVSHHJLTTGATLINEQWLLTTAK	M[147]VSHHJLTTGATLINEQWLLTTAK	(N(N(H(H(H))(H(N(H))(N(H)(F))))))	F(1)H(6)N(4)	6	3	1542.7	1894770	1.19808e+06	sp|P00738|HPT_HUMAN/sp|P00739|HPTR_HUMAN	184/126	0.00234948	0.00354271
20200615_serum_NGlycP_1hDIA_rep2.mzML	2691.97	2644.62	47.3501	MVSHHJLTTGATLINEQWLLTTAK	M[147]VSHHJLTTGATLINEQWLLTTAK	(N(N(H(H(H))(H(N(H))(N(H)(F))))))	F(1)H(6)N(4)	6	3	1542.7	2016810	440614	sp|P00738|HPT_HUMAN/sp|P00739|HPTR_HUMAN	184/126	0.0362764	0.00354271
20200615_serum_NGlycP_1hDIA_rep1.mzML	855.121	846.905	8.21577	NAHGEEKEJLTAR	NAHGEEKEJLTAR	(N(N(H(N)(H(H))(H(N(H(A(A))))))))	A(2)H(5)N(4)	9	4	919.128	1940670	6.47429e+06	sp|Q06033|ITIH3_HUMAN	580	0.0196458	0.000429658
20200615_serum_NGlycP_1hDIA_rep2.mzML	852.676	846.613	6.06338	NAHGEEKEJLTAR	NAHGEEKEJLTAR	(N(N(H(N)(H(H))(H(N(H(A(A))))))))	A(2)H(5)N(4)	9	4	919.128	1645090	8.07722e+06	sp|Q06033|ITIH3_HUMAN	580	0.000323893	0.000429658
20200615_serum_NGlycP_1hDIA_rep3.mzML	853.632	847.799	5.83327	NAHGEEKEJLTAR	NAHGEEKEJLTAR	(N(N(H(N)(H(H))(H(N(H(A(A))))))))	A(2)H(5)N(4)	9	4	919.128	1876800	6.82162e+06	sp|Q06033|ITIH3_HUMAN	580	0.000367495	0.000429658
20200615_serum_NGlycP_1hDIA_rep1.mzML	856.323	847.784	8.53909	NAHGEEKEJLTAR	NAHGEEKEJLTAR	(N(N(H(H(N(H(A))))(H(N(H(A)))))))	A(2)H(5)N(4)	9	3	1225.17	5528620	4.12775e+07	sp|Q06033|ITIH3_HUMAN	580	1.29902e-05	0.000429658
20200615_serum_NGlycP_1hDIA_rep2.mzML	852.493	847.468	5.02501	NAHGEEKEJLTAR	NAHGEEKEJLTAR	(N(N(H(H(N(H(A))))(H(N(H(A)))))))	A(2)H(5)N(4)	9	3	1225.17	4684740	4.30479e+07	sp|Q06033|ITIH3_HUMAN	580	0.000572945	0.000429658
20200615_serum_NGlycP_1hDIA_rep3.mzML	852.91	848.722	4.18829	NAHGEEKEJLTAR	NAHGEEKEJLTAR	(N(N(H(H(N(H(A))))(H(N(H(A)))))))	A(2)H(5)N(4)	9	3	1225.17	5668910	4.45268e+07	sp|Q06033|ITIH3_HUMAN	580	0.000386349	0.000429658
20200615_serum_NGlycP_1hDIA_rep1.mzML	1015.82	1034.44	-18.6165	NAHGEEKEJLTAR	NAHGEEKEJLTAR	(N(N(H(H(N(H(A))))(H(N(H(A)))(N(H(A)))))))	A(3)H(6)N(5)	9	3	1443.91	1940340	1.69916e+07	sp|Q06033|ITIH3_HUMAN	580	0.000248772	0.00107217
20200615_serum_NGlycP_1hDIA_rep2.mzML	1026.45	1042.83	-16.3775	NAHGEEKEJLTAR	NAHGEEKEJLTAR	(N(N(H(H(N(H(A))))(H(N(H(A)))(N(H(A)))))))	A(3)H(6)N(5)	9	3	1443.91	2116680	1.9429e+07	sp|Q06033|ITIH3_HUMAN	580	0.00837456	0.00107217
20200615_serum_NGlycP_1hDIA_rep3.mzML	1021.68	1042.69	-21.0133	NAHGEEKEJLTAR	NAHGEEKEJLTAR	(N(N(H(N(H(A)))(H(N(H(A))))(H(N(H(A)))))))	A(3)H(6)N(5)	9	3	1443.91	1457410	1.30553e+07	sp|Q06033|ITIH3_HUMAN	580	0.0195779	0.00107217
20200615_serum_NGlycP_1hDIA_rep1.mzML	2112.24	2123.06	-10.8151	NJATVHEQVGGPSLTSDLQAQSK	NJATVHEQVGGPSLTSDLQAQSK	(N(N(H(H(N(H(H))))(H(N(F)(H(A)))))))	A(1)F(1)H(6)N(4)	2	4	1151.5	12192500	7.57352e+06	sp|P04004|VTNC_HUMAN	86	0.00101231	0.000274282
20200615_serum_NGlycP_1hDIA_rep2.mzML	2121.29	2129.25	-7.96282	NJATVHEQVGGPSLTSDLQAQSK	NJATVHEQVGGPSLTSDLQAQSK	(N(N(H(H(N(H(H))))(H(N(F)(H(A)))))))	A(1)F(1)H(6)N(4)	2	4	1151.5	9310360	7.91463e+06	sp|P04004|VTNC_HUMAN	86	0.00335254	0.000274282
20200615_serum_NGlycP_1hDIA_rep3.mzML	2118.66	2125.82	-7.15669	NJATVHEQVGGPSLTSDLQAQSK	NJATVHEQVGGPSLTSDLQAQSK	(N(N(H(H(N(H(H))))(H(N(F)(H(A)))))))	A(1)F(1)H(6)N(4)	2	4	1151.5	12819200	7.11313e+06	sp|P04004|VTNC_HUMAN	86	0.00272289	0.000274282
20200615_serum_NGlycP_1hDIA_rep1.mzML	2112.24	2123.06	-10.8151	NJATVHEQVGGPSLTSDLQAQSK	NJATVHEQVGGPSLTSDLQAQSK	(N(N(H(H(N(H(A))))(H(N(H))(N(H))))))	A(1)H(6)N(5)	2	4	1165.75	12114000	340040	sp|P04004|VTNC_HUMAN	86	0.00271921	0.00103388
20200615_serum_NGlycP_1hDIA_rep2.mzML	2121.29	2129.25	-7.96282	NJATVHEQVGGPSLTSDLQAQSK	NJATVHEQVGGPSLTSDLQAQSK	(N(N(H(H(N(H(A))))(H(N(H))(N(H))))))	A(1)H(6)N(5)	2	4	1165.75	9199000	418136	sp|P04004|VTNC_HUMAN	86	0.00798144	0.00103388
20200615_serum_NGlycP_1hDIA_rep3.mzML	2118.66	2125.82	-7.15669	NJATVHEQVGGPSLTSDLQAQSK	NJATVHEQVGGPSLTSDLQAQSK	(N(N(H(H(N(H(A))))(H(N(H))(N(H))))))	A(1)H(6)N(5)	2	4	1165.75	12410600	160005	sp|P04004|VTNC_HUMAN	86	0.00932617	0.00103388
20200615_serum_NGlycP_1hDIA_rep1.mzML	2112.22	2142.28	-30.0628	NJATVHEQVGGPSLTSDLQAQSK	NJATVHEQVGGPSLTSDLQAQSK	(N(N(H(H(N(H(A))))(H(N(H(A)))))))	A(2)H(5)N(4)	2	4	1147.24	10336000	9.14772e+07	sp|P04004|VTNC_HUMAN	86	0.00101542	0.000198223
20200615_serum_NGlycP_1hDIA_rep2.mzML	2121.29	2148.34	-27.0473	NJATVHEQVGGPSLTSDLQAQSK	NJATVHEQVGGPSLTSDLQAQSK	(N(N(H(H(N(H(A))))(H(N(H(A)))))))	A(2)H(5)N(4)	2	4	1147.24	7871170	9.53897e+07	sp|P04004|VTNC_HUMAN	86	0.00101697	0.000198223
20200615_serum_NGlycP_1hDIA_rep3.mzML	2143.5	2144.95	-1.44938	NJATVHEQVGGPSLTSDLQAQSK	NJATVHEQVGGPSLTSDLQAQSK	(N(N(H(H(N(H(A))))(H(N(H(A)))))))	A(2)H(5)N(4)	2	4	1147.24	1155850	9.1769e+06	sp|P04004|VTNC_HUMAN	86	0.00102007	0.000198223
20200615_serum_NGlycP_1hDIA_rep1.mzML	2137.79	2134.22	3.56627	NJATVHEQVGGPSLTSDLQAQSK	NJATVHEQVGGPSLTSDLQAQSK	(N(N(H(H(N(H(A))))(H(N(H(A)))))))	A(2)H(5)N(4)	2	3	1529.32	350696	9.56892e+06	sp|P04004|VTNC_HUMAN	86	0.0033045	0.000198223
20200615_serum_NGlycP_1hDIA_rep2.mzML	2121.42	2140.4	-18.9824	NJATVHEQVGGPSLTSDLQAQSK	NJATVHEQVGGPSLTSDLQAQSK	(N(N(H(H(N(H(A))))(H(N(H(A)))))))	A(2)H(5)N(4)	2	3	1529.32	3222900	7.78982e+07	sp|P04004|VTNC_HUMAN	86	0.00414764	0.000198223
20200615_serum_NGlycP_1hDIA_rep3.mzML	2117.89	2136.89	-18.9951	NJATVHEQVGGPSLTSDLQAQSK	NJATVHEQVGGPSLTSDLQAQSK	(N(N(H(H(N(H(A))))(H(N(H(A)))))))	A(2)H(5)N(4)	2	3	1529.32	4117540	9.41631e+07	sp|P04004|VTNC_HUMAN	86	0.00167912	0.000198223
20200615_serum_NGlycP_1hDIA_rep1.mzML	2379.49	2378.24	1.25413	NJATVHEQVGGPSLTSDLQAQSK	NJATVHEQVGGPSLTSDLQAQSK	(N(F)(N(H(N)(H(H)(H))(H(N(H)(F))(N(F)(H(A)))))))	A(1)F(3)H(7)N(5)	2	4	1315.81	792925	3745622	sp|P04004|VTNC_HUMAN	86	0.00720997	0.00100914
20200615_serum_NGlycP_1hDIA_rep2.mzML	2381.71	2379.4	2.3142	NJATVHEQVGGPSLTSDLQAQSK	NJATVHEQVGGPSLTSDLQAQSK	(N(F)(N(H(N)(H(H)(H))(H(N(H)(F))(N(F)(H(A)))))))	A(1)F(3)H(7)N(5)	2	4	1315.81	1088060	4.08492e+06	sp|P04004|VTNC_HUMAN	86	0.00722238	0.00100914
20200615_serum_NGlycP_1hDIA_rep3.mzML	2403.33	2380.57	22.7629	NJATVHEQVGGPSLTSDLQAQSK	NJATVHEQVGGPSLTSDLQAQSK	(N(F)(N(H(N)(H(H)(H))(H(N(H)(F))(N(F)(H(A)))))))	A(1)F(3)H(7)N(5)	2	4	1315.81	2918140	1.49484e+07	sp|P04004|VTNC_HUMAN	86	0.00211523	0.00100914
20200615_serum_NGlycP_1hDIA_rep2.mzML	2396.61	2476.96	-80.3542	NJATVHEQVGGPSLTSDLQAQSK	NJATVHEQVGGPSLTSDLQAQSK	(N(N(H(N)(H(H)(H))(H(N(F)(H(A)))(N(F)(H(A)))))))	A(2)F(2)H(7)N(5)	2	4	1352.07	2342700	9.97663e+06	sp|P04004|VTNC_HUMAN	86	0.0232226	0.000244543
20200615_serum_NGlycP_1hDIA_rep3.mzML	2399.64	2473.67	-74.0298	NJATVHEQVGGPSLTSDLQAQSK	NJATVHEQVGGPSLTSDLQAQSK	(N(N(H(N)(H(H)(H))(H(N(F)(H(A)))(N(F)(H(A)))))))	A(2)F(2)H(7)N(5)	2	4	1352.07	1672070	1.05696e+07	sp|P04004|VTNC_HUMAN	86	0.00365606	0.000244543
20200615_serum_NGlycP_1hDIA_rep1.mzML	1482.05	1472.21	9.84352	NLFLJHSEJATAK	NLFLJHSEJATAK	(N(N(H(H(N(H)))(H(N(H(A)))))))	A(1)H(5)N(4)	5	3	1124.81	4996650	39816585	sp|P00738|HPT_HUMAN/sp|P00739|HPTR_HUMAN	207/149	4.34094e-06	0.00811535
20200615_serum_NGlycP_1hDIA_rep2.mzML	1491.72	1480.79	10.933	NLFLJHSEJATAK	NLFLJHSEJATAK	(N(N(H(H(N(H)))(H(N(H(A)))))))	A(1)H(5)N(4)	5	3	1124.81	5864780	3.4021e+07	sp|P00738|HPT_HUMAN/sp|P00739|HPTR_HUMAN	207/149	1.21691e-06	0.00811535
20200615_serum_NGlycP_1hDIA_rep3.mzML	1493.03	1481.67	11.3634	NLFLJHSEJATAK	NLFLJHSEJATAK	(N(N(H(H(N(H)))(H(N(H(A)))))))	A(1)H(5)N(4)	5	3	1124.81	5773720	3.9726e+07	sp|P00738|HPT_HUMAN/sp|P00739|HPTR_HUMAN	207/149	3.79005e-05	0.00811535
20200615_serum_NGlycP_1hDIA_rep1.mzML	1604.71	1598.2	6.51117	NLFLJHSEJATAK	NLFLJHSEJATAK	(N(N(H(N)(H(N(H(H)))(N(H(H))))(H(N(H(H)))(N(H(N(F)(H(A)))))))))	A(1)F(1)H(11)N(8)	5	4	1326.54	1259260	1.49762e+07	sp|P00738|HPT_HUMAN/sp|P00739|HPTR_HUMAN	207/149	0.0304848	0.00453333
20200615_serum_NGlycP_1hDIA_rep2.mzML	1613.16	1604.51	8.65002	NLFLJHSEJATAK	NLFLJHSEJATAK	(N(N(H(N)(H(N(H(H)))(N(H(H))))(H(N(H(H)))(N(H(N(F)(H(A)))))))))	A(1)F(1)H(11)N(8)	5	4	1326.54	1381680	14411046	sp|P00738|HPT_HUMAN/sp|P00739|HPTR_HUMAN	207/149	0.00742454	0.00453333
20200615_serum_NGlycP_1hDIA_rep1.mzML	3046.93	3067.31	-20.3822	NPPMGGNVVIFDTVITNQEEPYQJHSGR	NPPMGGNVVIFDTVITNQEEPYQJHSGR	(N(F)(N(H(H(H))(H(N)(N(H(A)))))))	A(1)F(1)H(5)N(4)	24	4	1294.06	1060130	1.4903e+07	sp|P02745|C1QA_HUMAN	146	0.019141	0.000825148
20200615_serum_NGlycP_1hDIA_rep2.mzML	3047.3	3068.22	-20.9212	NPPMGGNVVIFDTVITNQEEPYQJHSGR	NPPMGGNVVIFDTVITNQEEPYQJHSGR	(N(F)(N(H(H(H))(H(N)(N(H(A)))))))	A(1)F(1)H(5)N(4)	24	4	1294.06	1129760	1.60304e+07	sp|P02745|C1QA_HUMAN	146	0.00132378	0.000825148
20200615_serum_NGlycP_1hDIA_rep3.mzML	3039.73	3061.36	-21.6264	NPPMGGNVVIFDTVITNQEEPYQJHSGR	NPPMGGNVVIFDTVITNQEEPYQJHSGR	(N(F)(N(H(H(H))(H(N)(N(H(A)))))))	A(1)F(1)H(5)N(4)	24	4	1294.06	1172440	1.24444e+07	sp|P02745|C1QA_HUMAN	146	0.00240538	0.000825148
20200615_serum_NGlycP_1hDIA_rep1.mzML	3046.93	3095.38	-48.4526	NPPMGGNVVIFDTVITNQEEPYQJHSGR	NPPMGGNVVIFDTVITNQEEPYQJHSGR	(N(F)(N(H(H(N(H)))(H(N(H(H)(F)))))))	F(2)H(6)N(4)	24	4	1298.31	1145250	4.65612e+06	sp|P02745|C1QA_HUMAN	146	0.0103779	0.00148058
20200615_serum_NGlycP_1hDIA_rep2.mzML	3042.32	3097.29	-54.9665	NPPMGGNVVIFDTVITNQEEPYQJHSGR	NPPMGGNVVIFDTVITNQEEPYQJHSGR	(N(F)(N(H(H(N(H)))(H(N(H(H)(F)))))))	F(2)H(6)N(4)	24	4	1298.31	1185940	6.3304e+06	sp|P02745|C1QA_HUMAN	146	0.029754	0.00148058
20200615_serum_NGlycP_1hDIA_rep3.mzML	3039.47	3089.85	-50.3849	NPPMGGNVVIFDTVITNQEEPYQJHSGR	NPPMGGNVVIFDTVITNQEEPYQJHSGR	(N(F)(N(H(H(N(H)))(H(N(H(H)(F)))))))	F(2)H(6)N(4)	24	4	1298.31	1288420	5.5139e+06	sp|P02745|C1QA_HUMAN	146	0.0015584	0.00148058
20200615_serum_NGlycP_1hDIA_rep1.mzML	3448.05	3383.93	64.115	PALEDLLLGSEAJLTCTLTGLR	PALEDLLLGSEAJLTC[160]TLTGLR	(N(F)(N(H(N)(H(H))(H(N(F)(H(A)))))))	A(1)F(2)H(5)N(4)	13	4	1141.51	13849500	17121.6	sp|P01877|IGHA2_HUMAN/sp|P0DOX2|IGA2_HUMAN/sp|P01876|IGHA1_HUMAN	131/246/144	0.00247331	0.00207102
20200615_serum_NGlycP_1hDIA_rep2.mzML	3448.12	3385.28	62.8387	PALEDLLLGSEAJLTCTLTGLR	PALEDLLLGSEAJLTC[160]TLTGLR	(N(F)(N(H(N)(H(H))(H(N(F)(H(A)))))))	A(1)F(2)H(5)N(4)	13	4	1141.51	20459300	75221.8	sp|P01877|IGHA2_HUMAN/sp|P0DOX2|IGA2_HUMAN/sp|P01876|IGHA1_HUMAN	131/246/144	0.00248225	0.00207102
20200615_serum_NGlycP_1hDIA_rep3.mzML	3447.22	3382.49	64.7339	PALEDLLLGSEAJLTCTLTGLR	PALEDLLLGSEAJLTC[160]TLTGLR	(N(F)(N(H(N)(H(H))(H(N(F)(H(A)))))))	A(1)F(2)H(5)N(4)	13	4	1141.51	20513900	84401.4	sp|P01877|IGHA2_HUMAN/sp|P0DOX2|IGA2_HUMAN/sp|P01876|IGHA1_HUMAN	131/246/144	0.00249428	0.00207102
20200615_serum_NGlycP_1hDIA_rep1.mzML	3493.13	3406.45	86.6787	PALEDLLLGSEAJLTCTLTGLR	PALEDLLLGSEAJLTC[160]TLTGLR	(N(N(H(H(N(H)(F)))(H(N(F)(H(A)))))))	A(1)F(2)H(5)N(4)	13	3	1521.68	1989300	1.2842e+07	sp|P01877|IGHA2_HUMAN/sp|P0DOX2|IGA2_HUMAN/sp|P01876|IGHA1_HUMAN	131/246/144	0.0018511	0.00207102
20200615_serum_NGlycP_1hDIA_rep2.mzML	3492.79	3407.92	84.8703	PALEDLLLGSEAJLTCTLTGLR	PALEDLLLGSEAJLTC[160]TLTGLR	(N(N(H(H(N(H)(F)))(H(N(F)(H(A)))))))	A(1)F(2)H(5)N(4)	13	3	1521.68	1625840	1.46496e+07	sp|P01877|IGHA2_HUMAN/sp|P0DOX2|IGA2_HUMAN/sp|P01876|IGHA1_HUMAN	131/246/144	0.00602615	0.00207102
20200615_serum_NGlycP_1hDIA_rep3.mzML	3492.37	3405.76	86.6095	PALEDLLLGSEAJLTCTLTGLR	PALEDLLLGSEAJLTC[160]TLTGLR	(N(N(H(H(N(H)(F)))(H(N(F)(H(A)))))))	A(1)F(2)H(5)N(4)	13	3	1521.68	1533360	1.07947e+07	sp|P01877|IGHA2_HUMAN/sp|P0DOX2|IGA2_HUMAN/sp|P01876|IGHA1_HUMAN	131/246/144	0.00171994	0.00207102
20200615_serum_NGlycP_1hDIA_rep1.mzML	3387.05	3298.35	88.6987	PALEDLLLGSEAJLTCTLTGLR	PALEDLLLGSEAJLTC[160]TLTGLR	(N(N(H(N)(H(N))(H(N)))))	H(3)N(5)	13	4	965.454	2023120	4.01143e+06	sp|P01877|IGHA2_HUMAN/sp|P0DOX2|IGA2_HUMAN/sp|P01876|IGHA1_HUMAN	131/246/144	0.00103084	0.00109858
20200615_serum_NGlycP_1hDIA_rep2.mzML	3389.53	3299.92	89.611	PALEDLLLGSEAJLTCTLTGLR	PALEDLLLGSEAJLTC[160]TLTGLR	(N(N(H(N)(H(N))(H(N)))))	H(3)N(5)	13	4	965.454	1379680	6.46467e+06	sp|P01877|IGHA2_HUMAN/sp|P0DOX2|IGA2_HUMAN/sp|P01876|IGHA1_HUMAN	131/246/144	0.000829738	0.00109858
20200615_serum_NGlycP_1hDIA_rep3.mzML	3384.65	3296.34	88.3061	PALEDLLLGSEAJLTCTLTGLR	PALEDLLLGSEAJLTC[160]TLTGLR	(N(N(H(N)(H(N))(H(N)))))	H(3)N(5)	13	4	965.454	1658290	4.13114e+06	sp|P01877|IGHA2_HUMAN/sp|P0DOX2|IGA2_HUMAN/sp|P01876|IGHA1_HUMAN	131/246/144	4.79344e-05	0.00109858
20200615_serum_NGlycP_1hDIA_rep2.mzML	3382.22	3302.31	79.9056	PALEDLLLGSEAJLTCTLTGLR	PALEDLLLGSEAJLTC[160]TLTGLR	(N(N(H(H(N(H)))(H(N(H))))))	H(5)N(4)	13	4	995.71	1731510	5.08745e+06	sp|P01877|IGHA2_HUMAN/sp|P0DOX2|IGA2_HUMAN/sp|P01876|IGHA1_HUMAN	131/246/144	0.00131015	0.00254341
20200615_serum_NGlycP_1hDIA_rep2.mzML	3383.45	3332.31	51.1394	PALEDLLLGSEAJLTCTLTGLR	PALEDLLLGSEAJLTC[160]TLTGLR	(N(N(H(H(N(H)))(H(N(H))))))	H(5)N(4)	13	3	1327.28	2050290	7.61149e+06	sp|P01877|IGHA2_HUMAN/sp|P0DOX2|IGA2_HUMAN/sp|P01876|IGHA1_HUMAN	131/246/144	0.00111888	0.00254341
20200615_serum_NGlycP_1hDIA_rep3.mzML	3376.19	3328.5	47.6897	PALEDLLLGSEAJLTCTLTGLR	PALEDLLLGSEAJLTC[160]TLTGLR	(N(N(H(H(N))(H(H)(H)(N)))))	H(5)N(4)	13	3	1327.28	2977010	6.75332e+06	sp|P01877|IGHA2_HUMAN/sp|P0DOX2|IGA2_HUMAN/sp|P01876|IGHA1_HUMAN	131/246/144	0.000197934	0.00254341
20200615_serum_NGlycP_1hDIA_rep1.mzML	3453.92	3373.07	80.8529	PALEDLLLGSEAJLTCTLTGLR	PALEDLLLGSEAJLTC[160]TLTGLR	(N(N(H(H(H))(H(N(H(A)))))))	A(1)H(5)N(3)	13	4	1017.71	3124910	4.0931e+06	sp|P01877|IGHA2_HUMAN/sp|P0DOX2|IGA2_HUMAN/sp|P01876|IGHA1_HUMAN	131/246/144	0.00159893	0.00082213
20200615_serum_NGlycP_1hDIA_rep2.mzML	3384.42	3374.6	9.81598	PALEDLLLGSEAJLTCTLTGLR	PALEDLLLGSEAJLTC[160]TLTGLR	(N(N(H(H(H))(H(N(H(A)))))))	A(1)H(5)N(3)	13	4	1017.71	5260300	413910	sp|P01877|IGHA2_HUMAN/sp|P0DOX2|IGA2_HUMAN/sp|P01876|IGHA1_HUMAN	131/246/144	0.00115413	0.00082213
20200615_serum_NGlycP_1hDIA_rep3.mzML	3377.79	3371.51	6.27666	PALEDLLLGSEAJLTCTLTGLR	PALEDLLLGSEAJLTC[160]TLTGLR	(N(N(H(H(H))(H(N(H(A)))))))	A(1)H(5)N(3)	13	4	1017.71	5011650	189847	sp|P01877|IGHA2_HUMAN/sp|P0DOX2|IGA2_HUMAN/sp|P01876|IGHA1_HUMAN	131/246/144	0.00475255	0.00082213
20200615_serum_NGlycP_1hDIA_rep2.mzML	3453.82	3454.19	-0.365199	PALEDLLLGSEAJLTCTLTGLR	PALEDLLLGSEAJLTC[160]TLTGLR	(N(N(H(H(H))(H(N(H(A)))))))	A(1)H(5)N(3)	13	3	1356.62	1625230	1.63833e+07	sp|P01877|IGHA2_HUMAN/sp|P0DOX2|IGA2_HUMAN/sp|P01876|IGHA1_HUMAN	131/246/144	0.0211071	0.00082213
20200615_serum_NGlycP_1hDIA_rep3.mzML	3451.54	3453.3	-1.76244	PALEDLLLGSEAJLTCTLTGLR	PALEDLLLGSEAJLTC[160]TLTGLR	(N(N(H(H(H))(H(N(H(A)))))))	A(1)H(5)N(3)	13	3	1356.62	1543810	1.1364e+07	sp|P01877|IGHA2_HUMAN/sp|P0DOX2|IGA2_HUMAN/sp|P01876|IGHA1_HUMAN	131/246/144	0.00380542	0.00082213
20200615_serum_NGlycP_1hDIA_rep1.mzML	3380.27	3261.81	118.461	PALEDLLLGSEAJLTCTLTGLR	PALEDLLLGSEAJLTC[160]TLTGLR	(N(N(H(N)(H(N))(H(N(H))))))	H(4)N(5)	13	4	1005.97	4514580	9.53562e+06	sp|P01877|IGHA2_HUMAN/sp|P0DOX2|IGA2_HUMAN/sp|P01876|IGHA1_HUMAN	131/246/144	0.000340705	0.00966363
20200615_serum_NGlycP_1hDIA_rep2.mzML	3385.38	3262.4	122.976	PALEDLLLGSEAJLTCTLTGLR	PALEDLLLGSEAJLTC[160]TLTGLR	(N(N(H(N)(H(N))(H(N(H))))))	H(4)N(5)	13	4	1005.97	4792510	11538715	sp|P01877|IGHA2_HUMAN/sp|P0DOX2|IGA2_HUMAN/sp|P01876|IGHA1_HUMAN	131/246/144	0.000273306	0.00966363
20200615_serum_NGlycP_1hDIA_rep3.mzML	3378.6	3258.61	119.989	PALEDLLLGSEAJLTCTLTGLR	PALEDLLLGSEAJLTC[160]TLTGLR	(N(N(H(N)(H(N))(H(N(H))))))	H(4)N(5)	13	4	1005.97	4695120	1.23735e+07	sp|P01877|IGHA2_HUMAN/sp|P0DOX2|IGA2_HUMAN/sp|P01876|IGHA1_HUMAN	131/246/144	0.000371247	0.00966363
20200615_serum_NGlycP_1hDIA_rep1.mzML	3453.56	3316.35	137.206	PALEDLLLGSEAJLTCTLTGLR	PALEDLLLGSEAJLTC[160]TLTGLR	(N(N(H(H(N))(H(N(H(A)))))))	A(1)H(4)N(4)	13	4	1027.97	6913860	8.45727e+06	sp|P01877|IGHA2_HUMAN/sp|P0DOX2|IGA2_HUMAN/sp|P01876|IGHA1_HUMAN	131/246/144	0.000916677	0.00338405
20200615_serum_NGlycP_1hDIA_rep1.mzML	3453.32	3317.8	135.524	PALEDLLLGSEAJLTCTLTGLR	PALEDLLLGSEAJLTC[160]TLTGLR	(N(N(H(H(N))(H(N(H(A)))))))	A(1)H(4)N(4)	13	3	1370.29	4121850	2.41747e+07	sp|P01877|IGHA2_HUMAN/sp|P0DOX2|IGA2_HUMAN/sp|P01876|IGHA1_HUMAN	131/246/144	0.00591656	0.00338405
20200615_serum_NGlycP_1hDIA_rep2.mzML	3454.83	3319.44	135.386	PALEDLLLGSEAJLTCTLTGLR	PALEDLLLGSEAJLTC[160]TLTGLR	(N(N(H(H(N))(H(N(H(A)))))))	A(1)H(4)N(4)	13	3	1370.29	5392700	30418446	sp|P01877|IGHA2_HUMAN/sp|P0DOX2|IGA2_HUMAN/sp|P01876|IGHA1_HUMAN	131/246/144	0.0110568	0.00338405
20200615_serum_NGlycP_1hDIA_rep3.mzML	3453.24	3315.68	137.561	PALEDLLLGSEAJLTCTLTGLR	PALEDLLLGSEAJLTC[160]TLTGLR	(N(N(H(H(N))(H(N(H(A)))))))	A(1)H(4)N(4)	13	3	1370.29	5695470	2.14545e+07	sp|P01877|IGHA2_HUMAN/sp|P0DOX2|IGA2_HUMAN/sp|P01876|IGHA1_HUMAN	131/246/144	0.0110162	0.00338405
20200615_serum_NGlycP_1hDIA_rep1.mzML	3378.22	3300.95	77.2703	PALEDLLLGSEAJLTCTLTGLR	PALEDLLLGSEAJLTC[160]TLTGLR	(N(N(H(N)(H(N(H)))(H(N(H))))))	H(5)N(5)	13	4	1046.48	2326610	4581626	sp|P01877|IGHA2_HUMAN/sp|P0DOX2|IGA2_HUMAN/sp|P01876|IGHA1_HUMAN	131/246/144	0.000140383	0.000921645
20200615_serum_NGlycP_1hDIA_rep3.mzML	3453.76	3298.92	154.839	PALEDLLLGSEAJLTCTLTGLR	PALEDLLLGSEAJLTC[160]TLTGLR	(N(N(H(N)(H(N(H)))(H(N(H))))))	H(5)N(5)	13	4	1046.48	8107920	1.38204e+06	sp|P01877|IGHA2_HUMAN/sp|P0DOX2|IGA2_HUMAN/sp|P01876|IGHA1_HUMAN	131/246/144	0.00375725	0.000921645
20200615_serum_NGlycP_1hDIA_rep1.mzML	3378.04	3301.28	76.7552	PALEDLLLGSEAJLTCTLTGLR	PALEDLLLGSEAJLTC[160]TLTGLR	(N(N(H(N)(H(N(H)))(H(N(H))))))	H(5)N(5)	13	3	1394.97	1433130	5.21815e+06	sp|P01877|IGHA2_HUMAN/sp|P0DOX2|IGA2_HUMAN/sp|P01876|IGHA1_HUMAN	131/246/144	0.00819642	0.000921645
20200615_serum_NGlycP_1hDIA_rep2.mzML	3380.25	3302.86	77.3879	PALEDLLLGSEAJLTCTLTGLR	PALEDLLLGSEAJLTC[160]TLTGLR	(N(N(H(N)(H(N(H)))(H(N(H))))))	H(5)N(5)	13	3	1394.97	1728830	6.46874e+06	sp|P01877|IGHA2_HUMAN/sp|P0DOX2|IGA2_HUMAN/sp|P01876|IGHA1_HUMAN	131/246/144	6.81463e-05	0.000921645
20200615_serum_NGlycP_1hDIA_rep3.mzML	3375.5	3299.25	76.2458	PALEDLLLGSEAJLTCTLTGLR	PALEDLLLGSEAJLTC[160]TLTGLR	(N(N(H(N)(H(N(H)))(H(N(H))))))	H(5)N(5)	13	3	1394.97	2157510	6.04418e+06	sp|P01877|IGHA2_HUMAN/sp|P0DOX2|IGA2_HUMAN/sp|P01876|IGHA1_HUMAN	131/246/144	5.12556e-05	0.000921645
20200615_serum_NGlycP_1hDIA_rep1.mzML	3450.03	3362.87	87.1648	PALEDLLLGSEAJLTCTLTGLR	PALEDLLLGSEAJLTC[160]TLTGLR	(N(N(H(H(N(H)))(H(N(H(A)))))))	A(1)H(5)N(4)	13	4	1068.48	10901800	54855000	sp|P01877|IGHA2_HUMAN/sp|P0DOX2|IGA2_HUMAN/sp|P01876|IGHA1_HUMAN	131/246/144	0.00229909	0.00297323
20200615_serum_NGlycP_1hDIA_rep2.mzML	3451.53	3364.62	86.9141	PALEDLLLGSEAJLTCTLTGLR	PALEDLLLGSEAJLTC[160]TLTGLR	(N(N(H(H(N(H)))(H(N(H(A)))))))	A(1)H(5)N(4)	13	4	1068.48	14172400	8.15309e+07	sp|P01877|IGHA2_HUMAN/sp|P0DOX2|IGA2_HUMAN/sp|P01876|IGHA1_HUMAN	131/246/144	0.00211105	0.00297323
20200615_serum_NGlycP_1hDIA_rep3.mzML	3449.93	3361.22	88.7073	PALEDLLLGSEAJLTCTLTGLR	PALEDLLLGSEAJLTC[160]TLTGLR	(N(N(H(H(N(H)))(H(N(H(A)))))))	A(1)H(5)N(4)	13	4	1068.48	14462400	8.42672e+07	sp|P01877|IGHA2_HUMAN/sp|P0DOX2|IGA2_HUMAN/sp|P01876|IGHA1_HUMAN	131/246/144	0.00235472	0.00297323
20200615_serum_NGlycP_1hDIA_rep1.mzML	3374.51	3363.23	11.2814	PALEDLLLGSEAJLTCTLTGLR	PALEDLLLGSEAJLTC[160]TLTGLR	(N(N(H(H(N(H)))(H(N(H(A)))))))	A(1)H(5)N(4)	13	3	1424.31	539995	319492	sp|P01877|IGHA2_HUMAN/sp|P0DOX2|IGA2_HUMAN/sp|P01876|IGHA1_HUMAN	131/246/144	0.00633468	0.00297323
20200615_serum_NGlycP_1hDIA_rep2.mzML	3451.66	3364.98	86.6833	PALEDLLLGSEAJLTCTLTGLR	PALEDLLLGSEAJLTC[160]TLTGLR	(N(N(H(H(N(H)))(H(N(H(A)))))))	A(1)H(5)N(4)	13	3	1424.31	16154600	6.59865e+07	sp|P01877|IGHA2_HUMAN/sp|P0DOX2|IGA2_HUMAN/sp|P01876|IGHA1_HUMAN	131/246/144	0.00184562	0.00297323
20200615_serum_NGlycP_1hDIA_rep3.mzML	3450.29	3361.6	88.6915	PALEDLLLGSEAJLTCTLTGLR	PALEDLLLGSEAJLTC[160]TLTGLR	(N(N(H(H(H))(H(N)(N(H(A)))))))	A(1)H(5)N(4)	13	3	1424.31	14366400	5.9596e+07	sp|P01877|IGHA2_HUMAN/sp|P0DOX2|IGA2_HUMAN/sp|P01876|IGHA1_HUMAN	131/246/144	0.00193842	0.00297323
20200615_serum_NGlycP_1hDIA_rep1.mzML	3450.32	3451.9	-1.58262	PALEDLLLGSEAJLTCTLTGLR	PALEDLLLGSEAJLTC[160]TLTGLR	(N(N(H(H)(H(H)(H(N(H(A))))))))	A(1)H(6)N(3)	13	4	1058.23	8390240	845507	sp|P01877|IGHA2_HUMAN/sp|P0DOX2|IGA2_HUMAN/sp|P01876|IGHA1_HUMAN	131/246/144	0.00659507	0.00340497
20200615_serum_NGlycP_1hDIA_rep2.mzML	3450.58	3452.65	-2.06682	PALEDLLLGSEAJLTCTLTGLR	PALEDLLLGSEAJLTC[160]TLTGLR	(N(N(H(H(H(H)))(H(N(H(A)))))))	A(1)H(6)N(3)	13	4	1058.23	10974500	1.59036e+06	sp|P01877|IGHA2_HUMAN/sp|P0DOX2|IGA2_HUMAN/sp|P01876|IGHA1_HUMAN	131/246/144	0.00309192	0.00340497
20200615_serum_NGlycP_1hDIA_rep3.mzML	3450.36	3451.77	-1.40578	PALEDLLLGSEAJLTCTLTGLR	PALEDLLLGSEAJLTC[160]TLTGLR	(N(N(H(H)(H(H)(H(N(H(A))))))))	A(1)H(6)N(3)	13	4	1058.23	9713900	1.5997e+06	sp|P01877|IGHA2_HUMAN/sp|P0DOX2|IGA2_HUMAN/sp|P01876|IGHA1_HUMAN	131/246/144	0.00235733	0.00340497
20200615_serum_NGlycP_1hDIA_rep1.mzML	3375.64	3371.56	4.0785	PALEDLLLGSEAJLTCTLTGLR	PALEDLLLGSEAJLTC[160]TLTGLR	(N(N(H(H)(H(H)(H(N(H(A))))))))	A(1)H(6)N(3)	13	3	1410.63	504257	434025	sp|P01877|IGHA2_HUMAN/sp|P0DOX2|IGA2_HUMAN/sp|P01876|IGHA1_HUMAN	131/246/144	0.013068	0.00340497
20200615_serum_NGlycP_1hDIA_rep2.mzML	3451.72	3373.13	78.5926	PALEDLLLGSEAJLTCTLTGLR	PALEDLLLGSEAJLTC[160]TLTGLR	(N(N(H(H)(H(H)(H(N(H(A))))))))	A(1)H(6)N(3)	13	3	1410.63	13499000	1.60103e+06	sp|P01877|IGHA2_HUMAN/sp|P0DOX2|IGA2_HUMAN/sp|P01876|IGHA1_HUMAN	131/246/144	0.00184745	0.00340497
20200615_serum_NGlycP_1hDIA_rep3.mzML	3450.14	3370	80.1435	PALEDLLLGSEAJLTCTLTGLR	PALEDLLLGSEAJLTC[160]TLTGLR	(N(N(H(H(H(H)))(H(N(H(A)))))))	A(1)H(6)N(3)	13	3	1410.63	11730500	1.84094e+06	sp|P01877|IGHA2_HUMAN/sp|P0DOX2|IGA2_HUMAN/sp|P01876|IGHA1_HUMAN	131/246/144	0.00217628	0.00340497
20200615_serum_NGlycP_1hDIA_rep1.mzML	3450.05	3338.83	111.222	PALEDLLLGSEAJLTCTLTGLR	PALEDLLLGSEAJLTC[160]TLTGLR	(N(N(H(H(N(H(F))))(H(N(H(F)))))))	F(2)H(5)N(4)	13	4	1068.74	10654800	5.37053e+07	sp|P01877|IGHA2_HUMAN/sp|P0DOX2|IGA2_HUMAN/sp|P01876|IGHA1_HUMAN	131/246/144	0.00230402	0.00928175
20200615_serum_NGlycP_1hDIA_rep2.mzML	3451.68	3340.68	111.004	PALEDLLLGSEAJLTCTLTGLR	PALEDLLLGSEAJLTC[160]TLTGLR	(N(N(H(H(N(H(F))))(H(N(H(F)))))))	F(2)H(5)N(4)	13	4	1068.74	13654000	7.19954e+07	sp|P01877|IGHA2_HUMAN/sp|P0DOX2|IGA2_HUMAN/sp|P01876|IGHA1_HUMAN	131/246/144	0.00210896	0.00928175
20200615_serum_NGlycP_1hDIA_rep3.mzML	3449.38	3336.9	112.479	PALEDLLLGSEAJLTCTLTGLR	PALEDLLLGSEAJLTC[160]TLTGLR	(N(N(H(H(N(H(F))))(H(N(H(F)))))))	F(2)H(5)N(4)	13	4	1068.74	13288300	7.82891e+07	sp|P01877|IGHA2_HUMAN/sp|P0DOX2|IGA2_HUMAN/sp|P01876|IGHA1_HUMAN	131/246/144	0.0023521	0.00928175
20200615_serum_NGlycP_1hDIA_rep1.mzML	3450.91	3373.33	77.5845	PALEDLLLGSEAJLTCTLTGLR	PALEDLLLGSEAJLTC[160]TLTGLR	(N(N(H(H(N)(N))(H(N(H(A)))))))	A(1)H(4)N(5)	13	4	1078.74	19163800	1.09727e+07	sp|P01877|IGHA2_HUMAN/sp|P0DOX2|IGA2_HUMAN/sp|P01876|IGHA1_HUMAN	131/246/144	0.00298835	0.00682842
20200615_serum_NGlycP_1hDIA_rep2.mzML	3453.25	3374.86	78.3892	PALEDLLLGSEAJLTCTLTGLR	PALEDLLLGSEAJLTC[160]TLTGLR	(N(N(H(N)(H(N))(H(N(H(A)))))))	A(1)H(4)N(5)	13	4	1078.74	24953000	23964642	sp|P01877|IGHA2_HUMAN/sp|P0DOX2|IGA2_HUMAN/sp|P01876|IGHA1_HUMAN	131/246/144	0.000951816	0.00682842
20200615_serum_NGlycP_1hDIA_rep3.mzML	3451.09	3371.77	79.3186	PALEDLLLGSEAJLTCTLTGLR	PALEDLLLGSEAJLTC[160]TLTGLR	(N(N(H(N)(H(N))(H(N(H(A)))))))	A(1)H(4)N(5)	13	4	1078.74	28048500	2.8754e+07	sp|P01877|IGHA2_HUMAN/sp|P0DOX2|IGA2_HUMAN/sp|P01876|IGHA1_HUMAN	131/246/144	0.00840473	0.00682842
20200615_serum_NGlycP_1hDIA_rep1.mzML	3451.22	3374.41	76.8052	PALEDLLLGSEAJLTCTLTGLR	PALEDLLLGSEAJLTC[160]TLTGLR	(N(N(H(N)(H(N))(H(N(H(A)))))))	A(1)H(4)N(5)	13	3	1437.99	6963860	18359946	sp|P01877|IGHA2_HUMAN/sp|P0DOX2|IGA2_HUMAN/sp|P01876|IGHA1_HUMAN	131/246/144	0.000762385	0.00682842
20200615_serum_NGlycP_1hDIA_rep2.mzML	3453.32	3375.93	77.3897	PALEDLLLGSEAJLTCTLTGLR	PALEDLLLGSEAJLTC[160]TLTGLR	(N(N(H(N)(H(N))(H(N(H(A)))))))	A(1)H(4)N(5)	13	3	1437.99	7845760	2.17347e+07	sp|P01877|IGHA2_HUMAN/sp|P0DOX2|IGA2_HUMAN/sp|P01876|IGHA1_HUMAN	131/246/144	0.00986583	0.00682842
20200615_serum_NGlycP_1hDIA_rep3.mzML	3451.54	3372.88	78.6624	PALEDLLLGSEAJLTCTLTGLR	PALEDLLLGSEAJLTC[160]TLTGLR	(N(N(H(N)(H(N))(H(N(H(A)))))))	A(1)H(4)N(5)	13	3	1437.99	7566850	1.64096e+07	sp|P01877|IGHA2_HUMAN/sp|P0DOX2|IGA2_HUMAN/sp|P01876|IGHA1_HUMAN	131/246/144	0.00315699	0.00682842
20200615_serum_NGlycP_1hDIA_rep1.mzML	3451.04	3318.59	132.445	PALEDLLLGSEAJLTCTLTGLR	PALEDLLLGSEAJLTC[160]TLTGLR	(N(N(H(N)(H(N(H)))(H(N(H)(F))))))	F(1)H(5)N(5)	13	4	1083	17992500	8.94652e+06	sp|P01877|IGHA2_HUMAN/sp|P0DOX2|IGA2_HUMAN/sp|P01876|IGHA1_HUMAN	131/246/144	0.000766835	0.00735221
20200615_serum_NGlycP_1hDIA_rep2.mzML	3453.01	3320.24	132.765	PALEDLLLGSEAJLTCTLTGLR	PALEDLLLGSEAJLTC[160]TLTGLR	(N(N(H(N)(H(N(H)))(H(N(H)(F))))))	F(1)H(5)N(5)	13	4	1083	22493000	1.43917e+07	sp|P01877|IGHA2_HUMAN/sp|P0DOX2|IGA2_HUMAN/sp|P01876|IGHA1_HUMAN	131/246/144	0.000733113	0.00735221
20200615_serum_NGlycP_1hDIA_rep3.mzML	3451.09	3316.48	134.612	PALEDLLLGSEAJLTCTLTGLR	PALEDLLLGSEAJLTC[160]TLTGLR	(N(N(H(N)(H(N(H)))(H(N(H)(F))))))	F(1)H(5)N(5)	13	4	1083	25687900	1.4268e+07	sp|P01877|IGHA2_HUMAN/sp|P0DOX2|IGA2_HUMAN/sp|P01876|IGHA1_HUMAN	131/246/144	0.000737452	0.00735221
20200615_serum_NGlycP_1hDIA_rep1.mzML	3452.32	3272.63	179.691	PALEDLLLGSEAJLTCTLTGLR	PALEDLLLGSEAJLTC[160]TLTGLR	(N(N(H(N)(H(N(H)))(H(N(H)(F))))))	F(1)H(5)N(5)	13	3	1443.66	6653800	3.23043e+07	sp|P01877|IGHA2_HUMAN/sp|P0DOX2|IGA2_HUMAN/sp|P01876|IGHA1_HUMAN	131/246/144	0.000425683	0.00735221
20200615_serum_NGlycP_1hDIA_rep3.mzML	3451.54	3270.11	181.432	PALEDLLLGSEAJLTCTLTGLR	PALEDLLLGSEAJLTC[160]TLTGLR	(N(N(H(N)(H(N(H)))(H(N(H)(F))))))	F(1)H(5)N(5)	13	3	1443.66	7167550	2.04583e+07	sp|P01877|IGHA2_HUMAN/sp|P0DOX2|IGA2_HUMAN/sp|P01876|IGHA1_HUMAN	131/246/144	0.002154	0.00735221
20200615_serum_NGlycP_1hDIA_rep1.mzML	3448.42	3364.44	83.9792	PALEDLLLGSEAJLTCTLTGLR	PALEDLLLGSEAJLTC[160]TLTGLR	(N(F)(N(H(N)(H(H))(H(N(H(A)))))))	A(1)F(1)H(5)N(4)	13	4	1105	3959740	2.06272e+06	sp|P01877|IGHA2_HUMAN/sp|P0DOX2|IGA2_HUMAN/sp|P01876|IGHA1_HUMAN	131/246/144	0.00249125	0.00722448
20200615_serum_NGlycP_1hDIA_rep2.mzML	3448.98	3366.16	82.8183	PALEDLLLGSEAJLTCTLTGLR	PALEDLLLGSEAJLTC[160]TLTGLR	(N(F)(N(H(N)(H(H))(H(N(H(A)))))))	A(1)F(1)H(5)N(4)	13	4	1105	5602700	5.94523e+06	sp|P01877|IGHA2_HUMAN/sp|P0DOX2|IGA2_HUMAN/sp|P01876|IGHA1_HUMAN	131/246/144	0.0111592	0.00722448
20200615_serum_NGlycP_1hDIA_rep3.mzML	3447.5	3362.82	84.6801	PALEDLLLGSEAJLTCTLTGLR	PALEDLLLGSEAJLTC[160]TLTGLR	(N(F)(N(H(N)(H(H))(H(N(H(A)))))))	A(1)F(1)H(5)N(4)	13	4	1105	5297420	4.15092e+06	sp|P01877|IGHA2_HUMAN/sp|P0DOX2|IGA2_HUMAN/sp|P01876|IGHA1_HUMAN	131/246/144	0.00276739	0.00722448
20200615_serum_NGlycP_1hDIA_rep1.mzML	3447.78	3353.62	94.1576	PALEDLLLGSEAJLTCTLTGLR	PALEDLLLGSEAJLTC[160]TLTGLR	(N(F)(N(H(H(N(H)))(H(N(H(A)))))))	A(1)F(1)H(5)N(4)	13	3	1473	1466050	1.66871e+06	sp|P01877|IGHA2_HUMAN/sp|P0DOX2|IGA2_HUMAN/sp|P01876|IGHA1_HUMAN	131/246/144	0.00968909	0.00722448
20200615_serum_NGlycP_1hDIA_rep2.mzML	3451.24	3355.5	95.74	PALEDLLLGSEAJLTCTLTGLR	PALEDLLLGSEAJLTC[160]TLTGLR	(N(F)(N(H(H(N(H)))(H(N(H(A)))))))	A(1)F(1)H(5)N(4)	13	3	1473	1322290	2.88233e+06	sp|P01877|IGHA2_HUMAN/sp|P0DOX2|IGA2_HUMAN/sp|P01876|IGHA1_HUMAN	131/246/144	0.0031382	0.00722448
20200615_serum_NGlycP_1hDIA_rep3.mzML	3449.89	3351.89	98.0015	PALEDLLLGSEAJLTCTLTGLR	PALEDLLLGSEAJLTC[160]TLTGLR	(N(F)(N(H(H(N(H)))(H(N(H(A)))))))	A(1)F(1)H(5)N(4)	13	3	1473	1561550	2.51938e+06	sp|P01877|IGHA2_HUMAN/sp|P0DOX2|IGA2_HUMAN/sp|P01876|IGHA1_HUMAN	131/246/144	0.00116867	0.00722448
20200615_serum_NGlycP_1hDIA_rep1.mzML	3448.42	3359.92	88.497	PALEDLLLGSEAJLTCTLTGLR	PALEDLLLGSEAJLTC[160]TLTGLR	(N(N(H(N)(H(N(H)))(H(N(H(A)))))))	A(1)H(5)N(5)	13	4	1119.25	4667420	2.42289e+07	sp|P01877|IGHA2_HUMAN/sp|P0DOX2|IGA2_HUMAN/sp|P01876|IGHA1_HUMAN	131/246/144	0.000443716	0.00223041
20200615_serum_NGlycP_1hDIA_rep2.mzML	3449.11	3361.74	87.3688	PALEDLLLGSEAJLTCTLTGLR	PALEDLLLGSEAJLTC[160]TLTGLR	(N(N(H(N)(H(N(H)))(H(N(H(A)))))))	A(1)H(5)N(5)	13	4	1119.25	6773750	4.68887e+07	sp|P01877|IGHA2_HUMAN/sp|P0DOX2|IGA2_HUMAN/sp|P01876|IGHA1_HUMAN	131/246/144	0.000444917	0.00223041
20200615_serum_NGlycP_1hDIA_rep3.mzML	3447.6	3358.26	89.3425	PALEDLLLGSEAJLTCTLTGLR	PALEDLLLGSEAJLTC[160]TLTGLR	(N(N(H(N)(H(N(H)))(H(N(H(A)))))))	A(1)H(5)N(5)	13	4	1119.25	7013550	3.76014e+07	sp|P01877|IGHA2_HUMAN/sp|P0DOX2|IGA2_HUMAN/sp|P01876|IGHA1_HUMAN	131/246/144	0.00548698	0.00223041
20200615_serum_NGlycP_1hDIA_rep1.mzML	3447.81	3338.36	109.451	PALEDLLLGSEAJLTCTLTGLR	PALEDLLLGSEAJLTC[160]TLTGLR	(N(N(H(N)(H(N(H)))(H(N(H(A)))))))	A(1)H(5)N(5)	13	3	1492	5828850	1.53244e+07	sp|P01877|IGHA2_HUMAN/sp|P0DOX2|IGA2_HUMAN/sp|P01876|IGHA1_HUMAN	131/246/144	0.000231789	0.00223041
20200615_serum_NGlycP_1hDIA_rep2.mzML	3448.63	3340.2	108.425	PALEDLLLGSEAJLTCTLTGLR	PALEDLLLGSEAJLTC[160]TLTGLR	(N(N(H(N)(H(N(H)))(H(N(H(A)))))))	A(1)H(5)N(5)	13	3	1492	7500210	2.46582e+07	sp|P01877|IGHA2_HUMAN/sp|P0DOX2|IGA2_HUMAN/sp|P01876|IGHA1_HUMAN	131/246/144	0.000213822	0.00223041
20200615_serum_NGlycP_1hDIA_rep3.mzML	3446.61	3336.42	110.186	PALEDLLLGSEAJLTCTLTGLR	PALEDLLLGSEAJLTC[160]TLTGLR	(N(N(H(N)(H(N(H)))(H(N(H(A)))))))	A(1)H(5)N(5)	13	3	1492	6418310	2.04208e+07	sp|P01877|IGHA2_HUMAN/sp|P0DOX2|IGA2_HUMAN/sp|P01876|IGHA1_HUMAN	131/246/144	0.000223349	0.00223041
20200615_serum_NGlycP_1hDIA_rep1.mzML	3448.24	3444.88	3.36366	PALEDLLLGSEAJLTCTLTGLR	PALEDLLLGSEAJLTC[160]TLTGLR	(N(N(H(H(N(H(H))))(H(N(H(A)))))))	A(1)H(6)N(4)	13	4	1109	4587830	983481	sp|P01877|IGHA2_HUMAN/sp|P0DOX2|IGA2_HUMAN/sp|P01876|IGHA1_HUMAN	131/246/144	0.00958411	0.00227116
20200615_serum_NGlycP_1hDIA_rep2.mzML	3448.84	3445.69	3.1494	PALEDLLLGSEAJLTCTLTGLR	PALEDLLLGSEAJLTC[160]TLTGLR	(N(N(H(H(N(H(H))))(H(N(H(A)))))))	A(1)H(6)N(4)	13	4	1109	6722640	1.69277e+06	sp|P01877|IGHA2_HUMAN/sp|P0DOX2|IGA2_HUMAN/sp|P01876|IGHA1_HUMAN	131/246/144	0.00956668	0.00227116
20200615_serum_NGlycP_1hDIA_rep1.mzML	3448.67	3428.05	20.6227	PALEDLLLGSEAJLTCTLTGLR	PALEDLLLGSEAJLTC[160]TLTGLR	(N(N(H(H(N(H(H))))(H(N(H(A)))))))	A(1)H(6)N(4)	13	3	1478.33	1767030	222290	sp|P01877|IGHA2_HUMAN/sp|P0DOX2|IGA2_HUMAN/sp|P01876|IGHA1_HUMAN	131/246/144	0.00141165	0.00227116
20200615_serum_NGlycP_1hDIA_rep2.mzML	3450.5	3429.19	21.309	PALEDLLLGSEAJLTCTLTGLR	PALEDLLLGSEAJLTC[160]TLTGLR	(N(N(H(H(N(H(H))))(H(N(H(A)))))))	A(1)H(6)N(4)	13	3	1478.33	1706000	668025	sp|P01877|IGHA2_HUMAN/sp|P0DOX2|IGA2_HUMAN/sp|P01876|IGHA1_HUMAN	131/246/144	0.00141328	0.00227116
20200615_serum_NGlycP_1hDIA_rep3.mzML	3449.91	3427.85	22.0561	PALEDLLLGSEAJLTCTLTGLR	PALEDLLLGSEAJLTC[160]TLTGLR	(N(N(H(H(N(H(H))))(H(N(H(A)))))))	A(1)H(6)N(4)	13	3	1478.33	2058740	532921	sp|P01877|IGHA2_HUMAN/sp|P0DOX2|IGA2_HUMAN/sp|P01876|IGHA1_HUMAN	131/246/144	0.00121236	0.00227116
20200615_serum_NGlycP_1hDIA_rep1.mzML	3448.02	3404.6	43.4198	PALEDLLLGSEAJLTCTLTGLR	PALEDLLLGSEAJLTC[160]TLTGLR	(N(N(H(H(N(H(A))))(H(N(H(A)))))))	A(2)H(5)N(4)	13	4	1141.26	11848200	180775	sp|P01877|IGHA2_HUMAN/sp|P0DOX2|IGA2_HUMAN/sp|P01876|IGHA1_HUMAN	131/246/144	0.00545049	0.0022643
20200615_serum_NGlycP_1hDIA_rep2.mzML	3448.27	3406.06	42.2098	PALEDLLLGSEAJLTCTLTGLR	PALEDLLLGSEAJLTC[160]TLTGLR	(N(N(H(H(N(H(A))))(H(N(H(A)))))))	A(2)H(5)N(4)	13	4	1141.26	17773800	503409	sp|P01877|IGHA2_HUMAN/sp|P0DOX2|IGA2_HUMAN/sp|P01876|IGHA1_HUMAN	131/246/144	0.00570189	0.0022643
20200615_serum_NGlycP_1hDIA_rep3.mzML	3447.15	3403.85	43.303	PALEDLLLGSEAJLTCTLTGLR	PALEDLLLGSEAJLTC[160]TLTGLR	(N(N(H(H(N(H(A))))(H(N(H(A)))))))	A(2)H(5)N(4)	13	4	1141.26	17313000	132618	sp|P01877|IGHA2_HUMAN/sp|P0DOX2|IGA2_HUMAN/sp|P01876|IGHA1_HUMAN	131/246/144	0.00610674	0.0022643
20200615_serum_NGlycP_1hDIA_rep1.mzML	3448.67	3423.39	25.2771	PALEDLLLGSEAJLTCTLTGLR	PALEDLLLGSEAJLTC[160]TLTGLR	(N(N(H(H(N(H(A))))(H(N(H(A)))))))	A(2)H(5)N(4)	13	3	1521.34	741476	89944.1	sp|P01877|IGHA2_HUMAN/sp|P0DOX2|IGA2_HUMAN/sp|P01876|IGHA1_HUMAN	131/246/144	0.00186924	0.0022643
20200615_serum_NGlycP_1hDIA_rep2.mzML	3492.79	3424.67	68.1217	PALEDLLLGSEAJLTCTLTGLR	PALEDLLLGSEAJLTC[160]TLTGLR	(N(N(H(H(N(H(A))))(H(N(H(A)))))))	A(2)H(5)N(4)	13	3	1521.34	1554040	1.2702e+07	sp|P01877|IGHA2_HUMAN/sp|P0DOX2|IGA2_HUMAN/sp|P01876|IGHA1_HUMAN	131/246/144	0.00173056	0.0022643
20200615_serum_NGlycP_1hDIA_rep3.mzML	3449.04	3423.13	25.9131	PALEDLLLGSEAJLTCTLTGLR	PALEDLLLGSEAJLTC[160]TLTGLR	(N(N(H(H(N(H(A))))(H(N(H(A)))))))	A(2)H(5)N(4)	13	3	1521.34	966458	265296	sp|P01877|IGHA2_HUMAN/sp|P0DOX2|IGA2_HUMAN/sp|P01876|IGHA1_HUMAN	131/246/144	0.0119211	0.0022643
20200615_serum_NGlycP_1hDIA_rep1.mzML	3447.99	3388.84	59.1536	PALEDLLLGSEAJLTCTLTGLR	PALEDLLLGSEAJLTC[160]TLTGLR	(N(F)(N(H(N)(H(N(H)))(H(N(H(H)))))))	F(1)H(6)N(5)	13	4	1123.51	14011300	1.44007e+07	sp|P01877|IGHA2_HUMAN/sp|P0DOX2|IGA2_HUMAN/sp|P01876|IGHA1_HUMAN	131/246/144	0.000412336	0.00930871
20200615_serum_NGlycP_1hDIA_rep2.mzML	3448.17	3390.19	57.9845	PALEDLLLGSEAJLTCTLTGLR	PALEDLLLGSEAJLTC[160]TLTGLR	(N(N(H(N)(H(H))(H(N(H))(N(H)(F))))))	F(1)H(6)N(5)	13	4	1123.51	19258400	2.87692e+07	sp|P01877|IGHA2_HUMAN/sp|P0DOX2|IGA2_HUMAN/sp|P01876|IGHA1_HUMAN	131/246/144	0.00239724	0.00930871
20200615_serum_NGlycP_1hDIA_rep3.mzML	3447.15	3387.51	59.6373	PALEDLLLGSEAJLTCTLTGLR	PALEDLLLGSEAJLTC[160]TLTGLR	(N(F)(N(H(N)(H(N(H)))(H(N(H(H)))))))	F(1)H(6)N(5)	13	4	1123.51	20158600	2.28104e+07	sp|P01877|IGHA2_HUMAN/sp|P0DOX2|IGA2_HUMAN/sp|P01876|IGHA1_HUMAN	131/246/144	0.000378804	0.00930871
20200615_serum_NGlycP_1hDIA_rep1.mzML	3447.56	3412.01	35.5502	PALEDLLLGSEAJLTCTLTGLR	PALEDLLLGSEAJLTC[160]TLTGLR	(N(N(H(H(N(H(H))))(H(N(F)(H(A)))))))	A(1)F(1)H(6)N(4)	13	4	1145.52	2155230	62953.6	sp|P01877|IGHA2_HUMAN/sp|P0DOX2|IGA2_HUMAN/sp|P01876|IGHA1_HUMAN	131/246/144	0.00150563	0.00162472
20200615_serum_NGlycP_1hDIA_rep2.mzML	3493.53	3413.51	80.0158	PALEDLLLGSEAJLTCTLTGLR	PALEDLLLGSEAJLTC[160]TLTGLR	(N(N(H(H(N(H(H))))(H(N(F)(H(A)))))))	A(1)F(1)H(6)N(4)	13	4	1145.52	3057940	4.17567e+06	sp|P01877|IGHA2_HUMAN/sp|P0DOX2|IGA2_HUMAN/sp|P01876|IGHA1_HUMAN	131/246/144	0.00148286	0.00162472
20200615_serum_NGlycP_1hDIA_rep3.mzML	3492.89	3411.5	81.3867	PALEDLLLGSEAJLTCTLTGLR	PALEDLLLGSEAJLTC[160]TLTGLR	(N(N(H(H(N(H(H))))(H(N(F)(H(A)))))))	A(1)F(1)H(6)N(4)	13	4	1145.52	4369100	4.61462e+06	sp|P01877|IGHA2_HUMAN/sp|P0DOX2|IGA2_HUMAN/sp|P01876|IGHA1_HUMAN	131/246/144	0.00145639	0.00162472
20200615_serum_NGlycP_1hDIA_rep1.mzML	3493.74	3407.42	86.3219	PALEDLLLGSEAJLTCTLTGLR	PALEDLLLGSEAJLTC[160]TLTGLR	(N(N(H(H(N(H(H))))(H(N(F)(H(A)))))))	A(1)F(1)H(6)N(4)	13	3	1527.02	2190490	8.84553e+06	sp|P01877|IGHA2_HUMAN/sp|P0DOX2|IGA2_HUMAN/sp|P01876|IGHA1_HUMAN	131/246/144	0.00185292	0.00162472
20200615_serum_NGlycP_1hDIA_rep2.mzML	3491.89	3408.9	82.9914	PALEDLLLGSEAJLTCTLTGLR	PALEDLLLGSEAJLTC[160]TLTGLR	(N(N(H(H(N(H(H))))(H(N(F)(H(A)))))))	A(1)F(1)H(6)N(4)	13	3	1527.02	1756980	6.0089e+06	sp|P01877|IGHA2_HUMAN/sp|P0DOX2|IGA2_HUMAN/sp|P01876|IGHA1_HUMAN	131/246/144	0.00172879	0.00162472
20200615_serum_NGlycP_1hDIA_rep1.mzML	3446.1	3382.91	63.1877	PALEDLLLGSEAJLTCTLTGLR	PALEDLLLGSEAJLTC[160]TLTGLR	(N(N(H(H(N(H(A))))(H(N(H))(N(H))))))	A(1)H(6)N(5)	13	4	1159.77	2128180	2.91349e+06	sp|P01877|IGHA2_HUMAN/sp|P0DOX2|IGA2_HUMAN/sp|P01876|IGHA1_HUMAN	131/246/144	0.00425622	0.00263774
20200615_serum_NGlycP_1hDIA_rep2.mzML	3493.65	3384.28	109.374	PALEDLLLGSEAJLTCTLTGLR	PALEDLLLGSEAJLTC[160]TLTGLR	(N(N(H(H(N(H(A))))(H(N(H))(N(H))))))	A(1)H(6)N(5)	13	4	1159.77	3086870	631495	sp|P01877|IGHA2_HUMAN/sp|P0DOX2|IGA2_HUMAN/sp|P01876|IGHA1_HUMAN	131/246/144	0.0184499	0.00263774
20200615_serum_NGlycP_1hDIA_rep1.mzML	3448.09	3382.91	65.1779	PALEDLLLGSEAJLTCTLTGLR	PALEDLLLGSEAJLTC[160]TLTGLR	(N(N(H(H(N(H(A))))(H(N(H))(N(H))))))	A(1)H(6)N(5)	13	3	1546.02	911874	904978	sp|P01877|IGHA2_HUMAN/sp|P0DOX2|IGA2_HUMAN/sp|P01876|IGHA1_HUMAN	131/246/144	0.0463778	0.00263774
20200615_serum_NGlycP_1hDIA_rep2.mzML	3448.61	3384.28	64.3268	PALEDLLLGSEAJLTCTLTGLR	PALEDLLLGSEAJLTC[160]TLTGLR	(N(N(H(H(N(H(A))))(H(N(H))(N(H))))))	A(1)H(6)N(5)	13	3	1546.02	1141850	371103	sp|P01877|IGHA2_HUMAN/sp|P0DOX2|IGA2_HUMAN/sp|P01876|IGHA1_HUMAN	131/246/144	0.0192742	0.00263774
20200615_serum_NGlycP_1hDIA_rep3.mzML	3446.6	3381.46	65.1433	PALEDLLLGSEAJLTCTLTGLR	PALEDLLLGSEAJLTC[160]TLTGLR	(N(N(H(H(N(H(A))))(H(N(H))(N(H))))))	A(1)H(6)N(5)	13	3	1546.02	1099920	383947	sp|P01877|IGHA2_HUMAN/sp|P0DOX2|IGA2_HUMAN/sp|P01876|IGHA1_HUMAN	131/246/144	0.000810939	0.00263774
20200615_serum_NGlycP_1hDIA_rep1.mzML	3446.1	3410.62	35.4849	PALEDLLLGSEAJLTCTLTGLR	PALEDLLLGSEAJLTC[160]TLTGLR	(N(F)(N(H(H(N(H(F))))(H(N(H(H)(F)))))))	F(3)H(6)N(4)	13	4	1145.77	2176930	239068	sp|P01877|IGHA2_HUMAN/sp|P0DOX2|IGA2_HUMAN/sp|P01876|IGHA1_HUMAN	131/246/144	0.00150724	0.00620467
20200615_serum_NGlycP_1hDIA_rep2.mzML	3493.65	3412.11	81.5381	PALEDLLLGSEAJLTCTLTGLR	PALEDLLLGSEAJLTC[160]TLTGLR	(N(F)(N(H(H(N(H(F))))(H(N(H(H)(F)))))))	F(3)H(6)N(4)	13	4	1145.77	3384820	4.59983e+06	sp|P01877|IGHA2_HUMAN/sp|P0DOX2|IGA2_HUMAN/sp|P01876|IGHA1_HUMAN	131/246/144	0.00148122	0.00620467
20200615_serum_NGlycP_1hDIA_rep3.mzML	3492.36	3410.07	82.2857	PALEDLLLGSEAJLTCTLTGLR	PALEDLLLGSEAJLTC[160]TLTGLR	(N(F)(N(H(H(N(H(F))))(H(N(H(H)(F)))))))	F(3)H(6)N(4)	13	4	1145.77	4739410	5794334	sp|P01877|IGHA2_HUMAN/sp|P0DOX2|IGA2_HUMAN/sp|P01876|IGHA1_HUMAN	131/246/144	0.00146306	0.00620467
20200615_serum_NGlycP_1hDIA_rep1.mzML	3493.33	3410.62	82.7094	PALEDLLLGSEAJLTCTLTGLR	PALEDLLLGSEAJLTC[160]TLTGLR	(N(F)(N(H(H(N(H(F))))(H(N(H(H)(F)))))))	F(3)H(6)N(4)	13	3	1527.35	1956030	9.25454e+06	sp|P01877|IGHA2_HUMAN/sp|P0DOX2|IGA2_HUMAN/sp|P01876|IGHA1_HUMAN	131/246/144	0.00185656	0.00620467
20200615_serum_NGlycP_1hDIA_rep2.mzML	3492.6	3412.11	80.4855	PALEDLLLGSEAJLTCTLTGLR	PALEDLLLGSEAJLTC[160]TLTGLR	(N(F)(N(H(H(N(H(F))))(H(N(H(H)(F)))))))	F(3)H(6)N(4)	13	3	1527.35	1625280	6264286	sp|P01877|IGHA2_HUMAN/sp|P0DOX2|IGA2_HUMAN/sp|P01876|IGHA1_HUMAN	131/246/144	0.00173233	0.00620467
20200615_serum_NGlycP_1hDIA_rep3.mzML	3491.89	3410.07	81.8226	PALEDLLLGSEAJLTCTLTGLR	PALEDLLLGSEAJLTC[160]TLTGLR	(N(F)(N(H(H(N(H(F))))(H(N(H(H)(F)))))))	F(3)H(6)N(4)	13	3	1527.35	1543540	6.79683e+06	sp|P01877|IGHA2_HUMAN/sp|P0DOX2|IGA2_HUMAN/sp|P01876|IGHA1_HUMAN	131/246/144	0.00172171	0.00620467
20200615_serum_NGlycP_1hDIA_rep1.mzML	3380.61	3288.62	91.9941	PALEDLLLGSEAJLTCTLTGLR	PALEDLLLGSEAJLTC[160]TLTGLR	(N(N(H(N)(H(N))(H(N(H))))))	H(4)N(5)	13	3	1340.95	3475820	1.81134e+07	sp|P01877|IGHA2_HUMAN/sp|P0DOX2|IGA2_HUMAN/sp|P01876|IGHA1_HUMAN	131/246/144	0.00338483	0.00861546
20200615_serum_NGlycP_1hDIA_rep2.mzML	3384.59	3290.03	94.5608	PALEDLLLGSEAJLTCTLTGLR	PALEDLLLGSEAJLTC[160]TLTGLR	(N(N(H(N)(H(N))(H(N(H))))))	H(4)N(5)	13	3	1340.95	3306330	1.17944e+07	sp|P01877|IGHA2_HUMAN/sp|P0DOX2|IGA2_HUMAN/sp|P01876|IGHA1_HUMAN	131/246/144	6.90218e-06	0.00861546
20200615_serum_NGlycP_1hDIA_rep3.mzML	3378.76	3286.56	92.197	PALEDLLLGSEAJLTCTLTGLR	PALEDLLLGSEAJLTC[160]TLTGLR	(N(N(H(N)(H(N))(H(N(H))))))	H(4)N(5)	13	3	1340.95	3023450	1.44926e+07	sp|P01877|IGHA2_HUMAN/sp|P0DOX2|IGA2_HUMAN/sp|P01876|IGHA1_HUMAN	131/246/144	4.86581e-06	0.00861546
20200615_serum_NGlycP_1hDIA_rep1.mzML	3453.32	3344.48	108.839	PALEDLLLGSEAJLTCTLTGLR	PALEDLLLGSEAJLTC[160]TLTGLR	(N(F)(N(H(H(H))(H(N)(N(H))))))	F(1)H(5)N(4)	13	3	1375.97	3150380	2.01879e+07	sp|P01877|IGHA2_HUMAN/sp|P0DOX2|IGA2_HUMAN/sp|P01876|IGHA1_HUMAN	131/246/144	0.00990125	0.00756625
20200615_serum_NGlycP_1hDIA_rep2.mzML	3454.83	3346.33	108.497	PALEDLLLGSEAJLTCTLTGLR	PALEDLLLGSEAJLTC[160]TLTGLR	(N(F)(N(H(H(H))(H(N)(N(H))))))	F(1)H(5)N(4)	13	3	1375.97	4245810	1.7668e+07	sp|P01877|IGHA2_HUMAN/sp|P0DOX2|IGA2_HUMAN/sp|P01876|IGHA1_HUMAN	131/246/144	0.000900072	0.00756625
20200615_serum_NGlycP_1hDIA_rep3.mzML	3453.24	3342.62	110.622	PALEDLLLGSEAJLTCTLTGLR	PALEDLLLGSEAJLTC[160]TLTGLR	(N(F)(N(H(H(H))(H(N)(N(H))))))	F(1)H(5)N(4)	13	3	1375.97	4338540	1.27471e+07	sp|P01877|IGHA2_HUMAN/sp|P0DOX2|IGA2_HUMAN/sp|P01876|IGHA1_HUMAN	131/246/144	0.00323907	0.00756625
20200615_serum_NGlycP_1hDIA_rep1.mzML	3453.32	3365.96	87.3612	PALEDLLLGSEAJLTCTLTGLR	PALEDLLLGSEAJLTC[160]TLTGLR	(N(N(H(H(H)(H))(H(N(H)(F))))))	F(1)H(6)N(3)	13	3	1362.29	3867890	1.77157e+07	sp|P01877|IGHA2_HUMAN/sp|P0DOX2|IGA2_HUMAN/sp|P01876|IGHA1_HUMAN	131/246/144	0.0199187	0.00658294
20200615_serum_NGlycP_1hDIA_rep2.mzML	3454.75	3367.64	87.1086	PALEDLLLGSEAJLTCTLTGLR	PALEDLLLGSEAJLTC[160]TLTGLR	(N(N(H(H(H)(H))(H(N(H)(F))))))	F(1)H(6)N(3)	13	3	1362.29	4490500	1.41942e+07	sp|P01877|IGHA2_HUMAN/sp|P0DOX2|IGA2_HUMAN/sp|P01876|IGHA1_HUMAN	131/246/144	0.000338306	0.00658294
20200615_serum_NGlycP_1hDIA_rep3.mzML	3453.24	3364.34	88.8969	PALEDLLLGSEAJLTCTLTGLR	PALEDLLLGSEAJLTC[160]TLTGLR	(N(N(H(H(H)(H))(H(N(H)(F))))))	F(1)H(6)N(3)	13	3	1362.29	4766780	9.86101e+06	sp|P01877|IGHA2_HUMAN/sp|P0DOX2|IGA2_HUMAN/sp|P01876|IGHA1_HUMAN	131/246/144	0.00444517	0.00658294
20200615_serum_NGlycP_1hDIA_rep2.mzML	3452.64	3398.79	53.8507	PALEDLLLGSEAJLTCTLTGLR	PALEDLLLGSEAJLTC[160]TLTGLR	(N(N(H(H(H(H(H))))(H(H(H(H)))))))	H(9)N(2)	13	3	1407.96	995171	197141	sp|P01877|IGHA2_HUMAN/sp|P0DOX2|IGA2_HUMAN/sp|P01876|IGHA1_HUMAN	131/246/144	0.00166866	0.00205216
20200615_serum_NGlycP_1hDIA_rep2.mzML	3451.74	3312.78	138.962	PALEDLLLGSEAJLTCTLTGLR	PALEDLLLGSEAJLTC[160]TLTGLR	(N(N(H(H(H))(H(N(H))(N(H)(F))))))	F(1)H(6)N(4)	13	3	1429.99	16250400	6.20808e+07	sp|P01877|IGHA2_HUMAN/sp|P0DOX2|IGA2_HUMAN/sp|P01876|IGHA1_HUMAN	131/246/144	0.00184927	0.00475376
20200615_serum_NGlycP_1hDIA_rep3.mzML	3450.14	3309.05	141.085	PALEDLLLGSEAJLTCTLTGLR	PALEDLLLGSEAJLTC[160]TLTGLR	(N(N(H(H(H))(H(N(H))(N(H)(F))))))	F(1)H(6)N(4)	13	3	1429.99	14474500	5.82059e+07	sp|P01877|IGHA2_HUMAN/sp|P0DOX2|IGA2_HUMAN/sp|P01876|IGHA1_HUMAN	131/246/144	0.00122044	0.00475376
20200615_serum_NGlycP_1hDIA_rep1.mzML	3493.08	3409.92	83.1612	PALEDLLLGSEAJLTCTLTGLR	PALEDLLLGSEAJLTC[160]TLTGLR	(N(N(H(H(N(H(A))))(H(N)(N(H(A)))))))	A(2)H(5)N(5)	13	3	1589.04	458630	3.27545e+06	sp|P01877|IGHA2_HUMAN/sp|P0DOX2|IGA2_HUMAN/sp|P01876|IGHA1_HUMAN	131/246/144	0.004229	0.00326006
20200615_serum_NGlycP_1hDIA_rep3.mzML	3491.45	3409.35	82.0974	PALEDLLLGSEAJLTCTLTGLR	PALEDLLLGSEAJLTC[160]TLTGLR	(N(N(H(H(N(H(A))))(H(N)(N(H(A)))))))	A(2)H(5)N(5)	13	3	1589.04	571945	2.36713e+06	sp|P01877|IGHA2_HUMAN/sp|P0DOX2|IGA2_HUMAN/sp|P01876|IGHA1_HUMAN	131/246/144	0.00149267	0.00326006
20200615_serum_NGlycP_1hDIA_rep1.mzML	1187	1185.06	1.94033	PREEQFJSTFR	PREEQFJSTFR	(N(F)(N(H(H(N))(H(N)))))	F(1)H(3)N(4)	7	3	952.408	1689080	2.15786e+07	sp|P01859|IGHG2_HUMAN	176	1.88544e-08	0.00391963
20200615_serum_NGlycP_1hDIA_rep2.mzML	1182.03	1183.87	-1.84356	PREEQFJSTFR	PREEQFJSTFR	(N(F)(N(H(H(N))(H(N)))))	F(1)H(3)N(4)	7	3	952.408	2912010	2.18469e+07	sp|P01859|IGHG2_HUMAN	176	1.74339e-07	0.00391963
20200615_serum_NGlycP_1hDIA_rep3.mzML	1190.44	1188.39	2.04798	PREEQFJSTFR	PREEQFJSTFR	(N(F)(N(H(H)(H(N)(N)))))	F(1)H(3)N(4)	7	3	952.408	1602700	2.36224e+07	sp|P01859|IGHG2_HUMAN	176	1.20736e-08	0.00391963
20200615_serum_NGlycP_1hDIA_rep1.mzML	809.62	805.889	3.73067	PREEQYJSTYR	PREEQYJSTYR	(N(F)(N(H(H(N))(H(N)))))	F(1)H(3)N(4)	7	3	963.072	1331080	7.47951e+06	sp|P0DOX5|IGG1_HUMAN/sp|P01857|IGHG1_HUMAN	299/180	5.18231e-09	0.00351046
20200615_serum_NGlycP_1hDIA_rep2.mzML	809.156	806.485	2.67064	PREEQYJSTYR	PREEQYJSTYR	(N(F)(N(H(H(N))(H(N)))))	F(1)H(3)N(4)	7	3	963.072	1597930	7.07683e+06	sp|P0DOX5|IGG1_HUMAN/sp|P01857|IGHG1_HUMAN	299/180	1.26126e-06	0.00351046
20200615_serum_NGlycP_1hDIA_rep3.mzML	810.424	806.834	3.59024	PREEQYJSTYR	PREEQYJSTYR	(N(F)(N(H(H(N))(H(N)))))	F(1)H(3)N(4)	7	3	963.072	2180030	3.69405e+06	sp|P0DOX5|IGG1_HUMAN/sp|P01857|IGHG1_HUMAN	299/180	1.01874e-12	0.00351046
20200615_serum_NGlycP_1hDIA_rep1.mzML	2216.08	2241.23	-25.1498	PVTPIAQJQTTLGSSR	PVTPIAQJQTTLGSSR	(N(N(H(H(N(H(A))))(H(N(H(A)))))))	A(2)H(5)N(4)	8	3	1292.23	2475410	2.41615e+07	sp|Q9NZP8|C1RL_HUMAN	242	0.0019071	0.000687292
20200615_serum_NGlycP_1hDIA_rep2.mzML	2221.91	2244.45	-22.5425	PVTPIAQJQTTLGSSR	PVTPIAQJQTTLGSSR	(N(N(H(H(N(H(A))))(H(N(H(A)))))))	A(2)H(5)N(4)	8	3	1292.23	2577450	24332395	sp|Q9NZP8|C1RL_HUMAN	242	0.0326215	0.000687292
20200615_serum_NGlycP_1hDIA_rep3.mzML	2220.62	2242.96	-22.3416	PVTPIAQJQTTLGSSR	PVTPIAQJQTTLGSSR	(N(N(H(H(N(H(A))))(H(N(H(A)))))))	A(2)H(5)N(4)	8	3	1292.23	2312090	35297590	sp|Q9NZP8|C1RL_HUMAN	242	0.0106225	0.000687292
20200615_serum_NGlycP_1hDIA_rep1.mzML	3240.2	3236.86	3.33584	QDQCIYJTTYLNVQR	QDQC[160]IYJTTYLNVQR	(N(F)(N(H(N)(H(H)(H))(H(N(H(H)))(N(F)(H(A)))))))	A(1)F(2)H(8)N(5)	7	4	1203.49	433853	1.19951e+06	sp|P02763|A1AG1_HUMAN	93	0.00210066	0.000470021
20200615_serum_NGlycP_1hDIA_rep1.mzML	2803.25	2968.59	-165.337	QDQCIYJTTYLNVQR	QDQC[160]IYJTTYLNVQR	(N(N(H(H(N(H(H))))(H(N(F)(H(A)))))))	A(1)F(1)H(6)N(4)	7	3	1379.9	742273	2.4543e+06	sp|P02763|A1AG1_HUMAN	93	0.0154743	0.000653914
20200615_serum_NGlycP_1hDIA_rep2.mzML	2805.26	2974.13	-168.874	QDQCIYJTTYLNVQR	QDQC[160]IYJTTYLNVQR	(N(N(H(H(N(H(H))))(H(N(F)(H(A)))))))	A(1)F(1)H(6)N(4)	7	3	1379.9	1060410	4.77804e+06	sp|P02763|A1AG1_HUMAN	93	0.0161106	0.000653914
20200615_serum_NGlycP_1hDIA_rep3.mzML	2803.25	2961.56	-158.312	QDQCIYJTTYLNVQR	QDQC[160]IYJTTYLNVQR	(N(N(H(H(N(H(H))))(H(N(F)(H(A)))))))	A(1)F(1)H(6)N(4)	7	3	1379.9	622084	2.65538e+06	sp|P02763|A1AG1_HUMAN	93	0.00947989	0.000653914
20200615_serum_NGlycP_1hDIA_rep1.mzML	2803.23	2959.56	-156.327	QDQCIYJTTYLNVQR	QDQC[160]IYJTTYLNVQR	(N(N(H(H(N(H(A))))(H(N(H(A)))))))	A(2)H(5)N(4)	7	3	1374.23	680821	7.08435e+06	sp|P02763|A1AG1_HUMAN	93	0.00223123	0.000437011
20200615_serum_NGlycP_1hDIA_rep3.mzML	2802.36	2952.28	-149.924	QDQCIYJTTYLNVQR	QDQC[160]IYJTTYLNVQR	(N(N(H(H(N(H(A))))(H(N(H(A)))))))	A(2)H(5)N(4)	7	3	1374.23	649760	4.75136e+06	sp|P02763|A1AG1_HUMAN	93	0.00663942	0.000437011
[truncated: 870 more rows]

## Sheet: Precursors
FullPeptideName	GlycanComposition	Charge	Sequence	ProteinName	ProteinGlycoSite	20200615_serum_NGlycP_1hDIA_rep1.mzML	20200615_serum_NGlycP_1hDIA_rep2.mzML	20200615_serum_NGlycP_1hDIA_rep3.mzML
[truncated: 983 more rows]

[truncated: 2 more sheets: Site-Glycans, Glycosites]
