# Supplementary material for: GproDIA enables data-independent acquisition glycoproteomics with comprehensive statistical control
Source: Nat Commun. 2021 Oct 18;12:6073. doi: 10.1038/s41467-021-26246-3 (PMC8523693; doi:10.1038/s41467-021-26246-3)
Supplement: Supplementary file 24 — Source data file [file 41467_2021_26246_MOESM24_ESM.xlsx]

## Sheet: Fig2d
ProteinName	ProteinGlycoSite	GlycanComposition	DDA 6h	DDA 1h	DIA 1h
sp|A9ZLL8|LSD90_SCHPO	376	H(7)N(2)			0.124398
sp|O13663|GPI13_SCHPO	54	H(9)N(2)			0.109727
sp|O13663|GPI13_SCHPO	71	H(8)N(2)			0.1257
sp|O13692|GAS5_SCHPO	216	H(15)N(2)			0.0779032
sp|O13704|YEU5_SCHPO	164	H(9)N(2)		0.616472
sp|O13704|YEU5_SCHPO	227	H(10)N(2)			0.0979393
sp|O13704|YEU5_SCHPO	227	H(9)N(2)	0.415354		0.101325
sp|O13820|ERG5_SCHPO	4	H(8)N(2)		0.241194	0.111512
sp|O13820|ERG5_SCHPO	4	H(9)N(2)			0.1789
sp|O13857|PLB2_SCHPO	266	H(12)N(2)	0.472708		0.053697
sp|O13857|PLB2_SCHPO	266	H(13)N(2)	0.215436		0.0978757
sp|O13857|PLB2_SCHPO	266	H(14)N(2)	0.408736		0.0498344
sp|O13857|PLB2_SCHPO	266	H(15)N(2)	0.945407	0.0869593	0.0299505
sp|O13857|PLB2_SCHPO	266	H(16)N(2)			0.0478906
sp|O13857|PLB2_SCHPO	266	H(9)N(2)	0.106109		0.15837
sp|O13857|PLB2_SCHPO	483	H(9)N(2)	0.549175	0.214654	0.103537
sp|O13875|YE1A_SCHPO	221	H(9)N(2)	0.0855493		0.130991
sp|O13875|YE1A_SCHPO	300	H(9)N(2)	0.376105		0.04215
sp|O13875|YE1A_SCHPO	537	H(8)N(2)	0.192511		0.137533
sp|O13898|PMT1_SCHPO	443	H(8)N(2)	0.0443264	0.618533	0.113657
sp|O13898|PMT1_SCHPO	443	H(9)N(2)	0.158574		0.0990488
sp|O13912|YDW6_SCHPO	256	H(11)N(2)			0.192251
sp|O13912|YDW6_SCHPO	256	H(13)N(2)			0.223799
sp|O13960|ECM33_SCHPO	197	H(13)N(2)		0.163471
sp|O13960|ECM33_SCHPO	203	H(11)N(2)			0.138765
sp|O13960|ECM33_SCHPO	203	H(12)N(2)			0.162788
sp|O13960|ECM33_SCHPO	203	H(13)N(2)	0.246546		0.126097
sp|O13960|ECM33_SCHPO	203	H(14)N(2)	1.00542		0.162559
sp|O13960|ECM33_SCHPO	92	H(12)N(2)		0.47544	0.288329
sp|O13960|ECM33_SCHPO	92	H(13)N(2)	0.262197	0.42864	0.234
sp|O13960|ECM33_SCHPO	92	H(14)N(2)	0.0566059	0.851766	0.103479
sp|O13968|YE48_SCHPO	118	H(13)N(2)	0.604433		0.259357
sp|O13968|YE48_SCHPO	118	H(14)N(2)			0.202817
sp|O13968|YE48_SCHPO	118	H(15)N(2)			0.378097
sp|O13968|YE48_SCHPO	541	H(12)N(2)			0.0911257
sp|O13968|YE48_SCHPO	541	H(13)N(2)	0.694949		0.0301732
sp|O13968|YE48_SCHPO	541	H(14)N(2)	0.342365		0.122677
sp|O13968|YE48_SCHPO	541	H(15)N(2)			0.104024
sp|O13968|YE48_SCHPO	555	H(11)N(2)	0.253143	0.070934	0.145777
sp|O13968|YE48_SCHPO	555	H(12)N(2)	0.0287393		0.175412
sp|O13968|YE48_SCHPO	555	H(13)N(2)	0.199264		0.13254
sp|O13968|YE48_SCHPO	555	H(14)N(2)			0.0876355
sp|O13968|YE48_SCHPO	555	H(8)N(2)	0.426953		0.155946
sp|O13981|EMC1_SCHPO	66	H(9)N(2)	0.297937	0.0991483	0.194525
sp|O14031|PGT1_SCHPO	464	H(16)N(2)			0.00815517
sp|O14103|ROT1_SCHPO	83	H(10)N(2)		0.125978
sp|O14103|ROT1_SCHPO	83	H(11)N(2)		0.0858937	0.12729
sp|O14103|ROT1_SCHPO	83	H(12)N(2)			0.0521232
sp|O14103|ROT1_SCHPO	83	H(13)N(2)		0.108506	0.0877802
sp|O14103|ROT1_SCHPO	83	H(14)N(2)			0.15564
sp|O14103|ROT1_SCHPO	83	H(8)N(2)		0.0437417
sp|O14103|ROT1_SCHPO	83	H(9)N(2)	0.0502606	0.098664	0.0470425
sp|O14124|DPEH1_SCHPO	84	H(12)N(2)	0.144136		0.24392
sp|O14124|DPEH1_SCHPO	84	H(13)N(2)			0.226309
sp|O14124|DPEH1_SCHPO	84	H(14)N(2)			0.326484
sp|O14124|DPEH1_SCHPO	84	H(15)N(2)			0.061476
sp|O14124|DPEH1_SCHPO	84	H(8)N(2)		0.298094	0.48306
sp|O14194|GGT2_SCHPO	153	H(13)N(2)		0.165372	0.385789
sp|O14194|GGT2_SCHPO	396	H(11)N(2)			0.111746
sp|O14194|GGT2_SCHPO	396	H(12)N(2)		0.173464
sp|O14194|GGT2_SCHPO	396	H(13)N(2)			0.0653098
sp|O14255|GCS1_SCHPO	39	H(7)N(2)	0.179822		0.194439
sp|O14255|GCS1_SCHPO	39	H(8)N(2)	0.0213594	0.233283	0.11231
sp|O14255|GCS1_SCHPO	39	H(9)N(2)	0.233117
sp|O42665|YF8B_SCHPO	106	H(9)N(2)			0.139183
sp|O42887|SPEB2_SCHPO	222	H(11)N(2)			1.49173
sp|O42887|SPEB2_SCHPO	222	H(13)N(2)	0.789446	0.464448	0.269372
sp|O42887|SPEB2_SCHPO	269	H(11)N(2)	0.469721		0.22052
sp|O42887|SPEB2_SCHPO	269	H(12)N(2)	0.46261		0.11622
sp|O42887|SPEB2_SCHPO	269	H(13)N(2)	0.33859		0.0732476
sp|O42887|SPEB2_SCHPO	269	H(14)N(2)	0.332199		0.0602292
sp|O42887|SPEB2_SCHPO	269	H(15)N(2)			0.0256408
sp|O42887|SPEB2_SCHPO	269	H(16)N(2)	0.552194		0.0947289
sp|O42887|SPEB2_SCHPO	269	H(7)N(2)	0.0517634
sp|O42887|SPEB2_SCHPO	269	H(8)N(2)	0.217246		0.137803
sp|O59747|PDF1_SCHPO	223	H(11)N(2)			0.214717
sp|O59747|PDF1_SCHPO	223	H(12)N(2)			0.170225
sp|O59747|PDF1_SCHPO	223	H(13)N(2)		0.198087	0.0555432
sp|O59866|OSTB_SCHPO	275	H(8)N(2)	0.148393	0.120581	0.0574839
sp|O59866|OSTB_SCHPO	289	H(8)N(2)	0.730217	0.322898
sp|O59866|OSTB_SCHPO	289	H(9)N(2)	0.153485	0.0886073	0.193912
sp|O60109|PPB_SCHPO	126	H(8)N(2)	0.0956205		0.0816429
sp|O60109|PPB_SCHPO	126	H(9)N(2)			0.141768
sp|O60109|PPB_SCHPO	241	H(10)N(2)		0.174842	0.176981
sp|O60123|KEX1_SCHPO	104	H(16)N(2)			0.332113
sp|O60123|KEX1_SCHPO	416	H(11)N(2)	0.472495	0.142408	0.0578605
sp|O60123|KEX1_SCHPO	416	H(13)N(2)	0.334997	0.244826	0.102308
sp|O60160|OMH1_SCHPO	52	H(14)N(2)			0.134226
sp|O60172|PPA3_SCHPO	324	H(9)N(2)	0.354204	0.149405	0.152691
sp|O74323|SEC11_SCHPO	114	H(8)N(2)	0.0165783	0.411443	0.0574549
sp|O74323|SEC11_SCHPO	114	H(9)N(2)	0.197779	0.0861133	0.054631
sp|O74401|ERO11_SCHPO	286	H(8)N(2)	0.343683	0.255892	0.0499673
sp|O74401|ERO11_SCHPO	286	H(9)N(2)	0.413509		0.0306123
sp|O74401|ERO11_SCHPO	421	H(9)N(2)			0.060265
sp|O74480|YQJ7_SCHPO	185	H(8)N(2)	0.520973	0.503614	0.0800842
sp|O74480|YQJ7_SCHPO	191	H(8)N(2)			0.121303
sp|O74480|YQJ7_SCHPO	191	H(9)N(2)	0.330913	0.208969	0.172305
sp|O74480|YQJ7_SCHPO	263	H(8)N(2)	0.422365	0.229933	0.0581362
sp|O74480|YQJ7_SCHPO	263	H(9)N(2)	0.670743		0.103636
sp|O74480|YQJ7_SCHPO	315	H(10)N(2)			0.0720588
sp|O74480|YQJ7_SCHPO	315	H(8)N(2)	0.118423	0.16356	0.0657982
sp|O74480|YQJ7_SCHPO	315	H(9)N(2)	0.306098	0.575056	0.0468747
sp|O74551|YCVC_SCHPO	53	H(8)N(2)	0.18163		0.0596284
sp|O94335|STT3_SCHPO	569	H(10)N(2)	0.327456
sp|O94335|STT3_SCHPO	569	H(8)N(2)			0.107543
sp|O94335|STT3_SCHPO	569	H(9)N(2)	1.14827
sp|O94335|STT3_SCHPO	573	H(10)N(2)			0.0311435
sp|O94335|STT3_SCHPO	573	H(9)N(2)			0.0303899
sp|O94385|PO152_SCHPO	143	H(10)N(2)			0.182113
sp|O94385|PO152_SCHPO	143	H(7)N(2)			0.12644
sp|O94385|PO152_SCHPO	143	H(8)N(2)			0.161709
sp|O94385|PO152_SCHPO	143	H(9)N(2)	0.348837
sp|O94385|PO152_SCHPO	479	H(8)N(2)	0.150761	0.115859	0.124291
sp|O94385|PO152_SCHPO	479	H(9)N(2)	0.0656035		0.0799357
sp|O94472|PBN1_SCHPO	36	H(9)N(2)			0.0612506
sp|O94559|LES1_SCHPO	199	H(7)N(2)	0.0716451	0.362802	0.217164
sp|O94559|LES1_SCHPO	199	H(8)N(2)	0.426879	0.244934	0.103361
sp|O94559|LES1_SCHPO	199	H(9)N(2)	0.0943165		0.0934634
sp|O94559|LES1_SCHPO	232	H(7)N(2)		0.381574	0.151647
sp|O94559|LES1_SCHPO	232	H(8)N(2)		0.209081	0.0997039
sp|O94680|PDAT_SCHPO	438	H(8)N(2)	0.0547779		0.226286
sp|O94680|PDAT_SCHPO	451	H(8)N(2)			0.098256
sp|O94680|PDAT_SCHPO	451	H(9)N(2)	0.363367		0.0765117
sp|O94680|PDAT_SCHPO	560	H(9)N(2)	0.402017	0.399777	0.12684
sp|O94694|YG1A_SCHPO	119	H(10)N(2)	0.281719	0.142463	0.0296849
sp|O94694|YG1A_SCHPO	119	H(8)N(2)	0.103976	0.0677809	0.137316
sp|O94694|YG1A_SCHPO	119	H(9)N(2)	0.113632	0.620504	0.123483
sp|O94694|YG1A_SCHPO	54	H(8)N(2)			0.0692404
sp|O94694|YG1A_SCHPO	54	H(9)N(2)	0.118949	0.160847
sp|O94702|ERMP1_SCHPO	291	H(8)N(2)		0.114404
sp|O94702|ERMP1_SCHPO	291	H(9)N(2)			0.0554312
sp|O94702|ERMP1_SCHPO	617	H(8)N(2)			0.0940991
sp|O94702|ERMP1_SCHPO	617	H(9)N(2)			0.118638
sp|O94702|ERMP1_SCHPO	682	H(7)N(2)			0.0402906
sp|O94702|ERMP1_SCHPO	682	H(8)N(2)	0.444565	0.588336	0.224943
sp|O94702|ERMP1_SCHPO	682	H(9)N(2)	0.359755	0.237864	0.150025
sp|P08091|PPA1_SCHPO	151	H(10)N(2)		0.292757	0.173254
sp|P08091|PPA1_SCHPO	151	H(11)N(2)	0.636379		0.151589
sp|P08091|PPA1_SCHPO	151	H(12)N(2)			0.184821
sp|P08091|PPA1_SCHPO	151	H(13)N(2)	0.109329		0.116777
sp|P08091|PPA1_SCHPO	151	H(14)N(2)	0.869078		0.126163
sp|P08091|PPA1_SCHPO	151	H(15)N(2)	0.360241		0.0874648
sp|P08091|PPA1_SCHPO	151	H(16)N(2)			0.0752363
sp|P08091|PPA1_SCHPO	151	H(17)N(2)			0.0564946
sp|P0CU13|YI46_SCHPO/sp|Q9P7U4|YI75_SCHPO/sp|P0CU12|YHEF_SCHPO	20/21/20	H(7)N(2)		0.270878
sp|P0CU13|YI46_SCHPO/sp|Q9P7U4|YI75_SCHPO/sp|P0CU12|YHEF_SCHPO	20/21/20	H(9)N(2)	0.371279	0.133992	0.141049
sp|P0CU13|YI46_SCHPO/sp|Q9P7U4|YI75_SCHPO/sp|P0CU12|YHEF_SCHPO	45/46/45	H(10)N(2)			0.0961459
sp|P0CU13|YI46_SCHPO/sp|Q9P7U4|YI75_SCHPO/sp|P0CU12|YHEF_SCHPO	45/46/45	H(12)N(2)	0.79862		0.0786155
sp|P0CU13|YI46_SCHPO/sp|Q9P7U4|YI75_SCHPO/sp|P0CU12|YHEF_SCHPO	45/46/45	H(13)N(2)	0.105671	0.655713	0.0773663
sp|P0CU13|YI46_SCHPO/sp|Q9P7U4|YI75_SCHPO/sp|P0CU12|YHEF_SCHPO	45/46/45	H(14)N(2)	0.211263	0.178496	0.150581
sp|P0CU13|YI46_SCHPO/sp|Q9P7U4|YI75_SCHPO/sp|P0CU12|YHEF_SCHPO	45/46/45	H(15)N(2)	0.37686		0.183224
sp|P0CU13|YI46_SCHPO/sp|Q9P7U4|YI75_SCHPO/sp|P0CU12|YHEF_SCHPO	45/46/45	H(16)N(2)	0.424568	0.418449	0.122827
sp|P0CU13|YI46_SCHPO/sp|Q9P7U4|YI75_SCHPO/sp|P0CU12|YHEF_SCHPO	45/46/45	H(17)N(2)	0.307098		0.0853887
sp|P0CU13|YI46_SCHPO/sp|Q9P7U4|YI75_SCHPO/sp|P0CU12|YHEF_SCHPO	45/46/45	H(8)N(2)	0.546959
sp|P0CU13|YI46_SCHPO/sp|Q9P7U4|YI75_SCHPO/sp|P0CU12|YHEF_SCHPO	45/46/45	H(9)N(2)		0.380593	0.328179
sp|P0CU13|YI46_SCHPO/sp|Q9P7U4|YI75_SCHPO/sp|P0CU12|YHEF_SCHPO	88/89/88	H(10)N(2)			0.0374201
sp|P0CU13|YI46_SCHPO/sp|Q9P7U4|YI75_SCHPO/sp|P0CU12|YHEF_SCHPO	88/89/88	H(8)N(2)		0.789837	0.138656
sp|P0CU13|YI46_SCHPO/sp|Q9P7U4|YI75_SCHPO/sp|P0CU12|YHEF_SCHPO	88/89/88	H(9)N(2)	0.440817	0.187786	0.0584745
sp|P32834|SXA1_SCHPO	106	H(13)N(2)			0.0287952
sp|P32834|SXA1_SCHPO	134	H(14)N(2)			0.128321
sp|P36581|CALX_SCHPO	418	H(10)N(2)			0.078713
sp|P36581|CALX_SCHPO	418	H(7)N(2)			0.297412
sp|P36581|CALX_SCHPO	418	H(8)N(2)	0.110234	0.0771837	0.0499957
sp|P36581|CALX_SCHPO	418	H(9)N(2)	0.0625907	0.293311	0.0322665
sp|P40903|ISP6_SCHPO	214	H(11)N(2)			0.138997
sp|P40903|ISP6_SCHPO	214	H(12)N(2)			0.128981
sp|P40903|ISP6_SCHPO	214	H(13)N(2)	0.854288	0.553828	0.186091
sp|P40903|ISP6_SCHPO	214	H(14)N(2)	0.349453		0.135925
sp|P78854|PLB1_SCHPO	220	H(10)N(2)	0.900204		0.08087
sp|P78854|PLB1_SCHPO	220	H(11)N(2)	0.464697	0.174568	0.187961
sp|P78854|PLB1_SCHPO	220	H(12)N(2)	0.536761		0.0739564
sp|P78854|PLB1_SCHPO	220	H(13)N(2)	0.541655		0.0610351
sp|P78854|PLB1_SCHPO	220	H(14)N(2)	0.273053		0.0575006
sp|P78854|PLB1_SCHPO	220	H(9)N(2)	0.762006	0.645269	0.136499
sp|P78854|PLB1_SCHPO	244	H(10)N(2)	0.383503	0.491734	0.633813
sp|P78854|PLB1_SCHPO	244	H(11)N(2)			0.0547394
sp|P78854|PLB1_SCHPO	244	H(8)N(2)			0.267237
sp|P78854|PLB1_SCHPO	244	H(9)N(2)	0.865985		0.114105
sp|P78854|PLB1_SCHPO	348	H(13)N(2)	0.209506
sp|P78854|PLB1_SCHPO	494	H(9)N(2)	0.0309328	0.32369	0.281419
sp|P87113|ERG2_SCHPO	50	H(7)N(2)	0.320728	0.10034	0.0369191
sp|P87113|ERG2_SCHPO	50	H(8)N(2)	0.194505	0.366084	0.0990692
sp|P87113|ERG2_SCHPO	50	H(9)N(2)	0.328271	0.21155	0.122188
sp|P87167|BUT2_SCHPO	196	H(10)N(2)	1.20707		0.152688
sp|P87167|BUT2_SCHPO	196	H(11)N(2)		0.413859
sp|P87167|BUT2_SCHPO	196	H(12)N(2)	0.418336	0.0563477	0.0867171
sp|P87167|BUT2_SCHPO	196	H(13)N(2)			0.0897434
sp|P87167|BUT2_SCHPO	215	H(10)N(2)	0.230872	0.17118	0.0744009
sp|P87167|BUT2_SCHPO	215	H(11)N(2)	0.148658	0.313099	0.0570366
sp|P87167|BUT2_SCHPO	215	H(12)N(2)	0.0818851	0.391477	0.0778203
sp|P87167|BUT2_SCHPO	215	H(13)N(2)	0.30927	0.0335818	0.0533009
sp|P87167|BUT2_SCHPO	215	H(14)N(2)	0.141194	0.375415	0.0439397
sp|P87167|BUT2_SCHPO	215	H(15)N(2)	0.23624	0.169033	0.0232577
sp|P87167|BUT2_SCHPO	215	H(16)N(2)	0.35071		0.164725
sp|P87167|BUT2_SCHPO	215	H(17)N(2)	0.535959		0.0431604
sp|P87167|BUT2_SCHPO	215	H(18)N(2)			0.059578
sp|P87167|BUT2_SCHPO	236	H(11)N(2)		0.400547	0.14581
sp|P87167|BUT2_SCHPO	236	H(12)N(2)	0.467526	0.256557	0.0929861
sp|P87167|BUT2_SCHPO	236	H(13)N(2)	0.252967		0.0686222
sp|P87167|BUT2_SCHPO	236	H(14)N(2)	0.721872	0.565621	0.0586251
sp|P87167|BUT2_SCHPO	236	H(15)N(2)	0.334087		0.0341614
sp|P87167|BUT2_SCHPO	236	H(16)N(2)	0.528208		0.146006
sp|P87167|BUT2_SCHPO	333	H(12)N(2)		0.313611	0.130196
sp|P87167|BUT2_SCHPO	333	H(13)N(2)	0.560433	0.259257
sp|P87167|BUT2_SCHPO	333	H(14)N(2)	0.159436	0.458796
sp|P87167|BUT2_SCHPO	333	H(15)N(2)		0.390944
sp|P87167|BUT2_SCHPO	333	H(16)N(2)		0.217664
sp|P87167|BUT2_SCHPO	364	H(13)N(2)	0.507604		0.0671585
sp|P87167|BUT2_SCHPO	364	H(14)N(2)	0.37248		0.12015
sp|P87167|BUT2_SCHPO	364	H(15)N(2)	0.469859		0.113674
sp|P87167|BUT2_SCHPO	364	H(16)N(2)	0.288611		0.0976962
sp|P87167|BUT2_SCHPO	364	H(17)N(2)	0.271473		0.127871
sp|P87167|BUT2_SCHPO	51	H(13)N(2)			0.123254
sp|P87167|BUT2_SCHPO	51	H(14)N(2)			0.134261
sp|P87167|BUT2_SCHPO	51	H(15)N(2)	0.685472		0.0576074
sp|P87167|BUT2_SCHPO	51	H(16)N(2)	0.906927
sp|Q09140|UGGG_SCHPO	880	H(8)N(2)	0.29847	0.259676	0.276421
sp|Q09140|UGGG_SCHPO	880	H(9)N(2)	0.539655		0.0390738
sp|Q10057|PDI1_SCHPO	161	H(10)N(2)	0.570417		0.560157
sp|Q10057|PDI1_SCHPO	161	H(8)N(2)	0.439047	0.412689	0.0477901
sp|Q10057|PDI1_SCHPO	161	H(9)N(2)	0.458988		0.0178276
sp|Q10057|PDI1_SCHPO	257	H(8)N(2)	0.428178	0.272495	0.0791415
sp|Q10057|PDI1_SCHPO	257	H(9)N(2)	0.449306		0.0854169
sp|Q10061|LHS1_SCHPO	359	H(10)N(2)			0.314994
sp|Q10061|LHS1_SCHPO	359	H(8)N(2)	0.767663		0.13039
sp|Q10061|LHS1_SCHPO	359	H(9)N(2)	0.0612968		0.0821912
sp|Q10061|LHS1_SCHPO	488	H(10)N(2)			0.196231
sp|Q10061|LHS1_SCHPO	555	H(10)N(2)	0.468422	0.143959	0.206082
sp|Q10061|LHS1_SCHPO	555	H(11)N(2)	0.436153		0.176177
sp|Q10061|LHS1_SCHPO	555	H(8)N(2)			0.153329
sp|Q10061|LHS1_SCHPO	555	H(9)N(2)	0.395167		0.145881
sp|Q10061|LHS1_SCHPO	678	H(7)N(2)	0.311145	0.117668	0.0685864
sp|Q10061|LHS1_SCHPO	678	H(8)N(2)	0.338104	0.234672	0.0604068
sp|Q10061|LHS1_SCHPO	678	H(9)N(2)	0.411011	0.187767	0.0597423
sp|Q10061|LHS1_SCHPO	733	H(10)N(2)			0.1158
sp|Q10061|LHS1_SCHPO	733	H(9)N(2)	0.643145		0.0755755
sp|Q10109|LEM2_SCHPO	439	H(8)N(2)			0.099842
sp|Q10147|TCPB_SCHPO	217	H(4)N(2)			0.18187
sp|Q10176|OST1_SCHPO	290	H(10)N(2)	0.244046		0.183474
sp|Q10176|OST1_SCHPO	290	H(8)N(2)	0.407756		0.139184
sp|Q10176|OST1_SCHPO	290	H(9)N(2)	0.0567201	0.897342	0.0644851
sp|Q10259|SPC3_SCHPO	148	H(7)N(2)	0.111453		0.173327
sp|Q10259|SPC3_SCHPO	148	H(8)N(2)	0.0126488	0.240013	0.106271
sp|Q10259|SPC3_SCHPO	148	H(9)N(2)	0.181174		0.103507
sp|Q10283|HMDH_SCHPO	117	H(8)N(2)			0.246691
sp|Q10309|YD56_SCHPO	752	H(8)N(2)		0.146311	0.0587763
sp|Q10435|YDE1_SCHPO	42	H(5)N(2)	0.335721		0.318097
sp|Q10435|YDE1_SCHPO	42	H(6)N(2)	0.798562		0.0859861
sp|Q10449|MU157_SCHPO	282	H(9)N(2)			0.207159
sp|Q8WZK2|MCD4_SCHPO	134	H(7)N(2)	0.308136		0.0778353
sp|Q8WZK2|MCD4_SCHPO	134	H(8)N(2)	0.357504		0.0111137
sp|Q8WZK2|MCD4_SCHPO	134	H(9)N(2)	0.566811		0.0705
sp|Q8WZK2|MCD4_SCHPO	315	H(7)N(2)	0.0257265		0.0884641
sp|Q8WZK2|MCD4_SCHPO	315	H(8)N(2)	0.0633266	0.102258	0.0969743
sp|Q8WZK2|MCD4_SCHPO	315	H(9)N(2)	0.442887	0.184613	0.182409
sp|Q8WZK2|MCD4_SCHPO	86	H(10)N(2)	0.180942		0.0853082
sp|Q8WZK2|MCD4_SCHPO	86	H(7)N(2)	0.295295		0.0993227
sp|Q8WZK2|MCD4_SCHPO	86	H(8)N(2)	0.176952		0.0566018
sp|Q8WZK2|MCD4_SCHPO	86	H(9)N(2)	0.231709		0.076286
sp|Q9C0Y2|YKL1_SCHPO	44	H(10)N(2)			0.215331
sp|Q9C0Y2|YKL1_SCHPO	44	H(11)N(2)			0.145918
sp|Q9C0Y2|YKL1_SCHPO	44	H(12)N(2)	0.0136136		0.112909
sp|Q9C0Y2|YKL1_SCHPO	44	H(13)N(2)			0.104127
sp|Q9C0Y4|AGLU_SCHPO	116	H(10)N(2)			0.0262833
sp|Q9C0Y4|AGLU_SCHPO	116	H(16)N(2)		0.209593
sp|Q9C0Y4|AGLU_SCHPO	116	H(8)N(2)	0.183484	0.306713	0.14041
sp|Q9C0Y4|AGLU_SCHPO	116	H(9)N(2)	0.0752028		0.0423943
sp|Q9C0Y4|AGLU_SCHPO	331	H(10)N(2)			0.0643813
sp|Q9C0Y4|AGLU_SCHPO	331	H(11)N(2)			0.125608
sp|Q9C0Y4|AGLU_SCHPO	331	H(12)N(2)			0.0895601
sp|Q9C0Y4|AGLU_SCHPO	331	H(13)N(2)	0.490041	0.0943402	0.07921
sp|Q9C0Y4|AGLU_SCHPO	331	H(8)N(2)		0.432862	0.0398674
sp|Q9C0Y4|AGLU_SCHPO	331	H(9)N(2)	0.260658	0.170857	0.110336
sp|Q9C0Y4|AGLU_SCHPO	37	H(8)N(2)	0.0377918		0.0894276
sp|Q9C0Y4|AGLU_SCHPO	37	H(9)N(2)	0.19185	0.144101	0.12157
sp|Q9C0Y4|AGLU_SCHPO	821	H(10)N(2)			0.399515
sp|Q9C0Y4|AGLU_SCHPO	821	H(8)N(2)			0.203261
sp|Q9C0Y4|AGLU_SCHPO	821	H(9)N(2)	0.45275	0.455256	0.215786
sp|Q9HGN7|SEC63_SCHPO	135	H(7)N(2)			0.420021
sp|Q9HGN7|SEC63_SCHPO	135	H(8)N(2)			0.373173
sp|Q9P378|GAS1_SCHPO	249	H(13)N(2)		0.173716	0.110059
sp|Q9P778|DPP5_SCHPO	126	H(13)N(2)	0.311062
sp|Q9P778|DPP5_SCHPO	126	H(14)N(2)			0.0686964
sp|Q9P778|DPP5_SCHPO	126	H(15)N(2)	0.12783		0.0835899
sp|Q9P778|DPP5_SCHPO	126	H(16)N(2)			0.0552419
sp|Q9P7D0|YOFJ_SCHPO	133	H(9)N(2)	0.0888835		0.058325
sp|Q9P7D0|YOFJ_SCHPO	287	H(8)N(2)	0.104493		0.0515279
sp|Q9P7Q9|ALG9_SCHPO	462	H(8)N(2)	0.361383		0.0968293
sp|Q9P7Q9|ALG9_SCHPO	462	H(9)N(2)			0.197483
sp|Q9URX4|YFZB_SCHPO/sp|Q9C0Y4|AGLU_SCHPO	225/209	H(10)N(2)			0.0651435
sp|Q9URX4|YFZB_SCHPO/sp|Q9C0Y4|AGLU_SCHPO	225/209	H(13)N(2)		0.0896315	0.105974
sp|Q9URX4|YFZB_SCHPO/sp|Q9C0Y4|AGLU_SCHPO	225/209	H(14)N(2)			0.0952452
sp|Q9URX4|YFZB_SCHPO/sp|Q9C0Y4|AGLU_SCHPO	225/209	H(15)N(2)		0.618585
sp|Q9URX4|YFZB_SCHPO/sp|Q9C0Y4|AGLU_SCHPO	225/209	H(8)N(2)		0.110695
sp|Q9URX4|YFZB_SCHPO/sp|Q9C0Y4|AGLU_SCHPO	225/209	H(9)N(2)	0.155903	0.110683	0.0629929
sp|Q9US04|GGT1_SCHPO	156	H(10)N(2)	0.191575		0.25014
sp|Q9US04|GGT1_SCHPO	156	H(8)N(2)	0.0725647		0.0988695
sp|Q9US04|GGT1_SCHPO	156	H(9)N(2)	0.295412	0.0763242	0.120004
sp|Q9US04|GGT1_SCHPO	612	H(8)N(2)	0.327757	0.126785
sp|Q9US04|GGT1_SCHPO	612	H(9)N(2)		0.333977	0.292636
sp|Q9US39|YFZ2_SCHPO	379	H(12)N(2)			0.0248658
sp|Q9US39|YFZ2_SCHPO	379	H(13)N(2)			0.154693
sp|Q9US55|GLU2A_SCHPO	262	H(8)N(2)	0.2681		0.15828
sp|Q9US55|GLU2A_SCHPO	262	H(9)N(2)			0.122974
sp|Q9USK8|AGS1_SCHPO	1016	H(10)N(2)	0.310832		0.0600763
sp|Q9USK8|AGS1_SCHPO	1032	H(10)N(2)	0.0755804		0.0833671
sp|Q9USK8|AGS1_SCHPO	1032	H(9)N(2)	0.204254		0.12574
sp|Q9USK8|AGS1_SCHPO	472	H(15)N(2)			0.116572
sp|Q9USK8|AGS1_SCHPO	532	H(10)N(2)			0.145926
sp|Q9USK8|AGS1_SCHPO	785	H(11)N(2)	0.235497		0.164826
sp|Q9USK8|AGS1_SCHPO	785	H(12)N(2)	0.398829		0.0842107
sp|Q9USK8|AGS1_SCHPO	785	H(13)N(2)	0.0343871		0.0459045
sp|Q9USK8|AGS1_SCHPO	785	H(14)N(2)	0.41211		0.189721
sp|Q9USK8|AGS1_SCHPO	785	H(15)N(2)			0.0999529
sp|Q9USK8|AGS1_SCHPO	785	H(8)N(2)			0.231421
sp|Q9USK8|AGS1_SCHPO	785	H(9)N(2)	0.366444		0.0940195
sp|Q9USK8|AGS1_SCHPO	907	H(10)N(2)	0.542941	0.101645	0.212487
sp|Q9USK8|AGS1_SCHPO	907	H(9)N(2)	0.659777		0.159091
sp|Q9USU5|GAS2_SCHPO	212	H(15)N(2)	0.482879		0.144945
sp|Q9USU5|GAS2_SCHPO	212	H(16)N(2)			0.0482331
sp|Q9USU5|GAS2_SCHPO	212	H(17)N(2)			0.0509437
sp|Q9USU5|GAS2_SCHPO	334	H(15)N(2)			0.095159
sp|Q9USU5|GAS2_SCHPO	334	H(16)N(2)			0.0967465
sp|Q9USU5|GAS2_SCHPO	334	H(19)N(2)			0.1512
sp|Q9USU5|GAS2_SCHPO	34	H(16)N(2)	0.471431		0.0519169
sp|Q9USU5|GAS2_SCHPO	34	H(17)N(2)			0.0675219
sp|Q9USU5|GAS2_SCHPO	34	H(9)N(2)			0.169699
sp|Q9USU5|GAS2_SCHPO	344	H(10)N(2)	0.431924		0.116969
sp|Q9USU5|GAS2_SCHPO	344	H(13)N(2)			0.107167
sp|Q9USU5|GAS2_SCHPO	344	H(14)N(2)	0.411443		0.0542148
sp|Q9USU5|GAS2_SCHPO	344	H(15)N(2)	0.114029		0.0336085
sp|Q9USU5|GAS2_SCHPO	344	H(16)N(2)	0.0917769		0.177317
sp|Q9USU5|GAS2_SCHPO	344	H(17)N(2)	0.954179		0.0940379
sp|Q9USU5|GAS2_SCHPO	344	H(9)N(2)	0.460649		0.0398895
sp|Q9USU5|GAS2_SCHPO	90	H(10)N(2)	0.0216687		0.0365382
sp|Q9USU5|GAS2_SCHPO	90	H(13)N(2)			0.0917073
sp|Q9USU5|GAS2_SCHPO	90	H(14)N(2)	0.481757		0.0747322
sp|Q9USU5|GAS2_SCHPO	90	H(15)N(2)			0.0885578
sp|Q9USU5|GAS2_SCHPO	90	H(16)N(2)			0.189921
sp|Q9USU5|GAS2_SCHPO	90	H(17)N(2)			0.150941
sp|Q9USU5|GAS2_SCHPO	90	H(18)N(2)			0.123492
sp|Q9USU5|GAS2_SCHPO	90	H(9)N(2)	0.241519		0.13555
sp|Q9USV0|HRD3_SCHPO	48	H(8)N(2)	0.13192	0.239434	0.122509
sp|Q9USV0|HRD3_SCHPO	48	H(9)N(2)	0.440556		0.230419
sp|Q9UT11|YLW3_SCHPO	46	H(7)N(2)	0.276555		0.0910993
sp|Q9UT11|YLW3_SCHPO	46	H(8)N(2)	0.432862	0.469092	0.185675
sp|Q9UT11|YLW3_SCHPO	46	H(9)N(2)		0.120365	0.14472
sp|Q9UTC8|OS9_SCHPO	104	H(8)N(2)	0.503369		0.0822759
sp|Q9UTC8|OS9_SCHPO	204	H(8)N(2)		0.117951
sp|Q9UTC8|OS9_SCHPO	97	H(8)N(2)	0.0622047	0.145627	0.103246
sp|Q9UTH5|PLB6_SCHPO	178	H(16)N(2)			0.288577
sp|Q9UTS0|PSP3_SCHPO	192	H(13)N(2)			0.0661806
sp|Q9UUH0|YKIC_SCHPO	171	H(13)N(2)			0.176455
sp|Q9UUH0|YKIC_SCHPO	171	H(14)N(2)	0.421055		0.172116
sp|Q9UUH0|YKIC_SCHPO	171	H(15)N(2)			0.0692692
sp|Q9UUH4|MSMO_SCHPO	2	H(8)N(2)			0.192429
sp|Q9Y7P1|ERO12_SCHPO	49	H(8)N(2)	1.01023		0.207474
sp|Q9Y7P1|ERO12_SCHPO	49	H(9)N(2)	0.523275
sp|Q9Y7P1|ERO12_SCHPO	546	H(8)N(2)			0.179848
sp|Q9Y7P1|ERO12_SCHPO	546	H(9)N(2)		0.362916	0.170131
sp|Q9Y7S5|YQO6_SCHPO	158	H(9)N(2)			0.118623

## Sheet: Fig4d
ProteinName	ProteinGlycoSite	GlycanComposition	LRL	SSL	DDA
sp|A6NKH3|RL37L_HUMAN	73	H(9)N(2)	0.0528302
sp|O75882|ATRN_HUMAN	1082	F(2)H(5)N(4)	0.0270162
sp|O75882|ATRN_HUMAN	300	A(2)H(5)N(4)		0.0675585
sp|O75882|ATRN_HUMAN	416	H(5)N(2)	0.025113	0.0170839	0.097265
sp|O75882|ATRN_HUMAN	416	H(6)N(2)	0.0108839	0.0523416
sp|O75882|ATRN_HUMAN	416	H(6)N(3)	0.121767
sp|O75882|ATRN_HUMAN	416	H(7)N(2)	0.107697	0.134847
sp|O75882|ATRN_HUMAN	416	H(8)N(2)	0.0390136	0.0452479
sp|O75882|ATRN_HUMAN	416	H(9)N(2)	0.135976	0.186526
sp|O75882|ATRN_HUMAN	428	A(1)H(6)N(3)		0.145847	0.312113
sp|O75882|ATRN_HUMAN	428	H(5)N(2)	0.0854448	0.112958
sp|O75882|ATRN_HUMAN	428	H(6)N(2)			0.184084
sp|O75882|ATRN_HUMAN	428	H(6)N(3)	0.0963759	0.0740804	0.12769
sp|O75882|ATRN_HUMAN	428	H(7)N(2)	0.0950239	0.0544841	0.12643
sp|O75882|ATRN_HUMAN	731	A(2)H(5)N(4)	0.127179	0.014996	0.172273
sp|O75882|ATRN_HUMAN	914	A(2)H(5)N(4)	0.119033
sp|O95045|UPP2_HUMAN	9	A(2)H(5)N(4)		0.140003
sp|O95445|APOM_HUMAN	135	A(1)H(5)N(3)	0.197057	0.240301
sp|O95445|APOM_HUMAN	135	F(1)H(6)N(3)	0.249667	0.291534
sp|P00450|CERU_HUMAN	138	A(1)F(1)H(5)N(4)	0.24965	0.261639
sp|P00450|CERU_HUMAN	138	A(1)F(3)H(5)N(4)	0.686971
sp|P00450|CERU_HUMAN	138	A(1)F(3)H(6)N(4)	0.092495
sp|P00450|CERU_HUMAN	138	A(1)H(5)N(4)	0.104302	0.0483506	0.0646891
sp|P00450|CERU_HUMAN	138	A(2)F(1)H(5)N(4)	0.125103	0.16661
sp|P00450|CERU_HUMAN	138	A(2)H(5)N(4)	0.131004	0.53806	0.677814
sp|P00450|CERU_HUMAN	138	A(2)H(6)N(5)	0.0715798	0.0311842
sp|P00450|CERU_HUMAN	138	A(3)H(6)N(5)	0.0709557	0.559294
sp|P00450|CERU_HUMAN	138	F(2)H(5)N(4)		0.0487185
sp|P00450|CERU_HUMAN	358	A(1)H(5)N(4)			0.10809
sp|P00450|CERU_HUMAN	397	A(1)F(1)H(6)N(4)	0.160137	0.203551
sp|P00450|CERU_HUMAN	397	A(1)H(5)N(4)	0.116808	0.13038	0.485581
sp|P00450|CERU_HUMAN	397	A(2)H(5)N(4)	0.550355	0.575618	0.468502
sp|P00450|CERU_HUMAN	397	F(1)H(6)N(4)	0.123096	0.124599
sp|P00450|CERU_HUMAN	397	F(3)H(6)N(4)	0.531905
sp|P00450|CERU_HUMAN	762	A(1)F(1)H(5)N(4)	0.390862	0.382748
sp|P00450|CERU_HUMAN	762	A(1)H(5)N(4)	0.233645	0.199025
sp|P00450|CERU_HUMAN	762	A(2)F(1)H(5)N(4)	0.239023	0.208639	0.511308
sp|P00450|CERU_HUMAN	762	A(2)F(1)H(6)N(5)	0.0648175
sp|P00450|CERU_HUMAN	762	A(2)F(1)H(7)N(5)	0.654082	0.640242
sp|P00450|CERU_HUMAN	762	A(2)F(2)H(7)N(5)	0.0916588
sp|P00450|CERU_HUMAN	762	A(2)H(5)N(4)	0.45869	0.471536	1.35566
sp|P00450|CERU_HUMAN	762	A(2)H(6)N(5)			0.417122
sp|P00450|CERU_HUMAN	762	A(3)F(1)H(6)N(5)	0.141822	0.164723	1.51767
sp|P00450|CERU_HUMAN	762	A(3)H(6)N(5)	0.933955	0.892673
sp|P00734|THRB_HUMAN	121	A(1)H(5)N(4)	0.039392	0.115685
sp|P00734|THRB_HUMAN	121	A(2)H(5)N(4)		0.121603	0.225193
sp|P00734|THRB_HUMAN	143	A(1)H(5)N(4)			0.044403
sp|P00734|THRB_HUMAN	143	A(2)F(1)H(5)N(4)		0.0557898
sp|P00734|THRB_HUMAN	143	A(2)H(5)N(4)	0.0330022	0.711705	0.102956
sp|P00734|THRB_HUMAN	143	F(2)H(5)N(4)	0.0928056
sp|P00734|THRB_HUMAN	155	A(1)F(1)H(5)N(5)	0.813482
sp|P00734|THRB_HUMAN	155	A(1)F(3)H(6)N(4)	0.0622993	0.0306231
sp|P00734|THRB_HUMAN	155	A(2)H(5)N(4)	0.0330022
sp|P00736|C1R_HUMAN	221	A(1)H(5)N(4)			0.528207
sp|P00738|HPT_HUMAN	241	A(1)F(1)H(5)N(4)	0.713123
sp|P00738|HPT_HUMAN	241	A(1)F(1)H(6)N(4)	0.639698	0.0482464
sp|P00738|HPT_HUMAN	241	A(1)F(1)H(7)N(5)	0.371938
sp|P00738|HPT_HUMAN	241	A(1)F(2)H(5)N(4)	0.176042	0.215975
sp|P00738|HPT_HUMAN	241	A(1)F(2)H(6)N(3)		0.161244
sp|P00738|HPT_HUMAN	241	A(1)F(2)H(6)N(4)	0.839463
sp|P00738|HPT_HUMAN	241	A(1)F(2)H(7)N(7)		0.196432
sp|P00738|HPT_HUMAN	241	A(1)F(3)H(7)N(5)	0.0230173
sp|P00738|HPT_HUMAN	241	A(1)H(5)N(4)	0.648038	0.768575	0.183293
sp|P00738|HPT_HUMAN	241	A(1)H(6)N(5)	0.422428	0.420224	0.923487
sp|P00738|HPT_HUMAN	241	A(1)H(7)N(6)	0.0999786	0.0879347
sp|P00738|HPT_HUMAN	241	A(2)F(1)H(5)N(4)	0.255326
sp|P00738|HPT_HUMAN	241	A(2)F(1)H(6)N(5)			0.443806
sp|P00738|HPT_HUMAN	241	A(2)F(1)H(7)N(5)	0.0648182	0.407935
sp|P00738|HPT_HUMAN	241	A(2)F(2)H(7)N(5)	0.0485394
sp|P00738|HPT_HUMAN	241	A(2)F(3)H(4)N(7)		0.180676
sp|P00738|HPT_HUMAN	241	A(2)F(3)H(5)N(4)	0.0894851
sp|P00738|HPT_HUMAN	241	A(2)F(3)H(6)N(5)	0.0562101
sp|P00738|HPT_HUMAN	241	A(2)H(5)N(4)	0.114954	0.149563	0.149298
sp|P00738|HPT_HUMAN	241	A(2)H(6)N(5)	0.767879	0.811252	0.630386
sp|P00738|HPT_HUMAN	241	A(2)H(7)N(6)	0.977464
sp|P00738|HPT_HUMAN	241	A(3)F(1)H(6)N(5)	0.0442123	0.00646701
sp|P00738|HPT_HUMAN	241	A(3)F(3)H(5)N(4)	0.783166
sp|P00738|HPT_HUMAN	241	A(3)H(6)N(5)	0.0675732	0.0374856	0.984461
sp|P00738|HPT_HUMAN	241	F(1)H(7)N(5)	0.147789
sp|P00738|HPT_HUMAN	241	F(1)H(8)N(6)	0.094135
sp|P00738|HPT_HUMAN	241	F(2)H(6)N(4)	0.0855686
sp|P00738|HPT_HUMAN	241	F(2)H(6)N(5)	0.479754
sp|P00738|HPT_HUMAN	241	F(3)H(5)N(4)	0.397396
sp|P00738|HPT_HUMAN	241	F(3)H(7)N(5)	1.17948
sp|P00738|HPT_HUMAN	241	H(5)N(4)	0.0317855	0.0137106	0.113191
sp|P00738|HPT_HUMAN/sp|P00739|HPTR_HUMAN	184/126	A(1)F(1)H(5)N(4)	0.444987	0.169615
sp|P00738|HPT_HUMAN/sp|P00739|HPTR_HUMAN	184/126	A(1)F(1)H(6)N(4)	0.227252	0.715499
sp|P00738|HPT_HUMAN/sp|P00739|HPTR_HUMAN	184/126	A(1)F(2)H(5)N(4)	0.3623	0.835022
sp|P00738|HPT_HUMAN/sp|P00739|HPTR_HUMAN	184/126	A(1)H(5)N(4)	0.034609	0.496128	0.325804
sp|P00738|HPT_HUMAN/sp|P00739|HPTR_HUMAN	184/126	A(1)H(6)N(4)	0.156488
sp|P00738|HPT_HUMAN/sp|P00739|HPTR_HUMAN	184/126	A(1)H(6)N(5)	0.0606373	0.10308
sp|P00738|HPT_HUMAN/sp|P00739|HPTR_HUMAN	184/126	A(2)F(1)H(5)N(4)		0.268246
sp|P00738|HPT_HUMAN/sp|P00739|HPTR_HUMAN	184/126	A(2)F(1)H(7)N(5)	0.0968374	0.0794524
sp|P00738|HPT_HUMAN/sp|P00739|HPTR_HUMAN	184/126	A(2)F(2)H(7)N(5)	0.207995
sp|P00738|HPT_HUMAN/sp|P00739|HPTR_HUMAN	184/126	A(2)H(5)N(4)	0.505024	0.373925	0.288029
sp|P00738|HPT_HUMAN/sp|P00739|HPTR_HUMAN	184/126	A(2)H(6)N(5)	0.0705982		0.720776
sp|P00738|HPT_HUMAN/sp|P00739|HPTR_HUMAN	184/126	A(3)H(6)N(5)			0.539037
sp|P00738|HPT_HUMAN/sp|P00739|HPTR_HUMAN	184/126	F(1)H(6)N(4)	0.0856268	0.103508
sp|P00738|HPT_HUMAN/sp|P00739|HPTR_HUMAN	184/126	F(1)H(7)N(5)	0.0583299
sp|P00738|HPT_HUMAN/sp|P00739|HPTR_HUMAN	184/126	F(2)H(5)N(4)	0.384651
sp|P00738|HPT_HUMAN/sp|P00739|HPTR_HUMAN	184/126	H(5)N(4)	0.0653813	0.107671	0.50754
sp|P00738|HPT_HUMAN/sp|P00739|HPTR_HUMAN	184/126	H(6)N(5)	0.0270167	0.0519829
sp|P00738|HPT_HUMAN/sp|P00739|HPTR_HUMAN	207/149	A(1)H(5)N(4)	0.0579244	0.017058	0.765126
sp|P00738|HPT_HUMAN/sp|P00739|HPTR_HUMAN	207/149	A(2)H(5)N(4)		0.101547
sp|P00738|HPT_HUMAN/sp|P00739|HPTR_HUMAN	211/153	A(3)F(2)H(9)N(6)	0.099351
sp|P00747|PLMN_HUMAN	308	A(2)H(5)N(4)		0.662583
sp|P00748|FA12_HUMAN	249	A(2)H(5)N(4)	0.0528122	0.0943691
sp|P00748|FA12_HUMAN	433	A(1)F(1)H(6)N(4)	0.168105
sp|P00748|FA12_HUMAN	433	A(2)H(5)N(4)	0.159954	0.116361	0.445471
sp|P00751|CFAB_HUMAN	122	A(1)F(2)H(5)N(4)	0.207417
sp|P00751|CFAB_HUMAN	122	A(1)H(5)N(4)		0.0944085
sp|P00751|CFAB_HUMAN	122	A(2)H(5)N(4)	0.183148	0.204478	0.293068
sp|P01008|ANT3_HUMAN	128	A(2)H(5)N(4)		0.201416
sp|P01008|ANT3_HUMAN	224	A(2)H(5)N(4)		0.200261
sp|P01009|A1AT_HUMAN	107	A(1)F(1)H(7)N(5)	0.066374
sp|P01009|A1AT_HUMAN	107	A(1)F(2)H(6)N(5)	0.158085
sp|P01009|A1AT_HUMAN	107	A(1)F(3)H(7)N(5)	0.206386
sp|P01009|A1AT_HUMAN	107	A(1)H(5)N(4)	0.0631984	0.0841111
sp|P01009|A1AT_HUMAN	107	A(1)H(6)N(5)	0.0782909
sp|P01009|A1AT_HUMAN	107	A(2)F(1)H(5)N(4)	0.198051	0.235575
sp|P01009|A1AT_HUMAN	107	A(2)F(1)H(7)N(5)	0.230164	0.200945
sp|P01009|A1AT_HUMAN	107	A(2)F(2)H(7)N(5)	0.220049
sp|P01009|A1AT_HUMAN	107	A(2)H(5)N(4)	0.0938826	0.136729	0.081656
sp|P01009|A1AT_HUMAN	107	A(2)H(6)N(5)	0.146372
sp|P01009|A1AT_HUMAN	107	A(3)F(1)H(6)N(5)	0.214881
sp|P01009|A1AT_HUMAN	107	A(3)H(6)N(5)	0.172972
sp|P01009|A1AT_HUMAN	107	F(1)H(6)N(4)	0.0719824
sp|P01009|A1AT_HUMAN	107	F(1)H(7)N(5)	0.231867
sp|P01009|A1AT_HUMAN	107	H(6)N(5)	0.0460508
sp|P01009|A1AT_HUMAN	271	A(1)F(1)H(6)N(4)	0.0429266	0.0673917	1.13056
sp|P01009|A1AT_HUMAN	271	A(1)H(5)N(4)	0.103782	0.626319	0.419956
sp|P01009|A1AT_HUMAN	271	A(2)H(5)N(4)	0.040101	0.0228717	0.44738
sp|P01009|A1AT_HUMAN	271	F(3)H(6)N(4)	0.182527
sp|P01009|A1AT_HUMAN	271	H(5)N(4)			0.212362
sp|P01009|A1AT_HUMAN	70	A(2)H(5)N(4)	0.601859
sp|P01011|AACT_HUMAN	106	A(1)F(1)H(8)N(6)	0.03277
sp|P01011|AACT_HUMAN	106	A(1)F(2)H(5)N(4)	0.0478008
sp|P01011|AACT_HUMAN	106	A(2)F(2)H(6)N(5)	0.0939479
sp|P01011|AACT_HUMAN	106	A(2)H(5)N(4)		0.236415
sp|P01011|AACT_HUMAN	106	A(2)H(7)N(6)	0.207963
sp|P01011|AACT_HUMAN	106	A(3)H(6)N(5)	0.295453	0.234783
sp|P01011|AACT_HUMAN	106	F(3)H(8)N(6)	0.122165
sp|P01023|A2MG_HUMAN	1424	A(1)F(1)H(5)N(4)	0.267729	0.229663	0.156228
sp|P01023|A2MG_HUMAN	1424	A(1)F(1)H(5)N(5)	0.169285
sp|P01023|A2MG_HUMAN	1424	A(1)F(1)H(6)N(4)	0.05442	0.0314588
sp|P01023|A2MG_HUMAN	1424	A(1)F(2)H(5)N(4)	0.0718108	0.106289
sp|P01023|A2MG_HUMAN	1424	A(1)F(2)H(6)N(4)	0.454611	0.0543183
sp|P01023|A2MG_HUMAN	1424	A(1)H(5)N(4)	0.139071	0.522033	0.776112
sp|P01023|A2MG_HUMAN	1424	A(1)H(6)N(5)	0.0997693	0.0884187
sp|P01023|A2MG_HUMAN	1424	A(2)F(1)H(5)N(4)	0.4436	0.0393577
sp|P01023|A2MG_HUMAN	1424	A(2)H(5)N(4)	0.183114	0.118783	0.272217
sp|P01023|A2MG_HUMAN	1424	A(2)H(7)N(5)		0.0724474
sp|P01023|A2MG_HUMAN	1424	F(1)H(6)N(4)	0.259624	0.220412
sp|P01023|A2MG_HUMAN	1424	F(1)H(7)N(5)	0.160577
sp|P01023|A2MG_HUMAN	1424	F(2)H(5)N(4)	0.132954
sp|P01023|A2MG_HUMAN	1424	F(2)H(5)N(5)	0.335104
sp|P01023|A2MG_HUMAN	1424	F(2)H(6)N(4)	0.269551	0.247604
sp|P01023|A2MG_HUMAN	1424	F(3)H(5)N(4)	0.261844
sp|P01023|A2MG_HUMAN	1424	H(8)N(5)	0.11696
sp|P01023|A2MG_HUMAN	869	A(1)H(4)N(3)			0.0596193
sp|P01023|A2MG_HUMAN	869	A(1)H(4)N(4)	0.0869646	0.0888916	0.590549
sp|P01023|A2MG_HUMAN	869	A(1)H(5)N(3)	0.133994	0.134767	0.0249065
sp|P01023|A2MG_HUMAN	869	A(1)H(5)N(4)			0.0721963
sp|P01023|A2MG_HUMAN	869	A(1)H(6)N(3)	0.0491881	0.247148	0.645119
sp|P01023|A2MG_HUMAN	869	F(1)H(5)N(4)	0.109322	0.111102
sp|P01023|A2MG_HUMAN	869	F(1)H(6)N(3)	0.122284	0.122995
sp|P01023|A2MG_HUMAN	869	F(1)H(7)N(3)		0.239632
sp|P01023|A2MG_HUMAN	869	H(5)N(2)		0.417968	0.19664
sp|P01023|A2MG_HUMAN	869	H(5)N(3)			0.317577
sp|P01023|A2MG_HUMAN	869	H(6)N(2)	0.713519		0.834832
sp|P01023|A2MG_HUMAN	869	H(6)N(3)	0.161847	0.160664
sp|P01023|A2MG_HUMAN	869	H(7)N(2)		0.174796
sp|P01024|CO3_HUMAN	85	A(1)H(5)N(3)		0.228859
sp|P01024|CO3_HUMAN	85	A(1)H(6)N(3)	0.0739211	0.0337677	0.338592
sp|P01024|CO3_HUMAN	85	F(1)H(5)N(2)	0.162487	0.144095
sp|P01024|CO3_HUMAN	85	F(1)H(7)N(3)	0.0367026	0.0136013
sp|P01024|CO3_HUMAN	85	H(5)N(2)	0.544173	0.56009	0.309665
sp|P01024|CO3_HUMAN	85	H(6)N(2)	0.683589	0.0872623	0.199013
sp|P01024|CO3_HUMAN	85	H(6)N(3)	0.0530296
sp|P01024|CO3_HUMAN	85	H(7)N(2)	0.038512	0.0788593	0.190908
sp|P01024|CO3_HUMAN	85	H(8)N(2)		0.498461	0.102056
sp|P01031|CO5_HUMAN	741	A(1)H(6)N(5)	0.049539
sp|P01031|CO5_HUMAN	741	A(2)F(1)H(5)N(4)	0.69214	0.729375
sp|P01031|CO5_HUMAN	741	A(2)H(5)N(4)	0.969448	1.00544	0.46342
sp|P01042|KNG1_HUMAN	169	A(2)H(5)N(4)	0.169238	0.206167
sp|P01042|KNG1_HUMAN	205	A(1)F(3)H(7)N(5)	0.594595
sp|P01042|KNG1_HUMAN	205	A(1)H(5)N(4)		0.0847367	0.21069
sp|P01042|KNG1_HUMAN	205	A(2)H(5)N(4)			0.118593
sp|P01042|KNG1_HUMAN	205	A(3)F(1)H(6)N(5)		0.0996275	0.332606
sp|P01042|KNG1_HUMAN	294	A(1)F(1)H(6)N(4)	0.036327	0.0369694
sp|P01042|KNG1_HUMAN	294	A(2)H(5)N(4)		0.682334	0.409137
sp|P01042|KNG1_HUMAN	48	A(1)F(1)H(6)N(4)	0.0679033	0.110471
sp|P01591|IGJ_HUMAN	71	A(1)F(1)H(4)N(3)	0.0978056	0.0725792	0.467789
sp|P01591|IGJ_HUMAN	71	A(1)F(1)H(5)N(3)	0.203495	0.281123	0.0920613
sp|P01591|IGJ_HUMAN	71	A(1)F(1)H(5)N(4)	0.0735564	0.108896
sp|P01591|IGJ_HUMAN	71	A(1)F(2)H(6)N(4)	0.0916844	0.0654177
sp|P01591|IGJ_HUMAN	71	A(1)H(4)N(3)			0.489368
sp|P01591|IGJ_HUMAN	71	A(1)H(5)N(4)	0.0583192	0.091335	1.09895
sp|P01591|IGJ_HUMAN	71	A(2)F(1)H(5)N(4)	0.622978	0.119772
sp|P01591|IGJ_HUMAN	71	A(2)H(5)N(4)	0.0767837	0.0446287
sp|P01591|IGJ_HUMAN	71	F(1)H(6)N(4)	0.0619509	0.0923027
sp|P01591|IGJ_HUMAN	71	F(1)H(6)N(5)		0.127777
sp|P01591|IGJ_HUMAN	71	F(2)H(6)N(3)		0.206805
sp|P01591|IGJ_HUMAN	71	F(2)H(6)N(4)	0.0533637
sp|P01591|IGJ_HUMAN	71	H(4)N(5)		0.0456684
sp|P01591|IGJ_HUMAN	71	H(5)N(4)			0.210536
sp|P01591|IGJ_HUMAN	71	H(6)N(5)		0.0328725
sp|P01859|IGHG2_HUMAN	176	A(1)F(1)H(4)N(3)			0.16992
sp|P01859|IGHG2_HUMAN	176	A(1)F(1)H(4)N(4)	0.0890568	0.128465	0.351989
sp|P01859|IGHG2_HUMAN	176	A(1)F(1)H(5)N(3)	0.0838166	0.0607028	0.799527
sp|P01859|IGHG2_HUMAN	176	A(1)F(1)H(5)N(4)	0.074454	0.0734973	0.694169
sp|P01859|IGHG2_HUMAN	176	A(1)F(1)H(6)N(3)	0.0756874	0.0699577
sp|P01859|IGHG2_HUMAN	176	A(1)H(5)N(4)			0.0499057
sp|P01859|IGHG2_HUMAN	176	F(1)H(3)N(3)			0.12565
sp|P01859|IGHG2_HUMAN	176	F(1)H(3)N(4)	0.107514	0.309291	0.236727
sp|P01859|IGHG2_HUMAN	176	F(1)H(3)N(5)		0.0693752	0.476151
sp|P01859|IGHG2_HUMAN	176	F(1)H(4)N(4)	0.0947315	1.55665	0.356154
sp|P01859|IGHG2_HUMAN	176	F(1)H(4)N(5)	0.141821	0.10478	0.434086
sp|P01859|IGHG2_HUMAN	176	F(1)H(5)N(4)		0.206969	0.238224
sp|P01859|IGHG2_HUMAN	176	F(1)H(5)N(5)		0.584303	0.251244
sp|P01859|IGHG2_HUMAN	176	F(2)H(4)N(4)	0.124093	0.478723
sp|P01859|IGHG2_HUMAN	176	F(2)H(5)N(4)	0.0638683	0.0476336
sp|P01859|IGHG2_HUMAN	176	H(3)N(4)		0.219429	0.607908
sp|P01859|IGHG2_HUMAN	176	H(4)N(4)		0.706787	0.255378
sp|P01859|IGHG2_HUMAN	176	H(5)N(4)			0.169843
sp|P01860|IGHG3_HUMAN	227	F(1)H(3)N(4)		0.176738	0.019794
sp|P01860|IGHG3_HUMAN	227	F(1)H(4)N(4)	0.150544	0.181289	0.0206657
sp|P01860|IGHG3_HUMAN	227	F(1)H(5)N(5)		0.155797
sp|P01860|IGHG3_HUMAN	227	F(1)H(6)N(4)		0.448144
sp|P01860|IGHG3_HUMAN	227	F(2)H(6)N(4)	0.282553
sp|P01860|IGHG3_HUMAN	227	H(3)N(4)		0.203568
sp|P01860|IGHG3_HUMAN	227	H(4)N(4)			0.40884
sp|P01860|IGHG3_HUMAN	227	H(5)N(4)			0.0699487
sp|P01861|IGHG4_HUMAN	177	A(1)F(1)H(4)N(4)			0.570994
sp|P01861|IGHG4_HUMAN	177	A(1)F(1)H(5)N(4)			0.0598406
sp|P01861|IGHG4_HUMAN	177	F(1)H(3)N(4)	0.165189	0.189787	0.0276951
sp|P01861|IGHG4_HUMAN	177	F(1)H(3)N(5)	0.388719	0.100622	0.0547956
sp|P01861|IGHG4_HUMAN	177	F(1)H(4)N(3)	0.143265
sp|P01861|IGHG4_HUMAN	177	F(1)H(4)N(4)	0.129492	0.158343	0.0242486
sp|P01861|IGHG4_HUMAN	177	F(1)H(5)N(4)			0.509429
sp|P01861|IGHG4_HUMAN	177	H(3)N(4)			0.0215973
sp|P01861|IGHG4_HUMAN	177	H(5)N(4)			0.0123621
sp|P01871|IGHM_HUMAN	46	A(1)F(1)H(4)N(3)	0.0835883	0.130862	0.446567
sp|P01871|IGHM_HUMAN	46	A(1)F(1)H(4)N(5)	0.746101	0.0895698
sp|P01871|IGHM_HUMAN	46	A(1)F(1)H(5)N(3)	0.0962952	0.134741	0.224856
sp|P01871|IGHM_HUMAN	46	A(1)F(1)H(5)N(4)	0.116797	0.0409986	0.361781
sp|P01871|IGHM_HUMAN	46	A(1)F(1)H(5)N(5)	0.207626	0.172846	0.589412
sp|P01871|IGHM_HUMAN	46	A(1)F(1)H(6)N(5)	0.05392	0.0892963
sp|P01871|IGHM_HUMAN	46	A(1)F(2)H(5)N(4)	0.296742	0.299185
sp|P01871|IGHM_HUMAN	46	A(1)F(2)H(5)N(5)	0.104332	0.140725
sp|P01871|IGHM_HUMAN	46	A(1)F(2)H(6)N(4)	0.0615697
sp|P01871|IGHM_HUMAN	46	A(1)F(3)H(5)N(4)	0.00403992	0.0441293
sp|P01871|IGHM_HUMAN	46	A(1)F(3)H(5)N(5)	0.18417
sp|P01871|IGHM_HUMAN	46	A(1)H(4)N(3)	0.382916	0.120716
sp|P01871|IGHM_HUMAN	46	A(1)H(5)N(3)	0.296728	0.108856	0.199248
sp|P01871|IGHM_HUMAN	46	A(1)H(5)N(4)	0.0846939	0.524612	0.537342
sp|P01871|IGHM_HUMAN	46	A(1)H(6)N(3)	0.221395	0.181779	0.471696
sp|P01871|IGHM_HUMAN	46	F(1)H(4)N(3)	0.0946531
sp|P01871|IGHM_HUMAN	46	F(1)H(4)N(4)	0.058797	0.0802442	0.348086
sp|P01871|IGHM_HUMAN	46	F(1)H(4)N(5)	0.101818	0.152919
sp|P01871|IGHM_HUMAN	46	F(1)H(5)N(4)	0.252517	0.219212	0.554585
sp|P01871|IGHM_HUMAN	46	F(1)H(5)N(5)	0.0579884	0.0827507	0.330384
sp|P01871|IGHM_HUMAN	46	F(1)H(6)N(4)	0.473285	0.470337	0.21352
sp|P01871|IGHM_HUMAN	46	F(1)H(6)N(5)	0.0562233
sp|P01871|IGHM_HUMAN	46	F(1)H(7)N(5)	0.0593049
sp|P01871|IGHM_HUMAN	46	F(2)H(5)N(5)	0.048256
sp|P01871|IGHM_HUMAN	46	F(2)H(6)N(4)	0.0517389
sp|P01871|IGHM_HUMAN	46	F(2)H(6)N(5)	0.850871
sp|P01871|IGHM_HUMAN	46	H(4)N(5)		0.15664	0.272595
sp|P01871|IGHM_HUMAN	46	H(5)N(2)	0.305035	0.252963
sp|P01871|IGHM_HUMAN	46	H(5)N(4)			0.580674
sp|P01871|IGHM_HUMAN	46	H(6)N(2)	0.2942	0.329944	0.23951
sp|P01871|IGHM_HUMAN/sp|P0DOX6|IGM_HUMAN	209/332	A(1)F(1)H(4)N(5)			0.468841
sp|P01871|IGHM_HUMAN/sp|P0DOX6|IGM_HUMAN	209/332	A(1)F(1)H(5)N(4)	0.0547375	0.0917818	0.439356
sp|P01871|IGHM_HUMAN/sp|P0DOX6|IGM_HUMAN	209/332	A(1)F(1)H(5)N(5)	0.541236	0.100255	0.156342
sp|P01871|IGHM_HUMAN/sp|P0DOX6|IGM_HUMAN	209/332	A(1)F(2)H(6)N(4)	0.310367
sp|P01871|IGHM_HUMAN/sp|P0DOX6|IGM_HUMAN	209/332	A(1)H(5)N(4)	0.599726
sp|P01871|IGHM_HUMAN/sp|P0DOX6|IGM_HUMAN	209/332	A(2)F(1)H(5)N(4)		0.278983
sp|P01871|IGHM_HUMAN/sp|P0DOX6|IGM_HUMAN	209/332	F(1)H(5)N(5)			0.141963
sp|P01871|IGHM_HUMAN/sp|P0DOX6|IGM_HUMAN	209/332	F(2)H(6)N(4)	0.457598	0.0443792	0.356035
sp|P01871|IGHM_HUMAN/sp|P0DOX6|IGM_HUMAN	209/332	F(2)H(6)N(5)		0.817801
sp|P01871|IGHM_HUMAN/sp|P0DOX6|IGM_HUMAN	440/563	H(6)N(2)	0.815613	0.256746	0.281237
sp|P01871|IGHM_HUMAN/sp|P0DOX6|IGM_HUMAN	440/563	H(7)N(2)	0.178055		0.406076
sp|P01871|IGHM_HUMAN/sp|P0DOX6|IGM_HUMAN	440/563	H(8)N(2)	0.680748	0.666939	0.129517
sp|P01871|IGHM_HUMAN/sp|P0DOX6|IGM_HUMAN	440/563	H(9)N(2)	0.0865643	0.116023
sp|P01876|IGHA1_HUMAN	340	A(1)F(1)H(4)N(5)	0.0381108		0.387636
sp|P01876|IGHA1_HUMAN	340	A(1)F(1)H(5)N(4)	0.0162555	0.0578542	0.373122
sp|P01876|IGHA1_HUMAN	340	A(1)F(1)H(5)N(5)	0.0471226	0.00846049	0.072357
sp|P01876|IGHA1_HUMAN	340	A(1)F(2)H(6)N(4)	0.0529515	0.093025
sp|P01876|IGHA1_HUMAN	340	A(1)F(2)H(6)N(5)	0.0679133	0.102268
sp|P01876|IGHA1_HUMAN	340	A(1)H(4)N(3)			0.147508
sp|P01876|IGHA1_HUMAN	340	A(1)H(5)N(3)			0.347687
sp|P01876|IGHA1_HUMAN	340	A(1)H(5)N(4)	0.0936931	0.147156
sp|P01876|IGHA1_HUMAN	340	A(1)H(5)N(5)			0.266302
sp|P01876|IGHA1_HUMAN	340	A(2)F(1)H(5)N(4)	0.0865159	0.116648	0.305909
sp|P01876|IGHA1_HUMAN	340	A(2)F(1)H(5)N(5)	0.0421651	0.0831718	0.720596
sp|P01876|IGHA1_HUMAN	340	F(1)H(3)N(5)			0.144248
sp|P01876|IGHA1_HUMAN	340	F(1)H(4)N(5)	0.0148922	0.477236	0.119982
sp|P01876|IGHA1_HUMAN	340	F(1)H(5)N(4)	0.0805455	0.121146
sp|P01876|IGHA1_HUMAN	340	F(1)H(5)N(5)	0.557842	0.123718	0.29067
sp|P01876|IGHA1_HUMAN	340	F(1)H(6)N(4)	0.0860135
sp|P01876|IGHA1_HUMAN	340	F(2)H(6)N(4)	0.101892	0.144649
sp|P01876|IGHA1_HUMAN	340	F(2)H(6)N(5)	0.12073	0.0810993
sp|P01876|IGHA1_HUMAN	340	H(5)N(2)	0.0437287	0.0808787	0.0728748
sp|P01876|IGHA1_HUMAN	340	H(5)N(3)	0.0559217	0.0854735
sp|P01876|IGHA1_HUMAN	340	H(6)N(2)	0.0655292	0.0896973	0.248072
sp|P01876|IGHA1_HUMAN	340	H(7)N(2)		0.0594341	0.176739
sp|P01876|IGHA1_HUMAN	340	H(8)N(2)	0.168528		0.220638
sp|P01877|IGHA2_HUMAN	327	H(5)N(2)			0.276313
sp|P01877|IGHA2_HUMAN/sp|P0DOX2|IGA2_HUMAN	205/320	A(1)F(1)H(4)N(4)		0.549852	0.172722
sp|P01877|IGHA2_HUMAN/sp|P0DOX2|IGA2_HUMAN	205/320	A(1)F(1)H(4)N(5)			0.115956
sp|P01877|IGHA2_HUMAN/sp|P0DOX2|IGA2_HUMAN	205/320	A(1)F(1)H(5)N(4)	0.0196353	0.0423188	0.631312
sp|P01877|IGHA2_HUMAN/sp|P0DOX2|IGA2_HUMAN	205/320	A(1)F(1)H(5)N(5)	0.0941443	0.0932911
sp|P01877|IGHA2_HUMAN/sp|P0DOX2|IGA2_HUMAN	205/320	A(1)F(2)H(5)N(4)	0.046957	0.0617567	0.233721
sp|P01877|IGHA2_HUMAN/sp|P0DOX2|IGA2_HUMAN	205/320	A(1)F(2)H(6)N(5)	0.122644	0.12131
sp|P01877|IGHA2_HUMAN/sp|P0DOX2|IGA2_HUMAN	205/320	A(1)H(5)N(4)	0.373998	0.397794	0.189521
sp|P01877|IGHA2_HUMAN/sp|P0DOX2|IGA2_HUMAN	205/320	A(1)H(5)N(5)	0.101068
sp|P01877|IGHA2_HUMAN/sp|P0DOX2|IGA2_HUMAN	205/320	A(2)F(1)H(5)N(4)			0.103851
sp|P01877|IGHA2_HUMAN/sp|P0DOX2|IGA2_HUMAN	205/320	A(2)F(1)H(5)N(5)	0.137317	0.112765	0.707242
sp|P01877|IGHA2_HUMAN/sp|P0DOX2|IGA2_HUMAN	205/320	F(1)H(4)N(5)	0.0493654	0.0300453
sp|P01877|IGHA2_HUMAN/sp|P0DOX2|IGA2_HUMAN	205/320	F(1)H(5)N(4)	0.172605	0.155322	0.144645
sp|P01877|IGHA2_HUMAN/sp|P0DOX2|IGA2_HUMAN	205/320	F(1)H(5)N(5)	0.0119996	0.0506897
sp|P01877|IGHA2_HUMAN/sp|P0DOX2|IGA2_HUMAN	205/320	F(1)H(6)N(5)	0.166142	0.177216
sp|P01877|IGHA2_HUMAN/sp|P0DOX2|IGA2_HUMAN	205/320	F(2)H(5)N(5)	0.181607	0.223853
sp|P01877|IGHA2_HUMAN/sp|P0DOX2|IGA2_HUMAN	205/320	F(2)H(6)N(4)		0.0539852
sp|P01877|IGHA2_HUMAN/sp|P0DOX2|IGA2_HUMAN	205/320	F(2)H(6)N(5)	0.0999057	0.0976818
sp|P01877|IGHA2_HUMAN/sp|P0DOX2|IGA2_HUMAN	205/320	F(2)H(7)N(5)	0.035087	0.440796
sp|P01877|IGHA2_HUMAN/sp|P0DOX2|IGA2_HUMAN	92/207	A(1)F(1)H(5)N(4)	0.181305	0.20958	0.170929
sp|P01877|IGHA2_HUMAN/sp|P0DOX2|IGA2_HUMAN	92/207	A(1)F(1)H(5)N(5)	0.0762385	0.118896	0.626853
sp|P01877|IGHA2_HUMAN/sp|P0DOX2|IGA2_HUMAN	92/207	A(1)F(2)H(6)N(4)	0.0979056	0.746784
sp|P01877|IGHA2_HUMAN/sp|P0DOX2|IGA2_HUMAN	92/207	A(1)F(2)H(6)N(5)	0.10184
sp|P01877|IGHA2_HUMAN/sp|P0DOX2|IGA2_HUMAN	92/207	A(2)F(1)H(5)N(4)	0.120361	0.100706	0.583751
sp|P01877|IGHA2_HUMAN/sp|P0DOX2|IGA2_HUMAN	92/207	A(2)F(1)H(5)N(5)	0.0930367	0.0602381
sp|P01877|IGHA2_HUMAN/sp|P0DOX2|IGA2_HUMAN	92/207	F(1)H(3)N(5)			0.0979841
sp|P01877|IGHA2_HUMAN/sp|P0DOX2|IGA2_HUMAN	92/207	F(1)H(4)N(5)	0.109224	0.150807	0.190105
sp|P01877|IGHA2_HUMAN/sp|P0DOX2|IGA2_HUMAN	92/207	F(1)H(5)N(4)	0.592525	0.157217
sp|P01877|IGHA2_HUMAN/sp|P0DOX2|IGA2_HUMAN	92/207	F(1)H(5)N(5)	0.203133	0.169158	0.408271
sp|P01877|IGHA2_HUMAN/sp|P0DOX2|IGA2_HUMAN	92/207	F(2)H(5)N(5)	0.127589
sp|P01877|IGHA2_HUMAN/sp|P0DOX2|IGA2_HUMAN	92/207	F(2)H(6)N(4)	0.162903
sp|P01877|IGHA2_HUMAN/sp|P0DOX2|IGA2_HUMAN	92/207	F(2)H(6)N(5)	0.0280085	0.098505
sp|P01877|IGHA2_HUMAN/sp|P0DOX2|IGA2_HUMAN	92/207	F(3)H(5)N(5)	0.124188
sp|P01877|IGHA2_HUMAN/sp|P0DOX2|IGA2_HUMAN/sp|P01876|IGHA1_HUMAN	131/246/144	A(1)F(1)H(4)N(4)		0.225644
sp|P01877|IGHA2_HUMAN/sp|P0DOX2|IGA2_HUMAN/sp|P01876|IGHA1_HUMAN	131/246/144	A(1)F(1)H(5)N(4)	0.031491	0.021235
sp|P01877|IGHA2_HUMAN/sp|P0DOX2|IGA2_HUMAN/sp|P01876|IGHA1_HUMAN	131/246/144	A(1)F(1)H(5)N(5)	0.0795127	0.0973627
sp|P01877|IGHA2_HUMAN/sp|P0DOX2|IGA2_HUMAN/sp|P01876|IGHA1_HUMAN	131/246/144	A(1)F(1)H(6)N(4)	0.0454	0.0322491
sp|P01877|IGHA2_HUMAN/sp|P0DOX2|IGA2_HUMAN/sp|P01876|IGHA1_HUMAN	131/246/144	A(1)F(2)H(5)N(4)	0.0491254	0.215541
sp|P01877|IGHA2_HUMAN/sp|P0DOX2|IGA2_HUMAN/sp|P01876|IGHA1_HUMAN	131/246/144	A(1)H(4)N(3)	0.607208
sp|P01877|IGHA2_HUMAN/sp|P0DOX2|IGA2_HUMAN/sp|P01876|IGHA1_HUMAN	131/246/144	A(1)H(4)N(4)	0.494205	0.485579
sp|P01877|IGHA2_HUMAN/sp|P0DOX2|IGA2_HUMAN/sp|P01876|IGHA1_HUMAN	131/246/144	A(1)H(4)N(5)	0.127706	0.0875977	0.670105
sp|P01877|IGHA2_HUMAN/sp|P0DOX2|IGA2_HUMAN/sp|P01876|IGHA1_HUMAN	131/246/144	A(1)H(5)N(3)	0.1848	0.160635
sp|P01877|IGHA2_HUMAN/sp|P0DOX2|IGA2_HUMAN/sp|P01876|IGHA1_HUMAN	131/246/144	A(1)H(5)N(4)	0.337313	0.297574	0.0242058
sp|P01877|IGHA2_HUMAN/sp|P0DOX2|IGA2_HUMAN/sp|P01876|IGHA1_HUMAN	131/246/144	A(1)H(5)N(5)	0.0316729	0.0588551	0.502012
sp|P01877|IGHA2_HUMAN/sp|P0DOX2|IGA2_HUMAN/sp|P01876|IGHA1_HUMAN	131/246/144	A(1)H(6)N(3)	0.747471	0.404383	0.305346
sp|P01877|IGHA2_HUMAN/sp|P0DOX2|IGA2_HUMAN/sp|P01876|IGHA1_HUMAN	131/246/144	A(1)H(6)N(4)	0.0454298	0.146149
sp|P01877|IGHA2_HUMAN/sp|P0DOX2|IGA2_HUMAN/sp|P01876|IGHA1_HUMAN	131/246/144	A(1)H(6)N(5)	0.324077	0.0406168
sp|P01877|IGHA2_HUMAN/sp|P0DOX2|IGA2_HUMAN/sp|P01876|IGHA1_HUMAN	131/246/144	A(2)H(5)N(4)	0.166394	0.498408	0.675807
sp|P01877|IGHA2_HUMAN/sp|P0DOX2|IGA2_HUMAN/sp|P01876|IGHA1_HUMAN	131/246/144	A(2)H(5)N(5)	0.665389	0.10713
sp|P01877|IGHA2_HUMAN/sp|P0DOX2|IGA2_HUMAN/sp|P01876|IGHA1_HUMAN	131/246/144	A(2)H(6)N(7)	0.279287
sp|P01877|IGHA2_HUMAN/sp|P0DOX2|IGA2_HUMAN/sp|P01876|IGHA1_HUMAN	131/246/144	F(1)H(3)N(5)	0.0988139	0.0960911
sp|P01877|IGHA2_HUMAN/sp|P0DOX2|IGA2_HUMAN/sp|P01876|IGHA1_HUMAN	131/246/144	F(1)H(4)N(5)	0.334737
sp|P01877|IGHA2_HUMAN/sp|P0DOX2|IGA2_HUMAN/sp|P01876|IGHA1_HUMAN	131/246/144	F(1)H(5)N(3)	0.0836207
sp|P01877|IGHA2_HUMAN/sp|P0DOX2|IGA2_HUMAN/sp|P01876|IGHA1_HUMAN	131/246/144	F(1)H(5)N(4)	0.132628
sp|P01877|IGHA2_HUMAN/sp|P0DOX2|IGA2_HUMAN/sp|P01876|IGHA1_HUMAN	131/246/144	F(1)H(5)N(5)	0.171081	0.594707
sp|P01877|IGHA2_HUMAN/sp|P0DOX2|IGA2_HUMAN/sp|P01876|IGHA1_HUMAN	131/246/144	F(1)H(6)N(3)	0.0909535	0.0530255
sp|P01877|IGHA2_HUMAN/sp|P0DOX2|IGA2_HUMAN/sp|P01876|IGHA1_HUMAN	131/246/144	F(1)H(6)N(4)	0.305845	0.470055
sp|P01877|IGHA2_HUMAN/sp|P0DOX2|IGA2_HUMAN/sp|P01876|IGHA1_HUMAN	131/246/144	F(1)H(6)N(5)	0.096993	0.0571373
sp|P01877|IGHA2_HUMAN/sp|P0DOX2|IGA2_HUMAN/sp|P01876|IGHA1_HUMAN	131/246/144	F(1)H(7)N(5)	0.155422
sp|P01877|IGHA2_HUMAN/sp|P0DOX2|IGA2_HUMAN/sp|P01876|IGHA1_HUMAN	131/246/144	F(2)H(5)N(4)	0.141542	0.101939
sp|P01877|IGHA2_HUMAN/sp|P0DOX2|IGA2_HUMAN/sp|P01876|IGHA1_HUMAN	131/246/144	F(2)H(5)N(5)	0.0744956
sp|P01877|IGHA2_HUMAN/sp|P0DOX2|IGA2_HUMAN/sp|P01876|IGHA1_HUMAN	131/246/144	F(2)H(6)N(4)	0.100619	0.102453
sp|P01877|IGHA2_HUMAN/sp|P0DOX2|IGA2_HUMAN/sp|P01876|IGHA1_HUMAN	131/246/144	F(2)H(6)N(5)	0.0940846	0.119851
sp|P01877|IGHA2_HUMAN/sp|P0DOX2|IGA2_HUMAN/sp|P01876|IGHA1_HUMAN	131/246/144	F(3)H(5)N(5)	0.481771
sp|P01877|IGHA2_HUMAN/sp|P0DOX2|IGA2_HUMAN/sp|P01876|IGHA1_HUMAN	131/246/144	F(3)H(6)N(4)	0.123347
sp|P01877|IGHA2_HUMAN/sp|P0DOX2|IGA2_HUMAN/sp|P01876|IGHA1_HUMAN	131/246/144	H(3)N(5)	0.0356417	0.130655	0.0585616
sp|P01877|IGHA2_HUMAN/sp|P0DOX2|IGA2_HUMAN/sp|P01876|IGHA1_HUMAN	131/246/144	H(4)N(4)	0.11169	0.141507
sp|P01877|IGHA2_HUMAN/sp|P0DOX2|IGA2_HUMAN/sp|P01876|IGHA1_HUMAN	131/246/144	H(4)N(5)	0.186781	0.0815865	0.902518
sp|P01877|IGHA2_HUMAN/sp|P0DOX2|IGA2_HUMAN/sp|P01876|IGHA1_HUMAN	131/246/144	H(5)N(3)	0.127828	0.150861
sp|P01877|IGHA2_HUMAN/sp|P0DOX2|IGA2_HUMAN/sp|P01876|IGHA1_HUMAN	131/246/144	H(5)N(4)	0.136684	0.163434	0.247745
sp|P01877|IGHA2_HUMAN/sp|P0DOX2|IGA2_HUMAN/sp|P01876|IGHA1_HUMAN	131/246/144	H(5)N(5)	0.668002	0.659075	0.270499
sp|P01877|IGHA2_HUMAN/sp|P0DOX2|IGA2_HUMAN/sp|P01876|IGHA1_HUMAN	131/246/144	H(6)N(2)		0.0370837
sp|P01877|IGHA2_HUMAN/sp|P0DOX2|IGA2_HUMAN/sp|P01876|IGHA1_HUMAN	131/246/144	H(6)N(3)	0.298508
sp|P01877|IGHA2_HUMAN/sp|P0DOX2|IGA2_HUMAN/sp|P01876|IGHA1_HUMAN	131/246/144	H(6)N(4)	0.353316
sp|P01877|IGHA2_HUMAN/sp|P0DOX2|IGA2_HUMAN/sp|P01876|IGHA1_HUMAN	131/246/144	H(7)N(4)	0.173946
sp|P01877|IGHA2_HUMAN/sp|P0DOX2|IGA2_HUMAN/sp|P01876|IGHA1_HUMAN	131/246/144	H(8)N(2)	0.226153		0.108206
sp|P01877|IGHA2_HUMAN/sp|P0DOX2|IGA2_HUMAN/sp|P01876|IGHA1_HUMAN	131/246/144	H(9)N(2)		0.264448
sp|P02675|FIBB_HUMAN	394	A(1)H(5)N(4)			0.509467
sp|P02679|FIBG_HUMAN	78	A(1)H(5)N(4)			0.739938
sp|P02745|C1QA_HUMAN	146	A(1)F(1)H(5)N(4)	0.305108	0.235691
sp|P02745|C1QA_HUMAN	146	A(1)H(5)N(4)	0.119159	0.16127
sp|P02745|C1QA_HUMAN	146	F(2)H(5)N(4)	0.0976765
sp|P02745|C1QA_HUMAN	146	F(2)H(6)N(4)	0.127711	0.170843
sp|P02745|C1QA_HUMAN	146	F(3)H(5)N(4)	0.273877	0.433043
sp|P02748|CO9_HUMAN	415	A(1)F(1)H(6)N(4)	0.172424	0.132973
sp|P02748|CO9_HUMAN	415	A(2)H(5)N(4)	0.160937	0.0403403
sp|P02749|APOH_HUMAN	162	A(1)F(1)H(5)N(4)		0.0399448
sp|P02749|APOH_HUMAN	162	A(1)F(1)H(5)N(5)	0.0902218
sp|P02749|APOH_HUMAN	162	A(1)F(2)H(5)N(5)	0.0324457	0.0635769
sp|P02749|APOH_HUMAN	162	A(1)H(6)N(5)	0.0276388	0.0151792
sp|P02749|APOH_HUMAN	162	A(2)F(1)H(5)N(4)	0.0666479	0.0420545
sp|P02749|APOH_HUMAN	162	A(2)H(5)N(4)		0.833215	0.278087
sp|P02749|APOH_HUMAN	162	A(2)H(6)N(5)		0.0661387
sp|P02749|APOH_HUMAN	162	A(3)F(1)H(6)N(5)	0.0290463	0.0143664
sp|P02749|APOH_HUMAN	253	A(1)F(1)H(5)N(4)			0.0665277
sp|P02749|APOH_HUMAN	253	A(1)F(1)H(6)N(4)	0.0798164	0.0933886	0.751452
sp|P02749|APOH_HUMAN	253	A(1)H(5)N(4)	0.195632	0.156457	1.09928
sp|P02749|APOH_HUMAN	253	A(2)F(4)H(5)N(5)	0.189807
sp|P02749|APOH_HUMAN	253	A(2)H(5)N(4)	0.0733555	0.697146	0.15682
sp|P02749|APOH_HUMAN	253	A(2)H(6)N(5)		0.16671
sp|P02749|APOH_HUMAN	253	F(1)H(6)N(4)	0.223874	0.185024
sp|P02749|APOH_HUMAN	253	H(5)N(4)	0.211859	0.191996
sp|P02750|A2GL_HUMAN	186	A(2)H(5)N(4)	0.0511626	0.0778845
sp|P02750|A2GL_HUMAN	325	A(2)H(5)N(4)	0.0401661	0.0272929	0.100917
sp|P02751|FINC_HUMAN	1007	A(2)H(5)N(4)	0.0736524	0.110043
sp|P02751|FINC_HUMAN	1007	F(3)H(6)N(4)	0.389797
sp|P02751|FINC_HUMAN	528	A(1)H(5)N(4)	0.181781	0.210558
sp|P02751|FINC_HUMAN	528	A(2)H(5)N(4)			0.218658
sp|P02751|FINC_HUMAN	542	A(1)F(2)H(5)N(4)	0.364515
sp|P02751|FINC_HUMAN	542	A(1)H(5)N(4)	0.17098	0.193378	0.305678
sp|P02751|FINC_HUMAN	542	A(2)H(5)N(4)	0.102253	0.0721162	0.799625
sp|P02751|FINC_HUMAN	542	F(2)H(5)N(4)	0.159913
sp|P02763|A1AG1_HUMAN	103	A(2)F(1)H(7)N(5)	0.212142
sp|P02763|A1AG1_HUMAN	103	A(2)F(2)H(7)N(5)		0.0690701
sp|P02763|A1AG1_HUMAN	103	A(2)H(5)N(4)	0.148518	0.230689
sp|P02763|A1AG1_HUMAN	93	A(1)F(1)H(6)N(4)		0.249768
sp|P02763|A1AG1_HUMAN	93	A(1)F(1)H(8)N(6)	0.0859608	0.13432
sp|P02763|A1AG1_HUMAN	93	A(2)F(1)H(7)N(6)	0.175889
sp|P02763|A1AG1_HUMAN	93	A(2)F(4)H(6)N(4)	0.0949943
sp|P02763|A1AG1_HUMAN	93	A(2)H(6)N(5)	0.164063
sp|P02763|A1AG1_HUMAN	93	A(2)H(7)N(6)	0.135683
sp|P02763|A1AG1_HUMAN	93	F(2)H(9)N(6)	0.0555786
sp|P02763|A1AG1_HUMAN	93	F(3)H(7)N(5)	0.0812886
sp|P02763|A1AG1_HUMAN/sp|P19652|A1AG2_HUMAN	56/56	A(1)H(5)N(4)			0.175557
sp|P02763|A1AG1_HUMAN/sp|P19652|A1AG2_HUMAN	56/56	A(3)F(1)H(6)N(5)			0.123748
sp|P02763|A1AG1_HUMAN/sp|P19652|A1AG2_HUMAN	56/56	A(3)H(6)N(5)			0.343317
sp|P02763|A1AG1_HUMAN/sp|P19652|A1AG2_HUMAN	72/72	A(1)F(1)H(6)N(4)	0.518069
sp|P02763|A1AG1_HUMAN/sp|P19652|A1AG2_HUMAN	72/72	A(2)F(1)H(9)N(7)	0.104788
sp|P02763|A1AG1_HUMAN/sp|P19652|A1AG2_HUMAN	72/72	A(2)H(7)N(6)	0.554038
sp|P02763|A1AG1_HUMAN/sp|P19652|A1AG2_HUMAN	72/72	A(3)H(6)N(5)	0.63052
sp|P02763|A1AG1_HUMAN/sp|P19652|A1AG2_HUMAN	72/72	F(3)H(6)N(4)	0.230277
sp|P02765|FETUA_HUMAN	156	A(1)F(1)H(6)N(4)	0.0767582	0.817924
sp|P02765|FETUA_HUMAN	156	A(1)F(3)H(7)N(5)	0.10086
sp|P02765|FETUA_HUMAN	156	A(1)H(5)N(4)	0.0145038	0.0319374	0.0696
sp|P02765|FETUA_HUMAN	156	A(2)F(2)H(7)N(5)	0.047527	0.0157137
sp|P02765|FETUA_HUMAN	156	A(2)H(5)N(4)	0.0215574	0.12624	0.215976
sp|P02765|FETUA_HUMAN	156	F(1)H(6)N(4)		0.719344
sp|P02765|FETUA_HUMAN	176	A(2)H(5)N(4)	0.105741	0.0301958	0.0853353
sp|P02765|FETUA_HUMAN	176	F(3)H(6)N(4)	0.101314
sp|P02768|ALBU_HUMAN	123	A(2)H(5)N(4)	0.270333	0.203727
sp|P02787|TRFE_HUMAN	432	A(1)F(1)H(5)N(4)	0.0611663	0.0439479
sp|P02787|TRFE_HUMAN	432	A(1)F(1)H(6)N(4)		0.741052	0.192968
sp|P02787|TRFE_HUMAN	432	A(1)H(5)N(4)			0.520485
sp|P02787|TRFE_HUMAN	432	A(1)H(6)N(4)		0.0138713
sp|P02787|TRFE_HUMAN	432	A(1)H(6)N(5)	0.239349		0.159038
sp|P02787|TRFE_HUMAN	432	A(2)F(1)H(5)N(4)			0.68912
sp|P02787|TRFE_HUMAN	432	A(2)H(5)N(4)		0.511637	0.285236
sp|P02787|TRFE_HUMAN	432	A(2)H(6)N(5)			0.533784
sp|P02787|TRFE_HUMAN	432	F(1)H(6)N(4)			0.130282
sp|P02787|TRFE_HUMAN	432	F(1)H(7)N(5)	0.559638
sp|P02787|TRFE_HUMAN	432	F(2)H(6)N(4)	0.0165293
sp|P02787|TRFE_HUMAN	432	H(5)N(4)		0.0735291	0.784228
sp|P02787|TRFE_HUMAN	630	A(1)F(2)H(5)N(4)	0.917338
sp|P02787|TRFE_HUMAN	630	A(1)H(5)N(4)			0.377379
sp|P02787|TRFE_HUMAN	630	A(1)H(6)N(3)	0.610337	0.608691
sp|P02787|TRFE_HUMAN	630	A(2)F(1)H(5)N(4)			0.176074
sp|P02787|TRFE_HUMAN	630	A(2)H(5)N(4)			0.377867
sp|P02787|TRFE_HUMAN	637	A(1)F(1)H(6)N(4)	0.675873
sp|P02787|TRFE_HUMAN	637	A(1)H(5)N(4)	0.19733	0.185149
sp|P02787|TRFE_HUMAN	637	A(2)H(5)N(4)	0.599634	0.0850842
sp|P02787|TRFE_HUMAN	637	F(1)H(6)N(4)	0.303838	0.424198
sp|P02790|HEMO_HUMAN	187	A(1)F(1)H(6)N(4)	0.0442613
sp|P02790|HEMO_HUMAN	187	A(1)F(1)H(7)N(5)	0.0779735	0.101234
sp|P02790|HEMO_HUMAN	187	A(1)F(2)H(6)N(4)	0.0968595	0.941272
sp|P02790|HEMO_HUMAN	187	A(1)H(5)N(4)	0.161952	0.127508	0.109472
sp|P02790|HEMO_HUMAN	187	A(2)F(1)H(5)N(4)	0.0893273	0.0735578	0.742259
sp|P02790|HEMO_HUMAN	187	A(2)F(2)H(7)N(5)	0.13879
sp|P02790|HEMO_HUMAN	187	A(2)H(5)N(4)	0.037504	0.0788936	0.343017
sp|P02790|HEMO_HUMAN	187	A(2)H(6)N(5)		0.127617
sp|P02790|HEMO_HUMAN	187	F(1)H(6)N(4)	0.155984
sp|P02790|HEMO_HUMAN	453	A(1)F(1)H(6)N(4)	0.0954484	0.129232
sp|P02790|HEMO_HUMAN	453	A(1)F(2)H(5)N(4)	0.107893
sp|P02790|HEMO_HUMAN	453	A(1)H(5)N(4)	0.0506624	0.0852426	0.0269455
sp|P02790|HEMO_HUMAN	453	A(2)F(2)H(7)N(5)	0.0388154
sp|P02790|HEMO_HUMAN	453	A(2)H(5)N(4)	0.104702	0.0929277	0.368473
sp|P02790|HEMO_HUMAN	453	F(1)H(6)N(4)	0.0562729
sp|P02790|HEMO_HUMAN	453	F(2)H(6)N(4)		0.151494
sp|P02790|HEMO_HUMAN	453	H(5)N(4)	0.0518386	0.0880838
sp|P03952|KLKB1_HUMAN	127	A(1)H(5)N(4)	0.116534	0.0824946	0.240448
sp|P03952|KLKB1_HUMAN	127	A(2)H(5)N(4)	0.0519743	0.0803626
sp|P03952|KLKB1_HUMAN	494	A(2)H(5)N(4)		0.0755425
sp|P04004|VTNC_HUMAN	169	A(1)H(4)N(3)		0.146147	0.581573
sp|P04004|VTNC_HUMAN	169	A(1)H(5)N(3)	0.257079	0.270798	0.0914391
sp|P04004|VTNC_HUMAN	169	A(1)H(5)N(4)			0.36706
sp|P04004|VTNC_HUMAN	169	A(2)H(5)N(4)	0.281284	0.246361	0.041751
sp|P04004|VTNC_HUMAN	169	H(5)N(3)			0.186915
sp|P04004|VTNC_HUMAN	242	A(1)F(1)H(6)N(4)	0.16053
sp|P04004|VTNC_HUMAN	242	A(2)H(5)N(4)	0.148209	0.128204
sp|P04004|VTNC_HUMAN	86	A(1)F(1)H(6)N(4)	0.194574
sp|P04004|VTNC_HUMAN	86	A(1)F(3)H(7)N(5)	0.0757896	0.693373
sp|P04004|VTNC_HUMAN	86	A(1)H(6)N(5)	0.196373
sp|P04004|VTNC_HUMAN	86	A(2)F(2)H(7)N(5)		0.170571
sp|P04004|VTNC_HUMAN	86	A(2)H(5)N(4)	0.312104	0.576709
sp|P04070|PROC_HUMAN	290	A(2)H(5)N(4)	0.152357	0.189826
sp|P04114|APOB_HUMAN	185	H(5)N(2)		0.0772985	0.0558601
sp|P04114|APOB_HUMAN	185	H(7)N(2)			0.171942
sp|P04114|APOB_HUMAN	3224	A(1)H(5)N(4)			0.133398
sp|P04114|APOB_HUMAN	3411	A(1)H(4)N(3)			0.0959944
sp|P04114|APOB_HUMAN	3411	A(1)H(5)N(3)			0.116852
sp|P04114|APOB_HUMAN	3895	A(1)H(5)N(4)	0.04435	0.085713	0.499199
sp|P04114|APOB_HUMAN	3895	F(1)H(6)N(4)	0.0861604
sp|P04196|HRG_HUMAN	125	A(1)F(1)H(6)N(4)	0.176019	0.210726
sp|P04196|HRG_HUMAN	125	A(1)H(5)N(3)		0.0727613
sp|P04196|HRG_HUMAN	125	A(1)H(5)N(4)	0.0594277	0.0787329	0.27915
sp|P04196|HRG_HUMAN	125	A(1)H(6)N(3)	0.0207756
sp|P04196|HRG_HUMAN	125	A(2)H(5)N(4)	0.179749	0.207408
sp|P04196|HRG_HUMAN	125	F(1)H(5)N(3)	0.0894332
sp|P04196|HRG_HUMAN	125	F(1)H(6)N(4)	0.0393974	0.0556304
sp|P04196|HRG_HUMAN	125	F(1)H(7)N(3)		0.0430667
sp|P04196|HRG_HUMAN	125	F(3)H(6)N(4)	0.348712
sp|P04196|HRG_HUMAN	344	A(1)H(5)N(4)	0.120545	0.154634
sp|P04196|HRG_HUMAN	344	A(2)F(1)H(5)N(4)	0.135951	0.14888
sp|P04196|HRG_HUMAN	344	A(2)H(5)N(4)	0.0659339	0.107852
sp|P04196|HRG_HUMAN	344	A(3)H(6)N(5)	0.172586
sp|P04217|A1BG_HUMAN	179	A(1)F(1)H(6)N(4)	0.037594
sp|P04217|A1BG_HUMAN	179	A(2)H(5)N(4)		0.305049
sp|P04275|VWF_HUMAN	2223	A(1)F(1)H(5)N(4)		0.127371	0.443088
sp|P04278|SHBG_HUMAN	396	A(2)H(5)N(4)		0.0892073
sp|P05090|APOD_HUMAN	98	A(1)F(1)H(5)N(4)	0.408218
sp|P05090|APOD_HUMAN	98	A(1)F(2)H(6)N(4)		0.0874993
sp|P05090|APOD_HUMAN	98	A(2)F(1)H(5)N(4)	0.0847542
sp|P05090|APOD_HUMAN	98	F(1)H(4)N(3)	0.197872
sp|P05090|APOD_HUMAN	98	F(1)H(5)N(4)	0.151997	0.297871
sp|P05090|APOD_HUMAN	98	F(2)H(6)N(4)	0.122682	0.385325
sp|P05090|APOD_HUMAN	98	H(4)N(3)		0.146288
sp|P05090|APOD_HUMAN	98	H(5)N(4)	0.124297
sp|P05155|IC1_HUMAN	238	A(1)F(1)H(5)N(4)		0.0902226	0.567277
sp|P05155|IC1_HUMAN	238	A(1)H(5)N(4)		0.0756356	0.802521
sp|P05155|IC1_HUMAN	238	A(2)H(5)N(4)		0.090043	0.106824
sp|P05155|IC1_HUMAN	238	F(2)H(6)N(4)		0.0496092
sp|P05155|IC1_HUMAN	253	A(1)F(1)H(6)N(4)		0.0315393
sp|P05155|IC1_HUMAN	253	A(2)H(5)N(4)	0.099338	0.0664218
sp|P05155|IC1_HUMAN	352	A(1)F(2)H(5)N(4)	0.118758
sp|P05155|IC1_HUMAN	352	A(2)H(5)N(4)	0.570489	0.180904
sp|P05156|CFAI_HUMAN	103	A(1)F(1)H(6)N(4)	0.0567207	0.0381943
sp|P05156|CFAI_HUMAN	103	A(1)H(5)N(4)	0.313336	0.276059
sp|P05156|CFAI_HUMAN	103	A(2)H(5)N(4)	0.0544116	0.0550774	0.767934
sp|P05156|CFAI_HUMAN	103	F(1)H(6)N(4)	0.271703	0.25517
sp|P05156|CFAI_HUMAN	177	A(1)F(2)H(5)N(4)	0.321436	0.0679936
sp|P05156|CFAI_HUMAN	177	A(2)H(5)N(4)	0.927878	0.0815333	0.81771
sp|P05156|CFAI_HUMAN	494	A(1)F(1)H(6)N(4)		0.22
sp|P05156|CFAI_HUMAN	494	A(2)H(5)N(4)			0.750567
sp|P05156|CFAI_HUMAN	70	A(1)H(5)N(4)	0.0993004	0.113304
sp|P05156|CFAI_HUMAN	70	A(2)H(5)N(4)	0.0711718	0.112972	1.35162
sp|P05543|THBG_HUMAN	36	A(1)H(5)N(4)	0.245584	0.238495	0.149975
sp|P05543|THBG_HUMAN	36	A(2)H(5)N(4)	0.17935	0.140836	0.0340972
sp|P05546|HEP2_HUMAN	188	A(2)H(5)N(4)	0.125472	0.71981	0.00535681
sp|P05546|HEP2_HUMAN	49	A(1)H(5)N(4)	0.282961	0.320468
sp|P05546|HEP2_HUMAN	49	A(2)H(5)N(4)	0.135312	0.139108	0.748635
sp|P06681|CO2_HUMAN	621	A(1)H(6)N(3)	0.148442	0.175907
sp|P06681|CO2_HUMAN	621	H(5)N(2)	0.171345	0.132696
sp|P06681|CO2_HUMAN	621	H(6)N(2)	0.104211	0.0706538
sp|P06681|CO2_HUMAN	621	H(7)N(2)	0.070457	0.105064
sp|P07996|TSP1_HUMAN	1067	A(1)F(1)H(5)N(4)	0.221629	0.264741
sp|P07996|TSP1_HUMAN	1067	A(1)H(4)N(4)		0.500861
sp|P07996|TSP1_HUMAN	1067	A(1)H(5)N(4)	0.147461	0.107619	0.157357
sp|P07996|TSP1_HUMAN	1067	A(2)H(5)N(4)		0.0692518
sp|P08603|CFAH_HUMAN	1029	A(1)F(1)H(5)N(4)			0.526186
sp|P08603|CFAH_HUMAN	1029	A(1)F(1)H(6)N(4)	0.0706735	0.0359878
sp|P08603|CFAH_HUMAN	1029	A(1)H(5)N(4)	0.0402741	0.0611308	0.0886036
sp|P08603|CFAH_HUMAN	1029	A(2)H(5)N(4)	0.157876	0.111259	0.382075
sp|P08603|CFAH_HUMAN	1029	F(1)H(5)N(4)		0.0780448
sp|P08603|CFAH_HUMAN	1029	F(1)H(6)N(4)	0.0495743	0.0651141
sp|P08603|CFAH_HUMAN	217	A(1)F(1)H(6)N(4)	0.0463525	0.048332
sp|P08603|CFAH_HUMAN	217	A(2)H(5)N(4)	0.0987421	0.0999714
sp|P08603|CFAH_HUMAN	882	A(1)F(1)H(5)N(4)	0.115467	0.158186
sp|P08603|CFAH_HUMAN	882	A(1)F(1)H(6)N(4)	0.170126
sp|P08603|CFAH_HUMAN	882	A(1)F(2)H(5)N(4)	0.149286	0.119295
sp|P08603|CFAH_HUMAN	882	A(1)F(2)H(6)N(4)	0.0945215	0.0756844
sp|P08603|CFAH_HUMAN	882	A(1)H(5)N(4)	0.0820857	0.0492589	0.421704
sp|P08603|CFAH_HUMAN	882	A(2)F(1)H(5)N(4)	0.347202	0.34494
sp|P08603|CFAH_HUMAN	882	A(2)H(5)N(4)	0.107249	0.119268	0.332339
sp|P08603|CFAH_HUMAN	882	F(1)H(6)N(4)	0.0260902
sp|P08603|CFAH_HUMAN	911	A(1)F(1)H(6)N(4)	0.19466	0.161944
sp|P08603|CFAH_HUMAN	911	A(1)H(5)N(4)	0.0626249	0.0755144	0.183675
sp|P08603|CFAH_HUMAN	911	A(2)H(5)N(4)	0.202101	0.748274	1.17919
sp|P08603|CFAH_HUMAN	911	F(1)H(6)N(4)	0.127563	0.137028
sp|P0C0L4|CO4A_HUMAN/sp|P0C0L5|CO4B_HUMAN	1328/1328	A(1)F(1)H(6)N(4)	0.136238	0.166637
sp|P0C0L4|CO4A_HUMAN/sp|P0C0L5|CO4B_HUMAN	1328/1328	A(1)H(5)N(4)	0.103539	0.115298	0.226879
sp|P0C0L4|CO4A_HUMAN/sp|P0C0L5|CO4B_HUMAN	1328/1328	A(2)H(5)N(4)	0.158329	0.184278	0.448277
sp|P0C0L4|CO4A_HUMAN/sp|P0C0L5|CO4B_HUMAN	1328/1328	F(1)H(5)N(5)	0.114379	0.0964603
sp|P0C0L4|CO4A_HUMAN/sp|P0C0L5|CO4B_HUMAN	1391/1391	A(1)H(5)N(4)			0.0974379
sp|P0C0L4|CO4A_HUMAN/sp|P0C0L5|CO4B_HUMAN	1391/1391	A(2)H(5)N(4)			0.191923
sp|P0C0L4|CO4A_HUMAN/sp|P0C0L5|CO4B_HUMAN	226/226	A(2)H(3)N(4)	0.0443349
sp|P0C0L4|CO4A_HUMAN/sp|P0C0L5|CO4B_HUMAN	226/226	H(10)N(2)	0.0585484	0.0348884
sp|P0C0L4|CO4A_HUMAN/sp|P0C0L5|CO4B_HUMAN	226/226	H(7)N(2)	0.120001	0.124545	0.178107
sp|P0C0L4|CO4A_HUMAN/sp|P0C0L5|CO4B_HUMAN	226/226	H(8)N(2)	0.0864226	0.124766
sp|P0C0L4|CO4A_HUMAN/sp|P0C0L5|CO4B_HUMAN	226/226	H(9)N(2)	0.103122	0.0897844	0.275627
sp|P0DOX5|IGG1_HUMAN/sp|P01857|IGHG1_HUMAN	299/180	A(1)F(1)H(4)N(4)	0.506316
sp|P0DOX5|IGG1_HUMAN/sp|P01857|IGHG1_HUMAN	299/180	A(1)F(1)H(5)N(4)	0.139348	0.114197	0.134677
sp|P0DOX5|IGG1_HUMAN/sp|P01857|IGHG1_HUMAN	299/180	A(1)F(1)H(5)N(5)	0.348244		0.109993
sp|P0DOX5|IGG1_HUMAN/sp|P01857|IGHG1_HUMAN	299/180	A(1)H(4)N(4)			0.231515
sp|P0DOX5|IGG1_HUMAN/sp|P01857|IGHG1_HUMAN	299/180	F(1)H(3)N(3)		0.33897	0.0374839
sp|P0DOX5|IGG1_HUMAN/sp|P01857|IGHG1_HUMAN	299/180	F(1)H(3)N(4)	0.139987	0.442808	0.366729
sp|P0DOX5|IGG1_HUMAN/sp|P01857|IGHG1_HUMAN	299/180	F(1)H(3)N(5)	0.240098	0.270019	0.377432
sp|P0DOX5|IGG1_HUMAN/sp|P01857|IGHG1_HUMAN	299/180	F(1)H(4)N(3)	0.737806	0.0564833
sp|P0DOX5|IGG1_HUMAN/sp|P01857|IGHG1_HUMAN	299/180	F(1)H(4)N(4)	0.154693	0.636746	0.145748
sp|P0DOX5|IGG1_HUMAN/sp|P01857|IGHG1_HUMAN	299/180	F(1)H(4)N(5)		0.104339	0.138265
sp|P0DOX5|IGG1_HUMAN/sp|P01857|IGHG1_HUMAN	299/180	F(1)H(5)N(4)	0.0578221	0.461343	0.410934
sp|P0DOX5|IGG1_HUMAN/sp|P01857|IGHG1_HUMAN	299/180	F(1)H(5)N(5)		0.265633
sp|P0DOX5|IGG1_HUMAN/sp|P01857|IGHG1_HUMAN	299/180	F(2)H(4)N(4)	0.0934888	1.1488
sp|P0DOX5|IGG1_HUMAN/sp|P01857|IGHG1_HUMAN	299/180	F(2)H(5)N(4)		0.377087
sp|P0DOX5|IGG1_HUMAN/sp|P01857|IGHG1_HUMAN	299/180	F(2)H(6)N(4)	0.0734069	0.115681
sp|P0DOX5|IGG1_HUMAN/sp|P01857|IGHG1_HUMAN	299/180	H(3)N(4)	0.103127	0.100027	0.103839
sp|P0DOX5|IGG1_HUMAN/sp|P01857|IGHG1_HUMAN	299/180	H(4)N(4)		0.341606	0.0575412
sp|P0DOX5|IGG1_HUMAN/sp|P01857|IGHG1_HUMAN	299/180	H(5)N(4)			0.0995756
sp|P10643|CO7_HUMAN	754	A(1)F(1)H(5)N(4)		0.107212	0.203565
sp|P10909|CLUS_HUMAN	291	A(1)F(1)H(6)N(4)	0.0449148
sp|P10909|CLUS_HUMAN	291	A(1)F(1)H(7)N(5)		0.143273
sp|P10909|CLUS_HUMAN	291	A(1)H(5)N(4)	0.543664	0.541389	0.647408
sp|P10909|CLUS_HUMAN	291	A(1)H(6)N(5)	0.104661	0.141775
sp|P10909|CLUS_HUMAN	291	A(1)H(7)N(6)		0.152098
sp|P10909|CLUS_HUMAN	291	A(2)F(1)H(5)N(4)	0.445967	0.445883
sp|P10909|CLUS_HUMAN	291	A(2)H(5)N(4)		0.123984	0.947307
sp|P10909|CLUS_HUMAN	291	A(2)H(6)N(5)	0.053402	0.0462907
sp|P10909|CLUS_HUMAN	291	A(2)H(7)N(6)		0.115501
sp|P10909|CLUS_HUMAN	291	A(3)H(6)N(5)	0.768409	0.782432
sp|P10909|CLUS_HUMAN	374	A(1)F(1)H(6)N(4)	0.109951	0.152901
sp|P10909|CLUS_HUMAN	374	A(1)F(2)H(6)N(4)		0.269012
sp|P10909|CLUS_HUMAN	374	A(2)H(5)N(4)	0.130202	0.172911	0.952731
sp|P10909|CLUS_HUMAN	86	A(2)F(1)H(6)N(5)	0.0582526
sp|P10909|CLUS_HUMAN	86	A(2)F(1)H(7)N(5)	0.0174115
sp|P10909|CLUS_HUMAN	86	A(2)F(2)H(7)N(5)	0.102962
sp|P10909|CLUS_HUMAN	86	A(2)H(5)N(4)	0.0700803	0.067788	0.832633
sp|P10909|CLUS_HUMAN	86	A(2)H(6)N(5)	0.324113	0.328284
sp|P10909|CLUS_HUMAN	86	A(3)H(6)N(5)	0.0663527	0.0421975
sp|P13671|CO6_HUMAN	324	A(1)H(5)N(4)		0.0802776	0.722681
sp|P13671|CO6_HUMAN	324	A(2)H(5)N(4)	0.176418	0.209592	0.11335
sp|P13671|CO6_HUMAN	855	A(1)F(1)H(6)N(4)	0.0936953
sp|P13671|CO6_HUMAN	855	A(2)H(5)N(4)		0.56819	0.232181
sp|P19827|ITIH1_HUMAN	285	A(1)F(2)H(5)N(4)	0.101226	0.108164
sp|P19827|ITIH1_HUMAN	285	A(2)H(5)N(4)	0.0957268	0.074959
sp|P20851|C4BPB_HUMAN	64	A(2)H(5)N(4)			0.0628251
sp|P20851|C4BPB_HUMAN	71	A(1)H(5)N(4)	0.0858115	0.0505336
sp|P22792|CPN2_HUMAN	74	A(2)H(5)N(4)	0.125934	0.0867994	0.0633079
sp|P25311|ZA2G_HUMAN	109	A(1)F(2)H(5)N(4)	0.225774
sp|P25311|ZA2G_HUMAN	109	A(2)F(1)H(5)N(4)		0.0399592
sp|P25311|ZA2G_HUMAN	109	A(2)H(5)N(4)		0.0772223
sp|P25311|ZA2G_HUMAN	112	A(2)H(5)N(4)	0.148882
sp|P26927|HGFL_HUMAN	296	A(1)F(1)H(6)N(4)	0.123605
sp|P26927|HGFL_HUMAN	296	A(2)H(5)N(4)	0.255413	0.295458
sp|P27169|PON1_HUMAN	253	A(1)F(1)H(6)N(4)	0.092044	0.104173
sp|P27169|PON1_HUMAN	253	A(1)H(4)N(3)	0.087242	0.0876931	0.710438
sp|P27169|PON1_HUMAN	253	A(1)H(5)N(3)	0.0889507	0.0487861	0.102052
sp|P27169|PON1_HUMAN	253	A(1)H(5)N(4)	1.28073	1.06339	0.136758
sp|P27169|PON1_HUMAN	253	A(1)H(6)N(3)	0.0612711	0.0761821	0.116215
sp|P27169|PON1_HUMAN	253	A(2)H(5)N(4)	0.0855251	0.0971647	0.111709
sp|P27918|PROP_HUMAN	428	A(1)F(1)H(5)N(4)	0.0842717	0.0436283
sp|P29622|KAIN_HUMAN	157	A(2)H(5)N(4)			0.207721
sp|P36980|FHR2_HUMAN/sp|Q03591|FHR1_HUMAN	126/126	A(1)F(1)H(6)N(4)	0.0222455
sp|P36980|FHR2_HUMAN/sp|Q03591|FHR1_HUMAN	126/126	A(2)H(5)N(4)	0.0446941	0.0529718
sp|P43251|BTD_HUMAN	150	A(2)H(5)N(4)	0.0633117	0.0485056	0.0988449
sp|P43652|AFAM_HUMAN	109	A(1)H(5)N(4)	0.206773	0.249272
sp|P43652|AFAM_HUMAN	109	A(2)F(1)H(5)N(4)	0.138633	0.173995
sp|P43652|AFAM_HUMAN	109	A(2)H(5)N(4)	0.0942825	0.128481	0.197517
sp|P43652|AFAM_HUMAN	109	F(1)H(6)N(4)	0.289278
sp|P43652|AFAM_HUMAN	33	A(1)F(1)H(6)N(4)	0.129644	0.789061
sp|P43652|AFAM_HUMAN	33	A(1)H(5)N(4)	0.143876	0.106687
sp|P43652|AFAM_HUMAN	33	A(2)H(5)N(4)	0.797963	0.788809	0.795032
sp|P43652|AFAM_HUMAN	33	F(3)H(6)N(4)	0.180902
sp|P43652|AFAM_HUMAN	383	A(1)F(1)H(6)N(4)	0.0891693	0.128273
sp|P43652|AFAM_HUMAN	383	A(1)H(5)N(4)	0.171882	0.140005
sp|P43652|AFAM_HUMAN	383	A(2)H(5)N(4)	0.101099	0.0865402	0.192699
sp|P43652|AFAM_HUMAN	402	A(1)H(5)N(4)		0.400714
sp|P43652|AFAM_HUMAN	402	A(2)H(5)N(4)	0.108477	0.0938983
sp|P43652|AFAM_HUMAN	402	A(3)H(6)N(5)	0.167159
sp|P49747|COMP_HUMAN	742	H(9)N(2)	0.123039	0.125459	0.491383
sp|P49908|SEPP1_HUMAN	83	A(2)H(5)N(4)	0.12332	0.163994
sp|P51884|LUM_HUMAN	127	A(1)F(1)H(5)N(4)	0.00976916	0.0334727
sp|P51884|LUM_HUMAN	127	A(1)F(1)H(6)N(5)	0.380891
sp|P51884|LUM_HUMAN	127	F(1)H(5)N(4)		0.0866876
sp|P55058|PLTP_HUMAN	143	F(2)H(6)N(4)		0.148693
sp|P80108|PHLD_HUMAN	659	A(1)H(5)N(4)		0.138837
sp|P80108|PHLD_HUMAN	659	A(2)H(5)N(4)		0.103238
sp|Q06033|ITIH3_HUMAN	580	A(2)H(5)N(4)	0.131097	0.118307
sp|Q06033|ITIH3_HUMAN	580	A(3)H(6)N(5)	0.379797	0.203091
sp|Q58F21|BRDT_HUMAN	692	H(6)N(2)		0.375832
sp|Q5VSY0|GKAP1_HUMAN	153	H(3)N(2)		0.684917
sp|Q6ZMW3|EMAL6_HUMAN	1352	F(1)H(6)N(5)	0.11264
sp|Q6ZS86|GLPK5_HUMAN	527	F(1)H(5)N(4)	0.122261
sp|Q8IUC1|KR111_HUMAN	4	A(2)H(4)N(3)	0.193727
sp|Q8IYT1|FA71A_HUMAN	536	A(1)F(1)H(5)N(5)	0.109706
sp|Q92954|PRG4_HUMAN	1159	H(5)N(2)	0.0847948	0.116377
sp|Q96PD5|PGRP2_HUMAN	367	A(2)H(5)N(4)			0.528355
sp|Q96PD5|PGRP2_HUMAN	485	A(2)H(5)N(4)	0.496309	0.500879
sp|Q9BXR6|FHR5_HUMAN	126	A(2)H(5)N(4)			0.0529113
sp|Q9NTJ3|SMC4_HUMAN	862	A(2)H(5)N(4)	0.0680878
sp|Q9NZP8|C1RL_HUMAN	242	A(1)F(1)H(6)N(4)	0.0280629
sp|Q9NZP8|C1RL_HUMAN	242	A(2)H(5)N(4)	0.0493111	0.09024
sp|Q9UGM5|FETUB_HUMAN	136	A(1)H(5)N(4)			0.230394
sp|Q9ULM2|ZN490_HUMAN	184	A(2)H(5)N(4)	0.194277
sp|Q9ULR3|PPM1H_HUMAN	354	H(4)N(2)	0.683639

## Sheet: Fig4e
ProteinName	ProteinGlycoSite	GlycanComposition	Organism	DDA_S12/S10	DDA_S15/S10	SSL_MS1_S12/S10	SSL_MS1_S15/S10	LRL_MS1_S12/S10	LRL_MS1_S15/S10	SSL_MS2_S12/S10	SSL_MS2_S15/S10	LRL_MS2_S12/S10	LRL_MS2_S15/S10
sp|A6NDR6|ME3L1_HUMAN/sp|Q99687|MEIS3_HUMAN	228/329	H(3)N(2)	Human			0.996165	0.729973			0.879223	0.533022
sp|O75882|ATRN_HUMAN	1054	H(5)N(2)	Human	2.82515	0.778031
sp|O75882|ATRN_HUMAN	1073	A(1)F(1)H(6)N(4)	Human					0.65225	0.687967			0.99533	0.880525
sp|O75882|ATRN_HUMAN	1082	F(2)H(5)N(4)	Human					0.899624				0.784314
sp|O75882|ATRN_HUMAN	416	H(5)N(2)	Human	0.886291	0.136251
sp|O75882|ATRN_HUMAN	416	H(6)N(2)	Human	0.904921	1.06795	0.950098	0.891702	1.02092	0.964921	0.84459	0.836898	0.853235	0.88811
sp|O75882|ATRN_HUMAN	416	H(6)N(3)	Human					1.43182	1.53188			0.933573	0.704117
sp|O75882|ATRN_HUMAN	416	H(7)N(2)	Human	0.669445	0.752269
sp|O75882|ATRN_HUMAN	416	H(8)N(2)	Human	0.919271	0.56901	0.75185	0.836615	0.800324	0.917858	0.706959	0.699426	0.715595	0.759164
sp|O75882|ATRN_HUMAN	416	H(9)N(2)	Human			0.877762	0.761603	0.949553	0.828769	0.815315	0.689195	0.824216	0.729596
sp|O75882|ATRN_HUMAN	428	A(1)H(6)N(3)	Human	1.65944	1.05557
sp|O75882|ATRN_HUMAN	428	H(5)N(2)	Human	0.877901	0.578565
sp|O75882|ATRN_HUMAN	428	H(6)N(2)	Human	0.361242
sp|O75882|ATRN_HUMAN	428	H(6)N(3)	Human	0.454668	0.450063
sp|O75882|ATRN_HUMAN	731	A(1)H(5)N(4)	Human	0.726271	0.722171
sp|O75882|ATRN_HUMAN	731	A(2)H(5)N(4)	Human	0.986781	0.982299	0.955234	0.821585	1.02455	0.88807	0.994861	0.813167	1.0035	0.862231
sp|O75882|ATRN_HUMAN	731	H(5)N(4)	Human	0.904186	0.775069
sp|O95045|UPP2_HUMAN	9	A(2)H(5)N(4)	Human	2.32209
sp|O95445|APOM_HUMAN	135	A(1)F(1)H(6)N(4)	Human					1.02393	0.964965			1.16852	0.99339
sp|O95445|APOM_HUMAN	135	A(1)H(5)N(3)	Human	0.903356	0.628094	0.927182	0.750006	0.995247	0.814182	1.04587	0.748145	1.05665	0.782529
sp|O95445|APOM_HUMAN	135	A(1)H(5)N(4)	Human	1.24835	0.572842			0.870793				1.34464
sp|O95445|APOM_HUMAN	135	A(2)H(5)N(4)	Human					1.21569	1.09175			1.19793	1.12905
sp|O95445|APOM_HUMAN	135	F(1)H(6)N(3)	Human	0.70434		0.808023	0.761498	0.869827	0.823407	1.06601	0.788232	1.07707	0.834547
sp|O95445|APOM_HUMAN	135	F(1)H(6)N(4)	Human			0.799408	1.48182		1.53667	0.811808	1.1984		1.23255
sp|P00450|CERU_HUMAN	138	A(1)F(1)H(5)N(4)	Human	1.2252	1.09516	0.84968	0.796778	0.888951	0.829471	0.756947	0.705996	0.783036	0.790089
sp|P00450|CERU_HUMAN	138	A(1)F(1)H(6)N(5)	Human	0.89457
sp|P00450|CERU_HUMAN	138	A(1)H(5)N(4)	Human	0.941174	1.04712	0.847927	0.812535	0.883147	0.85125	0.888119	0.900719	0.860432	0.916143
sp|P00450|CERU_HUMAN	138	A(1)H(6)N(5)	Human	1.09397	0.843756
sp|P00450|CERU_HUMAN	138	A(2)F(1)H(5)N(4)	Human	1.18202	1.2189	0.98744	0.650533	1.06291	0.689898	1.07572	0.635409	1.08493	0.672782
sp|P00450|CERU_HUMAN	138	A(2)F(1)H(6)N(5)	Human	0.772473	0.671674
sp|P00450|CERU_HUMAN	138	A(2)F(2)H(7)N(5)	Human					0.826064	0.724719			0.874611	0.943484
sp|P00450|CERU_HUMAN	138	A(2)H(5)N(4)	Human	1.56287	1.37105	1.50396	1.42824	1.60493	1.54494	1.5435	1.38142	1.56424	1.49069
sp|P00450|CERU_HUMAN	138	A(2)H(6)N(5)	Human	0.840832	0.685519
sp|P00450|CERU_HUMAN	138	A(3)F(1)H(6)N(5)	Human	0.8698		0.95588	0.726088	1.02103	0.880879	0.827393	0.581483	0.869178	0.76442
sp|P00450|CERU_HUMAN	138	A(3)H(6)N(5)	Human	1.21917	0.454586	1.26574	0.628686	1.33071	0.662653	1.37884	0.710225	1.38219	0.749798
sp|P00450|CERU_HUMAN	138	F(1)H(5)N(4)	Human	0.93178	0.970679
sp|P00450|CERU_HUMAN	138	F(2)H(5)N(4)	Human			0.842481	0.828218	0.931307	0.907096	0.870485	0.893427	0.839526	0.933544
sp|P00450|CERU_HUMAN	138	H(5)N(4)	Human	1.14429	0.923188
sp|P00450|CERU_HUMAN	358	A(1)F(1)H(5)N(4)	Human	0.971468	0.865155
sp|P00450|CERU_HUMAN	358	A(1)F(1)H(6)N(4)	Human	1.29985	0.704459	2.17731	1.34362	1.71153	1.12184	1.81299	1.011	1.24436	0.736078
sp|P00450|CERU_HUMAN	358	A(1)H(5)N(4)	Human	1.92822	1.58677	1.29317	1.30635	1.4009	1.45059	1.14479	1.61022	1.15377	1.66295
sp|P00450|CERU_HUMAN	358	A(2)H(5)N(4)	Human	0.87017	0.679998	0.910445	0.857766	0.979881	0.929857	0.860397	0.826421	0.869711	0.878548
sp|P00450|CERU_HUMAN	358	A(3)F(3)H(6)N(6)	Human					2.25512	1.41723			0.59282	0.813472
sp|P00450|CERU_HUMAN	358	F(1)H(6)N(4)	Human	1.25555	1.00275	0.692109	1.12303	0.997248	1.66824	1.03409	1.47988	1.47842	2.16922
sp|P00450|CERU_HUMAN	358	F(2)H(6)N(4)	Human	0.558007	0.723372
sp|P00450|CERU_HUMAN	358	H(5)N(4)	Human	1.0607	0.80215
sp|P00450|CERU_HUMAN	397	A(1)F(1)H(6)N(4)	Human			0.832199	0.72957	0.749349	0.793444	1.00179	0.867744	0.846425	0.919598
sp|P00450|CERU_HUMAN	397	A(1)H(5)N(4)	Human	1.56461	2.02161	1.06866	1.05651	1.1899	1.17732	0.876842	0.889779	0.822684	0.881355
sp|P00450|CERU_HUMAN	397	A(2)H(5)N(4)	Human	0.973195	0.0710372	0.895895	0.83848	0.962284	0.903461	1.18333	1.0249	1.1903	1.08668
sp|P00450|CERU_HUMAN	397	F(1)H(6)N(4)	Human	1.10853	0.611281	0.963845	0.943904	1.10069	1.07563	0.85718	0.855079	1.01489	1.06781
sp|P00450|CERU_HUMAN	397	F(3)H(6)N(4)	Human					1.00258	0.86352			1.26161	0.936465
sp|P00450|CERU_HUMAN	397	H(5)N(4)	Human	0.70442	0.85622
sp|P00450|CERU_HUMAN	762	A(1)F(1)H(5)N(4)	Human	0.809266	0.3849
sp|P00450|CERU_HUMAN	762	A(1)F(1)H(6)N(5)	Human	0.782597	0.400088			1.93808				1.84947
sp|P00450|CERU_HUMAN	762	A(1)F(2)H(5)N(4)	Human					0.28589	0.227903			0.201686	0.39324
sp|P00450|CERU_HUMAN	762	A(1)H(5)N(4)	Human	1.16083	0.652651	0.910982	0.857957	1.04495	0.911619	1.00894	0.92729	0.954049	0.858892
sp|P00450|CERU_HUMAN	762	A(1)H(6)N(5)	Human	0.654517	0.537266
sp|P00450|CERU_HUMAN	762	A(2)F(1)H(5)N(4)	Human	2.54288	1.15705	0.91995	0.861331	0.986848	0.92419	0.793604	0.766164	0.800206	0.811741
sp|P00450|CERU_HUMAN	762	A(2)F(1)H(6)N(5)	Human	0.650708	1.1875
sp|P00450|CERU_HUMAN	762	A(2)F(3)H(6)N(5)	Human					0.943212	0.832956			0.744185	0.978676
sp|P00450|CERU_HUMAN	762	A(2)H(5)N(4)	Human	1.02688	0.57055	0.988587	0.903234	1.06345	0.801072	0.924768	0.850766	0.934322	0.769356
sp|P00450|CERU_HUMAN	762	A(2)H(6)N(5)	Human	1.45825	1.39669	0.626821		0.677151		0.623335		0.655447
sp|P00450|CERU_HUMAN	762	A(3)F(1)H(6)N(5)	Human	0.601429	0.160035	0.974475	0.748349	1.04889	0.807574	0.91582	0.734546	0.925633	0.779891
sp|P00450|CERU_HUMAN	762	A(3)H(6)N(5)	Human	0.233214	0.519188	1.06339	0.731793	0.915778	0.628791	1.0543	0.775859	0.899602	0.623099
sp|P00450|CERU_HUMAN	762	F(2)H(5)N(4)	Human		0.229828
sp|P00450|CERU_HUMAN	762	H(5)N(4)	Human	0.474345	0.738594
sp|P00635|PPA5_YEAST	315	H(10)N(2)	Yeast	1.41062	1.18015	1.70725	1.20097			1.34518	1.13999
sp|P00635|PPA5_YEAST	315	H(8)N(2)	Yeast	1.50393	1.72677	1.03296	1.33294	1.05387	1.43227	0.986091	1.2461	0.976	1.3151
sp|P00635|PPA5_YEAST	315	H(9)N(2)	Yeast	0.995682	1.34879	1.5625	1.97454	1.89097	2.52966	1.23972	1.60952	1.23738	1.84429
sp|P00724|INV2_YEAST	165	H(13)N(2)	Yeast	1.35983	1.35982	0.868139	1.16233			0.92477	1.01531
sp|P00724|INV2_YEAST	356	H(10)N(2)	Yeast	1.13783	1.25524
sp|P00724|INV2_YEAST	356	H(11)N(2)	Yeast	1.06559	1.45182	1.13524	2.04981			0.978004	1.47097
sp|P00724|INV2_YEAST	356	H(12)N(2)	Yeast	1.32067	1.31755	1.02612	0.939961			0.993684	0.842011
sp|P00724|INV2_YEAST	356	H(9)N(2)	Yeast	1.1758	1.74032
sp|P00724|INV2_YEAST	369	H(10)N(2)	Yeast		1.01079
sp|P00724|INV2_YEAST	369	H(8)N(2)	Yeast	1.67862
sp|P00729|CBPY_YEAST	479	H(11)N(2)	Yeast	1.75685	1.77408
sp|P00729|CBPY_YEAST	479	H(12)N(2)	Yeast			1.16981	1.2414			1.43349	1.4544
sp|P00729|CBPY_YEAST	479	H(13)N(2)	Yeast	1.02727	0.802801
sp|P00729|CBPY_YEAST	479	H(14)N(2)	Yeast	1.28747	1.34698
sp|P00734|THRB_HUMAN	121	A(1)H(5)N(4)	Human	0.908498	0.912608	0.42123	0.513755	0.452092	0.605171	0.55646	0.724109	0.562725	0.812412
sp|P00734|THRB_HUMAN	121	A(2)F(1)H(5)N(4)	Human	1.21059	1.09137	0.771348	0.0957185			0.791385	0.301481
sp|P00734|THRB_HUMAN	121	A(2)H(5)N(4)	Human	9.19661	3.67267	0.851881	0.622529	1.24037	0.915373	0.89823	0.620076	1.23969	0.910679
sp|P00734|THRB_HUMAN	121	H(5)N(4)	Human	1.70916	0.930731	0.548711	1.30779	0.604127	1.0382	1.28129	0.661226	1.2664	0.751723
sp|P00734|THRB_HUMAN	143	A(1)F(3)H(5)N(4)	Human				0.634039				0.565445
sp|P00734|THRB_HUMAN	143	A(1)H(5)N(4)	Human	0.943722	0.542216
sp|P00734|THRB_HUMAN	143	A(2)F(1)H(5)N(4)	Human			0.749313	0.523402	0.77493	0.588025	0.757334	0.493968	0.773805	0.566575
sp|P00734|THRB_HUMAN	143	A(2)H(5)N(4)	Human	1.23018	1.37338	1.03729	0.906133	1.01286	0.907093	0.943427	0.782242	0.895881	0.803676
sp|P00734|THRB_HUMAN	143	F(2)H(5)N(4)	Human			1.21972	1.02614		1.13502	1.09273	1.21421		1.3524
sp|P00734|THRB_HUMAN	143	H(5)N(4)	Human	1.04216	1.15834
sp|P00734|THRB_HUMAN	155	A(1)F(1)H(5)N(4)	Human		1.09406
sp|P00734|THRB_HUMAN	155	A(1)F(1)H(5)N(5)	Human					0.368514	1.58953			0.969528	0.863852
sp|P00734|THRB_HUMAN	155	A(1)H(5)N(4)	Human	1.17882
sp|P00734|THRB_HUMAN	155	A(2)H(5)N(4)	Human	0.859256		1.00716	0.864586	0.989533	0.850527	0.909232	0.740715	0.883838	0.755919
sp|P00734|THRB_HUMAN	416	A(1)F(2)H(5)N(4)	Human					2.65818	2.0221			1.27455	1.30837
sp|P00734|THRB_HUMAN	416	A(1)H(5)N(4)	Human	0.580759	1.64259
sp|P00734|THRB_HUMAN	416	A(2)H(5)N(4)	Human	0.786203	0.821117
sp|P00736|C1R_HUMAN	514	A(1)H(5)N(4)	Human	1.81587	1.69723
sp|P00738|HPT_HUMAN	241	A(1)F(1)H(5)N(4)	Human	0.566758	0.698542	0.304322		0.316611		0.364056		0.381761
sp|P00738|HPT_HUMAN	241	A(1)F(1)H(5)N(5)	Human			1.93317	8.28913			0.941576	1.1443
sp|P00738|HPT_HUMAN	241	A(1)F(1)H(6)N(4)	Human	1.77822	0.598752
sp|P00738|HPT_HUMAN	241	A(1)F(1)H(6)N(5)	Human	0.773196	0.864632	1.05363	0.836693	1.14385	0.888398	0.942056	0.809641	0.918582	0.828726
sp|P00738|HPT_HUMAN	241	A(1)F(1)H(7)N(5)	Human	3.30544	1.52037	0.736353	1.0283			0.887725	0.828659
sp|P00738|HPT_HUMAN	241	A(1)F(1)H(8)N(6)	Human	0.996747	0.34149
sp|P00738|HPT_HUMAN	241	A(1)F(2)H(5)N(4)	Human		1.66639			0.943157	0.869657			1.37708	1.28159
sp|P00738|HPT_HUMAN	241	A(1)F(2)H(6)N(4)	Human			1.05348	1.10905			1.79108	1.92749
sp|P00738|HPT_HUMAN	241	A(1)F(2)H(7)N(5)	Human		0.364892	0.694913	0.446537			1.00963	0.405256
sp|P00738|HPT_HUMAN	241	A(1)F(2)H(7)N(7)	Human			21.1194	13.7097			21.0704	12.5502
sp|P00738|HPT_HUMAN	241	A(1)F(3)H(6)N(5)	Human		0.458716
sp|P00738|HPT_HUMAN	241	A(1)H(4)N(3)	Human		0.696033
sp|P00738|HPT_HUMAN	241	A(1)H(5)N(4)	Human	0.606342	0.839659	2.55299	2.58266	2.7595	2.94829	2.75809	2.93128	2.77154	3.10113
sp|P00738|HPT_HUMAN	241	A(1)H(6)N(4)	Human	1.66255	0.308243	2.45717	2.45401			2.28394	2.00997
sp|P00738|HPT_HUMAN	241	A(1)H(6)N(5)	Human	0.92584	0.722281	1.03731	0.919096	1.11541	0.996041	0.996221	0.835312	1.00372	0.88318
sp|P00738|HPT_HUMAN	241	A(1)H(7)N(6)	Human	1.18078
sp|P00738|HPT_HUMAN	241	A(2)F(1)H(5)N(4)	Human	1.47185	0.913583	1.0311	1.17868	1.13354	1.30181	1.07874	0.902561	1.18408	1.051
sp|P00738|HPT_HUMAN	241	A(2)F(1)H(6)N(5)	Human	0.574199	1.04621	1.06803	1.0215			0.993299	1.0349
sp|P00738|HPT_HUMAN	241	A(2)F(1)H(7)N(5)	Human			0.451819	1.07243			0.440956	1.06436
sp|P00738|HPT_HUMAN	241	A(2)F(2)H(7)N(5)	Human					0.867206	0.579095			0.763508	0.59473
sp|P00738|HPT_HUMAN	241	A(2)F(3)H(4)N(7)	Human			0.736237		0.791501		0.953882		0.956325
sp|P00738|HPT_HUMAN	241	A(2)F(3)H(6)N(5)	Human					0.999515	0.924934			0.804604	0.776057
sp|P00738|HPT_HUMAN	241	A(2)F(5)H(4)N(6)	Human	5.29923
sp|P00738|HPT_HUMAN	241	A(2)H(5)N(4)	Human	1.04557	0.694284	0.373383	0.873789	2.7986	2.44691	0.534425	0.762212	2.10234	1.43141
sp|P00738|HPT_HUMAN	241	A(2)H(6)N(4)	Human	1.97558	1.34815	0.87806	1.07679	0.94759	1.13471	0.864342	0.926107	0.873578	0.941161
sp|P00738|HPT_HUMAN	241	A(2)H(6)N(5)	Human	0.762441	0.684455	1.27792	0.823804	1.41616	1.22799	1.19715	0.814249	1.27199	1.15869
sp|P00738|HPT_HUMAN	241	A(2)H(7)N(6)	Human	1.6585	1.09944	0.082199	0.84472			0.957339	0.618801
sp|P00738|HPT_HUMAN	241	A(3)F(1)H(7)N(6)	Human					1.0452	0.744855			0.92169	0.523696
sp|P00738|HPT_HUMAN	241	A(3)F(1)H(8)N(6)	Human			1.06944	0.677147	1.15761		1.00983	0.529222	1.00283
sp|P00738|HPT_HUMAN	241	A(3)H(6)N(5)	Human	0.81437	0.84409	0.354421	0.662185	0.491224	0.927591	0.324724	0.67108	0.438205	0.93821
sp|P00738|HPT_HUMAN	241	A(3)H(7)N(6)	Human			3.11804	2.01192		2.10578	1.97911	1.01001		1.03328
sp|P00738|HPT_HUMAN	241	A(4)H(7)N(6)	Human					0.796771				1.02496
sp|P00738|HPT_HUMAN	241	F(1)H(6)N(4)	Human	0.579282	0.799445
sp|P00738|HPT_HUMAN	241	F(1)H(7)N(5)	Human	1.93856	1.47208	1.06774	0.704729	1.79586	1.78971	0.846184	0.725665	0.936828	1.22262
sp|P00738|HPT_HUMAN	241	F(2)H(6)N(5)	Human			1.10626	0.932377	0.833095	1.06784	0.956881	0.786935	0.696791	0.899598
sp|P00738|HPT_HUMAN	241	F(3)H(7)N(5)	Human						2.5103				2.38519
sp|P00738|HPT_HUMAN	241	H(5)N(4)	Human	1.06797	1.0892	1.32313	1.359	1.3913	1.4015	1.45196	1.35477	1.32378	1.29319
sp|P00738|HPT_HUMAN	241	H(6)N(5)	Human	0.945792	0.483618
sp|P00738|HPT_HUMAN	241	H(8)N(6)	Human	1.7366	5.20111
sp|P00738|HPT_HUMAN/sp|P00739|HPTR_HUMAN	184/126	A(1)F(1)H(5)N(4)	Human	1.41353	1.29235	0.614798	0.764412	0.65884	0.827569	0.711122	0.793732	0.72025	0.875297
sp|P00738|HPT_HUMAN/sp|P00739|HPTR_HUMAN	184/126	A(1)F(1)H(6)N(4)	Human	1.63074	0.796492	0.918224	0.831154	0.989764	1.31244	0.923818	0.798847	0.877009	1.30212
sp|P00738|HPT_HUMAN/sp|P00739|HPTR_HUMAN	184/126	A(1)F(1)H(6)N(5)	Human		0.708597
sp|P00738|HPT_HUMAN/sp|P00739|HPTR_HUMAN	184/126	A(1)F(1)H(7)N(5)	Human	1.31884	1.44575
sp|P00738|HPT_HUMAN/sp|P00739|HPTR_HUMAN	184/126	A(1)F(2)H(5)N(4)	Human		0.683712	0.56318	0.84981	1.23093	1.49867	0.570665	0.852523	1.17466	1.4295
sp|P00738|HPT_HUMAN/sp|P00739|HPTR_HUMAN	184/126	A(1)F(2)H(6)N(5)	Human	1.81797
sp|P00738|HPT_HUMAN/sp|P00739|HPTR_HUMAN	184/126	A(1)H(5)N(4)	Human	1.01166	1.04555	0.86286	0.879821	0.639798	0.949078	0.864128	0.891674	0.500074	0.945344
sp|P00738|HPT_HUMAN/sp|P00739|HPTR_HUMAN	184/126	A(1)H(6)N(4)	Human	0.498923	0.903599	1.49314	1.34089	1.30247	1.25495	1.9827	1.70639	1.54561	1.54569
sp|P00738|HPT_HUMAN/sp|P00739|HPTR_HUMAN	184/126	A(1)H(6)N(5)	Human	0.874303	0.985445	0.886864	0.795813	1.00484	0.913216	0.898254	0.825244	0.990495	0.93982
sp|P00738|HPT_HUMAN/sp|P00739|HPTR_HUMAN	184/126	A(2)F(1)H(5)N(4)	Human	0.925768	1.10831	1.49954	2.37433	1.62501	2.58465	1.34235	1.80842	1.34093	1.95267
sp|P00738|HPT_HUMAN/sp|P00739|HPTR_HUMAN	184/126	A(2)F(1)H(6)N(5)	Human	0.293306	0.644954
sp|P00738|HPT_HUMAN/sp|P00739|HPTR_HUMAN	184/126	A(2)F(1)H(7)N(5)	Human			1.16557	0.785331	1.24744	0.812849	1.12562	0.767509	1.13862	0.791675
sp|P00738|HPT_HUMAN/sp|P00739|HPTR_HUMAN	184/126	A(2)F(2)H(7)N(5)	Human					1.26975	0.977082			1.16012	0.949071
sp|P00738|HPT_HUMAN/sp|P00739|HPTR_HUMAN	184/126	A(2)H(5)N(4)	Human	1.0379	0.523718	0.755372	0.989246	0.769918	0.99305	0.814161	0.9867	0.770255	0.974106
sp|P00738|HPT_HUMAN/sp|P00739|HPTR_HUMAN	184/126	A(2)H(6)N(4)	Human					0.378625	2.3967			0.190711	1.06314
sp|P00738|HPT_HUMAN/sp|P00739|HPTR_HUMAN	184/126	A(2)H(6)N(5)	Human	1.44501	0.909131
sp|P00738|HPT_HUMAN/sp|P00739|HPTR_HUMAN	184/126	A(3)F(1)H(6)N(5)	Human			1.03495	0.845611	1.205	0.950375	1.20319	0.935306	1.31802	1.05599
sp|P00738|HPT_HUMAN/sp|P00739|HPTR_HUMAN	184/126	A(3)H(6)N(5)	Human	0.587919	0.964193	0.850459	0.981586	0.919646	1.10173	0.511767	0.523032	0.513177	0.955146
sp|P00738|HPT_HUMAN/sp|P00739|HPTR_HUMAN	184/126	F(1)H(5)N(5)	Human					0.924789	0.767832			1.04875	0.906584
sp|P00738|HPT_HUMAN/sp|P00739|HPTR_HUMAN	184/126	F(1)H(6)N(4)	Human			0.875848	0.876771	0.935592	0.972611	0.896169	1.11185	0.901022	1.18838
sp|P00738|HPT_HUMAN/sp|P00739|HPTR_HUMAN	184/126	F(1)H(7)N(5)	Human					0.997676				1.08525
sp|P00738|HPT_HUMAN/sp|P00739|HPTR_HUMAN	184/126	F(2)H(5)N(4)	Human			0.552861	0.898286	0.590029	0.973082	0.536758	0.928067	0.544269	0.982487
sp|P00738|HPT_HUMAN/sp|P00739|HPTR_HUMAN	184/126	F(2)H(6)N(4)	Human			0.772321	0.659826	0.824057	0.714064	0.96035	0.905731	0.980816	0.96145
sp|P00738|HPT_HUMAN/sp|P00739|HPTR_HUMAN	184/126	F(3)H(5)N(4)	Human			0.738043	0.780839	0.591859	0.562271	0.795519	0.872694	0.578893	0.637428
sp|P00738|HPT_HUMAN/sp|P00739|HPTR_HUMAN	184/126	F(3)H(6)N(4)	Human		0.0488299
sp|P00738|HPT_HUMAN/sp|P00739|HPTR_HUMAN	184/126	H(5)N(4)	Human	0.79041	0.859282	0.966795	0.817629	1.03901	0.880885	0.981657	0.887322	0.986037	0.93479
sp|P00738|HPT_HUMAN/sp|P00739|HPTR_HUMAN	207/149	A(1)H(5)N(4)	Human	0.966248	1.2792	0.945908	0.826001			0.867167	0.70968
sp|P00738|HPT_HUMAN/sp|P00739|HPTR_HUMAN	207/149	A(2)F(1)H(11)N(8)	Human					0.904035	0.922113			1.15892	1.15192
sp|P00738|HPT_HUMAN/sp|P00739|HPTR_HUMAN	207/149	A(2)H(5)N(4)	Human	0.505786	0.899385	0.813813	0.612872	0.865979	0.658302	0.949468	0.813639	0.852848	0.768906
sp|P00738|HPT_HUMAN/sp|P00739|HPTR_HUMAN	207/149	H(5)N(4)	Human	1.15496	1.00452
sp|P00738|HPT_HUMAN/sp|P00739|HPTR_HUMAN	211/153	A(2)F(1)H(11)N(8)	Human		0.431318
sp|P00738|HPT_HUMAN/sp|P00739|HPTR_HUMAN	211/153	A(2)H(10)N(8)	Human		3.5662
sp|P00738|HPT_HUMAN/sp|P00739|HPTR_HUMAN	211/153	A(2)H(5)N(4)	Human		1.03043
sp|P00747|PLMN_HUMAN	308	A(1)H(5)N(4)	Human	0.647514
sp|P00747|PLMN_HUMAN	308	A(2)H(5)N(4)	Human		1.01042	0.680504	0.694616	0.731662	0.752966	0.595803	0.62756	0.599754	0.664693
sp|P00748|FA12_HUMAN	249	A(1)H(5)N(4)	Human	0.798392	0.494905
sp|P00748|FA12_HUMAN	249	A(2)H(5)N(4)	Human	1.13477	1.0277	0.962089	0.719044	1.0081	0.813656	0.958049	0.621942	0.990269	0.692137
sp|P00748|FA12_HUMAN	433	A(1)H(5)N(4)	Human	1.68262	2.69831
sp|P00748|FA12_HUMAN	433	A(2)H(5)N(4)	Human	0.897854	0.690151	0.902648	0.778577	0.968564	0.842801	0.946479	0.747428	0.955087	0.796345
sp|P00748|FA12_HUMAN	433	H(5)N(4)	Human	1.10336	0.836316
sp|P00751|CFAB_HUMAN	122	A(1)F(2)H(5)N(4)	Human					1.45626	3.80391			0.998082	2.69955
sp|P00751|CFAB_HUMAN	122	A(1)H(5)N(4)	Human	1.56353	1.10391	0.770684	0.776367	0.852518	0.854487	0.796421	0.673692	0.818698	0.72789
sp|P00751|CFAB_HUMAN	122	A(2)H(5)N(4)	Human		0.555662	1.37476	3.88886	1.45455	4.1072	0.974517	1.08637	0.951553	1.14093
sp|P00751|CFAB_HUMAN	122	H(5)N(4)	Human	0.105317	0.60131
sp|P00751|CFAB_HUMAN	378	A(1)F(1)H(6)N(4)	Human	0.680853	1.23162	0.666753	0.782485	0.733247	0.872595	0.70978	0.733375	0.702724	0.776811
sp|P00751|CFAB_HUMAN	378	A(2)H(5)N(4)	Human		1.08751
sp|P01008|ANT3_HUMAN	128	A(1)F(1)H(6)N(4)	Human			0.986542	0.933442	1.06294	1.01038	1.00537	1.07344	1.01354	1.13609
sp|P01008|ANT3_HUMAN	128	A(2)H(5)N(4)	Human	0.747867	0.672534	0.660534	0.973503	0.716418	1.05316	0.668358	0.894101	0.682785	0.943735
sp|P01008|ANT3_HUMAN	128	F(1)H(6)N(4)	Human	1.19703	0.796077
sp|P01008|ANT3_HUMAN	187	A(1)F(1)H(6)N(4)	Human					0.832124	0.844571			0.898241	0.939298
sp|P01008|ANT3_HUMAN	187	A(1)F(2)H(5)N(4)	Human					0.871917	0.908846			0.971649	0.920912
sp|P01008|ANT3_HUMAN	187	A(2)H(5)N(4)	Human	0.714478	0.960131	0.823875	0.820535	0.891094	0.910985	0.890576	0.881583	0.900938	0.916681
sp|P01008|ANT3_HUMAN	187	F(2)H(5)N(4)	Human					1.58468	0.939661			1.01236	1.12265
sp|P01008|ANT3_HUMAN	187	F(3)H(6)N(4)	Human			0.730727	0.709868	0.789297	0.766776	0.900092	0.857268	0.911621	0.910615
sp|P01009|A1AT_HUMAN	107	A(1)F(1)H(5)N(5)	Human					2.30389	1.83416			1.217	1.62721
sp|P01009|A1AT_HUMAN	107	A(1)F(2)H(5)N(4)	Human					1.2756	1.74595			1.01767	1.50266
sp|P01009|A1AT_HUMAN	107	A(1)H(5)N(4)	Human			1.40448	1.17456			1.16913	1.11796
sp|P01009|A1AT_HUMAN	107	A(1)H(6)N(5)	Human					0.969663	0.624126			1.16711	1.56904
sp|P01009|A1AT_HUMAN	107	A(2)F(1)H(7)N(5)	Human			1.46596	1.64192			1.70042	2.04543
sp|P01009|A1AT_HUMAN	107	A(2)H(5)N(4)	Human			0.880734	1.03821	0.938212	1.1292	0.948222	1.05165	0.955442	1.11612
sp|P01009|A1AT_HUMAN	107	F(1)H(7)N(5)	Human					5.70639	0.71806			1.25639	1.60752
sp|P01009|A1AT_HUMAN	107	H(5)N(4)	Human					0.439196	0.766375			1.57165	2.1102
sp|P01009|A1AT_HUMAN	271	A(1)F(1)H(5)N(4)	Human					1.01818	0.722727			1.06877	0.697865
sp|P01009|A1AT_HUMAN	271	A(1)F(1)H(6)N(4)	Human	2.00159	1.50077	0.752527	0.911042	0.844884	1.02516	0.871704	0.832378	0.930603	0.933742
sp|P01009|A1AT_HUMAN	271	A(1)F(2)H(6)N(4)	Human			1.09754	1.14357	0.894102	1.02262	1.07996	1.07215	0.960803	1.04233
sp|P01009|A1AT_HUMAN	271	A(1)H(5)N(4)	Human	0.721528	0.966908	0.931827	0.927143	1.01792	1.02181	0.944898	0.870879	0.967774	0.937615
sp|P01009|A1AT_HUMAN	271	A(1)H(6)N(4)	Human					0.973606	1.19927			1.07555	1.01928
sp|P01009|A1AT_HUMAN	271	A(2)F(1)H(5)N(4)	Human			0.862553	0.957173	0.353257	1.02874	0.915233	0.944512	0.442045	0.944439
sp|P01009|A1AT_HUMAN	271	A(2)H(5)N(4)	Human	0.851764	0.639559	0.959306	1.14833	1.03059	0.893617	0.884127	0.837665	0.892919	0.628579
sp|P01009|A1AT_HUMAN	271	A(2)H(6)N(4)	Human					0.980431	1.01607			0.93091	0.989397
sp|P01009|A1AT_HUMAN	271	F(1)H(6)N(4)	Human				16.5956	0.732387	0.589711		18.7196	0.953331	0.797839
sp|P01009|A1AT_HUMAN	271	F(2)H(6)N(4)	Human					1.00401	0.844149			1.00726	0.861813
sp|P01009|A1AT_HUMAN	271	F(3)H(6)N(4)	Human					1.07252	1.28618			1.1872	1.21292
sp|P01009|A1AT_HUMAN	271	H(5)N(4)	Human	0.965127	1.00298
sp|P01011|AACT_HUMAN	106	A(1)F(2)H(5)N(4)	Human					1.05215	0.90593			0.750352	0.907209
sp|P01011|AACT_HUMAN	106	A(1)H(5)N(4)	Human	1.1289	1.10636
sp|P01011|AACT_HUMAN	106	A(2)F(2)H(6)N(5)	Human					0.720167	0.822696			0.910685	0.832816
sp|P01011|AACT_HUMAN	106	A(2)H(5)N(4)	Human		0.644986	0.849666	0.802901	0.549048	0.733845	0.688424	0.711974	0.739813	0.579956
sp|P01011|AACT_HUMAN	106	A(2)H(6)N(5)	Human	1.88222	0.434137
sp|P01011|AACT_HUMAN	106	A(3)F(1)H(6)N(5)	Human			0.837945	0.890179	0.988992	0.942997	0.928909	0.968905	1.06168	0.938982
sp|P01011|AACT_HUMAN	106	A(3)F(1)H(8)N(6)	Human			1.28874	0.90727	1.53662	0.989175	0.98181	0.784734	1.01384	0.83412
sp|P01011|AACT_HUMAN	106	A(3)H(6)N(5)	Human			0.671859	0.942726	0.581575	1.04226	0.808901	0.929617	0.66913	0.999439
sp|P01011|AACT_HUMAN	106	A(4)F(1)H(7)N(6)	Human					1.26981	0.994529			0.631989	0.797426
sp|P01011|AACT_HUMAN	106	A(4)H(7)N(6)	Human			0.979775	1.00703	0.749312	1.02807	0.903656	0.995258	0.872143	0.891401
sp|P01011|AACT_HUMAN	106	F(1)H(10)N(8)	Human					3.17622				1.16031
sp|P01011|AACT_HUMAN	127	A(1)F(1)H(6)N(4)	Human				0.297624		0.334496		0.58077		0.624173
sp|P01011|AACT_HUMAN	127	A(2)H(5)N(4)	Human	0.490285	0.649227		0.689487		0.464069		0.763924		0.301604
sp|P01011|AACT_HUMAN	271	F(1)H(7)N(5)	Human	1.22481
sp|P01019|ANGT_HUMAN	47	A(1)F(2)H(5)N(4)	Human			1.01822	0.683919	1.08973	0.860183	0.776034	0.448377	0.786513	0.402357
sp|P01019|ANGT_HUMAN	47	A(1)H(5)N(4)	Human	1.03856	0.86818	1.20699	0.912616	1.10164	0.98189	1.07315	0.981432	0.96427	1.04033
sp|P01019|ANGT_HUMAN	47	A(2)H(5)N(4)	Human	0.469601	0.724191	0.934171	0.786728	1.00366	0.847621	0.904456	0.775043	0.913897	0.822923
sp|P01019|ANGT_HUMAN	47	F(2)H(5)N(4)	Human			0.603948	0.673075	0.867308	0.943663	0.828299	0.939006	0.917712	1.05918
sp|P01019|ANGT_HUMAN	47	H(5)N(4)	Human	2.49302	1.88014
sp|P01023|A2MG_HUMAN	1424	A(1)F(1)H(5)N(4)	Human	4.03234	3.46138	1.02926	0.953894	1.19531	1.11876	1.12163	0.820073	1.28428	0.987332
sp|P01023|A2MG_HUMAN	1424	A(1)F(1)H(5)N(5)	Human			6.74831	0.933074	7.21015	0.929811	0.623451	0.616846	0.6415	0.567791
sp|P01023|A2MG_HUMAN	1424	A(1)F(1)H(6)N(4)	Human	0.716452		0.837754	0.933952	0.938799	1.03943	0.700095	0.829476	0.887238	0.951396
sp|P01023|A2MG_HUMAN	1424	A(1)F(1)H(6)N(5)	Human					1.75055	2.13989			1.12475	0.9986
sp|P01023|A2MG_HUMAN	1424	A(1)F(2)H(5)N(4)	Human					0.623389	0.441047			0.665332	0.436475
sp|P01023|A2MG_HUMAN	1424	A(1)F(2)H(6)N(4)	Human			1.01758	0.986491	1.09355	1.06671	1.05592	1.01505	1.06628	1.0777
sp|P01023|A2MG_HUMAN	1424	A(1)F(3)H(6)N(5)	Human			0.0459301	0.0519246			0.780647	0.853116
sp|P01023|A2MG_HUMAN	1424	A(1)H(5)N(4)	Human		0.629515	1.48745	1.61399	0.968795	1.7499	1.27654	1.11323	1.01993	1.17614
sp|P01023|A2MG_HUMAN	1424	A(1)H(6)N(4)	Human			0.965849	2.14786	116.412	264.95	1.11912	1.08593	1.52094	1.8129
sp|P01023|A2MG_HUMAN	1424	A(1)H(6)N(5)	Human				5.1034	2.95676	3.74265		0.796473	0.337741	0.907451
sp|P01023|A2MG_HUMAN	1424	A(2)F(1)H(5)N(4)	Human		1.55294	0.857942	1.04798	0.98276	1.14532	0.769528	0.829827	1.05347	1.05942
sp|P01023|A2MG_HUMAN	1424	A(2)H(4)N(4)	Human					2.22366	2.35821			0.610595	0.114887
sp|P01023|A2MG_HUMAN	1424	A(2)H(5)N(4)	Human			0.473243	0.716322	0.766867	0.762511	0.493322	0.645637	0.772361	0.672003
sp|P01023|A2MG_HUMAN	1424	A(2)H(6)N(4)	Human					0.478983	0.124288			0.598841	0.826533
sp|P01023|A2MG_HUMAN	1424	F(1)H(5)N(4)	Human	1.42604	1.81424	1.178	2.017	1.29923		1.06112	1.41011	1.02739
sp|P01023|A2MG_HUMAN	1424	F(1)H(5)N(5)	Human			0.0115081	0.0171912	0.698847	0.577892	17.8634	17.7125	6.78266	10.1224
sp|P01023|A2MG_HUMAN	1424	F(1)H(6)N(4)	Human	2.28161		1.06374	1.21201	1.07968	1.30364	1.23654	1.12639	1.1796	1.19605
sp|P01023|A2MG_HUMAN	1424	F(1)H(7)N(4)	Human				2.41879				1.33579
sp|P01023|A2MG_HUMAN	1424	F(1)H(7)N(5)	Human					4.36422	3.33853			0.474893	0.895214
sp|P01023|A2MG_HUMAN	1424	F(2)H(5)N(4)	Human					0.747101	1.0138			1.21549	1.13931
sp|P01023|A2MG_HUMAN	1424	F(2)H(5)N(5)	Human			0.890553	0.604341	5.4545	0.653309	1.28224	1.25735	1.01768	1.05229
sp|P01023|A2MG_HUMAN	1424	F(2)H(6)N(4)	Human	1.35897	1.35664	0.887736	0.506918	1.10327	0.985076	0.936756	0.466752	1.13287	0.864314
sp|P01023|A2MG_HUMAN	1424	F(2)H(6)N(5)	Human					1.46978	0.836425			1.38909	0.981959
sp|P01023|A2MG_HUMAN	1424	F(3)H(5)N(4)	Human					1.21318				1.3833
sp|P01023|A2MG_HUMAN	1424	F(3)H(6)N(4)	Human			2.11095	0.425946	1.37002	0.726906	0.981411	0.959261	1.21648	1.10158
sp|P01023|A2MG_HUMAN	1424	H(5)N(4)	Human	0.524409	0.581817
sp|P01023|A2MG_HUMAN	1424	H(6)N(4)	Human					2.1217	2.0372			1.57486	1.70715
sp|P01023|A2MG_HUMAN	1424	H(6)N(5)	Human					0.568391	0.808457			3.28601	1.11227
sp|P01023|A2MG_HUMAN	1424	H(8)N(5)	Human					3.74532				0.744124
sp|P01023|A2MG_HUMAN	869	A(1)H(4)N(3)	Human				1.31101				1.44441
sp|P01023|A2MG_HUMAN	869	A(1)H(4)N(4)	Human			1.35321	1.32647			1.22525	1.09611
sp|P01023|A2MG_HUMAN	869	A(1)H(5)N(3)	Human		1.20177	1.16717	1.20961	1.33536	0.891222	0.856416	1.08502	0.986995	0.922959
sp|P01023|A2MG_HUMAN	869	A(1)H(6)N(3)	Human			0.395274	0.998235	1.19483	2.14233	0.624519	0.837621	1.1253	1.33888
sp|P01023|A2MG_HUMAN	869	F(1)H(5)N(3)	Human			1.46837	0.897409			1.68213	1.31771
sp|P01023|A2MG_HUMAN	869	F(1)H(5)N(4)	Human			1.2448	1.06525			1.25417	1.11859
sp|P01023|A2MG_HUMAN	869	F(1)H(6)N(3)	Human			1.16449	0.976078	1.25599	1.03335	1.17412	1.0175	1.18277	1.08453
sp|P01023|A2MG_HUMAN	869	F(1)H(6)N(4)	Human					1.1409	0.846798			1.07113	0.85324
sp|P01023|A2MG_HUMAN	869	F(1)H(7)N(3)	Human			0.772974	0.364454	0.839147	0.38176	0.97524	0.983967	0.964844	0.891543
sp|P01023|A2MG_HUMAN	869	F(2)H(4)N(3)	Human					1.84959	1.90676			1.79848	1.78698
sp|P01023|A2MG_HUMAN	869	F(2)H(5)N(3)	Human					1.02917	1.45933			1.22362	1.17392
sp|P01023|A2MG_HUMAN	869	F(2)H(5)N(4)	Human					1.20372	0.959995			1.1185	0.82511
sp|P01023|A2MG_HUMAN	869	H(4)N(3)	Human	0.954289	0.812484
sp|P01023|A2MG_HUMAN	869	H(5)N(2)	Human	1.15299	0.28832	1.9152	1.65427	2.04447	1.51427	1.91213	1.75984	1.92394	1.23495
sp|P01023|A2MG_HUMAN	869	H(5)N(3)	Human	0.871221
sp|P01023|A2MG_HUMAN	869	H(5)N(4)	Human			0.874205	2.51092			0.912729	2.1108
sp|P01023|A2MG_HUMAN	869	H(6)N(2)	Human	0.672773	0.617109	1.34071	1.68437	1.69405	2.78564	1.28611	1.3946	1.45618	2.32674
sp|P01023|A2MG_HUMAN	869	H(6)N(3)	Human	1.129	1.1043	0.628561	1.49386		2.75823	0.826322	1.30655		2.12681
sp|P01024|CO3_HUMAN	85	A(1)H(5)N(3)	Human	0.53795	0.795977	0.7728	0.66415	0.78508	0.719728	0.691271	0.567946	0.611646	0.602304
sp|P01024|CO3_HUMAN	85	A(1)H(6)N(3)	Human	0.876637		1.17569	0.869675	1.24541	1.19576	1.38041	0.855275	1.3887	1.21463
sp|P01024|CO3_HUMAN	85	A(2)F(4)H(6)N(7)	Human					0.676593	0.0756844			1.06684	1.02425
sp|P01024|CO3_HUMAN	85	F(1)H(5)N(2)	Human			0.647028	1.29911			0.854985	0.918229
sp|P01024|CO3_HUMAN	85	H(4)N(2)	Human	1.01365
sp|P01024|CO3_HUMAN	85	H(5)N(2)	Human	0.813575	0.652454	1.01131	0.849673	2.28487	2.23138	1.06514	0.839119	1.37824	0.808083
sp|P01024|CO3_HUMAN	85	H(5)N(3)	Human			0.621989	0.728353	0.671301	0.78476	0.843817	0.946728	0.843398	1.0014
sp|P01024|CO3_HUMAN	85	H(6)N(2)	Human	0.998606	0.69287	0.890103	0.580243	0.964085	0.858961	0.94491	0.579767	0.97241	0.84289
sp|P01024|CO3_HUMAN	85	H(6)N(3)	Human			0.845789	0.911602			0.723042	0.833334
sp|P01024|CO3_HUMAN	85	H(7)N(2)	Human	0.962508	0.884618	0.831663	0.817788	0.89196	0.889907	0.822836	0.80797	0.830458	0.85284
sp|P01024|CO3_HUMAN	85	H(8)N(2)	Human		6.12699	0.730704	1.11303	0.74891	1.13321	0.797637	0.798357	0.81363	0.855727
sp|P01024|CO3_HUMAN	85	H(9)N(2)	Human			0.633637	0.510077			0.742207	0.526311
sp|P01031|CO5_HUMAN	741	A(1)F(1)H(5)N(4)	Human		0.456056
sp|P01031|CO5_HUMAN	741	A(1)H(5)N(4)	Human	0.923984	0.620935
sp|P01031|CO5_HUMAN	741	A(2)F(1)H(5)N(4)	Human			1.06109	0.799117	1.12323	0.868936	1.01902	0.707325	1.02338	0.742599
sp|P01031|CO5_HUMAN	741	A(2)H(5)N(4)	Human	0.897531	0.692315	0.892263	0.687629	0.9596	0.743237	1.00768	0.761052	1.01259	0.804157
sp|P01031|CO5_HUMAN	741	A(3)H(6)N(5)	Human			0.636344	0.661349	0.698606	0.753163	0.741847	0.770544	0.732182	0.755936
sp|P01042|KNG1_HUMAN	169	A(1)H(5)N(4)	Human	1.50441	1.77017
sp|P01042|KNG1_HUMAN	169	A(1)H(6)N(5)	Human		1.45359
sp|P01042|KNG1_HUMAN	169	A(2)H(5)N(4)	Human	0.530463	1.57682	0.921473	0.829456	1.1677	0.938287	1.01241	0.853286	1.15461	0.923853
sp|P01042|KNG1_HUMAN	169	A(2)H(6)N(5)	Human	0.879116
sp|P01042|KNG1_HUMAN	169	A(3)F(1)H(6)N(5)	Human	0.816712
sp|P01042|KNG1_HUMAN	169	A(3)H(6)N(5)	Human			1.07108	0.969989	1.17355	1.18092	0.87178	0.781608	0.863932	0.901411
sp|P01042|KNG1_HUMAN	205	A(1)F(1)H(6)N(4)	Human	2.10838	0.978602	0.729338	0.511533			0.913767	0.840423
sp|P01042|KNG1_HUMAN	205	A(1)F(1)H(7)N(5)	Human	2.16534	1.41547
sp|P01042|KNG1_HUMAN	205	A(1)F(2)H(7)N(5)	Human	2.90728	2.27511
sp|P01042|KNG1_HUMAN	205	A(1)F(3)H(7)N(5)	Human					0.996416	0.798773			0.867234	0.638005
sp|P01042|KNG1_HUMAN	205	A(1)H(5)N(4)	Human	1.02364	0.881793	1.00698	1.35846			0.944901	1.08718
sp|P01042|KNG1_HUMAN	205	A(1)H(6)N(5)	Human	1.12628	1.00004
sp|P01042|KNG1_HUMAN	205	A(2)F(1)H(6)N(5)	Human	2.80877	1.72414
sp|P01042|KNG1_HUMAN	205	A(2)F(1)H(7)N(5)	Human	1.02264		0.815292	1.0303	0.879896	1.01902	0.76939	0.670013	0.772789	0.672804
sp|P01042|KNG1_HUMAN	205	A(2)F(2)H(7)N(5)	Human	0.927819		0.762221	0.570525			0.889797	0.699386
sp|P01042|KNG1_HUMAN	205	A(2)H(5)N(4)	Human	1.0516	0.980251	0.929162	0.838933	0.992821	0.900823	0.914584	0.847815	0.896162	0.873303
sp|P01042|KNG1_HUMAN	205	A(2)H(6)N(5)	Human	1.0953	1.19391	1.25799	1.03699	1.34178	1.10854	1.18033	0.967743	1.20748	0.985439
sp|P01042|KNG1_HUMAN	205	A(3)H(6)N(5)	Human	0.42245	1.42477	0.678364	0.826899	0.723977	0.854253	0.700056	0.916381	0.714049	0.949489
sp|P01042|KNG1_HUMAN	205	F(1)H(6)N(4)	Human	0.755312	0.416306	0.620057	2.13295	0.994646	3.61163	0.972414	1.0676	0.944061	1.09815
sp|P01042|KNG1_HUMAN	205	F(2)H(7)N(5)	Human		0.643258
sp|P01042|KNG1_HUMAN	205	H(5)N(4)	Human	0.817874	0.693323
sp|P01042|KNG1_HUMAN	294	A(1)F(1)H(5)N(4)	Human	0.682823	0.730868
sp|P01042|KNG1_HUMAN	294	A(1)F(1)H(6)N(4)	Human	0.775749	0.690093	1.10782	1.06949	1.21644	1.15073	1.34786	0.86252	1.32748	0.899542
sp|P01042|KNG1_HUMAN	294	A(1)F(1)H(7)N(5)	Human	0.74274	1.44415
sp|P01042|KNG1_HUMAN	294	A(1)F(2)H(7)N(5)	Human	1.25361	1.08931
sp|P01042|KNG1_HUMAN	294	A(1)H(5)N(4)	Human	1.13218	0.664481
sp|P01042|KNG1_HUMAN	294	A(2)F(1)H(5)N(4)	Human	1.29267	1.13167
sp|P01042|KNG1_HUMAN	294	A(2)F(1)H(6)N(5)	Human	1.15947	2.11613
sp|P01042|KNG1_HUMAN	294	A(2)F(1)H(7)N(5)	Human			1.02745	0.985127	1.10518		1.24168	1.18963	1.25347
sp|P01042|KNG1_HUMAN	294	A(2)F(2)H(7)N(5)	Human			0.867447	1.27519	1.1375	1.56214	1.02416	1.50715	1.16069	1.56602
sp|P01042|KNG1_HUMAN	294	A(2)H(5)N(4)	Human	1.37379	1.47099	0.983359	0.807794	1.05657	0.874818	1.09472	0.884014	1.10201	0.937498
sp|P01042|KNG1_HUMAN	294	A(2)H(6)N(5)	Human	1.33888	3.90416
sp|P01042|KNG1_HUMAN	294	F(1)H(6)N(4)	Human	2.77234
sp|P01042|KNG1_HUMAN	294	F(2)H(7)N(5)	Human	1.53428	1.98796
sp|P01042|KNG1_HUMAN	294	H(5)N(4)	Human	0.853422	1.38141
sp|P01042|KNG1_HUMAN	48	A(1)F(1)H(6)N(4)	Human			0.569838	0.660028	0.610323	0.68739	0.722892	0.803565	0.733521	0.858553
sp|P01042|KNG1_HUMAN	48	A(1)H(5)N(4)	Human	1.14553	0.408597
sp|P01042|KNG1_HUMAN	48	A(2)H(5)N(4)	Human	0.854944	0.98239			0.837651				0.90457
sp|P01042|KNG1_HUMAN	48	F(1)H(6)N(4)	Human	1.23632	0.908819
sp|P01042|KNG1_HUMAN	48	F(3)H(6)N(4)	Human			0.738061	0.690511	0.742829	0.695202	0.765431	0.877282	0.902118	0.915119
sp|P01591|IGJ_HUMAN	71	A(1)F(1)H(5)N(3)	Human	0.669084	0.763538	0.601127	0.779728	0.70308	0.903659	1.06063	0.879451	1.17886	1.02007
sp|P01591|IGJ_HUMAN	71	A(1)F(1)H(5)N(4)	Human	0.871192	0.778708	1.1085	1.1342	0.907245	1.33755	1.09161	1.08034	0.873727	1.23006
sp|P01591|IGJ_HUMAN	71	A(1)F(2)H(6)N(4)	Human			0.592833	0.883307	0.637624	0.934235	0.948687	0.945003	0.957473	1.01008
sp|P01591|IGJ_HUMAN	71	A(1)H(5)N(3)	Human			1.19252	1.16135		1.19274	1.00443	0.89091		0.788171
sp|P01591|IGJ_HUMAN	71	A(1)H(5)N(4)	Human	1.10216	0.970853	0.858277	0.895388	0.926338	0.96663	0.920811	0.877968	0.93255	0.927505
sp|P01591|IGJ_HUMAN	71	A(1)H(5)N(5)	Human	0.808411	1.0063
sp|P01591|IGJ_HUMAN	71	A(2)F(1)H(5)N(4)	Human	0.957403	0.546735	0.680568	0.116089	0.588525	0.162553	0.780404	0.383206	0.711474	0.497695
sp|P01591|IGJ_HUMAN	71	A(2)H(5)N(4)	Human	1.08	1.01169	0.900801	0.803399	0.969034	0.868543	0.938377	0.83708	0.946954	0.887688
sp|P01591|IGJ_HUMAN	71	F(1)H(5)N(3)	Human	0.895942
sp|P01591|IGJ_HUMAN	71	F(1)H(5)N(4)	Human	1.33844
sp|P01591|IGJ_HUMAN	71	F(1)H(6)N(4)	Human			0.828807	0.697768	0.866003	0.725308	0.958745	0.870016	0.99587	0.946424
sp|P01591|IGJ_HUMAN	71	F(2)H(6)N(3)	Human			1.46954	1.34088			2.51073	3.65492
sp|P01591|IGJ_HUMAN	71	F(2)H(6)N(4)	Human					1.99168	0.728945			1.11886	1.07757
sp|P01591|IGJ_HUMAN	71	F(3)H(5)N(4)	Human					2.18421	2.41824			1.66875	1.40114
sp|P01591|IGJ_HUMAN	71	H(4)N(5)	Human	1.3461	1.08052
sp|P01591|IGJ_HUMAN	71	H(5)N(4)	Human	0.444693	1.0914
sp|P01859|IGHG2_HUMAN	176	A(1)F(1)H(4)N(3)	Human	1.06149	1.06612	0.561753	0.688163			0.73038	0.445866
sp|P01859|IGHG2_HUMAN	176	A(1)F(1)H(4)N(4)	Human	0.860387	0.762542	0.854704	0.788432	0.81594	0.731235	0.85584	0.7452	0.741572	0.748713
sp|P01859|IGHG2_HUMAN	176	A(1)F(1)H(4)N(5)	Human			1.52923	0.60378			0.931492	0.954319
sp|P01859|IGHG2_HUMAN	176	A(1)F(1)H(5)N(3)	Human	4.1568	2.61198	0.900267	0.807321	0.968849	0.725099	0.880845	0.745922	0.887882	0.550593
sp|P01859|IGHG2_HUMAN	176	A(1)F(1)H(5)N(4)	Human	0.927578	0.51555	0.887489	0.90828			0.879964	0.917298
sp|P01859|IGHG2_HUMAN	176	A(1)F(1)H(5)N(5)	Human	1.27069	1.27496
sp|P01859|IGHG2_HUMAN	176	A(1)F(2)H(5)N(4)	Human			0.911067	0.896017			0.745113	0.663763
sp|P01859|IGHG2_HUMAN	176	A(1)H(4)N(4)	Human	0.900984	0.657324
sp|P01859|IGHG2_HUMAN	176	F(1)H(3)N(3)	Human	0.696718	1.20293	0.705125	0.57404			0.901906	0.709742
sp|P01859|IGHG2_HUMAN	176	F(1)H(3)N(4)	Human	0.872563	0.722983	0.9877	0.576194	0.948643	0.729567	0.9052	0.5129	0.870873	0.681289
sp|P01859|IGHG2_HUMAN	176	F(1)H(3)N(5)	Human	1.01204	0.837466	0.929436	0.640424			0.939497	0.714843
sp|P01859|IGHG2_HUMAN	176	F(1)H(4)N(3)	Human	0.924552	1.11298	1.03948				1.03218
sp|P01859|IGHG2_HUMAN	176	F(1)H(4)N(4)	Human	1.19564	0.850051	0.894913	0.661208			0.850401	0.622638
sp|P01859|IGHG2_HUMAN	176	F(1)H(4)N(5)	Human	0.709593	0.745217	0.951804	0.565545			0.903719	0.70502
sp|P01859|IGHG2_HUMAN	176	F(1)H(5)N(3)	Human	0.679341	0.804791	0.598817	0.586242			0.793812	0.586446
sp|P01859|IGHG2_HUMAN	176	F(1)H(5)N(4)	Human	1.16926	1.15143	1.41244	1.26097	0.942878	0.661449	1.33784	1.03526	0.866607	0.626056
sp|P01859|IGHG2_HUMAN	176	F(1)H(5)N(5)	Human	1.00444	1.02345
sp|P01859|IGHG2_HUMAN	176	F(1)H(6)N(3)	Human			0.422803	0.468632	0.553697	0.366114	0.915209	0.79182	1.09531	0.827556
sp|P01859|IGHG2_HUMAN	176	F(1)H(6)N(4)	Human		1.1447
sp|P01859|IGHG2_HUMAN	176	F(2)H(4)N(4)	Human			0.939937	0.721498	1.02539	0.589485	0.832927	0.697257	0.805749	0.85706
sp|P01859|IGHG2_HUMAN	176	F(2)H(5)N(4)	Human	1.37203	1.2608	1.10144	0.550134			0.901186	0.925742
sp|P01859|IGHG2_HUMAN	176	F(2)H(6)N(4)	Human	0.462806
sp|P01859|IGHG2_HUMAN	176	H(3)N(4)	Human	1.22627	1.2767
sp|P01859|IGHG2_HUMAN	176	H(4)N(4)	Human	0.96797	0.978305
sp|P01859|IGHG2_HUMAN	176	H(5)N(4)	Human	0.685583	1.13494
sp|P01859|IGHG2_HUMAN	176	H(6)N(2)	Human	1.03183	1.02043
sp|P01859|IGHG2_HUMAN	176	H(6)N(4)	Human	0.820614	7.66865
sp|P01860|IGHG3_HUMAN	227	A(1)F(1)H(4)N(4)	Human			0.387581	0.707921			0.305083	0.771458
sp|P01860|IGHG3_HUMAN	227	A(1)F(1)H(5)N(4)	Human	0.886603	0.783276
sp|P01860|IGHG3_HUMAN	227	F(1)H(3)N(4)	Human	0.642009	1.05777
sp|P01860|IGHG3_HUMAN	227	F(1)H(3)N(5)	Human	0.415641	1.11791
sp|P01860|IGHG3_HUMAN	227	F(1)H(4)N(4)	Human		0.386955	1.03495	1.16275	1.55253	1.86116	1.00605	1.0203	1.37341	1.52202
sp|P01860|IGHG3_HUMAN	227	F(1)H(4)N(5)	Human	1.03056	1.75283
sp|P01860|IGHG3_HUMAN	227	F(2)H(4)N(4)	Human			0.792991	0.731039			1.1129	1.05332
sp|P01860|IGHG3_HUMAN	227	H(3)N(4)	Human	0.937598	0.767258
sp|P01860|IGHG3_HUMAN	227	H(4)N(4)	Human		1.36203
sp|P01860|IGHG3_HUMAN	227	H(4)N(5)	Human	1.30414	0.991194
sp|P01860|IGHG3_HUMAN	227	H(5)N(4)	Human	0.974614	1.18778
sp|P01861|IGHG4_HUMAN	177	A(1)F(1)H(4)N(4)	Human	0.962175	0.897881
sp|P01861|IGHG4_HUMAN	177	A(1)F(1)H(5)N(4)	Human	0.841782	0.709451	1.31388	1.24927	0.636535	1.2765	1.45897	1.21349	0.546135	1.22222
sp|P01861|IGHG4_HUMAN	177	F(1)H(3)N(4)	Human	1.14016	0.760985	0.885795	0.686021	0.85151	0.666135	0.907605	0.619815	0.777269	0.576816
sp|P01861|IGHG4_HUMAN	177	F(1)H(3)N(5)	Human	0.658139	0.63224
sp|P01861|IGHG4_HUMAN	177	F(1)H(4)N(4)	Human	1.02838	0.573192
sp|P01861|IGHG4_HUMAN	177	F(1)H(4)N(5)	Human	1.43749	1.1122
sp|P01861|IGHG4_HUMAN	177	F(1)H(5)N(4)	Human	0.524973	0.41739
sp|P01861|IGHG4_HUMAN	177	F(1)H(5)N(5)	Human	1.04456	1.04154
sp|P01861|IGHG4_HUMAN	177	H(3)N(4)	Human	1.3339
sp|P01861|IGHG4_HUMAN	177	H(4)N(4)	Human	2.23578	0.710078	0.927551	0.808339			0.66845	0.807216
sp|P01861|IGHG4_HUMAN	177	H(4)N(5)	Human		0.521378
sp|P01861|IGHG4_HUMAN	177	H(5)N(4)	Human	1.09784	0.819649
sp|P01861|IGHG4_HUMAN	177	H(5)N(5)	Human	1.131	0.780434
sp|P01861|IGHG4_HUMAN	177	H(6)N(4)	Human	1.83784	62.9871
sp|P01871|IGHM_HUMAN	46	A(1)F(1)H(4)N(3)	Human	0.959474	0.895554	1.00948	1.00677	1.08558	1.08519	0.993531	1.00488	1.00026	1.05926
sp|P01871|IGHM_HUMAN	46	A(1)F(1)H(4)N(5)	Human	1.19971	1.07184	1.35589	1.52733	0.978442	2.27343	1.36177	1.30783	0.689789	1.08557
sp|P01871|IGHM_HUMAN	46	A(1)F(1)H(5)N(3)	Human		1.058	1.11383	1.10274	1.19687	1.18859	1.05793	1.07892	1.0669	1.13699
sp|P01871|IGHM_HUMAN	46	A(1)F(1)H(5)N(4)	Human	0.846976	0.829524	0.934057	1.02258	1.00441	1.10062	1.01876	1.09861	1.0261	1.15166
sp|P01871|IGHM_HUMAN	46	A(1)F(1)H(5)N(5)	Human	1.68119	1.42961	0.740482	0.798336	0.798113	0.860887	0.903585	0.878184	0.912005	0.927535
sp|P01871|IGHM_HUMAN	46	A(1)F(1)H(6)N(3)	Human	0.214791	0.472276			9.45594	2.68613			0.284955	0.770858
sp|P01871|IGHM_HUMAN	46	A(1)F(1)H(6)N(4)	Human			0.132248		0.499545	0.694606	1.78885		11.1352	0.761708
sp|P01871|IGHM_HUMAN	46	A(1)F(1)H(6)N(5)	Human	0.946622	0.832415
sp|P01871|IGHM_HUMAN	46	A(1)F(2)H(5)N(4)	Human	0.993254	1.41785	0.776352	0.78642	0.851377	0.870143	0.566484	0.572926	0.546237	0.582497
sp|P01871|IGHM_HUMAN	46	A(1)F(2)H(6)N(4)	Human					0.654626	0.669999			0.925163	0.863773
sp|P01871|IGHM_HUMAN	46	A(1)H(4)N(3)	Human		0.801869	1.10922	0.771892	1.12113	0.800097	1.18225	0.892474	1.1351	0.892636
sp|P01871|IGHM_HUMAN	46	A(1)H(5)N(3)	Human	0.939052	0.780794	1.22258	0.892339	1.34368	0.979909	1.2166	0.916753	1.20443	0.947034
sp|P01871|IGHM_HUMAN	46	A(1)H(5)N(4)	Human	0.937832	0.901769
sp|P01871|IGHM_HUMAN	46	A(1)H(6)N(3)	Human	1.16554	1.01652	0.867218	1.20806	0.941772	1.27692	0.398256	1.00941	0.403282	1.06271
sp|P01871|IGHM_HUMAN	46	A(2)F(1)H(5)N(4)	Human	1.00494	0.8751	0.855982	0.905844			0.797622	0.625955
sp|P01871|IGHM_HUMAN	46	F(1)H(4)N(3)	Human	0.962703	0.690197			1.11938	0.444745			0.987729	1.2584
sp|P01871|IGHM_HUMAN	46	F(1)H(5)N(3)	Human	1.70105	1.44914
sp|P01871|IGHM_HUMAN	46	F(1)H(5)N(4)	Human	0.789669	0.574336	1.12986	1.07548	1.21393	1.16263	1.11818	0.946158	1.12698	0.999832
sp|P01871|IGHM_HUMAN	46	F(1)H(5)N(5)	Human	1.31553	1.48368	1.10294	1.07014	1.18858	1.15273	0.962086	0.845589	0.957066	0.851183
sp|P01871|IGHM_HUMAN	46	F(1)H(6)N(3)	Human			0.928269	0.668848	0.993023	0.720133	1.06041	0.855521	1.07009	0.905549
sp|P01871|IGHM_HUMAN	46	F(1)H(6)N(4)	Human			1.94106	2.30425	2.04127	2.46939	0.72042	0.953325	0.717251	0.993733
sp|P01871|IGHM_HUMAN	46	F(1)H(6)N(5)	Human			0.616829	0.377811	0.777995	0.452276	0.692238	0.734871	0.708033	0.763467
sp|P01871|IGHM_HUMAN	46	F(2)H(6)N(4)	Human			0.424762	0.562361	0.264947	0.591356	0.710195	0.687037	0.735546	0.731247
sp|P01871|IGHM_HUMAN	46	F(2)H(6)N(5)	Human	0.357823	0.797497	0.63712	0.540825	0.538875	0.590097	1.10599	1.14423	0.857597	0.361565
sp|P01871|IGHM_HUMAN	46	H(3)N(5)	Human			0.341125	0.639513			1.18139	1.04484
sp|P01871|IGHM_HUMAN	46	H(4)N(5)	Human	1.19619	0.854502
sp|P01871|IGHM_HUMAN	46	H(5)N(2)	Human	0.838921	1.37327	1.01749	0.489863	1.55281	0.976452	1.22854	0.644872	1.55508	1.11081
sp|P01871|IGHM_HUMAN	46	H(5)N(3)	Human			1.53592	2.11548	1.66419	2.71362	0.961173	0.840061	0.970739	0.970802
sp|P01871|IGHM_HUMAN	46	H(5)N(4)	Human	1.05288	0.864213	0.94631	0.882598			1.0125	0.947838
sp|P01871|IGHM_HUMAN	46	H(6)N(2)	Human	0.344193	1.49565	0.756345	0.532975	0.808191	0.57034	0.925002	0.797574	0.935257	0.845629
sp|P01871|IGHM_HUMAN	46	H(6)N(3)	Human	0.131011	0.808866
sp|P01871|IGHM_HUMAN	46	H(6)N(4)	Human			1.56489	1.24125			1.00158	0.715797
sp|P01871|IGHM_HUMAN/sp|P0DOX6|IGM_HUMAN	209/332	A(1)F(1)H(4)N(5)	Human	0.530428	0.524339
sp|P01871|IGHM_HUMAN/sp|P0DOX6|IGM_HUMAN	209/332	A(1)F(1)H(5)N(4)	Human	0.892536	1.16868	0.797583	0.685606	0.856982	0.50289	0.849461	0.721142	0.859668	0.557981
sp|P01871|IGHM_HUMAN/sp|P0DOX6|IGM_HUMAN	209/332	A(1)F(1)H(5)N(5)	Human	0.76183	1.34102	1.00013	0.818773			0.888127	0.825402
sp|P01871|IGHM_HUMAN/sp|P0DOX6|IGM_HUMAN	209/332	A(1)F(2)H(6)N(4)	Human		0.778489
sp|P01871|IGHM_HUMAN/sp|P0DOX6|IGM_HUMAN	209/332	A(1)F(2)H(6)N(5)	Human	0.392855	0.367186
sp|P01871|IGHM_HUMAN/sp|P0DOX6|IGM_HUMAN	209/332	A(1)H(5)N(4)	Human	0.699449	1.21554	0.883976	0.658382	1.01382	0.701532	1.00643	0.775944	1.0784	0.862123
sp|P01871|IGHM_HUMAN/sp|P0DOX6|IGM_HUMAN	209/332	A(1)H(5)N(5)	Human	0.804382		0.526746	0.300719	1.44667	0.888511	0.581212	0.457456	1.30686	0.927499
sp|P01871|IGHM_HUMAN/sp|P0DOX6|IGM_HUMAN	209/332	A(1)H(6)N(4)	Human					0.359521	0.107679			0.55728	0.305651
sp|P01871|IGHM_HUMAN/sp|P0DOX6|IGM_HUMAN	209/332	A(1)H(6)N(5)	Human	0.538704
sp|P01871|IGHM_HUMAN/sp|P0DOX6|IGM_HUMAN	209/332	A(2)F(1)H(5)N(4)	Human	0.902817	0.853704	1.06051	0.804265			1.04915	0.75086
sp|P01871|IGHM_HUMAN/sp|P0DOX6|IGM_HUMAN	209/332	A(2)F(1)H(5)N(5)	Human	0.988698	1.36768
sp|P01871|IGHM_HUMAN/sp|P0DOX6|IGM_HUMAN	209/332	F(1)H(4)N(5)	Human	0.770847
sp|P01871|IGHM_HUMAN/sp|P0DOX6|IGM_HUMAN	209/332	F(1)H(5)N(4)	Human	1.14632	1.09379	0.817464	0.972651	0.876577	1.04878	0.804778	0.898085	0.810502	0.957375
sp|P01871|IGHM_HUMAN/sp|P0DOX6|IGM_HUMAN	209/332	F(1)H(5)N(5)	Human	0.59265	0.515876
sp|P01871|IGHM_HUMAN/sp|P0DOX6|IGM_HUMAN	209/332	F(1)H(6)N(4)	Human	0.808709	1.25183			1.15793	1.05211			1.09086	0.907741
sp|P01871|IGHM_HUMAN/sp|P0DOX6|IGM_HUMAN	209/332	F(2)H(6)N(4)	Human	1.11442	0.676441	0.796111	0.675731			0.982376	0.831281
sp|P01871|IGHM_HUMAN/sp|P0DOX6|IGM_HUMAN	209/332	F(2)H(6)N(5)	Human	1.11901	0.730545
sp|P01871|IGHM_HUMAN/sp|P0DOX6|IGM_HUMAN	209/332	F(2)H(7)N(5)	Human	0.985217	0.967239
sp|P01871|IGHM_HUMAN/sp|P0DOX6|IGM_HUMAN	209/332	H(6)N(4)	Human			0.720829	0.965497	1.09551	1.00584	0.780455	0.815949	0.695143	0.865141
sp|P01871|IGHM_HUMAN/sp|P0DOX6|IGM_HUMAN	209/332	H(6)N(5)	Human			0.631501	2.138			0.857133	0.987024
sp|P01871|IGHM_HUMAN/sp|P0DOX6|IGM_HUMAN	440/563	H(6)N(2)	Human	0.733472	0.397286	0.613131	0.576355	0.660102	0.631621	0.760574	0.595425	0.756817	0.642418
sp|P01871|IGHM_HUMAN/sp|P0DOX6|IGM_HUMAN	440/563	H(7)N(2)	Human	0.870109	0.875376	0.985852	0.909986	1.05863	0.980698	1.08515	0.86091	1.09531	0.916149
sp|P01871|IGHM_HUMAN/sp|P0DOX6|IGM_HUMAN	440/563	H(8)N(2)	Human	0.868757	1.01387	1.05902	0.987286	1.13714	1.06285	1.08583	0.981741	1.09742	1.03915
sp|P01871|IGHM_HUMAN/sp|P0DOX6|IGM_HUMAN	440/563	H(9)N(2)	Human		1.34264	0.893825	0.837053	0.962979	0.911092	1.0065	0.866521	1.014	0.920681
sp|P01876|IGHA1_HUMAN	340	A(1)F(1)H(4)N(5)	Human	0.958925	1.09065	0.834646	0.926262	0.888032	0.853083	0.97006	0.62647	0.968829	0.739018
sp|P01876|IGHA1_HUMAN	340	A(1)F(1)H(5)N(4)	Human	0.932116	0.607285	1.00522	0.841374	1.02761	0.911825	1.04601	0.822183	0.960412	0.873505
sp|P01876|IGHA1_HUMAN	340	A(1)F(1)H(5)N(5)	Human	0.848909	1.02454	0.996144	0.929479	1.06879	1.00795	1.10716	0.97705	1.11627	1.04019
sp|P01876|IGHA1_HUMAN	340	A(1)F(1)H(6)N(5)	Human		1.05239
sp|P01876|IGHA1_HUMAN	340	A(1)F(2)H(6)N(4)	Human			0.930557	1.12498	0.872486	1.20792	1.02325	1.03027	0.90029	0.980821
sp|P01876|IGHA1_HUMAN	340	A(1)F(2)H(6)N(5)	Human			0.739079	1.36901	0.575906	1.01182	0.885745	1.53708	0.624798	1.08978
sp|P01876|IGHA1_HUMAN	340	A(1)H(5)N(4)	Human	0.738989	0.78358	0.944475	0.674009	1.02335		0.915928	1.03765	0.939201
sp|P01876|IGHA1_HUMAN	340	A(1)H(5)N(5)	Human	0.572298	0.72059
sp|P01876|IGHA1_HUMAN	340	A(1)H(6)N(3)	Human	0.337743	0.773041
sp|P01876|IGHA1_HUMAN	340	A(2)F(1)H(5)N(4)	Human	0.745561	0.428844	0.998942	1.00324	1.0775	1.09306	1.05678	1.0455	1.06127	1.11178
sp|P01876|IGHA1_HUMAN	340	A(2)F(1)H(5)N(5)	Human			1.07296	1.03182	1.03833	1.00926	1.11207	1.14935	0.999252	1.09358
sp|P01876|IGHA1_HUMAN	340	F(1)H(4)N(4)	Human				0.668487				1.00712
sp|P01876|IGHA1_HUMAN	340	F(1)H(4)N(5)	Human	0.830164	0.697623	0.606723	0.446597	0.329306	0.480241	0.697478	0.653296	0.472998	0.725679
sp|P01876|IGHA1_HUMAN	340	F(1)H(5)N(4)	Human	0.774498	0.846888	3.07415	2.0517			1.15015	1.12442
sp|P01876|IGHA1_HUMAN	340	F(1)H(5)N(5)	Human	1.75155	1.70356
sp|P01876|IGHA1_HUMAN	340	F(1)H(6)N(2)	Human			1.29313	0.834432	1.36532	0.957423	1.00671	0.800377	1.09168	0.850378
sp|P01876|IGHA1_HUMAN	340	F(1)H(6)N(4)	Human					1.0723				1.4377
sp|P01876|IGHA1_HUMAN	340	F(2)H(5)N(5)	Human				1.08225		1.58922		0.666074		0.769201
sp|P01876|IGHA1_HUMAN	340	F(2)H(6)N(4)	Human			1.54297	1.57973	1.65926	1.72373	0.809305	0.699472	0.805987	0.739843
sp|P01876|IGHA1_HUMAN	340	F(2)H(6)N(5)	Human	1.66268	1.29187	0.828179	0.815445	0.892026	0.885779	1.19995	1.10454	1.20884	1.17346
sp|P01876|IGHA1_HUMAN	340	F(3)H(5)N(4)	Human			0.899827				1.10121
sp|P01876|IGHA1_HUMAN	340	F(4)H(6)N(5)	Human					1.21666	1.44284			1.13652	1.36469
sp|P01876|IGHA1_HUMAN	340	H(4)N(5)	Human	1.54684	2.09031
sp|P01876|IGHA1_HUMAN	340	H(5)N(2)	Human	1.50038	1.69705	0.891693	0.751092	0.966101	0.791428	0.816978	0.876832	0.8182	0.905023
sp|P01876|IGHA1_HUMAN	340	H(5)N(3)	Human		1.50067	0.885116	0.828237	0.953757	0.900899	0.945307	0.877653	0.951857	0.927826
sp|P01876|IGHA1_HUMAN	340	H(5)N(4)	Human		0.820738
sp|P01876|IGHA1_HUMAN	340	H(5)N(5)	Human	0.364988	0.875379
sp|P01876|IGHA1_HUMAN	340	H(6)N(2)	Human	1.01105	1.05115	0.989177	0.743239	1.06602	0.804221	0.937929	0.858431	0.94565	0.9087
sp|P01876|IGHA1_HUMAN	340	H(6)N(3)	Human	0.889917	0.839631	1.0413	0.755861	0.965057	0.889313	0.971214	0.801573	0.950055	0.866303
sp|P01876|IGHA1_HUMAN	340	H(7)N(2)	Human		1.16816	1.13237	0.945687	1.2185	1.01653	0.884078	0.77878	0.890621	0.825909
sp|P01876|IGHA1_HUMAN	340	H(8)N(2)	Human	0.879567	1.01082	1.27385	1.07326	1.42894	1.16018	1.17499	0.90161	1.19024	0.972023
sp|P01877|IGHA2_HUMAN	327	H(6)N(2)	Human		1.51708
sp|P01877|IGHA2_HUMAN/sp|P0DOX2|IGA2_HUMAN	205/320	A(1)F(1)H(4)N(5)	Human	0.675978	0.832723			3.54408	0.252389			0.957935	0.0312389
sp|P01877|IGHA2_HUMAN/sp|P0DOX2|IGA2_HUMAN	205/320	A(1)F(1)H(5)N(4)	Human	0.994702	0.853995	0.838263	0.923754			0.868153	0.851295
sp|P01877|IGHA2_HUMAN/sp|P0DOX2|IGA2_HUMAN	205/320	A(1)F(1)H(5)N(5)	Human	1.7681	1.26263	0.903912	0.939882			0.95808	0.982796
sp|P01877|IGHA2_HUMAN/sp|P0DOX2|IGA2_HUMAN	205/320	A(1)F(1)H(6)N(4)	Human	1.5651		0.954252	0.929591	1.03803	1.03228	1.05861	0.913018	1.06585	0.953298
sp|P01877|IGHA2_HUMAN/sp|P0DOX2|IGA2_HUMAN	205/320	A(1)F(1)H(6)N(5)	Human	0.579882	1.07579	1.2322	1.1521	1.43835	1.25446	1.23828	0.94164	1.34227	0.983362
sp|P01877|IGHA2_HUMAN/sp|P0DOX2|IGA2_HUMAN	205/320	A(1)F(2)H(5)N(4)	Human	1.03966	0.878218	0.338578	0.312642	0.367097	0.336161	1.002	0.90671	1.00911	0.961746
sp|P01877|IGHA2_HUMAN/sp|P0DOX2|IGA2_HUMAN	205/320	A(1)F(2)H(6)N(5)	Human	2.15531		0.975098	0.762716	1.05513	0.818392	1.39779	1.0669	1.44173	1.13788
sp|P01877|IGHA2_HUMAN/sp|P0DOX2|IGA2_HUMAN	205/320	A(1)H(5)N(4)	Human	0.861483	0.835105
sp|P01877|IGHA2_HUMAN/sp|P0DOX2|IGA2_HUMAN	205/320	A(1)H(5)N(5)	Human				0.604135		2.88953		0.607614		0.77594
sp|P01877|IGHA2_HUMAN/sp|P0DOX2|IGA2_HUMAN	205/320	A(2)F(1)H(5)N(4)	Human	0.946746	0.897553
sp|P01877|IGHA2_HUMAN/sp|P0DOX2|IGA2_HUMAN	205/320	A(2)F(1)H(5)N(5)	Human	0.984507	0.860154	1.02568	0.905084	1.00308	0.886968	1.4208	1.11533	1.30748	1.076
sp|P01877|IGHA2_HUMAN/sp|P0DOX2|IGA2_HUMAN	205/320	F(1)H(4)N(5)	Human	1.13799	0.978983	0.870179	0.749993	0.937371	0.667909	0.923965	0.762795	0.930581	0.695806
sp|P01877|IGHA2_HUMAN/sp|P0DOX2|IGA2_HUMAN	205/320	F(1)H(5)N(4)	Human	0.870135	0.849319	1.01925	0.850491	1.09495	0.919699	0.775079	0.752389	0.779649	0.793053
sp|P01877|IGHA2_HUMAN/sp|P0DOX2|IGA2_HUMAN	205/320	F(1)H(5)N(5)	Human	2.15073	1.14509	0.925627	0.80898	0.998206	0.877306	0.959195	0.84628	0.965569	0.894995
sp|P01877|IGHA2_HUMAN/sp|P0DOX2|IGA2_HUMAN	205/320	F(2)H(4)N(5)	Human			0.862912	0.596028	0.928687	0.634975	1.041	0.828947	1.05048	0.865946
sp|P01877|IGHA2_HUMAN/sp|P0DOX2|IGA2_HUMAN	205/320	F(2)H(5)N(5)	Human	1.56933	1.56538	0.510429	0.435615	0.539256	0.684046	0.811652	0.502527	0.81402	0.498242
sp|P01877|IGHA2_HUMAN/sp|P0DOX2|IGA2_HUMAN	205/320	F(2)H(6)N(4)	Human			0.790394	0.481418			0.875058	0.848458
sp|P01877|IGHA2_HUMAN/sp|P0DOX2|IGA2_HUMAN	205/320	F(2)H(6)N(5)	Human	0.77537	0.907752	0.759294	0.756389			0.955806	0.992653
sp|P01877|IGHA2_HUMAN/sp|P0DOX2|IGA2_HUMAN	205/320	F(2)H(7)N(5)	Human			1.0034	1.33555	1.0511		1.04591	0.861706	0.986205
sp|P01877|IGHA2_HUMAN/sp|P0DOX2|IGA2_HUMAN	205/320	H(5)N(5)	Human			1.81033				0.796527
sp|P01877|IGHA2_HUMAN/sp|P0DOX2|IGA2_HUMAN	92/207	A(1)F(1)H(4)N(5)	Human			1.82015	1.07201	1.04194	0.466449	0.697637	0.618474	0.970094	0.934683
sp|P01877|IGHA2_HUMAN/sp|P0DOX2|IGA2_HUMAN	92/207	A(1)F(1)H(5)N(4)	Human	1.12793	2.1957	0.598607	0.546325	0.642506	0.5896	0.607106	0.534046	0.612562	0.565378
sp|P01877|IGHA2_HUMAN/sp|P0DOX2|IGA2_HUMAN	92/207	A(1)F(1)H(5)N(5)	Human	0.826123	0.878362	0.892405	0.641629	0.95882	0.693358	0.662523	0.607376	0.668358	0.643354
sp|P01877|IGHA2_HUMAN/sp|P0DOX2|IGA2_HUMAN	92/207	A(1)F(1)H(6)N(4)	Human			3.51243	1.09051	3.80427	1.19655	0.871915	0.708718	0.874235	0.751391
sp|P01877|IGHA2_HUMAN/sp|P0DOX2|IGA2_HUMAN	92/207	A(1)F(2)H(5)N(4)	Human			0.92546	0.712539			0.84782	0.674803
sp|P01877|IGHA2_HUMAN/sp|P0DOX2|IGA2_HUMAN	92/207	A(1)F(2)H(6)N(4)	Human			1.12615	0.741556	1.20528	0.80929	0.8837	0.668163	0.92165	0.695996
sp|P01877|IGHA2_HUMAN/sp|P0DOX2|IGA2_HUMAN	92/207	A(1)H(6)N(5)	Human	1.5549
sp|P01877|IGHA2_HUMAN/sp|P0DOX2|IGA2_HUMAN	92/207	A(2)F(1)H(5)N(4)	Human	0.932176	0.828015	0.99406	0.774027	1.08101	0.836895	0.90071	0.676316	1.00358	0.716912
sp|P01877|IGHA2_HUMAN/sp|P0DOX2|IGA2_HUMAN	92/207	A(2)F(1)H(5)N(5)	Human	2.06936	0.649293
sp|P01877|IGHA2_HUMAN/sp|P0DOX2|IGA2_HUMAN	92/207	F(1)H(3)N(5)	Human	0.825191
sp|P01877|IGHA2_HUMAN/sp|P0DOX2|IGA2_HUMAN	92/207	F(1)H(4)N(5)	Human	0.765564	0.824202	0.783073	0.615457	0.841375	0.665856	0.790717	0.694082	0.798901	0.735398
sp|P01877|IGHA2_HUMAN/sp|P0DOX2|IGA2_HUMAN	92/207	F(1)H(5)N(4)	Human	0.774091	0.8487	0.735612	0.0394898	0.791858	0.0448381	0.746793	0.819486	0.756667	0.877931
sp|P01877|IGHA2_HUMAN/sp|P0DOX2|IGA2_HUMAN	92/207	F(1)H(5)N(5)	Human	0.791111	0.798883	0.684636	0.659052	0.737312	0.712243	0.71345	0.638882	0.719584	0.675612
sp|P01877|IGHA2_HUMAN/sp|P0DOX2|IGA2_HUMAN	92/207	F(1)H(7)N(5)	Human					0.718138	0.961213			0.874762	0.798403
sp|P01877|IGHA2_HUMAN/sp|P0DOX2|IGA2_HUMAN	92/207	F(2)H(5)N(4)	Human					0.701334	0.891778			0.978645	0.76783
sp|P01877|IGHA2_HUMAN/sp|P0DOX2|IGA2_HUMAN	92/207	F(2)H(6)N(4)	Human	1.44156				0.75114	0.869443			0.676767	0.621903
sp|P01877|IGHA2_HUMAN/sp|P0DOX2|IGA2_HUMAN	92/207	F(2)H(6)N(5)	Human			0.125956	0.216044	0.102874	0.22308	0.718102	0.223937	0.663245	0.237975
sp|P01877|IGHA2_HUMAN/sp|P0DOX2|IGA2_HUMAN	92/207	F(3)H(5)N(5)	Human					1.0696	0.678078			0.91669	0.769738
sp|P01877|IGHA2_HUMAN/sp|P0DOX2|IGA2_HUMAN/sp|P01876|IGHA1_HUMAN	131/246/144	A(1)F(1)H(4)N(5)	Human			1.00835	0.905452	1.26451	1.13271	0.943104	0.700504	1.08965	0.860958
sp|P01877|IGHA2_HUMAN/sp|P0DOX2|IGA2_HUMAN/sp|P01876|IGHA1_HUMAN	131/246/144	A(1)F(1)H(5)N(4)	Human	0.634125	1.0031	0.923323	1.31779	0.995907	1.42657	1.11916	3.10188	1.13043	3.31053
sp|P01877|IGHA2_HUMAN/sp|P0DOX2|IGA2_HUMAN/sp|P01876|IGHA1_HUMAN	131/246/144	A(1)F(1)H(5)N(5)	Human					1.05384	1.09096			0.94079	0.50689
sp|P01877|IGHA2_HUMAN/sp|P0DOX2|IGA2_HUMAN/sp|P01876|IGHA1_HUMAN	131/246/144	A(1)F(1)H(6)N(4)	Human			0.853761	1.44536	1.38629	2.27636	1.30316	1.54653	1.16261	1.92091
sp|P01877|IGHA2_HUMAN/sp|P0DOX2|IGA2_HUMAN/sp|P01876|IGHA1_HUMAN	131/246/144	A(1)F(1)H(6)N(5)	Human			1.35451	1.08589	1.34614	1.11724	0.835773	0.607934	0.705874	0.547742
sp|P01877|IGHA2_HUMAN/sp|P0DOX2|IGA2_HUMAN/sp|P01876|IGHA1_HUMAN	131/246/144	A(1)F(2)H(5)N(4)	Human			3.50071	3.68499	1.42998	1.44713	1.3437	1.32047	1.074	1.07482
sp|P01877|IGHA2_HUMAN/sp|P0DOX2|IGA2_HUMAN/sp|P01876|IGHA1_HUMAN	131/246/144	A(1)F(2)H(5)N(5)	Human					1.67454	1.20047			1.42787	1.00728
sp|P01877|IGHA2_HUMAN/sp|P0DOX2|IGA2_HUMAN/sp|P01876|IGHA1_HUMAN	131/246/144	A(1)H(4)N(3)	Human			2.38073	4.98997	2.33436	4.19317	1.0724	1.01978	0.872406	0.816901
sp|P01877|IGHA2_HUMAN/sp|P0DOX2|IGA2_HUMAN/sp|P01876|IGHA1_HUMAN	131/246/144	A(1)H(4)N(4)	Human			0.477014	0.753409	0.422986	0.86767	1.08687	0.992137	1.10724	1.27939
sp|P01877|IGHA2_HUMAN/sp|P0DOX2|IGA2_HUMAN/sp|P01876|IGHA1_HUMAN	131/246/144	A(1)H(4)N(5)	Human	0.49951	0.633797	0.594219	1.07437	1.05025	1.34582	0.75899	1.12611	1.16607	1.51455
sp|P01877|IGHA2_HUMAN/sp|P0DOX2|IGA2_HUMAN/sp|P01876|IGHA1_HUMAN	131/246/144	A(1)H(5)N(3)	Human		0.244696	0.908641	0.906918	1.46582	1.55844	0.971285	0.72047	1.20644	0.973951
sp|P01877|IGHA2_HUMAN/sp|P0DOX2|IGA2_HUMAN/sp|P01876|IGHA1_HUMAN	131/246/144	A(1)H(5)N(4)	Human	0.512084	1.15638	0.811542	1.07657	0.866139	1.1057	1.13928	1.08158	1.14865	1.03781
sp|P01877|IGHA2_HUMAN/sp|P0DOX2|IGA2_HUMAN/sp|P01876|IGHA1_HUMAN	131/246/144	A(1)H(5)N(5)	Human	1.04865	1.39431	1.00254	1.41136	1.29483	1.47633	1.00422	1.43602	1.29785	1.38236
sp|P01877|IGHA2_HUMAN/sp|P0DOX2|IGA2_HUMAN/sp|P01876|IGHA1_HUMAN	131/246/144	A(1)H(6)N(3)	Human	0.89283	0.96723	0.579106	0.672991	0.837542	1.08542	0.900068	0.758529	1.75173	1.74133
sp|P01877|IGHA2_HUMAN/sp|P0DOX2|IGA2_HUMAN/sp|P01876|IGHA1_HUMAN	131/246/144	A(1)H(6)N(4)	Human			1.58853	1.29982	1.42798	1.60812	1.40961	1.19253	1.33776	1.55003
sp|P01877|IGHA2_HUMAN/sp|P0DOX2|IGA2_HUMAN/sp|P01876|IGHA1_HUMAN	131/246/144	A(1)H(6)N(5)	Human					0.913234	1.04221			0.849838	0.6915
sp|P01877|IGHA2_HUMAN/sp|P0DOX2|IGA2_HUMAN/sp|P01876|IGHA1_HUMAN	131/246/144	A(2)F(1)H(5)N(4)	Human			0.537816	15.1267			0.920097	0.971428
sp|P01877|IGHA2_HUMAN/sp|P0DOX2|IGA2_HUMAN/sp|P01876|IGHA1_HUMAN	131/246/144	A(2)H(5)N(4)	Human	0.381923	0.808749	1.2886	1.22709	0.862057	1.34053	1.33359	0.986225	0.992548	1.14975
sp|P01877|IGHA2_HUMAN/sp|P0DOX2|IGA2_HUMAN/sp|P01876|IGHA1_HUMAN	131/246/144	A(2)H(5)N(5)	Human			0.817096	1.07293	2.47653	2.65338	0.785379	0.817576	1.17065	1.45999
sp|P01877|IGHA2_HUMAN/sp|P0DOX2|IGA2_HUMAN/sp|P01876|IGHA1_HUMAN	131/246/144	F(1)H(4)N(5)	Human			0.690133	0.588661	1.18962	0.940629	0.693941	1.05798	1.1965	1.49832
sp|P01877|IGHA2_HUMAN/sp|P0DOX2|IGA2_HUMAN/sp|P01876|IGHA1_HUMAN	131/246/144	F(1)H(5)N(4)	Human			0.727889	1.03854	0.855472	0.906622	1.00937	1.05883	0.931013	0.972663
sp|P01877|IGHA2_HUMAN/sp|P0DOX2|IGA2_HUMAN/sp|P01876|IGHA1_HUMAN	131/246/144	F(1)H(5)N(5)	Human			1.2436	1.32837	1.18319	1.09047	0.896278	0.875866	0.885902	0.902087
sp|P01877|IGHA2_HUMAN/sp|P0DOX2|IGA2_HUMAN/sp|P01876|IGHA1_HUMAN	131/246/144	F(1)H(6)N(3)	Human			1.08455	1.31086			1.03449	1.13813
sp|P01877|IGHA2_HUMAN/sp|P0DOX2|IGA2_HUMAN/sp|P01876|IGHA1_HUMAN	131/246/144	F(1)H(6)N(4)	Human	0.125629	0.586849	1.0729	0.989679	1.11887	0.810026	1.05294	0.812747	1.16678	0.908903
sp|P01877|IGHA2_HUMAN/sp|P0DOX2|IGA2_HUMAN/sp|P01876|IGHA1_HUMAN	131/246/144	F(1)H(6)N(5)	Human	1.29	0.675932	1.48561	1.50207	1.11728	0.661193	1.83056	1.31905	1.83187	1.14781
sp|P01877|IGHA2_HUMAN/sp|P0DOX2|IGA2_HUMAN/sp|P01876|IGHA1_HUMAN	131/246/144	F(1)H(7)N(3)	Human					1.10713	1.81414			1.08013	1.42017
sp|P01877|IGHA2_HUMAN/sp|P0DOX2|IGA2_HUMAN/sp|P01876|IGHA1_HUMAN	131/246/144	F(1)H(7)N(5)	Human					0.301133	0.568672			2.06258	1.60694
sp|P01877|IGHA2_HUMAN/sp|P0DOX2|IGA2_HUMAN/sp|P01876|IGHA1_HUMAN	131/246/144	F(2)H(4)N(4)	Human					1.29869	2.39533			1.12641	0.738516
sp|P01877|IGHA2_HUMAN/sp|P0DOX2|IGA2_HUMAN/sp|P01876|IGHA1_HUMAN	131/246/144	F(2)H(5)N(3)	Human			1.10436	1.0696	0.836217	0.460066	1.08591	1.07708	0.802333	0.462101
sp|P01877|IGHA2_HUMAN/sp|P0DOX2|IGA2_HUMAN/sp|P01876|IGHA1_HUMAN	131/246/144	F(2)H(5)N(4)	Human			0.640194	1.86062	0.752459	0.765133	0.604299	1.33248	0.817603	0.729108
sp|P01877|IGHA2_HUMAN/sp|P0DOX2|IGA2_HUMAN/sp|P01876|IGHA1_HUMAN	131/246/144	F(2)H(5)N(5)	Human					0.916527	0.644018			0.827386	0.596083
sp|P01877|IGHA2_HUMAN/sp|P0DOX2|IGA2_HUMAN/sp|P01876|IGHA1_HUMAN	131/246/144	F(2)H(6)N(3)	Human			1.07948	0.986157	1.1326	1.08392	1.56146	1.08178	1.32263	1.15446
sp|P01877|IGHA2_HUMAN/sp|P0DOX2|IGA2_HUMAN/sp|P01876|IGHA1_HUMAN	131/246/144	F(2)H(6)N(4)	Human			1.43141	1.52986	0.841526	0.743783	1.0065	0.907132	1.14344	0.632832
sp|P01877|IGHA2_HUMAN/sp|P0DOX2|IGA2_HUMAN/sp|P01876|IGHA1_HUMAN	131/246/144	F(2)H(6)N(5)	Human					0.300614	0.873721			1.56896	0.509097
sp|P01877|IGHA2_HUMAN/sp|P0DOX2|IGA2_HUMAN/sp|P01876|IGHA1_HUMAN	131/246/144	F(3)H(5)N(5)	Human					1.32476	1.69049			1.09526	1.14361
sp|P01877|IGHA2_HUMAN/sp|P0DOX2|IGA2_HUMAN/sp|P01876|IGHA1_HUMAN	131/246/144	F(3)H(6)N(4)	Human					0.766419	0.757689			1.12767	0.765747
sp|P01877|IGHA2_HUMAN/sp|P0DOX2|IGA2_HUMAN/sp|P01876|IGHA1_HUMAN	131/246/144	F(3)H(6)N(5)	Human					3.64644	4.37828			1.03862	1.28659
sp|P01877|IGHA2_HUMAN/sp|P0DOX2|IGA2_HUMAN/sp|P01876|IGHA1_HUMAN	131/246/144	H(3)N(5)	Human	4.38771	5.44909	0.98541	0.855771	1.38938	0.86826	0.781934	0.815859	1.06282	0.813987
sp|P01877|IGHA2_HUMAN/sp|P0DOX2|IGA2_HUMAN/sp|P01876|IGHA1_HUMAN	131/246/144	H(4)N(3)	Human						0.11829				1.24095
sp|P01877|IGHA2_HUMAN/sp|P0DOX2|IGA2_HUMAN/sp|P01876|IGHA1_HUMAN	131/246/144	H(4)N(4)	Human			0.767194	1.04651	1.34174	1.255	0.979639	1.77871	0.944073	0.905078
sp|P01877|IGHA2_HUMAN/sp|P0DOX2|IGA2_HUMAN/sp|P01876|IGHA1_HUMAN	131/246/144	H(4)N(5)	Human	1.25749	1.53072	0.650044	0.755752	0.54428	0.492116	0.713329	0.712093	0.610539	0.423082
sp|P01877|IGHA2_HUMAN/sp|P0DOX2|IGA2_HUMAN/sp|P01876|IGHA1_HUMAN	131/246/144	H(5)N(2)	Human	20.6749	28.94	0.872894	0.412185	0.940271		0.892301	0.601661	0.799014
sp|P01877|IGHA2_HUMAN/sp|P0DOX2|IGA2_HUMAN/sp|P01876|IGHA1_HUMAN	131/246/144	H(5)N(3)	Human	0.680185		1.66155	1.57114			1.55788	1.23585
sp|P01877|IGHA2_HUMAN/sp|P0DOX2|IGA2_HUMAN/sp|P01876|IGHA1_HUMAN	131/246/144	H(5)N(4)	Human	6.84688	10.1513	0.851276	0.894663	1.24374	1.42452	0.756416	0.606337	1.10426	0.968241
sp|P01877|IGHA2_HUMAN/sp|P0DOX2|IGA2_HUMAN/sp|P01876|IGHA1_HUMAN	131/246/144	H(5)N(5)	Human	0.812516	0.779863	0.737016	0.759689	0.48202	0.835441	0.846996	0.800776	0.606951	0.856383
sp|P01877|IGHA2_HUMAN/sp|P0DOX2|IGA2_HUMAN/sp|P01876|IGHA1_HUMAN	131/246/144	H(6)N(2)	Human		0.751418	1.02804	0.985019	1.49929	1.47375	0.850953	1.00717	1.23703	1.55606
sp|P01877|IGHA2_HUMAN/sp|P0DOX2|IGA2_HUMAN/sp|P01876|IGHA1_HUMAN	131/246/144	H(6)N(3)	Human					1.45987	1.28058			0.964869	1.03731
sp|P01877|IGHA2_HUMAN/sp|P0DOX2|IGA2_HUMAN/sp|P01876|IGHA1_HUMAN	131/246/144	H(6)N(4)	Human					1.30788	0.770014			1.70633	0.951809
sp|P01877|IGHA2_HUMAN/sp|P0DOX2|IGA2_HUMAN/sp|P01876|IGHA1_HUMAN	131/246/144	H(7)N(2)	Human			1.02974		1.1278	1.28126	1.05211		1.11652	1.60176
sp|P01877|IGHA2_HUMAN/sp|P0DOX2|IGA2_HUMAN/sp|P01876|IGHA1_HUMAN	131/246/144	H(8)N(2)	Human					0.536357	1.62602			0.665053	2.46938
sp|P01877|IGHA2_HUMAN/sp|P0DOX2|IGA2_HUMAN/sp|P01876|IGHA1_HUMAN	131/246/144	H(9)N(2)	Human			0.894114		1.16237		0.606989		0.620174
sp|P02745|C1QA_HUMAN	146	A(1)F(1)H(5)N(4)	Human	1.43489	2.1682	0.819039	1.15734	0.954269	1.35105	0.971967	1.16697	1.1447	1.4375
sp|P02745|C1QA_HUMAN	146	A(1)H(5)N(4)	Human					1.25877				1.14321
sp|P02745|C1QA_HUMAN	146	F(1)H(5)N(4)	Human		1.01132
sp|P02745|C1QA_HUMAN	146	F(2)H(6)N(4)	Human			0.874306	1.30375	0.521176	1.41403	0.86138	1.15222	0.608325	1.22212
sp|P02745|C1QA_HUMAN	146	F(3)H(5)N(4)	Human			1.01757	0.769933	1.10381		1.09012	0.581115	1.08752
sp|P02748|CO9_HUMAN	415	A(1)F(1)H(6)N(4)	Human			1.63095	1.79037	1.74899	1.93654	1.8954	1.89657	1.91515	2.01561
sp|P02748|CO9_HUMAN	415	A(2)H(5)N(4)	Human			1.80253	2.2399	1.94395	2.43135	1.96544	2.03749	1.97294	2.14901
sp|P02749|APOH_HUMAN	162	A(1)F(1)H(5)N(4)	Human	1.44057	1.25533
sp|P02749|APOH_HUMAN	162	A(1)F(1)H(5)N(5)	Human						1.03893				0.85926
sp|P02749|APOH_HUMAN	162	A(1)H(5)N(4)	Human	1.09519	1.10751
sp|P02749|APOH_HUMAN	162	A(1)H(6)N(5)	Human		0.952817	0.428241	0.258341	0.454674	0.28318	0.793289	0.828688	0.686868	0.896056
sp|P02749|APOH_HUMAN	162	A(2)F(1)H(5)N(4)	Human	1.37951	1.28991	0.79603	0.824929			0.812554	0.730427
sp|P02749|APOH_HUMAN	162	A(2)F(1)H(6)N(5)	Human		1.04733
sp|P02749|APOH_HUMAN	162	A(2)H(5)N(4)	Human	1.09584	0.931859	0.750199	0.980725			0.786405	0.98993
sp|P02749|APOH_HUMAN	162	A(2)H(6)N(5)	Human	1.36968	0.857379
sp|P02749|APOH_HUMAN	162	A(3)F(1)H(6)N(5)	Human			0.797317	0.698819	0.857772	0.839581	0.756654	0.652228	0.739919	0.687938
sp|P02749|APOH_HUMAN	162	A(3)H(6)N(5)	Human			0.865625				0.734135
sp|P02749|APOH_HUMAN	162	F(1)H(5)N(4)	Human	0.966378	0.573007
sp|P02749|APOH_HUMAN	162	H(5)N(4)	Human	1.08392
sp|P02749|APOH_HUMAN	253	A(1)F(1)H(5)N(4)	Human	0.939299	0.811083	1.03219	0.882549	1.11243	0.952315	1.03871	0.835987	1.04794	0.886998
sp|P02749|APOH_HUMAN	253	A(1)F(1)H(6)N(4)	Human	1.60849		0.81896	0.665675	0.882568	0.719969	0.897012	0.898381	0.905319	0.947572
sp|P02749|APOH_HUMAN	253	A(1)F(1)H(7)N(5)	Human	0.936254	1.38732
sp|P02749|APOH_HUMAN	253	A(1)F(5)H(6)N(6)	Human			1.67698	2.38132			1.02569	0.80484
sp|P02749|APOH_HUMAN	253	A(1)H(5)N(4)	Human	0.674869	0.722004	1.07664	1.03097			1.07481	0.990874
sp|P02749|APOH_HUMAN	253	A(1)H(6)N(4)	Human			1.13707	0.963309			0.947127	0.848353
sp|P02749|APOH_HUMAN	253	A(1)H(6)N(5)	Human	0.207569
sp|P02749|APOH_HUMAN	253	A(2)F(1)H(5)N(4)	Human	0.310817		0.529755	0.828578			0.697248	0.695379
sp|P02749|APOH_HUMAN	253	A(2)F(1)H(7)N(5)	Human					1.14427	0.972393			0.785713	0.617762
sp|P02749|APOH_HUMAN	253	A(2)F(4)H(5)N(5)	Human					0.544244	0.522887			1.07632	1.05838
sp|P02749|APOH_HUMAN	253	A(2)H(5)N(4)	Human	0.792748	1.1091	0.985047	0.905745	1.04378	0.97725	0.907717	0.871752	0.905387	0.919805
sp|P02749|APOH_HUMAN	253	A(2)H(6)N(5)	Human			0.613827	0.952207			0.748388	1.17726
sp|P02749|APOH_HUMAN	253	F(1)H(6)N(4)	Human	1.0799	0.634085	0.941459	0.803285	1.0107	0.873005	1.06726	0.98545	1.07635	1.04374
sp|P02749|APOH_HUMAN	253	H(5)N(4)	Human	0.750563	0.687168	0.774028	1.00273			0.835757	0.893268
sp|P02750|A2GL_HUMAN	186	A(1)H(5)N(4)	Human	1.16957	1.21835
sp|P02750|A2GL_HUMAN	186	A(2)H(5)N(4)	Human	0.789622	0.86621	1.04554		1.09826		0.955331		0.940602
sp|P02750|A2GL_HUMAN	186	H(5)N(4)	Human	0.987575
sp|P02750|A2GL_HUMAN	325	A(2)H(5)N(4)	Human			1.01211	0.760805			1.1259	0.784365
sp|P02751|FINC_HUMAN	1007	A(1)F(1)H(6)N(4)	Human					0.974886	1.03673			1.0807	0.946471
sp|P02751|FINC_HUMAN	1007	A(1)F(2)H(6)N(4)	Human					1.03809	0.995086			0.87952	0.835913
sp|P02751|FINC_HUMAN	1007	F(3)H(6)N(4)	Human					1.07843	1.03405			1.13086	0.977957
sp|P02751|FINC_HUMAN	1007	H(5)N(4)	Human		1.29375
sp|P02751|FINC_HUMAN	430	A(1)H(5)N(4)	Human	0.821951	0.881191
sp|P02751|FINC_HUMAN	528	A(1)F(1)H(6)N(4)	Human					1.0893	0.891546			1.45059	1.04026
sp|P02751|FINC_HUMAN	528	A(1)F(2)H(5)N(4)	Human					1.19661	0.942285			1.61743	1.19012
sp|P02751|FINC_HUMAN	528	A(1)H(5)N(4)	Human	1.15452	0.769039	0.880132	0.729663	0.948565	0.790254	0.890252	0.815678	0.899731	0.863684
sp|P02751|FINC_HUMAN	528	A(2)H(5)N(4)	Human	0.326915	0.660639	1.01754	0.933626	0.880989	1.10237	1.15208	0.931178	1.08737	1.15559
sp|P02751|FINC_HUMAN	528	F(1)H(6)N(4)	Human					1.58373				0.719863
sp|P02751|FINC_HUMAN	528	H(5)N(4)	Human	0.903653	0.413898
sp|P02751|FINC_HUMAN	542	A(1)H(5)N(4)	Human	0.513185	0.777602	0.873724	0.751481	0.940734	0.751991	0.819631	0.667929	0.826371	0.662645
sp|P02751|FINC_HUMAN	542	A(2)H(5)N(4)	Human	0.848949	0.690764	0.80369	0.70919	0.865146	0.707511	0.796557	0.667822	0.804021	0.670647
sp|P02751|FINC_HUMAN	542	F(2)H(5)N(4)	Human					0.995316	0.492282			1.03701	0.82222
sp|P02751|FINC_HUMAN	542	H(5)N(4)	Human	0.986467	0.702926
sp|P02763|A1AG1_HUMAN	103	A(1)F(1)H(8)N(6)	Human	0.556509	0.325443
sp|P02763|A1AG1_HUMAN	103	A(2)F(2)H(7)N(5)	Human	1.13996
sp|P02763|A1AG1_HUMAN	103	A(2)H(5)N(4)	Human	1.07714	0.998645
sp|P02763|A1AG1_HUMAN	103	A(2)H(6)N(5)	Human	1.11366	0.741232
sp|P02763|A1AG1_HUMAN	93	A(1)F(1)H(8)N(6)	Human	1.47205	0.929297
sp|P02763|A1AG1_HUMAN	93	A(1)F(3)H(7)N(5)	Human			0.886141	0.69571	0.996827	0.562415	1.05874	0.740668	1.21913	0.704287
sp|P02763|A1AG1_HUMAN	93	A(2)F(1)H(7)N(5)	Human					0.881615	0.55589			0.903056	0.500549
sp|P02763|A1AG1_HUMAN	93	A(2)H(6)N(5)	Human	0.945271
sp|P02763|A1AG1_HUMAN	93	A(3)F(1)H(6)N(5)	Human					1.1601	1.4609			1.16933	1.08696
sp|P02763|A1AG1_HUMAN	93	A(3)H(6)N(5)	Human					1.15246	0.781581			1.10588	0.646721
sp|P02763|A1AG1_HUMAN	93	F(1)H(7)N(5)	Human		0.986421
sp|P02763|A1AG1_HUMAN	93	F(4)H(9)N(6)	Human					0.558863	0.860695			0.663106	0.712147
sp|P02763|A1AG1_HUMAN/sp|P19652|A1AG2_HUMAN	56/56	A(1)F(1)H(7)N(5)	Human	1.11524
sp|P02763|A1AG1_HUMAN/sp|P19652|A1AG2_HUMAN	56/56	A(1)F(2)H(7)N(5)	Human	0.881377	1.18946
sp|P02763|A1AG1_HUMAN/sp|P19652|A1AG2_HUMAN	56/56	A(1)H(5)N(4)	Human	0.784941	0.381275
sp|P02763|A1AG1_HUMAN/sp|P19652|A1AG2_HUMAN	56/56	A(1)H(6)N(5)	Human	0.55007	0.493989
sp|P02763|A1AG1_HUMAN/sp|P19652|A1AG2_HUMAN	56/56	A(2)F(1)H(6)N(5)	Human	0.764439	1.29842
sp|P02763|A1AG1_HUMAN/sp|P19652|A1AG2_HUMAN	56/56	A(2)F(1)H(7)N(5)	Human	1.10027	1.18727
sp|P02763|A1AG1_HUMAN/sp|P19652|A1AG2_HUMAN	56/56	A(2)F(2)H(7)N(5)	Human	0.212663	1.01084
sp|P02763|A1AG1_HUMAN/sp|P19652|A1AG2_HUMAN	56/56	A(2)H(5)N(4)	Human	0.641601	0.252532
sp|P02763|A1AG1_HUMAN/sp|P19652|A1AG2_HUMAN	56/56	A(2)H(6)N(5)	Human	0.299319	0.646988
sp|P02763|A1AG1_HUMAN/sp|P19652|A1AG2_HUMAN	56/56	A(3)F(1)H(6)N(5)	Human	0.870833	0.823706
sp|P02763|A1AG1_HUMAN/sp|P19652|A1AG2_HUMAN	56/56	A(3)H(6)N(5)	Human	1.17851	0.541139
sp|P02763|A1AG1_HUMAN/sp|P19652|A1AG2_HUMAN	56/56	H(5)N(4)	Human	1.42642	1.31372
sp|P02763|A1AG1_HUMAN/sp|P19652|A1AG2_HUMAN	72/72	A(1)F(1)H(6)N(4)	Human					1.22397	1.02327			1.2458	1.51171
sp|P02763|A1AG1_HUMAN/sp|P19652|A1AG2_HUMAN	72/72	A(1)F(1)H(7)N(5)	Human		1.51635
sp|P02763|A1AG1_HUMAN/sp|P19652|A1AG2_HUMAN	72/72	A(1)F(1)H(8)N(6)	Human						0.768848				0.752801
sp|P02763|A1AG1_HUMAN/sp|P19652|A1AG2_HUMAN	72/72	A(1)F(3)H(7)N(5)	Human					0.775039	0.848199			0.92575	0.996537
sp|P02763|A1AG1_HUMAN/sp|P19652|A1AG2_HUMAN	72/72	A(1)H(5)N(4)	Human	0.867694
sp|P02763|A1AG1_HUMAN/sp|P19652|A1AG2_HUMAN	72/72	A(2)F(1)H(7)N(5)	Human			0.933905	0.983785	0.585893	1.50428	1.0029	0.924576	0.495686	1.46542
sp|P02763|A1AG1_HUMAN/sp|P19652|A1AG2_HUMAN	72/72	A(2)H(5)N(4)	Human			1.06279	1.15162	1.11244	1.22828	1.04866	1.27999	1.2176	1.35966
sp|P02763|A1AG1_HUMAN/sp|P19652|A1AG2_HUMAN	72/72	A(3)F(1)H(6)N(5)	Human					1.21101	1.32405			0.842376	1.11021
sp|P02763|A1AG1_HUMAN/sp|P19652|A1AG2_HUMAN	72/72	A(3)F(3)H(5)N(4)	Human					2.52996	1.13193			0.443267	1.40698
sp|P02763|A1AG1_HUMAN/sp|P19652|A1AG2_HUMAN	72/72	A(3)H(6)N(5)	Human					1.10512	1.13042			1.04368	1.16504
sp|P02763|A1AG1_HUMAN/sp|P19652|A1AG2_HUMAN	72/72	F(3)H(6)N(4)	Human					0.954107	0.683838			1.06583	0.9291
sp|P02763|A1AG1_HUMAN/sp|P19652|A1AG2_HUMAN	72/72	H(9)N(7)	Human						0.932912				0.99631
sp|P02765|FETUA_HUMAN	156	A(1)F(2)H(6)N(4)	Human					0.688926	0.763293			0.885123	0.860189
sp|P02765|FETUA_HUMAN	156	A(1)F(3)H(7)N(5)	Human					0.989658	0.989985			1.23271	1.087
sp|P02765|FETUA_HUMAN	156	A(1)H(5)N(4)	Human	0.985305	0.955588	0.908101	0.832784	1.01971	0.945343	0.95383	0.778391	0.990466	0.864453
sp|P02765|FETUA_HUMAN	156	A(2)F(1)H(5)N(4)	Human			1.03024	1.05348	1.10901	1.10904	1.0257	0.830284	1.03831	0.881328
sp|P02765|FETUA_HUMAN	156	A(2)F(1)H(7)N(5)	Human				0.788133	1.20885	5.35289		0.985476	1.0051	1.04914
sp|P02765|FETUA_HUMAN	156	A(2)H(5)N(4)	Human	0.969972	0.949333	0.533537	1.12108	0.523699	1.33422	0.501487	0.95591	0.451	1.13729
sp|P02765|FETUA_HUMAN	156	A(3)H(6)N(5)	Human			1.16657	0.926571	1.47405	1.43936	1.2102	0.93401	1.62572	1.56018
sp|P02765|FETUA_HUMAN	156	F(1)H(6)N(4)	Human	1.90155	0.867319	0.874497	0.667174	0.93729	0.721806	0.981508	0.749061	0.988844	0.796703
sp|P02765|FETUA_HUMAN	156	F(3)H(6)N(4)	Human		0.0827073			0.299003	0.121408			0.287254	0.1981
sp|P02765|FETUA_HUMAN	156	H(5)N(4)	Human	0.564005	0.677402	1.28632	1.51255	1.2522	1.90413	1.12323	1.36902	1.3194	1.62326
sp|P02765|FETUA_HUMAN	176	A(1)F(1)H(6)N(4)	Human	0.431365		1.91826	1.06378	2.14305	0.844881	1.57418	0.795352	1.544	1.11059
sp|P02765|FETUA_HUMAN	176	A(1)F(2)H(6)N(4)	Human					0.657018	0.455925			1.21297	0.931963
sp|P02765|FETUA_HUMAN	176	A(1)H(5)N(4)	Human	0.887484	1.35546	0.930405	0.983912	1.0152	1.03033	1.02649	0.954726	1.07343	1.01623
sp|P02765|FETUA_HUMAN	176	A(2)F(1)H(5)N(4)	Human					0.748369	0.829546			0.7499	0.799057
sp|P02765|FETUA_HUMAN	176	A(2)H(5)N(4)	Human			1.84711	1.5554	1.71126	1.66908	1.88971	1.65252	1.6227	1.77216
sp|P02765|FETUA_HUMAN	176	A(2)H(6)N(4)	Human					0.944424	0.642141			1.00521	0.780425
sp|P02765|FETUA_HUMAN	176	F(1)H(6)N(4)	Human	0.822098	0.676159			0.824042				0.750837
sp|P02765|FETUA_HUMAN	176	F(2)H(6)N(4)	Human		1.4195
sp|P02765|FETUA_HUMAN	176	F(3)H(6)N(4)	Human					0.814903	0.181231			0.505824	0.386175
sp|P02765|FETUA_HUMAN	176	H(5)N(4)	Human	0.672027	1.80326
sp|P02768|ALBU_HUMAN	123	A(1)H(5)N(4)	Human	0.826302	0.999932
sp|P02771|FETA_HUMAN	251	A(1)F(1)H(5)N(4)	Human	1.16586	1.07822
sp|P02771|FETA_HUMAN	251	A(1)H(5)N(4)	Human	1.20221	0.77958
sp|P02771|FETA_HUMAN	251	A(2)H(5)N(4)	Human	0.946168	0.817834
sp|P02787|TRFE_HUMAN	432	A(1)F(1)H(5)N(4)	Human			0.828972	0.832296			1.01193	0.799073
sp|P02787|TRFE_HUMAN	432	A(1)F(1)H(6)N(4)	Human	0.446281		0.498197	0.355199	0.505854	0.392473	0.691679	0.397886	0.611703	0.420606
sp|P02787|TRFE_HUMAN	432	A(1)F(2)H(6)N(4)	Human			0.73386	0.704524			1.02058	0.865699
sp|P02787|TRFE_HUMAN	432	A(1)H(5)N(4)	Human	0.772595	0.724886	1.04208	1.06772	1.12046	1.1529	1.1245	1.08172	1.1357	1.14729
sp|P02787|TRFE_HUMAN	432	A(1)H(6)N(4)	Human			0.920518	0.955173			0.941611	0.75947
sp|P02787|TRFE_HUMAN	432	A(1)H(6)N(5)	Human	1.04194	0.220472	0.905277	0.881442	0.92211	0.998635	1.09222	0.929995	1.03278	0.961131
sp|P02787|TRFE_HUMAN	432	A(2)H(5)N(4)	Human	0.685151	0.532768	1.3242	0.64374	1.41235	0.0356925	1.32473	0.771614	1.35172	0.197275
sp|P02787|TRFE_HUMAN	432	A(2)H(7)N(6)	Human			0.208615	0.620634	0.224288	0.352982	0.569147	0.306852	0.575586	0.287408
sp|P02787|TRFE_HUMAN	432	F(1)H(6)N(4)	Human			1.07471	1.02444	1.15307	1.10071	1.10254	1.10386	1.11345	1.1708
sp|P02787|TRFE_HUMAN	432	F(1)H(7)N(5)	Human	1.64146	0.742892	0.998064	0.784978	1.10986	0.852487	1.05089	0.898802	1.08888	0.953289
sp|P02787|TRFE_HUMAN	432	F(2)H(6)N(4)	Human					1.31611	1.12179			0.984472	0.793434
sp|P02787|TRFE_HUMAN	432	H(4)N(5)	Human			1.37141	1.42583			0.929956	1.02404
sp|P02787|TRFE_HUMAN	432	H(5)N(4)	Human	0.95584	0.587314	1.04227	1.13805			0.925936	1.07246
sp|P02787|TRFE_HUMAN	432	H(6)N(5)	Human	0.863849	0.941637
sp|P02787|TRFE_HUMAN	630	A(1)F(1)H(5)N(4)	Human	0.75241	0.726495
sp|P02787|TRFE_HUMAN	630	A(1)F(1)H(6)N(4)	Human			1.01398	0.626522			1.01892	0.610115
sp|P02787|TRFE_HUMAN	630	A(1)F(3)H(7)N(5)	Human					0.279832	0.785275			0.367775	0.734978
sp|P02787|TRFE_HUMAN	630	A(1)H(5)N(4)	Human	1.39365	1.21449
sp|P02787|TRFE_HUMAN	630	A(2)F(1)H(5)N(4)	Human		0.592237	1.39073	0.697307	0.958043	0.861784	1.93987	0.635568	0.81129	0.971255
sp|P02787|TRFE_HUMAN	630	A(2)H(5)N(4)	Human	1.31319	0.84495
sp|P02787|TRFE_HUMAN	630	F(1)H(6)N(4)	Human	0.656285	0.889292			0.480045	0.27896			0.571755	0.207033
sp|P02787|TRFE_HUMAN	630	H(5)N(4)	Human	1.40199	1.25134
sp|P02787|TRFE_HUMAN	637	A(1)F(1)H(6)N(4)	Human			0.832527	0.567778			1.06191	0.691622
sp|P02787|TRFE_HUMAN	637	A(1)H(5)N(4)	Human	1.38279	1.17294	0.569173	0.98126	0.625239	1.06824	0.620346	0.962256	0.636786	1.01076
sp|P02787|TRFE_HUMAN	637	A(2)F(1)H(5)N(4)	Human			0.834656				1.05759
sp|P02787|TRFE_HUMAN	637	A(2)H(5)N(4)	Human			0.416686	0.362637	0.247496	0.332816	0.853453	0.863154	0.274843	0.376353
sp|P02787|TRFE_HUMAN	637	A(3)H(6)N(5)	Human					0.975207	1.02344			0.888083	0.943359
sp|P02787|TRFE_HUMAN	637	F(1)H(6)N(4)	Human			0.970766	0.854731	1.15494		0.783129	0.742401	0.874228
sp|P02790|HEMO_HUMAN	187	A(1)F(1)H(5)N(4)	Human	1.56667	1.84291
sp|P02790|HEMO_HUMAN	187	A(1)F(1)H(6)N(4)	Human	1.12174	0.6143	1.06229	1.04268	1.15186	1.1322	1.36151	1.22883	1.36195	1.28799
sp|P02790|HEMO_HUMAN	187	A(1)F(1)H(7)N(5)	Human	0.675847	0.686161
sp|P02790|HEMO_HUMAN	187	A(1)F(2)H(6)N(4)	Human			0.880522	0.990079	1.14913	1.07601	0.987123	0.515428	0.775798	0.548222
sp|P02790|HEMO_HUMAN	187	A(1)F(2)H(7)N(5)	Human	0.324589
sp|P02790|HEMO_HUMAN	187	A(1)H(5)N(4)	Human	1.04889	0.733671	0.693229	1.01608			0.692763	0.886707
sp|P02790|HEMO_HUMAN	187	A(1)H(6)N(4)	Human	0.0787402	1.18748
sp|P02790|HEMO_HUMAN	187	A(1)H(6)N(5)	Human	0.905112	0.890057
sp|P02790|HEMO_HUMAN	187	A(1)H(7)N(5)	Human		0.478312
sp|P02790|HEMO_HUMAN	187	A(2)F(1)H(5)N(4)	Human	0.807187	1.03947	1.0785	0.590614	1.15925	0.631114	1.04553	0.585802	1.05637	0.614835
sp|P02790|HEMO_HUMAN	187	A(2)F(1)H(7)N(5)	Human					0.44651	1.0589			0.413278	1.25838
sp|P02790|HEMO_HUMAN	187	A(2)F(2)H(7)N(5)	Human					1.19508				1.2236
sp|P02790|HEMO_HUMAN	187	A(2)H(5)N(4)	Human	0.810447	0.726781	1.30596	1.18887	1.41915	1.29753	1.3795	1.24363	1.37973	1.30413
sp|P02790|HEMO_HUMAN	187	A(2)H(6)N(4)	Human	0.782525	0.614461
sp|P02790|HEMO_HUMAN	187	A(2)H(6)N(5)	Human	6.09814
sp|P02790|HEMO_HUMAN	187	A(3)F(1)H(6)N(5)	Human					1.03642				0.817416
sp|P02790|HEMO_HUMAN	187	F(1)H(5)N(4)	Human	0.875661
sp|P02790|HEMO_HUMAN	187	F(1)H(6)N(4)	Human	1.50956	1.12452
sp|P02790|HEMO_HUMAN	187	F(1)H(7)N(5)	Human	0.547484	0.806201
sp|P02790|HEMO_HUMAN	187	F(2)H(6)N(4)	Human	0.879874	1.12933
sp|P02790|HEMO_HUMAN	187	F(3)H(6)N(4)	Human	1.17617
sp|P02790|HEMO_HUMAN	187	F(3)H(7)N(5)	Human		0.729308
sp|P02790|HEMO_HUMAN	187	H(5)N(4)	Human	0.895007	0.832921
sp|P02790|HEMO_HUMAN	453	A(1)F(1)H(5)N(4)	Human	0.660137	0.551101
sp|P02790|HEMO_HUMAN	453	A(1)F(1)H(6)N(4)	Human	0.760005	0.686424	0.588142	0.454045	0.68138	0.4702	0.49826	0.424069	0.621181	0.361219
sp|P02790|HEMO_HUMAN	453	A(1)F(1)H(7)N(5)	Human		0.674128			0.901876	0.99851			0.929381	0.927325
sp|P02790|HEMO_HUMAN	453	A(1)F(2)H(5)N(4)	Human					0.307207	0.356115			0.282313	0.345905
sp|P02790|HEMO_HUMAN	453	A(1)F(2)H(6)N(4)	Human					0.763328	1.3913			0.604195	1.21005
sp|P02790|HEMO_HUMAN	453	A(1)F(3)H(7)N(5)	Human					0.589621				0.76349
sp|P02790|HEMO_HUMAN	453	A(1)H(5)N(4)	Human	0.630376	0.449232	20.1938	15.3083	15.2639	16.4322	13.0963	10.0038	9.11278	10.4681
sp|P02790|HEMO_HUMAN	453	A(1)H(6)N(4)	Human	0.307274
sp|P02790|HEMO_HUMAN	453	A(2)F(1)H(5)N(4)	Human			0.933841	0.868882	1.00415	0.938305	1.02292	0.87719	1.0326	0.931211
sp|P02790|HEMO_HUMAN	453	A(2)F(1)H(7)N(5)	Human			0.500744	0.608678	0.529975	0.618357	0.583941	0.701081	0.603879	0.739227
sp|P02790|HEMO_HUMAN	453	A(2)F(2)H(7)N(5)	Human					0.858029				1.21486
sp|P02790|HEMO_HUMAN	453	A(2)H(5)N(4)	Human	1.01258	1.03287	1.07314	0.745605	0.591655	0.953437	0.978995	0.639398	0.60354	0.78309
sp|P02790|HEMO_HUMAN	453	A(2)H(6)N(5)	Human					0.967879	0.983138			0.951579	0.823969
sp|P02790|HEMO_HUMAN	453	A(3)H(6)N(5)	Human			0.508851	0.605605	0.813182	0.672175	0.619953	0.65235	1.00264	0.86318
sp|P02790|HEMO_HUMAN	453	F(1)H(6)N(4)	Human	0.490029	0.407704	0.863671	1.03731	0.91387	1.10739	1.13978	1.17724	1.10936	1.21524
sp|P02790|HEMO_HUMAN	453	F(1)H(7)N(5)	Human	1.26274
sp|P02790|HEMO_HUMAN	453	F(2)H(6)N(4)	Human			1.23611	1.06661	1.32732	1.1616	1.09829	1.06645	1.10671	1.13376
sp|P02790|HEMO_HUMAN	453	H(5)N(4)	Human	0.725721	0.858823	0.875173	0.954447	0.942591	1.03404	0.900896	0.915036	0.908202	0.966885
sp|P02790|HEMO_HUMAN	64	A(1)H(5)N(4)	Human			0.76727	1.68751			0.829591	1.3695
sp|P02790|HEMO_HUMAN	64	A(2)H(5)N(4)	Human			1.00707	1.25654	1.08379	1.35472	0.964817	1.07333	0.978476	1.14348
sp|P02790|HEMO_HUMAN	64	F(1)H(6)N(4)	Human		1.64188
sp|P03951|FA11_HUMAN	126	A(2)H(5)N(4)	Human		0.874821
sp|P03952|KLKB1_HUMAN	127	A(1)H(5)N(4)	Human	1.17791	0.835844	0.734012	0.75102	0.94879	1.24609	0.754522	0.558062	0.892424	0.931702
sp|P03952|KLKB1_HUMAN	127	A(2)H(5)N(4)	Human	0.969109	0.940274	0.959743	0.897545	1.03142	0.90492	0.99655	0.879472	1.00756	0.861131
sp|P03952|KLKB1_HUMAN	127	H(5)N(4)	Human	1.97986	1.49021
sp|P03952|KLKB1_HUMAN	308	A(2)H(5)N(4)	Human			1.11167				1.19398
sp|P03952|KLKB1_HUMAN	453	A(2)H(5)N(4)	Human	1.304
sp|P03952|KLKB1_HUMAN	494	A(1)H(5)N(4)	Human	1.68407	2.03324	0.996353				0.809134
sp|P03952|KLKB1_HUMAN	494	A(2)H(5)N(4)	Human	0.666999	1.88728	1.25531	1.11704	1.36291	0.881095	1.31379	0.990022	1.31524	0.893836
sp|P04003|C4BPA_HUMAN	221	A(1)F(1)H(6)N(4)	Human					0.532865	0.670875			1.03441	1.86308
sp|P04003|C4BPA_HUMAN	221	A(1)H(5)N(4)	Human	1.21061	1.48327
sp|P04003|C4BPA_HUMAN	221	A(2)H(5)N(4)	Human			1.05842	1.28423	1.12967	1.34056	1.24782	1.32687	1.1948	1.27812
sp|P04004|VTNC_HUMAN	169	A(1)H(4)N(3)	Human	1.66362	1.25413
sp|P04004|VTNC_HUMAN	169	A(1)H(5)N(3)	Human	1.18324	1.14105	0.993092	0.0820297			0.953769	0.30879
sp|P04004|VTNC_HUMAN	169	A(1)H(5)N(4)	Human	0.806695	0.843239	1.03643	0.883178			1.04305	1.01935
sp|P04004|VTNC_HUMAN	169	A(1)H(6)N(3)	Human	1.03124	0.76766
sp|P04004|VTNC_HUMAN	169	A(2)H(5)N(4)	Human	0.506301	0.54376	1.03117	1.02465	1.19201	1.79955	1.04848	0.979455	0.994226	1.72545
sp|P04004|VTNC_HUMAN	169	H(4)N(3)	Human	0.867932	0.851624
sp|P04004|VTNC_HUMAN	169	H(5)N(3)	Human	1.10486	1.01282
sp|P04004|VTNC_HUMAN	169	H(5)N(4)	Human	0.671887	0.815409
sp|P04004|VTNC_HUMAN	169	H(6)N(3)	Human	0.694227	0.862557
sp|P04004|VTNC_HUMAN	242	A(1)F(2)H(5)N(4)	Human					0.851011	0.703792			0.795471	0.625703
sp|P04004|VTNC_HUMAN	242	A(1)F(3)H(7)N(5)	Human					0.964438	0.435969			1.07044	0.775204
sp|P04004|VTNC_HUMAN	242	A(1)H(5)N(4)	Human			0.84156	0.922461	0.906168	1.00221	0.917185	0.946017	0.926511	1.00855
sp|P04004|VTNC_HUMAN	242	A(1)H(8)N(7)	Human			1.30394	1.08928	1.35669	1.24172	1.22356	0.720247	1.23367	0.762654
sp|P04004|VTNC_HUMAN	242	A(2)F(1)H(7)N(5)	Human					1.38892	0.669444			1.04403	0.71619
sp|P04004|VTNC_HUMAN	242	A(2)F(2)H(7)N(5)	Human					1.1264	0.556621			0.904507	0.401403
sp|P04004|VTNC_HUMAN	242	A(2)F(3)H(6)N(5)	Human			1.2973	0.570815	1.38787	1.41759	1.23009	0.610452	1.21608	1.16512
sp|P04004|VTNC_HUMAN	242	A(2)H(5)N(4)	Human	1.28649	0.648845	1.15831	0.714077			0.962309	0.589796
sp|P04004|VTNC_HUMAN	242	A(3)F(1)H(6)N(5)	Human			1.05215	0.835468	1.50871	0.715546	1.12101	0.782569	0.986146	0.501544
sp|P04004|VTNC_HUMAN	242	A(3)H(6)N(5)	Human			0.998163	0.717046			1.08888	0.698505
sp|P04004|VTNC_HUMAN	242	F(1)H(9)N(7)	Human					1.11543	1.0192			1.19566	0.784749
sp|P04004|VTNC_HUMAN	242	F(3)H(6)N(4)	Human	2.98391
sp|P04004|VTNC_HUMAN	242	H(9)N(7)	Human					0.515443	0.693952			1.05428	0.725658
sp|P04004|VTNC_HUMAN	86	A(1)F(1)H(6)N(4)	Human					0.464168	0.769904			0.859279	0.8972
sp|P04004|VTNC_HUMAN	86	A(1)H(5)N(4)	Human	0.799064	0.847857
sp|P04004|VTNC_HUMAN	86	A(1)H(6)N(5)	Human					1.11742	1.02631			0.867549	1.00541
sp|P04004|VTNC_HUMAN	86	A(2)H(5)N(4)	Human	0.985792	1.45576	1.04519	0.980448	1.12832	1.05928	0.993873	0.907153	1.00076	0.960454
sp|P04070|PROC_HUMAN	290	A(1)H(5)N(4)	Human	0.475472
sp|P04070|PROC_HUMAN	290	A(2)H(5)N(4)	Human	0.922422		0.724916	0.605462	0.770302	0.631813	0.775644	0.642419	0.789129	0.686195
sp|P04114|APOB_HUMAN	1523	A(1)H(5)N(4)	Human	1.14346	0.601847
sp|P04114|APOB_HUMAN	185	H(5)N(2)	Human	1.14403	1.24388	1.0113	0.89857	1.11591		1.03111	0.808054	1.12084
sp|P04114|APOB_HUMAN	3224	A(1)H(5)N(4)	Human	1.16622	0.75496
sp|P04114|APOB_HUMAN	3224	A(2)H(5)N(4)	Human	0.755687	0.470625
sp|P04114|APOB_HUMAN	3224	H(5)N(4)	Human	1.06831	1.69721
sp|P04114|APOB_HUMAN	3411	A(1)H(4)N(3)	Human	1.02515
sp|P04114|APOB_HUMAN	3411	A(1)H(5)N(3)	Human	0.969791		0.804114	0.754052	0.864905	0.818784	0.874005	0.794333	0.881518	0.840995
sp|P04114|APOB_HUMAN	3411	A(1)H(5)N(4)	Human			0.934671	0.736445	1.07804	0.801946	1.08276	0.776665	1.39372	0.811955
sp|P04114|APOB_HUMAN	3411	A(2)H(5)N(4)	Human	1.07964	0.768936	1.13487		1.23588		1.03099		1.02687
sp|P04114|APOB_HUMAN	3411	H(4)N(4)	Human				0.880283		0.916402		0.547341		0.612535
sp|P04114|APOB_HUMAN	3411	H(5)N(3)	Human		0.877722
sp|P04114|APOB_HUMAN	3411	H(5)N(4)	Human	1.12194	0.719772
sp|P04114|APOB_HUMAN	3465	A(1)H(5)N(4)	Human	1.03241	1.24398			1.03555	0.994532			0.962177	0.866567
sp|P04114|APOB_HUMAN	3465	F(1)H(6)N(4)	Human			0.974651	1.41733			1.02265	0.82443
sp|P04114|APOB_HUMAN	3895	A(1)H(5)N(4)	Human			0.831037	0.772653	0.898932	0.928639	0.929483	0.96828	0.918997	1.10109
sp|P04114|APOB_HUMAN	3895	A(2)H(5)N(4)	Human			0.989993	1.04447	1.06381	1.13357	1.0094	0.943213	1.0161	1.00016
sp|P04114|APOB_HUMAN	3895	F(1)H(6)N(4)	Human					0.804201	0.865658			0.979192	1.05615
sp|P04196|HRG_HUMAN	125	A(1)F(1)H(6)N(4)	Human			0.717417	0.741656	0.794842	0.764756	0.696743	0.724345	0.808359	0.868038
sp|P04196|HRG_HUMAN	125	A(1)H(5)N(4)	Human	1.34537	1.12281	1.03399	0.804468	1.09309	0.871551	1.02208	0.74309	0.956658	0.78873
sp|P04196|HRG_HUMAN	125	A(2)H(5)N(4)	Human			0.784563	0.728607	0.483411	0.351854	0.747968	0.871026	1.42949	0.953289
sp|P04196|HRG_HUMAN	125	F(1)H(6)N(3)	Human			0.948145	0.686946			0.956967	0.751129
sp|P04196|HRG_HUMAN	125	F(1)H(6)N(4)	Human	1.36154	0.787098	0.916999	0.671837	0.977285	0.728619	0.867107	0.597143	0.880122	0.676924
sp|P04196|HRG_HUMAN	125	F(3)H(6)N(4)	Human			0.816842	1.00747	1.34391	1.08667	0.81607	0.996157	1.22043	1.09691
sp|P04196|HRG_HUMAN	344	A(1)H(5)N(4)	Human	2.76312	2.39629	0.668794	0.6312		0.688071	0.902903	0.685803		0.733862
sp|P04196|HRG_HUMAN	344	A(1)H(6)N(5)	Human					0.738767	0.221614			0.673017	0.327822
sp|P04196|HRG_HUMAN	344	A(2)F(1)H(5)N(4)	Human	0.891784				0.7569				0.792485
sp|P04196|HRG_HUMAN	344	A(2)H(5)N(4)	Human		1.4708	0.829239	0.69981	0.894436	0.759469	0.865505	0.716948	0.869973	0.757636
sp|P04196|HRG_HUMAN	344	H(5)N(4)	Human	1.56592	0.674445
sp|P04217|A1BG_HUMAN	179	A(1)F(1)H(6)N(4)	Human						0.546836				0.557392
sp|P04217|A1BG_HUMAN	179	A(1)H(5)N(4)	Human	2.2885	1.80873
sp|P04217|A1BG_HUMAN	179	A(2)H(5)N(4)	Human			0.627177	0.316244		0.366922	0.862697	0.54846		0.571921
sp|P04217|A1BG_HUMAN	179	F(3)H(6)N(4)	Human					1.08645	0.24071			0.817992	0.530315
sp|P04275|VWF_HUMAN	2223	A(1)F(1)H(5)N(4)	Human		0.708821
sp|P04278|SHBG_HUMAN	396	A(1)H(5)N(4)	Human	1.70927	1.76798
sp|P04278|SHBG_HUMAN	396	A(2)H(5)N(4)	Human	1.29504
sp|P05090|APOD_HUMAN	98	A(1)F(1)H(5)N(4)	Human		0.803248	1.44987	1.95024	1.50674	2.03396	0.949969	0.798384	0.892152	0.783473
sp|P05090|APOD_HUMAN	98	A(1)F(2)H(6)N(4)	Human	0.730421
sp|P05090|APOD_HUMAN	98	A(1)H(5)N(4)	Human					0.987639	0.705697			1.17645	0.692678
sp|P05090|APOD_HUMAN	98	A(1)H(6)N(4)	Human					1.11215	1.73783			0.72423	0.903398
sp|P05090|APOD_HUMAN	98	F(1)H(5)N(4)	Human	0.437415	0.369346	0.927975	0.865626	0.997777	0.934984	0.921362	0.89654	0.9301	0.950566
sp|P05090|APOD_HUMAN	98	F(1)H(6)N(4)	Human			1.00637	0.951832	1.09057	1.02088	1.02804	0.611322	1.02558	0.663784
sp|P05090|APOD_HUMAN	98	F(2)H(6)N(4)	Human	0.710532	0.746913	0.850272	0.707034	0.92893	0.765148	0.900738	0.738889	0.903354	0.740794
sp|P05090|APOD_HUMAN	98	F(2)H(7)N(5)	Human	1.9266
sp|P05090|APOD_HUMAN	98	H(4)N(3)	Human			0.792249	0.777023			0.946166	0.957612
sp|P05090|APOD_HUMAN	98	H(5)N(4)	Human					1.0702	0.891771			0.95459	0.854311
sp|P05090|APOD_HUMAN	98	H(6)N(4)	Human						0.679527				0.82743
sp|P05155|IC1_HUMAN	238	A(1)F(1)H(5)N(4)	Human	0.353967		0.840752	1.27274			0.559891	0.411694
sp|P05155|IC1_HUMAN	238	A(1)F(1)H(7)N(5)	Human		0.57338
sp|P05155|IC1_HUMAN	238	A(1)F(2)H(6)N(4)	Human	0.533807
sp|P05155|IC1_HUMAN	238	A(1)H(5)N(4)	Human	1.9238	1.28735
sp|P05155|IC1_HUMAN	238	A(2)F(1)H(5)N(4)	Human	0.914972	0.738067
sp|P05155|IC1_HUMAN	238	A(2)H(5)N(4)	Human	1.904	1.73182
sp|P05155|IC1_HUMAN	238	F(1)H(5)N(4)	Human	0.714192	0.629245
sp|P05155|IC1_HUMAN	238	H(5)N(4)	Human	1.19041	0.911182
sp|P05155|IC1_HUMAN	253	A(1)F(1)H(6)N(4)	Human	0.339321	0.419863	0.752629	0.649284	0.805391	0.697511	0.77133	0.672506	0.823366	0.714259
sp|P05155|IC1_HUMAN	253	A(1)F(2)H(5)N(4)	Human					1.02882	0.776923			1.41441	1.04313
sp|P05155|IC1_HUMAN	253	A(1)H(5)N(4)	Human	0.698379	0.702406			1.05342	1.1827			0.86603	0.983973
sp|P05155|IC1_HUMAN	253	A(2)F(1)H(5)N(4)	Human			1.26961	1.81084		1.85915	1.6593	1.57208		1.23189
sp|P05155|IC1_HUMAN	253	A(2)H(5)N(4)	Human		0.330046	0.846716	0.682759	0.909964	0.551278	0.900282	0.653563	0.909817	0.582425
sp|P05155|IC1_HUMAN	253	A(3)F(1)H(6)N(5)	Human			1.19812	0.897585	1.28878	0.976127	0.919649	0.609703	0.928722	0.650537
sp|P05155|IC1_HUMAN	253	A(3)H(6)N(5)	Human			1.08767		1.1731		1.11481		1.03493
sp|P05155|IC1_HUMAN	253	F(1)H(6)N(4)	Human		0.791965			1.03554	1.06783			0.882891	1.04588
sp|P05155|IC1_HUMAN	253	F(3)H(6)N(4)	Human					0.682958	0.711456			0.83299	0.738239
sp|P05155|IC1_HUMAN	352	A(1)F(2)H(5)N(4)	Human					0.792093	0.831809			0.665562	0.757548
sp|P05155|IC1_HUMAN	352	A(1)H(5)N(4)	Human	0.638225	0.802502
sp|P05155|IC1_HUMAN	352	A(2)H(5)N(4)	Human		0.982417
sp|P05156|CFAI_HUMAN	103	A(1)F(1)H(6)N(4)	Human			0.628203	0.540476	0.673502	0.576373	0.948002	0.913425	0.956841	0.970112
sp|P05156|CFAI_HUMAN	103	A(1)H(5)N(4)	Human	1.02132	1.22651	0.818077	0.817864	0.879653	0.880656	0.877965	0.885135	0.8872	0.936767
sp|P05156|CFAI_HUMAN	103	A(2)H(5)N(4)	Human	1.17492	0.715148	0.885025	0.874421	0.950527	0.942855	0.940566	0.914879	0.949435	0.971405
sp|P05156|CFAI_HUMAN	103	F(1)H(6)N(4)	Human			0.837782	0.738866	0.916832	0.862582	0.819904	0.790306	0.857674	0.852836
sp|P05156|CFAI_HUMAN	103	F(3)H(6)N(4)	Human			0.498784				0.847549
sp|P05156|CFAI_HUMAN	103	H(5)N(4)	Human	0.246883	0.551294
sp|P05156|CFAI_HUMAN	177	A(1)F(1)H(5)N(4)	Human	0.288543
sp|P05156|CFAI_HUMAN	177	A(1)F(2)H(5)N(4)	Human			0.948584	0.876118	1.11076	0.979941	1.01606	0.739225	1.16898	0.81253
sp|P05156|CFAI_HUMAN	177	A(1)H(5)N(4)	Human	0.825818	0.677122
sp|P05156|CFAI_HUMAN	177	A(2)F(1)H(5)N(4)	Human	1.30206			0.65273				0.445559
sp|P05156|CFAI_HUMAN	177	A(2)H(5)N(4)	Human	0.549605	0.418441	0.798892	0.875698	1.1045	1.01225	0.795847	0.985349	1.20887	1.0788
sp|P05156|CFAI_HUMAN	177	H(5)N(4)	Human	1.1998	1.1441
sp|P05156|CFAI_HUMAN	464	A(1)F(1)H(6)N(4)	Human					1.35539	1.48722			1.19628	1.33862
sp|P05156|CFAI_HUMAN	494	A(1)H(5)N(4)	Human	1.13807	1.81851	0.936546				1.00086
sp|P05156|CFAI_HUMAN	494	A(2)H(5)N(4)	Human	0.859502	0.632747	1.00956	0.82008	1.32245	0.548471	0.864604	0.712226	1.02482	0.427899
sp|P05156|CFAI_HUMAN	494	H(5)N(4)	Human	0.985689	0.734565
sp|P05156|CFAI_HUMAN	70	A(1)H(5)N(4)	Human	0.555179	0.938697	0.974959	0.800628			0.861138	0.757339
sp|P05156|CFAI_HUMAN	70	A(2)H(5)N(4)	Human	0.783294	0.719242	0.903674	0.738679	0.973586	0.804117	1.06811	0.878321	1.07673	0.929437
sp|P05156|CFAI_HUMAN	70	H(5)N(4)	Human	0.708303	0.786638
sp|P05543|THBG_HUMAN	36	A(1)F(2)H(5)N(4)	Human					1.22613	0.985473			0.925153	0.793364
sp|P05543|THBG_HUMAN	36	A(1)H(5)N(4)	Human	0.833328	0.830411	0.852985		0.897769		0.839781		0.817775
sp|P05543|THBG_HUMAN	36	A(2)H(5)N(4)	Human	1.00786	1.18869	1.24288	0.974934	1.33702	1.05362	1.00784	0.843431	1.01726	0.893723
sp|P05546|HEP2_HUMAN	188	A(1)H(5)N(4)	Human	0.770802	1.08545
sp|P05546|HEP2_HUMAN	188	A(2)H(5)N(4)	Human	0.909037	1.26137	0.845913	0.801259	0.910115	0.867903	0.818148	0.81646	0.823929	0.862662
sp|P05546|HEP2_HUMAN	188	H(5)N(4)	Human	0.862832	0.726892
sp|P05546|HEP2_HUMAN	49	A(1)H(5)N(4)	Human	1.05944	0.944506	1.14233	1.08522	1.23414	1.17908	1.11313	1.39155	1.12119	1.47435
sp|P05546|HEP2_HUMAN	49	A(2)F(1)H(5)N(4)	Human						0.936127				0.769719
sp|P05546|HEP2_HUMAN	49	A(2)H(5)N(4)	Human	2.18887	4.00934	0.888041	0.768662	0.956171	0.834485	0.931116	0.759157	0.937517	0.804728
sp|P05546|HEP2_HUMAN	49	H(5)N(4)	Human	1.04298	1.09176
sp|P06276|CHLE_HUMAN	284	A(1)H(5)N(4)	Human	1.00163
sp|P06681|CO2_HUMAN	621	A(1)H(6)N(3)	Human			1.1437				0.862653
sp|P06681|CO2_HUMAN	621	H(5)N(2)	Human	1.22826	1.0923	0.877363	0.736345	0.94249	0.796106	0.79455	0.752581	0.80321	0.800337
sp|P06681|CO2_HUMAN	621	H(6)N(2)	Human	0.884216	0.844605	0.830847	0.696317	0.891951	0.754269	0.746923	0.595534	0.754648	0.633166
sp|P06681|CO2_HUMAN	621	H(7)N(2)	Human	0.857941	1.05956	0.90287	0.781086	0.97112	0.84478	0.801196	0.687787	0.810232	0.730953
sp|P06681|CO2_HUMAN	621	H(8)N(2)	Human			0.818794	0.650652	0.938697	0.719833	0.751201	0.742208	0.76396	0.773968
sp|P06681|CO2_HUMAN	651	A(1)H(5)N(4)	Human	1.16278	0.361062
sp|P06681|CO2_HUMAN	651	A(2)H(5)N(4)	Human			1.17002	1.0537			1.17339	1.01239
sp|P07357|CO8A_HUMAN	437	A(1)H(5)N(4)	Human	0.755667
sp|P07357|CO8A_HUMAN	437	A(2)H(5)N(4)	Human	1.05046
sp|P07357|CO8A_HUMAN	437	F(1)H(6)N(4)	Human	1.48393	1.16806
sp|P07996|TSP1_HUMAN	1067	A(1)F(1)H(5)N(4)	Human			0.930413				0.870429
sp|P07996|TSP1_HUMAN	1067	A(1)H(4)N(4)	Human	1.37002
sp|P07996|TSP1_HUMAN	1067	A(1)H(5)N(4)	Human	0.810317	0.981578	0.786877		0.847282		1.00958		0.967389
sp|P07996|TSP1_HUMAN	1067	A(2)H(5)N(4)	Human	1.07907	1.43176	0.82867	0.751246	0.900627	0.824478	0.920961	0.867437	0.845041	0.981221
sp|P07996|TSP1_HUMAN	1067	H(5)N(4)	Human	0.828951	0.656179
sp|P08019|AMYG_YEAST	289	H(8)N(2)	Yeast	0.957791	1.33695
sp|P08019|AMYG_YEAST	393	H(8)N(2)	Yeast			0.992958	1.21672	1.06791	1.30932	0.987929	1.27598	0.999202	1.35037
sp|P08019|AMYG_YEAST	393	H(9)N(2)	Yeast	1.2584	1.39648	1.08438	1.2528	1.12154	1.34848	0.99316	1.23589	0.958967	1.30844
sp|P08185|CBG_HUMAN	96	A(2)H(5)N(4)	Human			0.968775		1.0384		0.883331		0.898733
sp|P08571|CD14_HUMAN	151	A(1)H(5)N(4)	Human	1.02955	0.91466
sp|P08603|CFAH_HUMAN	1029	A(1)F(1)H(5)N(4)	Human	1.07794
sp|P08603|CFAH_HUMAN	1029	A(1)F(1)H(6)N(4)	Human	0.843858	0.647149	0.918174	0.809245	0.987543	0.873944	0.940064	0.925369	0.949406	0.976599
sp|P08603|CFAH_HUMAN	1029	A(1)H(5)N(4)	Human	0.90246	0.953392	0.870193	1.03389	0.933744	1.11298	0.893307	1.01993	0.905566	1.08748
sp|P08603|CFAH_HUMAN	1029	A(2)H(5)N(4)	Human	0.69977	0.951462	1.01252	0.938712	1.0889	1.01333	1.1009	0.983519	1.10971	1.03886
sp|P08603|CFAH_HUMAN	1029	F(1)H(5)N(4)	Human		0.747727	0.883327	0.854889	0.952104	0.935119	0.829678	0.726174	0.835741	0.775402
sp|P08603|CFAH_HUMAN	1029	F(1)H(6)N(4)	Human	0.677581	0.419024	0.603789	0.863214	0.649693	0.927416	0.897244	1.02204	0.90943	1.08923
sp|P08603|CFAH_HUMAN	1029	H(5)N(4)	Human	1.17447	1.1599	0.626488	0.638837			0.872175	1.0304
sp|P08603|CFAH_HUMAN	217	A(1)F(1)H(6)N(4)	Human			0.800757	1.14993			1.04004	0.758816
sp|P08603|CFAH_HUMAN	217	A(2)H(5)N(4)	Human			0.914004	0.817271	1.03939	0.892648	0.973371	0.708408	1.07924	0.74273
sp|P08603|CFAH_HUMAN	882	A(1)F(1)H(5)N(4)	Human	0.695653	0.669587
sp|P08603|CFAH_HUMAN	882	A(1)F(1)H(6)N(4)	Human			0.624845	0.368855	0.675726	0.402965	0.970091	0.823573	0.980749	0.871769
sp|P08603|CFAH_HUMAN	882	A(1)F(2)H(5)N(4)	Human			1.29013	1.1957	1.37797	1.27733	1.20356	1.20957	1.23013	1.28921
sp|P08603|CFAH_HUMAN	882	A(1)H(5)N(4)	Human	0.744837	0.760477	0.92194	0.922723	0.972414	0.979564	1.02144	0.930909	1.01757	0.945157
sp|P08603|CFAH_HUMAN	882	A(2)F(1)H(5)N(4)	Human	1.10744		0.862151	0.97062			1.05209	0.842237
sp|P08603|CFAH_HUMAN	882	A(2)H(5)N(4)	Human	1.08503	0.896738	1.22304	1.13653	0.925254	1.21675	1.32241	1.06918	1.04704	1.1371
sp|P08603|CFAH_HUMAN	882	F(1)H(5)N(4)	Human	0.782116	0.831023
sp|P08603|CFAH_HUMAN	882	F(1)H(6)N(4)	Human			0.962449	0.794321			0.83557	0.68353
sp|P08603|CFAH_HUMAN	882	H(5)N(4)	Human	1.08939	0.871732
sp|P08603|CFAH_HUMAN	911	A(1)F(1)H(6)N(4)	Human	0.190403	1.1384	0.552444	1.0133	0.476275	0.846382	0.513837	1.06617	0.386129	0.828534
sp|P08603|CFAH_HUMAN	911	A(1)H(5)N(4)	Human	1.06274	1.12884	0.946443	0.987779	1.01655	1.06541	0.953139	0.99689	0.96305	1.05737
sp|P08603|CFAH_HUMAN	911	A(2)H(5)N(4)	Human	1.12305	0.98362	0.725508	1.1917	0.783403	1.282	0.621715	1.04716	0.623174	1.10586
sp|P08603|CFAH_HUMAN	911	F(1)H(6)N(4)	Human	0.447231	0.632885	0.588357	0.786386	0.631334	0.84926	0.943587	1.01652	0.953293	1.07681
sp|P08603|CFAH_HUMAN	911	F(1)H(7)N(5)	Human	0.990843
sp|P08603|CFAH_HUMAN	911	H(5)N(4)	Human	1.03402	1.10733
sp|P09172|DOPO_HUMAN	566	H(5)N(2)	Human	0.849979	0.950498
sp|P09871|C1S_HUMAN	174	A(1)F(2)H(5)N(4)	Human					1.00761	0.773379			1.15206	1.01331
sp|P0C0L4|CO4A_HUMAN/sp|P0C0L5|CO4B_HUMAN	1328/1328	A(1)F(1)H(6)N(4)	Human			1.05689	0.849154	1.12847	0.916665	0.983343	0.888905	0.992974	0.942253
sp|P0C0L4|CO4A_HUMAN/sp|P0C0L5|CO4B_HUMAN	1328/1328	A(1)H(5)N(4)	Human	1.02179	1.14242	1.259	1.65362	1.35151	1.79841	1.21163	1.35558	1.22355	1.44086
sp|P0C0L4|CO4A_HUMAN/sp|P0C0L5|CO4B_HUMAN	1328/1328	A(2)H(5)N(4)	Human	0.905418	0.75337	1.02563	0.972704	1.10432	1.05084	0.989869	0.899028	0.999584	0.952964
sp|P0C0L4|CO4A_HUMAN/sp|P0C0L5|CO4B_HUMAN	1328/1328	F(1)H(6)N(4)	Human	1.16047	1.32888	0.989707	1.20684			1.13669	1.18107
sp|P0C0L4|CO4A_HUMAN/sp|P0C0L5|CO4B_HUMAN	1328/1328	H(5)N(4)	Human	1.10523	0.939516
sp|P0C0L4|CO4A_HUMAN/sp|P0C0L5|CO4B_HUMAN	1391/1391	A(1)H(5)N(4)	Human	1.73133	0.93064	1.17981	1.1173	1.3242	1.28622	0.97074	1.13769	0.983236	1.19512
sp|P0C0L4|CO4A_HUMAN/sp|P0C0L5|CO4B_HUMAN	1391/1391	A(2)H(5)N(4)	Human	0.439055	0.717234
sp|P0C0L4|CO4A_HUMAN/sp|P0C0L5|CO4B_HUMAN	1391/1391	H(5)N(4)	Human		1.27516
sp|P0C0L4|CO4A_HUMAN/sp|P0C0L5|CO4B_HUMAN	226/226	H(10)N(2)	Human	0.710284	0.737583	0.904451	0.892745	0.974699	0.965392	0.88618	0.743999	0.895346	0.786213
sp|P0C0L4|CO4A_HUMAN/sp|P0C0L5|CO4B_HUMAN	226/226	H(7)N(2)	Human	0.82156	0.80741	1.0673	0.933025	1.14539	1.00725	0.982533	0.909707	0.992314	0.962888
sp|P0C0L4|CO4A_HUMAN/sp|P0C0L5|CO4B_HUMAN	226/226	H(8)N(2)	Human	0.141247	0.648852	0.933726	0.919615	1.00587	0.995106	0.965409	0.877617	0.975283	0.929835
sp|P0C0L4|CO4A_HUMAN/sp|P0C0L5|CO4B_HUMAN	226/226	H(9)N(2)	Human	0.877515	1.23018	0.98426	0.969199	1.05922	1.04676	0.956265	0.92898	0.964345	0.984342
sp|P0DOX5|IGG1_HUMAN/sp|P01857|IGHG1_HUMAN	299/180	A(1)F(1)H(4)N(4)	Human	2.264	1.46497	1.03342	0.86378	1.11425	0.685836	1.04106	0.901907	1.04605	0.658995
sp|P0DOX5|IGG1_HUMAN/sp|P01857|IGHG1_HUMAN	299/180	A(1)F(1)H(4)N(5)	Human	0.818064	0.879548
sp|P0DOX5|IGG1_HUMAN/sp|P01857|IGHG1_HUMAN	299/180	A(1)F(1)H(5)N(4)	Human	0.75524	0.839786	1.13818	0.967675	1.22264	1.05204	1.19567	1.25307	1.22304	1.32555
sp|P0DOX5|IGG1_HUMAN/sp|P01857|IGHG1_HUMAN	299/180	A(1)F(1)H(5)N(5)	Human					1.16324	0.878183			1.02526	0.900737
sp|P0DOX5|IGG1_HUMAN/sp|P01857|IGHG1_HUMAN	299/180	A(1)F(1)H(6)N(4)	Human	1.1051
sp|P0DOX5|IGG1_HUMAN/sp|P01857|IGHG1_HUMAN	299/180	A(1)H(5)N(4)	Human	0.899254	1.36447	1.14276	1.21302	1.53826	1.40741	0.932456	1.09173	1.0288	1.13843
sp|P0DOX5|IGG1_HUMAN/sp|P01857|IGHG1_HUMAN	299/180	A(2)F(1)H(5)N(4)	Human	1.28831
sp|P0DOX5|IGG1_HUMAN/sp|P01857|IGHG1_HUMAN	299/180	F(1)H(3)N(3)	Human	0.628197	0.496856
sp|P0DOX5|IGG1_HUMAN/sp|P01857|IGHG1_HUMAN	299/180	F(1)H(3)N(4)	Human	0.838407	0.881077	0.674691	0.548436	1.78183	1.5075	0.702784	0.503682	1.43805	1.0943
sp|P0DOX5|IGG1_HUMAN/sp|P01857|IGHG1_HUMAN	299/180	F(1)H(3)N(5)	Human	1.2322	0.890251	0.757234	0.798047	0.814248	0.682067	0.785918	0.863789	0.792663	0.747863
sp|P0DOX5|IGG1_HUMAN/sp|P01857|IGHG1_HUMAN	299/180	F(1)H(4)N(3)	Human					1.7186	1.35473			0.952965	0.338149
sp|P0DOX5|IGG1_HUMAN/sp|P01857|IGHG1_HUMAN	299/180	F(1)H(4)N(4)	Human	0.731557	0.565906	0.821262	0.536214	1.29726	0.853075	0.850614	0.509224	1.19903	0.744164
sp|P0DOX5|IGG1_HUMAN/sp|P01857|IGHG1_HUMAN	299/180	F(1)H(4)N(5)	Human	0.961707	0.979006	0.790062	0.818271	0.849046	0.888182	0.663582	0.779771	0.753081	0.864198
sp|P0DOX5|IGG1_HUMAN/sp|P01857|IGHG1_HUMAN	299/180	F(1)H(5)N(4)	Human	1.07331	0.735727	1.10334	1.06675	1.18674	1.17098	1.0431	0.959518	1.04422	1.02684
sp|P0DOX5|IGG1_HUMAN/sp|P01857|IGHG1_HUMAN	299/180	F(1)H(5)N(5)	Human	0.878047	0.910109	0.776228	0.932575	0.805849	0.971332	1.02461	1.11169	0.996137	1.13495
sp|P0DOX5|IGG1_HUMAN/sp|P01857|IGHG1_HUMAN	299/180	F(1)H(6)N(4)	Human	0.433007
sp|P0DOX5|IGG1_HUMAN/sp|P01857|IGHG1_HUMAN	299/180	F(1)H(7)N(2)	Human		1.08447
sp|P0DOX5|IGG1_HUMAN/sp|P01857|IGHG1_HUMAN	299/180	F(2)H(4)N(4)	Human			0.990541	1.18038			0.470224	0.876016
sp|P0DOX5|IGG1_HUMAN/sp|P01857|IGHG1_HUMAN	299/180	F(2)H(6)N(4)	Human			0.331097	0.340431	0.350018	0.36352	1.19967	1.2384	1.20607	1.3101
sp|P0DOX5|IGG1_HUMAN/sp|P01857|IGHG1_HUMAN	299/180	F(3)H(4)N(3)	Human					1.60511	2.13062			1.10635	1.30818
sp|P0DOX5|IGG1_HUMAN/sp|P01857|IGHG1_HUMAN	299/180	H(3)N(3)	Human			0.0194881				0.502002
sp|P0DOX5|IGG1_HUMAN/sp|P01857|IGHG1_HUMAN	299/180	H(3)N(4)	Human	1.21436	0.82988	0.965922	0.908307	1.08614	1.08318	0.967959	0.749913	1.03461	0.915751
sp|P0DOX5|IGG1_HUMAN/sp|P01857|IGHG1_HUMAN	299/180	H(3)N(5)	Human	1.10797	0.919195	0.000946781	0.565309	0.00104316	0.600217	0.357503	0.572995	0.368101	0.627907
sp|P0DOX5|IGG1_HUMAN/sp|P01857|IGHG1_HUMAN	299/180	H(4)N(3)	Human					1.11801	2.73306			0.827905	0.28568
sp|P0DOX5|IGG1_HUMAN/sp|P01857|IGHG1_HUMAN	299/180	H(4)N(4)	Human	2.03442	1.26771	1.17656	0.180932	0.968011	0.0896097	1.37757	0.389368	0.89693	0.403394
sp|P0DOX5|IGG1_HUMAN/sp|P01857|IGHG1_HUMAN	299/180	H(4)N(5)	Human	1.21712	1.34323
sp|P0DOX5|IGG1_HUMAN/sp|P01857|IGHG1_HUMAN	299/180	H(5)N(4)	Human	1.04914	1.37046	0.984985	0.740812			1.24474	0.885107
sp|P0DOX5|IGG1_HUMAN/sp|P01857|IGHG1_HUMAN	299/180	H(5)N(5)	Human	0.755661	0.739656
sp|P10643|CO7_HUMAN	754	A(1)F(1)H(5)N(4)	Human	1.48523	0.993672
sp|P10643|CO7_HUMAN	754	A(2)F(1)H(5)N(4)	Human	1.18571	0.6762		0.321798				0.357426
sp|P10643|CO7_HUMAN	754	F(1)H(5)N(4)	Human	1.20878	1.11927
sp|P10909|CLUS_HUMAN	103	A(1)F(3)H(7)N(5)	Human			0.910034	0.673038			1.10019	0.686814
sp|P10909|CLUS_HUMAN	103	A(2)F(1)H(7)N(5)	Human					0.918346	0.791094			1.06549	0.84746
sp|P10909|CLUS_HUMAN	103	A(2)H(5)N(4)	Human	1.07963
sp|P10909|CLUS_HUMAN	103	A(3)F(1)H(6)N(5)	Human		0.605054			1.30845				1.1558
sp|P10909|CLUS_HUMAN	103	A(3)H(6)N(5)	Human			0.745787	0.746438	1.23543	0.896355	0.885558	0.744914	1.31263	0.97877
sp|P10909|CLUS_HUMAN	291	A(1)F(1)H(6)N(4)	Human					0.81159	1.27408			1.02164	0.995739
sp|P10909|CLUS_HUMAN	291	A(1)H(5)N(4)	Human	1.18972	1.17958	1.38314	1.12229	1.27765	1.02359	1.341	1.35027	1.07478	1.12044
sp|P10909|CLUS_HUMAN	291	A(1)H(6)N(5)	Human	0.877583	0.95055
sp|P10909|CLUS_HUMAN	291	A(1)H(7)N(6)	Human			0.836026				0.922309
sp|P10909|CLUS_HUMAN	291	A(2)F(1)H(5)N(4)	Human			0.923804	0.845031			0.791116	0.891565
sp|P10909|CLUS_HUMAN	291	A(2)H(5)N(4)	Human	1.37386	0.834522	0.815334	0.732999	0.876621	0.789571	0.962705	0.849209	0.970857	0.89759
sp|P10909|CLUS_HUMAN	291	A(2)H(6)N(5)	Human				2.43969	0.701382	2.63099		1.28461	1.36442	1.35329
sp|P10909|CLUS_HUMAN	291	F(1)H(7)N(5)	Human					0.545719	0.334418			1.36158	1.01875
sp|P10909|CLUS_HUMAN	291	H(5)N(4)	Human	0.883762	1.94763
sp|P10909|CLUS_HUMAN	354	A(2)H(5)N(4)	Human			1.32567	2.61522			0.952856	1.72048
sp|P10909|CLUS_HUMAN	374	A(1)F(1)H(6)N(4)	Human	1.413	1.0806			2.91453	0.205727			2.21861	0.294089
sp|P10909|CLUS_HUMAN	374	A(1)F(1)H(7)N(5)	Human	0.96216	0.469221
sp|P10909|CLUS_HUMAN	374	A(1)F(2)H(7)N(5)	Human	0.260715
sp|P10909|CLUS_HUMAN	374	A(1)F(3)H(7)N(5)	Human					0.853195	0.980206			0.729171	1.10839
sp|P10909|CLUS_HUMAN	374	A(1)H(5)N(4)	Human	1.03229	1.12589	0.990319	0.945905			0.962748	1.00785
sp|P10909|CLUS_HUMAN	374	A(1)H(6)N(5)	Human	0.710295	0.719166
sp|P10909|CLUS_HUMAN	374	A(2)F(2)H(7)N(5)	Human				0.45611		0.927747		0.53899		1.09682
sp|P10909|CLUS_HUMAN	374	A(2)H(5)N(4)	Human	0.95835	0.850464	1.50675	0.913339	2.73357	1.66941	1.51245	0.935584	2.52759	1.62317
sp|P10909|CLUS_HUMAN	374	A(3)F(1)H(6)N(5)	Human					0.96236				0.853627
sp|P10909|CLUS_HUMAN	374	A(3)H(6)N(5)	Human			0.916796	0.925861	1.05918	1.22061	0.915453	0.992755	0.933819	1.18013
sp|P10909|CLUS_HUMAN	374	F(1)H(6)N(4)	Human		0.653913	1.43136	0.745124			1.21336	1.17696
sp|P10909|CLUS_HUMAN	374	F(1)H(7)N(5)	Human	0.529271	0.726157
sp|P10909|CLUS_HUMAN	374	F(3)H(6)N(4)	Human					1.67819	0.191389			1.44705	0.18223
sp|P10909|CLUS_HUMAN	374	H(5)N(4)	Human	0.88456	0.98164
sp|P10909|CLUS_HUMAN	86	A(2)F(1)H(6)N(5)	Human	0.689131	0.562641
sp|P10909|CLUS_HUMAN	86	A(2)F(1)H(7)N(5)	Human					0.682699	0.557852			0.649541	0.601288
sp|P10909|CLUS_HUMAN	86	A(2)H(5)N(4)	Human	0.989681	0.819632	0.819473	0.705827	0.883154	0.762099	0.836769	0.804978	0.843821	0.85358
sp|P10909|CLUS_HUMAN	86	A(2)H(6)N(5)	Human	0.923151	1.1653	0.982215	0.789013	1.09339	0.864088	1.18919	0.849518	1.27314	0.96444
sp|P10909|CLUS_HUMAN	86	A(3)F(1)H(6)N(5)	Human			0.795901	0.804158	0.611008	0.745759	0.922966	0.78497	0.722657	0.622188
sp|P10909|CLUS_HUMAN	86	A(3)H(6)N(5)	Human	0.445715	0.96495	0.908884	0.768486	0.978368	0.775639	0.766179	0.647832	0.772248	0.637299
sp|P12684|HMDH2_YEAST	115	H(8)N(2)	Yeast	1.92213	3.17595
sp|P13671|CO6_HUMAN	324	A(1)H(5)N(4)	Human	0.862592	0.794801	0.808055	0.854246			0.881792	0.840739
sp|P13671|CO6_HUMAN	324	A(2)H(5)N(4)	Human	0.879249	0.768367	0.829096	0.785849	1.04091	0.956529	0.88987	0.749605	1.02051	0.883988
sp|P13671|CO6_HUMAN	324	H(5)N(4)	Human	1.04598	0.947787
sp|P13671|CO6_HUMAN	855	A(1)H(5)N(4)	Human		0.792912
sp|P13671|CO6_HUMAN	855	A(2)H(5)N(4)	Human	1.06928	1.19579	1.04228	0.670468			1.10747	0.727988
sp|P17936|IBP3_HUMAN	116	A(1)F(1)H(5)N(4)	Human	0.693811
sp|P17967|PDI_YEAST	117	H(10)N(2)	Yeast			1.03255	1.12905	1.02616	1.22329	0.985932	1.10835	1.00233	1.17629
sp|P17967|PDI_YEAST	117	H(7)N(2)	Yeast	1.02169	1.55363	0.45943	0.865167	1.29386	4.2625	2.66503	1.68983	2.33255	2.01108
sp|P17967|PDI_YEAST	117	H(8)N(2)	Yeast	1.11684	1.49469		1.26749				1.16363
sp|P17967|PDI_YEAST	117	H(9)N(2)	Yeast	1.88812	2.00425	1.27873	1.27255	1.37687	1.37783	1.36851	1.28122	1.37983	1.35612
sp|P17967|PDI_YEAST	174	H(8)N(2)	Yeast	1.53401	0.983944
sp|P17967|PDI_YEAST	174	H(9)N(2)	Yeast	1.09178	0.939221
sp|P17967|PDI_YEAST	425	H(9)N(2)	Yeast	3.37315	2.768
sp|P17967|PDI_YEAST	82	H(8)N(2)	Yeast	1.43735
sp|P18962|DAP2_YEAST	79	H(10)N(2)	Yeast	1.10525	1.09738	1.11542	1.12851	1.20673	1.22064	1.27863	1.13857	1.2937	1.20249
sp|P18962|DAP2_YEAST	79	H(8)N(2)	Yeast			1.23833	1.47445	1.35966	1.59274	1.15632	1.29639	1.32809	1.37324
sp|P19652|A1AG2_HUMAN	88	A(3)H(6)N(5)	Human					0.716427				0.687334
sp|P19823|ITIH2_HUMAN	118	A(1)H(5)N(4)	Human	1.12136	1.31431	0.864685	1.13949	0.915464	1.19265	0.489054	1.44884	0.476459	1.48223
sp|P19823|ITIH2_HUMAN	118	A(2)H(5)N(4)	Human			1.01629	0.922169	1.09186	0.995111	1.12857	0.997816	1.14032	1.05962
sp|P19823|ITIH2_HUMAN	118	H(5)N(4)	Human	1.11947	1.04733
sp|P19827|ITIH1_HUMAN	285	A(1)F(1)H(6)N(4)	Human			0.798303	1.15989	0.865489	1.26091	0.729111	0.730679	0.753706	0.771955
sp|P19827|ITIH1_HUMAN	285	A(1)F(2)H(5)N(4)	Human		0.702383	0.713703	0.795403	0.628632	0.748166	0.696156	0.807549	0.734732	0.784928
sp|P19827|ITIH1_HUMAN	285	A(1)H(5)N(4)	Human	0.827024	0.652769
sp|P19827|ITIH1_HUMAN	285	A(2)H(5)N(4)	Human	0.507036	0.749855	0.66962	0.827532	0.72307	0.869858	0.65434	0.75323	0.658117	0.766072
sp|P19827|ITIH1_HUMAN	285	H(5)N(4)	Human	1.37729	0.860808
sp|P20851|C4BPB_HUMAN	64	A(1)H(5)N(4)	Human	0.436438	1.032	0.574198	0.638067		0.79268	0.882089	0.741932		1.04832
sp|P20851|C4BPB_HUMAN	64	A(2)H(5)N(4)	Human	1.46059	0.82582
sp|P20851|C4BPB_HUMAN	64	H(5)N(4)	Human	1.93483	2.11917
sp|P20851|C4BPB_HUMAN	71	A(1)H(5)N(4)	Human	1.28893	1.20493
sp|P20851|C4BPB_HUMAN	71	A(2)H(5)N(4)	Human		0.907361
sp|P22023|KRE5_YEAST	228	H(9)N(2)	Yeast	1.0936
sp|P22023|KRE5_YEAST	293	H(8)N(2)	Yeast	1.31594	1.31198
sp|P22146|GAS1_YEAST	40	H(10)N(2)	Yeast		1.41243				2.26729				2.17409
sp|P22146|GAS1_YEAST	40	H(9)N(2)	Yeast	1.16729	1.91986	1.34847		1.45549		1.20481		1.21742
sp|P22146|GAS1_YEAST	95	H(10)N(2)	Yeast	1.09321	1.26796	0.807516	0.90166	0.846723	0.957791	0.922044	0.980106	0.954013	1.05159
sp|P22146|GAS1_YEAST	95	H(11)N(2)	Yeast	1.10033	1.27147	1.04424	1.32553			1.03964	1.23182
sp|P22146|GAS1_YEAST	95	H(13)N(2)	Yeast	1.53442	1.98214
sp|P22792|CPN2_HUMAN	74	A(1)H(5)N(4)	Human	0.255171	0.796753
sp|P22792|CPN2_HUMAN	74	A(2)H(5)N(4)	Human			0.900022	0.938613			0.991162	0.943271
sp|P23797|GPI12_YEAST	110	H(8)N(2)	Yeast	1.32887	1.50107
sp|P24031|PPA3_YEAST/sp|P00635|PPA5_YEAST	97/97	H(10)N(2)	Yeast	1.49936	1.46054	1.03755	1.17029			1.25955	1.31932
sp|P24031|PPA3_YEAST/sp|P00635|PPA5_YEAST	97/97	H(11)N(2)	Yeast	1.24175	1.4011	1.19257	1.21903			1.52439	1.38537
sp|P24031|PPA3_YEAST/sp|P00635|PPA5_YEAST	97/97	H(12)N(2)	Yeast	1.43228	1.19935
sp|P24043|LAMA2_HUMAN	1810	H(10)N(2)	Human	1.49255	1.9298
sp|P25311|ZA2G_HUMAN	109	A(2)H(5)N(4)	Human		0.488103
sp|P25371|ADP1_YEAST	165	H(10)N(2)	Yeast	1.16772	0.979919	0.991152	1.17803	0.989111	1.25454	1.10007	1.20462	1.09439	1.28683
sp|P25580|PBN1_YEAST	24	H(8)N(2)	Yeast	1.31979	1.21667	1.31405	1.02096			1.16311	0.902157
sp|P25580|PBN1_YEAST	24	H(9)N(2)	Yeast	1.94983	2.07847	1.31513	1.02789	1.41803	1.11353	1.1268	0.828322	1.13779	0.875892
sp|P25580|PBN1_YEAST	365	H(8)N(2)	Yeast	1.84542	2.03126	1.40122	1.67707	1.4724	1.63486	1.28476	1.46123	1.32076	1.63528
sp|P26725|YUR1_YEAST	82	H(8)N(2)	Yeast			0.918179	0.84943			0.804931	0.660763
sp|P26927|HGFL_HUMAN	296	A(2)H(5)N(4)	Human	1.22505	1.0159
sp|P26927|HGFL_HUMAN	72	A(2)H(5)N(4)	Human	0.115759	0.324085	0.670379		0.666757		0.726826		0.609514
sp|P27169|PON1_HUMAN	253	A(1)F(1)H(6)N(4)	Human			0.505683	0.369162	0.540884	0.394079	0.934348	0.830559	0.943079	0.880373
sp|P27169|PON1_HUMAN	253	A(1)H(4)N(3)	Human	0.625377	0.731733	0.696548	0.592492			0.742419	0.765978
sp|P27169|PON1_HUMAN	253	A(1)H(4)N(4)	Human	1.17338	0.783626
sp|P27169|PON1_HUMAN	253	A(1)H(5)N(3)	Human	1.15774	0.941112	0.913637	0.869919	0.981992	0.937771	0.958181	0.853224	0.968247	0.904936
sp|P27169|PON1_HUMAN	253	A(1)H(5)N(4)	Human	1.04018	0.763167	1.04822	0.695791	1.16495	0.787643	1.14653	0.699902	1.12552	0.736942
sp|P27169|PON1_HUMAN	253	A(1)H(6)N(3)	Human		1.02651	1.0969	1.08737			0.922117	0.781652
sp|P27169|PON1_HUMAN	253	A(2)H(5)N(4)	Human	1.23875	1.14692	0.966766	0.88582			0.913678	0.83571
sp|P27169|PON1_HUMAN	253	H(5)N(3)	Human	0.889025	0.841371
sp|P27169|PON1_HUMAN	253	H(5)N(4)	Human	0.890465	0.941444
sp|P27169|PON1_HUMAN	253	H(6)N(3)	Human		0.748875
sp|P27809|KRE2_YEAST	197	H(8)N(2)	Yeast	1.38391	1.29966
sp|P29622|KAIN_HUMAN	157	A(2)H(5)N(4)	Human			1.02108	0.876382	1.03853	0.925633	0.886549	0.86161	0.916065	0.908701
sp|P31382|PMT2_YEAST	403	H(8)N(2)	Yeast	1.79063	2.82177		1.40427		1.51071		1.43551		1.44601
sp|P31382|PMT2_YEAST	403	H(9)N(2)	Yeast	1.27664	1.32335	1.11255	1.49119	1.21521	1.56076	0.890334	1.6292	0.889662	1.66674
sp|P32474|EUG1_YEAST	293	H(8)N(2)	Yeast	1.37033	1.5777
sp|P32906|MNS1_YEAST	224	H(8)N(2)	Yeast	1.19236	1.3791	1.09396	1.27353			1.07122	1.29203
sp|P33767|OSTB_YEAST	60	H(8)N(2)	Yeast	1.56802	1.07131
sp|P33775|PMT1_YEAST	743	H(5)N(2)	Yeast	1.53563	1.99872	1.3431	1.25559	1.4379	1.37137	0.9692	1.02236	0.960777	1.07024
sp|P33775|PMT1_YEAST	743	H(6)N(2)	Yeast		1.70173
sp|P34231|YKS7_YEAST	154	H(10)N(2)	Yeast	1.4837	1.30996
sp|P34231|YKS7_YEAST	61	H(10)N(2)	Yeast			0.602808	0.672037			0.718587	0.830704
sp|P34231|YKS7_YEAST	61	H(11)N(2)	Yeast			0.569993	0.776562	0.721786	0.999868	0.634947	0.749036	0.736292	0.916716
sp|P34231|YKS7_YEAST	61	H(8)N(2)	Yeast	0.768226	1.58657	0.607046	0.709085	0.648489	0.766653	0.834844	0.811979	0.83992	0.860473
sp|P34231|YKS7_YEAST	61	H(9)N(2)	Yeast	0.737683	1.91431	0.639382	0.701012	0.68304	0.759877	0.757147	0.923121	0.760864	0.978497
sp|P35724|MNR2_YEAST	342	H(10)N(2)	Yeast	0.785793	1.87163
sp|P35724|MNR2_YEAST	342	H(8)N(2)	Yeast	1.53608	2.66318	1.06654	1.26581			0.994158	1.06061
sp|P35724|MNR2_YEAST	342	H(9)N(2)	Yeast	1.62251	3.17169	1.09661	1.23764			1.16016	1.17321
sp|P36016|LHS1_YEAST	128	H(8)N(2)	Yeast		1.34581	0.832348	1.00729			0.809155	0.929984
sp|P36016|LHS1_YEAST	474	H(8)N(2)	Yeast		1.61782	1.21443	1.22571	1.30019	1.31873	1.12267	1.5328	1.13516	1.62711
sp|P36051|MCD4_YEAST	90	H(7)N(2)	Yeast	1.04344	1.19947	0.941328	0.954681			0.926729	0.914769
sp|P36051|MCD4_YEAST	90	H(8)N(2)	Yeast	1.16548	1.40976
sp|P36091|DCW1_YEAST	203	H(8)N(2)	Yeast	1.50219	1.57646	1.00436	1.28507	1.07966	1.41712	1.12395	0.998734	1.13396	1.07571
sp|P36091|DCW1_YEAST	203	H(9)N(2)	Yeast	1.01811	1.24512	1.11718	1.09488	1.20029	1.18559	1.16489	1.04059	1.1736	1.10018
sp|P36091|DCW1_YEAST	337	H(8)N(2)	Yeast	1.00796	1.1632
sp|P36096|TUL1_YEAST	61	H(10)N(2)	Yeast			1.00898	1.07486	1.08089	1.15221	0.946374	1.1633	0.956335	1.24409
sp|P36980|FHR2_HUMAN/sp|Q03591|FHR1_HUMAN	126/126	A(1)F(1)H(6)N(4)	Human	0.806596				0.954175	1.02573			0.872767	0.798559
sp|P36980|FHR2_HUMAN/sp|Q03591|FHR1_HUMAN	126/126	A(2)H(5)N(4)	Human	0.779281	0.78286	0.873825	0.774147	0.937953	0.836727	0.892175	0.783065	0.898874	0.830044
sp|P37302|APE3_YEAST	150	H(10)N(2)	Yeast		1.45786
sp|P37302|APE3_YEAST	150	H(11)N(2)	Yeast	0.887412	1.38605
sp|P37302|APE3_YEAST	150	H(12)N(2)	Yeast	1.03835	1.32248
sp|P37302|APE3_YEAST	150	H(13)N(2)	Yeast	1.07038	1.32971
sp|P37302|APE3_YEAST	150	H(14)N(2)	Yeast	1.61703	1.97064
sp|P37302|APE3_YEAST	162	H(12)N(2)	Yeast	1.00326	0.670041
sp|P37302|APE3_YEAST	427	H(11)N(2)	Yeast	1.1804	2.07498	1.17125	1.32153	1.08515	1.43389	1.33305	1.55023	1.11213	1.64172
sp|P37302|APE3_YEAST	427	H(12)N(2)	Yeast	1.8419	0.788683	1.17741	1.39907	1.26537	1.51252	1.13134	1.26432	1.14235	1.33692
sp|P37302|APE3_YEAST	427	H(13)N(2)	Yeast	0.722004	1.35655	0.659085	0.659041	0.704675	0.724961	0.74538	0.675429	0.745971	0.71886
sp|P37302|APE3_YEAST	427	H(14)N(2)	Yeast	0.450331	0.730584
sp|P37302|APE3_YEAST	427	H(5)N(2)	Yeast	1.40274
sp|P37302|APE3_YEAST	427	H(6)N(2)	Yeast			1.13923	1.25761			2.21312	1.25458
sp|P37302|APE3_YEAST	85	A(2)H(5)N(4)	Yeast		0.730377
sp|P37302|APE3_YEAST	85	H(10)N(2)	Yeast	1.85578	1.89985	1.17097	1.39919	1.25656	1.51614	1.21753	1.33501	1.22608	1.41497
sp|P37302|APE3_YEAST	85	H(11)N(2)	Yeast	1.95375	2.49654	1.17169	1.35179	1.26017	1.45922	1.19335	1.35618	1.20606	1.43336
sp|P37302|APE3_YEAST	85	H(12)N(2)	Yeast	1.07693	1.27469	1.26857	1.3664	1.36725	1.47523	1.16563	1.26366	1.1753	1.3335
sp|P37302|APE3_YEAST	96	H(10)N(2)	Yeast	1.94828	2.12878	0.821398	0.87717	0.881224	0.947955	0.962589	1.13522	0.972812	1.20542
sp|P37302|APE3_YEAST	96	H(11)N(2)	Yeast	1.57456	2.11727	0.8726	0.911452	0.938094	0.987231	0.867971	1.05423	0.875831	1.11693
sp|P37302|APE3_YEAST	96	H(12)N(2)	Yeast	1.05952	1.90731	0.890494	0.973402	0.957837	1.04866	0.90513	1.05305	0.914505	1.11754
sp|P37302|APE3_YEAST	96	H(13)N(2)	Yeast	1.10709	2.05356	0.888779	1.04106	0.954864	1.12101	0.837564	0.956152	0.845834	1.0124
sp|P37302|APE3_YEAST	96	H(14)N(2)	Yeast			0.826954	1.01909	0.888409	1.10112	0.854438	0.898404	0.862614	0.952242
sp|P37302|APE3_YEAST	96	H(8)N(2)	Yeast	0.94657	0.989819
sp|P37302|APE3_YEAST	96	H(9)N(2)	Yeast	0.991532	1.25225
sp|P38138|GLU2A_YEAST	126	H(8)N(2)	Yeast	1.5368	1.95593	0.963474	1.02119	1.03867	1.10456	1.06061	1.21123	1.07122	1.28501
sp|P38138|GLU2A_YEAST	173	H(8)N(2)	Yeast		1.4839
sp|P38138|GLU2A_YEAST	791	H(8)N(2)	Yeast	1.18237	1.24654		1.18188				1.21329
sp|P38138|GLU2A_YEAST	791	H(9)N(2)	Yeast	0.98234	0.96933	1.12326	1.16884			1.04219	1.03855
sp|P38138|GLU2A_YEAST	880	H(7)N(2)	Yeast	0.897853	2.08693
sp|P38138|GLU2A_YEAST	880	H(8)N(2)	Yeast	1.16901	1.49957	0.489219	0.84802	0.61423	1.05635	0.435571	0.541783	0.571127	0.781083
sp|P38138|GLU2A_YEAST	907	H(7)N(2)	Yeast	1.15733	1.06756
sp|P38138|GLU2A_YEAST	907	H(8)N(2)	Yeast	1.17036	1.49304	0.920006	0.968277	0.991114	0.70136	0.971121	0.866415	0.980778	0.61292
sp|P38138|GLU2A_YEAST	907	H(9)N(2)	Yeast	1.43543	1.5813	0.978306	0.9958	1.05479	1.07548	0.922879	0.865428	0.930828	0.916081
sp|P38248|ECM33_YEAST	328	H(5)N(2)	Yeast	0.868372	0.625405
sp|P38328|ARPC1_YEAST	300	H(9)N(2)	Yeast			1.3055	1.52243			1.54644	1.77181
sp|P38616|YGP1_YEAST	118	H(10)N(2)	Yeast	1.03466	1.2697	1.03915	1.05256			0.954465	0.892449
sp|P38616|YGP1_YEAST	118	H(11)N(2)	Yeast	1.71494	2.36684	1.12419	1.1468	1.20849	1.23929	1.08412	0.936059	1.09361	0.994528
sp|P38616|YGP1_YEAST	118	H(12)N(2)	Yeast			0.720306	0.948876			1.23376	1.16587
sp|P38616|YGP1_YEAST	118	H(6)N(2)	Yeast			1.21614	0.343966	1.31025	0.382507	1.15031	1.19813	1.16052	1.2502
sp|P38616|YGP1_YEAST	118	H(7)N(2)	Yeast			1.46141	0.970949	1.57017	1.05306	1.03936	0.929283	1.04828	0.981124
sp|P38616|YGP1_YEAST	118	H(8)N(2)	Yeast	2.09303	4.16372	1.04461	0.996013	1.1271	1.07453	0.934962	0.824153	0.943497	0.874007
sp|P38616|YGP1_YEAST	118	H(9)N(2)	Yeast	1.57132	1.95789	0.98244	0.96327	1.05767	1.03745	0.918379	0.931534	0.927782	0.989088
sp|P38693|PPAC_YEAST/sp|P24031|PPA3_YEAST/sp|P00635|PPA5_YEAST/sp|P35842|PPAB_YEAST	390/390/390/390	H(11)N(2)	Yeast			1.21357	1.47127	1.31168	1.60722	1.19448	1.52488	1.19543	1.6114
sp|P38693|PPAC_YEAST/sp|P35842|PPAB_YEAST	315/315	H(8)N(2)	Yeast	1.26362	1.69456
sp|P38693|PPAC_YEAST/sp|P35842|PPAB_YEAST	315/315	H(9)N(2)	Yeast	1.12717	1.97145
sp|P38693|PPAC_YEAST/sp|P35842|PPAB_YEAST	461/461	H(10)N(2)	Yeast	1.18433	1.30834
sp|P38693|PPAC_YEAST/sp|P35842|PPAB_YEAST	461/461	H(11)N(2)	Yeast	1.23584
sp|P38693|PPAC_YEAST/sp|P35842|PPAB_YEAST	461/461	H(12)N(2)	Yeast	1.32606	1.50101
sp|P38813|BIG1_YEAST	144	H(8)N(2)	Yeast		1.03592
sp|P38813|BIG1_YEAST	144	H(9)N(2)	Yeast	1.02937
sp|P38836|ECM14_YEAST	295	H(10)N(2)	Yeast	1.18742	0.887619	1.51996	1.6963			1.35159	1.79079
sp|P38875|GPI16_YEAST	184	H(8)N(2)	Yeast		1.21521
sp|P38913|FAD1_YEAST	228	H(8)N(2)	Yeast	0.471852
sp|P39007|STT3_YEAST	535	H(8)N(2)	Yeast		1.27299
sp|P39007|STT3_YEAST	539	H(8)N(2)	Yeast	0.866041
sp|P39105|PLB1_YEAST	123	A(1)F(2)H(4)N(4)	Yeast	#NUM!	#NUM!
sp|P39105|PLB1_YEAST	123	H(10)N(2)	Yeast	0.798861	1.69752
sp|P39105|PLB1_YEAST	123	H(11)N(2)	Yeast	0.741608	1.91199
sp|P39105|PLB1_YEAST	513	H(11)N(2)	Yeast	1.18043	1.76824
sp|P39105|PLB1_YEAST	52	H(8)N(2)	Yeast	0.864328	1.28884	1.33399	1.55474	1.43661	1.6816	1.42393	1.58108	1.43405	1.67573
sp|P39105|PLB1_YEAST/sp|Q03674|PLB2_YEAST	307/309	H(10)N(2)	Yeast	1.8386	2.34525	0.942079	0.82024	1.01294	0.901151	1.00254	0.855711	1.05415	0.950378
sp|P39105|PLB1_YEAST/sp|Q03674|PLB2_YEAST	307/309	H(11)N(2)	Yeast	1.59964	1.64575
sp|P39105|PLB1_YEAST/sp|Q03674|PLB2_YEAST	307/309	H(9)N(2)	Yeast	0.990382	1.42897
sp|P39543|SOP4_YEAST	115	H(8)N(2)	Yeast	1.21884	1.06204
sp|P39543|SOP4_YEAST	115	H(9)N(2)	Yeast	1.89456	1.95999
sp|P39543|SOP4_YEAST	35	H(8)N(2)	Yeast	0.461483	1.70958	1.18249		1.24226		1.40769		1.38528
sp|P40169|YNT4_YEAST	74	H(10)N(2)	Yeast			1.13523	1.46098	0.903992	1.12574	0.973963	1.41082	1.02784	1.58383
sp|P40169|YNT4_YEAST	74	H(11)N(2)	Yeast	0.996548	1.19496	1.20141	1.9312	1.02414	1.70598	0.683081	1.25826	0.610144	1.20062
sp|P40533|TED1_YEAST	147	H(8)N(2)	Yeast	0.968905	1.98716
sp|P40533|TED1_YEAST	266	H(7)N(2)	Yeast		1.11995
sp|P40533|TED1_YEAST	266	H(8)N(2)	Yeast	1.04553	0.999108	0.923047	0.812927			0.990131	0.866697
sp|P40533|TED1_YEAST	307	H(8)N(2)	Yeast	1.68499	2.05827	1.13813	1.05418	1.22346	1.13716	1.01244	1.0001	1.02043	1.0609
sp|P40533|TED1_YEAST	307	H(9)N(2)	Yeast	1.11325	1.28519	0.854863	1.07742	0.910875	1.16321	0.928795	1.06259	0.934072	1.12894
sp|P40557|EPS1_YEAST	264	H(9)N(2)	Yeast	1.04347
sp|P43251|BTD_HUMAN	150	A(2)H(5)N(4)	Human			0.889225	0.828243	0.952227	0.90659	0.832867	0.79453	0.840451	0.858405
sp|P43561|FET5_YEAST	24	H(11)N(2)	Yeast		1.46685
sp|P43561|FET5_YEAST	364	H(8)N(2)	Yeast	0.812752	0.738772
sp|P43571|BST1_YEAST	651	H(8)N(2)	Yeast	0.894298	0.806056
sp|P43599|YFI8_YEAST	63	H(9)N(2)	Yeast	1.3344	1.52041
sp|P43600|YFJ0_YEAST	163	H(8)N(2)	Yeast	1.65372	2.3136
sp|P43652|AFAM_HUMAN	109	A(1)H(5)N(4)	Human	0.534417	0.83908	0.547123	0.74737	0.581645	0.841519	0.46703	0.604427	0.467449	0.644479
sp|P43652|AFAM_HUMAN	109	A(2)H(5)N(4)	Human	1.01046	0.976399	1.01865	0.69926	1.12416	0.777985	1.10295	0.750646	1.18104	0.842597
sp|P43652|AFAM_HUMAN	109	F(1)H(6)N(4)	Human					0.387085	0.430069			0.54267	0.745922
sp|P43652|AFAM_HUMAN	33	A(1)F(1)H(6)N(4)	Human	0.892734	0.74482	1.33775	1.18343	1.43217	1.27468	1.46219	1.36985	1.47659	1.45834
sp|P43652|AFAM_HUMAN	33	A(1)H(5)N(4)	Human	0.955864	0.971689
sp|P43652|AFAM_HUMAN	33	A(2)H(5)N(4)	Human	0.548926	0.589775	1.25957	1.20889			1.45024	1.36121
sp|P43652|AFAM_HUMAN	33	F(1)H(6)N(4)	Human	0.664386	1.23181
sp|P43652|AFAM_HUMAN	33	H(5)N(4)	Human	1.41266	1.25583
sp|P43652|AFAM_HUMAN	383	A(1)H(5)N(4)	Human	0.457618	0.495249
sp|P43652|AFAM_HUMAN	383	A(2)H(5)N(4)	Human	0.87728	0.702551
sp|P43652|AFAM_HUMAN	383	F(1)H(6)N(4)	Human	0.62291	1.5865
sp|P43652|AFAM_HUMAN	383	H(5)N(4)	Human	1.15567	1.13415
sp|P43652|AFAM_HUMAN	402	A(1)F(2)H(5)N(4)	Human			1.452	0.705916	1.62925	0.764484	0.906633	0.837626	0.917973	0.876225
sp|P43652|AFAM_HUMAN	402	A(1)H(5)N(4)	Human	1.10036	0.9975	1.47168	1.58565	1.50641	1.66968	1.41074	1.67774	1.43397	1.81763
sp|P43652|AFAM_HUMAN	402	A(2)H(5)N(4)	Human	0.84647	0.918714	1.45305	1.15346			1.37222	1.17177
sp|P43652|AFAM_HUMAN	402	A(2)H(6)N(5)	Human	0.935433
sp|P43652|AFAM_HUMAN	402	H(5)N(4)	Human	1.15696	1.03792
sp|P46939|UTRO_HUMAN	2140	H(6)N(2)	Human			0.67734	0.591358	0.731911	0.643126	0.853227	0.922561	0.857912	0.974868
sp|P46992|YJR1_YEAST	300	H(10)N(2)	Yeast	1.00539	1.14854
sp|P46992|YJR1_YEAST	51	H(10)N(2)	Yeast			1.45761	1.20414	1.30521	1.74011	1.2309	1.24498	0.900218	1.4556
sp|P47065|PT130_YEAST/sp|P53075|SHE10_YEAST	163/379	H(8)N(2)	Yeast	1.07431	1.30917	1.27215	1.28853			1.36373	1.6028
sp|P47065|PT130_YEAST/sp|P53075|SHE10_YEAST	163/379	H(9)N(2)	Yeast	1.30235	1.5669	1.04596	1.34278			1.0734	1.28069
sp|P48016|ATH1_YEAST	879	H(8)N(2)	Yeast	0.559128
sp|P48740|MASP1_HUMAN	385	A(2)H(5)N(4)	Human	0.923291	0.806843
sp|P49908|SEPP1_HUMAN	83	A(1)H(5)N(4)	Human	0.902666	0.838928
sp|P49908|SEPP1_HUMAN	83	A(2)H(5)N(4)	Human		0.500234	1.13417	1.02877	1.21902	1.05098	0.979936	0.89066	0.988752	0.917236
sp|P51884|LUM_HUMAN	127	A(1)F(1)H(5)N(4)	Human	0.282043	0.375792
sp|P51884|LUM_HUMAN	127	A(2)F(1)H(5)N(4)	Human		0.507081
sp|P51884|LUM_HUMAN	127	F(1)H(5)N(4)	Human	0.53672	0.606118
sp|P53008|CWH41_YEAST	42	H(8)N(2)	Yeast	1.72795	2.58292	1.06427	1.14208	1.40931	1.52845	1.27432	1.44306	1.02638	1.31115
sp|P53730|ALG12_YEAST	483	H(8)N(2)	Yeast	1.18046	1.43535	0.805171	1.09855	0.866008	1.18513	0.82439	1.08931	0.831168	1.15353
sp|P53751|YN94_YEAST/sp|P32319|VPS10_YEAST/sp|P40438|VTH1_YEAST/sp|P40890|VTH2_YEAST	553/1010/986/986	H(10)N(2)	Yeast	1.3833	1.36738	1.08264	1.20933	1.16383	1.30651	1.08595	1.15374	1.09416	1.22022
sp|P53983|ASI3_YEAST	24	H(8)N(2)	Yeast	0.689614	0.71027
sp|P55058|PLTP_HUMAN	245	A(1)F(1)H(5)N(4)	Human	0.72095	0.580812
sp|P80108|PHLD_HUMAN	659	A(1)H(5)N(4)	Human	0.861066	1.04891	0.959583	0.888793	0.984946	0.90936	0.920876	0.815273	0.931534	0.86989
sp|P80108|PHLD_HUMAN	94	A(1)H(5)N(4)	Human		1.16308
sp|P80108|PHLD_HUMAN	94	A(2)H(5)N(4)	Human	0.307076	0.472745
sp|Q03103|ERO1_YEAST	342	H(8)N(2)	Yeast			0.946557	0.943764	1.02266	1.02643	0.953583	1.07548	0.9582	1.13624
sp|Q03103|ERO1_YEAST	458	H(8)N(2)	Yeast	1.54582	1.64468	1.24663	1.0428	1.26085	1.31882	1.15306	0.920925	1.32155	1.3621
sp|Q03103|ERO1_YEAST	468	H(7)N(2)	Yeast	1.67575	2.14523
sp|Q03103|ERO1_YEAST	468	H(8)N(2)	Yeast	1.13092	1.03649	1.00783	1.21455	1.08328	1.31558	1.02957	1.20579	1.0408	1.28111
sp|Q03103|ERO1_YEAST	491	H(8)N(2)	Yeast	1.73549	2.22092
sp|Q03281|HEH2_YEAST	520	H(8)N(2)	Yeast	1.42327	1.35632
sp|Q03674|PLB2_YEAST	193	H(11)N(2)	Yeast	0.936545	1.14482
sp|Q03674|PLB2_YEAST	193	H(8)N(2)	Yeast	1.26947	1.80725
sp|Q03674|PLB2_YEAST	47	H(10)N(2)	Yeast				1.17623		1.22449		1.25407		1.40345
sp|Q03674|PLB2_YEAST	515	H(8)N(2)	Yeast	1.04039	1.07887
sp|Q03674|PLB2_YEAST	524	H(10)N(2)	Yeast	1.0099	1.12138
sp|Q03691|ROT1_YEAST	139	H(8)N(2)	Yeast	1.10964	1.31828	1.38819	1.90243	1.45041	2.0036	1.48873	2.1504	1.53508	2.33072
sp|Q06033|ITIH3_HUMAN	580	A(2)H(5)N(4)	Human			0.86434	0.655566	0.866313	0.707395	0.850777	0.639274	0.771833	0.673996
sp|Q06325|YPS7_YEAST	59	H(8)N(2)	Yeast		0.922528	1.18632	1.38614	1.21908	1.47088	1.01018	1.1487	1.01434	1.23191
sp|Q07830|GPI13_YEAST	182	H(8)N(2)	Yeast			1.71604	1.04122	1.83824	0.849111	1.48852	1.00269	1.50394	0.928989
sp|Q07830|GPI13_YEAST	411	H(8)N(2)	Yeast	1.27325	1.27589	1.18292	0.872202	1.27362	0.951795	1.06476	0.761861	1.07386	0.809082
sp|Q07830|GPI13_YEAST	71	H(8)N(2)	Yeast	1.28969	1.53935	0.930913	0.920042	1.00212	1.00037	0.944193	0.978145	0.951697	1.03992
sp|Q07895|YL001_YEAST	333	H(8)N(2)	Yeast	1.1612	1.20263	1.05078	1.13587	1.12588	1.22706	1.11591	1.18832	1.1271	1.25825
sp|Q12200|NPC1_YEAST	123	H(10)N(2)	Yeast	1.23765	1.62706
sp|Q12200|NPC1_YEAST	123	H(8)N(2)	Yeast	1.36744	1.25466
sp|Q12200|NPC1_YEAST	178	H(10)N(2)	Yeast	0.872507	1.62363	0.93576	0.883664	1.0094	0.956855	1.05229	0.967484	1.06135	1.02657
sp|Q12219|YORA4_YEAST	47	H(10)N(2)	Yeast			0.602808	0.673894	0.644813	0.731668	0.72759	0.838766	0.729786	0.889697
sp|Q12219|YORA4_YEAST	47	H(11)N(2)	Yeast			0.569993	0.776562	0.608197	0.842517	0.647501	0.760229	0.650241	0.805956
sp|Q12219|YORA4_YEAST	47	H(15)N(2)	Yeast			0.394402	0.429771	0.569058	0.493862	1.11077	0.714835	1.05222	0.750553
sp|Q12219|YORA4_YEAST	47	H(6)N(2)	Yeast			0.789263	0.86548	0.830479	0.863584	1.12504	0.957898	1.10258	1.10843
sp|Q12219|YORA4_YEAST	47	H(8)N(2)	Yeast			0.620566	0.706465			0.827693	0.82566
sp|Q12219|YORA4_YEAST	47	H(9)N(2)	Yeast			0.639382	0.701012	0.686876	0.740906	0.756026	0.925589	0.664275	0.873703
sp|Q12404|MPD1_YEAST	47	H(8)N(2)	Yeast	0.993814
sp|Q12672|RL21B_YEAST/sp|Q02753|RL21A_YEAST	45/45	H(10)N(2)	Yeast			0.49077	0.564098			0.788075	1.15208
sp|Q14191|WRN_HUMAN	1123	H(10)N(2)	Human	0.972146	1.29967
sp|Q14624|ITIH4_HUMAN	517	A(1)H(5)N(4)	Human		1.45516
sp|Q14624|ITIH4_HUMAN	517	A(2)H(5)N(4)	Human			1.49881	1.40375	1.62936	1.53932	1.53937	1.21036	1.53842	1.25818
sp|Q14624|ITIH4_HUMAN	517	F(3)H(6)N(4)	Human					1.00656	0.852849			1.32607	1.24784
sp|Q14624|ITIH4_HUMAN	517	F(4)H(8)N(5)	Human						0.904525				0.63058
sp|Q5VZ19|TDR10_HUMAN	103	H(8)N(2)	Human	1.72857	2.0878
sp|Q8IYS5|OSCAR_HUMAN	156	H(4)N(2)	Human						0.77453				0.839039
sp|Q8N4P3|MESH1_HUMAN	131	A(2)H(5)N(4)	Human			0.911849	0.822307			0.771707	0.752255
sp|Q96KN2|CNDP1_HUMAN	382	A(2)H(5)N(4)	Human	0.85884
sp|Q96PD5|PGRP2_HUMAN	367	A(1)F(1)H(6)N(4)	Human			0.868469	0.775348			0.988372	0.876252
sp|Q96PD5|PGRP2_HUMAN	367	A(1)H(5)N(4)	Human	1.83894	1.6184
sp|Q96PD5|PGRP2_HUMAN	367	A(2)H(5)N(4)	Human	1.09954	0.873211	1.07285	0.91822	1.15714	1.00018	1.08663	0.87022	1.09126	0.92338
sp|Q96PD5|PGRP2_HUMAN	485	A(1)F(1)H(6)N(4)	Human					0.938005	0.83349			0.930942	1.03445
sp|Q96PD5|PGRP2_HUMAN	485	A(2)H(5)N(4)	Human			0.943388	0.600673	0.994438	0.65868	0.978919	0.735211	0.906174	0.7747
sp|Q99220|OS9_YEAST	380	H(8)N(2)	Yeast	1.12199	1.25711
sp|Q99220|OS9_YEAST	380	H(9)N(2)	Yeast	1.08586	1.37702
sp|Q99316|MPD2_YEAST	43	H(8)N(2)	Yeast	1.90272		0.857488	0.872269	0.886537	0.886139	0.934622	1.47885	0.961608	1.55931
sp|Q9NZP8|C1RL_HUMAN	242	A(1)F(1)H(6)N(4)	Human		0.967056			0.866439	0.704861			0.984861	0.784847
sp|Q9NZP8|C1RL_HUMAN	242	A(2)H(5)N(4)	Human	0.82992	1.08682	0.850404	0.708913	1.04288	0.726092	0.767623	0.659203	0.960062	0.689835
sp|Q9UGM5|FETUB_HUMAN	136	A(1)H(5)N(4)	Human	0.369917
sp|Q9UGM5|FETUB_HUMAN	136	A(2)H(5)N(4)	Human	1.35526	1.11335
sp|Q9ULM2|ZN490_HUMAN	184	A(2)H(5)N(4)	Human					0.15627	0.0550368			0.991027	0.765728
sp|Q9UQ52|CNTN6_HUMAN/sp|P36096|TUL1_YEAST	865/61	H(10)N(2)	Yeast	1.3102	1.53645

## Sheet: Fig5bcd
FissionYeast										BuddingYeast										HumanSerum
PeptideSequence	Modification	GlycanSite	GlycanStruct	PrecursorCharge	DotProduct	PredictedRT	ExperimentalRT	DeltaRT		PeptideSequence	Modification	GlycanSite	GlycanStruct	PrecursorCharge	DotProduct	PredictedRT	ExperimentalRT	DeltaRT		PeptideSequence	Modification	GlycanSite	GlycanStruct	PrecursorCharge	DotProduct	PredictedRT	ExperimentalRT	DeltaRT
AAJDSFLWGPYRPNLYVGIRPK	None	3	(N(N(H(H(H))(H(H(H(H)))))))	4	0.622144	1983.37	1950.54	32.8286		AEPILJISNAGPWSR	None	6	(N(N(H(H(H(H(H))))(H(H)(H(H(H)))))))	3	0.955879	2281.78	2276.73	5.05305		AAIPSALDTJSSK	None	10	(N(F)(N(H(H(N(H)))(H(N(H(A)))))))	3	0.733852	1856.65	1813.43	43.2205
AAJDSFLWGPYRPNLYVGIRPK	None	3	(N(N(H(H(H(H)))(H(H)(H)(H)))))	4	0.586992	1963.15	1942.59	20.5608		AEPILJISNAGPWSR	None	6	(N(N(H(H(H(H(H))))(H(H)(H(H(H(H))))))))	3	0.842976	2278.21	2281.82	-3.61034		AAIPSALDTJSSK	None	10	(N(F)(N(H(H(N(H)))(H(N(H))))))	3	0.931602	1948.22	1491.56	456.664
AAJDSFLWGPYRPNLYVGIRPK	None	3	(N(N(H(H(H(H)))(H(H(H(H(H))))))))	4	0.564003	1970.73	1938.88	31.8442		AEPILJISNAGPWSR	None	6	(N(N(H(H(H(H(H))))(H(H(H(H)))(H(H(H)))))))	3	0.938385	2259.61	2258.85	0.764107		AAIPSALDTJSSK	None	10	(N(N(H(H(H)(H))(H(H(N))))))	3	0.791914	1589.74	1482.56	107.176
AGHSHTYELAPASPJTSISWIQSYSPR	None	15	(N(N(H(H(H(H(H))))(H(H(H(H(H(H(H(H)))))))))))	4	0.680069	1790.51	1778.28	12.2336		AEPILJISNAGPWSR	None	6	(N(N(H(H(H(H(H))))(H(H(H(H(H(H(H(H)))))))))))	3	0.812837	2256.19	2221.11	35.0845		AAIPSALDTJSSK	None	10	(N(N(H(H(H))(H(H)(H)))))	3	0.762641	1491.81	1478.61	13.2013
AGHSHTYELAPASPJTSISWIQSYSPR	None	15	(N(N(H(H(H(H(H(H(H))))))(H(H(H(H(H(H(H(H)))))))))))	4	0.813618	1796.76	1772.05	24.7107		AEPILJISNAGPWSR	None	6	(N(N(H(H(H(H(H(H(H))))))(H(H(H(H)))(H(H(H)))))))	3	0.941819	2245.83	2241.43	4.39792		AAIPSALDTJSSK	None	10	(N(N(H(H(H))(H(H)))))	3	0.718511	1488.28	1496.63	-8.35608
ANAGFJISLSDYWGR	None	6	(N(N(H(H(H(H(H))))(H(H(H(H(H))))))))	3	0.887932	2093.13	2059	34.1283		AEPILJISNAGPWSR	None	6	(N(N(H(H(H(H)))(H(H)(H(H))))))	2	0.88881	2308.22	2306.07	2.14927		AAIPSALDTJSSK	None	10	(N(N(H(H(H))(H(N(H(A)))))))	3	0.953975	1716.84	1832.86	-116.02
ANAGFJISLSDYWGR	None	6	(N(N(H(H(H(H(H))))(H(H)(H(H(H(H))))))))	3	0.785755	2104.63	2053.14	51.4881		AEPILJISNAGPWSR	None	6	(N(N(H(H(H(H)))(H(H)(H(H))))))	3	0.964066	2300.32	2321.42	-21.0976		AAIPSALDTJSSK	None	10	(N(N(H(H(N(H(A))))(H(N(H(A)))))))	3	0.295522	1821.41	2272.14	-450.728
ANAGFJISLSDYWGR	None	6	(N(N(H(H(H(H(H))))(H(H(H(H)))(H(H(H)))))))	3	0.884865	2085.7	2046.41	39.2844		AEPILJISNAGPWSR	None	6	(N(N(H(H(H(H)))(H(H)(H(H(H)))))))	3	0.97597	2284.93	2299.5	-14.5753		AAIPSALDTJSSK	None	10	(N(N(H(H(N(H(H))))(H(N(F)(H(A)))))))	3	0.93249	1727.97	2259.54	-531.572
ANAGFJISLSDYWGR	None	6	(N(N(H(H(H(H(H(H)))))(H(H)(H(H(H(H(H)))))))))	3	0.588528	2065.44	2050.27	15.1691		AHHLJYTLVPFDGR	None	5	(N(N(H(H(H(H)))(H(H)(H(H)(H(H)))))))	3	0.904515	1583.08	1593.18	-10.1068		AAIPSALDTJSSK	None	10	(N(N(H(H(N(H(H))))(H(N(H(A)))))))	3	0.868764	1896.83	1805	91.8346
ANAGFJISLSDYWGR	None	6	(N(N(H(H(H(H(H(H(H))))))(H(H(H(H(H(H(H))))))))))	3	0.867749	2069.39	2042.79	26.5934		AHHLJYTLVPFDGR	None	5	(N(N(H(H(H(H(H))))(H(H)(H(H(H(H))))))))	3	0.893801	1590.21	1597.05	-6.84059		AAIPSALDTJSSK	None	10	(N(N(H(H(N(H)))(H(N(H(A)))))))	3	0.923352	1972.81	1818.85	153.964
ANAGFJISLSDYWGR	None	6	(N(N(H(H)(H(H)(H(H(H(H(H)))))))))	3	0	2083.34	2072.58	10.7671		AHHLJYTLVPFDGR	None	5	(N(N(H(H(H(H(H))))(H(H(H(H)))(H(H(H)))))))	3	0.858639	1590.32	1553.05	37.2663		AAIPSALDTJSSK	None	10	(N(N(H(N)(H(H)(H))(H(N(H)(F))(N(H(A)))))))	3	0.961803	1989.09	2229.47	-240.381
DAJNTQFQFTSR	None	3	(N(N(H(H(H(H(H))))(H(H)(H(H(H)))))))	2	0.983413	1174.93	1140.12	34.8136		AHHLJYTLVPFDGR	None	5	(N(N(H(H(H(H(H))))(H(H(H(H)))(H(H(H)))))))	4	0.921132	1574.85	1583.13	-8.27718		AALAAFNAQNJGSNFQLEEISR	None	11	(N(F)(N(H(H(N(H(F))))(H(N(H(H)(F)))))))	4	0.913747	3046.82	3163.98	-117.157
DAJNTQFQFTSR	None	3	(N(N(H(H(H(H(H))))(H(H(H(H(H))))))))	3	0.658477	1140.35	1207.38	-67.0279		AHHLJYTLVPFDGR	None	5	(N(N(H(H(H(H(H))))(H(H(H(H(H(H(H(H)))))))))))	3	0.960285	1570.93	1562.41	8.51734		AALAAFNAQNJGSNFQLEEISR	None	11	(N(F)(N(H(H(N(H)))(H(N(H(H)(F)))))))	3	0.951434	3073.5	3041.75	31.7489
DAJNTQFQFTSR	None	3	(N(N(H(H(H(H(H))))(H(H(H(H(H(H)))))))))	3	0.671115	1158.64	1104.32	54.3168		AHHLJYTLVPFDGR	None	5	(N(N(H(H(H(H(H(H)))))(H(H(H))(H(H(H(H(H)))))))))	3	0.946283	1549.26	1551.74	-2.47501		AALAAFNAQNJGSNFQLEEISR	None	11	(N(N(H(H(H))(H(N(H))(N(H)(F))))))	3	0.879253	3100.72	3054.41	46.3107
DAJNTQFQFTSR	None	3	(N(N(H(H(H(H))(H(H(H))))(H(H(H(H(H(H)))))))))	3	0.654254	1108.6	1094.65	13.9487		AHHLJYTLVPFDGR	None	5	(N(N(H(H(H(H(H(H(H))))))(H(H(H(H(H(H(H(H)))))))))))	3	0.893844	1544.47	1545.77	-1.29592		AALAAFNAQNJGSNFQLEEISR	None	11	(N(N(H(H(N(H(A))))(H(N(F)(H(A)))))))	3	0.931179	3152.07	3188.6	-36.5274
DAJNTQFQFTSR	None	3	(N(N(H(H(H(H(H(H)))))(H(H(H))(H(H(H(H(H)))))))))	3	0.796373	1097.38	1111.81	-14.4269		AHHLJYTLVPFDGR	None	5	(N(N(H(H(H(H)))(H(H)(H)(H)))))	4	0.852159	1588.95	1591.27	-2.32293		AALAAFNAQNJGSNFQLEEISR	None	11	(N(N(H(H(N(H(A))))(H(N(H(A)))(N(H(A)))))))	4	0.810414	3240.64	3312.03	-71.3862
DAJNTQFQFTSR	None	3	(N(N(H(H(H(H(H))))(H(H(H(H)))(H(H(H(H(H(H))))))))))	3	0.971605	1096.3	1107.58	-11.2847		DAGFJISLADVWGR	None	5	(N(N(H(H(H(H(H))))(H(H(H))(H(H(H)))))))	3	0.890939	2845.35	2800.47	44.8771		AALAAFNAQNJGSNFQLEEISR	None	11	(N(N(H(H(N(H(A))))(H(N(H(A)))))))	3	0.660156	3168.6	3209.21	-40.6089
DAJNTQFQFTSR	None	3	(N(N(H(H(H(H(H))))(H(H(H(H(H(H)))))(H(H(H(H(H)))))))))	3	0.736595	1106.46	1081.57	24.8861		DAGFJISLADVWGR	None	5	(N(N(H(H(H(H(H))))(H(H(H(H)))(H(H(H)))))))	3	0.900644	2835.62	2806.86	28.7553		AALAAFNAQNJGSNFQLEEISR	None	11	(N(N(H(H(N(H(A))))(H(N(H(A)))))))	4	0.833837	3154.18	3237.24	-83.0579
DAJNTQFQFTSR	None	3	(N(N(H(H(H(H(H)))(H(H(H))))(H(H(H(H(H(H(H(H(H))))))))))))	3	0.8515	1092.08	1102.8	-10.7183		DAGFJISLADVWGR	None	5	(N(N(H(H(H(H)))(H(H)(H)(H)))))	3	0.970508	2827.97	2829.78	-1.8118		AALAAFNAQNJGSNFQLEEISR	None	11	(N(N(H(H(N(H(F))))(H(N(H(F)))))))	3	0.66222	3072.28	3064.45	7.83036
DAJNTQFQFTSR	None	3	(N(N(H(H(H(H(H(H(H))))))(H(H(H(H(H(H)))))(H(H(H(H(H)))))))))	3	0.902728	1094.28	1095.27	-0.98968		DAGFJISLADVWGR	None	5	(N(N(H(H(H)(H(H)))(H(H)(H(H))))))	3	0.879205	2841.24	2863.05	-21.8094		AALAAFNAQNJGSNFQLEEISR	None	11	(N(N(H(H(N(H(H))))(H(N(F)(H(A)))))))	3	0.660286	3129.39	3220.64	-91.2467
DAJNTQFQFTSR	None	3	(N(N(H(H(H(H(H(H(H(H)))))))(H(H(H(H(H))))(H(H(H(H(H(H))))))))))	3	0.857784	1082.09	1091.76	-9.66818		DILFDIPEDTPNVLIYNGGGQDLSAFWJDTKK	None	28	(N(N(H(H(H(H(H(H)))))(H(H(H))(H(H(H)))))))	4	0.866888	3005.74	2986.83	18.9098		AALAAFNAQNJGSNFQLEEISR	None	11	(N(N(H(H(N(H(H))))(H(N(F)(H(A)))))))	4	0.94834	3129.04	3221.31	-92.2649
DAJNTQFQFTSR	None	3	(N(N(H(H(H))(H(H(H(H)))))))	2	0.915412	1190.41	1177.57	12.8449		DNYWIEYETJTTHPWR	None	10	(N(N(H(H(H(H)))(H(H(H))(H(H(H)))))))	3	0.86493	2336	2332.94	3.06584		AALAAFNAQNJGSNFQLEEISR	None	11	(N(N(H(H(N(H)(F)))(H(N(H(A)))))))	3	0.428135	3210.18	3009.77	200.409
DAJNTQFQFTSR	None	3	(N(N(H(H(H(H)))(H(H(H))))))	3	0.799748	1197.73	1163.35	34.3769		DNYWIEYETJTTHPWR	None	10	(N(N(H(H(H(H)))(H(H(H))))))	3	0.497993	2345.58	2361.03	-15.4566		AALAAFNAQNJGSNFQLEEISR	None	11	(N(N(H(H(N(H)))(H(N(H(A)))))))	3	0.662104	3134.27	3003.28	130.99
DAJNTQFQFTSR	None	3	(N(N(H(H(H(H)))(H(H)(H)(H)))))	2	0.952454	1195.72	1218.54	-22.8202		DNYWIEYETJTTHPWR	None	10	(N(N(H(H(H(H)))(H(H)(H(H))))))	3	0.937002	2347.19	2349.74	-2.55171		AALAAFNAQNJGSNFQLEEISR	None	11	(N(N(H(H(N(H)))(H(N(H(A)))))))	4	0.878732	3110.13	3050.23	59.8954
DAJNTQFQFTSR	None	3	(N(N(H(H(H(H)))(H(H)(H)(H)))))	3	0.842888	1195.18	1219.58	-24.4015		DNYWIEYETJTTHPWR	None	10	(N(N(H(H(H)(H))(H(H)(H(H(H)))))))	3	0.409715	2340.42	2351.6	-11.1791		AALAAFNAQNJGSNFQLEEISR	None	11	(N(N(H(H(N(H)))(H(N(H))))))	3	0.644661	2817.21	2625.01	192.206
DAJNTQFQFTSR	None	3	(N(N(H(H(H)(H))(H(H)(H(H(H)))))))	2	0.93966	1194.78	1176.86	17.9153		EDWSFVLJSTHDGVLK	None	8	(N(N(H(H(H(H)))(H(H)(H(H(H(H))))))))	3	0.902462	2366.65	2394.94	-28.2958		AALAAFNAQNJGSNFQLEEISR	None	11	(N(N(H(H(N(H)))(H(N(H))))))	4	0.53515	2820.17	2619.25	200.923
DAJNTQFQFTSR	None	3	(N(N(H(H(H)(H(H)))(H(H)(H(H))))))	3	0.91795	1175.35	1214.65	-39.2982		EDWSFVLJSTHDGVLK	None	8	(N(N(H(H(H(H(H))))(H(H(H(H)))(H(H(H)))))))	3	0.586435	2369.64	2364.06	5.57721		AALAAFNAQNJGSNFQLEEISR	None	11	(N(N(H(N)(H(H)(H))(H(N(F)(H(A)))(N(F)(H(A)))))))	4	0.875459	3245.6	3332.29	-86.6827
DTPPLVIYLPNVPYNYFTJISTDR	None	19	(N(N(H(H(H(H(H))))(H(H(H(H(H))))))))	3	0	2972.01	2743.84	228.172		EDWSFVLJSTHDGVLK	None	8	(N(N(H(H(H(H(H))))(H(H(H(H(H(H(H(H)))))))))))	3	0.8716	2373.62	2353.01	20.6034		ADGTVNQIEGEATPVJLTEPAK	None	16	(N(F)(N(H(H(N(H(F))))(H(N(H(H)(F)))))))	3	0.872705	2791.97	3120.02	-328.054
DTPPLVIYLPNVPYNYFTJISTDR	None	19	(N(N(H(H(H(H)))(H(H)(H(H))))))	3	0.92335	2879.17	2870.89	8.27237		FFYSNJGSQFYIR	None	6	(N(N(H(H(H(H(H))))(H(H)(H(H(H)))))))	3	0.379918	2102.74	2128.02	-25.2792		ADGTVNQIEGEATPVJLTEPAK	None	16	(N(F)(N(H(H(N(H(H))))(H(N(F)(H(A)))))))	3	0.891086	2787.98	3044.55	-256.562
DTPPLVIYLPNVPYNYFTJISTDR	None	19	(N(N(H(H(H(H)))(H(H)(H(H(H)))))))	3	0.862191	2882.43	2868.91	13.5239		FFYSNJGSQFYIR	None	6	(N(N(H(H(H(H(H))))(H(H)(H(H(H(H))))))))	3	0.938859	2111.86	2108.56	3.29561		ADGTVNQIEGEATPVJLTEPAK	None	16	(N(F)(N(H(H(N(H)))(H(N(H(A)))))))	3	0.811695	2604.03	2605.85	-1.82008
EGLINJGTSIHAGLR	None	6	(N(N(H(H(H(H(H))))(H(H(H))(H(H(H)))))))	3	0.42523	1165.87	1181.98	-16.1091		FFYSNJGSQFYIR	None	6	(N(N(H(H(H(H)))(H(H)(H)(H)))))	3	0.877223	2138.54	2156.58	-18.0419		ADGTVNQIEGEATPVJLTEPAK	None	16	(N(N(H(H(H))(H(N(H))(N(H)(F))))))	3	0.90447	2594.41	2638.08	-43.6677
EGLINJGTSIHAGLR	None	6	(N(N(H(H(H(H(H(H)))))(H(H(H))(H(H(H)))))))	3	0.890845	1188.44	1179.59	8.84979		FHJYTLDWAMDK	None	3	(N(N(H(H(H(H(H))))(H(H)(H(H(H)))))))	3	0.90306	1849.04	1856.89	-7.85804		ADGTVNQIEGEATPVJLTEPAK	None	16	(N(N(H(H(H))(H(N(H))))))	3	0.462771	2357.84	2267.51	90.3327
EGLINJGTSIHAGLR	None	6	(N(N(H(H(H(H(H))))(H(H(H(H(H(H(H(H)))))))))))	3	0.429079	1195.41	1181.15	14.2588		FHJYTLDWAMDK	None	3	(N(N(H(H(H(H(H))))(H(H)(H(H(H(H))))))))	3	0.911253	1844.41	1850.5	-6.09922		ADGTVNQIEGEATPVJLTEPAK	None	16	(N(N(H(H(N(H)))(H(N(H(F)))))))	3	0	2622.45	2252.47	369.975
EGLINJGTSIHAGLR	None	6	(N(N(H(H(H(H(H))))(H(H(H))(H(H(H(H(H(H))))))))))	3	0.919946	1193.41	1217.56	-24.1494		FHJYTLDWAMDK	None	3	(N(N(H(H(H(H(H))))(H(H(H(H)))(H(H(H)))))))	3	0.930646	1854.32	1825.08	29.239		ADGTVNQIEGEATPVJLTEPAK	None	16	(N(N(H(H)(H(N(H))))))	3	0.740569	2348.34	2289.47	58.8682
EGLINJGTSIHAGLR	None	6	(N(N(H(H(H))(H(H(H(H)))))))	3	0.764477	1191.01	1230.24	-39.2295		FHJYTLDWAMDK	None	3	(N(N(H(H(H(H)))(H(H(H(H(H))))))))	3	0.894527	1848.46	1858.89	-10.4294		ADGTVNQIEGEATPVJLTEPAKLEVK	None	16	(N(F)(N(H(H(N(H(A))))(H(N(H(A)))))))	3	0.855356	2909.93	3088.27	-178.337
EGLINJGTSIHAGLR	None	6	(N(N(H(H(H(H)))(H(H)(H)(H)))))	3	0.981123	1179.52	1244.97	-65.4463		FKDITNJESCTCEVGDR	Carbamidomethyl(10C);Carbamidomethyl(12C)	7	(N(N(H(H(H(H(H))))(H(H)(H(H(H)))))))	3	0.692001	1147.13	1172.66	-25.53		ADGTVNQIEGEATPVJLTEPAKLEVK	None	16	(N(F)(N(H(H(N(H(A))))(H(N(H(A)))))))	4	0.858206	2910.09	3087.97	-177.881
EGLINJGTSIHAGLR	None	6	(N(N(H(H(H(H)))(H(H(H(H(H))))))))	3	0	1223.67	1127.98	95.6884		FKDITNJESCTCEVGDR	Carbamidomethyl(10C);Carbamidomethyl(12C)	7	(N(N(H(H(H(H(H))))(H(H)(H(H(H(H))))))))	3	0.736614	1151.58	1141.51	10.0738		ADGTVNQIEGEATPVJLTEPAKLEVK	None	16	(N(F)(N(H(H(N(H)))(H(N(H(A)))))))	3	0.838838	2753.58	2723.35	30.2323
FAYIGDNMDLAFTJHTDWK	None	14	(N(N(H(H(H(H(H))))(H(H(H(H)))(H(H(H)))))))	3	0.881067	2022.52	2048.91	-26.3892		FKDITNJESCTCEVGDR	Carbamidomethyl(10C);Carbamidomethyl(12C)	7	(N(N(H(H(H(H(H))))(H(H(H(H)))(H(H(H)))))))	3	0.897469	1143.06	1145.17	-2.10912		ADGTVNQIEGEATPVJLTEPAKLEVK	None	16	(N(F)(N(H(H(N(H)))(H(N(H(A)))))))	4	0.878353	2755.26	2719.61	35.6496
FAYIGDNMDLAFTJHTDWK	None	14	(N(N(H(H(H(H))(H(H(H))))(H(H(H(H(H(H)))))))))	3	0.967113	2017.29	2048.05	-30.7591		FKDITNJESCTCEVGDR	Carbamidomethyl(10C);Carbamidomethyl(12C)	7	(N(N(H(H(H(H(H(H)))))(H(H)(H(H(H(H(H)))))))))	3	0.968251	1143.06	1146.53	-3.4668		ADGTVNQIEGEATPVJLTEPAKLEVK	None	16	(N(F)(N(H(H(N(H)))(H(N(H(H)(F)))))))	4	0.804448	2647.48	2732.71	-85.2247
FAYIGDNMDLAFTJHTDWK	None	14	(N(N(H(H(H(H(H(H)))))(H(H(H))(H(H(H(H(H)))))))))	3	0.811069	2012.5	2003.38	9.11982		FKDITNJESCTCEVGDR	Carbamidomethyl(10C);Carbamidomethyl(12C)	7	(N(N(H(H(H(H)))(H(H(H(H)))))))	3	0.34144	1157.5	1151.31	6.19345		ADGTVNQIEGEATPVJLTEPAKLEVK	None	16	(N(F)(N(H(H(N(H)))(H(N(H(N(H))))))))	3	0.443746	2644.6	2395.31	249.29
FAYIGDNMDLAFTJHTDWK	None	14	(N(N(H(H(H(H(H(H(H))))))(H(H(H(H(H(H(H(H)))))))))))	4	0.915122	2002.93	2049.69	-46.7692		FQCSJDTYVR	Carbamidomethyl(3C)	5	(N(N(H(H(H(H(H))))(H(H(H))(H(H))))))	3	0.836476	1065.59	1069.42	-3.8351		ADGTVNQIEGEATPVJLTEPAKLEVK	None	16	(N(F)(N(H(H(N(H)))(H(N(H))))))	3	0.817799	2559.83	2415.68	144.149
FAYIGDNMDLAFTJHTDWK	None	14	(N(N(H(H(H(H(H))))(H(H(H(H(H(H)))))(H(H(H(H(H)))))))))	3	0.797719	2003.18	1994.73	8.45073		FQCSJDTYVR	Carbamidomethyl(3C)	5	(N(N(H(H(H(H(H))))(H(H(H(H)))(H(H(H)))))))	3	0.835721	1062.17	1070.62	-8.44336		ADGTVNQIEGEATPVJLTEPAKLEVK	None	16	(N(F)(N(H(H(N(H)))(H(N(H))))))	4	0.785635	2564.24	2407.11	157.127
FAYIGDNMDLAFTJHTDWK	None	14	(N(N(H(H(H(H(H(H(H(H)))))))(H(H(H))(H(H(H(H(H)))))))))	4	0.910543	2010.4	1980.68	29.7202		FQCSJDTYVR	Carbamidomethyl(3C)	5	(N(N(H(H(H(H(H))))(H(H(H(H(H(H(H(H)))))))))))	3	0.98556	1069.09	1054.11	14.98		ADGTVNQIEGEATPVJLTEPAKLEVK	None	16	(N(F)(N(H(H)(H(N(H(A)))))))	3	0.421563	2582.69	2721.73	-139.04
FAYIGDNMDLAFTJHTDWK	None	14	(N(N(H(H(H(H(H(H(H(H)))))))(H(H(H(H)))(H(H(H(H(H)))))))))	3	0.934395	1969.77	2018.56	-48.7839		FSNJGTFFETEEPIVETK	None	4	(N(N(H(H(H(H(H))))(H(H(H(H(H))))))))	3	0.932331	2126.32	2124.44	1.88289		ADGTVNQIEGEATPVJLTEPAKLEVK	None	16	(N(F)(N(H(H)(H(N(H(A)))))))	4	0.685041	2581.53	2723.98	-142.452
FAYIGDNMDLAFTJHTDWK	None	14	(N(N(H(H(H(H(H(H(H))))))(H(H(H(H(H(H)))))(H(H(H(H(H)))))))))	3	0.882318	1973.01	2011.99	-38.9825		FSNJGTFFETEEPIVETK	None	4	(N(N(H(H(H))(H(H(H(H)))))))	3	0.411573	2138.72	2156.51	-17.7844		ADGTVNQIEGEATPVJLTEPAKLEVK	None	16	(N(N(H(H(H))(H(N(H))(N(H)(F))))))	4	0.908278	2514.57	2748.91	-234.347
FAYIGDNMDLAFTJHTDWK	None	14	(N(N(H(H(H)(H))(H(H(H))))))	3	0.939685	2035.91	2041.09	-5.18006		FSNJGTFFETEEPIVETK	None	4	(N(N(H(H(H(H)))(H(H)(H)(H)))))	3	0.918731	2141.6	2147.63	-6.03065		ADGTVNQIEGEATPVJLTEPAKLEVK	None	16	(N(N(H(H(N(H(A))))(H(N(H))(N(H))))))	4	0.744699	2625.38	2713.56	-88.1848
FFKJDTQFYIK	None	4	(N(N(H(H(H(H(H))))(H(H(H(H(H(H(H(H)))))))))))	3	0.981023	1274.01	1291.78	-17.7669		FSNJGTFFETEEPIVETK	None	4	(N(N(H(H(H(H)))(H(H)(H(H)(H))))))	3	0.844557	2130.64	2134.79	-4.15419		ADGTVNQIEGEATPVJLTEPAKLEVK	None	16	(N(N(H(H(N(H(F))))(H(N(H(F)))))))	4	0.842101	2624.2	2719.37	-95.1762
FFKJDTQFYIK	None	4	(N(N(H(H(H(H(H(H(H))))))(H(H(H(H)))(H(H(H)))))))	3	0.698267	1281.98	1273.3	8.68628		GIAVJCSSK	Carbamidomethyl(6C)	5	(N(N(H(H(H(H)))(H(H)(H(H)(H(H)))))))	3	0.879216	745.408	737.034	8.3747		ADGTVNQIEGEATPVJLTEPAKLEVK	None	16	(N(N(H(H(N(H)(F)))(H(N(F)(H(A)))))))	4	0.880358	2852.86	3100.08	-247.22
FFKJDTQFYIK	None	4	(N(N(H(H(H(H(H(H(H))))))(H(H(H(H(H(H(H(H)))))))))))	3	0.795815	1273.69	1279.96	-6.27158		GIAVJCSSK	Carbamidomethyl(6C)	5	(N(N(H(H(H(H(H))))(H(H)(H(H(H(H))))))))	2	0.97029	740.491	745.694	-5.20346		ADGTVNQIEGEATPVJLTEPAKLEVK	None	16	(N(N(H(H(N(H)))(H(N(H(A)))))))	3	0.801904	2727.05	2748.5	-21.4489
FFKJDTQFYIK	None	4	(N(N(H(H(H(H(H(H(H(H)))))))(H(H(H))(H(H(H(H(H)))))))))	3	0.784989	1271.36	1265.53	5.82526		GIAVJCSSK	Carbamidomethyl(6C)	5	(N(N(H(H(H(H(H))))(H(H)(H(H(H(H))))))))	3	0.892935	744.307	738.272	6.03525		ADGTVNQIEGEATPVJLTEPAKLEVK	None	16	(N(N(H(H(N(H)))(H(N(H(A)))))))	4	0.873229	2735.38	2732.32	3.05912
FFKJDTQFYIK	None	4	(N(N(H(H(H(H(H(H(H(H)))))))(H(H(H(H)))(H(H(H(H(H)))))))))	3	0.926162	1271.93	1261.84	10.0918		GIAVJCSSK	Carbamidomethyl(6C)	5	(N(N(H(H(H(H(H))))(H(H(H(H)))(H(H(H)))))))	2	0.990299	737.232	744.935	-7.70276		ADGTVNQIEGEATPVJLTEPAKLEVK	None	16	(N(N(H(H(N(H)))(H(N(H))))))	3	0.860758	2415.84	2414.24	1.603
FJCTTR	Carbamidomethyl(3C)	2	(N(N(H(H(H(H(H))))(H(H)(H(H(H)))))))	2	0.995342	487.498	481.221	6.27668		GIAVJCSSK	Carbamidomethyl(6C)	5	(N(N(H(H(H(H(H))))(H(H(H(H)))(H(H(H)))))))	3	0.799156	743.501	732.743	10.7577		ADGTVNQIEGEATPVJLTEPAKLEVK	None	16	(N(N(H(H(N(H)))(H(N(H))))))	4	0.792805	2412.86	2420.05	-7.19033
FJCTTR	Carbamidomethyl(3C)	2	(N(N(H(H(H(H(H))))(H(H(H(H)))(H(H(H)))))))	3	0.964261	447.219	482.975	-35.756		GIAVJCSSK	Carbamidomethyl(6C)	5	(N(N(H(H(H(H(H))))(H(H(H(H(H(H(H(H)))))))))))	3	0.797586	738.73	732.497	6.23316		ADGTVNQIEGEATPVJLTEPAKLEVK	None	16	(N(N(H(H)(H(H(H))))))	3	0.954883	2534.81	2432.28	102.538
FJCTTR	Carbamidomethyl(3C)	2	(N(N(H(H(H(H(H))))(H(H(H(H(H(H(H(H)))))))))))	2	0.9944	429.658	425.959	3.69871		GIAVJCSSK	Carbamidomethyl(6C)	5	(N(N(H(H(H)(H))(H(H)(H(H(H)))))))	2	0.984588	743.385	760.09	-16.7051		ADGTVNQIEGEATPVJLTEPAKLEVK	None	16	(N(N(H(H)(H(N(H(A)))))))	3	0.912106	2740.1	2748.1	-8.00264
FJCTTR	Carbamidomethyl(3C)	2	(N(N(H(H(H(H(H))))(H(H(H(H(H(H(H(H)))))))))))	3	0.985346	436.422	412.805	23.6164		GIEPNCPINIPLSCSJK	Carbamidomethyl(6C);Carbamidomethyl(14C)	16	(N(N(H(H(H(H(H))))(H(H)(H(H(H)))))))	3	0.968565	1844.21	1860.82	-16.6078		ADGTVNQIEGEATPVJLTEPAKLEVK	None	16	(N(N(H(H)(H(N(H(A)))))))	4	0.957537	2735.84	2756.39	-20.5495
FJCTTR	Carbamidomethyl(3C)	2	(N(N(H(H(H(H(H(H)))))(H(H(H))(H(H(H(H(H)))))))))	3	0.886007	415.393	409.695	5.69822		GIEPNCPINIPLSCSJK	Carbamidomethyl(6C);Carbamidomethyl(14C)	16	(N(N(H(H(H(H(H))))(H(H)(H(H(H(H))))))))	3	0.893069	1850.44	1840.62	9.81404		ADGTVNQIEGEATPVJLTEPAKLEVK	None	16	(N(N(H(H)(H(N(H))))))	3	0.602508	2437.13	2435.17	1.95817
FJCTTR	Carbamidomethyl(3C)	2	(N(N(H(H(H(H)))(H(H)(H(H)(H))))))	2	0.984407	483.006	493.537	-10.5309		GIEPNCPINIPLSCSJK	Carbamidomethyl(6C);Carbamidomethyl(14C)	16	(N(N(H(H(H(H(H))))(H(H(H(H)))(H(H(H)))))))	3	0.978676	1847.94	1843.37	4.57438		ADGTVNQIEGEATPVJLTEPAKLEVK	None	16	(N(N(H(H)(H(N(H))))))	4	0.823037	2434.18	2440.9	-6.72159
FLTHLNNEVLHDJYTR	None	13	(N(N(H(H(H(H(H))))(H(H(H(H(H(H(H(H)))))))))))	4	0.647559	1310.53	1299.09	11.4475		GIEPNCPINIPLSCSJK	Carbamidomethyl(6C);Carbamidomethyl(14C)	16	(N(N(H(H(H(H)))(H(H)(H)(H)))))	3	0.879496	1850.72	1879.42	-28.6986		ADTHDEILEGLNFJLTEIPEAQIHEGFQELLR	None	14	(N(F)(N(H(H(N(H(A))))(H(N(H(A)))))))	4	0.768896	3363.1	3384.63	-21.5348
FLTHLNNEVLHDJYTR	None	13	(N(N(H(H(H(H(H(H)))))(H(H(H))(H(H(H(H(H)))))))))	4	0.633605	1307.54	1325.73	-18.1805		GLPSWSEJETDIEYLKPGTSYR	None	8	(N(N(H(H(H(H)))(H(H)(H(H)(H(H)))))))	3	0.834184	2331.73	2336.26	-4.52998		ADTHDEILEGLNFJLTEIPEAQIHEGFQELLR	None	14	(N(N(H(H(N(F)(H(A))))(H(N(H(A)))(N(H(A)))))))	4	0.721181	3392.96	3416.01	-23.0457
HATSJGTVETLNTK	None	5	(N(N(H(H(H(H)))(H(H)(H(H)(H(H)))))))	3	0.914467	565.004	604.968	-39.9644		GLPSWSEJETDIEYLKPGTSYR	None	8	(N(N(H(H(H(H(H))))(H(H(H))(H(H))))))	4	0.819543	2339.38	2321.37	18.0122		ADTHDEILEGLNFJLTEIPEAQIHEGFQELLR	None	14	(N(N(H(H(N(H(A))))(H(N(H(A)))))))	4	0.906644	3370.65	3370.22	0.430443
HATSJGTVETLNTK	None	5	(N(N(H(H(H))(H(H(H(H)))))))	3	0.98505	578.807	600.018	-21.2114		GLPSWSEJETDIEYLKPGTSYR	None	8	(N(N(H(H(H(H))(H(H)))(H(H(H))(H(H))))))	3	0.815155	2333.29	2333.14	0.156191		ADTHDEILEGLNFJLTEIPEAQIHEGFQELLR	None	14	(N(N(H(H(N(H)))(H(N(H(A)))))))	4	0	3382.45	3308.97	73.4815
HATSJGTVETLNTK	None	5	(N(N(H(H(H(H)))(H(H)(H)(H)))))	3	0.810663	603.557	540.694	62.8628		GLPSWSEJETDIEYLKPGTSYR	None	8	(N(N(H(H(H))(H(H(H(H)))))))	3	0.89078	2357.07	2344.15	12.9212		AFGSNPJLTK	None	7	(N(N(H(H(N(F)(H(A))))(H(N(H(A)))(N(H(A)))))))	3	0.954787	2260.79	2408.8	-148.008
HATSJGTVETLNTK	None	5	(N(N(H(H(H)(H))(H(H(H))(H(H))))))	3	0.663554	588.628	537.94	50.688		GLPSWSEJETDIEYLKPGTSYR	None	8	(N(N(H(H(H(H)))(H(H)(H)(H)))))	3	0.908672	2347.08	2349.69	-2.61337		AFGSNPJLTK	None	7	(N(N(H(H(N(H(A))))(H(N(H(A)))(N(H(A)))))))	3	0.839153	2094.28	2439.01	-344.727
HJYSSGRPSIR	None	2	(N(N(H(H(H(H)))(H(H)(H(H(H(H))))))))	3	0.741939	643.518	620.813	22.705		GLPSWSEJETDIEYLKPGTSYR	None	8	(N(N(H(H(H(H)))(H(H(H(H)))))))	4	0.891779	2353.2	2337.79	15.4137		AFGSNPJLTK	None	7	(N(N(H(H(N(H(A))))(H(N(H(A)))))))	3	0.923093	1781.39	1913	-131.609
HJYSSGRPSIR	None	2	(N(N(H(H(H(H(H))))(H(H(H(H(H(H(H(H)))))))))))	3	0.822967	632.259	644.312	-12.0521		GLPSWSEJETDIEYLKPGTSYR	None	8	(N(N(H(H(H(H)))(H(H(H(H(H))))))))	3	0.953591	2329.02	2352.25	-23.23		AFGSNPJLTK	None	7	(N(N(H(H(N(H(A))))(H(N(H))(N(H(A)))))))	3	0.939518	2271.39	1882.14	389.254
HJYSSGRPSIR	None	2	(N(N(H(H(H(H(H))))(H(H(H(H(H(H(H(H)))))))))))	4	0	632.381	644.075	-11.6941		HIJVSK	None	3	(N(N(H(H(H(H(H))))(H(H)(H(H(H)))))))	2	0.951088	553.196	529.952	23.2439		AFGSNPJLTK	None	7	(N(N(H(H(N(H)))(H(N(H(A)))))))	3	0.97601	1904.29	1511.98	392.306
HJYSSGRPSIR	None	2	(N(N(H(H(H(H(H(H)))))(H(H(H))(H(H(H(H(H)))))))))	3	0.792887	620.351	641.678	-21.3274		HIJVSK	None	3	(N(N(H(H(H(H(H))))(H(H)(H(H(H)))))))	3	0.851659	540.022	555.573	-15.5518		AFGSNPJLTK	None	7	(N(N(H(N)(H(H)(H))(H(N(F)(H(A)))(N(F)(H(A)))))))	3	0.933359	2232.12	2408.42	-176.295
HJYSSGRPSIR	None	2	(N(N(H(H(H(H(H(H)))))(H(H(H))(H(H(H(H(H)))))))))	4	0.513538	642.9	597.826	45.0737		HIJVSK	None	3	(N(N(H(H(H(H(H))))(H(H)(H(H(H(H))))))))	2	0.974448	549.742	545.025	4.71656		AFGSNPJLTK	None	7	(N(N(H(N)(H(H)(H))(H(N(H(A)))(N(F)(H(A)))))))	3	0.923659	2212.03	2398.87	-186.843
HJYSSGRPSIR	None	2	(N(N(H(H(H(H(H(H(H(H)))))))(H(H(H))(H(H(H(H(H)))))))))	3	0.769594	618.281	596.074	22.2064		HIJVSK	None	3	(N(N(H(H(H(H(H))))(H(H)(H(H(H(H))))))))	3	0.93816	543.926	556.335	-12.4086		AFGSNPJLTK	None	7	(N(N(H(N)(H(H)(H))(H(N(H)(F))(N(H(A)))))))	3	0.966198	2270.6	1880.41	390.186
HJYSSGRPSIR	None	2	(N(N(H(H(H(H(H(H(H(H)))))))(H(H(H))(H(H(H(H(H)))))))))	4	0.753582	595.839	639.718	-43.8792		HIJVSK	None	3	(N(N(H(H(H(H(H))))(H(H(H(H)))(H(H(H)))))))	3	0.939234	551.615	557.124	-5.50889		AGLQAFFQVQECJK	Carbamidomethyl(12C)	13	(N(N(H(H(H))(H(N(H)(F))(N(H)(F))))))	3	0.799474	3032.89	2985.18	47.7094
HJYSSGRPSIR	None	2	(N(N(H(H(H(H(H(H(H(H)))))))(H(H(H(H)))(H(H(H(H(H)))))))))	4	0.78066	614.237	592.437	21.7996		HIJVSK	None	3	(N(N(H(H(H))(H(H(H))))))	2	0.978066	536.431	540.972	-4.54167		AGLQAFFQVQECJK	Carbamidomethyl(12C)	13	(N(N(H(H(H))(H(N(H))(N(H)(F))))))	3	0.469914	3051.56	2956.06	95.4936
HSYNPJGTIPECPSR	Carbamidomethyl(12C)	6	(N(N(H(H(H(H(H(H(H))))))(H(H(H(H)))(H(H(H)))))))	3	0.85773	955.208	945.08	10.1286		HIJVSK	None	3	(N(N(H(H(H)(H))(H(H)(H)))))	3	0.58216	538.503	535.414	3.08943		AGLQAFFQVQECJK	Carbamidomethyl(12C)	13	(N(N(H(H(N(H(A))))(H(N(H(A)))))))	3	0.705493	3124.33	3225.9	-101.57
HSYNPJGTIPECPSR	Carbamidomethyl(12C)	6	(N(N(H(H(H(H(H(H(H))))))(H(H(H(H(H(H(H(H)))))))))))	3	0.828353	939.708	961.688	-21.9804		HIJVSK	None	3	(N(N(H(H(H(H)))(H(H)(H(H))))))	2	0.93959	538.433	538.385	0.0474013		AGLQAFFQVQECJK	Carbamidomethyl(12C)	13	(N(N(H(H(N(H(H))))(H(N(F)(H(A)))))))	3	0	2966.02	3211.8	-245.779
HSYNPJGTIPECPSR	Carbamidomethyl(12C)	6	(N(N(H(H(H(H(H(H(H(H)))))))(H(H(H(H(H(H(H(H)))))))))))	3	0.990517	948.351	945.158	3.19337		HIJVSK	None	3	(N(N(H(H(H(H)))(H(H(H(H)))))))	3	0.984145	539.58	536.153	3.42769		AGLQAFFQVQECJK	Carbamidomethyl(12C)	13	(N(N(H(H(N(H(H))))(H(N(H(A)))))))	3	0.819872	3057.91	2974.05	83.8522
HSYNPJGTIPECPSR	Carbamidomethyl(12C)	6	(N(N(H(H(H(H(H(H(H(H)))))))(H(H(H(H)))(H(H(H(H(H)))))))))	3	0.341573	945.792	950.211	-4.41866		HIJVSK	None	3	(N(N(H(H(H(H)))(H(H(H(H(H))))))))	2	0.957888	539.736	546.277	-6.54086		AGLQAFFQVQECJK	Carbamidomethyl(12C)	13	(N(N(H(H(N(H)(F)))(H(N(H(A)))))))	3	0.691865	3028.45	2967.95	60.5019
HSYNPJGTIPECPSR	Carbamidomethyl(12C)	6	(N(N(H(H(H(H)))(H(H)(H(H)(H))))))	3	0.807895	964.117	976.161	-12.044		HIJVSK	None	3	(N(N(H(H(H(H)))(H(H)(H(H)(H))))))	3	0.917037	544.57	536.877	7.69259		AGLQAFFQVQECJK	Carbamidomethyl(12C)	13	(N(N(H(H(N(H)))(H(N(H(A)))))))	3	0.689225	2991.48	2996.2	-4.71993
HYWJLTSNIYR	None	4	(N(N(H(H(H(H(H))))(H(H)(H(H(H(H))))))))	3	0.900235	1399.14	1420.23	-21.0912		HSFNGJQSTFK	None	6	(N(N(H(H(H(H)))(H(H)(H(H(H(H))))))))	3	0.86373	858.756	859.496	-0.739494		AJISHK	None	2	(N(F)(N(H(H(N(H)))(H(N(H(A)))))))	3	0.859502	678.917	628.835	50.0826
HYWJLTSNIYR	None	4	(N(N(H(H(H(H(H))))(H(H(H(H)))(H(H(H)))))))	3	0.385652	1378.6	1415.66	-37.0613		HSFNGJQSTFK	None	6	(N(N(H(H(H(H(H))))(H(H)(H(H(H(H))))))))	3	0.872075	853.476	854.043	-0.567498		AJISHK	None	2	(N(N(H(H(N(F)(H(A))))(H(N(H(A)))(N(H(A)))))))	3	0.95734	761.037	833.934	-72.8972
HYWJLTSNIYR	None	4	(N(N(H(H(H(H(H(H)))))(H(H(H(H(H(H(H))))))))))	3	0.500094	1388.76	1351.89	36.8637		HSFNGJQSTFK	None	6	(N(N(H(H(H(H(H))))(H(H(H(H)))(H(H(H)))))))	3	0.82478	853.914	848.556	5.35752		AJISHK	None	2	(N(N(H(H(N(H(A))))(H(N(F)(H(A)))))))	3	0.883168	675.086	707.144	-32.0579
HYWJLTSNIYR	None	4	(N(N(H(H(H(H(H(H(H))))))(H(H(H(H)))(H(H(H)))))))	3	0.864746	1384.11	1346.99	37.1206		HSFNGJQSTFK	None	6	(N(N(H(H(H(H(H))))(H(H(H(H(H(H(H(H)))))))))))	3	0.93098	852.567	851.147	1.4198		AJISHK	None	2	(N(N(H(H(N(H(A))))(H(N(H(A)))(N(H(A)))))))	3	0.829707	738.475	866.782	-128.307
HYWJLTSNIYR	None	4	(N(N(H(H(H(H(H(H(H))))))(H(H(H(H(H(H(H(H)))))))))))	3	0.887914	1362.2	1401.42	-39.2184		HSFNGJQSTFK	None	6	(N(N(H(H(H(H)))(H(H)(H)(H)))))	3	0.995361	862.509	869.628	-7.11882		AJISHK	None	2	(N(N(H(H(N(H(A))))(H(N(H(A)))))))	3	0.978451	693.833	693.188	0.644966
HYWJLTSNIYR	None	4	(N(N(H(H(H(H)))(H(H(H(H)))))))	3	0.375537	1418.77	1444.43	-25.6556		HSFNGJQSTFK	None	6	(N(N(H(H(H)(H))(H(H)(H(H(H)))))))	3	0.978045	862.552	868.287	-5.73483		AJISHK	None	2	(N(N(H(H(N(H(A))))(H(N(H(H)(A)))))))	3	0.818719	687.606	684.095	3.51065
HYWJLTSNIYR	None	4	(N(N(H(H(H(H)))(H(H)(H(H)(H))))))	3	0	1430.59	1419.16	11.4266		HSFNGJQSTLK	None	6	(N(N(H(H(H(H)))(H(H)(H(H)(H(H)))))))	3	0.701025	776.134	770.603	5.53109		AJISHK	None	2	(N(N(H(H(N(H(A))))(H(N(H))(N(H(A)))))))	3	0.736427	790.399	680.39	110.01
IITYNAJK	None	7	(N(N(H(H(H(H(H))))(H(H(H(H(H(H)))))(H(H(H(H(H)))))))))	3	0.177487	682.106	663.169	18.9372		HSFNGJQSTLK	None	6	(N(N(H(H(H(H(H))))(H(H)(H(H(H(H))))))))	3	0.92926	776.254	768.75	7.50386		AJISHK	None	2	(N(N(H(H(N(H)))(H(N(H(A)))))))	3	0.914699	648.919	631.003	17.9167
IITYNAJK	None	7	(N(N(H(H(H(H(H)))(H(H(H))))(H(H(H(H(H(H(H(H(H))))))))))))	3	0.495204	670.187	692.233	-22.046		HSFNGJQSTLK	None	6	(N(N(H(H(H(H)))(H(H)(H)(H)))))	3	0.977514	779.695	781.543	-1.84823		ALPQPQJVTSLLGCTH	Carbamidomethyl(14C)	7	(N(N(H(H(H))(H(N(H)(F))(N(H)(F))))))	3	0.785949	3211.6	3113.54	98.0596
IITYNAJK	None	7	(N(N(H(H(H(H(H(H(H(H)))))))(H(H(H(H(H))))(H(H(H(H(H(H))))))))))	3	0.867742	681.993	651.655	30.3383		HSFNGJQSTLK	None	6	(N(N(H(H(H)(H))(H(H)(H(H(H)))))))	3	0.992903	777.872	780.996	-3.12464		ALPQPQJVTSLLGCTH	Carbamidomethyl(14C)	7	(N(N(H(H(H))(H(N(H))(N(H)(F))))))	3	0.933947	3172.93	3127.67	45.2516
IITYNAJK	None	7	(N(N(H(H(H(H)))(H(H)(H(H)(H))))))	3	0.697232	685.057	701.184	-16.1269		HYJDTLLKQ	None	3	(N(N(H(H(H(H)))(H(H)(H(H)(H(H)))))))	3	0.923853	989.263	989.873	-0.609555		ALPQPQJVTSLLGCTH	Carbamidomethyl(14C)	7	(N(N(H(H(N(F)(H(A))))(H(N(H(A)))(N(H(A)))))))	3	0.784366	3358.26	3409.97	-51.7081
IIYNHJSSISDIR	None	6	(N(N(H(H(H(H(H))))(H(H(H(H)))(H(H(H)))))))	3	0.401297	1010.97	1009.56	1.40345		HYJDTLLKQ	None	3	(N(N(H(H(H(H(H))))(H(H)(H(H(H(H))))))))	3	0.945353	985.72	996.764	-11.0441		ALPQPQJVTSLLGCTH	Carbamidomethyl(14C)	7	(N(N(H(H(N(H(A))))(H(N(F)(H(A)))))))	3	0.740261	3271.02	3237.07	33.9468
IIYNHJSSISDIR	None	6	(N(N(H(H(H(H(H(H)))))(H(H)(H(H(H(H(H)))))))))	3	0.723039	1013.8	1004.54	9.25598		HYJDTLLKQ	None	3	(N(N(H(H(H(H(H))))(H(H(H(H)))(H(H(H)))))))	3	0.938434	988.929	983.961	4.96792		ALPQPQJVTSLLGCTH	Carbamidomethyl(14C)	7	(N(N(H(H(N(H(A))))(H(N(H(A)))(N(H(A)))))))	3	0.845212	3334.99	3413.72	-78.7288
IIYNHJSSISDIR	None	6	(N(N(H(H(H(H(H(H)))))(H(H(H(H)))(H(H(H(H))))))))	3	0.939897	1009.76	1017.43	-7.66843		IISFJLSDAETGK	None	5	(N(N(H(H(H(H)))(H(H)(H(H)(H(H)))))))	2	0.984012	1980.75	1991.93	-11.1742		ALPQPQJVTSLLGCTH	Carbamidomethyl(14C)	7	(N(N(H(H(N(H(A))))(H(N(H(A)))))))	3	0.940744	3257.5	3293.5	-35.9909
IIYNHJSSISDIR	None	6	(N(N(H(H(H(H(H(H(H))))))(H(H(H(H(H(H(H(H)))))))))))	3	0.831978	1006.72	1015.07	-8.35247		IISFJLSDAETGK	None	5	(N(N(H(H(H(H)))(H(H)(H(H)(H(H)))))))	3	0.757061	1981.33	1990.81	-9.47925		ALPQPQJVTSLLGCTH	Carbamidomethyl(14C)	7	(N(N(H(H(N(H(H))))(H(N(F)(H(A)))))))	3	0.946541	3117.6	3275.1	-157.502
IIYNHJSSISDIR	None	6	(N(N(H(H(H(H(H)))(H(H(H))))(H(H(H(H(H(H(H(H(H))))))))))))	3	0.977958	1007.15	1010.47	-3.31918		IISFJLSDAETGK	None	5	(N(N(H(H(H(H(H))))(H(H)(H(H(H(H))))))))	2	0.977452	1978.19	1974.48	3.71876		ALPQPQJVTSLLGCTH	Carbamidomethyl(14C)	7	(N(N(H(H(N(H(H))))(H(N(H(A)))))))	3	0.732103	3174.13	3110.67	63.4599
IIYNHJSSISDIR	None	6	(N(N(H(H)(H(H(H(H(H(H(H))))))))))	3	0.737729	1009.89	1033.31	-23.4237		IISFJLSDAETGK	None	5	(N(N(H(H(H(H(H))))(H(H)(H(H(H(H))))))))	3	0.90312	1982.68	1965.75	16.9347		ALPQPQJVTSLLGCTH	Carbamidomethyl(14C)	7	(N(N(H(H(N(H)(F)))(H(N(H(A)))))))	3	0.362461	3211.63	3114.45	97.1795
IJHTTIER	None	2	(N(N(H(H(H(H)))(H(H)(H(H)(H(H)))))))	3	0.721973	446.337	466.327	-19.9892		IISFJLSDAETGK	None	5	(N(N(H(H(H(H(H))))(H(H(H(H)))(H(H(H)))))))	2	0.978944	1971.77	1981.55	-9.78813		ALPQPQJVTSLLGCTH	Carbamidomethyl(14C)	7	(N(N(H(H(N(H)))(H(N(H(A)))))))	3	0.955174	3145.31	3124.58	20.7254
IJHTTIER	None	2	(N(N(H(H(H))(H(H(H))))))	3	0	431.792	494.084	-62.2923		IISFJLSDAETGK	None	5	(N(N(H(H(H(H(H))))(H(H(H(H)))(H(H(H)))))))	3	0.905715	1976	1973.33	2.6675		ALPQPQJVTSLLGCTH	Carbamidomethyl(14C)	7	(N(N(H(H(N(H)))(H(N(H))))))	3	0.865935	3127.37	2689.53	437.84
IJHTTIER	None	2	(N(N(H(H(H))(H(H(H(H)))))))	3	0.947604	441.142	443.033	-1.89143		IISFJLSDAETGK	None	5	(N(N(H(H(H(H(H))))(H(H(H(H(H(H(H(H)))))))))))	3	0.860791	1965.54	1938.85	26.6861		ALPQPQJVTSLLGCTH	Carbamidomethyl(14C)	7	(N(N(H(N)(H(H)(H))(H(N(H(A)))(N(F)(H(A)))))))	3	0.872175	3369.07	3381.43	-12.3535
IJHTTIER	None	2	(N(N(H(H(H(H)))(H(H)(H)(H)))))	3	0.572644	427.784	442.491	-14.7065		IISFJLSDAETGK	None	5	(N(N(H(H(H(H(H(H)))))(H(H(H))(H(H(H(H(H)))))))))	3	0.977017	1936.71	1924.6	12.1113		ALYSFAPISMHCJK	Carbamidomethyl(12C)	13	(N(N(H(H(H(H)))(H(H)(H)(H)))))	3	0.872129	2017.42	1997.28	20.1391
IJHTTIER	None	2	(N(N(H(H(H)(H))(H(H)(H(H(H)))))))	3	0.572402	460.044	419.33	40.7139		IISFJLSDAETGK	None	5	(N(N(H(H(H(H(H(H(H))))))(H(H(H(H(H(H(H(H)))))))))))	3	0.946335	1936.64	1916.98	19.6603		ALYSFAPISMHCJK	Carbamidomethyl(12C)	13	(N(N(H(H(H))(H(H(H(H)))))))	3	0.968371	2013.89	2007.82	6.06883
INPNNVIHJSSR	None	9	(N(N(H(H(H(H)))(H(H)(H(H)(H(H)))))))	3	0.516784	750.852	755.876	-5.02392		IKVDDLJATAWDLYR	None	7	(N(N(H(H(H(H(H))))(H(H)(H(H(H)))))))	3	0.942869	2314.18	2327.61	-13.4284		ALYSFAPISMHCJK	Carbamidomethyl(12C)	13	(N(N(H(H(H))(H(H)(H)))))	3	0.787143	2016.26	2021.15	-4.89566
INPNNVIHJSSR	None	9	(N(N(H(H(H(H(H))))(H(H(H(H(H(H)))))))))	3	0.779366	744.368	775.106	-30.7378		IKVDDLJATAWDLYR	None	7	(N(N(H(H(H(H(H))))(H(H(H(H)))(H(H(H)))))))	3	0.893698	2310.04	2306.27	3.77006		ALYSFAPISMHCJK	Carbamidomethyl(12C)	13	(N(N(H(H)(H(H(H))))))	3	0.964757	2011.94	2033.66	-21.7201
INPNNVIHJSSR	None	9	(N(N(H(H(H)(H))(H(H(H))))))	3	0.347948	738.521	741.498	-2.97696		IKVDDLJATAWDLYR	None	7	(N(N(H(H(H(H(H))))(H(H(H(H(H(H(H(H)))))))))))	3	0.993207	2300.09	2290.86	9.22975		CATPHGDJASLEATFVK	Carbamidomethyl(1C)	8	(N(F)(N(H(H(N(H(A))))(H(N(H))(N(H))))))	3	0	1861.77	1802.6	59.1668
INPNNVIHJSSR	None	9	(N(N(H(H(H(H)))(H(H)(H)(H)))))	3	0.492319	741.43	734.044	7.38668		IKVDDLJATAWDLYR	None	7	(N(N(H(H(H(H(H(H)))))(H(H(H))(H(H(H(H(H)))))))))	3	0.967966	2298.65	2289.69	8.95922		CATPHGDJASLEATFVK	Carbamidomethyl(1C)	8	(N(F)(N(H(H(N(H)))(H(N(H(A)))))))	3	0.165988	1861.56	1828.51	33.0578
INPNNVIHJSSR	None	9	(N(N(H(H(H(H)))(H(H(H(H(H))))))))	3	0.47957	750.72	734.539	16.1807		IKVDDLJATAWDLYR	None	7	(N(N(H(H(H(H)))(H(H)(H)(H)))))	3	0.942209	2331.8	2357.08	-25.2856		CATPHGDJASLEATFVK	Carbamidomethyl(1C)	8	(N(F)(N(H(H(N(H)))(H(N(H))))))	3	0.334858	1915.84	1557.95	357.888
IPLJDTVDVTTLPSIK	None	4	(N(N(H(H(H))(H(H(H(H)))))))	3	0.928186	1955.94	2048.16	-92.2244		JISISILPHSEK	None	1	(N(N(H(H(H(H(H(H)))))(H(H)(H(H(H(H(H)))))))))	3	0.803207	1498.81	1475.5	23.3069		CATPHGDJASLEATFVK	Carbamidomethyl(1C)	8	(N(N(H(H(N(H(A))))(H(N(F)(H(A)))))))	3	0	1752.32	2205.7	-453.386
IPLJDTVDVTTLPSIK	None	4	(N(N(H(H(H(H)))(H(H)(H)(H)))))	3	0.983079	2051.65	2051.35	0.298901		JISISILPHSEK	None	1	(N(N(H(H(H(H)))(H(H)(H)(H)))))	3	0.884324	1507.75	1528.41	-20.6584		CATPHGDJASLEATFVKR	Carbamidomethyl(1C)	8	(N(F)(N(H(H(N(H(A))))(H(N(H(A)))))))	4	0.69962	1746.89	1842.73	-95.8393
IPLJDTVDVTTLPSIK	None	4	(N(N(H(H(H(H)))(H(H)(H(H)(H))))))	3	0.967617	2052.74	2045.31	7.43665		JITGLK	None	1	(N(N(H(H(H(H(H))))(H(H)(H(H(H)))))))	2	0.989868	771.308	777.734	-6.42579		CATPHGDJASLEATFVKR	Carbamidomethyl(1C)	8	(N(F)(N(H(H(N(H)))(H(N(H(A)))))))	4	0.626995	1678.83	1566.4	112.424
ISQJDTDSIVEAVYR	None	4	(N(N(H(H(H)(H))(H(H(H))))))	3	0.86139	1681.52	1646.97	34.5432		JITGLK	None	1	(N(N(H(H(H(H(H))))(H(H)(H(H(H(H))))))))	2	0.971824	775.208	764.501	10.7074		CATPHGDJASLEATFVKR	Carbamidomethyl(1C)	8	(N(N(H(H(N(H)(F)))(H(N(H(N(H(A)))))))))	4	0.59613	1739.77	1543.3	196.467
ISQJDTDSIVEAVYR	None	4	(N(N(H(H(H(H)))(H(H)(H)(H)))))	3	0.595158	1668.13	1691.22	-23.088		JITGLK	None	1	(N(N(H(H(H(H)))(H(H)(H)(H)))))	2	0.97896	778.515	790.758	-12.2429		CEJLTTGK	Carbamidomethyl(1C)	3	(N(F)(N(H(H(N(H(A))))(H(N(H(A)))))))	3	0.93791	1122.21	1394.01	-271.806
ISQJDTDSIVEAVYR	None	4	(N(N(H(H(H)(H))(H(H(H(H(H))))))))	3	0.925425	1665.59	1677.88	-12.2922		JITGLK	None	1	(N(N(H(H(H(H)))(H(H)(H(H)(H))))))	2	0.98977	778.776	785.464	-6.6878		CEJLTTGK	Carbamidomethyl(1C)	3	(N(F)(N(H(H(N(H)))(H(N(H(A)))))))	2	0.952743	1111.18	1038.87	72.3092
JITVPIGASHDDLIVLAR	None	1	(N(N(H(H(H))(H(H(H(H)))))))	3	0.701207	1919.75	1972.71	-52.9587		JLSIPVFFSEYGCNEVTPR	Carbamidomethyl(13C)	1	(N(N(H(H(H(H(H))))(H(H)(H(H(H)))))))	3	0.963802	2794.45	2731.98	62.4678		CEJLTTGK	Carbamidomethyl(1C)	3	(N(F)(N(H(H(N(H)))(H(N(H(A)))))))	3	0.905619	1111.33	1038.58	72.7464
JITVPIGASHDDLIVLAR	None	1	(N(N(H(H(H(H)))(H(H(H(H)))))))	3	0.609318	1858.18	1959.78	-101.598		JLSIPVFFSEYGCNEVTPR	Carbamidomethyl(13C)	1	(N(N(H(H(H(H(H))))(H(H(H))(H(H))))))	4	0.93066	2753.46	2811.68	-58.2164		CEJLTTGK	Carbamidomethyl(1C)	3	(N(F)(N(H(H(N(H)))(H(N(H(H)(F)))))))	3	0.915516	961.981	1034.3	-72.3182
JITVPIGASHDDLIVLAR	None	1	(N(N(H(H(H)(H))(H(H)(H(H(H)))))))	3	0.785848	1908.13	1958.49	-50.3631		JLSIPVFFSEYGCNEVTPR	Carbamidomethyl(13C)	1	(N(N(H(H(H(H(H))))(H(H(H(H)))(H(H(H)))))))	3	0.916028	2787.01	2720.2	66.8157		CEJLTTGK	Carbamidomethyl(1C)	3	(N(N(H(H(N(H(A))))(H(N(H(A)))))))	2	0.991432	1241.91	1289.17	-47.2614
JLSADIPAK	None	1	(N(N(H(H(H(H(H))))(H(H(H))(H(H))))))	3	0.732707	987.192	941.032	46.16		JLSIPVFFSEYGCNEVTPR	Carbamidomethyl(13C)	1	(N(N(H(H(H(H(H(H)))))(H(H(H))(H(H(H)))))))	4	0.9933	2747.41	2797.23	-49.8198		CEJLTTGK	Carbamidomethyl(1C)	3	(N(N(H(H(N(H(A))))(H(N(H(A)))))))	3	0.982568	1240.03	1292.81	-52.7805
JLSADIPAK	None	1	(N(N(H(H(H(H(H))))(H(H(H))(H(H(H)))))))	3	0.82074	972.045	983.855	-11.8099		JLSIPVFFSEYGCNEVTPR	Carbamidomethyl(13C)	1	(N(N(H(H(H(H(H(H)))))(H(H)(H(H(H(H(H)))))))))	3	0.966022	2776.36	2720.15	56.2114		CEJLTTGK	Carbamidomethyl(1C)	3	(N(N(H(H(N(H)))(H(N(H(A)))))))	2	0.668005	1009.44	982.034	27.4082
JLSADIPAK	None	1	(N(N(H(H(H(H(H))))(H(H(H(H)))(H(H(H)))))))	2	0.939711	967.193	972.984	-5.79091		JLSIPVFFSEYGCNEVTPR	Carbamidomethyl(13C)	1	(N(N(H(H(H(H(H(H(H))))))(H(H(H(H)))(H(H(H)))))))	3	0.955998	2758.07	2714.75	43.3219		CEJLTTGK	Carbamidomethyl(1C)	3	(N(N(H(H(N(H)))(H(N(H(A)))))))	3	0.959625	1009.57	981.777	27.7962
JLSADIPAK	None	1	(N(N(H(H(H(H(H))))(H(H(H(H)))(H(H(H)))))))	3	0.758675	976.45	954.981	21.4691		JLSIPVFFSEYGCNEVTPR	Carbamidomethyl(13C)	1	(N(N(H(H(H(H)))(H(H)(H(H))))))	3	0.903695	2771.31	2802.16	-30.8545		CEJLTTGK	Carbamidomethyl(1C)	3	(N(N(H(H(N(H)))(H(N(H))))))	2	0.988548	869.102	760.369	108.733
JLSADIPAK	None	1	(N(N(H(H(H(H(H))))(H(H(H(H(H(H(H(H)))))))))))	2	0.97404	971.303	955.369	15.9339		JWTASITDEVAGEVK	None	1	(N(N(H(H(H(H(H))))(H(H(H(H)))(H(H(H)))))))	3	0.899447	2099.7	2105.39	-5.68895		CEJLTTGK	Carbamidomethyl(1C)	3	(N(N(H(H(N(H)))(H(N(H))))))	3	0.78203	867.989	762.533	105.456
JLSADIPAK	None	1	(N(N(H(H(H(H(H))))(H(H(H(H(H(H(H(H)))))))))))	3	0.598337	959.554	978.219	-18.6656		JWTASITDEVAGEVK	None	1	(N(N(H(H(H(H(H(H(H))))))(H(H(H(H)))(H(H(H)))))))	3	0.913951	2104.64	2056.4	48.2345		CGLVPVLAENYJK	Carbamidomethyl(1C)	12	(N(N(H(H(H)(H))(H(N(H)(F))))))	3	0.704604	2818.3	2305.08	513.225
JLSADIPAK	None	1	(N(N(H(H(H(H(H(H)))))(H(H(H))(H(H(H(H(H)))))))))	3	0.952201	969.829	947.721	22.1073		JYSQFLK	None	1	(N(N(H(H(H(H(H))))(H(H)(H(H(H)))))))	2	0.980398	1328.18	1332.55	-4.36645		CGLVPVLAENYJK	Carbamidomethyl(1C)	12	(N(N(H(H(H))(H(N(H(A)))))))	3	0.714691	2728.15	2726.5	1.65448
JLSADIPAK	None	1	(N(N(H(H(H(H(H(H(H))))))(H(H(H(H(H(H(H(H)))))))))))	3	0.42651	935.936	944.662	-8.72647		JYSQFLK	None	1	(N(N(H(H(H(H(H))))(H(H)(H(H(H(H))))))))	2	0.969003	1332.08	1316.98	15.1017		CGLVPVLAENYJK	Carbamidomethyl(1C)	12	(N(N(H(H(H))(H(N(H))(N(H)(F))))))	3	0.852036	2712.64	2704.97	7.67691
JLSADIPAK	None	1	(N(N(H(H(H(H(H(H(H(H)))))))(H(H(H))(H(H(H(H(H)))))))))	3	0.619388	928.544	937.845	-9.30074		JYSQFLK	None	1	(N(N(H(H(H(H)))(H(H)(H)(H)))))	2	0.983929	1336.27	1340.23	-3.96072		CGLVPVLAENYJK	Carbamidomethyl(1C)	12	(N(N(H(H(H))(H(N(H))(N(H)(F))))))	4	0.943573	2721.69	2687.37	34.3234
JLSADIPAK	None	1	(N(N(H(H(H(H(H(H(H(H)))))))(H(H(H(H)))(H(H(H(H(H)))))))))	3	0.265196	936.459	933.231	3.22801		JYSQFLK	None	1	(N(N(H(H(H)(H(H)))(H(H)(H(H))))))	2	0.967939	1332.76	1345.08	-12.3236		CGLVPVLAENYJK	Carbamidomethyl(1C)	12	(N(N(H(H(N(H(A))))(H(N(F)(H(A)))))))	3	0.834225	3165.66	3194.29	-28.6321
JLSADIPAK	None	1	(N(N(H(H(H(H(H(H(H(H)))))))(H(H(H(H(H))))(H(H(H(H(H(H))))))))))	3	0.874586	938.808	886.631	52.1776		LAJYSTPDYGHPTR	None	3	(N(N(H(H(H)(H(H)))(H(H(H(H(H))))))))	3	0.811387	1187.13	1199.81	-12.6851		CGLVPVLAENYJK	Carbamidomethyl(1C)	12	(N(N(H(H(N(H(A))))(H(N(F)(H(A)))))))	4	0.839625	3166.67	3192.33	-25.6597
JLSADIPAKSSR	None	1	(N(N(H(H(H(H(H(H)))))(H(H(H))(H(H(H)))))))	3	0.687212	805.992	820.229	-14.2367		LAJYSTPDYGHPTR	None	3	(N(N(H(H(H(H(H))))(H(H)(H(H(H)))))))	4	0.953157	1192.52	1189.33	3.18251		CGLVPVLAENYJK	Carbamidomethyl(1C)	12	(N(N(H(H(N(H(A))))(H(N(H(A)))))))	3	0.884722	3143.63	3136.8	6.82936
JLSADIPAKSSR	None	1	(N(N(H(H(H(H(H))))(H(H(H(H(H(H(H(H)))))))))))	3	0.963819	811.126	807.358	3.76752		LAJYSTPDYGHPTR	None	3	(N(N(H(H(H(H(H))))(H(H)(H(H(H(H))))))))	3	0.945335	1187.47	1188.82	-1.35089		CGLVPVLAENYJK	Carbamidomethyl(1C)	12	(N(N(H(H(N(H(A))))(H(N(H(A)))))))	4	0.845447	3143.14	3137.87	5.26605
JLSADIPAKSSR	None	1	(N(N(H(H(H(H(H(H)))))(H(H(H))(H(H(H(H(H)))))))))	3	0.919286	808.053	805.862	2.19161		LAJYSTPDYGHPTR	None	3	(N(N(H(H(H(H(H))))(H(H(H(H)))(H(H(H)))))))	3	0.945639	1184.56	1187.08	-2.52041		CGLVPVLAENYJK	Carbamidomethyl(1C)	12	(N(N(H(H(N(H(A))))(H(N(H))(N(H))))))	3	0.696828	2966.96	2660.41	306.556
JLSADIPAKSSR	None	1	(N(N(H(H(H(H(H(H(H))))))(H(H(H(H(H(H(H(H)))))))))))	3	0.762961	804.027	802.997	1.02945		LAJYSTPDYGHPTR	None	3	(N(N(H(H(H(H(H))))(H(H(H(H)))(H(H(H)))))))	4	0.907828	1185.97	1184.33	1.63502		CGLVPVLAENYJK	Carbamidomethyl(1C)	12	(N(N(H(H(N(H(H))))(H(N(F)(H(A)))))))	3	0.829282	2923.64	3173.71	-250.075
JTTAGJHTVTR	None	1	(N(N(H(H(H(H(H))))(H(H(H))(H(H))))))	3	0.635123	346.662	282.826	63.8365		LAJYSTPDYGHPTR	None	3	(N(N(H(H(H(H(H))))(H(H(H(H(H(H(H(H)))))))))))	3	0.969617	1181.25	1178.55	2.69456		CGLVPVLAENYJK	Carbamidomethyl(1C)	12	(N(N(H(H(N(H(H))))(H(N(F)(H(A)))))))	4	0.971425	2941.73	3138.54	-196.814
JTTAGJHTVTR	None	1	(N(N(H(H(H(H(H))))(H(H)(H(H(H(H))))))))	3	0.752848	320.374	337.331	-16.9564		LAJYSTPDYGHPTR	None	3	(N(N(H(H(H(H(H(H)))))(H(H(H))(H(H(H(H(H)))))))))	3	0.965007	1175.67	1161.33	14.3447		CGLVPVLAENYJK	Carbamidomethyl(1C)	12	(N(N(H(H(N(H(H))))(H(N(H(A)))))))	3	0.834468	2990.89	2686.69	304.196
JTTAGJHTVTR	None	1	(N(N(H(H(H(H)))(H(H)(H)(H)))))	3	0.721429	338.24	338.281	-0.0412052		LAJYSTPDYGHPTR	None	3	(N(N(H(H(H(H(H(H(H))))))(H(H(H(H(H(H(H(H)))))))))))	3	0.94577	1170.36	1171.43	-1.07144		CGLVPVLAENYJK	Carbamidomethyl(1C)	12	(N(N(H(H(N(H)(F)))(H(N(F)(H(A)))))))	3	0.904987	2987.98	2679.11	308.865
JTTAGJHTVTR	None	1	(N(N(H(H(H)(H(H)))(H(H(H(H)))))))	3	0.668077	316.194	381.132	-64.9378		LAJYSTPDYGHPTR	None	3	(N(N(H(H(H(H)))(H(H)(H)(H)))))	3	0.952977	1198.64	1200.66	-2.01946		CGLVPVLAENYJK	Carbamidomethyl(1C)	12	(N(N(H(H(N(H)(F)))(H(N(H(A)))))))	3	0.977862	3186.78	2683.74	503.039
JVSGAFNVNNMIR	None	1	(N(N(H(H(H(H(H))))(H(H)(H(H(H(H))))))))	3	0.860718	1493.83	1499.54	-5.70202		LAJYSTPDYGHPTR	None	3	(N(N(H(H(H)(H(H)))(H(H)(H(H))))))	3	0.938493	1196.6	1203.58	-6.97703		CGLVPVLAENYJK	Carbamidomethyl(1C)	12	(N(N(H(H(N(H)))(H(N(H(A)))))))	3	0.636572	2781.15	2701.79	79.3586
JVSGAFNVNNMIR	None	1	(N(N(H(H(H(H(H(H)))))(H(H(H))(H(H(H)))))))	3	0.848682	1498.56	1488.7	9.86328		LHJVSK	None	3	(N(N(H(H(H(H(H))))(H(H)(H(H(H(H))))))))	2	0.975924	545.656	541.343	4.31302		CGLVPVLAENYJK	Carbamidomethyl(1C)	12	(N(N(H(H(N(H)))(H(N(H(A)))))))	4	0.846667	2766.75	2733.82	32.9215
JVSGAFNVNNMIR	None	1	(N(N(H(H(H(H(H))))(H(H(H(H(H(H(H(H)))))))))))	3	0.749529	1496.54	1508.32	-11.7766		LHJVSK	None	3	(N(N(H(H(H(H(H))))(H(H)(H(H(H(H))))))))	3	0.99109	548.192	536.411	11.7807		CGLVPVLAENYJK	Carbamidomethyl(1C)	12	(N(N(H(H(N(H)))(H(N(H))))))	3	0.771305	2728.15	2268.2	459.949
JVSGAFNVNNMIR	None	1	(N(N(H(H(H(H(H))))(H(H(H))(H(H(H(H(H(H))))))))))	3	0.763115	1469.97	1478.4	-8.43487		LHJVSK	None	3	(N(N(H(H(H(H(H))))(H(H(H(H)))(H(H(H)))))))	3	0.986258	542.677	555.322	-12.6449		CGLVPVLAENYJK	Carbamidomethyl(1C)	12	(N(N(H(H(N))(H(N(H(A)))))))	3	0.881811	2728.15	2730.38	-2.22945
JVSGAFNVNNMIR	None	1	(N(N(H(H(H(H(H))))(H(H(H(H)))(H(H(H(H(H(H))))))))))	3	0.964307	1469.97	1437.41	32.5558		LHJVSK	None	3	(N(N(H(H(H(H(H(H(H))))))(H(H(H(H(H(H(H(H)))))))))))	3	0.577494	545.331	528.303	17.0281		CGLVPVLAENYJK	Carbamidomethyl(1C)	12	(N(N(H(H(N))(H(N(H))))))	3	0.789519	2435.73	2304.03	131.701
JVTNPDFDRK	None	1	(N(N(H(H(H(H(H))))(H(H(H))(H(H))))))	3	0.670603	680.195	709.291	-29.0964		LHJVSK	None	3	(N(N(H(H(H))(H(H(H))))))	2	0.981701	539.499	539.349	0.149391		CGLVPVLAENYJK	Carbamidomethyl(1C)	12	(N(N(H(H)(H(H)(H(N(H(A))))))))	3	0.48669	2603.9	2703.78	-99.8759
JVTNPDFDRK	None	1	(N(N(H(H(H(H(H))))(H(H(H(H(H(H(H(H)))))))))))	3	0.62253	704.471	655.756	48.7147		LHJVSK	None	3	(N(N(H(H(H))(H(H(H(H)))))))	3	0.953751	539.406	539.607	-0.200558		CGLVPVLAENYJK	Carbamidomethyl(1C)	12	(N(N(H(H)(H(N(H(A)))))))	3	0.729037	2733.66	2745.04	-11.3821
JVTNPDFDRK	None	1	(N(N(H(H(H(H(H(H)))))(H(H(H))(H(H(H(H(H)))))))))	3	0.885729	666.655	716.328	-49.6736		LHJVSK	None	3	(N(N(H(H(H(H)))(H(H)(H(H))))))	2	0.994529	544.818	537.788	7.02989		CGLVPVLAENYJK	Carbamidomethyl(1C)	12	(N(N(H(N)(H(N(H(H))))(H(N(F)(H(H)))))))	3	0.926721	2685.88	2660.97	24.9156
JVTNPDFDRK	None	1	(N(N(H(H(H(H(H(H(H(H)))))))(H(H(H))(H(H(H(H(H)))))))))	3	0.869774	684.705	677.352	7.35291		LHJVSK	None	3	(N(N(H(H(H(H)))(H(H)(H(H))))))	3	0.955113	538.815	549.462	-10.6466		CGLVPVLAENYJK	Carbamidomethyl(1C)	12	(N(N(H(N)(H(N(H)))(H(N(H))))))	3	0.654618	2278.79	2292.07	-13.2834
JVTNPDFDRK	None	1	(N(N(H(H(H(H(H)))(H(H(H))))(H(H(H(H(H(H(H(H(H))))))))))))	3	0.935825	684.898	674.059	10.8388		LHJVSK	None	3	(N(N(H(H(H)(H(H)))(H(H)(H(H))))))	3	0.54224	549.248	546.664	2.58395		CGLVPVLAENYJK	Carbamidomethyl(1C)	12	(N(N(H(N)(H(N))(H(N(H))))))	3	0.698544	2308.63	2308.6	0.0397397
JVTNPDFDRK	None	1	(N(N(H(H(H(H)))(H(H)(H)(H)))))	3	0.97588	683.348	709.482	-26.1337		LJYTASWVTANPDGLHEK	None	2	(N(N(H(H(H(H(H))))(H(H)(H(H(H)))))))	3	0.94361	1854.67	1868.65	-13.987		CGLVPVLAENYJK	Carbamidomethyl(1C)	12	(N(N(H(N)(H(N))(H(N)))))	3	0.884051	2306.58	2329.81	-23.2323
JVTNPDFDRK	None	1	(N(N(H(H(H(H)))(H(H(H(H(H))))))))	3	0.491818	702.667	669.33	33.3371		LJYTASWVTANPDGLHEK	None	2	(N(N(H(H(H(H(H))))(H(H)(H(H(H(H))))))))	3	0.939227	1860.33	1848.97	11.3663		CJDTIPEDYETHQLR	Carbamidomethyl(1C)	2	(N(N(H(H(H(H)))(H(H(H(H)))))))	3	0.899177	1502.84	1512.61	-9.76627
JYSEDASTSLHGQTAGR	None	1	(N(N(H(H(H(H(H))))(H(H(H(H(H))))))))	3	0.809169	830.063	833.598	-3.53461		LJYTASWVTANPDGLHEK	None	2	(N(N(H(H(H(H(H))))(H(H(H(H)))(H(H(H)))))))	3	0.961927	1859.7	1848.78	10.9216		CJDTIPEDYETHQLR	Carbamidomethyl(1C)	2	(N(N(H(H(H))(H(H(H))))))	3	0.655753	1517.87	1521.86	-3.98314
JYSEDASTSLHGQTAGR	None	1	(N(N(H(H(H(H(H))))(H(H(H(H(H(H)))))))))	3	0.919872	827.483	826.812	0.670408		LJYTASWVTANPDGLHEK	None	2	(N(N(H(H(H(H)))(H(H)(H)(H)))))	3	0.816644	1857.45	1869.95	-12.5045		CJDTIPEDYETHQLR	Carbamidomethyl(1C)	2	(N(N(H(H)(H(H)(H)))))	3	0.968774	1512.88	1532.69	-19.8079
JYSEDASTSLHGQTAGR	None	1	(N(N(H(H(H(H(H(H)))))(H(H(H))(H(H(H)))))))	3	0.957921	825.741	824.45	1.29107		LSJESELYDVFTR	None	3	(N(N(H(H(H(H(H))))(H(H(H(H(H))))))))	3	0.863476	2265.27	2263.63	1.63743		CJYSIR	Carbamidomethyl(1C)	2	(N(N(H(H(H))(H(N(H(A)))))))	2	0.932379	1237.18	1240.44	-3.26648
JYSEDASTSLHGQTAGR	None	1	(N(N(H(H(H(H(H))))(H(H(H(H(H(H(H(H)))))))))))	3	0.831111	822.663	820.958	1.70477		LSJESELYDVFTR	None	3	(N(N(H(H(H(H))(H(H)))(H(H(H))(H(H))))))	3	0.826212	2275.16	2235.6	39.5684		CJYSIR	Carbamidomethyl(1C)	2	(N(N(H(H(N(H(A))))(H(N(H(A)))))))	2	0.839471	1231.78	1607.44	-375.653
JYSEDASTSLHGQTAGR	None	1	(N(N(H(H(H(H(H(H)))))(H(H(H))(H(H(H(H(H)))))))))	3	0.572719	820.783	818.916	1.86699		LSJESELYDVFTR	None	3	(N(N(H(H(H(H)))(H(H(H(H)))))))	3	0.847467	2268.91	2282.33	-13.4234		CJYSIR	Carbamidomethyl(1C)	2	(N(N(H(H(N(H)))(H(N(H(A)))))))	2	0.898459	1320.46	1234.92	85.5447
JYSEDASTSLHGQTAGR	None	1	(N(N(H(H(H(H)))(H(H(H(H)))))))	3	0.925996	833.36	828.797	4.56296		LSJESELYDVFTR	None	3	(N(N(H(H(H(H)))(H(H)(H(H(H)))))))	3	0.944769	2265.84	2286.88	-21.0378		CJYSIR	Carbamidomethyl(1C)	2	(N(N(H(H(N(H)))(H(N(H))))))	2	0.981936	1087.46	954.523	132.937
JYSEDASTSLHGQTAGR	None	1	(N(N(H(H(H(H)))(H(H)(H(H(H)))))))	3	0.59349	830.359	835.965	-5.60601		LSJYTR	None	3	(N(N(H(H(H(H)))(H(H(H(H)))))))	2	0.981365	702.895	712.945	-10.0503		CJYSIR	Carbamidomethyl(1C)	2	(N(N(H(H(N))(H(N(H(A)))))))	2	0.90084	1237.18	1250.44	-13.264
KFFKJDTQFYIK	None	5	(N(N(H(H(H(H(H))))(H(H(H(H(H(H(H(H)))))))))))	3	0.939417	1217.06	1304.38	-87.3206		NIKJCSCTR	Carbamidomethyl(5C);Carbamidomethyl(7C)	4	(N(N(H(H(H(H(H))))(H(H)(H(H(H)))))))	3	0.92215	558.807	552.774	6.03323		CJYSIR	Carbamidomethyl(1C)	2	(N(N(H(H)(H(N(H(A)))))))	2	0.879702	1242.75	1253.92	-11.1672
KFFKJDTQFYIK	None	5	(N(N(H(H(H(H(H))))(H(H(H(H(H(H(H(H)))))))))))	4	0.555556	1259.1	1220.97	38.1325		NIKJCSCTR	Carbamidomethyl(5C);Carbamidomethyl(7C)	4	(N(N(H(H(H(H))(H(H)))(H(H(H))(H(H))))))	3	0.525031	554.73	561.349	-6.61867		DIENFJSTQK	None	6	(N(F)(N(H(H(N(H(A))))(H(N(H(A)))))))	3	0.883866	1908.16	2024.57	-116.413
KFFKJDTQFYIK	None	5	(N(N(H(H(H(H(H(H(H))))))(H(H(H(H(H(H(H(H)))))))))))	4	0.72798	1236.35	1210.47	25.8789		NIKJCSCTR	Carbamidomethyl(5C);Carbamidomethyl(7C)	4	(N(N(H(H(H(H)))(H(H)(H)(H)))))	3	0.929416	558.47	547.98	10.4905		DIENFJSTQK	None	6	(N(F)(N(H(H(N(H)))(H(N(H(A)))))))	3	0.92329	1907.75	1618.37	289.377
KFFKJDTQFYIK	None	5	(N(N(H(H(H(H(H(H(H(H)))))))(H(H(H))(H(H(H(H(H)))))))))	3	0.569584	1234.71	1217.77	16.9366		NIKJCSCTR	Carbamidomethyl(5C);Carbamidomethyl(7C)	4	(N(N(H(H(H)(H(H)))(H(H)(H(H))))))	3	0.663825	552.473	561.379	-8.90621		DIENFJSTQK	None	6	(N(N(H(H(H))(H(N(H))(N(H)(F))))))	3	0.837826	1703.62	1646.07	57.5462
KFFKJDTQFYIK	None	5	(N(N(H(H(H(H(H(H(H(H)))))))(H(H(H(H)))(H(H(H(H(H)))))))))	3	0.940499	1245.3	1200.74	44.5577		NLEJGTLQLNAFK	None	4	(N(N(H(H(H(H(H))))(H(H)(H(H(H)))))))	3	0.684846	1955	1951.78	3.21969		DIENFJSTQK	None	6	(N(N(H(H(N(H(A))))(H(N(H(A)))))))	3	0.956454	1944.04	2051.46	-107.414
KFFKJDTQFYIK	None	5	(N(N(H(H(H(H(H(H(H(H)))))))(H(H(H(H)))(H(H(H(H(H)))))))))	4	0.864046	1219.8	1250.32	-30.5201		NLEJGTLQLNAFK	None	4	(N(N(H(H(H(H)))(H(H)(H)(H)))))	3	0.865008	1958.57	1974.81	-16.2458		DIENFJSTQK	None	6	(N(N(H(H(N(H(H))))(H(N(F)(H(A)))))))	3	0.885151	1732.57	2069.33	-336.764
KFFKJDTQFYIK	None	5	(N(N(H(H(H(H(H(H(H))))))(H(H(H(H(H(H)))))(H(H(H(H(H)))))))))	3	0.94809	1237.65	1247.98	-10.3353		NLEJGTLQLNAFK	None	4	(N(N(H(H(H)(H(H)))(H(H)(H(H))))))	3	0.791781	1959.77	1958.88	0.890137		DIENFJSTQK	None	6	(N(N(H(H(N(H)))(H(N(H(A)))))))	3	0.942183	1729.98	1625.49	104.491
KFFKJDTQFYIK	None	5	(N(N(H(H(H)(H(H)))(H(H)(H(H))))))	4	0.87862	1249.97	1339.09	-89.1241		NNLQHJITLK	None	6	(N(N(H(H(H(H(H))))(H(H(H))(H(H))))))	3	0.952937	998.586	977.222	21.3639		DQCIVDDITYNVJDTFHK	Carbamidomethyl(3C)	13	(N(F)(N(H(H(N(H)))(H(N(H))))))	3	0.826299	2860.04	2593.59	266.454
KKEGFQILLJR	None	10	(N(N(H(H(H(H)))(H(H)(H(H(H(H))))))))	3	0.947134	1250.69	1266.32	-15.6344		NNLQHJITLK	None	6	(N(N(H(H(H))(H(H(H(H)))))))	3	0.936686	1001.15	999.357	1.7907		DQCIVDDITYNVJDTFHK	Carbamidomethyl(3C)	13	(N(N(H(H(N(H(A))))(H(N(H(A)))))))	3	0.578646	3097.81	3174.55	-76.7424
KKEGFQILLJR	None	10	(N(N(H(H(H(H(H))))(H(H(H))(H(H))))))	4	0.81974	1263.18	1242.03	21.1481		NNLQHJITLK	None	6	(N(N(H(H(H(H)))(H(H)(H)(H)))))	3	0.963329	999.43	1003.64	-4.21274		DQCIVDDITYNVJDTFHK	Carbamidomethyl(3C)	13	(N(N(H(H(N(H)(F)))(H(N(H(A)))))))	3	0.530042	2875.08	3006.7	-131.627
KKEGFQILLJR	None	10	(N(N(H(H(H(H(H))))(H(H(H(H)))(H(H(H)))))))	3	0.509757	1225.47	1227.15	-1.67748		NNLQHJITLK	None	6	(N(N(H(H(H)(H))(H(H(H))(H(H))))))	3	0.937655	994.423	993.203	1.22015		DQCIVDDITYNVJDTFHK	Carbamidomethyl(3C)	13	(N(N(H(H(N(H)))(H(N(H(A)))))))	3	0	3094.23	3013.62	80.6136
KKEGFQILLJR	None	10	(N(N(H(H(H(H(H))))(H(H(H(H)))(H(H(H)))))))	4	0.8614	1243.03	1192.98	50.0501		NPVLAAJSTQFR	None	7	(N(N(H(H(H(H(H))))(H(H)(H(H(H(H))))))))	3	0.846078	1315.55	1312.15	3.39541		DQCIVDDITYNVJDTFHK	Carbamidomethyl(3C)	13	(N(N(H(H(N(H)))(H(N(H))))))	3	0.962155	2875.08	2607.84	267.24
KKEGFQILLJR	None	10	(N(N(H(H(H(H(H))))(H(H(H(H(H(H(H(H)))))))))))	3	0.443134	1231.98	1219.23	12.7527		NPVLAAJSTQFR	None	7	(N(N(H(H(H(H(H))))(H(H(H(H(H(H(H(H)))))))))))	3	0.985395	1302.96	1304.29	-1.32281		DTFVJASR	None	5	(N(F)(N(H(H(N(H(A))))(H(N(H(A)))))))	3	0.828517	1684.69	1882.6	-197.91
KKEGFQILLJR	None	10	(N(N(H(H(H(H(H))))(H(H(H(H(H(H(H(H)))))))))))	4	0.585353	1214.78	1252.68	-37.9073		NPVLAAJSTQFR	None	7	(N(N(H(H(H(H(H(H)))))(H(H(H))(H(H(H(H(H)))))))))	3	0.816323	1300.35	1293.39	6.96065		DTFVJASR	None	5	(N(F)(N(H(H(N(H(A))))(H(N(H))(N(H))))))	3	0.115065	1362.43	1432.59	-70.1611
KKEGFQILLJR	None	10	(N(N(H(H(H(H(H(H)))))(H(H(H))(H(H(H(H(H)))))))))	3	0.515413	1248.78	1261.19	-12.4105		NPVLAAJSTQFRDPK	None	7	(N(N(H(H(H(H)))(H(H)(H(H)(H(H)))))))	3	0.950679	1258.51	1261.31	-2.80306		DTFVJASR	None	5	(N(F)(N(H(H(N(H)))(H(N(H(A)))))))	2	0.873054	1667.35	1507.92	159.428
KKEGFQILLJR	None	10	(N(N(H(H(H(H(H(H)))))(H(H(H))(H(H(H(H(H)))))))))	4	0.88712	1248.93	1260.89	-11.9601		NPVLAAJSTQFRDPK	None	7	(N(N(H(H(H(H(H))))(H(H)(H(H(H(H))))))))	3	0.801447	1251.93	1256.21	-4.27111		DTFVJASR	None	5	(N(F)(N(H(H(N(H)))(H(N(H(A)))))))	3	0.914891	1686.76	1470.17	216.593
KKEGFQILLJR	None	10	(N(N(H(H(H)(H(H)))(H(H)(H(H))))))	3	0.601439	1236.91	1251.49	-14.5811		NPVLAAJSTQFRDPK	None	7	(N(N(H(H(H(H(H))))(H(H(H(H)))(H(H(H)))))))	3	0.90763	1250.89	1241.58	9.31051		DTFVJASR	None	5	(N(F)(N(H(H(N(H)))(H(N(H(H)(F)))))))	3	0.698717	1129.47	1499.81	-370.345
KKEGFQILLJR	None	10	(N(N(H(H(H)(H(H)))(H(H)(H(H))))))	4	0.804086	1252.8	1220.6	32.1968		NPVLAAJSTQFRDPK	None	7	(N(N(H(H(H(H(H))))(H(H(H(H(H(H(H(H)))))))))))	3	0.811608	1240.83	1241.27	-0.44038		DTFVJASR	None	5	(N(F)(N(H(H(N(H)))(H(N(H(N(H))))))))	3	0	1265.49	1102.58	162.916
KLVDATQGGPJITFSSIR	None	11	(N(N(H(H(H(H(H))))(H(H(H(H(H(H)))))))))	3	0.732202	1520.21	1452.78	67.4282		NPVLAAJSTQFRDPK	None	7	(N(N(H(H(H(H(H(H)))))(H(H(H))(H(H(H(H(H)))))))))	3	0.921352	1239.67	1227.99	11.6793		DTFVJASR	None	5	(N(F)(N(H(H(N(H)))(H(N(H))))))	2	0.940296	1311.12	1142.79	168.334
KLVDATQGGPJITFSSIR	None	11	(N(N(H(H(H(H(H))))(H(H(H(H)))(H(H(H)))))))	3	0.95139	1480.86	1550.93	-70.0681		NPVLAAJSTQFRDPK	None	7	(N(N(H(H(H(H(H(H(H))))))(H(H(H(H(H(H(H(H)))))))))))	3	0.950138	1237.39	1231.81	5.57981		DTFVJASR	None	5	(N(F)(N(H(H(N(H)))(H(N(H))))))	3	0.899147	1311	1143.04	167.956
KLVDATQGGPJITFSSIR	None	11	(N(N(H(H(H(H(H))))(H(H(H(H(H(H(H(H)))))))))))	3	0.917801	1482.84	1562.67	-79.8318		NPVLAAJSTQFRDPK	None	7	(N(N(H(H(H(H)))(H(H)(H)(H)))))	3	0.727536	1263.79	1270.97	-7.17756		DTFVJASR	None	5	(N(F)(N(H(N)(H(N(H)))(H(N(H(A)))))))	3	0.928768	1470.22	1533.13	-62.9029
KLVDATQGGPJITFSSIR	None	11	(N(N(H(H(H(H))(H(H(H))))(H(H(H(H(H(H)))))))))	4	0.888422	1552.54	1427.12	125.415		NPVLAAJSTQFRDPK	None	7	(N(N(H(H(H(H)))(H(H)(H(H)(H))))))	3	0.787397	1264.24	1268.81	-4.56541		DTFVJASR	None	5	(N(F)(N(H(N)(H(N(H)))(H(N(H))))))	2	0.751016	1153.52	1181.23	-27.7141
KLVDATQGGPJITFSSIR	None	11	(N(N(H(H(H(H(H(H(H))))))(H(H(H(H)))(H(H(H)))))))	3	0.989803	1468.77	1532.7	-63.9283		NSDVJNSIDYEGPR	None	5	(N(N(H(H(H(H(H))))(H(H(H))(H(H))))))	3	0.803465	1280.31	1279.81	0.500362		DTFVJASR	None	5	(N(F)(N(H(N)(H(N(H)))(H(N(H))))))	3	0.93402	1152.79	1182.65	-29.861
KLVDATQGGPJITFSSIR	None	11	(N(N(H(H(H(H(H(H(H(H)))))))(H(H(H))(H(H(H(H(H)))))))))	4	0.882111	1519.39	1417.81	101.584		NSDVJNSIDYEGPR	None	5	(N(N(H(H(H)(H))(H(H)(H)))))	3	0.813779	1302.51	1299.56	2.9521		DTFVJASR	None	5	(N(F)(N(H(N)(H(N))(H(N(H))))))	2	0.953059	1171.99	1191.92	-19.9244
KLVDATQGGPJITFSSIR	None	11	(N(N(H(H(H)(H))(H(H(H(H(H))))))))	3	0.807627	1511.17	1581.3	-70.1345		NSDVJNSIDYEGPR	None	5	(N(N(H(H(H(H)))(H(H)(H(H))))))	3	0.904843	1300.16	1290.04	10.1234		DTFVJASR	None	5	(N(N(H(H(N(F)(H(A))))(H(N(H(A)))(N(H(A)))))))	3	0.841139	2114.03	2507.38	-393.346
KNPVNFDSVFJQSR	None	11	(N(N(H(H(H(H(H))))(H(H)(H(H(H)))))))	3	0.38452	1355.18	1380.72	-25.5437		NVQWFFDACEPTLIASJSTIR	Carbamidomethyl(9C)	17	(N(N(H(H(H(H)))(H(H(H))(H(H(H)))))))	3	0.911535	2831.8	2855.63	-23.8316		DTFVJASR	None	5	(N(N(H(H(N(H(A))))(H(N(H(A)))(N(H(A)))))))	3	0.764137	2102.81	2541.13	-438.318
KNPVNFDSVFJQSR	None	11	(N(N(H(H(H))(H(H(H(H)))))))	3	0.953049	1358.18	1351.6	6.58086		NVQWFFDACEPTLIASJSTIR	Carbamidomethyl(9C)	17	(N(N(H(H(H(H)))(H(H(H(H)))))))	3	0.930568	2808.59	2800.75	7.84244		DTFVJASR	None	5	(N(N(H(H(N(H(A))))(H(N(H(A)))))))	2	0.970791	1907.21	1921.14	-13.9316
KNPVNFDSVFJQSR	None	11	(N(N(H(H(H(H)))(H(H)(H)(H)))))	3	0.4186	1362.62	1343.62	19.0039		NVQWFFDACEPTLIASJSTIR	Carbamidomethyl(9C)	17	(N(N(H(H(H(H)))(H(H(H(H(H))))))))	3	0.920269	2833.2	2800.54	32.6576		DTFVJASR	None	5	(N(N(H(H(N(H(A))))(H(N(H(A)))))))	3	0.97171	1909.73	1915.55	-5.82378
KNPVNFDSVFJQSR	None	11	(N(N(H(H(H(H)))(H(H)(H(H)(H))))))	3	0.653815	1360.15	1365.08	-4.93292		QJDTHLTVR	None	2	(N(N(H(H(H)(H(H)))(H(H(H(H(H))))))))	3	0.912973	734.16	722.083	12.0771		DTFVJASR	None	5	(N(N(H(H(N(H(A))))(H(N(H))(N(H(A)))))))	3	0.790813	1949.64	1867.73	81.9158
KQWASISPJITYK	None	9	(N(N(H(H(H(H(H))))(H(H(H(H(H(H(H(H)))))))))))	3	0.461959	1292.2	1296.54	-4.34561		QJDTHLTVR	None	2	(N(N(H(H(H))(H(H(H(H)))))))	3	0.938282	736.12	748.081	-11.9618		DTFVJASR	None	5	(N(N(H(H(N(H(H))))(H(N(H(A)))))))	3	0.703809	1467.42	1467.75	-0.331108
KQWASISPJITYK	None	9	(N(N(H(H(H(H(H))))(H(H(H))(H(H(H(H(H(H))))))))))	3	0	1287.75	1305.51	-17.7649		QJDTHLTVR	None	2	(N(N(H(H(H(H)))(H(H)(H)(H)))))	3	0.840115	739.451	735.292	4.15911		DTFVJASR	None	5	(N(N(H(H(N(H)))(H(N(H(A)))))))	2	0.995156	1487.67	1481.41	6.26586
KQWASISPJITYK	None	9	(N(N(H(H(H(H(H(H(H))))))(H(H(H(H(H(H(H(H)))))))))))	3	0.846515	1287.62	1289.46	-1.83854		QJDTHLTVR	None	2	(N(N(H(H(H(H)))(H(H)(H(H)(H))))))	3	0.936653	732.398	730.041	2.35671		DTFVJASR	None	5	(N(N(H(H(N(H)))(H(N(H(A)))))))	3	0.985504	1485.12	1486.38	-1.26519
KQWASISPJITYK	None	9	(N(N(H(H(H(H(H)))(H(H(H))))(H(H(H(H(H(H(H(H(H))))))))))))	3	0.719652	1281.48	1292.9	-11.4174		RVJETENLK	None	3	(N(N(H(H(H(H(H))))(H(H)(H(H(H)))))))	3	0.975642	885.254	892.513	-7.25939		DTFVJASR	None	5	(N(N(H(H(N(H)))(H(N(H))))))	2	0.974857	1255.75	1147.02	108.723
KQWASISPJITYK	None	9	(N(N(H(H(H)(H))(H(H(H))(H(H))))))	3	0.960285	1297.63	1314.62	-16.9928		RVJETENLK	None	3	(N(N(H(H(H(H(H))))(H(H)(H(H(H(H))))))))	3	0.939926	889.416	878.839	10.5768		DTFVJASR	None	5	(N(N(H(N)(H(H)(H))(H(N(F)(H(A)))(N(F)(H(A)))))))	3	0.941103	2114.04	2514.65	-400.612
LFPHGIYNFJFSAPNK	None	10	(N(N(H(H(H(H(H))))(H(H(H(H)))(H(H(H)))))))	3	0.962434	1804.92	1811.04	-6.12601		RVJETENLK	None	3	(N(N(H(H(H(H)))(H(H)(H)(H)))))	3	0.965326	884.242	885.805	-1.56253		DTFVJASR	None	5	(N(N(H(N)(H(H)(H))(H(N(H(A)))(N(F)(H(A)))))))	3	0.971091	2108.06	2522.36	-414.3
LFPHGIYNFJFSAPNK	None	10	(N(N(H(H(H(H(H))))(H(H(H(H(H(H(H(H)))))))))))	3	0.654957	1805.86	1806.92	-1.0645		RVJETENLK	None	3	(N(N(H(H(H)(H))(H(H)(H(H(H)))))))	3	0.649291	887.985	884.863	3.12254		EEQFJSTFR	None	5	(N(F)(N(H(H(H))(H(N(H(A)))))))	2	0.948822	1747.41	1734.49	12.9131
LFPHGIYNFJFSAPNK	None	10	(N(N(H(H(H(H(H(H)))))(H(H(H(H)))(H(H(H(H))))))))	3	0.87949	1802.39	1804.88	-2.49185		SDAGFJISLSDLWAR	None	6	(N(N(H(H(H))(H(H(H(H(H(H(H))))))))))	3	0.953804	2817.5	2874.44	-56.9343		EEQFJSTFR	None	5	(N(F)(N(H(H(H))(H(N(H(A)))))))	3	0.991373	1749.06	1731.28	17.7705
LFPHGIYNFJFSAPNKR	None	10	(N(N(H(H(H(H(H))))(H(H)(H(H(H)))))))	4	0.723591	1629.74	1711.55	-81.8171		SDAGFJISLSDLWAR	None	6	(N(N(H(H(H(H)))(H(H)(H)(H)))))	3	0.961702	2819.83	2868.58	-48.7492		EEQFJSTFR	None	5	(N(F)(N(H(H(N(H(A))))(H(N(H(A)))))))	3	0.937292	1873.27	2169.75	-296.478
LFPHGIYNFJFSAPNKR	None	10	(N(N(H(H(H(H(H))))(H(H(H(H)))(H(H(H)))))))	3	0.925751	1622.65	1595.2	27.4558		SDAGFJISLSDLWAR	None	6	(N(N(H(H(H)(H))(H(H)(H(H(H)))))))	3	0.905139	2822.5	2844.94	-22.4368		EEQFJSTFR	None	5	(N(F)(N(H(H(N(H(A))))(H(N(H(F)))))))	3	0.55362	1489.33	1720.83	-231.501
LFPHGIYNFJFSAPNKR	None	10	(N(N(H(H(H(H(H))))(H(H(H(H)))(H(H(H)))))))	4	0.524824	1615.94	1608.25	7.6866		SFAJTTAFALSPPVDGFVGK	None	4	(N(N(H(H(H))(H(H(H(H(H(H(H))))))))))	3	0.93628	2697.37	2680.87	16.4923		EEQFJSTFR	None	5	(N(F)(N(H(H(N(H)))(H(N(H(A)))))))	2	0.965158	1745.15	1738.11	7.04105
LFPHGIYNFJFSAPNKR	None	10	(N(N(H(H(H(H(H(H)))))(H(H(H(H)))(H(H(H)))))))	3	0	1597.54	1594.62	2.92078		SFAJTTAFALSPPVDGFVGK	None	4	(N(N(H(H(H(H(H))))(H(H(H))(H(H(H)))))))	3	0.913293	2684.68	2701.24	-16.562		EEQFJSTFR	None	5	(N(F)(N(H(H(N(H)))(H(N(H(A)))))))	3	0.987365	1753.18	1722.51	30.6693
LFPHGIYNFJFSAPNKR	None	10	(N(N(H(H(H(H(H))))(H(H(H(H(H(H(H(H)))))))))))	4	0.498155	1598.07	1593.59	4.47868		SFAJTTAFALSPPVDGFVGK	None	4	(N(N(H(H(H(H(H))))(H(H(H(H)))(H(H(H)))))))	3	0.941547	2679.61	2620.04	59.563		EEQFJSTFR	None	5	(N(F)(N(H(H(N(H)))(H(N(H(F)))))))	3	0.233386	1374.21	1373.75	0.457573
LFPHGIYNFJFSAPNKR	None	10	(N(N(H(H(H(H(H(H)))))(H(H(H))(H(H(H(H(H)))))))))	3	0.754031	1592.01	1577.76	14.2456		SFAJTTAFALSPPVDGFVGK	None	4	(N(N(H(H(H(H)))(H(H)(H(H))))))	3	0.927083	2668.63	2641.99	26.6365		EEQFJSTFR	None	5	(N(F)(N(H(H(N(H)))(H(N(H))))))	2	0.888643	1393.9	1397.3	-3.4055
LFPHGIYNFJFSAPNKR	None	10	(N(N(H(H(H(H(H(H)))))(H(H(H))(H(H(H(H(H)))))))))	4	0.496051	1585.96	1591.2	-5.23811		SFAJTTAFALSPPVDGFVGK	None	4	(N(N(H(H(H(H)))(H(H(H(H(H))))))))	3	0.86591	2676.05	2638.97	37.079		EEQFJSTFR	None	5	(N(F)(N(H(H(N(H)))(H(N(H))))))	3	0.983396	1403.02	1379.56	23.4629
LFPHGIYNFJFSAPNKR	None	10	(N(N(H(H(H(H(H(H(H))))))(H(H(H(H(H(H(H(H)))))))))))	4	0.717801	1620.94	1577.73	43.2044		SIVNPGGSJLTYTIER	None	9	(N(N(H(H(H(H(H))))(H(H)(H(H(H)))))))	3	0.98252	1797.04	1800.68	-3.63459		EEQFJSTFR	None	5	(N(F)(N(H(H(N))(H(N(H(A)))))))	2	0.971617	1593.52	1770.48	-176.961
LFPHGIYNFJFSAPNKR	None	10	(N(N(H(H(H(H(H(H(H(H)))))))(H(H(H(H(H(H(H(H)))))))))))	3	0.956398	1602.46	1633.75	-31.2949		SIVNPGGSJLTYTIER	None	9	(N(N(H(H(H(H(H))))(H(H(H(H)))(H(H(H)))))))	3	0.982386	1784.93	1783.52	1.41372		EEQFJSTFR	None	5	(N(F)(N(H(H(N))(H(N(H(A)))))))	3	0.995776	1594.91	1767.77	-172.857
LFPHGIYNFJFSAPNKR	None	10	(N(N(H(H(H(H(H(H)))))(H(H(H(H(H))))(H(H(H(H(H)))))))))	4	0.706214	1625.4	1589.14	36.2622		SIVNPGGSJLTYTIER	None	9	(N(N(H(H(H(H(H(H)))))(H(H)(H(H(H(H(H)))))))))	3	0.977775	1787.8	1776.26	11.5418		EEQFJSTFR	None	5	(N(F)(N(H(H(N))(H(N(H))))))	2	0.989259	1397.5	1401.11	-3.61137
LGJETFLPK	None	3	(N(N(H(H(H))(H(H(H(H)))))))	2	0.959114	1217.66	1252.65	-34.9825		SIVNPGGSJLTYTIER	None	9	(N(N(H(H(H(H)))(H(H)(H)(H)))))	3	0.719006	1816.51	1821.49	-4.98048		EEQFJSTFR	None	5	(N(F)(N(H(H(N))(H(N(H))))))	3	0.994455	1389.31	1417.03	-27.7215
LGJETFLPK	None	3	(N(N(H(H(H(H)))(H(H(H(H)))))))	2	0.891653	1226.38	1217.23	9.14895		SNSJGTSFVTLEHAVNR	None	4	(N(N(H(H(H(H)))(H(H)(H(H)(H(H)))))))	3	0.620122	1583.2	1571.01	12.1936		EEQFJSTFR	None	5	(N(F)(N(H(H(N))(H(N)))))	2	0.995705	1421.08	1440.45	-19.3706
LGJETFLPK	None	3	(N(N(H(H(H)(H))(H(H)(H(H(H)))))))	2	0.923622	1211.1	1219.37	-8.26982		SNSJGTSFVTLEHAVNR	None	4	(N(N(H(H(H(H(H))))(H(H)(H(H(H(H))))))))	3	0.693899	1581.63	1572.48	9.15035		EEQFJSTFR	None	5	(N(F)(N(H(H(N))(H(N)))))	3	0.998178	1425.21	1432.43	-7.22127
LGNJLTR	None	4	(N(N(H(H(H(H(H))))(H(H)(H(H(H)))))))	2	0.986691	561.04	555.962	5.07878		SNSJGTSFVTLEHAVNR	None	4	(N(N(H(H(H(H)))(H(H)(H)(H)))))	3	0.907183	1579.16	1595.91	-16.7452		EEQFJSTFR	None	5	(N(F)(N(H(H)(H(N(H(A)))))))	2	0.960967	1770.81	1756.53	14.2798
LGNJLTR	None	4	(N(N(H(H(H(H(H))))(H(H(H(H)))(H(H(H)))))))	2	0.979186	557.987	549.193	8.79365		SNSJGTSFVTLEHAVNR	None	4	(N(N(H(H(H(H)))(H(H(H(H(H))))))))	3	0.892256	1581.36	1587.92	-6.55802		EEQFJSTFR	None	5	(N(F)(N(H(H)(H(N(H(A)))))))	3	0.992264	1762.65	1772.41	-9.75802
LGNJLTR	None	4	(N(N(H(H(H(H(H))))(H(H(H(H(H(H(H(H)))))))))))	2	0.960774	555.174	549.578	5.59631		SVGSNLFJASVK	None	8	(N(N(H(H(H(H)))(H(H)(H(H)(H(H)))))))	3	0.800187	1517.25	1508.1	9.15339		EEQFJSTFR	None	5	(N(F)(N(H(N)(H(N(H(A))))(H(N(H(A)))))))	3	0.881602	1904.33	2159.2	-254.876
LGNJLTR	None	4	(N(N(H(H(H(H(H))))(H(H(H(H(H(H(H(H)))))))))))	3	0.926564	549.044	561.5	-12.4559		SVGSNLFJASVK	None	8	(N(N(H(H(H(H(H))))(H(H)(H(H(H(H))))))))	3	0.798579	1515.43	1507.47	7.96341		EEQFJSTFR	None	5	(N(F)(N(H(N)(H(N(H)))(H(N(H(A)))))))	3	0.992253	1645.11	1728.51	-83.4033
LGNJLTR	None	4	(N(N(H(H(H(H(H(H)))))(H(H(H))(H(H(H(H(H)))))))))	3	0.934896	551.541	571.709	-20.168		SVGSNLFJASVK	None	8	(N(N(H(H(H(H)))(H(H(H(H)))))))	3	0.943141	1533.91	1547.5	-13.5889		EEQFJSTFR	None	5	(N(F)(N(H(N)(H(N(H)))(H(N(H(F)))))))	3	0.57185	1389.59	1375.75	13.8352
LGNJLTR	None	4	(N(N(H(H(H(H(H(H(H(H)))))))(H(H(H))(H(H(H(H(H)))))))))	3	0.960174	551.124	539.413	11.7109		SVGSNLFJASVK	None	8	(N(N(H(H(H(H)))(H(H(H(H(H))))))))	2	0.976146	1515.19	1524.86	-9.67759		EEQFJSTFR	None	5	(N(F)(N(H(N)(H(N(H)))(H(N(H))))))	2	0.921909	1433.58	1423.27	10.3101
LGNJLTR	None	4	(N(N(H(H(H(H(H(H(H(H)))))))(H(H(H(H)))(H(H(H(H(H)))))))))	3	0.309539	543.787	544.13	-0.343051		TJNSQSHVFDDLK	None	2	(N(N(H(H(H(H)))(H(H(H))))))	3	0.462844	1169.91	1183.6	-13.6925		EEQFJSTFR	None	5	(N(F)(N(H(N)(H(N(H)))(H(N(H))))))	3	0.971336	1430.06	1430.12	-0.0634169
LGNJLTR	None	4	(N(N(H(H(H))(H(H(H(H)))))))	2	0.920709	572.502	612.883	-40.3818		TJNSQSHVFDDLK	None	2	(N(N(H(H(H(H)))(H(H)(H)(H)))))	3	0.970826	1173.31	1176.44	-3.13458		EEQFJSTFR	None	5	(N(F)(N(H(N)(H(N))(H(N(H(A)))))))	3	0.992828	1657.29	1773.94	-116.653
LGNJLTR	None	4	(N(N(H(H(H(H)))(H(H)(H(H))))))	2	0.871946	577.707	557.228	20.4794		TJNSQSHVFDDLK	None	2	(N(N(H(H(H(H)))(H(H(H(H(H))))))))	3	0.955386	1174.32	1171.93	2.3889		EEQFJSTFR	None	5	(N(F)(N(H(N)(H(N))(H(N(H))))))	2	0.979504	1425.42	1433.63	-8.20628
LGNJLTR	None	4	(N(N(H(H(H)(H))(H(H(H))(H(H))))))	2	0.989499	558.518	559.904	-1.3857		VDDLJATAWDLYR	None	5	(N(N(H(H(H(H)))(H(H)(H(H)(H(H)))))))	3	0.960761	2318.58	2327.32	-8.73783		EEQFJSTFR	None	5	(N(F)(N(H(N)(H(N))(H(N(H))))))	3	0.9572	1421.7	1440.86	-19.1634
LGNJLTR	None	4	(N(N(H(H(H(H)))(H(H)(H(H)(H))))))	3	0.858025	558.296	560.335	-2.03863		VDDLJATAWDLYR	None	5	(N(N(H(H(H(H(H))))(H(H)(H(H(H(H))))))))	3	0.881227	2319.82	2307.76	12.0615		EEQFJSTFR	None	5	(N(F)(N(H(N)(H(N))(H(N)))))	2	0.98901	1449.32	1449.13	0.192046
LJDTYTEVAEVMKDDFVFAASDDKELAK	None	2	(N(N(H(H(H(H)))(H(H)(H)(H)))))	4	0.623594	2484.61	2516.32	-31.7175		VDDLJATAWDLYR	None	5	(N(N(H(H(H(H(H))))(H(H(H(H)))(H(H(H)))))))	3	0.884938	2303.05	2291.36	11.6935		EEQFJSTFR	None	5	(N(F)(N(H(N)(H(N))(H(N)))))	3	0.978722	1449.38	1449.02	0.35945
LJDTYTEVAEVMKDDFVFAASDDKELAK	None	2	(N(N(H(H(H(H(H))))(H(H(H(H)))))))	4	0.210357	2521.49	2397.99	123.498		VDDLJATAWDLYR	None	5	(N(N(H(H(H(H(H(H)))))(H(H)(H(H(H(H(H)))))))))	3	0.805466	2296.37	2268.02	28.3526		EEQFJSTFR	None	5	(N(N(H(H(H))(H(H(H))))))	3	0.85145	1392.8	1391.63	1.17377
LLJISLEHLPGQTDIFR	None	3	(N(N(H(H(H(H(H))))(H(H)(H(H(H(H))))))))	3	0.923464	2172.5	2207.41	-34.9124		VRJWTASITDEVAGEVK	None	3	(N(N(H(H(H(H(H))))(H(H)(H(H(H)))))))	3	0.979558	1989.99	1984.97	5.01588		EEQFJSTFR	None	5	(N(N(H(H(H))(H(H)(H)))))	2	0.990933	1394.74	1387.86	6.88039
LLJISLEHLPGQTDIFR	None	3	(N(N(H(H(H(H(H))))(H(H(H(H)))(H(H(H)))))))	3	0.910324	2193.57	2158.76	34.8145		VRJWTASITDEVAGEVK	None	3	(N(N(H(H(H(H(H))))(H(H(H))(H(H(H)))))))	3	0.775565	1971.04	1989.24	-18.1951		EEQFJSTFR	None	5	(N(N(H(H(N(H)))(H(N(H(A)))))))	2	0.939329	1737.85	1758.77	-20.9139
LLJISLEHLPGQTDIFR	None	3	(N(N(H(H(H(H(H))))(H(H(H(H(H(H(H(H)))))))))))	3	0.847403	2179.95	2182.28	-2.33223		VRJWTASITDEVAGEVK	None	3	(N(N(H(H(H(H(H))))(H(H(H(H)))(H(H(H)))))))	3	0.961263	1968.04	1964.5	3.5408		EEQFJSTFR	None	5	(N(N(H(H(N(H)))(H(N(H(A)))))))	3	0.21077	1752.08	1731.1	20.9731
LLJISLEHLPGQTDIFR	None	3	(N(N(H(H(H(H(H(H)))))(H(H(H))(H(H(H(H(H)))))))))	3	0.389436	2174.57	2188.17	-13.6037		VRJWTASITDEVAGEVK	None	3	(N(N(H(H(H(H(H))))(H(H(H(H(H(H(H(H)))))))))))	3	0.960399	1958.63	1955.41	3.22546		EEQFJSTFR	None	5	(N(N(H(H(N(H)))(H(N(H))))))	2	0.990196	1411.44	1406.26	5.17954
LLJISLEHLPGQTDIFR	None	3	(N(N(H(H(H(H(H(H(H))))))(H(H(H(H(H(H(H(H)))))))))))	3	0.939588	2178.59	2174.32	4.27745		VRJWTASITDEVAGEVK	None	3	(N(N(H(H(H(H(H(H)))))(H(H(H))(H(H(H(H(H)))))))))	3	0.734974	1954.81	1951.02	3.79283		EEQFJSTFR	None	5	(N(N(H(H(N(H)))(H(N(H))))))	3	0.993717	1410.54	1408.01	2.52392
LLJISLEHLPGQTDIFR	None	3	(N(N(H(H(H(H)))(H(H)(H(H))))))	3	0.587825	2184.78	2188.16	-3.38654		VRJWTASITDEVAGEVK	None	3	(N(N(H(H(H(H)))(H(H)(H)(H)))))	3	0.717727	1981.63	2016.73	-35.0927		EEQFJSTFR	None	5	(N(N(H(H(N))(H(N(H(A)))))))	3	0.993654	1649.16	1751.88	-102.722
LMVDHILPEVLVNEJR	None	15	(N(N(H(H(H(H))(H(H(H))))(H(H(H(H(H(H)))))))))	3	0.984255	1876.43	1883.9	-7.47323		VVJETIQDK	None	3	(N(N(H(H(H(H(H))))(H(H)(H(H(H)))))))	2	0.98341	827.314	834.606	-7.2925		EEQFJSTFR	None	5	(N(N(H(H(N))(H(N(H))))))	2	0.986738	1415.16	1409.22	5.94324
LMVDHILPEVLVNEJR	None	15	(N(N(H(H(H(H(H(H)))))(H(H(H(H)))(H(H(H(H))))))))	3	0.899056	1878.96	1876.37	2.58601		VVJETIQDK	None	3	(N(N(H(H(H(H(H))))(H(H)(H(H(H)))))))	3	0.908308	828.389	832.516	-4.12686		EEQFJSTFR	None	5	(N(N(H(H(N))(H(N(H))))))	3	0.13473	1409.15	1420.91	-11.7653
LMVDHILPEVLVNEJR	None	15	(N(N(H(H(H(H(H(H(H))))))(H(H(H(H(H(H(H(H)))))))))))	3	0.980876	1871.6	1878	-6.40386		VVJETIQDK	None	3	(N(N(H(H(H(H(H))))(H(H)(H(H(H(H))))))))	2	0.982559	826.895	823.018	3.87682		EEQFJSTFR	None	5	(N(N(H(H(N))(H(N)))))	2	0.99907	1435.28	1420.29	14.9844
LMVDHILPEVLVNEJR	None	15	(N(N(H(H(H(H(H))))(H(H(H(H(H(H)))))(H(H(H(H(H)))))))))	3	0.82686	1867.09	1859.72	7.36828		VVJETIQDK	None	3	(N(N(H(H(H(H(H))))(H(H)(H(H(H(H))))))))	3	0.917607	828.14	820.597	7.54253		EEQFJSTFR	None	5	(N(N(H(H(N))(H(N)))))	3	0.997405	1434.55	1421.7	12.8501
LSJVTTATFDGISNVFIGNLK	None	3	(N(N(H(H(H(H(H))))(H(H(H(H)))(H(H(H)))))))	4	0.887387	2555.84	2394.78	161.057		VVJETIQDK	None	3	(N(N(H(H(H(H(H))))(H(H(H(H)))(H(H(H)))))))	3	0.940753	823.854	820.428	3.42601		EEQFJSTFR	None	5	(N(N(H(H)(H(H(H))))))	3	0.39504	1392.45	1401.07	-8.62309
LSJVTTATFDGISNVFIGNLK	None	3	(N(N(H(H(H(H(H(H)))))(H(H)(H(H(H(H(H)))))))))	3	0.885758	2534.85	2607.86	-73.0046		VVJETIQDK	None	3	(N(N(H(H(H))(H(H(H))))))	2	0.92264	837.361	834.215	3.14601		EEQFJSTFR	None	5	(N(N(H(H)(H(H)(H(N(H(A))))))))	2	0.944575	1738.06	1733.17	4.8936
LSJVTTATFDGISNVFIGNLK	None	3	(N(N(H(H(H(H(H))))(H(H(H))(H(H(H(H(H(H))))))))))	3	0.674227	2526.82	2595.26	-68.442		VVJETIQDK	None	3	(N(N(H(H(H))(H(H(H(H)))))))	3	0.913246	839.424	833.941	5.48276		EEQFJSTFR	None	5	(N(N(H(H)(H(H)(H(N(H(A))))))))	3	0.950342	1738.61	1732.09	6.51749
LVDATQGGPJITFSSIR	None	10	(N(N(H(H(H(H(H(H(H))))))(H(H(H))(H(H(H(H))))))))	3	0.950841	1708.31	1721.64	-13.3346		VVJETIQDK	None	3	(N(N(H(H(H(H)))(H(H(H(H)))))))	2	0.983863	841.67	833.94	7.73006		EEQFJSTFR	None	5	(N(N(H(H)(H(H)(H)))))	2	0.971058	1395.57	1395	0.568935
LVDATQGGPJITFSSIR	None	10	(N(N(H(H(H(H)))(H(H)(H(H)(H))))))	3	0.941223	1717.18	1739.57	-22.3944		VVJETIQDK	None	3	(N(N(H(H(H(H)))(H(H)(H(H)(H))))))	2	0.973258	836.826	844.102	-7.27661		EEQFJSTFR	None	5	(N(N(H(N)(H(N))(H(N(H))))))	2	0.985254	1479.57	1442.66	36.9092
LYESEJQTHLITK	None	6	(N(N(H(H(H))(H(H(H(H(H(H(H))))))))))	3	0.924323	969.899	953.54	16.3594		VVJETIQDK	None	3	(N(N(H(H(H(H)))(H(H)(H(H)(H))))))	3	0.874363	838.981	839.91	-0.928252		EEQFJSTFR	None	5	(N(N(H(N)(H(N))(H(N(H))))))	3	0	1446.06	1507.85	-61.7917
LYESEJQTHLITK	None	6	(N(N(H(H(H))(H(H(H(H)))))))	3	0.566203	971.721	998.544	-26.8226		VYAIJTTLDHSECMK	Carbamidomethyl(13C)	5	(N(N(H(H(H(H(H))))(H(H)(H(H(H)))))))	3	0.885895	1451.64	1453.32	-1.67774		EEQFJSTFR	None	5	(N(N(H(N)(H(N))(H(N)))))	2	0.99151	1446.96	1454.34	-7.38337
LYESEJQTHLITK	None	6	(N(N(H(H(H(H)))(H(H)(H)(H)))))	3	0.822086	971.143	985.515	-14.3718		VYAIJTTLDHSECMK	Carbamidomethyl(13C)	5	(N(N(H(H(H(H(H))))(H(H(H(H)))(H(H(H)))))))	3	0.813813	1441.55	1430.92	10.6375		EEQFJSTFR	None	5	(N(N(H(N)(H(N))(H(N)))))	3	0.0634635	1451.78	1444.95	6.83187
LYESEJQTHLITK	None	6	(N(N(H(H(H(H)))(H(H(H(H(H))))))))	3	0.344339	958.902	983.558	-24.6559		VYAIJTTLDHSECMK	Carbamidomethyl(13C)	5	(N(N(H(H(H(H(H))))(H(H(H(H(H(H(H(H)))))))))))	3	0.71622	1429.86	1423.16	6.70003		EEQFJSTYR	None	5	(N(F)(N(H(H(N(H(A))))(H(N(H(A)))))))	3	0.967626	1423.48	1765.42	-341.938
NFJDSSTK	None	3	(N(N(H(H(H(H(H))))(H(H(H(H)))(H(H(H)))))))	2	0.983815	391.101	380.051	11.0504		VYAIJTTLDHSECMK	Carbamidomethyl(13C)	5	(N(N(H(H(H(H(H(H)))))(H(H(H))(H(H(H(H(H)))))))))	3	0.83139	1431.94	1417.2	14.7417		EEQFJSTYR	None	5	(N(F)(N(H(H(N(H)))(H(N(H(A)))))))	2	0.974516	1425.82	1418.06	7.75499
NFJDSSTK	None	3	(N(N(H(H(H(H(H))))(H(H(H(H)))(H(H(H)))))))	3	0.989562	382.784	396.225	-13.4402		VYAIJTTLDHSECMK	Carbamidomethyl(13C)	5	(N(N(H(H(H(H)))(H(H)(H)(H)))))	3	0.885894	1456.02	1461.32	-5.30412		EEQFJSTYR	None	5	(N(F)(N(H(H(N(H)))(H(N(H(A)))))))	3	0.985233	1426.99	1415.79	11.2066
NFJDSSTK	None	3	(N(N(H(H(H(H(H(H)))))(H(H(H))(H(H(H(H(H)))))))))	3	0.485698	383.089	394.457	-11.3677		VYAIJTTLDHSECMK	Carbamidomethyl(13C)	5	(N(N(H(H(H)(H(H)))(H(H)(H(H))))))	3	0.615193	1456.76	1458.66	-1.90397		EEQFJSTYR	None	5	(N(F)(N(H(H(N(H)))(H(N(H(H)(F)))))))	3	0.87945	1196.75	1412.49	-215.741
NFJDSSTK	None	3	(N(N(H(H(H)(H))(H(H(H(H(H))))))))	2	0.985536	383.136	409.543	-26.4069		WYNYJWCGYEDGQLAJCSSR	Carbamidomethyl(7C);Carbamidomethyl(17C)	16	(N(N(H(H(H(H(H))))(H(H(H))(H(H))))))	3	0.68655	2390.1	2406.99	-16.8886		EEQFJSTYR	None	5	(N(F)(N(H(H(N(H)))(H(N(H))))))	2	0.817118	1257.77	1107.47	150.299
NJESYPIGFTYK	None	2	(N(N(H(H(H(H(H))))(H(H)(H(H(H)))))))	3	0.854293	1383.28	1408.69	-25.4103		YEJSTNPIJSSESFEEK	None	3	(N(N(H(H(H(H)))(H(H(H(H)))))))	3	0.930178	1425.96	1453.47	-27.5118		EEQFJSTYR	None	5	(N(F)(N(H(H(N(H)))(H(N(H))))))	3	0.985321	1257.8	1107.4	150.395
NJESYPIGFTYK	None	2	(N(N(H(H(H(H(H))))(H(H(H))(H(H(H)))))))	3	0.819795	1390.14	1401.18	-11.0422		YIJETK	None	3	(N(N(H(H(H(H(H))))(H(H)(H(H(H)))))))	2	0.994194	625.492	627.895	-2.40363		EEQFJSTYR	None	5	(N(F)(N(H(H(N))(H(N(H(A)))))))	2	0.981046	1429.61	1442.55	-12.9401
NJESYPIGFTYK	None	2	(N(N(H(H(H(H)))(H(H(H(H)))))))	3	0.563034	1417.92	1402.38	15.5364		YIJETK	None	3	(N(N(H(H(H(H(H))))(H(H)(H(H(H(H))))))))	2	0.994555	622.669	630.562	-7.893		EEQFJSTYR	None	5	(N(F)(N(H(H(N))(H(N(H(A)))))))	3	0.99188	1430.1	1441.58	-11.4854
NJESYPIGFTYK	None	2	(N(N(H(H(H(H(H))))(H(H(H(H)))))))	3	0.799608	1405.44	1403.28	2.16168		YIJETK	None	3	(N(N(H(H(H(H(H))))(H(H(H(H)))(H(H(H)))))))	2	0.983958	624.863	618.079	6.78386		EEQFJSTYR	None	5	(N(F)(N(H(H(N))(H(N(H))))))	2	0.995227	1116.39	1112.69	3.69743
NJESYPIGFTYKK	None	2	(N(N(H(H(H(H(H))))(H(H)(H(H(H(H))))))))	3	0.953849	1180.98	1164.09	16.8886		YIJETK	None	3	(N(N(H(H(H(H)))(H(H(H(H)))))))	2	0.986036	640.07	633.993	6.07772		EEQFJSTYR	None	5	(N(F)(N(H(H(N))(H(N(H))))))	3	0.998679	1110.14	1124.85	-14.7102
NJESYPIGFTYKK	None	2	(N(N(H(H(H(H)))(H(H)(H)(H)))))	3	0.739936	1180.56	1179.3	1.25561		YIJETK	None	3	(N(N(H(H(H(H)))(H(H)(H(H)(H))))))	2	0.987899	629.441	635.847	-6.40575		EEQFJSTYR	None	5	(N(F)(N(H(H(N))(H(N)))))	2	0.997364	1125.6	1118.96	6.63521
NJESYPIGFTYKK	None	2	(N(N(H(H(H(H)))(H(H)(H(H)(H))))))	3	0.692022	1173.82	1193.07	-19.248		YIJETKGDYK	None	3	(N(N(H(H(H)(H(H)))(H(H(H(H(H))))))))	3	0.763732	807.041	805.201	1.83963		EEQFJSTYR	None	5	(N(F)(N(H(H(N))(H(N)))))	3	0.997423	1118.87	1132.04	-13.1752
NJISLSK	None	2	(N(N(H(H(H(H(H))))(H(H(H))(H(H(H)))))))	3	0.934254	544.403	547.748	-3.34489		YIJETKGDYK	None	3	(N(N(H(H(H(H(H))))(H(H)(H(H(H(H))))))))	3	0.936211	797.507	797.497	0.0100595		EEQFJSTYR	None	5	(N(F)(N(H(N)(H(N(H)))(H(N(H(A)))))))	3	0.995666	1326.25	1427.18	-100.929
NJISLSK	None	2	(N(N(H(H(H(H(H))))(H(H(H(H)))(H(H(H)))))))	3	0.987373	543.741	556.529	-12.7883		YIJETKGDYK	None	3	(N(N(H(H(H(H(H))))(H(H(H(H)))(H(H(H)))))))	3	0.963786	795.741	793.588	2.15341		EEQFJSTYR	None	5	(N(F)(N(H(N)(H(N(H)))(H(N(H))))))	3	0.990008	1214.02	1144.91	69.1085
NJISLSK	None	2	(N(N(H(H(H(H(H(H)))))(H(H)(H(H(H(H(H)))))))))	3	0.502278	543.336	537.858	5.47781		YIJETKGDYK	None	3	(N(N(H(H(H(H(H))))(H(H(H(H(H(H(H(H)))))))))))	3	0.801007	790.136	789.517	0.61974		EEQFJSTYR	None	5	(N(F)(N(H(N)(H(N))(H(N(H))))))	2	0.980779	1138.5	1148.22	-9.71449
NJISLSK	None	2	(N(N(H(H(H(H(H))))(H(H(H))(H(H(H(H(H(H))))))))))	3	0.371792	541.665	545.77	-4.10438		YIJETKGDYK	None	3	(N(N(H(H(H(H(H(H)))))(H(H(H))(H(H(H(H(H)))))))))	3	0.851963	792.466	783.208	9.25785		EEQFJSTYR	None	5	(N(F)(N(H(N)(H(N))(H(N(H))))))	3	0.954612	1133.91	1157.15	-23.2326
NJISLSK	None	2	(N(N(H(H(H(H(H(H(H(H)))))))(H(H(H))(H(H(H(H(H)))))))))	3	0.897102	541.299	532.922	8.37673		YIJETKGDYK	None	3	(N(N(H(H(H(H)))(H(H)(H)(H)))))	3	0.944363	826.258	824.124	2.13409		EEQFJSTYR	None	5	(N(F)(N(H(N)(H(N))(H(N)))))	2	0.98948	1139.93	1163.13	-23.2001
NMVJTTR	None	4	(N(N(H(H(H))(H(H(H(H)))))))	2	0.943464	466.644	446.523	20.1205		YIJETKGDYK	None	3	(N(N(H(H(H)(H(H)))(H(H)(H(H))))))	3	0.593776	811.383	822.94	-11.5564		EEQFJSTYR	None	5	(N(F)(N(H(N)(H(N))(H(N)))))	3	0.991299	1144.85	1153.57	-8.71507
NMVJTTR	None	4	(N(N(H(H(H(H)))(H(H(H(H)))))))	2	0.905596	470.296	421.897	48.3983		YJQTETFK	None	2	(N(N(H(H(H(H)))(H(H)(H(H)(H(H)))))))	2	0.990781	948.851	935.623	13.2279		EEQFJSTYR	None	5	(N(N(H(H(N(H)))(H(N(H(A)))))))	3	0.98886	1311.26	1405.34	-94.08
NMVJTTR	None	4	(N(N(H(H(H)(H))(H(H(H(H(H))))))))	2	0.982172	446.911	476.958	-30.0469		YJQTETFK	None	2	(N(N(H(H(H))(H(H(H(H)))))))	2	0.950439	950.956	900.075	50.881		EEQFJSTYR	None	5	(N(N(H(H(N(H)))(H(N(H))))))	3	0.987959	1108.52	1099.93	8.58645
NMVJTTREEVEK	None	4	(N(N(H(H(H))(H(H(H))))))	3	0	827.402	856.197	-28.7951		YJQTETFK	None	2	(N(N(H(H(H(H)))(H(H)(H)(H)))))	2	0.993555	939.231	949.725	-10.4941		EEQFJSTYR	None	5	(N(N(H(H(N))(H(N)))))	2	0.997743	1125.82	1121.61	4.20463
NMVJTTREEVEK	None	4	(N(N(H(H(H)(H))(H(H(H))))))	3	0.752863	833.765	828.628	5.13734		YJQTETFK	None	2	(N(N(H(H(H)(H))(H(H)(H(H(H)))))))	2	0.991712	943.095	953.797	-10.7022		EEQFJSTYR	None	5	(N(N(H(H(N))(H(N)))))	3	0.998685	1123.5	1126.11	-2.6106
NMVJTTREEVEK	None	4	(N(N(H(H(H(H)))(H(H(H(H)))))))	3	0.62933	832.046	826.206	5.84041		YLGTJVTNGKPVNK	None	5	(N(N(H(H(H(H)))(H(H)(H(H)(H(H)))))))	3	0.712504	922.345	1005.35	-83.0025		EEQFJSTYR	None	5	(N(N(H(H)(H(H)(H)))))	2	0.971768	1104.75	1100.14	4.60966
NMVJTTREEVEK	None	4	(N(N(H(H(H(H)))(H(H(H(H(H))))))))	3	0.95841	827.016	840.77	-13.7539		YLGTJVTNGKPVNK	None	5	(N(N(H(H(H(H(H))))(H(H)(H(H(H(H))))))))	3	0.43099	946.745	1002.55	-55.8013		EEQFJSTYR	None	5	(N(N(H(N)(H(N(H)))(H(N(H))))))	2	0.923041	1134.63	1151.14	-16.5089
NNIJISHLSR	None	4	(N(N(H(H(H(H(H))))(H(H)(H(H(H)))))))	3	0.919351	855.772	794.201	61.5712		YLGTJVTNGKPVNK	None	5	(N(N(H(H(H(H(H))))(H(H(H(H)))(H(H(H)))))))	3	0.837436	967.513	990.329	-22.8154		EEQFJSTYR	None	5	(N(N(H(N)(H(N(H)))(H(N(H))))))	3	0.97246	1137.19	1146.16	-8.97379
NNIJISHLSR	None	4	(N(N(H(H(H(H(H))))(H(H)(H(H(H(H))))))))	3	0.879357	817.769	888.078	-70.3092		YLGTJVTNGKPVNK	None	5	(N(N(H(H(H(H(H))))(H(H(H(H(H(H(H(H)))))))))))	3	0.60692	965.67	990.56	-24.8901		EEQFJSTYR	None	5	(N(N(H(N)(H(N))(H(N(H))))))	2	0.978793	1138.68	1155.4	-16.7205
NNIJISHLSR	None	4	(N(N(H(H(H(H)))(H(H)(H)(H)))))	3	0.769539	817.47	896.184	-78.7143		YLGTJVTNGKPVNK	None	5	(N(N(H(H(H(H)))(H(H(H(H)))))))	3	0.974211	961.946	1012.61	-50.6596		EEQFJSTYR	None	5	(N(N(H(N)(H(N))(H(N)))))	2	0.993196	1146.1	1150.32	-4.21498
NNIJISHLSR	None	4	(N(N(H(H(H)(H(H)))(H(H)(H(H))))))	3	0.938093	853.386	804.378	49.0084		YLGTJVTNGKPVNK	None	5	(N(N(H(H(H(H)))(H(H(H(H(H))))))))	3	0.855772	954.17	1006.82	-52.6511		EEQYJSTFR	None	5	(N(F)(N(H(H(N(H)))(H(N(H(A)))))))	2	0.988055	1280.46	1423.29	-142.832
NYGHDEYSLPWJLTEIK	None	12	(N(N(H(H(H))(H(H(H(H(H(H(H))))))))))	3	0.739009	1955.04	1968.22	-13.1794		YSDJATETLDGLSR	None	4	(N(N(H(H(H(H(H))))(H(H)(H(H(H)))))))	3	0.936835	1620.03	1615.44	4.59567		EEQYJSTFR	None	5	(N(F)(N(H(H(N(H)))(H(N(H(A)))))))	3	0.989635	1272.62	1438.52	-165.901
NYGHDEYSLPWJLTEIK	None	12	(N(N(H(H(H))(H(H(H(H)))))))	3	0.960109	1959.4	1961.41	-2.01097		YSDJATETLDGLSR	None	4	(N(N(H(H(H(H)))(H(H)(H(H))))))	3	0.878769	1636.79	1640.67	-3.88047		EEQYJSTFR	None	5	(N(F)(N(H(H(N(H)))(H(N(H))))))	2	0.804333	1182.48	1118.53	63.9546
NYGHDEYSLPWJLTEIK	None	12	(N(N(H(H(H(H)))(H(H)(H)(H)))))	3	0.794131	1955.49	1967.13	-11.6395		YSDJATETLDGLSR	None	4	(N(N(H(H(H(H)))(H(H(H(H(H))))))))	3	0.883799	1623.81	1634.23	-10.4192		EEQYJSTFR	None	5	(N(F)(N(H(H(N(H)))(H(N(H))))))	3	0.965684	1188.02	1107.76	80.2573
NYGHDEYSLPWJLTEIK	None	12	(N(N(H(H(H)(H))(H(H(H))(H(H))))))	3	0.813483	1966.48	1943.57	22.9112												EEQYJSTFR	None	5	(N(F)(N(H(H(N))(H(N(H(A)))))))	2	0.985401	1430.68	1448.94	-18.2573
QFJTSLENFK	None	3	(N(N(H(H(H))(H(H(H(H)))))))	2	0.92102	1315.94	1319.55	-3.60543												EEQYJSTFR	None	5	(N(F)(N(H(H(N))(H(N(H(A)))))))	3	0.992158	1440.18	1430.47	9.70634
QFJTSLENFK	None	3	(N(N(H(H(H(H)))(H(H)(H)(H)))))	2	0.975002	1303.62	1314.34	-10.7239												EEQYJSTFR	None	5	(N(F)(N(H(H(N))(H(N(H))))))	2	0.985219	1120.41	1123.49	-3.07368
QFJTSLENFK	None	3	(N(N(H(H(H(H(H))))(H(H(H(H)))))))	2	0.956095	1290.34	1273.2	17.1402												EEQYJSTFR	None	5	(N(F)(N(H(H(N))(H(N(H))))))	3	0.879947	1117.4	1129.34	-11.9361
QSIALYAJDTK	None	8	(N(N(H(H(H(H(H))))(H(H)(H(H(H)))))))	3	0.927572	1027.25	988.82	38.4348												EEQYJSTFR	None	5	(N(F)(N(H(H(N))(H(N)))))	2	0.994167	1137.57	1143.6	-6.02903
QSIALYAJDTK	None	8	(N(N(H(H(H))(H(H(H(H)))))))	2	0.860529	1026.83	1058.91	-32.0877												EEQYJSTFR	None	5	(N(F)(N(H(H(N))(H(N)))))	3	0.996714	1135.25	1148.11	-12.8602
QSIALYAJDTK	None	8	(N(N(H(H(H))(H(H(H(H)))))))	3	0.741597	1049.56	1014.69	34.873												EEQYJSTFR	None	5	(N(F)(N(H(H)(H(N(H(A)))))))	3	0.989742	1435.51	1439.64	-4.12902
QSIALYAJDTK	None	8	(N(N(H(H(H(H)))(H(H)(H(H))))))	2	0.905796	1038.47	1025.61	12.864												EEQYJSTFR	None	5	(N(F)(N(H(N)(H(N(H)))(H(N(H(A)))))))	3	0.990931	1335.46	1438.87	-103.406
QSIALYAJDTK	None	8	(N(N(H(H(H(H)))(H(H)(H(H))))))	3	0.603344	1031.05	1040.05	-9.00034												EEQYJSTFR	None	5	(N(F)(N(H(N)(H(N(H)))(H(N(H))))))	2	0.892216	1135.77	1144.58	-8.80734
QSIALYAJDTK	None	8	(N(N(H(H(H)(H))(H(H(H(H(H))))))))	3	0.733184	1020.17	1016.05	4.11844												EEQYJSTFR	None	5	(N(F)(N(H(N)(H(N(H)))(H(N(H))))))	3	0.988545	1129.31	1157.16	-27.8466
QWASISPJITYK	None	8	(N(N(H(H(H(H(H(H)))))(H(H(H(H)))(H(H(H(H))))))))	3	0.843416	1476.07	1490.96	-14.888												EEQYJSTFR	None	5	(N(F)(N(H(N)(H(N))(H(N(H(A)))))))	3	0.996374	1439.43	1448.11	-8.68332
QWASISPJITYK	None	8	(N(N(H(H(H(H(H))))(H(H(H(H)))(H(H(H(H(H(H))))))))))	3	0.91688	1504.75	1435.31	69.4437												EEQYJSTFR	None	5	(N(F)(N(H(N)(H(N))(H(N(H))))))	2	0.97993	1143.14	1179.11	-35.972
QWASISPJITYK	None	8	(N(N(H(H(H(H(H(H(H(H)))))))(H(H(H))(H(H(H(H(H)))))))))	3	0.59482	1463.16	1531.24	-68.0801												EEQYJSTFR	None	5	(N(F)(N(H(N)(H(N))(H(N(H))))))	3	0.993501	1153.51	1158.95	-5.43455
QWASISPJITYK	None	8	(N(N(H(H(H)(H))(H(H(H))(H(H))))))	3	0.946219	1483.65	1467.24	16.4127												EEQYJSTFR	None	5	(N(F)(N(H(N)(H(N))(H(N)))))	2	0.974866	1176.65	1174.94	1.70637
QYNEJVTLYAPLEHINVAIR	None	5	(N(N(H(H(H(H)))(H(H)(H(H)(H(H)))))))	3	0.572221	1996.08	2059.67	-63.5947												EEQYJSTFR	None	5	(N(F)(N(H(N)(H(N))(H(N)))))	3	0.985215	1160.81	1205.74	-44.9279
QYNEJVTLYAPLEHINVAIR	None	5	(N(N(H(H(H(H(H))))(H(H)(H(H(H(H))))))))	3	0.882172	2024.9	1979.83	45.0708												EEQYJSTFR	None	5	(N(N(H(H(N(H)))(H(N(H))))))	2	0.987367	1111.56	1112.35	-0.789558
QYNEJVTLYAPLEHINVAIR	None	5	(N(N(H(H(H(H)))(H(H(H(H)))))))	3	0.864523	2027.57	2069.84	-42.2718												EEQYJSTFR	None	5	(N(N(H(H(N(H)))(H(N(H))))))	3	0.996024	1112.73	1110.06	2.67564
QYNEJVTLYAPLEHINVAIR	None	5	(N(N(H(H(H(H)))(H(H(H(H(H))))))))	3	0.763688	2008.31	2066.35	-58.0436												EEQYJSTFR	None	5	(N(N(H(H(N))(H(N(H(A)))))))	2	0.91605	1439.26	1459.31	-20.0471
QYRDDLJLSYVFGCIPK	Carbamidomethyl(14C)	7	(N(N(H(H(H(H(H))))(H(H)(H(H(H(H))))))))	3	0.946318	2219.47	2292.33	-72.8655												EEQYJSTFR	None	5	(N(N(H(H(N))(H(N(H))))))	2	0.987548	1127.05	1113.15	13.8909
QYRDDLJLSYVFGCIPK	Carbamidomethyl(14C)	7	(N(N(H(H(H(H(H))))(H(H(H(H)))(H(H(H)))))))	3	0.948991	2233.16	2248.32	-15.1641												EEQYJSTFR	None	5	(N(N(H(H(N))(H(N(H))))))	3	0.986453	1119.6	1127.64	-8.04783
QYRDDLJLSYVFGCIPK	Carbamidomethyl(14C)	7	(N(N(H(H(H(H(H))))(H(H(H(H(H(H(H(H)))))))))))	3	0.787592	2242.27	2183.71	58.5627												EEQYJSTFR	None	5	(N(N(H(H(N))(H(N)))))	2	0.998589	1140.17	1132.14	8.02768
QYRDDLJLSYVFGCIPK	Carbamidomethyl(14C)	7	(N(N(H(H(H(H(H(H(H))))))(H(H(H(H)))(H(H(H)))))))	3	0.886149	2226.95	2212.57	14.3789												EEQYJSTFR	None	5	(N(N(H(H(N))(H(N)))))	3	0.999139	1138.8	1134.79	4.00787
QYVGRPVTJETR	None	9	(N(N(H(H(H(H(H))))(H(H)(H(H(H)))))))	3	0.696022	702.956	696.502	6.45345												EEQYJSTFR	None	5	(N(N(H(N)(H(N))(H(N(H))))))	2	0.99229	1159.57	1163.01	-3.43485
QYVGRPVTJETR	None	9	(N(N(H(H(H))(H(H(H(H)))))))	3	0.319547	694.262	744.898	-50.6356												EEQYJSTFR	None	5	(N(N(H(N)(H(N))(H(N(H))))))	3	0.989271	1165.93	1150.63	15.298
QYVGRPVTJETR	None	9	(N(N(H(H(H(H)))(H(H)(H(H(H)))))))	3	0.500485	705.764	689.808	15.9561												EEQYJSTYR	None	5	(N(F)(N(H(H(N(H)))(H(N(H(A)))))))	3	0.992937	995.097	1139.43	-144.328
RSEVTPJTSLAQCPK	Carbamidomethyl(13C)	7	(N(N(H(H(H(H(H(H)))))(H(H)(H(H(H(H(H)))))))))	3	0.590466	817.447	844.08	-26.6323												EEQYJSTYR	None	5	(N(F)(N(H(H(N(H)))(H(N(H(F)))))))	3	0.284643	949.442	885.721	63.7214
RSEVTPJTSLAQCPK	Carbamidomethyl(13C)	7	(N(N(H(H(H(H(H))))(H(H(H))(H(H(H(H(H(H))))))))))	3	0.724446	832.026	808.163	23.863												EEQYJSTYR	None	5	(N(F)(N(H(H(N(H)))(H(N(H(H)(F)))))))	3	0.955809	978.491	1142.51	-164.016
SIDCQWMDSVALJLSR	Carbamidomethyl(4C)	13	(N(N(H(H(H(H(H))))(H(H(H(H(H))))))))	3	0.859303	2179.95	2217.58	-37.6304												EEQYJSTYR	None	5	(N(F)(N(H(H(N(H)))(H(N(H))))))	2	0.968699	957.806	929.36	28.4459
SIDCQWMDSVALJLSR	Carbamidomethyl(4C)	13	(N(N(H(H(H(H(H))))(H(H(H(H)))(H(H(H)))))))	3	0.237728	2162.43	2224.96	-62.53												EEQYJSTYR	None	5	(N(F)(N(H(H(N(H)))(H(N(H))))))	3	0.994796	969.118	907.363	61.7549
SIDCQWMDSVALJLSR	Carbamidomethyl(4C)	13	(N(N(H(H(H(H(H(H)))))(H(H(H(H(H(H(H))))))))))	3	0.945901	2182.75	2127.34	55.4123												EEQYJSTYR	None	5	(N(F)(N(H(H(N))(H(N(H(A)))))))	2	0.988565	1091.64	1148.57	-56.9285
SIDCQWMDSVALJLSR	Carbamidomethyl(4C)	13	(N(N(H(H(H(H(H))))(H(H(H))(H(H(H(H(H(H))))))))))	3	0.947537	2169.92	2138.19	31.7255												EEQYJSTYR	None	5	(N(F)(N(H(H(N))(H(N(H(A)))))))	3	0.994166	1090.48	1150.82	-60.3385
SIDVGJHTLVIVDGIR	None	6	(N(N(H(H(H(H(H))))(H(H)(H(H(H(H))))))))	3	0.50978	1724.67	1645.23	79.4488												EEQYJSTYR	None	5	(N(F)(N(H(H(N))(H(N(H))))))	2	0.988423	911.166	918.57	-7.4042
SIDVGJHTLVIVDGIR	None	6	(N(N(H(H(H(H(H))))(H(H(H(H)))(H(H(H)))))))	3	0.933942	1689.04	1732.85	-43.8142												EEQYJSTYR	None	5	(N(F)(N(H(H(N))(H(N(H))))))	3	0.998464	913.875	913.302	0.573082
SIDVGJHTLVIVDGIR	None	6	(N(N(H(H(H(H(H(H)))))(H(H(H(H)))(H(H(H)))))))	3	0.878578	1703.45	1726.94	-23.4921												EEQYJSTYR	None	5	(N(F)(N(H(H(N))(H(N)))))	2	0.985841	923.939	951.214	-27.2746
SIDVGJHTLVIVDGIR	None	6	(N(N(H(H(H(H(H(H(H))))))(H(H(H(H(H(H(H(H)))))))))))	3	0.94365	1676.52	1700.94	-24.4173												EEQYJSTYR	None	5	(N(F)(N(H(H(N))(H(N)))))	3	0.995685	934.076	931.5	2.57617
SIDVGJHTLVIVDGIR	None	6	(N(N(H(H(H(H(H(H(H(H)))))))(H(H(H))(H(H(H(H(H)))))))))	3	0.546079	1666.86	1627.68	39.1752												EEQYJSTYR	None	5	(N(F)(N(H(H)(H(N(H(A)))))))	2	0.858438	1151.23	1153.2	-1.96829
SIDVGJHTLVIVDGIR	None	6	(N(N(H(H(H(H(H(H(H(H)))))))(H(H(H(H)))(H(H(H(H(H)))))))))	3	0.287208	1666.98	1616.39	50.5838												EEQYJSTYR	None	5	(N(F)(N(H(H)(H(N(H(A)))))))	3	0.996237	1151.5	1152.68	-1.18461
SIIQNJGTFGVSHTR	None	6	(N(N(H(H(H(H(H))))(H(H(H))(H(H))))))	3	0	1067.41	1053.69	13.7134												EEQYJSTYR	None	5	(N(F)(N(H(N)(H(N(H)))(H(N(H))))))	2	0.873567	942.036	943.47	-1.43418
SIIQNJGTFGVSHTR	None	6	(N(N(H(H(H))(H(H(H(H)))))))	3	0.85438	1063.09	1078.41	-15.32												EEQYJSTYR	None	5	(N(F)(N(H(N)(H(N(H)))(H(N(H))))))	3	0.965425	931.272	964.402	-33.1291
SIIQNJGTFGVSHTR	None	6	(N(N(H(H(H(H)))(H(H)(H)(H)))))	3	0.814625	1067.39	1067.27	0.112044												EEQYJSTYR	None	5	(N(F)(N(H(N)(H(N))(H(N(H(A)))))))	3	0.19097	1085.96	1170.09	-84.1343
SIIQNJGTFGVSHTR	None	6	(N(N(H(H(H)(H))(H(H)(H(H(H)))))))	3	0.837002	1063.91	1062.83	1.08003												EEQYJSTYR	None	5	(N(F)(N(H(N)(H(N))(H(N(H))))))	2	0.982393	931.497	958.476	-26.9786
SJATKPQCPK	Carbamidomethyl(8C)	2	(N(N(H(H(H(H)))(H(H)(H(H(H(H))))))))	3	0.655477	388.009	389.723	-1.71401												EEQYJSTYR	None	5	(N(F)(N(H(N)(H(N))(H(N(H))))))	3	0.989644	937.81	946.199	-8.3885
SJATKPQCPK	Carbamidomethyl(8C)	2	(N(N(H(H(H(H(H))))(H(H(H(H(H(H)))))))))	3	0.66644	389.937	384.293	5.64373												EEQYJSTYR	None	5	(N(F)(N(H(N)(H(N))(H(N)))))	2	0.98911	941.107	948.883	-7.77671
SJATKPQCPK	Carbamidomethyl(8C)	2	(N(N(H(H(H(H(H))))(H(H(H(H)))(H(H(H)))))))	3	0.648303	387.217	390.614	-3.39662												EEQYJSTYR	None	5	(N(F)(N(H(N)(H(N))(H(N)))))	3	0.992224	945.227	940.87	4.35665
SJATKPQCPK	Carbamidomethyl(8C)	2	(N(N(H(H(H(H(H))))(H(H(H(H(H(H(H(H)))))))))))	3	0.70496	387.195	388.957	-1.76266												EEQYJSTYR	None	5	(N(N(H(H(H))(H(H(H))))))	2	0.965539	883.245	880.796	2.44886
SJATKPQCPK	Carbamidomethyl(8C)	2	(N(N(H(H(H(H(H(H(H))))))(H(H(H(H)))(H(H(H)))))))	3	0.741122	390.056	385.146	4.91032												EEQYJSTYR	None	5	(N(N(H(H(H))(H(H)))))	2	0.98737	958.778	880.236	78.5419
SJATKPQCPK	Carbamidomethyl(8C)	2	(N(N(H(H(H(H(H))))(H(H(H(H)))(H(H(H(H(H(H))))))))))	3	0.834106	387.511	390.892	-3.38097												EEQYJSTYR	None	5	(N(N(H(H(N(H)))(H(N(H(A)))))))	2	0.944265	1080.39	1146.11	-65.7143
SJATKPQCPK	Carbamidomethyl(8C)	2	(N(N(H(H(H(H)))(H(H)(H(H))))))	3	0.503247	389.01	384.333	4.67662												EEQYJSTYR	None	5	(N(N(H(H(N(H)))(H(N(H(A)))))))	3	0.986087	1081.96	1143.05	-61.0901
SJATKPQCPK	Carbamidomethyl(8C)	2	(N(N(H(H(H)(H(H)))(H(H)(H(H))))))	3	0.98084	386.506	390.494	-3.98869												EEQYJSTYR	None	5	(N(N(H(H(N(H)))(H(N(H))))))	2	0.980225	904.396	888.706	15.6901
SPEFFJDSLVR	None	6	(N(N(H(H(H(H(H))))(H(H(H(H(H(H(H(H)))))))))))	3	0.786362	1553.9	1535.02	18.8835												EEQYJSTYR	None	5	(N(N(H(H(N(H)))(H(N(H))))))	3	0.990095	903.112	891.202	11.91
SPEFFJDSLVR	None	6	(N(N(H(H(H(H(H(H(H))))))(H(H(H(H)))(H(H(H)))))))	3	0.596008	1542.2	1544.29	-2.08852												EEQYJSTYR	None	5	(N(N(H(H(N))(H(N(H(A)))))))	3	0.166185	1148.5	1152.16	-3.665
SPEFFJDSLVR	None	6	(N(N(H(H(H(H(H))))(H(H(H(H(H))))(H(H(H(H(H)))))))))	3	0.67245	1529.87	1520.53	9.34561												EEQYJSTYR	None	5	(N(N(H(H(N))(H(N(H))))))	2	0.983546	907.463	896.559	10.9038
SPEFFJDSLVR	None	6	(N(N(H(H(H(H(H(H(H(H)))))))(H(H(H))(H(H(H(H(H)))))))))	3	0.845016	1531.41	1513.02	18.3805												EEQYJSTYR	None	5	(N(N(H(H(N))(H(N(H))))))	3	0.179512	905.972	899.458	6.51438
SPEFFJDSLVR	None	6	(N(N(H(H(H(H(H(H(H(H)))))))(H(H(H(H(H))))(H(H(H(H(H(H))))))))))	3	0.693127	1523.49	1533.28	-9.79168												EEQYJSTYR	None	5	(N(N(H(H(N))(H(N)))))	2	0.996789	929.742	907.845	21.8974
SVAILDGVGVJNTFGVISYR	None	11	(N(N(H(H(H(H(H(H)))))(H(H(H(H(H(H(H))))))))))	3	0.948502	2315.68	2362.61	-46.9292												EEQYJSTYR	None	5	(N(N(H(H(N))(H(N)))))	3	0.999324	924.125	918.77	5.35496
SVAILDGVGVJNTFGVISYR	None	11	(N(N(H(H(H(H(H(H(H))))))(H(H(H(H)))(H(H(H)))))))	3	0.854016	2310.64	2353.3	-42.658												EEQYJSTYR	None	5	(N(N(H(N)(H(N(H)))(H(N(H))))))	3	0.994027	932.192	960.022	-27.8291
SVAILDGVGVJNTFGVISYR	None	11	(N(N(H(H(H(H(H(H(H))))))(H(H(H(H(H(H(H(H)))))))))))	3	0.935685	2243.24	2422.23	-178.983												EEQYJSTYR	None	5	(N(N(H(N)(H(N))(H(N(H))))))	2	0.983253	947.151	931.108	16.043
SVAILDGVGVJNTFGVISYR	None	11	(N(N(H(H(H(H(H(H(H(H)))))))(H(H(H(H(H(H(H(H)))))))))))	3	0.973647	2229.18	2336.73	-107.547												EEQYJSTYR	None	5	(N(N(H(N)(H(N))(H(N(H))))))	3	0.0650789	941.421	942.251	-0.829886
TIQJISK	None	4	(N(N(H(H(H(H(H))))(H(H(H(H)))(H(H(H)))))))	3	0.984624	501.599	504.496	-2.89632												EEQYJSTYR	None	5	(N(N(H(N)(H(N))(H(N)))))	2	0.992064	946.379	961.67	-15.2909
TIQJISK	None	4	(N(N(H(H(H(H(H(H(H))))))(H(H(H(H)))(H(H(H)))))))	3	0.37825	504.036	497.233	6.8028												EEQYJSTYR	None	5	(N(N(H(N)(H(N))(H(N)))))	3	0.129455	953.512	947.797	5.71439
TIQJISK	None	4	(N(N(H(H(H(H(H))))(H(H(H(H(H))))(H(H(H(H(H)))))))))	3	0.658691	486.244	498.908	-12.6645												EGHFYYJISEVK	None	7	(N(F)(N(H(H(N(H(A))))(H(N(H(A)))))))	3	0.895633	2162.83	2369.77	-206.937
TIQJISK	None	4	(N(N(H(H(H(H(H(H(H(H)))))))(H(H(H))(H(H(H(H(H)))))))))	3	0.546941	500.858	453.802	47.056												EGHFYYJISEVK	None	7	(N(F)(N(H(H(N(H(A))))(H(N(H))(N(H))))))	3	0	1958.98	1977.76	-18.7787
TJACTJYTCFDYSSTTAR	Carbamidomethyl(4C);Carbamidomethyl(9C)	2	(N(N(H(H(H(H(H))))(H(H(H))(H(H(H)))))))	3	0.262577	1304.66	1262.03	42.6314												EGHFYYJISEVK	None	7	(N(F)(N(H(H(N(H)))(H(N(H(A)))))))	3	0.507747	2031.56	1998.86	32.7034
TJACTJYTCFDYSSTTAR	Carbamidomethyl(4C);Carbamidomethyl(9C)	2	(N(N(H(H(H(H(H(H(H))))))(H(H(H(H(H(H(H))))))))))	3	0.973479	1279.77	1333.7	-53.9288												EGHFYYJISEVK	None	7	(N(F)(N(H(H(N(H)))(H(N(H(N(H))))))))	3	0	1891.41	1678.76	212.648
TJACTJYTCFDYSSTTAR	Carbamidomethyl(4C);Carbamidomethyl(9C)	2	(N(N(H(H(H(H(H(H(H(H)))))))(H(H(H))(H(H(H(H(H)))))))))	3	0.903587	1280.88	1293.68	-12.8062												EGHFYYJISEVK	None	7	(N(F)(N(H(H(N(H)))(H(N(H))))))	3	0.400191	1912.02	1696.85	215.169
TLGDTTYGFPJVSLSSITSQEWYR	None	11	(N(N(H(H(H(H(H))))(H(H(H))(H(H))))))	3	0.945559	2686.15	2685.04	1.11906												EGHFYYJISEVK	None	7	(N(N(H(H(N(H(A))))(H(N(H(A)))))))	3	0.746118	2147.75	2419.42	-271.673
TLGDTTYGFPJVSLSSITSQEWYR	None	11	(N(N(H(H(H(H(H))))(H(H(H))(H(H))))))	4	0.783832	2687.02	2683.34	3.68129												EGHFYYJISEVK	None	7	(N(N(H(H(N(H)))(H(N(H(A)))))))	3	0.942017	2250.22	2028.07	222.156
TLGDTTYGFPJVSLSSITSQEWYR	None	11	(N(N(H(H(H(H(H(H)))))(H(H(H))(H(H(H)))))))	4	0.663969	2684.21	2619.5	64.7098												EHEGAIYPDJTTDFQR	None	10	(N(F)(N(H(H(N(H(A))))(H(N(H(A)))))))	3	0.505228	2069.16	2070.97	-1.81156
TLGDTTYGFPJVSLSSITSQEWYR	None	11	(N(N(H(H(H(H(H(H(H))))))(H(H(H))(H(H(H(H))))))))	3	0.984077	2653.49	2546.64	106.854												EHEGAIYPDJTTDFQR	None	10	(N(F)(N(H(H(N(H(A))))(H(N(H(A)))))))	4	0	2070.87	2067.18	3.68967
TLGDTTYGFPJVSLSSITSQEWYR	None	11	(N(N(H(H(H(H)))(H(H(H(H)))))))	3	0.924369	2695.88	2702.55	-6.67667												EHEGAIYPDJTTDFQR	None	10	(N(F)(N(H(H(N(H(A))))(H(N(H(F)))))))	3	0.635591	1866.81	1740.04	126.769
TLGDTTYGFPJVSLSSITSQEWYR	None	11	(N(N(H(H(H(H(H))))(H(H(H(H)))))))	3	0.936411	2639.09	2801.19	-162.109												EHEGAIYPDJTTDFQR	None	10	(N(F)(N(H(H(N(H)))(H(N(H(A)))))))	3	0.448868	1920.52	1747.25	173.275
TLGDTTYGFPJVSLSSITSQEWYR	None	11	(N(N(H(H(H(H)))(H(H(H(H(H))))))))	4	0.87689	2744.35	2596.47	147.88												EHEGAIYPDJTTDFQR	None	10	(N(F)(N(H(H(N(H)))(H(N(H(A)))))))	4	0.619237	1903.59	1780.18	123.411
TQELEJFTIPIFLSEFGCNK	Carbamidomethyl(18C)	6	(N(N(H(H(H(H(H(H)))))(H(H(H(H(H(H(H))))))))))	3	0.777996	2860.75	2883.71	-22.9593												EHEGAIYPDJTTDFQR	None	10	(N(F)(N(H(H(N(H)))(H(N(H))))))	3	0.417628	1788.71	1526.84	261.864
TQELEJFTIPIFLSEFGCNK	Carbamidomethyl(18C)	6	(N(N(H(H(H(H(H(H(H))))))(H(H(H))(H(H(H(H))))))))	3	0.93675	2864.27	2874.5	-10.2361												EHEGAIYPDJTTDFQR	None	10	(N(N(H(H(N(F)(H(A))))(H(N(H(A)))(N(H(A)))))))	3	0.447206	2355.27	2438.04	-82.77
TQELEJFTIPIFLSEFGCNK	Carbamidomethyl(18C)	6	(N(N(H(H(H(H)))(H(H(H(H(H))))))))	3	0.852697	2875.92	2924.65	-48.7303												EHEGAIYPDJTTDFQR	None	10	(N(N(H(H(N(F)(H(A))))(H(N(H(A)))(N(H(A)))))))	4	0.840507	2343.43	2461.07	-117.634
VHLECFGSSSSNJK	Carbamidomethyl(5C)	13	(N(N(H(H(H(H(H))))(H(H)(H(H(H)))))))	3	0.459791	883.538	874.962	8.57552												EHEGAIYPDJTTDFQR	None	10	(N(N(H(H(N(H(A))))(H(N(H(A)))(N(H(A)))))))	3	0.721268	2454.8	2450.23	4.56593
VHLECFGSSSSNJK	Carbamidomethyl(5C)	13	(N(N(H(H(H(H(H))))(H(H(H(H(H(H(H(H)))))))))))	3	0.775274	870.707	746.556	124.15												EHEGAIYPDJTTDFQR	None	10	(N(N(H(H(N(H(A))))(H(N(H(A)))(N(H(A)))))))	4	0.895532	2449.9	2459.75	-9.8484
VHLECFGSSSSNJK	Carbamidomethyl(5C)	13	(N(N(H(H(H(H(H(H(H))))))(H(H(H(H)))(H(H(H)))))))	3	0.947349	826.073	867.674	-41.6007												EHEGAIYPDJTTDFQR	None	10	(N(N(H(H(N(H(A))))(H(N(H(A)))))))	3	0.776175	2087.24	2088.21	-0.970664
VHLECFGSSSSNJK	Carbamidomethyl(5C)	13	(N(N(H(H(H(H(H(H(H))))))(H(H(H(H(H(H(H(H)))))))))))	3	0.898832	837.217	860.894	-23.6769												EHEGAIYPDJTTDFQR	None	10	(N(N(H(H(N(H(A))))(H(N(H(A)))))))	4	0	2090.22	2081.59	8.6309
VHLECFGSSSSNJK	Carbamidomethyl(5C)	13	(N(N(H(H(H(H(H(H(H(H)))))))(H(H(H))(H(H(H(H(H)))))))))	3	0.789986	850.213	849.586	0.626984												EHEGAIYPDJTTDFQR	None	10	(N(N(H(H(N(H(A))))(H(N(H))(N(H(A)))))))	3	0.765496	2171.32	2057.37	113.947
VHLECFGSSSSNJK	Carbamidomethyl(5C)	13	(N(N(H(H(H(H(H(H(H(H)))))))(H(H(H(H)))(H(H(H(H(H)))))))))	3	0.291473	842.397	831.283	11.1137												EHEGAIYPDJTTDFQR	None	10	(N(N(H(H(N(H(A))))(H(N(H))(N(H(A)))))))	4	0.266765	2154.77	2089.56	65.2109
VHLECFGSSSSNJK	Carbamidomethyl(5C)	13	(N(N(H(H(H(H(H(H(H))))))(H(H(H(H(H(H)))))(H(H(H(H(H)))))))))	3	0.893815	843.303	826.47	16.8334												EHEGAIYPDJTTDFQR	None	10	(N(N(H(H(N(H(A))))(H(N(H))(N(H))))))	3	0.52344	2071.43	1760.69	310.74
VHLECFGSSSSNJK	Carbamidomethyl(5C)	13	(N(N(H(H)(H(H)(H(H(H(H(H)))))))))	3	0.909517	881.328	883.301	-1.97291												EHEGAIYPDJTTDFQR	None	10	(N(N(H(H(N(H(F))))(H(N(H(F)))))))	3	0.440515	1662.55	1838.69	-176.144
VSPJVTWHTTLR	None	4	(N(N(H(H(H(H(H(H(H))))))(H(H(H(H(H(H)))))(H(H(H(H(H)))))))))	3	0.922393	1130.82	1128.89	1.93242												EHEGAIYPDJTTDFQR	None	10	(N(N(H(H(N(H)(F)))(H(N(H(A)))(N(H(A)))))))	4	0.725329	2152.64	2047.17	105.467
VSPJVTWHTTLR	None	4	(N(N(H(H(H(H)))(H(H)(H)(H)))))	3	0.481831	1149.79	1169.31	-19.5107												EHEGAIYPDJTTDFQR	None	10	(N(N(H(H(N(H)))(H(N(H(A)))))))	3	0	1774.33	1758.85	15.4796
VSPJVTWHTTLR	None	4	(N(N(H(H(H)(H(H)))(H(H(H(H)))))))	3	0.796389	1150.91	1167.07	-16.1622												EHEGAIYPDJTTDFQR	None	10	(N(N(H(H(N(H)))(H(N(H(A)))))))	4	0.390654	1767.47	1774.08	-6.60556
VVGTJATYVGEK	None	5	(N(N(H(H(H))(H(H(H(H(H(H(H))))))))))	3	0.564041	873.257	862.855	10.4018												EHEGAIYPDJTTDFQR	None	10	(N(N(H(H(N(H)))(H(N(H))))))	3	0.347035	1686.59	1534.2	152.393
VVGTJATYVGEK	None	5	(N(N(H(H(H(H(H))))(H(H(H(H)))(H(H(H)))))))	3	0.624405	845.232	866.236	-21.0043												EHEGAIYPDJTTDFQR	None	10	(N(N(H(H)(H(H)(H(N(H(A))))))))	3	0.321403	1768.73	1792.89	-24.156
VVGTJATYVGEK	None	5	(N(N(H(H(H(H(H))))(H(H(H(H(H(H(H(H)))))))))))	3	0.735191	836.752	859.376	-22.6239												EHEGAIYPDJTTDFQR	None	10	(N(N(H(H)(H(N(H(A)))))))	3	0	1768.73	1802.61	-33.8776
VVGTJATYVGEK	None	5	(N(N(H(H(H(H(H(H)))))(H(H(H(H)))(H(H(H(H))))))))	3	0.760699	845.013	836.881	8.1317												EHEGAIYPDJTTDFQR	None	10	(N(N(H(N)(H(H)(H))(H(N(F)(H(A)))(N(F)(H(A)))))))	4	0.926445	2183.97	2441.98	-258.009
VVGTJATYVGEK	None	5	(N(N(H(H(H(H(H))))(H(H(H(H)))(H(H(H(H(H(H))))))))))	3	0.813141	845.186	852.898	-7.7127												EHEGAIYPDJTTDFQR	None	10	(N(N(H(N)(H(H)(H))(H(N(H(A)))(N(F)(H(A)))))))	4	0.926696	2184.88	2426.54	-241.653
VVGTJATYVGEK	None	5	(N(N(H(H(H(H(H(H(H(H)))))))(H(H(H))(H(H(H(H(H)))))))))	3	0.886455	850.973	845.74	5.23345												EJISDPTSPLR	None	2	(N(F)(N(H(H(H))(H(N(H(A)))))))	2	0.899819	1993.7	2005.53	-11.8355
VYAVJASLNHDK	None	5	(N(N(H(H(H(H(H))))(H(H)(H(H(H)))))))	3	0.664264	839.145	833.56	5.58491												EJISDPTSPLR	None	2	(N(F)(N(H(H(H))(H(N(H(A)))))))	3	0.80497	1996.21	2000.64	-4.42695
VYAVJASLNHDK	None	5	(N(N(H(H(H(H(H))))(H(H(H))(H(H(H)))))))	3	0.723816	833.497	840.417	-6.92052												EJISDPTSPLR	None	2	(N(F)(N(H(H(N(H(A))))(H(N(H(A)))))))	3	0.935817	2261.06	2415.44	-154.375
VYAVJASLNHDK	None	5	(N(N(H(H(H(H(H))))(H(H(H(H)))(H(H(H)))))))	3	0.662673	830.889	839.762	-8.8729												EJISDPTSPLR	None	2	(N(F)(N(H(H(N(H)))(H(N(H(A)))))))	3	0.853754	2140.54	1975.83	164.706
VYAVJASLNHDK	None	5	(N(N(H(H(H(H(H))))(H(H(H(H(H(H(H(H)))))))))))	3	0.665385	831.071	820.1	10.9715												EJISDPTSPLR	None	2	(N(F)(N(H(H(N(H)))(H(N(H))))))	3	0.858961	1737.25	1615.83	121.427
VYAVJASLNHDK	None	5	(N(N(H(H(H(H(H(H)))))(H(H(H))(H(H(H(H(H)))))))))	3	0.696207	821.315	817.966	3.34866												EJISDPTSPLR	None	2	(N(F)(N(H(H)(H(N(H(A)))))))	2	0.925267	2017.12	2027.8	-10.6775
VYAVJASLNHDK	None	5	(N(N(H(H(H(H(H(H(H(H)))))))(H(H(H))(H(H(H(H(H)))))))))	3	0.644489	806.863	811.539	-4.67572												EJISDPTSPLR	None	2	(N(F)(N(H(H)(H(N(H(A)))))))	3	0.759163	2015.79	2030.38	-14.5894
VYAVJASLNHDK	None	5	(N(N(H(H(H(H)))(H(H)(H(H))))))	3	0.937329	836.784	824.962	11.8222												EJISDPTSPLR	None	2	(N(F)(N(H(N)(H(N))(H(N)))))	3	0.937248	1658.69	1661.5	-2.80946
VYAVJASLNHDK	None	5	(N(N(H(H(H)(H(H)))(H(H)(H(H))))))	3	0.804467	831.392	837.58	-6.18768												EJISDPTSPLR	None	2	(N(H)(N(H(H)(H(N(H))))))	3	0.458872	1872.6	1626.16	246.444
WGYTJITEIMDVR	None	5	(N(N(H(H(H(H(H))))(H(H)(H(H(H)))))))	3	0	2213.52	2277.79	-64.2775												EJISDPTSPLR	None	2	(N(N(H(H(H))(H(N(H(A)))))))	2	0.869877	1997.1	1993.25	3.8493
WGYTJITEIMDVR	None	5	(N(N(H(H(H(H(H))))(H(H(H))(H(H(H)))))))	3	0.600446	2208.19	2182.33	25.8548												EJISDPTSPLR	None	2	(N(N(H(H(H))(H(N(H(A)))))))	3	0.787806	1998.03	1991.44	6.58898
WGYTJITEIMDVR	None	5	(N(N(H(H(H(H(H(H)))))(H(H)(H(H(H(H(H)))))))))	3	0.916377	2182.64	2134.59	48.0523												EJISDPTSPLR	None	2	(N(N(H(H(N(H(A))))(H(N(H(A)))))))	2	0.932151	2410.6	2409.37	1.22634
WGYTJITEIMDVR	None	5	(N(N(H(H(H(H(H(H)))))(H(H(H))(H(H(H(H(H)))))))))	3	0.813811	2147.39	2192.07	-44.6839												EJISDPTSPLR	None	2	(N(N(H(H(N(H(A))))(H(N(H(A)))))))	3	0.909617	2415.72	2397.98	17.7417
WGYTJITEIMDVR	None	5	(N(N(H(H(H(H(H(H(H))))))(H(H(H(H(H(H(H(H)))))))))))	3	0.804358	2168.98	2147.92	21.0594												EJISDPTSPLR	None	2	(N(N(H(H(N(H(A))))(H(N(H))(N(H))))))	3	0.94401	1852.32	1980.45	-128.136
WGYTJITEIMDVR	None	5	(N(N(H(H(H(H)))(H(H)(H)(H)))))	3	0.828643	2216.57	2181.6	34.9652												EJISDPTSPLR	None	2	(N(N(H(H(N(H(H))))(H(N(H(A)))))))	3	0.909085	1980.21	1956.85	23.367
WGYTJITEIMDVR	None	5	(N(N(H(H(H)(H(H)))(H(H)(H(H))))))	3	0.961799	2264.25	2172.24	92.0068												EJISDPTSPLR	None	2	(N(N(H(H(N(H)))(H(N(H(A)))))))	2	0.887915	1982.44	1979.72	2.72695
WTPVSTJSTSK	None	7	(N(N(H(H(H(H(H))))(H(H)(H(H(H(H))))))))	3	0.502839	833.657	827.747	5.91022												EJISDPTSPLR	None	2	(N(N(H(H(N(H)))(H(N(H(A)))))))	3	0.91871	1982.06	1980.47	1.59223
WTPVSTJSTSK	None	7	(N(N(H(H(H(H(H))))(H(H(H(H)))(H(H(H)))))))	2	0.949377	828.302	847.988	-19.6865												EJISDPTSPLR	None	2	(N(N(H(H(N(H)))(H(N(H(N(H))))))))	3	0	1861.18	1617.11	244.068
WTPVSTJSTSK	None	7	(N(N(H(H(H(H(H))))(H(H(H(H)))(H(H(H)))))))	3	0.783578	838.6	827.961	10.639												EJISDPTSPLR	None	2	(N(N(H(H(N(H)))(H(N(H))))))	3	0.972899	1612.29	1602.81	9.47804
WTPVSTJSTSK	None	7	(N(N(H(H(H(H(H))))(H(H(H(H(H(H(H(H)))))))))))	3	0.554122	823.261	824.712	-1.45113												EJISDPTSPLR	None	2	(N(N(H(H)(H(H)(H(N(H(A))))))))	3	0.981519	1993.85	1972.09	21.7597
WTPVSTJSTSK	None	7	(N(N(H(H(H(H(H(H)))))(H(H(H(H)))(H(H(H(H))))))))	3	0.841706	827.427	805.282	22.1443												EJISDPTSPLR	None	2	(N(N(H(H)(H(N(H(A)))))))	2	0.817074	2025.59	2022.59	3.00184
WTPVSTJSTSK	None	7	(N(N(H(H(H(H(H(H(H))))))(H(H(H(H(H(H(H(H)))))))))))	3	0.694903	821.922	796.664	25.2579												EJISDPTSPLR	None	2	(N(N(H(H)(H(N(H(A)))))))	3	0.622873	2025.75	2022.29	3.45845
WTPVSTJSTSK	None	7	(N(N(H(H(H(H)))(H(H)(H(H))))))	2	0.925269	830.328	845.335	-15.0068												EJISDPTSPLR	None	2	(N(N(H(N)(H(N(H(A))))(H(N(H(A)))))))	3	0.833045	2409.83	2402.29	7.53846
YHELFJASTYNIYTAAQQR	None	6	(N(N(H(H(H(H(H))))(H(H(H(H(H))))))))	3	0.821577	1691.1	1692.82	-1.71307												EJISDPTSPLR	None	2	(N(N(H(N)(H(N(H(H))))(H(N(F)(H(H)))))))	3	0.943278	1862.3	1976.22	-113.924
YHELFJASTYNIYTAAQQR	None	6	(N(N(H(H(H(H(H))))(H(H)(H(H(H(H))))))))	3	0.924578	1693.34	1687.56	5.77753												EJISDPTSPLR	None	2	(N(N(H(N)(H(N(H)))(H(N(H(A)))))))	3	0	1983.34	1985.73	-2.38951
YHELFJASTYNIYTAAQQR	None	6	(N(N(H(H(H(H(H(H)))))(H(H(H))(H(H(H)))))))	3	0.940043	1694.23	1684.11	10.1115												EJISDPTSPLR	None	2	(N(N(H(N)(H(N(H)))(H(N(H))))))	2	0.935752	1611.85	1621.49	-9.64697
YHELFJASTYNIYTAAQQR	None	6	(N(N(H(H(H(H(H))))(H(H(H(H)))(H(H(H)))))))	4	0.885215	1688.31	1695.61	-7.30257												EJISDPTSPLR	None	2	(N(N(H(N)(H(N(H)))(H(N(H))))))	3	0	1615.89	1613.63	2.26128
YHELFJASTYNIYTAAQQR	None	6	(N(N(H(H(H(H(H))))(H(H(H(H(H(H(H(H)))))))))))	3	0.710339	1688.9	1681.57	7.32848												EJISDPTSPLR	None	2	(N(N(H(N)(H(N))(H(N(H(A)))))))	3	0.740166	1984.35	2017	-32.6468
YHELFJASTYNIYTAAQQR	None	6	(N(N(H(H(H(H(H(H(H))))))(H(H(H(H(H(H(H))))))))))	3	0.961497	1678.81	1669.72	9.09294												EJISDPTSPLR	None	2	(N(N(H(N)(H(N))(H(N(H))))))	2	0.933528	1635.03	1630.1	4.92851
YHELFJASTYNIYTAAQQR	None	6	(N(N(H(H(H(H(H(H)))))(H(H(H))(H(H(H(H(H)))))))))	4	0.820219	1677.04	1673.18	3.86177												EJISDPTSPLR	None	2	(N(N(H(N)(H(N))(H(N(H))))))	3	0.853729	1623.53	1652.45	-28.9149
YHELFJASTYNIYTAAQQR	None	6	(N(N(H(H(H(H(H))))(H(H(H(H(H))))(H(H(H(H(H)))))))))	3	0.364444	1671.04	1669.66	1.37672												EJISDPTSPLR	None	2	(N(N(H(N)(H(N))(H(N)))))	2	0.998209	1653.47	1660.97	-7.49645
YHELFJASTYNIYTAAQQR	None	6	(N(N(H(H(H(H(H(H(H(H)))))))(H(H(H))(H(H(H(H(H)))))))))	3	0.840095	1668.7	1665.77	2.92739												EJISDPTSPLR	None	2	(N(N(H(N)(H(N))(H(N)))))	3	0.983581	1653.6	1660.71	-7.11587
YHELFJASTYNIYTAAQQR	None	6	(N(N(H(H(H(H(H(H(H(H)))))))(H(H(H(H)))(H(H(H(H(H)))))))))	4	0.89247	1662.13	1694.57	-32.4415												EJLTAPGSDSAVFFEQGTTR	None	2	(N(N(H(H(H))(H(N(H))(N(H)(F))))))	3	0.957976	3068.42	2940.79	127.626
YQYJETAGEGVTAYVIDTGINIEHQDFQGR	None	4	(N(N(H(H(H(H(H(H)))))(H(H(H))(H(H(H)))))))	4	0.968271	2507.38	2644.37	-136.989												EJLTAPGSDSAVFFEQGTTR	None	2	(N(N(H(H(H))(H(N(H))(N(H)(F))))))	4	0.884425	3078.52	2921.14	157.381
YVYDSSAGDJITAYVVDTGVSIHHVEFEGR	None	10	(N(N(H(H(H(H(H(H)))))(H(H(H))(H(H(H)))))))	4	0.943003	2189.84	2212.07	-22.2254												EJLTAPGSDSAVFFEQGTTR	None	2	(N(N(H(H(N(H(A))))(H(N(H(A)))(N(H(A)))))))	4	0.908476	3214.29	3393.85	-179.555
YVYDSSAGDJITAYVVDTGVSIHHVEFEGR	None	10	(N(N(H(H(H(H(H))))(H(H(H(H)))))))	4	0.639663	2185.88	2282.82	-96.935												EJLTAPGSDSAVFFEQGTTR	None	2	(N(N(H(H(N(H(A))))(H(N(H(A)))))))	3	0.976997	3183.51	3221.02	-37.5129
																				EJLTAPGSDSAVFFEQGTTR	None	2	(N(N(H(H(N(H(A))))(H(N(H(A)))))))	4	0.927797	3184.78	3218.18	-33.3939
																				EJLTAPGSDSAVFFEQGTTR	None	2	(N(N(H(H(N(H(H))))(H(N(F)(H(A)))))))	3	0.967441	3082.99	3221.99	-138.998
																				EJLTAPGSDSAVFFEQGTTR	None	2	(N(N(H(H(N(H(H))))(H(N(F)(H(A)))))))	4	0.975951	3080.61	3226.62	-146.009
																				EJLTAPGSDSAVFFEQGTTR	None	2	(N(N(H(H(N(H)))(H(N(H(A)))))))	3	0.762346	3062.15	2937.72	124.431
																				EJLTAPGSDSAVFFEQGTTR	None	2	(N(N(H(H(N(H)))(H(N(H(A)))))))	4	0.553177	3074.65	2913.4	161.255
																				EJLTAPGSDSAVFFEQGTTR	None	2	(N(N(H(H(N(H)))(H(N(H))))))	3	0.915253	2924.43	2475.28	449.146
																				EJLTAPGSDSAVFFEQGTTR	None	2	(N(N(H(N)(H(H)(H))(H(N(F)(H(A)))(N(F)(H(A)))))))	4	0.904159	3279.99	3347.23	-67.2376
																				EJLTAPGSDSAVFFEQGTTR	None	2	(N(N(H(N)(H(H)(H))(H(N(H(A)))(N(F)(H(A)))))))	4	0.922829	3324.99	3347.54	-22.554
																				ELHHLQEQJVSNAFLDK	None	9	(N(F)(N(H(H(N(H)))(H(N(H(A)))))))	3	0.920566	1926.3	1799.34	126.964
																				ELHHLQEQJVSNAFLDK	None	9	(N(F)(N(H(H(N(H)))(H(N(H(A)))))))	4	0.740946	1927.71	1796.61	131.094
																				ELHHLQEQJVSNAFLDK	None	9	(N(N(H(H(N(F)(H(A))))(H(N(H(A)))(N(H(A)))))))	3	0.587762	2359.16	2367.84	-8.67872
																				ELHHLQEQJVSNAFLDK	None	9	(N(N(H(H(N(F)(H(A))))(H(N(H(A)))(N(H(A)))))))	4	0.709987	2359.44	2367.3	-7.85673
																				ELHHLQEQJVSNAFLDK	None	9	(N(N(H(H(N(H(A))))(H(N(F)(H(A)))))))	3	0.703114	1936.02	2060.73	-124.711
																				ELHHLQEQJVSNAFLDK	None	9	(N(N(H(H(N(H(A))))(H(N(F)(H(A)))))))	4	0.902668	1933.09	2066.43	-133.346
																				ELHHLQEQJVSNAFLDK	None	9	(N(N(H(H(N(H(A))))(H(N(H(A)))(N(H(A)))))))	3	0.769512	2381.49	2361.87	19.6211
																				ELHHLQEQJVSNAFLDK	None	9	(N(N(H(H(N(H(A))))(H(N(H(A)))(N(H(A)))))))	4	0.817835	2364.64	2394.64	-30.0051
																				ELHHLQEQJVSNAFLDK	None	9	(N(N(H(H(N(H(A))))(H(N(H(A)))))))	3	0.763796	2073.24	2082.58	-9.33418
																				ELHHLQEQJVSNAFLDK	None	9	(N(N(H(H(N(H(A))))(H(N(H(A)))))))	4	0.734981	2073.35	2082.37	-9.02365
																				ELHHLQEQJVSNAFLDK	None	9	(N(N(H(H(N(H(A))))(H(N(H))(N(H(A)))))))	3	0.542727	2214.32	2060.48	153.84
																				ELHHLQEQJVSNAFLDK	None	9	(N(N(H(H(N(H(A))))(H(N(H))(N(H(A)))))))	4	0.858976	2214.85	2059.45	155.403
																				ELHHLQEQJVSNAFLDK	None	9	(N(N(H(H(N(H)(F)))(H(N(H(A)))(N(H(A)))))))	4	0.924348	2265.21	2075	190.208
																				ELHHLQEQJVSNAFLDK	None	9	(N(N(H(H(N(H)))(H(N(H(A)))))))	3	0	1803.36	1815.85	-12.4965
																				ELHHLQEQJVSNAFLDK	None	9	(N(N(H(H(N(H)))(H(N(H(A)))))))	4	0.760158	1807.17	1808.44	-1.27228
																				ELHHLQEQJVSNAFLDK	None	9	(N(N(H(N)(H(H)(H))(H(N(F)(H(A)))(N(F)(H(A)))))))	4	0.846045	2353.53	2368.22	-14.686
																				ELHHLQEQJVSNAFLDKGEFYIGSK	None	9	(N(F)(N(H(H(N(H(A))))(H(N(H(A)))))))	4	0.715123	2561.48	2574.15	-12.6698
																				ELHHLQEQJVSNAFLDKGEFYIGSK	None	9	(N(F)(N(H(H(N(H(A))))(H(N(H(A)))))))	5	0.698195	2557.16	2583.76	-26.6094
																				ELHHLQEQJVSNAFLDKGEFYIGSK	None	9	(N(F)(N(H(H(N(H)))(H(N(H(A)))))))	4	0.620536	2452.91	2360.9	92.0018
																				ELHHLQEQJVSNAFLDKGEFYIGSK	None	9	(N(F)(N(H(H(N(H)))(H(N(H(A)))))))	5	0.686821	2466.88	2333.73	133.143
																				ELHHLQEQJVSNAFLDKGEFYIGSK	None	9	(N(F)(N(H(H(N(H)))(H(N(H))))))	5	0.813376	2245.26	2166.7	78.5579
																				ELHHLQEQJVSNAFLDKGEFYIGSK	None	9	(N(N(H(H(N(F)(H(A))))(H(N(F)(H(F)))))))	5	0.814831	2429.05	2588.76	-159.706
																				ELHHLQEQJVSNAFLDKGEFYIGSK	None	9	(N(N(H(H(N(F)(H(A))))(H(N(H(A)))(N(H(A)))))))	4	0	2715.34	2833.44	-118.102
																				ELHHLQEQJVSNAFLDKGEFYIGSK	None	9	(N(N(H(H(N(F)(H(A))))(H(N(H(A)))(N(H(A)))))))	5	0.851453	2700.71	2861.89	-161.18
																				ELHHLQEQJVSNAFLDKGEFYIGSK	None	9	(N(N(H(H(N(H(A))))(H(N(H(A)))(N(H(A)))))))	4	0.857801	2861.7	2865.64	-3.93364
																				ELHHLQEQJVSNAFLDKGEFYIGSK	None	9	(N(N(H(H(N(H(A))))(H(N(H(A)))(N(H(A)))))))	5	0.835274	2856.91	2874.97	-18.0593
																				ELHHLQEQJVSNAFLDKGEFYIGSK	None	9	(N(N(H(H(N(H(A))))(H(N(H(A)))))))	4	0.966725	2592.27	2587.99	4.2839
																				ELHHLQEQJVSNAFLDKGEFYIGSK	None	9	(N(N(H(H(N(H(A))))(H(N(H(A)))))))	5	0.973767	2588.84	2595.62	-6.7858
																				ELHHLQEQJVSNAFLDKGEFYIGSK	None	9	(N(N(H(H(N(H(A))))(H(N(H))(N(H(A)))))))	4	0.773282	2570.34	2560.15	10.1969
																				ELHHLQEQJVSNAFLDKGEFYIGSK	None	9	(N(N(H(H(N(H(A))))(H(N(H))(N(H(A)))))))	5	0.782116	2560.18	2579.91	-19.7339
																				ELHHLQEQJVSNAFLDKGEFYIGSK	None	9	(N(N(H(H(N(H(F))))(H(N(H(F)))))))	5	0.855078	2222.24	2377.26	-155.019
																				ELHHLQEQJVSNAFLDKGEFYIGSK	None	9	(N(N(H(H(N(H)))(H(N(H(A)))))))	4	0.835487	2361.29	2366.56	-5.27087
																				ELHHLQEQJVSNAFLDKGEFYIGSK	None	9	(N(N(H(H(N(H)))(H(N(H(A)))))))	5	0.881933	2361.14	2366.91	-5.77224
																				ELHHLQEQJVSNAFLDKGEFYIGSK	None	9	(N(N(H(H(N(H)))(H(N(H(F)))))))	4	0.876393	2254.45	2148.85	105.601
																				ELHHLQEQJVSNAFLDKGEFYIGSK	None	9	(N(N(H(H(N(H)))(H(N(H))))))	4	0.818743	2298.36	2169.55	128.815
																				ELHHLQEQJVSNAFLDKGEFYIGSK	None	9	(N(N(H(N)(H(N(H(H))))(H(N(H(A)))))))	4	0.757453	2566.44	2351.49	214.95
																				ELPGVCJETMMALWEECKPCLK	Carbamidomethyl(6C);Carbamidomethyl(17C);Carbamidomethyl(20C)	7	(N(N(H(H(N(H(A))))(H(N(H(A)))))))	4	0.829288	3205.98	3252.76	-46.7779
																				ELPGVCJETMMALWEECKPCLK	Carbamidomethyl(6C);Carbamidomethyl(17C);Carbamidomethyl(20C)	7	(N(N(H(H(N(H)))(H(N(H(A)))))))	4	0.782368	3244.88	3149.35	95.5225
																				ELPGVCJETMMALWEECKPCLK	Carbamidomethyl(6C);Carbamidomethyl(17C);Carbamidomethyl(20C)	7	(N(N(H(N)(H(H)(H))(H(N(H)(F))(N(H(A)))))))	4	0.772538	3241.27	3200.18	41.0913
																				EVFVHPJYSK	None	7	(N(F)(N(H(H(N(H(A))))(H(N(H(A)))))))	3	0.489039	1766.91	1774.75	-7.84502
																				EVFVHPJYSK	None	7	(N(N(H(H(N(H(A))))(H(N(H(A)))(N(H(A)))))))	3	0.705429	1699.85	2165.07	-465.22
																				EVFVHPJYSK	None	7	(N(N(H(H(N(H(A))))(H(N(H(A)))))))	3	0.668103	1745.18	1784.95	-39.7694
																				EVFVHPJYSK	None	7	(N(N(H(H(N(H)))(H(N(H(A)))))))	3	0.935857	1853.59	1485.18	368.41
																				FGYILHTDJR	None	9	(N(F)(N(H(H(N(H)))(H(N(H(A)))))))	3	0.883885	1785.29	1787.31	-2.02193
																				FGYILHTDJR	None	9	(N(F)(N(H(H(N(H)))(H(N(H))))))	3	0.517702	1724.43	1500.95	223.479
																				FGYILHTDJR	None	9	(N(N(H(H(N(H(A))))(H(N(H(A)))))))	3	0.817213	1803.22	2183.72	-380.498
																				FGYILHTDJR	None	9	(N(N(H(H(N(H)))(H(N(H(A)))))))	3	0.888986	1861.59	1795.79	65.8
																				FGYILHTDJR	None	9	(N(N(H(H)(H(H(H))))))	3	0.948475	1627.63	1512.08	115.557
																				FGYILHTDJR	None	9	(N(N(H(H)(H(N(H(A)))))))	3	0.962069	1782.64	1835.92	-53.2824
																				FGYILHTDJR	None	9	(N(N(H(H)(H(N(H))))))	3	0.577534	1645.01	1529.14	115.878
																				FJLTETSEAEIHQSFQHLLR	None	2	(N(N(H(H(N(F)(H(A))))(H(N(H(A)))(N(H(A)))))))	4	0	3213.81	3226.76	-12.9459
																				FJLTETSEAEIHQSFQHLLR	None	2	(N(N(H(H(N(F)(H(A))))(H(N(H(A)))(N(H(A)))))))	5	0.711185	3222.61	3209.66	12.948
																				FJLTETSEAEIHQSFQHLLR	None	2	(N(N(H(H(N(H(A))))(H(N(H(A)))(N(H(A)))))))	4	0.905464	3223.08	3208.75	14.3232
																				FJLTETSEAEIHQSFQHLLR	None	2	(N(N(H(H(N(H(A))))(H(N(H(A)))(N(H(A)))))))	5	0.73683	3213.35	3227.67	-14.3252
																				FJLTETSEAEIHQSFQHLLR	None	2	(N(N(H(H(N(H(A))))(H(N(H(A)))))))	4	0.873042	3150.89	3163.01	-12.1239
																				FJLTETSEAEIHQSFQHLLR	None	2	(N(N(H(H(N(H(A))))(H(N(H(A)))))))	5	0.67186	3159.29	3144.34	14.9468
																				FJLTETSEAEIHQSFQHLLR	None	2	(N(N(H(H(N(H(A))))(H(N(H))(N(H(A)))))))	4	0.900222	3192.25	3170.96	21.2881
																				FJLTETSEAEIHQSFQHLLR	None	2	(N(N(H(H(N(H(A))))(H(N(H))(N(H(A)))))))	5	0.620649	3193.92	3167.73	26.1913
																				FJLTETSEAEIHQSFQHLLR	None	2	(N(N(H(H(N(H)(F)))(H(N(H(A)))(N(H(A)))))))	4	0.938361	3180.07	3161.4	18.6772
																				FJLTETSEAEIHQSFQHLLR	None	2	(N(N(H(H(N(H)))(H(N(H(A)))))))	4	0.762761	3113.92	3075.6	38.3285
																				FJLTETSEAEIHQSFQHLLR	None	2	(N(N(H(H(N(H)))(H(N(H(A)))))))	5	0.612124	3120.79	3062.25	58.5412
																				FLNJGTCTAEGK	Carbamidomethyl(7C)	4	(N(N(H(H(N(H(A))))(H(N(F)(H(A)))))))	3	0.234571	1569.07	1703.29	-134.215
																				FLNJGTCTAEGK	Carbamidomethyl(7C)	4	(N(N(H(H(N(H(A))))(H(N(H(A)))))))	3	0.947282	1610.98	1686.75	-75.7693
																				FLNJGTCTAEGK	Carbamidomethyl(7C)	4	(N(N(H(H(N(H(H))))(H(N(F)(H(A)))))))	3	0.862984	1442.83	1695.18	-252.35
																				FLNJGTCTAEGK	Carbamidomethyl(7C)	4	(N(N(H(H(N(H)(F)))(H(N(H(A)))))))	3	0.712048	1579.75	1325.46	254.289
																				FLNJGTCTAEGK	Carbamidomethyl(7C)	4	(N(N(H(H(N(H)))(H(N(H(A)))))))	3	0.889972	1510.86	1337.37	173.492
																				FSDGLESJSSTQFEVK	None	8	(N(N(H(H(H))(H(H(H(H)))))))	3	0.948031	1958	1953.25	4.75543
																				FSDGLESJSSTQFEVKK	None	8	(N(N(H(H(H(H)))(H(H)(H)(H)))))	3	0.748446	1564.13	1571.49	-7.35309
																				FSDGLESJSSTQFEVKK	None	8	(N(N(H(H(H))(H(H(H(H)))))))	3	0.93201	1569.56	1581.97	-12.4103
																				FVEGSHJSTVSLTTK	None	7	(N(H)(N(H(H)(H(N(H))))))	3	0.364243	1271.74	1173.67	98.0695
																				FVEGSHJSTVSLTTK	None	7	(N(N(H(H(H(H)))(H(N(H))))))	3	0.915829	1266.13	1193.43	72.6998
																				FVEGSHJSTVSLTTK	None	7	(N(N(H(H(H))(H(H)))))	3	0.973438	1257.37	1187.49	69.8715
																				FVEGSHJSTVSLTTK	None	7	(N(N(H(H(H))(H(N(H(A)))))))	3	0	1363.9	1434.29	-70.3852
																				FVEGSHJSTVSLTTK	None	7	(N(N(H(H(N(H(A))))(H(N(H(A)))))))	3	0.576007	1567.35	1704.37	-137.013
																				FVEGSHJSTVSLTTK	None	7	(N(N(H(H(N(H)))(H(N(H(A)))))))	3	0.58219	1428.9	1416.29	12.6132
																				FVEGSHJSTVSLTTK	None	7	(N(N(H(H(N(H)))(H(N(H))))))	3	0.872149	1338.48	1187.64	150.845
																				FVEGSHJSTVSLTTK	None	7	(N(N(H(H(N))(H(N(H(A)))))))	3	0.871096	1348.53	1433.07	-84.5372
																				FVEGSHJSTVSLTTK	None	7	(N(N(H(H(N))(H(N(H))))))	3	0.386078	1267.14	1203.82	63.3178
																				FVEGSHJSTVSLTTK	None	7	(N(N(H(H)(H(N(H(A)))))))	3	0.674268	1348.58	1445.11	-96.5308
																				GAFISJFSMTVDGK	None	6	(N(N(H(H(H))(H(N(H(A)))))))	3	0.895989	2966.68	2978.75	-12.0667
																				GAFISJFSMTVDGK	None	6	(N(N(H(H(N(H(A))))(H(N(H(A)))))))	3	0.968538	3211.08	3244.07	-32.9898
																				GAFISJFSMTVDGK	None	6	(N(N(H(H(N(H(H))))(H(N(H(A)))))))	3	0.887809	2944.35	2916.48	27.8758
																				GAFISJFSMTVDGK	None	6	(N(N(H(H(N(H)(F)))(H(N(H(A)))))))	3	0.818715	2959.55	2935.62	23.9213
																				GAFISJFSMTVDGK	None	6	(N(N(H(H(N(H)))(H(N(H(A)))))))	3	0.964379	2963.05	2958.11	4.93761
																				GAFISJFSMTVDGK	None	6	(N(N(H(H(N(H)))(H(N(H))))))	3	0.746253	2959.55	2471.36	488.187
																				GAFISJFSMTVDGK	None	6	(N(N(H(H)(H(H)(H(N(H(A))))))))	3	0.897575	2958.3	2927.16	31.1316
																				GAFISJFSMTVDGK	None	6	(N(N(H(H)(H(N(H(A)))))))	3	0.40129	2971.17	3007.77	-36.5976
																				GELJTSIFSSRPIDK	None	4	(N(N(H(H(H))(H(H)))))	3	0.95848	2251.03	1952.54	298.487
																				GELJTSIFSSRPIDK	None	4	(N(N(H(H(H))(H(N(H(A)))))))	3	0.789238	2230.64	2251.38	-20.7428
																				GELJTSIFSSRPIDK	None	4	(N(N(H(H(N(H)))(H(N(H(A)))))))	3	0.330702	2240.13	2227.02	13.1095
																				GELJTSIFSSRPIDK	None	4	(N(N(H(H(N))(H(N(H(A)))))))	3	0.432232	2240.13	2253.9	-13.7658
																				GELJTSIFSSRPIDK	None	4	(N(N(H(H)(H(H)(H(N(H(A))))))))	3	0.266394	2237.23	2236.58	0.644175
																				GELJTSIFSSRPIDK	None	4	(N(N(H(H)(H(N(H(A)))))))	3	0.749004	2246.09	2265.05	-18.9614
																				GHVJITR	None	4	(N(N(H(H(H))(H(N(H))(N(H(A)))))))	3	0.884076	855.233	750.473	104.759
																				GHVJITR	None	4	(N(N(H(H(N(H(A))))(H(N(F)(H(A)))))))	3	0.809724	1017.32	1024.52	-7.20508
																				GHVJITR	None	4	(N(N(H(H(N(H(A))))(H(N(H(A)))))))	2	0.956651	1014.87	1006.48	8.38567
																				GHVJITR	None	4	(N(N(H(H(N(H(A))))(H(N(H(A)))))))	3	0.951476	1014.72	1006.83	7.88761
																				GHVJITR	None	4	(N(N(H(H(N(H)))(H(N(H(A)))))))	2	0.970127	834.037	778.404	55.6325
																				GHVJITR	None	4	(N(N(H(H(N(H)))(H(N(H(A)))))))	3	0.979911	827.02	792.05	34.9693
																				GHVJITR	None	4	(N(N(H(H(N(H)))(H(N(H))))))	2	0.898313	736.889	676.556	60.3324
																				GHVJITR	None	4	(N(N(H(H(N(H)))(H(N(H))))))	3	0.877585	729.348	691.222	38.1258
																				GKEGHFYYJISEVK	None	9	(N(F)(N(H(H(N(H(A))))(H(N(H(A)))))))	3	0.780678	1762.49	1918.76	-156.266
																				GKEGHFYYJISEVK	None	9	(N(F)(N(H(H(N(H(A))))(H(N(H(A)))))))	4	0.937345	1771.58	1901.08	-129.496
																				GKEGHFYYJISEVK	None	9	(N(F)(N(H(H(N(H(A))))(H(N(H))(N(H))))))	4	0.632236	1521.03	1602.12	-81.0856
																				GKEGHFYYJISEVK	None	9	(N(F)(N(H(H(N(H)))(H(N(H(A)))))))	3	0.200354	1758.56	1616.04	142.514
																				GKEGHFYYJISEVK	None	9	(N(F)(N(H(H(N(H)))(H(N(H(A)))))))	4	0.901277	1758.81	1615.56	143.248
																				GKEGHFYYJISEVK	None	9	(N(F)(N(H(H(N(H)))(H(N(H))))))	3	0.286024	1503.75	1391.42	112.329
																				GKEGHFYYJISEVK	None	9	(N(F)(N(H(H(N(H)))(H(N(H))))))	4	0.89068	1500.42	1397.89	102.535
																				GKEGHFYYJISEVK	None	9	(N(N(H(H(N(H)))(H(N(H(A)))))))	3	0.827178	1623.09	1634.48	-11.3877
																				GKEGHFYYJISEVK	None	9	(N(N(H(H(N(H)))(H(N(H(A)))))))	4	0.909603	1625.41	1629.99	-4.58054
																				GLJVTLSSTGR	None	3	(N(F)(N(H(H(N(H(A))))(H(N(H(A)))))))	3	0.891076	2137.2	2426.48	-289.282
																				GLJVTLSSTGR	None	3	(N(F)(N(H(H(N(H)))(H(N(H(A)))))))	2	0.91198	2008.58	1970.35	38.2276
																				GLJVTLSSTGR	None	3	(N(F)(N(H(H(N(H)))(H(N(H(A)))))))	3	0.818056	1991.84	2002.92	-11.0807
																				GLJVTLSSTGR	None	3	(N(F)(N(H(H(N(H)))(H(N(H(N(H)(F))))))))	3	0.241718	1708.72	1965.88	-257.162
																				GLJVTLSSTGR	None	3	(N(F)(N(H(H(N(H)))(H(N(H))))))	2	0.935078	1781.8	1602.67	179.128
																				GLJVTLSSTGR	None	3	(N(F)(N(H(H(N(H)))(H(N(H))))))	3	0.779498	1789.2	1588.28	200.916
																				GLJVTLSSTGR	None	3	(N(F)(N(H(N)(H(N(H)))(H(N(H(A)))))))	3	0.931729	2137.2	1969.51	167.688
																				GLJVTLSSTGR	None	3	(N(F)(N(H(N)(H(N(H)))(H(N(H))))))	3	0.865408	1591.12	1604.42	-13.3082
																				GLJVTLSSTGR	None	3	(N(F)(N(H(N)(H(N))(H(N(H(A)))))))	3	0.801933	1729.15	2000.94	-271.79
																				GLJVTLSSTGR	None	3	(N(F)(N(H(N)(H(N))(H(N(H))))))	2	0.890252	1703.39	1608.34	95.0483
																				GLJVTLSSTGR	None	3	(N(F)(N(H(N)(H(N))(H(N(H))))))	3	0.924445	1702.75	1609.59	93.1632
																				GLJVTLSSTGR	None	3	(N(F)(N(H(N)(H(N))(H(N)))))	2	0.977379	1615.68	1622.55	-6.87923
																				GLJVTLSSTGR	None	3	(N(F)(N(H(N)(H(N))(H(N)))))	3	0.88203	1615.95	1622.02	-6.06446
																				GLJVTLSSTGR	None	3	(N(N(H(H(H))(H(N(H))(N(H)(F))))))	3	0.794901	1877.67	1983.55	-105.874
																				GLJVTLSSTGR	None	3	(N(N(H(H(N(H(A))))(H(N(H(A)))))))	2	0.815726	2440.06	2447.64	-7.5868
																				GLJVTLSSTGR	None	3	(N(N(H(H(N(H(A))))(H(N(H(A)))))))	3	0.598041	2444.85	2436.99	7.85216
																				GLJVTLSSTGR	None	3	(N(N(H(H(N(H(A))))(H(N(H(H)(A)))))))	3	0.865659	2443.59	2480.15	-36.5601
																				GLJVTLSSTGR	None	3	(N(N(H(H(N(H(H))))(H(N(F)(H(A)))))))	3	0.924797	1985.61	2442.07	-456.461
																				GLJVTLSSTGR	None	3	(N(N(H(H(N(H(H))))(H(N(H(A)))))))	3	0.950591	2300.75	1952.58	348.173
																				GLJVTLSSTGR	None	3	(N(N(H(H(N(H)))(H(N(H(A)))))))	2	0.868655	1974.85	1980.02	-5.17321
																				GLJVTLSSTGR	None	3	(N(N(H(H(N(H)))(H(N(H(A)))))))	3	0.630901	1977.67	1973.76	3.9128
																				GLJVTLSSTGR	None	3	(N(N(H(H(N(H)))(H(N(H))))))	2	0.941723	1597.56	1599.27	-1.70868
																				GLJVTLSSTGR	None	3	(N(N(H(H(N(H)))(H(N(H))))))	3	0.436704	1597.42	1599.52	-2.09767
																				GLJVTLSSTGR	None	3	(N(N(H(H(N))(H(N(H(A)))))))	3	0.469631	1976.91	2008.64	-31.7368
																				GLJVTLSSTGR	None	3	(N(N(H(H)(H(N(H(A)))))))	2	0.970455	1989.69	2023.13	-33.4402
																				GLTFQQJASSMCVPDQDTAIR	Carbamidomethyl(12C)	7	(N(F)(N(H(H(N(H(A))))(H(N(H(A)))))))	3	0.916084	2804.92	3065.06	-260.142
																				GLTFQQJASSMCVPDQDTAIR	Carbamidomethyl(12C)	7	(N(F)(N(H(H(N(H(A))))(H(N)(N(H(A)))))))	3	0.894172	2782.37	3105.85	-323.487
																				GLTFQQJASSMCVPDQDTAIR	Carbamidomethyl(12C)	7	(N(F)(N(H(H(N(H(F))))(H(N(H(H)(F)))))))	3	0.970171	2757.22	2632.88	124.339
																				GLTFQQJASSMCVPDQDTAIR	Carbamidomethyl(12C)	7	(N(F)(N(H(H(N(H(H))))(H(N(F)(H(A)))))))	3	0.886081	2647.23	3062.91	-415.679
																				GLTFQQJASSMCVPDQDTAIR	Carbamidomethyl(12C)	7	(N(F)(N(H(H(N(H)))(H(N(H(A)))))))	3	0.87287	2674.91	2654.31	20.6032
																				GLTFQQJASSMCVPDQDTAIR	Carbamidomethyl(12C)	7	(N(F)(N(H(H(N(H)))(H(N(H(A)))))))	4	0.863828	2674.77	2654.59	20.1817
																				GLTFQQJASSMCVPDQDTAIR	Carbamidomethyl(12C)	7	(N(F)(N(H(H(N(H)))(H(N(H(H)(F)))))))	3	0.967529	2746.31	2654	92.3088
																				GLTFQQJASSMCVPDQDTAIR	Carbamidomethyl(12C)	7	(N(F)(N(H(H(N(H)))(H(N(H(H)(F)))))))	4	0.959446	2748.19	2650.33	97.858
																				GLTFQQJASSMCVPDQDTAIR	Carbamidomethyl(12C)	7	(N(F)(N(H(H(N(H)))(H(N(H(N(H)(F))))))))	3	0	2640.6	2653.83	-13.2314
																				GLTFQQJASSMCVPDQDTAIR	Carbamidomethyl(12C)	7	(N(F)(N(H(H(N(H)))(H(N(H(N(H)(F))))))))	4	0.981022	2653.02	2629.67	23.3538
																				GLTFQQJASSMCVPDQDTAIR	Carbamidomethyl(12C)	7	(N(F)(N(H(H(N(H)))(H(N(H))))))	3	0.87715	2484.75	2327.79	156.958
																				GLTFQQJASSMCVPDQDTAIR	Carbamidomethyl(12C)	7	(N(F)(N(H(N)(H(N(H)))(H(N(H(A)))))))	3	0	2755.37	2644.5	110.867
																				GLTFQQJASSMCVPDQDTAIR	Carbamidomethyl(12C)	7	(N(F)(N(H(N)(H(N(H)))(H(N(H(F)))))))	3	0.814999	2653.14	2663.17	-10.0295
																				GLTFQQJASSMCVPDQDTAIR	Carbamidomethyl(12C)	7	(N(F)(N(H(N)(H(N(H)))(H(N(H))))))	3	0	2327.85	2324.98	2.87199
																				GLTFQQJASSMCVPDQDTAIR	Carbamidomethyl(12C)	7	(N(F)(N(H(N)(H(N(H)))(H(N(H))))))	4	0.906683	2325.53	2329.49	-3.96005
																				GLTFQQJASSMCVPDQDTAIR	Carbamidomethyl(12C)	7	(N(F)(N(H(N)(H(N))(H(N(H))))))	3	0.862908	2338.03	2345.44	-7.41217
																				GLTFQQJASSMCVPDQDTAIR	Carbamidomethyl(12C)	7	(N(F)(N(H(N)(H(N))(H(N)))))	3	0.734192	2538.01	2359.62	178.388
																				GLTFQQJASSMCVPDQDTAIR	Carbamidomethyl(12C)	7	(N(N(H(H(N(H)(F)))(H(N(H(N(H(A)))))))))	4	0.864071	2648.22	2632.77	15.4446
																				GLTFQQJASSMCVPDQDTAIR	Carbamidomethyl(12C)	7	(N(N(H(H(N(H)))(H(N(H(N(H))))))))	3	0.789194	2451.2	2338.61	112.59
																				GLTFQQJASSMCVPDQDTAIR	Carbamidomethyl(12C)	7	(N(N(H(H(N(H)))(H(N(H))))))	3	0.868959	2332.64	2346.21	-13.5685
																				GLTFQQJASSMCVPDQDTAIR	Carbamidomethyl(12C)	7	(N(N(H(N)(H(N(H)))(H(N(H(A)))))))	3	0.741318	2651.94	2669.42	-17.4832
																				GLTFQQJASSMCVPDQDTAIR	Carbamidomethyl(12C)	7	(N(N(H(N)(H(N(H)))(H(N(H(A)))))))	4	0.849766	2655.62	2662.25	-6.62679
																				GLTFQQJASSMCVPDQDTAIR	Carbamidomethyl(12C)	7	(N(N(H(N)(H(N(H)))(H(N(H))))))	4	0.923444	2331.02	2345.28	-14.259
																				GLTFQQJASSMCVPDQDTAIR	Carbamidomethyl(12C);Oxidation(11M)	7	(N(F)(N(H(H(N(H)))(H(N(H(A)))))))	3	0.908563	2318.58	2329.18	-10.6028
																				GLTFQQJASSMCVPDQDTAIR	Carbamidomethyl(12C);Oxidation(11M)	7	(N(F)(N(H(H(N(H)))(H(N(H(A)))))))	4	0.866257	2323.75	2319.13	4.61521
																				GLTFQQJASSMCVPDQDTAIR	Carbamidomethyl(12C);Oxidation(11M)	7	(N(F)(N(H(H(N(H)))(H(N(H(H)(F)))))))	3	0.917186	2424.21	2326.89	97.3262
																				GLTFQQJASSMCVPDQDTAIR	Carbamidomethyl(12C);Oxidation(11M)	7	(N(F)(N(H(H(N(H)))(H(N(H(N(H)(F))))))))	3	0	2421.62	2316.76	104.86
																				GLTFQQJASSMCVPDQDTAIR	Carbamidomethyl(12C);Oxidation(11M)	7	(N(F)(N(H(H(N(H)))(H(N(H(N(H)(F))))))))	4	0.986242	2420.51	2318.91	101.598
																				GLTFQQJASSMCVPDQDTAIR	Carbamidomethyl(12C);Oxidation(11M)	7	(N(F)(N(H(N)(H(N(H)))(H(N(H(A)))))))	4	0	2321.72	2316.57	5.15121
																				GLTFQQJASSMCVPDQDTAIR	Carbamidomethyl(12C);Oxidation(11M)	7	(N(N(H(H(N(H(A))))(H(N(F)(H(A)))))))	3	0	2322.95	2730.83	-407.883
																				HAJWTLTPLK	None	3	(N(N(H(H(H)(H))(H(H(N))))))	3	0.928524	1755	1622.81	132.192
																				HAJWTLTPLK	None	3	(N(N(H(H(H))(H(H)))))	2	0.953299	1633.17	1628.28	4.89101
																				HAJWTLTPLK	None	3	(N(N(H(H(H))(H(H)))))	3	0.94622	1634.06	1626.56	7.50125
																				HAJWTLTPLK	None	3	(N(N(H(H(H))(H(N(H(A)))))))	2	0.39613	2000.33	2008.66	-8.32924
																				HAJWTLTPLK	None	3	(N(N(H(H(H))(H(N(H(A)))))))	3	0.920043	2006.26	1995.49	10.7634
																				HAJWTLTPLK	None	3	(N(N(H(H(H))(H(N(H))))))	3	0.984649	1634.98	1636.47	-1.49159
																				HAJWTLTPLK	None	3	(N(N(H(H(N(H(A))))(H(N(F)(H(A)))))))	3	0.752997	2398.59	2421.81	-23.2254
																				HAJWTLTPLK	None	3	(N(N(H(H(N(H(A))))(H(N(H(A)))))))	2	0.631628	2400.92	2398.59	2.32949
																				HAJWTLTPLK	None	3	(N(N(H(H(N(H(A))))(H(N(H(A)))))))	3	0.568561	2400.42	2399.7	0.719942
																				HAJWTLTPLK	None	3	(N(N(H(H(N(H)))(H(N(H(A)))))))	2	0.568379	1989.1	1995.1	-5.99669
																				HAJWTLTPLK	None	3	(N(N(H(H(N(H)))(H(N(H(A)))))))	3	0.501457	1991.39	1989.99	1.39848
																				HAJWTLTPLK	None	3	(N(N(H(H(N(H)))(H(N(H))))))	3	0.727678	1758.48	1626.34	132.144
																				HAJWTLTPLK	None	3	(N(N(H(H(N))(H(N(H(A)))))))	2	0.610358	2004.23	2007.7	-3.47115
																				HAJWTLTPLK	None	3	(N(N(H(H(N))(H(N(H(A)))))))	3	0.749129	2000.34	2015.28	-14.9357
																				HAJWTLTPLK	None	3	(N(N(H(H(N))(H(N(H))))))	3	0.617608	1763.06	1638.82	124.24
																				HAJWTLTPLK	None	3	(N(N(H(H)(H(H)(H(N(H(A))))))))	2	0.12864	1902.6	1982.77	-80.1772
																				HAJWTLTPLK	None	3	(N(N(H(H)(H(N(H(A)))))))	2	0.39517	2020.86	2028.51	-7.65148
																				HAJWTLTPLK	None	3	(N(N(H(H)(H(N(H(A)))))))	3	0.959556	2015.67	2038.6	-22.9277
																				HCDGJVSSCGDHPSEGCFCPPDK	Carbamidomethyl(2C);Carbamidomethyl(9C);Carbamidomethyl(17C);Carbamidomethyl(19C)	5	(N(F)(N(H(H(N(H(A))))(H(N(H(A)))))))	4	0.868232	1349.69	1532.66	-182.971
																				HCDGJVSSCGDHPSEGCFCPPDK	Carbamidomethyl(2C);Carbamidomethyl(9C);Carbamidomethyl(17C);Carbamidomethyl(19C)	5	(N(F)(N(H(H(N(H(A))))(H(N(H))(N(H))))))	4	0.757296	1407.03	1325.49	81.5381
																				HCDGJVSSCGDHPSEGCFCPPDK	Carbamidomethyl(2C);Carbamidomethyl(9C);Carbamidomethyl(17C);Carbamidomethyl(19C)	5	(N(F)(N(H(H(N(H)))(H(N(H(A)))))))	4	0.79156	1352.6	1370.9	-18.3072
																				HCDGJVSSCGDHPSEGCFCPPDK	Carbamidomethyl(2C);Carbamidomethyl(9C);Carbamidomethyl(17C);Carbamidomethyl(19C)	5	(N(N(H(H(N(H)))(H(N(H(F)))))))	4	0.880458	1349.69	1195.48	154.213
																				HEEGHMLJCTCFGQGR	Carbamidomethyl(9C);Carbamidomethyl(11C)	8	(N(F)(N(H(H(N(H)))(H(N(H))))))	4	0.788616	1291.05	1215.09	75.9591
																				HEEGHMLJCTCFGQGR	Carbamidomethyl(9C);Carbamidomethyl(11C)	8	(N(N(H(H(N(H(A))))(H(N(H(A)))))))	3	0.885893	1521.18	1632.61	-111.433
																				HEEGHMLJCTCFGQGR	Carbamidomethyl(9C);Carbamidomethyl(11C)	8	(N(N(H(H(N(H(A))))(H(N(H(A)))))))	4	0.817147	1519.74	1635.42	-115.681
																				HEEGHMLJCTCFGQGR	Carbamidomethyl(9C);Carbamidomethyl(11C)	8	(N(N(H(H(N(H)(F)))(H(N(H(A)))))))	3	0.404632	1349.21	1386.79	-37.5796
																				HEEGHMLJCTCFGQGR	Carbamidomethyl(9C);Carbamidomethyl(11C)	8	(N(N(H(H(N(H)(F)))(H(N(H(A)))))))	4	0	1348.13	1388.9	-40.7699
																				HEEGHMLJCTCFGQGR	Carbamidomethyl(9C);Carbamidomethyl(11C)	8	(N(N(H(H(N(H)))(H(N(H(A)))))))	3	0.890795	1514.3	1399.31	114.997
																				HEEGHMLJCTCFGQGR	Carbamidomethyl(9C);Carbamidomethyl(11C)	8	(N(N(H(H(N(H)))(H(N(H(A)))))))	4	0.902785	1513.33	1401.21	112.117
																				HEEGHMLJCTCFGQGR	Carbamidomethyl(9C);Carbamidomethyl(11C)	8	(N(N(H(H(N(H)))(H(N(H(F)))))))	3	0	1299.01	1199.61	99.4008
																				HEEGHMLJCTCFGQGR	Carbamidomethyl(9C);Carbamidomethyl(11C)	8	(N(N(H(H(N(H)))(H(N(H))))))	4	0.793026	1242.85	1184.12	58.7234
																				HGIQYFNJNTQHSSLFMLNEVK	None	8	(N(N(H(H(N(F)(H(A))))(H(N(H(A)))(N(H(A)))))))	4	0	2906.3	3120.62	-214.321
																				HGIQYFNJNTQHSSLFMLNEVK	None	8	(N(N(H(H(N(H(A))))(H(N(H(A)))(N(H(A)))))))	4	0.85714	2901.59	3133.59	-231.998
																				HGIQYFNJNTQHSSLFMLNEVK	None	8	(N(N(H(H(N(H(A))))(H(N(H(A)))))))	4	0.915897	2740.38	2765.85	-25.4713
																				HGIQYFNJNTQHSSLFMLNEVK	None	8	(N(N(H(H(N(H(A))))(H(N(H))(N(H(A)))))))	4	0.907713	2995.41	2772.18	223.236
																				HGIQYFNJNTQHSSLFMLNEVK	None	8	(N(N(H(H(N(H)(F)))(H(N(H(A)))(N(H(A)))))))	4	0.47321	2892.78	2771.19	121.587
																				HGIQYFNJNTQHSSLFMLNEVK	None	8	(N(N(H(H(N(H)))(H(N(H(A)))))))	4	0.908949	2603.35	2479.54	123.81
																				HGIQYFNJNTQHSSLFMLNEVK	None	8	(N(N(H(H(N(H)))(H(N(H))))))	4	0.78761	2522.18	2212.67	309.509
																				HGIQYFNJNTQHSSLFMLNEVKR	None	8	(N(N(H(H(N(F)(H(A))))(H(N(H(A)))(N(H(A)))))))	4	0.0669581	2673.33	2675.05	-1.71793
																				HGIQYFNJNTQHSSLFMLNEVKR	None	8	(N(N(H(H(N(F)(H(A))))(H(N(H(A)))(N(H(A)))))))	5	0.808402	2675.47	2670.84	4.63073
																				HGIQYFNJNTQHSSLFMLNEVKR	None	8	(N(N(H(H(N(H(A))))(H(N(H(A)))(N(H(A)))))))	4	0.824922	2575.7	2675.35	-99.6453
																				HGIQYFNJNTQHSSLFMLNEVKR	None	8	(N(N(H(H(N(H(A))))(H(N(H(A)))))))	4	0.911816	2372.29	2397.33	-25.038
																				HGIQYFNJNTQHSSLFMLNEVKR	None	8	(N(N(H(H(N(H(A))))(H(N(H(A)))))))	5	0.898513	2372.13	2397.67	-25.5361
																				HGIQYFNJNTQHSSLFMLNEVKR	None	8	(N(N(H(H(N(H(A))))(H(N(H))(N(H(A)))))))	4	0.837791	2673.91	2381.22	292.693
																				HGIQYFNJNTQHSSLFMLNEVKR	None	8	(N(N(H(H(N(H)(F)))(H(N(F)(H(A)))))))	5	0.746256	2419.5	2415.51	3.99022
																				HGIQYFNJNTQHSSLFMLNEVKR	None	8	(N(N(H(H(N(H)))(H(N(H(A)))))))	4	0.772142	2276.58	2171.76	104.822
																				HGIQYFNJNTQHSSLFMLNEVKR	None	8	(N(N(H(H(N(H)))(H(N(H(A)))))))	5	0.933109	2279.96	2165.19	114.768
																				HJFSHCCSK	Carbamidomethyl(6C);Carbamidomethyl(7C)	2	(N(N(H(H(H))(H(N(H))(N(H(A)))))))	3	0.944454	625.409	629.299	-3.89026
																				HJFSHCCSK	Carbamidomethyl(6C);Carbamidomethyl(7C)	2	(N(N(H(H(N(H(A))))(H(N(F)(H(A)))))))	3	0.782543	682.93	676.433	6.49705
																				HJFSHCCSK	Carbamidomethyl(6C);Carbamidomethyl(7C)	2	(N(N(H(H(N(H(A))))(H(N(H(A)))))))	3	0.785158	683.168	680.95	2.21833
																				HJFSHCCSK	Carbamidomethyl(6C);Carbamidomethyl(7C)	2	(N(N(H(H(N(H)(F)))(H(N(H(A)))))))	3	0.610373	641.634	621.992	19.6423
																				HJFSHCCSK	Carbamidomethyl(6C);Carbamidomethyl(7C)	2	(N(N(H(H(N(H)))(H(N(H(A)))))))	3	0.870368	627.363	634.708	-7.3449
																				HJFSHCCSK	Carbamidomethyl(6C);Carbamidomethyl(7C)	2	(N(N(H(H(N(H)))(H(N(H))))))	3	0.750629	625.409	595.378	30.0312
																				HJSTGCLR	Carbamidomethyl(6C)	2	(N(F)(N(H(H(N(H(A))))(H(N(H(A)))))))	3	0.595147	754.464	836.076	-81.6121
																				HJSTGCLR	Carbamidomethyl(6C)	2	(N(F)(N(H(H(N(H)))(H(N(H(A)))))))	3	0.718059	729.806	655.523	74.2831
																				HJSTGCLR	Carbamidomethyl(6C)	2	(N(N(H(H(H))(H(N(H))(N(H(A)))))))	3	0.936308	702.559	652.864	49.6947
																				HJSTGCLR	Carbamidomethyl(6C)	2	(N(N(H(H(N(H(A))))(H(N(H(A)))(N(H(A)))))))	3	0.822695	898.573	1030.03	-131.462
																				HJSTGCLR	Carbamidomethyl(6C)	2	(N(N(H(H(N(H(A))))(H(N(H(A)))))))	3	0.92712	802.097	806.421	-4.32402
																				HJSTGCLR	Carbamidomethyl(6C)	2	(N(N(H(H(N(H(A))))(H(N(H))(N(H(A)))))))	3	0.93172	864.697	751.591	113.106
																				HJSTGCLR	Carbamidomethyl(6C)	2	(N(N(H(H(N(H(A))))(H(N(H))(N(H))))))	3	0.832201	682.088	671.162	10.9263
																				HJSTGCLR	Carbamidomethyl(6C)	2	(N(N(H(H(N(H)(F)))(H(N(H(N(H(A)))))))))	3	0.519837	708.276	647.541	60.7342
																				HJSTGCLR	Carbamidomethyl(6C)	2	(N(N(H(H(N(H)))(H(N(H(A)))))))	3	0.937187	660.538	686.811	-26.273
																				HJSTGCLR	Carbamidomethyl(6C)	2	(N(N(H(H(N(H)))(H(N(H(N(H))))))))	3	0.691375	663.468	625.411	38.0569
																				HJSTGCLR	Carbamidomethyl(6C)	2	(N(N(H(H(N))(H(N(H(H)))))))	3	0.756053	656.147	634.959	21.1879
																				HJSTGCLR	Carbamidomethyl(6C)	2	(N(N(H(H)(H(H)(H(N(H(A))))))))	3	0.856976	692.943	669.394	23.5483
																				HYTJSSQDVTVPCR	Carbamidomethyl(13C)	4	(N(F)(N(H(H(N(H(A))))(H(N(H(A)))))))	3	0.501121	1358.59	1475.71	-117.128
																				HYTJSSQDVTVPCR	Carbamidomethyl(13C)	4	(N(F)(N(H(H(N(H(A))))(H(N(H(A)))))))	4	0.858663	1358.34	1476.19	-117.847
																				HYTJSSQDVTVPCR	Carbamidomethyl(13C)	4	(N(F)(N(H(H(N(H(A))))(H(N(H(F)))))))	3	0.92162	1227.04	1218.03	9.01227
																				HYTJSSQDVTVPCR	Carbamidomethyl(13C)	4	(N(F)(N(H(H(N(H(H))))(H(N(H(A)))))))	3	0.719255	1231.87	1209.92	21.9579
																				HYTJSSQDVTVPCR	Carbamidomethyl(13C)	4	(N(F)(N(H(H(N(H)))(H(N(H(A)))))))	3	0.808723	1351.87	1233.55	118.319
																				HYTJSSQDVTVPCR	Carbamidomethyl(13C)	4	(N(F)(N(H(H(N(H)))(H(N(H(A)))))))	4	0.787497	1351.31	1234.65	116.656
																				HYTJSSQDVTVPCR	Carbamidomethyl(13C)	4	(N(F)(N(H(H(N(H)))(H(N(H(N(H)(F))))))))	3	0.836848	1162.75	1257.99	-95.2414
																				HYTJSSQDVTVPCR	Carbamidomethyl(13C)	4	(N(F)(N(H(H(N(H)))(H(N(H(N(H)(F))))))))	4	0.961184	1167.17	1249.38	-82.2033
																				HYTJSSQDVTVPCR	Carbamidomethyl(13C)	4	(N(F)(N(H(H(N(H)))(H(N(H))))))	3	0.577606	1179.03	1066.75	112.278
																				HYTJSSQDVTVPCR	Carbamidomethyl(13C)	4	(N(F)(N(H(H(N))(H(N(H(A)))))))	3	0.542642	1241.72	1237.23	4.48945
																				HYTJSSQDVTVPCR	Carbamidomethyl(13C)	4	(N(F)(N(H(N)(H(N(H(A))))(H(N(H(A)))))))	3	0.309017	1477.45	1481.43	-3.98443
																				HYTJSSQDVTVPCR	Carbamidomethyl(13C)	4	(N(F)(N(H(N)(H(N(H(A))))(H(N(H(A)))))))	4	0.937977	1478.77	1478.86	-0.0916758
																				HYTJSSQDVTVPCR	Carbamidomethyl(13C)	4	(N(F)(N(H(N)(H(N(H)(F)))(H(N(H(A)))))))	3	0	1240.6	1212.91	27.6827
																				HYTJSSQDVTVPCR	Carbamidomethyl(13C)	4	(N(F)(N(H(N)(H(N(H)))(H(N(H(A)))))))	3	0.353825	1255.22	1251.71	3.51597
																				HYTJSSQDVTVPCR	Carbamidomethyl(13C)	4	(N(F)(N(H(N)(H(N(H)))(H(N(H(A)))))))	4	0.66756	1255.11	1252.05	3.05441
																				HYTJSSQDVTVPCR	Carbamidomethyl(13C)	4	(N(F)(N(H(N)(H(N(H)))(H(N(H))))))	3	0.412239	1078.97	1068.88	10.0867
																				HYTJSSQDVTVPCR	Carbamidomethyl(13C)	4	(N(F)(N(H(N)(H(N(H)))(H(N(H))))))	4	0.707206	1073.82	1078.89	-5.07143
																				HYTJSSQDVTVPCR	Carbamidomethyl(13C)	4	(N(F)(N(H(N)(H(N))(H(N(H(A)))))))	3	0.464461	1255.85	1256.94	-1.08622
																				HYTJSSQDVTVPCR	Carbamidomethyl(13C)	4	(N(F)(N(H(N)(H(N))(H(N(H))))))	3	0.864213	1080.65	1091.49	-10.8456
																				HYTJSSQDVTVPCR	Carbamidomethyl(13C)	4	(N(F)(N(H(N)(H(N))(H(N(H))))))	4	0.864297	1082.94	1087.03	-4.0946
																				HYTJSSQDVTVPCR	Carbamidomethyl(13C)	4	(N(F)(N(H(N)(H(N))(H(N)))))	3	0.28745	1078.45	1092.85	-14.4056
																				HYTJSSQDVTVPCR	Carbamidomethyl(13C)	4	(N(F)(N(H(N)(H(N))(H(N)))))	4	0.715865	1091.11	1068.23	22.8785
																				HYTJSSQDVTVPCR	Carbamidomethyl(13C)	4	(N(N(H(H(N(H(A))))(H(N(H))(N(H))))))	3	0.809846	1242.68	1242.4	0.284708
																				HYTJSSQDVTVPCR	Carbamidomethyl(13C)	4	(N(N(H(H(N(H(H))))(H(N(H(A)))))))	3	0.689897	1228.56	1227.42	1.13899
																				HYTJSSQDVTVPCR	Carbamidomethyl(13C)	4	(N(N(H(H(N(H)(F)))(H(N(H(N(H(A)))))))))	3	0.817493	1184.32	1247.84	-63.5129
																				HYTJSSQDVTVPCR	Carbamidomethyl(13C)	4	(N(N(H(H(N(H)))(H(N(H(A)))))))	3	0.974283	1231.87	1233.35	-1.48017
																				HYTJSSQDVTVPCR	Carbamidomethyl(13C)	4	(N(N(H(H(N(H)))(H(N(H(N(H))))))))	3	0	1142.34	1084.68	57.6577
																				HYTJSSQDVTVPCR	Carbamidomethyl(13C)	4	(N(N(H(N)(H(N(H(H))))(H(N(H(A)))))))	4	0.84001	1240.08	1247.46	-7.38145
																				HYTJSSQDVTVPCR	Carbamidomethyl(13C)	4	(N(N(H(N)(H(N(H)))(H(N(H))))))	3	0.814995	1077.48	1059.17	18.3154
																				ICDLLVANNHFAHFFAPQJLTNMNK	Carbamidomethyl(2C)	19	(N(F)(N(H(H(N(H(A))))(H(N(H(A)))))))	4	0.646717	3193.45	3178.62	14.8287
																				ICDLLVANNHFAHFFAPQJLTNMNK	Carbamidomethyl(2C)	19	(N(N(H(H(N(H(A))))(H(N(H(A)))))))	4	0.884154	3194.33	3188.18	6.15569
																				ICDLLVANNHFAHFFAPQJLTNMNK	Carbamidomethyl(2C)	19	(N(N(H(H(N(H(F))))(H(N(H(F)))))))	4	0.881377	3190.58	3104.77	85.8084
																				ICDLLVANNHFAHFFAPQJLTNMNK	Carbamidomethyl(2C)	19	(N(N(H(H(N(H)))(H(N(H(A)))))))	4	0.817569	3193.45	3086.12	107.331
																				IDSTGJVTNELR	None	6	(N(N(H(H(H(H)))(H(H)(H)(H)))))	3	0.937668	1479.78	1476.37	3.40949
																				IDSTGJVTNELR	None	6	(N(N(H(H(H))(H(H(H))))))	3	0.955033	1496.23	1497.72	-1.48906
																				IDSTGJVTNELR	None	6	(N(N(H(H(H))(H(H)(H)))))	2	0.971279	1495.45	1499.24	-3.78927
																				IDSTGJVTNELR	None	6	(N(N(H(H)(H(H(H))))))	3	0.949074	1503.92	1506.61	-2.69105
																				IDSTGJVTNELR	None	6	(N(N(H(H)(H(H)(H(N(H(A))))))))	3	0.971288	1500.51	1817.65	-317.141
																				IDSTGJVTNELR	None	6	(N(N(H(H)(H(H)(H)))))	2	0.955123	1502.66	1509.06	-6.39456
																				IIVPLNNREJISDPTSPLR	None	10	(N(F)(N(H(H(H))(H(N(H(A)))))))	3	0.882822	2545.32	2554.77	-9.45361
																				IIVPLNNREJISDPTSPLR	None	10	(N(F)(N(H(H(N(H(A))))(H(N(H(A)))))))	3	0.968859	2892.64	2912.45	-19.8144
																				IIVPLNNREJISDPTSPLR	None	10	(N(F)(N(H(H(N(H(A))))(H(N(H(A)))))))	4	0.935539	2901.07	2893.7	7.37386
																				IIVPLNNREJISDPTSPLR	None	10	(N(F)(N(H(H(N(H(A))))(H(N)(N(H(A)))))))	3	0.913998	2897.61	2901.01	-3.40723
																				IIVPLNNREJISDPTSPLR	None	10	(N(F)(N(H(H(N(H(H))))(H(N(F)(H(A)))))))	4	0.919228	2674.86	2918.84	-243.977
																				IIVPLNNREJISDPTSPLR	None	10	(N(F)(N(H(H(N(H)))(H(N(H(A)))))))	3	0.965123	2537.69	2527.67	10.0145
																				IIVPLNNREJISDPTSPLR	None	10	(N(F)(N(H(H(N(H)))(H(N(H(A)))))))	4	0.879798	2540.86	2521.5	19.357
																				IIVPLNNREJISDPTSPLR	None	10	(N(F)(N(H(H(N(H)))(H(N(H(H)(F)))))))	4	0.744025	2619.69	2539.2	80.4901
																				IIVPLNNREJISDPTSPLR	None	10	(N(F)(N(H(H(N))(H(N(H(H)))))))	3	0.823992	2351.54	2274.16	77.3777
																				IIVPLNNREJISDPTSPLR	None	10	(N(F)(N(H(H)(H(N(H(A)))))))	3	0.813052	2554.54	2550.5	4.03992
																				IIVPLNNREJISDPTSPLR	None	10	(N(F)(N(H(H)(H(N(H(A)))))))	4	0.93764	2552.6	2554.28	-1.68399
																				IIVPLNNREJISDPTSPLR	None	10	(N(F)(N(H(N)(H(N(H(A))))(H(N(H(A)))))))	4	0.941714	2902.02	2892.44	9.5772
																				IIVPLNNREJISDPTSPLR	None	10	(N(F)(N(H(N)(H(N(H)))(H(N(H(A)))))))	3	0.761498	2612.49	2516.58	95.9071
																				IIVPLNNREJISDPTSPLR	None	10	(N(F)(N(H(N)(H(N(H)))(H(N(H))))))	3	0	2435.67	2260.48	175.189
																				IIVPLNNREJISDPTSPLR	None	10	(N(F)(N(H(N)(H(N))(H(N(H))))))	3	0.959507	2326.49	2252.42	74.0717
																				IIVPLNNREJISDPTSPLR	None	10	(N(F)(N(H(N)(H(N))(H(N(H))))))	4	0.931325	2327.52	2250.42	77.1059
																				IIVPLNNREJISDPTSPLR	None	10	(N(F)(N(H(N)(H(N))(H(N)))))	3	0.963341	2328.69	2269.23	59.4675
																				IIVPLNNREJISDPTSPLR	None	10	(N(N(H(H(H))(H(N(H(A)))))))	3	0.635546	2543.84	2546.53	-2.68744
																				IIVPLNNREJISDPTSPLR	None	10	(N(N(H(H(N(H(A))))(H(N(H(A)))))))	3	0.974823	2902.02	2900.73	1.28763
																				IIVPLNNREJISDPTSPLR	None	10	(N(N(H(H(N(H(A))))(H(N(H(A)))))))	4	0.97579	2901.87	2901.02	0.847022
																				IIVPLNNREJISDPTSPLR	None	10	(N(N(H(H(N(H)))(H(N(H(A)))))))	3	0.978283	2530.91	2521.89	9.01242
																				IIVPLNNREJISDPTSPLR	None	10	(N(N(H(H(N(H)))(H(N(H(A)))))))	4	0.964752	2523.2	2536.88	-13.6725
																				IIVPLNNREJISDPTSPLR	None	10	(N(N(H(H(N(H)))(H(N(H))))))	3	0.674809	2444.31	2251.94	192.371
																				IIVPLNNREJISDPTSPLR	None	10	(N(N(H(N)(H(N(H)))(H(N(H(A)))))))	3	0.65721	2540.66	2539.48	1.17812
																				IIVPLNNREJISDPTSPLR	None	10	(N(N(H(N)(H(N(H)))(H(N(H(A)))))))	4	0.854364	2528.28	2563.56	-35.2829
																				IIVPLNNREJISDPTSPLR	None	10	(N(N(H(N)(H(N(H)))(H(N(H))))))	3	0.745447	2254.95	2247.46	7.49463
																				IIVPLNNREJISDPTSPLR	None	10	(N(N(H(N)(H(N))(H(N(H))))))	3	0.815052	2254.7	2252.94	1.76057
																				IIVPLNNREJISDPTSPLR	None	10	(N(N(H(N)(H(N))(H(N(H))))))	4	0.983382	2252.2	2257.8	-5.60015
																				IPCSQPPQIEHGTIJSSR	Carbamidomethyl(3C)	15	(N(F)(N(H(H(N(H(A))))(H(N(H(A)))))))	3	0.444064	1765.01	1893.36	-128.351
																				IPCSQPPQIEHGTIJSSR	Carbamidomethyl(3C)	15	(N(F)(N(H(H(N(H(A))))(H(N(H(A)))))))	4	0.752861	1766.02	1891.39	-125.373
																				IPCSQPPQIEHGTIJSSR	Carbamidomethyl(3C)	15	(N(F)(N(H(H(N(H(H))))(H(N(F)(H(A)))))))	4	0.757589	1772.5	1892.49	-119.986
																				IPCSQPPQIEHGTIJSSR	Carbamidomethyl(3C)	15	(N(F)(N(H(H(N(H)))(H(N(H(A)))))))	3	0.750459	1761.15	1625.3	135.845
																				IPCSQPPQIEHGTIJSSR	Carbamidomethyl(3C)	15	(N(F)(N(H(H(N(H)))(H(N(H(A)))))))	4	0.772003	1755.04	1637.17	117.878
																				IPCSQPPQIEHGTIJSSR	Carbamidomethyl(3C)	15	(N(F)(N(H(H(N(H)))(H(N(H(H)(F)))))))	4	0.646316	1789.86	1633	156.856
																				IPCSQPPQIEHGTIJSSR	Carbamidomethyl(3C)	15	(N(F)(N(H(H(N(H)))(H(N(H))))))	3	0.113016	1566.28	1431.3	134.976
																				IPCSQPPQIEHGTIJSSR	Carbamidomethyl(3C)	15	(N(F)(N(H(N)(H(N(H)))(H(N(H))))))	3	0	1432.02	1436.36	-4.34413
																				IPCSQPPQIEHGTIJSSR	Carbamidomethyl(3C)	15	(N(F)(N(H(N)(H(N(H)))(H(N(H))))))	4	0.878984	1432.1	1436.21	-4.11666
																				IPCSQPPQIEHGTIJSSR	Carbamidomethyl(3C)	15	(N(F)(N(H(N)(H(N))(H(N(H))))))	3	0.828054	1435.01	1423.86	11.1541
																				IPCSQPPQIEHGTIJSSR	Carbamidomethyl(3C)	15	(N(N(H(H(H))(H(N(H))(N(H(A)))))))	3	0.574484	1757.94	1595.34	162.596
																				IPCSQPPQIEHGTIJSSR	Carbamidomethyl(3C)	15	(N(N(H(H(H))(H(N(H))(N(H)(F))))))	4	0.70973	1635.96	1619.15	16.8147
																				IPCSQPPQIEHGTIJSSR	Carbamidomethyl(3C)	15	(N(N(H(H(N(H(A))))(H(N(H(A)))(N(H(A)))))))	3	0.208502	1831.52	2157.17	-325.652
																				IPCSQPPQIEHGTIJSSR	Carbamidomethyl(3C)	15	(N(N(H(H(N(H(A))))(H(N(H(A)))))))	3	0.416169	1856.94	1847.17	9.77154
																				IPCSQPPQIEHGTIJSSR	Carbamidomethyl(3C)	15	(N(N(H(H(N(H(A))))(H(N(H(A)))))))	4	0.827292	1852.39	1857.3	-4.9129
																				IPCSQPPQIEHGTIJSSR	Carbamidomethyl(3C)	15	(N(N(H(H(N(H(A))))(H(N(H))(N(H(A)))))))	3	0.193757	1908.29	1837.06	71.2343
																				IPCSQPPQIEHGTIJSSR	Carbamidomethyl(3C)	15	(N(N(H(H(N(H(A))))(H(N(H))(N(H(A)))))))	4	0	1912.32	1829.22	83.1066
																				IPCSQPPQIEHGTIJSSR	Carbamidomethyl(3C)	15	(N(N(H(H(N(H(A))))(H(N(H))(N(H))))))	3	0.317047	1753.87	1589.31	164.564
																				IPCSQPPQIEHGTIJSSR	Carbamidomethyl(3C)	15	(N(N(H(H(N(H(H))))(H(N(F)(H(A)))))))	3	0.44546	1801.07	1843.59	-42.5201
																				IPCSQPPQIEHGTIJSSR	Carbamidomethyl(3C)	15	(N(N(H(H(N(H(H))))(H(N(F)(H(A)))))))	4	0.926603	1802.45	1840.92	-38.4708
																				IPCSQPPQIEHGTIJSSR	Carbamidomethyl(3C)	15	(N(N(H(H(N(H)(F)))(H(N(F)(H(A)))))))	3	0.629963	1718.32	1904.22	-185.9
																				IPCSQPPQIEHGTIJSSR	Carbamidomethyl(3C)	15	(N(N(H(H(N(H)))(H(N(H(A)))))))	3	0.75796	1625.28	1624.07	1.20849
																				IPCSQPPQIEHGTIJSSR	Carbamidomethyl(3C)	15	(N(N(H(H(N(H)))(H(N(H(A)))))))	4	0.739565	1627.55	1619.65	7.89573
																				IPCSQPPQIEHGTIJSSR	Carbamidomethyl(3C)	15	(N(N(H(H(N(H)))(H(N(H))))))	3	0.326861	1472.94	1416.08	56.8548
																				IPCSQPPQIEHGTIJSSR	Carbamidomethyl(3C)	15	(N(N(H(H(N(H)))(H(N(H))))))	4	0.942558	1470.3	1421.21	49.0862
																				IPCSQPPQIEHGTIJSSR	Carbamidomethyl(3C)	15	(N(N(H(H(N))(H(N(H(A)))))))	3	0.586946	1625.78	1625.99	-0.211846
																				IPCSQPPQIEHGTIJSSR	Carbamidomethyl(3C)	15	(N(N(H(N)(H(H)(H))(H(N(F)(H(A)))(N(F)(H(A)))))))	4	0.826812	1957.11	2137.1	-179.992
																				ISEEJETTCYMGK	Carbamidomethyl(9C)	5	(N(N(H(H(H))(H(N(H)(F))(N(H)(F))))))	3	0.8359	1821.04	1597.72	223.33
																				ISEEJETTCYMGK	Carbamidomethyl(9C)	5	(N(N(H(H(H))(H(N(H))(N(H)(F))))))	3	0.958447	1595.47	1588.76	6.70729
																				ISEEJETTCYMGK	Carbamidomethyl(9C)	5	(N(N(H(H(N(H(A))))(H(N(F)(H(A)))))))	3	0.731535	1814.82	1996.6	-181.778
																				ISEEJETTCYMGK	Carbamidomethyl(9C)	5	(N(N(H(H(N(H(A))))(H(N(H(A)))))))	3	0.88623	1856.62	1929.72	-73.0985
																				ISEEJETTCYMGK	Carbamidomethyl(9C)	5	(N(N(H(H(N(H(A))))(H(N(H))(N(H))))))	3	0.87445	1676.06	1558.8	117.256
																				ISEEJETTCYMGK	Carbamidomethyl(9C)	5	(N(N(H(H(N(H(H))))(H(N(F)(H(A)))))))	3	0.59376	1714.42	1913.71	-199.293
																				ISEEJETTCYMGK	Carbamidomethyl(9C)	5	(N(N(H(H(N(H(H))))(H(N(H(A)))))))	3	0.916664	1686.9	1564.85	122.057
																				ISEEJETTCYMGK	Carbamidomethyl(9C)	5	(N(N(H(H(N(H)))(H(N(H(A)))))))	3	0.946812	1622.63	1573.85	48.7844
																				ISEEJETTCYMGK	Carbamidomethyl(9C)	5	(N(N(H(H(N(H)))(H(N(H))))))	3	0.810473	1435.98	1320.21	115.766
																				ISEEJETTCYMGK	Carbamidomethyl(9C)	5	(N(N(H(N)(H(H)(H))(H(N(F)(H(A)))(N(F)(H(A)))))))	3	0.87812	1822.78	2359.51	-536.731
																				ISEEJETTCYMGK	Carbamidomethyl(9C)	5	(N(N(H(N)(H(H)(H))(H(N(H)(F))(N(H(A)))))))	3	0.771905	1656.86	1891.61	-234.751
																				ISEEJETTCYMGK	Carbamidomethyl(9C)	5	(N(N(H(N)(H(N(H(H))))(H(N(F)(H(H)))))))	3	0.814136	1584.7	1564.31	20.3913
																				ISEEJETTCYMGK	Carbamidomethyl(9C);Oxidation(11M)	5	(N(N(H(H(H))(H(N(H))(N(H)(F))))))	3	0.938221	1411.42	1277.34	134.085
																				ISEEJETTCYMGK	Carbamidomethyl(9C);Oxidation(11M)	5	(N(N(H(H(N(H(A))))(H(N(H(A)))))))	3	0.721343	1360.53	1580.32	-219.789
																				ISEEJETTCYMGK	Carbamidomethyl(9C);Oxidation(11M)	5	(N(N(H(H(N(H(H))))(H(N(F)(H(A)))))))	3	0.451745	1285.29	1580.89	-295.6
																				ISEEJETTCYMGK	Carbamidomethyl(9C);Oxidation(11M)	5	(N(N(H(H(N(H)(F)))(H(N(H(A)))))))	3	0.868478	1465.94	1302.11	163.826
																				ISEEJETTCYMGK	Carbamidomethyl(9C);Oxidation(11M)	5	(N(N(H(H(N(H)))(H(N(H(A)))))))	3	0.94351	1476.94	1272.38	204.562
																				ITYSIVQTJCSK	Carbamidomethyl(10C)	9	(N(N(H(H(H))(H(N(H))(N(H)(F))))))	3	0.951608	2221.07	1937.93	283.14
																				ITYSIVQTJCSK	Carbamidomethyl(10C)	9	(N(N(H(H(N(F)(H(A))))(H(N(H(A)))(N(H(A)))))))	3	0.919558	2923.82	2934.79	-10.9758
																				ITYSIVQTJCSK	Carbamidomethyl(10C)	9	(N(N(H(H(N(H(A))))(H(N(F)(H(A)))))))	3	0.819159	2353.03	2340.98	12.0551
																				ITYSIVQTJCSK	Carbamidomethyl(10C)	9	(N(N(H(H(N(H(A))))(H(N(H(A)))(N(H(A)))))))	3	0.824032	2918.1	2911.45	6.65424
																				ITYSIVQTJCSK	Carbamidomethyl(10C)	9	(N(N(H(H(N(H(A))))(H(N(H(A)))))))	3	0.901825	2354.12	2347.91	6.20712
																				ITYSIVQTJCSK	Carbamidomethyl(10C)	9	(N(N(H(H(N(H(A))))(H(N(H))(N(H(A)))))))	3	0.831472	2700.83	2314.65	386.185
																				ITYSIVQTJCSK	Carbamidomethyl(10C)	9	(N(N(H(H(N(H(H))))(H(N(F)(H(A)))))))	3	0.967779	2163.87	2356.97	-193.091
																				ITYSIVQTJCSK	Carbamidomethyl(10C)	9	(N(N(H(H(N(H)))(H(N(H(A)))))))	3	0.932786	2353.03	1918.67	434.357
																				ITYSIVQTJCSK	Carbamidomethyl(10C)	9	(N(N(H(N)(H(H)(H))(H(N(F)(H(A)))(N(F)(H(A)))))))	3	0.889976	2562.74	2934.82	-372.079
																				ITYSIVQTJCSK	Carbamidomethyl(10C)	9	(N(N(H(N)(H(H)(H))(H(N(H(A)))(N(F)(H(A)))))))	3	0.863312	2513.81	2965.48	-451.666
																				ITYSIVQTJCSK	Carbamidomethyl(10C)	9	(N(N(H(N)(H(H)(H))(H(N(H)(F))(N(F)(H(A)))))))	3	0.880462	2559.25	2346.24	213.017
																				ITYSIVQTJCSK	Carbamidomethyl(10C)	9	(N(N(H(N)(H(H)(H))(H(N(H)(F))(N(H(A)))))))	3	0.739601	2562.74	2314.85	247.89
																				JCCNTENPPGCYR	Carbamidomethyl(2C);Carbamidomethyl(3C);Carbamidomethyl(11C)	1	(N(N(H(H(H))(H(N(H))(N(H)(F))))))	3	0.925924	1374.71	1178.91	195.793
																				JCCNTENPPGCYR	Carbamidomethyl(2C);Carbamidomethyl(3C);Carbamidomethyl(11C)	1	(N(N(H(H(N(H(A))))(H(N(F)(H(A)))))))	3	0.835663	1414.03	1498.12	-84.0853
																				JCCNTENPPGCYR	Carbamidomethyl(2C);Carbamidomethyl(3C);Carbamidomethyl(11C)	1	(N(N(H(H(N(H(A))))(H(N(H(A)))))))	3	0.767937	1418.53	1492.52	-73.9903
																				JCCNTENPPGCYR	Carbamidomethyl(2C);Carbamidomethyl(3C);Carbamidomethyl(11C)	1	(N(N(H(H(N(H)))(H(N(H(A)))))))	3	0.879612	1492.09	1192.91	299.181
																				JCCNTENPPGCYR	Carbamidomethyl(2C);Carbamidomethyl(3C);Carbamidomethyl(11C)	1	(N(N(H(N)(H(H)(H))(H(N(H)(F))(N(H(A)))))))	3	0.854625	1278.38	1462.55	-184.166
																				JGSLFAFR	None	1	(N(H)(N(H(H)(H(N(H))))))	3	0.0540551	2007.84	2040.1	-32.2568
																				JGSLFAFR	None	1	(N(N(H(H(H))(H(N(H(A)))))))	2	0.949297	2293.77	2555.94	-262.177
																				JGSLFAFR	None	1	(N(N(H(H(H))(H(N(H(A)))))))	3	0.985566	2297.98	2547.75	-249.767
																				JGSLFAFR	None	1	(N(N(H(H(N(H(A))))(H(N(H(A)))))))	2	0.948075	2797.61	3075.59	-277.984
																				JGSLFAFR	None	1	(N(N(H(H(N(H(A))))(H(N(H(A)))))))	3	0.890201	2797.93	3074.97	-277.039
																				JGSLFAFR	None	1	(N(N(H(H(N(H)(F)))(H(N(H(A)))))))	3	0.832825	2515.21	2479.1	36.101
																				JGSLFAFR	None	1	(N(N(H(H(N(H)))(H(N(H(A)))))))	2	0.971537	2530.95	2496.83	34.1212
																				JGSLFAFR	None	1	(N(N(H(H(N(H)))(H(N(H(A)))))))	3	0.985257	2523.56	2511.22	12.3407
																				JGSLFAFR	None	1	(N(N(H(H(N(H)))(H(N(H))))))	2	0.988117	2021.35	1994.82	26.529
																				JGSLFAFR	None	1	(N(N(H(H(N(H)))(H(N(H))))))	3	0.94254	2009.45	2017.98	-8.52935
																				JGSLFAFR	None	1	(N(N(H(H(N))(H(N(H(A)))))))	3	0.917594	2530.01	2575.05	-45.0395
																				JGSLFAFR	None	1	(N(N(H(H)(H(H)(H(N(H(A))))))))	2	0.979138	2274.5	2536.62	-262.121
																				JGSLFAFR	None	1	(N(N(H(H)(H(H)(H(N(H(A))))))))	3	0.981542	2278.76	2528.33	-249.577
																				JGSLFAFR	None	1	(N(N(H(H)(H(N(H(A)))))))	2	0.908969	2563.87	2581.98	-18.1078
																				JGSLFAFR	None	1	(N(N(H(H)(H(N(H(A)))))))	3	0.690632	2567.34	2575.23	-7.89316
																				JGTAVCATNR	Carbamidomethyl(6C)	1	(N(F)(N(H(H(N(H(A))))(H(N(H(A)))))))	3	0.931311	1061.99	1219.77	-157.783
																				JGTAVCATNR	Carbamidomethyl(6C)	1	(N(F)(N(H(H(N(H)))(H(N(H(A)))))))	3	0.921219	987.807	927.575	60.232
																				JGTAVCATNR	Carbamidomethyl(6C)	1	(N(N(H(H(N(H(A))))(H(N(H(A)))))))	3	0	1141.41	1130.21	11.1998
																				JGTAVCATNR	Carbamidomethyl(6C)	1	(N(N(H(H(N(H)))(H(N(H(A)))))))	3	0.981983	945.962	875.077	70.885
																				JGTAVCATNR	Carbamidomethyl(6C)	1	(N(N(H(N)(H(H)(H))(H(N(H(A)))(N(F)(H(A)))))))	3	0.987464	1095.66	1488.01	-392.353
																				JGTLVAFR	None	1	(N(N(H(H(H))(H(H(H(H)))))))	2	0.981236	1636.16	1514.59	121.569
																				JGTLVAFR	None	1	(N(N(H(H(H))(H(H)(H)))))	2	0.988709	1528.15	1523.13	5.01969
																				JGTLVAFR	None	1	(N(N(H(H(H))(H(N(H(A)))))))	2	0.985134	1976.15	1984.93	-8.77724
																				JGTLVAFR	None	1	(N(N(H(H)(H(H(H))))))	2	0.977534	1661.59	1544.74	116.85
																				JGTLVAFR	None	1	(N(N(H(H)(H(H)(H(N(H(A))))))))	2	0.979294	1863.81	1965.07	-101.254
																				JHSCSEGQISIFR	Carbamidomethyl(4C)	1	(N(F)(N(H(H(N(H(A))))(H(N(H(A)))))))	3	0.832563	2009.5	2200.43	-190.925
																				JHSCSEGQISIFR	Carbamidomethyl(4C)	1	(N(F)(N(H(H(N(H)))(H(N(H(A)))))))	3	0.511995	1797.86	1746.42	51.4402
																				JHSCSEGQISIFR	Carbamidomethyl(4C)	1	(N(F)(N(H(H(N(H)))(H(N(H))))))	3	0.724175	1846.45	1453.35	393.094
																				JHSCSEGQISIFR	Carbamidomethyl(4C)	1	(N(N(H(H(N(H(A))))(H(N(H(A)))))))	3	0.517246	2059.97	2137.22	-77.2549
																				JHSCSEGQISIFR	Carbamidomethyl(4C)	1	(N(N(H(H(N(H)))(H(N(H(A)))))))	3	0.422296	2009.5	1739.79	269.713
																				JISDGFDGIPDNVDAALALPAHSYSGR	None	1	(N(N(H(H(N(F)(H(A))))(H(N(H(A)))(N(H(A)))))))	4	0.888504	3275.46	3325.51	-50.0522
																				JISDGFDGIPDNVDAALALPAHSYSGR	None	1	(N(N(H(H(N(H(A))))(H(N(H(A)))(N(H(A)))))))	4	0.774543	3271.08	3331.47	-60.392
																				JISDGFDGIPDNVDAALALPAHSYSGR	None	1	(N(N(H(H(N(H(A))))(H(N(H(A)))))))	4	0.920259	3257.78	3227.4	30.3783
																				JISDGFDGIPDNVDAALALPAHSYSGR	None	1	(N(N(H(H(N(H(A))))(H(N(H(A)))))))	5	0.879735	3244.01	3268.72	-24.7105
																				JISDGFDGIPDNVDAALALPAHSYSGR	None	1	(N(N(H(H(N(H)))(H(N(H(A)))))))	4	0.917187	3214.73	3215.99	-1.25667
																				JISDGFDGIPDNVDAALALPAHSYSGR	None	1	(N(N(H(H(N(H)))(H(N(H))))))	4	0	3212.09	3110.66	101.439
																				JNSDISSTR	None	1	(N(F)(N(H(H(H))(H(N(H(A)))))))	2	0.789541	833.785	812.533	21.2517
																				JNSDISSTR	None	1	(N(F)(N(H(H(H))(H(N(H(A)))))))	3	0.723753	824.049	831.465	-7.41619
																				JNSDISSTR	None	1	(N(F)(N(H(H(N(H)))(H(N(H(A)))))))	2	0.972477	824.457	845.701	-21.2441
																				JNSDISSTR	None	1	(N(F)(N(H(H(N(H)))(H(N(H(A)))))))	3	0.583261	834.187	826.778	7.40858
																				JNSDISSTR	None	1	(N(F)(N(H(H(N(H)))(H(N(H))))))	3	0.897953	796.981	706.229	90.7519
																				JNSDISSTR	None	1	(N(F)(N(H(H)(H(N(H(A)))))))	2	0.536998	831.527	843.792	-12.2649
																				JNSDISSTR	None	1	(N(F)(N(H(H)(H(N(H(A)))))))	3	0.654181	833.205	840.529	-7.32377
																				JNSDISSTR	None	1	(N(F)(N(H(N)(H(N(H)))(H(N(H(A)))))))	3	0.93345	796.981	856.588	-59.607
																				JNSDISSTR	None	1	(N(F)(N(H(N)(H(N(H)))(H(N(H))))))	3	0.761018	793.012	718.465	74.5475
																				JNSDISSTR	None	1	(N(N(H(H(H))(H(H)(H)))))	2	0.983189	737.066	673.172	63.8945
																				JNSDISSTR	None	1	(N(N(H(H(H))(H(H)))))	2	0.949181	748.472	672.365	76.1069
																				JNSDISSTR	None	1	(N(N(H(H(H))(H(N(H(A)))))))	2	0.847508	807.229	805.315	1.91342
																				JNSDISSTR	None	1	(N(N(H(H(H))(H(N(H(A)))))))	3	0.748215	813.42	793.274	20.1458
																				JNSDISSTR	None	1	(N(N(H(H(N(H)))(H(N(H(A)))))))	2	0.980498	829.745	825.771	3.97335
																				JNSDISSTR	None	1	(N(N(H(H(N(H)))(H(N(H(A)))))))	3	0.711447	830.857	823.609	7.24761
																				JNSDISSTR	None	1	(N(N(H(H(N(H)))(H(N(H))))))	3	0.949831	738.463	678.283	60.1797
																				JNSDISSTR	None	1	(N(N(H(H)(H(H)(H(N(H(A))))))))	2	0.950188	789.551	781.123	8.42752
																				JNSDISSTR	None	1	(N(N(H(H)(H(H)(H(N(H(A))))))))	3	0.975909	789.951	780.346	9.60521
																				JNSDISSTR	None	1	(N(N(H(H)(H(N(H(A)))))))	2	0.870705	831.229	821.158	10.0706
																				JNSDISSTR	None	1	(N(N(H(H)(H(N(H(A)))))))	3	0.477866	831.361	820.901	10.4598
																				JNSDISSTR	None	1	(N(N(H(N)(H(N(H)))(H(N(H(A)))))))	3	0.164615	835.323	825.329	9.99407
																				JTTCQDLQIEVTVK	Carbamidomethyl(4C)	1	(N(N(H(H(H))(H(N(H))(N(H)(F))))))	3	0.477396	2428.7	2337.04	91.6611
																				JTTCQDLQIEVTVK	Carbamidomethyl(4C)	1	(N(N(H(H(N(H(A))))(H(N(H(A)))))))	3	0	2593.78	2890.82	-297.039
																				JTTCQDLQIEVTVK	Carbamidomethyl(4C)	1	(N(N(H(H(N(H(H))))(H(N(F)(H(A)))))))	3	0.809016	2478.83	2835.87	-357.046
																				JTTCQDLQIEVTVK	Carbamidomethyl(4C)	1	(N(N(H(H(N(H)))(H(N(H(A)))))))	3	0.856196	2566.42	2340.03	226.389
																				JTTCQDLQIEVTVK	Carbamidomethyl(4C)	1	(N(N(H(H(N(H)))(H(N(H))))))	3	0.66102	2345.25	1974.94	370.31
																				JTTCQDLQIEVTVK	Carbamidomethyl(4C)	1	(N(N(H(H(N))(H(N(H(A)))))))	3	0.533433	2651.76	2360.52	291.242
																				JWSLPNR	None	1	(N(F)(N(H(H(N(H(A))))(H(N(H(A)))))))	3	0.805874	1904.44	2427.02	-522.576
																				JWSLPNR	None	1	(N(F)(N(H(H(N(H)))(H(N(H(A)))))))	3	0.626888	1992.9	1979.27	13.6287
																				JWSLPNR	None	1	(N(F)(N(H(H(N(H)))(H(N(H))))))	3	0.953139	1773.32	1575.44	197.879
																				JWSLPNR	None	1	(N(F)(N(H(N)(H(N(H)))(H(N(H))))))	3	0.974221	1680.39	1593.24	87.1519
																				JYTLTGR	None	1	(N(F)(N(H(H(N(H(A))))(H(N(H(A)))))))	3	0.791942	1849.05	1850.62	-1.56937
																				JYTLTGR	None	1	(N(F)(N(H(H(N(H)))(H(N(H(A)))))))	2	0.748903	1648.73	1434.67	214.067
																				JYTLTGR	None	1	(N(F)(N(H(H(N(H)))(H(N(H(A)))))))	3	0.864276	1648.04	1436.03	212.01
																				JYTLTGR	None	1	(N(F)(N(H(H(N(H)))(H(N(H))))))	3	0.795467	1259.43	1084.46	174.968
																				JYTLTGR	None	1	(N(F)(N(H(N)(H(N(H(A))))(H(N(H(A)))))))	3	0.87201	1880.39	1912.18	-31.7882
																				JYTLTGR	None	1	(N(F)(N(H(N)(H(N(H)))(H(N(H(A)))))))	3	0.930054	1445.72	1454.66	-8.93582
																				JYTLTGR	None	1	(N(F)(N(H(N)(H(N(H)))(H(N(H))))))	2	0.733729	1110.5	1118.9	-8.39751
																				JYTLTGR	None	1	(N(F)(N(H(N)(H(N(H)))(H(N(H))))))	3	0.823362	1104.3	1130.96	-26.6642
																				JYTLTGR	None	1	(N(F)(N(H(N)(H(N))(H(N(H))))))	2	0.917107	1133.84	1130.95	2.89508
																				JYTLTGR	None	1	(N(F)(N(H(N)(H(N))(H(N(H))))))	3	0.890785	1128.02	1142.26	-14.2359
																				KKEDALJETR	None	7	(N(F)(N(H(H(N(H(A))))(H(N(H(A)))))))	3	0.440032	776.899	814.44	-37.5415
																				KKEDALJETR	None	7	(N(F)(N(H(H(N(H)))(H(N(H(A)))))))	3	0.271213	730.47	721.123	9.34651
																				KKEDALJETR	None	7	(N(N(H(H(N(F)(H(A))))(H(N(H(A)))(N(H(A)))))))	3	0.723395	978.196	1016.25	-38.0562
																				KKEDALJETR	None	7	(N(N(H(H(N(H(A))))(H(N(H(A)))(N(H(A)))))))	3	0.908322	977.909	1030.02	-52.1102
																				KKEDALJETR	None	7	(N(N(H(H(N(H(A))))(H(N(H(A)))))))	3	0.927981	774.02	814.181	-40.1615
																				KKEDALJETR	None	7	(N(N(H(H(N(H(A))))(H(N(H))(N(H(A)))))))	3	0.756919	1027.54	823.313	204.229
																				KKEDALJETR	None	7	(N(N(H(H(N(H)))(H(N(H(A)))))))	3	0.897412	727.01	688.355	38.6549
																				KLHINHNJLTESVGPLPK	None	8	(N(F)(N(H(H(N(H(A))))(H(N(H(A)))))))	4	0.795744	1670.71	1782.5	-111.79
																				KLHINHNJLTESVGPLPK	None	8	(N(F)(N(H(H(N(H(A))))(H(N(H))(N(H))))))	4	0.698633	1486.96	1539.3	-52.3364
																				KLHINHNJLTESVGPLPK	None	8	(N(F)(N(H(H(N(H)))(H(N(H(A)))))))	4	0.792403	1663.33	1548.68	114.653
																				KLHINHNJLTESVGPLPK	None	8	(N(F)(N(H(H(N(H)))(H(N(H))))))	4	0.707635	1428.06	1417.93	10.1333
																				KLHINHNJLTESVGPLPK	None	8	(N(F)(N(H(N)(H(N(H)))(H(N(H))))))	4	0.710983	1413.12	1431.45	-18.3386
																				KPEKEASJSSR	None	8	(N(F)(N(H(H(N(H(A))))(H(N(H(A)))))))	3	0.782509	1439.37	1520.82	-81.4505
																				KPEKEASJSSR	None	8	(N(F)(N(H(N)(H(N(H)))(H(N(H(A)))))))	3	0.490032	1314.28	1230.57	83.7142
																				KPEKEASJSSR	None	8	(N(F)(N(H(N)(H(N))(H(N(H(A)))))))	3	0.749195	1179.1	1254.7	-75.591
																				KPEKEASJSSR	None	8	(N(F)(N(H(N)(H(N))(H(N)))))	3	0.286769	1162.6	1024.25	138.348
																				KPEKEASJSSR	None	8	(N(N(H(H(N(H(A))))(H(N(H(A)))))))	3	0.835155	1450.81	1525.99	-75.1768
																				KPEKEASJSSR	None	8	(N(N(H(N)(H(N(H(A))))(H(N(H(A)))))))	3	0.748543	1341	1531.25	-190.245
																				KPEKEASJSSR	None	8	(N(N(H(N)(H(N(H)))(H(N(H(A)))))))	3	0.351567	1257.43	1231.91	25.516
																				KPEKEASJSSR	None	8	(N(N(H(N)(H(N(H)))(H(N(H))))))	3	0.531757	1150.03	1010.48	139.553
																				KPEKEASJSSR	None	8	(N(N(H(N)(H(N))(H(N(H(A)))))))	3	0.568529	1166.47	1234.07	-67.6019
																				KPEKEASJSSR	None	8	(N(N(H(N)(H(N))(H(N(H))))))	3	0.741944	1097.21	1012.81	84.4006
																				KVCQDCPLLAPLJDTR	Carbamidomethyl(3C);Carbamidomethyl(6C)	13	(N(F)(N(H(H(N(H(A))))(H(N(H(A)))))))	3	0	2712.57	2686.4	26.167
																				KVCQDCPLLAPLJDTR	Carbamidomethyl(3C);Carbamidomethyl(6C)	13	(N(N(H(H(H))(H(N(H))(N(H)(F))))))	3	0.837228	2591.23	2272.78	318.451
																				KVCQDCPLLAPLJDTR	Carbamidomethyl(3C);Carbamidomethyl(6C)	13	(N(N(H(H(N(H(A))))(H(N(H(A)))))))	3	0.31687	2710.04	2712.35	-2.31248
																				KVCQDCPLLAPLJDTR	Carbamidomethyl(3C);Carbamidomethyl(6C)	13	(N(N(H(H(N(H(H))))(H(N(F)(H(A)))))))	3	0.898682	2489.57	2711.61	-222.041
																				KVCQDCPLLAPLJDTR	Carbamidomethyl(3C);Carbamidomethyl(6C)	13	(N(N(H(H(N(H(H))))(H(N(H(A)))))))	3	0.638645	2565.13	2251.08	314.047
																				KVCQDCPLLAPLJDTR	Carbamidomethyl(3C);Carbamidomethyl(6C)	13	(N(N(H(H(N(H)))(H(N(H(A)))))))	3	0.874515	2483.99	2279.15	204.842
																				LAGKPTHVJVSVVMAEVDGTCY	Carbamidomethyl(21C)	9	(N(F)(N(H(H(H))(H(N(H(A)))))))	3	0.818153	2811.1	2821.34	-10.2396
																				LAGKPTHVJVSVVMAEVDGTCY	Carbamidomethyl(21C)	9	(N(F)(N(H(H(N(H(A))))(H(N(H(A)))))))	3	0.953756	3134.28	3134.59	-0.3144
																				LAGKPTHVJVSVVMAEVDGTCY	Carbamidomethyl(21C)	9	(N(F)(N(H(H(N(H(A))))(H(N(H(A)))))))	4	0.954073	3132.91	3137.24	-4.33385
																				LAGKPTHVJVSVVMAEVDGTCY	Carbamidomethyl(21C)	9	(N(F)(N(H(H(N(H(A))))(H(N(H))(N(H))))))	3	0.645543	2762.98	2759.51	3.47196
																				LAGKPTHVJVSVVMAEVDGTCY	Carbamidomethyl(21C)	9	(N(F)(N(H(H(N(H(A))))(H(N(H))(N(H))))))	4	0	2763.2	2759.08	4.11615
																				LAGKPTHVJVSVVMAEVDGTCY	Carbamidomethyl(21C)	9	(N(F)(N(H(H(N(H(H))))(H(N(F)(H(A)))))))	4	0.903675	2891.9	3104.15	-212.257
																				LAGKPTHVJVSVVMAEVDGTCY	Carbamidomethyl(21C)	9	(N(F)(N(H(H(N(H)))(H(N(H(A)))))))	3	0.978657	2797.35	2791.77	5.57508
																				LAGKPTHVJVSVVMAEVDGTCY	Carbamidomethyl(21C)	9	(N(F)(N(H(H(N(H)))(H(N(H(A)))))))	4	0.977563	2798.58	2789.02	9.56058
																				LAGKPTHVJVSVVMAEVDGTCY	Carbamidomethyl(21C)	9	(N(F)(N(H(H(N(H)))(H(N(H(A)))))))	5	0.858556	2791.34	2805.13	-13.7873
																				LAGKPTHVJVSVVMAEVDGTCY	Carbamidomethyl(21C)	9	(N(F)(N(H(H(N(H)))(H(N(H(H)(F)))))))	4	0.929847	2824.08	2816.27	7.81624
																				LAGKPTHVJVSVVMAEVDGTCY	Carbamidomethyl(21C)	9	(N(F)(N(H(H(N(H)))(H(N(H(N(H)(F))))))))	4	0.950799	2697.37	2783.59	-86.2279
																				LAGKPTHVJVSVVMAEVDGTCY	Carbamidomethyl(21C)	9	(N(F)(N(H(H(N(H)))(H(N(H))))))	3	0	2487.14	2460.26	26.8786
																				LAGKPTHVJVSVVMAEVDGTCY	Carbamidomethyl(21C)	9	(N(F)(N(H(H(N(H)))(H(N(H))))))	4	0.926328	2481.64	2470.94	10.7075
																				LAGKPTHVJVSVVMAEVDGTCY	Carbamidomethyl(21C)	9	(N(F)(N(H(H(N))(H(N(H(A)))))))	3	0.499342	2741.33	2799.78	-58.4564
																				LAGKPTHVJVSVVMAEVDGTCY	Carbamidomethyl(21C)	9	(N(F)(N(H(H(N))(H(N(H(A)))))))	4	0.698525	2730.38	2821.07	-90.6838
																				LAGKPTHVJVSVVMAEVDGTCY	Carbamidomethyl(21C)	9	(N(F)(N(H(H)(H(N(H(A)))))))	3	0	2819.04	2815.3	3.73765
																				LAGKPTHVJVSVVMAEVDGTCY	Carbamidomethyl(21C)	9	(N(F)(N(H(H)(H(N(H(A)))))))	4	0.74327	2812.93	2827.17	-14.239
																				LAGKPTHVJVSVVMAEVDGTCY	Carbamidomethyl(21C)	9	(N(F)(N(H(N)(H(N(H(A))))(H(N(H(A)))))))	3	0.389876	3127.41	3121.99	5.42481
																				LAGKPTHVJVSVVMAEVDGTCY	Carbamidomethyl(21C)	9	(N(F)(N(H(N)(H(N(H(A))))(H(N(H(A)))))))	4	0.917828	3119.18	3140.28	-21.0973
																				LAGKPTHVJVSVVMAEVDGTCY	Carbamidomethyl(21C)	9	(N(F)(N(H(N)(H(N(H)(F)))(H(N(H(A)))))))	3	0.468213	2669.9	2750.26	-80.3623
																				LAGKPTHVJVSVVMAEVDGTCY	Carbamidomethyl(21C)	9	(N(F)(N(H(N)(H(N(H)))(H(N(H(A)))))))	3	0	2773.51	2777.75	-4.24245
																				LAGKPTHVJVSVVMAEVDGTCY	Carbamidomethyl(21C)	9	(N(F)(N(H(N)(H(N(H)))(H(N(H(A)))))))	4	0.860228	2784.46	2756.46	28.0068
																				LAGKPTHVJVSVVMAEVDGTCY	Carbamidomethyl(21C)	9	(N(F)(N(H(N)(H(N(H)))(H(N(H))))))	3	0.678269	2485.8	2477.62	8.17851
																				LAGKPTHVJVSVVMAEVDGTCY	Carbamidomethyl(21C)	9	(N(F)(N(H(N)(H(N(H)))(H(N(H))))))	4	0.955489	2485.75	2477.72	8.02802
																				LAGKPTHVJVSVVMAEVDGTCY	Carbamidomethyl(21C)	9	(N(F)(N(H(N)(H(N))(H(N(H(A)))))))	3	0.520639	2810.81	2771.96	38.8539
																				LAGKPTHVJVSVVMAEVDGTCY	Carbamidomethyl(21C)	9	(N(F)(N(H(N)(H(N))(H(N(H(A)))))))	4	0	2790.64	2811.17	-20.5271
																				LAGKPTHVJVSVVMAEVDGTCY	Carbamidomethyl(21C)	9	(N(F)(N(H(N)(H(N))(H(N(H))))))	3	0.774896	2562.72	2494.51	68.2132
																				LAGKPTHVJVSVVMAEVDGTCY	Carbamidomethyl(21C)	9	(N(F)(N(H(N)(H(N))(H(N(H))))))	4	0.791525	2562.88	2494.2	68.681
																				LAGKPTHVJVSVVMAEVDGTCY	Carbamidomethyl(21C)	9	(N(F)(N(H(N)(H(N))(H(N)))))	3	0	2509.87	2508.66	1.2078
																				LAGKPTHVJVSVVMAEVDGTCY	Carbamidomethyl(21C)	9	(N(F)(N(H(N)(H(N))(H(N)))))	4	0.784778	2508.5	2511.32	-2.81733
																				LAGKPTHVJVSVVMAEVDGTCY	Carbamidomethyl(21C)	9	(N(N(H(H(H(H)))(H(H(H(H)))))))	3	0.965555	2480.42	2474.61	5.81445
																				LAGKPTHVJVSVVMAEVDGTCY	Carbamidomethyl(21C)	9	(N(N(H(H(H(H)))(H(H)(H)(H)))))	4	0.975121	2476.79	2481.67	-4.87894
																				LAGKPTHVJVSVVMAEVDGTCY	Carbamidomethyl(21C)	9	(N(N(H(H(H)(H))(H(H(H))))))	3	0.981859	2483.95	2477.28	6.668
																				LAGKPTHVJVSVVMAEVDGTCY	Carbamidomethyl(21C)	9	(N(N(H(H(H)(H))(H(H(H))))))	4	0.884092	2482.08	2480.92	1.15852
																				LAGKPTHVJVSVVMAEVDGTCY	Carbamidomethyl(21C)	9	(N(N(H(H(H)(H))(H(H(N))))))	3	0.948888	2569.8	2486.97	82.8379
																				LAGKPTHVJVSVVMAEVDGTCY	Carbamidomethyl(21C)	9	(N(N(H(H(H))(H(H(H))))))	4	0.830968	2494.18	2485.78	8.3977
																				LAGKPTHVJVSVVMAEVDGTCY	Carbamidomethyl(21C)	9	(N(N(H(H(H))(H(H)(H)))))	3	0.994058	2491.7	2490.58	1.12235
																				LAGKPTHVJVSVVMAEVDGTCY	Carbamidomethyl(21C)	9	(N(N(H(H(H))(H(H)))))	4	0.881292	2498.13	2502.33	-4.19709
																				LAGKPTHVJVSVVMAEVDGTCY	Carbamidomethyl(21C)	9	(N(N(H(H(H))(H(N(H(A)))))))	3	0.958091	2810.51	2797.02	13.496
																				LAGKPTHVJVSVVMAEVDGTCY	Carbamidomethyl(21C)	9	(N(N(H(H(H))(H(N(H(A)))))))	4	0.982282	2801.65	2814.26	-12.616
																				LAGKPTHVJVSVVMAEVDGTCY	Carbamidomethyl(21C)	9	(N(N(H(H(H))(H(N(H))(N(H(A)))))))	3	0.61468	2768.64	2770.53	-1.88784
																				LAGKPTHVJVSVVMAEVDGTCY	Carbamidomethyl(21C)	9	(N(N(H(H(N(H(A))))(H(N(H(A)))))))	3	0.870764	3128.82	3144.27	-15.4546
																				LAGKPTHVJVSVVMAEVDGTCY	Carbamidomethyl(21C)	9	(N(N(H(H(N(H(A))))(H(N(H(A)))))))	4	0.833019	3140.21	3122.11	18.1
																				LAGKPTHVJVSVVMAEVDGTCY	Carbamidomethyl(21C)	9	(N(N(H(H(N(H(A))))(H(N(H))(N(H))))))	3	0.787251	2761.46	2769.99	-8.52987
																				LAGKPTHVJVSVVMAEVDGTCY	Carbamidomethyl(21C)	9	(N(N(H(H(N(H)))(H(N(H(A)))))))	3	0.961425	2793.18	2778.73	14.4569
																				LAGKPTHVJVSVVMAEVDGTCY	Carbamidomethyl(21C)	9	(N(N(H(H(N(H)))(H(N(H(A)))))))	4	0.960864	2791.78	2781.45	10.3378
																				LAGKPTHVJVSVVMAEVDGTCY	Carbamidomethyl(21C)	9	(N(N(H(H(N(H)))(H(N(H(N(H))))))))	4	0.778122	2477.19	2477.84	-0.65538
																				LAGKPTHVJVSVVMAEVDGTCY	Carbamidomethyl(21C)	9	(N(N(H(H(N(H)))(H(N(H))))))	3	0.970998	2485.09	2454.66	30.4303
																				LAGKPTHVJVSVVMAEVDGTCY	Carbamidomethyl(21C)	9	(N(N(H(H(N(H)))(H(N(H))))))	4	0.959385	2471.06	2481.95	-10.8853
																				LAGKPTHVJVSVVMAEVDGTCY	Carbamidomethyl(21C)	9	(N(N(H(H(N))(H(N(H(A)))))))	3	0.888836	2806.56	2808.31	-1.75766
																				LAGKPTHVJVSVVMAEVDGTCY	Carbamidomethyl(21C)	9	(N(N(H(H(N))(H(N(H(A)))))))	4	0	2809.34	2802.9	6.44015
																				LAGKPTHVJVSVVMAEVDGTCY	Carbamidomethyl(21C)	9	(N(N(H(H)(H(H)(H(N(H(A))))))))	3	0.899836	2805.55	2805.76	-0.209822
																				LAGKPTHVJVSVVMAEVDGTCY	Carbamidomethyl(21C)	9	(N(N(H(H)(H(H)(H(N(H(A))))))))	4	0.970002	2805.7	2805.46	0.240003
																				LAGKPTHVJVSVVMAEVDGTCY	Carbamidomethyl(21C)	9	(N(N(H(H)(H(H)(H)))))	3	0.965628	2505.68	2491.29	14.3882
																				LAGKPTHVJVSVVMAEVDGTCY	Carbamidomethyl(21C)	9	(N(N(H(H)(H(H)))))	3	0.973544	2499.43	2525.25	-25.823
																				LAGKPTHVJVSVVMAEVDGTCY	Carbamidomethyl(21C)	9	(N(N(H(H)(H(N(H(A)))))))	3	0.984759	2813.97	2805.99	7.97295
																				LAGKPTHVJVSVVMAEVDGTCY	Carbamidomethyl(21C)	9	(N(N(H(H)(H(N(H(A)))))))	4	0.872875	2813.4	2807.1	6.2978
																				LAGKPTHVJVSVVMAEVDGTCY	Carbamidomethyl(21C)	9	(N(N(H(N)(H(N(H)))(H(N(H(A)))))))	3	0	2792.88	2756.62	36.2583
																				LAGKPTHVJVSVVMAEVDGTCY	Carbamidomethyl(21C)	9	(N(N(H(N)(H(N(H)))(H(N(H(A)))))))	4	0.642048	2779.03	2783.55	-4.51826
																				LAGKPTHVJVSVVMAEVDGTCY	Carbamidomethyl(21C)	9	(N(N(H(N)(H(N(H)))(H(N(H))))))	3	0.772652	2480.75	2474.88	5.87055
																				LAGKPTHVJVSVVMAEVDGTCY	Carbamidomethyl(21C)	9	(N(N(H(N)(H(N(H)))(H(N(H))))))	4	0.953412	2480.1	2476.13	3.97601
																				LAGKPTHVJVSVVMAEVDGTCY	Carbamidomethyl(21C)	9	(N(N(H(N)(H(N))(H(N(H(A)))))))	3	0.321183	2800.63	2796.31	4.31702
																				LAGKPTHVJVSVVMAEVDGTCY	Carbamidomethyl(21C)	9	(N(N(H(N)(H(N))(H(N(H))))))	3	0.428219	2495.7	2487.52	8.17909
																				LAGKPTHVJVSVVMAEVDGTCY	Carbamidomethyl(21C)	9	(N(N(H(N)(H(N))(H(N(H))))))	4	0.904087	2497.63	2483.76	13.8707
																				LAGKPTHVJVSVVMAEVDGTCY	Carbamidomethyl(21C)	9	(N(N(H(N)(H(N))(H(N)))))	3	0.699703	2510.81	2505.08	5.73521
																				LAGKPTHVJVSVVMAEVDGTCY	Carbamidomethyl(21C);Oxidation(14M)	9	(N(F)(N(H(H(N(H(A))))(H(N(H(A)))))))	3	0.936266	2553.04	2624.16	-71.1246
																				LAGKPTHVJVSVVMAEVDGTCY	Carbamidomethyl(21C);Oxidation(14M)	9	(N(F)(N(H(H(N(H(A))))(H(N(H(A)))))))	4	0.941018	2555.38	2619.61	-64.2285
																				LAGKPTHVJVSVVMAEVDGTCY	Carbamidomethyl(21C);Oxidation(14M)	9	(N(F)(N(H(H(N(H(A))))(H(N)(N(H(A)))))))	3	0.632207	2634.51	2633.72	0.788347
																				LAGKPTHVJVSVVMAEVDGTCY	Carbamidomethyl(21C);Oxidation(14M)	9	(N(F)(N(H(H(N(H)))(H(N(H(A)))))))	3	0.897904	2474.8	2331.42	143.378
																				LAGKPTHVJVSVVMAEVDGTCY	Carbamidomethyl(21C);Oxidation(14M)	9	(N(F)(N(H(H(N(H)))(H(N(H(A)))))))	4	0.95815	2472.53	2335.84	136.681
																				LAGKPTHVJVSVVMAEVDGTCY	Carbamidomethyl(21C);Oxidation(14M)	9	(N(F)(N(H(N)(H(N(H(A))))(H(N(H(A)))))))	4	0.901067	2627.97	2646.44	-18.4682
																				LAGKPTHVJVSVVMAEVDGTCY	Carbamidomethyl(21C);Oxidation(14M)	9	(N(F)(N(H(N)(H(N(H)))(H(N(H(A)))))))	3	0	2405.52	2330.31	75.2156
																				LAGKPTHVJVSVVMAEVDGTCY	Carbamidomethyl(21C);Oxidation(14M)	9	(N(F)(N(H(N)(H(N(H)))(H(N(H(A)))))))	4	0.871722	2404.28	2332.73	71.5429
																				LAGKPTHVJVSVVMAEVDGTCY	Carbamidomethyl(21C);Oxidation(14M)	9	(N(F)(N(H(N)(H(N(H)))(H(N(H))))))	4	0.866566	2211.61	2145.94	65.6747
																				LAGKPTHVJVSVVMAEVDGTCY	Carbamidomethyl(21C);Oxidation(14M)	9	(N(F)(N(H(N)(H(N))(H(N(H))))))	3	0.841034	2187.12	2148.74	38.3774
																				LAGKPTHVJVSVVMAEVDGTCY	Carbamidomethyl(21C);Oxidation(14M)	9	(N(F)(N(H(N)(H(N))(H(N(H))))))	4	0.829714	2184.1	2154.62	29.4736
																				LAGKPTHVJVSVVMAEVDGTCY	Carbamidomethyl(21C);Oxidation(14M)	9	(N(F)(N(H(N)(H(N))(H(N)))))	3	0	2143.93	2135.45	8.47817
																				LAGKPTHVJVSVVMAEVDGTCY	Carbamidomethyl(21C);Oxidation(14M)	9	(N(N(H(H(H))(H(H(H(H)))))))	3	0.917696	2119.17	2112.31	6.8543
																				LAGKPTHVJVSVVMAEVDGTCY	Carbamidomethyl(21C);Oxidation(14M)	9	(N(N(H(H(H))(H(H(H))))))	3	0.944091	2123.28	2114.71	8.56808
																				LAGKPTHVJVSVVMAEVDGTCY	Carbamidomethyl(21C);Oxidation(14M)	9	(N(N(H(H(H))(H(H(H))))))	4	0.885974	2117.06	2126.81	-9.75576
																				LAGKPTHVJVSVVMAEVDGTCY	Carbamidomethyl(21C);Oxidation(14M)	9	(N(N(H(H(H))(H(H)))))	3	0.963716	2117.8	2126.77	-8.96076
																				LAGKPTHVJVSVVMAEVDGTCY	Carbamidomethyl(21C);Oxidation(14M)	9	(N(N(H(H(H))(H(H)))))	4	0.860705	2123.85	2115.01	8.83832
																				LAGKPTHVJVSVVMAEVDGTCY	Carbamidomethyl(21C);Oxidation(14M)	9	(N(N(H(H(H))(H(N(H(A)))))))	3	0.947127	2343.67	2350.61	-6.9326
																				LAGKPTHVJVSVVMAEVDGTCY	Carbamidomethyl(21C);Oxidation(14M)	9	(N(N(H(H(N(H)))(H(N(H(A)))))))	3	0.966426	2338.29	2340.94	-2.65081
																				LAGKPTHVJVSVVMAEVDGTCY	Carbamidomethyl(21C);Oxidation(14M)	9	(N(N(H(H(N(H)))(H(N(H(A)))))))	4	0.935287	2337.39	2342.68	-5.29213
																				LAGKPTHVJVSVVMAEVDGTCY	Carbamidomethyl(21C);Oxidation(14M)	9	(N(N(H(H)(H(H)(H(N(H(A))))))))	3	0.904161	2213.38	2347.4	-134.025
																				LAGKPTHVJVSVVMAEVDGTCY	Carbamidomethyl(21C);Oxidation(14M)	9	(N(N(H(H)(H(N(H(A)))))))	3	0.960504	2345.35	2356.49	-11.1352
																				LAGKPTHVJVSVVMAEVDGTCY	Carbamidomethyl(21C);Oxidation(14M)	9	(N(N(H(N)(H(N))(H(N(H))))))	4	0.910856	2151.62	2107.17	44.4468
																				LAGKPTHVJVSVVMAEVDGTCY	Carbamidomethyl(21C);Oxidation(14M)	9	(N(N(H(N)(H(N))(H(N)))))	3	0.865021	2141.21	2166.36	-25.1526
																				LAJLTQGEDQYYLR	None	3	(N(N(H(H(H))(H(N(H)(F))(N(H)(F))))))	3	0.813263	2796.27	2459.75	336.513
																				LAJLTQGEDQYYLR	None	3	(N(N(H(H(H))(H(N(H))(N(H)(F))))))	3	0.975071	2796.44	2451.63	344.812
																				LAJLTQGEDQYYLR	None	3	(N(N(H(H(N(F)(H(A))))(H(N(H(A)))(N(H(A)))))))	3	0.826716	3062.02	3239.8	-177.78
																				LAJLTQGEDQYYLR	None	3	(N(N(H(H(N(H(A))))(H(N(F)(H(A)))))))	3	0.886559	2977.1	3006.85	-29.7463
																				LAJLTQGEDQYYLR	None	3	(N(N(H(H(N(H(A))))(H(N(H(A)))(N(H(A)))))))	3	0.819985	3033.29	3257.56	-224.269
																				LAJLTQGEDQYYLR	None	3	(N(N(H(H(N(H(A))))(H(N(H(A)))))))	3	0.876582	2984.09	2968.18	15.9098
																				LAJLTQGEDQYYLR	None	3	(N(N(H(H(N(H(A))))(H(N(H(H)(A)))))))	3	0.635516	2977.1	3027.94	-50.8381
																				LAJLTQGEDQYYLR	None	3	(N(N(H(H(N(H(A))))(H(N(H))(N(H(A)))))))	3	0.752232	3036.15	2924.64	111.518
																				LAJLTQGEDQYYLR	None	3	(N(N(H(H(N(H(H))))(H(N(F)(H(A)))))))	3	0.860285	2636.06	2985.99	-349.929
																				LAJLTQGEDQYYLR	None	3	(N(N(H(H(N(H(H))))(H(N(H(A)))(N(H(A)))))))	3	0.873035	2759.82	2931.29	-171.47
																				LAJLTQGEDQYYLR	None	3	(N(N(H(H(N(H)(F)))(H(N(H(A)))))))	3	0.746327	2815.8	2446.03	369.765
																				LAJLTQGEDQYYLR	None	3	(N(N(H(H(N(H)))(H(N(H(A)))))))	3	0	2706.77	2454.56	252.21
																				LAJLTQGEDQYYLR	None	3	(N(N(H(N)(H(H)(H))(H(N(F)(H(A)))(N(F)(H(A)))))))	3	0.647894	3008.44	3249.09	-240.654
																				LAJLTQGEDQYYLR	None	3	(N(N(H(N)(H(H)(H))(H(N(H)(F))(N(F)(H(A)))))))	3	0.665963	3068.91	2930.08	138.823
																				LAJLTQGEDQYYLR	None	3	(N(N(H(N)(H(H)(H))(H(N(H)(F))(N(H(A)))))))	3	0.630732	2740.34	2928.86	-188.515
																				LGJWSAMPSCK	Carbamidomethyl(10C)	3	(N(F)(N(H(H(N(H(A))))(H(N(H(A)))))))	3	0.902672	2524.99	2504.62	20.3694
																				LGJWSAMPSCK	Carbamidomethyl(10C)	3	(N(F)(N(H(H(N(H(A))))(H(N(H(N(H(A)))))))))	3	0.770316	2515.66	2494.29	21.3751
																				LGJWSAMPSCK	Carbamidomethyl(10C)	3	(N(N(H(H(H))(H(N(H))(N(H(A)))))))	3	0.810099	2219.16	2054.13	165.03
																				LGJWSAMPSCK	Carbamidomethyl(10C)	3	(N(N(H(H(H))(H(N(H))(N(H)(F))))))	3	0.946091	2098.93	2084.11	14.8193
																				LGJWSAMPSCK	Carbamidomethyl(10C)	3	(N(N(H(H(N(H(A))))(H(N(H(A)))))))	2	0.974387	2530.79	2541.31	-10.5171
																				LGJWSAMPSCK	Carbamidomethyl(10C)	3	(N(N(H(H(N(H(A))))(H(N(H(A)))))))	3	0.980476	2534.35	2533.39	0.96144
																				LGJWSAMPSCK	Carbamidomethyl(10C)	3	(N(N(H(H(N(H(A))))(H(N(H(A)))))))	4	0.966193	2534.06	2534.03	0.0328899
																				LGJWSAMPSCK	Carbamidomethyl(10C)	3	(N(N(H(H(N(H(A))))(H(N(H))(N(H(A)))))))	3	0.952505	2214.65	2525.6	-310.946
																				LGJWSAMPSCK	Carbamidomethyl(10C)	3	(N(N(H(H(N(H(A))))(H(N(H))(N(H))))))	3	0.903879	2084.55	2045.34	39.2183
																				LGJWSAMPSCK	Carbamidomethyl(10C)	3	(N(N(H(H(N(H(H))))(H(N(F)(H(A)))))))	3	0.954852	2064.65	2535.49	-470.831
																				LGJWSAMPSCK	Carbamidomethyl(10C)	3	(N(N(H(H(N(H)(F)))(H(N(H(A)))))))	3	0.876014	2275.9	2053.56	222.346
																				LGJWSAMPSCK	Carbamidomethyl(10C)	3	(N(N(H(H(N(H)))(H(N(H(A)))))))	2	0.981557	2121.91	2076.66	45.2509
																				LGJWSAMPSCK	Carbamidomethyl(10C)	3	(N(N(H(H(N(H)))(H(N(H(A)))))))	3	0.972179	2124.54	2070.81	53.7246
																				LGJWSAMPSCK	Carbamidomethyl(10C)	3	(N(N(H(H(N(H)))(H(N(H(A)))))))	4	0.880843	2120.66	2079.42	41.2415
																				LGJWSAMPSCK	Carbamidomethyl(10C)	3	(N(N(H(H(N(H)))(H(N(H(F)))))))	3	0.493965	2064.46	1693.17	371.294
																				LGJWSAMPSCK	Carbamidomethyl(10C)	3	(N(N(H(H(N(H)))(H(N(H(N(H))))))))	3	0	2059.54	1673.94	385.6
																				LGJWSAMPSCK	Carbamidomethyl(10C)	3	(N(N(H(H(N(H)))(H(N(H))))))	2	0.944051	1885.04	1712.04	173.001
																				LGJWSAMPSCK	Carbamidomethyl(10C)	3	(N(N(H(H(N(H)))(H(N(H))))))	3	0.946957	1887.75	1706.78	180.967
																				LGJWSAMPSCK	Carbamidomethyl(10C)	3	(N(N(H(H(N))(H(N(H(A)))))))	2	0.841713	2088.78	2116.6	-27.8136
																				LGJWSAMPSCK	Carbamidomethyl(10C)	3	(N(N(H(H(N))(H(N(H(A)))))))	3	0.785931	2095.77	2103	-7.22713
																				LGJWSAMPSCK	Carbamidomethyl(10C)	3	(N(N(H(N)(H(H)(H))(H(N(H)(F))(N(F)(H(A)))))))	3	0.944535	2385.35	2513.73	-128.377
																				LGJWSAMPSCK	Carbamidomethyl(10C)	3	(N(N(H(N)(H(H)(H))(H(N(H)(F))(N(H(A)))))))	3	0.96431	2336.31	2501.05	-164.739
																				LGJWSAMPSCK	Carbamidomethyl(10C)	3	(N(N(H(N)(H(N(H(H))))(H(N(F)(H(H)))))))	3	0.939247	2129.68	2043	86.6764
																				LGJWSAMPSCK	Carbamidomethyl(10C);Oxidation(7M)	3	(N(F)(N(H(H(N(H(A))))(H(N(H(A)))))))	3	0.888419	2073.55	2042.24	31.3089
																				LGJWSAMPSCK	Carbamidomethyl(10C);Oxidation(7M)	3	(N(N(H(H(H))(H(N(H))(N(H)(F))))))	3	0.98378	1947.63	1636.87	310.754
																				LGJWSAMPSCK	Carbamidomethyl(10C);Oxidation(7M)	3	(N(N(H(H(N(H(A))))(H(N(H(A)))))))	3	0.974458	1964.79	2072.78	-107.984
																				LGJWSAMPSCK	Carbamidomethyl(10C);Oxidation(7M)	3	(N(N(H(H(N(H(H))))(H(N(F)(H(A)))))))	3	0.972211	2021	2067.09	-46.091
																				LGJWSAMPSCK	Carbamidomethyl(10C);Oxidation(7M)	3	(N(N(H(H(N(H)(F)))(H(N(F)(H(A)))))))	3	0.923689	1934.54	2518.28	-583.74
																				LGJWSAMPSCK	Carbamidomethyl(10C);Oxidation(7M)	3	(N(N(H(H(N(H)))(H(N(H(A)))))))	3	0.991619	1854.83	1643.08	211.743
																				LGJWSAMPSCK	Carbamidomethyl(10C);Oxidation(7M)	3	(N(N(H(H(N(H)))(H(N(H))))))	3	0.979897	1642.62	1349.81	292.811
																				LGTSLSSGHVLMJGTLK	None	13	(N(N(H(H(N(H(A))))(H(N(H(A)))))))	3	0	2270.37	2438.98	-168.603
																				LGTSLSSGHVLMJGTLK	None	13	(N(N(H(H(N(H)))(H(N(H(A)))))))	3	0	2260.67	2087.04	173.626
																				LGTSLSSGHVLMJGTLK	None	13	(N(N(H(H(N(H)))(H(N(H))))))	3	0.926045	2092	1796.86	295.138
																				LGTSLSSGHVLMJGTLK	None	13	(N(N(H(H(N))(H(N(H(A)))))))	3	0.940513	2179.2	2100.79	78.4148
																				LHINHNJLTESVGPLPK	None	7	(N(F)(N(H(H(N(H(A))))(H(N(H(A)))))))	4	0.901099	1941.97	2065.26	-123.288
																				LHINHNJLTESVGPLPK	None	7	(N(F)(N(H(H(N(H)))(H(N(H(A)))))))	4	0.842742	1925.57	1806.48	119.088
																				LHINHNJLTESVGPLPK	None	7	(N(F)(N(H(H(N(H)))(H(N(H))))))	4	0.896618	1736.25	1589.37	146.883
																				LHINHNJLTESVGPLPK	None	7	(N(N(H(H(N(H)(F)))(H(N(H(N(H(A)))))))))	4	0.574868	1792.1	1791.24	0.861498
																				LISJCSK	Carbamidomethyl(5C)	4	(N(N(H(H(H))(H(N(H))(N(H(A)))))))	3	0.678728	970.274	873.973	96.3014
																				LISJCSK	Carbamidomethyl(5C)	4	(N(N(H(H(N(H(A))))(H(N(F)(H(A)))))))	3	0.708221	1071.84	1178.27	-106.428
																				LISJCSK	Carbamidomethyl(5C)	4	(N(N(H(H(N(H(A))))(H(N(H(A)))(N(H(A)))))))	3	0.798563	1164.66	1574.11	-409.456
																				LISJCSK	Carbamidomethyl(5C)	4	(N(N(H(H(N(H(A))))(H(N(H(A)))))))	3	0.992019	1105.11	1169.7	-64.5898
																				LISJCSK	Carbamidomethyl(5C)	4	(N(N(H(H(N(H(A))))(H(N(H))(N(H(A)))))))	3	0.793628	1243.59	1159.81	83.7755
																				LISJCSK	Carbamidomethyl(5C)	4	(N(N(H(H(N(H)(F)))(H(N(H(A)))))))	3	0.834938	994.525	878.772	115.753
																				LISJCSK	Carbamidomethyl(5C)	4	(N(N(H(H(N(H)))(H(N(H(A)))))))	3	0.957863	958.963	904.489	54.4744
																				LKELPGVCJETMMALWEECKPCLK	Carbamidomethyl(8C);Carbamidomethyl(19C);Carbamidomethyl(22C)	9	(N(N(H(H(N(F)(H(A))))(H(N(H(A)))(N(H(A)))))))	4	0.642185	3161.5	3221.49	-59.9911
																				LKELPGVCJETMMALWEECKPCLK	Carbamidomethyl(8C);Carbamidomethyl(19C);Carbamidomethyl(22C)	9	(N(N(H(H(N(H(A))))(H(N(H(A)))(N(H(A)))))))	4	0.737506	3170.6	3204.99	-34.3922
																				LKELPGVCJETMMALWEECKPCLK	Carbamidomethyl(8C);Carbamidomethyl(19C);Carbamidomethyl(22C)	9	(N(N(H(H(N(H(A))))(H(N(H(A)))))))	4	0.829009	3085.66	3127.34	-41.6836
																				LKELPGVCJETMMALWEECKPCLK	Carbamidomethyl(8C);Carbamidomethyl(19C);Carbamidomethyl(22C)	9	(N(N(H(H(N(H(A))))(H(N(H))(N(H(A)))))))	4	0.871005	3095.56	3150.8	-55.2365
																				LKELPGVCJETMMALWEECKPCLK	Carbamidomethyl(8C);Carbamidomethyl(19C);Carbamidomethyl(22C)	9	(N(N(H(H(N(H(A))))(H(N(H))(N(H))))))	4	0.813275	3091.16	2956.35	134.806
																				LKELPGVCJETMMALWEECKPCLK	Carbamidomethyl(8C);Carbamidomethyl(19C);Carbamidomethyl(22C)	9	(N(N(H(H(N(H)(F)))(H(N(H(A)))(N(H(A)))))))	4	0.642534	3190.96	3125.35	65.609
																				LKELPGVCJETMMALWEECKPCLK	Carbamidomethyl(8C);Carbamidomethyl(19C);Carbamidomethyl(22C)	9	(N(N(H(H(N(H)))(H(N(H(A)))))))	4	0.75199	3083.83	2976.44	107.385
																				LNAENJATFYFK	None	6	(N(F)(N(H(H(N(H(A))))(H(N(H(A)))))))	3	0.779455	2892.83	2865.85	26.9772
																				LNAENJATFYFK	None	6	(N(F)(N(H(H(N(H(H))))(H(N(F)(H(A)))))))	3	0.867959	2694.03	2866.52	-172.485
																				LNAENJATFYFK	None	6	(N(N(H(H(H))(H(N(H))(N(H)(F))))))	3	0.963358	2698.3	2337.25	361.053
																				LNAENJATFYFK	None	6	(N(N(H(H(N(F)(H(A))))(H(N(H(A)))(N(H(A)))))))	3	0.857379	2994.95	3239.17	-244.214
																				LNAENJATFYFK	None	6	(N(N(H(H(N(H(A))))(H(N(H(A)))(N(H(A)))))))	3	0.673599	2982.19	3278.7	-296.517
																				LNAENJATFYFK	None	6	(N(N(H(H(N(H(A))))(H(N(H(A)))))))	3	0.803615	2890.67	2891.6	-0.921559
																				LNAENJATFYFK	None	6	(N(N(H(H(N(H(A))))(H(N(H))(N(H(A)))))))	3	0.907671	2980.05	2836.69	143.358
																				LNAENJATFYFK	None	6	(N(N(H(H(N(H(H))))(H(N(F)(H(A)))))))	3	0.829836	2669.4	2870.26	-200.869
																				LNAENJATFYFK	None	6	(N(N(H(H(N(H(H))))(H(N(H(A)))(N(H(A)))))))	3	0.430068	3105.49	2841.46	264.032
																				LNAENJATFYFK	None	6	(N(N(H(H(N(H)))(H(N(H(A)))))))	3	0.798927	2603.25	2343.41	259.844
																				LNAENJATFYFK	None	6	(N(N(H(N)(H(H)(H))(H(N(F)(H(A)))(N(F)(H(A)))))))	3	0.882765	2979.33	3246.1	-266.768
																				LNAENJATFYFK	None	6	(N(N(H(N)(H(H)(H))(H(N(H(A)))(N(F)(H(A)))))))	3	0.871131	2969.18	3255.25	-286.073
																				LNAENJATFYFK	None	6	(N(N(H(N)(H(H)(H))(H(N(H)(F))(N(F)(H(A)))))))	3	0.962416	2965.22	2812.93	152.284
																				LNAENJATFYFK	None	6	(N(N(H(N)(H(H)(H))(H(N(H)(F))(N(H(A)))))))	3	0.967007	2788.72	2861.64	-72.9235
																				LNAENJATFYFK	None	6	(N(N(H(N)(H(N(H(H))))(H(N(F)(H(H)))))))	3	0.939755	2690.56	2297.96	392.596
																				LSDLSIJSTECLHVHCR	Carbamidomethyl(11C);Carbamidomethyl(16C)	7	(N(F)(N(H(H(N(H(A))))(H(N(H(A)))))))	3	0.575335	1973.49	2088.31	-114.819
																				LSDLSIJSTECLHVHCR	Carbamidomethyl(11C);Carbamidomethyl(16C)	7	(N(F)(N(H(H(N(H(A))))(H(N(H(A)))))))	4	0.885862	1970.08	2094.94	-124.866
																				LSDLSIJSTECLHVHCR	Carbamidomethyl(11C);Carbamidomethyl(16C)	7	(N(F)(N(H(H(N(H)))(H(N(H(A)))))))	3	0.761726	1973.41	1828.12	145.29
																				LSDLSIJSTECLHVHCR	Carbamidomethyl(11C);Carbamidomethyl(16C)	7	(N(F)(N(H(H(N(H)))(H(N(H(A)))))))	4	0.580095	1956.13	1861.74	94.3948
																				LSDLSIJSTECLHVHCR	Carbamidomethyl(11C);Carbamidomethyl(16C)	7	(N(N(H(H(N(H(A))))(H(N(H(A)))(N(H(A)))))))	3	0	2242.15	2367.31	-125.163
																				LSDLSIJSTECLHVHCR	Carbamidomethyl(11C);Carbamidomethyl(16C)	7	(N(N(H(H(N(H(A))))(H(N(H(A)))(N(H(A)))))))	4	0.830587	2231.02	2389.7	-158.687
																				LSDLSIJSTECLHVHCR	Carbamidomethyl(11C);Carbamidomethyl(16C)	7	(N(N(H(H(N(H(A))))(H(N(H(A)))))))	3	0.703887	2098.34	2095.98	2.36401
																				LSDLSIJSTECLHVHCR	Carbamidomethyl(11C);Carbamidomethyl(16C)	7	(N(N(H(H(N(H(A))))(H(N(H(A)))))))	4	0.901534	2095.29	2102.76	-7.47458
																				LSDLSIJSTECLHVHCR	Carbamidomethyl(11C);Carbamidomethyl(16C)	7	(N(N(H(H(N(H(A))))(H(N(H))(N(H(A)))))))	4	0.710848	2306.25	2096.5	209.749
																				LSDLSIJSTECLHVHCR	Carbamidomethyl(11C);Carbamidomethyl(16C)	7	(N(N(H(H(N(H(F))))(H(N(H(F)))))))	4	0.824225	2177.05	2078.88	98.1649
																				LSDLSIJSTECLHVHCR	Carbamidomethyl(11C);Carbamidomethyl(16C)	7	(N(N(H(H(N(H)(F)))(H(N(F)(H(A)))))))	3	0.889855	2085.37	2258.27	-172.9
																				LSDLSIJSTECLHVHCR	Carbamidomethyl(11C);Carbamidomethyl(16C)	7	(N(N(H(H(N(H)(F)))(H(N(F)(H(A)))))))	4	0.881058	2057.48	2312.53	-255.057
																				LSDLSIJSTECLHVHCR	Carbamidomethyl(11C);Carbamidomethyl(16C)	7	(N(N(H(H(N(H)))(H(N(H(A)))))))	3	0.768012	1858.12	1840.01	18.1101
																				LSDLSIJSTECLHVHCR	Carbamidomethyl(11C);Carbamidomethyl(16C)	7	(N(N(H(H(N(H)))(H(N(H(A)))))))	4	0.867787	1842.4	1870.57	-28.176
																				LSDLSIJSTECLHVHCR	Carbamidomethyl(11C);Carbamidomethyl(16C)	7	(N(N(H(H(N(H)))(H(N(H))))))	4	0.68147	1856.94	1640.78	216.159
																				LSLHRPALEDLLLGSEAJLTCTLTGLR	Carbamidomethyl(21C)	18	(N(F)(N(H(N)(H(N))(H(N(H(A)))))))	4	0	3214.32	3295.37	-81.0552
																				LSLHRPALEDLLLGSEAJLTCTLTGLR	Carbamidomethyl(21C)	18	(N(F)(N(H(N)(H(N))(H(N)))))	4	0.504641	3196.16	3200.72	-4.55878
																				LSLHRPALEDLLLGSEAJLTCTLTGLR	Carbamidomethyl(21C)	18	(N(H)(N(H(H)(H(N(H))))))	3	0.194673	3195.36	3189.45	5.91391
																				LSLHRPALEDLLLGSEAJLTCTLTGLR	Carbamidomethyl(21C)	18	(N(N(H(H(H(H)))(H(H)(H)(H)))))	4	0.616591	3175	3175.34	-0.342038
																				LSLHRPALEDLLLGSEAJLTCTLTGLR	Carbamidomethyl(21C)	18	(N(N(H(H(H))(H(H(H(H)))))))	3	0.922922	3184.86	3180.69	4.16925
																				LSLHRPALEDLLLGSEAJLTCTLTGLR	Carbamidomethyl(21C)	18	(N(N(H(H(H))(H(H(H(H)))))))	4	0	3189.01	3172.6	16.4096
																				LSLHRPALEDLLLGSEAJLTCTLTGLR	Carbamidomethyl(21C)	18	(N(N(H(H(H))(H(H(H))))))	3	0.956717	3199.89	3196.85	3.04574
																				LSLHRPALEDLLLGSEAJLTCTLTGLR	Carbamidomethyl(21C)	18	(N(N(H(H(H))(H(H(H))))))	4	0.889685	3198.89	3198.81	0.0840219
																				LSLHRPALEDLLLGSEAJLTCTLTGLR	Carbamidomethyl(21C)	18	(N(N(H(H(H))(H(N(H(A)))))))	3	0.531892	3294.69	3255.95	38.742
																				LSLHRPALEDLLLGSEAJLTCTLTGLR	Carbamidomethyl(21C)	18	(N(N(H(H(H))(H(N(H(A)))))))	4	0.813843	3280.1	3288.39	-8.29023
																				LSLHRPALEDLLLGSEAJLTCTLTGLR	Carbamidomethyl(21C)	18	(N(N(H(H(H))(H(N(H(A)))))))	5	0.835943	3274.25	3301.39	-27.1417
																				LSLHRPALEDLLLGSEAJLTCTLTGLR	Carbamidomethyl(21C)	18	(N(N(H(H(H))(H(N(H))(N(H)(F))))))	4	0.748829	3228.82	3250.01	-21.1927
																				LSLHRPALEDLLLGSEAJLTCTLTGLR	Carbamidomethyl(21C)	18	(N(N(H(H(N(H(A))))(H(N(F)(H(A)))))))	4	0.839424	3269.7	3307.22	-37.5149
																				LSLHRPALEDLLLGSEAJLTCTLTGLR	Carbamidomethyl(21C)	18	(N(N(H(H(N(H(A))))(H(N(H(A)))))))	3	0.443003	3330.68	3306.58	24.0936
																				LSLHRPALEDLLLGSEAJLTCTLTGLR	Carbamidomethyl(21C)	18	(N(N(H(H(N(H(A))))(H(N(H(A)))))))	4	0.536092	3329.58	3309.88	19.6931
																				LSLHRPALEDLLLGSEAJLTCTLTGLR	Carbamidomethyl(21C)	18	(N(N(H(H(N(H(A))))(H(N(H(A)))))))	5	0.901034	3318.7	3342.52	-23.8238
																				LSLHRPALEDLLLGSEAJLTCTLTGLR	Carbamidomethyl(21C)	18	(N(N(H(H(N(H(A))))(H(N(H(A)))))))	6	0.78208	3319.66	3339.63	-19.9628
																				LSLHRPALEDLLLGSEAJLTCTLTGLR	Carbamidomethyl(21C)	18	(N(N(H(H(N(H(F))))(H(N(H(F)))))))	5	0.900265	3216.67	3205.67	11
																				LSLHRPALEDLLLGSEAJLTCTLTGLR	Carbamidomethyl(21C)	18	(N(N(H(H(N(H(H))))(H(N(F)(H(A)))))))	4	0.790742	3268.71	3318.87	-50.166
																				LSLHRPALEDLLLGSEAJLTCTLTGLR	Carbamidomethyl(21C)	18	(N(N(H(H(N(H)(F)))(H(N(H(A)))))))	4	0	3251.11	3244.95	6.16168
																				LSLHRPALEDLLLGSEAJLTCTLTGLR	Carbamidomethyl(21C)	18	(N(N(H(H(N(H)(F)))(H(N(H(A)))))))	5	0.830582	3241.55	3263.56	-22.0102
																				LSLHRPALEDLLLGSEAJLTCTLTGLR	Carbamidomethyl(21C)	18	(N(N(H(H(N(H)))(H(N(H(A)))))))	3	0.768863	3274.93	3292.9	-17.9674
																				LSLHRPALEDLLLGSEAJLTCTLTGLR	Carbamidomethyl(21C)	18	(N(N(H(H(N(H)))(H(N(H(A)))))))	4	0.871268	3290.85	3245.14	45.7137
																				LSLHRPALEDLLLGSEAJLTCTLTGLR	Carbamidomethyl(21C)	18	(N(N(H(H(N(H)))(H(N(H(A)))))))	5	0.886417	3276.96	3286.81	-9.84745
																				LSLHRPALEDLLLGSEAJLTCTLTGLR	Carbamidomethyl(21C)	18	(N(N(H(H(N(H)))(H(N(H(A)))))))	6	0.878127	3274.95	3292.85	-17.8988
																				LSLHRPALEDLLLGSEAJLTCTLTGLR	Carbamidomethyl(21C)	18	(N(N(H(H(N(H)))(H(N(H(N(H))))))))	4	0.821468	3190.12	3185.15	4.97646
																				LSLHRPALEDLLLGSEAJLTCTLTGLR	Carbamidomethyl(21C)	18	(N(N(H(H(N(H)))(H(N(H))))))	3	0.953135	3197.79	3205.57	-7.77468
																				LSLHRPALEDLLLGSEAJLTCTLTGLR	Carbamidomethyl(21C)	18	(N(N(H(H(N(H)))(H(N(H))))))	4	0.961956	3205.17	3189.16	16.0179
																				LSLHRPALEDLLLGSEAJLTCTLTGLR	Carbamidomethyl(21C)	18	(N(N(H(H(N(H)))(H(N(H))))))	5	0.837569	3197.79	3205.58	-7.79182
																				LSLHRPALEDLLLGSEAJLTCTLTGLR	Carbamidomethyl(21C)	18	(N(N(H(H(N))(H(N(H(A)))))))	3	0.734293	3281.08	3256.86	24.2172
																				LSLHRPALEDLLLGSEAJLTCTLTGLR	Carbamidomethyl(21C)	18	(N(N(H(H(N))(H(N(H(A)))))))	4	0.883152	3280.41	3258.35	22.0565
																				LSLHRPALEDLLLGSEAJLTCTLTGLR	Carbamidomethyl(21C)	18	(N(N(H(H(N))(H(N(H(A)))))))	5	0.903539	3257.35	3309.6	-52.2493
																				LSLHRPALEDLLLGSEAJLTCTLTGLR	Carbamidomethyl(21C)	18	(N(N(H(H(N))(H(N(H))))))	4	0.880033	3228.81	3177.64	51.1673
																				LSLHRPALEDLLLGSEAJLTCTLTGLR	Carbamidomethyl(21C)	18	(N(N(H(H)(H(H(H))))))	3	0.95005	3193.9	3196.36	-2.45827
																				LSLHRPALEDLLLGSEAJLTCTLTGLR	Carbamidomethyl(21C)	18	(N(N(H(H)(H(H)(H(N(H(A))))))))	4	0.9048	3281.91	3254.79	27.1194
																				LSLHRPALEDLLLGSEAJLTCTLTGLR	Carbamidomethyl(21C)	18	(N(N(H(H)(H(N(H(A)))))))	4	0.902984	3274.94	3305.8	-30.865
																				LSLHRPALEDLLLGSEAJLTCTLTGLR	Carbamidomethyl(21C)	18	(N(N(H(N)(H(N(H(A))))(H(N(H(A)))))))	3	0.350489	3302.13	3300.3	1.8288
																				LSLHRPALEDLLLGSEAJLTCTLTGLR	Carbamidomethyl(21C)	18	(N(N(H(N)(H(N(H(H))))(H(N(H(A)))))))	4	0.793434	3242.67	3219	23.6693
																				LSLHRPALEDLLLGSEAJLTCTLTGLR	Carbamidomethyl(21C)	18	(N(N(H(N)(H(N(H)))(H(N(H(A)))))))	3	0.680312	3251.99	3245.29	6.70156
																				LSLHRPALEDLLLGSEAJLTCTLTGLR	Carbamidomethyl(21C)	18	(N(N(H(N)(H(N(H)))(H(N(H(A)))))))	4	0.923469	3253.28	3241.42	11.8581
																				LSLHRPALEDLLLGSEAJLTCTLTGLR	Carbamidomethyl(21C)	18	(N(N(H(N)(H(N(H)))(H(N(H))))))	4	0.847443	3191.55	3185.91	5.63967
																				LSLHRPALEDLLLGSEAJLTCTLTGLR	Carbamidomethyl(21C)	18	(N(N(H(N)(H(N))(H(N(H))))))	3	0	3185.05	3191.21	-6.16517
																				LSLHRPALEDLLLGSEAJLTCTLTGLR	Carbamidomethyl(21C)	18	(N(N(H(N)(H(N))(H(N(H))))))	4	0.46616	3187.65	3185.41	2.24389
																				LSLHRPALEDLLLGSEAJLTCTLTGLR	Carbamidomethyl(21C)	18	(N(N(H(N)(H(N))(H(N)))))	3	0.40619	3201.02	3196.96	4.06466
																				LVPHMJVSAVEK	None	6	(N(N(H(H(N(F)(H(A))))(H(N(H(A)))(N(H(A)))))))	3	0.738416	2179.9	2472.43	-292.531
																				LVPHMJVSAVEK	None	6	(N(N(H(H(N(H(A))))(H(N(H(A)))))))	3	0.844604	2146.21	2087.6	58.6121
																				LVPHMJVSAVEK	None	6	(N(N(H(H(N(H)))(H(N(H(A)))))))	3	0.943249	2294.09	1754.65	539.441
																				MAGKPTHIJVSVVMAEADGTCY	Carbamidomethyl(21C)	9	(N(F)(N(H(H(N(H(A))))(H(N(H(A)))))))	3	0.892461	2813.74	2982.75	-169.002
																				MAGKPTHIJVSVVMAEADGTCY	Carbamidomethyl(21C)	9	(N(F)(N(H(H(N(H)))(H(N(H(A)))))))	3	0.9281	2797.83	2594.07	203.765
																				MAGKPTHIJVSVVMAEADGTCY	Carbamidomethyl(21C)	9	(N(N(H(H(H(H)))(H(H(H(H)))))))	3	0.972349	2318.5	2314.82	3.67529
																				MAGKPTHIJVSVVMAEADGTCY	Carbamidomethyl(21C)	9	(N(N(H(H(H)(H))(H(H(H))))))	3	0.985026	2319.14	2320.68	-1.53495
																				MAGKPTHIJVSVVMAEADGTCY	Carbamidomethyl(21C)	9	(N(N(H(H(H))(H(H)(H)))))	3	0.984195	2386.42	2326.61	59.8133
																				MAGKPTHIJVSVVMAEADGTCY	Carbamidomethyl(21C)	9	(N(N(H(H(H))(H(H)))))	3	0.980779	2494.02	2328.43	165.591
																				MAGKPTHIJVSVVMAEADGTCY	Carbamidomethyl(21C)	9	(N(N(H(H(H))(H(N(H(A)))))))	3	0.931345	2607.19	2611.88	-4.69178
																				MAGKPTHIJVSVVMAEADGTCY	Carbamidomethyl(21C)	9	(N(N(H(H(N(H)))(H(N(H(A)))))))	3	0.899899	2604.67	2595.1	9.57242
																				MAGKPTHIJVSVVMAEADGTCY	Carbamidomethyl(21C)	9	(N(N(H(H)(H(N(H(A)))))))	3	0.959242	2605.43	2618.69	-13.2608
																				MAGKPTHIJVSVVMAEADGTCY	Carbamidomethyl(21C);Oxidation(1M)	9	(N(F)(N(H(H(N(H)))(H(N(H(A)))))))	3	0.928749	2246.47	2515.66	-269.197
																				MAGKPTHIJVSVVMAEADGTCY	Carbamidomethyl(21C);Oxidation(1M)	9	(N(N(H(H(H))(H(H)(H)))))	3	0.967755	2306.79	2241.51	65.2826
																				MAGKPTHIJVSVVMAEADGTCY	Carbamidomethyl(21C);Oxidation(1M)	9	(N(N(H(H(H))(H(H)))))	3	0.978739	2319.33	2265.05	54.2776
																				MDGASJVTCINSR	Carbamidomethyl(9C)	6	(N(F)(N(H(H(N(H)))(H(N(H(A)))))))	3	0.8248	1521.97	1592.12	-70.1436
																				MDGASJVTCINSR	Carbamidomethyl(9C)	6	(N(F)(N(H(H(N(H)))(H(N(H(H)(F)))))))	3	0.89007	1412.28	1603.6	-191.323
																				MDGASJVTCINSR	Carbamidomethyl(9C)	6	(N(F)(N(H(H(N(H)))(H(N(H))))))	3	0.762127	1379.71	1300.22	79.4897
																				MDGASJVTCINSR	Carbamidomethyl(9C)	6	(N(F)(N(H(N)(H(N(H)))(H(N(H))))))	3	0.728046	1311.91	1339.43	-27.5199
																				MDGASJVTCINSR	Carbamidomethyl(9C)	6	(N(F)(N(H(N)(H(N))(H(N(H))))))	3	0.639932	1315.47	1337.11	-21.6334
																				MDGASJVTCINSR	Carbamidomethyl(9C)	6	(N(N(H(H(H))(H(N(H))(N(H)(F))))))	3	0.941524	1400.74	1579.66	-178.923
																				MDGASJVTCINSR	Carbamidomethyl(9C)	6	(N(N(H(H(N(H(A))))(H(N(F)(H(A)))))))	3	0.873354	1831.02	1967.31	-136.293
																				MDGASJVTCINSR	Carbamidomethyl(9C)	6	(N(N(H(H(N(H(A))))(H(N(H(A)))))))	3	0.800562	1950.35	1946.34	4.01191
																				MDGASJVTCINSR	Carbamidomethyl(9C)	6	(N(N(H(H(N(H(H))))(H(N(F)(H(A)))))))	3	0.956575	1589.22	1946.82	-357.596
																				MDGASJVTCINSR	Carbamidomethyl(9C)	6	(N(N(H(H(N(H(H))))(H(N(H(A)))))))	3	0.789986	1700.35	1595.88	104.472
																				MDGASJVTCINSR	Carbamidomethyl(9C)	6	(N(N(H(H(N(H)))(H(N(H(A)))))))	3	0.790627	1616.75	1576.96	39.793
																				MDGASJVTCINSR	Carbamidomethyl(9C)	6	(N(N(H(H(N(H)))(H(N(H))))))	3	0.825211	1391.97	1301.45	90.517
																				MDGASJVTCINSR	Carbamidomethyl(9C)	6	(N(N(H(N)(H(N(H)))(H(N(H))))))	3	0.784818	1326.94	1344.3	-17.3572
																				MDGASJVTCINSR	Carbamidomethyl(9C);Oxidation(1M)	6	(N(F)(N(H(H(N(H)))(H(N(H(A)))))))	3	0.743329	1615.68	1435.32	180.357
																				MDGASJVTCINSR	Carbamidomethyl(9C);Oxidation(1M)	6	(N(F)(N(H(H(N(H)))(H(N(H(H)(F)))))))	3	0.877294	1550.28	1444.05	106.23
																				MDGASJVTCINSR	Carbamidomethyl(9C);Oxidation(1M)	6	(N(N(H(H(N(H(A))))(H(N(H(A)))))))	3	0.763924	1501.46	1742.82	-241.357
																				MDGASJVTCINSR	Carbamidomethyl(9C);Oxidation(1M)	6	(N(N(H(H(N(H(H))))(H(N(F)(H(A)))))))	3	0.912221	1431.85	1729.02	-297.169
																				MDGASJVTCINSR	Carbamidomethyl(9C);Oxidation(1M)	6	(N(N(H(H(N(H)))(H(N(H(A)))))))	3	0.812781	1624.86	1414.96	209.906
																				MEACMLJGTVIGPGK	Carbamidomethyl(4C)	7	(N(F)(N(H(H(N(H)))(H(N(H(A)))))))	3	0.682033	2383.02	2512.21	-129.188
																				MEACMLJGTVIGPGK	Carbamidomethyl(4C)	7	(N(N(H(H(H))(H(N(H)(F))(N(H)(F))))))	3	0.868931	2263.35	2500.84	-237.492
																				MEACMLJGTVIGPGK	Carbamidomethyl(4C)	7	(N(N(H(H(N(H)(F)))(H(N(F)(H(A)))))))	3	0.841561	2393.41	2506.05	-112.634
																				MVSHHJLTTGATLINEQWLLTTAK	None	6	(N(F)(N(H(H(N(H(A))))(H(N(H(A)))))))	3	0.711742	2941.94	2985.76	-43.8195
																				MVSHHJLTTGATLINEQWLLTTAK	None	6	(N(F)(N(H(H(N(H(A))))(H(N(H(A)))))))	4	0	2922.56	3023.43	-100.866
																				MVSHHJLTTGATLINEQWLLTTAK	None	6	(N(F)(N(H(H(N(H(F))))(H(N(H(H)(F)))))))	4	0.754125	2702.31	2680.16	22.1493
																				MVSHHJLTTGATLINEQWLLTTAK	None	6	(N(F)(N(H(H(N(H)))(H(N(H(A)))))))	3	0	2835.08	2673.96	161.112
																				MVSHHJLTTGATLINEQWLLTTAK	None	6	(N(N(H(H(H))(H(N(H))(N(H)(F))))))	4	0.835147	2920.01	2728.1	191.913
																				MVSHHJLTTGATLINEQWLLTTAK	None	6	(N(N(H(H(N(F)(H(A))))(H(N(H(A)))(N(H(A)))))))	4	0.918187	3118.97	3164.45	-45.4819
																				MVSHHJLTTGATLINEQWLLTTAK	None	6	(N(N(H(H(N(F)(H(A))))(H(N(H(A)))(N(H(A)))))))	5	0.869612	3117.6	3167.12	-49.5222
																				MVSHHJLTTGATLINEQWLLTTAK	None	6	(N(N(H(H(N(H(A))))(H(N(H(A)))(N(H(A)))))))	3	0.819271	3143.06	3112.21	30.851
																				MVSHHJLTTGATLINEQWLLTTAK	None	6	(N(N(H(H(N(H(A))))(H(N(H(A)))(N(H(A)))))))	4	0.969776	3142.05	3114.46	27.5959
																				MVSHHJLTTGATLINEQWLLTTAK	None	6	(N(N(H(H(N(H(A))))(H(N(H(A)))(N(H(A)))))))	5	0.942112	3118.46	3166.89	-48.4312
																				MVSHHJLTTGATLINEQWLLTTAK	None	6	(N(N(H(H(N(H(A))))(H(N(H(A)))))))	3	0.415975	3033.45	3037.39	-3.93146
																				MVSHHJLTTGATLINEQWLLTTAK	None	6	(N(N(H(H(N(H(A))))(H(N(H(A)))))))	4	0.873292	3032.86	3038.71	-5.85533
																				MVSHHJLTTGATLINEQWLLTTAK	None	6	(N(N(H(H(N(H(A))))(H(N(H(A)))))))	5	0.74039	3036.58	3030.43	6.14945
																				MVSHHJLTTGATLINEQWLLTTAK	None	6	(N(N(H(H(N(H(A))))(H(N(H))(N(H(A)))))))	4	0.918463	3083.49	3020.34	63.1478
																				MVSHHJLTTGATLINEQWLLTTAK	None	6	(N(N(H(H(N(H(A))))(H(N(H))(N(H))))))	3	0.536698	2749.79	2663.87	85.917
																				MVSHHJLTTGATLINEQWLLTTAK	None	6	(N(N(H(H(N(H(A))))(H(N(H))(N(H))))))	4	0.969003	2751.31	2660.9	90.4123
																				MVSHHJLTTGATLINEQWLLTTAK	None	6	(N(N(H(H(N(H(F))))(H(N(H(F)))))))	4	0.865005	2714.1	2786.12	-72.0202
																				MVSHHJLTTGATLINEQWLLTTAK	None	6	(N(N(H(H(N(H(F))))(H(N(H(F)))))))	5	0.913043	2742.97	2729.97	13.0055
																				MVSHHJLTTGATLINEQWLLTTAK	None	6	(N(N(H(H(N(H(H))))(H(N(F)(H(A)))))))	3	0.716571	3000.29	3016.97	-16.681
																				MVSHHJLTTGATLINEQWLLTTAK	None	6	(N(N(H(H(N(H(H))))(H(N(H(A)))))))	3	0	2763.12	2667.4	95.7119
																				MVSHHJLTTGATLINEQWLLTTAK	None	6	(N(N(H(H(N(H)(F)))(H(N(F)(H(A)))))))	3	0.954537	2730.02	3019.7	-289.686
																				MVSHHJLTTGATLINEQWLLTTAK	None	6	(N(N(H(H(N(H)(F)))(H(N(H(A)))))))	4	0.561213	2834.58	2674.93	159.652
																				MVSHHJLTTGATLINEQWLLTTAK	None	6	(N(N(H(H(N(H)(F)))(H(N(H(N(H(A)))))))))	3	0.574632	2844.04	2656.45	187.589
																				MVSHHJLTTGATLINEQWLLTTAK	None	6	(N(N(H(H(N(H)(F)))(H(N(H(N(H(A)))))))))	4	0.6329	2840.16	2664	176.163
																				MVSHHJLTTGATLINEQWLLTTAK	None	6	(N(N(H(H(N(H)))(H(N(H(A)))))))	3	0.39261	2720.12	2687.91	32.2073
																				MVSHHJLTTGATLINEQWLLTTAK	None	6	(N(N(H(H(N(H)))(H(N(H(A)))))))	4	0.920543	2717.61	2693.48	24.1287
																				MVSHHJLTTGATLINEQWLLTTAK	None	6	(N(N(H(H(N(H)))(H(N(H(A)))))))	5	0.953434	2725.49	2675.96	49.5327
																				MVSHHJLTTGATLINEQWLLTTAK	None	6	(N(N(H(H(N(H)))(H(N(H(F)))))))	4	0.91635	2729.39	2452.74	276.655
																				MVSHHJLTTGATLINEQWLLTTAK	None	6	(N(N(H(H(N(H)))(H(N(H(N(H))))))))	3	0	2537.58	2675.01	-137.427
																				MVSHHJLTTGATLINEQWLLTTAK	None	6	(N(N(H(H(N(H)))(H(N(H(N(H))))))))	4	0.778379	2668.88	2419.68	249.199
																				MVSHHJLTTGATLINEQWLLTTAK	None	6	(N(N(H(H(N(H)))(H(N(H))))))	3	0.442628	2568.35	2439.34	129.008
																				MVSHHJLTTGATLINEQWLLTTAK	None	6	(N(N(H(H(N(H)))(H(N(H))))))	4	0.939764	2561.45	2452.77	108.678
																				MVSHHJLTTGATLINEQWLLTTAK	None	6	(N(N(H(H(N))(H(N(H(A)))))))	3	0.520445	2700.31	2723.09	-22.7802
																				MVSHHJLTTGATLINEQWLLTTAK	None	6	(N(N(H(H(N))(H(N(H(A)))))))	4	0.871121	2707.35	2709.39	-2.03897
																				MVSHHJLTTGATLINEQWLLTTAK	None	6	(N(N(H(H(N))(H(N(H))))))	4	0.890131	2538.4	2471.26	67.1424
																				MVSHHJLTTGATLINEQWLLTTAK	None	6	(N(N(H(H)(H(N(H(A)))))))	3	0.705351	2730.39	2741.19	-10.803
																				MVSHHJLTTGATLINEQWLLTTAK	None	6	(N(N(H(H)(H(N(H(A)))))))	4	0.874356	2729.07	2743.75	-14.6816
																				MVSHHJLTTGATLINEQWLLTTAK	None	6	(N(N(H(H)(H(N(H))))))	4	0.883899	2652.07	2472.91	179.156
																				MVSHHJLTTGATLINEQWLLTTAK	None	6	(N(N(H(N)(H(H)(H))(H(N(H(A)))(N(F)(H(A)))))))	4	0.898168	3049.04	3164.36	-115.32
																				MVSHHJLTTGATLINEQWLLTTAK	None	6	(N(N(H(N)(H(H)(H))(H(N(H)(F))(N(H(A)))))))	4	0.733897	2828.27	2994.98	-166.708
																				MVSHHJLTTGATLINEQWLLTTAK	Oxidation(1M)	6	(N(F)(N(H(H(N(H(A))))(H(N(H(A)))))))	4	0.692995	2863.84	2977.27	-113.427
																				MVSHHJLTTGATLINEQWLLTTAK	Oxidation(1M)	6	(N(F)(N(H(H(N(H)))(H(N(H(A)))))))	4	0.790909	2819.84	2620.45	199.392
																				MVSHHJLTTGATLINEQWLLTTAK	Oxidation(1M)	6	(N(N(H(H(N(F)(H(A))))(H(N(H(A)))(N(H(A)))))))	4	0.921664	3083.09	3152.3	-69.204
																				MVSHHJLTTGATLINEQWLLTTAK	Oxidation(1M)	6	(N(N(H(H(N(H(A))))(H(N(H(A)))(N(H(A)))))))	4	0.922068	3047.28	3153.7	-106.418
																				MVSHHJLTTGATLINEQWLLTTAK	Oxidation(1M)	6	(N(N(H(H(N(H(A))))(H(N(H(A)))))))	3	0.395585	2980.76	3000.12	-19.358
																				MVSHHJLTTGATLINEQWLLTTAK	Oxidation(1M)	6	(N(N(H(H(N(H(A))))(H(N(H(A)))))))	4	0.82859	2993.88	2970.95	22.937
																				MVSHHJLTTGATLINEQWLLTTAK	Oxidation(1M)	6	(N(N(H(H(N(H(A))))(H(N(H))(N(H(A)))))))	4	0.896695	2802.6	2968.15	-165.55
																				MVSHHJLTTGATLINEQWLLTTAK	Oxidation(1M)	6	(N(N(H(H(N(H(A))))(H(N(H))(N(H))))))	3	0.602626	2711.98	2628.62	83.3563
																				MVSHHJLTTGATLINEQWLLTTAK	Oxidation(1M)	6	(N(N(H(H(N(H(A))))(H(N(H))(N(H))))))	4	0.936589	2713.6	2625.47	88.127
																				MVSHHJLTTGATLINEQWLLTTAK	Oxidation(1M)	6	(N(N(H(H(N(H(F))))(H(N(H(F)))))))	4	0.87811	2799.94	2685.16	114.782
																				MVSHHJLTTGATLINEQWLLTTAK	Oxidation(1M)	6	(N(N(H(H(N(H(H))))(H(N(H(A)))))))	3	0	2629.38	2638.95	-9.57091
																				MVSHHJLTTGATLINEQWLLTTAK	Oxidation(1M)	6	(N(N(H(H(N(H)(F)))(H(N(F)(H(A)))))))	3	0.829219	2646.54	3055.83	-409.289
																				MVSHHJLTTGATLINEQWLLTTAK	Oxidation(1M)	6	(N(N(H(H(N(H)(F)))(H(N(H(A)))))))	3	0.652584	2812.87	2634.01	178.86
																				MVSHHJLTTGATLINEQWLLTTAK	Oxidation(1M)	6	(N(N(H(H(N(H)(F)))(H(N(H(N(H(A)))))))))	4	0.719865	2625.36	2623.75	1.61298
																				MVSHHJLTTGATLINEQWLLTTAK	Oxidation(1M)	6	(N(N(H(H(N(H)))(H(N(H(A)))))))	3	0.454584	2640.42	2634.03	6.38968
																				MVSHHJLTTGATLINEQWLLTTAK	Oxidation(1M)	6	(N(N(H(H(N(H)))(H(N(H(A)))))))	4	0.821329	2635.86	2644.16	-8.30148
																				MVSHHJLTTGATLINEQWLLTTAK	Oxidation(1M)	6	(N(N(H(H(N(H)))(H(N(H))))))	3	0.461341	2528.45	2403.53	124.919
																				MVSHHJLTTGATLINEQWLLTTAK	Oxidation(1M)	6	(N(N(H(H(N(H)))(H(N(H))))))	4	0.961101	2517.97	2423.92	94.0505
																				MVSHHJLTTGATLINEQWLLTTAK	Oxidation(1M)	6	(N(N(H(N)(H(H)(H))(H(N(H(A)))(N(F)(H(A)))))))	4	0.919884	3074.39	3155.26	-80.8649
																				NJATVHEQVGGPSLTSDLQAQSK	None	2	(N(N(H(H(N(F)(H(A))))(H(N(H(A)))(N(H(A)))))))	4	0.818881	2359.7	2459.54	-99.843
																				NJATVHEQVGGPSLTSDLQAQSK	None	2	(N(N(H(H(N(H(A))))(H(N(H(A)))))))	4	0.85123	2070.86	2135.14	-64.2749
																				NJATVHEQVGGPSLTSDLQAQSK	None	2	(N(N(H(N)(H(H)(H))(H(N(F)(H(A)))(N(F)(H(A)))))))	4	0.90769	2388.35	2459.82	-71.4671
																				NJATVHEQVGGPSLTSDLQAQSK	None	2	(N(N(H(N)(H(H)(H))(H(N(H(A)))(N(F)(H(A)))))))	4	0.783026	2396.22	2435.85	-39.6337
																				NJLTTYK	None	2	(N(F)(N(H(H(N(H)))(H(N(H(A)))))))	3	0.980625	1241.32	1171.8	69.5212
																				NJLTTYK	None	2	(N(N(H(H(N(H(A))))(H(N(H(A)))))))	3	0.981284	1451.75	1513.92	-62.1712
																				NJLTTYK	None	2	(N(N(H(H(N(H)))(H(N(H(A)))))))	3	0.967851	1302.24	1157.95	144.297
																				NLFLJHSEJATAK	None	5	(N(F)(N(H(H(N(H(A))))(H(N(H(A)))))))	3	0.86599	1790.06	1791.5	-1.43218
																				NLFLJHSEJATAK	None	5	(N(N(H(H(N(H(A))))(H(N(H(A)))))))	3	0.884753	1790.45	1789.51	0.9396
																				NLFLJHSEJATAK	None	5	(N(N(H(H(N(H(A))))(H(N(H))(N(H))))))	3	0.927108	1455.95	1430.8	25.1481
																				NLFLJHSEJATAK	None	5	(N(N(H(H(N(H(H))))(H(N(H(A)))))))	3	0.599544	1452.55	1444.88	7.67181
																				NLFLJHSEJATAK	None	5	(N(N(H(H(N(H)(F)))(H(N(H(A)))))))	3	0.514047	1572.78	1447.2	125.582
																				NLFLJHSEJATAK	None	5	(N(N(H(H(N(H)))(H(N(H(A)))))))	3	0.832828	1466.7	1460.84	5.86326
																				NLFLJHSEJATAK	None	5	(N(N(H(H(N(H)))(H(N(H))))))	3	0.824409	1464.64	1206.15	258.49
																				NLFLJHSEJATAK	None	5	(N(N(H(H)(H(N(H(A)))))))	3	0.975396	1464.64	1489.63	-24.9915
																				PALEDLLLGSEAJLTCTLTGLR	Carbamidomethyl(16C)	13	(N(N(H(H(H)(H))(H(N(H)(F))))))	3	0.957035	3366.49	3363.02	3.46788
																				PALEDLLLGSEAJLTCTLTGLR	Carbamidomethyl(16C)	13	(N(N(H(H(H))(H(N(H(A)))))))	4	0.838673	3363.64	3369.8	-6.15413
																				PALEDLLLGSEAJLTCTLTGLR	Carbamidomethyl(16C)	13	(N(N(H(H(H))(H(N(H))(N(H)(F))))))	3	0.889011	3391.7	3307.87	83.8318
																				PALEDLLLGSEAJLTCTLTGLR	Carbamidomethyl(16C)	13	(N(N(H(H(N(H(A))))(H(N(H(A)))))))	3	0.712641	3392.39	3419.85	-27.4529
																				PALEDLLLGSEAJLTCTLTGLR	Carbamidomethyl(16C)	13	(N(N(H(H(N(H(A))))(H(N(H(A)))))))	4	0.690063	3402.12	3400.94	1.17594
																				PALEDLLLGSEAJLTCTLTGLR	Carbamidomethyl(16C)	13	(N(N(H(H(N(H(H))))(H(N(F)(H(A)))))))	3	0.848016	3370.04	3403.75	-33.715
																				PALEDLLLGSEAJLTCTLTGLR	Carbamidomethyl(16C)	13	(N(N(H(H(N(H(H))))(H(N(F)(H(A)))))))	4	0.908317	3367.68	3408.34	-40.6543
																				PALEDLLLGSEAJLTCTLTGLR	Carbamidomethyl(16C)	13	(N(N(H(H(N(H)(F)))(H(N(F)(H(A)))))))	3	0.798943	3368.48	3402.79	-34.3073
																				PALEDLLLGSEAJLTCTLTGLR	Carbamidomethyl(16C)	13	(N(N(H(H(N(H)(F)))(H(N(H(A)))))))	3	0	3383.18	3351.13	32.0527
																				PALEDLLLGSEAJLTCTLTGLR	Carbamidomethyl(16C)	13	(N(N(H(H(N(H)(F)))(H(N(H(A)))))))	4	0.918521	3377.81	3361.59	16.2229
																				PALEDLLLGSEAJLTCTLTGLR	Carbamidomethyl(16C)	13	(N(N(H(H(N(H)))(H(N(H(A)))))))	3	0.868945	3365.7	3360.44	5.26024
																				PALEDLLLGSEAJLTCTLTGLR	Carbamidomethyl(16C)	13	(N(N(H(H(N(H)))(H(N(H(A)))))))	4	0.887684	3365.86	3360.09	5.76769
																				PALEDLLLGSEAJLTCTLTGLR	Carbamidomethyl(16C)	13	(N(N(H(H(N(H)))(H(N(H(F)))))))	3	0.874479	3340.2	3341.9	-1.70765
																				PALEDLLLGSEAJLTCTLTGLR	Carbamidomethyl(16C)	13	(N(N(H(H(N(H)))(H(N(H))))))	4	0.910911	3363.64	3297.02	66.6239
																				PALEDLLLGSEAJLTCTLTGLR	Carbamidomethyl(16C)	13	(N(N(H(H(N))(H(N(H(A)))))))	3	0.849912	3336.05	3314.67	21.3852
																				PALEDLLLGSEAJLTCTLTGLR	Carbamidomethyl(16C)	13	(N(N(H(H(N))(H(N(H(A)))))))	4	0.866608	3336.82	3313.18	23.6403
																				PALEDLLLGSEAJLTCTLTGLR	Carbamidomethyl(16C)	13	(N(N(H(H)(H(H)(H(N(H(A))))))))	3	0.367089	3377.91	3368.36	9.55253
																				PALEDLLLGSEAJLTCTLTGLR	Carbamidomethyl(16C)	13	(N(N(H(N)(H(N(H)))(H(N(H(A)))))))	3	0	3369.96	3335.73	34.2218
																				PALEDLLLGSEAJLTCTLTGLR	Carbamidomethyl(16C)	13	(N(N(H(N)(H(N(H)))(H(N(H(A)))))))	4	0.935971	3358.86	3357.3	1.5609
																				PALEDLLLGSEAJLTCTLTGLR	Carbamidomethyl(16C)	13	(N(N(H(N)(H(N(H)))(H(N(H))))))	3	0.572146	3286.5	3297.6	-11.0948
																				PALEDLLLGSEAJLTCTLTGLR	Carbamidomethyl(16C)	13	(N(N(H(N)(H(N(H)))(H(N(H))))))	4	0.927122	3286.68	3297.25	-10.5678
																				PALEDLLLGSEAJLTCTLTGLR	Carbamidomethyl(16C)	13	(N(N(H(N)(H(N))(H(N(H(A)))))))	3	0.381864	3328.22	3371.1	-42.8781
																				PALEDLLLGSEAJLTCTLTGLR	Carbamidomethyl(16C)	13	(N(N(H(N)(H(N))(H(N(H))))))	3	0	3274.7	3283.84	-9.14327
																				PREEQFJSTFR	None	7	(N(F)(N(H(H(N(H)))(H(N(H(A)))))))	3	0.887247	1265.17	1412.66	-147.491
																				PREEQFJSTFR	None	7	(N(F)(N(H(H(N))(H(N(H(A)))))))	3	0.199222	1261.23	1424.38	-163.152
																				PREEQFJSTFR	None	7	(N(F)(N(H(H(N))(H(N(H(H)))))))	3	0.986322	1326.45	1169.35	157.108
																				PREEQFJSTFR	None	7	(N(F)(N(H(H(N))(H(N(H))))))	3	0.123591	1258.7	1172.94	85.7573
																				PREEQFJSTFR	None	7	(N(F)(N(H(H(N))(H(N)))))	3	0.993016	1187.4	1178.99	8.41734
																				PREEQFJSTFR	None	7	(N(F)(N(H(N)(H(N))(H(N)))))	3	0.0774584	1184.82	1212.5	-27.684
																				PREEQYJSTYR	None	7	(N(F)(N(H(H(N(H)))(H(N(H(A)))))))	3	0.945897	786.006	942.897	-156.892
																				PREEQYJSTYR	None	7	(N(F)(N(H(H(N))(H(N(H(H)))))))	3	0	836.426	790.177	46.2496
																				PREEQYJSTYR	None	7	(N(F)(N(H(H(N))(H(N(H))))))	3	0.152608	805.361	789.924	15.4369
																				PREEQYJSTYR	None	7	(N(F)(N(H(H(N))(H(N)))))	3	0.983667	801.116	795.437	5.67906
																				PREEQYJSTYR	None	7	(N(F)(N(H(N)(H(N))(H(N(H))))))	3	0.143842	806.012	830.469	-24.4562
																				PREEQYJSTYR	None	7	(N(F)(N(H(N)(H(N))(H(N)))))	3	0.0867147	807.063	832.984	-25.9213
																				PREEQYJSTYR	None	7	(N(N(H(H(N(H)))(H(N(H))))))	3	0.250128	824.225	776.457	47.7673
																				PREEQYJSTYR	None	7	(N(N(H(H(N))(H(N(H))))))	3	0.240865	782.274	776.71	5.56386
																				PVTPIAQJQTTLGSSR	None	8	(N(F)(N(H(H(N(H(A))))(H(N(H(A)))))))	3	0.89707	2135.34	2225.52	-90.1843
																				PVTPIAQJQTTLGSSR	None	8	(N(N(H(H(H))(H(N(H))(N(H)(F))))))	3	0.901488	2075.83	1861.02	214.807
																				PVTPIAQJQTTLGSSR	None	8	(N(N(H(H(N(H(A))))(H(N(H(A)))))))	3	0.953937	2139.13	2233.96	-94.8376
																				PVTPIAQJQTTLGSSR	None	8	(N(N(H(H(N(H)))(H(N(H(A)))))))	3	0.8495	2233.85	1840.34	393.513
																				QDQCIYJTTYLNVQR	Carbamidomethyl(4C)	7	(N(N(H(H(N(H(A))))(H(N(H(A)))))))	3	0.636791	3008.19	2946.76	61.4251
																				QDQCIYJTTYLNVQR	Carbamidomethyl(4C)	7	(N(N(H(H(N(H(H))))(H(N(F)(H(A)))))))	3	0.836659	3009.9	2955.55	54.3508
																				QDQCIYJTTYLNVQR	Carbamidomethyl(4C)	7	(N(N(H(N)(H(H)(H))(H(N(H)(F))(N(H(A)))))))	3	0.844679	2755.61	2931.17	-175.556
																				QQQHLFGSJVTDCSGJFCLFR	Carbamidomethyl(13C);Carbamidomethyl(18C)	9	(N(F)(N(H(H(N(H(A))))(H(N(H(A)))))))	3	0.819549	3138.01	3137.18	0.824476
[truncated: 659 more rows]

## Sheet: FigS1
Run	PeptideSequence	Modification	GlycanStruct	GlycanSite	RawRT	CalibratedRT	AnchorRT
[truncated: 840 more rows]

[truncated: 23 more sheets: FigS2, FigS3c, FigS4c, FigS5d, FigS6d, FigS7d, FigS8c, FigS9c, FigS10c, FigS15c, FigS16d, FigS18, FigS19c, FigS19d, FigS20c, FigS20d, FigS21c, FigS21d, FigS22, FigS23 …]
